# Supplementary material for: Orchid Phylotranscriptomics: The Prospects of Repurposing Multi-Tissue Transcriptomes for Phylogenetic Analysis and Beyond
Source: Front Plant Sci. 2022 May 27;13:910362. doi: 10.3389/fpls.2022.910362 (PMC9196242; doi:10.3389/fpls.2022.910362)
Supplement: Supplementary file 1 [file Table_3.xlsx]

## Sheet: Sheet1
Genus	Species (Symbol)	Total_reads	Total_PE_reads	Total_bases	Total_reads_filtered_PE+SR	Filtered_bases	Filtered_reads	Total_trans (Trinity)	Total_genes (Trinity)	Contig_N50 (Trinity)	Contig_AvgLength (Trinity)	Tissue	Total_genes (Trinity+Evigene4)	Contig_N50 (Trinity+Evigene4)	Contig_AvgLength (Trinity+Evigene4)	BUSCO% (Trinity+Evigene4)
Anoectochilus	ANOEroxb	108494844	54247422	16274226600	68092485	10552818802	99464537	192335	115453	1683	990.2	S,GS	29366	1995	1452.63	93.3818
Anoectochilus	ANOEemei	64177276	32088638	9626591400	64172065	7666155535	41444350	114485	114485	1530	928.98	L	51208	1958	1511.37	89.8909
Apostasia	APOSshen	93430002	46715001	10876948860	77580018	9060133544	89233696	161418	96005	1942	1125.8	P,S	25051	2093	1573.22	96.2909
Apostasia	APOSodor	47339732	23669866	5917466500	30652366	4335225455	43541080	127352	80317	2080	1243.99	FLW	26171	2082	1564.62	94.9091
Apostasia	APOSwall	45181934	22590967	9081568734	24696626	4720849389	43760435	132587	86408	2248	1373.71	L,B	23219	2312	1795.15	94.1818
Apostasia	APOSnipp	74374448	37187224	7437444800	43678628	4672800129	60765465	52474	32455	1544	1046.1	L	19363	1708	1353.63	83.4182
Bletilla	BLETstri	106054784	53027392	13256848000	77044366	10521558073	99452054	211307	157476	1562	897.69	M	59482	1678	1142.66	96.8
Caladenia	CALAcreb	258227948	129113974	38992420148	151117478	24153177352	240049542	385940	289189	1143	748.02	FLW	55495	1742	1124.91	93.2364
Caladenia	CALAacte	142954512	71477256	21586131312	82622632	13201896598	132774805	268216	195486	1429	823.11	FLW	60149	1646	1109.93	91.9273
Caladenia	CALAplic	154928548	77464274	23394210748	86327759	13515186957	144021420	228818	155191	1391	807.62	L	36669	1766	1171.04	91.8545
Caladenia	CALAmoor	54924506	27462253	8293600406	31783487	5041094277	50364033	78806	57814	1614	970.71	L	25224	1746	1235.3	89.9636
Caladenia	CALAdent	55130382	27565191	8324687682	33201542	5431465684	50686554	61944	48446	1423	885.89	L	26029	1485	1074.25	81.0182
Caladenia	CALAlong	124257610	62128805	12550018610	86245444	9213063521	118535464	95687	54560	1368	820.64	L	19076	1580	1183.84	74.0364
Caladenia	CALAatti	37248134	18624067	3762061534	26427112	2847639577	35534120	60192	39089	1234	769.31	FLW	17687	1348	1038.98	51.5636
Calanthe	CALAtsoo	48204580	24102290	7016055959	47462262	4919242903	27603060	93122	93122	1450	839.04	S	40636	1957	1534.71	95.9273
Calanthe	CALAsini	84001406	42000703	12684212306	46281667	7110233870	79976600	119703	80736	1433	829.17	L	26095	1796	1302.95	95.1273
Calanthe	CALAtrip	32185846	16092923	4827876900	30565550	3640103446	21867032	68670	68670	1555	897.82	NS	34378	1970	1562.09	93.1636
Calanthe	CALAhosh	33044726	16522363	4956708900	31383884	3731362171	22315412	60057	60057	1565	916.7	NS	30890	1948	1536.06	90.1091
Calanthe	CALAmasu	96697776	48348888	14601364176	53376062	8255736160	92242890	53368	39744	1472	919.17	L	20193	1648	1259	86.9818
Caleana	CALEmajo	47692324	23846162	7201540924	25779975	3966004808	44351575	76365	54885	1818	1063.24	L	21258	1932	1427.25	90.9091
Cephalanthera	CEPHdama	45433148	22716574	6039974867	43063735	3318268633	23678923	212405	212405	608	538.87	B	47768	1562	1094.34	81.5273
Chiloglottis	CHILsemi	183459418	91729709	18529401218	126801518	13584168787	162592330	197435	122296	1738	943.79	FLW	27594	1981	1403.77	92.5818
Chiloglottis	CHILtrap	18775234	9387617	2835060334	10505172	1647170527	17354539	47797	37361	1678	1039.57	L	19519	1755	1323.91	85.0182
Chiloglottis	CHILvali	223081038	111540519	22531184838	144845224	15773735635	212339558	99273	60242	1593	910.85	FLW	19405	1718	1312.06	80.4364
Corybas	CORYacti	60681544	30340772	9162913144	33873592	5163423305	55564844	85024	63006	1557	909.01	L	25857	1713	1207	89.6727
Cremastra	CREMappe	195353572	97676786	29303035800	188700816	23859326692	144796631	236533	236533	1177	758.95	B	80325	1883	1332.46	95.5636
Cryptostylis	CRYPlept	41643344	20821672	6288144944	23383920	3688751274	37792251	68819	44862	1637	1003.2	L	22253	1723	1236.88	87.9273
Cymbidium	CYMBensi	137494858	68747429	13886980658	84171448	8704360204	118562353	139338	95122	1701	933.07	FLW	22893	2045	1595.91	95.6364
Cymbidium	CYMBmann	100538598	50269299	12567324750	92402814	9181142366	64507106	106573	106573	1906	1035.71	L	37704	2364	1905.89	95.0545
Cymbidium	CYMBlong	131815570	65907785	19839493316	89991987	14166546023	125285294	186856	122944	1749	994.92	L	28186	2055	1530.95	94.8364
Cymbidium	CYMBgoer	180126786	90063393	17853141408	117216688	13059255257	178650126	210942	149679	1294	726.67	FLW	27017	1905	1395.32	94.4
Cymbidium	CYMBtrac	48092304	24046152	7213845600	46947982	6125604345	36165910	82445	82445	1822	1046.31	R	37372	2192	1779.38	94.0364
Cymbidium	CYMBkanr	51411302	25705651	7711695300	32718473	5913572755	51408017	148157	106725	1554	854.84	M	27983	1851	1334.95	93.8182
Cymbidium	CYMBatro	54396206	27198103	6799525750	49888638	4916082301	34489550	82328	82328	1696	945.47	L	40171	2037	1459.81	92.7273
Cymbidium	CYMBtort	40290156	20145078	6083813556	23948986	3806241776	38440918	89568	58824	1665	1000.66	L	20715	1893	1477.12	92.6545
Cymbidium	CYMBsine	54248006	27124003	4882320540	52018532	4538716325	52313663	77144	52685	1252	797.12	M	24239	1456	1129.39	71.7818
Cymbidium	CYMBfabe	136052012	68026006	19806375300	106924896	16898415719	130335286	349990	144965	827	666.65	L	43126	1610	1056.12	56.5091
Cypripedium	CYPRflav	95678952	47839476	11959869000	57852129	8261170218	86237097	76971	49458	1895	1186.28	L,FLW	21806	2065	1644.54	96.1455
Cypripedium	CYPRbard	101322424	50661212	12665303000	61565938	8764679683	91679176	68978	41741	1879	1193.2	L,FLW	21132	2031	1600	95.7818
Cypripedium	CYPRmicr	122333410	61166705	15291676250	72161755	10469127755	111443322	109312	70182	1718	1007.07	L,FLW	28652	1921	1381.68	95.7818
Cypripedium	CYPRform	88057590	44028795	17699575590	47584655	8810081525	84783977	179739	120782	1660	1015.25	B,FLW	33184	1970	1441.73	94.7636
Cypripedium	CYPRlent	86563788	43281894	10820473500	51273720	7364677865	78525582	72574	45467	1797	1120.49	L,FLW	21340	1992	1567.27	94.3273
Cypripedium	CYPRmarg	99772156	49886078	12471519500	61387557	8722562664	90126915	92837	66092	1717	1025.67	L,FLW	32347	1795	1276.03	93.8182
Cypripedium	CYPRsing	59117504	29558752	7389688000	32383661	4671262846	54560510	87164	56339	1777	1071.18	L,FLW	24032	1956	1492.91	93.6
Cypripedium	CYPRsich	83892464	41946232	10486558000	49590669	7076649254	76506919	69109	44219	1829	1141.9	L,FLW	21467	1964	1530.66	92.5091
Cypripedium	CYPRfarg	54052764	27026382	6756595500	37034448	5087641548	48436548	58003	36727	1814	1170.98	FLW	19910	1945	1516.5	91.2
Cypripedium	CYPRacau	158031436	79015718	15803143600	97995120	10438657482	129725860	353885	211970	1403	808.48	L	56927	1751	1189.95	90.5455
Dactylorhiza	DACThata	43173728	21586864	3108508416	38162384	2698068363	38813370	57413	34347	1357	897.3	L,SH	18247	1467	1142.27	66.7636
Dactylorhiza	DACTinca	150855082	75427541	15085508200	128009290	12579321589	144853071	49046	38138	451	424.57	L	12344	693	651.86	11.7818
Dactylorhiza	DACTfuch	147064686	73532343	14706468600	102847142	10214581097	130499676	43728	35678	434	420.63	L	11651	607	601.24	7.2
Dendrobium	DENDnobi	192400562	96200281	19240056200	161467902	13035437887	123111675	114384	114384	1442	829.85	L,FLW,R	41892	1996	1537.11	95.7091
Dendrobium	DENDchry	80211514	40105757	10026439250	55979542	7775760164	74189204	166307	101290	1829	1062.07	FLW-P	26015	2064	1573.21	95.4182
Dendrobium	DENDoffi	217311524	108655762	21731152400	200710817	19189238810	205187623	303833	214259	1302	739.54	W	41194	1926	1339.31	95.4182
Dendrobium	DENDchryso	62195572	31097786	5420852952	61503339	4949024807	54236885	69073	69073	1778	1005.91	FLW,B	36261	2070	1674.66	94.9818
Dendrobium	DENDward	81760216	40880108	12118969994	75770646	8134352738	49904557	104487	104487	1737	974.39	L	44043	2216	1704.88	94.6182
Dendrobium	DENDmoni	84551998	42275999	12767351698	81623602	10205883877	63650325	123542	123542	1694	974.25	L	49857	2189	1702.69	94.3273
Dendrobium	DENDwill	76668980	38334490	11449014326	50753924	8706039026	73991608	215268	148520	1431	811.13	ST	33039	1816	1256.26	93.4545
Dendrobium	DENDterm	87525950	43762975	10940743750	80406328	7542708397	52042411	88156	88156	1619	929.29	L	40869	2056	1584.26	93.3818
Dendrobium	DENDhuos	56381452	28190726	8409319413	36382607	6200362083	54237965	160902	110614	1319	798.09	ST	33087	1650	1171.67	92.9455
Dendrobium	DENDlong	96014092	48007046	8641268280	69643412	6752729939	90487989	153345	94634	1594	860.83	FLW-S	25116	1864	1383.93	90.3273
Dendrobium	DENDpalp	31182410	15591205	3118241000	12604145	1309957337	19410465	66085	42616	891	644.33	L	21484	1059	869.77	42.6182
Diuris	DIURorie	43679828	21839914	6595654028	28015061	4389067610	40178430	64974	50762	1530	924	L	26767	1648	1178.61	87.7818
Drakaea	DRAKelas	29076252	14538126	2616862680	28328265	2478107618	28525358	62513	37954	1499	966.23	L,B,FLW	19347	1629	1249.12	80.5818
Drakaea	DRAKthyn	74945336	37472668	7569478936	54530504	5668217468	71016572	106865	55772	1251	773.9	FLW	19017	1482	1120.53	69.8182
Epidendrum	EPIDpuni	131329984	65664992	13264328384	131267876	10816711176	93917569	110714	110714	1498	816.45	R	59914	1861	1354.19	95.5636
Epidendrum	EPIDfulg	125888854	62944427	12714774254	125826272	10312557023	89430749	77311	77311	1627	888.05	R	41015	1951	1464.3	95.0545
Epipactis	EPIPhell	48074802	24037401	6651053157	45284898	3762162588	25357715	143046	143046	749	589.8	B	35694	1704	1201.32	80.9455
Epipactis	EPIPpurp	43383456	21691728	5939393434	41141885	3350995706	22959073	247142	247142	594	533.02	B	50557	1553	1066.58	79.0545
Epipogium	EPIPaphy	106259234	53129617	10625923400	80598272	8082934117	102000585	515837	343252	545	492.07	W	49428	1299	909.57	65.8909
Epipogium	EPIProse	118509724	59254862	11850972400	78093398	8654044280	111686155	475661	362579	500	461.41	W	56494	983	778.72	44.2909
Erycina	ERYCcris	106245020	53122510	8032546176	86843887	6742813805	98123990	91480	63512	1815	982.81	L	17211	2040	1636.53	93.3818
Erycina	ERYCpuss	137643952	68821976	10460940352	104110153	8187138256	125364243	101988	72455	1714	919.53	L	17737	2049	1644.71	92.9455
Galeola	GALEfabe	52977778	26488889	4768000020	49754409	4065168977	49905363	107994	73296	1425	828.38	FLW	20873	1696	1284.01	65.9636
Gastrodia	GASTelat	45349748	22674874	9115299348	24464187	4568497550	43942841	106555	76464	1941	1165.39	B	18166	2257	1790.62	75.1273
Goodyera	GOODfuma	60628312	30314156	9045759586	54120830	7739731000	56442030	83869	53817	2046	1255.94	L	19771	2193	1720.63	93.4545
Goodyera	GOODpube	20190528	10095264	1817147520	19814872	1740629887	19941627	49676	37664	1328	844.69	L	19723	1498	1139.66	72.9455
Gymnadenia	GYMNodor	42918528	21459264	5407734528	28198414	3793217652	41172388	101293	68062	1588	928.04	FLW	26473	1833	1341.61	93.6727
Gymnadenia	GYMNdens	49534594	24767297	6241358844	33403323	4440453965	47424174	122124	84902	1671	960.74	FLW	31381	1861	1321.66	93.2364
Gymnadenia	GYMNrhel	36594438	18297219	4610899188	24278717	3225063167	34769783	84828	58483	1665	988.62	FLW	24223	1881	1383.59	89.6727
Gymnadenia	GYMNcono	16728204	8364102	2107753704	10644931	1427293809	16061876	71084	56624	1338	809.28	FLW	27990	1490	1083.93	76.6545
Habenaria	HABEpant	66655156	33327578	9982225034	62115758	8406121519	54939069	63259	63259	1813	1099.66	L	35179	2157	1754.8	92.5091
Habenaria	HABElong	66655156	33327578	9982225034	54939069	8406121519	62115758	93713	57980	1867	1142.12	L	21073	2063	1607.05	92.2909
Habenaria	HABEdela	72664184	36332092	6539776560	68996538	5965423611	69438801	94729	59346	1506	895.75	FLW	22611	1765	1355.26	87.7091
Haemaria	HAEMdisc	30060760	15030380	2705468400	28779111	2538131756	29274316	81262	55909	1651	960.92	L,FLW	19737	1886	1472.67	90.4
Hemipilia	HEMIforr	73144276	36572138	6582984840	68555176	5897217352	69542068	91297	59899	1459	862.64	FLW	22559	1711	1301.03	84.8727
Lecanorchis	LECAnigr	70631196	35315598	8828899500	56153772	7205301189	66953556	105851	68376	1744	968.17	FLW	21405	1988	1527.52	76.9455
Limodorum	LIMOabor	27871210	13935605	2746514265	26946371	2159781988	19791270	40450	40450	1690	1023.32	R	25409	1904	1528.96	76.8727
Masdevallia	MASDpict	61773202	30886601	9201927545	52914660	7781934884	57748345	87939	55932	1688	1067.98	L	24321	1755	1313.87	93.0182
Masdevallia	MASDyuan	22353968	11176984	2011857120	21827901	1903651272	21990957	68866	47023	1044	710.6	L,B,R	21091	1194	949.01	41.1636
Mexipedium	MEXIxero	114905800	57452900	11490580000	73425066	7796406619	95388631	170449	117600	2207	1138.75	L	24444	2284	1727.02	94.1091
Microtis	MICRparv	46987438	23493719	7095103138	28733187	4651969101	42944142	65530	48342	1666	1017.2	L	25268	1689	1203.13	88.2182
Neuwiedia	NEUWzoll	89342934	44671467	17957929734	47466731	8809846555	86734619	214522	147235	1848	1157.42	L,FLW,B	36255	2081	1552.29	96
Neuwiedia	NEUWmali	52977778	26488889	4768000020	49883486	4119335808	50020637	130530	85742	1373	836.89	FLW	28085	1574	1223.58	82.4
Oeceoclades	OECEmacu	55038750	27519375	5558913750	52772537	4258567032	39291018	36412	36412	1913	1224.81	R	26443	2100	1764.27	92.4364
Oncidium	ONCIspha	17638406	8819203	1587456540	17147242	1479588852	17193729	33148	25647	564	497.14	W	13419	645	608.3	9.16364
Ophrys	OPHRsphe	33816728	16908364	3381472188	25442986	2833036806	33556110	96659	61480	1681	978.26	B	21789	1889	1402.81	87.9273
Ophrys	OPHRgarg	20830748	10415374	2077361109	16059434	1761805153	20640357	70967	48857	1636	972.98	B	19818	1848	1387.74	85.3091
Ophrys	OPHRexal	32739150	16369575	3290308038	23895697	2722887034	32542240	67210	48549	1625	978.88	B	22453	1776	1306.81	82.1091
Ophrys	OPHRaymo	83454612	41727306	8428915812	74824085	7419707968	78991346	118408	118073	510	466.9	FLW	24594	1135	895.57	40.9455
Ophrys	OPHRinse	87258124	43629062	8813070524	78189749	7755433849	82560163	133819	133437	491	455.09	FLW	27751	1055	856.03	39.4909
Ophrys	OPHRmesa	34122028	17061014	3446324828	28161650	2923817725	31992607	46850	46717	705	566.98	FLW	17455	1114	917.89	38.9818
Ophrys	OPHRiric	64708974	32354487	6535606374	46945184	4897018217	57540774	60414	60236	649	539.28	FLW	18981	1113	918.9	37.5273
Ophrys	OPHRincu	68878502	34439251	6956728702	50212037	5257309136	61756165	74295	74073	556	492.56	FLW	20417	1007	844.55	34.2545
Orchis	ORCHital	108911910	54455955	11000102910	62721955	7000677405	98241514	100879	71663	1577	858.96	FLW	24330	1983	1501.02	88.1455
Paphiopedilum	PAPHhirs	91636622	45818311	9193852540	79880680	7944378807	84837149	200972	125190	1800	924.79	L,FLW	29855	2135	1503.62	94.9818
Paphiopedilum	PAPHconc	120450070	60225035	12118750460	102759781	10417011458	112121355	342059	233822	1515	816.54	L,FLW,R	69551	1598	1049.71	94.6909
Paphiopedilum	PAPHmali	137920214	68960107	20688032100	109283961	17672798733	134496513	320164	214157	1372	807.96	ST,P	61101	1653	1104.83	94.6182
Paphiopedilum	PAPHcall	80912600	40456300	8172172600	62573903	5690089597	70597029	90987	55303	1946	1127.32	L	21194	2076	1602.38	94.5455
Paphiopedilum	PAPHspic	153366298	76683149	23158310998	148912404	16949496469	100418242	171425	171425	1484	835.82	PR	59924	2111	1530.42	94.4727
Paphiopedilum	PAPHhenr	68488994	34244497	10273349100	65613238	7700104807	45798365	94652	94652	1662	940.73	FLW	44310	2119	1598.91	93.5273
Phaius	PHAIflav	46055666	23027833	6908349900	43366485	5960222252	37896663	76725	76725	1728	999.54	FLW	37108	2108	1739.12	95.4182
Phaius	PHAItank	53511692	26755846	4816052280	50397079	4341674302	50590915	84270	58670	1456	842.26	S	21181	1723	1329.28	81.8909
Phalaenopsis	PHALcorn	169991534	84995767	25668721634	139393807	22351698173	165874931	289153	208292	1517	910.91	FLW	74293	1558	1114.4	95.7818
Phalaenopsis	PHALcele	158390874	79195437	23917021974	127378854	20786568527	154775780	142007	94367	1960	1138.31	L,FLW	24766	2137	1647.62	94.8364
Phalaenopsis	PHALschi	90000574	45000287	18090115374	48094347	8969568954	87392814	104091	75948	1780	1099.69	B,FLW	21851	2068	1639.7	94.8364
Phalaenopsis	PHALmode	113953764	56976882	22904706564	61449800	11510443580	111470419	176473	117526	1505	968.54	B,FLW	27125	1982	1491.17	94.6182
Phalaenopsis	PHALaphr	95070908	47535454	16231302008	55325908	9705862472	91648284	85944	61168	1949	1227.86	L,FLW	20025	2133	1727.27	94.1091
Phalaenopsis	PHALjava	160679310	80339655	24262575810	128586153	20908475488	156944849	214879	154411	1589	912.23	L,FLW	44383	1806	1234.42	94.0364
Phalaenopsis	PHALlued	96002294	48001147	19296461094	50520081	9222587829	93528119	119195	86972	1633	1026.8	L,FLW	31107	1808	1350.28	94.0364
Phalaenopsis	PHALeque	140575518	70287759	12411799920	128743041	11030569665	132530736	98931	67797	1671	922.86	L,B	21182	1991	1574.39	93.3091
Phalaenopsis	PHALfasc	183052554	91526277	27640935654	149961560	24199185142	178548726	261095	180174	1649	945.22	L,FLW	51149	1773	1194.87	93.0182
Phalaenopsis	PHALbell	99497190	49748595	17343603890	57300234	10127568492	95939992	64653	46615	1719	1105.08	L,FLW	20679	1904	1480.73	92.2182
Phalaenopsis	PHALamab	44632028	22316014	6694804200	43822774	5358542029	33698802	204541	204541	1127	676.75	FLW	50443	1972	1470.8	92
Phragmipedium	PHRAlind	142723554	71361777	14272355400	89533550	9569329581	119057705	179960	127189	2216	1135.8	L	25407	2338	1767.62	94.1818
Platanthera	PLATclav	23996956	11998478	2159726040	23580141	2063463590	23668535	50944	37722	1375	890.06	L	21118	1548	1188.64	74.7636
Pterostylis	PTERcurt	71669262	35834631	10822058562	44583163	7156225571	64865400	108171	85183	1560	893.05	L	33811	1674	1161.04	93.6
Rimacola	RIMAelli	80618612	40309306	12173410412	50296283	8240550488	73070426	88760	63981	1630	954.27	L	29465	1720	1198.28	91.6364
Selenipedium	SELEaequ	32708312	16354156	2943748080	30724942	2593300557	31369227	94132	63846	1546	925.96	L	23659	1694	1293.45	74.8364
Serapias	SERAvome	121426664	60713332	18335426264	117350789	117350789	16799114375	73542	73542	1366	817.23	PR	47859	1712	1351.15	89.5273
Thelymitra	THELangu	36205094	18102547	5466969194	20850914	3401969475	33366492	53198	39623	1681	1061.12	L	21100	1813	1371.31	90.4727
Vanilla	VANIshen	144769178	72384589	18096147250	82441075	11762669494	142978187	250158	187740	2121	1141.18	L,ST	54180	2487	1704.37	94.4727
Vanilla	VANIplan	210757420	105378710	20119959750	152216202	14988686009	188323391	194577	131266	2942	1444.9	L,ST	22833	2825	2103.86	90.4727
