# Supplementary material for: Orchid Phylotranscriptomics: The Prospects of Repurposing Multi-Tissue Transcriptomes for Phylogenetic Analysis and Beyond
Source: Front Plant Sci. 2022 May 27;13:910362. doi: 10.3389/fpls.2022.910362 (PMC9196242; doi:10.3389/fpls.2022.910362)
Supplement: Supplementary file 4 [file Data_Sheet_3.zip]

Archive with 1,889 entries (1,885 files):
- ortho_MSA/
- ortho_MSA/r1/
- ortho_MSA/r1/OG0008859.fa
- ortho_MSA/r1/OG0008302.fa
- ortho_MSA/r1/OG0009088.fa
- ortho_MSA/r1/OG0008829.fa
- ortho_MSA/r1/OG0008968.fa
- ortho_MSA/r1/OG0009113.fa
- ortho_MSA/r1/OG0008868.fa
- ortho_MSA/r1/OG0008876.fa
- ortho_MSA/r1/OG0009400.fa
- ortho_MSA/r1/OG0008947.fa
- ortho_MSA/r1/OG0008767.fa
- ortho_MSA/r1/OG0009391.fa
- ortho_MSA/r1/OG0008896.fa
- ortho_MSA/r1/OG0009169.fa
- ortho_MSA/r1/OG0008820.fa
- ortho_MSA/r1/OG0008725.fa
- ortho_MSA/r1/OG0008810.fa
- ortho_MSA/r1/OG0009149.fa
- ortho_MSA/r1/OG0009386.fa
- ortho_MSA/r1/OG0009264.fa
- ortho_MSA/r1/OG0008921.fa
- ortho_MSA/r1/OG0008892.fa
- ortho_MSA/r1/OG0009085.fa
- ortho_MSA/r1/OG0009362.fa
- ortho_MSA/r1/OG0009199.fa
- ortho_MSA/r1/OG0009181.fa
- ortho_MSA/r1/OG0009184.fa
- ortho_MSA/r1/OG0009533.fa
- ortho_MSA/r1/OG0009174.fa
- ortho_MSA/r1/OG0009720.fa
- ortho_MSA/r1/OG0008936.fa
- ortho_MSA/r1/OG0009284.fa
- ortho_MSA/r1/OG0009236.fa
- ortho_MSA/r1/OG0008843.fa
- ortho_MSA/r1/OG0009080.fa
- ortho_MSA/r1/OG0008791.fa
- ortho_MSA/r1/OG0008969.fa
- ortho_MSA/r1/OG0009127.fa
- ortho_MSA/r1/OG0008813.fa
- ortho_MSA/r1/OG0009114.fa
- ortho_MSA/r1/OG0009166.fa
- ortho_MSA/r1/OG0009420.fa
- ortho_MSA/r1/OG0009037.fa
- ortho_MSA/r1/OG0009161.fa
- ortho_MSA/r1/OG0008853.fa
- ortho_MSA/r1/OG0009313.fa
- ortho_MSA/r1/OG0009586.fa
- ortho_MSA/r1/OG0008781.fa
- ortho_MSA/r1/OG0009734.fa
- ortho_MSA/r1/OG0009327.fa
- ortho_MSA/r1/OG0009042.fa
- ortho_MSA/r1/OG0009510.fa
- ortho_MSA/r1/OG0009058.fa
- ortho_MSA/r1/OG0009405.fa
- ortho_MSA/r1/OG0008826.fa
- ortho_MSA/r1/OG0009611.fa
- ortho_MSA/r1/OG0009018.fa
- ortho_MSA/r1/OG0008768.fa
- ortho_MSA/r1/OG0009256.fa
- ortho_MSA/r1/OG0008772.fa
- ortho_MSA/r1/OG0009558.fa
- ortho_MSA/r1/OG0009201.fa
- ortho_MSA/r1/OG0008940.fa
- ortho_MSA/r1/OG0009623.fa
- ortho_MSA/r1/OG0009171.fa
- ortho_MSA/r1/OG0009069.fa
- ortho_MSA/r1/OG0009745.fa
- ortho_MSA/r1/OG0009000.fa
- ortho_MSA/r1/OG0008847.fa
- ortho_MSA/r1/OG0008981.fa
- ortho_MSA/r1/OG0008873.fa
- ortho_MSA/r1/OG0009008.fa
- ortho_MSA/r1/OG0008836.fa
- ortho_MSA/r1/OG0009343.fa
- ortho_MSA/r1/OG0008862.fa
- ortho_MSA/r1/OG0009105.fa
- ortho_MSA/r1/OG0009619.fa
- ortho_MSA/r1/OG0009138.fa
- ortho_MSA/r1/OG0009265.fa
- ortho_MSA/r1/OG0009440.fa
- ortho_MSA/r1/OG0009040.fa
- ortho_MSA/r1/OG0009482.fa
- ortho_MSA/r1/OG0009102.fa
- ortho_MSA/r1/OG0008789.fa
- ortho_MSA/r1/OG0008961.fa
- ortho_MSA/r1/OG0009073.fa
- ortho_MSA/r1/OG0009355.fa
- ortho_MSA/r1/OG0009563.fa
- ortho_MSA/r1/OG0009241.fa
- ortho_MSA/r1/OG0008814.fa
- ortho_MSA/r1/OG0008568.fa
- ortho_MSA/r1/OG0008749.fa
- ortho_MSA/r1/OG0008988.fa
- ortho_MSA/r1/OG0009065.fa
- ortho_MSA/r1/OG0009300.fa
- ortho_MSA/r1/OG0008982.fa
- ortho_MSA/r1/OG0009639.fa
- ortho_MSA/r1/OG0009470.fa
- ortho_MSA/r1/OG0008844.fa
- ortho_MSA/r1/OG0008992.fa
- ortho_MSA/r1/OG0008744.fa
- ortho_MSA/r1/OG0008470.fa
- ortho_MSA/r1/OG0009111.fa
- ortho_MSA/r1/OG0008950.fa
- ortho_MSA/r1/OG0009431.fa
- ortho_MSA/r1/OG0009147.fa
- ortho_MSA/r1/OG0009544.fa
- ortho_MSA/r1/OG0009605.fa
- ortho_MSA/r1/OG0008745.fa
- ortho_MSA/r1/OG0009688.fa
- ortho_MSA/r1/OG0008750.fa
- ortho_MSA/r1/OG0009465.fa
- ortho_MSA/r1/OG0009145.fa
- ortho_MSA/r1/OG0009021.fa
- ortho_MSA/r1/OG0009068.fa
- ortho_MSA/r1/OG0008957.fa
- ortho_MSA/r1/OG0008962.fa
- ortho_MSA/r1/OG0009517.fa
- ortho_MSA/r1/OG0009468.fa
- ortho_MSA/r1/OG0009059.fa
- ortho_MSA/r1/OG0009030.fa
- ortho_MSA/r1/OG0008874.fa
- ortho_MSA/r1/OG0008954.fa
- ortho_MSA/r1/OG0009551.fa
- ortho_MSA/r1/OG0009173.fa
- ortho_MSA/r1/OG0009371.fa
- ortho_MSA/r1/OG0009129.fa
- ortho_MSA/r1/OG0008871.fa
- ortho_MSA/r1/OG0008858.fa
- ortho_MSA/r1/OG0009078.fa
- ortho_MSA/r1/OG0009061.fa
- ortho_MSA/r1/OG0008632.fa
- ortho_MSA/r1/OG0009336.fa
- ortho_MSA/r1/OG0009292.fa
- ortho_MSA/r1/OG0008447.fa
- ortho_MSA/r1/OG0009104.fa
- ortho_MSA/r1/OG0009086.fa
- ortho_MSA/r1/OG0009537.fa
- ortho_MSA/r1/OG0009261.fa
- ortho_MSA/r1/OG0008977.fa
- ortho_MSA/r1/OG0009724.fa
- ortho_MSA/r1/OG0008898.fa
- ortho_MSA/r1/OG0009473.fa
- ortho_MSA/r1/OG0009098.fa
- ortho_MSA/r1/OG0009617.fa
- ortho_MSA/r1/OG0008840.fa
- ortho_MSA/r1/OG0008870.fa
- ortho_MSA/r1/OG0009455.fa
- ortho_MSA/r1/OG0008738.fa
- ortho_MSA/r1/OG0009158.fa
- ortho_MSA/r1/OG0008751.fa
- ortho_MSA/r1/OG0009039.fa
- ortho_MSA/r1/OG0008973.fa
- ortho_MSA/r1/OG0009288.fa
- ortho_MSA/r1/OG0009310.fa
- ortho_MSA/r1/OG0009060.fa
- ortho_MSA/r1/OG0009625.fa
- ortho_MSA/r1/OG0009514.fa
- ortho_MSA/r1/OG0008727.fa
- ortho_MSA/r1/OG0009107.fa
- ortho_MSA/r1/OG0009302.fa
- ortho_MSA/r1/OG0008755.fa
- ortho_MSA/r1/OG0009160.fa
- ortho_MSA/r1/OG0009244.fa
- ortho_MSA/r1/OG0009368.fa
- ortho_MSA/r1/OG0008729.fa
- ortho_MSA/r1/OG0008991.fa
- ortho_MSA/r1/OG0009214.fa
- ortho_MSA/r1/OG0008448.fa
- ortho_MSA/r1/OG0008937.fa
- ortho_MSA/r1/OG0008943.fa
- ortho_MSA/r1/OG0009516.fa
- ortho_MSA/r1/OG0008766.fa
- ortho_MSA/r1/OG0009026.fa
- ortho_MSA/r1/OG0009099.fa
- ortho_MSA/r1/OG0009096.fa
- ortho_MSA/r1/OG0009396.fa
- ortho_MSA/r1/OG0009588.fa
- ortho_MSA/r1/OG0009276.fa
- ortho_MSA/r1/OG0008956.fa
- ortho_MSA/r1/OG0009150.fa
- ortho_MSA/r1/OG0009569.fa
- ortho_MSA/r1/OG0008821.fa
- ortho_MSA/r1/OG0009010.fa
- ortho_MSA/r1/OG0009210.fa
- ortho_MSA/r1/OG0009315.fa
- ortho_MSA/r1/OG0008852.fa
- ortho_MSA/r1/OG0009406.fa
- ortho_MSA/r1/OG0008754.fa
- ortho_MSA/r1/OG0009365.fa
- ortho_MSA/r1/OG0009033.fa
- ortho_MSA/r1/OG0008955.fa
- ortho_MSA/r1/OG0008883.fa
- ortho_MSA/r1/OG0009397.fa
- ortho_MSA/r1/OG0009005.fa
- ortho_MSA/r1/OG0008864.fa
- ortho_MSA/r1/OG0009151.fa
- ortho_MSA/r1/OG0009454.fa
- ortho_MSA/r1/OG0009025.fa
- ortho_MSA/r1/OG0008974.fa
- ortho_MSA/r1/OG0008986.fa
- ortho_MSA/r1/OG0009031.fa
- ortho_MSA/r1/OG0009162.fa
- ortho_MSA/r1/OG0008775.fa
- ortho_MSA/r1/OG0009019.fa
- ortho_MSA/r1/OG0009052.fa
- ortho_MSA/r1/OG0009445.fa
- ortho_MSA/r1/OG0009095.fa
- ortho_MSA/r1/OG0009047.fa
- ortho_MSA/r1/OG0008761.fa
- ortho_MSA/r1/OG0009281.fa
- ortho_MSA/r1/OG0009233.fa
- ortho_MSA/r1/OG0009071.fa
- ortho_MSA/r1/OG0009524.fa
- ortho_MSA/r1/OG0008888.fa
- ortho_MSA/r1/OG0009121.fa
- ortho_MSA/r1/OG0008770.fa
- ortho_MSA/r1/OG0008784.fa
- ortho_MSA/r1/OG0009131.fa
- ortho_MSA/r1/OG0008819.fa
- ortho_MSA/r1/OG0009317.fa
- ortho_MSA/r1/OG0009066.fa
- ortho_MSA/r1/OG0008793.fa
- ortho_MSA/r1/OG0008606.fa
- ortho_MSA/r1/OG0009163.fa
- ortho_MSA/r1/OG0009624.fa
- ortho_MSA/r1/OG0009262.fa
- ortho_MSA/r1/OG0009684.fa
- ortho_MSA/r1/OG0009172.fa
- ortho_MSA/r1/OG0009277.fa
- ortho_MSA/r1/OG0009309.fa
- ortho_MSA/r1/OG0008799.fa
- ortho_MSA/r1/OG0009289.fa
- ortho_MSA/r1/OG0008484.fa
- ortho_MSA/r1/OG0008972.fa
- ortho_MSA/r1/OG0008809.fa
- ortho_MSA/r1/OG0008798.fa
- ortho_MSA/r1/OG0009685.fa
- ortho_MSA/r1/OG0009561.fa
- ortho_MSA/r1/OG0008741.fa
- ortho_MSA/r1/OG0009176.fa
- ortho_MSA/r1/OG0008931.fa
- ortho_MSA/r1/OG0009448.fa
- ortho_MSA/r1/OG0009182.fa
- ortho_MSA/r1/OG0008734.fa
- ortho_MSA/r1/OG0009222.fa
- ortho_MSA/r1/OG0009527.fa
- ortho_MSA/r1/OG0009108.fa
- ortho_MSA/r1/OG0008987.fa
- ortho_MSA/r1/OG0008872.fa
- ortho_MSA/r1/OG0009213.fa
- ortho_MSA/r1/OG0008897.fa
- ortho_MSA/r1/OG0008917.fa
- ortho_MSA/r1/OG0009092.fa
- ortho_MSA/r1/OG0008928.fa
- ortho_MSA/r1/OG0008953.fa
- ortho_MSA/r1/OG0008901.fa
- ortho_MSA/r1/OG0008916.fa
- ortho_MSA/r1/OG0009419.fa
- ortho_MSA/r1/OG0008780.fa
- ortho_MSA/r1/OG0009157.fa
- ortho_MSA/r1/OG0008785.fa
- ortho_MSA/r1/OG0009451.fa
- ortho_MSA/r1/OG0009548.fa
- ortho_MSA/r1/OG0009390.fa
- ortho_MSA/r1/OG0008834.fa
- ortho_MSA/r1/OG0009540.fa
- ortho_MSA/r1/OG0009460.fa
- ortho_MSA/r1/OG0008889.fa
- ortho_MSA/r1/OG0009082.fa
- ortho_MSA/r1/OG0009117.fa
- ortho_MSA/r1/OG0008726.fa
- ortho_MSA/r1/OG0009017.fa
- ortho_MSA/r1/OG0009003.fa
- ortho_MSA/r1/OG0008806.fa
- ortho_MSA/r1/OG0009134.fa
- ortho_MSA/r1/OG0008976.fa
- ortho_MSA/r1/OG0008731.fa
- ortho_MSA/r1/OG0009090.fa
- ortho_MSA/r1/OG0008817.fa
- ortho_MSA/r1/OG0009106.fa
- ortho_MSA/r1/OG0009034.fa
- ortho_MSA/r1/OG0008555.fa
- ortho_MSA/r1/OG0009048.fa
- ortho_MSA/r1/OG0009296.fa
- ortho_MSA/r1/OG0009308.fa
- ortho_MSA/r1/OG0009716.fa
- ortho_MSA/r1/OG0009485.fa
- ortho_MSA/r1/OG0009075.fa
- ortho_MSA/r1/OG0008881.fa
- ortho_MSA/r1/OG0008857.fa
- ortho_MSA/r1/OG0009142.fa
- ortho_MSA/r1/OG0009062.fa
- ortho_MSA/r1/OG0009002.fa
- ortho_MSA/r1/OG0008990.fa
- ortho_MSA/r1/OG0008887.fa
- ortho_MSA/r1/OG0009480.fa
- ortho_MSA/r1/OG0008818.fa
[truncated: 1,589 more entries]
