# Supplementary material for: Orchid Phylotranscriptomics: The Prospects of Repurposing Multi-Tissue Transcriptomes for Phylogenetic Analysis and Beyond
Source: Front Plant Sci. 2022 May 27;13:910362. doi: 10.3389/fpls.2022.910362 (PMC9196242; doi:10.3389/fpls.2022.910362)
Supplement: Supplementary file 4 [file Data_Sheet_3.zip › ortho_MSA/r1/OG0008859.fa]

>PAPHhirs
-----------------------------------------------------------------------------MA--SCYASPS--LI-SVFC--SNPR--------------------------------------------GASRLFMEG------VL-RC---PLLRRSH----------SAVLLSRRRNNNS-AVPQT-ELSKSKKTPAPDFDDR-V--GDGVDE-DAFEALFSQLEEDLKKDETFSGDV------D--------------------DEITDDDLARLERELEEA--LSDEESHDFLEDLPSKS-DNPDDYD-----EEE----QLSPNLKNWQLRRLAHALKIGRRKTSIKNLSAELGLERRYVLELFREPPPNLLIMCASLPNEATEKC--EPV---------SEP-V--AVV--------SDV-SGSQNEPKA----EVPVYVRQTRWSMQKRLKKVQLLTLERVYARTKRPTNAM---------ISSIVHVTNL----------PWKRVVK------------------W---FEDRRLEDGV---PD-HRQPFRRPKEE-AISRSTIFSD
>BLETstri
-----------------------------------------------------------------------------MAS-YAYASPFSPAL-RVLWSRSNPN--------------------------------------------GISHLFGYGSPKPSLVL-LY---SPPHHSS----------SSAVFSCRRKNCS-SVAQT-KLSKSKRS--PERDDR-E--GDEIDE-DAFEALFSQLEEDLKTDETFSDDE------D--------------------DDITEDDLSRLEQELDEA--LCDEESDEVLEVLPSKS-DNMNYSD-----DEE----ELQPMLKNWQLRRLAHALKIGRRKTSIKNLSAELGLERAHVLELLREPPPNLLMMCASLPDEVTKKP--EPV---------HQP-VESSSD--------SDV-SISKSESME----EVPVHVMQARWSMQKRLKKVHLITLERVYARTKRPTNAM---------ICSIVHVTNL----------PWKRVVK------------------W---FEDKRLEDGV---PV-NREPFIRAMPQ-TISA------
>HABEpant
M-------------------------------------------------------------------------SWMTAFYSC-TSLLSSAL---FFSGSTPD--------------------------------------------SAAYLFRIASSKTSLVL-RPP--PPAHRSS----------FPVLFSRRRNNSS-GVADT-KLSKSKRT--PDYDEEDE--GDEIDK-DAFEALFSQLEEDLKNDEGFSDVE------D--------------------DEITEDDLARLEHELEEA--LGEDESDEILEVLPSNS-DSRVDSD-----DDE----ESRPKLKNWQLRRLARALKVGRRKTSIKNLSGELGLERAYVLELLREPPPNLLMMCASLPNEVATKP--DLV---------IEP-MKSGFD--------SNI-GALESEPKD--D-DAPVHVMQTRWLMQKRIKKVHLATLERVYARTKRPTNAM---------ISSIVHLTNL----------PWKRVVK------------------W---FEDKRLEDGV---PV-NREPFRRAVA------------
>DACThata
----------------------------------------------------------------------------MTVFYSC-TSPLSSALFRVFFSGSTPD--------------------------------------------GAAYLFRNRCSKTSLAL-RPP--PPALRSS----------FPVLFSRRQNSSS-READP-KVSKSKRT--LDYDEE-D--GDEIDE-DAFEALFSQLEEDLKNDEDFSEVE------D--------------------DEITEDDLSRLEKELEEA--LGEDESDEILEVLPSKS-DGGIDSD-----DEE----ESRPKLKNWQLRQLARALKVGRRKTSIKNLSAELGLERAYVLDLLREPPPNLLMMCASLPNEVAKKS--DPV---------SEP-MKSAFD--------SNI-DTPESEPKD--D-EAPVHVMQTRWSMQKRIKKVHLATLERVYARTKRPTNAM---------ISSIVHVTNL----------PSKRIVK------------------W---FEDKRLEDGV---PV-SREPFRRAVA------------
>PHAIflav
-----------------------------------------------------------------------------MAS-CAYGSPFSTAL-RAFLSHSNSN--------------------------------------------CISHLFGHVNPKPSMVL-LY---SPPRRSS----------SAEVFSRLKKNSS-AAAQT-KHSKSKRT--PERDDR-E--GDEMDE-DAFEALFSQLEEDLKTDETFSDDE------D--------------------DDITEDDLARLEQELEEA--LCVQESDEVLEGFLSKS-DDKNYSD-----DEE----ELQPKLKNWQLRQLAHALKIGRRKTSIKNLSAELGLERAHVLELLREPPPNLLIMCASLPDEVAKKP--EPV---------GEPAMESSFN--------SDV-SISKSEPKE------PIHVMQTRWSMQKRLKKVQLITLERVYARTKRPTNAM---------ISSIVHVTNL----------PWKRVVK------------------W---FEDKRLEDGV---PV-HREPFHRPSLVKTVNL------
>LECAnigr
-----------------------------------------------------------------------------MA--SYYSSSSSLAV-RDFSSAKTHL--------------------------------------------VTSRLFPERSSNRFHFL-FLH--PSSRSSR----------SVVVFSRRRKTSP-AVAQT-NLSKSNRS--RGKEET-A--AD--GE-DALEALFSQLEEDLKNDVTFSDDD------E--------------------DEIGEDELASLEQELEEAFGIGDDDSDEILDVQDSEL-DGTNRSD---VEDDE----EARPKLKNWQLRRLARALKIGRRKTSIKNLSAEMGLDRAYVLELLREPPLDLLMLSSSLSEEVTETY--EPV---------SEP-VDPPAI--------SEV-RVSENEPKA----KDPVHVMQRSWIMQKRLKKVQLITLEKVYARTKHPSNAM---------ISSIVHVTNL----------PWKKVVK------------------W---FEDKRLEDGV---PK-HREPFRRVVHE-NISV------
>HAEMdisc
-----------------------------------------------------------------------------MAFSYCSASPLSALS-RVLWPGSKID--------------------------------------------G--------SLKHSMVL-LRP--PPPLRSS----------FPALFSRRRNSSS-EVAKT-WLSESKKT--AECIDG-E--GDDLDE-DAFEALFSQLEEDLKNGEDFSDVE------D--------------------DETTEDDLARLEQELEEA--LRDEESDEVLEASSSKS-DSLSDSD-----DEE----ESRPELKKWQLRQLARALKIGRRKTSIKNLSAELGLERARVLELLREPPPNLLMMCASLPNEVAKKP--EPV---------SEP-VESSFD--------SDV-KISKCELKD--D-EVPVHVRQTRWSMQKRIKKVQLATLEKVYARTKRPTNAM---------ISSIVHLTNL----------PWKRVVK------------------W---FEEKRIEDGV---PA-KREPFRRAMA------------
>DRAKthyn
----------------------------------------------------------------------------MVAFSSCFARSLPTAS-RAFSSGSTPN--------------------------------------------GASIIVTNRSSKLSPVL-LLQ--PHPRRFS----------FPALFARRRNHSS-AVAKS-NLSKSKRN--SECEEE-E--GDEIDE-DAFEALFSQLEEDLKNDENDSDVE------D--------------------DEITEDDLNRLEQELEEA--FSGEEFDEILEVLPPNS-DSTNCPE-----D-E----ESHPKLKNWQLRQLARALKTGRRKTSIKNLSAELGLERAYVLQLLRDPPLNLLMLCSSLPNEVDKKI--ELV---------KEP-IESPLD--------SHI-NSSKVDPND--AVDVPVHVMQTRWSMQKRIKKVHLQTLERVYARTKRPTVSM---------KILIDYFTLS----------PI-----------------------------------------------------------------
>CYMBmann
-----------------------------------------------------------------------------MAS-YAYGSPSSTTH-RIF----RFN--------------------------------------------GIPHRFGFGSPKPSLLL-LH---SPPRRSS----------SAAVFSRRRKNCS-AVAQT-KLSKSKKT--REHDDR-E--GDEIDE-DAFEALFEQLEEDLKTDETFSDDE------D--------------------DGITEDDLVRLELELEEA--LCDGESDEVLEGFPSKS-DDINYSD-----DEE----ELQPKLRNWQLRRLAHALKIGRRKTSIKNLSAELGLERAHVLELLREPPPNLLMMCSSLPDEIAKTL--ESF---------REP-VESSSD--------SNF-SISKGEPKE----EAPIHVMQTRWSMNKRLKKVQLTTLESVYARTKRPTNAM---------ISSIVHVTNL----------PWKRVVK------------------W---FEDKRVEDGV---PV-HRGPFHRTSLVKTV--------
>SERAvome
M---------------------------------------------------------------------------TTAIYS---APPSSAV-RVLFSGDR---------------------------------------------------FSNRSSKTSLVL-RPP--LPAFRYS----------FPVFFSRRQTSSS-SEAGP-KLSKSKRT--PVFDKE-E--GDEIDE-DAFEALFSQLEEDLKNDEDFSDVG------D--------------------DELTEDDLSRLEQELEEA--LGEDESNEILEVLPSKS-DGVIDSD-----DEE----ESRPKLKNWQLRQLARALKVGRRKSNIKNLSVELGLERAYVLDLLREPPPNLLMMCASLPNEVAKKS--DPV---------GEP-MKSAFD--------SHA-DTPESEPKD--D-EAPVHVMQTRWSMQKRIKKVHLATLERVYARTKRPTNAM---------ISSIVHVTNL----------PWKRVIK------------------W---FEDKRLEEGV---PV-SREPFRRAMA------------
>ERYCcris
-----------------------------------------------------------------------------MTL-YAYGSPFSTIH-REICPRFNHN--------------------------------------------GIPNLFVLRNPKSPSSL-LH---SPRRRSS----------SAAIFSRPRKNSS-DVVQT-KFSNSKKI--SEHGRK-E--EREIDE-DAFEALFNQLEEDLKADETFSDDE---------------------------DEINEDDLARLEQELEEA--LDDEESDEILEGFPSKL-DDINNSD-----DME----ELQPKLKNWQLRRLAHALKIGRRKSSIKNISAELGLERAHVLELLREPPPNLLMMCASLPDEVVTKS--EPV---------HEP-VESFSG--------SNL-TISKSEPKE----EAPIHVMQTRWSMNKRLKKVQLITLERVYARTKRPTNAM---------ISSIVHVTNL----------PWKRVVK------------------W---FEDKRLEDGV---PT-HREPFHRKSMVKTI--------
>DIURorie
-----------------------------------------------------------------------------MAF-TCYTGSVSSAP-RDFCFSSRPN--------------------------------------------GYANLFRKRSLEPSLGL-LR---SPQIRSS----------FTGLFSRRRNNSL-AVAKT-KLSKSKKT--PEHDEG-E--GDEIEE-DAFEALFSQLEEDLKNDENFSDDE------L--------------------DEITEDDLARVEQELEEA--LFDEGSDEISKALPSKL-DNAYGSN-----DEK----ESRPNLKNWQLRELARALKIGRRKTSIKNVSAALGLERAYVLELLREPPLNLLMMCASLPKEAAKKL--EPV---------SEL-PESSFD--------SDV-EISKYEPKD--D-KVDVHVMETRWSMQKRIKKVHLETLERVYARTKRPTNAM---------ISSIVHVTNL----------PWKKVVK------------------W---FEDKRLGDGI---PV-KREPFRRLMA------------
>MICRparv
----------------------------------------------------------------------------MMVIACCYARPFSLAL-GGFCTGSRPK--------------------------------------------GTSNLFRNRSLKPSLLL-LRP--QPPLRSS----------FPVHFSRRRSNSS-AVTKT-KLSKSKRT--SEGDEG-E--GDEIDE-DAFEALFSQLEEDLKNDEDFSDVE------F--------------------DDITEEDLTRLEQELEEA--LSDEDADEILEVLPSKS-DSTNGSD-----DDEEEEKESQPKLKNWQLRQLARALKVGRRKSSIKNLSAELGLERSYVLELLREPPPNLLMMCASLPNEVAKKP--EPV---------SEP-AEPSSD--------SDT-EISESQPKD--D-KVPVYVMQTRWSMQKRIKKVHIATLEKVYARTKRPTNAM---------ISSIVHVTNL----------PRKKIVK------------------W---FEDKRLEDGV---PA-KREPFRRAMA------------
>APOSodor
-----------------------------------------------------------------------------MA--FYTSNSSLVSV-RDLSFRFVPL--------------------------------------------CPSSLFVEGAAKRPLAF-LR---CPTQCSS----------SAVVFSCQRKKVS-SISLT-QPCRSKKI--AQNVKG-G--EDEIDE-DAFEALFTQLEEDLKNDGNLSDGD------E--------------------DDITEEDLDRLQQELDEA--LGNEESDDFLEDSPSKS-ENMDDHE----DDEE----EIQPKLKNWQLRRLAHALKIGRRKTSIKSLSAELGLNRAYVLELLREPPLKLLMMRATIANDVKETL--EPV---------KQP-IESPSN--------CDV-RIAQTEPKA----EIPVHVMQTRWSMQKRLKKVHLATLEKVYARTKRPTNAM---------ISSIVHVTNL----------PWKKVTK------------------W---FEDKRLEDGV---FE-RRKPFRRTMLE-TFSNK-----
>PLATclav
MILF--------------------------------------------------------------------PSSGMTVFYSC-TSPQSSALFRVFFSGSTPD--------------------------------------------SAAYLFRNRCSNTSPVL-RSP--PRPLRSS----------FPLLFSRRQIRSS-REAYP-KLSKPERI--PDYDEE-E--GEEMDE-DAFEALFSQLEEDLKNDEDFSDVE------D--------------------DEITEDDLARLEQELEEA--LGEDESDEVLKVLPSKW-EGGIDSD-----DEE----ESRPKLKNWQLRQLARALKVGRRKTSIKNLSAEIGLERAYVLELLREPPPNLLMMCASLPNEVAKKS--DPV---------SEP-MKSAFD--------SNI-DAPESEPKE--D-EAPVHVMQTRWSMQKRIKKVHLATLERVYARTKRPTNAM---------ISSIVHVTNL----------PWKRIVK------------------W---FEDKRLEDGV---HV-SREPFRRAVA------------
>THELangu
-----------------------------------------------------------------------------MTSFSCNAWPLSSPP-RVFFSGSRPN--------------------------------------------GTFVHLSCRSSKSSLDL-LRP--LQPRRFF----------YPVLFARRRNSSS-AVDKT-KLSKTKKN--PEFDEG-E--GDEIDE-DAFEALFSQLEEDLKNDENFSDAE------D--------------------DEIAEDDLARLEQELEEA--LSGEDSDENLDVLPSQS-DSTNGSD-----DEE----ESRPKLKNWQLRQLARALKIGRRKTSIKNLSAELGLERAYVLQLLRDPPLNLLMMCSSLPNEVAKKP--EPI---------NKP-VESSLD--------YDM-NISKSEPKD--D-EVPIHVMQTRWSMQKRIKKVHLATLERVYARTKRPTKTM---------ITSIVHVTNL----------PWKKVVK------------------W---FEDKRLEDVV---PD-KREPFRRVVT------------
>CALAtsoo
-----------------------------------------------------------------------------MT--KICTSGFDIWQARVLLINWRGKGRIDWTEYHVRYIDIWNNRLAYVVTQDIGIDRDRAVVTYMRWYKFWTTLYLLKAIAETLVT-HYPI-SPGERAMREYFIEIEELFQPFFERDEASPI-----------LERT--SERDDR-E--GDEIDE-DAFEALFSQLEEDLKTDEPFSDDE------D--------------------GDITEDDLATLEQELEEA--LCVQESDEVLEGFLSKS-HDINYSN-----D-E----ELQPKLRNWQLRRLAHALKIGRRKTSIKNLSAELGLERAHVLELLREPPPNLLIMCASLPDEVAKKP--EPI---------GEPAMESSFD--------SDI-SISKSEPKE------PIHVMQTRWSMQKRLKKVHLITLERVYARTKRPTNAM---------ISSIVHVTKL----------PWKRVVK------------------W---FEDKRLEDGV---PV-HREPFHRPSLVKTVNL------
>PHAItank
-----------------------------------------------------------------------------MAS-CAYGSPFSTTLRRTFLTYSNPN--------------------------------------------GISHLFGHVNPKPSMVL-LY---SPPRRSS----------SAPVFSRLRKNSS-AAAQT-KRSKSKRT--PERDDR-E--GDEIDE-DAFEELFNQLEEDLKTDETFSDDE------D--------------------DDITEDDLARLEQELEEA--LCVQESDEVLEGFLSKS-NDINYSD-----DEE----ELQPKLKNWQLRRLAHALKIGRRKTSIKNLSAELGLERAHVLELLREPPPNLLIMCASLPDEVAKKP--EPV---------GKPAMESSFD--------SDV-SISKNEPKE------PIHVMQTRWSMQKRLKKVQLITLERVYARTKRPTNAM---------ISSIVHVTNL----------PWKRVVK------------------W---FEDRRLEDGV---PV-HREPFHRPFLVKTVNL------
>CYMBensi
-----------------------------------------------------------------------------MAS-YAYGSPFSTTH-RIF----RSN--------------------------------------------GIPHRFGFGSPKPSLVL-LH---SPPRRSS----------SAAVFSRRRKNCS-AVAQT-KISKSKKT--PEHDDR-E--GDEIDE-DAFEALFEQLEEDLKTDETFCDDE------D--------------------DGITEDDLVRLELELEEA--LRDGESDEVLEGLPSKS-DDINYSD-----DEE----ELQPKLKNWQLRRLAHALKIGRRKTSIKNLSAELGLERAHVLELLREPPPNLLMMCTSLPDEIAKNP--ESF---------HGS-VESSSD--------SNF-SISKSKPKE----EAPIHVMQTRWSMNKRLKKVQLTTLESVYARTKRPTNAM---------ISSIVHVTNL----------PWKRVVK------------------W---FEDKRVEDGV---PV-HREPFHRTSLVKTV--------
>BORYspha
-----------------------------------------------------------------------------M---SASASPPSLVS-RVFSAHAEPH--------------------------------------YGNV--NRSLLFV-GTSKPSTVV-LRA--SPPPRS-----------STVVFSRRKKRSS-ETAKT-GSSKFKKS--QRNNLE-G--EDDINE-DAIEALFSQLEEDLKNDK-FDDDG------D--------------------DEISEEDLARLEEELEEA--LGDGDYDEISGGLQLNS-ESMDDDD--DESDEE----EEPPKLKNWQVRRLAHALKIGRRKTSIKSLAAELGLDRAFVLELLRDPPPQLLMMSASLPDKVTETP--EMVCASLHDKVTETP-AEPQIKLTEEVPPLTNVTNVEESKPEV----QAPVHVMRTRWSMQKRLKKVQVQTLERVYSRTKRPTNAM---------ISSIVHVTNL----------PSKRVVK------------------W---FEEKRMEDGV---PE-HRVPFRPPTPG-ILTAGST---
>EPIPhell
-----------------------------------------------------------------------------------MASPLSPAL-RVFWSRSNAS--------------------------------------------GISHLFVNGRPNPSPVL-LH---SPLRRSS----------FAAVFSRRRKNSS-AVAQT-KLPKSKKA--LLECDE-E--EDEIDE-DAFEALFNQLEEDLKNDEAISDDD------G--------------------EEITEDVLARLEHELDEA--LCDEESDEILEDLPSKS-DDMTDSD-----DEE----ELQPKLKNWQLRRLAHALKIGRRKTSIKNLSAELGLERTYVLELLREPPPNLLMMCASLPNEVPKKS--EII---------HEP-IESSFV-------SSDV-DNSKSVPND----EVPVHVMQTRWSMQKRLKKVQVVTLERVYARTKRPTNAM---------ISSIVHVTNL----------PWKRVVK------------------W---FEDKRLEDGV---PV-HHEPFRRAKPK-TISV------
>PHALcorn
-----------------------------------------------------------------------------MAA-CASSSPFSTAI-RGFWSRSNPN--------------------------------------------GSPLLFWHGNPKPSQVF-HY---SPSRRSS----------FTAVFSRRRKKSL-DVAQT-KLSESKKT--PEYDDM-E--GNEKDE-DAFEALFSQLEEDLKTDETFSDDS------D--------------------DEITEDDLARLEQELEEA--LCIEESDEVLEGVPSKS-HGIIFSE-----DEE----VSQPKLKSWQLRRLARALKIGRRKTNIKNLSAELGLERAHVLELLREPPPNLLMICASLPDEVTKKT--EPV---------REP-LESSFD--------SNV-SVSKNEPKE----EVPIHVMQTRWSMQKRLKKVQLTTLERVYARTKRPTNAM---------ISSIVHVTDL----------PRKRVVK------------------W---FEDKRLEEGV---PA-HREPFHRPSMVMTT--------
>RIMAelli
----------------------------------------------------------------------------MMTFSSCFARPFSTAP-RILCSGSRPN--------------------------------------------GASIIFSSRSSKSSPAL-LRP--LLPRHYS----------FPVLFARRRNHSS-AVAKT-KLSKSKEN--PEFDEE-E--RDEIDE-DAFETLFSQLEEDLKNDENFSDVE------D--------------------DEITGDDLARLEQELEEA--FSGEEFDEILEVLPSKS-DSTNGSD-----DDE----ESQPKLKNWQLRQLARALKTGRRKTSIKNLSAELGLERAYVLQLLRDPPLNLLMMCSSLPNEVDKKP--EPV---------SEP-AESSLD--------SDI-KISISEPKD--D-KVPVHVMQTRWLMQKRIKKVHLETLERVYVRTKRPTNAM---------VSSIVHVTNL----------PWKKVVK------------------W---FEDKRLEDGV---PA-KREPFRRAVV------------
>CRYPlept
-----------------------------------------------------------------------------MALSSCYASS-SWAL-KGSCSGSRPR--------------------------------------------STSSLFWNRSSKPLPVI-LRR--QPPLRSS----------FPVLFSRRRNNSS-SVAKT-KLSKSKKT--RECDEG-E--GDEIDE-DAFETLFNQLEEDLKNDESFSDLE------V--------------------DEITEDDLARLERELDEA--LSDEEFDENLEVLPSKS-DIADGSD-----DEE----ESRPKLKNWQLRQLARALKIGRRKASIKNLSAELGLERAYVLELLREPPPNLLMMYASLPNEVAKIP--EPV---------SEP-MEPCFD--------SDA-NISKSEPKD--D-KVPIHVKQARWSMQKRIKKVHLETLERVYARTKRPTNAM---------ISSIVHVTNL----------PWKKVVK------------------W---FEDKRLEDGV---PV-KREPFRRAMA------------
>HEMIforr
-----------------------------------------------------------------------------------------------------------------------------------------------------AYLFRNRSSKSPPAL-RPP--PPALPSS----------FPLLFSRRQNSRS-LEADP-KLSKPKRA--SDYDEE-E--GDEIDE-DAFEALFSQLEEDLKNDEDFSDVE------D--------------------DEITDDDLSKLEQELEEA--LGEDECNEILEVLPSKS-DGGIDSD-----DEE----ELRPKLKNWQLRRLARALKVGRRKASIKNLSVELGLERAYVLELLREPPPNLLMMCSSLPNEVTKKS--DPG---------SEP-MKSAFD--------SNN-DTPVSEPKD--N-EAPVHVMQTRWSMQKRIKKVHLATLERVYARTKRPTNAM---------ISSIVHVTNL----------PWKRVVK------------------W---FEDKRLEDGV---HV-NREPFRRAMA------------
>GYMNodor
MILF--------------------------------------------------------------------PSSRMTVSYSC-TPPLSSALFRVFFSGSTPG--------------------------------------------SAAYLFRNRFSKTSLVL-RPP--PPALRSS----------FPVLFSRRQNSSS-READP-KLPKSKRT--PDFDEE-E--GDEIDE-DAFEALFSQLEEDLKNDEDFSDVE------D--------------------DEITEDDLSRLEKELEEA--LGEDESDEILEVLPSKS-EGGIDSE-----DEE----ESRPKLKNWQLRQLARALKVGRRKTSIKNLSAELGLERAYVLELLREPPPNLLMMCASLPNEVAKKS--DPV---------SEP-MKSAFD--------SNI-DTPESEPKD--D-EAPVHVMQTRWSMQKRIKKVHLATLERVYARTKRPTNAM---------ISSIVHVTNL----------PWKRVVK------------------W---FEDKRLEDGV---PV-SREPFRRAVA------------
>CALAsini
-----------------------------------------------------------------------------MAS-CAYGSPFSNAL-RAFLSHSNPN--------------------------------------------GISHLFGHVSPKPTMVL-LY---SPSRCSS----------SAAVFPRLRKNSS-AAAQT-KRSKSKRT--PERDDR-E--GDEIDE-DAFEALFSQLEEDLKTDEPFSDDE------D--------------------DDITEDDLARLEQELEEA--LCVQESDEVLEGFLSKS-GDINYSN-----DEE----ELQPKLKNWQLRRLAHALKIGRRKTSIKNLSAELGLERAHVLELLREPPPNLLIMCASLPDEVAKKP--EPI---------GELAMESSFD--------SDI-SISKSEPKE------PIHVMQTRWSMQKRLKKVHLITLERVYARTKRPTNAM---------ISSIVHVTNL----------PWKRVIK------------------W---FEDKRLEDGV---PV-HREPFHRPSLVKTVNL------
>OECEmacu
-----------------------------------------------------------------------------MAS-YAHGWSLSTTY-RGFWSRSIHN--------------------------------------------GIPNLFGLRSPKPSSVL-LH---SPPRRSS----------SAAVFSRRRKNCS-AAVQT-KLFKTKKT--PEHDDT-V--GDEIDE-DAFEALFSQLEEDLKADETFSDDE------D--------------------DEITEDDLARLEQELEEA--LGDEESDEALEGFPSKS-DDKNYSD-----DEE----ELQPKLKNWQLRRLAHALKIGRRKTSIKNLSAELGLERAHVLELLRQPPPNLLMMCASLPDEVVKKP--KPV---------LEP-MESSSD--------SNL-NLSGSEAKE----EAPIHVMHTRWSMNKRLKKVQLITLERVYARTKRPTNAM---------ISSIVHVTNL----------PWKRVVK------------------W---FEDKRLEDGV---PV-HREPFHRTSLVKTV--------
>PHRAlind
-----------------------------------------------------------------------------MA--SCYASLP--LI-RVLC--SNPR--------------------------------------------DPSRLFTEG------VL-RR---PPVRGSH----------SAVVFSRRRNNSS-SVPQT-QLSKSKKIPAPKFDDR-E--GDGINK-DAFEVLFSQLEEDLKKDDAFSGDE------D--------------------DGITEDDLARLEQELEEA--LGDEESDEFLEDLPSKS-DSLKDYD-----EEE----QLLPKLKNWQLRRLAQALKIGRRKTSIKNLSAELGLERAYVLELLREPPPNLLIMCASLPNEIIKKT--EPV---------SRQ-V--AVV--------SDV-SDSKSEPKA----EVPVYLRQTTWSMQKRLKKVQFLTLERVYARTKRPTNAM---------ISSIIHVTNL----------PWKRVVK------------------W---FEDKRIEDGV---PD-HPQPFRRPKQE-TISR------
>ERYCpuss
-----------------------------------------------------------------------------MNL-HAYGLPFSTIH-SAICSRFINN--------------------------------------------GIPNLFVHRNPKPSYSL-LQ---LPP-RSS----------FATFFSRPRKNSS-DVFQS-KFSNSKKI--RQNGGK-E--GNETDE-DAFEALFNQLEEDLKADETFSDDE------D--------------------EEINEDDLARLEQELEEA--LGDEESDKILEGLPSKS-DDINDSD-----DVE----ELQPTLKNWQLRRLAHALKIGRRKTSIKNISAELGLERAHVLELLREPPPNLLMMCASLPDEAVKNS--EPV---------HEP-VESFSD--------SNL-TISKSEPKE----DAPIHVMQTRWSMNKRLKKVQLITLERVYARTKRPTNAM---------ISSIVHVTNL----------PWKRVVK------------------W---FEDKRLEDGV---PV-HREPFYRKSLVKTI--------
>PTERcurt
-----------------------------------------------------------------------------MAFFSCYASPLSSSLTRVLWSGSRPD--------------------------------------------GTSHLFTNRSSKRSLVL-LHP--PPPLR-S----------FPVLFSRRRNNSP-AVDKSNKLSKSKKT--SELDDG-E--EDQIDE-DAFEALFSQLEEDLNNEEDFSDAE------DDEITEDDLARLEQELEEALHDEITEDDLARLEQELEEA--LHDEESDEILDVLPSKS-DGASDSD-----DEE----ESRPNLKNWQLRQLARALKIGRRKASIKNLSAELGLERAYVLELLRQPPPNLLMLCASLPNEVAKKP--EPV---------VEP-LESSFD--------SDI-TISKSEPKD--D-EVPVHVRQTRWSMQKRIKKVHLETLERVYARTKRPTNAM---------ISSIVHVTNL----------PWKRVVK------------------W---FEEKRVEDGVPPSPV-KREPFRRAMA------------
>EPIPpurp
-----------------------------------------------------------------------------MA--CCLASPLSPAL-RVFWSRSNAS--------------------------------------------GISHLFVNGRPNPSPVL-LH---SPLRRSS----------FAVVFSRRRKNSS-AVAQT-KLPKSKKA--LLECDE-E--EDEIDE-DAFEALFNQLEEDLKNDEAISDDE------G--------------------EEITEDVLARLEHELDEA--LCDEESDEILEDLPSKS-DDMTDSD-----DEE----ELQPKLKNWQLRRLAHALKIGRRKTSIKNLSAELGLERTYVLELLREPPPNLLMMCASLPNEVAKKS--EII---------HEP-IESSFV--------SDV-DNSKSVPND----EVPVHVMQTRWSMQKRLKKVQVVTLERVYARTKRPTNAM---------ISSIVHVTNL----------PWKRVVK------------------W---FEDKRLEDGV---PV-HHEPFRRAKPK-SISV------
>OPHRgarg
----------------------------------------------------------------------------MTAFYTS-TSSPSSAV-RVFFSGKPPD--------------------------------------------GAVYLFNNRSSKTSLVL-RQ---LPSLRYS----------FPILFSRRQNSSS-GEAAP-KLSKSKRT--PVYDEE-E--GDEIDE-DAFEALFSQLEEDLKNDEDLSDVE------D--------------------DEITEDDLSRLEQELEEA--LGEDASDEILEVLPSKS-DGGIDSD-----DEE----ESRPKLKNWQLRQLARALKVGRRKSSIKNLSAELGLERAYVLEVLREPPPSLLMMCASLPNEVAKMS--DPV---------SEP-MNSDFD--------PNI-DTPESEPKD--D-EAPVHVMQTRWSMQKRIKKVHLATLERVYVRTKRPTNAM---------ISSIVHVTNL----------PWKRVVK------------------W---FEDKRLEDGV---PV-SREPFRRVMA------------
>APOSshen
MLV-----------------HPQR---------PTPASAHLPLSRFATAALLPFVVVALESGLSDRAGGEFVESLAVMA--FYTSNSSLVSV-RDLSFRFVPL--------------------------------------------CPSSLFVEGAAKHPLAF-FR---CPTQCSS----------SAVVFYCQRKKVS-SISLT-QPCRSKKI--AQNVKG-E--EDEIDE-DAFEALFTQLEEDLKNDGNLSDGD------E--------------------DDITEEDLDRLQQELDEA--LGNEESDDFLEDSPSKS-ENMDDHE----DDEE----EIQPKLKNWQLRRLAHALKIGRRKISIKSLSAELGLNRAYVLELLREPPLKLLMMRATIANDVKETL--EPV---------KQP-IESPSN--------CDV-RIAQTEPKA----ETPVHVMQTRWSMQKRLKKVHLATLEKVYARTKRPTNAM---------ISSIVHVTNL----------PWKKVTK------------------W---FEDKRLEDGV---FE-RRKPFRRTMLE-TFSNK-----
>GASTelat
-------------------------------------------------------------------------------------------------------------------------------------DDD---------------------------------------------------------------------------------YDDDDN-D--ADYDDEDDPFEALYKKLEEDLKNDKTFSDNE------D--------------------DEITEDDFAKAEKELDEA--FFDEE----------ES-DG---TD-----YSE----EVQPRLKNWQLRRLARALKTGRRKTAIKNLSEELGLERAYVLELLRQPPPSLLMMLASLPDEVAEKVPMEASL-----DTEKLP-MEASLD--------------SEKELKT----EVPIHAMQTSWTTRKRVKKVQLSTLETVYARTKRPTNTM---------ISSIVHVTNL----------PWEKVVK------------------W---FEDKRAEDGI---SDLHRRRFVRNRPQ-SIS-------
>CEPHdama
-----------------------------------------------------------------------------MA--SCFTSPLSPAL-RVFWSRSNST--------------------------------------------VISHLFENGGPKPSLVL-LH---SPPRRSS----------FAVVFSRRKKNIS-AVPQT-KLPKSKKA--LECEE--E--EDEIDE-DAFEKLFNQLEEDLKNDEAISDDE------D--------------------EEITEDVLAKLEQELNEA--LCDEESDEILEDLPSKS-DDMNDSD-----DDE----ELQPKLKNWQLRRLAHALKIGRRKTSIKNLSAELGLERAYVLEQLREPPPNLLMMCASLPNEVAKKP--EII---------REP-MESSFV--------SDV-NNSKSVPND----EVPVHVMQTRWSMQKRLKKVQLVTLERVYARTKRPTNAM---------ISSIVHVTNI----------PWKKVVK------------------W---FEDKRLEDGV---PV-HHEPFRRAIP------------
>DENDnobi
-----------------------------------------------------------------------------MIS-YAYASSLSSAN-RVFWSRSNPN--------------------------------------------AVSQIFGYGSPKSSLLL-FH---SQALRSS----------SLVDCSRRRKNCS-AVAQA-KRSKPKKT--PEHNDR-E--KDEIDE-DAFEALFSQLEEDLKTDVIFSEDE------K--------------------DEITEDDLVRLEQELDEA--LCDEEFDEVL---PSRS-DDMNYSD-----DDE----ELQPKLKNWQLRRLAYALKIGRRKASIKNLSSELGLERAHVLELLREPPPNLVMMCASLPEEVAKNP--EPV---------CEP-VESSFD--------SDI-SISKSEPKE----VVPVHVMQTRWSMQKRLKKVQLITLERVYARTKRPTNAM---------ISSIVHVTNL----------PWKRVVK------------------W---FEDKRLEDGV---PV-HREPFHRSSVGKTI--------
>EPIPaphy
M-----------------------------------------------------------------------EIRELMAC-HYCASPFSIAI-RVSSSRSIPN---------------------------------------------CYLLTGNGYAKLSRIL-LY---SRPHRSS----------FAAVFSRRK-NTI-AVPKT-KLLKSKKT--RERDDS-EVVGDETDK-DPFEALFSQLELDLKNNVSLSSDE------D--------------------DDITEDDFARFEQELAEE--ACDEEFDEHLEALPHKS-DNFKSSD-----DEE----ELLPKLKNWQLRRLAHALKMGRRKTGIKNLSAELGMERIRVLEILRNPPLNLLTMSVSLPDEVAKNP--EPV---------CEP-VASSID--------SDADSISESQPKKTKD-RVPIHDMQANWSLRKRLKKAQIATLEKVYSRTKRPSNTM---------ISSIVHVTNI----------PWKRVVK------------------W---FEDKRVEVGI---PV-CPEPYRKARPQ-DVPNP-----
>VANIshen
-----------------------------------------------------------------------------MA--SHCAPSPSLAF-RDISFTSTHR--------------------------------------------ASFRLFPERSSNHCLFL-LFH--PSARRSC----------SAVVFSRRKKSRA-VVAQT-KISKSKRS--QGRDDT-A--GDEAD--DALEALFSQLEEDLKDNEALRDEELDEDDWD--------------------DEIGEDELARLKQELDEA--LRDGELNEVLETEAFES-DSMNVSN---VEGDK----EQPPKLKNWQLRRLAHALKIGRRKTSIKALSAELGLERAHVLKLLREPPSNLLMMCSFLPEEVTETC--EPV---------SKQ-VDPLIV--------SEI-EVSKNEPKV----EVPVHVMQTSWSMQKRLKKVQLDTLERVYARTKRPTNAM---------ISSIVHVTNL----------PWKRVVK------------------W---FEDKRLEDGV---PT-HRVLFRRAVHE-NTSG------
>CALAcreb
----------------------------------------------------------------------------MMAF-SGYALSPSLAF-RVSCSDWRSN--------------------------------------------GTSYLFKNGGSKPFIGLPLRS--TPPLRSR----------FS-VFSRRKNHSS-AIVKT-KLSKSKKT--EESDEG-E--GDEIDE-DAFEALFSQLEEDLKNDEDFSNTE------V--------------------DEITEEDLARLEQELEEA--LSDEESNDILEISPSKL-DNINDSD-----DEE----EPKPKLKNWQLRQLACALKIGRRKSSIKNLSAELGLERAYVLELLREPPPSLLMMCSSLPNEVAKKP--EPV---------SEP-VKSSLD--------SDI-NISKSEHKV--D-DVPVHVLQTRWSMQKRIKKVHLATLERVYTRTKRPTNAM---------ISSIVHVTNL----------PWKKVVK------------------W---FEDKRLEDGI---PA-KREPFRRAMT------------
>PAPHconc
-----------------------------------------------------------------------------MA--SSYPSPS--LI-RVFS--SNPR--------------------------------------------NASRLFMEG------AL-RC---PLVRRSH----------SAVLLSRRRNNNS-AVPQT-ELSKSKKTPAPDFDDR-E--GDGVDE-DAFEALFSQLEEDLKKDESFLGDV------D--------------------DEITDDDLARLERELEEA--LSDEESDDFLEDLPSKS-DNLNDYD-----EEE----QLSPKLKNWQLRRLAHALKIGRRKTSIKNLSAELGLERRYVLELFREPPPNLLIMCASLPSGVTQKS--EPV---------SEP-V--AVV--------SDV-SDSQNEPKA----EVPVYVRQTRWSMQKRLKKVQLLTLERVYARTKRPTNAM---------ISSIVHVTNL----------PWKRVVK------------------W---FEDKRLEDGV---PD-HRQPFRRPKQE-AITT------
>EPIDpuni
-----------------------------------------------------------------------------MAS-YAFCPPFSTGL-SEIWSRSNPN--------------------------------------------GSPHLFGKGSSKPSLVL-LH---SQPRRSS-----------SAVFSRRRKNCS-AVAQT-KLSKSKKT--PEPDDR-E--GDEIDE-DAFEALFSQLEEDLKNDEAFSEDE------D--------------------DEITEDDLARLEQELDEA--LCDEESDKVLEGFHSQS-DDIKYSD-----DEE----ELQPKLKNWQLRQLAHALKIGRRKTSIKNLSAELGLERAHVLELLREPPPNLLLMCASLPDEVAKKP--EPV---------REP-EEPGFD--------SNA-SISKSAPKE----EAPIHVMQTRWSMQKRLKKVQVATLERVYARTKRPTNAM---------ICSIVHVTNL----------PRRRVVK------------------W---FEDKRVEDGV---AA-QREPFHRPSLVKTV--------
>LIMOabor
---------------------------------------------------------------------------------SCFASPLSPAL-RVCRSRSNSS--------------------------------------------VISHLFVNGSPKPSLVL-LH---SSLRRSS----------FAVVFSRRRKNSY-AVAQT-KHFESKKA--LECDE--E--GDDIDE-DAFEVLFNQLEEDLKNDQAISDDE------D--------------------EEITEDVLTKLEQELDEA--LCDEESDEILE--PSKS-DDMNDSD-----DEE----ELQPKVKNWQLRRLAHALKIGRRKTSIKNLSAELGLERAHVLQLLREPPPNLLMMCASLPNEVAKSS--EIV---------REP-MESTFV--------SDV-SNSKSVPND----EVPVHVMQTRWSMQKRLKKVQLVTLERVYARTKRPTNTM---------ISSIVHVTNI----------PRKKVVK------------------W---FEDKRLEDGV---PV-HHEPFRRAIS------------
>CREMappe
-----------------------------------------------------------------------------MA--SSYGSPFSTAH-VDFWSRSNPN--------------------------------------------GIPHLFGHGSPKPSLVL-LH---SPLRRSS----------SAALFSRRRKNYS-AVVQT-KLSKSKKT--LEQDDK-E--GDEIDE-DAFEALFSQLEEDLKTDETFSDDE------D--------------------DEITEDDLARLEQELDEA--LCDEESYEVLEGSPSKS-ADINYSN-----DEE----DLLPKLKNWQLRQLARALKIGRRKTSIKNLSAELGLERAHVLELLREPPPNLLMMCASLPYEVVKTP--EPI---------REP-AEPDFV--------SNV-SISKREPKE----EAPIHVMQTRWSMQKRLKKVQLVTLERVYARTKRPTNAM---------ISSIVHVTNV----------PRKRVIK------------------W---FEDKRLEDGV---PV-RREPFHRPSLVKTV--------
>CHILtrap
----------------------------------------------------------------------------MMAFSPCIARPLSTPR-RVFCSGSRP----------------------------------------------ASIIFSDRSSKLSAVL-LRP--PQPRRLT----------FPLLFARRRNHSS-AVAKT-KLSKSKIN--PEYDEA-V--GDEIDE-DAFEALFSQLEEDLKNDENISDVE------D--------------------DEITEDDLAMLEQELEEA--FSGEEFDEILEILPSKS-DSTNCSD-----D-E----ESRPKLKNWQLRQLARALKTGRRKTSIKNLSAELGLERAYVLQLLRDPPLNLLMLSSSLPNEVDKKP--ELV---------KEP-VESSLD--------SDI-NISRVGPKDVVDVDVPVHVMQTRWSMQKRIKKVHLETLGRVYARTKRPTNAM---------ISSIVHVTNL----------PWKKVVK------------------W---FEDKRLEDGV---LV-KREPFRRTMA------------
>CHILsemi
----------------------------------------------------------------------------MMAFSPCIARPLSTPR-RVFCSGSRS----------------------------------------------ASIIFSDRSSKLSVVL-LRP--PQPRRLT----------FPLLFARRRNHSS-AVAKT-KLSKSKRN--PECDEA-V--GDEIDE-DAFEALFSQLEEDLKNDENVSDVE------D--------------------DEITEDDLAMLEQELEEA--FSGEEFDEILEILPSKS-DSTNCSD-----D-E----ESRPKLKNWQLRQLARALKTGRRKTSIKNLSAELGLERAYVLQLLRDPPLNLLMLSSSLPNEVDKKP--ELV---------KEP-VESSLD--------SDI-NISRVGPKD--DVDVPVHVMQTRWSMQKRIKKVHLETLERVYARTKRPTNAM---------ISSIVHVTNL----------PWKKVVK------------------W---FEDKRLEDGV---LV-KREPFRRTMA------------
>CALAplic
----------------------------------------------------------------------------MMAF-SGYALSPSLAF-RVSCSDWRSN--------------------------------------------GTSYLFKNGGSKPFIGLPLRS--TPPLRSR----------FS-VFSRRKNHSS-AIVKT-KLSKSKKT--EESDEG-E--GDEIDE-DAFEALFSQLEEDLKNDKDFSNTE------V--------------------DEITEEDLARLEQELEEA--LSDEESNDILEISPSKL-DNINDSD-----DEE----EPKPKLKNWQLRQLARALKIGRRKSSIKNLSAELGLERAYVLELLREPPPSLLMMCSSLPNEVAKKP--EPV---------SEP-AESSLD--------SDI-NISKSEHKV--D-DVPVHVLQTRWSMQKRIKKVHLATLERVYTRTKRPTNAM---------ISSIVHVTNL----------PWKKVVK------------------W---FEDKRLEDGI---PA-KREPFRRAMT------------
>HABElong
M-------------------------------------------------------------------------SWMTAFYSC-TSLLSSAL---FFSGSTPD--------------------------------------------SAAYLFRIASSKTSLVL-RPP--PPAHRSS----------FPVLFSRRRNNSS-GVADT-KLSKSKRT--PDYDEEDE--GDEIDK-DAFEALFSQLEEDLKNDEGFSDVE------D--------------------DEITEDDLARLEHELEEA--LGEDESDEILEVLPSNS-DSRVDSD-----DDE----ESRPKLKNWQLRRLARALKVGRRKTSIKNLSGELGLERAYVLELLREPPPNLLMMCASLPNEVATKP--DLV---------IEP-MKSGFD--------SNI-GALESEPKD--D-DAPVHVMQTRWLMQKRIKKVHLATLERVYARTKRPTNAM---------ISSIVHLTNL----------PWKRVVK------------------W---FEDKRLEDGV---PV-NREPFRRAVA------------
>ORCHital
----------------------------------------------------------------------------MTAFYSC-ASPPSSAL-RVFFSGTKPE--------------------------------------------SAAYIFSNRSSKTPLIL-RPL--PPALRSS----------FPVLFSRRQNSSS-REDNP-KLSKSKRT--PDYDEE-E--GDEIDE-DAFEALFSQLEEDLKNDEDFSDVG------D--------------------DEITEDDLSKLEQELDEA--FGEDESDEILDVLPSKA-DGGVDSD-----DEE----ESRPKLKNWQLRQLARALKVGRRKTSIKNLSAELGLERAYVLELLREPPPNLLMMCASLPNEVAKKS--DPV---------SEP-MKSAFD--------SNI-DTPESEPKD--D-DVPVHVMQTRLSMQKRIKKVHLATLERVYARTKRPTNAM---------ISSIVHVTNL----------PWKRVVK------------------W---FEDKRLEDGV---PL-TREPFRRAMA------------
>LANAlana
-----------------------------------------------------------------------------MA-----ASASPLVF-RAFSARTGNP--------------------------------------NCGGIPNKSRIFV-GTSNPSLLA-LRPSPSPPPRS-----------SAVAFARRRKNSS-ATAKT-ESTTSKRA--LQKDVV-E--EDNADE-DDIEALFAQLEEDLKSDLS-DDGT------D--------------------GEITEEDLARLEQELEEA--LGDGDYEEFTGDLLSKS-NGMTDDDDDDEEEED----ERPPNLKNWQIRRLACALKTGRRKTSIKSLAAELGLDRAYVLELLRDPPPYLLMMCASLPDKAIETPTESET---------KMP-VESPLI--------TTV-DAAESKPEA----EAPVHVMQTRWSTQKRLKKVHVETLERVYSRTKRPTNAM---------ISSIVHVTNL----------PWKRVVK------------------W---FEDKRTQDGV---PD-HRVPFRRSISE-KIPTT-----
>CORYacti
-----------------------------------------------------------------------------MASSSYCDLPLSSGL-RVFCSCSRSN--------------------------------------------GTSNFFWNRSIKPSLVL-LSP--PLSPSSS----------FPVFFSRRRNNSP-AVAKT-KLSKSKKT--PDCEEG-E--GDEIDE-DAFEALFSQLEEDLKNEENFSDVD------G--------------------DDMTEDDLARLEKELELA--MSDEESDEILQVLPSNS-DSTNGSD-----DEE----ESQPKLKNWQLRQLAYALKIGRRKTSIKNLSAELGIERVYVLKLLREPPLNLLMMCASLPNDITKKP--NLV---------SEP-AESSFD--------SDT-NISKCETKD--D-EVPVHVMQTRWSMQKRIKKVHLATLERVYARTKRPTNAM---------IGSIVHVTNL----------PWKKVVK------------------W---FEDKRLEDGV---PV-KCEPFRRAMVE-TFSV------
>EPIDfulg
-----------------------------------------------------------------------------MAS-YAFCPPFSTGL-SEIWSRSNPN--------------------------------------------GSPHLFGKGSSKPSLVL-LQ---SQPRRSS-----------SAVFSRRRKNCS-AAAQT-KLSKSKKT--PEPDDR-E--GDEIDE-DAFEALFSQLEEDLKNDEAFSEDE------D--------------------DEITEDDLARLEQELDEA--LCDEESDKVLEGFHSQS-DDIKYSD-----DEE----ELQPKLKNWQLRQLAHALKIGRRKTSIKNLSAELGLERAHVLELLREPPPNLLLMCASLPDEVAKKP--EPV---------REP-EEPGFD--------SNA-SISKSAPKE----EAPIHVMQTRWSMQKRLKKVQVATLERVYARTKRPTNAM---------ICSIVHVTNL----------PRRRVVK------------------W---FEDKRVEDGV---AA-QREPFHRPSLVKTV--------
>GYMNdens
MILF--------------------------------------------------------------------PSRGMTVFYSC-TPPLSSALFRVFFSGSAPG--------------------------------------------SAAYLFRNRCSKTSLVL-RPP--PPALRSS----------FPVLFSRRQNSSS-READP-KLSKSKRT--PDFDEE-E--GDEIDE-DAFEALFSQLEEDLKNDEDFSDVE------D--------------------DEITEDDLSRLEKELEEA--LGEDESDEILEVLPSKS-EGGIDSE-----DEE----ESRPKLKNWQLRQLARALKVGRRKTSIKNLSAELGLERAYVLELLREPPPNLLMMCASLPNEFAKKS--DPV---------SEP-MKSAFD--------SNI-DTPESEPKD--D-EAPVHVMQTRWSMQKRIKKVHLATLERVYARTKRPTVSMNFIFIDCSLLQAIVHVSYIYALILNSHVLPQYDIYRPSSSCASIKYPYTELGSVWHGVFAPVSLDKNA---TV-IECMFDMTTVV-----T-----
>SELEaequ
-----------------------------------------------------------------------------MA--SCYASPP--LL-RAFF--SSPR--------------------------------------------GASRLFAAG------LL-RR---PPVRRSY----------SAVVFSRRRNNSS-AVPLT-ELSKSKKTPVPEFDNR-E--GENIDE-DAFEELFSQLEEDLKKDETFSGDE------D--------------------DEITEDDLATLEQELEDA--LGDEKSDEFLEELPSKS-DNLNDYD-----EEE----ELPPKLKNWQLRRLAHALKIGRRRTGIKNLSAELGLQRAHVLELLREPPPNLLVMCASLPNEVTQKS--EPV---------SEP-V--TVV--------SDV-SDSQKETKA----EVPVHVMQTRWSMQKRLKKVQLVTLERVYARTKRPTNAM---------ISSIVHVTNL----------PWKRVVK------------------W---FEDKRLEDGV---PD-HREPFRRPKQE-TISM------
>PHALmode
-----------------------------------------------------------------------------MAA-CARSSPFSTAI-RGFWSRSNPN--------------------------------------------GSPLLFWHGNPKPSQVF-HY---SPSRRSS----------FTAVFSRRRKKSL-DVAQT-KLSKSKKT--PEYDDM-E--GNEKDE-DAFEALFCQLEEDLKTDETFSDDS------D--------------------DEITEDDLARLEQELEEA--LCIEESDEVLEGVPSKS-HGIIFSE-----DEE----ESQPKLKSWQLRRLARALKIGRRKTNIKNLSAELGLERAHVLELLREPPPNLLMICASLSDEVTKKT--EPV---------REP-LESSFD--------SNV-SVSKNEPKE----EVPIHVMQTRWSMQKRLKKVQLTTLERVYARTKRPTNAM---------ISSIVHVTDL----------PRKRVVK------------------W---FEDKRLEEGV---PA-HREPFHRPSMVMTT--------
>ANOEemei
-----------------------------------------------------------------------------MAFSSLSPSPLSALT-RVLWPVSKPA--------------------------------------------G--------SLKHSLVL-LRL--PPPLRSS----------FPALFSRRRNSSS-DVAKT-RLSKSKKT--SKFNDG-E--VDDIDE-DAFEALFSQLEEDLKKDGDFSDVE------D--------------------DEITEDDLARLEQELEEA--LRDEESDEILEASPSKS-DSMSDYD-----DEE----ESRPELKNWQLRQLARALKIGRRKTSIKNLSAELGLERAYVLELLREPPPNLLMMCASLPNEASKKP--EPV---------SEP-VESSFE--------SDV-NISKCELKD--D-DVPVHVRQTRWSMQKRIKKVQLATLEKVYARTKRPTNAM---------ISSIVHVTNL----------PWKRVVK------------------W---FEEKRIEDGV---PV-KPEPFRRAMA------------
>NEUWzoll
-----------------------------------------------------------------------------MA--SYTSISS-----VAFPLRSGPL--------------------------------------------CASCLFAEGAAKPSLSF-LH---PLARRSS----------SSLVFSGQRKNGS-AFSQT-KSSSSKKI--TQDDDS-E--GDKIDE-DAFEALFNLLEEDLKNDGNLTDDD------E--------------------VGITEEDLDRLQQELDES--LGDEESDDFFEVSPLKS-ENMDDYE---DDEDE----ELRPKLKNWQLRRLAHALKIGRRKASIKNLSAELGLNRAYVLELLREPPSKLLMMCASIANDVKETF--EPI---------NKP-IESPTD--------YDV-RIAQNEPKA----EVPVHVMQTRWSMRKRLKKVHLVTLEKVYARTKRPTNSM---------ISSIVHVTNL----------PWKKVVN------------------W---FEDKRHEEGV---PK-QREPFRRTMPE-TLS-------
>MASDpict
-----------------------------------------------------------------------------MAC-YTYCPPFSTAL-CNFGS-----------------------------------------------------FFGHGKSKPP-------------RSS----------FAAVFSRKKKNFS-SSSET-KLSNSKKT--PEHNVR-E--RDDIDE-DAFEALFSQLEEDLKNDETFSDDE------N--------------------DEITEDDLAKLQQELDEA--LCDEESDEVLEGFQSKL-D--IDSE-----DLD----ELQPKLKNWQLRRLARSLKIGRRKTSIKNLSAELGLERAHVLSLLREPPPNLLLMSASLPDEVAKNP--EPV---------HEP-AESDLV--------SNV-SISKSEPKE----KVPIHVMQTRWSMQKRIKKVQVATLERVYARTKRPTNAM---------ISSIVHVTNL----------PWRRVVK------------------W---FEDKRVEDGV---PS-HREPFNRPSLVKTV--------
>CYPRbard
-----------------------------------------------------------------------------MA--SCYALLP--LI-RVFC--SNPR--------------------------------------------GASRLFSEG------IL-RR---PPAHLLH----------SAIVSSRRRNNIS-AVTQT-EVSKSKKTPAPEFENR-E--GDDIDE-DALEALFSQLEEDLKKDESFSGDE------D--------------------DEISEDDLARLEQELEEA--LGDEESDE--EDLPSESGDKLNDYN----DDEE----ELTPKLKNWQLRRLAHALKIGRRKTSIKELSAELGLERAHVLELLREPPPNLLIMCASLPNQVAKKS--EPV---------REP-L--AVV--------SDV-SDSQN--------EVPVHVRQTRWSMQKRLKKVQLATLEKVYARTKRPTNAM---------ISSIIHVTNL----------PWKRVVK------------------W---FEDKRLEDGV---PD-HRQPFRRPKPE-TISR------
>CALEmajo
----------------------------------------------------------------------------MMAFSSCFARPPTTAS-RVFCSGSRPN--------------------------------------------GASIIFGNRTSKFSAVL-LRP--PHTRRFS----------FPVLFARRRNHSS-AVAKA-KLSKVKSN--PEYDEA-G--EEEIDE-DAFEALFSQLEEDLKNDENFSDVE------D--------------------DEITEDDLARLEQELEEA--FSGEEFDEILEDLPPKS-DSTKCSD-----D-E----ELQPKLKNWQLRQLARALKTGRRKTSIKNLSSELGLERAYVLQLLRDPPLNLLMLSSSLPNEVDKKP--ELV---------KET-VESCLD--------SDI-NSSKGETNN--DTHVPVHVLQTRWSMQKRIKKVHIETLERVYARTKRPTNAM---------ISSIVHVTNL----------PWKKVVK------------------W---FEDKRLEDGV---PV-KREPFRRTVA------------
>GOODfuma
-----------------------------------------------------------------------------MAFSSCSASPLSVIT-RVLWPGSKPN--------------------------------------------G--------SSKHWLVL-LRL--PPPLRSS----------FPALFSRRRNNSS-DVATT-KLSKSKKT--PECNDG-E--GDDMDE-DAFEALFSQLEEDLKNDEDFSEVE------D--------------------NEITEDDLARLEQELEEA--LRDEESDEILEVSPSKS-DSMNDSD-----DEE----ASRPELKNWQLRQLARALKIGRRKTSIKNLSAELGLERAYVLELLREPPPNLLMMCSSLPNEVAKKP--EPV---------SEP-VESSFD--------SDI-NISKSELKD--D-EVPVHVRQTRWSMQKRIKKVQLATLEKVYARTKRPTNAM---------ISSIVHVTNL----------PWKRVVK------------------W---FEEKRIEDGI---PV-KREPFRRAMA------------
>MEXIxero
-----------------------------------------------------------------------------MA--SCYASPP--LS-RVFC--SNPR--------------------------------------------VPCRLFVEG------VL-RL---PPVRRSL----------FATVFSRRRNNSS-LLPQR-QLSKSKKSPAQEFNDR-E--EDGLDK-DAFEALFSQLEEDLKKDDAFSGDE------D--------------------DEITEEDLARLQYELEET--LGDEEFDEFLEDLPSKS-DKLNDYD-----DEE----QILPKLKNWQLRRLAKALKIGRRKTSIKNLSAELGLERAHVLELLREPPPNLLIMLASLPNEVIQKS--EPV---------SKP-V--AVV--------SVV-SDSKSGPKA----EVPVYDRQTTWSMQKRLKKVQCLTLERIYARTKRPTNAM---------ISSIVHVTNL----------PWKRVVK------------------W---FEDKRLEDGV---HD-HRQPFRRSKQE-TISR------
>DRAKelas
----------------------------------------------------------------------------MVAFSSCFARSLPTAS-RAFSSGSTPN--------------------------------------------GASIIVTNRSSKLSPVL-LLQ--PHPRRFS----------FPALFARRRNHSS-AVAKS-NLSKSKRN--SECEEE-E--GDEIDE-DAFEALFSQLEEDLKNDENDSDVE------D--------------------DEITEDDLNRLEQELEEA--FSGEDFDEILEVLPPNS-DSTNCPE-----D-E----ESQPKLKNWQLRQLARALKTGRRKTSIKNLSAELGLERAYVLQLLRDPPLNLLMLCSSLPNEVDKKI--ELV---------KEP-IESSLD--------SHI-NSSKVDPND--AVDVPVHVMQTRWSMQKRIKKVHLQTLERVYARTKRPTDAM---------ISSIVHVTNL----------PWKKVVK------------------W---FEDKRLEDGV---HV-KREPFRRTMA------------
>DENDchryso
-----------------------------------------------------------------------------MTS-SAYASSLSSAL-RVFWSRSNPN--------------------------------------------GVSQLSGYGSPKSSLLL-FH---SQALRSS----------SLVNFSRGRKNFS-AVAQA-KHLKPKRT--PEHDDR-Q--KDEIDE-DAFEALFSQLEEDLKTDEIFSEDE------K--------------------DEITEDDLVRLEQELDEA--LCDEEFDEVL---PSRS-DDLNYSD-----DDE----ELQPKLKNWQLRRLAYALKIGRRKASIKNLSAELGLERARVLELLREPPLNLLMMCASLPEEVAKNP--EPV---------YEP-VESSFD--------SDI-SISKSEPKE----VVPVHVMQTRWSMQKRLKKVQLITLERVYARTKRPTNAM---------ISSIVHVTNL----------PWKRVVK------------------W---FEDKRLEDGV---PV-HREPFHRSSLVKTI--------
>VANIplan
-----------------------------------------------------------------------------MA--SQLASSPSLAF-RDISFTSTHR--------------------------------------------GSLRLFPERSSNHCLLI-LRH--PSARRSC----------SAVVFSRRRKSSA-FVGQT-KISKSKRS--QGRDDT-A--GDEADE-DAFEALFSQLEEDLKDNEALQDGELDEDDCD--------------------DEIGEDELARLAQELDEA--LHDEELDEDLETEALEL-DSMNVSD---VENDK----EQPPKLKNWQLRRLAHALKIGRRKISIKALSAELGFERAHVLKLLREPPPNLLMMCSLLPEEVTETC--EPI---------SKQ-VDPPTV--------SEI-GVSKTVPKA----EVPVHVMQTSWSMQKRLKKVQLDTLEIVYARTKRPTNAM---------ISSIVHVTNL----------PWKKVVK------------------W---FEDKRLEDGV---PT-HREPFRRVLHE-DMSR------
>GALEfabe
-----------------------------------------------------------------------------MAVMASNSSSFPSLF-RDFTITHTHR--------------------------------------------GSSFLFPESCSIHSLYP-LRH--PSGRRSC----------SAVVFSRRRKSSA-AVAQT-KLSKFKRS--EGRNEV-A--GDEVDE-DAFEALFNQLDEDLKNDETFPDDK------D--------------------DEIDEDELARLEEELEAA--LRDEESDEILENEASKL-DNGNSSD---VEDDK----ELRPKLKNWQLRRLARALKIGRRKTSIKNFSAELGLDRAYVLELLREPPPDLLLMSAYLPEEVTLSY--ESV---------NKP-VNPLTV--------SEV-RTTKNEPKA----EVPVHAMQTSWLMQKRLKKMQLVTLERVYARTKRPTNAM---------VSSIVHVTNL----------PWKRVVK------------------W---FEDRRLEGGV---PE-RREPFRRVVHE-NTTA------
>OPHRsphe
----------------------------------------------------------------------------MTAFYTS-TSSPSSAV-RVFFSGKPPD--------------------------------------------GAVYLFNNRSSKTSLVL-LP---PPALRYS----------FPVLFSRRQHSSS-GEAAP-KLSKSKRT--PVYDEE-E--GDEIDE-DAFEALFSQLEEDLKNDEDLSDVE------D--------------------DEITEDDLSRLEQELEEA--LGEDASDEILEVLPSKS-DGGIDSD-----DEE----ESRPKLKNWQLRQLARALKVGRRKTSIKNLSAELGLERAYVLEVLREPPPSLLMMCASLPNEVAKMS--DPV---------SEP-MNSDFD--------PNI-DTPESEPKD--D-EAPVHVMQTRWSMQKRIKKVHLATLERVYVRTKRPTNAM---------ISSIVHVTNL----------PWKRVVK------------------W---FEDKRLEDGV---PV-SREPFRRVMA------------
>ANOEroxb
-----------------------------------------------------------------------------MAFSSLSPSPLSALT-RVLRPVSKPA--------------------------------------------G--------SLKHSLVL-LRL--PPPLRSS----------FPALFSRRRNSSS-DVAKT-RLSKSKKT--SKFNDG-E--VDDIDE-DAFEALFSQLEEDLKKDGDFSDVE------D--------------------DEITEDDLARLEQELEEA--LRDEESDDFLEASPSKS-DSMSDSD-----DEE----ESRPELKNWQLRQLARALKIGRRKTSIKNLSAELGLERAYVLELLREPPPNLLMMCASLPNEASKKP--EPV---------SEP-VESSFE--------SDV-NISKCELKD--D-DVPVHVRQTRWSMQKRIKKVQLATLEKVYARTKRPTNAM---------ISSIVHVTNL----------PWKRVVK------------------W---FEEKRIEDGV---PV-KHEPFRRAMA------------
>GOODpube
-----------------------------------------------------------------------------MAF-SCSASPLSVLT-RVLWPGSKPN--------------------------------------------G--------SSKRSLVL-LRF--PPPLRSS----------FPALFSRRRNNSS-DVAAT-KLSKSKKT--PEFNDG-E--GSDMDE-DAFEALFSQLEEDLKNDEDFSDVE------D--------------------NEITADDLARLEQELAEA--LRDEESDEILEVSPSKS-DSMNDSD-----DVE----ESRPELKNWQLRQLARALKIGRRKTSIKNLSAELGLERAYVLELLREPPPNLLMMCASLPNEVAKKP--EPV---------SKP-VESSFD--------SDI-NISKSELKD--D-EVPVHVRQTRWSMQKRIKKVHLATLEKVYARTKRPTNAM---------ISSIVHVTNL----------PWKRVVK------------------W---FEEKRTEDGI---SV-KHEPFRRALAQ-TISG------
>HYPOheme
GGLTREGRGIRCSPARLRRRSPDFSPIAGIRAGGEPQGFAAPQNR-----RIP--------RRPKVAGGQP-QVADPLPISPSMASSAALVS-RVFSAHTRNS--------------------------------------NGGGIIGLSRIFV-GSSKPYLLA-LR---PPPPRS-----------SLLALARRRKNSSPATARTGPSSKSKRA--LQKNNV-E--DDDIGE-DAIEALFALFEEDLKNDVA-DGGT------D--------------------EEITEEDLAKLEQELEEA--LADGDYGDITGGFPLDS-ESMDDEN----DDEE----ERPPKLKNWQIKRLARALKIGRRKTSIKSLAAELGLERPFVLDMLRNPPPYLLMMCASLPDEVIEIPSESET----------PP-LESPLITTVDVEGSINV-DVEESKPEA----DVPVHVMQTRWSMQKRLKKVQVETLERVYSRTRRPTNAM---------IGSIVHVTNL----------PWKRVVK------------------W---FEDKRTEDGV---PD-HRVPYQRPVPD-NISTT-----
>CYPRflav
-----------------------------------------------------------------------------MA--SCYASLP--LI-RAFC--SNHR--------------------------------------------GASRLFTEG------IL-SR---PPVRRSC----------SSIVSSRRRNNSS-AVAQT-EVYKSKKTPAPEFENR-E--GDDIDE-DAFEALFSQLEEDLKKDESLSGDE------D--------------------DEITEDDLAKLEQELEEA--LGDEESDEFLEVLSSKS-DNLNEYN-----DEE----ELRPKLKNWQLRRLAHALKTGRRKTSIKDLSAELGLERAYVLELLREPPPNLLIMCASLPNEVAKKS--EPD---------RDQ-V--AVV--------SDV-SDCQNEPQA----EVPVHVRQTRWSMQKRLKKVQLATLEKVYARTKRPTNAM---------ISSIIHVTNL----------PWKRVVK------------------W---FEDKRLEDGV---PD-HREPFRRPKQE-TTSR------
>MOLIcapi
--------------------MPDREQ---IRILPDPQ---------------P--------GLSKTPNGDF-SSCSSCSVSPSMASSAALVS-RVFSAHTRNS--------------------------------------NGGGTPGLSRNFV-GPSKPYLLA-LR---PPPPRS-----------FVLAFARRRKNSSQATARTGSSSKSKRA--LQKDNV-E--DDDIGE-DAIEALFALLEEDLKNDLS-DGGT------D--------------------EQITEEDLARLEQELEEA--LGDGDYGEVTGGLPLDS-ESMDDGN----EDEE----ERPPKLKNWQIKRLACALKIGRRKTSIKTLAAELGLERSFVLDLLRDPPPYLLMMCASLLDEVIETPSKSET---------EPP-MGSPLITTVDVEESTNV-DIEESKPEA----DVPVHVMRTRWSMQKRLKKVQVETLERVYSRTRRPTNAM---------IGSIVHVTNL----------PWKRVVK------------------W---FEDKRTEDGI---PD-HRVPYQRPVPD-NISTS-----
