# Supplementary material for: Orchid Phylotranscriptomics: The Prospects of Repurposing Multi-Tissue Transcriptomes for Phylogenetic Analysis and Beyond
Source: Front Plant Sci. 2022 May 27;13:910362. doi: 10.3389/fpls.2022.910362 (PMC9196242; doi:10.3389/fpls.2022.910362)
Supplement: Supplementary file 4 [file Data_Sheet_3.zip › ortho_MSA/r1/OG0008302.fa]

>ANOEemei
-------------------------------------------------------------MPAALF----------SS-----RAG----------------------------ATA----VAA--A-------------S----R-R-SLLGVGA-YRHSY--PAAPAIAIEGRRLSFSLASKHGRMVHILKECSLRVPSGQLWMLLGPNGCGKSTLLQVLAGLLKPTEGSLHVNKPKSFVFQNPDHQVVMPTVEADVAFGLGKFDLTLDEVRSRVSNALDAVGMLEYSQRPIQTLSGGQKQRVAIAGALAEASKALLLDELTTFLDEYDQIGVIRAVKNSVSSTGEVAALWVTHRLEELKHADGAFYMEHGRIVMHGHVPAVIDFLKQKQGH-----------------YIEHFNL--
>ANOEroxb
--------------------------------------------------------------PAALF----------SS-----WAG----------------------------ATA----VAA--S-------------S----R-R-SLLGVGA-DRHPY--PAAPAIAIEGRHLSFSLASKHGRMVHILKECSLRVPSGQLWMLLGPNGCGKSTLLQVLAGLLKPTEGSLHVNKPKSFVFQNPDHQVVMPTVEADVAFGLGKFDLTLDEVRSRVSNALDAVGMLEYSQRPIQTLSGGQKQRVAIAGALAEASKVLLLDELTTFLDEYDQIGVIRAVKNSVSSTGEVAALWVTHRLEELKHADGAFYMEHGRIVMHGHVPAVIDFLKQKQGH-----------------YIEHFNL--
>APOSodor
-------------------------------------------------------------MPAALL----------SA-----AAGVLPAMAARSGPHLMKKPSSLSYPCSLLPPSS----FIC--S-------------E----S-RG--FRTGC-GRRLDSSCFSSPFAIEGRNLSFSVAGSHGVTVPILRDCSLRVPPRQLWMLLGPNGCGKSTLLKVLAGLLSPTEGTVHINRPKSFVFQNPDHQVVMPTVEADVAFGLGRFDLTLDEVRLRVSKALDAVGMLKYSRRPIQTLSGGQKQRVAIAGALAEASKVLLLDELTTFLDEYDQLGVINAVKKCVAGTEGVAALWVTHRLEELRHADGAIYMEDGRIIMHGDVVSIIDFFKQTQAD-----------------YIDDIIF--
>APOSshen
------QSLFSID--------------EGEQQLPKNIETLFGTLVVGQHFAADLVQL---AMPAALL----------SA-----AAGVLPAMAARSGPHLMKKPSSLSYPCSLLPPSS----FIC--S-------------E----S-RG--FGTGG-GPRLDSSCFSSSFAIEGRNLSFSVAGSHGVTVPILRDCSLRVPSRQLWMLLGPNGCGKSTLLKILAGLLSPTEGTVHVNRPKSFVFQNPDHQVVMPTVEADVAFGLGRFDLTLDEVRLRVSKALDAVGMLKYSRRPIQTLSGGQKQRVAIAGALAEASKVLLLDELTTFLDEYDQVLICPSLLVKLNLN--ISILHI-----------GFVFLCCCFFFLLIKVVNKEGFIKLTTYN---WH-----------------SL--
>BLETstri
-------------------------------------------------------------MPAALF----------SS-----TAG----------------------------AVP----LAA--S-------------S----K-R-CRLGIGG-DSPLD--ATAPAISIEGRRLSFSVASKHSVVLPILKDCSLRVPAGQLWMLLGLNGCGKSTLLKVLAGLLKPTEGTLRVNKPKSFVFQNPDHQVVMPTVEADVAFGLGKFDLTPDEVKSRVSKALDAVGMLKYSQRPIQTLSGGQKQRVAIAGALAEACKALLLDELTTFLDEYDQLGVVKAVKNCVSGNGEVAALWVTHRLEELKYADGAFYMEDGCIVMHGDVPSVIDFLKQKQAN-----------------YIEHFNL--
>BORYspha
--------------------------------------------------------------------------------------------------------------------------------------------------------------------------------------------------------------------GCGKSTLLKILAGLLSPTNGSVHVNKPTSFVFQNPDHQVVMPTVEADVAFGLGKFKLGLDEVRLRVSKALDSVGMIKYAKRPIQTLSGGQKQRVAIAGALAETCKVLLLDELTTFLDEYDQIEVIKAVKDSVAGPGGVAALWVTHRLEELKYADGVICMEDGRIIMQGDVSTASGFLKEKQGAQ----------------YIDHLNL--
>CALAcreb
------------------------------------------------------------------------------------MAG----------------------------APA----MVA--S-------------S----C-R-CRLGVGG-DRSPD--SLAPAIAIEGRHLSFSLASKSRGIVHILKDCSLRVPSGQLWMLLGPNGCGKSTLLKVLAGLLVPTEGSMHVNKPKSFVFQNPDHQVVMPTVEADVAFGLGKLDLTLDEVRSRVSKALDAVGMLSYSQRPIQTLSGGQKQRVAIAGALAEASKVLLLDELTTFLDEYDQLGVIKAVKDSVSYNKEVAALWVTHRLEELKYADGAFYMENGCIVKHGNVPSIIDFLKLKQSH-----------------YIQHFNL--
>CALAplic
------------------------------------------------------------------------------------MAG----------------------------APA----MVA--S-------------S----C-R-CRLGVGG-DRSPD--SLAPAIAIEGRHLSFSLASKSRGIVHILKDCSLRVPSGQLWMLLGPNGCGKSTLLKVLAGLLVPTEGSMHVNKPKSFVFQNPDHQVVMPTVEADVAFGLGKLDLTLDEVRSRVSKALDAVGMLSYSQRPIQTLSGGQKQRVAIAGALAEASKVLLLDELTTFLDEYDQLGVIKAVKDSVSYNKEVAALWVTHRLEELKYADGAFYMENGCIVKHGDVPSIIDFLKLKQSH-----------------YIQHFNL--
>CALAsini
-------------------------------------------------------------MPAALF----------SS-----PAG----------------------------AVA----LTA--S-------------S----W-R-FRLRIGA-DSFFD--TTAPAISIEGHRLSFSLASKHSAVLPILKDCSLRVPAGQLWMLLGLNGCGKSTLLKVLAGLLKPTKGTLHVNKPKSFVFQNPDHQVVMPTVEADVAFGLGKFHLTQDEVKSRVSMALDAVGMLKYSQRSIQTLSGGQKQRVAIAGALAEACKVLLLDELTTFLDEYDQLGVIKAVKNCVSCNGEVAALWVTHRLEELKHADGAFYMEDGCIVMHGDVPSIIEFLKQKQAN-----------------YIEHFNL--
>CALAtsoo
-------------------------------------------------------------MPAALF----------SS-----LTG----------------------------AVA----LTASRS-------------S----W-R-CRLRIGA-DSLFD--TTAPAISIEGHRLSFSLASKHSAVLPILKDCSLRVPAGQLWMLLGLNGCGKSTLLKVLAGLLKPTKGTLHVNKPKSFVFQNPDHQVVMPTVEADVAFGLGKFHLTQDEVKSRVSMALDAVGMLKYSQRSIQTLSGGQKQRVAIAGALAEACKVLLLDELTTFLDEYDQLGVIKAVKNCVSCNGEVAALWVTHRLEELKYADGAFYMEDGCIVMHGDVPSIIEFLKQKQAN-----------------YIEHFNL--
>CALEmajo
-------------------------------------------------------------MQVSLV----------PS-----LAG----------------------------ATA----MVA--SRRLAWEKE--PVFP----S-R-CLLGLAG-DRSAD--SAASSFAIEGRHLSFSLTSKHKGIVHILKDCSLRVPTGQLWMLLGPNGCGKSTLLKILAGLLEPTEGSLHVNKPKSFVFQNPDHQVVMPTVEADVAFGLGKFDLALDEVRSRVSEALDAVGMLKYSQRPIQTLSGGQKQRVAIAGALAEASKVLLLDELTTFLDEYDQIGVIKAVKNSVAGNGEVAALWVTHRLEELKHADGAFYMEHGRVVMHGDVPAVADFLKRRQAH-----------------YVEHFDL--
>CEPHdama
-------------------------------------------------------------MSGAHF----------TS-----PAG----------------------------AAA----LVA--P-------------R----W-R-CRLGIGG-NSPLY--STAPAISIEGRHLSFSVESKKGGILPILKDCSLSVPGGQLWMLLGPNGCGKSTLLKVLAGLLKPTEGTLHVNKPKSFVFQNPDHQVVMPTVEADVAFGLGKFDLTVDEVRSRVSKALDAVGMLKYSQRPIQTLSGGQKQRVAIAGALAEACKVLLLDELTTFLDEYDQLGVIKAVKNCVSGNGEVAALWVTHRLEELKYADGGFYMEDGCIVMHGDVPNIIDFLKQKQAQ-----------------HIEHFSL--
>CHILsemi
-------------------------------------------ATSWKHRDIGFLGL--FYLKILYIY---------AR-----IRGNLYNF------HVIH-----------YHARC----LL-----------------S----S-R-CLLGLGD-DRSAD--SAASTIAIEGRHLNFSLASKHKGMVHILKDCSLRVPCGQLWMLLGPNGCGKSTLLKILAGLLEPTEGSLFVNKPKSFVFQNPDHQVVMPTVEADVAFGLGKFDLTLDEVRSRVSKALDAVSMLKYSQRPIQTLSGGQKQRVAIAGALAEASKVLLLDELTTFLDEYDQLGVIDAVKNSVACDGEVAALWVTHRLEELKYADGAFYMEHGRIVMHGDVPAVADFLKLRQAC-----------------HIEHFNL--
>CHILtrap
-------------------------------------------------------------MQALLV----------SS-----MAG----------------------------ATA----LVS--S-------------S----S-R-CLLGLGD-DRSAD--SAASAIAIEGRHLDFSLASKHKGMVHILKDCSLRVPCGQLWMLLGPNGCGKSTLLKILAGLLEPTEGSLFVNKPKSFVFQNPDHQVVMPTVEADVAFGLGKFDLTLDEVRSRVSKALDAVGMLKYSQRPIQTLSGGQKQRVAIAGALAEASKVLLLDELTTFLDEYDQLGVIDAVKNCVACDGEVAALWVTHRLEELKYADGAFYMEHGRIVMHGDVPAVADFLKLRQAR-----------------HIEHFNL--
>CORYacti
-------------------------------------------------------------MPASLV----------LS-----MDG----------------------------ATK----MVA--S-------------S----S-R-CLPGVGG-VRSPN--S-APSIAVEGRHLSFSLASKHRGMVHILKNCSLRVPSGQLWMLIGPNGCGKSTLLKVLAGLLKPTEGSLHVNKPTSFVFQNPDHQVVMPTVEADVAFGLGKFDLTLDEVRSRVSKALDAVGMLKYSQRPIQTLSGGQKQRVAIAGALAEASKVLLLDELTTFLDEYDQLGVLKAVKNSVSSNGEVAALWVTHRLEELKHADGAFYMEKGCIVMNGDVPSITEFLKLKQSH-----------------YIDHFNF--
>CREMappe
---------------------------------------------------------------------------------------------------------------------------------------------------------------------------------------------------------------LLGLNGCGKSTLLKVLAGLLKPTEGTLPVNKPTSFVFQNPNHQVVMPTVEADVAFGLGKFHLTPYEVKSRVLLALNAVGMLKYSQRPIQTLSGGQKQRVAIAGALAEACKVLLLDELTTFLDEYDQLGVIKAVKNCVSCNGEVAALWVTHRIEELKYADGAFYMEDGCIVMHGDVPSVIEFLKQKQAN--------------------------
>CRYPlept
-------------------------------------------------------------MPASSL----------SS----LFAG----------------------------ATA----MAA--S-------------S----S-R-CLLGAGS----AD--SASSAIAIEGRHLSFSLASKHSGVVHILKDCSLRVPSGQLWMLLGPNGCGKSTLLKVLAGLLKPTEGSLHLNKPKSFVFQNPDHQVVMPTVEADVAFGLGKFDLTLDEVRLRVSKALDAVGMLNYSQRPIQTLSGGQKQRVAIAGALAEASRVLLLDELTTFLDEYDQLGVLNAVKNSVSSNGEVAALWVTHRLEELKYADGAFYMERGSVVKQGDVPAIIDFLKLKQGN-----------------YIQHFGL--
>CYMBensi
-------------------------------------------------------------MPAALF----------SY-----PAT------------------------------A----LAA--S-------------S----W-R-CRLVVGG-DSLQD--ITAPAISIEGRRLSFSVSSKHGAVLPILKDCSLRVPAGQLWMLLGLNGCGKSTLLKVLAGLLKPTEGTLHVNKPKSFVFQNPDHQVVMPTVEADVAFGLGKFHLTPDEVKSRVSIALNAVGMLKYSQRPIQTLSGGQKQRLAIAGALAEACKVLLLDELTTFLDEYDQLGVIKAVKNCVSCNGEVAALWVTHRLEELKYADGAFYMEDGCIVKHGDVPSIIEFLKRKQAN-----------------CIEHFNL--
>CYMBmann
-------------------------------------------------------------MPAALF----------SY-----PAT------------------------------A----LAA--S-------------S----W-R-CRLVVGG-DSLQD--MTAPAISIEGRRLSFSVSSKHGAVLPILKDCSLRVPAGQLWMLLGLNGCGKSTLLKVLAGLLKPTEGTLHVNKPKSFVFQNPDHQVVMPTVEADVAFGLGKFHLTPDEVKSRVTIALNAVGMLKYSQRPIQTLSGGQKQRLAIAGALAEACKVLLLDELTTFLDEYDQLGVIKAVKNCVSCNGEVAALWVTHRLEELKYADGAFYMEDGCIVKHGDVPSIIEFLKRKQVN-----------------CIEHFNL--
>CYPRbard
-------------------------------------------------------------MPAALL----------SS-----AAI----------------------------AGA----SAA--S-------------T----W-R-FRLGKEG-VQPIE--SAATVVSIEGRHLSFSVTAKNGGMVPILKNCSLRVPAGQLWMLLGPNGSGKSTLLKVLAGLLKPTEGTMHVNRPKSFVFQNPDHQVVMPTVEGDVAFGLGKFDLTIDEVRSRVLRALEAVGMLEYSQRPIQTLSGGQKQRVAIAGALAEACKVLLLDELTTFLDEYDQLGVIKAVKNCVSCNPEVAALWVTHRLEELSYADGAIYMEDGSIVMHGNVLGINNFLKQKQAQ-----------------YIEHLNL--
>CYPRflav
-----------------------------------------------------------MFLKESIS----------LS---LYIYI----------------------------STE----LLP--Y-------------S----W-R-CRLGKEG-VRPLE--SAATVVSIEGRHLSFSVMAKNGVMVPILKNCSLCVPAGQLWMLLGPNGSGKSTLLKVLAGLLKPTEGTMHVNRPKSFVFQNPDHQVVMPTVEGDVAFGLGKFDLTIDEVRSRVLRALEAVGMLEYSQRPIQTLSGGQKQRVAIAGALAEACKVLLLDELTTFLDEYDQLGVIKAVKNCVSCNPEVSALWVTHRLEELNYADGAIYMEDGSIVMHGNVLGIINFLKQKQAQ-----------------YIEHLNL--
>DACThata
-------------------------------------------------------------MPAVLF----------SS-----LAG----------------------------TTT----IVA--S-------------S----R-R-CLLGTRG-GRTSD--SAAPTIAIEGHRLSFSLASKNRGTVEILKDCSLRVPSGELWMLLGPNGCGKSTLLQVLAGFLKPTEGSFHVNRPKSFVFQNPDHQVVMPTVEADVAFGLGKFDLALDEVRSRVSRALDAVGMLKYSQRPIQTLSGGQKQRVAIAGALAEESKVLLLDELTTFLDEYDQLGVIKAVKNSVPGNGEVAALWVTHRLEELKYTDGAFYMESGRIVMHGDVPSVVDFLKLKQSR-----------------YIQHFNL--
>DENDchryso
-------------------------------------------------------------MPAALF----------SS-----PAA----------------------------AGA----LAA--S-------------S----R-R-CRLGIGG-DSLLD--TTAQAISVEGRRLSFSVASKHSAALPILKDCSLRVPAGQLWMLLGLNGCGKSTLLKVLAGLLKPTEGTLRVNKPKSFVFQNPDHQVVMPTVEADVAFGLGKFHLTPDEVKSRVSVALDAVGMLKYSQRPIQTLSGGQKQRVAIAGALAEACKVLLLDELTTFLDEYDQLGVIKAVKNCVSSNGEVAALWVTHRLEELKYADGAFYMEDGRIVMHGDVPSIIEFLKQKQAN-----------------YIEHFNL--
>DENDnobi
-------------------------------------------------------------MPAALF----------SS-----PAA----------------------------AGA----LAA--S-------------S----W-R-CRLGVGG-DRLLD--TTAQAISIEGRRLSFSVASKHSAALPILKDCSLRVPAGQLWMLLGLNGCGKSTLLKVLAGLLKPTEGTLRVNKPKSFVFQNPDHQVVMPTVEADVAFGLGKFHLTPDEVKSRVSIALDAVGMLKYSQRPIQTLSGGQKQRVAIAGALAEACKVLLLDELTTFLDEYDQLGVIKAVKNCVSSNGEVAALWVTHRLEELKYADGAFYMENGRIVTHGDVPSIIDFLKQQQAN-----------------YIEHFNL--
>DIURorie
-------------------------------------------------------------MPALLL----------SS-----LAG----------------------------ATA----IVA--S-------------S----S-R-RLPGAGV-ARSPD--SAAPEIAIEGRHLSFSLSSKHSRMVHILKDCSLRVPSGQLWMLLGPNGCGKSTLLKVLAGLLKPTEGSLHVNEPKSFVFQNPDHQVVMPTVEADVAFGLGKFDLTIDEVRSRVSKALEAVGMLMYSQRPVQTLSGGQKQRVAIAGALAEASRVLLLDELTTFLDEHDQLGVIKAVKDSVSCNGEVAALWVTHRLEELKHADGAFYMEDGSIVMHGDVPATIDFLKLKQAH-----------------YIKHFDL--
>DRAKelas
-------------------------------------------------------------MQATLV----------SS-----LAG----------------------------ATA----MAA--S-------------S----S-R-CRLGLGG-DRFAD--SGASTMAIEGRHLSFSLASKHSGMVRILKDCSLRVPSGQLWMLLGPNGCGKSTLLKILAGLLEPTEGSLHINKPKSFVFQNPDHQVVMPTVEADVAFGLGKFDLTLDEVRSRVSKALDAVGMLKYSQRPIQTLSGGQKQRVAIAGALAESSKVLLLDELTTFLDEYDQLGVIEAVKNSVACNGEVAALWVTHRLEELEHADGALYMEHGRIVLRGDVPAVVDFLKLKQAH-----------------YIEHSNL--
>DRAKthyn
-------------------------------------------------------------MQASLV----------SS-----LAG----------------------------ATA----MAA--S-------------S----S-R-CRLGLGG-DRSAD--SGASTMAIEGRHLSFSLASKHGGMVRILKDCSLRVPAGQLWMLLGPNGCGKSTLLKILAGLLEPTEGSLHVNKPKSFVFQNPDHQVVMPTVEADVAFGLGKFDLTLDEVRSRVSKALDAVGMLKYSQRPIQTLSGGQKQRVAIAGALAESSKVLLLDELTTFLDEYDQLGVIEAVKNSVACNGEVAALWVTHRLEELEHADGAFYMEHGRIVLRGDVPAVVDFLKLKQAH-----------------YIEHSNL--
>EPIDfulg
------MWSFR-------------------------------GPGLSSQFLLDLG------MPAALF----------SP-----PAG----------------------------AMA----LAA--S-------------S----W-R-CRLGIGG-DNLLD--TTAHAISIQGCGLCFSVASKHNVVLPILKDCSLRVPAGQLWMLLGLNGCGKSTLLKVLAGLLKPTEGTLCVKKPKSFVFQNPDHQVVMPTVEADVAFGLGKFHLTPDEVKSRVSLALDAVGMLKYSQRSIQTLSGGQKQRVAIAGALAESCKVLLLDELTTFLDEYDQLGVIKTVKNCVSSNGEVAALWVTHRLEELKYADGAFYMEDGRIVMHGDVPTIIQFLKQRQAN-----------------YIEHFSL--
>EPIDpuni
------MWSFR-------------------------------GPGLSSQFLLDLG------MPAALF----------SP-----PAG----------------------------AMA----LAA--S-------------S----W-R-CRLGIGG-DNLLD--TTAHAISIQGCGLSFSVASKHNVVLPILKDCSLRVPAGQLWMLLGLNGCGKSTLLKVLAGLLKPTKGTLCVNKPKSFVFQNPDHQVVMPTVEADVAFGLGKFHLTPDEVKSRVSLALDAVGMLKYSQRSIQTLSGGQKQRVAIAGALAESCKVLLLDELTTFLDEYDQLGVIKAVKNCVSSNGEVAALWVTHRLEELKYADGAFYMEDGRIVMHGDVPTIIQFLKQRQAN-----------------YIEHFGL--
>EPIPhell
-------------------------------------------------------------MSGALF----------SS-----PAG----------------------------AAA----FVA--S-------------G----W-R-CRLGIGG-DCPLD--SAFPALSIEGRHLSFSVESKHGGILPILKDCSLRVPGGQLWMLLGPNGCGKSTLLKVLAGLLKPTEGTLHVNKPKSFVFQNPDHQVVMPTVEADVAFGLGKFDLTLDEVRSRVSKALDAVGMLKYSQRPIQTLSGGQKQRVAIAGALAESCKVLLLDELTTFLDEYDQLGVIKAVKNCVSGNGEVAALWVTHRLEELKYADGGFYMEDGCIVMHGDVPNIIDFLKQKQAQ-----------------HIEHFSL--
>EPIPpurp
-------------------------------------------------------------MSGALF----------SS-----PAG----------------------------AAA----FVA--S-------------G----W-R-CRLGIGG-DCPLD--SAFPALSIEGRHLSFSVESKHGGILPILKDCSLRVPGGQLWMLLGPNGCGKSTLLKVLAGLLKPTEGTLHVNKPKSFVFQNPDHQVVMPTVEADVAFGLGKFDLTLDEVRSRVSKALDAVGMLKYSQRPIQTLSGGQKQRVAIAGALAESCKVLLLDELTTFLDEYDQLGVIKAVKNCVSGNGEVAALWVTHRLEELKYADGGFYMEDGCIVMHGDVPNIIDFLKQKQAQ-----------------HIEHFSL--
>ERYCcris
LIE--VEVDFEIT--------------LP-------------EAFL---FILNLQ------MAGALF----------SY-----PAA----------------------------AAAASVTFAA--S-------------S----W-R-CRLGVGG-DGLIE-----PAIYIEGNHLSFSFSSKNGVVLPILKDCSLRVPAGQLWMLLGPNGCGKSTLLKVLAGLLKPTEGTLRVNKPKSFVFQNPDHQVVMPTVEADVAFGLGKFDLIPDEVRSRVSIALDAVGMLKYSQRSIQTLSGGQKQRVAIAGALAEACKVLLLDELTTFLDEYDQLGVINAVKNCVSCNGEVAALWVTHRLEELKYADGAFYMEDGCIAKHGDVPTIIHFLKQLGVS-----------------DVNYK----
>ERYCpuss
-------------------------------------------------------------MAAAIF----------SY-----PAA------------------------------------AA--S-------------S----R-R-CRVGVGG-DGHIE-----PAIYIEGNHLSFSFPSKNGMILPILKDCSLRVPAGQLWMLLGPNGCGKSTLLKVLAGLLKPTEGTLRVNKPKSFVFQNPDHQVVMPTVEADVAFGLGKFDLIPDEVRSRVSIALDAVGMLKYSQRSIQTLSGGQKQRVAIAGALAEACKVLLLDELTTFLDEYDQLGVINAVKKCVSCNGEVAALWVTHRLEELKYADGAFYMEDGCIVKHGDVPTIIHFLKQMGVS-----------------DVNYK----
>GALEfabe
-------------------------------------------------------------MSAALL----------SI-----PAG----------------------------VAA----SAP--S-------------N----G-G-SRPGNGS-GRRFH--P-PSGAAIEVRHLRFSVDSKRGGVVPILKDCSLRVPAGQLWMLLGPNGCGKSTLLKVLAGLLRPTAGTLHVTKPKSFVFQNPDHQVVMPTVEADVAFGLGKFDLTLGEVRSRVYKALDAVGMLKYSQRPIHTLSGGQKQRVAIAGALAEACKVLLLDELTTFLDEHDQLGVLEAVKSCVSCTGEVAALWVTHRLEELKYADGAIYMEGGQILKEGDVSSVIGFLKKHQASNRTWRITNECIRDRGRIY---LNI--
>GASTelat
-------------------------------------------------------------MPAGLF----------YS-----PGS----------------------------AAA----LAA--S-------------S----W-R-CRIG--G-NGTLD--STSPAISIEARRLSFSVASKRGGVLSILKDCSVRVPTGQLWMLLGPNGCGKSTLLKILAGLLQPTEGTSHVNNPKSFVFQNPDHQVVMPTVEADVAFGLGKFDLPLDEVKSRVSKALDAVGMLKYSKRPIQTLSGGQKQRVAIAGALAEACKVLLLDELTTYLDDYDQLGVINAVKNCISGNEDVAALWVTHRLEELKHADGAFYMEDGRIVMHGNVPLVINFLKRHQDQE----------------YMSDPELEN
>GOODfuma
---------------------------------------------MNIQFILRLV------MLAALF----------SS-----LAG----------------------------ATA----MVA--S-------------S----R-R-SLLGVRG-DRHPY--SADPAIAIDGRHLSFSLASTHSGMVHILKDCSLRVPSGQLWMLLGLNGCGKSTLLKVLAGLLKPTEGSLHVNKPKSFVFQNPDHQVVMPTVEADVAFGLGKFDLTLDEVRLRVSNALDAVGMLEYSQRPIQTLSGGQKQRVAIAGALAEASKVLLLDELTTFLDEYDQLGVIRAVKNSVSSTGEVAALWVTHRLEELKHADGAFYMEHGRIVMHGNVPAVIDFLKQKQAH-----------------YIKHFDL--
>GOODpube
-------------------------------------------------------------MPAALF----------SS-----LAG----------------------------ATA----MVA--S-------------S----R-R-SLLGVRG-DRHPY--SAAPAIAIDGRHLSFSLASTHSGMVHILKDCSLRVPSGQLWMLLGPNGCGKSTLLKVLAGLLKPTEGSLHVNKPKSFVFQNPDHQVVMPTVEADVAFGLGKFDLTLDEVRSRVSIALDAVGMLEYSQRPIQTLSGGQKQRVAIAGALAEASKVLLLDELTTFLDEYDQLGVIRAVKNSVSSTGEVAALWVTHRLEELEHADGAFYMEHGRIFMHGRVPAVIDFLKQKQGQ-----------------YIKHFNL--
>GYMNdens
-------------------------------------------------------------MQAVLF----------SS-----LAG----------------------------TTT----IVA--S-------------S----R-S-CLLGTGG-GRPSD--SAAPTIAIEGNRLSFSLASKNRGTVEILKDCSLRVPSGELWMLLGPNGCGKSTLLQVLAGFLKPTEGSFHVNRPKSFVFQNPDHQVVMPTVEADVAFGLGKFDLALDEVRSRVSKALDAVGMLKYSQRPIQTLSGGQKQRVAIAGALAEESKVLLLDELTTFLDEYDQLGVIKAVKNSVPGNGEVAALWVTHRLEELKYADGAFYMENGCIVMHGDVPSVVDFLKLKQSR-----------------YIQHFNL--
>GYMNodor
-------------------------------------------------------------MQAVLF----------SS-----LAV----------------------------TTT----IVA--S-------------S----R-S-CLLGTGG-GRPSD--SAAPTIAIEGNRLSFSLASKNRGTVEILKDCSLRVPSGELWMLLGPNGCGKSTLLQVLAGFLKPTEGSFHVNRPKSFVFQNPDHQVVMPTVEADVAFGLGKFDLALDEVRSRVSKALDAVGMLKYSQRPIQTLSGGQKQRVAIAGALAEESKVLLLDELTTFLDEYDQLGVIKAVKNSVPGNGEVAALWVTHRLEELKYADGAFYMENGCIVMHGDVPSVVDFLKLKQSR-----------------YIQHFNL--
>HABElong
-----VRSDVHI-------------------------------------------------ITSPPL----------SS-----STS----------------------------SPF----SFI--C-------------S----R-R-CLLGRGA-DRPSE--LAVPAIAIEGHRLSFTLASKNGRRVQILKECSLRVPSGELWMLLGPNGCGKSTLLQVLAGFLKPTEGSFHVNRPMSFVFQNPDHQVVMPTVESDVAFGLGKFDLALDEVRSRVSKALNAVGMLKYSQRSIQTLSGGQKQRVAIAGALAEESKVLLLDELTTFLDEYDQLGVINAVKNSMSRNGEIAALWVTHRLEELKYADGAFYMEHGCIVMHGDVPSMIDFLKLKQAR-----------------YIQHFNL--
>HABEpant
-----VRSDVHI-------------------------------------------------ITSPPL----------SS-----STS----------------------------SPF----SFI--C-------------S----R-R-CLLGRGA-DRPSE--LAVPAIAIEGHRLSFTLASKNGRRVQILKECSLRVPSGELWMLLGPNGCGKSTLLQVLAGFLKPTEGSFHVNRPMSFVFQNPDHQVVMPTVESDVAFGLGKFDLALDEVRSRVSKALNAVGMLKYSQRSIQTLSGGQKQRVAIAGALAEESKVLLLDELTTFLDEYDQLGVINAVKNSMSRNGEIAALWVTHRLEELKYADGAFYMEHGCIVMHGDVPSMIDFLKLKQAR-----------------YIQHFNL--
>HAEMdisc
--------------------------------------------------------------PAALS----------SS-----LAG----------------------------ATA----VAA--S-------------S----R-R-SLLGVGD-DRQPY--SAAPAIAIEGRHLSFSLASKRRGMVHILKDCSLLVPSGQLWMLLGPNGCGKSTLLKVLAGLLKPTEGSLHVNKPKSFVFQNPDHQVVMPTVEADVAFGLGKFDLTLDEVRSRVSNALDAVGMLEYSQRPIQTLSGGQKQRVAIAGALAEASKVLLLDELTTFLDEYDQLGVIRAVKNSVSSAGEVAALWVTHRLEELKHADGAFYMEHGRIVMHGQVPSVIDFLKQKQAH-----------------YIEHFNL--
>HEMIforr
--------------------------------------------------------------------------------------------------------------------------MAA--S-------------S----R-R-CLLGAGG-GRPSD--SAVSAIAIEGHRLSFSLASKNSGRVEILKDCSLRVPSGELWMLLGPNGCGKSTLLQVLAGFLKPTEGSFHVNGPKSFVFQNPDHQVVMPTVEADVAFGLGKFDLAIDEVRSRVSKALDAVGMLKYSQRPIQTLSGGQKQRVAIAGALAEESKVLLLDELTTFLDEYDQLGVIKAVKNSVPGNGEVAALWVTHRLEELKYADGAFYMEHGCIVMHGDIPSVVDFLKLKQSR-----------------YVQHFNL--
>HYPOheme
------------------------------------------------------------MYSPALP----------HS-----PTA----------------------------VAR----LSR--H-------------R----C-L-CRLHRAGDDGRLS----TAGAAIEGRNLSFSVSTPPGRVVPILHDCSLRVPAGQLWMLLGPNGCGKSTLLKVLAGLLNPTNGTMHVNTPKSFVFQNPDHQVVMPTVEADVAFGLGKFDLTSDEVRSRVSKALDAVGMLKYSQRPIQTLSGGQKQRVAIAGALAEACKVLLLDELTTFLDEYDQIGVIKAVKNSVAGAGEVAALWVTHRLEELKYADGAICMEDGRIVMQGDVSLVADFLKEKHSC-----------------YIDHFNL--
>LANAlana
MIR--IFTYFTLS--------------SMQ------------NPLCWRGFQNSLAL----SMPSLAL----PP----SS----ISAV----------------------------PAA----AAA--A-------------S----H-R-CRLHL---QKGSD--GRLSPAAIEGRNLSFSVVTRHGRTVPILKDCSLRVPEGQLWMLLGPNGCGKSTLLKVLAGLLNPTDGTVHVNRPKSFVFQNPDHQVVMPTVKADVAFGLGKFNLRSDQVRSRVSKALDAVGMLEYSQRPIQTLSGGQKQRVAIAGALAEACKVLLLDELTTFLDEYDQMGVIKAVKNSVAGPGEVAALWVTHRLEELKYADGAICMEDGRIVMQGDAFRVADFLKEKQVR-----------------YIDSLNF--
>LECAnigr
-------------------------------------------------------------MPAALL----------SI-----PAF----------------------------VAA----LAP--S-------------N----G-V-CRLGRNG--RRLD---SFPGAAIEVRHLSFSVASKSSSVVPILKDCSLRVPAGQLWMLLGPNGCGKSTLLKVLAGLLKPTEGTLHVTRPKSFVFQNPDHQVVMPTVEADVAFGLGKFDLTLSEVRSRVSKALDAVGMLKYSQRPIHTLSGGQKQRVAIAGALAEACEVLLLDELTTFLDEHDQLGVMKAVKNCVSCSGEVAALWVTHRLEELKYADGVIYMEDGKILKQGDVLSIIDFLKRQQPQ-----------------YTGSMNL--
>LIMOabor
------------------------------------------------------M------MSGALF----------SS-----PAG----------------------------AAG----LVA--S-------------R----W-R-CRLGIGG-DSTLD--PAAPAISIEGSHLSFSVESKRDGILPILKDCSLRVPRGQLWMLLGPNGCGKSTLLKVLAGLLKPAEGTLHVNKPKSFVFQNPDHQVVMPTVEADVAFGLGKYDLTLDEVRSRVSKALDDVGMLKYSQRPIQTLSGGQKQRVAIAGALAEACKVLLLDELTTFLDEYDQLGVIKAVKNSVSGNGEVAALWVTHRLEELKYADGGFYMEDGSIVMHGDVPNIIDFLKQKQAQ-----------------HFEHFSL--
>MASDpict
-------------------------------------------------------------MATALF----------SS-----PAG----------------------------AMA----IAA--S-------------K----W-R-CRVGIGG-EN-------VEAICIEGRGLSFSVASKPNVVLPILKDCSLHVPAGELWMLLGLNGCGKSTLLKVLAGLLRPTKGTLRVSKPTSFVFQNPDHQVVMPTVEADVAFGLGKFHLTQDEVKSRVSLALDAVGMLSYSQRPIQTLSGGQKQRVAIAGALAEACKVLLLDELTTFLDEYDQLGVIKAVKNCVSCNRDVAALWVTHRVEELKYADGAFYMEDGCIVKSGDAASIIHFLKQKQAK-----------------YI-------
>MEXIxero
-------------------------------------------------------------MPSSIL----------SS-----TAI----------------------------AAA----SAR--S-------------P----W-R-CLLGKEG-GRPLD--YAATAVSIEGRHLSFSVTTKNGGVVPILKDCSLRIPAGQLWMLLGPNGCGKSTLLKVLAGLLKPTEGTIHVNRPKSFVFQNPDHQVVMPTVEGDVAFGLGKFDLTIDEVRSRVLRALNAVGMLEYSQRPIQTLSGGQKQRVAIAGALAEACKVLLLDELTTFLDEYDQLGVIKAIKNCLSCNPEVTALWVTHRLEELNFADGAIYMEDGSIVMHGNVRSIIDFLKQKQVE-----------------YIKHLSL--
>MICRparv
-------------------------------------------------------------M----------------------MAG----------------------------ATT----LAA--L-------------T----S-C-CMLGVGG-DRSPD--SVYPSIAIEGRHLSFSLVSKHQGIVRILKDCSLRVPSGQLWMLLGPNGCGKSTLLKVLAGLLKPTEGSLHVNKPKSFVFQNPDHQVVMPTVEADVAFGLGKFDLTLDEVRSRVSTALDAVGMLKYSQRPIQTLSGGQKQRVAIAGALAEASKVLLLDELTTFLDEYDQLGVIKAVKNSVSCNGEVAALWVTHRLEELKHADGAFYMEHGRLVMHGDVPAIVDYLKQKQAH-----------------YIEHFNL--
>MOLIcapi
------------------------------------------------------------MYSPALR----------HS-----LIP----------------------------AAS----L----S-------------Q----H-R-CRLQRGSDGGRFP--TAGVGAAIEGRNLSFSVSTRQGRVVPILHDCSLRVPEGQLWMLLGPNGCGKSTLLKILAGLLNPTNGVVHVNMPKSFVFQNPDHQVVMPTVEADVAFGLGKFDLTLDEVRSRVSKALDAVGMLKYSQRPIQTLSGGQKQRVAIAGALAEACKVLLLDELTTFLDEYDQIGVIRAVKNSVAGSGDVAALWVTHRLEELKYADGVIVMEDGRIVMQGGASYVADFLKEKQAF-----------------YIDHLSL--
>NEUWmali
-------------------------------------------------------------MPAAL------------P-----PAGSLPAMTARSGPHLTKKPLSLSCPCSLLPPSS----FIS--G-------------E----I-RG--FRTGG-GRRLD-SCSSSPFAIEGRHLSFSVAATHGGILPILRDCSLRVPPRQLWMLLGPNGCGKSTLLKVLAGLLTPIEGTLHVNRPKSFVFQNPDHQVVMPTVEADVAFGLGRFDLTLDEVRLRVSKALDAVGMLKYSRRPIQTLSGGQKQRVAIAGALAEASRVLLLDELTTFLDEYDQLGVINAVKNCVSGSEGVAALWVTHRLEELKHADGAIYMEDGRIIMHGDVVGIVNFLKQRQAE-----------------CADNIIF--
>NEUWzoll
-------------------------------------------------------------MPAAP------------P-----PAGSLPAMTARSGPHLTKKPLSLSCPFSLLPPSS----FIS--G-------------E----I-RG--FRNGG-GRRLD-SCSSSPFAIEGRHLSFSVAARHDGILPILRDCSLRVPPRQLWMLLGPNGCGKSTLLKVLAGLLTPIEGTVHVNRPKSFVFQNPDHQVVMPTVEADVAFGLGRFDLTLDEVRLRVSKALDAVGMLKYSRWPIQTLSGGQKQRVAIAGALAEASKVLLLDELTTFLDEYDQLGVINAVKNCVSRSEGVAALWVTHRLDELKHADGAIYMEDGRIIMHGDVVGIVNFLKQRQAE-----------------YADNIIF--
>OECEmacu
-------------------------------------------------------------MPAALF----------SY-----PAG----------------------------AMT----LAA--S-------------S----W-R-CRLRVGG-DSLLD-----PTISIEGHHLSFSVSSKQGAVLPILKDCSLRVPAGQLWMLLGLNGCGKSTLLKVLAGLLKPTEGTLRVNKPKSFVFQNPDHQVVMPTVETDVAFGLGKFHLTPDEVKSRVSIALDAVGMLKYSRRPIQTLSGGQKQRVAIAGALAEACKVLLLDELTTFLDEYDQLGVIKAVKYCVSCKGEVAALWVTHRLEELKYADGAFYMENGCIVKHGDVPSIIEFLKQKQVN-----------------CIEHFNL--
>OPHRgarg
-------------------------------------------------------------MPALHF----------SS-----LSS----------------------------NVS----TAA--S-------------S----R-R-CLLGTSV-CRHST--TPIPATAIEGHRLSFSLASKNSGTVEILKDCSLRVPSGELWMLLGPNGCGKSTLLQVLAGFLKPTGGTFHVNRPMSFVFQNPDHQVVMPTVEADVAFGLGKFDLALDEVRSRVSKALDAVGMLKYSKRPIQTLSGGQKQRVAIAGALAEKSKVLLLDELTTFLDEYDQLGVIKAVKDSVPGNGDVAALWVTHRLEELKHADGAFYMENGRIVMYGDVPSVVDFLKLTQSR-----------------YIQHFNL--
>OPHRsphe
-------------------------------------------------------------MPALHF----------SS-----LSS----------------------------NVS----TAA--S-------------S----R-R-CLLGTSV-CRHST--TPIPATAIEGHRLSFSLASKNSGTVEILKDCSLCVPSGQLWMLLGPNGCGKSTLLQVLAGFLKPTGGTFHVNRPMSFVFQNPDHQVVMPTVEADVAFGLGKFDLALDEVRSRVSKALDAVGMLKYSKRPIQTLSGGQKQRVAIAGALAEKSKVLLLDELTTFLDEYDQLGVIKAVKDSVPGNGDVAALWVTHRLEELKHADGAFYMENGRIVMYGDVPSVVDFLKLTQSR-----------------YIQHFNL--
>ORCHital
-------------------------------------------------------------MPAVLF----------SS-----LAG----------------------------TTS----IAA--S-------------R----R-R-YPFASGV-RRPYD--SAAPAIAIEGHRLSFSLASKNSKTVEILKDCSLRVPSGELWMLLGPNGCGKSTLLQVLAGFLKPTEGSFHVNRPKSFVFQNPDHQVVMPTVEADVAFGLGKFDLALDEVRSRVSRALDAVGMLKYSQRPIQTLSGGQKQRVAIAGALAEESKVLLLDELTTFLDEYDQLGVIKAVKNSLRDNREVTALWVTHRLEELKYADGAFYMEHGCIVMHGDVPSVVDFLKLKQSR-----------------YIQHFNL--
>PAPHconc
--------------------------------------------------------------------------------------------------------------------------------------------------------------------------------------------MLPILKNCSLRIPAGQLWMLVGPNGCGKSTLLKVLAGLLKPTGGTMHVNRPKSFVFQNPDHQVVMPTVEGDVSFGLGKFDLTINEVRSRVVRALEAVGMLEYSQRPIQTLSGGQKQRVAIAGALAEACKVLLLDELTTFLDEYDQLGVIKAIKNCVSCDPEVTALWVTHRLEELNYADGAIYMEDGSIVMHGNVRSIIDFLKQKQVE-----------------YIEHLSL--
>PAPHhirs
-------------------------------------------------------------MTTALL----------PA-----TAI----------------------------AAA----SAA--S-------------S----W-R-CRLGKEG-GRPLD--SATTAVSIEGRHLSFSVKTTNGGMLPILKNCSLCIPAGQLWMLVGPNGCGKSTLLKVLAGLLKPTGGTMHVNRPKSFVFQNPDHQVVMPTVEGDVSFGLGKFDLTIDEVRSRVVRALEAVGMLEYSQRPIQTLSGGQKQRVAIAGALAEACKVLLLDELTTFLDEYDQLGVIKAIKNCVSCNPEVTALWVTHRLEELNYADGAIYMEDGSIVMHGNVRSIIDFLKQKQVE-----------------YIEHLSL--
>PHAIflav
-------------------------------------------------------------MTAALF----------SS-----PAG----------------------------AVA----LTA--S-------------S----W-R-CRLRIGA-DSLVD--STAPAISIEGHRLSFSVASKHSAVLPILKDCSLCVPAGQLWMLLGLNGCGKSTLLKVLAGLLKPTEGTLRVNKPKSFVFQNPDHQVVMPTVEADVAFGLGKFHLTQDEVKSRVSMALDAVGMLKYSQRSIQTLSGGQKQRVAIAGALAEACKVLLLDELTTFLDEYDQLGVIKAVKNCVSCNGEVAALWVTHRLEELKYADGAFYMEDGCIVMHGDVPSIIEFLKQKQAN-----------------YIEHFNL--
>PHAItank
-------------------------------------------------------------MKAALF----------SS-----PAS----------------------------AVA----LTA--S-------------S----W-R-CRLRIGA-DSLFD--TTAPAISIEGHRLSFSVALKHSAVLPILKDCSLRVPAGQFWMLIGLNGCGKSTLLKVLAGLLKPTEGTLRVNKPKSFVFQNPDHQVVMPTVEADVAFGLGKFHLTQDEVKSRVSTALDAVGMLKYSQRSIQTLSGGQKQRVAIAGALAEACKVLLLDELTTFLDEYDQLGVIKAVKNCVSCNGEVAALWVTHRLEELKYADGAFYMDDGYIVMDGDVPSIIEFLKQKQVN-----------------YIEHFNL--
>PHALmode
------MSNFPLP--------------IP-------------RPSLRGKFLPDLA------MSAALF----------SS-----PAG----------------------------TVA----LAA--S-------------SSMICR-R-WRLGVGD-GSLLD--TKSPAISIEGSRLSFSVVSKRRAEFPILKDCSLCVPAGQLWMLLGLNGCGKSTLLKILAGLLKPTEGTLHVNKPKSFVFQNPDHQVVMPTVEADVAFCLGKFCLTQDEVKSRVTFALDAVGMLKYSQRPIQTLSGGQKQRVAIAGALAEACKVLLLDELTTFLDEYDQLGVIKAVQSCVSCDGEVAALWVTHRLEELKYADGAFYMEDGSIVMQGDVPTIIEFLKAKQAN-----------------YIEHFNF--
>PHRAlind
---------------------------MPVAP----------LFHCHSRGVSGFSVA--SLLKESLP----------HS-----PSL----------------------------STE----FSP--C-------------S----W-R-CRLGKEG-DRPLD--YTATAVSIEGRHLSFSLKTTNGGMVPILKNCSLRIPAGQLWMLLGPNGCGKSTLLKVLAGLLKPTEGTIHVDKPKSFVFQNPDHQVVMPTVEGDVAFGLGKFDLTIDEVRSRVSRALEAVGMLEYSQRPIQTLSGGQKQRVAIAGALAEACKVLLLDELTTFLDEYDQLGVIKAIKNCVSCNPEVTALWVTHRLEELNYADGAIYMEDGSIFMDGNVRSIIDFLKQKQVE-----------------YIEHLGL--
>PLATclav
-------------------------------------------------------------MPAVLC----------SS-----LTG----------------------------TTT----IVA--S-------------S----R-R-CLLGTGG-VRPSD--SASPTIAIEGNRLSFSLASKNRGTVEILKDCSLRVPSGELWMLLGPNGCGKSTLLQVLAGFLKPTKGSFNVNRPKSFVFQNPDHQVVMPTVEADVSFGLGKFDLALDEVRSRVSKALDAVGMLKYSQRPIQTLSGGQKQRVAIAGALAEESKVLLLDELTTFLDEYDQLGVIKAVKNSVPGNGEVAALWVTHRLEELKHADGAFYMENGCIVMHGDVPSVVDFLKLKQSR-----------------YIQHFNL--
>PTERcurt
MVA--SSRLLELV--------------MPSALFSSGAG---ATAMVASSRLLELV------MPSALF----------SS-----GAG----------------------------ATA----MVA--S-------------S----R-R-RLLGVGG-DRHPD--SASPAIAIEGRHLSFSLASKHSKMVHILKDCSLRVPSGQLWMLLGSNGCGKSTLLKVLAGLLKPTEGSLHVNKPKSFVFQNPDHQVVMPTVEADVAFGLGKYDLTLDEVRSRVSKALDAVGMLEYSQRPIQTLSGGQKQRVAIAGALAEASKVLLLDELTTFLDEYDQLGVIQAVKNSMSCTGEVAALWVTHRLEELKYADGAFYMEDGCIVMHGDVPAVVDYLKLKQAR-----------------YIEHFDL--
>RIMAelli
-------------------------------------------------------------MQASLV----------SS-----MAG----------------------------STA----MVT--S-------------N----S-R-CLLGLGG-DCSAD--SAASAIAIEGRHLSFSLASKHSGMVHILKDCSLRVPSGQLWMLLGPNGCGKSTLLKILAGLLKPTEGYLHVNRPKSSVFQNPDHQVVMPTVEADVAFGLGKFDLTLDEVRSRVFKALDAVGMLKYSQRPIQTLSGGQKQRVAIAGALAEASKVLLLDELTTFLDEYDQLGVIKAVKDNVACNGEVAALWVTHRLEELKYADGAFYMEHGCIVKHGDAPAVTDFLKLKQAH-----------------YIEHFNL--
>SELEaequ
-----TEISCPILCRNFFSPWRWRPPFSPPPL----------LSRCRRHQSSTKES-----LSLSLS----------LS-----LSV----------------------------STE----FFP--Y-------------S----W-R-CRLGKEG-GRPLD--SAATAMAIEGCHLSVSVMTKNGGMVPILKNCSLRIPAGQLWMLLGPNGCGKSTLLKVLAGLLKPTEGTMHVNRPKSFVFQNPDHQVVMPTVEGDVAFGLGKFDLTIDEVRSRVLRALEAVGMLEYSQRPIQTLSGGQKQRVAIAGALAEACKVLLLDELTTFLDEYDQLGVIKAVKNCVSCNPEVAALWVTHRLEELNYADGAIYMEDGSIVMHGNVRCIIDFLKQKQVQ-----------------YIEHLSL--
>SERAvome
-------------------------------------------------------------MPAALF----------SS-----PAS----------------------------MTT----ITA--S-------------S----R-H-FLLGTCC-GRPSN--SAIPATAIEGHRLSFSLASKNSGTVEILKDCSLRVPSGELWMLLGPNGCGKSTLLQVLAGFLKPTEGSFHVNRPMSFVFQNPDHQVVMPTVEADVAFGLSKFDLALDEVRSRVYKALDAVGMLKYSQRPIQTLSGGQKQRVAIAGALAEESRVLLLDELTTFLDEYDQLGVIKAVKDSVPGNGEVAALWVTHRLEELKHADGAFYMENGRIVMHGDVPSVVDFLKLKQSR-----------------YIQHFNL--
>THELangu
-------------------------------------------------------------MQVSLA----------SS-----LAG----------------------------SNA----MVA--S-------------S----S-R-SLLGLGG-DRSPS--SAGSAMAIEGRHLSFSLASKHSGMVHILKDCSLRVPSGQLWMLLGPNGCGKSTLLKILAGLLKPTGGSLYVNKPKSFVFQNPDHQVVMPTVEADVAFGLGKFDLTIDEVRSRVSKALDAVGMLKYAQRPIQTLSGGQKQRVAIAGALAEASKVLLLDELTTFLDEYDQLGVIKAVKTSLSCNGEVAALWVTHRLEELKYADGAFYMERGCIVMHGDVPAVTDFLKLKQAR-----------------YIEHFNL--
>VANIplan
---EAVESTIDSAS----------PRLSPAHV---------GSISLHSSRWCSIGAIKVISFSLSLS----------GT-----FAF----------------------------SFA----FAL--C----FRCEIFLFFS----G-V-CRRGNGS-GRVHD--Y-PTGAAVEVRQLSFSVASKRGGVLPILKDCSFRVPPGQLWMLLGPNGCGKSTLLKILAGLLKPTEGTLHVTRPKSFVFQNPDHQVVMPTVEADVAFGLGKFDLTLDEVRSRVSKALEAVGMLKYSQRPIHTLSGGQKQRVAIAGALAEACKVLLLDELTTFLDEHDQLGVINAVKSCVSCTREVAALWVTHRLEELKYADGAIYMEDGRILKHGDVPSVIDFLKKHQAR-----------------YIESIDI--
>VANIshen
-------------------------------------------------------------MSAAFL----------SI-----SAG----------------------------GAA----LAL--S-------------N----R-V-CRLGNGS-GRVHD--S-PTGAAVEVRHLSFSVASKRGGVLPILKDCSFRVPTGQLWMLLGPNGCGKSTLLKILAGLLKPTEGTLHVTRPKSFVFQNPDHQVVMPTVEADVAFGLGKFDLTLDEVRSRVSKALDAVGMLKYSQRPIHTLSGGQKQRVAIAGALAEACKVLLLDELTTFLDEHDQLGVINAVKSCVSCTREVAALWVTHRLEELKYADGAIYMEDGRILKHGDVPSIIDFLKKHQAR-----------------YIESIDI--
>EPIPaphy
-------------------------------------------------------------MPASIF----------S------PVG----------------------------AIV----PAA--P-------------R----G-R-CSFH-----SSID--FTAPAIPIEGHRLSFSMAKKGGGMVPILRDCSLQVPAGQLWMLLGPNGCGKSTLLKVLAGFLKPTEGTLCVTKPKSFVFQNPDHQVVMPTVEADVAFGLGKFDLTLNEVKSRVSKALNAVGMLEYSQRPIQTLSGGQKQRVAVAGALAESCKVLLLDELTTFLDEFDQMLVIQAVKSYLADNAEVAALWVTHRLEELKYADGAFYMEDGHIVLQGDAQKINDLLKQKHAQ-----------------FPSS-----
