# Supplementary material for: Orchid Phylotranscriptomics: The Prospects of Repurposing Multi-Tissue Transcriptomes for Phylogenetic Analysis and Beyond
Source: Front Plant Sci. 2022 May 27;13:910362. doi: 10.3389/fpls.2022.910362 (PMC9196242; doi:10.3389/fpls.2022.910362)
Supplement: Supplementary file 4 [file Data_Sheet_3.zip › ortho_MSA/r1/OG0009088.fa]

>ANOEemei
-HKLYPLVVTYCLHRIAASPHRRSAVPPLCRLQAYNPVPYPVTSPYETLINLFHHPD--------------------RKSPNIMALVVICGQPCSGK-----------------STVARCLSAALEAV--EPKPAV-RIIDESSFHLCRNQCYA----DMTKEKNLRGVLRSEVDRSLSKDNIIIVDSLNNIKGYRYELWCLARAAGIRYCVLYCDTGENYCREWNNKRMESEESSYDSKIFDDLVRRFERPDSRNRWDYPLFELFPFRDAIEESSPIIADVVSYLTRKVDSKIRDIRVLQPTIATQNVRTTEANSLYELDKAT---------------------------QEVINAIVEAQSQALGGSLNRISIGQHFPTINMERQVGLPELR------------------SLR-RTFM------KLTGQTSLSGPPPPTDSDSAKRMFVDFLNREI------GAC
>ANOEroxb
-----------------------------------------------------------------------------------MALVVICGQPCSGK-----------------STVARCLSAVLEAV--EPKPAV-RIIDESSFHLCRNQSYA----DMTKEKNLRGVLRSEVDRSLSKDNIIIVDSLNNIKGYRYELWCLARAAGIRYCVLYCDTGENYCREWNNKRMESEESSYDSKIFDDLVRRFERPDSRNRWDYPLFELFPFRDAIEESSPIIADVVSHLTRKVDSKIRDIRVLQPTIATQNVRTTEANSLYELDKAT---------------------------QEVINAIVEAQSQALGGCLNRISIGQHFPTISFSVYLWFFSIL------------------NVR-YLYW------KSNTFIIYWVPNFINNKIHIDSLLISFLYLSVSKKQKNGNS
>APOSodor
-----------------------------------------------------------------------------------MALVVICGQPCSGK-----------------STASLCLAAALELV--EPAPSV-RIIDESSLHLGRNQSYA----DMTAEKNLRGVLRSEVDRSLSKDCIIIIDSLNNIKGYRYELWCLARAAGIRYCVLFCDADENHCRVWNNRRGLNGEASYDTKIFDDLARRFERPDRRNRWDCPLFELFPSRDGIEQPSAAIAECVSYLTRMVDPKRKDIRVLQPTIATQNARTAEANSLYELDKAT---------------------------QEVINAIIEAQSQDLGGSLNKISIGHQMPTINFQRRVGLPELR------------------SLR-RTFI------KLTGQTSLSGPPPPADADSAKRMFVEYLNREI------SAA
>APOSshen
-----------------------------------------------------------------------------------MALVVICGQPCSGK-----------------STASLCLAAALELV--EPAPSV-RIIDESSLHLGRNQSYA----DMTAEKNLRGVLRSEVDRSLSKDCIIIIDSLNNIKGYRYELWCLARAAGIRYCVLFCDADENHCRVWNNRRGLNGEASYDTKIFDDLARRFERPDRRNRWDCPLFELFPSRDGIEQPSAAIAECVSYLTRMVDPKRKDIRVLQPTIATQNARTAEANSLYELDKAT---------------------------QEVINAIIEAQSQDLGGSLNKISIGHQMPTINFQRRVGLPELR------------------SLR-RTFI------KLTGQTSLSGPPPPADADSAKRMFVEYLNREI------SAA
>BLETstri
-----------------------------------------------------------------------------------MALVVICGQPCSGK-----------------STVARCLIAALEAV--EPKSTV-RIIDESSLHLGRNQSYA----DMPAEKNLRGVLRSQVDRSLSKDNIIIVDSLNNIKGYRYELWCLARAAGIRYCVLYCDTGENYCREWNNKRGENEESSYDTKIFEDLVRRFERPDRRNRWDCPLFELVPSRDGIEQSSPVIEDAVSYLTRKVDSKTRDIRVLQPTIATQNVRTTEANSLYELDKAT---------------------------QEVINAIVEVQSQAIGGSLNKISIGQQFPTINIERQVGLPELR------------------SLR-RTFI------KLTGQTSLSGRPPPSDADSAKRMFVDYLNREI------GAS
>BORYspha
-----------------------------------------------------------------------------------MALVVICGQPCSGK-----------------STAANCLANALHAL--EPKPSV-RIIDESSLHLSRSQSYA----DMTVEKNLRGVLRSEVDRSLSKDSIIIVDSLNNIKGYRYELWCLARAAGIRYCVLFCDTEENYCREWNNKREEKGESSYEAKIFEDLVRRFERPDRRNRWDSPLFELFPSRDGIEQSSPVLAEAVSYLTRKVDSKTRDIRVLQPTIATMNARSTEANSLYEMDRAT---------------------------QEVISSIVEAQSQGLGGSMSRISIGQQLPTINIQRSVGLPELR------------------SLR-RTFL------KLTGQYSLSGRPPPSDADSAKRMFVDYLNREI------GGA
>CALAcreb
-----------------------------------------------------------------------------------MALVVICGQPCSGK-----------------SIVARCLSVALDVV--DPKPSV-RIIDESSLHLCKNQSYA----DMIAEKNLRGVLRSEIDRSLSKDNIIIVDSLNNIKGYRYELWCLARAAGIRYCVLYCDTGEGYCREWNNKRGENEESSYDTKIFDDLVRRFERPDRRNRWDYPLFEFFPSTDEITESSPIITDVVSYLTRMVDSKRRDTRILQPTIATQNVRTTGSNSLYELDKAT---------------------------QEVINVIIDAQSQASGGSLNRISIGQQFPTINMERRIGLPELR------------------SLR-RTFI------KLTGQTSLSGPPPPTDADNAKRMFVDYLNREI------GS-
>CALAplic
-----------------------------------------------------------------------------------MALVVICGQPCSGK-----------------SMVARCLTVALDVV--DPKPSV-RIIDESSLHLCKNQCYA----DMIAEKNLRGVLRSEIDRSLSKDNIIIVDSLNNIKGYRYELWCLARAAGIRYCVLYCDTGEGYCREWNNKRGENEESSYDTKIFDDLVRRFERPDRRNRWDYPLFEFFPSTDEITESSPIITDVVSYLTRMVDSKRRDTRILQPTIATQNVRTTGSNSLYELDKAT---------------------------QEVINVIIDAQSQASGGGLNKISIGQQFPTINMERRIGLPELR------------------SLR-RTFI------KLTGQTSLSGPPPPTDADNAKRMFVDYLNREI------GSS
>CALAsini
-----------------------------------------------------------------------------------MALVVICGQPCSGK-----------------STVARCLVAALEAV--ERKPSV-RIIDESSLHLGRNHSYA----DMMAEKNLRGVLRSEVDRSLSKDNIIIVDSLNNIKGYRYELWCLARAAGIRYCVLYCDTGENYCREWNNKRGENEESSYDTKIFDDLVRRFERPDRRNRWDFPLFELVPSRDVIEQSSPVIADAVSYLTRKVDSKTRDIRVLQPTIATQNVRSTEANSLYELDKAT---------------------------QEVINAIVEAQSQAIGGSLNKISIGQQFPTISIERRVGLPELR------------------SLR-RTFI------KLTGQTSLSGPPPPADADNTKRMFMDYLKREI------GAS
>CALAtsoo
-----------------------------------------------------------------------------------MALVVICGQPCSGK-----------------STVARCLVAALEAV--ERKPSV-RIIDESSLHLGRNHSYA----DMTAEKNLRGVLRSEVDRSLSKDNIIIVDSLNNIKGYRYELWCLARAAGIRYCVFYCDTGENYCREWNNKRGENEESSYDTKIFDDLVRRFERPDRRNRWDCPLFELVPSRDGIEQSSPLIADAVSYLTRKVDSKTRDIRVLQPTIATQNVRSTEANSLYELDKAT---------------------------QEVINAIVEAQSQAIGGSLNKISIGQQFPTISIERRVGLPELR------------------SLR-RTFI------KLTGQTSLSGPPPPADADSTKRMFMDYLKREI------GAS
>CALEmajo
-----------------------------------------------------------------------------------MALVVMCGQPCSGK-----------------STVARCLTAALEAL--DPKPAV-RIIDEPSLHLCRNQSYA----DMSAEKNLRGILRSEIDRSLSKDNIIIVDSLNNIKGYRYELWCLARAAGIRYCVLYCDTGENYCREWNQKRRESAESSYDDTIFDDLVRRFERPDSRNRWDYPLFEFFLSKDAIENSSPVIDDVVSYLTRMVDSRRRDITALQPTIATQNVRTSEANSLYELDKAT---------------------------QEVINAIVDAQSHSHGGSLNKILIGQQFPTINMERPVGLPELR------------------SLR-RTFM------KLTGQTSLSGRPPPTDADSAKRMFVDYLNREI------GAS
>CEPHdama
-------------------------------------------------------------------------------------------------------------------------------------------------------------------------------------------------GYRYELWCLARAAGIRYCVLYCDTEENYCREWNNKRGENEESSYDANIFDDLVRRFERPDCRNRWDYPLFELFPSRDGIEQSSHVIADAVSYLTRKVDSKTRDIRVLQPTIATQNVRTTEANSLYELDKATQVTLKNCIIYVYQCTKSEYDILLFNILQEVINAIVEAQSQALGGSLNKIAIGQQFPTIDIQRRIGLPELR------------------SLR-RTFI------KLTGQTSISGRPPPADADSAKRMFVDYLNREI------GAS
>CHILsemi
-----------------------------------------------------------------------------------MALVVMCGQPCSGK-----------------STVARCLTAALEVV--DPKPSV-RIIDEPSLHLCRNQSYA----DMTAEKNLRGVLRSEIDRSLSKDNIIIVDSLNNIKGYRYELWCLARAAGIRYCVIFCDTGENYCREWNQKRTESEESSYDTKIFDDIVRRFERPDSRNRWDYPLFEFFPSKDAIENSSPVVADVVSYLTRMVDSRRRDISVLQPTIATQNVRTTEANSLYELDKAT---------------------------QEVINAIVDAQSQALGGSLNKISIGQQFPTINMERPVGLPELR------------------SLR-RTFM------KLTGQTSLSGRPPLTDADSAKRMFVDYLNREI------GAS
>CHILtrap
-----------------------------------------------------------------------------------MALVVMCGQPCSGK-----------------SMVARCLTAALEVV--DPKPSV-RIIDEPSLHLYRNQSYA----DMTAEKNLRGVLRSEIDRSLSKDNIIIVDSLNNIKGYRYELWCLARAAGIRYCVIFCDTGENYCREWNQKRTESEESSYNTKIFDDIVRRFERPDSRNRWDYPLFEFFPSKDAIENSSPVIADVVSYLTRMVDSRRRDISVLQPTIATQNVRTTEANSLYELDKAT---------------------------QEVINAIVDAQSQALGGSLNKISIGQQFPTINMERPVGLPELR------------------SLR-RTFM------KLTGQTSLSGRPPPTDADSAKRMFVDYLNREI------GAS
>CORYacti
-----------------------------------------------------------------------------------MALVVICGQPCSGK-----------------SMVARCVTAALEVV--DPMPSF-RIIDESSLHLCRNQSYA----DMKAEKNLRGVLRSEIDRSLSKDNIIIVDSLNNIKGYRYELWCLARAAGIRYCVLYCDTGDNYCREWNNKRGESEEASYDAKIFDDLVRRFERPDRRNRWDYPLFEFFPSRDAIEKSSPVITDVVSYLTGIVDSKRKDIRVLQPTIATQNVRTSATNSLYELDKAT---------------------------QEVINAIVDAQSQALGGSLNKISIGQHFPTINMERRVGLPELR------------------SLR-RTFI------KLTGQTSLSGPPPPTDADNAKRMFVDYLNREI------GAS
>CREMappe
-----------------------------------------------------------------------------------MALVVICGQPCSGK-----------------STVARCLVAALEAV--EPKPTV-RIIDESSLHLGRNQSYA----NMTAEKNLRGVLRSEVDRSLSKDNIIIADSLNNIKGYRYELWCLARAAGIRYCVVYCDTGENYCREWNNKRGENEESSYDTKIFDDLVRRFERPDRRNRWDCPLFEFVPSRDGIEQLSPV-ADAVSYLTRKLDSKTRDIRVLQPTIATRNARTTEANSLYELDKAT---------------------------QEVINAIVEAQTQALGGSLNKISIGQHFPTISFSLKYQCLILGDKLIVSFPFQTISFNFTTSFRFQIFITTFCLYKISQKITIA---------------LSYLIHTV------FK-
>CRYPlept
-----------------------------------------------------------------------------------MALVVMCGQPCSGK-----------------SMVSRCLTAALEVV--DPKPSV-RIIDESSLNLCRNQSYA----DMTAEKNLRGVLRSEIDRSLSQDNIVIVDSLNNIKGYRYELWCLARAAGIRYCVLYCDTGEDCCREWNKKRGESEGSAYDTKIFDDLVRRFERPDCRNRWDYPLFEFFPSRDAIEKSSLVIADAVSYLTRIVDSKRRDIRVLQPTIATQNVRTIEANSLYELDKAT---------------------------QEVINAIVDAQSHALGG-LNIVSIGQQFPTINMDRRVGLPELR------------------SLR-RTFI------KLTGQTSLSGPPPPTDADNAKRMFVDYLNREI------GAS
>CYMBensi
-----------------------------------------------------------------------------------MALVVICGQPCSGK-----------------SAVARSLVAALEAV--EPKPTV-RIIDESSLHLGRNQSYA----DMIAEKNLRGVLRSEVDRSLSKDNIIIVDSLNNIKGYRYELWCLARAAGIRYCVLYCDTGENYCREWNSKRAENEESSYDSKIFDDLVSRFERPDRRNRWDCPLFEFVPSRDGIEQSSPVIADAVSYLTRKVDSKTRDIRVLQPTIATQNARTTEANSLYELDKAT---------------------------QEVINAIVEAQSQALGG-LNNISIGQHFPTINMERRVGLPELR------------------SLR-RTFI------KLTGQASLSGPPPPADAESAKRMFVDYLNREI------GAS
>CYMBmann
-----------------------------------------------------------------------------------MALVVICGQPCSGK-----------------STVARSLVAALEAV--EPKPTV-RIIDESSLHLGRNQSYA----DMIAEKNLRGVLRSEVDRSLLKDNIIIVDSLNNIKGYRYELWCLARAAGIRYCVLYCDTGENYCREWNSKRAENEESSYDSKIFDDLVSRFERPDRRNRWDCPLFEFVPSRDGIEQSSPVIADAVSYLTRKVDSKTRDIRVLQPTIATQNARTTEANSLYELDKAT---------------------------QEVINAIVEAQSQALGGGLNNISIGQHFPTINMERRVGLPELR------------------SLR-RTFI------KLTGQASLSGPPPPADAESAKRMFVDYLNREI------GAS
>CYPRbard
-----------------------------------------------------------------------------------MALVVICGQPCSGK-----------------STAALCLAAALEAV--VPKPAV-RIIDESSLHLGRNQSYA----DMPAEKNLRGVLRSEVDRSLSKNNVIIVDSLNSIKGYRYELWCLARASGIRYCVLYCDTEEIYCREWNNKREENKESSYDIKIFEDLVRRFERPDRRNRWDYPLFELFPSRDGNEQSSAVIADAVSYLTRKVDSKTRDIRVLQPTIATQTTRTTEANSLYELDKAT---------------------------QEVINIIVEAQSQALGGSINKISIGQQLPTINILRRVGLPELR------------------SLR-RTFV------KLTGQASLSGSPPPADADSAKRMFVDYLNREI------GAS
>CYPRflav
-----------------------------------------------------------------------------------MALVVICGQPCSGK-----------------STAARCLAAALEVV--EPKPAV-RIIDESSLHLGRNQSYA----DMPAEKNLRGVLRSEVDRSLSKDNVIIVDSLNNIKGYRYELWCLARASGIRYCALYCDTEEIYCREWNNKREENKESSYDIKIFEDLVRRFERPDRRNRWDYPLFELFPSRDGIEQSSAVIADAVSYLTRKVDSKTRDIRVLQPTIATQTARTTEANSLYELDKAT---------------------------QEVINIIVEAQSQALGGSINKISIGQQLPTINILRRVGLPELR------------------SLR-RTFI------KLTGQTSLSGPPPPADADSAKRMFVDYLNREI------GAS
>DACThata
-----------------------------------------------------------------------------------MALVVICGQPCSGK-----------------SMITNCLAAALEVV--ETKPSV-RIIDESSLHLCRNQSYA----DMPAEKNLRGVLRSEIDRSLSKDNIIIVDSLNNIKGYRYELWCLARAAGIRYCVLYCDTEEKYCREWNNKRAESEQSSYDTKIFDDLVRRFERPDRRNRWDYPLFELFPSRDTIEQSSPIISDAVSYLTGKADTKRRDVRVLQPTIATQNVRTAEANSLYELDKAT---------------------------QEVINTFLEAQSQALGGSSSKISIGQNFPTINVDRRVGLPELG------------------SLR-RTFL------KLTGQASLSGPPPPTDADTAKRMFVDYLNREI------GAS
>DENDchryso
-----------------------------------------------------------------------------------MALVVICGQPCSGK-----------------STVARCLVCALEAV--EPKPRV-RIIDESSFHLGRNQSYA----DMTAEKNLRGVLRSEVDRSLSKDNIIIVDSLNNIKGYRYELWCLARAAGIRYCVLYCDTGENYCREWNNKRGENEESSFDTKIFDDLVKRFERPDRRNRWDCPLFELVPSREGVEQSSPVIADAVSYLTRKVDSRTRDIRVLQPTIATQNVRATEANSLYELDKAT---------------------------QEVINAIVEAQSQALGGSLNKVSIGQHCPTVNIERRVGLPELI------------------SLR-RTFI------KLTGQTSLSGRPPPSDAESAKRMFVDYLNREI------GTS
>DENDnobi
-----------------------------------------------------------------------------------MALVVICGQPCSGK-----------------STIARCLVCALEAV--EPKPKV-RIIDESSFHLGRNQSYA----DMTAEKNLRGILRSEVDRSLSKDNIIIVDSLNNIKGYRYELWCLARAAGIRYCVLYCDTGENYCKEWNNKRGENEESSYDPKIFDDLVSRFERPDRRNRWDCPLFELVPSSEGIEQSSPVIADAVSYLTRKVDSRTRDIRVLQPTIATQNVRATEANSLYELDKAT---------------------------QEVINAIVEAQSQALGGSLNKVSIGQHYPTVNVERRVGLPELK------------------SLR-RTFI------KLTGQTSLSGRPPPSDAESAKRMFVDYLNREI------GTS
>DIURorie
-----------------------------------------------------------------------------------MALVVICGQPCSGK-----------------SMVARCLAAALEAV--DPKPSV-RIIDESSLHLCRNQCYA----DMIAEKNLRGVLRSEIDRSLSKDNIIIVDSLNNIKGYRYELWCLARAAGIRYCVLYCDTGENYCREWNNKREESEQSSYVTKIFDDLVRRFERPDSRNRWDHPLFEFFPSRDAVEKSSPIIADVVSYLTRMVDSKRRDIRVLQPTIATHNARTTETNSLYELDKAT---------------------------QEVINAIVDAQSQMLGGSLNKISIGQQFPTINMERRVGLPELR------------------SLR-RTFV------KLTGQTSLSGPPPPTDADNAKRMFVDYLNREI------GAS
>DRAKelas
-----------------------------------------------------------------------------------MALVVMCGQPCSGK-----------------STVARCLATALEAV--DPKPSA-RIIDEPSLHLFRNQSYA----DMIAEKNLRGVLRSEIDRSLSKDNIIIVDSLNNIKGYRYELWCLARAAGIRYCVLYCDTGENYCREWNQNHRESEESSYDTKIFDDLVRRFERPDSRNRWDYPLFEFFPSKDSIEISSPVIADAVSYLTRMVDSRRRDNSVLQPTIATQNVRTTEANSLYELDKAT---------------------------QEVINFIVDAQSQALGGSLNKISIGQRFPTINMERRVGLPELR------------------SLR-RTFM------KLTGQTSLSGRPPPTDADSAKRMFVDYLNREI------GAS
>DRAKthyn
-----------------------------------------------------------------------------------MALVVMCGQPCSGK-----------------STVARCLAAALEAV--DPKPSA-RIIDEPSLHLFRNQSYA----DMIAEKNLRGVLRSEIDRSLSKDNIIIVDSLNNIKGYRYELWCLARAAGIRYCVLYCDTGENYCREWNQNRRESEESSYDTKIFDDLVRRFERPDSRNRWDYPLFEFFPSKDSIEISSPVIADVVSYLTRMVDSRRRDNSVLQPTIATQNVRTTEANSLYELDKAT---------------------------QEVINFIVDAQSQALGGSLNKISIGQHFPTINMERRVGLPELR------------------SLR-RTFM------KLTGQTSLSGRPPPTDADTAKRMFVDYLNREI------GAS
>EPIDfulg
-----------------------------------------------------------------------------------MALVVICGQPCSGK-----------------STVARCLVAALEAV--EPKPTV-RIIDESSLHLGRNQSYA----NMTAEKNLRGVLRSEVDRSLSKDNIIIVDSLNNIKGYRYELWCLARAAGIRYCVLYCDTGENCCREWNNKREENEESSYDTKIFDDLVRRFERPDRRNRWDCPLFEIVPSQDRIEQLSPVIADAVSYLTRKVDSKTRDIRVLQPTIATQNVRATEANSLYELDKAT---------------------------QEVINAIVEAQSQALGGSFNKISIGQHFPILNVERRVGLPELR------------------SLR-RTFI------KLTGQTSLSGPPPPADAESAKRMFVDYLNREI------GAS
>EPIDpuni
-----------------------------------------------------------------------------------MALVVICGQPCSGK-----------------STVARCLVAALEAV--EPKPTV-RIIDESSLHLGRNQSYA----NMTAEKNLRGVLRSEVDRSLSKDNIIIVDSLNNIKGYRYELWCLARAAGIRYCVLYCDTGENCCREWNNKREENEESSYDTKIFDDLVRRFERPDRRNRWDCPLFEIVPSQDRIEQLSPVIADAVSYLTRKVDSKTRDIRVLQPTIATQNVRATEANSLYELDKAT---------------------------QEVINAIVEAQSQALGGSFNKISIGQHFPILNVERRVGLPELR------------------SLR-RTFI------KLTGQTSLSGPPPPADAESAKRMFVDYLNREI------GAS
>EPIPhell
---------------------------------------------------------------------------------------------------------------------------------------------------------------MTAEKNLRGVLRSEVDRSLSKDSIIIVDSLNSIKGYRYELWCLARAAGIRYCVLYCDAGENYCREWNNKRVENEESSYAIKIFDDLVRRFERPDCRNRWDYPLFELFPSRDGIEQSSHVIADAVSYLTRKVDSKTRDIRVLQPTIATQNVRTTEANSLYELDKAT---------------------------QEVITAIVEAQSHALGGSLNKIAIGQQFPTINIQRPIGLPELR------------------SLR-RTFI------KLTGQTSLSGPPPPADANSAKRMFVDYLNREI------GAS
>EPIPpurp
-----------------------------------------------------------------------------------MALVVICGQPCSGK-----------------STAARCLAAALEGV--EPKPAV-KIIDESSLHLDRNQSYA----DMTAEKNLRGVLRSEVDRSLSKDSIIILDSLNSIKGYRYELWCLARAAGIRYCVLYCDAGENYCREWNNKRGENEESSYAIKIFDDLVRRFERPDCRNRWDYPLFELFPSRDGIEQSSHVIADAVSYLTRKVDSKTRDIRVLQPTIATQNVRTTEANSLYELDKAT---------------------------QEVINAIVEAQSHALGGSLNKIAIGQQFPTINIQRPIGLPELR------------------SLR-RTFI------KLTGQTSLSGPPPPADANSAKRMFVDYLNREI------GAS
>ERYCcris
-----------------------------------------------------------------------------------MALVVICGQPCSGK-----------------STAARRLVAALEAV--EPKPSV-RIIDESSFHLGRNQSYA----DMTAEKNLRGILRSEVDRSLSKDNIIIADSLNNIKGYRYELWCLARAAGIRYCVLYCDTGENYCREWNNKRAENKESSYNNQIFDDLVSRFERPDRRNRWDCPLFELFPSNDEIELSSAVIADAVAYLTKKVDSKTRDIRVLQPTIATQSVRATEANSLYELDKAT---------------------------QEVISAIVEAQSHALGGFLNKISVGQHFPTINIERRVGVPELR------------------SLR-RTFI------KLTGQASLSGPPPPADADSAKRMFVEYLNREI------GAS
>ERYCpuss
-----------------------------------------------------------------------------------MALVVICGQPCSGK-----------------SAAARRLFAALETL--DPKPSV-RIIDESSFHLGRNQSYA----DMTAEKNLRGVLRSEVDRSLSKDNIIIVDSLNNIKGYRYELWCLARAAGIRYCVLYCDTGENYCREWNNKRAENKESSYNNQIFDDLVSRFERPDRRNRWDCPLFELFPSNDEIELSSVVIADAVAYLTRKVDSKTRDIRVLQPTIATQNVRTTEANSLYELDKAT---------------------------QEVISAIVEAQSHALGGFLNKISVGQHFPTINIERHVGVPELR------------------SLR-RTFI------KLTGQASLSGPPPPADADSAKRMFVEYLNREI------GAS
>GALEfabe
MIIVFPYATAYIL----------------------------------ILISFGSYIE------------------------TLMALVVICGQPCSGK-----------------SKAAACLASALETM--EPKPMV-RIIDEFSLHLSRNHSYV----DMTAEKNLRGVLRSEVDRSLSKDNITIVDSLNNIKGYRYELWCLARAAGIRYCVLFCDAEENYCREWNNNRSAKEEPSYDMKIFDDLIRRFERPDRRNRWDCPLFELFPAKDGIEQLSPAIVDAVSYLTRKVDSKTRDIKVLQPTIATQNVRTTEANTLYELDKAT---------------------------QEVINAIVEAQTQSLGVNLTNLSIGQQFPTINIQRRIGLPELR------------------SLR-RTFI------KLTGQTSLSGRPPPSDADSAKRMFVDYLNREI------GAS
>GASTelat
-----------------------------------------------------------------------------------MALVVICGQPCSGK-----------------STVAGNLADALTAV--EPKPTV-RIVDESSLHLDRYMAYA----DMIAEKNLRGMLRSEVDRSLSRDNIIIVDSLNNIKGYRYELWCLARAAGIRYCVLFCDTGENYCRDWNNRRRESEESSYDIKIFDDLVRRFEKPDRRNRWDYPLFEFFPHRDGIEQSLPVIADAVSYLTRRVDSKTTDIKILQPTIATQNVQTLGSNSVYELDKAT---------------------------QEVITAIIEAQSQ-LSGNSTKVSFGQQFPTINIERPVGLPELR------------------SLR-RTFI------KLAGQTSLSGPPPPVDSDSSKRMFVDYLIREI------GA-
>GOODfuma
-----------------------------------------------------------------------------------MALVVICGQPCSGK-----------------STVARCLSTALEIV--EPKPAV-RIIDESSFHLGRNQSYA----DMTKEKNLRGVLRSEVDRSLSKDNIIIVDSLNNIKGYRYELWCLARAAGIRYCVLYCYTEENYCREWNNKRRENEESSYDTNIFDDLVRRFERPNCRNRWDYPLFELFPSRDAIEESSPVIADAVSYLTRKVDSKIRDIKVLQPTIATQNVRTTEANSLYELDKAT---------------------------QEVINAIVEAQSQALGGSLNRISIGQHFPTINMERQVGLPELR------------------SLR-RTFI------KLTGQTSLSGPPPPTDAYSAKRMFVDYLNKEI------GAC
>GOODpube
-------------QALPVSPTPRS--PPLDRL------PPPVNV---SLINLFHHPEFSSATCVLRSPSISSSWPVARKNPNFMALVVICGQPCSGK-----------------STVARCLSTALEVV--EPKPAV-RIIDESSFHLCRNQSYA----DMTKEKNLRGVLRSEVDRSLSKDNIIIVDSLNNIKGYRYELWCLARAAGIRYCVLYCYTEENYCREWNNKRRENEESSYDTNIFDDLVRRFERPDCRNRWDYPLFELFPSRDAIEESSPVIADAVSFLTRKVDSKIRDIKVLQPTIATQNVRTIEANSLYELDKAT---------------------------QEVINAIVEAQSQALGGSLNRISIGQHFPTINMERQVGLPELR------------------SLR-RTFI------KLTGQTSLSGPPPPTDTDSAKRMFVDYLNREI------GAC
>GYMNdens
-----------------------------------------------------------------------------------MALVVICGQPCSGK-----------------SMITNCLAAALEVV--EPKPSV-RIIDESSLHLCRNQSYA----AMPAEKNLRGVLRSEIDRSLSKDNIIIVDSLNNIKGYRYELWCLARAAGIRYCVLYCDTEEKYCREWNNKRAESEESSYDTKIFDDLVRRFERPDRRNRWDYPLFELFPSRDTIEQSSPIISDAVSYLTGKVESKRRDVRVLQPTIATQNVRTAEANSLYELDKAT---------------------------QEVINAFLEAQSQALGGSSSKISIGQNFPTINVDRRVGLPELG------------------SLR-RTFL------KLTGQASLSGPPPPTDAETAKRMFVDYLNREI------GAS
>GYMNodor
-----------------------------------------------------------------------------------MALVVICGQPCSGK-----------------SMITNFLAAALEVV--EPKPSV-RIIDESSLHLCRNQSYA----DMPAEKNLRGVLRSEIDRSLSKDNIIIVDSLNNIKGYRYELWCLARAAGIRYCVLYCDTEEKYCREWNNKRAESEESSYDTKIFDDLVRRFERPDRRNRWDYPLFELFPSRDTIEQSSPIISDAVSYLTGKVESKRRDVRVLQPTIATQNVRTAEANSLYELDKAT---------------------------QEVINAFLEAQSQALGGSSSKISIGQNFPTINVDRRVGLPELG------------------SLR-RTFL------KLTGQASLSGPPPPTDAETAKRMFVDYLNREI------GAS
>HABElong
-----------------------------------------------------------------------------------MALVVICGQPCSGK-----------------SMVTNCLAAALEVV--EPKPSV-RIIDEPSLHLCRNRSYE----DMPAEKNLRGVLRSEIDRSLSKDNITIVDSLNNIKGYRYELWCLARATGIRYCVIYCDTEERYCREWNNKRVESKESSYDTKIFDDLVRRFERPDCRNRWDYPLFELSPSRETIEQSSPIISDAVSYLTKRVDSKRRDVRVLHPTIATQNVRTAEANSLYELDKAT---------------------------QEVINAILEAQSQALGGSSNNISIGQKFPTINMERRVGLPELG------------------SLR-RTFL------KLTGQASLSGPPPPTDADAAKRMFVDYLNREI------GAS
>HABEpant
-----------------------------------------------------------------------------------MALVVICGQPCSGK-----------------SMVTNCLAAALEVV--EPKPSV-RIIDEPSLHLCRNRSYE----DMPAEKNLRGVLRSEIDRSLSKDNITIVDSLNNIKGYRYELWCLARATGIRYCVIYCDTEERYCREWNNKRVESKESSYDTKIFDDLVRRFERPDCRNRWDYPLFELSPSRETIEQSSPIISDAVSYLTKRVDSKRRDVRVLHPTIATQNVRTAEANSLYELDKAT---------------------------QEVINAILEAQSQALGGSSNNISIGQKFPTINMERRVGLPELG------------------SLR-RTFL------KLTGQASLSGPPPPTDADAAKRMFVDYLNREI------GAS
>HAEMdisc
-----------------------------------------------------------------------------------MALVVICGQPCSGK-----------------STVARCLSAALEVV--EPKPAV-RIIDESSLHLCRNQSYA----DMTKEKNLRGVLRSEVDRSLSKDNIIIVDSLNNIKGYRYELWCLARAAGIRYCVLYCDTGENYCREWNNKRRENEESSYDSKIFDDLVRRFERPNCRNRWDYPLYELFPSRDAIEESSPVISDVVSYLTRRVDSKIRDIKVLQPTIATQNVRTTEANSLYELDKAT---------------------------QEVINAIVEAQSQALGGSLNRISIGQQFPTINMERPVGLPELR------------------SLR-RTFM------KLTGQTSLSGPPPPSDADSAKRMFVDYLNREI------GAC
>HEMIforr
-----------------------------------------------------------------------------------MALVVICGQPCSGK-----------------SMITNCLAAALEVL--ELKPSV-RIIDESSFHLCRNQSYA----DMPAEKNLRGVLRSEIDRSLSKDNITIVDSLNNIKGYRYELWCLARAAGIRYCVLYCDTEEKYCRQWNNKRAECEESSYSTKIFDDLVRRFERPDRRNRWDYPLFEFFPSRDTIEQSSLVISDAVSYLTRKVDSKRRDVRVLQPTIATQNVRIAEANSLYELDKAT---------------------------QEVINAILEAQSQALGGSSSKISIGHKFPTINMERRVGLPELG------------------SLR-RTFL------KLTGQASLSGPPPPTDADTAKRMFVDYLNREI------GAS
>HYPOheme
-----------------------------------------------------------------------------------MAVVVICGQPCSGK-----------------STAVGRLTAALQGL--DPKPTV-KIVDESSLHLGRNQSYA----DMTVEKNLRGVLRSEVDRSLSKDTITIVDSLNNIKGYRYELWCLARAAGIRYCVLYCDTDEEHCREWNNKRDEKGESSYEVKIFEDLVRRFERPDRRNHWDSPLFELFPSKDDIEQSALVIAEAVSYLTRKVDSKTRDIRVLQPTIATQTAHSTDANSLYQLDKAT---------------------------QEVVNAIVEAQAQGLGGSTIRVSLGQHLPTINLQRPVGLPVLR------------------SLR-RTFI------KLTGQTSLSGPPPPSDADTAKRMFVDYLNREI------GST
>LANAlana
-----------------------------------------------------------------------------------MALVVICGQPCSGK-----------------STAASCLAAALQAQ--EPEPTV-RIIDESSLHLGRNQSYA----DMTVEKNLRGVIRSEVDRSLSKDSIIIVDSLNNIKGYRYELWCLARAAGIRYCVLFCDTEEDHCREWNNKRGEKGDSSYEVKIFEDLVRRFERPDRRNRWDSPLFELFPSRVGIEQSSPVIAEAVSYLTRKVDSKTRDIRVLQPTIATQNARSTEANSLYHMDKAT---------------------------QEVINAIVEAQSQGFGGSISRISLGQQLPTINIQRPVGLPELR------------------SLR-RTFI------KLTGQSSLSGPPPPSDADSAKKMFVDYLNREI------GAA
>LECAnigr
-----------------------------------------------------------------------------------MALVVICGQPCSGK-----------------STAAVCLASALEAV--EPKPMV-RIIDEFSLHIARNQGYA----DMTAEKNLRGVLRSEVDRSLSKDSITIVDSLNNIKGYRYELWCLARAVGIRYCVIFCDAEENYCREWNNNRLDKDKPSFDTNIFDDLIRRFERPDRRNRWDSPLFELFPAKEGIDQSSPAITDAVSYLTRKVDSKTRDIRVLQPTIATQNARTTEANTLYELDKAT---------------------------QEVINAIVEAQAQALGVNITNLSIGQQFPTINIQRRIGLPELR------------------SLR-RTFI------KLTGQTSLSGRPPPSDADSAKRMFVDYLNREI------GAT
>LIMOabor
-----------------------------------------------------------------------------------MALVVICGQPCSGK-----------------STAARCLAAALEGV--EPKPAV-RIIDESSLHLDRNQSYA----DMTAEKNLRGVLRSEVDRSLSKDSIIIVDSLNSIKGYRYELWCLARAAGIRYCALHCDTGENYCREWNNKRGGNEESSYDTKIFDDLVRRFERPDCRNRWDYPLFELFPSRDGIEQSSHVITDAVSYLTRKVDSKTRDIRVLHPTIATQNVRTTEANSLYELDKAT---------------------------QEVINFIVEAQSQALGGSLNKISIGQQFPTINIQRRVGLPELR------------------SLR-RTFI------KLTGQTSLSGPPPPTDADSAKRMFVDYLNREI------GA-
>MASDpict
-----------------------------------------------------------------------------------MALVVICGQPCSGK-----------------STVARHLVAALEAV--EPKPTV-RIIDESFLHLGRNQSYA----NMTAEKNLRGVLRSEVDRSLSKDNIIIVDSLNNIKGYRYELWCLARAAGIRHCVLSCDTGENFCREWNNKRGEIEDSSYDTKIFDDLLRRFERPDRRNRWDCPLFEIVPSRDGIEQLSPVIADAVSYLTRKVDSKTRDIRVLQPTIATQNARTTEANSLYELDKAT---------------------------QEIINAIVEAQSQALEGCFNKISIGPHFPTMNLERRVGLPELR------------------SLR-RTFI------KLTGQTSLSGPPPPSDADSAKRMFLDYLNREI------GAS
>MEXIxero
-----------------------------------------------------------------------------------MALVVVCGQPCSGK-----------------STAARCLAAALEAV--EPKPAV-RIIDESSLHLGRNQSYA----DMPAEKNLRGVLRSEVDRSLSKDNFIIVDSLNNIKGYRYELWCLARASGIRYCVLYCDTEEIYCREWNSKREENKEPSYDIKIFEDLVRRFERPDSRNRWDSPLFELFPSRDGIEQSSAVITDAVSYLTRKVDSKTRDIRVLQPTIATQNARTTEANSLYELDKAT---------------------------QEVVNTIVEAQSQVLGGSLNKISIGQQFPTINILRRVGLPELR------------------SLR-RTFI------KLTGQTSLSG-PPPADSDKAKRMFVDYLNREI------GAS
>MICRparv
-----------------------------------------------------------------------------------MALVVICGQPCSGK-----------------SMVARCLIAALEVE--EPKPSA-KIIDESSLHLCRNQSYA----DMVAEKNLRGVLRSEIDRSLSKDNIVIVDSLNSIKGYRYELWCLARAAGIRYCVLYCDTEENCCREWNNKRRENEESSYDIKIFDDLVRRFERPDCRNRWDSPLFEFFPSRDVIEKSSPVIADVVSYLTRMVDSKRRDIRVLQPTIATQNVRTTDANSLYELDKAT---------------------------QEVINAIVDSQSQALGGSLNKISIGQQFPTINMERLVGLPELR------------------SLR-RTFI------KLTGQTSLSGPPPPTDADSAKRMFVDYLNREI------GSS
>MOLIcapi
-----------------------------------------------------------------------------------MAVVVICGQPCSGK-----------------STAAGRLTAALHDI--DPKPTV-KIIDESSLHLGRNQSYA----DMTVEKNLRGVLRSEVDRSLSKDTITIVDSLNNIKGYRYELWCLARAAGIRYCVLYCDTDEEHCREWNNKRKEKGESSYEVKIFEDLVRRFERPDRRNRWDSPLFELFPSRDDIEQSALLIAEIVSYLTRKVDSKTRDIRALQPTIATQTARSTDANSLYQLDKAT---------------------------QEVVNAIVEAQSQGLGGSTIRVSLGQHLPTINLQRLVGLPELR------------------SLR-RTFI------KLTGQTSLSGPPPPSDADTAKRMFVDYLNREI------GST
>NEUWmali
------------------------------------------------------------------------------------------------------------------------------------MPSV-RIIDESSLHLGRNQSYS----DMTAEKNLRSVLRSEVDRSLSKDCIIIIDSLNNIKGYRYELWCLARAAGIRYCVIFCDTDENHCREWNNRRGLNEEASYDTKIFDDLARRFERPDQRNRWDYPLFELFPSRDGIEQSSAVIVECVSYLTRKIDSKRKDIRVLQPTIATQNARTTEANSLYELDKAT---------------------------QEVINVIVEAQSQALGGSLNKISIGHQMPTINFQRRVGLPELR------------------SLR-RTFI------KLTGQTSLSGPPPPADADTAKRMFVEYLNREV------SA-
>NEUWzoll
-----------------------------------------------------------------------------------MALVVICGQPCSGK-----------------STAAGCLAAALESV--DPMPSV-RIIDESSLHLGRNQSYA----DMTAEKNLRSVLRSEVDRSLSKDCIIIIDSLNNIKGYRYELWCLARAAGIRYCVIFCDTDENHCREWNNRRGLNEEASYDTKIFDDLARRFERPDQRNRWDYPLFELFPSRDGIEQSSEVIVECVSYLTRKIDSKRKDIRILQPTIATQNARTTEPNSLYELDKAT---------------------------QEVINVIVEAQSQALGGSLNKISIGHQMPTINFQRRVGLPELR------------------SLR-RTFI------KLTGQTSLSGPPPPADADTAKRMFVEYLNREI------SA-
>OECEmacu
-----------------------------------------------------------------------------------MALVVICGQPCSGK-----------------STVARRLVAALEAV--EPKPSV-RIIDESSLHLGRNQSYA----DMTVEKNLRGVLRSEVDRSLSKDSIIIVDSLNNIKGYRYELWCLARAAGIRYCVLYCDTGENYCREWNNKRAENKESSYDTQIFDDLVSRFERPDRRNRWDCPLFELFPSRDGIEQSSPVIADAVSYLTRKVDSKTRDIRVLQPTIATQNVRATEANSLYELDKAT---------------------------QEVINAIVEAQSQALGGGLNKISIGQHFPIINIERRVGLPELR------------------SLR-RTFI------KLTGQASLSGPPPPADADSAKRMFVDYLNREI------GAS
>OPHRgarg
-----------------------------------------------------------------------------------MALVVICGQPCSGK-----------------STITNCLAAALQLV--EPKPTV-RIIDESSLHLSKNQSYA----DMPAEKNLRGVLRSEIDRSLSKDNITIVDSLNNIKGYRYELWCLARAAGIRYCVIYCDTEEKHCREWNNRRAESEESSYDTNIFDDLVRRFERPDRRNRWDYPLFELFPFRDTIELSSPVISDAVSYLTRKADSKKRDVKVLQPTIATQNVRTTESNSLYELDKAT---------------------------QEVINVILEAQSQALGGCSSKISIGQKFPTVNVDRRVGLPELG------------------SLR-RTFL------KLTGQASLSGPPPPTDVDTAKRMFVDYLNREI------GAA
>OPHRsphe
-----------------------------------------------------------------------------------MALVVICGQPCSGK-----------------STITNCLAAALQLV--EPKPTV-RIIDESSLHLSRNQSYA----DMPAEKNLRGVLRSEIDRSLSKDNITIVDSLNNIKGYRYELWCLARAAGIRYCVIYCDTEEKHCREWNNKRAEIEELSYDTNIFDDLVRRFERPDRRNRWDYPLFELFPFRDTIELSSPVISDAVSYLTRKADSKQRDVKVLQPTIATQNVRTTESNSLYELDKAT---------------------------QEVINVILEAQSQALGGSSSKISIGQKFPTVNVDRRVGLPELG------------------SLR-RTFL------KLTGQASLSGPPPPTDVDTAKRMFVDYLNREI------GAA
>ORCHital
-----------------------------------------------------------------------------------MALVVICGQPCSGK-----------------SMITNCLAAALEVV--EPKPSV-RIIDESSLHLCRNTSYA----DMPAEKNLRGVLRSEIDRSLSKDNITIVDSLNNIKGYRYELWCLARAAGIRYCVLYCGTEEKYCREWNNKRAESEELSYDTNIFDDLVRRFERPDRRNRWDYPLFELFPSIDTIEQSSPVISDAVSYLTRKVDSKRRDVRVLQPTIATQNVRTTEANSLYELDKAT---------------------------QEVINAILEAQSQDLGGSSSKISIGQKFPTINVDRRVGLPELG------------------SLR-RTFL------KLTGQASLSGPPPPTDADTAKRMFVDYLNREI------GAS
>PAPHconc
-----------------------------------------------------------------------------------MALVVVCGQPCSGK-----------------STAARCLAAALEAV--EPKPAV-RMIDESYFHLGRNQSYA----DMPAEKNLRGVLRSEVDRSLSKDNVIIVDSLNNIKGYRYELWCLARASGIRYCVLYCDTEEIYCREWNNKREENKEPSYDIKIFEDLVRRFERPDRRNRWDYPLFELFPYKDGIEQSSAVIADAVSYLTRIVDSKTRDVRVLQPTIATQNLRTTEANSLYELDKAT---------------------------QEVISTIVEAQSRALGGSLNKISIGQQLPTINILRRVGLPELQ------------------SLR-RTFM------KLTGQTSLSGPPPPADVDSAKRMFVDYLNREI------GA-
>PAPHhirs
-----------------------------------------------------------------------------------MALVVVCGQPCSGK-----------------STAARCLAAALGVV--EPKPAV-RMIDESYFHLGRNQSYA----DMPAEKNLRGVLRSEVDRSLSKDNVIIVDSLNNIKGYRYELWCLARASGIRYCVLYCDTEEIYCREWNNKREENKEPSYDIKIFEDLVRRFERPDRRNRWDYPLFELFPYKDGIEQSSAVIADAVSYLTRIVDSKTRDVRVLQPTIATQNLRTTEANSLYELDKAT---------------------------QEVISTIVEAQSQALGGSLNKISIGQHLPTINILRRVGLPELR------------------SLR-RTFI------KLTGQTSLSGPPPPADVDSAKRMFVDYLNREI------GA-
>PHAIflav
-----------------------------------------------------------------------------------MALVVICGQPCSGK-----------------STAARCLVAALEAV--ERKPSV-RIIDESSLHLGRNHSYA----DMTAEKNLRGVLRSEVDRSLSKDNIIIADSLNNIKGYRYELWCLARAAGIRYCVLYCDTGENYCREWNNKRGENEESSYDTKIFDDLVRRFERPDRRNRWDCPLFELVPSRDGIEQSSPVIADAVSYLTRKVDSKTRDIRVLQPTIATQNVRTTEANSLYELDKAT---------------------------QEVVNAIVEAQSQAIGGSLNKISIGQQFPTINIERRVGLPELR------------------SLR-RTFI------KLTGQTSLSGPPPPADADSTKRMFMDYLKREI------GAS
>PHAItank
-----------------------------------------------------------------------------------MALVVICGQPCSGK-----------------STVARCLVAALEAV--ERKPSV-RIIDESSLHLGRNHSYA----DMTAEKNLRGVLRSEVDRSLSKDNIIIVDSLNNIKGYRYELWCLARASGIRYCVLYCDTGENYCREWNNKRGENEESSYDTKIFDDLVRRFERPDRRNRWDCPLFELVPSRDGIEQSSPVIADAVSYLTRKVDSKTRDIRVLQPTIATQNVRTTEANSLYELDKAT---------------------------QEVINAIVEAQSQAIGGSLNKISIGQQFSTINIERRVGLPELR------------------SLR-RTFI------KLTGQTSLSGPPPPADADSTKRMFMDYLKREI------GAS
>PHALcorn
-----------------------------------------------------------------------------------MALVVICGQPCSGK-----------------STAARCLVAALEAV--EPKPTV-RIIDESSLHLGRNQSYA----DMTREKNLRGVLRSEVDRSLSKDNIIIVDSLNNIKGYRYELWCLARAAGIRYCVLFCDTGENYCREWNNKRGENEEASYVVKIFDDLVRRFERPDRRNRWDCPLFELFPSRDGVEQSSPVISDAVSYLTRMVDSKTRDIRVLQPTIATQNVRNTEANSLYELDKAT---------------------------QEVINAIVE--TQALGGSLNKISIGQHFPTISIERRVGLPELR------------------SLR-RTFI------KLTGQASLSGPPPPADADSAKRMFVDYLNREI------GAS
>PHALmode
-----------------------------------------------------------------------------------MALVVICGQPCSGK-----------------STAARCLVAALEAV--EPKPTV-RIIDESSLHLGRNQSYA----DMTREKNLRGVLRSEVDRSLSKDNIIIVDSLNNIKGYRYELWCLARAAGIRYCVLFCDTGENYCREWNNKHVENEEDSYDVKIFDDLVRRFERPDRRNRWDCPLFELFPSRDGVEQSSPVISDAVSYLTRMVDSKTRDIRVLQPTIATQNVRNTEANSLYELDKAT---------------------------QEVINAIVE--TQALGGSLNKISIGQHFPTISIERRVGLPELR------------------SLR-RTFI------KLTGQASLSGPPPPADADSAKRMFVDYLNREI------GAS
>PHRAlind
-----------------------------------------------------------------------------------MALVVVCGQPCSGK-----------------STAARCLTAALEAV--EPKPAV-RIIDESSLHLGRNQSYA----DMPAEKNLRGVLRSEVDRSLSKDNVIIVDSLNNIKGYRYELWCLARASGIRYCVLYCDTEEIYCREWNNKREKNKESSYNIMIFEDLVRRFERPDCRNRWDYPLFELFPSRDGIEQSSAVIADAVSYLTRKVDSKTRDIRVLQPTIATQTARTAEANSLYELDKAT---------------------------QEVINTIVEAQSQALGGSLNKISIGQQFPTINIPRRVGLPELR------------------SLR-RTFI------KLTGQTSLSGPPPPADTDSAKRMFVDYLNREI------GAS
>PLATclav
-----------------------------------------------------------------------------------MALVVICGQPCSGK-----------------STITNCLAAALQVV--EPKPSV-RIIDESSLHLCRNQSYA----DMPAEKNLRGVLRSEIDRSLSKDNITIVDSLNSIKGYRYELWCLARAAGIRYCVLYCDTEEKYCREWNNKRAESVESSYDIKIFDDLVRRFERPDCRNRWDYPLFELFPSRDTIEQSSPVISDAVSYLTRKVDSKRRDVRVLQPTIATQNARTAEANSLYELDKAA---------------------------QEVINAFLEAQSQALGGSSSKISIGPKFPTINVERRVGLPELG------------------SLR-RTFL------KLTGQASLSGPPPPTDADTAKRMFVDYLNREM------GAS
>PTERcurt
-----------------------------------------------------------------------------------MALVVICGQPCSGK-----------------SMVARCLSAALEVV--EPKPAV-RIIDESSLHLCRNQSYA----DMTKEKNLRGVLRSEVDRSLSKDNIIIVDSLNNIKGYRYELWCLARAAGIRYCVLYCDTGENYCREWNNKRGESDESSYDTKIFDDLVRRFERPDCRNRWDYPLFELFPSRDAIEQSSPVIADAVSYLTRKVDSKRRDVRVLQPTIATQNVRTTEANSLYELDKAT---------------------------QEVINAIVEAQSQALGGSLNKISIGQHFPTINMERQVGLPELR------------------SLR-RTFM------KLTGQTSLSGPPPPTDADSAKRMFVDYLNREI------GAC
>RIMAelli
-----------------------------------------------------------------------------------MALVVMCGQPCSGK-----------------SMVARCLTAALEVV--DPKPSV-RIIDESSLHLCRNQSYA----DMTAEKNLRGVLRSEIDRSLSKDNIIIVDSLNNIKGYRYELWCLARAAGIRYCVLYCDTGENYCREWNQTRGESEESSYDTKIFDDLVRRFERPDSRNRWDYPLFEFFPSKDAIENSSPVIENVVSYLTSMVDSKRRDIRVLQPTIATQNVRTAEANSLYELDQAT---------------------------QEVINAIVDAQSQALGGSLNKISIGQQFPTINMERRVGLPELR------------------SLR-RTFI------KLTGQTSLSGRPPPTDADNAKRMFVDYLNREI------GAA
>SELEaequ
-----------------------------------------------------------------------------------MALVVICGQPCSGK-----------------STAARCLAAALEAV--EPKPAI-RIIGESSLHLGRNQSYA----DMPAEKNLRGVLRSEVDRSLSKDNVIIMDSLNNIKGYRYELWCLARASGIRYCVLYCDTEEIYCREWNHKREENKESSYDIKIFEDLVSRFERPDRRNRWDYPLFELSPARDGIEQSSAVIADAVSYLTRKVDSKTRDIRVLQPTIATQNARTTESNSLYELDKAT---------------------------QEVINIIVEAQSQALGGSINKISICQQFPTINILRPVGLPELR------------------RLR-RTFI------KLTGQTSLSGPPPPADADSAKRMFVDYLNREI------GAS
>SERAvome
-----------------------------------------------------------------------------------MALVVICGQPCSGK-----------------SMITNCLAAALELV--QPKPSV-RIIDESSLHLCRNQSYA----DMPAEKNLRGVLRSEIDRSLSKDSITIVDSLNNIKGYRYELWCLARAAGIRYCVLYCDTEEKYCREWNNKRAESEESTYDTNIFDDLVRRFERPDRRNRWDYPLFEVFPSRDKIEESSPVISDAISYLTRKVDSKRGDVRILQPTIATQNVRIAEANSLYELDKAT---------------------------QEVINAILEAQSQALGGSSSKISIGQKFPTINVDRRVGLPELG------------------SLR-RTFL------KLTGQASLSGPPPPTDVDTAKRMFVDYLNREI------GAA
>THELangu
-----------------------------------------------------------------------------------MALVVMCGQPCSGK-----------------SMVARCLTAALEVV--DPNRSV-RIIDEPSLHLCRNQSYA----DMTAEKNLRGVLRSEIDRSLSKDNIIIVDSLNNIKGYRYELWCLARAAGIRYCVLYCDTGEDYCREWNQKRGESEESSYDTKIFDDLLRRFERPDSRNRWDNPLFEIFSSKDAIENSSPVIADVVSYLTRMVDSRRRDIRVLQPTIATQNIYRLE----------------------------------------------------------------------LLRQI-----------------------------LYM------SWTKQ--------------HRR-------------------
>VANIplan
-----------------------------------------------------------------------------------MALVVICGQPCSGK-----------------STAALCLASALEAT--EPKPKV-RIIDEFSLNLSRNRSYA----DMTAEKNLRGVLRSEVDRSLSKENITIVDSLNNIKGYRYELWCLARAAGIRYCVLFCDAEENYCREWNNNRQEKEEYSYEMKIFDDLIRRFERPDRRNRWDCPLFELFPSKDGIDKSSPAITDAASYLTRRVDSKTRDIKVLQPTIATQNLRTTESNTLYELDKAT---------------------------QEVINAIVEAQNQALGVNLANLSIGQQFPTINIQRRIGLPELR------------------SLR-RTFI------KLTGQTSLSGRPPPSDADSAKRMFVDYLNREI------GAS
>VANIshen
--------------------------------------------------------D---------------------KEH--VAVI----PPKRGRATVRYLAPNFKSNSIFVSTVLRQLYRSPDGAGGDLWPALQRQVDGCTVSRLRSRGHGAETEDMTAEKNLRGVLRSEVDRSLSKENITIVDSLNNIKGYRYELWCLARAAGIRYCVLFCDAEENYCREWNNNRLEKEESSYEMKIFDDLIRRFERPERRNRWDCPLFELFPSKDGIDKSSPAIIDAVSYLTRMVDSKTRDIKVLQPTIATQNARTTESNTLYELDRAT---------------------------QEVINAIVEAQTQALGVNLANLSIGHQFPTINIQRRIGLPELR------------------SLR-RTFI------KLSGQTSLSGRPPPSDAESVKRMFVDYLNREI------GAS
>EPIPaphy
-----------------------------------------------------------------------------------MALVVVCGQPCSGK-----------------STAARCLFVELESH--ELNPTV-RIIDESSLHLGRNQSYA----DMTAEKNLRGVLRSEVDRSLSKDNIVIVDSLNNIKGYRYELWCLARAAGIRYCVLYCDTGENYCREWNNKRQENKESAYDTKIFDDLVRRFERPDGRNRWDCPLFELVPSGDGFEQSSEVIVDAVSYLTRKVDSKTRDIRVLQPTIATQNNRTTEANSLYELDRAT---------------------------QEVINAIVEAQSRALGGTLSRISIGQQFPTIDIERRVGLPELR------------------SLR-RTFI------KLTGQASLSGPPPPSDVDSAKRMFLDYLNREI------GIS
