# Supplementary material for: Orchid Phylotranscriptomics: The Prospects of Repurposing Multi-Tissue Transcriptomes for Phylogenetic Analysis and Beyond
Source: Front Plant Sci. 2022 May 27;13:910362. doi: 10.3389/fpls.2022.910362 (PMC9196242; doi:10.3389/fpls.2022.910362)
Supplement: Supplementary file 4 [file Data_Sheet_3.zip › ortho_MSA/r1/OG0008829.fa]

>RIMAelli
MALEGGRYRLSCELRAHEDDVRGICICDGLGIATSSRDRTVKYWTPDPEKKHICVLSKTLAGHSSFVGPLAWIPPSERFPDGGIVSGGMDALILLWDLRTGEAVETMKGHKLQVTGLVVDGSGDIISSSLDCTIRRWRKGHEVEQWEAHIAAIQAVVMLPSGDLITGSSDPTIKLWRGQNCQQMFVGHTDTVRDLAIFPGLGILSASHDSSVRLWALTGKVLMEMMGHSSLVYCVDAHSSGLVASGSEDCSLKIWEDGVCVQSIEHPGCVWDTKFLENGDVVSACSDGAVRIWTLDGDRIAQPLELEAYALELSLYKSNRKKVGGLQLSDLPGLEALQIAGTGDGQIKVVREGDNGVAYSWNEREYKWDKVGKVVDGPSEGNNRPTLGSLQYDYVFDVDIGDGEPVRKLPYNQGDSPYDVADKWLLKENLPLSYRQQIVEFILQNTGQRDFSLDTSFRDPYTGSSAYFPGETSFSVGFMAKPAYKHIPKKGMLLFETAQYDGILKKIAEFNVALSAEMENKTLSLSQLELSRLSAILNILKDTAHYHSSAFADADFVLLLKLLGSWPTTMIFPVIDILRMLILHPDGASRLLKHTEQENDVFLEILKRTTAAPAQAGNLLTFIRAITNLFKHSFFSEWLQVHCSEILDALSNCQTSFNKNVHLSYSTLVLNYAVLLIELKNTEGQGQVLSAALEIAEDRSLDCDSKFRALVAIGSLMLEGVVKPIALAFDVQSIAREAQTSNDTKIAEVGADIQQLLTST
>PHRAlind
MALET--YRLSCELRAHEDDVRGIYLCDGFGIATSSRDRTVRYWTPDPEKKHRYVLCRTLTGHSSFVGPLAWIPPGERFPDGAIVSGGMDTLVLLWDLRTGEVVETMKGHKLQVTGIVVDDNGDIISSSIDCTIRRWRKGHEIELWEAHKVAIQAIVRLPSGELVTSSSDSTIKLWRGKNCQHTFVGHTDTVRDLAVIPNLGILSASHDSSVKLWALTGEVLMVMMGHTSLVYCVDAHSSGVVASGSEDCFLKIWRDGVCIQSIEHPGCVWDAKFLENGDVVTACSDGAVRIWTLHSDQIAEPIELETYALELSHYKSNRKKVGGLKLSDLPGMEALQIPGTTNGQTKVIREGDNGVAYSWNAREYNWDKIGEVVDGPEDVNNRQTLNGIQYDYVFDVDIGDGEHIRKLPYNRGDNPYEVADKWLLTENLPLSYRQQIVEFILQNTGQRDFSLDMSFCDPYTGSSAYIPGGHSFPPVAMEKPTYKHIPKKGMLLFETAQFDGILKKIAEFNVTLSADVEHNTLSLTELELSRLSAIIKILKDTTHYHSSTFADADFVVLLKILNSWPISMIFPVIDILRMLILHPDGAIGLLKQIEQGNDVFLDVLKRTTAAPTHAGNLLTIIRAITNLFKHSFFSQWLQVHCSEILDGVSGCRPSFNKNVHLSYSTLLLNYAVLLIGMEDSEGQGQVLSAALEIAEEQSLDADSKFRALVAIGSLILDGLVKSIAVAFDVQSIAREAKASRDTKIAEICLSASFALHSE
>CHILsemi
MAMEGGRYSLSCELRGHEEDVRRICICGGFGIATSSRDMTVKYWTPDPEKKHRYLLSKTLAGHSRFVGPLAWIPPSERFPDGGIVSGGMDALILLWDLRTGEAVETMKGHKLQVTGLVVDGSGDIISSSIDCTIRRWRKGHEVEQWEAHSEAIQAVVMLPSGDLLTGSSDQTIKLWRGKNCQQMFVGHTDTVRDLAVFPGLGILSASHDSSVRLWALNGKVLMEMTSHSSLVYCVDAHSSGLIASGSEDCSLKIWEDGVCVQSIEHPGCVWDAKFLENGDVVSACSDGVLRIWTLDGDRIAQPLELEAYALELSLYKSNRKKVGGLTLSDLPGLEALQIAGTADGQIKVVREGDIAIAYSWNGREYKWDKVGEVVGGPGDGNNGSTLGGLQYDYVFDVDIGDGEPVRKLPYNQGDNPYDVADKWLLKENLPLSYRQQIVEFIQKNTGQKDFSIDTSFRDPYTGSSAYFPAETSFSIGSMAKPAYKHIPKKGMLLFETAQYDGILRKIAEFNVALSAEMENKTLSLSQIELSRFSTIINVMKDTAHYHSSTFADDDFVLLLKLLRSWPTTMIFPVIDILRMLILHPAGASRLLKHTEQENDVFLEILKRITAAPAQTGNLLTFIRAITNLFKHSFFSEWLQVHCSEILDALSNCQTSFNKNVHLSYSTLVVNYAVLLIELKDSEGQGQVLSAALEIAEDQSLDCDSKFRALVAIGSLMLEGLVRPIALAFDVQSIAREAQASNDTKIAEVGADIQQLLTST
>NEUWzoll
MALGSGEYRLSSELRAHEDDVRGICLCGGFGIATSSRDRTVRFWSPDPEKKHRYVLSKTLAGHSSFVGPLAWIPPGDQFPEGGIVSGGMDTLVLLWDLKTGEVVETMKGHRLQVTGIAIDDNGDILSSSIDCTIRRWRKGHEVEFWEAHKEPIQAVLRLPSGELVTGSSDSTIKLWRGKNCQQTLVGHTDTVRDLAVMPGFGILSASHDSSVRLWALTGQVLMEMNGHASLVYCVDAHSSRLVASGSEDCSLNIWRDGVCVQRIEHPGCVWDVKFLENGDVATACSDGAVRIWTSLSNRIAEPLELEAYELELAHYKSNRKKVGGLKLSDLPGLEALQIPGTTNGQSKVIREGDNGVAYSWNAREYKWDKIGEVVDGPEDGNNRNRLDGVQYDYVFDVDIGDGEPIRKLPYNRGDNPYEVSDKWLLKENLPLSYRQQVVEFILQNTGQRDFSLDTSFRDPYTGSSAYVPAEPSFSVGTKTKYAFKHIPKKGMLLFETAQFDGILKKITEFNAALASDV-VNSLSLTELELSSLSAIVKILQDTMHYHSSTFSDVDFNVLLKILKSWPISMIFPGIDILRIFVLHPDGSGRLLKLIEEGNDVFLEIIQKTTAA-SHAGNLLTTIRAITNLFKHSSFSHWLRAHCSEILDALSSSRSSFNKNIHLSYSSLVLNYAVLLIELKDADGQGQVLSAALEIAEDKSQDVDSKFRALVAIGSLMLDGVVKSIAVAFDVHSLAREARASKEAKISEIGADIEQLLTSA
>GALEfabe
MAAAVGDYALSCELRAHEDDVRRICICGGFGIATSSRDKTVRYWTHDSEKKHGYVLSKTLAGHSSFVGPLAWIPPGERFPDGGVVSGGMDTLVLLWDLRTGEVVETMKGHGLQVTGLVVDDNGDIISSSVDCSIRRWRKGHEIECWEAHKVAIQAVVRLPSGELVTGSSDSTMKLWRERNCQRTFVGHTDTVRDLAVVPGLGLLSASHDSSVKLWTLTGQVLMEMIGHTSLVYCVDSHSSGLFASGSEDCFLKIWRDGICIQSIEHPGCVWDAKFLENGDVVTACSDGTIRIWTASSDRIAEPMEIDAYAQELSHYKSNRKKVGGLKLSDLPGLEALQVPGTTDGQTKVVREGDNGMAYSWNARECKWDKIGEVVDGPGEGNNGQMLDGIQYDYVFNVDIGDGEPIRKLPYNRGDNPYGVADNWLLKENLPVSYRQQVVEFILQNTGQRDFSLNSSFRDPYTGSSAYIPGEASFSAGAILKPTYKHIPKKGMLLFETAQFDGILKKITEFNAFLSTEMEHN-VSLMDLELSRLPAIVKVLKDTSHYHSSTFADIDFAVLLKMLKSWPISKIFPVIDIVRMLILHPDGASGLLKHT-QGNDVFLEMLKKTTVAPTHVGNLLTVIRAFTNLFKHSDFFHWLHVHCSEILDAFSSCRSSFNKNVHLSYSTLVLNYAVLLIEMKDAEAQGQVLSAALEVAEDKNVDDDSKFRALVAIGSLMLDGRVKEIAVAFDVASIAKEARISKEAKILEVGADIERLLATN
>EPIPpurp
MALEARDYILSCELRAHEDDVRGICVCDGFGIATSSRDKTVRYWTLDPEKKHTYVLSKTLAGHSSFVGPLAWIPPGERFPDGGIVSGGMDTLVLLWDLRTGEVVETMKGHRLQVTGLVVDDNEDIISSSIDCTIRRWRKGREIELWEAHKVAIQAVVRLPSGDLVTGSSDSTIKHWKGKNCQHTFVGHTDTVRDLAVIPDLGIVSASHDSSVRLWAITGQVLMEMMGHSSLVYCVDAHSSGLVASGSEDCSLKIWKDGVCVQSIEHPGCVWDTKFLENGDVVTACSDGVVRIWTSHSDRIAEPPELEAYALELSHYKSNRKKVGGLKLSDLPGLEALQIPGTADGQTKVIREGDNGVAYSWNAREYKWDKIGEVVDGPGDENNRPILGGIQYDYVIDVDIGDGEPIRKLPYNRGDNPYEVSDKWLLKENLPLSYRQQIVEFILQNTGQRDILLDTSFRDPYTGSSAYIPGESSFSIDTIAKPTYKHIPKKGMLLFETAQFDGILKKITEFNLALSAEMEHNTLSLSEFELSRLSEIVNILKDTSHYHNSTFADVDFVVLLKILKSWPISMIFPVIDILRMLILHPDGAGRLLKHIEQGNDGFLEILKRTAAAPTHAGNLLTIIRAITNLFKHSFFSHWLQVHCSEILDALSNCQPSFNKNVRLSYSTLVLNYSVLLIGMKDAEGQGQVLSAALEIAEDQSLDVDSKFRALVAIGSLMLEGVVKSIALAFDVQNIAREAKASKDLKIAEVGADIEHLLTSS
>CALAtsoo
MALEAREYSLSCELRGHEDDVRGICVCDGFGIATSSRDRTVRYWTPDPEKKHMYVLCKTLAGHSSFVGPLAWIPPGERFSDGGIVSGGMDTLVLLWDLKTGVAVETMKGHGLQVTGLVVEDNGDIISSSIDCTIRRWRKGREVELWEPHKVAIQAVVRLPSGDLVTGSSDSTIKLWKGKNCQHTLVGHTDTVRDLAVIPDLGIVSASHDSSVRLWALTGEVLMEMMGHSSLVYCVDAHSSGFVASGSEDCSLKIWKDGVCVQSIEHPGCVWDTKFLENGDVVTACSDGTVRIWTLHSDRIAEPLELEAYALELSHYKSNRKKVGGLKLSDLPGFEALQIPGTTNGQTKVIREGDNGVAYSWNAREYKWEKIGEVVDGPGDENSRLMLGGIQYDYVFDVDIGDGDPIRKLPYNRGDNPFEVADKWLLKETLPLSYRQQIVEFILQNTGQTDFSLDTSFRDPYTGSSAYVPGETSSSIGTIAKPAYKHIPKKGMLLFETAQFDGILKKITEFNVVLSVEMEHNTLFLSELELSRLSAIVNILKDTAHYHSSTFTDVDFIILFKILKSWPISMIFPAIDLLRMLIIHPDWASRLLKYIEQGNDVFLEILKRTTAGPTHAGNLLTIIRAIANLFKHSFFSQWLQLHCSEILDALSNCQPSFNKNVHFSYSTLVLNYSVLLIGMKDAEGQGQVLSAAIEIAEDQSLDIDSKFRALVAIGSLMLEGVVKSIALAFDVQTLVREAKASKDAKNVEVGADIENLLTST
>DACThata
----------------------------------------------------------------------------------------MDTLVLLWDLRTGEAVETMKGHKLQVTGLVVDDSGDISSSSIDCTIRRWSKGHEVELWEAHSMAIQAVARLPSGDLVTGSSDSTIRLWKGKNCQHTFVGHTDAVRDLAVIPGLGILSASHDSSVRLWTLTGQLLMEMLGHSSLVYCVDAHSSGLVASGSEDCSLKIWRDGICVQSIEHPGCVWDAKFLENGDVVTACSDGAARIWTLHSNHIAQPLELEAYALELSLYKSNRKKVGGLKLSVLPGLEALQTAGTNDGETKVVREGDNGVAYSWNAREYKWDKIGEVIDGPGDGNSRPALDGLQYDYVFDVDIGDGEPIRKLPYNRRDNPYDVADKWLLKENLPLSYRQQIVEFILQNTGQRDFSLDTSFRDPYTGSSAYIPGETSFSVGTVAKPAYKHIPKKGMLLFEIAQFDGILKKITEFNVALSAEMEHKTLSLSELELSRLSAIVNILKDTAHYHSSTFAYVDFIVLLKILRSWPISMIFPVIDILRMLILHPDGASKLLQHTNKENDVFLEMLKRTTTPPAHAGNLLTYIRAITNLFKHSFFSQWLQVHCSEILDALSNCQASFNKNVRLSYSTLVLNYAVLLIGLKDTQGQGQVLSAALEIAEDQSLDGDSKFRALVAIGSLMLEGLVKSIAVAFDVQSLATHAKSSNDVKIAEVGADIEQLLTST
>BORYspha
MALETGEYRLSCELRAHEDDVRGICVCGDFGIATSSRDRTVKFWSPDTEKKHRYVLSKSLAAHSSFVGPVAWIPPGDCFPEGGIVSGGMDTLVLLWDLRTGEVVKTMKGHQLQVTGLTVDDNGDIISSSIDCTIRRWRKGEATEFWEAHKVAIQAVAKLPSGELLTGSSDSTIKLWRGRTCLHTFLGHTDTVRSLAVMPGFGILSASHDCSIRLWTLTGQVLLEMVGHTSLVYSVDAHSSGLVASGSEDCFLKIWRDGICVQSIEHPGCVWDAKFLENGDIVTACSDGVVRIWTSNKDRISEPLELEAYAIELSEYKSNRKKVGGLKLADLPGLEALRLPGSTDGQTVVVREGDNGVAYSWNLGDQKWDKIGEVVDGPGDGKSNQVLDGVQYDYVFDVDIGDGEPIRKLPYNRADNPYATADKWLLKENLPLTYRQQVVEFILQNTGQRDFSLDTSFRDPYTGSSAYIPGQPSVSLGTATKPTFKHIPKKGMLFFETAQFDGILKKITEFNTGLLADTEQKSLILTDSDLSSLGAIVKILKDTSHYHCSTFADADIVVLMKILKSWPLSMMFPVIDILRMLILHPNGSDLLLKHIESGNDVVMETFKKVTMAPAQAPNLLTVIRAISNLFKHSHFSQWLQLHCSEILDALSSCLPSFSKNVHLSYSTLILNYAVLLIETKDKEGQAQVLSAALEMAEDRSQDVDSRFRALVAVGSLMLDGLVKSIAIDFDVQSIAKDAKASKETKIAEVGADIELTIKST
>SERAvome
MALEAGQYSLSCELRAHEDDVRGICICDGFGIATSSRDRTVRYWTPDPERRHRYVLSKTLTGHSSFVGPIAWIPPCERFPDGGIVSGGMDTLVLLWDLRTGEAVETMTGHRLQVTGLVVDDSGDIISSSIDCTIRRWSKGHEVELWEAHSMAIQAVARLPSGDLVTGSSDSTIKLWKGKTCQHTFVGHTDTVRDLAVIPGVGILSASHDSSVRLWALTGQLLMEMMGHSSLVYCVDAHPLGLVASGSEDCSLKIWRDGVCVQSIEHPGCVWDAKFLENGDVATACSDGALRIWTVHTDQIAQPLELEAYALELSLYKSNRKKVGGLKLSDLPGLEALQIAGTNDGQTKVVREGDNGVAYSWNAREYKWDKIGEVIDGPGDGNSRPTLCGLQYDYVFNVDIGDGEPIRKLPYNRGDNPYDVADKWLLKENLPLSYRQQIVEFILQNTGQRDFSLDTSFRDPYTGASSYIPGETSFSVGTVAKPAYKHIPKKGMLLFEIAQFDGIVKKITEFNVTLSAEMEHKSLSLSELELSRLSAIVNILKDTAHYHSSTFAYVDFIVLLKILRSWPISMIFPVIDIFRMLILHPDGASELLQNTKNDNDVFLEMLKRTTAPPAHAGNLLTYIRAVTNLFKHSFFSQWLQVHCSEILDALSNCQASFNKNVRLSYSTLVLNYAVLLIELKDTQGQGQVLSAALEIAEDQTLDGDSKFRALVAIGSLMLEGHVKSIAVAFDVQSLARHAKSSNDAKIAEVGADIEQLLTST
>EPIDpuni
MALEAREYSLSCELRGHEDDVRRICVCDGFGIATSSRDRTVRYWTPDSEKKHRYLLCKTLAGHSSFVGPLAWIPPGERFPDGGIVSGGMDTLVMLWDLRTGVAVETMKGHRLQVTGLLVDDNGDIISSSIDCTIRRWRQGCEVELWEPHKVAIQAVVKLPSGDLVTGSSDSTIKLWKGKNCQHTFVGHTDTVRDLAVIPGLGILSASHDSTLRLWALTGEVLMEMIGHSSLVYCVDAHASGLVATGSEDCFLKIWKDGVCIQSIEHPGCVWDAKFLENGDVVTACSDGAVRIWTLHIDRIAEPLELEAYALELSHYKSNRKKVGGLKLSDLPGLEALQIPGTTNGQTKVIREGDNGVAYSWNAREYKWDKIGEVVDGPRDENNRPILCGIQYDYVFDVDIGDGDPIRKLPYNRGDNPYEVADKWLLKENLPLSYRQQIVEFILQNTGQRDYSLDKSFRDPYTGSSAYIPGETSFSIGTTEKPTYKHIPKKGMLLFETAQFDGILKKITEFNVALSAEMEHNKLSLSELELSRLSAIVNILKDTAHYHSSTFADVDFIVLFKILNSWPISMIFPVIDILRLLIIHPDGATRLLTYIEQGHDVFLEIIKRSTAGPTHAGNLLTIIRAITNLFKHTFFSQWLQLHCSEILDALSNCRPSFSKNVHLSYSTLLLNYSVLLIGMKDAEGQGQVLSAALEIAEDQSLDVDSKFRALVAIGSLMLEGAVKSIALAFDVQSMVREAKASKDAKITEVGADIENLLTST
>THELangu
MALEGGNYSLSCELRAHEDDVRRICICDGFGIATSSRDKTVRYWTPDPEKKHRFVLSKTLAGHSSFVGPLAWIPPSERFPDGGILSGGMDTLILLWDLRTGVAVETMKGHKLQVTGLVVEGSGDIISSSIDCTIRRWRKGHEVEHWEAHNAAIQAVVILPSGDLVTGSSDSSIKLWRGKNCQQMFVGHTDTVRDLAVFPGLGILSASHDSSVRLWDLTGKVLMEMKGHSSLVYCVDAHSSGLVASGSEDCSLKIWRDGVCVQSIEHPGCVWDAKFLENGDVVTACSDGAVRIWTLDSDRIAQPLELEAYALELSLYKSNRKKVGGLKLSDLPGLDALQIAGTSDGQIKVVREGDNGVAYSWNGREYKWDKIGEVVDGPGDGNNRSTLGGLQYDYVFDVDIGDGEPIRKLPYNQGDSPYDVADKWLLKENLPLSYRQQIVEFILQNTGQKDFSLDTSFRDPYTGSSAYFPGEASFSIGSISKPVYKHIPKKGMLLFETAQYDGILKKIAEFSVSLTDEMENKTLSLSQLESSRLLAIINILKDTAHYHSSAFADSDFVFLLKLLRSWPTSIIFPVIDILRMLILHPDGASRLLKHTEQENDVFVEILRRITAAPVLAGNLLTFIRAITNLFKHSFFSEWLQVHRSEILDALSNCQTSFNKNVHLSYSTLMLNYAVLLIGLNDAEGQGQVLSAALEIAEDQGLDCDSKFRALVAIGTLMLEGQVKSIAVAFDVQSIAREAQASKDTKIAEVGADIQQLLTST
>VANIshen
MALAAGEYSLSCEVRAHEDDVRRICICDGFGIATSSRDKTVRYWTPDSEEKHRYVLSKTLAGHSSFVGPLAWIPPGERFPDGGIVSGGMDTLVLLWDLRTGDVVETMKGHGLQVTGLIVEDNGDIVSSSVDSSIRRWRKGHEIECWEAHKVAIQAVVRLPSGELVTGSSDSTMKLWKGRNCQQTFVGHTDTVRDIAIVPGLGILSASHDSSVKLWTFSGQVLMEMMGHTSLVYCVDAHSSGLFASGSEDCFLKIWRDGACVQSIEHPGCVWDAKFLKNGDIVTACSDGTIRIWTASSDRIAEPMELDAYVQELSHYKSNRKKVGGLKLSDLPGLEALQAPGATDGQTKVVREGDNGVAYSWNAREYKWDKIGEVVDGPGDGNNGQILDGIHYDYVFDVDIGDGEPIRKLPYNRGDNPYGVADNWLLKENLPLSHRQQVVEFILKNSGQRNFPLNASFRDPYTGSNAYIPGEPSFSVGTISKPTYKHIPKKGMLLFEMAQFDGILKKITEFNTALFTEMEHN-VSLTEVEFSRLPAIVKVLKDTSHYHSSTFADFDFAVLLKMLKSWPISMIFPVIDIVRMLVLHPDGASGLLRYT-QGDDVLLDMLKKTTMAPRHAGNLLTVIRAFTNLFRHSAFSHWLQVHCSEILDAFSSCHSSFNKNVHLSYSTLVLNYAVLLIEMKDAEVQGQVLSAALEVAEDKNVDDDSKFRALVAIGSLMLDGLVKEIAVAFDVLSLAKEAKASKVVKIAEVGADIERLIVSD
>OPHRsphe
MALEAVQYSLNCELRAHEDDVRGICICDGFGIATSSRDRTVRYWTPDPEKKHRYVLSKTLAGHSSFVGPLAWISPCERFPDGGIVSGGMDTLVLLWDLRTGEAVETMKGHKLQVTGIVVDDSGDIISSSIDCTIRRWSKGHEIELWEAHSMAIQAVARLPSGDLVTGSSDSTIKLWKGKNCQHTFVGHTDTVRDLAVIPGLGILSASHDSSVRLWALTGQLLMEMTGHSSLVYCVDAHSSGLVASGSEDCSLKIWRDGVCVQSIEHPGCVWDAKFLENGDVVTACSDGALRIWTLHSDHIAQPLELEAYALELSIYKSNRKKVGGLKLSDLPGLEALQIPGTNDGQTKVVREGDNGVAYSWNAREYKWDKIGEVIDGPGDGNSRPTLSGLQYDYVFDVDIGDGEPIRKLPYNRGDNPYDVADKWLLKENLPLSYRQQIVEFILQNTGQRDFSLDTSFRDPYTGSSAYIPGQTSFSAGTVAKPAYKHIPKKGVLLFEIAQFDGILKKITEFNVALSAETEHKTLSLSELELSRLSAIVNILKDTAHYHSSTFAYVDFILLLKILRSWPNSMIFPVIDIFRMLILHPDGASMLLQHTNNENDVFLEMLKRTTTPPAHPGNLLTYIRAITNLFKHSFFSQWLQVHCSEILDALSSCQASFNNNVRLSYSTLVLNYAVLLIGLKDTQGQGQVLSAALEIAEDQSLDGDSKFRALVAIGSLILEGLVKSVAVAFDVQSLARQAKSSNDTKIAEVGADIEQLLTSP
>DENDchryso
MAFEAREYSLSCELRAHEDDVRGICICDGFGIATSSRDRTVRYWTPDPEKKHSYVLCKTLVGHSSFVGRLAWIRPCERFPDGGIVSGGMDALVLLWDLRTGVAVETMKGHKLQVTGVVVDDNEDIISTSIDCTIRRWRKGCEVELWEPHKVAIQAIVRLSSGDLVTGSSDSTIKLWKGQNCQHTFVGHTDTVRDLAVIPDLGILSASHDSSVRLWALTGEVLMEMMGHSSLVYCVDAHSSGLVASGSEDCSLKIWKDGACVQSIEHPGCVWDAKFLENGDVVTACSDGVVRIWTLHGDRIANPLEREAYALELSHYKSSRKKVGGLKLSDLPGLEALKIPGMTNGQTKVIREGDNGVAYSWNAKEYKWDKIGEVVDGPGDENNRPILGGIQYDYVFDVDIGDGEPVRKLPYNRGDNPYEVADKWLLKENLPLSYRQQIVEFILQNTGQRDFSLDTSFRDPYTGSSAYIPGETSFSIGTMAKPTYKHIPKKGMLIFETAQFDGILKKITEFNLALSAEMEHNALSLSDPELSRFSAIVNILKDTAHYHSSTFADVDFIILFKVLKSWPVSVIFPVIDILRMLIIHPDGASRLLKHIEQGNDVLLVILKRTTADPTHAGNLLTLTRAITNLFKHSFFSQWLHLHCSEILDTLSNCRPSFNKNVHFAYSTLVLNYSVLLIGMKDAKGQGQILSAALEIAEDQSLDVDSKFRALVAIGSLMLEGVVKSIALAFDVQSIAKEAKASKDAKIAEVGADIENLLAST
>APOSshen
MALDAGEYRLSCELRGHEDDVRGICLCGGFGIATSSRDRTVRFWSPDREKNHRYVLSKTLAGHSSFVGPLAWIPPGDQFPEGGIVSGGMDTLVLLWDLKTGEIVQTMKGHRLQVTGIAIDDNGDILSSSIDCTIRRWRKGREVDFWEAHKVPIQAVIRLPSGEIATGSSDSTIKLWRGKNCQHTLAGHTDTVRGLAVMPGLGLLSASHDSSVRLWALTGQVLMEMNGHASLVYSVDAHSSGLVASGSEDCTLKIWRDGVCVQSIEHPGCVWDVKFLENGDVVTACSDGAVRIWTSLNNRIAAPPELEAYELELSHYKSNRKKVGGLKLSDLPGLEALQIPGTTNGQSKVIREGDNGVAYSWNAREYKWIKIGEVVDGPGDG--RHILDGVQYDYVFDVDIGDGEPIRRLPYNRGDNPYEVCDKWLLKENLPLSYRQQVVEFILQNTGQRDFSLDASFRDPYTGSSAYVPGEPSFSVGAKTVYSYKHIPKKGMLLFETAQFDGIMKKIREFNAALGTDG-VNSLSLTELELSSLLVIIKILQDTMHYHNSTFADIDFFVLLKILKSWPISMIFPGIDILRMIVLHPDGSIRLLKQIEEGNDVFLEIIQKATAASAHAGNLLTTIRAIANLFKHSSFSRWLQAHCSEILDAFSSSRLSFNKNLHLSYSSLVLNYAVLLIELKDAEGQGQVLSAALEIAEDKTQDADAKFRALVAVGSLMLDGAVKSIAVAFDVQGIAREAVASKEAKISEVGADIERLLKSV
>HEMIforr
MALEAGQYSLNCELRAHEDDVRGICICDGFGIATSSRDRTVRYWTPDPERKHRYVLSKTLAGHSSFVGPMAWIPPCERFPDGGIVSGGMDTLVLVWDLRTGEAVETMKGHKLQVTGLVVDVNGDIISSSIDCTIRRWSKGHEVEFWEAHNVAIQAVARLPSGDLVTGSSDSTIKLWKGKNCQHTFVGHTDTVRDLAVIPDLGILSASHDSTVRLWALTGQLLTEMAGHSSLVYCVDAHSSGLVASGSEDCSLRIWRDGVCVQSIEHPGCVWDAKFLENGDVVTACSDGAARIWTLHSDQIAQPLELEAYALELSLYKSNRKKVGGLKLSDLPGLEALQTAGTKDGQTKVVREGDNGVAYSWNSKEYKWDKIGEVIDGPGDGNSRPTLGGIQYDYVFDVDIGDGEPIRKLPYNRGDNPYDVADKWLLKENLPLSYRQQIVEFILQNTGQRDFSLDTSFRDPYTGSSAYIPGETSLSVGTMVKPTYKHIPKKGMLLFEIAQFDGILKKITEFNVALSAEMEHKTFSLSELELSRLSAIVNILKDTAHYHSSTFAYVDFIVLLKILRSWPISMLFPVIDIFRMLILHPDGASKLLQHTMEENDVFLEMLKRITTPPAHAGNLLTYIRAITNLFKHSLFSQWLQIHCSEILDALSNCQASFNKNVRLSYSTLLLNYAVLLIGLKDTKGQGQVLSAALEIAEDQNLDGDSKFRALVAIGSLMLEGLVKSIAVAFDVQSLARQAKSSTDTNIAEVGADIEQLLAST
>ERYCpuss
MASKAPEYTLSCELRAHEDDVRRICVCGELGFATSSRDRTVRFWTLDPEKKYRYLLCKTLAGHLGFVGPLAWIPPCERFPDGGIVSGGMDAIVLIWDLRTGLAVETMKGHGSQVTGIVVDDNGDIISSAMDCTLRRWRKGCEIEVWEPHKVAIQAVVRLSSGDLVTGSSDSTIKLWKGKNCWHTFVGHTDTVRDLAVIPDLGILSASHDSSVRLWALTGEVLMEMMGHSSLVYCVDAHSSGLIASGSEDCSLKIWKDGLCIQSIDHPGTVWDAKFLENGDIVTACSDGIVRIWTLQSDRIADSLELESYALELSQFFSERKKVGGLKLSDLPGLEALQIPGTSNGQTKVIREGDNGVAYSWNAVESKWDKIGEVVDGPEDGNNRPILSGIQYDYVFDVDIGDGEPIRKLPYNRGDNPYDVADKWLLKEGLPLSYRQQIIEFILQNTGQGNYALDVSFRDPYTGSSAYIPGETSFSIGNIEKSTYKHIPKKGMLLFETAQFDGILKKITEFNVALSAEMEQNISSLSELELLRLSEIVNTLKDTTHYHSSTFSDVDFILLFKILKSWPISMIFPAMDLLRMLAIHPNGANRLLKYIEQGNDAFLEIFKRTTENPPLAGNLLTTIRFITNLFKHSLFSQWLQLHCSEILDALSNCRSSFNKNVHLSYSTLVLNYSVLLIGMRDAEGQGQVLSAALEIAEDQNLDVDSKFRALVAIGSLMLEGVVKSIAIAFDIQILVREAKTSKDSKIAEVGADIENLLASS
>ERYCcris
MTSEAPEYTLSCELRAHEDDVRGICVCGEFGFATSSRDRTVRFWTPDPEKKYRYVLCKTLAGHSSFVGPLAWIPPCERFPDGGIVSGGMDTMVLLWDLRTGLAVETMKGHGSQVTGLVVDDNGDIISSAMDCTLRRWRKGREVELWEPHKVAIQAVVRLPSGDLVTGSSDSTIKLWKGKNCWHTFVGHTDTVRDLAVIPDLGILSASHDSSVRLWALTGEVLMEMMGHSSLVYCVDAHSSGLITSGSEDCSLKIWKDGLCIQSIDHPGTVWDAKFLENGDIVTACSDGIVRIWTLQSDRIADSLELESYALELSHFLRERKKVGGLKLSDLPGLEALLIPGTTNGQTKVVREGDNGVAYSWNAVESKWDKIGEVVDRPGDGNNRPILSGIQYDYVFDVDIGDGEPIRKLPYNQGDNPYDIADKWLLKESLPLSYRQQIIEFILQNTGQENYALDVSFRDPYTGSSAYIPGETSFSIGTIEKSTYKHIPKKGMLLFETAQFDGILKKITEFNVALSAEMEQNISSLSELELLRLSAIVNTLKDTTHYHSSTFSDVDFILLFKILKSWPISMIFPAMDLLRMLAIHPNGASQLLKYIEQGNDAFLEIFKRTTANQPLAGNLLTTIRVITNLFKHSLFSQWLQLHCSEILDALSNCRSSFNKNVHLSYSTLVLNYSVLLIGMKDAEGQGQVLSAALEIAEDQNLDVDSKFRALVAIGSLMLEGLVKSIAIAFDIQILVKEAKASKDAKIAEVGADIENLLTSS
>CYPRflav
MALEA--YRLSCELRAHEDDVRGICICDGFGIATSSRDRTVRYWTPDPVKKHKYVLSRTLAGHSSFVGPLAWIPAGERFSDGAVVSGGMDTLVLLWDLRTGEVVETMKGHKLQVTGLVVDDNGDIISSSIDCTIRRWRKGHEVELWEAHKVAIQAIVRLPSGELVTSSSDSTIKLWRGKCCQHTFMGHTDTVRDLAVIPDLGILSASHDSSVRLWALTGEVLMEMMGHTSLVYCVDAHSSGVVASGSEDCFLKIWRDGVCIQSIEHPGCVWDAKFLENGDVVTACSDGAVRIWTLHSDRMAEPIELETYAVELSHYKSNRKKVGGLKLSDLPGLEALHIPGTTNGQTKVVREGDNGVAYSWNAGEYKWDKIGEVVDGPGDANTRQTLNNIQYDYVFDVDIGDGEPIRKLPCNRGDNPYEVADKWLQMENLPLSYRQQIVEFILQNTGQRDFSLDMSFRDPYTGSSAYIPGGPSFPLGTIAKPTYKHIPKKGMLLFESAQFDGILKKIAEFNVVLSAEVEHNTLSLTELELSRLSAIVKILKDTTHYHSSTFADADIILLLKILNSWPISMIFPVIDILRMLILHPDGATGLLKQIEQGNDVFLFVLKRTTTDPTHAGNLLTIIRAIANLFKHSFFSQWLQVHCSEILDTVSGCRSSFNKNVHLSYSTLLLNYAVLLIGMKSDEGQGQVLSAALEIAEEQSLDVDSKFRALVAIGSLILDGLVKSIALAFDVQSIAREAKASSDTKIAEVGTDLENLLTSS
>ANOEemei
MALEDGKYALNCELRAHEDDVRGICICDGFGIATSSRDGTVRYWTPDPEKKHGFVLSRTLTGHTSFVGPLAWVPPGERFPCGGIVSGGMDTLVLLWDLRTGEAVDTMKGHKLQVTGLVVDDNGDIVSSSIDCTVRRWSKGHEVELWEGHNAPIQAVVRLLSGVLVTGSSDSTIKIWKGKNCQHTFVGHSDTVRDLAVIPGLGILSASHDSSVRLWSLTGEVLIEMIGHSSLVYCVDAHSSGLVASGSEDCSLKIWRDGVCVQSIEHPGCVWDAKFLENGDVVTACSDGVIRIWTSHSDRIAQPLELEAYALELSLYKSNRKKVGGLKLSDLPGLEALLIAGTADGQTKVVREGDNGVAYSWNAREYKWDKIGEVVDGPGDGNNMPMLGGLQYDYVFDVDIGDGDPIRKLPYNRGDNPYDVADKWLLKENLPLSYRQQIVEFILQNTGQRDFSLDTSFRDPFTGSSAYIPGETSFSVGTMAKPTYKHIPKKGILLFETAPFDGILKKIAEFNVSLSTEMEQKTFSLSDLELTRLSAIVNILKDTAHYHSSTFTDADIAVLFKILRSWPISMIFPVIDILRMLILHPDGASRLLKQTEQGNDVLLDILKRITEATVHAGNLLTFLRAITNLFKHLFFSRWLQVNCSEILDALSNCQPSFNKNVHLSYSTLVLNYAVLLIGLKDKHAQGQVLSAALEIAEDQSLDGDSKFRALVAIGSLMLEGLVKSIALAFDVQSIARDAKASKDSKIAEVGADIEQLLKSG
>ANOEroxb
MALEDGKYALNCELRAHEDDVRGICICDGFGIATSSRDGTVRYWTPDPEKKHGFVLSRTLTGHTSFVGPLAWVPPGERFPCGGIVSGGMDTLVLLWDLRTGEAVDTMKGHKLQVTGLVVDDNGDIVSSSIDCTVRRWSKGHEVELWEGHNAPIQAVVRLLSGVLVTGSSDSTIKIWKGKNCQHTFVGHSDTVRDLAVIPGLGILSASHDSSVRLWSLTGEVLIEMIGHSSLVYCVDAHSSGLVASGSEDCSLKIWRDGVCVQSIEHPGCVWDAKFLENGDVVTACSDGVIRIWTSHSDRIAQPLELEAYALELSLYKSNRKKVGGLKLSDLPGLEALLIAGTADGQTKVVREGDNGVAYSWNAREYKWDKIGEVVDGPGDGNNMPTLGGLQYDYVFDVDIGDGDPIRKLPYNRGDNPYDVADKWLLKENLPLSYRQQIVEFILQNTGQRDFSLDTSFRDPFTGSSAYIPGETSFSVGTMVKPTYKHIPKKGILLFETAPFDGILKKIAEFNVSLSTEMEQKTFSLSDLELTRLSAIVNILKDTAHYHSSTFTDADIAVLFKILRSWPISMIFPVIDILRMLILHPDGASRLLKQTEQGNDVLLDILKRITEATVHAGNLLTFLRAITNLFKHLFFSRWLQVNCSEILDALSNCQPSFNKNVHLSYSTLVLNYAVLLIGLKDKHAQGQVLSAALEIAEDQSLDGDSKFRALVAIGSLMLEGLVKSIALAFDVQSIARDAKASKDSKIAEVGADIEQLLKSG
>NEUWmali
MALGSGEYRLSGELRAHEDDVRGICLCGGFGIATSSRDRTVRFWSPDPEKKHRYVLSKTLAGHSSFVGPLAWIPPGDQFPEGGIVSGGMDTLVLLWDLKTGEVVKTMKGHRLQVTGIAVDDNGDILSSSIDCTIRRWRKGREVEFWEAHKEPIQAVVRLPSGELVTGSSDSTIKLWRGKNCQQTLVGHTDTVRDLAVMPGFGILSASHDSSVRLWALTGQVLMEMNGHTSLVYCVDAHSSRLVASGSEDCSLNIWRDGVCVQRIEHPGCVWDVKFLENGDVVTACSDGAVRIWTSLSNRIAEPLELEAYELELAHYKSNRKKVGGLKLSDLPGLEALQIPGTTNGQSKVIREGDNGVAYSWNAREYKWDKIGEVVDGPEDGNNRNRLDGVQYDYVFDVDIGDGEPIRKLPYNRRDNPYEVSDKWLLKENLPLSYRQQVVEFILQNTGQRDFSLDTSFRDPYTGSSAYVPAEPSFSVGTKTKYAFKHIPKKGMLLFETAQFDGILKKITEFNAALASDV-VNSLSLTELELSSLSAIVKILQDTMHCHSSTFSDVDFIVLLKILKSWPISMIFPGIDILRMLVLHPDGSGRLLKLIEEGNDVFLEIIQKTTAA-SHAGNLLTTIRAITNVFKHSSFSHWLRTHCSEILDALSSSRSSFNKNIHLSYSSLVLNYAVLLIELKDADGQGQVLSAALEIAEDKSQDVDSKFRALVAIGSLMLDGVVKSIAVAFDVHSLAREARASKEAKISEIGADIEQLLTSA
>CEPHdama
MALEARDYSLSCELRAHEDDVRGICVCDGFGIATSSRDKTVRYWTPDREKKHMYVLSKTLAGHSSFVGPLAWIPPGERFPDGGIVSGGMDTFVFLWDLRTGEAVETMKGHRLQVTGLVVDENGDIISSSIDCTIRRWRKGREVELWEAHKVAIQAVVRLPSGDLVTGSSDSTIKHWKGKNCQHTFVGHTDTVRDLAVIPDLGILSASHDSSVRLWALTGQVLMEMTGHSSLVYCVDAHSSGLVASGSEDCSLKIWKDGVCVQSIEHPGCVWDTKFLENGDVVTACSDGVVRIWTLHSDRIAEPPELEAYALELCHYKSNRKKVGGLKLSDLPGLEALQIPGTADGQTKVIREGDNGVAYSWNAREYKWDKIGEVVDGPGDGNNRPILSGVQYDYVIDVDIGDGEPIRKLPYNRGDNPYEVSDKWLLKENLPLSYRQQIIEFILQYTGQRDFLLDTSFRDPYTGSNAYVPGETSFSIDTMAKPTYKHIPKKGMLLFEIAQFDGILKKITEFNVALSAEMEHNTLSLSEFELSRLSAIVNILKETAHYHSSTFADVDFVILLKILKSWPISMIFPVIDILRMLILHPDGAGRLLKHIEQGNDGFLDILKRATAAPTHAGNLLTIIRAITNLFKHSFFSHWLQVHCSEILDALSNCQPSFNKNVRLSYSTLVLNYSVLLIGMKNAEGQGQVLSAALEIAEDQSLDGDSKFRALVAIGSLMLEGLVKSIALAFDVQSLAREAKASKDTKIAEVGADIEQLLTSS
>GOODpube
MAREDGKYALNCELRAHQDDVRGICICDGFGIATSSRDRTVRYWTPDPEKKHGFVLSRTLTGHTSFVGPLAWIPPGEQFSCGGIVSGGMDTLVLLWDLRTGEAVDTMKGHKLQVTGLVVDDNGDIVSSSIDCTVRRWSKGHEVELWEGHNAPIQAVVRLPFGDLVTGSSDSTIKIWKGKNCQHTFVGHTDTVRDLAVIPGLGILSASHDSTVRLWALTGEVLMEMIGHSSLVYCVDAHSSGLVASGSEDCSLKIWRDGVCVQSIEHPGCVWDAKFFENGDVVTACSDGVVRIWTSHSDRFAQPLELEAYALELSLYKSNRKKVGGLKLSDLPGLEALQIAGTADGQTKVVREGDNGVAYSWNSGEYKWDKIGEVVDGPGDGNNMPTLGGLQYDYVFDVDIGDGEPIRKLPCNRGDNPYDVADKWLLKENLPLSYRQQIVEFILQNTGQRDFSLDTSFRDPYTGSSAYIPGETSFSVGRMAKPTYKHIPKKGMLLFETAPFDSILKKIAEFNASLSAEMDHKTLLLSDLELTRLSASVNILKDTAHYHSSTFADVDIAVLFKILRSWPISMIFPVIDILRMLILHPDGASRLLKQTEQGNDVFLDILKRITAVTVHAGNLLTFIRVITNLFKHLFFSQWLQAHCSEILDALSNCQPSFNKNVHLSYSTLVLNYAVLLIGLKDTQGQGQVLSAALEIAEDQSIDGDSKFRALVAIGSLMLEGLVKSIALAFDVQSIARDAKASKDSKIAEVGADIEQLLKSS
>APOSodor
MALDAGEYRLSCELRGHEDDVRGICLCGGFGIATSSRDRTVRFWSPDREKNHRYVLSKTLAGHSSFVGPLAWIPPGDQFPEGGIVSGGMDTLVLLWDLKTGEIVQTMKGHRLQVTGIAIDDNGDILSSSIDCMIRRWRKGREVDFWEAHKVPIQAVIRLPSGEIATCSSDSTIKLWRGKNCQHTLAGHTDTVRGLAVMPGLGLLSASHDSSVRLWALTGQVLMEMNGHASLVYSVDAHSSGLVASGSEDCTLKIWRDGVCVQSIEHPGCVWDVKFLENGDVVTACSDGAVRIWTSLSNQIAAPLELEAYELELSHYKSNRKKVGGLKLSDLPGLEALQIPGTTNGQSKVIREGDNGVAYSWNAREYKWIKIGEVVDGPGDG--RHILDGVQYDYVFDVDIGDGEPIRRLPYNRGDNPYEVCDKWLLKENLPLSYRQQVVEFILQNTGQRDFSLDASFRDPYTGSSAYVPGEPSFSVGAKTVYSYKHIPKKGMLLFETAQFDGIMKKIREFNAALATDG-VNSLSLTELELSSLLVIIKLLQDTTHYHNSTFADIDFFVLLKILKSWPISMIFPGIDILRMIVLHPDGSIRLLKQIEEGDDVFLEIIQKATAASAHAGNLLTTIRAIANLFKHSSFSRWLQAHCSEILDAFSSSRLSFNKNLHLSYSSLVLNYAVLLIELKDAEGQGQVLSAALEIAEDKTQDADAKFRALVAVGSLMLDGAVKSIAVAFDVQGIAREAVASKEAKISEVGADIEQLLKSV
>EPIPhell
MALEARDYILSCELRAHEDDVRGICVCDGFGIATSSRDKTVRYWTLDPEKKHSYVLSKTLAGHSSFVGPLAWIPPGERFPDGGIVSGGMDTLVLLWDLTTGEVVETMKGHRLQVTGLVVDDNEDIISSSIDCTIRRWRKGREIELWEAHKVAIQAVVRLPSGDLVTGSSDSTIKHWKGKNCQHTFVGHTDTVRDLAVIPDLGIVSASHDSSVRLWAITGQVLMEMMGHSSLVYCVDAHSSGLVASGSEDCSLKIWKDGVCVQSIEHPGCVWDTKFLENGDVVTACSDGVVRIWTSHSDRIAEPPELEAYALELSHYKSNRKKVGGLKLSDLPGLEALQIPGTADGQTKVIREGDNGVAYSWNAREYKWDKIGEVVDGPGDENNRPILGGIQYDYVIDVDIGDGEPIRKLPYNRGDNPYEVSDKWLLKENLPLSYRQQIVEFILQNTGQRDILLDTSFRDPYTGSSAYIPGESSFSIDTIAKPTYKHIPKKGMLLFETAQFDGILKKITEFNLALSAEMEHNTLSLSEFELSRLSEIVNILKDTSHYHNSTFADVDFVVLLKILKSWPISMIFPVIDILRMLILHPDGAGRLLKHIEQGNDGFLEILKRTTAAPTHAGNLLTIIRAITNLFKHSFFSHWLQVHCSEILDALSNCQPSFNKNVRLSYSTLVLNYSVLLIGMKDAEGQGQVLSAALEIAEDQSLDVDSKFRALVAIGSLMLEGVVKSIALAFDVQNIAREAKASKDLKIAEVGADIEHLLTSS
>GOODfuma
MALEGGKYALNCELRAHEDDVRGICICDGFGIATSSRDRTVRYWTPDPEKKHGFVLSRTLTGHTSFVGPLAWIPPGERFSCGAIVSGGMDTLVLLWDLRTGEAVDTMKGHKLQVTGLVVDDNGDIVSSSIDCTVRRWSKGHEVELWEGHNAPIQAVVRLPFGDLVTGSSDSTIKIWKGKNCQHTFVGHTDTVRDLAVIPGLGILSASHDSSVRLWALTGEVLMEMIGHSSLVYCVDAHSSGLVASGSEDCSLKIWRDGVCVQSIEHPGCVWDAKFLENGDVVTACSDGVVRIWTSHSDRFAQPLELEAYALELSLYKSNRKKVGGLKLSDLPGLEALQIAGTADGQTKVVREGDNGVAYSWNAGEYKWDKIGEVVDGPGDGNNMPMLDGLQYDYVFDVDIGDGEPIRKLPYNQGDNPYDVADKWLLKENLPLSYRQQIVEFILQNTGHRDFSLDTSFRDPYTGSSAYIPGETSFSVGRMAKPTYKHIPKKGMLLFETAPFDSILKKIAEFNASLSAEMEHKTLLLSDLELTRLSASVNILKDTAHYHSSTFTDVDIAVLFKILRTWPISMIFPVIDILRMLILHPDGASRLIKQTEQGNDVFLDILKRITAATVHAGNLLTFIRVITNLFKHLFFSQWLQVHCSEILDALSNCQPSFNKNVHLSYSTLVLNYAVLLIGLKDTQGQGQVLSAALEIAEDQSLDGDSKFRALVAIGSLMLEGLVKSIALAFDVQSIARDAKASNDSKIAEVGADIEQLLKSN
>VANIplan
------------------------------------------------------------------------------------------------------------------------------------------------------------------------------------------------------------------------------MEMMGHTSLVYCVDAHSSGLFASGSEDCFLKIWRDGACVQSIEHPGCVWDAKFLENGDIVTACSDGIIRIWTASSHRIAEPMELDAYVQELSHYKSNRKKVGGLKLSDLPGLEALQAPGATDGQTKVVREGDNGVAYSWNAREYKWDKIGEVVDGPGDGKNGQILDGIHYDYVFDVDLGDGEPIRKLPYNRGDNPYGVADNWLLKENLPLSYRQQVVEFILQNSGQRDFSLNASFRDPYTGSNAYIPGEPSFSVGTIAKPTYKHIPKKGMLLFETAQFDGILKKITEFNSALLTEMEHN-VSLTELEFSRLPAIVNVLKDTSHYHSSTFADFDFSVLLKMLKSWPISMIYPVMDIVRMLVLHPDGASGLLKYT-QGNDVLLDMLKKTTMAPRNAGNLLTAIRAFTNLFKHSAFSHWLQVHCSEILDAFSSCRSSFNKNMHLSYSTLVLNYAVLLIELKDAEVQGQVLSAALEVAEDKNVDDDSKFRALVAVGSLMLDGLVKEIAVAFDVLSLAKEAKASKVAKIAEVGADIERLIVSN
>HABEpant
MAFEAGQYSLSCELRAHEDDVRGICICDGFGIATSSRDRTVRYWTPDPEKKHRYMLSKTLAGHSSFVGPLAWIPPCERFPDGGIVSGGMDTLILLWDLRTGEAVETMKGHKLQVTGLVVDDSGDIISSSMDCTIRRWNKGCEVELWEAHKVAIQAVARLPSGDLVTGSSDSTIKLWKGKNCQHTFVGHTDTVRDVAVIPGLGILSASHDSSVRLWALTGQLLMEMMGHSSLVYCVDAHSSGLAASGSEDCSLKIWRDGVCVQSIEHPGCIWDAKFLENGDVVTACSDGAVRIWTLHSDRIAQPLELEAYTLELSIYKSNRKKVGGLKLSDLPGLEALQIAGTIDGQTKVIREGDNGVAYSWNAREYKWDKIGEVIDAPGDENSRPRHGGLQYDYVFDVDIGDGEPIRKLPYNRGDNPYDVADKWLLKENLPLSYRQQIVEFILQNTGQRDFSLDTSYRDPYTGSSAYIPGETSFSVGTMVKPTYKHIPKKGMLLFEIAQFDGILKKISEFNVALSAEMEHKALSLSELELSSLSAIVNRLKDTAHYHSSTFAYVDFIVLLKILRSWPISMIFPVIDIFRMLILHPDGASKLLQHTKKENDLFLEMLMRTTAPPALAGNLLTSIRAITNLFKHSFFSQWLQVHCSEILDALSNCQTSFNKNVRLSYSTLVLNYAVLLIGLKDAQGQGQVLSAALEMAEDQSLDGDSKFRALVAIGSLMLEGLVKPIALAFDVQSLARDAKSSNDTKIAEVGTDIEQLLTSA
>MEXIxero
MALEA--YHLSCELRAHEDDVRRICLCDGYGIATSSRDRTVRYWTPDPEKKHRYALCRTLAGHSSFVGPLAWIPPGERFPDGAIVSGGMDTLVLLWDLRTGEVVETMKGHKLQVTGLVVDDNGDIISSSIDCTIRRWRKGHEVESWEAHKVAIQAVVRLPSGQLVTSSSDSTIKLWRGRNCQHTFVGHTDTVRDLAVIPNLGILSASHDSSVRLWALTGEVLMEMMGHTSLVYCVDAFSSGLVASGSEDCFLKIWRDGVCIQSIEHPGCVWDAKFLENGDVVTACSDGAVRKWTLHNDRIAEPIELETYALELSHYKSNRKKVGGLKLSDLPGMEALQIPGTTNGQTKVIREGDNGVAYSWNAREYKWDKIGEVVDGPDDVNNRQALNGIQYDYIFDVDIGDGEPIRKLPYNRGDNPYEVADKWLLTENLPLSYRQQIVEFILKNTGQRDLSFDMSFRDPYTGSSAYIPGGPSFPLATMEKPTYKHIPKKGMLLFETAQFDGILKKIAEFNVVLSAEVEHNTSPLTELELSRLSAIVKILKDTTHYHSSTFADADFVVLLKILNSWPISMIFPVIDILRMLILHPNGASGLIKQVEQGNDVFLDVLKRTTAAPAHAGNLLTIIRAITNLFKHSFFSHWLQVYCSEILDGLSGCRSSFNRNVHLSYSTLLLNYAVLLIGMNDAEGQGQVLSAALEIAEEQNLDADAKFRALVAIGSLILDGLVKPVALAFDVLSVAREAKASRDTKISEVGTDLENLLTSS
>DRAKelas
MELEGGRYSLSCELRAHDEDVRRICICDGFGIATSSRDMTVKYWTPDPEKKNRYLLSKTLAGHSRFVGPLAWIPPSERFPDGAIVSGGMDALILLWDLRTGEAVETMKGHKLQVTGLVVDGSGDIISSSIDCTIRRWRKGLEVEQWEAHSEAVQAVVMLPSGDLITGSSDQTIKLWRGKKCQQMFVGHTDTVRDLAVYPSLGILSASHDFSVRLWALTGEVLMEMAGHSSLVYCVDAHSSGLIASGSEDCSLKLWEDGLCVQSIEHPGCVWDAKFLDNGDVVSACSDGVIRIWTLDGDRIAQPMELEAYALELSLYRSNRKKVGGLTLSDLPGLEALQVSGTADGQIKVVREGDNAVAYSWNGREYNWDKVGEVVGGPGDGNNRPTLGGLQYDYVFDVDIGDGEPVRKLPYNKTDNPYDVADKWLLKENLPLSYRQQIVEFIQKNTGQKDFSIDTSFRDPYTGSSAYFPAESSFSIGSMEKPAYKHIPKKGVLLFENAQYDGILRKIAEFNVALSAEMENKTLSLSQIELSRFSSIINILKDTAHYHSSVFADDDFVLLLKVLRSWPTTMIFPVIDILRMLILHPDGASRLLKHTEQENDVFLEILKRTTAVPALAGNLLTFIRSITNLFKHTFFSEWLHAHCSEILNALSSCQTSFNKNVHLSYSTLVLNYAVLLIELKDSEGQGQVLSAALEIAEDQNLDCDSKFRALVAIGSLMLEGLVRPIAVAFDVQSIAREAQASNDTKIAEVGADIQQLLSSS
>LIMOabor
MALEARDYTLSCELRAHEDDVRGICVCDGFGIATSSRDKTVRYWTPDPEKRHMYVLSKTLAGHSSFVGPLAWVPPGERFPDGGIVSGGMDTLILLWDLRTGEAVETMKGHRLQVTGLVVDDNGDIISSSIDCTIRRWRKGREVELWEAHKVAIQAVVRLPSGDLVTGSSDSTIKHWKGKNCQHTFVGHTDTVRDLAVIPDSGILSASHDSSVRLWTLTGQVLMEMMGHSSLVYCVDAHSSGLVASGSEDCSLKIWKDGVCVQSIEHPGCVWDTKFLENSDVVTACSDGVVRIWTLHGDRIAEPPELEAYDLELSHYKSNRKKVGGLKLSDLPGLEALQIPGTADGQTKVIREGDNGVAYSWNAREYKWDKIGEVVDGPGDGNNKPILGGIQCDYVIDVDIGDGEPIRKLPYNRGDNPYEVSDKWLLKENLPLSYRQQIVEFILQHTGQRDVLLDASFCDPYTGSSAYIPGETSFSIDAMAKPTYKHIPKKGMLLFETAQFDGILKKITEFNLALSSEMEHNTLSLPEFELSRLSAIVNILKDTAHYHSSTFADVDFVILLKTLKSWPISMIFPVIDILRMLILHPDGASRLLKHIEHGNDGFLEILKRTTAAPTHAGNLLTIIRAITNLFKHSFFSQWLQVHCSEILDALSNCQPSFNKNVWLSYSTLVLNYSVLLIGIKDAEGQGQVLSAALEIAEDQSLEVDSKFRALVAIGSLMLGGLVKSIALAFDVQNIAREAKASKDSKIAEVGADIEHLLTSS
>HAEMdisc
MALEDGKYALNCELRAHEDDVRGICICDGFGIATSSRDGTVRYWTRDPEKKHGFVLSRTLTGHTSFVGPLAWIPPGERFSCGGIVSGGMDTLVLLWDLRTGEAVDTMKGHKLQVTGLLVDDNGDIVSSSIDCTVRRWSKGREVELWEGHNAPIQAVVRLPSGVLVTGSSDSTIKIWKGKNCQHTFVGHTDTVRDLAVIPGLGILSASHDFSVRLWALTGEVLMEMIGHSSLVYCVDAHSSGLVASGSEDCSLKIWRDGVCVQSIEHPGCVWDAKFLENGDVVTACSDGVIRIWTLHSDRIAQPSELEAYALELSLYKSNRKKVGGLKLSDLPGLEALLIAGTADGQTKVVREGDNGVAYSWNAGEYKWDKIGEVVDGPGDGNYIPTLGGLQYDYVFDVDIGDGDPIRKLPYNRGDNPYDVADKWLLKENLPLSYLQQIVEFILQNTGQRDFSLDTSFRDPFTGSSAYIPGETSFSVGTMAKPTYKHIPKKGMLLFETAPFDGILKKIAEFNVSLSTEMEHKTLSLSDLELTRLSAIVNILKDTTHYHCSTFTDVDIAVLFKILRSWPISMIFPVIDILRMLILHPDGASRLLKQTEQGNDVFLDILKRITAATVHAGNLLTFLRAITNLFKHLFFSQWLQVHCSEILDALSNCQPSFNKNVHLSYSTLVLNYTVLLIGLKDTQGQGQVLSAALEIAEDQSLDGDSKFRALVAIGSLMLEGLVKSIALAFDVQSIARDAKASNDSKIAEVGADIEQLLKSS
>CRYPlept
MALEAGVYSLNCELRAHEDDVRGICICDGFGIATSSRDRTVRYWTPDPEKKHRYVLSKTLTGHSSFVGPLAWIPPSERFPNGGIVSGGMDTLVLLWDLRTGEALETMKGHKLQVTGIVVDDSGDIISSSIDCTIRRWRKGHEMDIWEAHNVAIQAILRLPSGDLVTGSSDSTIKLWKGKNCQHTFVGHTDTVRDLAVIPGLGILSASHDSSVRLWALTGELLMEMTGHSSLVYCVDAHPSGLVASGSEDCFLKIWRDGVCVQSIEHPGCVWDAKFLENGDVVTACSDGAVRIWTLHSDRIAQPLELEAYALELSLYKSNRKKVGGLKLSDLPGLEALQIAGTADGQTKVVREGDNGVAYSWNEREYKWDKIGEVVDGPGDGNNMSMFGGLQYDFVFDVDIGDGEPIRKLPYNRGDNPYDIADKWLLKENLPLSYRQQIVEFILQNTGQKDFSIDTSFRDPYTGSSAYFPGETSFSSGTIAKPAYKHLPKKGMLLFESAQFDGILKKIAEFNCSLLAETELKNLSLSQLELSRLSEIINVLKDTAHYHSSKFTDADFVLLLKLLRSWPTSMIFPVIDVLRMLILHPAGASRLIKHSEEGNDVLLELLERITAAPAHTGNLLTFIRSISNLFKHSFFSQWLQVHCSEILDATSNCQTSFNKNVHLSYSTLVLNYAVLLIGLKDSQGQGQVLSAALEIAEDQSMDGDSKFRALVAIGSLMLEGLVKSIALAFDVESIAREAKASNDTKIAEVGADIEQLLKPS
>HYPOheme
MAVDAAEFRLSCELHGHEDDVRGICICGDAGIATSSRDRTVRFWAPDPERKHRYVLSKTLAGHSSFVGPLAWIPPGDRFPEGGIVSGGMDTVVLMWDLGAGEVAETMKGHQLQVTGLAVDDNGDIISSSLDCTIRRWRKGHAVEFWEAHKVAVQTVVKLPSGELITGSSDSTLKLWKGRTCLHTFLGHTDTVRDIAVMSGVGILSASHDCSIKLWALTGQVLLEMIGHTSLVYSVDAHSSGLVASGSEDCFLKIWRDGICVQSIEHPGCVWDVKFLENGDIVTACSDGIVRIWTSNNDRVSEPMELEAYANELAQYKNNRKKVGGLKLADLPGLEALQLPGSTDGQTIVVREGDNGVAYSWNSRENRWDKIGEVVDGPGDNTNNRVLDGIQYDYVFDVDIGDGEPIRKLPYNRGDNPYTAADKWLLKENLPLSYRQQVVEFILQNSGQREFSLDTSFRDPYTGSSSYIPGEQSISLGSAPRPTFKHIPKKGMLSFEATQFDSILKKITEYNTSLLSDMEQNSVALSESDLSRLAAMVKILKDTSHYDFSTFADADMALLSNILKSWPVSMIFPVIDILRAIILHPNGASLLLKHIEGGNDILMETFRKATTAPAQAANLLTMVRAITNAFKHSNFSRWLQLHCSEILDALSSCQSSFTKNVQLSYCTLLLNYSVLLIEAKDKEGQAQILSAALEIVEDTNLDVDSRFRALVAIGSLMMDGLVKSIAIDFDVQSIAKDAKASKEQKIAEVGADLELLIKST
>MASDpict
MAIEARDYSLRCELRAHEDDVRRICVCNGFGIATSSRDKTVRYWTRDPEKKHSYLPCKTLAGHSSFVGPLAWIPPCERFADGGIVSGGMDALILLWDLRTGEVVETMKGHGLQVTGLVVDDNGDIISSSLDCTFRRWRQGCEVELWEPHKVAIQAVVKLPSGDLVSGSSDSTIKLWKGKKCQHTFVGHTDTVRDLAVIPDLGILSASHDSTVRLWALTGEVLMEMMGHSSLVYCVDAHSSGLIASGSEDCSLKLWKDGVCIQSIEHPGCVWDAKFLENGDVVTACSDGAVRIWTLQIDRIADPLELEAYALELSHYKSNRKKVGGLKLSDLPGLEALQIPGTTNGQTKVIREGDNGVAYSWNAREYKWDKIGEVVDGPGDENNRPILGGIQYDYVFDVDIGDGDPIRKLPYNRGENPYEVSDKWLLKENLPLSYRQQIVEFILQNTGERGNSHDKLFRDPYTGSSAYIPGETSFSIGTIAKPTYKHIPKKGMLLFETAQFDGILKKIAEFNVALSAEMDHNTLSLSELELSRLSAIVNILKDTAHYHRSTFADVDFIMLLKILNSWPISMIFPVIDILRMLILHPDGASKLLKYIEQGHDVFLEIIKRSTAGTTHAGNLLTIIRAITNLFNHTFFSQWLQLHCSEILDALSNCQPSFNKNVHLSYSTLVLNYSVLLIGLKDAEGQGHVLSAALELAEDQSLEVDSKFRGLVAIGSLMLEGVVKSIALAFDVQSIVKEAKASKETKIAEVGADIENLLAST
>SELEaequ
MALEA--YRLSCELRAHEDDVRRICICDGFGIATSSRDRTVRYWTPDPEKKHRHVLCRTLAGHSSFVGPLAWIPPGGRFPDGAIVSGGMDTFVLLWDLRTGEVVETMKGHKLQVTGLVLDDNGDIISSSIDCTIRRWRKGHEVELWEAHKVAIQAVVRLPSGNLVTSSSDSTIKLWRGKNCQHTFVGHTDTVRDLAVIPDLGILSASHDSSVRLWALTGEVLMEMMGHTSLVYCVDAHSSGVVASGSEDCFLKIWRDGVCIQSIEHPGCVWDAKFLENGDVVTACSDGAVRIWTLHSDRIAEPIELETYALELSHYKSNRKKVGGLKLSDLPGLEALQIPGTTNGQTKVVREGDNGVAYSWNAREYKWDKIGEVVDGPGDVTNRQTLNGIQYDYVFDVDIGDGESIRKLPYNRGDNPYEVADKWLLTENLPLSYRQQIVEFILQNTGQRDFSLDMSFRDPYTGSSAYIPGGPSFPLGTLAKPTYKHIPKKGVLLFESAQFDGILKKIAEFNAVLSAEMEHNTLSLTELELSRLSAIVKLLKDTTHYHSSTFADADFFILLKILNSWPISMIFPVIDILRMLILHPDGASGLLKQIEQGNDVFLDVLKRTTAVPAHAGNLLTIIRAIANLFKHSFYSQWLQVHCSEILDAVSGCRSSFNKNVHLSYSTLLLNYAVLLIVMKDTEGQGQVLSAALEIAEEQSLDVDSKFRALVAIGSLILDGLVKSIALAFDVQSIAREAKASRDTKIAEVGTDLENLLTSS
>HABElong
MAFEAGQYSLSCELRAHEDDVRGICICDGFGIATSSRDRTVRYWTPDPEKKHRYMLSKTLAGHSSFVGPLAWIPPCERFPDGGIVSGGMDTLILLWDLRTGEAVETMKGHKLQVTGLVVDDSGDIISSSMDCTIRRWNKGCEVELWEAHKVAIQAVARLPSGDLVTGSSDSTIKLWKGKNCQHTFVGHTDTVRDVAVIPGLGILSASHDSSVRLWALTGQLLMEMMGHSSLVYCVDAHSSGLAASGSEDCSLKIWRDGVCVQSIEHPGCIWDAKFLENGDVVTACSDGAVRIWTLHSDRIAQPLELEAYTLELSIYKSNRKKVGGLKLSDLPGLEALQIAGTIDGQTKVIREGDNGVAYSWNAREYKWDKIGEVIDAPGDENSRPRHGGLQYDYVFDVDIGDGEPIRKLPYNRGDNPYDVADKWLLKENLPLSYRQQIVEFILQNTGQRDFSLDTSYRDPYTGSSAYIPGETSFSVGTMVKPTYKHIPKKGMLLFEIAQFDGILKKISEFNVALSAEMEHKALSLSELELSSLSAIVNRLKDTAHYHSSTFAYVDFIVLLKILRSWPISMIFPVIDIFRMLILHPDGASKLLQHTKKENDLFLEMLMRTTAPPALAGNLLTSIRAITNLFKHSFFSQWLQVHCSEILDALSNCQTSFNKNVRLSYSTLVLNYAVLLIGLKDAQGQGQVLSAALEMAEDQSLDGDSKFRALVAIGSLMLEGLVKPIALAFDVQSLARDAKSSNDTKIAEVGTDIEQLLTSA
>DRAKthyn
MELEGGRYSLSCELRAHDEDVRRICICDGFGIATSSRDMTVKYWTPDPEKKHRYFLLKTLAGHSRFVGPLAWIPPSERFPDGAIVSGGMDALILLWDLRTGEAVETMKGHKLQVTGLVVDGSGDIISSSIDCTIRRWRKGLEVEQWEAHSEAIQAVVMLPSGDLITGSSDQTIKLWRGKKCQQMFVGHTDTVRDLAVYPSLGILSASHDSSVRLWALTGKVLMEMAGHSSLVYCVDAHSSGLIASGSEDCSLKIWEDGLCVQSIEHPGCVWDAKFLDNGDVVSACSDGVIRIWTLDGDRIAQPMELEAYALELSLYRSNRKKVGGLTLSDLPGLEALQVSGTADGQIKVVREGDNAVAYSWNGREYNWDKVGEVVGGPGDGNNRPTLGGLQYDYVFDVDIGDGEPVRKLPYNKTDNPYDVADKWLLKENLPLSYRQQIVEFIQKNTGQKDFSIDTSFRDPYTGSSAYFPAESSFSIGSMEKPAYKHIPKKGVLLFENAQYDGILRKIAEFNVALSAEMENKTLSLSQIELSRFSSIINILKDTAHYHSSVFADDDFVLLLKVLRSWPTTMIFPVIDILRMLILHPDGASRLLKHTEQENDVFLEILKRITAAPTLAGNLLTFIRSITNLFKHTFFSEWLHAHCSEILNALSSCQTSFNKNVHLSYSTLVLNYAVLLIELKDSEGQGQVLSAALEIAEDQNLDCDSKFRALVAIGSLMLEGLVRPIAVAFDVQSIAREAQASNDTKIAEVGADIQQLLASS
>GASTelat
MALDSREYRLSCELRAHEDDVRGICICNGFGIATSSRDRTVRYWTRDPVKKHMYVLSKTFIGHSSFVGPLAWIPPCERFPDGGIVSGGMDTFVLLWDLRTGENVETIKGHKLQVTGLVVDDNGDIISSSIDCTIRRWRKGCEVELWEAHKVAVQAVVRLPSGEFITGSSDSTIKLWKGKNCQHTFLGHTDTVRGLAIFPGLGIVSASHDSSVRLWALTGQVLMEMMGHSSLVYCVDAHLSGLVASGSEDCTLKIWKDGACVQSIEHPGCVWDAKFLENGDVVTACSDGVVRIWTIHSDRIADCLDLEAYAMELSHYKINRKKVGGLKLSDLPGLEALQSPGTTQGQTKVVREGDNGIAYSWNAKEYKWDKIGEVVDGPGEGICKPLVDGIQHDYVFDVDIGDGDPIRKLPYNRGDNPYEVADKWLLKENLPLSYRQQIVEFILQNSGQRDFSFDASFRDPYTGSSAYIPGGTTFSLGTMEKPTYKHIPKKGMLLFETAQFDGILKKIVEFNVELSAEMDQNTFSLSELELSRLSAIINLLKDTAHYHRSTFADTDLMLLLKILKSWPISMIFPVIDILRMLIIHPDGASKLLKHIEQGNDVFLEILKRTTVAPVITGNLLTNIRVIANLFKHSFFSCWLQVHCSAILDALSNCQPSFNKSVHLSFSTLVLNYCVLLIGLKDAEGQGQVLSAALEIAEDRSVTDDSKYRALVAIGSLMLEGSVKQIAVAFDVQSIAREAKASKDAKIAEVGADIESLLASP
>CYMBmann
MAFH--GYSLSCELRAHEDDVRGICVCDGFGLATSSRDRTVRFWTPDPEKECRYVLCKTLAGHSSFVGPLAWIPPCERFPDGGIVSGGMDTLVLLWDLRTGVAVETMKGHELQVTGLVVDVDGDIISSSIDCTIRRWRKGCEVELWKAHKVAIQAIIRLPSGDLVTGSSDSTIKLWEGKNCQHTFVGHTDTVRDLAAIPNLGILSASHDSSVRLWALTGEVLMEMMGHSSLVYCVDAHSSGLVASGSEDCSLKIWKDGVCIQSIDHPGCVWDAKFLENGDIVTACSDGAVRIWTSHSDRIAEPLELESYAMELSHYKSRRKKVGGLKLSDLPGLEALLIPGTTNGQTKVIREGDNGVAYSWNAREYKWDKIGEVVDGPGDENNRPVLSGVQYDNVFDVDIGDGEPIRKLPYNEGDNPYEVADKWLLKENLPLSYRQQIVEFILQNTGQRNHSLDTSFRDPYTGSSAYIPGETSFSIGAIEKFTYKHIPKKGMLLFETAQFDGILKKITEFNVALSAEKEQNTVCLSEFELSRLSAIVNILKYTAHYHSSTIADVDLILMFKILKSWPISMIFPVIDILRMLIVHPDGASRLLKYIEQGNDAFLEILKRTTASPPHAGNLLTIIRAITNLFKHSFFSQWLLLHCSKILDELSNCQPSFNKNVQLSYSTLVLNYSVLLIGMKDAAGQGQVLSAALEIAEDPSLDVDSKFRALVAIGSLMLEGVVKSIALAFDVQSLVSEAKASKDSKIAEVGADIENLLATT
>CYPRbard
MALEA--YRLSCELRAHEDDVRGICICDGFGIATSSRDRTVKYWTPDPVKKHRYVLSRTLAGHSSFVGPLAWIPAGERFSDGAVVSGGMDTLVLLWDLRTGEVVETMKGHKLQVTGLVVDDNGDIISSSIDCTIRRWRKGHEVEIWEAHKVAIQAVVRLPSGELVTSSSDSTIKLWRGKSCQHTFMGHTDTVRDLAVIPDLGILSASHDSSVRLWALTGEVLMEMMGHTSLVYCVDAHSSGVVASGSEDCFLKIWRDGVCIQSIEHPGCVWDAKFLENGDVVTACSDGAVRIWTLHSDRIAEPIELETYALELSHYKSNRKKVGGLKLSDLPGLEALQIPGTTDGQTKVVREGDNGVAYSWNAREYKWDKIGEVVDGPGDANTRQTLNGIQYDYVFDVDIGDGEPIRKLPCNRGDNPYEVADKWLQMENLPLSYRQQIVEFILQNTGQRDFSLDMSFRDPYTGSSAYTPGGPSFPLGTMAKPTYKHIPKKGMLLFETAQFDGILKKIAEFNVVLSAEVEHNTLSLTELELSRLSAIVKILKDTTHYHSSTFADADIVLLMKMLNSWPISMIFPVIDILRMLILHPDGATGLLKQIEQGNDVFLDVLKRTTAAPTHAGNLLTIIRAIANLFKHSFFSQWLQVHCSEILDTVSGCRSSFNKNVHLSYSTLLLNYAVLLIGMKDDESQGQVLTAALEIAEEQSLDVDSKFRALVAIGSLILDGLVKSIALAFDVQSIAREAKASRDTKIAEVGTDLENLLTSS
>MOLIcapi
MAVDTAEFRLSCELHGHEDDVRGICICGDAGIATSSRDRTVRFWSPDPERKHKYVLSKTLAGHSSFVGPLAWIPPGDRFPEGGIVSGGMDTVVLMWDLGTGEVAETMKGHRLQVTGLAVDDNGDIISSSLDCTIRRWRKGHAVEFWEAHKVAVQTVVKLPSGELITGSSDSTLKLWKGRTCLHTFLGHTDTVRDIAVMSGVGILSASHDCSIKLWTLTGQVLLEMIGHTSLVYSVDAHSSGLVASGSEDCFLKIWRDGICVQSIEHPGCVWDAKFLENGDILTACSDGIVRIWTSNNDRVSEPMELEAYANELSQYKNNRKKVGGLKLADLPGLEALQLPGSTDGRTIVVREGDNGVAYSWNLRENRWDKIGEVVDGPGDNTNNRVLDGIQYDYVFDVDIGDGEPIRKLPYNRGDNPYTTADMWLLKENLPVAYREQVVQFILQNSGQREFTLDSSFRDPYTGSSSYIPGEQSISLGSAPRPTFKHIPKKGMLSFEAAQFDGILKKITEYNTSLLSEMEQNSLALSESDLTRLAAIVKILKDTSHYDFCTFADMDMALLSRILKSWPVSMVFPVIDILRMIILHPNGASILLKHIGGGNDILMETFRKATTAPALAANLLTVVRAITNAFKHSNFSRWLQLHCSEILDALSTCQSSFNKNVQLSYCTLLLNYSVLLIEVKDKEGQAQILSAVLDIVEDANLDVDSRFRALVAIGSLMMDGLVKSIAIDFDVQSIAKDAKASKEQKIAEVGADLELLIKST
>CORYacti
MALGVGGYSLHCELRAHEDDVRGICICDGFGIATSSRDRTVRYWKPDPEKKHRYVLSKTLAGHSSFVGPLAWIPPSERFPDGGIVSGGMDTLVLLWDLRTGEAVESMKGHKLQVTGLLVDDNGDIISSSIDCTIRRWRKGHEVELWEAHNVAVQAIERLPSGDLVTGSSDSTIKLWKGKNCQNMFVGHTDTVRDLAVIPGLGILSASHDSSVRLWALTGEVLVEMTGHSSLVYCVDAHSSGLVASGSEDCSLKIWRDGVCVQSIEHPGCVWDAKFMENGDVVTACSDGAVRIWTLHSDRIAQPLELEAYALELSLYKSNRKKVGGLKLSDLPGLEALQIAGTVDGQSKVIREGDNGVAYSWNKGEYKWDKIGEVVDGPGDGNSRPTLGGLQYDHVFDVDIGDGEPNRKLPYNRGDNPYDVADKWLLKENLPLSYRQQIVEFILQNTGQRDFSLDTSFRDPYTGSSAYFPGETSFSIGTMTKPAYKHIPKKGMLFFETAQFDGILKKITEFNVAVAAEMEHKPLSLSQLELSRLSAIINILKDTAHYHSSTFADADFVLLFKLLRSWPTSMIFPVIDILRMLILHPDGASRLLKHTEQGNDVLLEILKRTTVAPAQAGNLLTFIRAIANLFKHSFFSKWLQVHCSEILDALSNCQTSFNKNVHLSYSTLVLNYAVLLIGLKDIQGQGQVLSAALEIAEDQSMDGDSKFRALVGIGSLMLEGQVKSIALAFDVQSIAREAKASNDTKIAEVGADIEQLLTST
>PHAIflav
MALEAREYSLSCELRGHEDDVRGICVCDGFGIATSSRDRTVRYWTPDPEKKHRYVLCKTLSGHSSFVGPLAWIPPGDRFSDGGIVSGGMDTLVFLWDLRTGVAVETMIGHGLQVTGLVVEDNGDIISSSIDCTIRRWRKGREVELWEPHKVAIQAVVRLSSGDLVTGSSDSTIKLWKGKNCQHTFVGHTDTVRDLAVIPDLGIVSASHDSSVRLWALTGEVLMEMMGHSSLVYCVDAHSSGLVASGSEDCSLKIWKDGVCVQSIEHPGCVWDTKFLENGDVVTACSDGAVRIWTLHSDRIAEPLELEAYAIELSHYKSNRKKVGGLKLSGLPGLEALQIPGTANGQTKVIREGDNGVAYSWNAREYKWDKIGEVVDGPVDENSRSILGGILYDYVFDVDIGDGDPIRKLPYNRGDNPYEVADKWLLKETLPLSYRQQIVEFILQNTGQGDFSFETSFRDPYTGSSAYVPGETSFSIGTIAKPAYKHIPKKGMLLFETAQFDGILKKITEFNVVLSAEMEHNTLSLSELELSRLSAIVNILKDTAHYHSSTFTDVDFIILFKILKSWPISMIFPAIDLLRMLIIHPDWASRLLKYIEQGNDVFLEILKRTTAGPTHAGNLLTIIRAIANLFKHSFFSQWLQLHCSEIFDALSNCQPSFNKNVHFSYSTLVLNYSVLLIGMKDAEGQGQVLSAALEIAEDQSLDVDSKFRALVAIGSLMLDGVVKSIALAFDVQSIVREAKASKDAKIAEAGADIENLLTST
>PAPHhirs
MALEA--YHLRCELRAHEDDVRGIYVCDGFGIATSSRDRTVRYWYPDPDKKPRYVLCRTLAGHTSFVGPLAWIPPGERFPDGAIVSGGMDTLVLLWDLRTGEVVETMKGHKLQVTGLVVDDNGDIISSSIDGTIRRWRNGHEVESWEGHKVAIQAVVRLSSGELVTSSSDSTIKLWRGRNCQHTFVGHTDTVRDLAVIPNLGILSASHDSSVRLWALTGEVLMEMMGHASLVYCVDAHSSGVVASGSEDCFLKIWRDGVCIQSIEHPGCVWDAKFLENGDVVTACSDGAVRIWTLHSDRIAEPFDLETYALELSHYKNNRKKVGGLKLSDLPGMEALQIPGTTNGQTKVVREGDNGVAYSWNAREYKWDKIGEVVDGPGDVNNRQTLNGIQYDCVFDVDIGDGEPIRKLPYNRGDNPYEVADKWLLTENLPLSYRQQIVEFILQNTGQRDFSLDLSFRDPYTGSSAYIPGGPSFPLVTKEKPTSKHIPKKGMLLFETAQFDGILKKIAEFNVILSAEVEHNTLSLTELDLSRLSAIVKILKDTTHYHSSTFADADFIVLLKILNSWPISMIFPVIDILRMLILHPDGASGLLKQIEQGNDVFLDVLMRTTATQTHAGSLLTIIRAITNLFKHSFFTQWLQVHCSEIIDAVSSCRSSFNKNVHLSYSTLLLNYAVLLIGMEDAEGQGQVLSAALEIAEEQSLDADSKFRVLVAIGSLILDGLVKSIALAFDVQSIAREAKASRDTKIAEVGTDLENLLTSS
>LECAnigr
MAIAAGEYSLSCELRAHEDDVRGICICGGFGIATSSRDKTVKYWTPDSEKKHRYVLSKTLAGHSSFVGPLAWIPPGERFPDGAIVSGGMDTLVLLWDLRTGEVVETMKGHLLQVTGLVVDENGDIISSSVDSSIRRWRKGHEIECWEAHKVAIQAVVRLPSGELVTGSSDSTMKLWRGKNCQQTFIGHTDTVRDLVVVPGLGILSASHDSSVRLWTLTGQVLMEMMGHTSLVYCVDAHSSGLFASGSEDCFLKIWRDGACVQSIEHPGCVWDAKFLDNGDIVNACSDGAIRIWTASSERIANSMVLDAYAQELALYKSNRKKVGGLKLSDLPGLDALQVPGATDGQTKVVREGDNGVAYSWNAKEYKWDKIGEVVDGPGDGSNSQVLDGIQYDYVFDVDIGDGEPIRKLPYNRGDNPYGVADNWLLKENLPLSYRQQVVEFILQNTGQREFSPNASFQDPYTGTSAYIPGEPSFSVGTISKPTYRHIPKKGKLLFETAQFDGILKKITEFNTALSTEMEHN-VSLTELELSRFPAIVKVLKDTSHYHSSTFADFDFVVLLKMLKSWPTSMVFPVIDIVRMLILHPAGATGLLMHT-QGNDIFLEMLKKATVAPTHSGNLLTIIRAFTNLFKHSDFSHWLQVHCSEILDALSSCRSSFNKSVQLSYSTLVLNYAVLLIELKDAEIQGQVLSAALEVAEDKNVDDDSKFRALVAIGSLMLDGLVKEIAVAFDVQSIAKEAMASKETKIAEVGDDIERLLASS
>PHAItank
SIVKSQTFTF-----GTSHQARGICVCNGFGIATSSRDRTVRYWTPDPEKKHRYVLCKTLAGHSSFVGPLAWIPPGERFSDGGIVSGGMDTLLLLWDLRTGVAVETMKGHGLQVTGLVVEDNGDIISSSIDCTIRRWRKGREIELWKPHKAAIQAVIRLPSGDLVTGSSDSTIKLWKGKNCQHTLVGHTDTVRDLAVIPDLGIVSASHDSSVRLWALTGEVLMEMMGHSSLVYCVDAHSSGLVASGSEDCSLKIWKDGVCVQSIEHPGCIWDTKFLENGDVVTACSDGAVRIWTLHSDRIAEPLELEAYALELSHYKSNRKKVGGLQLSDLPGLEALQIPGTTNGQTKVIREGDNGVAYSWNAREYKWDKIGEVVDGPGDENSRSILGGIQYDYVFDVDIGDGDPIRKLPYNRGDNPYEVADKWLLKETLPLSYRQQIVEFILQNTGQRDFSLDTSFRDPYTGSSAYVPGETSFSIGTIAKPAYKHIPKKGMLLFETAQFDGILKKITEFNVVLAAEMEHNTLSLSELELSRLSAIVNILKDTAHYHIKTFADVDFIILFKILKSWPISMIFPAIDLLRMLIMHPDWASRLFKYIEQGNDVFLEILKRTTAGPTHAGNLLTIIRAIANLFKHSFFSQWLQLHCSEILDALSNCQPSFNKNVHFSYSTLVLNYSVLLIGMKDAEGQGQVLSAALEIAEDQSLDVDSKFRALVAIGSLMLEGVVKSIALAFDVQSIVREAKASKDAKIAEVGTDIENLLTST
>DENDnobi
MAFEAREYSLSCELRAHEDDVRGICICDGFGIATSSRDRTVRYWTPDPDKKHSYVLCKTLVGHSSFVGRLAWIRPCERFPDGGIVSGGMDALVLLWDLRTGVAVETMKGHGLQVTGVVVDDNGDIISTSIDCTIRRWRKGCEVELWEPHKVAIQAIVRLSSGDLVTGSSDSTIKLWKGQNCQHTFVGHTDTVRDLAIIPDLGILSASHDSSVRLWALTGEVLMEMMGHSSLVYCVDAHPSGLVASGSEDCSLKIWKDGACVQSIEHPGCVWDAKFLENGDVVTACSDGVVRIWTLHGDRIANPLELEAYALELSQYKSSRKKVGGLKLSDLPGLEALKIPGMTNGQTKVIREGDNGVAYSWNAKEYKWDKIGEVVDGPGDENNRPILGGIQYDYVFDVDIGDGEPVRKLPYNRGDNPYEVADKWLLNENLPLSYRQQIVEFILQNTGQRDFSLDTSFRDPYTGSSAYIPGETSSSIGTMAKPTYKHIPKKGMLLFETAQFDGILKKITAFNLALSTEMDHNTLSLSDPELSRLSAIVNILKDTAHYHSSTFADVDFIILFKVLKSWPVSVIFPVIDILRMLIIHPDGASRLLKHIEQGNDVFLEILKRTTTDPTHAGNLLTLIRAITNLFKHSFFSQWLHLHCSEILDTLSNCRPSFNKNVHFAYSTLVLNYTVLLIGMKDAKGQGQILSAALEIAEDQSLDVDSKFRAIVAIGSLMLEGVVKSIALAFDVQSIAKEAKASKDAKIAEVGADIENLLAST
>CYMBensi
MAFH--GYSLSCELRAHEDDVRGICVCDGFGLATSSRDRTVRFWTPDPEKECRYVLCKTLAGHSSFVGPLAWIPPCERFPDGGIVSGGMDTLVLLWDLRTGVAVETMKGHGLQVTGLVVDDDGDIISSSIDCTVRRWRKGCEVELWKAHKVAIQAIIRLPSGDLVTGSSDSTIKLWEGKNCQHTFVGHTDTVRDLAVIPNLGILSASHDSSVKLWALTGEVLMEMMGHSSLVYCVDAHSSGLVASGSEDCSLKIWKDGVCIQSIDHPGCVWDAKFLENGDIVTACSDGAVRIWTLHSDRIAEPLELESYAMELSHYKSKRKKVGGLKLSDLPGLEALQIPGTTNGQTKVIREGDNGVAYSWNAREYKWDKIGEVVDGPGDENNRPVLSGIQYDNVFDVDIGDGEPIRKLPYNEGDNPYEVADKWLLKENLPLSYRQQIVEFILQHTGQRNHSLDTSFRDPYTGSSAYIPGETSFSIGAIEKFTYKHIPKKGMLLFETAQFDGILKKITEFNVALSAEKEQNTVCLSEFELSRLSAIVNILKDTAHYHSSTFADVDLILMFKILKSWPISMIFPVIDILRMLIVHPDGASRLLKYIEQGNDAFLEIIKRTTASPTHAGNLLTIIRAITNLFKHSFFSQWLQLHCSEILDELSNCQPSFNKNVHLSYSTLVLNYSVLLIGMKDAAGQGQVLSAALEIAEDQSLDVDSKFRALVAIGSLMLEGVVKSIALAFDVQSLVSEAKASKDAKIAEVGADIENLLTTT
>LANAlana
MAVEAGEYRLSSELRGHEDDVRGICVCGDAGIATSSRDRTVRFWAPDPEKKHRYVLSKTLAGHSSFVGPLAWIPPSGRLSDGGIVSGGMDTLVLVWDLGKGEVVETLKGHQLQVTGLALDDNGDIISSSVDCTIRRWRKGHAVEFWEAHKVAVQAVVKLSSGEFITGSSDSTLKLWRGRTCLHTFLGHTDTVRDIAVMPGVGILSASHDCSIKLWALTGQVLLEMIGHTSLVYSVDAHPSGLVASGSEDCFLKIWRDGMCVQSIEHPGCVWDVKFLENGDIVTACSDGVVRIWTSDNDRISEPLELEAYAVELTQYKNNRKKVGGLKLADLPGLEALQLPGTNDGQTIVVREGDNGVAYSWNSKEQRWDKIGEVVDGPGDSTNNQVLDGVQYDYVFDVDIGDGEPIRKLPYNRADNPYATADKWLLKENLPLSYRQQVVEFILQNTGQKDFSLDASFRDPYTGSSAYVPGGPSVSLGSASKPTFKHIPKKGMLSFDTAQFDGILKKIREFNAELLSNMEHKSLALTESELSRLDAIVKILKDTSQYNHSAFADMDVALLSKIFKSWPLSMMFPVIDMLRMIILHPTGASILLKHIEGGNDLLMETFQKATTAPAQAANLLTIIRAITNLFKHSHFFRWLQLHCSEILDALSSCQSSFNKNVHLSYSTLILNYAVLLIEVKDKEGQAQILSAALEIAEGGNLDLDSRFRALVAVGSLMLDGLVKSIAIDFDVQSIAKDAKASKEQKIAEVGADIELILKTT
>PAPHconc
MALEA--YHLRCELRAHEDDVRGIYVCDGFGIATSSRDRTVRYWNPDPDKKHRYVLRRTLTGHTSFVGPLAWIPPGERFPDGAIVSGGMDTLVLLWDLRTGEVVETMKGHKLQVTGLAVDDNGDIISSSIDGTIRRWRNGHEVESWEGHKVAIQAVVRLSSGELVTSSSDSTIKLWRGKNCQHTFVGHTDTVRDLAVIPNLGILSASHDSSVRLWALTGEVLMEMMGHASLVYCVDAHSSGVVASGSEDCFLKIWRDGVCIQSIEHPGCVWDAKFLENGDVVTACSDGAVRIWTLHSDRIAEPFDLETYALELSHYKSNRKKVGGLKLSDLPGMEALQIPGTTNGQTKVVREGDNGVAYSWNAREYKWDKIGEVVDGPGDVNNRQTLNGIQYDCVFDVDIGDGEPIRKLPYNRGDNPYEVADKWLLMENLPLSYRQQIVEFILQNTGQRDFSLDLSFRDPYTGSSAYIPGGPSFPLVTKEKPTCKHIPKKGMLLFETAQFDGILKKIAEFNVILSAEVEHNTLSLTELDLSRLSAIVKILKDTTHYHSSTFADADFIVLLKMLNSWPISMIFPVIDILRMLILHPDGASGLLKQIEQGNDVFLDVLMRTTAAQTHSGNLLTIIRAITNLFKHSFFTQWLQVHCSEIIDAVSSCRSSFNKNVHLSYSTLLLNYAVLLIGMEDAEGQGQVLSAALEIAEEQSLDADSKFRVLVAIGSLILDGLVKSIALAFDVQSIAREAKASRDAKIAEVGTDLENLLTSS
>BLETstri
MALETREYSLSCELRAHEDDVRGICVCDGFGIATSSRDRTVRYWTPDPEKKHRYVLYKTLAGHSSFVGPLAWIPPGDRFPDGGIVSGGMDTLVLLWDLRTGVVVETMKGHGLQVTGLVVDDNGDIISSSVDCTIRRWRKGREVELWEAHKVAIQAVVRLPSGDLVTGSSDSTIKLWKGKNCQHTFVGHTDTVRDLAIIPDLGILSASHDSSVRLWALTGEVLMEMMGHSSLVYCVDAHSSGLVASGSEDCSLKIWKDGVCVQSIEHPGCVWDAKFLENGDIVTACSDGAVRIWTLHSDRIAEPLELEAYALELSHYKSNRKKVGGLKLSDLPGLEALQIPGTTNGQTKVIREGDNGVAYSWNAREYKWDKIGEVVDGPGDGNNRPILAGIQYDYVFDVDLGDGDPIRKLPYNRGDNPYEVADKWLLNENLPLSYRQQIVEFILQNTGQRDFSLDTSFRDPYTGSSAYIPGETSFSIGTMEKPIYKHIPKKGMLLFETAQFDGILKKITEFNVALSAEMEHSTLPLSELELSRLSAIVNILKDTAHYHSSTFADVDFIILLKVLKSWPISMIFPVIDILRMLIIHPDGASRLRKHIEQGNDVFLEILKRTTMAPAHAGNLLTIIRAITNLFKHSFFSEWLQVHCSEILDALSNCQPSFNKNVHLSYSTLLLNYSVLLIGMKDAEGQGQVLSAALEITEDQSLDVDSKFRALVAIGSLMLEGVVKSIALAFDVQSIVREAKASKDAKIAEVGADIENLLTST
>PHALcorn
MAFDGREYRLSCELQAHEDDVRGICVCDGLGIATSSRDRTVRFWSPDPEKKHRYVLNKTLAGHSSFVGPVAWIPPSERFPDGGIVSGGMDTLVLLWDLRTGVAVETMKGHRLQVTGLLVDDNGDIISSSIDCTIRRWRKGVEVELWEPHKVAIQAVIKLPSGDLVTGSSDSTVKLWKGKNCQHTFVGHTDTVRDLAVLPDLGILSASHDSSVRLWALTGEVLMEMLGHSSLVYCVDAHSSGLVVSGSEDCFLKIWKDGICMQSIEHPGCVWDAKFLENGDVVTACSDGAVRIWTLHSDRNAEPLELEAYALKLSHYKIDRKKVGGLKLSDLPGLEALQIPGRTNGQTKVIREGDIGVAYSWNAKEYNWDKIGEVVDGPGDENNRPLLGGIQYDYVFDVELGDGDPIRKLPYNRGDNPYDVADKWLLKENLPLSYRHQIVEFILQNSGQRNFSLDTSFRDPFTGSSAYIPGETSHSIGGIPKPTYKHIPKKGMLLFQTAQFDGILKKITEFNVVLSTEMEHNTSSLSELELSSLSVIVNILKDTENYHSSTFADDQFIILFKILKSWPISMIFPAIDILRMLTIHHDGASRLLNYIEQGNDICLEILKRTTAAPTHAGNLLTIIRAITNLFKHSFFSQWLQLHCSEILDALSNCQPSFNKNVNLSYSTLLLNYSVLLIGMKDAEGQGQVLSAALGVAEDQSLDVDSKFRALVAIGSLMLEGVVKSIALAFDVRSIVREAKTSMDTRIAEVGADIENLLTST
>GYMNdens
MALEAGQYSLNCELRAHEDDVRGICICDGFGIATSSRDRTVRYWTPDPERKHRYVLSKTIAGHSSFVGPLAWIPPCERFPDGGIVSGGMDTLVLLWDLRTGEAVETMKGHKSQVTGLVVDDSGDIISSSMDCTIRRWSKGHEVELWEAHSMAIQAVARLPSGDLVTGSSDSTIRLWKGKNCQHTFVGHTDTVRDLAVIPGLGILSASHDSSVRLWTLTGQLLMEMLGHSSLVYCVDAHSSGLVASGSEDCSLKIWRDGICVQSIEHPGCVWDAKFLENGDVVTACSDGAARIWTLHSNQIAQPLELEAYALELSLYKSNRKKVGGLKLSDLPGLEALQTAGMNDGQTKVVREGDNGVAYSWNAREYKWDKIGEVVDGPGDGNNRPTLGGLQYDYVFDVDIGDGEPIRKLPYNRRDNPYDVADKWLLKENLPLSYRQQIVEFVLQNTGQRDFSLDTSFHDPYTGSSAYIPGETSFSVGTVAKPAYKHIPKKGMLLFEIAQFDGILKKITEFNVALSAEMEHKTLSLPELELSRLSAIVNILKDTAHYHSSTFAYVDFIVLLKILRTWPISMIFPVIDIFRMLILHPDGASKLLQHTKKENDVFLEMLKRTTTPPAHAGNLLTYIRAITNLFKHSFFSQWLQVHCSEILDALSNCQASFNKNVRLSYSTLVLNYAVLLIELKDTQGQGQVLSAALEIAEDQSLDGDSKFRALVAIGSLMLEGLVKSIAVAFDVQSLARHAKSSNDAKIAEVGADIEQLLTST
>OPHRgarg
MALEAVQYSLNCELRAHEDDVRGICICDGFGIATSSRDRTVRYWTPDPEKKHRYVLSKTLAGHSSFVGPLAWISPCERFPDGGIVSGGMDMLVLLWDLRTGEAVETMKGHKLQVTGIVVDDSGDIISSSIDCTIRRWSKGHEIELWEAHSMAIQAVARLPSGDLVTGSSDSTIKLWKGKNCQHTFVGHTDTVRDLAVIPGLGILSASHDSSVRLWALTGQLLMEMTGHSSLVYCVDAHSSGLVASGSEDCSLKIWRDGVCVQSIEHPGCVWDAKFLENGDVVTACSDGALRIWTLHSDHIAQPLELEAYALELSIYKSNRKKVGGLKLSDLPGLEALQIPGTNDGQTKVVREGDNGVAYSWNAREYKWDKIGEVIDGPGDGNSRPTLSGLQYDYVFDVDIGDGEPIRKLPYNRGDNPYDVADKWLLKENLPLSYRQQIVEFILQNTGQRDFSLDTSFRDPYTGSSAYIPGQTSFSAGTVAKPAYKHIPKKGVLLFEIAQFDGILKKITEFNVALSAETEHKTLSLSELELSRLSAIVNILKDTAHYHSSTFAYVDFILLLKILRSWPNSMIFPVIDIFRMLILHPDGASMLLQHTNNENDVFLEMLKRTTTPPAHPGNLLTYIRAITNLFKHSFFSQWLQVHCSEILDALSSCQASFNNNVRLSYSTLVLNYAVLLIGLKDIQGQGQVLSAALEIAEDQSLDGDSKFRALVAIGSLILEGLVKSVAVAFDVQSLARQAKSSNDTKIAEVGADIEQLLTSP
>CALAplic
MALEASGYSLSCELRAHEDDVRGICICDGFGIATSSRDRTVKYWTPDPEKKHRYVLSKTLAGHSSFVGPLAWVPPCEMFPDGGIVSGGMDTLILLWDLRTGEAVEKMKGHKLQVTGLVVDDNGDIISSSIDCTIRRWRKGHEVELWEAHKVAIQAVIRLPSGVLVTGSSDSTIKLWKGKNCQHTFLGHTDTIRDLAVIPGVGILSASHDSSIRLWALTGEVLMELTGHSSLVYCVDADSSGLVASGSEDCTLKIWRDGVCVQSIEHPGCVWDAKFLENGDVVTACSDGVVRIWTLHNDRIAQPLELEAYALELSLYKSNRKKVGGLKLSDLPGLEALQIAGTIDGQTKVIREGDNGVAYSWNEGGYKWDKIGEVVDGPGDGNNRSSLGGHQYDYVFDVDIGDGEPIRKLPYNRGDNPYDVSDKWLLKENLPLSYREQIVEFIVQNTGQQDFSLDASFRDPYTGSSAYFPGETSFSLGTIAKPAYKHIPKKGMLLFETAQFDGILKKIAEFNVALSAEMEHDTLSLSLLELSRISAIIDILKDTRHYDSSTFADADFVLLLKLLRSWPTFMIFPVIDILRMVVLHPDGASKLLKHTEKGNDVLLEILKRTTAAPAQAGNLLTFIRAITNLFKHSFFSQWLHVHCSEILDALSNCQISFNKNVHLSYSTLVLNYAVLLIGMKDIQGQGQVLSAALEIAEDQSLDGDSKFRALVAIGSLMLEGLVKSIALAFDVQSIAREAKASNDTRIAEVAADIDQLLTSS
>ORCHital
MALEAGQYSLNCELRAHEDDVRGICICDGFGIATSSRDRTVRYWTPDPERKHRYVLSKTLAGHSSFVGPMAWIPPCERFPDGGIVSGGMDTLVLLWDLRTGDAVETMKGHTLQVTGLVVDDSGDIISSSIDCTIRRWSKGHEVELWEAHNMAIQAVARLPSGDLVTGSSDSTIRLWKGKNCQQTFVGHTDTVRDLAVIPGLGILSASHDSSVRLWAFTGQLLMEMLGHSSLVYCVDAHSSGLVASGSEDCSLKIWRDGVCVQSIEHPGCVWDAKFLENGDVVTACSDGAARIWTLHSDQIAQPLELEAYALELSLYKSNRKKVGGLKLSDLPGLEALQTAGTNDGQTKVVREGDNGVAYSWNAREYKWDKIGEVIDGPGDGNSRPTLGGLQYDYVFDVDIGDDEPIRKLPYNRGDNLYDVADKWLLKENLPISYRQQIVEFILQNTGQRDFSLDTSFRDPYTGSSAYIPGETSFSVGTEAKPAYKHIPKKGMLLFEIAQFDGILKKITEFNVALSAEMEHKTLSLSEVELSRLSAIVNILKDTAHYHSSTFSYVDFIVLLKILRSWPSSMVFPVIDIFRMLILHPDGASKLLQHTQKENDVFLEMLKRTTTPPAHAGNLLTYIRAITNLFKHSFFSQWLQVHCSEILDALSNCQASFNKNVRLSYSTLVLNYAVLLIGLKDTQGQGQVLSAALEIAEDQSLDGDSKYRALVAIGTLMLEGLVKSIAVAFDVQSLARHAKSSSDTKIAEVGADIEQLLTST
>OECEmacu
MALEVRGYSLSCELRAHEDDVRGICVCDGFGIATSSRDRTVRFWTPDPENKYRYVLCKTLAGHSSFVGPLAWIPPCERFPDGRIVSGGMDTLVLLWDLRTGVAVETMKGHSLQVTGLVVDDNGDIISSSIDCTIRRWRKGHEVELWEPHKVAIQAVLRLPSGDLVTGSSDSTIKLWKGKNCWRTFVGHTDTVRDLAVIPDLGILSASHDSSVRLWALTGEVLMEMIGHSSLVYCVDAHSSGLIASGSEDCSLKIWKDGICIQSIDHPGCVWDAKFLENGDIVTACSDGTVRIWTLHSDRIADPMELESYALELSHYKSKRKKVGGLKLSDLPGLEGLQIPGTTNGQTKVIREGDNGVAYSWNAREYKWDKIGEVVDGPGDGNSRPILSGIQYDYVFDVDIGDGEPIRKLPYNQGDNPYEVADKWLLKENLPLSYRQQMIEFILQNTGQRNYALDTSFRDPYTGSSAYIPGETSFSIGTIEKSTYKHIPKKGILLFETAQFDGILKKITEFNMALSAEMEQTTSSLSELDLSRLSAIVNKLKDTAHYHSSTFTDVDFILLFKILKSWPIAMIFPAIDILRMLAIHPNGASRLLKYIEQGNDAFLEILKRTSASPPHAGNLLTIIRAITNLFKHSFFSQWLQLHCSEILDALSNCRPAFNKNVHLSYSALVLNYSVLLIGTKDAEGQGQVLSAALEIAEDQNLDVDSKFRALVAIGSLMLEGVVKSIAIAFDVQSLVREAKASKDAKIAEVGADIENLLTSS
>EPIDfulg
MELEAPEYSLSCELRGHEEDVRRICVCDGFGIATSSRDRTVRYWTPDFEKKHRYLLCKTLAGHSSFVGPLAWIPPGERFPDGGIVSGGMDTLVMLWDLRTGVAVETMKGHRLQVTGLLVDDNGDIISSSIDCTIRRWRQGCEVELWEPHKVAIQAVVKLPSGDLVTGSSDSTIKLWKGKNCQHTFVGHTDTVRDLAVIPGLGILSASHDSTVRLWALTGEVLMEMIGHSSLVYCVDAHASGLVATGSEDCFLKIWKDGVCIQSIEHPGCVWDAKFLENGDVVTACSDGAVRIWTLHIDRIAEPLELEAYALELSHYKSNRKKVGGLKLSDLPGLEALQIPGTTNGQTKVIREGDNGVAYSWNAREYKWDKIGEVVDGPRDENNRPILCGIQYDYVFDVDIGDGDPIRKLPYNRGDNPYEVADKWLLKENLPLSYRQQIVEFILQNTGQRDYSLDKSFRDPYTGSSAYIPGETSFSIGTTEKPTYKHIPKKGMLLFETAQFDGILKKITEFNVALSAEMEHKKLPLSEFELSRLSAVVNILKDTAHYHSSTFADVDFIVLFKILNSWPISMIFPVIDILRLLIIHPDGATRLLTYIEQGHDVFLEIIKRSTAGPTHAGNLLTIIRAITNLFKHTFFSQWLQLHCSEILDALSNCRPSFSKNVHLSYSTLLLNYSVLLIGMKDAEGQGQVLSAALEIAEDQSLDVDSKFRALVAIGSLMLEGAVKSIALAFDVQSMVRDAKASKDAKITEVGADIENLLTST
>MICRparv
MAVEAGQYSLSCELRAHEDDVRGICLCDGFGIATSSRDRTVRYWTPDPEKKHRYVLSKTFAGHSSFVGPLAWIPPSERFPDGGIASGGMDTLVLLWDLRTGEAVETMKGHKLQVTGLVVDDSGDIISSSIDCTIRRWRRGHEVEFWEAHNVAVQTVVRLPSGDLVTGSSDSTIKLWKGKNCQHVFVGHTDTVRDLAVFPGLGILSASHDSSVRLWALTGEVLMEMKGHTSLVYCVDVHSSGLVASGSEDCSLKMWKDGVCVQSIEHPGCVWDAKFLENGDVVTACSDGAIRIWTLHHDLIAQPLELEAYALELSLYKSNRKKVGGLKLSDLPGLEALQIAGTANGQTKVVREGDNGVVYSWNEGEYKWDKIGEVVDGPGDGNISSTLGGLQYDHVFDVDIGDGEPIRKLPYNRGDNPYDIADKWLLKENLPLSYRQQIVEFILQNTGQRDISLDTSFRDPYTGSSAYIPGESSFSIGTMTKTGYKHIPKKGVLLFETAQFDGILKKITEFNVVLSAEMEHKTLSLSQLELSRLSAIINILKDTAHYHSSTFAETDIVLLLKLLRAWPASKIFPVIDILRMLILHPDGASMLLKHSTQGNDILLELVKRITIAPAQAGNLLTFIRAITNLFKHSFFSQWLQDHCSEILDALSNCQASFNKNVHLSYSTLVLNYAVLLIGLKDAQGQGQVLSVALEIAEDQSLDGDSKFRALVAIGSLMLEGLVKSIALAFDVQSIAREAKASSDTKIAEVGADIEQLLTSS
>CALAsini
MALEAREYSLSCELRGHEDDVRGICVCDGFGIATSSRDRTVRYWTPDPEKKHMYVLCKTLAGHSSFVGPLAWIPPGERFSDGGIVSGGMDTLVLLWDLKTGVAVETMKGHGLQVTGLLVEDNGDIISSSIDCTIRRWRKGREVELWEPHKVAIQAVVRLPSGDLVTGSSDSTIKLWKGKNCQHTLVGHTDTVRDLAVIPDLGIVSASHDSSVRLWALTGEVLMEMMGHSSLVYCVDAHSSGLVASGSEDCSLKIWKDGVCVQSIEHPGCVWDAKFLENGDVVTACSDGAVRIWTLHSDRIAEPLELEAYALELSHYKSNRKKVGGLKLSDLPGLEALQIPGKTNGQTKVIREGDNGVAYSWNAREYKWDKIGEVVDGPGDENSRSILGGIQYDYVFDVDIGDGDPIRKLPYNRGDNPFEVADKWLLKETLPLSYRQQIVEFILQNTGQRDFSLDTSFRDPYTGSSAYVPGETSSSIGTIAKPAYKHIPKKGMLLFETAQFDGILKKITEFNVVLSAEMEHNTLFLSELELSRLSAIVNILKDTAHYHSSTFTDVDFIILFKILKSWPISMIFPAIDLLRMLIIHPDWASRLLKYIEQGNDVFLEILKRTTAGPTHAGNLLTIIRAIANLFKHSFFSQWLQLHCSEILDALSNCQPSFNKNVHFSYSTLVLNYSVLLIEMKDAEGQGQVLSAAIEIAEDQSLDIDSKFRALVAIGSLMLEGVVKSIALAFDVQSIVREAKASKDAKNAEVGADIENLLTST
>CREMappe
MALEACEYSLSCELRAHEDDVRRICVCNGFGIATSSRDRTVRYWSPDPEKKHRYVLCKTLAGHSSFVGPLAWIPPGDRFPDGGIVSGGMDTLVLLWDLRTGVAVETMKGHRLQVTGLVVDDNGDIISSSIDCTIRRWRKGHEVELFEPHKVAIQAVVRLPSGDLVTGSSDSTIKLWKGKNCQHTFVGHTDTVRDLAVMPNLGILSASHDSSVRLWALTGEILMEMMGHSSLVYCVDAHSSGLVASGSEDCSLKIWKDGVCIQSIEHPGCVWDAKFLENGDVVTACSDGAVRIWTLHSDRIAEPLELEAYALELSHYRSNRKKVGGLNLSDLPGLGALQIPGTNNGQTKVIREGDNGVAYSWNAREYKWDKIGKVVDGPGDENDRPILGDIQYDYVFDVDIGDGDPIRKLPYNRGDNPYEVADKWLLKENLPLSYRQQIVEFILQNSGQRDYSLDTSYRDPYTGSSAYIPGETSFSNGTKEKPTFKHIPKIGMLLFETAQFDGILKKITEFNLALSDEMENNTLSLSELELSRLSAIVNVLKDVSHYHSSTFADVDFIILFKILKSWPISMIFPVIDILRMLIIHPDGASWLFKYIEQGHDVFLDILKRSTADPAHAGNLLTIIRAITNLFKHSFFSHWLQLHCSEILDALSNCQPSFNKNVHLSYSTLVLNYSVLLIGMKDVEGQGQVLSAALEIAEDQSLDVDSNFRVLVAIGSLMLEGVVKSIALAFDVQSIVREAKASKHAKIAEVGADIEKLLTST
>CALEmajo
MAVEGGRFSLSCELRAHEEDVRRICICDGFGIATSSRDTTVKYWTPDPEKRNRYLLSKTLAGHSRFVGPLAWIPPSERFPDGGIVSGGMDALILLWDLRTGEAVETMKGHKLQVTGLVVDGNGDIISSSIDCTIRRWRKGYEVEQWEAHSEAIQAVVMLPSGDLLTGSSDQTIKLWRGKNCQQMFVGHTDTVRDLAVFPGLGILSASHDSSVRLWALTGKVLMEMTGHSSLVYSVDVHSSGLIASGSEDCSLKIWEDGVCVQSIEHPGCVWDAKFLENGDVVSACSDGVIRIWTLDSDRIAQPLELEAYSLELSLYKRNRKKVGGLTLSDLPGLEALQIAGTADGQIKVVREGDIAIAYSWNGREYKWDKVGEVVGGPGDGNNRSTLGGLQYDYVFDVDIGDGEPVRKLPYNQADNPYDVADKWLLKENLPPSYRQQIVEFIQKNTGQKDFSIDMSFRDPYTGSSAYVPAEASFSIGSITKPAYKHIPKKGMLLFETAQYDGILRKFSEFNDALSAEMENKTLSLSQIELSRFSTIINILKDTAHYHVSAFADDDFVLLLKLLRSWPTTMIFPVLDLLRMLTLHPDGACRLFKHTEQENDVLLEMLKRTTAAPALAGNLLTFIRTITNLFKHSFFSKWLQVHCSEILDALSNRQTSFNKNVHLSYSTLVLNYAVLLIELKDSDGQGQVLSAALEIAEDQSLDCDSKFRALVAIGSLMLEGLVRPIALAFDVQSIAREARASNDTKIAEVGADIQQLLAST
>CHILtrap
MAMEGGRYSLSCELRGHEEDVRRICICGGFGIATSSRDMTVKYWTPDPEKKHRYLLSKTLAGHSRFVGPLAWIPPSERFPNGGIVSGGMDALILLWDLRTGEAVETMKGHKLQVTGLVVDGSGDIISSSIDCTIRRWRKGHEVEQWEAHAEAIQAVVMLPSGDLLTGSSDQTIKLWRGKNCQQMFVGHTDTVRDLAVFPGLGILSASHDSSVRLWALNGKVLMEMTSHSSLVYCVDAHSSGLIASGSEDCSLKIWEDGVCVQSIEHPGCVWDAKFLENGDVVSACSDGVLRIWTLDGDRIAQPLELEAYALELSLYKSNRKKVGGLTLSDLPGLEALQIAGTADGQIKVVREGDIAIAYSWNGREYKWDKVGEVVGGPGDGNNGSTLGGLQYDYVFDVDIGDGEPVRKLPYNQGDNPYDVADKWLLKENLPLSYRQQIVEFIQKNTGQKDFSIDTSFRDPYTGSSAYFPAETSFSIGSMAKPAYKHIPKKGMLLFETAQYDGILRKIAEFNVALSVEMENKTLSLSQIELLRFSTIVNVMKDTAHYHSSTFADDDFVLLLKLLRSWPTTMIFPVIDILRMLILHPAGASRLLKYTEQENDVFLEILKRITAAPAQTGNLLTFIRAITNLFKHSFFSEWLQVHCSEILDALSNCQTSFNKNVHLSYSTLVVNYAVLLIELKDSEGQGQVLSAALEIAEDQTLDCDSKFRALVAIGSLMLEGLVRPIALAFDVQSIASEAQASNDTKIAEVGADIQQLLTST
>DIURorie
MALEAGEYRLNCELRAHEDDVRGICICDGFGIATSSRDRTVRYWTPDPEKKHKYVLSKALTGHSSFVGPLAWIPPNERFPDGGILSGGMDTLILLWDLKTGEAVETMKGHKLQVTGLVVDDNGDVFSSSIDCTIRHWRKGHEVELWEAHNVAIQAILRLPSGDLVTGSSDSTMKLWKGNNCQHTFVGHTDTVRGLALFPGLGILSASHDSSVRLWALTGEVLMEMTDHSSLVYCVDAHSSGLVASGSEDCSLKIWRDGICIQSIEHPGCVWDAKFLDNGDIATACSDGAVRIWTLHSDHVAQPLELEAYALELSIYKSNRKKVGGLKLSDLPGLEALQIAGTSGGQTKVIREGDNGVAYSWNQREYKWDKIGEVVDGPAEGNDRSTLDGLQYDYVFDVDIGDGKPIRKLPYNRGDNPYDVADKWLLKQNLPLSYRQQIVEFILQNTGQRDFSFDASFRDPYTGSSAYSPGETSFSTGTMKKPVYKHIPKKGMLLFETAQFDGILKKITEFNGALSAVMDESTLSLSQLELSRLSTIINTLKDTTHYHSSTFADADYALLLKLLRTWPTSMIFPVIDILRMLILHPDGASRLLKDTEHGNDVFLEILKRITEAPVQAGNLLTFIRAIANLFKHSFFSQWLQVHCSEILDAFSNCQTLFNKNVQLSYSTLILNYAVLLIGLKDTQGQGQVLSAALEIAEDRSLDDDSKFRGLVAIGSLMLEGLVKSIALAFDVQSVAREAKTSNDTKIAEVGADIEQLLTSS
>PLATclav
MALQAGQYSLSCELRAHEDNVRGICICDGFGIATSSWDRTVRYWTPDPERKHRYVLSKTLAGHSNFVGPLAWIPPCDRFPDGGIVSGGMDALVLLWDLRTGEAVETMKGHKMQVTGLVVDDSGDIISSSVDCTIRRWSKGHEVEFWEAHSMAIQAVTRLPSGDLVTGSSDSNIRLWKGKNCQNTFVGHTDAVRDLAVIPGLGILSASNDSSVRLWTLTGQLLMEMLGHSSLVYCVDGHSSGLVASGSEDCSLKIWRDGVCVQSIEHPGCVWDAKFFENGDVVTACSDGAARIWTLHSNQIAQPLELEAYAQKLSLYKSKSKEVGGLKLSDLPGLEALQTAGMKDGQTKVVREGDNGVAYSWNAREYKWDKIGEVVDGPGDGNSRPTLGGLQYDYVFDVDIGDGEPIRKLPYNYGDNPYDVADKWLLKENLPLSYRQQIVEFVLKNTGQRDFSLNTSFRDPYTGSSAYIPGETSFSVGTVAKPAYKHIPKKGMLLFEIAQFDGILKKITEFNVALSAEMEHMTLSLSELELSRLSAIVNILKDTAHYHISTFAYVDFIVLLKILRTWPISMIFPVIDIFRMLILHPDGASKLLQHTAKENDVFLEMLQRTTTPPAHPGNLLTYIRAITNLFKHSFFSQWLQVNCSEILDALSNCQASFNKNVRLSYSTLVLNYAVLLIGLKDTQGQGQVLSAALEIAEDQSLDDDSKFRALVAIGSLMLEGLVKSIAVAFDVQSLARHAKSSNDAKIAEVGADIEQLLAST
>PHALmode
MAFDGREYRLSCELQAHEDDVRGICVCDGLGIATSSRDRTVRFWSPDPVKKHRYVLNKTLAGHSSFVGPVAWIPPSERFPDGGIVSGGMDTLVLLWDLRTGVSVETMKGHRLQVTGLLVDDNGDIISSSIDCTIRRWRKGVEVELWEPHKVAIQAVIKLPSGDLVTGSSDSTIKLWKGKNCQHTFVGHTDTVRDLAVLPDLGILSASHDSSVRLWALTGEVLMEMLGHSSLVYCVDAHSSGLVVSGSEDCFLKIWKDGICMQSIEHPGCVWDAKFLENGDVVTACSDGAVRIWTLHGDRNAEPLELEAYALKLSHFKIDRKKVGGLKLSDLPGLEALQIPGTTNGQTKVIREGDIGVAYSWNAKEYNWDKIGEVVDGPGDENNRPLLGGIQYDYVFDVELGDGDPIRKLPYNRGDNPYDVADKWLLKENLPLSYRHQIVEFILQNSGQRNFSLDTSFRDPFTGSSAYIPGETSHSIGGIPKPTYKHIPKKGMLLFQTAQFDGILKKITEFNVVLSTEMEHNTSSLSELELSSLSVIVNILKDTENYHSSTFADDHFIILFKILKSWPISMIFPAIDILRMLIIHHDGASRLLNYIEQGNDICLEILKRTTAAPTHAGNLLTIIRAITNLFKHSFFSQWLQLHCSEILDALSNCQPSFNKNVNLSYSTLLLNYSVLLIGMKDAEGQGQVLSAALGVAEDQSLDVDSKFRALVAIGSLMLEGVVKSIALAFDVRSIVREAKTSMDTRIAEVGADIENLLTST
>CALAcreb
MALEASGYSLSCELRAHEDDVRGICICDGFGIATSSRDRTVKYWTPDPEKKHRYVLSKTLAGHSSFVGPLAWVPPCEMFPDGGIVSGGMDTLILLWDLRTGEAVEKMKGHKLQVTGLVVDDNGDIISSSIDCTIRRWRKGHEVELWEAHKVAIQAVIRLPSGVLVTGSSDSTIKLWKGKNCQHTFLGHTDTIRDLAVIPGVGILSASHDSSIRLWALTGEVLMELTGHSSLVYCVDADSSGLVASGSEDCTLKIWRDGVCVQSIEHPGCVWDAKFLENGDVVTACSDGVVRIWTLHNDRIAQPLELEAYALELSLYKSNRKKVGGLKLSDLPGLEALQIAGTIDGQTKVIREGDNGVAYSWNEGGYKWDKIGEVVDGPGDGNNRSSLDGHQYDYVFDVDIGDGEPIRKLPYNRGDNPYDVSDKWLLKENLPLSYREQIVEFIVQNTGQQGFSLDASFRDPYTGSSAYFPGETSFSLGTIAKPAYKHIPKKGMLLFETAQFDGILKKIAEFNVALSAEMEHDTLSLSLLELSRISAIIDILKDTRHYDSSTFADADFVLLLKLLRSWPTFMIFPVIDILRMVVLHPDGASKLLKHTEKGNDVLLEILKRTTAAPAQAGNLLTFIRAITNLFKHSFFSQWLHVHCSEILDALSNCQISFNKNVHLSYSTLVLNYAVLLIGMKDIQGQGQVLSAALEIAEDQSLDGDSKFRALVAIGSLMLEGLVKSIALAFDVQSIAREAKASNDTRIAEVAADIDQLLASS
>GYMNodor
MALEAGQYSLNCELRAHEDDVRGICICDGFGIATSSRDRTVRYWTPDPERKHRYVLSKTIAGHSSYVGPLAWIPPCERFPDGGIVSGGMDTLVLLWDLRTGEAVETMKGHKSQVTGLVVDDSGDIISSSMDCTIRRWSKGHEVELWEAHSMAIQAVARLPSGDLVTGSSDSTIRLWKGKNCQHTFVGHTDTVRDLAVIPGLGILSASHDSSVRLWTLTGQLLMEMLGHSSLVYCVDAHSSGLVASGSEDCSLKIWRDGICVQSIEHPGCVWDAKFLENGDVVTACSDGAARIWTLHSNHIAQPLELEAYALELSLYKSNRKKVGGLKLSDLPGLEALQTAGMNDGQTKVVREGDNGVAYSWNAREYKWDKIGEVVDGPGDGNSRPTLGGLQYDYVFDVDIGDGEPIRKLPYNRGDNPYDVADKWLLKENLPLSYRQQIVEFVLQSTGQRDFSLDTSFRDPYTGSSAYIPGETSFSVGTVAKPAYKHIPKKGMLLFEIAQFDGILKKITEFNVALSAEMEHKTLSLPELELSRLSAIVNILKDTAHYHSSTFAYVDFIVLLKILRTWPISMIFPVIDIFRMLILHPDGASKLLQHTKKENDVFLEMLKRTTTPPAHAGNLLTYIRAITNLFKHSFFSQWLQVHCSEILDALSNCQASFNKNVRLSYSTLVLNYAVLLIELKDTQGQGQVLSAALEIAEDQSLDGDSKFRALVAIGSLMLEGLVKSIAVAFDVQSVARHAKSSNDAKIAEVGADIEQLLTST
>EPIPaphy
MAAEGREYSLSCELRAHEDDVRGICVCDGYGIASSSRDKTVRYWTPNPEKKHRYVLSKTLSGHSSFVGPLAWLPPDEQFPDGRIVSGGMDTLILLWDLRTGEILETMKGHKLQVTGLAVDDNGDIISSSVDCTIRRWRKGCEIDIWEAHLAAIQTVVRLPFGDLATGSSDSTIKLWKGKKCQDTFVGHTDTVRNLAVVPDLGILSASHDFSLRLWTITGQVLMEMTGHSSLVYCVDAHSSGIFASGSEDCFLMIWKDGICVQSIEHPGCVWDCKFLENGDVVTACSDGAVRIWTWSTDRIADPMELETHTSELSHYKSNRKKVGGLKLSDLPGLEALQIPGTTDGMTKVIREGDNGVAYSWNARDFKWDKIGEVVDGPGDASNNPVLGGIQYDYVFDVDIGDGEAVRKLPYNRGDNPYEAADKWLLKEELPLSYRQQIVEFILQNTGQKDFSLDMSFRDPYTGSNAYIPGQTSSSVGTMAKPTYKHIPKKGMLLFDTAHFDGILKKIAEFNEALSAEIEHNSLSLPELELSRLSTIVNVLKDSAHYHISTFADDDFDILMKIIKSWPVSKIFPVIDVLRMLIIHPDGAGKLLKHIELGDDVLLEILKKATEAPILAGNLLTIIRAITNLFKHPFFSQWLQCHRNEIIDALSNCQSSFNKNTHLTYSTMLLNYSVLLIGVKDTEGQGQVLSAALEIVEGQSYDIDSKFRALVAIGSLVLEGSVKSIALAFDVLSIARDAKASKDSKIAEAGADIENLLT--
