# Supplementary material for: Orchid Phylotranscriptomics: The Prospects of Repurposing Multi-Tissue Transcriptomes for Phylogenetic Analysis and Beyond
Source: Front Plant Sci. 2022 May 27;13:910362. doi: 10.3389/fpls.2022.910362 (PMC9196242; doi:10.3389/fpls.2022.910362)
Supplement: Supplementary file 4 [file Data_Sheet_3.zip › ortho_MSA/r1/OG0008968.fa]

>OECEmacu
---------------------------------------------------------------------------------------------------------------------------------------------------------------------------------------MDTAIFSPSSLFH---DD-----DDEG------RDVATT-DVNQ--LQNYIERTHTFQGVVLTIREFLFHQFNANLLWPGTFAFCEWLSQNRSFIEGQRILELG------------------------------SGTGALAIFIKRYFEVNITTSDVDDEEVEENIAYNCKANEVKVLPHIRHTWGETFPVSEPDWDLIIASDILLYVKQYPNLIKTLYFLLKNYKQRDIKNEIAGSSRHSRILTVS---------------------GEELQLQQPVFLMSWRRRIGGDEALFFSGCEDAGLVTKHIGSRVYCISPRRET----------------
>HAEMdisc
---------------------------------------------------------------------------------------------------------------------------------------------------------------------------------------MDTALFSPSSLFH---DE-----EDEG------KDVDED-GLKQ--FQHYIERTHTFPGMVLTIREFSFHQFNANLLWPGTFVFCEWLIQNRYLLDGKNILELG------------------------------SGTGALAIFLIKYFGIGITTSDFDDKEIEENIAYNCKANDVKLLPHVRHTWGESFPVSEPDWDLIIASDILLYVKQYPNLIKTLSFLLKSCKHKNTKSELAGSSQQKKFVTES---------------------GEDLQLRKPVFLMSWRRRIGGEEAHFFSGCEYAGLSVKHVGSRVYCISLKIDE----------------
>HABElong
---------------------------------------------------------------------------------------------------------------------------------------------------------------------------------------MDTALFSPCCLFH---DE-----EDEG------RDVNEG-DVKQ--LQHYVERTHTFPGMVLTIREFTFHQFNANLLWPGTFAFCEWLNKNRSLLEGQNILELG------------------------------SGTGALAIFISKYFGVDITTSDFDDKEVEENIAHNCKANEVKLLPHVRHTWGEPFPVSDPNWDLIIASDILLYVKQYPNLIKTLSFLLKSYKQTNVRSELAGSSHKKMIVTAS---------------------GESLELCQPAFLMSWRRRIGGEEAHFFSGCEHAGLSVKHVGSRVYCISPRI------------------
>HABEpant
---------------------------------------------------------------------------------------------------------------------------------------------------------------------------------------MDTALFSPCCLFH---DE-----EDEG------RDVNEG-DVKQ--LQHYVERTHTFPGMVLTIREFTFHQFNANLLWPGTFAFCEWLNKNRSLLEGQNILELG------------------------------SGTGALAIFISKYFGVDITTSDFDDKEVEENIAHNCKANEVKLLPHVRHTWGEPFPVSDPNWDLIIASDILLYVKQYPNLIKTLSFLLKSYKQTNVRSELAGSSHKKMIVTAS---------------------GESLELCQPAFLMSWRRRIGGEEAHFFSGCEHAGLSVKHVGSRVYCISPRI------------------
>HEMIforr
---------------------------------------------------------------------------------------------------------------------------------------------------------------------------------------MDTALFSPSCLFH---DE-----EDEG------RDVDEG-GIKQ--LQHYVERSHTFLGMVLTIREFSFHQFNANLLWPGTFAFCEWLSQNRSLLEGQNILELGRSTGYCHPPDICCMTVIILEFSRKLLFSNYRGTGALAIFIRKFLGVDITTSDFDDKEVEENIAHNCKSNEVKLLPHVRHTWGEPFPVSDPNWDLIIASDILLYVKQYPNLIKTLSFLLKSYKQTDARSELAGSSHKKRIVTAS---------------------GESLELCQPVFLMSWRRRIGGEEVNFFSGCKHAGLSVQHIGSRVYCISPRIDA----------------
>APOSodor
---------------------------------------------------------------------------------------------------------------------------------------------------------------------------------------MDIALFSPSSLFI---EE-----EEE-------RDVEEA-DLQD--HQQYVERAHTFSGMLLTIREFSFHQFNANLLWPGTFVFGEWLAENKHLLEGKHILELG------------------------------SGTGALAIFIRKSFGVDITTSDFDDKELEENIAHNCKINEVNVLPHIRHTWGEDFPVSEPYWDLIIASDILLYVKQYSNLVKTLSFLLKSYKQ-NKSNELAGSSEIRRIVTVS---------------------GEELQLQKPLFLMSWRRRIGGEESRFFSSCEDAGLVVKHIGSRVYCISHS-------------------
>ERYCcris
-------------------------------------------------------------------------------------------MP-------------------------------------------VQNCRKNSR-----------------------AISERSSTRDTIERTMDTAIFSLSSLFH---DD-----EDEG------RDVATA-DGNQ--LQNYIERTHTFERVVLTIREFLFHQFNANLLWPGTFAFCEWLSENRSLIEGQTILELG------------------------------SGTGALAIFIKRYFEVNITTSDVDDQEVEENIAYNCKANEVNVLPHIRHTWGETFPVLEPYWDLIIASDILLYVKQYPNLIKTLSFLLKNYKRRNIKNEIAGSSQHRRILTVS---------------------GEELQLQQPVFLMSWRRRIGGEEALFFSGCEDAGLVTKHIGSRVYCISPRRET----------------
>CALAcreb
---------------------------------------------------------------------------------------------------------------------------------------------------------------------------------------MDTALFSPSYLFN---DE-----DDEE------RDLDED-GMKK--FQHYVERTHTFPGMVLTIREFSFHQFNANLLWPGTFAFCEWLSENQSLLEGRNVLELG------------------------------SGTGALAIFIKKCFGVDITTSDFDDKEVEENIAYNYKANDVKFLPHVRHTWGEIFPVSEPTWDLIIASDILLYVKQYSNLIKTLSFLLKSYKQKNINSELPGSSQHKKIVTVS---------------------GEDLQLSQPFCLMSWRRRIGGEEAQFFSGCESAGLNVRHIGSRVYWIGLKN------------------
>VANIshen
-----------------------MLARSRRE------------------EPQIACFILETSYSCCSAS------TSHLIEE----FQIYEISP-------------------SLFLK----------------------FRTFKY--------------NR----------STRVLVVTPLDSMDTALFSPSLLFQ---DE-----ENEE------RDMEEG-EMQQ--HEQFVQRTHIFPGMVLTIREFLFHRFNANLLWPGTFAFCEWLSQNEPLVEGQRILELG------------------------------SGTGALAIFIHKSFGVDITTSDVDDKEVEENIAHNCKANEVKVLPHIRHTWGETFPVPEPNWDLILANDILLYVKQYPNLIKTLSFLLKSYKP-NSGRAADGTSKYKKIAMAS---------------------GEELQLQKPLFLMSWRRRIGGDEALFFSGCEDAGLIVKHVGSRVYCISPGKDA----------------
>GALEfabe
---------------------------------------------------------------------------------------------------------------------------------------------------------------------------------------MDTALFSPSFLFQ---DE-----ENEE------RDM-EG-DMQQ--HQQFVQRTHIFPGMVLTIREFSFHRFNANFLWPGTFAFCEWLFQNQLLLEGQRILELG------------------------------SGTGALAIFIHKSFGVDITTSDVDDREVEENIVHNCKANEVKILPHMRHTWGETFPVSEPDWDLILANDILLYVKQYPNLIKTLSFLLKSYRP----------NKSRTISIAS---------------------GEELQLQQPAFLMSWRRRIGGDETLFFSGCEDAGLLVRHLGSRVYCISPGN------------------
>CYPRbard
---------------------------------------------------------------------------------------------------------------------------------------------------------------------------------------MDTALFSPASLFR---DE-----GDEG------RDVEEG-EMQQ--HQEYMERTHIFAGVVLSIREFSFHQFNANLLWPGTFAFCEWLSQNLSILEGHRILELG------------------------------SGTGALAIFMQKSFGIDITTSDFDDKEVEENIAHNCIANDVKVLPHVRHTWGEAFPVLEPDWDFIIASDILLYVKQYPNLIKTLSFLLKSYKQ-STKNALAGSSQHRRIVTVS---------------------GEELELQQPVFLMSWRRRIGGDEALFLSGCEDAGLAVKHIGSRVYCISPIRDA----------------
>DACThata
---------------------------------------------------------------------------------------------------------------------------------------------------------------------------------------MDTALFSPSCLFH---DE-----EDEG------RDVDEG-DIKQ--LQHYVERTHTFPGMVLTIREFSFHQFNANLLWPGTFAFCEWLSQNRSLLEGQNILELG------------------------------SGTGALAIFIRKYLGVDITTSDFDDKEVEENIAHNCKANEVNLLPHVRHTWGESFPVSDPNWDLIIASDILLYVKQYPNLIKTLSFLLKSYKQTNVRSELAKSSHKKRIVTASG-------------LSSVYYAGESLELCQPLFLMSWRRRIGGEEAHFFSGCEYVGLSVKHIGSRVYCISPRIDT----------------
>ERYCpuss
---------------------------------------------------------------------------------------------------------------------------------------------------------------------------------------MDTAIFSPSSLFH---DD-----EDEG------RDVPTE-DGNQ--LQNYIERTHTFEGVVLTVREFLFHQFNANLLWPGTFAFCEWLSQNRSLIEGQTILELG------------------------------SGTGALAIFIKRYFEVNITTSDVDDQEVEENIAYNCKANEVNVLPHIRHTWGETFPVLEPYWDLIIASDILLYVKQYPNLIKTLSFLLKNYKQRNFKNEIAGNSQHKRILKVS---------------------GGELQLQQPVFLMSWRRRIGGEEALFFSGCEDAGLVTKHIGSRVYCISPRRET----------------
>EPIPpurp
---------------------------------------------------------------------------------------------------------------------------------------------------------------------------------------MDTAFFSPSSIFH---DE-----DDEG------KDAEEA-DVNQ--LQHYIERTHTFPGVVLIIREFSFHKFNANLLWPGTFAFCEWLNQNQSLLEGQSILELG------------------------------SGTGALAIFIRKTFGVDITTSDFDDKEVEENIAYNCKANEVKLLPHVRHTWGEAFLVPEPNWDLIIASDILLYVKQYPNLIKTLSFLLK-CKQRNIESELAGCSQYRRIITAS---------------------GEELQLQHPVFLMSWRRRIGGEDAVFFSGCEDAGLTCKHIGSRVYCISRR-DA----------------
>CHILtrap
---------------------------------------------------------------------------------------------------------------------------------------------------------------------------------------MDTALFSPSSLFH---DE-----EFEG------RDEDGD-VDMK--LQHYVERTHTFLEMVLTIREFSFHQFNANLLWPGTFAFSEWLSQNRSLLEGKNILELG------------------------------SGTGALAIFIQKYFGLDITTSDFDDKEVEENIAYNCKANGIKCLPHVRHTWGDPFPVSEPEWDLIIASDILLYVKQYPNLIKTLSFLLKSYKQKDSETELAGSSHNKSIITVS---------------------GEALPLRRPLFLMSWRRRIGGEAALFFSGCECAGFAVKHIGSRVYCISG--------------------
>PLATclav
---------------------------------------------------------------------------------------------------------------------------------------------------------------------------------------MDTALFSPSCLFH---DE-----EDEG------RDVDQG-DIKQ--LQHYVERTHTFPGMVLTIREFSFHQFNANLLWPGTFAFCEWLCQNRSLLEGQNILELG------------------------------SGTGALAIFIRKYLGVDITTSDFDDKEVEENIVHNCKANEVKLLPHVRHTWGESFPVSDPNWDLIIASDILLYVKQYPNLIKTLSFLLKSYKQTNVRGELARSSHKKRIVTAS---------------------GESLELCQPVFLMSWRRRIGGEEAHFFSGCEHAGLSVKHIGSRVYCISPRIDP----------------
>CALAtsoo
---------------------------------------------------------------------------------------------------------------------------------------------------------------------------------------MDTAIFSPSSLFH---DE-----EDEG------RDVEET-DINQ--LQNYIERTHTFPGVVLTIREFSFHQFNANLLWPGTFAFCEWLSQNRFLIKGQRILELG------------------------------SGTGAMAIFIRRSFGVDITTSDFDDEEVEENIAYNCKANEVKVLPHVRHTWGETFPAPEPDWDLIIASDILLYVKQYPNLIKTLSFLLNNYKQRNIKCELAGSSHHRRIVTVS---------------------GEEILLQEPVFLMSWRRRIGGEETIFFSDCEDAGLVTKHIGSRVYCISPRRET----------------
>RIMAelli
---------------------------------------------------------------------------------------------------------------------------------------------------------------------------------------MDTALFSPSSLFH---DE-----EYEG------RDADEA-SIKP--LQHYVERTHTFSGMVLTIREFSFHQFNANLLWPGTFAFCEWLSQKLSLLEGKNILELG------------------------------SGTGALAIFIRKYFGLDITTSDFDDKEVEENISYNCKANGVKFLPHVRHTWGEPFPVSEPEWDLIIASDILLYVKQYPNLIKTLSFLLKSYKQKNIESELAGSSQNKRIVTVS---------------------GDDLPLRKPLFLMSWRRRIGGEEAQFFSGCECAGLTVKHIGSRVYCICL--------------------
>NEUWzoll
---------------------------------------------------------------------------------------------------------------------------------------------------------------------------------------MDIALFSPSSLFL----E-----EDEG------RDVEEG-DLQD--HQQYVERTHTFPGMVLTIREFSFHQFNANFLWPGTFSFCEWLTENKNLLEGKHILELG------------------------------SGTGALAIFIRKSFGVDMTTSDFDDKEVEENIAHNCKINEVDILPHIRHTWGEVFPVSEPDWDLIIASDILLYVKQYPNLIKTLSFLLKSYKQ-NKSNELAGNSEHRRIVTIS---------------------GEELQLQKPVFLMSWRRRIGGKEANFFSSCEDAGLVVKHIGSRVYCISPRRDL----------------
>EPIPaphy
-------------------------------------------------------------------------------------------------------------------------------------------------------------------------------------MTMDTAIFSLSSLFH---DE-----DDE--------VVEEG-ALDQ--PQNYQDRTHTFPQMVLTIREFSFHQFNANLLWPGTFAFCEWLSQNRYLLEGRRILELG------------------------------SGTGALAIFIKKAFEVHITTSDFDDKEVEENIAYNCKANELEVLPHIRHTWGEALPVSEPGWDLIIASDILLYVKQYPNLIKTLSFLLKNYKPKITMSEQPESSQHLGILTAS---------------------GEQLRLHLPVFLMSWRRRIGGEEALFFSGCEDAGLIAKHISARVYGIYHVKET----------------
>EPIPhell
---------------------------------------------------------------------------------------------------------------------------------------------------------------------------------------MDTALFSPSSIFH---DE-----DDEG------KDVEEA-DVNQ--LQHYIERTHTFPGVVLIIREFSFHKFNANLLWPGTFAFCEWLNQNQSLLEGQSILELG------------------------------SGTGALAIFIRKTFGVDITTSDFDDKEVEENIAYNCKANEVKLLPHVRHTWGEAFPVPEPNWDLIIASDILLYVKQYPNLIKTLSFLLK-CKQRNIKSELAGCSQYRRIITAS---------------------GEELQLQHPVFLMSWRRRIGGEEAVFFSGCEDAGLTCKHIGSRVYCISRR-DA----------------
>SERAvome
---------------------------------------------------------------------------------------------------------------------------------------------------------------------------------------MDTALFSPSCLFH---DE-----EDEG------H-VDEG-EIKQ--LQHYVERTHTFPGMVLTIREFFFHQFNANLLWPGTFTFCEWLSQNRSLLEGHNILELG------------------------------SGTGALAIFIRKCLGVDVTTSDFDDKEVEENIAYNCKANEVKLLPHVRHTWGDSFPMLDPNWDLIIASDILLYVKQYPNLIKTLSFLLKSYKQTNVRSELTGSSRKKRIVTAS---------------------GESLELCQPVFLMSWRRRIGGEEAHFFSGCENAGLSVTHIGSRVYCISP-ID-----------------
>EPIDfulg
---------------------------------------------------------------------------------------------------------------------------------------------------------------------------------------MDTAIFSPAFIFL---DE-----NDEG------REVEEA-SGNH--LQNYIERTHTFPGVVLTIREFSFHQFNANLLWPGTFAFCEWLSQNRSLIEGQRILELG------------------------------SGTGALAIFIRRSFGVDITTSDFDDEEVEENIAYNCKTNEVKVLPHVRHTWGETFPVPEPDWDLIIASDILLYVKQYPNLIKTVSFLLKNYKQRNMKSELAGSSQHGRIVTAS---------------------GEELRLQQPVFLMSWRRRIGGEEALFFSGCEAAGLVTKHIGSRVYCISPRGEA----------------
>NEUWmali
-------------------------LEHRAA------------------FPS-----------CISAD---G-------------AYYRRSFP---------------------YLGRTPYH----------------------------------------C-----ILCDSTTIVAATDQAMDIALFSPSSLFL----E-----EDEG------RDVEEG-DLQD--HQQYVERTHTFPGMVLTIREFSFHQFNANLLWPGTFAFCEWLTENKYLLEGKHILELG------------------------------SGTGALAIFIRKSFGVDMTTSDFDDKEVEENIAHNCKINEVNILPHIRHTWGEVFPVSEPDWDLIIASDILLYVKQYPNLIKTLSFLLKSYKQ-NKSNELAGNSEHRRIVTIS---------------------GEELQLQKPVFLMSWRRRIGGKEANFFSSCEDAGLVVKHIGSRVYCISPRRDL----------------
>PHALcorn
---------------------------------------------------------------------------------------------------------------------------------------------------------------------------------------MDTAIFSPSSLFH---DE-----DDEG------KDVEEA-NLNQ--LQNYEERTHTFPGMVLIIREFSFHQFNANLLWPGTFAFCEWLSQNRSLIEGQRILELG------------------------------SGTGALAIFIRIFFGVDITTSDFDDEEVEENIAYNCKANEVKVLPHVRHTWGETFPVPEPDWDLIIATDILLYVKQYPNLIKTLSFLLKNYKQRNIKSELTESSQHRRILTAS---------------------GEELQLQQPVFLMSWRRRIGGEESLFFSGCEDAGLITKHIGSRVYCISSRGET----------------
>PAPHhirs
-------W-------------FGVRLSEK---------------------PGPAR-------------------------------------P-------------------GLSDKRTPNH--SCTVPQN-----SGQLRRVPA----------------------------SVPPRYQLKTMDTALFSPSSLFR---DE-----DDEG------GEMEEG-DMHR--HQQFIERTHVFPGLVLNIREFSFHQLNANLLWPGTFAFCEWLSQNQSILKGKRILELG------------------------------SGTGALAIYMQKTFGIDITTSDFDDKEVEENIAHNCIANGIKVLPHVRHTWGEAFQVPEPDWDFIVASDILLYVKEYPNLIKTLSFLLKSYKQ-GTKNALPGSSQHTRIVTVS---------------------GEELELQQPLFLMSWRRRIGGDEALFFSECEDAGLAVKHIGSRVYYISPRRDA----------------
>CYPRflav
---------------------------------------------------------------------------------------------------------------------------------------------------------------------------------------MDTALFSPSSLFR---DE-----GDEG------RDVEEG-EMQQ--HQEYMERSHIFAGVVLSIREFSFHQFNANLLWPGTFVFCEWLSQNLSILEGHRILELG------------------------------SGTGALAIFMQKSFEIDITTSDFDDKEVEENIAHNCIANDVKVLPHVRHTWGEAFPVPEPDWDFIIASDILLYVKQYPNLIKTLSFLLKSYKR-STKNALAGSSQHRRIVTVS---------------------GEELELQHPVFLMSWRRRIGGDEALFLSGCEDAGLAVKHIGSRVYCISPRRDA----------------
>ANOEemei
---------------------------------------------------------------------------------------------------------------------------------------------------------------------------------------METALFSPSSLFH---DE-----EDEG------KDVDEG-GMKQ--LQLYIERTHTFPGMVLTIREFSFHQFNANLLWPGTFTFCEWLIQNRYLLDGKNILELG------------------------------SGTGALAIFLNKYFRVNITTSDFDDKEIEENIAYNCKANDVKLLSHVRHTWGESFPVSEPDWDLIIASDILLYVKQYPNLIKTLSFLLKSYKQKNTKSELAGSSQQKNFVTES---------------------GEDLQLQTPLFLMSWRRRIGGEEAHFFSGCEYAGLNVKHIGSRVYCISLKID-----------------
>EPIDpuni
---------------------------------------------------------------------------------------------------------------------------------------------------------------------------------------MDTAIFSPAFIFL---DE-----DDEG------REVEEA-SGNH--LQNYIERTHTFPGVVLTIREFSFHQFNANLLWPGTFAFCEWLSQNRSLIEGQRILELG------------------------------SGTGALAIFIRRSFGVDITTSDFDDEEVEENIAYNCKTNEVKVLPHVRHTWGETFPVPEPDWDLIIASDILLYVKQYPNLIKTVSFLLKNYRQRNMKSELAGSSQHGRIVTAS---------------------GEELRLQQPVFLMSWRRRIGGEEALFFSGCEAAGLVTKHIGSRVYCISPRGEA----------------
>PHRAlind
---------------------------------------------------------------------------------------------------------------------------------------------------------------------------------------MDTALFSPSSLFR---DE-----EYEG------RDMEEG-DMQQ--HQQFIERTHIFPGVVVSIREFSFHQFNANLLWPGTFPFCEWLSQNQSILEGKRILELG------------------------------SGTGALAIYMQKSFGIDITTSDFDDKEVEENIAHNCIANDLKVLPHVRHTWGEAFPVPEPDWDFIIASDILLYVKQYPNLIKTLSFLLKSYKQ-GTKNALAGSSQHRRIVTVS---------------------GEELELKQPLFLMSWRRRIGGDETLFFSGCEDAGLAVKHIGSRVYCISPRRDP----------------
>GYMNodor
---------------------------------------------------------------------------------------------------------------------------------------------------------------------------------------MDTALFSPSCLFH---DE-----EDEG------RDVDEG-DIKQ--LQHYVERTHTFPGMVLTIREFSFHQFNANLLWPGTFAFCEWLSQNRSLLEGQNILELG------------------------------SGTGALAIFIRKYLGVDITTSDFDDKEVEENIAHNCKANEVKLLPHVRHTWGESFPVSDPNWDLIIASDILLYVKQYPNLIKTLSFLLKSYKQTNVRSELAGSSHKKRIVTAS---------------------GESLELCQPVFLMSWRRRIGGEEAHFFSGCEYVGLSVKHIGSRVYCISPRIDPE---------------
>CALEmajo
---------------------------------------------------------------------------------------------------------------------------------------------------------------------------------------MDTALFSPSSLFH---DE-----EFEG------RDGDEE-VDMK--LQQYVERTHTFPEMVLTIREFSFHQFNANLLWPGTFAFSEWLSQNRSLLEGKNILELG------------------------------SGTGALAIFIRKYFGLEITTSDFDDKEVEENIAYNCKANGIKCLPHVRHTWGDPFPVSEPEWDLIIASDILLYVKQYPNLIRTLSFLLKSYKQKPTNSELPGSSQNKRITTAS---------------------GEAWPLRRPLFLMSWRRRTGGEEAHFFAGCEHAGLTVEHIGSRVYCIGV--------------------
>CREMappe
---------------------------------------------------------------------------------------------------------------------------------------------------------------------------------------MDTAIFSPSSLFH---DE-----EDEG------RDEEET-NVNH--LQNYIERTHTFPGVVLTIREFSFHQFNANLLWPGTFAFSEWLSLNRSLLEGQRILELG------------------------------SGTGALAIFIRRSFGVDITTSDFDDEEVEENIAYNCKANEVKVLPHVRHTWGETFPVSEPDWDLIIASDILLYVKQYPNLIKTLSFLLKNYKQRNIKRELAGNSQHRRIFTGS---------------------GEELQLQRPALLMSWRRRIGGEEEIFFSGCEDAGLVTKHIGSRVYCIGPRRET----------------
>BORYspha
---------------------------------------------------------------------------------------------------------------------------------------------------------------------------------------MDTALFSPFSLFH---DDV----EHEV------EEVEDS-QSQQPDQELYVERSHAFPGMELIIREFSFHQLNANLLWPGTLSFSEWFVHNQSLIKGHRILELG------------------------------SGTGALAIFLRRSFEVDITTSDFDDKEVEENIAHNCKANDLAVLPHIRHTWGDVFPICEANWDLVIASDILLYVKQYSNLIKTLCFLLKSYKPKD---ETAQGIQVNKTVDVS---------------------GKQVQLQWPSFLMSWRRRIGREDELFFTGCENAGLNTEHLGSRVYCITTKRRDG---------------
>CYMBensi
---------------------------------------------------------------------------------------------------------------------------------------------------------------------------------------MDTAIFSPSFLFHDEEDE-----EDEG------RDVEKA-DVNQ--LQNYIERTHTFSGVVLTIREFLFHQFNANLLWPGTFAFCEWLSQNQSLIEGQRILELG------------------------------SGTGALAIFIKRSFEVDITTSDVEDEEVEENIAYNCKANEVKVLPHIRHTWGETFPVSEPDWDLIIASDILLYVKQYPNLIKTLSFLLKNYKQREIKSETAGSSQHRRLLTVS---------------------GEELQLQQPVFLMSWRRRIGGEEALFFSGCEDAGLATKHIGSRVYCISPRREA----------------
>MOLIcapi
---------------------------------------------------------------------------------------------------------------------------------------------------------------------------------------MEPALFSPASLFH---DAG---SDDESNVASEGGEAHQQ-QRQQQQQQSYVERSHAFPGMELIIREFSFHHLNANLLWPGTVAFSEWLVQNQSILKGHRILELG------------------------------SGTGALAIFVRSTFGVDITTSDFDDEEVEENIAYNCKANELAALPHIRHTWGDAFPTCEPDWDLIIASDILLYVKQYPNLIKTLHFFLKSYKPKD-KESAAGSSQITRTVTAS---------------------GKEVQLQWPLFLMSWRRRIGRDEELFFRGCENAGLTVQHIEARVYCISLRRDG----------------
>CEPHdama
---------------------------------------------------------------------------------------------------------------------------------------------------------------------------------------MDTALFSPSSLFH---DE-----EDEG------RDVQEA-DVNQ--LQHYIERTHTFPGVVLIIREFSFHKFNANLLWPGTFAFCEWLNQNQSLLEGQSMLELG------------------------------SGTGALAIFIRKSFGVDITTSDFDDKEVEENIAYNCKANEVKVLPHVRHTWGETFPVPEPNWDLIIASDILLYVKQYPNLIKTLSFLLK-CQQRNIKSELAGSSKHRRIITAS---------------------GEELQLQQPVFLMSWRRRIGGEEEVFFSGCEDAGLISKHIGSRVYCISPRIERHDWWVNQSSHLNTRKE
>LANAlana
---I--------------------------------------------F----------------------------L--------------P----------------------------------------------FSKFPF---------------------------SYHFVAGKTRAMEPALFSPSSLFR---DDGDGDGDDEEAV----AGGEES-QAQQ--QQLYVERSHAFPGMELIIREFSFHHLNANLLWPGTVAFSEWLVQNQFLLKGHHILELG------------------------------SGTGALAIFLRRSFGVDITTSDFDDNEVEDNIAYNCKANQLGVLPHIRHSWGDVFPTCEPHWDLIVASDILLYVKQYTNLIKTLLFLLNSYKPKD-EKALAGSSKVTMAVTAS---------------------GKQVQLQWPLFLMSWRRRIGKQEELFFHGCENVGMIVEHIESRVYCISLRRDA----------------
>DRAKthyn
---------------------------------------------------------------------------------------------------------------------------------------------------------------------------------------MDTALFSPSSLFH---DE-----EFEG------RDEDEE-VDMK--SQHYVERTHTFPEMVLTIREFSFHQFNANLLWPGTFAFSEWLCQNRSLLQGKNILELG------------------------------SGTGALAIFISKYFGLDITTSDFDDKEVEENIAYNCKANGVKCLPHVRHTWGDPFPVSEPDWDLIIASDILLYVKQYPYLIKTLSFLLKSFKQKDTESELAGSSQNKRITTAS---------------------GADLPLRRPLFLMSWRRRIGGDEALFFSGCECAGLTVKHVGSRVYCISL--------------------
>GOODfuma
---------------------------------------------------------------------------------------------------------------------------------------------------------------------------------------MDTALFSPSSLFC---DE-----EDEG------KDVDEV-GMMQ--LQHYIERTHSFPGMVLTIREFSFHQLNANLLWPGTFAFCEWLSQNRYLLDGKNILELG------------------------------SGTGALAIFIIKYFGVDITTSDFDDKEIEENIAYNCKANEVKLLPHVRHTWGESFPVSEPDWDLIIASDILLYVKQYPNLIKTLSFLLKSYKQKNTNSELAGSSQQKNFVTES---------------------GEDLQLQLPVFLMSWRRRIGGEEAHFFSGCEHAGLGIKHIGSRVYCISPRIDA----------------
>MEXIxero
---------------------------------------------------------------------------------------------------------------------------------------------------------------------------------------MDTALFSPSFLFC---DE-----EGEG------RDMEEG-DMQQ--HQQYIERTHVFPGMVLSIREFSFHQFNANLLWPGTFAFCEWLSQNQSILEGKRFLELG------------------------------SGTGALAIYMQKAFEIDITTSDFDDKEVEENIAHNCIANGIKVLPHVRHTWGEAFPFPEPDWDFIIASDILLYVKQYPNLIKTLSFLLKSYKR-GTKNTLAGRSQH-RIVTVS---------------------GEELELPQPLFLMSWRRRIGGDEAIFFSGCEDAGLAVKHIGSRIYCISLKKRS----------LNT---
>GOODpube
-------------------------------------------------------------------------------------------------------------------------------------------------------------------------------------------------------------------------------------------------------------------LWPGTFAFCEWLSQNQYLLDGNKILELG------------------------------SGTGALAIFIIKYFGVDITTSDFDDKEIEENIAYNCKANEVKLLPHVRHTWGESFPVSKPDWDLIIASDILLYVKQYSNLIKTLSFLLKSYKQKNTNSELAGSSQQKNFVTES---------------------GEELQLQLPVFLMSWRRRIGGEEAQFFSGCEYAGLSIKHIGSRVYCISPRIDA----------------
>DENDchryso
---------------------------------------------------------------------------------------------------------------------------------------------------------------------------------------MDTAIFSPSSLFH---DE-----EDEG------RDVEDADDGNQ--LQSYIERTHTFPGVVLTIREFSFHQFNANLLWPGTFAFCEWLSQNRSLLEEQHVLELG------------------------------SGTGAMAIFIRKSFGVDITTSDYDDEEVEENIAYNCKANEVKVLPHVRHTWGETFPVPEPDWDLIIASDILLYVKQYPNLIKTLSLLLKSYKRRNMKSEVAGSSQHRKLVTVS---------------------GEEFLLPQPVFLMSWRRRIGGEESLFFSGCEDAGLVTKHIGSRVYCISPRRET----------------
>CORYacti
---VLGGW-------------LGRVASCRSL------------------RPG-------------------------------------DATP-------------------CLLGSQSRVN----------------LCRDFFV----------------------------STTSLPYRQSMDAALFSPSFLFC---DE-----EDGG------GVGDED-GMKQ--LQHYVERTHTFPGMVLTIREFSFHQFNANLLWPGTFTFCEWLIQNQSLLEGKNILELG------------------------------SGTGALAIFIRKYFGVDITTSDFDDKEVEENIAYNCEVNGVKFLPHIRHTWGEFFPVSEPEWDLIIASDILLYVKQYPNLIKTLSFLLKSYKPRNIKGEPAESSQHRRVVTAS---------------------GEDLQLRSPLFLMSWRRRIGGEEALFFSGCERAGLSVEHIGSRVYCISMQD------------------
>GASTelat
---------------------------------------------------------------------------------------------------------------------------------------------------------------------------------------MDTAIFSPSSLFI---DT-----EDEG------RDVDVT-DINQ--HQNYIERTHTFPGVVLTIREFSFHQYNANLLWPGTFAFCEWLSQNQSFLEGQRILELG------------------------------SGTGGLAIFIKRSFGVDITTSDFDDKEVEENIAYNCKANELKVLPHVRHTWGESFPITEPDWDLIMASDILLYVKQYPNLIKTLSFLLKNYKNGNINSEAAGSSRLRCIVTTS---------------------GEQLWLQPPVFMMSWRRRIGGAEALFFSGCKEAGLLAKHIGSRVFCISPEEA-----------------
>SELEaequ
---------------------------------------------------------------------------------------------------------------------------------------------------------------------------------------MDTALFSLSSLFL---DE-----EDEG------RDVEEG-EMQQ--HQQYMERTHIFAGMVLSIREFSFHQLNANLLWPGTFVFCEWLSQNQSILEGHRILELG------------------------------SGTGALAIFMQKSFGFDITTSDFDDKEVEENISHNCIANDIKVLPHVRHTWGEAFPVPEPDWDFIIASDILLYVKQYPNLIKTLSFLLKSYKQ-NTKNALAGSSQHRRIVTVS---------------------GEELELQQPLFLMSWRRRIGGDEALFFSGCEDAGLAVRHIGSRVYCMSPRRDA----------------
>LIMOabor
---------------------------------------------------------------------------------------------------------------------------------------------------------------------------------------MDTALFSLSSLFH---DE-----DDEG------RDAEET-DVNQ--LQNYIERTHTFPGVVLIIREFSFHKFNANFLWPGTFAFCEWLNQNQSLLEGQSILELG------------------------------SGTGALAIFIRKSFAVDITTSDFDDKEVEENIAYNCKVNEVKVLPHVRHTWGEAFPVPEPNWDLIIASDILLYVKQYPNLIKTLSFLLK-CKQKNIKSELAGSSQHKRIITASGNSKNHGNLMSCKASSCILLAGEELQLQQPVFLMSWRRRIGGEEAAFFSGCEDAGLISKHIGSRVYCISPRRET----------------
>MASDpict
---------------------------------------------------------------------------------------------------------------------------------------------------------------------------------------MDTAIFSPSSIFH---DE-----EDEG------RDMEEA-NENH--LQNYIERTHTFPGMVLTIREFLFHQFNANLLWPGTFAFCEWLSQNRSLIEGQRILELG------------------------------SGTGALAIFIRRSFGVDITTSDFDDGEVEENIAYNCKANDVKVLPHVRHTWGETFPVSEPDWDLIIASDILLYVKQYPNLIKTLSFLLKNYKQRNTISEAAGSSQYGRIVIVS---------------------GEELQLQQPVFLMSWRRRIGGEEALFFSGCEDAGLVTKHIGSRVYCISPRSET----------------
>PAPHconc
-----------------------KGLHTR---------------------PEPDRDRT-------------G---QA--------RLVWQTNP-------------------KLFLHRPPET--PGNFAGF-----LPLFLRIAH----------------------------FSSIEIPLKTMDTALFSPSSLFR---DE-----DDEG------REMEEG-DMQR--HQQFIERTHVFPGLVLSIREFSFHQFNANLLWPGTFAFCEWLSQNQSILKGKRILELG------------------------------SGTGALAIYMQKTFGIDITTSDFDDKEVEENIAHNCIANGIKVLPHVRHTWGEAFPVPEPDWDFIVASDILLYVKEYPNLIKTVSFLLKSYKQ-GTKNAPPGSSQHTRIVTVS---------------------REELELQQPLFLMSWRRRIGGDDALFFSGCEDAGLAVKHIGSRVYYIRPIRDA----------------
>BLETstri
---------------------------------------------------------------------------------------------------------------------------------------------------------------------------------------MDTAIFSPSSLFH---DE-----EDEG------RDVEEA-DVNQ--LQSYIERTHTFPGVVLSIREFSFHQFNANLLWPGTFAFCEWLIQNRSLLEGQRILELG------------------------------SGTGTLAIFIKRSFGVDITTSDFDDEEVEENIAYNCKANEVNVLPHIRHTWGETFPVPQPNWDLIIASDILLYVKQYPNLIKTLSFLLKNYKQRNIKSELAGSSQHRRIVTVS---------------------GEELQLQQPIFLMSWRRRIGGEETLFFSGCEDAGLVTKHIGSRVYCISPRRET----------------
>LECAnigr
---------------------------------------------------------------------------------------------------------------------------------------------------------------------------------------MDTAIFSPSFLFQ---DE-----ENEE------RSM-EG-DMQK--HQQFVQRNHIFPRMVLTIREFSFHRFNANLLWPGTFAFCEWLSQNQSLLEGQRILELG------------------------------SGTGALAIFIYKSFGVDITTSDVDDKEVEENIAHNCIANEVKILPHMRHTWGETFPVYEPDWDLILANDILLYVKQYPNLIKTLSFLLKSYKP-NNGCAIDGRSKYRKIALAS---------------------GQELQLQQPVFLMSWRRRIGGDEALFFSGCEDAGLVVKHVGSRVYCISPWKDA----------------
>DRAKelas
---------------------------------------------------------------------------------------------------------------------------------------------------------------------------------------MDTALFSPSSLFH---DE-----EFEG------RDEDEE-VDMK--SQHYVERTHTFPEMVLTVREFSFHQFNANLLWPGTFAFSEWLCQNRSLLQGKNILELG------------------------------SGTGALAIFISKYFGLDITTSDFDDKEVEENIAYNCKANGVKCLPHVRHTWGDPFPVSEPEWDLIIASDILLYVKQYPNLIKTLCFLLKSFKQKDTESELAGSSQNKMITTAS---------------------GEDLPLRRPLFLMSWRRRVGGDEALFFSGCECAGLTVKHVGSRVYCISL--------------------
>ANOEroxb
---------------------------------------------------------------------------------------------------------------------------------------------------------------------------------------METALFSPSSLFH---DE-----DDAG------KDVDEG-GMKQ--LQHYIERTHTFPGMVLTIREFSFHQFNANLLWPGTFTFCEWLIQNRYLLDGKNILELG------------------------------SGTGALAIFLNKYFRVNITTSDFDDKEIEENIAYNCKANDVKLLSHVRHTWGESFPVSEPDWDLIIASDILLYVKQYPNLIKTLSFLLKSYKQKNTKSELAGSSQQKNFVTES---------------------GEDLQLQTPLFLMSWRRRIGGEEAHFFSGCEYAGLNVKHIGSRVYCISLKIDE----------------
>MICRparv
---------------------------------------------------------------------------------------------------------------------------------------------------------------------------------------MDIALFSPSSLFH---DE-----KDEG------RDADEE-DIKQ--FEHYVERTHAFPGMVLTIREFSFHQFNANLLWPGTFVFCEWLSQNRSLLEGKNILELG------------------------------SGTGALAIFIRKYFGVDITTSDFDDKEVEENIAYNCKANAVEFLPHIRHTWGESFPVSEPEWDLIIASDILLYVKQYPNLIKTLSFLLKSYRQKNIGSEPAGSSQQKRNATIS---------------------GRDLQLQQPLFLMSWRRRLGGEEALFFSGCEQAGLAVKHIGSRVYCISL--------------------
>PTERcurt
--------------------------------------------------------------------------------------------------------------------------------------------------------------------------------------------------------------------------------MKQ--LQHYIERTHTFPGMMLTIREFSFHQFNANLLWPGTFAFCEWLNQNRSLIKGKNILELG------------------------------SGTGALAIFLRKCFEVDITTSDYDDKEVEDNIAYNCKANEVKLLPHVRHTWGESFPVSEPDWDLIIASDILLYVKQYPNLIKTLSFLLKSYKQKSFNSELAGTSQHKSIVTES---------------------GEDLQLQQPVFLMSWRRRIGGEEAQFFSGCEYAGLSVKHIGSRVFCISPRIDT----------------
>HYPOheme
---------------------------------------------------------------------------------------------------------------------------------------------------------------------------------------MEPALFSPASLFH---HDG---SDDEGN-----GGGEEA-QQQQQLQQNYVERSHAFPGMELIIREFSFHHLNANLLWPGTVAFSEWLVQNQSILKGHHILELG------------------------------SGTGALAIFVRRSFGVDITTSDFDDKEVEENIAYNCKANELAALPHIRHTWGDAFPTCEPNWDLIIASDILLYVKQYPNLIKTLYFLLTSYKPKD-KESASESSQITRTVTAA---------------------GK-------------------------------------------------------------------
>VANIplan
---------------------------------------------------------------------------------------------------------------------------------------------------------------------------------------MDTALFSPSLLFQ---DE-----DNEE------RDIEER-EMQQ--HEQFVQRTHIFPGMVLTIREFSFHRFNANLLWPGTFTFCDWLSQNKSLVEGQRILELG------------------------------SGTGALAIFIHKSFGVDITTSDVDDKEVEENIAYNCKANEVNVLPHMRHTWGETFPVPEPNWDLILANDILLYVKQYPNLIKTLSFLLKSYKP-NS--AADGTSKYKKIAIAS---------------------EEELQLQKPLFLMSWRRRIGGDEGLFFSGCEEAGLIVKHVGSRVYCISPGIDA----------------
>DENDnobi
---------------------------------------------------------------------------------------------------------------------------------------------------------------------------------------MDTAIFSPSSLFH---DE-----EDEG------RDVEEADDGNQ--LQSYIERTHTFPGVVLTIREFSFHQFNANLLWPGTFAFCEWLSQNRSLLEEQHVLELG------------------------------SGTGAMAIFIRKSFGVDITTSDYDDEEVEENIAYNCKANEVKVLPHVRHTWGETFPVPEPDWDLIIASDILLYVKQYPNLIKTLSFLLKNYKRRNMKSEVAGSSQHRRLVTVS---------------------GEEFLLQQPVFLMSWRRRIGGEESLFFSGCEDAGLVTKHIGSRVYCISPRRET----------------
>ORCHital
---------------------------------------------------------------------------------------------------------------------------------------------------------------------------------------MDTALFSPSCLFH----E-----EDEG------RDVDEG-DIKQ--LQHYVERTHTFPGMVLTIREFSFHQFNANLLWPGTFAFCEWLSQNRSLLEGQNILELG------------------------------SGTGALAIFIRKYLGVDITTSDFDDKEVEENIAHNCKANEVNLLPHVRHTWGESFPVSDPNWDLIIASDILLYVKQYPNLIKTLSFLLNSYKQTSVKNEVAGSSHKKRIVTSS---------------------GESLELCQPVFLMSWRRRIGGEEANFFSGCEYAGLSVKHIGSRVYCISPRIDA----------------
>GYMNdens
---------------------------------------------------------------------------------------------------------------------------------------------------------------------------------------MDTALFSPSCLFH---DE-----EDEG------RDVDEG-DIKQ--LQHYVERTHTFPGMVLTIREFSFHQVNANLLWPGTFAFCEWLSQNRSLLEGQNILELG------------------------------SGTGALAIFIRKHLGVDITTSDFDDKEVEENIAHNCKANEVKLLPHVRHTWGESFPVSDPNWDLIIASDILLYVKQYPNLIKTLSFLLKSYKQTNVRSELAGSSHKKRIVTAS---------------------GESLQLCQPVFLMSWRRRIGGEEAHFFSGCEYVGLSVKHIGSRVYCISPKIDPE---------------
>CRYPlept
---------------------------------------------------------------------------------------------------------------------------------------------------------------------------------------MDTALFSPSFLFH---DE-----EDEG------RDVDED-DMKQ--FQQYVERSHTFPGMVLTIREFSFHQFNANLLWPGTFAFSEWLCQNQSLLEGKNILELG------------------------------SGTGALAIFISKYFGADITTSDFDDKEVEENIAYNCKANGVKLLAHVRHTWGEPFPVSEPEWDLIIASDILLYVKQYPNLIKTLAFLLKSYKQKIVQSEVAGSSHHKRIVAVS---------------------GEDMPLRQPLFLMSWRRRIGGEEALFFSGCEYAGLTVKHMGSRVYCISL--------------------
>CYMBmann
---------------------------------------------------------------------------------------------------------------------------------------------------------------------------------------MDTAIFSPSFLFH---DE-----EDEG------RDVEKA-DVNQ--LQNYIERTHTFSGVVLTIREFLFHQFNANLLWPGTFAFCEWLSQNRSLIEGQRILELG------------------------------SGTGALAIFIKRSFEVDITTSDVDDVEVEENIAYNCKANEVKVLPHIKHTWGETFPVSEPDWDLIIASDILLYVKQYTNLIKTLSFLLKNYKQREIKSETAGSSQHRRLLTVS---------------------GEELQLQQPVFLMSWRRRIGGEEALFFSGCEDAGLVTKHIGSRVYCISPRREA-------SFLLD--KY
>PHALmode
---------------------------------------------------------------------------------------------------------------------------------------------------------------------------------------MDTAIFSPSSLFH---DE-----DDEG------KDVEEA-HLHQ--LQNYEERTHTFPGMVLIIREFSFHQFNANLLWPGTFAFCEWLSQNRSLIEGQRILELG------------------------------SGTGALAIFIRRFFGVDITTSDFDDEEVEENIAYNCKANEVKVLPHVRHTWGETFPVPEPDWDLIIATDILLYVKQYPNLIKTLSFLLKNYKQRNIKSELTESSQHRRILTAS---------------------GEELQLQQPVFLMSWRRRIGGEESLFFSGCEDAGLLTKHIGSRVYCISSRGET----------------
>CHILsemi
---------------------------------------------------------------------------------------------------------------------------------------------------------------------------------------MDTALFSPSSLFH---DE-----EFEG------RDEDEE-VDMK--LQHYVERTHTFLEMVLTIREFSFHQFNANLLWPGTFAFSEWLSQNRSLLEGKNILELG------------------------------SGTGALAIFIQKYFGLDITTSDFDDKEVEENIAYNCKANGIKCLPHVRHTWGDPFPVSEPEWDLIIASDILLYVKQYPNLIKTLSFLLKSYKQKDSETELAGSSHNKSTITAS---------------------GEALPLRRPLFLMSWRRRIGGEAALFFSGCECAGFAVKHIGSRVYCISG--------------------
>CALAsini
---------------------------------------------------------------------------------------------------------------------------------------------------------------------------------------MDTAIFSPSSLFH---DE-----EDEG------RDVEET-DINQ--LQNYIERTHTFPGVVLTIREFSFHQFNANLLWPGTFAFCEWLSQNRSLLKGQRILELG------------------------------SGTGAMAIFIRRSFGVDITTSDFDDEEVEENIAYNCKANEVKVLPHVRHTWGETFPAPEPDWDLIIASDILLYVKQYPNLIKTLSFLLNNYKQRNIKCELAESSHHRRIVTVS---------------------GEEILLQEPVFLMSWRRRIGGKETIFFSGCEDAGLVTKHIGSRVYCISPRRET----------------
>CALAplic
---------------------------------------------------------------------------------------------------------------------------------------------------------------------------------------MDTALFSPSYLFN---DE-----DDEG------RDMDED-GMKK--FQHYVERTHTFPGMVLTIREFSFHQFNANLLWPGTFAFCEWLSENQSLLEGRNVLELG------------------------------SGTGALAIFIKKCFGVDITTSDFDDKEVEENIAYNCKANNVKFLPHVRHTWGEIFPVSEPTWDLIIASDILLYVKQYSNLIKTLSFLLKSYKQKNINSELPGSSQHKKIVTVS---------------------GED-QLSQPFCLMSWRRRIGGEEAQFFSGCESAGLNVRHIGSRVYWIGLKN------------------
>OPHRsphe
RSILEKNWPLPSSSAAETLLFISRSLESHLFISSTIARGIGNPQTASFADPAPLRQHSDI-FYCASSSQRAAYLTTALFRLPLILLFTEKTAPVPVPPSPQLSWIHRTVLANTLFSSPGSSASPPAAIPTNIYKSEVAPLEKLAFLDPISHHKIIQILFSRPCPPSSGFLSTLVAARKNTRNIMDTALFSPSYLFD---DE-----EDDG------RHVDEG-EIKQ--LQHYVERTHNFPGMVLTIREFSFHQFNANLLWPGTFAFCEWLSQNQSLLEGQNILELG------------------------------SGTGALAIFIRKYFGVDITTSDFDDKEVEENIVHNCKANEVKFLPHVRHTWGESFPVSDPNWDLIIASDILLYVKQYPNLIKTLSFLLKSYKQTNVRSELAGTSHKKRIVTAS---------------------GESLELCQPIFLMSWRRRIGGEEAHFFSGCEYAGLCVKHVGSRVYCISPRLDT----------------
>APOSshen
---------------------------------------------------------------------------------------------------------------------------------------------------------------------------------------MEIALFSPSSLFV---EE-----EEE-------RDVEEA-DLQD--HQQYVERTHTFSGMLLTIREFSFHQFNANLLWPGTFVFGEWLSENKHLLEGKHILELG------------------------------SGTGALAIFIRKSFGVDITTSDFDDKELEENIAHNCKINEVNVLPHIRHTWGEDFPVSEPYWDLIIASDILLYVKQYSNLVKTLSFLLKSYKQ-NKSNELAGSSEIRRIVTVS---------------------GEELQLQKPLFLMSWRRRIGGEEVSFFSSCEDAGLVVKHIGSRVYCISHS-------------------
>THELangu
---------------------------------------------------------------------------------------------------------------------------------------------------------------------------------------METALFSPSSLFH---DE-----EDEG------RDVEEG-NMKQ--LQHYVERTHTFPGMVLIIREFSFHQFNANLLWPGTFSFCEWLSQNRSLLEGKNILELG------------------------------SGTGALAIFIRKYFGVDITTSDFDDNEVEENIAYNCKANGVKFLPHVRHTWGEPFPVSEPAWDLIIASDILLYVKQYPNLIKTLSFLLKSYKQKNIQSELAGSSQNKRIVTES---------------------GEDLLLRQPLFLMSWRRRIGGEEAHFLSGCEHAGLSVKHIGSRVYCISI--------------------
>PHAIflav
---------------------------------------------------------------------------------------------------------------------------------------------------------------------------------------MDTAIFSPSFIFH---DE-----EDEG------RDVEET-DINQ--LQNYIERTHTFPGVVLTIREFSFHQFNANLLWPGTFAFCEWLSQNRSLIKGQRILELG------------------------------SGTGAMAIFVRRSFGVDITTSDFDDEEVEENIAYNCKANEVKVLPHVRHTWGETFPVPEPDWDLIIASDILLYVKQYPNLIKTLSFLLNNYKQRNIKCELAGSSQHTRIVTVS---------------------GEELLLQEPVFLMSWRRRIGGEETLFFSGCEDAGLVTKHIGSRVYCISPRRET----------------
>PHAItank
---------------------------------------------------------------------------------------------------------------------------------------------------------------------------------------MDTAIFSPSSLFH---DE-----EDEG------RDVEET-DINQ--LQNYIERTHTFPGVVLTIREFSFHQFNANLLWPGTFAFCEWLSQNRSLIKGQRVLELG------------------------------SGTGAMAIFIRRSFGVDITTSDFDDEEVEKNIAYNCKANEVKVLPHVRHTWGETFPVPEPDWDLIIASDILLYVKQYPNLIRTLSFLLNSYKQRNIKCELAGSSQHRRIVTVS---------------------GEELLLQEPVFLMSWRRRIGGEETLFFSGCEDAGLVTKHIGSRVYCIRPRRET----------------
>OPHRgarg
---------------------------------------------------------------------------------------------------------------------------------------------------------------------------------------MDTALFSPSYLFD---DE-----EDDG------RHVDEG-EIKQ--LQHYVERTHNFPGMVLTIREFSFHQFNANLLWPGTFAFCEWLSQNQSLLEGQNILELG------------------------------SGTGALAIFIRKYFGVDITTSDFDDKEVEENIVHNCKANEVKFLPHVRHTWGESFPVSDPNWDLIIASDILLYVKQYPNLIKTLSFLLKSYKQTNVRSELAGTSHKKRIVTAS---------------------GESLELCQPIFLMSWRRRIGGEEAHFFSGCEYAGLCVKHVGSRVYCISPRLDT----------------
