# Supplementary material for: Orchid Phylotranscriptomics: The Prospects of Repurposing Multi-Tissue Transcriptomes for Phylogenetic Analysis and Beyond
Source: Front Plant Sci. 2022 May 27;13:910362. doi: 10.3389/fpls.2022.910362 (PMC9196242; doi:10.3389/fpls.2022.910362)
Supplement: Supplementary file 4 [file Data_Sheet_3.zip › ortho_MSA/r1/OG0009113.fa]

>ANOEemei
---------------------------------------------------------------------------------------------------------------------------------------------------------------------------------------------------MKGPGSWKENVSTSSDDS----SDSGSE--DDILNFKNTSKHVRGSKHL----------LDTLP-EANNKKKKLGGMDYEALSKHGYHGGPSILKVPPPR--VEEKEQNWSWSTGKEGGEIKN---SITEESYAEREQTRAAA-HGEKLLLVQENLH-LDKRD-KKA-SFSQKEKRK---RDLGQASRGKNYVEEEKRLLRDSGIYSGFDS
>ANOEroxb
---------------------------------------------------------------------------------------------------------------------------------------------------------------------------------------------------MKGPGSWKENVSTSSDDS----SDSGSE--DDILNFKNTSKHVRGSKHL----------LDTLP-EANKKKKKLGGMDYEALSKHGYHGGPSILKVPPPR--VEEKEQNWSWSTGKEGGEIKN---SITEESYAEREQTRAAA-HGEKILLVQENLH-LDKRD-KKA-SFSQKEKRK---RDLGQASRGKNYVEEEKRLLRDSGVYSGFDS
>APOSodor
---------------------------------------------------------------------------------------------------------------------------------------------------------------------------------------------------MKRPATCENPVVTSSDDS----SSSNSD--DDDLSKPKSGK----EKTL----------KG--S-EANIRKKKLGGMDYEALSKHGYRGGPSVLKIPPPR--AVGKEQDWSWSTGKEGNGNK----NSTEEPFEEQQRTRAAA-LGEQLLKVQPKLE-LEQRDKKKA-SFSQKEKRK---RDLGQASRGKNYVEEEKRLLRDSGIYSGFDS
>APOSshen
---------------------------------------------------MIFAR-----VSFH-----------------------------------------------------------------------RLMLQ--------------------------------------------------GQCKMKRPATCENPVVTSSDDS----SSSNSDD-DDDLSKPKSGK----EKTL----------KG--S-EANIRKKKLGGMDYEALSKHGYRGGPSVLKIPPPR--AVGKEQDWSWSTGKEGNGNK----NSTEEPFEEQQRTRAAA-LGEQLLKVQPKLE-LEQRDKKKA-SFSQKEKRK---RDLGQASRGKNYVEEEKRLLRDSGIYSGFDS
>BLETstri
---------------------------------------------------------------------------------------------------------------------------------------------------------------------------------------------------MKRPASWKEDSSTSSDDS----SDSDSE--DDKLDRKKNNKHIGGSKSL----------IDTMS-EANIKKKKVGGIDYEALSKHGYHGGPSVMKVPPPR--VEEKEQNWSWSTGKDGGERK----NSTEESFADRERTRSAA-HGEELLHVQANLQ-LDKKD-KKS-SFSQKEKRK---RDLGQASRGKNYVEEEKRLLRDSGIYSGFDS
>BORYspha
---------------------------------------------------------------------------------------------------------------------------------------------------------------------------------------------------MKRAAPWEQSYTISSDDS----SDSDSQ--KDELASKKHGTKNGGSQPS----------TD-----FDSRKRRQGGMDYEALSRHGYHGGPSVLKVPPPK-IVDDKEQDWSWSTGRPSSENSKD--AIKEESYEERERTRAAATQVENLLNVQ-----SARKD-KNL-SFSQKEKRK---RDLGQASRGKNYVEEEKRLLRDSCVYSGFDS
>CALAcreb
---------------------------------------------------------------------------------------------------------------------------------------------------------------------------------------------------MKSSSLWNENVSTSSEDS----LDSDSE--DDKLNSKNSNKHIKGSKYI----------IDTMP-KASNKKKKLGGMDYDALSKHGYHGGPSILKVPPPR--FDEKEQDWSWSTGKERGEIRKN--SSTEELTAERAQTRTAS-HCVDL-PVHENSQ-FDKRE-KKA-SFSQKEKRK---RDLGQASRGKNYVEEEKRLLRDRGVYSGFDS
>CALAplic
-------------------------------------------------SQLFFYQ-----ADSHS--------------------------------------------------------------------IFNLTLPSG------------------------INRRDSVKGNFSISGNFFLLGFCFVHYKMKSSSLWNENVSTSSEDS----LDSDSE--DDKLNSKNSNKHIKGSKYI----------IDTMP-KASNKKKKLGGMDYDALSKHGYHGGPSILKVPPPR--FDEKEQDWSWSTGKERGEIRKN--SSTEELNAERAQTRTAS-HCEDL-PVHENSQ-FDKRE-KKA-SFSQKEKRK---RDLGQASRGKNYVEEEKRLLRDRGVYSGFDS
>CALAsini
---------------------------------------------------------------------------------------------------------------------------------------------------------------------------------------------------MKRPASWKEDAFTSSEDS----SDSDSE--DDKFDRKKNSKHIGGSNSF----------TDTMS-EANIKKKKVGAIDYEALSKHGYHGGPSVLKVPPPR--VEEEQQNWSWSTGKDEVERM----NSTEESFAERERTRAAA-HGEDLLHVQANLQ-LDRRD-KKS-SFSQKEKRK---RDLGQASRGKNYVEEEKRLLRDSGIYSGFDS
>CALAtsoo
---------------------------------------------------------------------------------------------------------------------------------------------------------------------------------------------------MKRPASWKEDAFTSSDDS----SDSDSE--DDKLDRKKNCKHIGGSNSF----------IDTMS-EANIKKKKIGAIDYEALSKHGYHGGPSVLKVPPPR--VEEEEQNWSWSTGKDGVERK----NSTEELFAERERTRAAA-HGEDLLHVQANLQ-LDKRD-KKA-SFSQKEKRK---RDLGQASRGKNYVEEEKRLLRDSGIYSGFDS
>CALEmajo
MDPN---------------AKRI------------FDMF-------EEDDELLLM---------------------------------------------------------------------------------MMAIE-----------------------------TSTSRPQKNPGGKY----INEVHCRMKR-SSWKESVSTSSEDS----SDSDSE--NDILDSKSTSKHTFGSKYV----------MDTIP-KASNKKKKHGAMDYEALSKHGYHGGPSVLKIPPPR--AEEKEPNWSWSTGKEGEGRKKDP-NAAEESYAAREQTRAAA-HGEELLLVHENSP-PDKRD-KRA-SFSQKEKRK---RDLGQASRGKSYVEEEKRLLRDSGVYSGFDS
>CEPHdama
---------------------------------------------------------------------------------------------------------------------------------------------------------------------------------------------------MKRPASWKEHVSTSSDDS----SDSDSE--DDKIDRKNSSKLIGGSKNL----------IDTIS-EANIKKKKLGGMDYEALSKHGYHGGPSVLKVPPSR--VEEKEQNWSWSTGKDGGGRK----NPTEESFVERERTRAAS-HGEELLHVQANLQ-LDKRE-KKS-SFSQKEKRK---RDLGQASRGKNYVEEEKRLLRDSGIYSGFDS
>CHILsemi
---------------------------------------------------------------------------------------------------------------------------------------------------------------------------------------------------MKR-SSWKENISTSSEHS----SDSDSDSVDDNLD----SKHSTGSKYI----------IDTKT-KANKKKKKLGVMDYEALSKHGYNGGPSVLKIPPPR--VEEKEQNWSWSTGKEGDERKKDPNADQEESYAAREQTRAAA-HGEELRLVHENLQ-SDKRD-KKA-SFSQKEKRK---RDLGQASRGKSYVEEEKRLLRDSGVYSGFDS
>CHILtrap
---------------------------------------------------------------------------------------------------------------------------------------------------------------------------------------------------MKR-SSWKENISTSSEHS----SDSDSDSVDDNLD----SKHSTGSKYI----------IDTKT-KANNKKKKLGVMDYEALSKHGYNGGPSVLKIPPPR--VEEKEQNWSWSTGKEGDERKKDSNADQEESYAAREQTRAAA-HGEELRLVHENLQ-SDKRD-KKA-SFSQKEKRK---RDLGQASRGKSYVEEEKRLLRDSGVYSGFDS
>CORYacti
---------------------------------------------------------------------------------------------------------------------------------------------------------------------------------------------------MKKFSYWKENVSTSSEAS----SDSDSE--DDKLDSKNSSKYISGSKYL----------IDTMP-TAKNKKKKLGGMDYEALSKHGYHGGPSVLKIPPPR--LEAKEQNWSWSTGRNGGEVKN---SSTEESYAEREQTRAAA-HGEELL-VHENLQ-SDKRE-KKT-SFSQKEKRK---RDLGQASRGKNYVEEEKRLLRDSGVYSGFDS
>CREMappe
---------------------------------------------------------------------------------------------------------------------------------------------------------------------------------------------------MKRLASWK-DVSTSSEDSSDSDSDSDSE--DDKLDRKMNSKRIGASKGF----------IDSMS-EANIKKKKVGDIGYEALSKHGYHGGPSVLNVPPPR--VEEKEQNWSWSTGKDGSEGK----NSTDESFAERERTRAAA-QGEDLLHVQANLQ-LNRRD-KKE-SFSQKEKRK---RDLGQASRGKNYVEEEKRLLRDSGIYSGFD-
>CRYPlept
---------------------------------------------------------------------------------------------------------------------------------------------------------------------------------------------------MKRSSSWKENLSTSSEDS----SGSDSE--DDKLDNKSSSKHVRGSKYL----------IDTLP-KANNKKKKVGGMDYEALSKHGYHGGPSILKVPPPR--VEDKDQNWSWSTGKEGETKKN---SSAEESYAERERTRAAA-HGEELLLVH-DLQ-VDRRE-KKA-SFSQKEKRK---RDLGQASRGKNYVEEEKRLLRDNGVYSGFDS
>CYMBensi
---------------------------------------------------------------------------------------------------------------------------------------------------------------------------------------------------MKRPASWKEDVSTSSDDS----SDSDSE--DDKLGRNTNSKDIGGSKSF----------IDSMS-EANIKKKKVGGLDYEALSKHGYRGGPSVLKVPPPR--IEEKEQNWSWSTGRDGTERK----NSTEESFAVREQTRTAA-HGEDFLHAQANLQ-SVNRD-KKA-SFSQKEKRK---RDLGQASRGKNYVEEEKRLLRDSGIYSGFDS
>CYMBmann
---------------------------------------------------------------------------------------------------------------------------------------------------------------------------------------------------MKRPASWKEDVSTSSDDS----SDSDSE--DDKLGRNTNIKHIGGSKSF----------IDSMS-EANIKKKKVGGLDYEALSKHGYHGGPSVLKVPPPR--IEEKEQNWSWSTGRDGTERK----NSTEESFAEREQTRAAA-HGEDFLHAQANLQ-SIYRD-KKA-SFSQKEKRK---RDLGQASRGKNYVEEEKRLLRDSGIYSGFDS
>CYPRbard
-----EGGAVGRAGEGEDSEER--------------------ERERERERERERVR-----IRLHP--------------ITAASWRS-------GI----------------------------FVEQLAICGLFQLGFRS-----------------------------------------------NPVHYRMKRPASWEEPVPTSSDDS----SDSDSE--DDNLVNKSHSRKTGDSENL----------KDTMS-EVNVRKKKLGGMNYEALSKHGYHGGPSILKVPPPR--VEDKDQNWSWSTGKEGGGKK----DSTEESFEERERTRASA-QGEEVQHMQANLA-LDSK--KKS-SFSQKEKRK---RDLGQASRGKNYVEEEKRLLRDSGVYSGFDS
>CYPRflav
MPRQISPGSTG--GNPPNLATRSTSSTLSIYTWVKMDLLLSPHRKREREREFEFI------FSLSP--------------LQVGGEETC------RI----------------------------FEGELTIGGLFQLGFRS-----------------------------------------------NPVHYRMKRPASWEEPVPTSSDDS----SDSDSE--DDNLASKSHSKKTGDSENL----------KDTMS-EVNVKKKKLGGMNYEALSKHGYHGGPSILKVPPPM--VEDKDQNWSWSTGKEGGGRK----DSTEESFEERERTRASA-QGEEVQHMQANLA-LDNK--KKS-SFSQKEKRK---RDLGQASRGKNYVEEEKRLLRDSGVYSGFDS
>DACThata
--------------------------------------------------------------------------------------------------------------------------------------------------------------------------------------------------MMKRPTSWQENVSTSSEDS----SDSDSE--DEKLDNKNNSKHIGGSRSL----------IDIIP-EANSKKKKLGGMDYEALSKHGYHGGPSILRVPPPR--VEEKDQNWSWSTGKEGDEAKKN--STAEESYSERERTRAAA-HGEEL------LQ-VDRRE-KKA-SFSQKEKRK---RDLGQASRGKNYVEEEKRLLRDSGVYSGFDS
>DENDchryso
---------------------------------------------------------------------------------------------------------------------------------------------------------------------------------------------------MKRPASWKEDASTSSDDS----SDSDSE--DDKLVRKKSCKHIGGSKSL----------IDTMS-EATIKKKKVGGMDYEALSKHGYHGGPSVLKVPPPR--VEEKEQNWSWSTGKDGDERK----DSTDESFAERERTRAAA-HGENLLHVQANLQ-SDKRD-KKS-SFSQKEKRK---RDLGQASRGKNYVEEEKRLLRDSGIYSGFDS
>DENDnobi
---------------------------------------------------------------------------------------------------------------------------------------------------------------------------------------------------MKRPASWKEDASTSSDYS----SDSDSE--DDKLVRKKSCKHIGGSKSL----------IDTMP-EATIKKKKVGGIDYEALSKHGYHGGPSVLKVPPPR--VEETEQNWSWSTGKDGDERK----DSTDESFAERERTRAAA-HGENLLHLQANLQ-SDKRD-KKS-SFSQKEKRK---RDLGQASRGKNYVEEEKRLLRDSGVYSGFD-
>DIURorie
---------------------------------------------------------------------------------------------------------------------------------------------------------------------------------------------------MKRSSSWKENISTSSEDS----SDSDSE--DDKLDSKSNTKD-RGSKYH----------VDMMP-KANNKKKKPGGLDYEALSKHGYHGGPSVLKVPPPR--VEEKDQNWSWSTGKEEDDRKKN--SNTEESFAEREKTRAAA-HAEGLLVVHENLP-LDKRD-KKA-SFSQKEKRK---RDLGQASRGKNYVEEEKRLLRDSGVYSGFDS
>DRAKelas
M---------------------------------------------NILDNLLYFSRRVELMSKH------------------------------------------------------------------------MHLQ--------------------------------------------------VHYRMKR-SSWKENISTSSEDS----SDSNSE--DDNLDSNSKIKH-TGSKYI----------IDTMP-KAKNKRKKLGVMDYEALSKHGYHGGPSVLKIPPPR--IEEKEQNWAWSTGKDEQKRKKDS-DTEEESYSARQQTRAAA-HGEELLLVHENLA-LDRRD-RRA-SFSQKEKRK---RDLGQASRGKSYVEEEKRLLRDSGVYSGFDS
>DRAKthyn
-------------------------------------------------------------MSGHP--------------VTTLQ-----------------------------------------------CGKSICGLE--------------------------------------------------VHCRMKR-SSWKENISTSSEDS----SDSNSE--DDNLDSNSKIKH-TGSKYI----------IDTMP-KAKNKKKKVGVMDYEALSKHGYHGGPSVLKIPPPR--VEDKEQNWAWSTGKDEQKRKKDS-DTEEESYSARQQTRAAA-HGEELLLVHENLA-LDRRD-RRA-SFSQKEKRK---RDLGQASRGKSYVEEEKRLLRDSGVYSGFDS
>EPIDfulg
---------------------------------------------------------------------------------------------------------------------------------------------------------------------------------------------------MKRPAFWK-DVSTSSDDS----SDSDSE--GDKLDRKKSTKHIDGSKSF----------IDSMS-EATIKKKKVGDIDYEALSKHGYHGGPSVLKV-PPR--VEEKEQNWSWSTGRDGSEIK----NSTEESFAEREKTRAAA-HGEDLLHVQANLQ-LNKRD-KKA-SFSQKEKRK---RDLGQASRAKNYVEEEKRLLRDSGVYSGFDS
>EPIDpuni
---------------------------------------------------------------------------------------------------------------------------------------------------------------------------------------------------MKRPAFWK-DVSTSSDDS----SDSDSE--GDKLDRKKSTKHIDGSKSF----------IDSMS-EATIKKKKVGDIDYEALSKHGYHGGPSVLKVPPPR--VEEKEQNWSWSTGRDGGEIK----NSTEESFAEREKTRAAA-QGEDLLHVQANLQ-LNKRD-KKA-SFSQKEKRK---RDLGQASRAKNYVEEEKRLLRDSGVYSGFDS
>EPIPhell
---------------------------------------------------------------------------------------------------------------------------------------------------------------------------------------------------MKRPTSWKEHVSTSSDDS----SDSDSE--DDKIDSKNSRKQIGGSKNL----------IDTMS-EANIKKKKLGGMDYEALSKHGYHGGPSILKVPPPR--VEEKEQNWSWSTGKDGGGKK----NPTEESFIERERTRAAS-HGEELLHMQANLQLLDKRE-KKA-SFSQKEKRK---RDLGQASRGKNYVEEEKRLLRDSGIYSGFDS
>EPIPpurp
---------------------------------------------------------------------------------------------------------------------------------------------------------------------------------------------------MKRPTSWKEHVSTSSDDS----SDSDSE--DDKIDSKNSRKQIGGSKNL----------IDTMS-EANIKKKKLGGMDYEALSKHGYHGGPSILKVPPPR--VEEKEQNWSWSTGKDGGGKK----NPTEESFIERERTRAAS-HGEELLHMQANLQLLDKRE-KKA-SFSQKEKRK---RDLGQASRGKNYVEEEKRLLRDSGIYSGFDS
>ERYCcris
---------------------------------------------------------------------------------------------------------------------------------------------------------------------------------------------------MKRPASWKEDASTSSDDS----SDSDSE--DDKLDGKKNRKNIGGSKSF----------IDSMS-EANIKKKKVSGIGYEALSKHGYHGGPSVLKVPPPR--IEEEEQNWSWSTGRDGSKRN----DSTEESFAERERTRAAA-HGDDFLHSQANLQ-LVKRD-KKA-SFSQKEKRK---RDIGQASRGKNYVEEEKRLLRDSGVYSGFDS
>ERYCpuss
---------------------------------------------------------------------------------------------------------------------------------------------------------------------------------------------------MKRPASWKEDASTSSDDS----SDSDSE--DDKLDGKNNSKHIGGSKSF----------IHSIS-EANIKKKKVSGIDYEALSKHGYHGGPSVLKVPPPR--IEQEEQNWSWSTGRDGSKRN----DSTEESFAEREQTRAAA-HGNDFLHAQANLQ-LVNRD-KKA-SFSQKEKRK---RDIGQASRGKNYVEEEKRLLRDSGVYSGFDS
>GALEfabe
---------------------------------------------------------------------------------------------------------------------------------------------------------------------------------------------------MKRLASLKEPIASSSEDS----SDSDSE--DDTIVSTNNGDKFGISKNV----------KDTIS-EANAKRKKLGSVDYEALSKHGYHGGPSILKIPPPK--PKDDEQDWSWSTGKEGSGAK----ESKEESFEERERTRAAA-HMAELRNMQANLQ-MEKRE-KKS-SFSQKEKRK---RDLGQASRGKNYVEEEKRLLRDRGIYSGFDS
>GASTelat
M----------------LCECRLISA--------DIQIALPVEGSFAHVWEIDFASA-LPRFRQTPSR--------------------------------------------------------------------LASLPSGKAV--------------------PLVRLSNARLFLSPLASSSTPRFRLLTYVMKRPASWKDHASTSSDDS----SDSDSE--IDKFDKRKGSSK-----------------------HVDMKKKRHGGMDYEALSKHGYHGGPSVLKVPLPTSPVNDERQSWLWSTGKEGTERD----ESAQESLAEQERTRAAA-QGEALLQMQANLR-TDKR---AA-SFSQKEKRK---RDIGQASRGKSYVEEEKRLLRDSGIYSGFDS
>GOODfuma
---------------------------------------------------------------------------------------------------------------------------------------------------------------------------------------------------MKGPGSWKENVSTSSDDS----SDSDSE--DVILDTKNTSKHIRGSKHV----------IDTLP-EANNKKKKLGGMDYEALSKHGYHGGPSILKVPPPR--VEEKEQNWSWSTGKEGGEIKN---SSTEESYAEREQTRAAA-HGEKLLLVQENLH-LDKRD-KKA-SFSQKEKRK---RDLGQASRGKNYVEEEKRLLRDNGIYSGFDS
>GOODpube
---------------------------------------------------------------------------------------------------------------------------------------------------------------------------------------------------MKGPGSWKENVSTSSDDS----SDSDSE--DDILDIKNTSKHIRGSKHL----------IDTLP-EANNKKKKLGGMDYEALSKHGYHGGPSILKVPPPR--VEEKEQNWSWSTGKEGGEVKN---SNT-EAYAEREQTRAAA-HGEKLLLMQENLH-LDKRD-KKA-SFSQKEKRK---RDLGQASRGKNYVEEEKRLLRDNGIYSGFDS
>GYMNdens
--------------------------------------FK------DCSHPHLEIPAPILIKSCCPEKKKQGPIVFRSPTVPAAPPSPP--PAPSSITRRQSPFSSSPVRRTVVSRRAIAPCSCTWRRRPSSSSADLLAAPPRPRRRLRALFPGLPLRSTSTSTNPPSIACKLPLSPRIWDGSP----LPLVHRMMKRPTSWQENVSTSSEDS----SDSDSE--DEKLDNKNNSKHIGGSRSL----------IDIIP-EANSKKKKLGGMDYEALSKHGYHGGPSILRVPPPR--VEEKDHNWSWSTGKEGDEAKKN--STTEESYSERERTRAAA-HGEEL------LQ-SDRRE-KKA-SFSQKEKRK---RDLGQASRGKNYVEEEKRLLRDSGIYSGFDS
>GYMNodor
--------------------------------------------------------------------------------------------------------------------------------------------------------------------------------------------------MMKRLTSWQENVSTSSEDS----SDSDSE--DDKLDNKNNSKHIGGSRSL----------IDIIP-EANSKKKKLGGMDYEALSKHGYHGGPSILRVPPPR--VEEKDQNWSWSTGKEGDEAKKN--STTEESYSERERTRAAA-HGEEL------LQ-SDRRE-KKA-SFSQKEKRK---RDLGQASRGKNYVEEEKRLLRDSGIYSGFDS
>HABElong
--------------------------------------------------------------------------------------------------------------------------------------------------------------------------------------------------MMKRPTSWQENISSSSEDS----SDSDFE--DERLDSK-CSRHIGGSRIG----------IDIIP-EANSKKKKLGAVDYEALSKHGYHGGPSILRMPPPR--VEEKDQNWSWSTGKEEGNGKKN--SSTEESYSERERTRAAA-QGEEL------LQ-FDKRE-KKA-SFSQKEKRK---RDLGQASRGKNYVEEEKRLLRDSGIYSGFDS
>HABEpant
--------------------------------------------------------------------------------------------------------------------------------------------------------------------------------------------------MMKRPTSWQENISSSSEDS----SDSDFE--DERLDSK-CSRHIGGSRIG----------IDIIP-EANSKKKKLGAVDYEALSKHGYHGGPSILRMPPPR--VEEKDQNWSWSTGKEEGNGKKN--SSTEESYSERERTRAAA-QGEEL------LQ-FDKRE-KKA-SFSQKEKRK---RDLGQASRGKNYVEEEKRLLRDSGIYSGFDS
>HAEMdisc
---------------------------------------------------------------------------------------------------------------------------------------------------------------------------------------------------MKGSSPWKENVSTSSDDS----SDSGSE--DDILNFKNTSKHVKGSKHL----------IDTLP-EGNNKKKKLGGMDYEALSKHGYHGGPSILKVPPPR--VEEKEQNWSWSTGKEGGEIKN---LSTEESYAEREQTRAAA-HGEKLLLAQENLH-LDKRD-KKA-SFSQKEKRK---RDLGQASRGKNYVEEEKRLLRDSGIYSGFDS
>HEMIforr
--------------------------------------------------------------------------------------------------------------------------------------------------------------------------------------------------MMKRPTSWQENVSTSSEDS----SDSDSE--VEKLDSKNSSKHIGGSRSF----------IDIMP-EANSKKKKLGGMDYEALSKHGYHGGPSILKVPPPR--VEE-DQNWSWSTGKEGGEGKKN--PGAEESYSERERTRAAA-HGEELQLTA-----------KKA-SFSQKEKRK---RDLGQSSRGKNYVEEEKRLLRDSGIYSGFDS
>HYPOheme
---------------------------------------------------------------------------------------------------------------------------------------------------------------------------------------------------MKRAAPWDQSYTISSDDS----SDSDSDS-DDGLDGKKSSTKNGNSLSS----------KGIKAEEANSCKKKQGGIDFEALRKHGYRGGPSVLKVPPPK--IADGEQDWSWSTGNRSSETNAN--ANKEESYAERERTRAAATQGDQLLIAQANLQ--ARKE-KNM-SFSQKEKRK---RDLGQANRGKNYVEEEKRLLRDSGVYSGFDS
>LANAlana
---------------------------------------------------------------------------------------------------------------------------------------------------------------------------------------------------MKRPAPWEQSYTISSDDS-SDSSDSDSE--DDALASKKCNAKNGGSRSS----------KDIMSEEAKSIKRRQGGMDYEALSRHGYSGGPSILKVPPPR-IVEDREQDWSWSTGKRSSGNNEN--GREGESYEDREQTRAAANQGEKLLIAQTNLN-TSRKE-KNTMSFSQKEKRK---RDLGQASRGKNYVEEEKRLLRDSGIYSGFDS
>LECAnigr
---------------------------------------------------------------------------------------------------------------------------------------------------------------------------------------------------MKRLSCRAKPIASSSEGS----SDSDSE--NDMIAGTNHGNKFGLSKNV----------KDTIS-EASAKRKKLGGVNYEALSKHGYHGGPSILKVPPPK--LEDKDQDWSWSTGKEGGGTK----ESAEELFEEREKTRVAA-RGEELRNAQANVE-MEKRD-KKK-SFSQKEKRK---RDLGQASRGKNYVEEEKRLLRDSGVYSGFDA
>LIMOabor
--------------------------------------------------------------------------------------------------------------------------------------MFILICE---------------------------------------------------HYRMKRPVSWKEHASTSSDNS----SDSDSE--DDKVDSKNSSKHIGGSKNL----------IDTMP-EANIKKKKLGGMDYEALSKHGYHGGPSVLKVPPPR--VEEKEQNWSWSTGKDGVGRE----NATEESFVERERTRAAS-HGEELLHVQANLQ-LDKRE-KKA-SFSQKEKRK---RDLGQASRGKNYVEEEKRLLRDSGVYSGFDS
>MASDpict
---------------------------------------------------------------------------------------------------------------------------------------------------------------------------------------------------MKRPAFWK-DVLSSSSDS----SDSDSE--GDKLDRKKDRKHIGGSKSL----------IDCMS-EANNKKKKVGDIDYEALSKHGYYGGPSVLKVPPPR--VEEKEQNWSWSTGKDGCEKK----HSAEESFGEREQTRAAA-QGEDLLHVQANLE-LNKRD-KKA-SFSQKEKRK---RELGQASRGKNYVEEEKRLLRDSGVYSGFDS
>MEXIxero
---------------------------------------------------------------------------------------------------------------------------------------------------------------------------------------------------MKRPASWKEPVPTSSDDS----SDSDSE--DDSQVSKSHSRKSGGSKNL----------KDTMS-EVNVKKKKLDSMNYEALSKHGYHGGPSILKVPPPR--VENNEQNWSWSTGKEGGEGK----DSTEESFEERERTRAAA-KGEDLELVQAKLA-LDDRDRKKS-SFSQKEKRK---RDLGQASRGKNYVEEEKRLLRDSGIYSGFDS
>MICRparv
---------------------------------------------------------------------------------------------------------------------------------------------------------------------------------------------------MKRFSSWNENVSTSS-DS----SNSDSE--DDEIDSNDSSKHIRGSKYI----------IDTMP-KGENKKKKLGGMDYEALSKHGYHGGPSILKVPPPR--VEEKAQNWSWSTGREGGDREN---SSAEESYAAREQTRAAA-HGEELLLARENLQ-LDKRE-KNA-SFSQKEKRK---RDLGQASRGKNYVEEEKRLLRDSGIYSGFDS
>MOLIcapi
---------------------------------------------------------------------------------------------------------------------------------------------------------------------------------------------------MKRAAPWEQSYTISSDDS----SDSDSDS-DDVLGSKKPSTKNGKSQSS----------KGIMSEAAKSGKKKQGDIDFEALKKHGYRGGPSVLKVPPPK--IADGEQDWSWSTGRRSSETNAN--AKKEESYAERERTRAAANQGDQLLIAQANLQ--ARKE-KNM-SFSQKEKRK---RDLGQASRGKNYVEEEKRLLRDSGVYSGFDS
>NEUWmali
-------------------------------------------------------------------------------------------------------------------------------------------------------------------------------------------------------------------------------------------------------------------------------MDYKALSKHGYSGGPSVLKIPPSR--VEEKEQDWSWSTGKEGNGNR----NLTEEPFEERERTRAAA-YGEQLLHVQTNLE-LDKRDKKKA-SFSQKEKRKILDRQAGERTMWKK-----RR---------GW--
>NEUWzoll
--------------------------------------------------------------------------------------------------------------------------------------------------------------------------------------------------------------------------------------------------------------------------------------------------MPPPW--VEEKEQDWSCSTGKEGNGNR----NLTEEPFEERERTRAEA-YGEQLLHVQTNLE-LDKMDKKKA-SFSQKE--E---KDLGQASRGKNYVEEGKRLLRDSGICSGFDS
>OECEmacu
---------------------------------------------------------------------------------------------------------------------------------------------------------------------------------------------------MKRPASWKEDASTSSDDS----SDSDSI--DDKLDRKNNSKHIGGSKSF----------IDSIP-EANIKKKKVGGIDYEALSKHGYHGGPSILKVPPPR--VEEEEQNWSWSTGRDGSERK----NSTEESFAERERTRAAA-HGDDFLRSQANLQ-LAKRD-KKA-SFSQKEKRK---RDLGQASRGKNYVEEEKRLLRDNGIYSGFDS
>OPHRgarg
--------------------------------------------------------------------------------------------------------------------------------------------------------------------------------------------------MMKRPTSWQENESTSSDDS----SDSDSE--GEKLENKNSSQHIGGSKSL----------IDIMP-DANSKKKKLGGMDYNTLSKHGYHGGPSILRVPPPR--VVE-PQNWSWSTGKEGDKAKNN--STTEESYSEREQTRAAA-HGEEL------LQ-LDRRE-KKA-SFSQKEKRK---RDLGQASRGKNYVEEEKRLLRDSGIYSGFDS
>OPHRsphe
--------------------------------------------------------------------------------------------------------------------------------------------------------------------------------------------------MMKRPTSWQENESTSSDDS----SDSDSE--GEKLENKNSSQHIGGPKSL----------IDIMP-DANSKKKKLGGMDYNTLSKHGYHGGPSILRVPPPR--VVE-PQNWSWSTGKEGDKAKNN--STTEESYSEREQTRAAA-HGEEL------LQ-LDRRE-KKA-SFSQKEKRK---RDLGQASRGKNYVEEEKRLLRDSGIYSGFDS
>ORCHital
--------------------------------------------------------------------------------------------------------------------------------------------------------------------------------------------------MMKRPTSWQENVSTSSEDS----SNSDSE--DEKLDNRNNIQHIGGSRSL----------IGIIP-EAKSKKKKLGVMDYEALSKHGYRGGPSILRVPPPR--VEEKEQNWSWSTGKEGDEGKKN--STAEESYSERERTRAAA-HGEEL------LQ-SDKRE-KKA-SFSQKEKRK---RDLGQASRGKNYVEEEKRLLRDSGVYSGFDS
>PAPHconc
---------------------------------------------------------------------------------------------------------------------------------------------------------------------------------------------------MKRPASWKEPVPTSSDDS----SDSDSE--DDNLVSKSHGRESGCSKNL----------KVDMS-EVNVRKKKLGGMNYEALSKHGYHGGPSILKVPPPR--VEDKEQNWSWSTGKEGGGSK----DSTEESFVERERTRAAA-LGEELQYVQAKLA-LDDRDRKKS-SFSQKEKRK---RDLGQASRGKNYVEEEKRLLRDSGIYSGFDS
>PAPHhirs
M----------------------------------------------------------------------------------------------------------------------------------------------------------------------------------PFCFFLLPFFLLL---------------------------------TTVLSSLSVSMVKGCSKRYTIVFFLLLLDIGTLSTAVNVRKKKLGGMNYEALSKHGYHGGPSILKVPPPR--VEDKEQNWSWSTGKEGGGSK----DSTEESFVERERTRAAA-LGEELQHVQAKLA-LDDRDRKKS-SFSQKEKRK---RDLGQASRGKNYVEEEKRLLRDSGIYSGFDS
>PHAIflav
---------------------------------------------------------------------------------------------------------------------------------------------------------------------------------------------------MKRPASWKEDASTSSDDS----SDSDSE--DDKFDRKKNSKHIGGSNSF----------IDAMS-EANIKKKKVGAIDYEALSKHGYHGGPSVLKVPPPR--VEEEEQNWSWSTGKDVVERK----NSTEESFAERERTRAAA-HGEDLLHVQANLQ-LDKRD-KKA-SFSQKEKRK---RDLGQASRGKNYVEEEKRLLRDSGVYSGFDS
>PHAItank
---------------------------------------------------------------------------------------------------------------------------------------------------------------------------------------------------MKRPASWKEDASTFSDDS----SDSDSE--DDKLDRKKNSKHIGGSNNF----------IDTMS-EANIKKKKVGVIDYEALSKHGYHGGPSVLKVPPPR--VEEEEQNWSWSTGKDGVERE----NSTEESFAERERTRAAA-HGEDLLHVKANLQ-LDKRD-KKA-SFSQKEKRK---RDLGQASRGKNYVEEEKRLLRDSGVYSGFDS
>PHALcorn
---------------------------------------------------------------------------------------------------------------------------------------------------------------------------------------------------MKRPASWKEVASASSDDS----SDSDSD--NDKLDRKKNSKHFGGSKNI----------MDTMS-EANIKKKKVGGIDYEALSKHGYHGGPSVLKVPPPR--VEEKEQNWSWSTGKDGNERN----NSTEEPFEERERTRSAA-HGKDPLHVQVNLQ-LDKKD-KKA-SFSQKEKRK---RDLGQASRGKNYVEEEKRLLRDSGVYSGFDS
>PHALmode
---------------------------------------------------------------------------------------------------------------------------------------------------------------------------------------------------MKRPASWKEVASASSDDS----SDSDSD--NDKLDRKKNSKHFGGSKNI----------MDTMS-QANIKKKKVGGIDYEALSKHGYHGGPSVLKVPPPR--VEEKEQNWSWSTGKDGNERN----NSTEEPFEERERTRAAA-HGKDPLHVQVNLQ-LDMKD-KKA-SFSQKEKRK---RDLGQASRGKNYVEEEKRLLRDSGVYSGFDS
>PHRAlind
---------------------------------------------------------------------------------------------------------------------------------------------------------------------------------------------------MKRPASWKEPVPTSSDDS----SDSDSE--EDNQVSKSHSRKSGGSKNL----------KDTMS-EVNVKKKKFGGMNYEALSKHGYHGGPSILKVPPLR--VEDKEQNWSWSTGKDGGGGK----DSTAESFEERERTRAAA-QGEEIQHVQAKLA-LDDRDRKKS-SFSQKEKRK---RDLGQASRGKNYVEEEKRLLRDSGIYSGFDS
>PLATclav
--------------------------------------------------------------------------------------------------------------------------------------------------------------------------------------------------MMKRPTSWQENVSTSSEDS----SDSDSE--DEKLDNQNNSKHIGGSRNL----------IDIIP-EAHNKKKKPGGMDYEALSKHGYHGGPSILRVPPPR--VEEKDQNWSWSTGKEGDEAKKN--STAEESYSERERTRAAA-HGEEL------LQ-SDRRE-KKS-SFSQKEKRK---RDLGQASRGKNYVEEEKRLLRDSGIYSGFDS
>PTERcurt
-----------------------------------------------------------------------------------------------------------------------------------------MHLQ--------------------------------------------------VHYKMKRPGSWKENVPTSSDDS----SDSDSE--DDILDSK--SKHMRGSKHL----------IDTMP-EANSKKKKSGGMDYEALSKHGYRGGPSVLNVPPPR--VDEKEHNWSWSTGKEGDERKKD--SITDESYAEREQTRAAA-HGEELLLVQENLH-LDKRD-KKA-SFSQKEKRK---RDLGQASRGKNYVEEEKRLLRDSGIYSGFDS
>RIMAelli
---------------------------------------------------------------------------------------------------------------------------------------------------------------------------------------------------MKRSSSWKENVSTSSEDS----SDSDSE--DDNLGSNSTGKLTTGSKYL----------IDTVP-KANNKKKKLGVMDYEALSKHGYHGGPSVLKIPPPR--IEEKEQNWSWSTGKEGGERNKNL-NTKEESYAAREQTRAAA-HGEELLLVHENLQ-LDKRE-KKA-SFSQKEKRK---RDLGQASRGKSYVEEEKRLLRESGVYSGFDS
>SELEaequ
---------------------------------------------------------------------------------------------------------------------------------------------------------------------------------------------------MKRPASWEEPVPSSSDES----SDSDSE--DDNLVSKSHSRKTGGSENL----------KDTMS-EVNVRKKKLGGMNYEALSKHGYHGGPSILKVPPPR--VEDKEQNWSWSTGKEGGGKK----DSIEESFEERERTRSAA-QGEELLHMQENLA-LDNRDKKKS-SFSQKEKRK---RDLGQASRGKNYVEEEKRLLRDSGIYSGFDS
>SERAvome
G----------------------L----------FIPIFR------PVTSRHFYSPSPHAAPSLHP--------------VLAHTPHPPHDHPPTQI----------------------------WLRQPAGGDDNKSGAQNRDS-------PPLPVRCNFYTDLSPAATRRRRRQQLGRAKQG----FSAVHYMMKRPTSWQENESTSSDDS----SDSDSE--DEKLENKNSSKLIGGSRTL----------IDIMP-EASSKKKKLGGMDYEALSKHGYHGGPSILRIPPPR--VEEKDQNWSWSTGKEGDKAKKD--STTEESYSERERTRAAA-HCEEL------LQ-SDRRE-KKT-PFSQKEKRK---RDLGQASRGKNYVEEEKRLLRDSGIYSGFDS
>THELangu
---------------------------------------------------------------------------------------------------------------------------------------------------------------------------------------------------MKRSSSWKENVSTSSEDS----SDSDSE--DDGLGSKSSSKHITNSKYL----------IDTMP-KANNKKKKLGGLDYEALSKHGYHGGPSVLRIPPPR--VEEKEQNWSWSTGKEGGERKKNS-NTEEESYAEREQTRAAA-HGEELLLVHESLQ-LDKRE-KKA-SFSQKEKRK---RDLGQASRGKSYVEEEKRLLRDSGIYSGFDS
>VANIplan
---------------------------------------------------------------------------------------------------------------------------------------------------------------------------------------------------MKRLASLEEPMTTSSEES----SDFDSE--NDTVVSTKHADKSGCSKSV----------K---L-EANVKRKKLGSVNYEALSKHGYHGGASILKLPPPK--PKDNEQDWSWSTGKEGGRSK----DSMEESFKEREETRAAA-RGEELQKMQANLQ-MEKRE-KKS-SFSQKEKRK---RDLGQASRGKNYVEEEKRLLRDSGIYSGFDS
>VANIshen
---------------------------------------------------------------------------------------------------------------------------------------------------------------------------------------------------MKRLASLEEPIATSSEDS----SDFDSE--NDTVASTKHADKFGCSKSV----------K---L-EANAKRKKVGSVNYEALSKHGYHGGPSILKLPPPK--PMDNEQDWSWSTGMEGGQSK----DSMEESFKVREQTRAAA-RGEELQKVHANLQ-MEKRE-KKS-SFSQKEKRK---RDLGQASRGKNYVEEEKRLLRDSGIYSGFDS
>EPIPaphy
---------------------------------------------------------------------------------------------------------------------------------------------------------------------------------------------------MKRLAFFKEYKSSSSDDS----SESDSE--DDKLDRKMSSKQIGGSRSF----------LDTMT--AANKKKKLGSIDYEVLSKHGYHGGPSVLKLPPPK--AEEKGQDWLWSTGK-GAEKK----NSTEEPFAVREQTRYAA-HGENVLQVEASLQ-LDKRE-KKASSISQKEKRK---RDIGQASRGKNYVEEQKRLLRDSGIYSGFDS
