# Supplementary material for: Orchid Phylotranscriptomics: The Prospects of Repurposing Multi-Tissue Transcriptomes for Phylogenetic Analysis and Beyond
Source: Front Plant Sci. 2022 May 27;13:910362. doi: 10.3389/fpls.2022.910362 (PMC9196242; doi:10.3389/fpls.2022.910362)
Supplement: Supplementary file 4 [file Data_Sheet_3.zip › ortho_MSA/r1/OG0008868.fa]

>CALEmajo
----------------------------------------------------------------------------MAAGEEGFRAFDVKSLIGYIRSTPAVSSRLGDDLEGLTIKEVGDGNLNLVYIVTSSSGAFLVIKQAIPYIRCIGESWPMTKERAYFEALTLREHGRLCPAHVPEVYHFDRHLSLIAMRYIEPPHIILRKGLIAGIKYPLLAEHMSEYMARTLFFTSLLYRSTFEHKREVANYCGNVELCRLTEQVVFSDPYKISQYNRWTSPYLDHDAKAVREDGVLKLEVAGLKSMFCERSQALIHGDLHTGSVMVTLESTQVIDPEFSFYGPMGFDIGAFLGNLILAFFSQDGHSDNGKDRTENKKWILKTIEDTWNLFRKKFISLWNENKDGNGEAYLADIYNTPELLVLVQEKYMKDLFHDSLGFGAAKMIRRIVGVAHVEDFESISDAKSRANCELRALRFARMLLKERRTFDTAEQITSAIQKTLHDSVI
>PHAIflav
----------------------------------------------------------------------------MAVVDGGFRALDEKSLIEYIRATPAVSSLLGDDLEGLTIKEVGDGNLNFVYIIISSSGGSVVIKQAIPYIRCIGESWPMTRERAYFEALTLREHGRLCPAHVPEVYHFDRPLSLIAMRYLKPPHIILRKGLIAGIIYPLLAEHMSEYMAITLFFTSLLYRSTSEHKREVAEYCGNVELCRLTEQVVFSDPYKISHYNRWTSPYLDQDAESVREDNILKLEVAGLKTMFCERAQALIHGDLHTSSVMVTTESTQVIDPEFAFYGPMGFDIGAFVGNLILAFFSQDGHADNGKDRTAYKQWILKTIEDTWNIFCKKFISLWNEHKDGNGEAYLADLYKKPKLWLIVQEKYMTDLFHDSLGFGAAKMIRRIVGVAHVEDFESITDAKRRAYCEHRALEFAKMILKERRKFHTIEQITCAIQNIPS----
>MASDpict
----------------------------------------------------------------------------MAVADGGFQALNEKSLIEYIKATTAVSSLLGNDVEGLTIKEVGDGNLNFVYIVISSSGRSLVIKQAIPYIRCIGESWPMTKERAYFEASTLREHGRLCPAHVPEVYHFDRPLSLIAMRYLKPPHIILRKGLIAGIEYPFIAEHMSEYMARTLFFTSLLYRSTSEHKREVAEYCGNVELCRLTEQVVFSDPYKISQYNHWTSPYLDQDTESVREDDILKLEVAGLKSMFCERAQALIHGDLHTGSVMVTTESTQVIDPEFSFYGPMGFDIGAFVGNLILAFFSQDGHADNGKDSTAYKHWILKTIEDTWNIFHKKFISLWNEHKDGNGEAYLADVYKKPNLWLLVQEKYMKDLFHDSLGFGAAKMIRRIVGVAHVEDLESIADAKTRAYCERRALEFAKKILKERRNFDTIEQITSAIQNIPSE---
>MOLIcapi
----------------------------------------------------------------------------MASGGGGFKALDEKGLIEYIKATPAIASRLGDQLDGLVVKEVGDGNLNFVYIILGPA-GSLVIKQAIPYVRCVGESWPMTKERAYFEALALKEYGHLCPNNVPEVYHFDRIMSLTAMRYLEPPHIILRKGLIAGIEYPMLAEHMSEYMARTLFFTSLLYHSTSDHRQGVAEFCGNVELCRLTEQVVFSDPYRVSPHNHWTSPYLDNDAEAIREDDILKLEVAELKSMFCERAQALIHGDLHTGSVMVTSDSTQIIDPEFAFYGPMGFDIGAFIGNLILAFFAQDGHADEVNDREAYKLWILKAIEDTWNLFQKKFISLWNEHKDGNGEAYLASIYNKPGLQLLIQEKYMKDLFHETLGFGAAKMIRRILGIAHVEDFESIVDASRRAYCERRALNLAKMLLKERRRFETIGEIISTIQGLP-----
>SERAvome
----------------------------------------------------------------------------MAAVVGGFRALDEKSLIDYIRATPTISSRLGNNLEGLTVKEVGDGNLNFVYIVNNSSGDSVVIKQAIPYIRCIGESWPMTKERAYFEALTLREHGRLCTSNVPEVYHFDRNLSLIAMRYLEPPHIILRKGLIAGIEYPLLADHMSEYMARTLFFTSLLYRSTSEHKREVANYCGNVELCRLTEQVVFSDPYKVSQYNRWTSPYLDHDAEIVREDDILKLEVAGLKSMFCERSQALIHGDLHTGSVMVTTESTQVIDPEFAFYGPMGFDIGAFLGNLILAFFSQDGHTDNGKDRTAYKEWILKTIEDTWNLFHKKFICLWNENRDG-GEAYLADVYKKPELLLLVQEKYMKDLFHDSLGFGAAKMIRRIVGVAHVEDFESITDASLRAQCEHRAIKFAIMLLKERRHFDSIQQVKLSLLNIPS----
>LIMOabor
----------------------------------------------------------------------------MAAVDGGFRALDEKSLIEYIRATPALSSLLGSDLDSLTVKEVGDGNLNFVYIVISSSGGSLVIKQAIPYIRRIGESWPMTKERAYFEALTLREHGRLCPAHVPEVYHFDRPLSLIAMRYLKPPHIILRKGLIAGIEYPLLAEHMSEYMARALFFTSLLYRSTSEHKREVAEYCGNVELCRLTEQVVFSDPYKVSQFNRWTSPYLDHDAEIVRKDDILKLEIAGLKSMFCEGAQALIHGDLHTGSVMVTAESTQVIDPEFAFYGPMGFDIGALVGNLILAFFSQDGHADDGKDRTVYKQWIIKTIEDIWNLFHKKFISFWNEHKGGNGEAYLADVYSKPELWFLVQEKYMKDLFHDSLGFVAAKMIGRIVGVAHVEDFESITDATRRAYCEHRALEFAKTLLKERRHFDTIEQITSAIQKIPS----
>HYPOheme
----------------------------------------------------------------------------MASGGGGFRALDEKGLVEYIKATPAIASRLGAHLDGLVVKEVGDGNLNFVYIILGPA-GSLVIKQALPYVRCVGESWPMTKERAYFEALALKEHGRLCPNNVPEVYHFDRTMSLTAMRYLEPPHIILRKGLIAGIEYPMLAEHMSEYMARTLFFTSLLYRSTTEHRQGVAEFCGNVELCRLTEQVVFSDPYRVSPHNRWTSPYLDNDAEAIREDDILKLEVAELKSMFCERAQALIHGDLHTGSVMATSDSTQVIDPEFAFYGPMGFDIGAFLGNLILAFFAQDGHADEVNDREAYKLWILRTIEDTWNLFQKKFISLWNEHKDGNGEAYLASIYNTPGLQLLVQEKYMKDLFHDTLGFGAAKMIRRIVGIAHVEDFESIADTSKRAYCERRALNLAKMLLKERRKFQTVGQIISTIQGLP-----
>CRYPlept
MSFHLHKIPLIFKSRKINELLCACLKTPQ---ENSVQFQCIRRRP-----SLPSPLLLPLSA---SGLSLISPEPAMAAAEGGFRAFDEKSLIEYIRATPAVSSRLGNNLEGLTVKEVGDGNLNFVYIVNSSSGDSVVIKQAIPYIRCIGESWPMTKERAYFEALTLREHGRLCAAHVPEVYHFDHPLSLIAMRYLEPPHIILRKGLISGIKYPLLAEHISEYMARTLFFTSLLYRSTSEHKREVANYCGNVELCRLTEQVVFSDPYKVSQYNRWTSPYLDHDAQAVREDDILKLEVAGLKSMFCERSQALIHGDLHTGSIMVTAESTQVIDPEFAFYGPMGFDVGAFLGNLILAYFSQDGHSENGKDRTEYKEWILKTIEETWNLFHKKFISLWNENKDGNGEAYLSDVYNTPQLLLLVQEKFMKDLFHDSLGFGAAKMIRRIVGVAHVEDFESIADAELRANCELRALKFAKMLLKQRRVFDSAEQITSAMQKIPH----
>CALAtsoo
MKA--------------------------------VQLHCITQSPLYPPESSSSVAFPFLPLYLP--SDISPEPRAMAVVDGGFRALDEKSLIEYIKATPAVSSLLGDDLEGLTIKEVGDGNLNFVYIVISSSGGSVVIKQAIPYIRCIGESWPMTRERAYFEALTLREHGRLCPAHVPEVYHFDRPLSLIAMRYLKPPHIILRKGLIAGIVYPLLAEHFSEYMARTLFFTSLLYRSTSEHKREVAEYCGNVELCRLTEQVVFSDPYKISQYNHWTSPYLDQDAESVREDNILKLEVAGLKSMFCERAQALIHGDLHTGSVMVTTESTQVIDPEFSFYGPMGFDIGALVGNFILAFFSQDGHADNGKDRTAYKQWILKTIEDTWNIFRKKFISLWTEHKDGNGEAYLGDVYKKPELWLIVQEKYMKDLFHDSLGFGAAKMIRRIVGVAHVEDFESINDAKRRAYCEHRALEFAKMILKERRNFDTIEQITSAIQNIPS----
>EPIDpuni
----------------------------------------------------------------------------MAVADGGFRAVDEKSLIDYIRATPAVSSLLGDDLEGLTVKEVGDGNLNLVYIVIGSSGGSLVIKQAIPYVRCIGEAWPMTKERAYFEALTLREHGRLSPAHVPEVYHFDRPLSLIAMRYLKPPHIILRKGLIAGIEYPFLAEHMSEYMARTLFFTSLLYRSTSEHKREVAEYCGNVELCRLTEQVVFSDPYKISQYNRWTSPYLDQDAESLREDDILKLAVAGLKSMFCERAQALIHGDLHTSSVMVTTESTQVIDPEFSFYGPMGFDIGAFVGNLILAFFSQDGHADYGKDRTAYKQWILKTIEDTWNSFRKKFISLWNDHKDGNGEAYIADVYKKPDLWLLVQEKYMEDLFHDSLGFGAAKMIRRIVGVAHVEDFELIADAKRRAYCEHRALEFAKMILKERRNFGTIEQITSAIQNIPTE---
>DENDchryso
----------------------------------------------------------------------------MALAEEGFRALDEKSLIEYIRATPAVSSLLGDDLEALTVKEVGDGNLNFVYIVISSSGGSLVIKQAIPFIRCIGESWPMTKERAYFEALTLREHGRLCPAHVPEVYHFDRPLSLIAMRYLKPPHIILRKGLIAGIEYPLLAEHISEYMARTLFFTSLLYRSTSEHKREVAEYCGNVELCRLTEQVVFSDPYKLSQYNHWTSPYLDQDAETVREDDILKLEVASLKSKFSERAQALIHGDLHTGSVMVTTDSTQVIDPEFAFYGPMGFDIGALVGNLILAFFSQDGHADNGKDRTAYKQWILKTIEDTWNLFHKKFISLWNEHKDGNGEAYLADVYKKPELWFLVQEKYIKDLFHDSLGFGAAKMIRRIVGVAHVEDFESIADAKKRAYCEHRALEFAKMILKERQRYDTIEQITSALQNIPS----
>LANAlana
--------------------------------------------------------------------------MAAAAEGGGFRALDEKFLVEYIKATPALSSQLGNQLDGLTIKEVGDGNLNFVFIVVSAA-GSLVVKQALPYVRCVGESWPMTKERAYFESRALKEHGHLCPNHVPEVYHFDRPMSLIAMRYLKPPHIILRKGLIAGIEYPMLSEHMSEFMAKTLFFTSLLHRTTSEHRRSVAEFCGNVELCRLTEQVVFSDPYKVSQYNRWTSPYLDRDAEAIREDDTLKLEVAVLKSMFCERAQALIHGDLHTGSVMVTSDSTQVIDPEFAFYGPMGFDIGAFLGNLILAFFAQDGHADQGNDREAYKQWILRTIEETWNLFQKKFISLWNEHKDGNGEAYLASIYTKPELQLLVQEKYMLDLFHDALGFGAAKMIRRIVGIAHVEDFESIVDASKRANCERRALDLAKMLLKERRRFQTIGEIISAIQDFSK----
>BORYspha
-----------------------------------------------------------------------------METAGGFKALDEKSLIEYIKATPSLCSQLGHPLEDLTIKEVGDGNLNFVYIIIGPS-GSLVVKQALPYIRCVGESWPMTKERAYFEALTLKEHGRLCPNHVPEVYHFDRRMSLIAMRYLKPPHIILRKGLIAGIEYPLLAEHMSDFMAKTLFFTSLLYLSTSQHRLAVAEYCGNVELCRLTEQVVFSDPYKVSQNNRWTSPYLDSDAKAIREDDTLKLEVAELKSMFCERAQALIHGDLHTGSVMVTSESTQVIDPEFAFYGPMGFDIGAYLGNLILAFFAQDGHADQKNDRQMYKQWILRTVEETWNLFQKKFISLWNENKDGNGDAYPVSIYNTPELQLLVQKKYMNDLFHDALGFGAAKMIRRIVGIAHVEDFESIPDASKRADCERRALDFAKMLLKERRRFGTISQILSAIQEVAMS---
>HEMIforr
----------------------------------------------------------------------------MAAVDGGFRALNENSLIDYIRATPAVSSHLGNDLEGLTVKEVGDGNLNFVYIVISSSGGSVVIKQAIPYIRCIGESWPMTKERAYFEALTLKAHGRLCTAHVPEVYHFDRNLSLIAMRYVEPPHIILRKGLIAGIEYPLLAEHMSEYMARTLFFTSLLYRSTSEHKREVANYCGNVELCRLTEQVVFSDPYKVSQYNRWTSPYLDHDAEIVREDDILKLEVAGLKSMFCERSQALIHGDLHTGSVMVTTESTQVIDPEFAFYGPMGFDIGAFVGNLILAFFSQDGHTDNGKDRTAYKEWILKTIEDTWNLFHEKFICLWNENRDGNGEAYLADVYKKPELVLLIQEKYMKDLFHDSLGFGAAKMIRRIVGVAHVEDFESIADANLRANCERQALEFAKRLMKERRHFDSIQQITSSLQKTPPL---
>GYMNodor
----------------------------------------------------------------------------MAEVDGGFRALDEKSLIDYIRATSAVSSRLGNDLEGLTVKEVGDGNLNFVYIVINPSGGSVVIKQAIPYIRCIGESWPMTKERAYFEALTLREHGRLCTAHVPKVYHFDRNLSLIAMRYVEPPHIILRKGLIAGIEYPLLAEHMSEYMARTLFFTSLLYRSTSEHKREVANYCGNVELCRLTEQVVFSDPYKVSQYNRWTSPYLDHDAEIVREDDILKLEVAGLKSMFCERSQALIHGDLHTGSVMVTTESTQVIDPEFAFYGPMGFDIGAFVGNLILAFFSQDGHTDDGKDRTAYKEWILKTIEDTWNLFHKKFICLWNENRDG-GEAYLADVYKKPELLLLVQGKYMKDLFHDSLGFGAAKMIRRIVGVAHVEDFESITDASLRAQCEHRALEFAKTLLKERRHFDSIQQIVSSLQNIPS----
>LECAnigr
----------------------------------------------------------------------------MALAEGGFRALDESSLRDYIKITPVLSSLLRNDLEDLTIKEVGDGNLNFVYIVISPSGGSLVIKQAIPYIRCIGESWPMTKERAYYEGLTLKEHGRLCPAHVPEVYHFDRPLSLIAMCYLKPPHIILRKGLIAGIEYPLLAEHLSEYMARTLFFTSLLYHSTADHKCEVAEYCGNVELCRLTEQVVFSDPYKASQYNRWTSPYLDDDVKAVREDDVLKLEVAGLKSMFCERAQALIHGDLHTGSVMVTTESTQVIDPEFSFYGPMGFDIGALLGNLILSFFSQDGHAGHGTGRDAYKQWILKTIEDTWNFFYKKFISFWNEHRDGNGEAYLLDIYKKPELWSLVQEKYMNDLFHDSLGFGAAKMIRRIVGVAHVEDFESIRDAKSRAYCEHLALEFAKLLLKERQRFNTIEEVIFAIKERS-----
>EPIPaphy
----------------------------------------------------------------------------MAEVDGEFRVLNEKSLVDYIKATPALSSLLGNDFEGLTVREVGDGNLNFVFIVISSLGGSFVIKQAIPYIRCIGESWPMTKERAYYEALTLREHGRLCPSHVPEVYHFDRPLSLIAMRYLKPPHIILRKGLIAGIEYPFLAEHMSEFMARTLFFTSLLYRSTSEHKREAAEYCGNVELCRLTEQVVFSDPYRNSQYNRWTSPFLDHDIEIVREDDILKVEVAGLKSMFCERAQALIHGDLHTGSVMVTAESTQVIDPEFAFYGPMGFDIGAFLGNLILAYFSQDGHGENGKDRSAYKQWILRTIGDTWNFFHQKFITLWNEHKEGNGEAYLSDVYQKPELWFIVQDKYVKDLFHDSLGFGAAKMIRRIVGVAHVEDFESITDAEQRARCERRALDFAKMVLKERRAFHSIEQIISVIESIP-----
>CALAcreb
----------------------------------------------------------------------------MAAVEGGFRALDEKSLIDYINSTPAISSRLGNNLEELTIKEVGDGNLNFVYIVISSSGDSVVIKQAVPYIRLIGESWPLAKERAYFEALTLREHGRLCGAHVPEVYHFDRSLSLIAMRYLKPPHIILRKGLISGIKYPLLAEHMSEYMARTLFFTSLLYRSTSEHKHEVANYCGNVELCRLTEQVVFSDPYKVSQYNRWTSPYLDHDAKEVHEDDILKLEVAGLKSMFCERSQALIHGDLHTGSVMVTTDSTQVIDPEFSFYGPMGFDIGAFLGNLILAYFSQDGHSDNGKDRSEYKEWILKTIEDTWNLFYKNFISLWNETKDGNGEAYLADIYNKPELLFLVQEKYLKDLFHDSLGFGAAKMIRRIVGVAHVEDFESINDAKSRAYCELRALKFAKMLLKERRHFDSVEQITSAIRNIPS----
>GALEfabe
----------------------MCGKPRRYVDRSPVLFQ-----------------FALLPP-EP---------RDMAAVEGGFRALDENSLIDYIRITPVLSSLLGNDLEDLTIKEVGDGNLNFVYIVISPSGGSLVIKQAIPYIRCIGESWPMTKERAYYEALTLKEHGRLCPAHVPEVYHFDRPLSLIAMRYLKPPHIILRKGLIAGIEYPLLAEHLSEYMARTLFFTSLLCRSTTDHKREVAEYCGNVELCRLTEQVVFSDPYKVSQYNHWTTPYLDDDAKAILEDDVLKLEVAGLKLMFCEKAQALVHGDFHTGSVMVTTESTQVIDPEFAFYGPMGFDIGALLGNLILAFFSQDGHAENGTNRDAYKQWILKTIEDTWSFFYKKFISLWNEHKDGNGEVYLFDIYKKPDLWLLAQKKYMNDLFHDSLGFGAAKMIRRIVGVAHVEDFESIRDAKQRAYCEHRALEFAKLLLKERRRFNKIEEIIAAIKESPC----
>THELangu
----------------------------------------------------------------------------MAAAEGGFRAFDEKSLVEYIRSTPAVSSRLGNDLEGLIVKEVGDGNLNFVYIVISSSGDSLVIKQAIPYVRCIGESWPMTKERAYFEALTLREQHHLCPANVPEVYHFDRPLSLIAMRYLEPPHIILRKGLIAGFKYPLLAEHMSEFMARTLFFTSLLYRSTSVHKSEVANYCGNVELCRLTEQVIFSDPYKISQYNRWTSPFLDHDAEAVREDYMLKLEVADLKSMFCERSQALIHGDLHTGSVMVTTESTQVIDPEFSFYGPMGFDIGAFLGNLILAFFSQDGHSDNGKDRMEYKNWILKTIEDTWNIFQKKFISLWNENKDGSGEAYLADVYNTPELLILVQEKYMKDLFHDSLGFGAAKMIRRIVGVAHVEDFESISDAKSRAYCELRALRFAKMLLKERRHFDSVEQITSAIKNIPP----
>EPIPhell
----------------------------------------------------------------------------MVAVDGGFRALDEKSLIEYIRVTPAISSLLGNDVDNLAVKEVGDGNLNFVYIVISSSGGSLVIKQAIPYVRFIGESWPMTKERAYFEALTLREHGRLCPDHVPEVYHFDRPLSLIAMRYLKPPHIILRKGLIAGIEYPLLAEHMSEYMARTLFFTSLLHRSTSEHKREVAEYCGNVELCRLTEQVVFSDPYKVSQFNRWTSPYLDHDAELVREDDILKLEVAGLKSMFCERAQALIHGDLHTSSVMVTRESTQVIDPEFAFYGPMGFDVGALMGNLILAFFSQDGHADNGQDRTAYKQWVIKTIEDTWNLFRKKFISFWNEHKGGNGEAYLADVYKKPELWFLVQEKYMKDLFHDSLGFGAAKMIRRIVGVAHVEDFESIADATRRAYCEHRALEFAKMILKERRHFDAIEQITSAIQKIPS----
>ANOEroxb
MVV-----P---KSSKRKK---RCVKIPQKR-------------------AVIAAQFSLLPI-----SPDLAGTQSMAAVDGGFRALDEKSLIEYIRATPAVSSRLGGDLEGLTVKEVGDGNLNFVYIVISSSGDSVVIKQAIPYIRCIGESWPMTKERAYFEALTLREHGRLCSAHVPEVYHFDQSLSLIAMCYLKPPHIILRKGLIAGTKYPLLAEHMSEYMARTLFFTSLLYRSTSEQKREVANYCGNVELCRLTEQVVFSDPYKVSEYNRWTSPYLDHDAETVREDDILKLEVASLKSMFCERSQALIHGDLHTGSVMVTTESTQVIDPEFAFYGPMGFDIGAFLGNLILAYFSQDGHRDNGKDRTAYKEWILMTLEDTWNLFHKKFISLWNENKDGNGEAYLADVYKKPELLFLAQEKYMKDLFHDSLGFGAAKMIRRIVGVAHVEDFESIIDAKLRAHCEHRALEFAKMVLKERRRFNSIQQIISAIQEISE----
>PAPHhirs
----------------------------------------------------------------------------MALADGEFRALDEKSLVEYVRATPAISSVLGNGLEDLTVKEVGDGNLNFVYIVLSSSGGSVVIKQAIPYIRCIGESWPMTKERAYYEALTLREHGRLCPAHVPEVYHFDKPLSLIAMQYLKPPHVILRKGLIAGIEYPLLAEHMSEYMARTLFFTSLLYRSTSEHKCAVAEYCRNFELCRLTEQVVFSDPYKVSQYNRWTSPYLDHDAEKIREDDILKLEVAELKSMFCERAQALIHGDLHTGSVMVTPESTQVIDPEFAFYGPMGFDIGALLGNLILAFFSQDGHADHGNDRTTFKEWILKTIKDTWNLFRKKFIFFWNEHKDGNGEAYLADIYKKPDLWFLVQEKYLKDLFHDSLGFGAAKMIRRIVGVAHVEDFESISDAERRAYCEHRALEFAKMLLKDRRQFVIIEDIILAIQNFPS----
>CORYacti
----------------------------------------------------------------------------MAAADGGFRAFDEKSLIEYIRTTPAVSSRLGNDLDGLTVKEVGDGNLNFVYIVISSSGDSVVIKQAIPYIRCIGESWPMTKERAYFEALTLREHGRLCAAHVPEVYHFDRPLSLIAMRYLEPPHIILRKGLIAGIKYPLLAEHMSEYMARTLFFTSLLYRSTSVHKREVANYCGNVELCRLTEQVVFSDPYKVSQYNRWTSPYLDHDAEAVREDNILKLEVAGLKSMFCGRSQALIHGDLHTGSVMVTTESTQVIDPEFAFYGPMGFDIGAFLGNLILAFFAQYGHSDNGKDRTEYKEWILKAIEDIWNLFHKKFISLWNENKDGNGEAYLADVYKTPQLLFLVQEKYMKDLFHDSLGFGAAKMIRRIVGVAHVEDFESITDAKLRANCELSALKFAKMLIKERRRFDSVEQIISAIQKFPS----
>CYMBensi
----------------------------------------------------------------------------MAAVNGEFRALDEKSLIEYIRATPSVSSLLGDDLEDLTVKEVGDGNLNFVYIVISSSGGSVVIKQAIPYVRCIGESWPMTKERAYFEALTLKEYGRLCPAHVPEVYHFDHPMSLIAMRYLKPPHIILRKGLIAGIEYPLLAEHMSEYMARTLFFTSLLYRSTLEHKREVAEYCGNVELCRLTEQVVFSDPYKISQYNRWTSPYLDQDAESVREDNILKLEVAGLKSMFCERTQALIHGDLHTGSVMVTTESTQVIDPEFSFYGPMGFDIGAFVGNLILAFFSQDGQADNGQDRIAYQQWILKTIEDTWNIFRKKFISLWNEHKDGNGEAYLADVYKKPDLWLIVQEKYMKDLFHDSLGFGAAKMIRRIVGVAHVEDFESIPDAKRRAYCEHRALEFAKLILKGRRSFDTIEQITSAIQNNPS----
>CYMBmann
----------------------------------------------------------------------------MAAVNREFRALDEKSLIEYIRATPAVSSLFGDDLEDLTVKEVGDGNLNFVYIVISSSGGSVVIKQAIPYVRCIGESWPMTKERAYFEALTLKEHGHLCPAHVPEVYHFDHPMSLIAMRYLKPPHIILRKGLIAGIEYPLLAEHMSEYMARTLFFTSLLYRSTLEHKREVAEYCGNVELCRLTEQVVFSDPYKISQYNRWTSPYLDQDAESVREDNILKLEVAGLKSMFCERAQALIHGDLHTGSVMVTTESTQVIDPEFSFYGPMGFDIGAFVGNLILAFFSQDGHADNGQDRIAYKQWILKTIEDTWNIFRKKFISLWSEHKDGNGEAYLADVYKKPDLWLVVQEKYMKDLFHDSLGFGAAKMIRRIVGVAHVEDFESIPDAKRRAYCEHRALEFAKLLLKERRSFDTIEQITAAIQNNPS----
>CHILsemi
----------------------------------------------------------------------------MATGEEEFRAFDEKSLIGYIRSTPAVSSRLGDDLEGLTIKEVGDGNLNLVYIVTSSSGDFLVIKQAIPYIRCIGESWPMTKERAYFEALTLREHGRLCPAHVPEVHHFDRRLSLIAMRYIEPPHIILRKGLIAGIKYPLLADHMSEYMARTLFFTSLLYRSTSEHKREVANYCGNVELCRLTEQVVFSDPYKISQYNRWTSPYLDHDAKAVREDDILKLEVAGLKSMFCERSQALIHGDLHTGSVMVTLESTQVIDPEFSFYGPMGFDIGAFLGNLILAFFSQDGHSDNGK---EYKNWILKTIEDTWNLFRKKFISLWNENKDGNGEAYLADIYNTPEVLVLVQEKYIKDLFHDSLGFGAAKMIRRIVGVAHVEDFESISDAKSRANCELRALRFARMLLKERRSFDTAEQITAAIQKIPP----
>NEUWmali
MAA-----------------------------------------------------------------------TAAEVADGGFRVLDAKSLIEYIRATPALSSQLGSDLEGLTVKEIGDGNLNFVYIVLSSS-GSFVLKQAIPYIRCIGESWPMTKERAYFEALALREHGRLCPAHVPEVYHFDRPLSLIAMRYLKPPHIILRKGLIAGIEYPLLAEHISEYMARTLFFTSLLYHSTLEHRREVAEYCGNVELCRLTEQVVFSDPYKVSQYNRWTSPYLDHDAEAVREDDILKLEVAGLKSMFCERGQALIHGDLHTGSVMVTTESTQVIDPEFAFYGPMGFDIGAFLGNLILAFFSQDGHADQGNDRSAYKQWILKTIDNAWNLFQKKFIFLWNENKDGNGEAYLKDIYKKPELWNLVQEKYMKDLFHDSLGFGAAKMIRRIVGVAHVEDFESIPDAQRRATCERRALEFAKMLLKERHRFYKIEQVVSAIQEIPS----
>GASTelat
----------------------------------------------------------------------------MAEADGGFRALDEKSLIEYIRSTPAVSSRLGNGFENLTVQEVGDGNLNFVYIVTSASGSSLVIKQAIPYVRCIGESWPLTKDRAYFEALTLKEHGRLCPTNVPEVYHFDRSLSLIAMRYLKPPHIILRKGLIAGIEYPLLAEHMSEYMARTLFFTSLLYRSTFEHKHEVADYCGNVELCRLTEQVVFSDPYKISQYSHWTTPYLDRDAESVREDDILKLEVAGLKSMFCERVQALIHGDLHTGSIMVTTDSTQVIDPEFSFYGPMGFDIGALLGNLILAFFSQDGHADTGKDRTAYKQWILKTIEDTWNLFRVKFISFWNEHKDGNGEAYLIDIYKRPELWVIVQKEYMKNLFHDSLGFGAAKMIRRIVGVAHVEDFESIADPERRARCERCALEFAKMILKERRRFDDIKQIVSAIQNTIPLS--
>RIMAelli
----------------------------------------------------------------------------MAAGEEGFSAFDEKSLIGYIRSTPAVSSRLGNDLEGLTIKEVGDGNLNFVYIVISSSGDSLVIKQAIPYIRCIGESWPMTKERAYFEALTLREHGRLCPAHVPEVYHFDRTLSLIAMRYLEPPHIILRKGLVAGIKYPLLAEHISEYMARTLFFTSLLYRSTFEHKREVANYCGNVELCRLTEQVVFSDPYKISQYNRWTSPYLDHDAEAVREDDILKLEVAGLKSMFCERSQALIHGDLHTGSVMVTSESTQVIDPEFSFYGPMGFDIGAFLGNLILAFFSQDGHSDNGKDHTEYKKWILKTIEDTWNLFHKKFISLWNENKDGSGEAYLADVYNTPELLFLVQEKYMKDLFHDSLGFGAAKMIRRIVGVAHVEDFESISDAKSRANCELRALRFARMLLKERRNFDSAEQITSAIQKIPP----
>CEPHdama
----------------------------------------------------------------------------MAAVDGGFRALDEKSLIEYIKATPAISSLLVNDLDNLTVKEVGDGNLNFVYIVISSSGGSLVIKQAIPYIRCIGESWPMTKERAYFEALTLREHGRLCPAHVPEVYHFDRPLSLIAMRYLKPPHIILRKGLIAGIEYPLLAEHMSEFMARTLFFTSLLYRSTSEHKREVAEYCGNVELCRLTEQVVFSDPYKVSQFNRWTSPYLDHDAEIVREDDILKLEVAGLKSMFCERAQALIHGDLHTGSVMVTTGSTQVIDPEFAFYGPMGFDIGALVGNLILAFFSQDGHADNGNDRTVYKQWIIKTIEDTWNLFCKKFISFWNEHKGGNGEAYLADVYSKPELWFLVQEKYMKDLFHDSLGFGAAKMIRRIVGVAHVEDFESIADAERRAYCEHRALEFAKMILKERRHFDTIEQITSAILKIPS----
>GYMNdens
MR--------------------------QNSATNLVQFHCIRRAI-SFP---FSAAFAFCSL-----FTFCAGTQVMAEVDGGFRALDEKSLIDYIRATSAVSSRLGNDLEGLTVKEVGDGNLNFVYIVINSSGGSVVIKQAIPYIRCIGESWPMTKERAYFEALTLREHGRLCTAHVPEVYHFDRNLSLIAMRYVEPPHIILRKGLIAGMEYPLLAEHMSEYMARTLFFTSLLYRSTSEHKREVANYCGNVELCRLTEQVVFSDPYKVSQYNRWTSPYLDHDAEIVREDDILKLEVAGLKSMFCERSQALIHGDLHTGSVMVTTESTQVIDPEFAFYGPMGFDIGAFVGNLILAFFSQDGHTDDGKDRTAYKEWILKTIEDTWNLFHKKFICLWNENRDG-GEAYLADVYKKPELLLLVQRKYMKDLFHDSLGFGAAKMIRRIVGVAHVEDFESITDASLRAQCEHRALEFAKTLLKERRHFDSIQQIVSSLQNIPS----
>DRAKelas
-----------------------------------------------------------------------------MAAEEGFTAFDEKSLIGYIRSTPAVSSQLGDDLEGLTVNEVGDGNLNLVYIVTSSSGGFLVIKQAIPYIRCIGESWPMTKERAYFEALTLREHGRLSPAHVPEVYHFDRRLSLIAMRYIEPPHIILRKGLIAGIKYPLLAEHMSEYMARTLFFTSLLYRSTSEHKCEVANYCGNVELCRLTEQVVFSDPYKISQYNRWTSPYLDHDAKEVREDDNLKLEVAGLKAMFCERSQALIHGDLHTGSVMVTLESTQVIDPEFSFYGPMGFDIGAFLGNLILAFFSQDGHSDNGTDRTEYKKWILKTIEDTWNLVRQKFISLWNENKDGKGEAYLADIYNTPELLVLVQEKYIKDLFHDSLGFGAAKMIRRIVGVAHVEDFESITDAKSRANCEIRALRFARMLLKERRNFDTAEQITSAIQKSLRDSVI
>MICRparv
----------------------------------------------------------------------------MAAEEGGFRALDEKSLIEYIRATPAVSSRLGNDLEGLTIKEVGDGNLNYVYIVISSSGDSVVIKQAIPYIRCIGESWPMTKERAYFEASTLREHGRLCPTHVPEVYHFDRPLSLIAMRYLEPPHIILRKGLIAGIKYPLLAEHMSEYMSRTLFFTSLLYRSTSEHKREVANYCGNVELCRLTERVVFSDPYKVSQYNHWTSPYLDHDAEAVREDDILKLEVAGLKSMFCERSQALIHGDLHTGSVMVTTESTQVIDPEFAFYGPMGYDIGAFLGNLILAFFSQDGHSDNEKDRTEYKEWILKTIEDTWNLFHKKFISLWNENKDGNGEAYLADVYKTPELLFLVQEKYVKDLFHDSLGFGAAKMIRRIVGVAHVEDFESITDAKLRAYCELRALNFAKMLLKERRGFDTVEQITSALQKIPS----
>ORCHital
----------------------------------------------------------------------------MAEVDGSFRALDEKSLVDYIRATPAVSSRLGNGLECLTVKEVGDGNLNFVYIVINSSGGSVVIKQAIPYIRCIGESWPMTKERAYFEALTLREHGRLCTAHVPEVYHFDRNLSLIAMRYVEPPHIILRKGLIAGIEYPLLAEHMSEYMARTLFFTSLLYRSTSEHKREVANYCGNVELCRLTEQVVFSDPYKVSQYNRWTSPYLDHDAEIVREDDMLKLEVAGLKSMFCERSQALIHGDLHTGSVMVTAESTQIIDPEFAFYGPMGFDIGAFVGNLILAFFSQDGHTDNGKDRTAYKVWILKTIEHTWNLFHKKFICLWNENRDG-GEAYLADVYNKPELLLLVQRNYMKDLFHDSLGFGAAKMIRRIVGVAHVEDFESIPGASLRAQCEHRALEFAKMLLKERRRFDSIQQIVSSLQNIPS----
>EPIDfulg
----------------------------------------------------------------------------MVVAEGGFRALDEKSLIDYIRATPAVSSLLGDDLEGLTIKEVGDGNLNLVYIVIGSSGGSLVIKQAIPYVRCIGEAWPMTKERAYFEALTLREHGRLCPAHVPEVYHFDRPLSLIAMRYLKPPHIILRKGLIAGIEYPFLAEHMSEYMARTLFFTSLLYRSTSEHKREVAEYCGNVELCRLTEQVVFSDPYKISQYNHWTSPYLDQDAESLREDDILKLAVAGLKSMFCERAQALIHGDLHTSSVMVTTESTQVIDPEFSFYGPMGFDIGAFVGNLILAFFSQDGHADYGKDRTAYKQWILKTIEDTWNSFRKKFISLWNEHKDGNGEAYLADIYKKPDLWLLVQEKYMEDLFHDSLGFGAAKMIRRIVGVAHVEDFELIADAKRRAYCEHRALEFAKMILKERRNFGTIEQITSAIQNIPTE---
>VANIshen
MS-----------------RFIACAK------RFPRTFY-----------------LPITHS-APVLSSSGWKLRAMAVVEGGFRVLDEKSLIEYIRITPVLSSLLGNDHEDLTIKEVGDGNLNFVYIVTSPSGGSFVIKQAIPYIRCIGESWPMTKERAYFEALTLKEHGRLCPDHVPEVYHFDRPLSLIAMRYLKPPHIILRKGLIAGIEYPLLAEHLSEYMARTLFFTSLLYHSTTEHKREVAEYCGNVDLCRLTEQVVFSDPYKVSQYNHWTSPYLDDDAEAIREDDELKVEVASLKSMFCERAQALIHGDLHTGSVMVTTESTQVIDPEFAFYGPMGFDIGALLGNLILAFFSQDGHAGNEIDRDAYKQWILKTIEDIWNFFYRKFISLWNEHRNGNGEAYLFDIYNKPELWLLVQKKYMKDLLHDSLGFGAAKMIRRIVGVAHVEDFESITDAKRRAHCEHRALEFAKLLLKERRRFNTIAEIIVAIKESPSY---
>ANOEemei
MVVWNYKWP---KSPKRKE---RSVKFPQKR-------------------AVIAAQFSLLPI-----SPHLAGTQSMAGMDGGFRALDEKSLIEYIRATPAVSSRLGGDLEGLTVKEVGDGNLNFVYIVISSSGDSVVIKQAIPYIRCIGESWPMTKERAYFEALTLREHGRLCAAHVPEVYHFDHSLSLIAMCYLKPPHIILRKGLIAGTKYPLLAEHMSEYMARTLFFTSLLYRSTSEQKREVANYCGNVELCRLTEQVVFSDPYKVSEYNRWTSPYLDHDAETVREDDILKLEVASLKSMFCERSQALIHGDLHTGSVMVTTESTQVIDPEFAFYGPMGFDIGAFLGNLILAYFSQDGHRDNGKDRTAYKEWILMTLEDTWNLFHKKFISLWNENKDGNGEAYLADVYKKPELLFLAQEKYMKDLFHDSLGFGAAKMIRRIVGVAHVEDFESIIDAKLRAHCEHRALEFAKMVLKERRRFNSIQQIISAIQEISE----
>GOODpube
----------------------------------------------------------------------------MEAVDGGFRALDEKSLIEYIRATPAVSSLLGGDLEGLTVKEVGDGNLNFVYIVISSSGGSVVIKQAIPYIRCIGESWPMTRERAYFEALTLREHGRLCAAHVPEVYHFDRSLSLIAMRYLKPPHIILRKGLIAGIEYPLLAEHMSEYMAKTLFFTSLLYRSTFEQKCEVANYCGNVELCRLTEQVVFSDPYKVSEYNRWTSPYLDHDAETVREDDILKLEVAGLKSMFCERSQALIHGDLHTGSIMVTTESTQVIDPEFAFYGPMGFDIGAFLGNLILAFFSQDGHRDNGKDRTAYKEWILMTLEDTWNLFHKKFISLWNENKDGNGEAYLADVYQKPELLFLAQEKYMKDLFHDSLGFGATKMIRRIVGVAHVEDFESITDAKLRAQCEHLALEFAKMVLKERRQFNSIQQIISAIQKISA----
>VANIplan
----------------------------------------------------------------------------MAVVEGGFRALDEKSLIEYIRTTPVLSSLLGNDPEDLTIKEVGDGNLNFVYIVTSPSGGSFVIKQAVPYIRCIGESWPMTKERAYYEALTLKEHGRLCPAHVPEVYHFDRPLSLIAMRYLKPPHIILRKGLIVGIEYPLLAEHLSEYMARTLFFTSLLYHSTTDHKREVAEYCGNVDLCRLTEQVVFSDPYKVSQYNHWTSPYLDDDAEAIREDDELKVEVAGLKSMFCERAQALIHGDLHTGSIMVTTESTQVIDPEFAFYGPMGFDIGALLGNLILAFFSQDGHAGNEIDRDAYKQWILKTIEDIWNFFYRKFISFWNEHKNGKGEAYLFDIYKKPELWLLVQKKYMKDLFHDSLGFGAAKMIRRIVGVAHVEDFESITDAKRRAYCEHRALEFAKLLLKERRRFNTIEEIIVAIKESPSKRL-
>ERYCcris
----------------------------------------------------------------------------MAVVDGGFRVLDEKSLLEYIRDTPAVSVLLGDDLEGLTIKEVGDGNLNFVYIVISSSGGSVVIKQAIPYVRCIGESWPMTKERAYFEALTLKEHGRLCPAHVPEVYHFDRPLSLIAMHYLKPPHIILRKGLIAGIEYPLLSEHMSEYMARTLFFTSLLFRSTLDHKRQVAEYCGNIELCRLTEQVVFSDPYKISQYNRWTSPYLDQDAESVREDDILKLEVAGLKSMFCERGHALIHGDLHTGSVMVTAESTQVIDPEFAFYGPMGFDIGAFVGNLILAFFSQDGHADNGKDRKSYKQWILKTIEDTWNNFHKKFISFWNEHKDGNGEAYLADIYKSPDLWLLVQEKYMKDLFHDSLGFGAAKMIRRIVGVAHVEDFESIPDAKRRAFCEHRALEFAKMILKERRNFDTIEQITSAIQNVPS----
>ERYCpuss
----------------------------------------------------------------------------MAMEDAGFRVLDEKSLIEYIRDTPSVSVLLGDDLEGLTIKEVGDGNLNFVYIVISSSGGSVVIKQAIPYVRCIGESWSMTKERAYFEALTLKEHGRLCPAHVPEVYHFDRTLSLIAMRYLKPPHIILRKGLIAGIEYPLLAEHMSEYMARTLFFTSLLFRSTLDHKRQVAEYCGNIELCRLTEQVVFSDPYKISQYNRWTSPYLDQDAESVREDDILKLEVAGLKSMFCERSQALIHGDLHTGSVMVTAESTQVIDPEFAFYGPMGFDIGAFVGNLILAFFSQDGHADNGKDRNSYKQWILKTIEDTWNNFHKKFISFWNEHRDGNGEAYLADVYKSPDLWLLVQEKYMKDLFHDTLGFGAAKMIRRIVGVAHVEDFESIPDAKTRAYCEHRALEFAKMILKERRNFYTIEQIISAIQNVPP----
>PHAItank
----------------------------------------------------------------------------MAVVDGGFRALDEKSLIEYIRTTPAVSSLLGDDLEGLTIKEVGDGNLNFVYIVISSSGGSVVIKQAIPYIRCIGESWPMTRERAYFEALTLRENGRLCPAHVPEVYHFDRPLSLIAMRYLKPPHIILRKGLIAGIVYPLLAEHMSEYMARTLFFTSLLYRSTSEHKREVAEYCGNAELCRLTEQVVFSDPYKISQYNHWTSPYLDQDAESLREDNILKLEVAGLKSMFCERAQALIHGDLHTGSIMVTTESTQVIDPEFSFYGPMGFDIGAFVGNLILAFFSQDGHADNGKDRKAYKQWILKTIEDVWNIFCKKFISLWNEHKDGNGEAYLADVYKKPKLWLIVQEKYMTDLFHDSLGFGAAKMIRRIVGVAHVEDFESITDAKIRAYCEHRALEFAKMILKKKAKF-------------------
>APOSshen
MA--------------------------------------------------------------------------ATAADGGFRVLDRNSLIDYIRATPALSSQLGSKLEGLSVKEVGDGNLNYVYIIVSSS-GSLVLKQAIPYIRCIGESWPMTKERAYFEALALKEHGRLCPTHVPEVYHFDRPLSLIAMRYLKPPHIILRKGLIAGIVYPLLAEHMSEYMARTLFFTSLLYHSTLEHRREVAEYCGNVELCRLTEQVVFSDPYKVSQYNHWTSPYLDHNAEAVREDDILKLEVAGLKSMFCERTQALVHGDLHTGSVMVTTESTQVIDPEFAFYGPMGFDIGAFLGNLILAFFSQDGHADQGNDRSAYKQWILKTIGDVWNLFQKKFITLWNENKDGNGEAYLKDIYKKPELWNLVQEKYIKDLFHDSLGFGAAKMIRRIVGVAHVEDFESIPDARRRATCERRALEFAKSLLKERRRFDKIEQVVSAIQEIPT----
>BLETstri
---------------------------------------------------------------------------MAAAADGGFRALDEKSLIEYIKATPAVSSWLGNDLEGLTIKEVGDGNLNFVFIVISSSGGSLVIKQAIPYIRCIGESWPMTKERAYFEALTLREHGRLCPTHVPEVYHFDRPLSLIAMRYLKPPHIILRKGLIAGIEYPLLAEHMSEYMARTLFFTSLLYHSTLEHKREVAEYCGNVELCRLTEQVVFSDPYKISQYNRWTSPYLDQDAETVREDDILKLEVAGLKSMFCERAQALIHGDLHTGSVMVTTESTQVIDPEFAFYGPMGFDIGALVGNLILAFFSQDGHADNGKDRTAYKQWILKTIEDTWNLFSKKFISLWNEHKDGNGEAYLADVYKKPELWFIVQEKYMKDLFQDSLGFGAAKMIRRIVGVAHVEDFESIADAKRRAYCEHRALEFAKMILKERRHFDAIEQIISAIQNIPS----
>HABEpant
----------------------------------------------------------------------------MAEVDGGFRALDEKSLIDYIRATPAVSSRLGNDLEGLTVKEVGDGNLNFVYIVISSSGGSVVIKQAIPYIRCIGESWPMTKERAYFEAITLREHGHLCTAHVPEVYHFDRNLSLIAMRYVEPPHIILRKGLIAGIEYPLLSEHMSEYMARTLFFTSLLYRSTTEHKREVANYCGNVELCRLTEQVVFSDPYKVSQYNRWTSPYLDHDAETVREDDILKLEVAGLKSMFCERSQALIHGDLHTGSVMVTTESTQVIDPEFAFYGPMGLDVGAFLGNLILAFFSQDGHEDTEKDRTTYKEWILKTIEDTWNLFHKKFICLWKDNRDGNGEAYLADVYKKPELLLLVQEKYMKDLFHDSLGFGASKMIRRIVGVAHVEDFESITDANLRAQCERRALQFAKTLLKERRNFDSIQQIISSLQNIPSK---
>EPIPpurp
----------------------------------------------------------------------------MAAVDGGFRALDGKSLIEYIRVTPAISSLLGNDVDNLAVKEVGDGNLNFVYIVISSSGGSLVIKQAIPYVRCIGESWPLTKERAYFEALTLREHGRLCPDHVPEVYHFDRPLSLIAMRYLKPPHIILRKGLIAGIEYPLLAEHMSEYMARTLFFTSLLHRSTSEHKREVAEYCGNVELCRLTEQVVFSDPYKVSQFNRWTSPYLDHDAELVREDDILKLEVAGLKSMFCERAQALIHGDLHTGSVMVTRESTQVIDPEFAFYGPMGFDVGALMGNLILAFFSQDGHADNGQDRTAYKQWIIKTIEDTWNLFRKKFISFWNEHKGGNGEAYLADVYKKPELWFLVQEKYMKDLFHDSLGFGAAKMIRRIVGVAHVEDFESIADATRRAYCEHRALEFAKMILKERRHFDAIEQITSAIQKIPS----
>DENDnobi
----------------------------------------------------------------------------MAVADGGFRALDEKSLIEYIRATPALSSLLGDDLGALTVKEVGDGNLNFVYIVISSSGGSIVIKQAIPYIRCIGESWPMTKERAYFEALTLREHGRLCPAHVPEVYHFDRPLSLIAMRYLKPPHIILRKGLIAGIEYPLLAEHMSEYMARTLFFTSLLYRSTSEHKREVAEYCGNVELCRLTEQVVFSDPYKISQYNHWTSPYLDQDAETVREDDILKLEVAGLKSMFCERAQALIHGDLHTGSVMVTTDSTQVIDPEFAFYGPMGFDIGALVGNLILAFFSQDGHSDNGKDRKVYKQWILKTIEDTWNLFHKKFISLWNEHKDGNGEAYLADVYKKPELWFLVQEKYIKDLFHDSLGFGAAKMIRRIVGVAHVEDFESITDAKRRAYCEHRALEFAKMILKERQRYNTIEQITSALQNIPS----
>PHRAlind
----------------------------------------------------------------------------MASADGGFRALDEKSLVEYIRATPAISSQLGNNLDGLSVKEVGDGNLNFVYIVISSSGGSVVIKQAIPYIRCIGESWPMTKERAYYEALTLREHGRLCPDHVPEVYHFDQPLSLIAMEYLKPPHIILRKGLIAGIEYPLLAEHMSEFMARTLFFTSLLYRSTSEHKCAVAEYCRNFELCRLTEQVVFSDPYKVSQYNHWTSPYLDHDAEKIREDDILKLEVADLKSMFCERAQALIHGDLHTGSIMVTSESTQVIDPEFAFYGPMGFDIGALLGNLILAFFSQDGHADQGHDRTTFKQWILKTIKDTWNLFRNKFISFWNEHKDGNGEAYLAAIYNNPDLWFLVQEKYLKDLFHDSLGFGAAKMIRRIVGVAHVEDFESISDAERRAYCERRALEFAKMLLKERRQFVTIEQIVLAIQNIPS----
>CYPRflav
----------------------------------------------------------------------------MASTDGGFRALDEKSLVEYIRATPAISSQLGSDLDDLTVKEVGDGNLNFVYIVISSSGGSIVIKQAIPYIRCIGESWPMTKERAYYEALTLREHGRLCPAHVPEVYHFDKPLSLIAMRYLKPPHIILRKGLIAGIEYPLLAEHISEYMARTLFFTSLLYRSTSEHKCAVAEYCKNFELCRLTEQVVFSDPYKVSQYNRWTSPYLDHDAEKTREDDILKLEVADLKSMFCERAQALIHGDLHTGSIMVTSESTQVIDPEFSFYGPMGFDIGALLGNLILAFFSQDGHADHGNDRTTYKQWILKTIEDTWNLFRKKFISFWNEHKEGNGEAYLADIYKKPELWFLVQEKYLKDLFHDSLGFGAAKMIRRIVGVAHVEDFESISNAERRAYCEHRALEFAKMLLKERRQFGTIEQIISAIQNIHS----
>PAPHconc
----------------------------------------------------------------------------MASADGGFRALDEKSLIEYVRATPAISSLLGNDLKDLTVKEVGDGNLNFVYIVISSSGGSVVIKQAIPYIRCIGESWPMTKERAYYEALTLREHGRLCPAHVPEVYHFDKPLSLIAMQYLKPPHVILRKGLIAGIEYPLLAEHMSEYMARTLFFTSLLYRSTSEHKCAVAEYCRNFELCRLTEQVVFSDPYMVSQYNRWTSPYLDHDAEKIREDDILKLEVADLKSMFCERAQALIHGDLHTGSVMVTSESTQVIDPEFAFYGPMGFDIGALLGNLILAFFSQDGHADHGNDRTTFKQWILKTIKDTWNLFRKKFIFFWNEHKDGNGEAYLADIYKKPDLWLLVQEKYLKDLFHDSLGFGAAKMIRRIVGVAHVEDFESISDVERRAYCEHRALEFAKMLLKDRRQFVKIEEVILAIQNIPS----
>CREMappe
----------------------------------------------------------------------------MAVADEGFRALDEKSLIEYIGATPAISSLLGDDLEGLTVKEVGDGNLNFVFIVSSSSGGSLVIKQAIPYIRCIGESWPMTKERAYFEALTLKEHGRLCPTHVPEVYHFDRPLSLIAMRYLKPPHIILRKGFIAGIEYPFLAEHMSEYMARTLFFTSLLYRSTFEHKQQVAEYCGNVELCRLTEQVVFSDPYKISQYNHWTSPYLDQDAESVREDKVLKLEVAGLKSMFCERAQALIHGDLHTGSIMVTTESTQVIDPEFSFYGPMGFDIGALVGNLILAFFSQDGHADNGKDRTAYKRWILKTIEETWNIFREKFISLWNEHRDGNGEAYLADVYEKPDLWLLVQDKYMNNLFHDSLGFGAAKMIRRIVGVAHVEDFESITDAKRRAYCERRALEFAKMVLKERRNFDTIEQITSAIQNIPS----
>MEXIxero
----------------------------------------------------------------------------MASADGGFRVLDEKSLVEYIRATPAISSQLGNDLEDLTVKEVGDGNLNFVYIVISSSGGSVVIKQAIPYIRCIGESWPMTKERAYYEALTLREHGRLCPDHVPEVYYFDQQLCLTAMQYLKPPHIILRKGLVAGIEYPLLAEHMSEYMARTLFFTSLLYRSTSEHKCAVAEYCRNFELCRLTEQVVFSDPYKVSQYNRWTSPYLDHDAEKIREDDILKLEVADLKSMFCERAQALIHGDLHTGSVMVTSESTQVIDPEFAFYGPMGFDIGAFLGNLILAFFSQDGHGNHGNDRTKYKQWILETIKDTWNLFRKKFVSFWNEHKDGNGEAYLADIYKKSDLWFLVQEKYLKDLFHDSLGFGAAKMIRRIVGVAHVEDFESIGDAERRAYCEHRALEFARMLMKERRQFVAIEEIIMAIQSIPS----
>CALAsini
----------------------------------------------------------------------------MAVVEGGFSALDEKSLIEYIRATPAISSLLGDDLEGLTIKEVGDGNLNFVYIVISSSGGSVVIKQAIPYIRCIGESWPMTRERAYFEASTLREHGRLCPAHVPEVYHFDRPLSLIAMRYVKPPHIILRKGLIAGIVYPLLAEHMSEYMARTLFFTSLLYRSTSEHKREVAEYCGNVELCRLTEQVVFSDPYKISQYNHWTSPYLDQDAESVREDNILKLEVAGLKCMFCERAQALIHGDLHTGSVMVTTESTQVIDPEFAFYGPMGFDIGAFVGNLILAFFSQDGHADNGKDREAYKQWILKTIEDTWNIFCNKFISLWNEHKDGNGEAYLADVYKNPKLWLIVQEKYITDLFHDSLGFGAAKMIRRIVGVAHVEDFESITDAKRRAYCEHRALEFAKMILKERRNFDTIEQITSAIQNIPS----
>CHILtrap
----------------------------------------------------------------------------MAAGEEEFRAFDEKSLIGYIRSTPAVSSRLGGDLEGLTIKEVGDGNLNLVYIVTSSSGDFLVIKQAIPYIRCIGESWPMTKERAYFEALTLREHGRLCPAHVPEVHHFDRHLSLIAMRYIEPPHIILRKGLIAGIKYPLLADHMSEYMARTLFFTSLLYRSTSEHKREVANYCGNVELCRLTEQVVFSDPYKISQYNRWTSPYLDHDAKAVREDDILKLEVAGLKSMFCERSQALIHGDLHTGSVMVTLESTQVIDPEFSFYGPMGFDIGAFLGNLILAFFSRDGHSDNGN---EYKNWILKTIEDTWNLFRKKFISLWNENKDGNGEAYLADIYNTPELLVLVQEKYMKDLFHDSLGFGAAKMIRRIVGVAHVEDFESISDAKSRANCELCALRFARMLLKERRSFDTAEQITAAIQKTPP----
>HABElong
----------------------------------------------------------------------------MAEVDGGFRALDEKSLIDYIRATPAVSSRLGNDLEGLTVKEVGDGNLNFVYIVISSSGGSVVIKQAIPYIRCIGESWPMTKERAYFEAITLREHGHLCTAHVPEVYHFDRNLSLIAMRYVEPPHIILRKGLIAGIEYPLLSEHMSEYMARTLFFTSLLYRSTTEHKREVANYCGNVELCRLTEQVVFSDPYKVSQYNRWTSPYLDHDAETVREDDILKLEVAGLKSMFCERSQALIHGDLHTGSVMVTTESTQVIDPEFAFYGPMGLDVGAFLGNLILAFFSQDGHEDTEKDRTTYKEWILKTIEDTWNLFHKKFICLWKDNRDGNGEAYLADVYKKPELLLLVQEKYMKDLFHDSLGFGASKMIRRIVGVAHVEDFESITDANLRAQCERRALQFAKTLLKERRNFDSIQQIISSLQNIPSK---
>OPHRsphe
----------------------------------------------------------------------------MAEVEGGFRALDEKSLIDYIRATPAVSSRLGNDLEGLTVNEVGDGNLNFVYIVNNSSGDSVIIKQAIPYVRCIGESWPMTKERAYFEALTLREHGRLCTAHVPDVYHFDRNLSLIAMRYLEPPHIILRKGLIAGIEYSLLAEHMSEYMARTLFFTSLLYRSTSKHRSEVANYCGNVELCRLTEQVVFSDPYKVSQYNRWTSPYLDHDAEMVREDDILKLEVAGLKSMFCERSQALLHGDLHTGSVMVTTESTQVIDPEFAFYGPMGFDIGAFVGNLILAFFSQDGHTDNEKDRAAYKEWILKTIEDVWNLFHEKFICLWNENRDG-GEAYLADVYKKPELLLLVQEKYMKDLFHDSLGFGAAKMIRRIVGVAHVEDFESITDASLRAQCEHRALEFAKMLLKERRHFDSIQQIKFSLQNIP-----
>CALAplic
----------------------------------------------------------------------------MAAVEGGFRALDEKSLIDYINSTPAISSRLGNNLEELTIKEVGDGNLNFVYIVISSSGDSVVIKQAVPYIRLIGESWPLAKERAYFEALTLREHGRLCGAHVPEVYHFDRSLSLIAMRYLKPPHIILRKGLISGIKYPLLAEHMSEYMARTLFFTSLLYRSTSEHKHEVANYCGNVELCRLTEQVVFSDPYKVSQYNRWTSPYLDHDAKEVHEDDILKLEVAGLKSMFCERSQALIHGDLHTGSVMVTTDSTQVIDPEFSFYGPMGFDIGAFLGNLILAYFSQDGHSDNGKDRSEYKEWILKTIEDTWNLFYKNFISLWNENKDGNGEAYLADIYNKPELLFLVQEKYLKDLFHDSLGFGAAKMIRRIVGVAHVEDFESINDAKSRAYCELRALKFAKMLLKERRHFDSVEQITSAIRNIPS----
>OPHRgarg
----------------------------------------------------------------------------MAEVEGGFRALDEKSLIDYIRATPAVSSRLGNDLEGLTVNEVGDGNLNFVYIVNNSSGDSVIIKQAIPYVRCIGESWPMTKERAYFEALTLREHGRLCTAHVPDVYHFDRNLSLIAMRYLEPPHIILRKGLIAGIEYSLLAEHMSEYMARTLFFTSLLYRSTSKHRSEVANYCGNVELCRLTEQVVFSDPYKVSQYNRWTSPYLDHDAEMVREDDILKLEVAGLKSMFCERSQALLHGDLHTGSVMVTTESTQVIDPEFAFYGPMGFDIGAFVGNLILAFFSQDGHTDNEKDRAAYKEWILKTIEDVWNLFHEKFICLWNENRDG-GEAYLADVYKKPELLLLVQEKYMKDLFHDSLGFGAAKMIRRIVGVAHVEDFESITDASLRAQCEHRALEFAKMLLKERRHFDSIQQIKFSLQNIP-----
>PHALmode
MAGPLKDCPLIAGPIK------PTMRAPNTTKTRPVSLHHITISTFHFPLSLPESGFLALSHLLPSYSACSPEPRALAMVDEGFRALDEKSLIEYIRATPAVFSLLGNDLEGLTVKEVGDGNLNFVYIVISSSGGSAVIKQAIPYIRCIGESWPMTKERAYFEALTLREHGRLCPSHVPEVYHFDQPLSLIAMRYLEPPHIILRKGLIAGIEYPLLAEHMSEYMARTLFFTSLLYRSTFEHKVEVAKYCGNVELCRLTEQVVFSDPYKISQYNHWTSPYLDQGAETVREDDILKLEVAGLKSMFCERAQALIHGDLHTGSVMVTTESTQVIDPEFAFYGPMGFDIGAFVGNLILAFFSQDGHADNGKDRTAYKEWLLKTIKDTWNLFHKKFISFWNEHKDGNGEAYLADIYKKPDFWFIVQEKYMKDLFHDTLGFGAAKMIRRIVGVAHVEDFESITDAKTRADCEHRALEFAKMILIERRRFDTIEQVISAIGNIPS----
>APOSodor
MA--------------------------------------------------------------------------ATAADGGFRVLDQNSLIDYIRATPALSSQLGSELEGLSVKEVGDGNLNYVYIIVSSS-GSLVLKQAIPYIRCIGESWPMTKERAYFEALALKEQGRLCPTHVPEVYHFDRPLSLIAMRYLKPPHIILRKGLIAGIVYPLLAEHMSEYMARTLFFTSLLYHSTLEHRREVAEYCGNVELCRLTEQVVFSDPYKVSQYNHWTSPYLDHDAEAVREDDILKLEVAGLKSMFCERTQALVHGDLHTGSVMVTTESTQVIDPEFAFYGPMGFDIGAFLGNLILAFFSQDGHADQGNDRSAYKQWILKTTGDVWNLFQKKFITLWNENKDGNGEAYLKDIYKKPELWNLVQEKYIKDLFHDSLGFGAAKMIRRIVGVAHVEDFESIPDAQRRATCERRALEFAKSLLKERHRFDKIEQVVSAIQEIPT----
>DIURorie
----------------------------------------------------------------------------MAAAEGGFRPLDVKALIEYIRTTPAVSSRLGDDLEGITVKEVGDGNLNFVYIVISSSGDSVVIKQAIPYIRCIGESWPMTKERAYFEALTLKEHGRLCPAHVPEVYHFDRPLSLIAMRYLKPPHIILRKGLIAGIKYPFLAEHVSEYMARTLFFTSLLYRSTLEHKREVANYCGNVELCRLTEQVVFSDPYKVSQYNHWTSPYLDHDAEAVREDDILKVEVAGLKSMFCERSQALIHGDLHTGSVMVTTESTQVIDPEFSFYGPMGFDVGAFLGNLILSFFSQDGHSDNGENRIEYKEWILKTIQDTWNLFHKKFISLWNENKDGHGEAYLSDVYKTSELLYLVQEKYMKDLFHDSLGFGAAKMIRRIVGVAHVEDFESITDPKLRSYCELRALNFARLLMKERRNFDSIEQIISTIQKIPP----
>OECEmacu
----------------------------------------------------------------------------MAAADEGFRALDEKSLIEYIRATPAVSFLLGDDLEGLTIKEVGDGNLNFVYIVISSSGGSVVIKQAIPYIRCIGESWPMTKERAYFEALTLKEHGRLCPAHVPEVYHFDRPLSLIAMRYLKPPHIILRKGLIAGIEYPLLAEHMSEYMARTLFFTSLLYRSTLVHKHEVAEYCGNVELCRLTEQVVFSDPYKISQYNRWTSPYLDQDAESVREDYILKLEIAGLKSMFCERGQALIHGDLHTGSVMVTTESTQVIDPEFSFYGPMGFDIGAFVGNLILAFFSQDGHADDGKDRTAYKQWILKTIEDTWNNFYKKFISLWNEHKDGNGEAYLADIYKNPDLWLLVKEKYMKDLFHDSLGFGAAKMIRRIVGVAHVEDFESIPDDKRRAYCERRALEFAKRIMKERRTFDNIEQITSAIQNVPS----
>GOODfuma
----------------------------------------------------------------------------MEALDGGFRALDEKSLIEYVRATPAVSSRLGGDLEGLTVKEVGDGNLNFVYIVISSSGGSVVIKQAIPYIRCIGESWPMTKERAYFEALTLREHGRLCAAHVPEVYHFDRSLSLIAMRYLKPPHIILRKGLIAGTEYPLLAEHMSEYMARTLFFTSLLYRSTSEQKREVANYCGNVELCRLTEQVVFSDPYKVSEYNHWTSPYLDHDVETVREDDILKLEVAGLKSMFCERSQALIHGDLHTGSIMVTTESTQVIDPEFAFYGPMGFDIGAFLGNLILAFFSQDGHRDNGTDRTAYKEWILMTLQDTWNLFHKKFISLWNENKDGNGEAYLADVYKKAELLFLAQEKYMKDLFHDSLGFGAAKMIRRIVGVAHVEDFESITDAKLRAQCEHLALEFAKMVLKERRQFNSIQQVISAIQEFSA----
>HAEMdisc
----------------------------------------------------------------------------MAAVDGGFRALDEKSLIDYIRATPAISSRLGGDLEGLTVKEVGDGNLNFVYIVISSSGDSVVIKQAIPYIRCIGESWPMTKERAYFEALTLKEHGRLCTAHVPEVYHFDQSLSLIAMRYLKPPHIILRKGLIAGNEYPLLAEHMSEYMARTLFFTSLLYRSTSEQKREVANYCGNVELCRLTEQVVFSDPYKVSEYNRWTSPYLDHDAETVREDDLLKLEVASLKSMFCERSQALIHGDLHTGSVMVTTESTQVIDPEFAFYGPMGFDIGVYLGNLILAYFSQDGHRDNGKDRTAYKEWILMTLEDTWNLFHKKFISLWNENKDGNGEAYLADVYKKPELLFLVQEKYMKDLFHDSLGFGAAKMIRRIVGVAHVEDFESITDAKLRARCEHRALEFAKMVMKERRRFNSIQQIISAIQETSE----
>SELEaequ
----------------------------------------------------------------------------MASADGGFRALDEKSLVEYIRATPAISSQLGNDLDGLTVKEVGDGNLNFVYIVSSSSGGSIVIKQAIPYIRCIGESWPMTKERAYYEALTLREHGRLCPAHVPEVYHFDQPLSLIAMRYLKPPHIILRKGLIAGIEYPLLAEHMSEYMARTLFFTALLFHSTSEHKCAVAEYCRNFELCRLTEQVVFSDPYKVSQYNRWTSPYLDHDAEKIREDDTLKLEVADLKSMFCERAQALIHGDLHTGSVMVTSESTQVIDPEFAFYGPMGFDIGAFLGNLILAFFSQDGHANHGNDRTTYKQWILKTIKDTWNLFCKKFISFWNENKDGKGEAYLADIYQKPELWFLVQEKYLKDLFHDSLGFGAAKMIRRIVGVAHVEDFESISDAERRAYCEHRALEFAKMLLKERRQFGTIEQIISAIQNIPS----
>NEUWzoll
MAA-----------------------------------------------------------------------TAAEVADGGFRALDAKSLIEYIRATPALSSQLGGDLEGLTVKEIGDGNLNFVYIVLSSS-GSFVLKQAIPYIRCIGESWPMTKERAYFEVLALREHGHLCPAHVPEVYHFDRPLSLIAMRYLKPPHIILRKGLIAGIEYPLLAEHISEYMARTLFFTSLLYHSTLEHRREVAEYCGNVELCRLTEQVVFSDPYKVSQYNRWTSPYLDHDAEAVREDDILKLEVAGLKSMFCERGQALIHGDLHTGSVMVTTESTQVIDPEFAFYGPMGFDIGAFLGNLILAFFSQDGHADQGNDRSTYKQWILKTIDNAWNLFQKKFIFLWNENKDGNGEAYLKDIYKKQELWNLVKEKYMKDLFHDSLGFGAAKMIRRIVGVAHVEDFESIPDAQRRATCERRALEFAKMLLKERHRFEKIEQVVSAIQEIPS----
>DACThata
----------------------------------------------------------------------------MAEVDGGFRALDEKSLIDYIRTTPAVSSRLGNDLEGLTVKEVGDGNLNFVYIVINSSGGSVVIKQAIPYIRCIGESWPMTKERAYFEALTLREHGRLCTAHVPEVYHFDRNLSLIAMRYVEPPHIILRKGLIAGIEYPLLAEHMSEYMARTLFFTSLLYRSTSEHKREVANYCGNVELCRLTEQVVFSDPYKVSQYNHWTSPYLDHDAEIVREDDILKLEVAGLKSMFCERSQALIHGDLHTGSIMVTTESTQVIDPEFAFYGPMGFDIGAFVGNLILAFFSQDGHTDDGKDRTAYKEWILKTIEDTWIFFHKKFICLWNENRDG-GEAYLADVYKTPELLVLVQGKYMKDLFHDSLGFGAAKMIRRIVGVAHVEDFESITDASLRAQCEHRALEFAKMLLKERRHFDSIQQIVSSLRNIPS----
>PTERcurt
----------------------------------------------------------------------------MAAAGGGFRALDEKSLIEYIRATPAVSSPLGSDLEGLTVKEVGDGNLNFVYIVISSSGGSVVIKQAVPYIRCIGESWPMTKERAYFEALTLREHGRLCAAHVPEVYHFDHPLSLIAMRYLKPPHIILRKGLIAGIEYPFLAEHMSEYMARTLFFTSLLYCSTFEHKREVANYCGNVELCRLTEQVVFSDPYKVSEYNRWTSPYLDHDAETVREDDILKLEVAGLKSMFCERSQALIHGDLHTGSVMVTTESTQVIDPEFSFYGPMGFDIGAFLGNLILAFFSQDGHTDNGKDRTAYKEWILKTIEDTWNLFHKKFISLWNENKDGNGEAYLADVYKKPELLFLVQEKYMKDLFHDSLGFGAAKMIRRIVGVAHVEDFESITDAKLRASCEHRALEFAKTVLKERRQFDSINQIISTMQKISA----
>DRAKthyn
-----------------------------------------------------------------------------MAAEEGFTAFDEKSLIGYIRSTPSVSSRLGDDLEGLTVKEVGDGNLNLVYIVTSSSGGFLVIKQAIPYIRCIGESWPMTKERAYFEALTLREHGRLSPAHVPEVYHFDRRLSLIAMRYIEPPHIILRKGLIAGIKYPLLAEHMSEYMARTLFFTSLLYRSTSEHKCEVANYCGNVELCRLTEQVVFSDPYKISQYNRWTSPYLDHDAKAVREDDILKLEVAGLKAMFCERSQALIHGDLHTGSVMVTLESTQVIDPEFSFYGPMGFDIGAFLGNLILAFFSQDGHSDNGTDRTEYKKWILKTIEDTWNLFRQKFISLWNENKDGKGEAYLADIYNTPELLVLVQEKYIKDLFHDSLGFGAAKMIRRIVGVAHVEDFESISDAKSRANCEIRALRFARMLLKERRNFDTAEQITSAIQESLRDSVI
>PHALcorn
------------------------------------------------------------------------------MVDEGFRALDEKSLIEYIRAKPAVFSLLGNDLEGLTVKEVGDGNLNFVYIVISSSGGSVVIKQAIPYIRCIGESWPMTKERAYFEALTLREHGRLCPSHVPEVYHFDQPLSLIAMRYLEPPHIILRKGLIAGIEYPLLAEHMSEYMARTLFFTSLLYRSTFEHKVEVAKYCGNVELCRLTEQVVFSDPYKISQYNRWTSPYLDQDAETVREDDILKLEVAGLKSMFCERAQALIHGDLHTGSVMVTTESTQVIDPEFAFYGPMGFDIGAFVGNLILAFFSQDGHTDNGKDRTAYKEWLLKTIKDTWNLFHKKFISFWNEHKDGNGEAYLADIYKKPELWFIVQEKYMKDLFHDTLGFGAAKMIRRMVGVAHVEDFESITDAKTRADCEHRALEFAKMILKERRRFDSIEQVISAIGNIPS----
>PLATclav
----------------------------------------------------------------------------MAEVDGGFRALDEKSLIDYIKVTPAVSSHLGNDLEGLTVKEVGDGNLNFVYIVINPSGGSVVIKQAIPYIRCIGESWPMTKERAYFEALTLREHGRLCTAHVPEVYHFDRNLSLIAMRYLEPPHIILRKGLIAGIEYPFLAEHMSEYMARTLFFTSLLFRSTSEHKREVANYCGNVELCRLTEQVVFSDPYKVSQYNRWTSPYLDHDAEIVREDDILKLEVAGLKSMFCERSQALIHGDLHTGSVMATTTSTQVIDPEFAFYGPMGFDIGAFVGNLILAFFSQDGHTNDGKDRAAYKEWILKTIEDTWNLFHKKFICLWNENRDG-GEAYLADVYKKPELLLLVQGKYMKDLFHDSLGFGAAKMIRRIVGVAHVEDFESITDASLRAKCERRALEFAKMLMKERRDFDSIQQIISSLQNIPS----
