# Supplementary material for: Orchid Phylotranscriptomics: The Prospects of Repurposing Multi-Tissue Transcriptomes for Phylogenetic Analysis and Beyond
Source: Front Plant Sci. 2022 May 27;13:910362. doi: 10.3389/fpls.2022.910362 (PMC9196242; doi:10.3389/fpls.2022.910362)
Supplement: Supplementary file 4 [file Data_Sheet_3.zip › ortho_MSA/r1/OG0008876.fa]

>SERAvome
-------------------------------------------------------------------------------------------------------------------------MEVNLGEIPFDLDFHPSNPLVAVTLIDGELHLYRYQ-ADLQPQRVLQVSAH--DEFCTAVRFVDSGRVVLTSSPDRSILATDVETGSAITRLEEAHEDSINRLVILTETTLASGDDGGCIKVWDTRQHSCCNSIDAHQN------YVSDMAFMSSTK------------------------------------------QLLATSGDGSLSMCSLRKNKVEARSDISEDELLSLVTMKDGKKVICGTQNGPLLLYSWGYFEDCSDR-LLGHPMSVDALLKVDEDTLISGSEDGVIRLVGILPNRIIQPLAEHSEYPVERLAFSSDRKFLGSISHDRMLK----------------------LWDFEELL-NG-PQHELNIRQAEAVS---DDSDDS-D---DMDMDLISPPPAKSSSR---------KKEPRGQTP---------------------NSSTANFFSDL---------------------
>PLATclav
-------------------------------------------------------------------------------------------------------------------------MEVNLGHLPFDLDFHPSSPIVAVALINGDLHLYRYQ-ADLQPQRLLQISAH--DESCRAVRFVDSGRMVLTSSPDCSILATDVETGSAISRLEKAHEDSINRLVILTETTIASGDDEGCIKVWDTRHHSCCNSFDAHED------YVSDMTFVSSSK------------------------------------------QLLATSGDGSLSVCSIRKNKVQARSDFSEDELLSLVTMKDGKKVICGTQNGPLLLYSWGYFEDCSDR-LLGHPMSVDALLKVDEDTLISGSEDGVIRLVGILPNRIIQPLAEHSEYPVERLAISSDRKFLGSISHDLMLK----------------------LWDLEELL-NG-PRPELNIRQAKAVS---DDSDDS-D---DMDMDLISPPPAKSSSR---------KKEPRGQTP---------------------NSSTANFFADL---------------------
>DENDchryso
-------------------------------------------------------------------------------------------------------------------------MEINLGKLPFDLDFHPSSPLVAAALISGDLYLYRYG-ADSQPERLLQVSAH--DESCRAVRFVDSGRAVLTASPDRSILATDVETGRAIARLEEAHENSINRLVNLTETTIASGDDEGCIKVWDTRHRSCCNSFDAHED------FVSDMTFVSGTK------------------------------------------QLLATSGDGSLSVCSLRKNKVQARSEFSEDELLSLVIMKGGKKVVCGSQNGPLLLYSWGHFEDCSDR-LLGHPMSVDTLLKLDEDTLISGSEDGVIRLVGILPNRIIQPLAEHSEYPIEGLAFSYDRKFLGSISHDQMLK----------------------LWDVEELL-NN-NQTEPNIRQVEA------DSEDS-D---DMDMDLIPCQPAKGSTR----------MDGNGRYS---------------------NYSTANFFADL---------------------
>EPIDfulg
-------------------------------------------------------------------------------------------------------------------------MEINLGKLPFDLDFHPSSPLVAAALISGDLHLYRYG-IDSQPERLLQVSAH--DESCRAVRFVDSGRVVLTASPDCSILATDVETGRAIARLEEAHENSINRLVNLTETTIASGDDEGCIKVWDSRNNSCCNSFDVHED------FVSDMTFVSGSR------------------------------------------QLLATSGDGSLSVCSLRKNKVQARSEFSEDELLSLVTMKGGRKVVCGSQNGPLLLYSWGHFEDCSDR-LLGHPMSVDVLLKLDEDTLISGSEDGVIRLVGILPNRIIQPLAEHSEYPIEGLAFSYDRKFLGSISHDQMLK----------------------LWDVEELL-NN-PQNEPKIRQVEA------DSEDS-D---DMDMDLNPCQP-NGSTK---------NKDAHGRSS---------------------NYSTANFFADL---------------------
>HYPOheme
-------------------------------------------------------------------------------------------------------------------------MEVNLKSIPFDLDFHPSRPLVAAGLINGDVHLYRYA-EDTQPERMLRVRAHR-PESCRAVRFVNSGQAVLTASSDCSIRATDVENGKKVEHLKEAHGAPVNRLVNLTETTFASGDDDGCIKVWDTRQRSCCHSFDADEENTSDATYVSDMTFVPSSM------------------------------------------QLLATSGDGTLSVCSLRGKKVQTRSEFSEEELLSVVTMKNERKVVCGTNTGALLLYSWGYFKDCSDR-FLGHHSSVDTLLKLDEDTLISGSEDGIIRVVGILPNRITQQLAEHSDYPIEGLAFSNDRKYLGSISHDQMLK----------------------LWDLQELL-DG-KHEAPVSEMVDS------ESD---D---EMDVDGMPDEPSKGVKR---------KRGGKGKTS---------------------KASAADFFADL---------------------
>CEPHdama
-------------------------------------------------------------------------------------------------------------------------MEINLTKLPFDLDFHPSSPLVAAALISGEFHLYRYG-SDSQPERLLQVSAH--DESCRAVSFVDSGGVVLTASPDCSILATDVETGSAIVRLAEAHEDSINRLVTLTETTIASGDDEGCIKVWDTRHRSCCNSFDAHED------YVSDMTFVSGTK------------------------------------------QLLATSGDGSLSVCSIRKNKVQARSEFSEDELLSLVTMKDGKKIVCGSQNGPLLLYSWGHFDDCSDR-LLGHPMSVDALLKLDEDTLISGSEDGVIRLVGILPNRIIQPLAEHSDYPIENLAFSCDRKFLGSISHDQMLK----------------------LWDLEELL-ND-HQDKSNIQRVEA------DSDDS-D---DMDMDLVPC-------------------------------------------------------------------------------
>HAEMdisc
-------------------------------------------------------------------------------------------------------------------------MEINLGKLPFDIDFHPSAPLVAAALISGELHLYRYQ-SDSQPERLLQVSAH--NESCRAVRFVDSGRVVLTSSPDRSILATDVESGNTISRLKEAHEDSINRLVNLTETTIASGDDEGCIKVWDTRHRTCCNSFNAHED------YISDMTFVSGTK------------------------------------------QILATSGDGSLSVCSLRKNKVQARSEFSEDELLSVVTMKEGKKVVCGTQKGSLLLYSWGHFQDCNDR-FVGHSMSVDALLKLDEDTLISGSEDGVIRLVGILPNRIIQPLAEHSEYPIENLAFSCDRKYLGSISHDQILK----------------------LWDLEELL-SG-NQPEPNIQQVED------DSDDS-D---DMDMDLTSSPPVKGSSR---------GNVRKDQPF---------------------NSSSANFFADL---------------------
>GOODfuma
-------------------------------------------------------------------------------------------------------------------------MEINLGKLPFDIDFHPSTPLVAAALISGELHLYRYQ-SDSLPERLLQVSAH--DESCRAVRFVDSGRVVLTSSPDCSILATDVESGNVISRLEEAHEDSINRLVTLTETTIASGDDEGCIKVWDTRHRSCCNSFNAHED------YVSDMTFVSGTK------------------------------------------QILATSGDGSLSVCSLRKNKVQARSDFSEDELLSVVTMKEGKKVVCGTQKGSLLLYSWGHFEDCNDR-LVGHPMSVDALLKLDEDTLISGSEDGVIRLVGILPNRIIQPLAEHSEYPIENLAFSCDRKYLGSISHDQILK----------------------LWDLEELL-SG-NQPEPNIQQVEA------DSDDS-D---DMDMELISSPPAKGSSR---------GNVRKDRPS---------------------NFSATNFFADL---------------------
>OPHRgarg
-------------------------------------------------------------------------------------------------------------------------MEVNLGQIPFDLDFHPSSPLVAVALINGDLHLYRYQ-ADAQPQRLLQVSAH--DESCRAVRFVDSGRVVLTSSPDCSILATDVETGSAITRLEEAHEDSINRLVILTETTIASGDDEGCIKVWDTRHHSCCNTFDAHED------YVSDMTFVSRTK------------------------------------------QLLATSGDGSLSVCSLRKNKVQARSEFSEDELLSLVTMKDGQKVICGTQNGPLLLYSWGCFEDCSDR-LLGHPLSVDALLKVDEDTLISGSEDGVIRLVGILPNRIIQPLAEHSEYPVERLAFSSDRKFLGSISHDRMLK----------------------LWDFEELL-NG-PQHEVNIRQAEAVS---DDSDDS-D---GMDMDLISPPPARSSSR---------KKEPRGQTP---------------------NSSTANFFADL---------------------
>RIMAelli
-------------------------------------------------------------------------------------------------------------------------MEINLGKLPFDLDFHPSSPLVAAALISGELHLYSYQ-VDSQPERRLQVPAH--DGSCRAVRFVDSGRVVLTSSTDCSILATDVETGNAIARLEEAHENSINRLVNLTETTIASGDDEGCIKVWDTRNRSCCNSFDAHED------YISDMTFVSSTK------------------------------------------QLLATSGDGSLSVCSLRKNKVQARSDFSEDELLSLVIMKDGKKVVCGTQNGPLLLYSWGHFEDCSDR-LLGHPMSVDALLKLDEDALISGSEDGVIRLVGILPNRIIAPLAEHSEYPIESLAFSFDRKFIGSISHDQMLK----------------------LWDLEEIL-NG-HQHVSSIQQVEA------DSDAS-D---EMDMDLIPCPPANGNGR---------RNGHNGRPS---------------------NSSAANFFADL---------------------
>LECAnigr
-------------------------------------------------------------------------------------------------------------------------MEINLGKQPFDFDFHPSSPLLATALISGDLHLYRYN-EDSQPERLLQISAH--MESCRAVRFIDSGRVVLTASRDCSILATDVETGNPIARLEKAHEDMINRLVTLSETTIASGGDEGCIKVWDIRDHTCCNYFDAHED------YISDMTYVLGSR------------------------------------------QLLATSGDGTLSVCSLRKNKVQARSEFSEDEPLSLVIMKGGKKVVCGTQNGPLLLYSWDHFADYSDR-LLGHPMSVEALLKLDEDTLISGSEDGLIRLVGILPNRIIQPLAEHSEYPIERLAFSYDRRFLGSIADDQMLK----------------------LWELAELL-NG-HHNEPVNQQVEVESDDDDDDDDS-D---DMDVDIMP--ATKDSKV---------NKTGKGRLS---------------------NGSASNFFEDL---------------------
>VANIplan
-------------------------------------------------------------------------------------------------------------------------MEINLGKQPFDLDFHPSSPLVAAALISGELHLYRYD-EDSRPERLLQISAH--DESCRAVRFIDSGRVVLTASPDCSILATDVETGNCIARLENAHEDGINRLVILTETTIASGDDEGCIKVWDTRDHNCCNSFDAHED------YISDMTYVLGSR------------------------------------------QLLATSGDGTLSVCSLRKNKVQARSEFSEDELLSLLIMKDGKKVVCGTQNGPLLLYSWGHFDDCSDR-LLGHPMSVDALLKLDENTLISGSEDGVIRLVGILPNRIIQPLAEHSEYPIESLAFSYDRKFLGSISYDQMLK----------------------LWDLEELL-SG-HHNEPRRQEVEV------EDDDSDD---DMDVDIKPSQPAKGSKA---------KKASKNRPL---------------------NSSSTNFFADL---------------------
>HABElong
-------------------------------------------------------------------------------------------------------------------------MEINLGKLPFDLDFHPSSPLVATALINGVLHLYRYQ-ADSQPQRLMQVSAH--DESCRAVRFVDSGRVVLTSSPDCSILATDVETGSAIARLEEAHEDSINRLVTLTETTIASGDDEGCIKVWDTRHRSCCNSFDAHED------YVSDMAFVSNTK------------------------------------------QLLATSGDGSLSVCSLRKNKVQARSDFSEDELLSLVTMKDGKKVICGTQNGPLLLYSWGYFEDCSDR-LLGHPMSVDALLKLDEDTLISGSEDGIIRLVGILPNRIIQPLAEHSEYPIERLAFSSDRKFLGSISHDQMLK----------------------LWDLEELL-NA-PQHELNIRQVEVVS---DDSDDS-N---GMDMDLISPPPAKSNTR----------KEPRGQTS---------------------NFSTANFFADL---------------------
>CALAplic
-------------------------------------------------------------------------------------------------------------------------MEINLGKLPFDLDFHPSNPLVAAALITGELLLYRYQ-ADSQPEKLLQVSAH--DESCRAARFVDSGRVILTASPDCSILATDVETGNAISRLQEAHENSINRLVNLTETTVASGDDEGCIKVWDTRHRSCCNSFHAHED------YVSDITFVSNSK------------------------------------------QLLATSGDGSLSVCSLRRNKLQARSDFSEDELLSLVTMKDGKKVVCGTQNGALLLYSWGHFEDCSDR-LLGHPMSVDSLLKLDEDTLISGSEDGVIRLVGILPNRIIQPIAEHSEYPIESLAFSFDRKFMGSISHDQMLK----------------------LWDLEEII-NG-NQQVSNIQHVEA------DSDDS-D---DMDMDLISCPPATGSSG---------TTAHRGRSS---------------------NFSASNFFADL---------------------
>GASTelat
-------------------------------------------------------------------------------------------------------------------------MEINLGKLPFDLDFHPSAQLVASALISGELHLYRYG-AGSQPERLLQVSAH--DESCRAVRFVDSGTVVLTASPDCSILATDVETGRVIARLEEAHEDSINRLVTLTETTIASGDDEGCIKVWDTRNRSCCNSFEAHED------FISDMTFMSGTR------------------------------------------QLLATSGDGSLSVCSLRKNKVQARSEFSEDELLSLVTMKGGKKVVCGSQNGPLLLYSWGHFEDCSDR-LLGHPMSVDALLKLDEDTLISGSEDGVIRLVGILPNRIIRPLAEHSEYPIESLAFSHDRKFLGSISHDQMLK----------------------LWGIEELLIDS-CQNMPIIQRAEADD---DSDDDS-D---GMDLDPPPFQHSKGS-----------RKNSNDRSS---------------------ISSNANFFADL---------------------
>CALAsini
-------------------------------------------------------------------------------------------------------------------------MEINLGKLPFDLDFHPSSPLVAAALITGDLHLYRYS-ADSQPERLLQVSAH--DESCRAVRFVDLGRVVLTASPDCSILATDVETGRAIARLEEAHENSINRLVNLTETTVASGDDEGCIKVWDTRHRSCCNSFDVHED------FVSDMTFVSGTR------------------------------------------QLLATSGDGSLSVCSLRKNKVQARSEFSEEELLSLVTMKGGKKVVCGSQNGPLLLYSWGHFEDCSDR-LLGHPMSVDALLKLDEDTLISGSEDGVIRLVGILPNKIIQPLAEHSEYPIEGLAFSHDRKFLGSISHDQMLK----------------------LWDVEELL-NN-HQNEPNIQQVEA------DSEDS-D---DMDMDSIPCPPAKGSTK---------KKDGFGRSS---------------------NYSTANFFADL---------------------
>CYMBensi
------------------------------------------------------------------------------------------------------------------------MMEINLGKLPFDLDFHPSSPLVAAALISGDLHLYRYG-ADSQPVRLLQVSAH--DESCRAVRFVDSGRVVLTASPDCSILATDVETGRAIARLEDAHENSINRLVNLTETTIASGDDEGCIKVWDTRHRSCCNSFDAHED------FVSDMTFVSGTR------------------------------------------QLLATSGDGSLSVCSLRKNKVQTRSEFSEDELLSLVIMKGGKKVVCGTQNGPLLLYSWGHFEDCSDR-LLGHPLSVDALLKLDEDTLISGSEDGVIRLVGILPNRIIQPLAEHSEYPIEGLAFSYDRKFLGSISHDQMLK----------------------LWDVEELL-NN-HQNDPNIQQVEA------DSEDS-D---DMDMDANPYQPAKGSTK---------RNDGYGRSS---------------------NYSTANFFADL---------------------
>DENDnobi
-------------------------------------------------------------------------------------------------------------------------MEINLGKLPFDLDFHPSSPLVAAALISGDLYLYRYG-ADSQPERLLQVSAH--DESCRAVRFVDSGRAVLTASPDCSILATDVETGRAIARLEEAHENSINRLVNLTETTIASGDDEGCIKVWDTRHRSCCNSFDAHED------FVSDMTFISGTK------------------------------------------QLLATSGDGSLSVCSLRKNKVQARSEFSEDELLSLVIMKGGKKVVCGSQNGPLLLYSWGHFEDCSDR-LLGHPMSVDTLLKLDEDTLISGSEDGVIRLVGILPNRIIQPLAEHSEYPIEGLAFSYDRKFLGSISHDQMLK----------------------LWDVEELL-NN-NQTEPNIKQVEA------DSEDS-D---DMDMDLIPCQPAKGSTR----------MDGNDR------------------------YSTANFFADL---------------------
>EPIPhell
-------------------------------------------------------------------------------------------------------------------------M----------------API-------------RSR-KSTAKNRLLQVSAH--NESCRAVRFVDSGRVILTASPDCSILATYVETGSVIARLGEAHEDSINRLVTLTETTIASGDDEGCIKVWDTRQRSCCNSFDAHED------YVSDMTFVSGTK------------------------------------------QLLATSGDGSLSVCSIRKNKVQARSEFSEDELLSLVTMKDGKKIVCGSQNGPLLLYSWGHFDDCSDR-LLGHPMSVDALLKLDEDTLISGSEDGVIRLVGILPNRIIRPLAEHSEYPIENLAFSCDRKFLGSISHDQMLK----------------------LWDLEELL-ND-HQDKPNIQQVEA------DSDDS-D---DMDMDLLPCQPAKGSTT---------KKDDKGRSS---------------------NFSAANFFTDL---------------------
>CHILsemi
-------------------------------------------------------------------------------------------------------------------------MEINLGKLPFDLDFHPSSPLVAAALISGELHLYSYQ-ADSQPERRLQVSAH--DGSCRAVRFVDSGRVVLTSSPDCSILATDVETGNAIARLEEAHDNSINRLVTLTETTIASGDDEGCIKVWDTRHRSCCNTFHAHED------YVSDMTFVPSTK------------------------------------------QLLATSGDGSLSVCNLRKNKVQARSDFSEDELLSLVIMKDGKKVVCGTQNGPLLLYSWGHFEDCSDR-LLGHPMSVDALLKLDEDTLISGSEDGVIRLVGILPNRIIAPLAEHSEYPIESLAFSFDRKFIGSISHDQMLK----------------------LWDLEEIL-NS-NQHESSIQQVEA------DSDDS-D---DMDMDLLSCPPANGNNR---------RNEHHGRPS---------------------NSSAANFFADL---------------------
>MEXIxero
-------------------------------------------------------------------------------------------------------------------------MEVNLGKLPFDLDFHPSSPLVAVALISGELHLYHYA-SDSKPERLLKISAH--DESCRAVQFIDSGHVVLSSSPDCSILASDVETGSVIARLKEAHKDSINRLINLSEATIASGDDEGCIKVWDIRQHSCCNTFDAHED------YVSDMTYMPGTR------------------------------------------QLLATSGDGTLSVCNLRKNKVQTSSEFSEDELLSLVTMKDGKKVVCGTQTGPLLLYSWGHFEDCSDR-LLGHPMSVDTLLKLDEDTLISGSEDGVVRLVGILPNRIIQPLAEHSEYPIEGLAFSHDRKFLGSISHDQMLK----------------------LWDLEELL-ST-GQNQASIQRDET------DSDDS-D---DMDVDLIPSQPAKGMPICWIVGPLWCMRHGVRRAPVLCPLVRPRIPICHATYFYDFNSCTHTFF------------------------
>PTERcurt
-------------------------------------------------------------------------------------------------------------------------MEINLGKLPFDIDFHPSSPLVAAALISGELHLYRFQ-SDSQPERLLQVCAH--DESCRAVRFVDSGRVVLTSSPDCSILATDVETGNAIARLEEAHEDSINRLVTLTETTIASGDDEGCIKVWDTRSQSCCNSFDAHED------YVSDMTFVSSTK------------------------------------------QLLATSGDGSLSVCSLRKNKVQARSDFSEDELLSVVTMKDGKKVVCGTQKGSLLLYTWGHFEDCNDR-LVGHPMSVDALLKIDEDTLISGSEDGVIRLVGILPNRIIQPLAEHSEYPIENLAFSCDKKYLGSISHDQILK----------------------LWDLEELL-NG-NQPESNIQQVEA------DSDDS-D---DMDMDLISPPPAKGSGR---------TNARKVRSS---------------------NSSAANFFADL---------------------
>MOLIcapi
-------------------------------------------------------------------------------------------------------------------------MEVNLKSIPFDLDFHPSRPLVAAGLINGDFHLYRYA-EDTQPERMLRVRAHR-PESCRAVRFVNSGQAILTASSDCSIRATDVESGKKVEHLKEAHGAPVNRLVNLTEMTFASGDDDGCIKVWDTRQRSCCHSFDADEENTSDATYVSDMTFVPSSM------------------------------------------KLLATSGDGTLSVCSLRGKKVQTRSEFSEEELLSVVTMKNERKVICGTNTGALLLYSWGYFKDCSDR-FLGHHSSVDTLLKLDEDTLISGSEDGVIRLVGILPNRIIQQLAEHSEYPIEGLAFSNDRKYLGSISHDQMLK----------------------LWDLQELL-DG-KHEAPVSEMVDT------DSD---D---EMDVDGMPDKPTKGVKR---------KRGGKGKIT---------------------TASAADFFADL---------------------
>CALEmajo
-------------------------------------------------------------------------------------------------------------------------MEINLGKLPFDLDFHPSSPLVAAALITGELHLYSYQ-ADSQPERRMQVSAH--DESCRAVRFVDSGRVVLTASPDCSILATDVETGNAIARLEEAHENSINRLVTLTETTIASGDDEGCIKVWDTRDRSCCNSFLAHTD------YVSDMTFVSSTK------------------------------------------QLLATSGDGVLSVCNLRKNKVQARSDISEEELLSLVIMKDGKKVVCGTQKGPLLLYSWGYFEDCSDR-LLGHPMSVDALLKLDEDTLISGSEDGVIRLVGILPNRIVAPLAEHSEYPIESLAFSFDRKFLGSISHDQMLK----------------------LWDLEEIL-NN-HQHESNIQQAEA------DSDDS-D---DMDMDLISCPPANGNDRR--------RNGPRGRPS---------------------SSSAANFFADL---------------------
>LANAlana
-------------------------------------------------------------------------------------------------------------------------MEINLKKLPFDLDFHPSSPLVAAGLINGDFHLYRYA-DDSQPQRLLRIHAHR-PESCRGIRFVNSGQAILTASSDCSILATDVETGKKVARLKDAHGAPVNRLVNLTETSIASGDDNGCIKVWDTRQRACCNSFDADEENMSDATYISDMTFVSSSM------------------------------------------QLLATSGDGTLSVCSLRKNKVQTRSEFSEEELLSVVTMKNGRKVICGTNTGALLLYSWGHFEDCSDR-FLGHPTSVDTLLKLDEDTLISGSEDGVIRLVGILPNRIIQPLAEHSEYPIEGLAFSNDRKYLGSISHDQMLK----------------------LWDLQELL-DG-QQDVQINQMVEA------DSDD--D---EMDVDVMPSKPSKGIKR---------KRGSKGQSS---------------------KTSAADFFADL---------------------
>ORCHital
-------------------------------------------------------------------------------------------------------------------------MEVNLGELPFDLDFHPSSPLVAVALINGELHLYRYQ-ADSQPQRLLQVSAH--DESCRAVRFVDSGRMVLTSSPDCSILATDVETGRAISRLEEAHEDSINRLVNLTETTIASGDDEGCIKVWDTRNRSCCNSFDVHED------YVSDMTFVSSTK------------------------------------------QLLATSGDGSLSMYSLRKNKVQARSEFSEDELLSLVTMKDGKKVICGTQNGPLLLYSWGYFEDCSDR-LLGHPRSVDALLKVDEDTLISGSGDGVIRLVGILPNRIVQPLAEHSEYPVERLAFSSDRKFLGSISHNQMLK----------------------LWDFEELM-NG-PQHELNIRQAEAVS---DDSDDS-D---DMDTDLISPPPAKGSSR---------KKEPRGQTP---------------------NSSTANFFADL---------------------
>PHAIflav
MFVNPTFNYLCLYLCPLSPNHLSRRNPSTFI-----------------IFSVPKTPIKLSP-----------------KITSASSPYLL------------------------------FLMEINLGKLPFDLDFHPSSPLVAAALITGDLHLYRYG-TDSQPERLLQVSAH--DESCRAVRFVDSGRVVLTASPDCSILATDVETGRAIARLEEAHENSINRLVNLTETTVASGDDEGCIKVWDTRHRSCCNSFDVHED------FVSDMTFVSGTR------------------------------------------QLLATSGDGSLSVCSLRKNKVQSRSEFSEEELLSLVTMKGGKKVVCGSQNGPLLLYSWGHFEDCSDR-LLGHPMSVDALLKLDEDTLISGSEDGVIRLVGILPNRIIQPLAEHSEYPIEGLAFSHDRKFLGSISHDQMLKAEQTKLCMEDGQVMGLTDFYYELWDVEELL-NN-HQNEPNTQQVED------DSEDS-D---DMDMDSIPCPPAKGSTK---------KKDGHRRSS---------------------NYSTANFFADL---------------------
>SELEaequ
-------------------------------------------------------------------------------------------------------------------------MEINLGKLPFDLDFHPSSPLVAVALISGELHLYRYA-SDSQPIRLLQVSAH--DESCRAVRFIDSGRVVLTSSPDCSILASDVETGNAIARLAEAHEDSINRLITLTEATIASGDDEGCIKVWDTRQHSCCNSFDAHED------YVSDITYMPGTR------------------------------------------QLLATSGDGTLSVCSLRKNKVQTRSEFSEDELLSLVTMKDGRKVVCGTQNGPLLLYSWGHFEDCSDR-LLGHPMSVDTLLKLDEDTLISGSEDGVIRLVGILPNRIIQPLAEHSEYPIESLAFSHDRKFLGSISHDQMLK----------------------LWDLEELL-SS-HQDQPNIQQVDA------DSDDS-D---DMDVDLIARQAAKGSK----------KKGGQRRSS---------------------NRSTASFFEDL---------------------
>ANOEemei
-------------------------------------------------------------------------------------------------------------------------MEINLGKLPFDIDFHPSAPLVAVALISGELHLYRYQ-SDLQPERLLQISAH--DESCRAIRFVDSGRVVLTSSPDRSILATDVESGNAISRLEEAHENSINRLVNLTETTIASGDDEGCIKVWDTRHRSCCNSFNAHED------YISDMTFVSGTK------------------------------------------QILATSGDGSLSVCSLRKNKVQARSEFSEDELLSVVTMKEGKKVVCGTQKGSLLLYSWGHFRVCNDR-LVGHSMSVDALLKLDEDTLISGSEDGVIRLVGILPNRIIQPLAEHSEYPIENLAFSCDRKYLGSISHDQILK----------------------LWDLEELL-SG-NQPEPNIQQVEA------DSDDS-D---DTDMDLISSPPIEGSSR---------GNVRRDRPF---------------------NSSAANFFADL---------------------
>DIURorie
-------------------------------------------------------------------------------------------------------------------------MEINLGKLPFDLDFHPSSPLVAAALISGELHLYSYQ-ADSQPERRLQVLAH--DGSCRAVRFVDSGRVLLTSSPDCSILATDVESGNAISRLEEAHGNSINRLVTLTETMVASGDDEGCIKVWDTRHRSCCNTFNAHED------YVSDMTFVSSTK------------------------------------------QLLATSGDGSLSVCSLRKNKIQARSDFSEDELLSLVTMKDGKKVVCGTQSGPLLLYSWGHFEDCSDR-LVGHPMSVDALLKLDEDTLISGSEDGVIRLVGILPNRIIQPLAEHSEYPIECLAFSFDRKFIGSISHDQMLK----------------------LWDLEELL-NG-QQHQPNVQQVEA------DSDDS-DDSGDMDMDLISCPPANGTGR---------RSEPRGRSS---------------------NFSGANFFADL---------------------
>PHALcorn
-------------------------------------------------------------------------------------------------------------------------MEINLGKLPFDLDFHPSSPLVAAALINGDLQLYRYG-ADSLPERLLQVKAH--DESCRAVRFVDSGRVVLTASPDCSILATDVETGRAIARLEEAHENSINRLVSLTDTTIASGDDEGCIKVWDTRNRSCCNSFDAHED------FVSDMTFESSTK------------------------------------------KLLATSGDGSLSVCSLLKNKVQARSEFSEDELLSLVTMKGGKKVVCGSQNGPLLLYSWGHFEDCSDR-LLGHPLSVDALLKLDEDTLISGSEDGVIRLVGILPNRIIQPLAEHSEYPIEGLAFSYDRKFLGSISHDQMLK----------------------LWDVEELL-NN-HQNEPNVQQIEA------DSEDS-D---DMEMDLIPCQPPKGSTR---------KRNVYGQSS---------------------NHSASNFFADL---------------------
>DACThata
----------------LTAARQAATAPAALEAN--LARELLPPPASPPVSLLPEKPITPSPFLK--------AYNIKLQILCESSPSFL------------------------------SLMEVNLGALPFDLDFHPSCPLVAVALINGDLHLYRYQ-EDLQPQRLLQISAH--DESCRAVRFVDSGRVVLTSSPDCSILATDVETGSAITRLEEAHEDSINRLVILTETTIASADDEGFIKVWDTRHHSCCNSFDAHED------YVSDMTFVSSTK------------------------------------------QLLATSGDGSLSVCSLRKNKVQARSDFSEDELLSLVTMKDGKKVICGTQNGPLLLYSWGYFEDCSDR-LLGHPMSVDTLLKVDEDTLISGSEDGVIRLVGILPNRIIQPLAEHSEYPVERLAFSSDRKFLGSISHDQMLK----------------------LWDLEELL-NG-PQLELNIRQAEAVS---DDSDDS-D---DMDMDLISPPPAKSSSR---------KKEPRGQTP---------------------NSSTANFFADL---------------------
>APOSodor
-------------------------------------------------------------------------------------------------------------------------MEINLGKLPFDLDFHPSASIVATALISGELDLYHYV-ADSQPQRLFQISAH--AESCRAVRFIASGRVVVTASRDCSIHATDVETESAVAHMNDAHEDSINRLITLTETTIATGDDEGYIKVWDTRQHSCCNTFDAHED------YVSDMTYISGTR------------------------------------------QILATSGDGSLSVCSLRKNKVQARSEFSEDELLSLVIMKNGKKVICGTQSGPLLLYSWGHFADCSDR-LLGHPMSVDALLKLDEDTLISGSEDGVIRLVGILPNRIIQPLAEHSEYPIESLAFSYDRKYLGSISHDQMLK----------------------LWDLEEFL-KG-HHGELSKVEVDSDD----EDDDD-D---DMDVDLKPSQPAK-VKG---------PKGGNNRSS---------------------NNSTADFFADL---------------------
>CYPRflav
-------------------------------------------------------------------------------------------------------------------------MEINLGKLPFDLDFHPSSPLVAVALITGELHLYRYA-SDSQPERLLQISAH--EESCRAVRFIDSGRVVLTSSPDCSILASDVETGSAIARFEEAHEDSINRLVTLTEATIASGDDEGCIKVWDTRQHSCCNSFDAHED------YVSDMIYIPGTR------------------------------------------QLLATSGDGSLSVCSLRKNKVQTRSEFSEDELLSLVTMKDGKKVVCGTQNGPLLLYSWGHFGDCSDR-LLGHPLSVDTLLKLDEDTLLSGSEDGVIRLVGILPNRIIQPLAEHSEYPIESLAFSYDRKFLGSISHDQMLK----------------------LWDLEELL-NS-HHDQPIIQQIET------DSDDS-D---DMDVDRIPSQAAKGSN----------KKGGQGRSS---------------------NRSTANFFADL---------------------
>CYMBmann
------------------------------------------------------------------------------------------------------------------------MMEINLGKLPFDLDFHPSSPLVAAALISGDLHLYRYG-VDSQPVRLLQVSAH--DESCRAVRFVDSGRVVLTASPDCSILATDVETGRAIARLEDAHENSINRLVNLTETTIASGDDEGCIKVWDTRHRSCCNSFDAHED------FVSDMTFVSGTR------------------------------------------QLLATSGDGSLSVCSLRKNKVQTRSEFSEDELLSLVIMKGGKKVVCGTQNGPLLLYSWGHFEDCSDR-LLGHPLSVDALLKLDEDTLISGSEDGVIRLVGILPNRIIQPLAEHSEYPIEGLAFSYDRKFLGSISHDQMLK----------------------LWDVEELL-NN-HQNGPNIQQVEA------DSEDS-D---DMDMDANPYQPAKGSTK---------KNDGYGRSS---------------------NYSTANFFADL---------------------
>CYPRbard
-------------------SHSAFTSPFSILQTRGGAATGDSPTARGQLVEFGSLPLSSHFLLRFTWIFRKSSLAVATKVNRQSGDWRLRECRVRLPPPFLPFLLAIYLDFGIARCNEGEQMEINLGKLPFDLDFHPSSPLVAVALITGELHLYRYA-SDSQPERLLQILAH--DESCRAVRFIDSGRVVLTSSPDCSILATDVETGSAIARLEEAHEDSINRLITLTEATIASGDDEGCIKVWDTRQHSCCNSFDAHED------YVSDMTYIPGTR------------------------------------------QLLATSGDGSLSVCSLRKNKVQTRSEFSEDELLSLVMMKDGKKVVCGTQNGPLLLYSWGHFGDCSDR-LLGHPLSVDTLLKLDEDTLLSGSEDGVIRLVGILPNRIIQPLAEHSEYPIESLAFSYDRNFLGSISHDQMLK----------------------LWDLEELL-NS-HHDQPNIQQVEA------DSDDS-D---DMVVDLIPSQAAKGSN----------KKGCQDRSS---------------------NRSTANFFADL---------------------
>GOODpube
-------------------------------------------------------------------------------------------------------------------------MEINLGKLPFDIDFHPSTPLVAAALISGELHLYRYQ-SDSLPERLLQVSAH--DESCRAVRFVDSGRVVLTSSPDCSILATDVESGNVISRLEEAHEDSINRLVILTETTIASGDDEGCIKVWDVRHRSCCNSFNAHED------YVSDMTFVSGTK------------------------------------------QILATSGDGSLSVCNLRKNKVQARSDFSDDELLSVVTMKEGKKVVCGTQKGSLLLYSWGHFEDCNDR-LVGHPMSVDALLKLDEDTLISGSEDGIIRLVGILPNRIIQPLAEHSEYPIENLAFSCDRKYLGSISHDQILK----------------------LWDLEELL-SG-NQPELNIQQVEA------DSDDS-D---DMDMDLISSPPAKGSSR---------GKVRKDLPS---------------------NSSSTNFFADL---------------------
>ERYCcris
-------------------------------------------------------------------------------------------------------------------------MEINLGKLPFDLDFHPSSQLVAVALISGDLLLYRYG-ADSQPERLRQVSAH--DESCRAVRFVDSGRVVLTASPDCSILATDVETGSAIIRLEEAHENSINRLVNLTETTMASGDDEGCIKVWDTRDRSCSNSFDAHED------FVSDMTFVSGSK------------------------------------------QLLATSGDGSLSVCSLRKNKVQARSEFSEDELLSLVTMKGGKKVVCGTQNGALYLYSWGHFEDCSDR-LLGHPMSVDALLKLDEDTLISGSEDGVIRLVGILPNRIIQPLAEHSEYPIEGLAFSYDRKYLGSISHDQMLK----------------------LWDVEELL-NN-HQNDPNIQQVEA------DSEDS-D---DMDMDLIPCPPAKGSSR----------KNVHGRSS---------------------NHSTANFFADL---------------------
>EPIPaphy
-------------------------------------------------------------------------------------------------------------------------MEINLGKLPFDLDFHPSSPLVSAALISGELHLYRYS-ADSQPERLLQVTAH--DESCRAVRFIDSGNVILTASPDCSILATDVETGTAIARLKEAHEDSINRLVTLTETTIASGDDEGCIKVWDTRNRSCCNSFDAHED------FVSDMTYMPTPR------------------------------------------QLLATSGDGSLSVCSLRKNKVQFRSEFSEDELLSIVTMKDGKKVVCGSQNGPLLLYSWGHFEDCSDR-LLGHPMSVDALLKLDEDNLISGSEDGVIRLVGILPNRIIKPLAEHSEYPIENLAFSYDRKFLGSISHDQMLK----------------------LWDVEELI-ND-DQNELNFHQVES------DGVDS-E---DMDMDLNSCQPSKGSLK---------KRNGNGRSS---------------------NQLNTSFFSDL---------------------
>HEMIforr
-------------------------------------------------------------------------------------------------------------------------MEINLGKLPFDLDFHPSNPLVAVALISGELHLYRYQ-VDAQPQRLLQVSAH--DESCRAVRFVDSGRVVLTASPDCSILATDVETGGAIARLEEAHEDSINRLVVLTETTIASGDDEGCIKVWDTRHRSCCNSFDAHED------YVSDMTFVPSTK------------------------------------------QLLATSGDGSLSVCSLRKNKVQARSDFSEDELLSLVTMKDGKKVICGTQNGPLLLYSWGYFEDCSDR-LLGHPMSVDALLKVDEDTLISGSE------------------------------------------------------------------------------------------------------------------------------------------------------------------------------------------------------
>GYMNodor
-------------------------------------------------------------------------------------------------------------------------MEVNLGQIPFDLDFHPSSPLVAVALINGELRLYRYQ-ADLQPQRLLQVSAH--DESCRAVRFVDSGRVVLTSSPDCSILATDVETGSAISRLEEAHEDSINRLVILTETTIASGDDEGCIKVWDTRHHSCCNSFDAHED------YVSDMTFVSRTK------------------------------------------QLLATSGDGSLSVCSLRKNKVQARSDFSEDELLSLVTMKDGKKVICGTQNGPLLLYSWGYFEDCSDR-LLGHPMSVDTLLKVDEDTLISGSEDGVIRLVGILPNRIIQPLAEHSEYPVERLAFSSDRKFLGSISHDQMLK----------------------LWDLEELL-NA-PQLELNIRQAEAVS---DDSDDS-D---DMDMDLISPPPAKSSSR---------MKEPRVQTP---------------------SSSTANFFADL---------------------
>CALAcreb
-------------------------------------------------------------------------------------------------------------------------MEINLGKLPFDLDFHPSNPLVAAALITGELLLYRYQ-ADSQPEKLLQVSAH--DESCRAARFVDSGRVILTASPDCSILATDVETGNAISRLQEAHENSINRLVNLTETTVASGDDEGCIKVWDTRHRSCCNSFHAHED------YVSDITFVSNSK------------------------------------------QLLATSGDGSLSVCSLRRNKVQARSDFSEDELLSLVTMKDGKKVVCGTQNGALLLYSWGHFEDCSDR-LLGHPMSVDSLLKLDEDTLISGSEDGVIRLVGILPNRIIQPIAEHSEYPIESLAFSFDRKFMGSISHDQMLK----------------------LWDLEEII-NG-NQQVSSFQHAEA------DSDDS-D---DMDMDLISCPPATGSSG---------TTAHRGRSS---------------------NFSASNFFADL---------------------
>NEUWmali
-------------------------------------------------------------------------------------------------------------------------MEINLGKLPFDLDFHPSTNIIATALISGELHIYRYA-TDSQPQRLLQISAH--GESCRAVRFIDSGRVVLTASRDCSIRATDVETGTSIAYKDDAHEHSINRLVTLTETTIASGDDEGCIKVWDTRQHSCCNSFHAHED------YVSDMTYVSGTR------------------------------------------QLLSTSGDGSLSVCSLRKNKVQNRSEFSEDELLSLVIMKNGKKVVCGSQTGPLLLYSWGHFEDCSDR-LLGHPFSVDALLKLDEDELISGSEDGVIRLVGILPNRIIQPLAEHSEYPIENLAFSYDRKFLGSISHDQMLK----------------------MWDLEELL-NG-HHEEPCRVQVDSND--DDDDDDG-D---DMDVDLKPSQRAKGCRQ---------TKGGNSRPS---------------------NISTTNFFADL---------------------
>NEUWzoll
-------------------------------------------------------------------------------------------------------------------------MEINLGKLPFDLDFHPSTNIIATALISGELHLYRYA-ADSQPQRLLQISAH--GESCRAVRFIDSGRVVLTASRDCSIRATDVETGTSIAYKDDAHEDSINRLVTLTETTIASGDDEGCIKVWDTRQHSCCNSFHAHED------YVSDMTYVSGTR------------------------------------------QLLSTSGDGSLSVCSLRKNKVQTRSEFSEDELLSLVIMKNGKKVVCGTQTGPLLLYSWGHFEDCSDR-LLGHPFSVDALLKLDEDELISGSEDGVIRLVGILPNRIIQPLAEHSEYPIENLAFSYDRKFLGSISHDQMLK----------------------MWDLEELL-NG-HHEEPCKVQVDSN----DDDDDG-D---DMDVDLKPSQRAKGCRQ---------TKGGNSRPS---------------------NISTTNFFADL---------------------
>DRAKelas
-------------------------------------------------------------------------------------------------------------------------MEINLGKLPFDLDFHPSSPLVAAALISGELHLYSYQ-ADSQPERRLQVSAH--DGSCRAVRFVDSGRVILTSSPDCSILATDVETGNAIARLEEAHENSINRLVTLTEKTIASGDDEGCIKVWDTRHRSCCNTFQAHDD------YVSDMTFVSRTK------------------------------------------QLLATSGDGSLSVCNLRKNKVQARSEFSEDELLSLVIMKDGKKVVCGTQNGPLLLYSWGHFEDCSDR-LLGHPMSVDALLKLDEDTLISGSEDGVIRLVGILPNRIVAPLAEHSEYPIESLAFSFDRKYIGSISHDQMLK----------------------LWDLEEIL-NS-H-HESRIQQVEA------DSDDS-D---DMDMDLVSCPPANGNIR---------R---STRPS---------------------ISSAANFFADL---------------------
>ERYCpuss
-------------------------------------------------------------------------------------------------------------------------MEINLGKLPFDLDFHPSSQLVAVALINGDLLLYRYG-ADSQPERLRQVSAH--DESCRAVRFVDSGRVVLTASPDCSILATDVETGSAIIRLEEAHENSINRLVNLTETTIASGDDEGCIKVWDTRDRSCSNSFDAHED------FVSDMTFVSSSK------------------------------------------QLLSTSGDGSLSVCSLRKNKVQARSEFSEDELLSLVTMKGGKKVVCGTQNGALFLYSWGHFEDCSDR-LIGHPMSVDALLKLDEDTLISGSEDGVIRLVGILPNRIIQPLAEHSEYPIEGLAFSYDRKYLGSISHDQMLK----------------------LWDVEELL-NN-HQNDPNIQQVEA------DSENS-D---DMDMDLIPCPPAKGSSR----------KNVHCRSS---------------------NHSTANFFADL---------------------
>BORYspha
-------------------------------------------------------------------------------------------------------------------------MEINLGSLPFDLDFHPSSPLVAAGLINGELHMYRYA-SDSLPQRLFKIQAHHDENSCRAVRFVDSGRAILTASPDCSILATDVETGVEIARLREAHGNAVNRLVNLTETTIASGDDRGCIKVWDTRQRSCCNSFDADEDNNSDTSYISDMTFVPSSM------------------------------------------QLLATSGDGTLSVCNLRKNKVQTRSEFSEDELLSVVTMKNGGKVVCGTQNGNLLLYSWGHFKDCSDRFVVRRYMPVDALLKLDEDTLISGSGDGVIRLVGILPNRIIQQLAGHSEYPIEGLAFSNDREYLGSISHDQMLK----------------------LWDLQELL-DG-KH-APDSQLIEA------DSDD--D---EMVLDAVLRKPSKGSKR---------KRAGSSRTS---------------------KASTSDFFADL---------------------
>GALEfabe
-------------------------------------------------------------------------------------------------------------------------MEINLGKQPFDLDFHPSSSLVATALISGELHLYRYD-EDSQPERLLLISAH--NESCRAVRFMDSGRVLLTASPDCSILSTDVETGNPVARLENAHEHGINRLVTLTETTIASGDDEGCIKVWDTRNHNCCNSFDAHED------YISDMTYVLGSR------------------------------------------QLLATSGDGTLSVCSLRKNKVQARSEFSEDELLSLVTMKNGKKVVCGTQKGPLLLYSWGRFEDCSDR-LLGHPMSVDALLKFDEDTLISGSEDGVIRLVGILPNRIIQPLAEHSEYPIESLAVSHDRKFLGSISYDQMLK----------------------LWDLEELM-SG-HPNEPLSQQVDT------ESDDS-D---DMDVDIMPCQPAKGSKT---------KTAGKDRFS---------------------N-------------------------------
>APOSshen
-------------------------------------------------------------------------------------------------------------------------MEINLGKLPFDLDFHPSASIVATALISGELDLYHYV-ADSQPQRLFQISAH--AESCRAVRFIASGRVVLTASRDCSIHATDVETESAVAHMNDAHEDSINRLITLTETTVATGDDEGYIKVWDTRQHSCCNTFDAHED------YVSDMTYISGTR------------------------------------------QILATSGDGSLSVCSLRKNKVQARSEFSEDELLSLVIMKNGKKVICGTQSGPLLLYSWGHFADCSDR-LLGHPMSVDALLKLDEDTLISGSEDGVIRLVGILPNRIIQPLAEHSEYPIESLAFSYDRKYLGSISHDQMLK----------------------LWDLEEFL-KG-HHGELSKVEVDSDD---EDDDDD-D---DMDVDLKPSQPAK-VKG---------PKGGNNRSS---------------------NNSTADFFADL---------------------
>EPIDpuni
-------------------------APSFF-------------------FGSVGHPPETSR-----------------RRRKNNKKKKR------------------------------YAVKINLGKLPFDLDFHPSSPLVAAALISGDLHLYRYG-IDSQPERLLQVSAH--DESCRAVRFVDSGRVVLTASPDCSILATDVETGRAIARLEEAHENSINRLVNLTETTIASGDDEGCIKVWDSRNNSCCNSFDVHED------FVSDMTFVSGSR------------------------------------------QLLATSGDGSLSVCSLRKNKVQARSEFSEDELLSLVTMKGGRKVVCGSQNGPLLLYSWGHFEDCSDR-LLGHPMSVDVLLKLDEDTLISGSEDGVIRLVGILPNRIIQPLAEHSEYPIEGLAFSYDRKFLGSISHDQMLK----------------------LWDVEELL-NN-PQNEPKIRQVEA------DSEDS-D---DMDMDLNPCQP-NGSTK---------NKDAHGRSS---------------------NYSTANFFADL---------------------
>GYMNdens
-------------------------------------------------------------------------------------------------------------------------MEVNLGQIPFDLDFHPSSPLVAVALINGELHLYRYQ-ADLQPQRLLQISAH--DESCRAVRFVDSGRVVLTSSPDCSILATDVETGSAISRLEEAHEDSINRLVILTETTIASGDDEGCIKVWDTRHHSCCNSFDAHED------YVSDMTFVSRTK------------------------------------------QLLATSGDGSLSVCSLRKNKVQARSDFSEDELLSLVTMKDGKKVICGTQNGPLLLYSWGYFEDCSDR-LLGHPMSVDTLLKVDEDTLISGSEDGVIRLVGILPNRIIQPLAEHSEYPVERLAFSSDRKFLGSISHDQMLK----------------------LWDLEELL-NG-PQLELNIRQAEAVS---DDSDDS-D---DMDMDLISPPPAKSSSR---------MKEPRGQTP---------------------SSSTANFFADL---------------------
>LIMOabor
-------------------------------------------------------------------------------------------------------------------------MEINLGKLPFDLDFHPSSPLVAAALISGELHLYRYG-SDSQPERLLQVSAH--DESCRAVRFVDSGSVVLTASPDCSILATDVETGSAIARLGEAHENSINRLVTLTETTIASGDDEGCIKVWDTRNRSCCNSFDAHED------YVSDMTFVSGTK------------------------------------------QILATSGDGSLSVCSIRKNKVQARSEFSEDELLSLVTMKDGKKIVCGSQNGPLLLYSWGHFADCSDR-LLGHPMSVDALLKLDEDTLISGSEDGVIRLVGILPNRIIQPLAEHSEYPIENLAFSCDRKFLGSISHDQMLK----------------------LWDLEELL-NN-HQDKPNIQQVEA------DSDDS-D---DMDMDQVPYPPAKGSTK---------RKDDKDRSS---------------------NFSAANFFTDL---------------------
>OPHRsphe
-------------------------------------------------------------------------------------------------------------------------MEVNLGQIPFDLDFHPSSPLVAVALINGDLHLYRYQ-ADAQPQRLLQVSAH--DESCRAVRFVDSGRVVLTSSPDCSILATDVETGSAITRLEEAHEDSINRLVILTETTIASGDDEGCIKVWDTRHHSCCNTFDAHED------YVSDMTFVSRTK------------------------------------------QLLATSGDGSLSVCSLRKNKVQARSEFSEDELLSLVTMKDGQKVICGTQNGPLLLYSWGCFEDCSDR-LLGHPLSVDALLKVDEDTLISGSEDGVIRLVGILPNRIIQPLAEHSEYPVERLAFSSDRKFLGSISHDRMLK----------------------LWDFEELL-NG-PQHEVNIRQAEAVS---DDSDDS-D---GMDMDLISPPPARSSSR---------KKEPRGQTP---------------------NSSTANFFADL---------------------
>MICRparv
-------------------------------------------------------------------------------------------------------------------------MEINLGKLPFDLDFHPSSPLVAVALISGELDLYRYQ-ADSQPERLLHVSAH--SESCRAVRFVDSGRVVLTSSPDCSILATDVESGNAIARLEKAHDNFINRLVTLTETTIASGDDEGCIKVWDIRDRSCCNSFDAHED------YVSDMTFVSSTK------------------------------------------QLLATSGDGSLSVCSLRRNKVQARSDFSEDELLSLVTMKDGKKVVCGTQSGPLLLYSWGHFEDCSDR-LLGHPLSVDALLKLDEDTLISGSEDGVIRLVGILPNRIIQPLAEHSEYPIESLAFSFDRKYVASISHDQMLK----------------------LWDLEDIL-ND-HQHKPNVQQVEA------DSDDS-D---DMEMDLIPRPPANGSSR---------MKEHTGQSS---------------------NRSAGNFFADL---------------------
>EPIPpurp
-----------------------------------------------------------------------------------------------------------------------------------------------------------------------------------------------------------------------AHEDSINRLVTLTETTIASGDDEGCIKVWDTRHRSCCNSFDAHED------YVSDMTFVSGTKQLLATSGDGSLSVCSIRKNKVCNSFDAHEDYVSDMTFVSGTNQLLATSGDGSLSVCSIRKNKVQARSEFSEDELLSLVTMKDGKKIVCGSQNGPLLLYSWGHFDDCSDR-LLGHPMSVDALLKLDEDTLISGSEDGVIRLVGILPNRIIRPLAEHSEYPIENLAFSCDRKFLGSISHDQMLK----------------------LWDLEELL-ND-HQDKPNIQQVEA------DSDDS-D---DMDMDLLPCQPAKGSTK---------NKDDKGRSS---------------------NFSAANFFTDL---------------------
>CALAtsoo
-------------------------------------------------------------------------------------------------------------------------MEINLGKLPFDLDFHPSSPLVAAALITGDLHLYRYS-ADSQPERLLQVSAH--DESCRAVRFVDSGRVVLTASPDCSILATDVETGRAIARLEEAHENSINRLVNLTETTVASGDDEGCIKVWDTRHRSCCNSFDVHED------FVSDMTFVSGTR------------------------------------------QLLATSGDGSLSVCSLRKNKVQARSEFSEEELLSLVTMKGGKKVVCGSQNGPLLLYSWGHFEDCSDR-LLGHPMSVDALLKLDEDTLISGSEDGVIRLVGILPNKIIQPLAEHSEYPIEGLAFSHDRKFLGSISHDQMLK----------------------LWDVEELL-NN-HQNEPNIQQVEA------DSEDS-D---DMDMDSIPCPPAKGSTK---------KKDGFGRSS---------------------NYSTANFFADL---------------------
>CREMappe
-------------------------------------------------------------------------------------------------------------------------MEINLGKLPFDLDFHPSSPLVAAALISGDLQLYRYG-ADSQPERLLQVSAH--HESCRAVRFVDSGRVVLTASPDCSILATDVETGRAIARLEEAHENSINRLVNLTETTTASGDDEGCIKVWDTRHRSCCNSFDAHED------FVSDMTFVPGTR------------------------------------------QLLATSGDGSLSVCSLRKNKVQARSEFSEDELLSLVTMKSGKKVVCGSQNGPLLLYSWGHFEDCSDR-LLGHPMSVDALLKLDEDTLISGSEDGVIRLVGILPNRIIQPLAEHSEYPIEGLAFSHDRKFLGSISHDQMLK----------------------LWEVEELL-NN-HQNEPNIQKVEA------DSEDS-D---DMDMDLIPCPP-KGSTI---------KKDGYGRSS---------------------NYSPASFFADL---------------------
>THELangu
-------------------------------------------------------------------------------------------------------------------------MEINLGKLPFDLDFHPSSPLVAAALISGELHLYSYQ-ADTQPERRLQVSAH--DGSCRAVRFVDSGRVLLTSSSDCSILATDVESGNAIARLEEAHENSINRLVTLTESTIASGDDEGCIKVWDTRHRSCCNSFDAHKD------YVSDMTFVSSTK------------------------------------------QLLATSGDGSLSVCNLRRNKVQAHSEFSEDELLSLVIMKDGKKVVCGTQNGPLLLYSWGHFGDCSDR-LLGHPMSVDAMLKLDEDTLISGSEDGVIRLVGILPNRIIAPLAEHSEYSIESLAFSYDRKFVGSISHDQMLK----------------------LWDLEEIL-SG-HQHESSMLHVEA------DSDDS-D---DMDMDLIPCPPANGNRR---------------RPS---------------------NSSAANFFADL---------------------
>DRAKthyn
-------------------------------------------------------------------------------------------------------------------------MEINLGKLPFDLDFHPSSPLVAAALISGELHLYSYQ-ADSQPERRLQVSAH--DGSCRAVRFVDSGRVILTSSPDCSILATDVETGNAIARLEEAHENSINRLVTLTEKTIASGDDEGCIKVWDTRHRSCCNTFQAHDD------YVSDMTFVSRTK------------------------------------------QLLATSGDGSLSVCNLRKNKVQARSEFSEDELLSLVIMKDGKKVVCGTQNGPLLLYSWGHFEDCSDR-LLGHPMSVDALLKLDEDTLISGSEDGVIRLVGILPNRIVAPLAEHSEYPIESLAFSFDRKFIGSISHDQMLK----------------------LWDLEEIL-NS-H-HESSIQQVEA------DSDDS-D---DMDMDLVSCPPANGNIR---------R---STRPS---------------------ISSAANFFADL---------------------
>PHAItank
-------------------------------------------------------------------------------------------------------------------------MEINLGKLPFDLDFHPSSPLVAAALITGDLHLYRYG-ADSQPERMLQVSAH--DESCRAVRFVDSGHVVLTASPDCSILATDVETGRAIARLEEAHENSINRLVNLTETTVASGDDEGCIKVWDTRHRSCCNSFDVHED------FVSDMTFVSGTR------------------------------------------QLLATSGDGSLSVCSLRKNKVQARSEFSEEELLSLVTMKGGKKVVCGSQNGPLLLYSWGHFEDCSDR-LLGHPMSVDALLKLDEDTLISGSEDGVIRLVGILPNRIIHPLAEHSEYPIEGLAFSHDRKFLGSISHDQMLK----------------------LWDVEELL-NN-HQNEPNIQQVEA------DSEDS-D---DMDMDSIPSPPAKGSTK---------KKDGYGRSS---------------------NYSTANFFADL---------------------
>PAPHhirs
-------------------------------------------------------------------------------------------------------------------------MEINLGKLPFDLDFHPSSPLVAVALISGELHLYRYA-FDSQPERMMQISAH--DESCRAVRFIDSGRVVLSSSPDCSILASDVETGSAIARLKEAHEDSINRLVTLNEVTIASGDDEGCIKVWDTRQHSCCNSFDAHED------YVSDMTYMPSSR------------------------------------------QLLATSGDGTLSVCSLRKNKVQNCSEFSEDELLSLVSMKDGKKVVCGTQNGPLLLYSWGHFEDCSDR-LLGHPMSVDTLLKLDEDTLISGSEDGVIRLVGILPNRIIQPLAEHSEYPIEGLAFSHDRKFLGSISHDQMLK----------------------LWDLEELL-SS-RQDHANIQQVEA------DS-DS-G---DMDVDLIPSQAAKGSKK---------KKGAQGRSS---------------------NHSLAKFFADI---------------------
>HABEpant
-------------------------------------------------------------------------------------------------------------------------MEINLGKLPFDLDFHPSSPLVATALINGVLHLYRYQ-ADSQPQRLMQVSAH--DESCRAVRFVDSGRVVLTSSPDCSILATDVETGSAIARLEEAHEDSINRLVTLTETTIASGDDEGCIKVWDTRHRSCCNSFDAHED------YVSDMAFVSNTK------------------------------------------QLLATSGDGSLSVCSLRKNKVQARSDFSEDELLSLVTMKDGKKVICGTQNGPLLLYSWGYFEDCSDR-LLGHPMSVDALLKLDEDTLISGSEDGIIRLVGILPNRIIQPLAEHSEYPIERLAFSSDRKFLGSISHDQMLK----------------------LWDLEELL-NA-PQHELNIRQVEVVS---DDSDDS-N---GMDMDLISPPPAKSNTR----------KEPRGQTS---------------------NFSTANFFADL---------------------
>BLETstri
-------------------------------------------------------------------------------------------------------------------------MEINLGKLPFDLDFHPSSPLVAAALISGDLHLYRYG-ADSQPERVLQVSAH--DESCRAVRFVDSGRVVLTASPDCSILATDVETGRAIARLEEAHEDSINRLVNLTETTIASGDDEGCIKVWDTRRRSCCNSFDAHED------FVSDMTFVSATR------------------------------------------QLLATSGDGSLSVCSIRKNKVQARSEFSEDELLSLVTMKGGKKVVCGSQNGPLLLYSWGHFEDCSDR-LLGHPMSVDALLKLDEDTLISGSEDGVIRLVGILPNRIIQPLAEHSEYPIEGLAFSYDRKFLGSISHDQMLK----------------------LWDVEELL-NN-RQNEPNIQQVEA------DSDDS-D---DMDMDLIPCQPAKGSTK---------KKDGNGRSS---------------------NNSTANFFADL---------------------
>OECEmacu
-------------------------------------------------------------------------------------------------------------------------MEINLGKLPFDLDFHPSSSLVATALISGDLHLYRYG-TDSQPERLLQVSAH--DESCRAVRFVDSGGVVLTASPDCSILATDVETGRAIARLEEAHENSINRLVNLTETTIASGDDEGCIKVWDTRQHSCCNSFDAHED------FVSDMTFVSGTR------------------------------------------QLLATSGDGSLSVCSLRKNKVQVRSEFSEDELLSLVTMKGGKKVVCGTQNGPLLLYSWGHFEDCSDR-LLGHPMSVDVLLKLDEDTLISGSEDGVIRLVGILPNRIIQPLAEHSEYPIEGLAFSYDRKFLGSISHDQMLK----------------------LWDVEELL-NN-HQNNSNIQQDEA------DSEES-D---DMDVDLIPCPPAKGSSK---------KNAGYGRPS---------------------NHSTENFFADL---------------------
>PHRAlind
-------------------------------------------------------------------------------------------------------------------------MEINLGKLPFDLDFHPSSPLVAVALITGELHLYRYA-SDSQPERLLQISAH--DESCRAVRFIDSGRVVLSSSPDCSILASDVETGSAIARLKEAHEDSINRLITLSEATIASGDDEGCIKVWDTRQQFCCNSFDAHED------YVSDMTYMSGTR------------------------------------------QLLATSGDGTLSVCSLRKNKVQTCSEFSEDELLSLVTMKDGKKVVCGTQNGPLLLYSWGHFEDCSDR-LLGHPMSVDTLLKLDEDTLISGSEDGVLRLVGILPNRIIQPLAEHSEYPIEGLAFSHDRKFLGSISHDQMLK----------------------LWDLEELL-SS-HQDQANIQQVEA------DSDDS-D---DMDVDLIPSQAAKGSKK---------KKGAQGRSS---------------------NRSPANFFADI---------------------
>PAPHconc
-------------------------------------------------------------------------------------------------------------------------MEINLGKLPFDLDFHPSSPLVAVALISGELHLYRYA-FDSQPERMMQISAH--VESCRAVRFINSGRVVLSSSPDCSILASDVETGNAIARLKEAHEDSINRLVTLSEVTIASGDDEGCIKVWDTRQHSCCNSFDAHED------YVSDMTYMPSSR------------------------------------------QLLATSGDGTLSVCSLRKNKVQTCSEFSEDELLSLVTMKDGKKVVCGTQNGPLLLYSWGHFEDCSDR-LLGHPMSVDTLLKLDEDTLISGSEDGVIRLVGILPNRIIQPLAEHSEYPIEGLAFSHDRKFLGSISHDQMLK----------------------LWDLEELL-SS-REDHANIQQVEA------DSDDS-G---DMDVDLIPSQAAKGSKK---------KKGAQGQSS---------------------NHSLANFFADI---------------------
>ANOEroxb
-------------------------------------------------------------------------------------------------------------------------MEINLGKLPFDIDFHPSAPLVAVALISGELHLYRYQ-SDLQPERLLQISAH--DESCRAIRFVDSGRVVLTSSPDRSILATDVESGNAISRLEEAHENSINRLVNLTETTIASGDDEGCIKVWDTRHRSCCNSFNAHED------YISDMTFVSGTK------------------------------------------QILATSGDGSLSVCSLRKNKVQARSEFSEDELLSVVTMKEGKKVVCGTQKGSLLLYSWGHFRVCNDR-LVGHSMSVDALLKLDEDTLISGSEDGVIRLVGILPNRIIQPLAEHSEYPIENLAFSCDRKYLGSISHDQILK----------------------LWDLEELL-SG-NQPEPNIQQVEA------DSDDS-D---DMDMDLISSPPVEGSSR---------GNVRRDRPF---------------------NSSAANFFADL---------------------
>MASDpict
-------------------------------------------------------------------------------------------------------------------------MEINLGKIPLDLDFHPSSFLVAAALISGDLHLYRYY-ADSQPEQLLQFLAH--EESCRAVRFVDSGRAVLTASADCSVLATDVETGREIARLEEAHEHPINRLVNLTETTLASGDEEGCIKVWDTRHCSCCNSFDVHDD------FVSDMTFVSGTK------------------------------------------QLLATSGDGSLSVCSLRTNKVQVRSEYAEDELLSLVTMKGGKKVVCGSQNGPLLLYSWGRFEDCSDR-FVGHPMSVDALLKLDEDTLISGSEDGVIRLVGILPNRIIQPLAEHSEFPVEGLAFSWDKTILGSISHDQMLK----------------------LWDVEELL-NN-HQSELRIQQVEA------DSEDS-D---DIDMDLIPCFP-KGSTK---------INNGYGQSS---------------------NNSTANFFADL---------------------
>CHILtrap
-------------------------------------------------------------------------------------------------------------------------MEINLGKLPFDLDFHPSSPLVAAALISGELHLYSYQ-ADSQPERRLQVSAH--DGSCRAVRFVDSGRVVLTSSPDCSILATDVETGNAIARLEEAHDNSINRLVTLTETTIASGDDEGCIKVWDTRHRSCCNTFHAHED------YVSDMTFVPSTK------------------------------------------QLLATSGDGSLSVCNLRKNKVQARSDFSEDELLSLVIMKDGKKVVCGTQNGPLLLYSWGHFEDCSDR-LLGHPMSVDALLKLDEDTLISGSEDGVIRLVGILPNRIIAPLAEHSEYPIESLAFSFDRKFIGSISHDQMLK----------------------LWDLEEIL-NS-NQHESSIQQVEA------DSDDS-D---DMDMDLLSCPPANGNNR---------RNEHHGRPS---------------------NSSAANFFADL---------------------
>CRYPlept
-------------------------------------------------------------------------------------------------------------------------MEINLGKLPFDLDFHPSCPLVAAALISGELHLYSYQ-ADSQPQRLLQVSVH--DGSCRAVRFVDSGRVVLTASPDCSILATDVESGNAIARLEDAHENSINRLVTLTETTIASGDDEGCIKVWDTRSRSCCNSFDAHED------YISDMTFVCRTK------------------------------------------QLLATSGDGSLSVCSLRKNKVQARSDFSEDELLSLVTMKDGKKVICGTQSGPLLLYSWGHFEDCSDR-LLGHPMSVDALLKLDEDTLISGSEDGVIRLVGILPNRIIQPLAEHSEYPIESLAFSFDRKFLGSISHDQMLK----------------------LWDVEEIL-SGRHQHDLNTRQVEA------DSDDS-D---DMDMDLIPCPPANGSSR---------RTEQSGRPS---------------------NYSAANFFADL---------------------
>CORYacti
-------------------------------------------------------------------------------------------------------------------------MEINLGKLPFDLDFHPSTPLVAVALISGELHLYRYR-PDSQPERLLQVSAH--DESCRAVRFVDSGRVVLTSSPDCSILATDVETGNAISRLEDAHENSINRLVILTDTTMASGDDEGCIKVWDTRHRSCCNSFDVHED------YISDMTFVSSTK------------------------------------------QLLATSGDGSLSVCSLRKNKVQTRSDFSEDELLSLVIMKDGKKVICGTQNGPLLLYSWGHFEDCSDR-LLGHPMSVDSLLKLDEDTLISGSEDGVIRLVGILPNRIIQPLAEHSDYPIESLAFSFDRRYIGSISHDQMLK----------------------LWDLEEIL-NG-HQHEPNNQRVEADS---DDSDDS-D---DMDMDLISCPPANSSSR---------KKEHKGQSS---------------------NYSSTNFFADL---------------------
>PHALmode
-------------------------------------------------------------------------------------------------------------------------MEINLGKLPFDLDFHPSSPLVAAALINGDLQLYRYG-ADSLPERLLQVKAH--DESCRAVRFVDSGRVVLTASPDCSILATDVETGRAIARLEEAHEDSINRLVSLTDTTIASGDDEGCIKVWDTRNRSCCNSFDAHED------FVSDMTFESSTK------------------------------------------KLLATSGDGSLSVCSLLKNKVQARSEFSEDELLSLVTMKGGKKVVCGSQNGPLLLYSWGHFEDCSDR-LLGHPLSVDALLKLDEDTLISGSEDGVIRLVGILPNRIIQPLAEHSEYPIEGLAFSYDRKFLGSISHDQMLK----------------------LWDVEELL-NN-HQNEPNVQQIEA------DSEDS-D---DMDMDLIPCQPPKGSTR---------KRNGYGQSS---------------------NHSTSNFFADL---------------------
