# Supplementary material for: Orchid Phylotranscriptomics: The Prospects of Repurposing Multi-Tissue Transcriptomes for Phylogenetic Analysis and Beyond
Source: Front Plant Sci. 2022 May 27;13:910362. doi: 10.3389/fpls.2022.910362 (PMC9196242; doi:10.3389/fpls.2022.910362)
Supplement: Supplementary file 4 [file Data_Sheet_3.zip › ortho_MSA/r1/OG0009400.fa]

>ANOEemei
----------------------ML-------------------------------------------------------------------------------RGG------DS----------------------LMADLE-------MESLTPTA----------------------------S------FRSSEEHSSSSI-DLKKKRKLQHDLSILDM--PSPKQRLRIGTNIF-----------EEPIIRETQ------DDLE-Q-EN---SENDSNSF-VTT-YDNLMASDV-KVADENSITLTVHQE-QPS-TSLNNSSNRVN---KDSLYSLESRGFKEV-SDATTADLE-EILQLDLGHKVAEEM-YSSFE--------EFE----SEGDAE-TESLVLYSNDVAPHSFLRSSGCWNLGQD-APL-----GI----KK-PTIDQE------FEQY-----FSSLML---------------
>ANOEroxb
----------------------ML-------------------------------------------------------------------------------RGG------DS----------------------LMADLE-------MESLTPTA----------------------------S------FRSSEEHSSSSI-DLKKKRKLQHDLSILDM--PSPKQRLRIGTNIF-----------EEPIIRETQ------NDLE-Q-EN---SENDSNSF-VTT-YDNLMASDV-KVADENSITLTVHQE-QPS-TSLNNSSNRVN---KDSLYSLESRGFKEV-SDATTADLE-EILQLDLGHKVAEEM-YSSFE--------EFE----SEGDAE-TESLVLYSNDVAPHSFLRSSGCWNLGQD-APL-----GI----KK-PTIDQE------FEQY-----FSSLML---------------
>APOSodor
------------------------------------------------------------------------------------------------------------------------------------------MDAE-------LEKTPSTF----------------------------S------FYSSEELSSSSV-DLSKKRKLQYESVSLDM--PFLKQQFRDRGGTFGQGLL-SWGPREEPIREPI--------NLE-QHEE---SENDSNSF-VET-NDHTRTTDT--------------------------------------------------------IDLE-EA-QFDPELKATVDL-STGFGL--NHDLAELD----NEADAI-TEDMILYSNDPSPLAVVLPTGRWNLGQG-IQL-----GA----RG-PTIDQE------FEQY-----FSSLML---------------
>APOSshen
---------------------------------------------------------------------KILRWLIFFWIF---------------FDRNSFRIFTV--LAVSSLTARVKRRRSRRSPSPTRRDYSAEMDAE-------LEKTPSTF----------------------------S------FYSSEELSSSSV-DLSKKRKLQYESVSLDM--PFLKQQFRDRGGTFGQGLL-NWGPREEPIREPI--------NLE-QHEE---SENDSNSF-VET-NDHTRTTDT--------------------------------------------------------IDLE-EA-QFDPELKATVDL-STGFGL--NHDLAELD----NEADAI-TEDMILYSNDPSPLAVVLPTGRWNLGQG-IQL-----GA----TG-PTIDQE------FEQY-----FSSLML---------------
>BLETstri
-----------------------------------------------------------------------------------------------------------------------------------------------------MDTPPPIA----------------------------S------FSSSKGHSISSV-DLNKKRKLQYESGILDM--SSPKQRFRVGTNIFGQGLVIRGGFPEEPIVSEIQ------NDLE-QPEE---SEKDSNSF-IGT-CDNSMSSDVLKDANDNSITVTIHQS-QPS-TSLNSYRNEVF---KSRLYSLESRVMGEV-NNVVSADME-DALQFDPGYKVMEDT-HSGFGL--DHAMSELA----SEADAE-TETMILYSNDVAPHSFIRSSGRWNLGEG-APL-----GA----RR-PTIDQE------FEQY-----FSSLLL---------------
>BORYspha
----------------------MRGRFIYR-------SLY---FIKFGAGSSTSSVGKALLHLSLCLSLSLSKILIVILFF-------------------------------SEV---------------------LTMDEE-------MESPPE-------------------------------------NSSCEVHSTHIL-DLNKKRKLQFEFSNSGL--PWPKHKFRDRSSNSGQEYSIAETTESKKFLKVVTNCGI-DGGLD-EAEN---SENDRNSY-IGG-YDNTMALDV-KGKTEELTVKPSRQD-QPS-TTSNNSSNSSNSVSDSPLYSLDSI----------------------PNKEALEDQ-YSGFGSHCDHIISEFEKKGVDQEGAA-VDDLMLYSNDVALNAFILSSGRWSVGQD-ARL-----GS----RK-PTIDQE------FEKY-----FSMLML---------------
>CALAcreb
-----------------------------------------------------------------------------------------------------------------------------------------MGDAE-------TETLIP--------------------------------------TASKEHSSSSV-DLKKKRKLQCGSGISDV--PSPKQRHRINANIY-----------EKLKFRETL------NNLE-QPEE--KSENDSNSF-TGA-CENSMAIDV-KVEDENSITLTILPE-QPS-TSLNNYYNEVNN--ITSFYSLESRGIKEV-SDATTSNLE-ETLQFDPGYKIVEK--YYSFGV--DHAILELE----SEGDAE-TESMI-----VEPHSFFQTSGCWNLGQD-APL-----GK----KK-PTIDQE------FEQY-----FSSLML---------------
>CALAplic
----------------------MEIIELQFGTFQFKWTVYTDVAKRFPEHLTISN-----------------RQARL-------------------FSSSAVCQSG------DS----------------------AMGDAE-------TETLIP--------------------------------------TASKEHSSSSV-DLKKKRKLQCGSGISDV--PSPKQRHRINANIY-----------EKLNFRETQ------NNLE-QPEE--KSENDSNSF-TGA-CENSMAIDV-KVEDENSITLTILPE-QPS-TSLNNYYNEVNN--ITSFYSLESRGIKEV-SDATTSNLE-ETLQFDPGYKIVEK--YYSFGV--DHAILELE----SEGDAE-TESMI-----VEPHSFFQTSGCWNLGQD-APL-----GK----KK-PTIDQE------FEQY-----FSSLML---------------
>CALAsini
-----------------------------------------------------------------------------------------------------------------------------------------------------MATLSPTA------------------------------------SFSEGHSTSSV-DMKKKRKLQDESNNLEM--PSPKQRFRVGSNIFSQGLVIRGGFIEEPIAGEI------------QPEE---SDKDSN-F-IGA-YDSSTSSDS-KDSNENSITLAVDQN-QPS-TSLNSCSNEVL---KAHLCSLESRVMGEV-KNVVSVDLE-D--------------------------------------EEETTETMILYSNDAAPHSFVVSSGRWNLGDG-APL-----GA----KR-LTIDQE------FEQY-----FSSLLI---------------
>CALAtsoo
-----------------------------------------------------------------------------------------------------------------------------------------------------MATPSPTA------------------------------------SFSEGHSISSV-DMKKKRKLQDESGNLDM--SSPKQRFRVGSNIFSHGLVIRGGFLDEPIVGEIQ------NGLG-QPEE---SDKDSNNF-IGA-YDSSTSSDS-KDSNENSITLTIDQN-QPS-TSLNSCSNEVL---KTHLHSLESRVMKEV-NNVVSVDLE-DTLQFDSVYKVMEEMQYSGFGL--DNAITEVE----SEDEEETTETLILCSNDAPQHSFILSSGRWNLGEG-APL-----GA----KK-LTIDQE------FEQY-----FSSLLI---------------
>CALEmajo
----------------------MP----------------------------------------------------------------------------LLREGG------DS----------------------SMGGAE-------METATP--------------------------------------TVSKEHSSNTF-DPKKKRKLHCGLCILDT--PSPKQRHRAGDNIC-----------EQRFIEETQ------IDLQ-QAEE--KSEQDSNSF-TRA-YDNLMAPGV-KVADENSFTLTLHQE-QPS-TSLNNYDSEVN---FTSLYSLESREAREV-SDATSSDLE-EALQFDPVCKT-EEM-YPCFGA--EHAMLEDE----DESKSE-TESLVLCSNDVATQSVFRSSGCWNLGQD-APL-----GK----SK-PTIDEE------FEQY-----FSSLML---------------
>CEPHdama
-----------------------------------------------------------------------------------------------------------------------------------------------------MEISAPAARER------------------FLKQSFAN------LSFSDERSISSV-DLNKKRKLQYESGSLDM--PSPKQRFRVGTRTFGQGLVNKGDFHEEPIVREIQ------NDLE-QPEK---SEHDSNSF-IGA-YDNSMEYDF-KDANENSITLTVHQD-QPS-TSLNSYSNGIF---KSHLYSLESRDSKEV-NNVTSVDLE-DTLPFDPGYKVMEDM-YPDFGL--DHAISELA----SEGNAE-TETMNLYSDDVAPHSLILSSGRWNLRQG-APL-----GA----RK-PTIDQE------FEQY-----FSSLML---------------
>CHILsemi
-----------------------------------------------------------------------------------------------------------------------------------------MGDEE-------MEIV----------------------------------------SDSKEHSSSSV-DPKKKRKLHCGLCILDI--PSPKQRQRTGDNIC-----------EQRFIAETQ------IDLQ-QAEE--KSEQDSNSF-TRA-CDNLTAPGV-KAADENSFTLTIYQE-QPS-TSLNNYGDEVNI--ITSLSSLESRDAKEV-SNAASLDLE-ETIEFDPVYKTEEEK-LTCFGV--EHAILEVE----DESISK-TETMVLCSNDVATQLFFRSSGCWNLGQD-SPL-----GK----SK-PTIDEE------FEQY-----FSSLML---------------
>CHILtrap
-----------------------------------------------------------------------------------------------------------------------------------------MGDEE-------MEIV----------------------------------------SDSKEHSSSSV-DLKKKRKLHCGLCILDI--PSPKQRQRTGDNIW-----------EQRFIAETQ------IDLQ-QAEE--KSEQDSNSF-TRA-CDNLTAPGV-KAADENSFTLTIYQE-QPS-TSLNNYGDEVNN--ITSLSSLESRDAKEV-STAASLDME-ETIQFDPVYKTEEEK-LTYFGV--EHAILEVE----DESISK-TETMVLCSNDVATQLFFRSSGCWNLGQD-SPL-----GK----SK-PTIDEE------FEQY-----FSSLML---------------
>CORYacti
----------------------MKLDPI--------------VHPLLPQSISSSD-------------SFLGKVIVR-------------------IDTTATRQGG------DSA---------------------AMVDAE-------METAA-------------------------------S------FSSGNEHSTSSV-GLNKKRKLQCGLGILDV--PSPKQRFRIESNIY-----------EEPNIRETQ------NHLK-QPEE--KSENDSNSF-TGA-CDNSMATDV-KVADENSFNLIIHQE-QPS-TSLNNYNIEVN---KTCLYSLESRGIKEV-SYATASDLE-GALLFGTQYKI-----ESGFGV--DHAIFELE----SVGDAE-TESMILYSDDVAPHSFLLSSGCWNLGQD-SPL-----VK----KK-PTIDQE------FEQY-----FSSLML---------------
>CREMappe
-----------------------------------------------------------------------------------------------------------------------------------------------------MEATPPTA----------------------------S------FRSSEGH---SI-GLKKKRKLHDESGCLSS--PSPKQRFRVGTNISGQGLVFRGGFSEEPIVKEIQ------NELA-HSEE---SEKDSNTI-NGA-YDNSMSSDA-KYSNENSISSAIHQI-QPS-NSLNSCGNGVL---KYHLYSLESRGMKEV-DNGESEDL--------------EEM-NSGLGL--DLDASELS----SEADAA-TESMNLYSNDLPPHSLLLSSGRWNLGEG-IFL-----FL----FS-SEKTKN------KEIY-----IRVMLYY-----------PIQ
>CRYPlept
-----------------------------------------------------------------------------------------------------------------------------------------MGDAE-------METLTPTD----------------------------S------FSSCNEHSTSSV-GPKKKRKLQCGLIVLDV--PSPKQRPRIGAVIH-----------EEPIVKQTQ------AVFEQQPEE--NSENDSNSFSTRA-CDNSMASDV-EVADENSLTLTIYEE-QPS-TSLNNYNNEVN---VTSVYSFEGRDVNRV-SDATTSDME--------------EM-YSGLGV--DHAILELE----SQGDAK-TESMILHSDDAELHSFFLSSGCWNLGQD-APL-----GK----NK-PTIDKE------FEQY-----FSSLML---------------
>CYMBensi
-----------------------------------------------------------------------------------------------------------------------------------------------------METPPPAA------------------------------------SSGERHSNRSA-DLNKKRKLQDESGSLGM--SSPKQRFKVGTNICGQGLVIRGGFSEEPIVTETE---I-LNAFD-QPEE---SEKDSNTF-IGA-FDNSMSSDA-KDSNDNSITLTIHQN-QPS-TSSNSYSNEVL---KTHLYSLESRGTKEL-KNASSADLE-DTLQFDPGYKAMEDI-YSGFGL--DDAISELV----SEADAG-TEAMILYSNDVAPQSFIHSSGWWNLGEG-APL-----GG----KR-PTIDQE------FEQY-----FSSLLL---------------
>CYMBmann
-----------------------------------------------------------------------------------------------------------------------------------------------------METHPPAD------------------------------------SSSERHSNRSV-DLNKKRKLQDESGSLGM--SSPKQRFKVGANICCQGLVIRGGFSEEPIVTETE---I-LNAFD-QPEE---SEKDSNTF-IGA-FDNSMSSDA-KDSNDNSITLTIHQN-QPS-TSSNSYSDEDL---KTHLYSLESRGAKEL-KNASSADLE-DTLQFDPGYKAMEDI-HSGFGF--NHPISELA----SEADAG-TEAMILYSNDVAPHSFVHSSGWWNLGEG-APL-----GR----KR-PTIDQE------FEQY-----FSSLLL---------------
>CYPRbard
----------------------ME----------------------------------------------------------------------------------------EK----------------------EMKLQQ-------HQSPNPSM----------------------------SE--DYDFNSSEKQSTSSV-DLKKKRKLQYESGSLNM--PSPKQQCQGGANILGHDLVNNVSFTVEAIFRETQ-------DLE-EQQK---SENGSNSF-TGT-YD-PMASDA-NGKPEPSTTQAIYQD-QPS-TSLNRYSNGVF---RSPHYCLDSRGIKEV-KHVPGAVSE-DNLRFDPRLKIAEDL-YPGFGL--DHAISELG----SEGDAE-TENMILYSNDVAPHSLVLSSGRWNLGQG-GPM-----GA----KR-PTIDQE------FEQY-----FSSLML---------------
>CYPRflav
-----------------------------------------------------------------------------------------------------------------------------------------------------MQTASPTA----------------------------S------FHSSEKQSTSSV-DLKKKRKLKYESGSLDM--PSPKQQCRGGVNILGHDLVNNVSFTVEAINRETQ------EDLE-EQQK---SENGSNSF-TGT-ND-LMASDA-KGKLEPSITQAIHQD-LHS-TSLNSYSNGVF---KSSHYCLDSRGMKEV-NHVASAVSE-DTLPFDPRLKIAEDL-YPGFGL--DHAISELG----SEGDAE-TESMILYSNDVAPHSFVVSSGRWNLGQG-DPM-----RA----KR-PTIDQE------FEQY-----FSSLML---------------
>DACThata
-----------------------------------------------------------------------------------------------------------------------------------------MVDAE-------MESPIPTA----------------------------S-----FRSSEEEHSTSSV-DLKKKRKLQYELDILDM--PSPKHRITGGANIL-----------EEPSIRETH------NDLE-QCLEESESEND-NSF-IGA-YDNSMASDV-KVLDESSITLTINHG-QSS-TSLNNYSNEVT---KRYFYSLKSRGIKKM-SDATTADLE-KTLQYDPGYKVAEEI-YPVFGL--DHAILELE----SEDNAE-TESMILYTNDVAPHSFMRSSGCWNLGQD-VPL-----GA----KK-PTIDKE------FEQY-----FSSLML---------------
>DENDchryso
-----------------------------------------------------------------------------------------------------------------------------------------------------METSPTA-----------------------------------------SDGINSV-DPNKKRKLQYESGSLDM--SSPRQRFRVGTNIFGRGLVIRGGFPEEPIVRKLQ------N----EPQE---SAKDSNSF-IGA-DDNSMLSDG-KDSSENSITSTIHQN-RTS-TSLNSYSNEVF---KTQLYSLESRGMEEL-NNVVSADME-DTLQFDPGYKVMEDM-HSGFGL--DHAISDLV----SEVDVE-TETMFLYSNDVAPHSFRFASGRWNLGEG-APL-----GA----RR-PTIDQE------FEQH-----FASLLI---------------
>DENDnobi
-----------------------------------------------------------------------------------------------------------------------------------------------------METSPTAR---------------------ILKQR--I------FSSS--DGIKSV-DLNKKRKLQYESANLDI--SSPRQRFRVGTNIFGQGLVIRGGFPEEPIVRKIQ------N----EPQE---SAKDSNSF-IGA-------SDG-KDSSENSITSTIHPN-RTS-TSLNSCSNEVF---KSQLYSLESREMEEL-NDVVSADMK-DTLQFDPGYNVMEDM-HSGFGL--DHAILELV----SEVDVE-TETMFLYSNDVAPHSFRLASGRWNLGEG-APL-----GA----SS-PTIDQE------FEQY-----FASLLL---------------
>DIURorie
----------------------MD---------------------------------------------------------------------------NAIRRGG------DS----------------------AMPDAE-------METLMPTS------------------------------------SSSKEHSTSTI-DLKKKRKLQCGLSILDV--PSPKQRHRIGPDTY-----------KDPIITEAQ------NDLE-QSEE--KSENDSNSF-TRT-CYNSM------VSDENSLTFAIHQE-RPS-TSLNNYNDEDY---INSLYSLESRDIKEV-SDGATSDPE--TIQFHPGYNI-EEK-YSSFGV--DHDILELE----SEGDAE-TESMILHSDVGAPHSFFQPSGCWNLGQD-VPL-----GL----KK-PTIDQE------FEQY-----FSTLML---------------
>DRAKelas
--------------------MVMSAHPL----------------------------------------FFLSRFLVLEAFGQVDELIRSFWVKWPSLSKLLLREGG------GS----------------------SMGDAE-------MESLTP--------------------------------------TDSKEQSTSSV-DPKKKRKLHCGLSILDI--PSPKQRHRTENNIC-----------EQRYIAETH------LDLQ-QTEE--ISEQDSNSF-SRA-CDNSMAQGV-KVADENSCTLTIHQE-QLS-TSLNSYDDEVN---LTSPYSLESR-------DATSSDLE-EALQFDPVYKT-EEK-YSCLGA--EQAILEDE----TESNSK-TESMVLYSNDIASQSFFPSSGCWNLGQD-APL-----GK----SK-PTIDEE------FVQY-----FSSLML---------------
>DRAKthyn
-----------------------------------------------------------------------------------------------------------------------------------------MGDAE-------MESLTP--------------------------------------TDSKEQSTSSV-DPKKKRKLHYGLSILDI--PSPKQRHRTGDNIC-----------EQKYIAETH------LDLQ-QTEE--ISEQDSNSF-SRA-CDNSMAPGV-KVADENSCTLTIHQE-QLS-TSLNSYDDEVN---LTSPYFLESRDAKEV-SDATSSDLE-EALQFDPVYKT-EEK-YSCFGA--EQAILEDE----TESNSK-TESMVLYSNDIASQSFFPSSGCWNLGQD-APL-----GK----SK-PTIDEE------FVQY-----FSSLML---------------
>EPIDfulg
---------------------------------------------RESQKTKKNT------------TFSLFR------------------------ATFTCRLAAA---VGSW----------------------QVQRSRRRKWNLLLRSPAWSQTNTHF--------FNG-----ILKQRIFS------FSSSERQSISRA-NPSKKRKLHDESG-LDM----PKQRFRAGTNICGQGFVIRGGFSEQPIVREMQ------IELD-QPVE---SEMDSNTS-VGA-CDSSLSSDA-KDYNENSMTLTVHQN-QPSASSLNSYSDEVL---KTHLCSMESRDMKEA-NNVEIADLE-DTLQFDPGYMVVEDI-PSGFGF--GHAISEFV----GEADAE-KESMILYSSDEPSHSFILSSERWNLGEG-ASL-----GA----RRSLTIDQE------FEQY-----FSSLLL---------------
>EPIDpuni
---RFATLLQFSHCKKQKKNTHIDAEHLNI-----QPSI--DLHTRISKNKKKYD------------LLSLPRYIYL-------------------QACSSCRLLA------SA----------------------TIKKAK-------MESPPPIA------------------------------------SSSERQSISRA-NPSKKRKLHDESG-LDM----PKQRFRAGTNICGQGFVIRGGFSEQPIVREMQ------IELD-QPVE---SEMDSNTF-VGA-CDSSLSSDA-KDYNENSMTLTVHQN-QPSASSLNSYSDEVL---KTHLCSMESRDMKEA-NNVEIADLE-DTLQFDPGYMVVEDI-PSGFGF--GHAISELV----GEADAE-TESMILYSSDEPSHSFILSSERWNLGEG-ASL-----GA----RRSLTIDQE------FEQY-----FSSLLL---------------
>EPIPhell
-----------------------------------------------------------------------------------------------------------------------------------------------------METSPPTA------------------------------------SFSAERSISSV-NLNKKRKLQYESGSLDM--PSPKQRFRVGTCIFGQGLVNKGDFHEKPIVREIQ------NDLE-QPEK---SENDSNSF-IGA-YDNSMASDF-KDANENSITLTVLQY-QPS-TSLNSYSNENF---KSHLYSLESRGIKEV-NNVTGVDLE-DTLPFDPGYKVMEDM-YPDFEL--DHAISELA----SEGNAE-TETMNLYSNDVAPHSLILSSGRWNLGQG-DPL-----GG----RR-PTIDQE------FEQY-----FSSLML---------------
>EPIPpurp
-----------------------------------------------------------------------------------------------------------------------------------------------------METSPPTA------------------------------------SFSAERSISSV-NLNKKRKLQYESGSLDM--PSPKQRFRVGTCIFGQGLVNKGDFHEEPIVREIQ------NDLE-QPEK---SENDSNSF-IGA-YDNSMASDF-KDANENSITLTVLQY-QPS-TSLNSYSNENF---KSHLYSLESRGIKEV-NNVTGVDLE-DTLPFDPGYKVMEDM-YPDFEL--DHAISELA----SEGNAE-TETMNLYSNDVAPHSLILSSGRWNLGQG-DPL-----GG----RR-PTIDQE------FEQY-----FSSLML---------------
>ERYCcris
-----------------------------------------------------------------------------------------------------------------------------------------------------MKTPPPAA----------------------------S------FSSSEGHSNSNV-DLNRKRKQNDESDIPRI--SFPKQRFRVGTNSFGHGLAIRKGFSEEPTVREIE---L----FD-QPEE---SEKDSNTF-IGA-SDSSMSYDA-KGSNDNSIAPTVYQS-QPS-SSTNIYSSEAL---KTHLYSLESRGTKEF-KNVASGDLE-ETLQFDSGYEAMEDL-YSSFGL--DHPITELA----TEADVG-TETMNFYS-DVAPHPFMHSSGWWNLGEG-APL-----GG----KG-LTIDQE------FEQY-----FSSLLL---------------
>ERYCpuss
-----------------------------------------------------------------------------------------------------------------------------------------------------MKIPPPAF----------------------------S------LSSSEGHSNSSV-DLNRKRKQDDESDIPGI--SFPKQRFRVGTNSFGHGLAIGKGFSQEPTVREIE---L-QDTFD-QQEE---SKKVSNTF-VGA-SESSMSYDA-KGSNSNSIAPTVYQS-QPS-SSTNSYSSEAL---KTHLYSLESRGTKEF-KNFSSGDLE-EKLQFDSRYEDVEDL-YSSFGL--DHPITELA----DESDVG-AETMIFYSNDVAPHPFMHSSGWWNLGEG-APL-----GG----KG-LTIDQE------FEQY-----FSSLLL---------------
>GASTelat
-----------------------------------------------------------------------------------------------------------------------------------------------------MKILKQLI---------------------------LS------FSSSEAHSISSV-DLNKKRKLQYETGSPDM--PLPKQRFRIQT--------------EDSIDDIIL------AGLA-QPEE---SVNDSNSF-IGGCCHNSMAFDV-KDANENSFTSTIHQN-QSS-ASLDSCSDHDF---KSRLYTLERRGIKSV-NNVWNADLE-GTLKFDPGFKAMEDL-YTGFEF--DHPMLEMM----NEADSE-TETMILYSNDAVPHSFMLPSGRWNLG---APLG----GA----KN-LTIDQE------FEQY-----FSSLML---------------
>GOODfuma
-----------------------------------------------------------------------------------------------------------------------------------------MAELE-------LEYITPTA----------------------------S------FRSSEEHSSSSI-DLKKKRKLQYDLGNLDM--PSPKQRLRIRPNIF-----------EEPIIRETQ------NDLE-HPEE--KSENDSNSF-VTT-YDNLMASDV-KVADENSITLTIHQE-QPS-TSLNNYSNRVN---KGSLYSLESRGFKGV-SDATTADLE-EVLQLDLGHKVAEEM-YSSFES--VHAILEFE----SEGDAE-TESLVLYSNDVAPHSFLRSSGCWNLGQD-STIVPYTRGR----VN-NNTREL------FQQFNHIHWISNRNI------------P--
>GOODpube
-----------------------------------------------------------------------------------------------------------------------------------------------------MEYITPTA----------------------------S------FRSSEEHSSSSI-DLKKKRKLQYDLGNLDM--PSPKQRLRIGPNIF-----------EEPIIRETQ------NDLE-QPEK---SENDSNSF-VTT-YDNLMASDV-KVADENSITLTIHQE-QPS-TSLNNYSNRGN---KGSLYSLESRGFKEV-SDATTADLE-EVLQLDLGHKVAEEM-YSSFES--VHAILEFE----SEDDAE-TESLVLYSNDVAPYSFLQSSGFWNLGQD-APL-----GT----KK-PTIDQE------FEQY-----FSSLML---------------
>GYMNdens
-----------------------------------------------------------------------------------------------------------------------------------------MVDAE-------MESPIPTA----------------------------S-----FRSSEEEQSTSSV-DLKKKRKLQYELGILDM--PSTKHRITVGANIL-----------EEPSIRKTH------NDLE-PCLE--ESEND-NSF-IGA-YDNSMASDV-KVLDEYSITLTSNHG-QSS-TSLNNYSNEVI---KRYFYSLKNRGIKKM-SDATTADLE-ETLQYDPGYKVAEEI-YPVFGL--DHAILELE----SEDNAE-TESMILYTNDVAPHSFMRSSGCWNLGQD-VPL-----GA----KK-PTIDKE------FEQY-----FSSLML---------------
>GYMNodor
-----------------------------------------------------------------------------------------------------------------------------------------MVDAE-------MESPIPTA-----------------------------------RSSEEEHSTSSV-DLKKKRKLQYELGILDM--PSTKHRITVGANIL-----------EEPSIRETH------NDLE-PCLE--ESEND-NSF-IGA-YDNSMASDV-KVLDEYSITLTSNHG-QSS-TSLNNYSNEVI---KRYFYSLKSRGIKKM-SDATTADLE-KTLRYDPGYKVAEEI-YPVFGL--DHAILELE----SEDNAE-TESMILYTNDVAPHSFMRSSGCWNLGQD-VPL-----GA----KK-PTIDKE------FEQY-----FSSLML---------------
>HABElong
----------------------MN----------------------------------------------------------------------------------------SS----------------------EMVRAE-------MENPIPTA----------------------------RYSLDFFRSSEEEHSTSSV-DLKKKRKLQYELGILDT--PSPKHRLTVRTNIL-----------EEPIIRETE------DDLE-QCLE--ESENDSNSF-IGA-YDNSMASDV-KVLDEYSIALTINHD-QPS-TSLNNFSNDAT---KRYFYSLENKGIKEM-SDATTADLE-KTLQYDPGYKVAEEI-YPVFGL--GHAILELE----SEDNTE-TESMILYTHDVAPYSFMRSSGCWNLGQD-VSL-----DA----KK-PTIDKE------FEQY-----FSSLML---------------
>HABEpant
----------------------MN----------------------------------------------------------------------------------------SS----------------------EMVRAE-------MENPIPTA----------------------------RYSLDFFRSSEEEHSTSSV-DLKKKRKLQYELGILDT--PSPKHRLTVRTNIL-----------EEPIIRETE------DDLE-QCLE--ESENDSNSF-IGA-YDNSMASDV-KVLDEYSIALTINHD-QPS-TSLNNFSNDAT---KRYFYSLENKGIKEM-SDATTADLE-KTLQYDPGYKVAEEI-YPVFGL--GHAILELE----SEDNTE-TESMILYTHDVAPYSFMRSSGCWNLGQDEYSL-----EGCGYLLQ-LCVDVSNLFRIVYRAH-----LSST-----------------
>HAEMdisc
-----------------------------------------------------------------------------------------------------------------------------------------MADLE-------TENLAPTA----------------------------S------FRSSEEHSSSSI-DLKKKRKLQHDSSILDM--PSPKQRLRIGSNIF-----------EEPIIRETQ------NDLE-Q-EN---SENDSNSF-VTT-SDDLMASDV-KVADENSITLTDHQE-RLS-TSLNNSSNGVN---KGSLYSLESRGFKEV-SDATTADLE-EILQLDLGHKVAEEM-YTSFE--------EFE----SEGDAE-TESLVLYSNDVAPHSFLRSSGCWNLGQD-APL-----GT----KK-PTIDQE------FEQY-----FSSLML---------------
>HEMIforr
------------------------------------------------------------------------------------------------------------------------------------------MRKW-------KALFRPPG----------------------------THWTYSFRSSEEEHSTSSV-DLKKKRKLQYESGILDM--PSPKHRLTVGANIL-----------EEQIIRETH------NDLE-QCLE--KSENDSNSS-IGA-YDNSMASDV-KVLDEYSITLAINHG-QSS-TSLNNSSNEVT---KRYFNFLERGGIKKM-SDATTADLE-KALQYDPGYKVPEEI-YPVFGL--DHAILELE----SADNAE-TESMILYTNDVAPHSFMRSSGCWNLGQD-APL-----GA----KK-PTIDKE------FEQY-----FSSLML---------------
>HYPOheme
-----------------------------------------------------------------------------------------------------------------------------------------MDDAE-------MESRPPIE--------------------------IES------SHSSGEDSISNF-ELKKKRKPQYELGNLGV--PLRKYKFRDRNENSPEVQSWSVT----------------DDGSE-QAEE---SGHDSN---SGT-CETKLEFDM-KGKAQESLLQTFYQD-LPS-TS-NSSDDVVS---KNMVYSLDSRTMKEV-KNWIHDDIN-DTLQFKLGSKATVNE-YSGLGLNGDYIIPEFGVDGMEQGDAA-ENDELLYSNGLAPNAFVLAPGMWSVEQD-ARL-----GT----RK-PTIDQE------FEQY-----FSMLML---------------
>LANAlana
-----------------------------------------------------------------------------------------------------------------------------------------MDDEE-------MEVLLQSN-----------------------------------RSHYGEDHNGIV-ELNKKRKLQYELSNPGL--PWRKYKFRDRSCNSEQGSPISESSVKQNSPEELINNGIGNDGLK-EAGE---YENDSDGL-IGT-YNNTMILDV-KGKAQESSIKPFYQD-HPS-TSSNNSDNSPS---MSPLYSSDRRSLEEV-NNGGDENVE-DALKTEPGYLAIVDR-YPGFESYDDDVITEIGKDGTKHVDAE-DDEAMLYSNDVAPNAFVLPA-MWSIGQD-ARL-----GT----RK-PTIDQE------FEQY-----FSMLML---------------
>LIMOabor
-----------------------------------------------------------------------------------------------------------------------------------------------------METSPPTA------------------------------------SFSEERSTSSV-HLNKKRKLQYESGSLDM--PSPKQRFRVGTCTFGQGLVNKGCFHVEPIVREIH------NDLE-RPEE---SENDSNSF-SGA-YDNSMASDV-KDANENSITLTVHQD-QPS-TSLNSYSNGFF---QSHL-SLESGGIKEV-NNVTSVDLE-ETLPFDPGYKVMEGM-HPDFGL--DHDISELA----SEGNAE-TETMNLYSNDVAPHSFILSSGRWNLGQG-APL-----GA----KR-PTIDQE------FEQY-----FSSLML---------------
>MASDpict
-----------------------------------------------------------------------------------------------------------------------------------------------------MKTPPPIA------------------------------------NSSEGNSISFV-NLNKKRKLQNESG-LEI--SSPKQRFRVGTNICGQGLMIRGGFSEQPNVREIQ------NDLD-QPEE---SEMDSNTF-IEA-YDNSMSSDA-KDSNANSITLTIPQN-QPS-TSLNSYSND-----KTHLYSLESRCMKEV-NNVKIADLE-DTLKFDPGYNAMEDM-HSGFGL--DHSISELV----CEADAE-TENMILHSNDVPPHSFVLSSGRWNLGED-TPL-----GA----RR-LTIDQE------FEQY-----FSSLLL---------------
>MEXIxero
-----------------------------------------------------------------------------------------------------------------------------------------MRGALR------FCSLAPRSLYRECSRKWKLLTRRS-----GFQALFFS------FHSSEEHSTSSV-DLKKKRKLQYESGSLDM--PSPKQQCRARANVLEEDFMNNVSFPVVAIATETQ-------DLG-QLPE---SENDSNSL-MDT-SVNSMTSDA-KDKLEPSITRAVHQY-LPA-TSLNSYSSEVF---KNSLYCLDSR-AKEV-NNMAGAVSK-DTVHFDPRLIISEYQ-DPGIGL--GPTISELG----SEGDAK-TESLILYSNDVAPHSFVLSSGRWNLGQG-GPL-----GA----KR-PTIDQE------FEQY-----FSSLML---------------
>MICRparv
-----------------------------------------------------------------------------------------------------------------------------------------MGVAE-------METLTPTA------------------------------------SSSKEHSTSSV-DLKKKRKLQCGLGIVDL--PSSKQRLRIGVNVY-----------QEP-IRQMH------NNIE-QAEE--NSENDSNSF-TGA-CDNPMTTDV-KVADQNSITLTNSQE-LPS-TSSNNYNTKVN---TTSFYSLESRDIVEE-SDIATSDLE-ETLQFDSGYKI--EK-YNGLGV--DHAILD------PEGDAE-TESMILSSTDVAPHAFFQSSGCWNLGQD-APL-----GK----KK-PTIDEE------FEQY-----FSSLML---------------
>MOLIcapi
----------------------ML---------------------KVWRGDSTLS----LLQLDWGKPLSASH---------------------------------------------------------------LMDDEE-------MESRPLTE----------------------------S------SPSSGEDSVSNF-EMNKKRKLQHELDNPGL--PLRKYKFRDRNENSPEAPSGSRT----------------DDASE-QAEE---SGHGSNSF-SGA-YETKMEFDM-KGKEQESPMQPFYQD-LPS-TS-NRSDNSIW---KNKVYSLDSRKIKKV-KNGIHDDIN-DTLQFKPGSKAIVNE-YPGLGFNGDYIIPEFGEVGLEQGDAF-ENDELLYSNGVAPNAFLLAPGTWGVEQD-ARL-----GT----RK-PTIDQE------FEQY-----FSMLML---------------
>NEUWmali
-------------------------------------------------------------------------------------------------------------------------------------------------------MMGPMI----------------------------S------FYSSEELSSSSVDDLNKKRKLQYESVSLDM--PSPKQKFRDRSNIFGQGLLRKWDPREEPVVGEIL------NDSE-QFEE---SENDSNSF-VET-HDNTPETDV--------------------------------------------------------EDLE-DT-QFDPGLKAMENL-YNGFGL--DHALAELD----NEADAV-TEDMILFSNDLSPVDVDLHSGRWNLGQG-VRL-----GA----RR-PTIDQE------FAQY-----FSSLML---------------
>NEUWzoll
SPNKYP-----PACP-----FRLPQEPI----------------------------------CSLHLSSSPLRFLLQL--------------------EAPSRSFTSEIPAKDSIIA------------------SVLENLES---PILIGMMGPMIRKENLRQPSALHTFQGRGKQATLDPDCKS------FYSSEELSSSSV-DLNKKRKLQYESVSLDM--PSPKQKFRDRSNIFGQGLLRKWDPREEPVVGEIL------NDSE-QFEE---SENDSNSF-VET-HDNTPETDV--------------------------------------------------------EDLE-DT-QFDPGLKAMENL-YNGFGL--DHALAELD----NEADAV-TEDMILCSNDLSPVDVDLHSGRWNLGQG-VRL-----GA----RR-PTIDQE------FAQY-----FSSLML---------------
>OECEmacu
-----------------------------------------------------------------------------------------------------------------------------------------------------METPPAAS---------------------------FS------FSSSEGHSNSSV-DLNKKRKLQDEFNIPGI--SSPKQRFRVGTNIFGQGLVIRKGFSAEPTVREIE---I-RNAFV-QPEE---SEKVSNTF-IGA-YDNSMSSDA-KDSNESSIIPTIQQS-QTS-TSSNSYSNEAL---KTHLYSLESRGTKELKKNVASEDLE-NTLQFDAGYKAMEDV-YSSFGL--DHPISELT----SEADAE-TE--ILYPNDVAPHPFMHSSGWWNLGED-APL-----GG----KR-LTIDQE------FEQY-----FSSLLL---------------
>OPHRgarg
-----------------------------------------------------------------------------------------------------------------------------------------MVDAE-------MESTIPTA----------------------------S-----FRSSEEEHSTSSV-DLKKKRKLQYELGILDM--PFPKHRLKVGANIL-----------EEQSIRDMH------NDLE-QCLE--ESEND-NSF-IGS-FGNSIASDV-RVLDEYSITLTINHG-QSS-TSLNNYSNEVS---KR--YSLKSRGIKK-----TTADLE-KTLQYDPGYKVAEEI-CPVLGL--DHAILGLG----SEGSAD-TESMILYTNDVAPHSFMRSSGCWNLGQD-VPL-----GA----KK-PTIDKE------FEQY-----FASLML---------------
>OPHRsphe
-----------------------------------------------------------------------------------------------------------------------------------------MVDAE-------MESTIPTA----------------------------S-----FRSSEEEHSTSSV-DLKKKRKLQYELGILDM--PFPKHRLKVGANIL-----------EEQSIRDMH------NDLE-QCLE--ESEND-NSF-IGS-FGNSIASDV-RVLDEYSITLTINHG-QSS-TSLNNYSNEVS---KR--YSLKSSGIKK-----TTADLE-KTLQYDPGYKVAEEI-CPVLGL--DHAILGLG----SEGSAD-TESMILYTNDVAPHSFMRSSGCWNLGQD-VPL-----GA----KK-PTIDKE------FEQY-----FASLML---------------
>ORCHital
-----------------------------------------------------------------------------------------------------------------------------------------MVESE-------MESPTPTA----------------------------G-----FRSS-EEHSTSSV-DLKKKRKLRYELGIQDM--PSPKHRLTVGANIL-----------EEPSIRETR------GDLK-QCLE--ESEND-NCF-IGA-YDNSMASDV-KVLDEHSITLTINHG-QSS-TSLNNYSNEVT---NRYLYSLKSRGIKKM-SDATTADLE-KTLQYDPEYKVAEEL-CPVFGL--DHAILELD----SEDNAE-TESMVLYTNDVAPHSFMRSSGCWNLGQD-VPL-----GA----KK-PTIDKE------FEQY-----FSSLML---------------
>PAPHconc
-----------------------------------------------------------------------------------------------------------------------------------------------------METPHPTA----------------------------S------LYSSEEHSTSSV-DLKKKRKLRYESGSLDM--PSPKQQCRAQSNVLGEVIMNNVSFPVDAIARETQ-------DLV-QQQE---SENDSNSS-MGT-CDNSVASYA-KGKVEPSSTQAIHQD-QPS-TSLDGYSSEVF---KNSLYCLDSRVVKEV-NHVAGALSK-GTLHFHPRLKIVEDL-CPGIGL--DPAISELG----SEGDAE-TENLILYSNDVAPHSILLSSGRWNLGQG-GPL-----GA----KR-PTIDQE------FEQY-----FSSLML---------------
>PAPHhirs
-----------------------------------------------------------------------------------------------------------------------------------------------------METPPPTA----------------------------S------FYSSEEHSTSSV-DLKKKRKLRYESGSLDM--PSPKQQCRARSNVLGEVIMNNVSFPVDAIARETQ-------DLV-QQQE---SENDSNSS-MGT-CVNSVAFYA-KGKVEPSSTQAIRQD-QPS-TSLDSYSSEVF---KNSLYCLDSSVVKEV-NHVAGAVSK-DTLHFHPRLKLVEGL-SPGIRL--DPAISELG----SEGDAE-TENLILYSNDVAPHSIFLSSGRWNLGQG-GPL-----GA----KR-PTIDQE------FEQY-----FSSLML---------------
>PHAIflav
-----------------------------------------------------------------------------------------------------------------------------------------------------METPSPTA-------------------------SFSS------SSSEEGHSISSV-DMKKKRKLRDESGNLDM--SSPKQRFRAGTNIFGQGLVIRGGFLEEPIVGEIQ------NDLE-QPEE---SDKDSNNF-IGA-YDSSISSDA-KDSNENSITLTSDQN-QPS-TSLNSCSNEVL---KTHLYSLESRVMKEV-NNVESADL--------------EDI-HSGFGL--DNAITEVV----SEGDAETTETMILYSNDAAPHSFILSSGRWNLGEG-APL-----GA----KR-LTIDQE------FEQY-----FSSLLL---------------
>PHAItank
-----------------------------------------------------------------------------------------------------------------------------------------------------METPSPTG----------------------------S------SSSSEGHSISSV-DMKKKRKLPDESGNLDM--SSPKQRFRVGSNIFGQGLVIRGGFLDEPIVSEIQ------NDLE-QPEE---SDIDSNNF-IGA-YDSSMSSDA-KDSNENSITLTIDQN-QPS-TTLNSSSNEVL---KTHLDSLESRVTKEL-NNVVSADLE-DTLQFDPVYKAMEDT-QSGFGF--DNAITEVV----SEVDAETTETMILYSNDAAPHSFILSSGRWNLGEG-APL-----CA----KR-LTIDQE------FEQY-----FSSLLL---------------
>PHALcorn
-----------------------------------------------------------------------------------------------------------------------------------------------------MGTPPPSA----------------------------S------FSSSEGHSISSV-ELNKKRKLQDESGSQEI--SSSKQRFRVGTYIFGQGLQIRGGFSEKPIVRKIH------NEFE-QPEE---SEKDSNTF-TGA-YDNSMS------SNENSINSTIHQN-RHS-DSLNSYSNEVL---RTHFYSLESRGMKEA-NDLEIADLE-DTLQFDAGYEVMEDV-HYGFGL--DHTISEAM----DD-----AETMILYSNDV-----LLSSGRWNLGKG-APLV----GA----RK-LTIDQE------FEHY-----FSSLLL---------------
>PHALmode
-----------------------------------------------------------------------------------------------------------------------------------------------------MGTPPPSA----------------------------S------FSSSEGHSISCV-DLNKKRKLQDESGSQEI--SSSKQRFRVGTYIFGQGLQIRGGFSEKPIVREIH------NELE-QPEE---SEKDSNTF-TGA-YDNSMS------SNENSINSTIHQN-RHS-DSLNSYSNEVL---RTHFYSLESRGMKEA-NNLEIEDLE-DTLQFDPGYEVMEDV-HYGFGL--DHTISEAM----DD-----AETMILYSNDV-----LLSSGRWNLGKG-APLV----AA----RK-LTIDQE------FEHY-----FSSLLL---------------
>PHRAlind
-----------------------------------------------------------------------------------------------------------------------------------------------------METPHRTA----------------------------S------FHSSEVHSTSSV-DLKKKRKLQYESGSLDM--PSPKQQCQARANALGQDFMNNVSFPVEAIARETQ-------DLG-QQQG---SEKDSNSF-TGT-CDNSMTSDA-KDKLEPSITLAIHQG-QPS-TSLNCYSSGVL---KNSLYCLDSR-VKEV-NLVAGAVSK-DALHFDPRLKIAEDL-YPGIGL--DPAISELG----SEGDAE-TENLILYSNDVAPHSFVLSSGRWNLGQG-GPL-----GA----KK-PTIDQE------FEQY-----FSSLML---------------
>PLATclav
----------------------MVKGNVFI------------------------------------------------------------------YNPTINHRHD------SS----------------------EMVDAE-------IESPIPTS----------------------------S-----FRSSEEENSTSSV-DLKKKRKLQYELGILDM--PSPKHRLTVGANIL-----------EEPSIRETH------NDLE-QCLE--ESEND-NSF-IGA-YDNSMASDV-KVLDDYSITLTINNG-HSS-TSLNNYNNEVT---KRYFYSLKSRDIKKM-SATTTADLE-KTLQYDPGYKIAEEI-YPVFGL--DHAILELE----SEDNAE-TESMILYTNDVAPHSFMRSSGCWNLGQD-VPL-----GA----KK-PTIDKE------FEQY-----FSSLML---------------
>PTERcurt
----------------------MHGLLFFL---------------------APKD------------FWGLEKISYL----------------------LLCSQGS------DA----------------------VMGEAV-------MEHLTPTA----------------------------S------FRSIEEHSTSSI-DLKKKRKLQYDLGILDT--PSPKQRLRFGANIF-----------EEPIVRETQ------NELD-QLDE---SENDSNSF-VQA-HDNSMASDV-NVADENSITLTVHQE-QPS-TSLNNYCNKVN---RCSLYSLESRGIKEV-SDATTADFE-EILQLDQGYKVAEEM-YSSFES--VHMNLELE----SEGDAE-TESMHLYSNDAAPHSFLRTSGCWNLGQD-GPL-----GA----KK-PTIDQE------FEQY-----FSSLML---------------
>RIMAelli
-----------------------------------------------------------------------------------------------------MRQGG------DA----------------------SMGDAE-------RETLTPAD------------------------------------SSSKEHSTSSV-DLKKKRKLQCGTCILDV--PSPKQRHRIRANNC-----------EQRTIRETQ------IDLE-LAEE--SSEHDSNNF-TRA-CDISMASGV-KVADENSFTLTIHQE-QPS-TSLNNYNDEVN---ITSLYSLESRDINEM-SDATSSDLE-ETLQFDPGYKTEEE--NSCFGV--DHAILEHE----NESDAE-TESMILYSKDVAQQSFFRSSGCWNLGQD-APL-----GK----RK-PTIDEE------FEQY-----FSSLML---------------
>SELEaequ
-----------------------------------------------------------------------------------------------------------------------------------------------------METAPLTA----------------------------S------FHSSGEHSTSSV-DLKKKRKLQYVSGGLDM--PSPKQQCRARASVLGQDLVNNVSFPVEAIVRETR-------DLE-QQQE---SENDSNSL-MGT-SDNSMACDA-KGKLEPSVTQTIHQD-QPS-TSFSSYSNGVF---KSSLYCLDNRGIKEV-NHVADAVSE-DTLQFDPRLKIAEDL-YPGIGL--DHAISELG----SEGDAE-TENLILYSNDVAPHSFVLSSGRWNLGQG-GPL-----GA----KR-PTIDQE------FEQY-----FSSLML---------------
>SERAvome
-----------------------------------------------------------------------------------------------------------------------------------------MVDAE-------MESPLPTA-----------------------------------RSSEEEHSPSSV-DLKKKRKLQYEVCILDM--PSPKHRLTVGANII-----------EEPSIRETH------NDLE-QCLE--ESEND-NSF-IGA-YDNLVASDV-KDLDEYSITLTINHG-QSS-TSLNNYSNEVT---KNYFSSLKSRGLKKT-SDATTADLE-KTLQYDPGYMVAEEI-CPVSGL--DHAILKLE----SDDNAE-TESMILYTNDVAPHSFMRSSGCWNLGQD-VPL-----GA----KK-PTIDKE------FEQY-----FSSLML---------------
>THELangu
-----------------------------------------------------------------------------------------------------------------------------------------MGDAE-------METLIPAD------------------------SLSFS------SSSSKEHSTSSV-EPNKKRKLQCGFAILDM--PSPKQRHRFGANIC-----------EQTFIRETQ------IDFE-QPEE--KSENDSNSY-TRT-CDISMASGV-KVADENSFTLTLYQE-QPS-VSLNNYNDEVN---ITSLYSLESRDAKEV-SHGNTSDLE-DTLQFDPGHKVEEDN-YSCFGR--DYAILECE----SEGDAE-TESMVVYFNDVAPQSFFRSSGCWNLGQD-APL-----GK----KK-PTIDEE------FEQH-----FSSLML---------------
>VANIplan
----------------------MIP----------------------------------------GLSFLLSRL--------------------------------------DS----------------------EIMEVK-------TESPPPSF----------------------------S------FHSHEEQSISSV-DLTKKRKLQNESFTEYL--PSPKQRLRVDDDVF-------------------------RNGQQ-QPEI--VSQMDSNSF-TGD-KNDASDAEG-TTTDTNSVTQSVYSE-QPSTSSLSSCNDGAL---KIHLLSSECRCLIEL-NRLAAADLSGETLQLHSGFMPMKEC-------------------------AE-TDG----------------------------------GR----RR-QTIDKE------FEEY-----FSSLLL---------------
>VANIshen
------------------------------------------------------------------------------------------------------------------------------------------MEVK-------TESPPSTF----------------------------S------FHSREEQSISSV-DLTKKRKLQYESCTEYL--PSPKQRLRVDDDVF-------------------------RT-QQ-QPEV--ASQIDSNSF-TGG-NNDASDAKG-TTTEDNSVTQTVCSE-QPSTSSLSSCNDGEL---KTHLLSSQRRCLGEL-NNLAAADLSGDALELRPGFMPMEEL-YPGL-----------V----DEGYAE-TDG----------------------------------------------------------L-----FVSLFPWIKTWACHAPNLAFH
>EPIPaphy
-------------C---------------------------------------------------------------------------------------------------------------------------------------GAILSRVT----------------------------S------ISSSEDHSISSV-DLNKKRKLHYELISQDSTPSSPKQRFR--TNAFGPGFL--------PNRRSFH-------PEE-QPEK---SENDSNSF-VEA--------------NENSIESTIHRNPSPS-ISRSTRYVKSF---SSHLDSPESRGIDEGINASASANLE-DTLQFDPRDEFMEDI----LGL--DHAELELL----SEAAAN-TETMSLYSDNLPSHSLLLASGRWNLGQG-APL-----EA----RR-LTIDQE------FEQY-----FSSLML---------------
