# Supplementary material for: Orchid Phylotranscriptomics: The Prospects of Repurposing Multi-Tissue Transcriptomes for Phylogenetic Analysis and Beyond
Source: Front Plant Sci. 2022 May 27;13:910362. doi: 10.3389/fpls.2022.910362 (PMC9196242; doi:10.3389/fpls.2022.910362)
Supplement: Supplementary file 4 [file Data_Sheet_3.zip › ortho_MSA/r1/OG0008947.fa]

>GYMNodor
------------------------------------------------------------------------------------------MSSSAVYWANTWSSP--MHGLKGSS-RSRVSLLG-----CSCRSPRK--ILCASTAPPLNLGDGNASYESNGSNVTENLTRSSNLKDE-ANILIECRDVYKSFEEKQILNGVSFKIRQGEAVGIIGPSGTGKSTVLKIMAGLLAPDKGEVLICGKIRHGLIDDEEITGLRIGLVFQSAALFDWLNVRENVGFVLYEHSKMPHDKIAERVKETLAAVGLKFLLKSLQDVEHKMPSELSGGMKKRVALARAIIYDNTKEEIVPEVLLY---------------------------DEP--------------------TAGLDPIASTVIEDLIRSVHLKGESRAGKLGKIASYVVVTHQHSTIKRAVD------RLLFL-----HEGKI------------VWEGMTHEFTTSTNPVVE------------------------------Q----------------------FAL-----------------------------------GCLD--------------GPIKY----------------------
>CHILsemi
------------------------------------------------------------------------------------------MSSSVVYWANSWSTP--IASLKGSS-RSGASLPGRRRW-SSCCSRKK--ILCASTAPPRNLGDGLASFESNRSNINENFTEGTFFKDD-THILIECRDVHKFFGEKQILKGVSFKIRHGEAVGIIGPSGTGKSTVLKIMAGLLAPDKGEVLICGRKRHGLVDDEEASGLRIGLVFQSAALFDSLTVRENVGFQLYESSKMPLDKIAELVKENLAAVGLK-------DVEDRLPSELSGGMKKRVALARSIIHDNTKEAVEPEVLLY---------------------------DEP--------------------TAGLDPIASTVVEDLIRSVHLKEENTGRKLGMIASYVVVTHQHSTIRRSVD------RLLFL-----YEGKI------------VWEGMTSEFTTSTNPIVK------------------------------Q----------------------FAS-----------------------------------GSLD--------------GPIKY----------------------
>APOSshen
------------------------------------------------------------------------------------------MSISPARWTIAWGTP--AASFHSSS-RCRASVSGRRSW-GSSSSWRN--VLCTCSAPPRNLGDGLASLESDNSRLVENLGAFSDSKNE-GEVLIECRDIHKSFGEKQILRGVSFKIRHGEAVGIIGPSGTGKSTVLKILAGLLSPDRGEVLIRGRKRPGLVDDEEISGLRIGLVFQSAALFDSLTVRENVGFQLYENSNMPQDKIAELVTENLAAVGLK-------GIENRLPSELSGGMKKRVALARSIIYDNTKEAVEPEVLLY---------------------------DEP--------------------TAGLDPIASTVVEDLIRSVHQKGESSDRRLGMIASYVVVTHQHSTIKRATD------RLLFL-----YGGRI------------VWEGMTHEFATSTNPIVR------------------------------Q----------------------FAS-----------------------------------GSLD--------------GPIKY----------------------
>VANIshen
------------------------------------------------------------------------------------------MYCSAVCCSNTCSTP--LAPFWDYS-GRRVTFPSSRSC-GLLSSGRK--ILCACTAPQRNLRDGLASMERNGLNVAESLGAIIDAKDG-TDVLIECRDVHKSFGEKQVLRGVSFKIRHGEAVGIIGPSGTGKSTILKIMAGLLAPDKGEVLICGKKRRGLVDDDGIAGLRIGLVFQSAALFDSLTVRENVGFQLYENSRMQRDKIAELVTENLAAVGLK-------GVEERMPSELSGGMKKRVALARSIIYDNTKEEIEPEVLLY---------------------------DEP--------------------TAGLDPIASTVVEDLIRSVHLKGENTTRKLGKIASYVVVTHQHSTINRAVD------RLLFL-----YEGRI------------VWKGMTHEFGTSTNPIVK------------------------------Q----------------------FAS-----------------------------------GSLD--------------GPIRY----------------------
>LECAnigr
------------------------------------------------------------------------------------------MSFSAVCCLNTWSTP--LAPFQGYS-RRRVLLKKSRSW-SSCSSWKK--IVCACTAPPRSCGDGLASMERNSTNVAEGLGAVGDVKDG-TDVLIECRDVHKSFGEKQVLKGLSFKIRHGEAVGIIGPSGTGKSTVLKIMAGLLAPDGGEVLICGRKRHGLVDDNDIAGLRIGLVFQSAALFDSLTVRENVGFQLYENSRMQQDKIAELVTENLAAVGLK-------GVEDRMPSELSGGMKKRVALARSIIYDNTKEEVEPEVLLY---------------------------DEP--------------------TAGLDPIASTVVEDLIRSVHLNGESNTKRLGKIASYVVVTHQHSTINRAVD------RLLFL-----YEGRI------------VWEGSTSKFNTSTNPIVK------------------------------Q----------------------FAS-----------------------------------GSLD--------------GPIQY----------------------
>HABElong
------------------------------------------------------------------------------------------MSSSAIYWANTWSSP--MHGPKASS-RSRVSLLGRRRR-WSYMSPRK--IFCASTAPQLNLEDGNASSESNGLNVVENLAKGTNLKDE-ANVLIECKNVYKSFGEKEILKGVSFKIRQGEAVGIIGPSGTGKSTVLKIMAGLLAPDMGEVLICGKKRYGLIDDEEITGLRIGLVFQSAALFDWLNVRENVGFVLYEHSKMPHDKIAERVKETLAAVGLK-------GVEDKMPSELSGGMKKRVALARAIIYDNTKEEIVPEVLLY---------------------------DEP--------------------TAGLDPIASTVIEDLIRSVHLKGESKAGKLGKIASYVVVTHQHSTIKRAVD------RCDPS-----RSFFA------------SFFDILKLEFISCSGKPF------------------------------Q----------------------VTM----PGHISLDH-----------------------ACIR--------------RAIEEP---------------------
>CYMBensi
------------------------------------------------------------------------------------------MSNSVVYLANAWSMP--MGGRQRSS-PVGVSLPGRRSW-CSRSSRRK--ILCAFTALPRNLGDGLASLESNSSHVVENSIEGANVDGE-TSVLIECRDVHKSFGEKQILRGLTFKIRHGEAVGIIGPSGTGKSTVLKIMAGLLAPDKGEVLICGRKRLGLVDDEEMSGLRVGLVFQSAALFDSLTVRENVGFQLYENSRMPHDKIAELVKENLAAVGLK-------GVEDRLPSELSGGMKKRVALARSIIYDNTKEAVEPEVLLY---------------------------DEP--------------------TAGLDPIASTVVEDLIRSVHLKGENTTSRLGTITSYVVVTHQHSTIRRAVD------RLLFL-----YDGKI------------VWEGMTHEFITSTNPIVK------------------------------Q----------------------FAS-----------------------------------GSLD--------------GPIKY----------------------
>MICRparv
------------------------------------------------------------------------------------------MSSSAVYCAKNWSTP--MANLQSSS-RLGVSLPGRRRW-CSCSFRRK--ILCASTAVPKNLGDGLASSESNSPSVTENLVRGTILKDE-NNILIECRDVHKSFGEKQILRGVSFKIRHGEAVGIIGPSGTGKSTVLKIMAGLLAPDKGEVLIRGRRRLGLVDDEEIAGLRIGLVFQSAALFDSLTVRENVGFQLYESSQMPLDKIAELVKENLAAVGLK-------DVEDRLPSELSGGMKKRVALARSIIHDNTNETVEPEVLLY---------------------------DEP--------------------TAGLDPIASTVVEDLIRSVHLKGESTSRKLGKITSYVVVTHQHSTIRRAID------RLLFL-----YEGKI------------VWEGMTHEFTTSTNPIVK------------------------------Q----------------------GNSFFRSWMLM---------------------------AK-------------------------------------------
>BORYspha
------------------------------------------------------------------------------------------MSNS---CTNSCIPA--FPRLQGLSRRPRVLLPGNRK---RCGVERK--ILCAYTAPPRNRSDELSSLHGNNSLVSENLGASEEVKDG-SDILIECRDVHKSFGEKQVLRGVSFKIRHGEAVGIIGPSGTGKSTVLKIMAGLLAPDKGEVLICGRKRHGLVDDDEIAGLRIGLVFQSAALFDSLTVRENVGFLLYENSKMSEEQIAELVAENLAAVGLK-------GVEDRLPSELSGGMKKRVALARSIIFDNTKEAVEPEVILY---------------------------DEP--------------------TAGLDPIASTVVEDLIRSVHFKGEETP---GKISSYVVVTHQHSTIRRAVD------RLLFL-----FEGRI------------VWEGMTHEFTTSENTIVR------------------------------Q----------------------FAS-----------------------------------GSLD--------------GPIQY----------------------
>HEMIforr
------------------------------------------------------------------------------------------MSSSAVYWANTWSSP--MHGLKGSS-RSRVSSLGRRRR-CSCKSPGR--ILCASTAPPLNLGDGNASYESNGSNVTENLARSTNLKGE-ANILIECRDVYKSFEEKQILKGVSFKIRQGEAVGIIGPSGTGKSTVLKIMAGLLAPDKGEVLICGKIRHGLIDDEEITGLRIGLVFQSAALFDWLNVGENVGFVLYEHSKMPRDKIAERVKETLAAVGLK-------DVEHKMPSELSGGMKKRVALARAIIYDNTKEEIEPEVLLY---------------------------DEP--------------------TAGLDPIASTVIEDLIRSVHLKGENRAGKLGKIASYVVVTHQHSTIKRAVD------RLLFL-----HEGKI------------VWEGMTHEFTTSTNPVVE------------------------------Q----------------------FAL-----------------------------------GCLD--------------GPIKY----------------------
>HAEMdisc
------------------------------------------------------------------------------------------MSNSAVYWAGTWCAP--VAILQGSS-RLRVSLLGRRRC-CSCSSRRN--ILCASTAPPRNLGDGLVSFECNSSYVAENLAEGTNLKDE-TSILIECRDVHKSFGEKQILRGVSFKIRHGEAVGIIGPSGTGKSTVLKIMAGLLAPDKGEVLICGRKRHGLVDDEEIAGLRIGLVFQSAALFDSLTVRENVGFQLYESSRMLQEEIAQLVKENLAAVGLK-------DVEDRLPSELSGDMKKRVALARSIIYDNTKVEVEPEVLLY---------------------------DEP--------------------TAGLDPIASTVVEDLIRSVHLKGESTSGRLGKITSYVVVTHQHSTIRRAVD------RLLFL-----YDGRI------------VWEGMTHEFTTSTNPIVK------------------------------Q----------------------FAS-----------------------------------GSLD--------------GPIKY----------------------
>PHAIflav
------------------------------------------------------------------------------------------MSSSVVYWSNAWRMP--MAGLQRSS-RVGVSLPGRRSW-CSCSSRRK--IFCASTALPRNMGDGLASLENNSSNVAENSLEGTNVIDE-TNILIECRDVHKSFGEKQILKGLTFKIRHGEAVGIIGPSGTGKSTVLKIIAGLLAPDKGEVFICGRKRLGLVDDEEISGLRIGLVFQSAALFDSLTVRENVGFQLYENSRMPQDKIAELVKENLAAVGLK-------GVEDRLPSELSGGMKKRVALARSIIYDNTKDAVEPEILLY---------------------------DEP--------------------TAGLDPIASTVVEDLIRSVHLKGESTTSRLGKITSYIVVTHQHSTIRRAVD------RLIFL-----YDGKI------------VWEGMTHEFTTSTNPIVK------------------------------Q----------------------FAS-----------------------------------GSLD--------------GPIKY----------------------
>CYPRflav
------------------------------------------------------------------------------------------MSNSALYWANTWSTP--LTALQGSS-RRRVSLLGRRTR-GSCSSGKK--ILCPCMAPPQNLGDGLASLENNNSNVAEHLGAGTDVKDE-TDILIECRDVHKSFREKQILRGVSFKIRHGEAVGIIGPSGTGKSTVLKIMAGLLAPDKGEVLICGRERHGLVDDEEIAGLRIGLVFQSAALFDSLTVRENVGFQLYEKSRMPQDKISELVTETLAAVGLK-------GVEDRLPSELSGGMKKRVALARSIIYDNTKEAVEPEVLLY---------------------------DEP--------------------TAGLDPIASTVVEDLIRSVHLKGESTTRRLGNIASYVVVTHQHSTIRRAVD------RLLFL-----YEGRV------------VWEGMTKEFTTSTNSIVK------------------------------Q----------------------FAS-----------------------------------GSLD--------------GPMKY----------------------
>GALEfabe
------------------------------------------------------------------------------------------MSCSAV-CLNTWSTP--LASFHGYS-SRRVPFPSSRSW-GLCSFGRK--IVCACTAPPRSLGDGLASMERNCLNVAESLGAAVDVKNR-TDVLIECRDVHKSFGEKQVLRGVSFKIRHGEAVGIIGPSGTGKSTILKIMAGLLASDKGEVLIRGRKRLGLVDDDGTVGLRIGLVFQSAALFDSLTVRENVGFQLYENSRMQQDKIAELVTENLAAVGLK-------GVEDRMPSELSGGMKKRVALARSIIYDNTKEEVEPEVLLY---------------------------DEP--------------------TAGLDPIASTVVEDLIRSVHLKGESTTGRLGKIASYVVVTHQHSTITRAVD------RLLFL-----YEGRL------------VWEGMTSEFAASTNPIVK------------------------------Q----------------------FAS-----------------------------------GSLD--------------GPIRY----------------------
>DACThata
------------------------------------------------------------------------------------------MSSSAVYWASTWSSP--VHGLKGSS-RSRVSLLG-----CSCRSQRK--ILCASTAPPLNLGDGNASYESNGSNVTENLARSTNLKDE-ANILIECRDVYKSFEEKQILNGISFKIRQGEAVGIIGPSGTGKSTVLKIMAGLLAPDKGEVLICGKIRHGLIDDEEITGLRIGLVFQSAALFDWLNVRENVGFVLYEHSKMPHDKIAERVKETLAAVGLK-------DVEHKMPSELSGGMKKRVALARAIIYDNTKEEIVPEVLLY---------------------------DEP--------------------TAGLDPIASTVIEDLIRSVHLKGESRAGKLGKIASYVVVTHQHSTIKRAVD------RLLFL-----HEGKI------------VWEGMTHEFTTSTNPVVE------------------------------Q----------------------FAL-----------------------------------GCLD--------------GPIKY----------------------
>LANAlana
---------------------------------------------------------------------------------------MSVMASSTVSWANSGVAA--FAGLQGSSWRHRVLVPSRRRG-NSGGPERK--ILCACTAPPRNWGDGLSALESNN-SLTESLGVAKEVKDK-SDTLIECRDVHKSFGEKQILRGVSFKIRHGEAVGIIGPSGTGKSTVLKIMAGLLAPDKGEVLICGRKRNGLVDDEEISGLRIGLVFQSAALFDSLTVRENVGFLLYENSKMPEDQIAQLVTENLTAVGLK-------GVEDRLPSELSGGMKKRVALARSIIYDSTNDAIEPEVLLY---------------------------DEP--------------------TAGLDPIASTVVEDLIRSVHFKGEEKT---GKITSYVVVTHQHSTIRRAVD------RLLFL-----YEGRI------------VWEGMTHEFTTTTNPIVR------------------------------Q----------------------FAS-----------------------------------GSLD--------------GPIRY----------------------
>GASTelat
------------------------------------------------------------------------------------------MSSVALYWANSWSIP--MTFPKDSS-RAGVSLPSRKSQ-FQCSSRRK--IPCASTAPPRNLGHGLTSLESNSSNVTENLAECTDANNE-TNILIECRDIHKYYGEKQILRGLSFKIRHGEAVGIIGPSGTGKSTVLKIMAGLLAPDKGEVLICGRKRHGLVDDEEIAGLRIGLVFQSAALFDSLTVRENVGFQLYESSKMPHDKIAELVKENLEAVGLK-------GVEDKLPSELSGGMKKRVALARSIIFDNTKEAIEPEVLLY---------------------------DEP--------------------TAGLDPIASTVVEDLIRSVHLEGENTDGRLGKIASYVVVTHQHSTIRRAVD------RLLFL-----YDGKI------------VWEGMTHEFTTSTNPIVK------------------------------Q----------------------FAS-----------------------------------GSLD--------------GPIKY----------------------
>EPIPpurp
------------------------------------------------------------------------------------------MSSSAVYWANSWSIP--MAGLQGSS-RVGLSLTGRTSW-RSCTSRRK--IFCASTAPPRNWGDGLASLESNSSGAPENLVDGIDANDE-TKILIECRDVHKSFGEKQILRGLSFKIRHGEALGIIGPSGTGKSTVLKIIAGLLAPDKGEVLICGRKRYGLVDDEEIAGLRIGLVFQSAALFDSLTVRENVGFQLYENSTMPHDKIAELVKENLAAVGLK-------EVEDRLPSELSGGMKKRVALARSIIYDNTKETVEPEVLLY---------------------------DEP--------------------TAGLDPIASTVVEDLIRSVHLKGEGTTKRLGNIESYVVVTHQHSTIRRAVD------RLLFL-----YDGKI------------VWEGMTHEFTTSTNPIVK------------------------------Q----------------------FAS-----------------------------------GSLD--------------GPIKY----------------------
>CYMBmann
------------------------------------------------------------------------------------------MSNSVVYLANAWSMP--MAGRQRSS-REGVSLPGRSSW-CSRSSKRK--TLCAFTALPRNLGDGLASLESNSSHVVENSIEGADVDDE-TSVLIECRDVHKSFGEKQILRGLTFKIRHGEAVGIIGPSGTGKSTVLKIMAGLLAPDKGEVLICGRKRLGLVDDEEISGLRVGLVFQSAALFDSLTVRENVGFQLYENSRMPHDKIAELVKENLAAVGLK-------GVEDRLPSELSGGMKKRVALARSIIYDNTKEAIEPEVLLY---------------------------DEP--------------------TAGLDPIASTVVEDLIRSVHLKGESATSRLGTITSYVVVTHQHSTIRRAVD------RLLFL-----YDGKI------------VWEGMTHEFITSTNPIVK------------------------------Q----------------------VTARFDSLMCLIYSSFSEVKVSKDSRNCKLPAVCFREFGWTN--------------QILKTFFFCHYHLYHCRSIEAVSSLYP
>PHALmode
------------------------------------------------------------------------------------------MSSSAVYWVNAWSLP--MAGLQRSS-RVGLSLPGRRSW-CSCSSRRK--ILCASMALPMNFGDGLTSLESNSSNAVENPDEGTTVNDEITNTLIECRDVHKSFGGKQILRGLSFKIRHGEAVGIIGPSGTGKSTVLKIMAGLLAPDKGEVLICGRKRHGLVDDEEIAGLRIGLVFQSAALFDSLTVRENVGFQLYENSRMPHDKIAELVKENLAAVGLK-------GVEDRLPSELSGGMKKRVALARSIIYDNTKEAVEPEVLLY---------------------------DEP--------------------TAGLDPIASTVVEDLIRSVHLKGESTINRLGKIASYVVVTHQHSTIRRAVD------RLLFL-----YDGKI------------VWEGMTHEFTTSTNPIVK------------------------------QG-VWMDQLSIE---------NSFVT--------IIS------------------------TVVDLLKLRLL----------QFA---------C-----------
>EPIPaphy
------------------------------------------------------------------------------------------MSISALYWANAWSTS--MVTIHGSS-RPGGAWPTRRIS-CSCSSRRK--LLFSSMAPPKNLGDGIVSLESDNSIVAKNLREVTNDNGE-ANILIECRDVHKSFGEKQILRGLSLKIRHGEAVGIIGPSGTGKSTILKIMAGLLAPDKGEVFICGRKRHGLVDDEEIAGLRIGLVFQSAALFDSLTVRENVGFQLYENSRMPQDKIAELVKENLAAVGLK-------GVEDRLPSELSGGMKKRVALARAIIYDDTKIDLEPEVLLY---------------------------DEP--------------------TAGLDPIASTVVEDLIRSVHLKGESATRRLGKITSYIVVTHQHSTIKRAVD------RLLFL-----YDGKI------------VWEGMTHEFITSTNPIVK------------------------------Q----------------------FAS-----------------------------------GSLD--------------GPIKY----------------------
>ORCHital
------------------------------------------------------------------------------------------MSSSAVYWTNTWSSP--VHGLKGSS-RSRVSLLGRRRR-WSCKSPRK--ILCASTAPPLNLGDGNASYESNGSNVTENLAKSRNLKDE-ANILIECRDVYKSFEEKQILKGVSFKIRQGEAVGIIGPSGTGKSTVLKIMAGLLAPDKGEVLICGKIRHGLIDDEEITGLRIGLVFQSAALFDWLNVRENVGFVLYEHSKMPHDKIAERVKETLAAVGLK-------DVEHKMPSELSGGMKKRVALARAIIYDNTKEEIVPEVLLY---------------------------DEP--------------------TAGLDPIASTVIEDLIRSVHLKGESRAGKLGKIASYVVVTHQHSTIKRAVD------RLLFL-----HEGKI------------VWEGMTHEFTTSTNPVVE------------------------------Q----------------------FSL-----------------------------------GCLD--------------GPIKY----------------------
>DIURorie
------------------------------------------------------------------------------------------MWSSAVYCANAWTMP--LNSLQGPS-CLGVSLPVRRGW-CSCSSRRK--ILCASTAPPRNLGDGLASFESNSSSVTEDSGASINLKEE-TNILIECRDVHKSFGEKQILRGVSFKIRQGEAVGIIGPSGTGKSTVLKIMAGLLAPDKGEVFLCGKKRNGLVDDEEIEGLRIGLVFQSAALFDSLTVRENVGFQLYENSSMPLDKIAELVKENLAAVGLK-------GVEDRLPSELSGGMKKRVALARSIIHDNTNEAVEPEVLLY---------------------------DEP--------------------TAGLDPIASTVVEDLIRSVHLKGESTSGKLGKIASYVVVTHQHSTIRRAVD------RLLFL-----YDGKI------------VWEGMTSEFTTSTNPIVK------------------------------Q----------------------FAS-----------------------------------GSLD--------------GPIKY----------------------
>MASDpict
------------------------------------------------------------------------------------------MSRSVVCWANAWSMP--MAALQRSS-RAGVSLSGRR--------RRK--IVCACTALPRNLDDGLASLESNSFHVAENSIERTDVEDE-TNILIECRDVHKFFGDKQVLRGLTLKIRHGEAVGIIGPSGTGKSTVLKIMAGLLAPDKGDVLICGRKRLGLVDDEEISGLRIGLVFQSAALFDSLTVRENVGFQLYENSRMPQDKIAELVKENLAAVGLK-------GVEDRLPSELSGGMKKRVALARSIIFDNTKEAVEPEVLLY---------------------------DEP--------------------TAGLDPIASTVVEDLIRSVHLKGESTASRLGKIASYVVVTHQHSTIRRAVD------RLLFL-----YDGKI------------VWEGRTHEFNTTENPIVK------------------------------Q----------------------FAS-----------------------------------GSLD--------------GPIKY----------------------
>MEXIxero
------------------------------------------------------------------------------------------MASSAVYWGNAWNTP--LVALQGCS-RGRVSLPGRRSR-GSCSSRKK--ILCACMAPPRNLGDGLSSLERNSLNVSQHLGGGTDVKNE-RDILIECRDVHKSFGEKQILRGVSFKVRHGEAVGIIGPSGTGKSTVLKIMAGLLAPDKGKVLICGRERHGLVDDEEIAGLRIGLVFQSAALFDSLTVRENVGFQLYENSRMQQDKISELVTETLAAVGLK-------GVEDRLPSELSGGMKKRVALARSIIYDNTKDAVEPEVLLY---------------------------DEP--------------------TAGLDPIASTVVEDLIRSVHLKGEGTTRGLGKIASYVVVTHQHSTIRRAVD------RLLFL-----YEGRV------------VWEGMTHEFTTSTNSIVK------------------------------Q----------------------FAS-----------------------------------GSLD--------------GPIKY----------------------
>DRAKthyn
------------------------------------------------------------------------------------------MSSFAVCWAISWSTP--ITNLNGSS-CLRDSFPGRRRW-SSCCSRKK--ILCASTAPPRNLGDGLASFESNRSGINENFAEGTILKNE-TDILIECRGVHKFFGEKQILKGVSFKIRHGEAVGIIGPSGTGKSTVLKIMAGLLAPDKGEVLICGRKRHGLVDDEEIAGLRIGLVFQSAALFDSLTVRENVGFQLYESSRMPPDKIAQLVKENLAAVGLK-------DVEDRLPSELSGGMKKRVALARSIIHDNTKEAVEPEVLLY---------------------------DEP--------------------TAGLDPIASTVVEDLIRSVHLKGENTGRKLGKITSYVVVTHQHSTIRRSVD------RLLFL-----YEGKI------------VWEGMTSEFTTSTNPIVK------------------------------Q----------------------FAS-----------------------------------GSLD--------------GPIKY----------------------
>PLATclav
------------------------------------------------------------------------------------------MSSSALYWANSWSSP--MHGIKGSS-RSRVSLLGRRRR-CSCKSPRK--ILCASTAPSLNLGDGSAAYESNGSNVTENLTRCINLKDE-ANILIECRDVYKSFDEKQILNGISFKIRQGEAVGIIGPSGTGKSTVLKIMAGLLAPDKGEVLICGKIRHGLIDDEEITGLRIGLVFQSAALFDWLNVRENVGFVLYEHSKMSHDKIAERVKETLAAVGLK-------DVEHKMPSELSGGMKKRVALARAIIYDNTKEEIVPEVLLY---------------------------DEP--------------------TAGLDPIASTVIEDLIRSVHLKGESRAGKLGKIASYVVVTHQHSTIKRAVD------RLLFL-----HEGKI------------VWEG------------------------------------------------------------------------------------------------------------------------------------------------------
>PAPHhirs
------------------------------------------------------------------------------------------MSSSAVYWGKTWCTP--LAALQGSS-RGRVSLTERRSR-GSCSSRKQ--ILCACMAPPRNLGDGLSSLESNSSDVAEHLGAGTNVKNE-TDILIECRDVHKSFGEKQILRGVSLKIRHGEAVGIIGPSGTGKSTVLKIMAGLLAPDKGEVLICGRERHGLVDDEEIAGLRIGLVFQSAALFDSLTVRENVGFQLYENSRMQQDRISELVTETLAAVGLK-------GVEDRLPSELSGGMKKRVALARSIIYDNTKEAVEPEVLLY---------------------------DEP--------------------TAGLDPIASTVVEDLIRSVHLKGESTTRRLGKIASYVVVTHQHSTIRRAVD------RLLFL-----YEGRV------------VWEGMTHEFTTSTNSIVKQVRIDCMHLASDMPILFYKKDQRLSTVNFMQ----------------------FAS-----------------------------------GSLD--------------GPIKY----------------------
>CALAcreb
------------------------------------------------------------------------------------------MLNCAIHWANAWITP--MASLQGYS-HLGVSLPGQKRW-CSRSFRRQ--ILCASALPPKNSGDGLASFEMKRSSITENLAKDTNLKDE-ANVLIECRDVHKSFGDKEILRGVSFKIRHGEAVGIIGPSGTGKSTVLKIIAGLLAPDKGDVFICERKRHGLVDDEEIVGLRIGLVFQSAALFDSLTVRENVGFQLYENSRIPLDKIAELVKENLAAVGLK-------GVEDRLPSELSGGMKKRVALARSIIHDNTKEAIEPEVLLY---------------------------DEP--------------------TAGLDPIASTVVEDLIRSVHLKGESTYGKLGKITSYVVVTHQHSTIRRAVD------RLLFL-----YGGKI------------VWEGTTHEFTTSTNPIVK------------------------------Q----------------------FAS-----------------------------------GSLD--------------GPIKY----------------------
>ERYCcris
------------------------------------------------------------------------------------------MSNSAVYLANSWSVP--MADLQRSS-RVGISFFGRRSW-RSSSCRRK--ILCAFTALPRNLGDGISSLEINSSHVVENSIEGVDVDDE-TGVLIECRDVHKSFGEKQILRGVTFKIRHGEAMGIIGPSGTGKSTVLKIMAGLLAPDKGEVFIRGKKRFGLVDDEEISGLRIGLVFQSAALFDSLTVRENVGFQLYENSRMPHDKIAELVKENLAAVGLK-------GVEDRMPSELSGGMKKRVALARSIIYDNTKKAVEPEVLLY---------------------------DEP--------------------TAGLDPIASTVVEDLIRSVHLKGENTRSRLGKITSYVVVTHQHSTIRRAVD------RLLFL-----YDGRI------------VWEGRTHEFTTSTNPIVK------------------------------Q----------------------FAS-----------------------------------GSLD--------------GPIKY----------------------
>VANIplan
------------------------------------------------------------------------------------------MYRSAVCCSNTCSTI--LAPFWDYS-GRRVPFPSSRSW-GLCSSGRR--ILCACTAPPRNLRDELASTERNGLNITESLGAVIDAKDG-TDVLIECRNVDKSFGEKQVLRGVSFKIRHGEAVGIIGPSGTGKSTILKIMAGLLAPDKGEVLICGRKRCGLVDDDGIAGLRIGLVFQSAALFDSLTVRENVGFQLYENSRMQRDKIAELVTENLAAVGLK-------GVEDRMPSELSGGMKKRVALARSIIYDNTKEEIEPEVLLY---------------------------DEP--------------------TAGLDPIASTVVEDLIRSVHLKGENNTRKLGKIASYVVVTHQHSTINRAVD------RLLFL-----YEGRI------------VWEGMTHEFGTSTNPIVK------------------------------Q----------------------FAS-----------------------------------GSLD--------------GPIRY----------------------
>PHRAlind
------------------------------------------------------------------------------------------MASSAVYWGNACSTP--LAAIQGSS-RGRVSLPGHRSR-GSCSSRKK--ILCACMAPPRNLGDGLSSLERNSSNVAEHLRAGTEVKDE-TDILIECRDVHKSFGEKQILRGVSLKIRHGEAVGIIGPSGTGKSTLLKIMAGLLAPEKGEVLICGRERYGLVDDEEITGLRIGLVFQSAALFDSLTVRENVGFQLYENSRMPPDKISELVTETLAAVGLK-------GVEDRLPSELSGGMKKRVALARSIIYDNTKEAVEPEVLLY---------------------------DEP--------------------TAGLDPIASTVVEDLIRSVHLKGESTTRRLGKIASYVVVTHQHSTIRRAVD------RLLFL-----YEGRV------------VWEGMTHEFTTSTNSIVK------------------------------Q----------------------FAS-----------------------------------GSLD--------------GPIKY----------------------
>CALAtsoo
------------------------------------------------------------------------------------------MSSSVVYWANAWRMP--MAGLQCSS-RVGVSLPGRRSW-CSCSSRRK--IFCASTALPRNLGDGLASLENNSSNVAENSVEGINVIDE-TNILIECRDVHKSFGEKQILRGLTFKIRHGEAVGIIGPSGTGKSTVLKIMAGLLAPDKGEVLICGRKRLGLVDDEEISGLRIGLVFQSAALFDSLTVRENVGFQLYENSRMPQDKIAELVKENLAAVGLK-------GVEDRLPSELSGGMKKRVALARSIIYDNTKDAVEPEILLY---------------------------DEP--------------------TAGLDPIASTVVEDLIRSVHLKGESTTSRLGKITSYIVVTHQHSTIRRAVD------RLLFL-----YDGKI------------VWEGMTHEFTTSTNPIVK------------------------------Q----------------------FAS-----------------------------------GSLD--------------GPIKY----------------------
>ANOEroxb
------------------------------------------------------------------------------------------MSNSAVYWAGTWCAP--LAILQGSS-RLRVSLLGRRRC-CSCSSRRS--ILCASTAPPRNLGDGLTSFESNSSNVAENLAEGTNLKDE-TSILIECRDVHKSFGEKQILRGVSFKIRHGEAVGIIGPSGTGKSTVLKIMAGLLAPDKGEVFICGRKRHGLVDDEEIAGLRIGLVFQSAALFDSLTVRENVGFQLYESSRMLQEEIAELVKENLAAVGLK-------DVEDRLPSELSGGMKKRVALARSIIYDNTKEEVEPEVLLY---------------------------DEP--------------------TAGLDPIASTVVEDLIRSVHLKGESTSGRLGKITSYVVVTHQHSTIRRAVD------RLLFL-----YDGKI------------VWEGMTHEFTTSTNPIVK------------------------------Q----------------------FAS-----------------------------------GCLD--------------GPIKY----------------------
>CORYacti
------------------------------------------------------------------------------------------MWSSPVSLANNWSTP--MVSLRGPS-RMGVSLPDRRRW-YSCSSRRK--IFCASTAPPRSLGGGLASFESNSSSTTENLAKGTNVKGE-TNILIECRDVHKSFGEKQILRGVSFKIRHGEAVGIIGPSGTGKSTVLKIMAGLLAPDKGEVLICGRQRHGLVDDAEIAGLRIGLVFQSAALFDSLTVRENVGFQLYESSRMPLDKIAELVKENLAAVGLK-------GVEDRLPSELSGGMKKRVALARSIIHDNTKEAVEPEVLLY---------------------------DEP--------------------TAGLDPIASTVVEDLIRSVHLKGESTSGKLGKITSYVVVTHQHSTIRRAVD------RLLFL-----YEGKI------------VWEGMTHEFTTSTNFIVK------------------------------Q----------------------FAS-----------------------------------GSLD--------------GPIKY----------------------
>CREMappe
------------------------------------------------------------------------------------------MSSSAVYWANAWSMS--MAGLQHSS-RVGVSLPGRRSW-CSCSSKRK--ILCPSTALPMNLGDGLASLESNSFHVTESSVEGTNVDDE-TDILIECRDVHKSFGEKQILRGVSFKIRHGEAMGIIGPSGTGKSTVLKIMAGLLSPDKGEVLICGRKRLGLVDDEEISGLRIGLVFQSAALFDSLTVRENVGFQLYENSRIPQDRIAELVKENLAAVGLK-------GVEDRLPSELSGGMKKRVALARSIIFDNTKEAVEPEVLLY---------------------------DEP--------------------TAGLDPIASTVVEDLIRSVHLRGESTASRLGKITSYVVVTHQHSTIRRAVD------RHFFLPLILASLFDILCALIIRDIFIHTTKFFYIYALNTSNLI-----------------------------------------------------------------------------------------------FT-----------------------------------------
>DRAKelas
------------------------------------------------------------------------------------------MSSFAVCWAISWSTP--ITNLKGSS-CLRDSLPGRRRW-SSCCSRKK--ILCA-TAPPRNLGDGLASFESNRSGINENFAEGTIFKNE-TDILIECRDVHKFFGEKQILKGVSFKIRHGEAVGIIGPSGTGKSTVLKIMAGLLAPDKGEVLICGRKRHGLVDDEEIAGLRIGLVFQSAALFDSLTVRENVGFQLYESSRMRPDKIAQLVKENLAAVGLK-------DVEDRLPSELSGGMKKRVALARSIIHDNTKEAVEPEVLLY---------------------------DEP--------------------TAGLDPIASTVVEDLIRSVHLKGENTGRKLGKITSYVVVTHQHSTIRRSVD------RLLFL-----YEGKI------------VWEGMTSEFTTSTNPIVK------------------------------Q----------------------FAS-----------------------------------GSLD--------------GPIKY----------------------
>EPIDfulg
------------------------------------------------------------------------------------------MSSSMVYWANAWSMP--MAVLQRSS-RVVISWPGRSSW-CSCSSRRK--ILSASMALPRNLGDELASLESNSFHVAENSVEGTNVEDE-TNILIECRDVHKSFGEKQILRGLTFKIRYGEAVGIIGPSGTGKSTVLKIMAGLLAPDKGEVLICGRKRLGLVDDEEISGLRIGLVFQSAALFDSLTVRENVGFQLYENSRMPQDKIAELVKENLAAVGLK-------GVEDRLPSELSGGMKKRVALARSIIFDNTKEAVEPEVLLY---------------------------DEP--------------------TAGLDPIASTVVEDLIRSVHLKGASATSRLGKIASYVVVTHQHSTIRRAVD------RLLFL-----YDGKI------------VWEGMTHEFNATTNPIVK------------------------------Q----------------------FAS-----------------------------------GSLD--------------GPIKY----------------------
>DENDnobi
------------------------------------------------------------------------------------------MSSSVVYWANAWSMP--MTGLQRAS-RLGGLLPGCRSW-CSCSSSRK--ILCASTALPRNLGDGLASLESNSSNVSENSLEGTHVNDE-TNILIECKDVHKSFGEKQILRGLSFKIRHGEAVGIIGPSGTGKSTVLKIMAGLLAPDRGEVLICGRKRHGLVDDEEIAGLRIGLVFQSAALFDSLTVRENVGFQLYENARMPQDKIAELVKENLAAVGLK-------GVEDRLPSELSGGMKKRVALARSIIYDNTKEIVEPEVLLY---------------------------DEP--------------------TAGLDPIASTVVEDLIRSVHLKGESTTRRLGKIASYVVVTHQHSTIRRAVD------RLLFL-----YDGTI------------VWEGMTQEFTTSTNPIVK------------------------------Q----------------------FAS-----------------------------------GSLD--------------GPIKY----------------------
>PTERcurt
------------------------------------------------------------------------------------------MSSSAVYLANAWSTP--MAIQQSSL-HLRVSLPGRRRC-CSCSSRRK--ILCASTAPPRNLADGLASFESNSSNVDENLAEDTNLKDE-TNILIECKDVHKSFGGKQILRGVSFKIRHGEAVGIIGPSGTGKSTVLKIMAGLLAPDKGEVLVCGRKRHGLVDDEEIAGLRIGLVFQSAALFDSLTVRENVGFQLYESSRRPQKEIAELVKENLAAVGLK-------GVEERLPSELSGGMKKRVALARSIIYDNTKEEVEPEVLLY---------------------------DEP--------------------TAGLDPIASTVVEDLIRSVHLKGESTSGKLGKITSYVVVTHQHSTIRRAVD------RLLFL-----YDGKI------------VWEGMTREFTASTNPIVK------------------------------Q----------------------FAS-----------------------------------GSLD--------------GPIKY----------------------
>APOSodor
------------------------------------------------------------------------------------------MSISAARWTIAWGTP--AASFHSSS-RCRASVPGRRSW-GSSSSWRN--VLCACSAPPRNLGDGLASLEGDNSRVVENLGAFSDSKNE-GEVLIECRDIHKSFGEKQILRGVSFKIRHGEAVGIIGPSGTGKSTVLKILAGLLSPDMGEVLIRGRKRPGLVDDEEISGLRIGLVFQSAALFDSLTVRENVGFQLYENSNMPQDKIAELVTENLAAVGLK-------GIENRLPSELSGGMKKRVALARSIIYDNTKEAVEPEVLLY---------------------------DEP--------------------TAGLDPIASTVVEDLIRSVHQKGESSNRRLGMIASYVVVTHQHSTIKRATD------RLLFL-----YGGRI------------VWEGMTHEFATSTNPIVR------------------------------Q----------------------FAS-----------------------------------GSLD--------------GPIKY----------------------
>CRYPlept
------------------------------------------------------------------------------------------MRSSTLQWASAWSTP--MAILQGSP-RLGVSLSSRRRW-CSCSSPRR--ILCASTAPPKNLGDGLASFESNSSRITENLTEGINLKDE-TDILIECRNIHKSFGEKQILKGVSFKIRHGEAVGIIGPSGTGKSTVLKIMAGLLAPDEGEVLICGRKRRGLVDDEEIAGLRIGLVFQSAALFDSLTVRENVGFQLYESSRMPLDKIAELVKENLAAVGLK-------GVEDRLPSELSGGMKKRVALARSIIHDNTKEVVEPEVILY---------------------------DEP--------------------TAGLDPIASTVVEDLIRSVHQKRESAGGKLGKIASYVVVTHQHSTIRRSVD------RLLFL-----YEGKI------------VWEGMTHEFTTSTNSIVK------------------------------Q----------------------FAS-----------------------------------GSLD--------------GPIKY----------------------
>CHILtrap
------------------------------------------------------------------------------------------MSSSVVYWANSWSTP--IASLKGSS-RSGASLPGRRRW-SSCCSRKK--ILCASTAPPRNLGDGLASFESNRSNINENFTEGTFFKDD-THILIECRDVHKFFGEKQILKGVSFKIRHGEAVGIIGPSGTGKSTVLKIMAGLLAPDKGEVLICGRKRHGLVDDEEASGLRIGLVFQSAALFDSLTVRENVGFQLYESSKMPLDKIAELVKENLAAVGLK-------DVEDRLPSELSGGMKKRVALARSIIHDNTKEAVEPEVLLY---------------------------DEP--------------------TAGLDPIASTVVEDLIRSVHLKGENTGRKLGKIASYVVVTHQHSTIRRSVD------RLLFL-----YEGKI------------VWEGMTSEFTTSTNPIVK------------------------------Q----------------------FAS-----------------------------------GSLD--------------GPIKY----------------------
>SELEaequ
------------------------------------------------------------------------------------------MSSSALYWANIWSTP--LVALQGSS-RGRVSLPGRRTW-GSCSSRKK--ILCACMAPPRNLGDGLASLESNSSSVAEHLGAGADVAVE-ADILIECRDVQKSFGGKQILRGVSFKIRHGEAVGIIGPSGTGKSTVLKIMAGLLAPDKGEVLICGRERHGLVDDEEIAGLQIGLVFQSAALFDSLTVRENVGFQLYENSRMPQDKISELVTETLAAVGLK-------GVEDRLPSELSGGMKKRVALARSIIYDNTKEAVEPEVLLY---------------------------DEP--------------------TAGLDPIASTVVEDLIRSVHLKGESTTRRLGKIASYVVVTHQHSTIRRAVD------RLLFL-----YEGRV------------VWEGMTHEFTTSTNAIVQ------------------------------Q----------------------FAS-----------------------------------GSLD--------------GPIKY----------------------
>NEUWzoll
------------------------------------------------------------------------------------------MLSSGACWMNAWSTP--MASLHCSS-RCRVSVPGRRSF-GPSSSRRN--ILCACSAPPRNSGDGLASLESNNFKVVENFDTCTDSKDE-GDILIECKDVHKSFGEKQILRGVSFKVRHGEAVGIIGPSGTGKSTVLKILAGLLSPDWGEVLIHGRKRPGLVDDGEIKGLRIGLVFQSAALFDSLTVRENVGFQLYENSNMPQDKIAELVTENLAAVGLK-------GVENRLPSELSGGMKKRVALARSIIYDNTKEAIEPEVLLY---------------------------DEP--------------------TAGLDPIASTVVEDLIRSVHQKGESSTGRLGNIASYVVVTHQHSTIKRATD------RLLFL-----YEGRI------------VWEGMTHEFVTSTNPIVK------------------------------Q----------------------FAS-----------------------------------GSLD--------------GPIKY----------------------
>DENDchryso
------------------------------------------------------------------------------------------MSSSVVYWANAWSMP--MTGLQRAS-RLGGLLPGCRSW-CSCSSSRK--ILCASTALPRNLGDGLASLESSSSNVGENSLEGTHVNDE-TNILIECRDVHKSFGEKQILRGLSLKIRHGEAVGIIGPSGTGKSTVLKIMAGLLAPDRGEVLICGKKRHGLVDDEEIAGLRIGLVFQSAALFDSLTVRENVGFQLYENARMPQHKIAELVKENLAAVGLK-------GVEDRLPSELSGGMKKRVALARSIIYDNTKEIVEPEVLLY---------------------------DEP--------------------TAGLDPIASTVVEDLIRSVHLKGESTTRRLGKIASYVVVTHQHSTIRRAVD------RLLFL-----YDGTI------------VWEGMTHEFTTSTNPIVK------------------------------Q----------------------FAS-----------------------------------GSLD--------------GPIKY----------------------
>OPHRgarg
------------------------------------------------------------------------------------------MSSPAIYCSHTCISP--IHSLRVSS-HSRVSYLGQRNR-RFLKFPTK--LLCASTAPPLN-----AFYESDGSHVAENLARSTNLMDE-ANILIECRDVYKSFEEKQILKGVSFKIRQGEAVGIIGPSGTGKSTVLKIMAGLLAPDKGEVLICGKIRHGLIDDEEITGLRIGLVFQSAALFDWLNVRENVGFVLYEHSKMPLDKIAERVKETLAAVGLK-------DVEEKMPSELSGGMKKRVALARAIIYDNTKEEIVPEVLLY---------------------------DEP--------------------TAGLDPIASTVIEDLIRSVHLKGESRAGKLGKIASYVVVTHQHSTIKRAVD------RLLFL-----HEGKI------------VWEGMTHEFTTSTNPVVE------------------------------Q----------------------FAL-----------------------------------GCLD--------------GPIKY----------------------
>ANOEemei
------------------------------------------------------------------------------------------MSNSAVYWAGTWCAP--LAILQGSS-RLRVSLLGRRRC-CSCSSRRS--ILCASTAPPRNLGDGLTSFESNSSNVAENLAEGTNLKDE-TSILIECRDVHKSFGEKQILRGVSFKIRHGEAVGIIGPSGTGKSTVLKIMAGLLAPDKGEVFICGRKRHGLVDDEEIAGLRIGLVFQSAALFDSLTVRENVGFQLYENSRMLQEEIAELVKENLAAVGLK-------DVEDRLPSELSGGMKKRVALARSIIYDNTKEEVEPEVLLY---------------------------DEP--------------------TAGLDPIASTVVEDLIRSVHLKGESTSGRLGKITSYVVVTHQHSTIRRAVD------RLLFL-----YDGKI------------VWEGMTHEFTTSTNPIVK------------------------------Q----------------------FAS-----------------------------------GCLD--------------GPIKY----------------------
>PHALcorn
------------------------------------------------------------------------------------------MSSSAVYWVNAWSVP--MAGLQRSS-RVGLSLPGRGSW-CSCSSRRK--ILCASMALPMNFGDGLASLESNSSNAVENPDEGTTVNDEITNTLIECRDVHKSFGGKQILRGLSFKIRHGEAVGIIGPSGTGKSTVLKIMAGLLAPDKGEVLICGRKRHGLVDDEEIAGLRIGLVFQSAALFDSLTVRENVGFQLYENSRMPHDKIAELVKENLAAVGLK-------GVEDRLPSELSGGMKKRVALARSIIYDNTKEAVEPEVLLY---------------------------DEP--------------------TAGLDPIASTVVEDLIRSVHLKGESTINRLGKIASYVVVTHQHSTIRRAVD------RLLFL-----YDGKI------------VWEGMTHEFTTSTNPIVK------------------------------QG-VWMDQLSIE---------NSFVT--------IIS------------------------TVVDPLKLYFLVKLLQKTAPICFL----SGVILCYSFVGISATS-
>CEPHdama
------------------------------------------------------------------------------------------MPSSTVYWVNSWTMPMAMAGLQGSS-RVGVSLSGRTSW-RSCSPRRK--IFCASTAPPRNWGDGLASLESNSSNVPENLVEGIDVNDE-TKILIECRDVHKSFGEKQILRGLSLKIRHGEALGIIGPSGTGKSTVLKIIAGLLAPDKGEVLICGRKRHGLVDDEEIAGLRIGLVFQSAALFDSLTVRENVGFQLYENSKMPHDKIAELVKENLAAVGLK-------EVEDRLPSELSGGMKKRVALARSIIYDNTKEAVEPEVLLY---------------------------DEP--------------------TAGLDPIASTVVEDLIRSVHLKGEGTTRRLGNIESYVVVTHQHSTIRRAVD------RLLFL-----YEGKI------------VWEGMTHEFTTSTNPIVK------------------------------Q----------------------FAS-----------------------------------GSLD--------------GPIKY----------------------
>PAPHconc
------------------------------------------------------------------------------------------MSTSAVYWGKTWCTP--LAALQGSS-RGRVSLPGRRSG-ESCSSRKK--ILCACMAPPRNLGDGLSSLESNSSNVAEHLGAGTDVKNE-TDILIECRDVHKSFGVKQILRGVSLKIRHGEAVGIIGPSGTGKSTVLKIMAGLLAPDKGEVLICGRERRGLVDDEEIAGLRIGLVFQSAALFDSLTVRENVGFQLYENSRMPQDRISELVTETLAAVGLK-------DVEDRLPSELSGGMKKRVALARSIIYDNTKEAVEPEECLYFMTNGGMRYLDGGCLRHIIGDKIEFATLEPRDDRYVMFGDNKRGKIIGIGSIGLDPIASTVVEDLIRSVHLKGESTTRRLGKIASYVVVTHQHSTIRRAVD------RLLFL-----YEGRV------------VWEGMTHEFTTSTNSIVK------------------------------Q----------------------FAS-----------------------------------GSLD--------------GPIKY----------------------
>RIMAelli
------------------------------------------------------------------------------------------MSSSAVYWANSWSTT--MASLKGSS-RLGVSLPSRRRW-SSCSYRRK--ILCSSTAPPRNLGDGLASFESNSSGINENFAEGTNLKDE-TNILIECRDVHKSFGEKQILKGVSFKIRHGEAVGIIGPSGTGKSTVLKIMAGLLAPDKGEVLICGRKRLGLVDDEEIAGLRIGLVFQSAALFDSLTVRENVGFQLYESSRMPLDKIAELVKENLAAVGLK-------GVEDRLPSELSGGMKKRVALARSIIHDNTKEAVEPEVLLY---------------------------DEP--------------------TAGLDPIASTVVEDLIRSVHLKGERTGRKLGKIASYVVVTHQHSTIIRSVDRRLLSSRLLFL-----YEGKI------------VWEGMTHEFTTSMNPIVK------------------------------Q----------------------FAS-----------------------------------GSLD--------------GPIKY----------------------
>OPHRsphe
------------------------------------------------------------------------------------------MSSPAIYCSHTCISP--THSLRVSS-HSRVSYLGQRNR-RFLKFPTK--LLCASTAPPLN-----AFYESDGSHVAENLARSTNLMDE-ANILIECRDVYKSFEEKQILKGVSFKIRQGEAVGIIGPSGTGKSTVLKIMAGLLAPDKGEVLICGKIRHGLIDDEEITGLRIGLVFQSAALFDWLNVRENVGFVLYEHSKMPLDKIAERVKETLAAVGLK-------DVEEKMPSELSGGMKKRVALARAIIYDNTKEEIVPEVLLY---------------------------DEP--------------------TAGLDPIASTVIEDLIRSVHLKGESRAGKLGKIASYVVVTHQHSTIKRAVD------RLLFL-----HEGKI------------VWEGMTHEFTTSTNPVVE------------------------------Q----------------------FAL-----------------------------------GCLD--------------GPIKY----------------------
>EPIDpuni
------------------------------------------------------------------------------------------MSSSMVYWANAWSMP--MAVLQRSS-RVVISWPGRSSW-CSCSSRRK--ILSASMALPRNLGDELASLESNSFHVAENSVEGTNVEDE-TNILIECRDVHKSFGEKQILRGLTFKIRYGEAVGIIGPSGTGKSTVLKIMAGLLAPDKGEVLICGRKRLGLVDDEEISGLRIGLVFQSAALFDSLTVRENVGFQLYENSRMPQDKIAELVKENLAAVGLK-------GVEDRLPSELSGGMKKRVALARSIIFDNTKEAVEPEVLLY---------------------------DEP--------------------TAGLDPIASTVVEDLIRSVHLKGASATSRLGKIASYVVVTHQHSTIRRAVD------RHFVLSLILPSFFDVVCLR--------ISFSLTNKLHMS------------------------------------Q--------------------IAFSLRRKD----CL-------------------------GRND----------------------------S------------
>SERAvome
------------------------------------------------------------------------------------------MSSSAVYCANTWSSP--VHGLKGSS-RWRVSFPGRRRR-CSCKSPMK--ILCASTAPPLNLGDGNAFCESNGSNVTENLERSANFMDE-ANILIECRDVYKSFEEKQILKGVSFKIRQGEAVGIIGPSGTGKSTVLKIMAGLLAPDKGEVLICGKIRHGLIDDEEITGLRIGLVFQSAALFDWLNVRENVGFVLYEHSKMPHDKIAERVKETLAAVGLK-------DVEDKMPSELSGGMKKRVALARAIIYDNTKEEIVPEVLLY---------------------------DEP--------------------TAGLDPIASTVIEDLIRSVHLKGESRAGKLGKIASYVVVTHQHSTIKRAVD------RLLFL-----HEGKI------------VWEGMTHEFTTSTNPVVK------------------------------Q----------------------FAL-----------------------------------GCLD--------------GPIKY----------------------
>CALAsini
------------------------------------------------------------------------------------------MSSSVVYWANAWMMP--MAGLQRSL-RVGVSLPGRRSW-CLCSSRRK--IFCASTALPRNLGDGLASLENNSSNVAENSVEGINVIDE-TDILIECRDVHKSFGEKQILRGLTFKIRHGEAVGIIGPSGTGKSTVLKIMAGLLAPDKGEVLICGRKRLGLVDDEEISGLRIGLVFQSAALFDSLTVRENVGFQLYENSRMPQDKIAELVKENLAAVGLK-------GVEDRLPSELSGGMKKRVALARSIIYDNTKDAVEPEILLY---------------------------DEP--------------------TAGLDPIASTVVEDLIRSVHLKGESTTSKLGKITSYIVVTHQHSTIRRAVD------RYFILQLIFNFLGS-------------VW----HDCGVAERPENRA-------------------ENHLRDSSAAQ--------------------QRFRN-----------------------------------GDFPLLRPPHPP---SSCCPASQ-----CGLKMGLSAKVASNGA-
>CALEmajo
------------------------------------------------------------------------------------------MSSFAVCWTNCWSTP--MASHKGSS-RSGVSLPGQRRW-SSCCSRKK--ILCASTAPPRNLGDGLASFESNSSSINENFAEGTNLKDE-AHILIECRDIHKSFGEKQILKGVSFKIRHGEAVGIIGPSGTGKSTVLKIMAGLLAPDKGEVLICGRKRHGLVDDEEIAGLRIGLVFQSAALFDSLTVRENVGFQLYESSRMPLDKIAELVKENLAAVGLK-------GVEDRLPSELSGGMKKRVALARSIIHDNTKEAVEPEVLLY---------------------------DEP--------------------TAGLDPIASTVVEDLIRSVHLKGENTGRKLGKIASYVVVTHQHSTIRRSVD------RLLFL-----YEGKI------------VWEGMTNEFTTSMNPIVK------------------------------Q----------------------ESQ-----------------------------------FSRSWM------------GTVISN---------------------
>BLETstri
GGQSSLFLNRVPSSLWP-PTPLPSFAHQLVDSLDSIRFSFPSTNGAKSASSRTNISSFLDCVKIGFPVIPEVSS--LPAKISLSPSLISEMSISVAYWANAWSFP--MAAVPGSS-RVGVSLPGRRSL-CSCSSRKK--ILCASTAPPRDLGDGLASLESNSSNVTENSVEGTNVNDE-TNILIECRDVDKSFGEKQILRGLSFKIRHGEAVGIIGPSGTGKSTVLKIMAGLLTPDKGEVLICGRKRHGLVDDEEIAGLRIGLVFQSAALFDSLTVRENVGFQLYENSRMPQDKIAELVKESLAAVGLK-------GVEDRLPSELSGGMKKRVALARSIIYDNTKEAVEPEVLLY---------------------------DEP--------------------TAGLDPIASTVVEDLIRSVHLKGDSTTRRLGKIASYVVVTHQHSTIRRAVD------RLLFL-----YDGKI------------VWEGMTNEFTTSTNPIVK------------------------------Q----------------------FAS-----------------------------------GSLD--------------GPIKY----------------------
>LIMOabor
------------------------------------------------------------------------------------------MSSSAVYWANSWSMP--MACLHGSS-RVGVSLSGRMSWHHSCSCRRN--YFCASTAPPRNWGDGLASLESKSSNVPENLVDGIDINDE-TKILIECRDVHKSFGGKQILRGLSFKIKHGEALGIIGPSGTGKSTVLKIMAGLLAPDKGEVLICGRKRLGLVDDEEIAGLRIGLVFQSAALFDSLTVRENVGFQLYENSKMPHDKIAELVKENLAAVGLK-------GVEDRLPSELSGGMKKRVALARSIIYDNTEEAVEPEVLLY---------------------------DEP--------------------TAGLDPIASTVVEDLIRSMHLKVEGTTRRLGNIASYVVVTHQHSTIRRAVD------RLLFL-----YDGKI------------VWEGMTHEFATSTNPIVK------------------------------Q----------------------FAS-----------------------------------GSLD--------------GPIKY----------------------
>NEUWmali
------------------------------------------------------------------------------------------MSSSGACWMNAWSTP--MASLHCSS-RCRVSVPRRRSF-GPSSSRRN--ILCACSAPPRNSGDGLASIESNNFKVVENFDTCTDSKDE-GDILIECKDVHKSFGEKQILRGVSFKVRHGEAVGIIGPSGTGKSTVLKILAGLLSPDR--------------------------VFQSAALFDSLTVRENVGFQLYENSNMPQDKIAELVTENLAAVGLK-------GVENRLPSELSGGMKKRVALARSIIYDNTKEAIEPEVLLY---------------------------DEP--------------------TAGLDPIASTVVEDLIRSVHQKGESSTGRLGNIASYVVVTHQHSTIKRATD------RLLFL-----YEGRI------------VWEGMTHEFATSTNPIVK------------------------------QNGQWFPLALVRSRVMVVIKMQVITS-----------------------------------GQTG--------------SDSRV----ISGLRGCYILMF------
>MOLIcapi
------------------------------------------------------------------------------------------MSSSTVSWTNSVVPP--LAGPRGSAWRNRVSIPGKKRW-NCGDKAERKMILCACQAPPRNWGDGRSAVEQGKNSHRETLRASNDAKDE-ANILIECRDVHKSFGEKQILRGVSFKIRHGEAVGIIGPSGTGKSTVLKIMAGLLAPEKGEVLICGRKRHGLVDDDEISGLRIGLVFQSAALFDSLTVRENVGFQLYENSRMPEDQIAELVTETLAAVGLK-------GVEDRMPSELSGGMKKRVALARSIIYDNTKEAIEPEVLLY---------------------------DEP--------------------TAGLDPIASTVVEDLIRDVHFKGGEKP---GKITSYVVVTHQHSTINRAVD------RLLFL-----YEGRI------------VWEGMTREFTSSTNPIVR------------------------------Q----------------------FAS-----------------------------------GSLD--------------GPIRY----------------------
>OECEmacu
------------------------------------------------------------------------------------------MSNSVVYLANAWSMP--MAGLQRSS-RVGNLLSGHRSW-CSRSSRRK--ILCVSTALPRNLGDGLASLESNSSNVVENSIEGADVDEE-TGVLIECRDIHKSFGEKQILRGLTFKIRHGEAVGIIGPSGTGKSTALKIMAGLLAPDKGEVLICGKKRHGLVDDEEISGLRIGLVFQSAALFDSLTVRENVGFQLYENSRMPQDKIAELVKENLAAVGLK-------GVEDRLPSELSGGMKKRVALARSIIYDNTKEAVEPEVLLY---------------------------DEP--------------------TAGLDPIASTVVEDLIRSVHLKGENTTSRLGKIASYVVVTHQHSTIRRAVD------RLLFL-----YEGKI------------VWEGMTHEFTTTTNPIVK------------------------------Q----------------------FAS-----------------------------------GSLD--------------GPIKY----------------------
>PHAItank
------------------------------------------------------------------------------------------MYGSVVYWANAWRIP--MPGLQRSS-RVGVSLPGRRSW-CSCSSRRK--IFCASTPLPRNLGDGLASLENNSFNVVENSVEGTNAIDE-TNILIECRDVHKSFGEKQILRGLTFKIRHGEAVGIIGPSGTGKSTVLKIIAGLLAPDKGEVLICGRKRLGLVDDEDISGLRIGLVFQSAALFDSLTVRENVGFQLYENSRMPQDKIVELVKENLAAVGLK-------GVEDRLPSELSGGMKKRVALARSIIYDNTKDAVEPEVLLY---------------------------DEP--------------------TAGLDPIASTVVEDLIRSVHLKGESTTSRLGKITSYIVVTHQHSTIRRAVD------RLLFL-----YDGKI------------VWEGMTHEFTTSTNPIVK------------------------------Q----------------------FAS-----------------------------------GSLD--------------GPIKY----------------------
>EPIPhell
------------------------------------------------------------------------------------------MSSSAVYWSNSWSIP--MAGLQGSS-RVGLSLTGRTSW-RSCTSRRK--IFCASTAPPRNWGDGLASLESNSSSVPENLVDGIDANDE-TKILIECRDVHKSFGEKQILRGLSFKIRHGEALGIIGPSGTGKSTVLKIIAGLLAPDKGEVLICGRKRYGLVDDEEIAGLRIGLVFQSAALFDSLTVRENVGFQLYENSTMPHDKIAELVKENLAAVGLK-------EVEDRLPSELSGGMKKRVALARSIIYDNTKETVEPEVLLY---------------------------DEP--------------------TAGLDPIASTVVEDLIRSVHLKGEGTTKRLGNIASYVVVTHQHSTIRRAVD------RLLFL-----YDGKI------------VWEGMTHEFTTSTNPIVK------------------------------Q----------------------FAS-----------------------------------GSLD--------------GPIKY----------------------
>GYMNdens
------------------------------------------------------------------------------------------MSSSAVYWANTWSSP--MHGLKGSS-RSRVSLLG-----CSCRSPRK--ILCASTAPPLNLGDGNASYESNGSNVTENLTRSSNLKDE-ANILIECRDVYKSFEEKQILNGVSFKIRQGEAVGIIGPSGTGKSTVLKIMAGLLAPDKGEVLICGKIRHGLIDDEEITGLRIGLVFQSAALFDWLNVRENVGFVLYEHSKMPHDKIAERVKETLAAVGLK-------DVEHKMPSELSGGMKKRVALARAIIYDNTKEEIVPEVLLY---------------------------DEP--------------------TAGLDPIASTVIEDLIRSVHLKGESRAGKLGKIASYVVVTHQHSTIKRAVD------RLLFL-----HEGKI------------VWEGMTHEFTTSTNPVVQ------------------------------Q----------------------FAL-----------------------------------GCLD--------------GPIKY----------------------
>CALAplic
------------------------------------------------------------------------------------------MSNCAIHWANAWITP--MASLQGYS-HLGVSLPGQKRW-CSRSFRRQ--ILCASALPPKNSGDGLASFEMKRSSITENLAKDTNLKDE-ANVLIECRDVHKSFGDKEILRGVSFKIRHGEAVGIIGPSGTGKSTVLKIIAGLLAPDKGDVFICERKRHGLVDDEEIVGLRIGLVFQSAALFDSLTVRENVGFQLYENSRIPLDKIAELVKENLAAVGLK-------GVEDRLPSELSGGMKKRVALARSIIHDNTKEAIEPEVLLY---------------------------DEP--------------------TAGLDPIASTVVEDLIRSVHLKGESTYGKLGKITSYVVVTHQHSTIRRAVD------RLLFL-----YGGKI------------VWEGTTHEFTTSTNPIVK------------------------------Q----------------------FAS-----------------------------------GSLD--------------GPIKY----------------------
>GOODpube
------------------------------------------------------------------------------------------MSNSAVYWASTWSAP--VAILRGSS-RSRVSLPGRRRC-CSRLSRRK--ILCASTAPPRNLGDGLASFESNSSNVAENLAEGTNLKDE-DSILIECRDVHKSFGEKQILRGVSFKIRNGEAVGIIGPSGTGKSTVLKIMAGLLAPDKGEVLICGRIRHGLVDDEEISGLRIGLVFQSAALFDSITVRENVGFQLYESSRMLQEDIAELVKENLAAVGLK-------GVEDRLPSELSGGMKKRVALARSIIYDNTKEEAEPKVLLY---------------------------DEP--------------------TAGLDPIASTVVEDLIRSVHLKGESTSGRLGKITSYVVVTHQHSTIRRAVD------RLLFL-----YDGKI------------VWDGMTHEFTTSTNPIVK------------------------------Q----------------------FAS-----------------------------------GSLD--------------GPIKY----------------------
>GOODfuma
------------------------------------------------------------------------------------------MSNSAVYWAGTWSAP--VAILQGSS-RSRVSLPGRRRC-CSCLSRRK--ILCASMAPPRNLGDGLASFESNSSNVAENLAEGTNLKDE-TSILIECRDVHKSFGEKQILRGVSFKIRHGEAIGIIGPSGTGKSTVLKIMAGLLAPDTGEVLICGRKRHGLVDDEEIAGLRIGLVFQSAALFDSLTVRENVGFQLYESSRMLQEEIAELVKENLAAVGLK-------GVEDRLPSELSGGMKKRVALARSIIYDNTKEEVEPEVLLY---------------------------DEP--------------------TAGLDPIASTVVEDLIRSVHLKGESTSGRLGKITSYVVVTHQHSTIRRAVD------RLLFL-----YDGKI------------VWEGMTHEFTTSTNPIVK------------------------------Q----------------------FAS-----------------------------------GSLD--------------GPIKY----------------------
>THELangu
------------------------------------------------------------------------------------------MSSSAGYWANTWITP--MASLPGPS-RLGVSLPCRRRW-SSCSSRRG--IFCFFTAPPKNLGDGLASSESNISSINENFAEGTNLKDE-TNILIECRDVHKSFGEKQILRGVSFKIRHGEAVGIIGPSGTGKSTVLKIMAGLLAPDKGEVLICGRKRHGLVDDEEIAGLRIGLVFQSAALFDSLTVRENVGFQLYESSMMPLDKIAELVKENLAAVGLK-------GVEDRLPSELSGGMKKRVALARSIIHDNTKEVVEPEVLLY---------------------------DEP--------------------TAGLDPIASTVVEDLIRSVHLKGESTGRKLGKITSYVVVTHQHSTIQRSVD------RLLFL-----YEGKI------------VWEGMTHEFTTSTNPIVKQ------------------------NYKYLQ----------------------FAS-----------------------------------GSLD--------------GPIKY----------------------
>ERYCpuss
------------------------------------------------------------------------------------------MSNSAVYLVNSWSFS--MADLHRSY-RVGISLFGRRSL-RSSSCRRK--ILCVSKALPRNLGDEIASLEENSSHVVENSIEGVDVDDE-TGVLIECRDIHKSFGEKQILRGVTFKIRHGEAVGIIGPSGTGKSTVLKIMAGLLAPDKGEVFIRGKKRFGLVDDEEISGLRIGLVFQSAALFDSLTVRENVGFQLYENSRMPQDKIAELVKENLAAVGLK-------GVEDRLPSELSGGMKKRVALARSIIYDNTKEAVEPEVLLY---------------------------DEP--------------------TAGLDPIASTVVEDLIRSVHLKGENTTSRLGKITSYVVVTHQHSTIRRAVD------RLLFL-----YDGKI------------VWEGSTHEFTTSTNPIVK------------------------------Q----------------------FAS-----------------------------------GSLD--------------GPIKY----------------------
>CYPRbard
------------------------------------------------------------------------------------------MSSSALYWANTWSTP--LTVLQGSS-RGRVSLPNRRTR-GSCSSGKK--ILCACMAPPRNLGDGPASLENNSSNVAEHLGAGTDVKDE-TEILIECRDVHKSFREKQILRGVNFKIRHGEAVGIIGPSGTGKSTVLKIMAGLLAPDKGEVLICGRERHGLVDDEEIAGLRIGLVFQSAALFDSLTVRENVGFQLYENSRMPKDKISELVTETLAAVGLK-------GVEDRLPSELSGGMKKRVALARSIIYDNTKEAVEPEVLLY---------------------------DEP--------------------TAGLDPIASTVVEDLIRSVHLRGESTTRKLGNIASYVVVTHQHSTIRRAVD------RLLFL-----YDGRV------------VWEGMTQEFTTSMNSIVK------------------------------Q----------------------FAS-----------------------------------GSLD--------------GPIKY----------------------
>HABEpant
------------------------------------------------------------------------------------------MSSSAIYWANTWSSP--MHGPKASS-RSRVSLLGRRRR-WSYMSPRK--IFCASTAPQLNLEDGNASSESNGLNVVENLAKGTNLKDE-ANVLIECKNVYKSFGEKEILKGVSFKIRQGEAVGIIGPSGTGKSTVLKIMAGLLAPDMGEVLICGKKRYGLIDDEEITGLRIGLVFQSAALFDWLNVRENVGFVLYEHSKMPHDKIAERVKETLAAVGLK-------GVEDKMPSELSGGMKKRVALARAIIYDNTKEEIVPEVLLY---------------------------DEP--------------------TAGLDPIASTVIEDLIRSVHLKGESKAGKLGKIASYVVVTHQHSTIKRAVD------RLLFL-----HEGKI------------VWEGMTREFATSSNPVVA------------------------------Q----------------------VTM----PGHISLDH-----------------------ACIR--------------RAIEEP---------------------
