# Supplementary material for: Orchid Phylotranscriptomics: The Prospects of Repurposing Multi-Tissue Transcriptomes for Phylogenetic Analysis and Beyond
Source: Front Plant Sci. 2022 May 27;13:910362. doi: 10.3389/fpls.2022.910362 (PMC9196242; doi:10.3389/fpls.2022.910362)
Supplement: Supplementary file 4 [file Data_Sheet_3.zip › ortho_MSA/r1/OG0008767.fa]

>CYPRbard
MGTVGLAPGLSRKLKKVLGTRTDSPDLLDSLATLSTFYTDNTPQARRNLRSSIEQRALSINHHFLLASLPAQQALDRVEEEVKELAECCDQIAKALNSSSTSTGDIISTTERLKQELDVTTQRQEIVSCFLRDYQLSNEEISALREEEMTENFFKALHHVREIHANCKILLRTHHQRAGLELMDMMSVYQEGAYERLCRWVQAECKELGGSDNPEVSELLKTAVRYLKERPVLFKYCAEEVANMRHHALFRRFISALTRGGPGGLPRPIEVHAHDPLRYVGDMLGWLHQAIASERELVLVLLDPDAITDTGSAAGVLMRNNESDSENSETDMSFVLDRIFEGACRPFKVRVEQVLQSQPSLIVSYKLINTLEFYSYTISDLLGRDTALCNTLWLLKDAAHQTFHNIMKTRGDKLLRYPPLVAVDLSPPPAVREGVSLLLELIDTYNGMMVPASGKKPNFDPVIAAVLDPIVQICELAAETQKSKGALSRKSRMSSEIGASNRDSLSVESTLIKNTSTVSQSADSSSKIYLINCLSAIQQPLVGHEVASNYVGNLGSMIETHLCTLVEKEVDAILRKCGLLSKINYIHNLSSEDQDSEARPLAEVEDMSPQVLADCLRYFFGLITGTEGSLPEFQQLEVPRLRSDACIRVAKALAEAYEVISGAITDPKNAYPDPKSLVRHSPDQIRTILEI
>GALEfabe
MATVSLAPGLSRKLKKVLETRTDNPDLLDSLSTLSTFHTDNSPQSRRNLRSSIEQRSLAINHHFLLASFPAQQALDRVEEEVNALAECCDQIAKVLSSCSARTGDIISTTERLKQELDVTTQRQEIVSCFLRDYQLSNEEINALREEDLNENFFKALHHVQEIHANCKILLRTHHQRAGLELMDMMSVYQDGAYERLCRWVQAECKELGDSDNPEVSDLLKTAVRCLKERPVLFKYCAEEVANMRHHALFRRFISALTRGGPGGLPRPIEVHAHDPLRYVGDMLGWLHQAIASERELVLVLLDVDARTDAGSAARRFTRNTEIDYTKAEPDMTFVLDRIFEGACRPFKVRVEQVLQSQPNLIVSYKLSNTLEFYSYTISDLLGRETALCNTLWLLKDAANQTFLNILKSRGDKLLRYPPLVAVDLSPPPAVREGVSLLLELIDTYNGMMVSASGKRPDFDPVIAALLDPIVQMCEQAAETQKSKGTLSRKSRTNSEIGSGSRDTLLVDSILAKSSSMVPQSAESSSKIYLINCLSAIHQPLVGHEVASTYVGNLLSMIGTHLGILVEKEADAILRRCGLLSKINYIQNSVSTNH-EEAGPLAEAEEMLPQVLSDCLKSFFGLVTGTDGSLPEFEQLQVPRLRSDACRSLAKAFAGAYEVIYAAVMNPENCYPDPKSLVRHSPDQIRTILEI
>NEUWzoll
MAGVSLAPGLSRKLKKVLETRTDSPDLLDSLATLSTFYSENSPQARRKLRSSIEQRSLSINHHFLLASLPAQQALNRVEEEVNALAECCDQIAKALSSCSASTGDIINTTERLKQELDVTTQRQEIVSCFLRDYQLSNEEISALREEDLNENFFKALNHVQDIHANCKILLRTHHQRAGLELMDMMSVYQEGAYERLCRWVQAECKELGDSDNPEVSDLLKTAVRCLKERPVLFKYCAEEVANMRHHALFRRFISALTRGGPGGLPRPIEVHAHDPLRYVGDMLGWLHQAIASERELVLTLLDPDAPTDTGSANHRFMRNSQSDKTKSEPDLTFVLDRIFEGACRPFKIRVEQVLQSQPSLIVSYKLSNTLEFYSHTILDLLGTETALCSTLWLLKDAAHQTFFNVLKNRGDKLLRYPPLVSVDLTPPQAVREGVSLLLELIETYNGMMFPASGKKPDFDPVIAALLDPIVQMCELAAETQKSKGAFSRKSRTSSEITTNSRESLSIDSILTNNNSSVSQSAESSSKIYLINCLSAIEQPLIGCEVASNYINTIHSMIETQLCILVEKEVNTILRRCGLLSKISYIQNL---DKENEDRPIAEVEEMSPQALSDCLRSFYGMVTGTEGSLPEYEQLQVPRLRSDACGRVAKALAEAYELLFGAVVDPKNCYPDPKSLARHSPEQVRTILEI
>HYPOheme
MASGTLAPGLSRKLKKVLDTRTDSPDLLDSLGTLSTFYTDNTPQARRNLKSSIEQRSLSINNHFLLASLPAQLALDRVDEEVNALAQCCDQIAKALSSCSASTGDIISTTERLKQELDITTQRQEIVSCFLRDYQLSNEEINALREEELNENFFKALFHVQEIHANCKILLRTHHQRAGLELMDMMSVYQEGAYERLCRWVQAECKKLGDSDNPEVGDLLRTAVRCLRERPVLFKYCAEEVANMRHHALFRRFISALTRGGPGGLPRPIEVHAHDPLRYIGDMLGWLHQALASERELVLALLDPDAMTDGGPTAPRFSKKNESDPAKSEPDMTFVLDRIFEGACRPFKIRVEQVLQSQPSLLVSYKLSNTLEFYSYTISDLLGRETALCNTIWLLKDAAQQTFFNILKTRGEKLLRYPPLVAVDLSSPPAVREGVSLLLELIDTYNSMMVPASGKKPDFDPVITALLDPIIQMCEQAAEAQKSKGAISRRSRTNSQQGPINRDSASVDALLTKNTPKISQSAETSSRIFLINCLSAIQQPLAGHEVASNYVNKLCSTIEMHLSILAEKEVDDILRGCGLSNKISYIQNLA-----EEAGPLAEVEEMSPQVLSECLKTFFGLVTGNEGSLPEFHQLQVPGLRSDACVRVARALAEAYELLYKTITDPKNCYPEPRSVVRHSPDQIRTILEI
>CRYPlept
MASAGLAPGLSRKLKKVLETRTDNPDLLDSLATLSTFYTDNTPQARRNLRSSIELRSLSINHHFLLASLPAQQALDRVEEEINALAEFCDQIAKALNSCSASTSDLVSTTERLKQELDVTTQKQEIVSCFLRDYQLSSEEIRALREEDLNENFFKALKHVQEIHANCKILLRTHHQRAGLELMDLMSVYQDGAYERLCRWVQAECKQLGDSDNPEVSNILKRAVGCLRERPVLFKYCAEEVANMRHHALFRRFISALTRGGPGGLPRPIEVHAHDPLRYVGDMLGWLHQAIASERELVLVLLDPDAITDAGSTACLFARNPEGDSTKSEPDLTFVLDRIFEGACRPFKVRVEQVLQSQPTLIVSYKLSNTLDFYSYTISDLLGRETALCNTIWLLKDAANQTFHNILKTRGEKLLRYPPLVAVDLSPPPAVREGVSLLLELIKTYNGMMFPASGKKPDFDPVIAALLDPVIQVCELAAEAHKSKGALLRKNRTSSEIVSSNRNSLSVESILTKNTS-ISQSAESSSKIYLINCLSAIQQPLVGHEVASNYATNLLSMIETHLQTLVEEEVDTILRRCDLSSKINYIHNLSASDRNEGDHPLSEAEDMSPQVLSDCLRAFFGLVTGTDASLPEYELLQVPRLRSDACARVAESLAAAYEVIYRAVTDPRNGYPDPKSLVKHSPDQIRTMLEI
>OPHRgarg
ASSVSLAPGLSRKLKKVLETRTDSPDLLDSLSTLSTFYTDNTPQARRNLRSSIELRSLSINHHFLLASLPAQQALDRVEEEINALTECCDQIAKTLSSCSVSTGDIINTTERLKHELDVTTQRQEIVSCFLRDYQLSNEEISALREEELSENFFKALQHVQEIHANCKILLRTHHQRAGLELMDMMSVYQDGAYERLCRWVQAECKELGDGDNPEVSDLLKRAVRCLRERPVLFKYCAEEVANMRHHALFKRFISALTRGGPGGYPKPIEVHAHDPLRYVGDMLGWLHQAIASERELVLVLLDPDAITDTGSTARAFSTNPEGDSTKSEPDLTFVLDRIFEGACRPFKVRVEQVLQSQPSLKLSFRLSNTLEFYSYTISDLLGRETALCNTLWLLKNAANQTFHNILKTRGEKLLRYPPLVAVDLSPPPAVREGVSLLLELIETYNGMMFPASGKKPDFGPVISALLDPVIQICELAAEAHKSKGALSRKSRTSD--SSSNRDSLSVDSILTKNTSNIPQSMESSSKIYLINCLSDIHQPLIGHEVASNYAANLRSMIEAHLRTLVEKEVDSILRRCNLSNKVNYIQNLLANDH-SEARPLSELEEMSPEVLSDCLRAFYGLVAGTDGALPEYEQLQVPRIRSDACVRVAEALAGAYEVIYRAVTDVKNGYPDPKSLARLSPDQIRTMLEI
>MASDpict
MVTVNLAPGLSRKLKKVLATRTDSPDLLDSLATLSTFYTDNTQQARRNLRSSIELRSLSINHHFLLASLPAQQALDKIEEAVNALSECCDQIEKALFSCSESTRDIISTSERLNQELDVITQRQEIVSCFLRDYQLSNEEITALKDEEMNENFFNALHHVQEIHANCKMLLRTHHQRAGLELMDMMSVYQEGAYERLCRWVQTACKELGDSDNPEVGDLLKRAVHCLRDRPILFKYCAEEVANMRHHALFRRFISALTRGGPGGLPRPIEVHAHDPLRYVGDMLGWLHQAIASERELVLVLLDPDAIPDTGSAARLFGRNPESDSTKSEPVVTFVLDRIFEGACRPFKIRVEQVLQSQPSLIVSYKLSNTLEFYGYTISDLLGRETALCNTLWLLKDAAHQTFHNILKTRGDKLLRYAPLVAVDLSPPPAVREGVSLLLELIETYNGMMVPASGKKPDFDPVVAALLDPIIQICELAAETQNSKVALSRKSRTSSEIGPSNRDFLSTDSILNQNASTASHSVESSSKIYLINCLSAIQQPLVGHEVVSNYAANLLSMIETHLQNLVEKEVDNILRRCGLLSKINFIKNASARDHSIETEPLAEAEDMSPQDLSDCLRAFFGLVTGTEGSLPEYEQLQVPRLRSDACARVAKALAGAYQVIYGAITDPRSGYPDPKSLVRHSPDQIRTILEI
>CYMBensi
MATVSLAPGLSRKLKKVLATRTDSPDLLDSLGTLSTFYTDNTPQARRNLRSSIELRSLSINHHFLLASLPAQQALDKVEEEVNALAECCDQIDKALSSCSASTGDIISTTERLKQELDVTTQRQEIVSCFLRDYQLSNEEITALRDEELNENFFKALHHVQEIHANCKLLLRTHHQRAGLELMDMMSVYQEGAYERLCRWVQAECKELGDGDNPEVGDLLKKAVRCLRDRPVLFKYCAEEVANMRHHALFRRFISALTRGGPGGLPRPIEVHAHDPLRYVGDMLGWLHQAIASERELVFVLLDPDAISDAGSSSHLFGRNPESGSTKAEPDVTFVLDRIFEGACRPFKIRVEQVLQSQPSLIVSYKLSNTLEFYSYTISDLLGRETALCNTLWLLKDAAHQTFHNILKTRGDKLLRYPPLVAVDLSPPPAVREGVSLLLELIETYNGMMVAASGKKPDFDPVIDALLDPIIQICELAAETQKSKGALSRKSRTNSEIGPSNRDSLSVDSILTKNASTVSLSAESSSKIYLINCLSAIQQPLAGHEVASNYVGNLLSMIETHLQTLVEKEVDSILRRCGLLNKINYIQNVSAMDHNIEADTLAEVEDMSPQALSDCLRSFFGLVAGTEGSLPEYEQLQVPRLRSDACARVAKALAAAYEGIYGAITDPKIGYSDPKLLVRHAPDQIRTMLGI
>APOSshen
MAAVSLAPGLSRKLKKVLETRTDSPDLLDSLATLSTFYTENSPQARRNLRSSIEQRSLTINHHFLLASLPAQQALDSVEQEVDALAECCDQIAKALSSCSASTGDIINTTERLKQELDVTTERQEIVSCFLRDYQLSNEEISALREEDLNENFFKALHHVQDIHANCKILLRTHHQRAGLELMDMMSVYQEGAYERLCRWVQAECKELGDTDNPEVSDLLKTAVRCLKERPVLFKYCAEEVANMRHHALFRRFISALTRGGPGGFPRPIEVHAHDPLRYVGDMLGWLHQAIASERELVLALLDPDALTDTGSAARRFMRCTDSDNAKSEPDFMFVLDRIFEGACRPFKIRVEQVLQSQPSLIVSYKLSNTLEFYCYTISDLLGRETALCNTLWLLRDAAHQTFLNILKNQGDKLLRYPPLVAVDLTPPQAVREGVTLLVELIETYNGMMVPASGQKPDFDPVIAALLDPIVQMCEQAAEAQKSKGALSRKSRTSSEITPNSRESLSIDSILTKNNFTLSQTAESSSKIYLINCLSAIEQPLVGYEIASNYINTLHSMIETQLRILVEKEVEIILRRCDLLSKISYIRNL---DEEKEPQPLAEVEEMSPQALSDCLRSFYGMLTGIEGLLPEFEPLQVPRLRSDACDRVAKALAEAHELLYGAVVDPKNCYPDPKSLVRHSPEQVRTILEI
>CEPHdama
MGTVSLAPGLSRKLKKVLETRTDSPDLLDSLDTLSTFYTENTPQARRNLRSSIEHRSLSINHHFLLASLPAQKSLDRVEEEVNGLAECCDQIAKALSSCSASTGDIISTTERLKQELDVITQRQEIVSCFLRDYQLSNEEITALREDELNENFFKALHHVQEIHANCKILLRTHHQRAGLELMDMMSVYQDGAYERLCRWVQAECKELGDSDNPEVSDLLKRAVRCLRERPVLFKYFAEEVANMRHHALFRRFISALTRGGPGGLPRPIEVHAHDPLRYVGDMLGWLHQAIASERELVLLLLDPDAITETGAAACLFARNPESDSTKSEPDMTFVLDRIFEGACRPFKVRVEQVLQSLPSLIVSYKLSNTLEFYSYTISDLLGRETVLCHTLWLLKDAAHQTFHNILKTRGDKLLRYPPLVAVDLSPPPAVREGVSLLLELIETYNGMMVPASSKKTDFDPVIAAVLDPIIQICELAAETQKSKGALSRKSRTNSEIGPSNRDSLSVDSILTKNTST---SAESSSKIYLINCLSAIQQPLVGHEVASNYVDNLLSMIEFHLQTLVEKEVEAILRRCGLLSKIHYIEKLSDKDQGNESVPLAEVDDMSAQVLSDCLRAFFGLVTGTDGSLPEYAQLQVPRLRSDACVRVAKALAVAYQVIYGAITDPKNGYPDPKSLVRHSPDQIRTMLEI
>ERYCcris
MATISLAPGLSRKLKKVLATRTDSPDLLDSLATLSTFYTDNTPQARRNLRSSIELRSLSINHHFLLASLPAQQALDKVEEEVNALAECCDQIEKALSSCSASTGDIISTTERLKQELDITTQRQEIVSCFLRDYQLSNEEITALRDEELNENFFKALHHVQEIHANCKLLLRTHHQRAGLELMDMMSVYQEAAYERLCRWVQAECKELGDSDNPEVGDLLKRAVRCLRDRPVLFKYCAEEVANMRHHALFRRFISALTRGGPGGLPRPIEVHAHDPLRYVGDMLGWLHQAIASERELVLVLLDPDAISDIGSSSHLFGRNPESDSAKSDPDMTFVLDRIFEGACRPFKIRVEQVLQSQPSLIVSYKLSNTLEFYSYTISDLLGRETSLCNTIWLLKDAAHQTFLNILKTRGDKLLRYPPLVAVDLSPPPAVREVVSLLLELIETHNCMMVPATGKKPDFDPVIAALLDPIIQICELAAETQKSKGALSRKSRASSEVGPINRDSISVDSILTKNASTVSLSAKSSSKIYLINCLSAIQQPLVGHEVASNYVASLLSMIETHLQTLVEKEVDSILSRCGLSNKIKYIHNLSSIDHNIEAGPLAELEDMSLQIFSDCLRAFFGLVTGTEGSLPEYEQLQVPRLRSEACARVAKAIAAAYEVIYGAITDPKNGYSEPKLLVRHSPDQIRTMLGI
>PAPHhirs
MATLGLAPGLSRKLKKVLETRTDSPDLLDSLATLSTFYNDNTPQARRNLRSSIEQRALSINHHFLLASLPAQQALDRVEEEVNALAECCDQIAKVLNSCSTSTGDIISTTERLKQELDVTTQRQEIVSCFLRDYQLSNEEISALREEELNENFFKALHHVQEIHANCKILLRTHHQRAGLELMDMMSVYQEGAYERLCRWVQAECKGLGDSDNPEVSDLLKTAVRYLKERPVLFKYCAEEVANMRHHALFRRFISALTRGGPGGLPRPIEVHAHDPLRYVGDMLGWLHQAIASERELVLVLLDPDATSDTGSSALVLLRKNESESTKSETDVTFVLDRIFEGACRPFKVRVEQVLQSQPSLIVSYKLCNTLEFYSYTISDLLGRDTALCNTLWLLKDAAHQTFHNILKTRGDKLLRYPPLVAVDLSPPPAVREGVSLLLELINTYNGMMVPASGKRLNFDPVIAAVLDPIVQICELAAEAQKSKGALSRKSRMSSEIGAGNRDSLSAESILTKNSSMVSQSADSSSKIYLINCLSAIQQPLVGHEVASNYVDNLGSMIETYLCTLVEKEVDAILRRCELLSKMNYIRDLSAEDQDTEAGPLAEVEDMSPQVLADCLRSFFGLVTGSEGSLPEFELLQVPRLRSDACIRVAKALAGAYEVIYGAITDPRNAYPDPKSFVRHSPDQIRTILEI
>HABEpant
MASVSLAPGLSRKLKKVLETRTDSPDLLDSLSTLSTFYTDNTPQARRNLRSSIELRSLSINHHFLLASLPAQQALDRVEEEINALAECCDQIAKTLSSCSVSTGDIITTTERLKHELDVTTQRQEIVSCFLRDYQLSNEEISALREEDLNENFFKALKHVQEIHANCKILLRTHHQRAGLELMDLMSVYQDGAYERLCRWVQAECKGLGDGDNPEVSDLLKRAVCYLRERPVLFKYCAEEVANMRHHALFRRFISALTRGGPGGFPRPIEVHAHDPLRYVGDMLGWLHQAIASERELVLALLDPDAITDTGSTTHLFSRNSEGDSTKSEPDLTFVLDRIFEGACRPFKVRVEQVLQSQPCLEVSFRLSNTLEFYSYTISDLLGRDTALCNTLWLLKDAANQTFHNILKTRGEKLLRYPPLVVVDLSPPPAVREGVSLLLELIETYNGMMFPASGVKPDFEPVIAGLLDPVIQICELAAEAHKSKDALSRKSRTTSDIGSSNRDSLSVDTILTKNMSTIPQSAESSSKIYLINCLSDIHQPLIGHEVASNYAANLHLMIESHLRTLVEKEADSILRRCDLSSKVNYLRNLS--DHKEEGRPLSELEEMSPEVLSDCFRAFYGLVTGTDGALPEYEQLQVPRIRSDACLRVAEALAGAYEEIYRAVTDTKNEYPDPKSLARISPEQIRTMLEI
>LECAnigr
MATVSLAPGLSRKLKKVLETRTDTPDILDSLSTLSTFYTDNSPQARRNLRSSIEQRSLAINLHFLLASLPAQQALDRVEEEVNALAECCDQIAKVLSSCSVRTGDIISTTERLKQELDVTMQRQEIVSCFLRDYQLSNEEINALREEDLNENFFKALHHVQEIHSNCKILLRTHHQRAGLELMDMMSVYQDGAYERLCRWVQAECKELGDSDNPEVSDLLKMAVCCLKGRPVLFKYCAEEVANMRHHALFRRFISALTRGGPGGLPRPIEVHAHDPLRYVGDMLGWLHQAIASERELILVLLDADATTDGGSAARQFTRNTESDSTKAEPDMTFVLNRIFEGACRPFKVRVEQVLQSQPNLIVSYKLSNTLEFYSYTISDLLGRDTALCSTLWLLKDAASQTFLNILKSRGDKLLRYPPLVAVDLSPPPAVREGVSLLLELIDTYNGMMFPVSGKKPDFDPVIAALLDPIVQMCELAAETQKSKGALSRKSRTISEISSGSRDTLLVDSILSKNTSKAPQSAESSSKIYLINCLSAIHQPLVGHEVASTYVGNMLSMIEAHLGVLVEKEADAILRRCDLLSKINHIRNLAPTDYNKEADPLADAEEMSPRVMSDCLRSFFGTVTGTEGSLPEFEQLQVPRIRSDACRRLAEALAVAYEVVYAAVVDPENGYPDPKSLVRHSPDQIRTILEI
>THELangu
MALLSLAPGLSRKLKKVLETRTDSPDLLDSLATLSTFYTENNPQARRNLRSSIELRSLSINHHFLLASLPAQQALDRIEEEVNALAECCDQISKALSSCSASTGDIINTTERLRQELDVTTQRQEIVSCFLRDYQLSNEEISALRDEELNENFFKALQHVQEIHANCKILLRTHHQRAGLELMDMMSVYQDSAYERLCRWVQAECKHLGDSDNPEVSGILKRAVLCLRERPVLFKYCAEEVANMRHHALFRRFISALTRGGPGGLPRPIEVHAHDPLRYVGDMLGWLHQAIASERELVLLLLDPDAMTDAGSAACLSARNLEGDSTKSGPDLTFVLDRIFEGACRPFKVRVEQVLQSQPSLIVSYKLSNTLEFYSYTISDLLGRETALCSTLWLLKDAANQTFHNILKTRGEKLLRYPPLVAVDLSPPPAVREGVSLLLELIETYNGMMFPASGMKPEFDPVISALLEPVIQICELAAETHKSKGALLRKSRTSSEIGSSNRDPISVDSILAKNTS-LSQSSESSSKIYLINCLSAIQQPLVGHKAASNYVAKLLSMIETHLRTLVEEEVEAILRRCDLSSKIKYIKNSSARDHGEEARPLSEIEDMSPQVLSDCLRVFFGLVTETDASLPEYEQLQVPRLRSDACVRVAESLAAAYEVIYEAVTDPRNGYPDPKSLVKHSPEQIRTMLEI
>DACThata
MALVSLAPGLSRKLKKVLETRTDSPDLLDSLSTLSTFYTDNTPQARRNLRSSIELRSLSINHHFLLASLPAQQALDRVEEEINALAECCDQIAKRLSSCSVSTGDIITTTERLKHELDVTTQRQEIVSCFLRDYQLSNGEISALREEELNENFFKALQHVQEIHANCKILLRTHHQRAGLELMDMMSVYQDGAYERLCRWVQAECKELGDGDNPEVSDLLKRAVRCLRERPVLFKYCAEEVANMRHHALFRRFISALTRGGPGGCPKPIEVHAHDPLRYVGDMLGWLHQAIASERELVLALLDPDAITDTGSTARVFSIYPEGDSTKSEPDLTFVLDRIFEGACRPFKVRVEQVLQSQPSLKLSFRLSNTLEFYSYTISDLLGRETALCNTLWLLKDAANQTFHNILKTRGEKLLRYPPLVAVDLSPPPAVREGVSLLLELIETYKGMMFPASGKKQDFDPVISALLDPVIQICELAAEAHKSKGALSRKSRTTSD-SSSNRDSLSVDSILTKNTSTIPQSAESSSKIYLINCLSDIHQPLIGHEVASNYAANLHSMIEAHLRTLVEKEVDSILRRCDLSNKVDYIRNLSANDHKEEARPLSELEEMSPEVLSDCLRAFYGLLAGTDGALPEYEELQVPRIRSDACVRVAEALAGAYEVIYRAVTDAKNGYPDPKSIARLTPDQIRTMLEI
>PHALmode
MATVSLAPGLSRKLKKVLATRTDSPDLLDSLGTLSTFYTDNTPQARRNLRSSIELRSLSINHHFLLASLPAQQVLDKVEEEVNALAECCDQIAKALSSCSASTGDIISTTERLKQELDLTTQRQEIVSCFLRDYQLSNEEITALRDEELNENFFKALHHVQEIHANCKILLRTHHQRAGLELMDMMSVYQEGAYERLCRWVQMECKALGDSDNPEIGDLLKTAVRCLRDRPVLFKYCTEEVANMRHHALFRRFISALTRGGPGGLPRPIEVHAHDPLRYVGDMLGWLHQAIASERELVLVLLDPDAISDSRSAARQFGRNRESDFTKSEPDVTSVLDRIFEGACRPFKIRVEQVLQSQPSLIVSYKLSNTLEFYSYTISDLLGRETALCNTLWLLKDAAHQTFHNILKTRGDKLLRYPPLVAVDLSPPLAVREGVSLLLELIETYNGMMVPASGKRPEFDPVIAALLDPIIQICELAAETQKSKGALARKSRTNSEIGSSSRDSISVDSILTKKAATVSQSAEASSKIYLINCLSAIQQPLISHEVASNYAANLLSMIETHLETLVDKEVDSILTKCGLLSKLNYIQTVSATDHIVEAGTLAEVEDTSPPVLSDCLRAFFGLVTGTEGSLPEYELLQVPRLRSDARARVAKALAAAYEVVYGAITDPKNGYSDPKSLARHSPDQIRTMLEI
>GASTelat
MTTASLAPGLSRKLKKVLETRTDSPDLLNSLSTISTFYTDNTPQARRNLRTSIELRALSINHHFLSASVPAQQALDKVEEEVNALAECCDQIAKALSRCNLSTGDIINTTERLKQELDATTQRQEIVSCFLRDYQLSNEEITALREEELNESFFKALHHVQEIHANCKILIRTHHQRAGLELMDMMSVYQEGAYERLCRWVQTECKELGDSDNPEVSDLLKRAVSCLRDRPILFKYCAEEVANMRHHALFRRFISALTRGGPGGLPRPIEVHAHDPLRYVGDMLGWLHQAIASEKELVFALLDPDATTDSGFAARMFARSPESDSTKSEHDITFVLDRIFEGACRPFKVRVEQVLQSQPSLIVSYKLSNTLEFYSYTISDLLGTETALCNTLWLLKDAAHQTVHNILKTRGDKLLRYPPLVAVDLSPPSAVREGVSLLLELIETYNGMMVPASGKRPDFDPVISALLDPIIQICEMAAETQKSKGALSRKGRTNSEIGPTNRDSLSVDLILNKSAP--SQSVESSSKIYLINCLSAMQQPLAGHEIASAYSANLLSMMETHLQSLVDKEVDTMLGRCGLPRKIN--------------------EGMSPQALSDCLRAFFGLIDGTGGSLPEYDQLQVSWLRSDARARVAKALAAAYDLIYVVVTDPKNDFPNPNSLPRHSPDQIRTMLEI
>NEUWmali
MAGVSLAPGLSRKLKKVLETRTDSPDLLDSLATLSTFYSENSPQARRNLRSSIEQRSLSINHHFLLASLPAQQALDRVEEEVNALAECCDQIAKALSSCSASTGDIINTTERLKQELDVTTQRQEIVSCFLRDYQLSNEEISALREEDLNENFFKALNHVQDIHANCKILLRTHHQRAGLELMDMMSVYQEGAYERLCRWVQAECKELGDSDNPEVSDLLKTAVRCLKERPVLFKYCAEEVANMRHHALFRRFISALTRGGPGGLPRPIEVHAHDPLRYVGDMLGWLHQAIASERELVLTLLDPDAPTDTGSANHRFMRNSQSDKTKSEPDLTFVLDRIFEGACRPFKIRVEQVLQSQPSLIVSYKLSNTLEFYSHTILDLLGTETALCSTLWLLKDAAHQTFFNVLKNRGDKLLRYPPLVSVDLTPPQAVREGVSLLLELIETYNGMMFPASGKKPDFDPVIAALLDPIVQMCELAAETQKSKGAFSRKSRTSSEITTNSRESLSIDSILTNNNSIVSQSAESLSKIYLINCLSAIEQPLIGCEVASNYINTIHSMIETQLRILVEKEVNTILRRCGLLSKISYIQNL---DKENEHRPLAEVEEMSPQALSDCLRSFYGMVTGTEGSLPEFEQLQVPRLRSDACGRVAKALAEAYELLFGAVVDPKNCYPDPKSLARHSPEQVRTILEI
>EPIPaphy
MSTVSLAPGLSRKLKKVLETRTDSPDLLDSLSTLSTFYTDNTPQARRNLRSSIELRSLSINHHFLLASLPAQQALDKVEEEVNALAEFCELIANELNSCSASTGDIISTTERLKQELDATTQRQEIVSCFLHDYQLSNEEITALRQDELNENFFKALHHVQQIHANCKVLIRTHHQRAGLELMDMMSAYQEGAYERLCRWVQAECKELGGSDNPEVSDLLKRAIHCLRDRPVLFKYCAEEVANMRHHALFKRFISALTRGGPGGVPRPIEVHAHDPLRYIGDMLGWLHQAIASERELVLSLLDSDATNDTASAARLL--KLESDSAKQEADMTFVLDRIFEGACRPFKVRVEQVLQSQPSLIVSYKLSNTLEFYCYTISDLLGRETSLCNTLWLLKDSAHQTFYNVLKTRGDKLLRYPPLVAVDLSPPPAVREGASLLLELIETYNGMMFPASGKKPDFDPVIASLLDPIIKICELAAETQKSKG-FSRKSRTNSEIGPSNRESLSVDSILTKNSPMASQSVESSSKIFLINCLSAIQQTLVGHEVACNYAGKLLSLIETNLQALVEKEADLILKKCGLSRKINFIQNALV--DSIDTGPLAEAEDMSPQAISDCLRAFFGVVTGTEGSLPEYEQLQALRLRSDASARVAKALATAYEVVYGAIIDPKNGYPDPKSLARHSPDQIRTMLQI
>EPIDpuni
MATVSLAPGLSRKLKKVLATRTDSPDLLDSLGTLSTFYTDNTPQARRNLRSSIELRSLSINHHFLSASLPAQQALDKVEEEVNALSECCDQIEKALISCSSSTGDIISTTERLKQELDVTTQRQEIVSCFLRDYQLSNDEITALRDEEVNDNFFKALHHVQEIHANCKMLLRTHHQRAGLELMDMMSVYQEGAYERLCRWVQAECKELGDSDNPEVGDLLKRAVRCLRDRPILFKYCAEEVANMRHHALFRRFISALTRGGPGGLPRPIEVHAHDPLRYVGDMLGWLHQAIASERELVLVLLDPDAISDTGSATHLFGRNPESDSTKSEPDVTFVLDRIFEGACRPFKIRVEQVLQSQPNLIVSYKLSNTLEFYSYTISDLLGRETALCNTLWLLKDAAHQTFHNILKTRGDKLLRYPPLVAVDLSPPPAVREGVSLLLELIETYNGMMFPASGKKPDFDPVIAALLDPIIQICELAAETQKSKGALSRKSKTNSEIGSSNRDSLSVDSILTQNASTISQSAESSSKIYLINCLSAIQQPLLGHEVASNYAANLLSMIEAHLQALVEKQVDSILTKCGLLSKLSYVQNLS-KDNRNEAGPLAEAEDMSPEVLADCLRAFFGLVTGTEGSLPEFEQLQVPRLRSDACARVAKALAGAYQVIYGAVTDPRSGYPDPKSLVRHSPDQIRTMLEI
>CALAplic
MASVGLAPGLSRKLKKVLETRTDSPDLLDSLATLSTFYTDNTPQARRNLRSSIELRSLSINHHFLHASLPAQQALDRVEEEVNALTECCDQIAKALSSCSASTGDIISTTERLKQELDVTTQRQEIVSCFLRDYQLSNEEISALR-EELNDNFFKALQHVQEIHANCKILLRTHHQRAGLELMDMMSVYQDGAYDRLCRWVQAECKKLGDSDNPEVSNILKRAVGCLRERPVLFKYCAEEVANMRHHALFRRFITALTRGGPGGLPRPIEVHAHDPLRYVGDMLGWLHQAIASEREIVLALLDPDAITDAGSAACLFAKNPEGDSTKSEPDLTFVLDRIFEGACRPFKVRVEQVLQSQPNLIVSYKLSNTLEFYSYTISDLLGRETSLCNTLWLLKDATNQTFHNILKTRGEKLLRYPPLVAVDLSPPPAVREGVSLLLELIETYNGMMFPASGKKPDFDPVIAALLDPVIQICELASETQRSKGAILRKSRISSEIGSSNRDSLSVDSILAKNTSTISQSAESSSRIYLINCLSAIQQPLVGHEVASNYVANLLSMIENHLRSLVAEEVDAILRKCDLSNKINYIQNISA---DEEVRPLSELEDMSPQILSDCLRAFFGLVTGTDARLPEYEQLQVPRLRSDACVRVAESLAAAYEVIYRAVTDPKNGYADPKLLVKHSPDQIRTMLEI
>CHILsemi
MASVGLAPGLSRKLKKVLETRTDSPDLLDSLATLSTFYTDNNPQARRNLRSSIELRSLSINHHFLIASLPAQQALDRIEEEVNALAECCDQIAMALSNCSASTGDVISTTERLRQELDVTTQRQEIVSCFLRDYQLSNEEISALREEELNENFFKALQHVQEIHANCKILLRTHHQRAGLELMDMMSVYQDGAYERLCRWVQAECKHLGDSDSPEISDILKRAVVCLRERPVLFKYCAEEVANMRHHALFRRFISALTRGGPGGLPRPIEVHAHDPLRYVGDMLGWLHQAIASEKELVLALLDPDAMADAGSAACLSARKLEGDSAKSGTDLAFVLDRIFEGACRPFKIRVEQVLQSQPSLIVSYKLSNTLEFYSYTISDLLGRETALCSTLWLLKDAANQIFHNILKTRGEKLLRYPPLVAVDLSPPPAVREGVSLLLELIETYNGMMFPASGKKPDFYPVISALLEPVIQICEQAAETHKSKDARLRKSRTSSEIGSSNRDSISVDSILAKSTSISQKSAASSSKIYLINCLSAIQQPLVGHEVASNYVANLLSMIETHLQALVEEEVDAILRRCELSSKIKYIQNLSAPDHGEETCPLSEVEDMSPQVLSECLRDFFGLVT-TDASLLEYEQLQAPRLRSDACFRVARSLAAAYEVVYRAVTDPKNGYPDPKSLVKHSPDQIRTMLEI
>SELEaequ
MAMVGLAPGLSRKLKKVLETRTDSPDLLDSLATLSTFYTDNTPQARRNLRSSIEQRALSINHHFLLASLPAQQALDRVEEEVNDLAECCDQIAKVLNSCSTSTGDIISTTERLKQELDVTTQRQEIVSCFLRDYQLSNEEISALREEELNENFFKALHHVQEIHANCKILLRTHHQRAGLELMDMMSVYQEGAYERLCRWVQAECKELGDSDNPEVSDLLKIAVRCLKERPALFKYCAEEVANMRHHALFRRFISALTRGGPGGLPRPIEVHAHDPLRYVGDMLGWLHQAIASERELVLVLLDPDAITDTGSAARVLMRNNKSDSAKLETDMTFVLDRIFEGACRPFKVRVEQVLQSQPSLIVSYKLGNTLEFYSYTISDLLGRDTALCNTLWLLKDAAHQTFYNILKTRGDKLLRYPPLVAVDLSPPPAVREGVSLLLELIDTYNGMMVPATGKKPNFDPVIAAVLDPIIQICELAAETQKSKGALSRKGRMSSEIGASNRDSLSVESILTKNTSTVSQSADSSSKIYLINCLSAIQQPLFGHEVASNYVDNVGSMIGTHLCTLVEKEVDAILRRCGLLSKINYVRNLSAEDQDNEAGPLAEVEDMSPQVLADCLRFFFGLVTGTEGFLPEFEQLQVPRLRSDACIRVAKALAEAYEVIYGAVTDPKNAYPDPKSLVRHSPDQIRTILEI
>CALAsini
MATTSLAPGLSRKLKKVLATRTDSPDLLDSLGTLSTFYTDNTPQARRNLRSSIELRSLSINHHFLLASLPAQQALDKVEEEVNALAECCDLIEKALSSCSTSTGDIISTTERLKQELDVTTQRQEIVSCFLRDYQLSNEEISALRDEELNENFFKALHHVQEIHANCKILLRTHHQRAGLELMDMMSVYQEGAYERLCRWVQVECKELGDSDNPEVGDLLKRAVRCLRDRPVLFKYCAEEVANMRHHALFRRFISALTRGGPGGLPRPIEVHAHDPLRYVGDMLGWLHQAIASERELVLVLLDPDALTDTGSTAHLFGRNPESDSTKSETDVTFVLDRIFEGACRPFKIRVEQVLQSQPSLIVSYKLSNTLEFYSYTISDLLGRETALCNTLWLLKDAAHQTFHTILKTRGDKLLRYPPLVAVDLSPPPAVREGVSLLLELIETYNGMMFPASGKKPDFGPVIAALLDPIIQICELAAETQKSKGSLSRKSRTNSEIGPSNKDSVSVDSILTKNASTVSQSAESSSKIYLINCLSAIQQPLFGHEVASNYAAKLLTMIENHLQTLVEKEADSILRRCGLLSKINYIQNLSAKDHNIEEGPLAEVEEMLPQALSDCLRTFFGLVTGTEGSLPEFELLQVPRLRSDACVRVAESLAGAYQVIYGAVTNSKSGYPDPKSLVRHSPDQIRTMLEI
>HEMIforr
MAAVSLAPGLSRKLKKVLETRTDSPDLLDSLSTLSTFYTDNTPQARRNLRSSIELRSLSINHHFLLASLPAQQALDRVEEEINALAECCDQIAKTLSSCSVSTGDIITTTERLKHELDVTTQRQEIVSCFLHDYQLSNEEISALREEELNENFFKALQHVKEIHANCKILLRTHHQRAGLELMDMMSVYQDGAYERLCRWVQAECKELGDGDNPEVSDLLKRAVRCLRERPVLFKYCAEEVANMRHHALFRRFISALTRGGPGGFPKPIEVHAHDPLRYVGDMLGWLHQAIASERELVLALLDPDAITETGSNARLFSMNPDGDSTKSEPDLTFVLDRIFEGACRPFKVRVEQVLQSQPSLKLSFRLSNTLEFYSYTISDLLGRETALCNTLWLLKDAANQTFHNILKTRGEKLLRYPPLVAVDLSPPAAVREGVSLLLELIETYNGMMFPASGKKPDFDPVIAALLDPVIQICELAAEAHKSKGALSRKSRTTSDLGSSNRDSLSVDSILIKSTSTIPQSPESSAKIYLINCLSDIHQPLIGHEVASNYAANLRSLIEAHLRTLVEKEADSILRRCNLSSKVNYIRNLSTNDHEEEARPLSELEEMSPEVLSDCLRAFYGLVAGRDGALPEYEQLQVPRIRSDACSRVSGALAGAYEVIYQAVTDAKNGYPDPKSLVRLSPDQIRTMLEI
>GOODfuma
MGSVSL---LSRKLKKVLETRTDSPDLLDSLATLSTFYTENTPQARRNLRSSIELRSLSINHHFLKASLPAQQALDKVEEEVNALVECCDQIEKALSSCSASTGDIILTTERLKQELDVTTQRQEIVSCFLRDYQLSSEEINALREEELNEKFFKALQHVQEIHANCKMLLRTHHQRAGLELMDMMSAYQDGAYERLCRWVQAECKELGDSDNPEVSDLLKRAVHCLRGRPVLFKYCAEEVANMRHHALFRRFISALTRGGPGGFPRPIEVHAHDPLRYVGDMLGWLHQAIASERELVLALLDPECITDTGSAARLFVRNPEDDSTKSEPDLSFVLDRIFDGACRPFKVRVEQVLQSQPNLIISYKLSNTLEFYSYTISDLLGRETALCNTLWLLKDAANRTFHNILKTRGEKLLRYPPLVAVDLSPPPAVREGVSLLLELIETYNGMMFPASGKKPDFDPVIAALLDPIIQICEQAAETQKSKGSLSRKSRTISEIGSSNRDSLSVDSILTKNTSTIPQSAESSSKIYLINCLSAIQQPLAGHEVASNYVANLLSIIETHLRTLVEKEVNVILRSCDLSSKIDYIENLSTNDPNSEARPLSEVEDMSPQVLSDCLRAFFGLVTGTDASLPEYEQLQVPRLRSDACVRVAEALAAAYEVIYRAVVDPKNGYPDPKSLVKHSPNQIRTILEI
>PHALcorn
MATVSLAPGLSRKLKKVLATRTDSPDLLDSLGTLSTFYTDNTPQARRNLRSSIELRSLSINHHFLLASLPAQQVLDKVEEEVNALAECCDQIAKALSSCSVSTGDIISTTERLKQELDITTQRQEIVSCFLRDYQLSNEEITALRDEELNENFFKALHHVQEIHANCKILLRTHHQRAGLELMDMMSVYQEGAYERLCRWVQMECKALGDSDNPEIGDLLKTAVRCLRDRPVLFKYCTEEVANMRHHALFRRFISALTRGGPGGLPRPIEVHAHDPLRYVGDMLGWLHQAIASERELVLVLLDPDAISDSRSAARQFGRNRESDFTKSEPDVTSVLDRIFEGACRPFKIRVEQVLQSQPSLIVSYKLSNTLEFYSYTISDLLGRETALCNTLWLLKDAAHQTFHNILKTRGDKLLRYPPLVAVDLSPPLAVREGVSLLLELIETYNGMMVPASGKRPEFDPVIAALLDPIIQICELAAETQKSKGALARKSRTNSEIGPSSRDSISVDSILTKKAATVSQSAEASSKIYLINCLSAIQQPLISHEVASNYAANLLSMIETHLETLVDKEVDSILRKCGLLSKLNYIQTVSAKDHSVEAVTLAEVEDMSPPVLSDCLRAFFGLVTGTEGSLPEYELLQVPRLRSDARARVAKALAAAYEVVYGAITDPKNGYSDPKSLARHSPDQIRTMLEI
>PAPHconc
MATLGLAPGLSRKLKKVLETRTDSPDLLDSLATLSTFYKDNTPQARRNLRSSIEQRALSINHHFLLASLPAQQALDRVEEEVNALAECCDQIAKVLNSCSTSTGDIISTTERLKQELDVTTQRQEIVSCFLRDYQLSNEEISALREEELNENFFKALHHVQEIHANCKILLRTHHQRAGLELMDMMSVYQEGAYERLCRWVQAECKGLGDSDNPEVSDLLKTAVRYLKERPVLFKYCAEEVANMRHHALFRRFISALTRGGPGGLPRPIEVHAHDPLRYVGDMLGWLHQAIASERELVLVLLDPDATSDTGSSALVLLRKNESESTKSETDMTFVLDRIFEGACRPFKVRVEQVLQSQPSLIVSYKLCNTLEFYSYTISDLLGRDTALCNTLWLLKDAAHQTFHNILKTRGDKLLRYPPLVAVDLSPPPAVREGVSLLLELIDTYNGMMVPASGKRLNFDPVIAAVLDPIVQICELAAEAQKSKGALSRKSRMSSEIGAGNRDSPSVESILTKNSSMVSQSADSLSKIYLINCLSAIQQPLVGHEVASNYVDNLGSMIETYLCTLVEKEVDAILRRCELLSKINYIHDLSAEDQDTEAGPLAEVEDMSPQVLADCLRSFFGLVTGSEGSLPEFEQLQVPRLRSDACIRVAKALAGAYEVIYGAITDPRNAYPDPKSFVRHSPDQIRTILEI
>SERAvome
MASVSLAPGLSRKLKKVLETRTDSPDLLDSLSTLSTFYTDNTPQARRNLRSSIELRSLSINHHFLLASLPAQQALDRVEEEINALAECCDQIAKTLSSCTVSTGDIITTTERLKHELDVTTQRQEIVSCFLRDYQLSNEEISALREEELNENFFKALQHVQEIHANCKILLRTHHQRAGLELMDMMSVYQDSAYERLCRWVQSKCKELGDGDNPEVSDLLKRAVRCLRERPVLFKYCAEEVANMRHHALFRRFISALTRGGPGGCPKPIEVHAHDPLRYVGDMLGWLHQAIASERELVLVLLDPDAITDTGSTARVLTTNPEGDSSKSDPDLTFVLDRIFEGACRPFKIRVEQVLQSQPTLKLSFRLSNTLEFYSYTISDLLGRDTALCNTLWLLKDAANQTFHNILKTRGEKLLRYPPLVAVDLSPPPAVREAVSLLLELIETYNGMMFPASGKKPDFDPVISALLDPVIQICELASEAHKSKGILSKKRTSD---SSSNRDSLSVDSILTKNTSTIPQSAESSSKIYLINCLSDINQPLMGHEVASSYAANLRSMIEAHLRTLVEREVDSILKRCNLSSKVNYIRSVSAKDHKEEARPLSELEEMSQEVLSDCLRAFYGLVSGTDGALPEYEQLQVPRIRSDACVRVAEALAGAYEVIYRAVTDAKNGYPDPKSLVRLSPEQIRTMLEI
>PLATclav
MASVSLAPGLSRKLKKVLETRTDSPDLLDSLSTLSTFYTDNTPQARRNLRSSIELRSLSINHHFLVASLPAQQALDRIEEEINVLAECCDQIAKRLSSCSASTGDIITTTERLKHELDVTTQRQEIVSCFLRDYQLSNGEISALREEELNENFFKALQHVQEIHANCKILLRTHHQRAGLELMDMMSVYQDGAYERLCRWVQAECKELGDGDNPEVSDLLKRAVRCLRERPVLFKYCAEEVANMRHHALFRRFISALTRGGPGGFPKPIEVHAHDPLRYVGDMLGWLHQAIASERELVLVLLDPDAITDTGSSAHVISTNPEGDSTKSEPDLTFVLDRIFEGACRPFKVRVEQVLLSQPSLKLSFRLSNTLEFYSYTISDLLGRETALCNTLWLLKDAANQTFHNILKTRGEKLLRYPPLVAVDLSPPPAVREGVSLLLELIETYNGMMFPASGKKPDFDPVISALLDPVIQICELAAEAHKSKGALSRKSRTTSD-SSSNRDSVSVDSILTKNTSTIPQSAESSSKIYLINCLSDIHQPLIGHEVASNYAANLHSMIEAHLRTLVEKEVDSILRRCDLLSKVDCVRNLSANDHKEDARPLSELEEMSPEVMSDCLRAFYGLVSGTDGALPEYEELQAPRIRSDACIRVAEALAGAYEVIYRAVTDAKNEYSDPKLLARLTPDQIRTMLEI
>CALAtsoo
MATTSLAPGLSRKLKKVLATRTDSPDLLDSLGTLSTFYTDNTPQARRNLRSSIELRSLSINHHFLLASLPAQQALDKVEEEVNTLAECCDLIEKALSSCSASTGDIISTTERLKQELDVTTQRQEIVSCFLRDYQLSNEEISALRDEELNENFFKALHHVQEIHANCKILLRTHHQRAGLELMDMMSVYQEGAYERLCRWVQVECKELGDSDNPEVGDLLKRAVRCLRDRPVLFKYCAEEVANMRHHALFRRFISALTRGGPGGLPRPIEVHAHDPLRYVGDMLGWLHQAIASERELVLLLLDPDAITDTGSTAHLFGRNPENDSTKSETDVTFVLDRIFEGACRPFKIRVEQVLQSQPSLIVSYKLSNTLEFYSYTISDLLGRETALCNTLWLLKDAAHQTFHNILKTRGDKLLRYPPLVAVDLSPPPAVREGVSLLLELIETYNGMMFPASGKKPDFDPVIAALLDPIIQICELAAETQKSKGSLSRKSRTNSEIGPSNKDSVSVDSILTKNTSSVSQSAESSSKIYLINCLSAIQQPLFGHEVASNYAANLLTMIENHLQTLVEKEADSILRRCGLLSKINYIKNLAAKDHNI-DGPLAEVEEMSPQTLSDCLRAFFGLVTGTEGSLPEFELLQVPRLRSDACVRVAESLAGAYQVIYEAVTDPKSGYPDPKSLVRHSPDQIRTMLEI
>APOSodor
MAAVSLAPGLSRKLKKVLETRTDSPDLLDSLATLSTFYTENSPQARRNLRSSIEQRSLTINHHFLLASLPAQQALDSVEQEVDALAECCDQIAKALSSCSESTGDIINTTERLKQELDVTTQRQEIVSCFLRDYQLSNEEISALREEDLNENFFKALHHVQDIHANCKILLRTHHQRAGLELMDMMSVYQEGAYERLCRWVQAECKELGDTDNPEVSDLLKTAVRCLKERPVLFKYCAEEVANMRHHALFRRFISALTRGGPGGFPRPIEVHAHDPLRYVGDMLGWLHQAIASERELVLALLDPDALIDTGSAARRFMSCTDSDNAKSEPDFMFVLDRIFEGACRPFKIRVEQVLQSQPSLIVSYKLSNTLEFYCYTISDLLGRETALCNTLWLLRDAAHQTFLNILKNRGDKLLRYPPLVAVDLTPPQAVREGVTLLVELIETYNGMMVPASGQKPDFDPVIAALLDPIVQMCEQAAEAQKSKGALSRKSRTSSEITPNSRESLSIDSILTKNNFTLSQTAESSSKIYLINCLSAIEQPLVGYEIASNYVNTLHSMIETQLRILVEKEVEIILRRCDLLSKISYIRNL---DEEKEPQPLAEVEEMSPQALSDCLRSFYGMLTGIEGSLPEFEPLQVPRLRSDACDRVAKALAEAHELLYGAVVDPKNCYPDPKSLVRHSPEQVRTILEI
>ANOEroxb
MGSVSLAPGLSRKLKKVLETRTDSPDLLDSLATLSTFYTDNTPQARRNLRSSIELRSLSINHHFLKASLPAQQALDRVEEEVNALAECCDQIEKALSSCSSSTGDIILTTERLKQELDATTQRQEIVSCFLRDYQLSSEEINALREEELNEKFFKALQHVQEIHANCKMLLRTHHQRAGLELMDMMSVYQDGAYERLCRWVQAECKELGDGDNPDVSDLLKRAVHCLRERPVLFKYCAEEVANMRHHALFRRFISALTRGGPGGLPRPIEVHAHDPLRYVGDMLGWLHQAIASERELVLAILDPECITDTGSAARLFVRNPEDDSTKSKPDLTFVLDRIFDGACRPFKVRVEQVLQSQSSLIISYKLSNTLEFYSYTISDLLGRETALCNTLWLLKDAANRTFYNILKTRGEKLLRYPPLVAVDLSPPPAVREGVSLLLDLIETYNGMMFPASGKKPDFDPVIAALLDPIIQICELAAETQKSKGSLLRKSRTISEIGSSNRDSLSVDSILTKNTSTISQSAESSSKIYLINCLSAIQQPLASHEVASNYVASLLSIIETHLQTLAEKEVDAILRSCDLSSKIDYIQSLSANDPNPEARPLSEVEDMSPEVLSDCLRAFFGLVTGTDASLPEYEQLQVPRLRSDACVRVAEALAAAYEVVYRAVTDPKNGYPDPKSLVKHSPDQIRTILEI
>MICRparv
MASVGLAPGLSRKLKKVLETRTDSPELLDSLATLSTFYTDNNPQARRNLRSSIELRSLSINHHFLLASLPAQQALDRVEEEVNALAECCDEIAKALSSCSASTSDIINTTERLKQELDVTMQRQEIVSCFLRDYQLSNEEISALREEELSENFFKALQHVQEIHSNCKTLLRIHHQRAGLELMDMMSVYQDGAYERLCRWVQAECKQLGDSDNPVVSDILKRAVGCLRERPVLFKYCAEEVANMRHHALFRRFISALTRGGPGGLPRPIEVHAHDPLRYVGDMLGWLHQAIASERELVLVLLDPDAITDAGSAAFLFSRKPEGDSTKSEPDLTFVLDRIFEGACRPFKVRVEQVLQSQPSLIVSYKLSNTLEFYSYTISDLLGKETALCNTLWLLKDAASQTFHNILKTRGEKLLRYPPLVAVDLSPPAAVREGVSLLLELIETYNGMMFPASGKKPDFDPVITALIDPVIQICELAAETQKSKGVLSRKSRTSSEVVPSNKDSLSVDSILAKNTSTIYQGAESSSKIYLINCLSAIQQPLVGHEVASNYVAKLLSMIEAHLHALVEDEVGAILRRCNLSSKIDYIKNLSTGEHNEEARPLSEVEDMAPPVLSDCLKALFGLVTETDASLPEFERLQVPRLRSDACTRVAESLAAAYEVIYRAVTDPKNRYPDPKSLVKHSPDQIRTMLEI
>DIURorie
MASMGLAPGLSRKLKKVLETRTDSPDLLDSLATLSTFYTDNTPQARRNLRSSIELRSLSINHHFLLASLPALQALDRVEEEVNALAECCDQIDKALSSCSASTGDIISTTERLKQELDVTTQRQEIVSCFLRDYQLSNEEISALREEELNENFFKALQHVQEIHANCKILLRTHHQRAGLELMDLMSAYQDGAYERLCRWVQAECKQLGDSDNPIVSDILKKAVGYLRERPVLFKYCAEEVANMRHHALFRRFISALTRGGPGGLPRPIEVHAHDPLRYVGDMLGWLHQAIASERELVLALLDPYAITDTGSAASSFPRNPEGDSTKSEPDLTFVLDRIFEGACRPFKVRVEQVLQSQPSLIVSYKLSNTLEFYSYTISDLLGIEAALCKTLWLLKDAANQTFHNILKTRGEKLLRYPPLVAVDLSPPPAVREGVTLLIELIETYNGMMFPASAKKPDFGPVIAALLDPVVQICELAAETQKSKGALLRKSRTSSEIGSNNRDSLSVDSIVAKNTSTISQSAESSSKIYLINCLSAIQQPLVGHEPASSYAANLLSMTETHLRALVEEEVGAILRRCGLSSKINYIQNLSVGNGNEEARPLSEVEDMSPQVLSDCLKAFFGLVTGTDASLPEYEQLQVPRLRSDACLRVAESLAAAYEVIYEAVTDPKNGYPDPKSLVKHSPDQIRTMLEI
>LIMOabor
MGTVSLAPGLSRKLKKVLETRTDSPDLLDSLDTLSTFYTDNTPQARRNLRSSIEHRSLSINHHFLLASLPAQKALDRVEEEVNGLAECCDQIARALSSCSASTGDIIHTTERLKQELDIITQRQEIVSCFLRDYQLSNEEIIALREEELNENFFNALHHVQEIHANCKILLRTHHQRAGLELMDMMSVYQDGAYERLCRWVQAECKELGDSDNPEVSDLLKRAVRCLRERPVLFKYCAEEVANMRHHALFRRFISALTRGGPGGLPRPIEVHAHDPLRYVGDMLGWLHQAIASERELVLLLLDPDAITETGSAACLFARNPEIDSTKSEPDITFVLDRIFEGACRPFKVRVEQVLQSQPSLIVSYKLSNTLEFYSYTISDLLGRETVLCNTLWLLKDAAHQTFHNILKTRGDKLLRYPPLVAVDLSPPPAVREGVSLLLELIETHNGMMVPASSKKPDFDPVISALLDPIIQICELAAETQKSKGTLSRKSRTNSEIGPSNKDYLSVDSLLTKNNSTVSQSAESSAKIYLINCLSAIQQPLVGHEVASNYVGNLLSMIESHLRTLVEKEVDVILRRCGLMSKINYIQNLSAKNQGNESVPLAEVDDMSPQVLSDCLRAFFGLVTGTDGSLPEYAQLQVPRLRSDAYVRVAKALAVAYQLIYGAIIDPKNGYPDPKSLVRHSPDQIRTMLEI
>CALEmajo
MASVGLAPGLSRKLKKVLETRTDSPDLLDSLATLSSFYTDNNQQARRNLRSSIELRSLSINRHFLLASLPAQQALDRIEEEVNALAECCDQIAMALSNCSASTGDIISTTERLRQELDVTTQRQEIVSCFLRDYQLSNEEISALREEELNENFFKALQHVQGIHANCKILLRTHHQRAGLELMDMMSVYQDGAYERLCRWVQAECKHLGDSDSPEVSDILKRAVTCLRERPVLFKYCAEEVANMRHHALFRRFISALTRGGPGGLPRPIEVHAHDPLRYVGDMLGWLHQAIASERELVLALLDPDTMTDAGSSACLSARKLEGDSTKSGTDLAFVLDRIFEGACRPFKIRVEQVLQSQPSLIVSYKLSNTLEFYSYTISDLLGRETALCSTLWLLKDAANQIFYNILKTRGEKLLRYPPLVAVDLSPPPAVREAVSLLLELIETYNGMMFPASGKKPDFDPVISALLEPVIQICEQAAETHKSKGAVLRKSRTSSEIGSSNRDSISVDSILAKNNPISQKSAASSAKIYLINCLSAIRQPLVGLEVASDYAASLLSMIETHLRALVEEEVDAVLRRCELSSKVEQIQNLSAGDRGGGRPPLSEAEGMSPQVLSECLRAFVGLVT-ADASLLEYEQLQAPRLRSDARARVAESLAAAYEVVYRAVTDPKNGYPDPKSLAKHSPEQIRTMLEI
>DENDchryso
MASVSLAPGLSRKLKKVLATRTDSPDLLDSLGTLSTFYTDNTPQARRNLRSSIELRSLSINHHFLSASLPAQQALDKVEEEINALAECCDQIAKALSSCSASTGDIIRTTERLNQELDVTTQRQEIVSCFLRDYQLSNEEISALRDEELNDNFFKALQHVQEIHANCKILLRTHHQRAGLELMDMMSVYQEGAYERLCRWVQAECKDLGDTDNPEVGDLLKRAVRCLRDRPVLFKYCAEEVANMRHHALFRRFISALTRGGPGGLPRPIEVHAHDPLRYVGDMLGWLHQAIASERELVLVLLDPDAITDTGSAAHLFGRKPESDSTKSEPDVTFVLDRIFEGACRPFKIRVEQVLQSQPSLIVSYKLSNTLEFYSYTISDLLGRETALCNTLWLLKDAAHQTFHNILKTRGDKLLRYPPLVAVDLSPPPAVREGVSLLLELIETYNGMMVPASGMKPDFDPVLAAVLDPIIQICELAAETQKSKGALSRKSRTNSEVGPSNRDSLSVDSILTKNASTVSQSTESSSKIYLINCLSAIQQPLISHEVASKYVGNLLSMIETHLQTLVENEVDSILRRCGLLSKINYIQNISANDHNIEAGPLAETEDMSPQVLSDCLRAFFGLVTGTEGTLPEYEQLQVPRLRSDARVRVAKALAAAYQVVYGAVTDPKNGYSDPKSLVRHSPDQIRTMLEI
>CALAcreb
MASVGLAPGLSRKLKKVLETRTDSPDLLDSLATLSTFYTDNTPQARRNLRSSIELRSLSINHHFLHASLPAQQALDRVEEEVNALTECCDQIAKALSSCSASTGDIISTTERLKQELDVTTQRQEIVSCFLRDYQLSNEEISALR-EELNDNFFKALQHVQEIHANCKILLRTHHQRAGLELMDMMSVYQDGAYDRLCRWVQAECKKLGDSDNPEVSNILKRAVGCLRERPVLFKYCAEEVANMRHHALFRRFITALTRGGPGGLPRPIEVHAHDPLRYVGDMLGWLHQAIASEREIVLALLDPDAITDAGSAACLFAKNPEVDSTKSEPDLTFVLDRIFEGACRPFKVRVEQVLQSQPNIIVSYKLSNTLEFYSYTISDLLGRETSLCNTLWLLKDATNQTFHNILKTRGEKLLRYPPLVAVDLSPPPAVREGVSLLLELIETYNGMMFPASGKKPDFDLVIAALLDPVIQICELASETQRSKGAILRKSRISSEIGSSNRDSLSVDSILAKNTSTISQSAESSSRIYLINCLSAIQQPLVGHEVASNYVANLLSMIENHLRSLVAEEVDAILRKCDLSNKINYIQNISA---DEEVRPLSELEDMSPQILSDCLRAFFGLVTGTDARLPEYEQLQVPRLRSDACVRVAESLAAAYEVIYRAVTDPKNGYADPKLLVKHSPDQIRTMLEI
>BLETstri
MATVSLAPGLSRKLKKVLATRTDSPDLLDSLGTLSTFYTDNTPQARRNLRSSIELRSLSINHHFLLASLPAQQALDKVEEEVNALAECCDQIAKALSSCSASTGDIISTTERLKQELEVTTQRQEIVSCFLRDYQLSNEEITALREEELNENFFEALHHVQEIHANCKMLLRTHHQRAGLELMDMMSVYQEGAYERLCRWVQAECKELGDSDNPEVGDLLKRAVRCLRDRPVLFKYCAEEVANMRHHALFRRFISALTRGGPGGLPRPIEVHAHDPLRYVGDMLGWLHQAIASERELVLVLLDPDAITDTGSAAHLFRRNPESDPTKSEPDVTFVLDRIFEGACRPFKIRVEQVLQSQPNLIVSYKLSNTLEFYSYTISDLLGRETALCNTLWLLKDAAHQTFHNILKTRGDKLLRYPPLVAVDLSPPPAVREGVSLLLELIETYNGMMVPASGKKPDFDPVIAALLDPIIQICELAAETQKSKGALSRKSRTNSEIGPSNRDSLSVDSILTKNASTVSQSAESSSKIYLINCLSAIQQPLVGHEVASNYVGNLLSMIETHLQTLVEKEVDSILRRCGLLSKLNYIQNVSAKDHNMEAGPLAEVEDMSPQVLSDCLRAFFGLVTGTEGSLPEHELLQVPRLRSDACVRVAKALAAAYQVIYGAITDPKNGYSDPKSLVRHSPDQIRTMLEI
>OPHRsphe
ASSVSLAPGLSRKLKKVLETRTDSPDLLDSLSTLSTFYTDNTPQARRNLRSSIELRSLSINHHFLLASLPAQQALDRVEEEINALTECCDQIAKTLSSCSVSTGDIINTTERLKHELDVTTQRQEIVSCFLRDYQLSNEEISALREEELSENFFKALQHVQEIHANCKILLRTHHQRAGLELMDMMSVYQDGAYERLCRWVQAECKELGDGDNPEVSDLLKRAVRCLRERPVLFKYCAEEVANMRHHALFKRFISALTRGGPGGYPKPIEVHAHDPLRYVGDMLGWLHQAIASERELVLVLLDPDAITDTGSTARAFSTNPEGDSTKSEPDLTFVLDRIFEGACRPFKVRVEQVLQSQPSLKLSFRLSNTLEFYSYTISDLLGRETALCNTLWLLKNAANQTFHNILKTRGEKLLRYPPLVAVDLSPPPAVREGVSLLLELIETYNGMMFPASGKKPDFGPVISALLDPVIQICELAAEAHKSKGALSRKSRTSD--SSSNRDSLSVDSILTKNTSNIPQSMESSSKIYLINCLSDIHQPLIGHEVASNYAANLRSMIEAHLRTLVEKEVDSILRRCNLSNKVNYIQNLLANDH-SEARPLSELEEMSPEVLSDCLRAFYGLVAGTDGALPEYEQLQVPRIRSDACVRVAEALAGAYEVIYRAVTDVKNGYPDPKSLARLSPDQIRTMLEI
>ORCHital
MASVSLAPGLSRKLKKVLETKTDSPDLLDSLSTLSTFYTDNTPQARRNLRSSIELRSLSINHHFLLASLPAQQALDRVEEEINALAECCDQIAKTLSSCSVSTSDIITTTERLKHDLDVTTQRQEIVSCFLRDYQLSNEEISALREEELNENFFKALQHVQEIHANCKILLRTHHQRAGLELMDMMSVYQDGAYERLCRWVQAKCKELGDGDNPEVSDLLKRAVRCLRERPVLFKYCAEEVANMRHHALFRRFISALTRGGPGGCPKPIEVHAHDPLRYVGDMLGWLHQAIASERELVLVLLDPDAITDTGSTARVFSTNSEGDSTKSEPDLTFVLDRIFEGACRPFKVRVEQVLQSQPSLKLSFRLSNTLEFYSYTISDLLGRETALCNTLWLLKDAANQTFHNILKTRGEKLLRYPPLVAVDLSPPPAVREGVSLLLELIETYDGMMFPASGKKPDFDPVISALLDPVIQICELAAEAHKSKGTLSRKSRTSSD-SSSNRDSLSVDSILTKNTSTIPQSAESSSKIYLINCLSDIHQPLAGREVASNYVANVRSMIEAHLRTLVEKEVDTILRRCDLSSKVSYIRNLSASDHKEEARPLSELEEMSPEVLSDCLRAFYGLVAGTDGALPEYEQLQVPRIRSDACVRVAEALAGAYEVIYRAVTDAKNGYTDPKSLARLSPDQIRTMLEI
>EPIDfulg
MATVSLAPGLSRKLKKVLATRTDSPDLLDSLGTLSTFYTDNTPQARRNLRSSIELRSLSINHHFLSASLPAQQALDKVEEEVNALSECCDQIEKALISCSSSTGDIISTTERLKQELDVTTQRQEIVSCFLRDYQLSNDEITALRDEEVNDNFFKALHHVQEIHANCKMLLRTHHQRAGLELMDMMSVYQEGAYERLCRWVQAECKELGDSDNPEVGDLLKRAVRCLRDRPILFKYCAEEVANMRHHALFRRFISALTRGGPGGLPRPIEVHAHDPLRYVGDMLGWLHQAIASERELVLVLLDPDAISDTGSATHLFGRNPESDSTKSEPDVTFVLDRIFEGACRPFKIRVEQVLQSQPNLIVSYKLSNTLEFYSYTISDLLGRETALCNTLWLLKDAAHQTFHNILKTRGDKLLRYPPLVAVDLSPPPAVREGVSLLLELIETYNGMMFPASGKKPDFDPVIAALLDPIIQICELAAETQKSKGALSRKSKTNSEIGSSNRDSLSVDSILTQNASTISQSAESSSKIYLINCLSAIQQPLLGHEVASNYAANLLSMIEAHLRALVEKQVDSILTKCGLLSKLSYVQNLS-KDHRNEAGTLAEAEDMSPEVLADCLRAFFGLVTGTEGSLPEFEQLQVPRLRSDACARVAKALAGAYQVIYGAVTDPRSGYPDLKALVRHSPDQIRTMLEI
>CORYacti
MSSVSLAPGLSRKLKKVLETRTESPDLLDSLATLSTFYTDNTPQARRNLRSSIELRSLSINHHFLLASLPAQQALDRVEEEVNALAECCDQIAEALSRCSASTGDIISTTERLKQELDVTTQRQEIVSCFLRDYQLSNKEISALREEEMNLNFFKALQHVQEIHANCKMLLRTHHQRAGLELMDMMSVYQDGAYERLCRWVQAECKQLGDSDNPEVSDILKRAVGCLRERPVLFKYCAEEVANMRHHALFRRFISALTRGGPGGLPRPIEVHAHDPLRYVGDMLGWLHQAIASEREFVLVLLDPDAITDAGSAACLFARNPESDSTKSEPDLTFVLDRIFEGACRPFKVRVEQVLQSQPSLIVSYKLSNTLEFYSYTISDLLGRDTALCNTLWLLKDAANQTFHNILKSRGEKLLRYPPLVAVDLSPPPAVRDGVSLLLELIETYNGMMFPASGKKPDFDPVIAALLDPVIQICEQAAETHKSKGALSRKSRTSFEIGSSNRDSLSVDSILSKNTSSISQSSESSSKIYLINCLSAIQQPLVGHEIAANFVSNLVSMIETHLRTLVEAEVDSILRRCDLSSKVNYVRNLSSGDRDEEPLPLSEVEGMSPSVLSDCLRAFFGLVTETDASLPEYELLQVPRLRSDACVRVAESLAAAYEVIYRAVTDPRNGYADPKLLVKHSPDQVRTMLEI
>GOODpube
MGSVTL---LSRKLKKVLETRTDSPDLLDSLATLSTFYTENTPQARRNLRSSIELRSLSINHHFLKASLPAQQALDKVEEEVNALAECCDQIEKALSSCSASTGDIILTTDRLKQELDVNTQRQEIVSCFLRDYQLSSEEINALREEELNEKFFKALQHVQEIHANCKMLLRTHHQRAGLELMDMMSVYQDGAYERLCRWVQAECKELGDSDNPEVSDLLKRAVHCLRGRPVLFKYCAEEVANMRHHSLFRRFISALTRGGPGGLPRPIEVHAHDPLRYVGDMLGWLHQAIASERELVLALLDPECITDTGSAARLFVRNPEEDSTKSEPDLSFVLDRIFDGACRPFKVRVEQVLQSQPSLIISYKLSNTLEFYSYTISDLLGRESALCNTLWLLKDATNRTFHNILKTRGEKLLRYPPLVAVDLSPPPAVREGVSLLLELIETYNGMMFPASGKKPDFDPVIAALLDPIIQICELAAETQKSKGSLSRKSRTISEIGSSNRDSLSVDSILTKN--TIPQSAESSSKIYLINCLSAIQQPLAGHEVASNYVANLLSIIETHLRTLAEKEVNAILRSCHLSSKIDYIQNLSANDPNPEARPLSEVEDMSPRVLSDCLRAFFGLVTGTDASLPEYEQLQVPRLRSDACIRVAEALAAAYEVIYRVVIDPKNGYPDPKSLVKHSPDQIRTILEI
>OECEmacu
MATVSLAPGLSRKLNKVLATRIDSPDLLDSLGTLSTFYTDNTPQARRNLRSSIELRSLSINHHFLLASLPAQQALDKVEEEVNALAECCDQIEKALSSCSASTGDIISTTERLNQELDITTQRQEIVSCFLRDYQLSNEEITALRDEELNENFFKALHHVQEIHANCKLLLRTHHQRAGLELMDMMSVYQEAAYERLCRWVQAECKELGDSDNPEVGDLLKRAVRCLRDRPVLFKYCAEEVANMRHHALFRRFISALTRGGPGGLPRPIEVHAHDPLRYVGDMLGWLHQAIASERELVLALLDPDAISDIGSSFHLFGRNPENDSAKSEPDVTFVLDRIFEGACRPFKIRVEQVLQSQPSLIVSYKLSNTLEFYSYTISDLLGRETALCNTIWLLKDAAHQTFHNILKNRGDKLLRYPPLVAVDLSPPPAVREGVSLLLELIETYNCMMVPATGKKPDFDPVIAALLDPIIQICELAAETQKSKGALSRKSRPNSEIGPNNRDSLSVDSILPKNASTISLSAESSSKIYLINCLSAIQQPLAGQEVASNYVANLCSMIETHLETLVEIEVDSILRRFGLSSKFNYIQNVSAMD---QAEPLAEQEDMSPQVLSDCLRAFFELVTGTEGSLPEYVQLQVPRLRSEACARVAKAVAGAYEVIYAAITDPRNGYSDPKLLVRHSPYQIRTILGI
>EPIPpurp
MGTVSLAPGLSRKLKKVLETRTDSPDLLDSLGTLSTFYTDNTPQARRNLRSSIEHRSLSINHHFLLASLPAQKALDRVEDEVNGLAECCDQIAKALSSCSASTGDIISTTERLKQELDVITQRQEIVSCFLRDYQLSNEEITALREEELNENFFKALHHVQEIHANCKILLRTHHQRAGLELMDMMSIYQDGAYERLCRWVQAECKELGDSDNPEVSDLLKRAVRCLRERPVLFKYCAEEVANMRHHALFRRFITALTRGGPGGLPRPIEVHAHDPLRYVGDMLGWLHQAIASERELVLLLLDPDAITESGSAACLFARNPESDSTKSEPDITFVFDRIFEGACRPFKVRVEQVLQSQPSLIVSYKLSNTLEFYSYTISDLLGRETVLCNTLWLLKDAAYQTFHNILKTRGDKLLRYPPLVAVDLSPPPAVREGVSLLLELIETYNGMMVPASSKKLDFDPVIAALLDPIIQICELAAETQKSKGALSRKSRTNSEIGPSNRDSLSVDSILTKNTSTASQNAESSSKIYLINCLSAIQQPLVGHEVASNYVGNLLSRIEYHLQTLVEKEVDAILRRCGLLSKINYIQNLSAKDQGNESVPLAEVDDMSPQVLSDCLRAFFGLVTGTDGSLPEYAQLQVPRLRSEATVRVAKALAMAYQVIYGAITDPKNGYPDPKSLARHSPEQIKTMLEI
>HABElong
MASVSLAPGLSRKLKKVLETRTDSPDLLDSLSTLSTFYTDNTPQARRNLRSSIELRSLSINHHFLLASLPAQQALDRVEEEINALAECCDQIAKTLSSCSVSTGDIITTTERLKHELDVTTQRQEIVSCFLRDYQLSNEEISALREEDLNENFFKALKHVQEIHANCKILLRTHHQRAGLELMDLMSVYQDGAYERLCRWVQAECKGLGDGDNPEVSDLLKRAVCYLRERPVLFKYCAEEVANMRHHALFRRFISALTRGGPGGFPRPIEVHAHDPLRYVGDMLGWLHQAIASERELVLALLDPDAITDTGSTTHLFSRNSEGDSTKSEPDLTFVLDRIFEGACRPFKVRVEQVLQSQPCLEVSFRLSNTLEFYSYTISDLLGRDTALCNTLWLLKDAANQTFHNILKTRGEKLLRYPPLVVVDLSPPPAVREGVSLLLELIETYNGMMFPASGVKPDFEPVIAGLLDPVIQICELAAEAHKSKDALSRKSRTTSDIGSSNRDSLSVDTILTKNMSTIPQSAESSSKIYLINCLSDIHQPLIGHEVASNYAANLHLMIESHLRTLVEKEADSILRRCDLSSKVNYLRNLS--DHKEEGRPLSELEEMSPEVLSDCFRAFYGLVTGTDGALPEYEQLQVPRIRSDACLRVAEALAGAYEEIYRAVTDTKNEYPDPKSLARISPEQIRTMLEI
>VANIplan
MATVSLAPGLSRKLKKVLETRTDAPDLLDSLSTLSTFYTENSPQARRNLRSSIEQRSLAINHHFLLASLPAQQALDRVEEEVNALADCCDQIAKVLSSCSARTGDIVSTTERLKQELDVITQRQEIVSCFLRDYQLSNDEINALREEDLNENFFNALHHVQEIHANCKMLLRTHHQRAGLELMDMMSVYQDGAYERLCRWVQAECKELGDSDNPEVSDLLKKAVRCLKERPVLFKYCAEEVANMRHHALFRRFISALTRGGPGGLPRPIEVHAHDPLRYVGDMLGWLHQAIASERELVLVLLDADATSDAGSTARLFTRNTEIEYTKPEPDITFVLDRIFEGACRPFKVRVEQVLQSQPNLIVSYKLSNTLEFYSYTISDLLGRETALCNTLWLLKDASNQTFLNILKSRGDKLLRYPPLVAVDLSPPPAVREGVSLLLELIDTYNGMMVPASGKKPDFDLVITAVLDPIVQMCEQAAETQKSKGALSRKGRTNSELGSGNRDTLLVDSILAKSTSVAPQNAESSSKIYLINCLSAIHQPLVGHEVASTYVGNLLSMIEAHLGVLVEKEADAILRRCGLLSKINYIQNLAESHHEKEAQPLAEAEEMLPRVLSDCLRSFFGLVTGTDGSLPEFEQLQVPRLRSDACRRLARALAEAYEVIYAAVMDPENCYSDPKSLVRHSPDQIRTILEI
>PHAItank
MATTSLAPGLSRKLKKVLATRTDSPDLLDSLGTLSTFYTDNTPQARRNLRSSIEFRSLSINHHFLLASLPAQQALDKVEEEVNALAECCDLIEKALSSCSASTGDIISTTDRLKQELDVTTQRQEIVSCFLHDYQLSNEEISALRDEELNENFFKALHHVQEIHANCKILLRTHHQRAGLELMDMMSVYQEGAYERLCRWVQAECKELGDSDNPEVGDLLKRAVRCLRDRPVLFKYCAEEVANMRHHALFRRFISALTRGGPGGLPRPIEVHAHDPLRYVGDMLGWLHQAIASERELVLVLLDPDAITDTGSTAHLFGRNPESDSTKSETDVTFVLDRIFEGACRPFKIRVEQVLQSQPSLIVSYKLSNTLEFYSYTISDLLGRETALCNTLWLLKDAAHQTFHNILKTRGDKLLRYPPLVAVDLSPPPAVREGVSLLLELIETYNGMMFPASGKKPDFDPVIAALLDPIIQICELAAETQKSKGSLSRKSRTNSEIGPSNKDSVSVDSILTKNASTVSQSAESSSKIFLINCLSAIQQPLFGHEVASNYAANLLKMIETHLQTLVEKEADSILRKSGLLSKINYIQNIAAEDHNIEEGSLAQVEEMSPQALSDCLRTFFGLVTGTGGSLPEFELLQVPRLRSDACVRVAESLAGAYRVIYGAITDPRSGYPDPKSLVRLSPDQIRTMLEI
>CHILtrap
MASVGLAPGLSRKLKKVLETRTDSPDLLDSLATLSTFYTDNNPQARRNLRSSIELRSLSINHHFLIASLPAQQALDRIEEEVNSLAECCDQIAMALSNCSASTGDVISTTERLRQELDVTTQRQEIVSCFLRDYQLSNEEISALREEELNENFFKALQHVQEIHANCKILLRTHHQRAGLELMDMMSVYQDGAYERLCRWVQAECKHLGDSDSPEIGDILKRAVVYLRERPVLFKYCAEEVANMRHHALFRRFISALTRGGPGGLPRPIEVHAHDPLRYVGDMLGWLHQAIASERELVLALLDPDAIADAGSAACLSARKLEGDSAKSGTDLAFVLDRIFEGACRPFKIRVEQVLQSQPSLIVSYKLSNTLEFYSYTISDLLGRETALCSTLWLLKDAANQIFHNILKTRGEKLLRYPPLVAVDLSPPPAVREGVSLLLELIETYNGMMFPASGKKPDFDPVISALLEPVIQICEQAAETHKSKDAFLRKSRTSSEIGSSNRDSISVDSILAKSTSISQKSAASSSKIYLINCLSAIQQPLVGHEVASNYVANLLSMIETHLQALVEEEVDAILRRCELSSKIKFIQNLSAPDHGEETCPLSEVEDMSPQVLSECLRDFFGLVA-TDASLLEYEQLQAPRLRSDACFRVARSLAAAYEVVYRAVTDPKNGYPDPKSLVKHSPDQIRTMLEI
>LANAlana
MAAGTLAPGLSRKLKKVLETRTDSPDLLDSLATLSTFYTDNTPQARRNLKSSIEQRSLSINHHFLLASLPAQQALDRVDEEVNALAECCDQIGKSLSSCSASTGDIISTTERLKQELDITTQRQEIVSCFLRDYQLSNEEINALREEELNENFFKALSHVQEIHANCKILLRTHHQRAGLELMDMMSVYQEGAYERLCRWVQAECKKLGDSDNPEVNYLLKTAVHCLKERPVLFKYCAEEVASMRHHALFRRFISALTRGGPGGMPRPIEVHAHDPLRYVGDMLGWIHQALASERELVLALLDPDSMTDTGPTARRFSKNTESDSGKLDPDMTFVLDRIFEGACRPFKIRVEQVFQSQPNLIVTYKLCNTLEFYSYTISDLLGRETALCNTLWQLRDAAQQTFFNILKTRGDKLLRYPPLVAVDLSSPPAVREGVSLLLELIDTYNSMAVPASGKKPDFNPVITALLDPIVQMCEQAAEAQKSKGALSRRNRTSSEVGPNNRDSLSVDAILTKNTPKISLSAETSSKIFLINCLLAIQQPLVGHEVPANYVNNLCSTIEMHLTVLVDKEVDAILRRCGLSNKISYIQSVT-----EDAGPLVEVEEMSPQALSECLRAFFGLVTGNEGALPEFDQLQLPKLRSDACVRVARALAGAYELLYRAITDPKNCYPDPKSLVRHSPDQIRTILEI
>HAEMdisc
MGSVSLAPGLSRKLKKVLETRTDSPDLLDSLATLSTFYTDNTPQARRNLRSSIELRSLSINHHFLKASLPAQQALDRVEEEVNALAECCDQIEKALSSCSTSTGDIILTTERLKQELDATTQRQEIVSCFLRDYQLSSEEINALREEELNEKFFKALQHVQEIHANCKMLLRTHHQRAGLELMDMMSVYQDGAYERLCRWVQAECKELGDSDNPEVSDLLKRAVHCLRERPVLFKYCAEEVANMRHHALFRRFISALTRGGPGGLPRPIEVHAHDPLRYVGDMLGWLHQAIASERELVLALLDPDCITDTGSAARFFVRNPEDDSNKSELDLTFVLDRIFDGACRPFKVRVEQVLQSQPSLIISYKLSNTLEFYSYTISDLLGRETALCNTLWLLKDAANRTFHNILKTRGEKLLRYPPLVAVDLSPPPAVREGVSLLLDLIETYNGMMFPASGKKPDFDPVIAALLDPIIQICELAAETQKSKGSLSRKSRTISEIGSSNRDSLSVDSILTKST-TISQSAESSSKIYLINCLSAIQQPLAGHEIASNYVTNLLSLIETHLQTLAKKEVDAILRSCDLSSKIDYIQNLSANDPNPEACPLSEMEDMSPQVLSDCLRAFLGLVTGTDASLPEYEQLQVPRLRSDACVRVAEALAAAYEVIYRAVTDPKNGYPDPKSLVKHSPDQIRTILEI
>GYMNdens
MASVSLAPGLSRKLKKVLETRTDSPDLLDSLSTLSTFYTDNTPQARRNLRSSIELRSLSINHHFLLASLPAQQALDRVEEEINALAECCDQIAKRLSSCSVSTGDIITTTERLKHELDVTTQRQEIASCFLRDYQLSNGEISALREEELNENFFKALQHVQEIHANCKILLRTHHQRAGLELMDMMSVYQDGAYERLCRWVQAECKELGDGDNPEVSDLLKRAVRCLRERPVLFKYCAEEVANMRHHALFRRFISALTRGGPGGFPKPIEVHAHDPLRYVGDMLGWLHQAIASERELVLVLLDPDAITDTGSTARAFSTNPEGDSTKPESDLTFVLDRIFEGACRPFKVRVEQVLQSQPSLKLSFRLSNTLEFYSYTISDLLGRETALCNTLWLLKDAANQTFHNILKTRGEKLLRYPPLVAVDLSPPPAVREGVSLLLELIETYNGMMFPASGKKPDFDPVISALLDPVIQICELAAEAHKSKGALSRKSRTTSD-SSSNRDSLSVDSILTKNTSTIPQSAESSSKIYLVNCLSDIHQPLIGHEVASNYAANLRSMIEAHLRTLVEKEVDSILRRCDLSSKVNYIRNLSANDHKEEARPLSELEEMSPEVLLDCLRAFYGLVSGTDGALPEYEELQVPRIRSDACARVAEALAGAYEVIYRAVTDAKNGYPDPKSLARLTPDQIRTMLEI
>DRAKelas
MASAGLAPGLSRKLKKVLETRTDSPDLLDSLATLSTFYTDNNPQARRNLRSSIELRSLSINRHFLLASLPAQQALDRIEEEVNALAECCDQIAMALSKCSASTGDIISTTERLRQELDVTTQRQEIVSCFLRDYQLSNEEISALREEDLNENFFKALQHVQAIHANCKILLRTHHQRAGLELMDMMSAYQDGAYERLCRWIQTECKHLGDSDSPEVSDILKRAVVCLRERPVLFKYCAEEVANMRHHALFRRFISALTRGGPGGLPRPIEVHAHDPLRYVGDMLGWLHQAIASERELVLALLDPNAMTDAGSAACLPARKLEGDSTKSETDLAFVLDRIFEGACRPFKIRVEQVLQSQPSLIVSYKLSNTLEFYSYTISDLLGREAALCSTLWLLKDAANQVFHNILKIRGEKLLRYPPLVAVDLSPPPAVREGVSLLLELIETYNSMMFPASGKKPDFDPVISALLEPVIQICEQAAETHKSKGALLRKSKANSEIGSSNRDSISVESILAKNTSISQKTAASSSKIYLINCLSALQQPLVGHEVASNYAAKLLSMIETHIQALVEGEVDAILRRCELSGKIKHIQKRPARDHGEETRPLSEVEDMSPQVLSECLRAFFGLVA-SDASLLEYEQLQAPRLRAEACSRAAGSLAAAYEVVYRAVTDPENRYPDPKSLVKHSPEQVRTMLEI
>RIMAelli
MATVGLAPGLSRKLKKVLETRTDSPDLLDSLATLSTFYTDNNPQARRNLRSSIELRSLSINHHFLVASLPAQKALDRIEEEVNALAECCDQIAKALSSCSASTGDIISTTERLKQELDITTQRQEIVSSFLRDYQLSNDEISALREEELSESFFKALQHVQEIHANCKILLRTHHQRAGLELMDMMSVYQDGAYERLCRWVQAECKHLGDSDNPEVSDILKRAVVCLRERPVLFNYCAEEVANMRHHALFRRFITALTRGGPGGLPRPIEVHAHDPLRYVGDMLGWLHQAIASERELVLVLFDPDAMTDAGSAACLSARNLQGDSTKSGPDLTFVLDRIFEGACRPFKVRVEQVLQSQPSLIVSYKLSNTLEFYSYTISDLLGRETALCSTLWLLKDAANQTFHNILKTRGEKLLRYPPLVSVDLSPPPAVREGVSLLLELIETYNGMMFPASGKKPDFDPVISALLEPVIQICEQAAETHKSKGALLRKSRTSSEIGSSNRDSISVDSILAKNTS-ISQSAESSSKIYLINCLSAIQQPLIGHKVASNYVAKLLSMIETHLRTLVEEEVDVILRRCDLSSKMKYIQNLSAGDRNEEACPLSDVEDMSPQVLSDCLSAFFGLVTETDASLPEYEQLQVPRLRSDACVRVAESLAAAYEVIYRAVTDPKNGYPDPKSLVKHSPDHIRTMLEI
>DENDnobi
MATVSLAPGLSRKLKKVLATRTDSPDLLDSLGTLSTFYTDNTPQARRNLRSSIELRSLSINHHFLSASLPAQQALDKVEEEINALAECCDQIAKALSSCSASTGDIIRTTERLKQELDVTTQRQEIVSCFLRDYQLSNDEISALRDEELNDNFFKALQHVQEIHANCKILLRTHHQRAGLELMDMMSVYQEGAYERLCRWVQAECKELGDTDNPEVGDLLKRAIRCLRDRPVLFKYCAEEVANMRHHALFRRFISALTRGGPGGLPRPIEVHAHDPLRYVGDMLGWLHQAIASERELVLVLLDPDAITDTGSAAHLFGRNPESDSTKSEPDATFVLDRIFEGACRPFKIRVEQVLQSQPSLIVSYKLSNTLEFYSYTISDLLGRETALCNTLWQLKDAAHQTFHNILKTRGDRLLRYPPLVAVDLSPPPAVREGVSLLLELIETYNGMMVPASGMKPDFDPVLAALLDPIIQICELAAETQKSKGALSRKSRTNSEVGPSNRDSLSVDSILTKNASTVSQNAESSSKIYLINCLSAIQQPLISHEVASKYIGNLLSMIETHLQTLVENEVDSILRRCGLLSKINYIQNISSNDHNIEAGPLAETEEMSPQVLSDCLRVFFGLVTGTEGSLPEYEQLQVPRLRSDARVRVARALAAAYQVIYGAVADPKNGYSDPKSLVRHSPDQIRTMLEI
>CYMBmann
MATVSLAPGLSRKLKKVLATRTDSPDLLDSLGTLSTFYTDNTPQARRNLRSSIELRSLSINHHFLLASLPAQQALDKVEEEVNALAECCDQIEKALSSCSASTGDIISTTERLKQELDVTTQRQEIVSCFLRDYQLSNEEITALRDEELNESFFKALHHVQEIHANCKLLLRTHHQRAGLELMDMMSVYQEGAYERLCRWVQAECKELGDSDNPEVGDLLKKAVRCLRDRPVLFKYCAEEVANMRHHALFRRFISALTRGGPGGLPRPIEVHAHDPLRYVGDMLGWLHQAIASERELVFVLLDPDAISDAGSSSHLFGRNPESGSTKAEPDVTFVLDRIFEGACRPFKIRVEQVLQSQPSLIVSYKLSNTLEFYSYT-------------TCW-----------------EEKLLSATP--------------------------------------------------------------------------------------------------------------------------------------------------------------------------------------------------------FG---------------------------YSKMLPTKHSIIY------------------------------
>MEXIxero
MATMSLAPGLSRKLKKVLETRTDSPDLLDSLATLSTFYTDNTPQARRNLRSSIEQRALSINHHFLLASLPAQQALDRVEEEVNALAECCDQITKVLSSCSTSTGDIIRTTERLKQELDVTTQRQEIVSCFLRDYQLSNEEISALREEDLNENFFKALHHVQEIHANCKILLRTHHQRAGLELMDMMSVYQEGAYERLCRWVQAECKELGDSDNPEVSDLLKTAVLYLKERPVLFKYCAEEVANMRHHALFRRFISALTRGGPGGLPRPIEVHAHDPLRYVGDMLGWLHQAIASERELVLVLLDPDAINDTGSAARVLLRNNESESSKSETDITFVLDRIFEGACRPFKVRVEQVLQSQPNLIVSYKLCNTLEFYSYTISDLLGRDTALCNTLWLLKDAAHQTFHNILKTRGDKLLRYPPLVAVDLSPPPAVREGVSLLLELIDTYNGMMVPASGKRPNFEPVIAAVLDPIVQICELAAEAQKSKGTLSRKSRMSSEIGTNNRDSLSIESILTKKSSMVSQSADSSSKIYLINCLSAIQQPLVGHEVASNYVDNLGSMIETHICTLVEKEVDAILLRCGLLSKINYIHNLSAEDQDTKDGPTAEVEDMSPEILADCLRSFFGLVTGTEGSLPEFEQLQVPRLRSDACIRVAKALAGAYEVIYGAITDPKNAYPDPK----HSPDQIRTILEI
>CREMappe
MATVSLAPGLSRKLKKVLATRTDSPDLLDSLGTLSTFYIDNTPQARRNLRSSIELRSLSINHHFLSASLPAQQALDKVEEEVNALAECCDQIEKALSSCSATTGDIISTTERLNQELDVTTQRQEIVSCFLRDYQLSNEEITVLRDEEMNDNFFKALHHVQEIHANCKILLRTHHQRAGLELMDMMSVYQEGAYERLCRWVQAECKQLGDSDNPEVGELLKRAVRCLRDRPILFKYCAEEVANMRHHALFRRFISALTRGGPGGLPRPIEVHAHDPLRYVGDMLGWLHQAIASERELVLLLLDPDAISDTGSAALLFERNPESDSIKSEPDVTFVLDRIFEGACRPFKIRVEQVLQSLPNLIVSYKLSNTLEFYSYTISGLLGRETALCNTLWLLKDAAHQTFHNILKTRGDKLLRYPPLVAVDLSPPPAVREGVSLLLELIETYNGMMVPAFGKKSDFDPVIAALLDPIIQICELAAETQKSKGALSRKSRANSEIGPSNRDSLSVDSILTQK------NAESSSKIYLINCLSAIQQPLVGHEVASNYVASLLSMIETHLQTLADKEADSILRRCGLLSKINYIQNLSSMDRSTEAGPLAEVEDMSPRVLSDCLRAFFGLVTGSGASLPEYEQLQVPRLRSEACARVAKALAGAYQVIYGAVTDPISGYPDPKLLVRHSPDQIRTMLEI
>PHRAlind
MATMGLAPGLSRKLKKVLETRTDSPDLLDSLATLSTFYTDNTPQARRNLRSSIEQRALSINHHFLLASLPAQQALDRVEEEVNALAECCDQIAKVLNSCSTSTGDIISTTERLKQELDVTTQRQEIVSCFLRDYQLSNEEISALREEELNENFFKALHHVQEIHANCKILLRTHHQRAGLELMDMMSVYQEGAYERLCRWVQAECKELGDSDNPEVSDLLKTAVRYLKERPVLFKYCAEEVANMRHHALFRRFISALTRGGPGGFPRPIEVHAHDPLRYVGDMLGWLHQAIASERELVLILLDPDAISDAGSAARVLMRNNESESTKSETDMTSVLDRIFEGACRPFKVRVEQVLQSQPSLIVSYKLCNTLEFYSYTISDLLGRDTALCNTLWLLKDAAHHTFHNILKTRGDKLLRYPPLVAVDLSPPPAVREGVSLLLELIDTYNGMMVPASGKKLNFDPVIAAILDPIVQICELAAEAQKSKGALSRKSRMSSDIDASNRDSLSVESILTKSSSMVSQSAESSSKVYLINCLSAIQQPLVGHEVASNYVDNLGSMIENHLCNLVEKEVDAILRRCELLSKINYIHNLSAEDQDTESGPLAEVEDMSPQVLADCLRSFFGLVTGTEGSLPEFEQLQVPRLRSDACIRVAKALAGAYEVIYGAITDPKNAYPDPKSLVRHSPDQIRTIMEI
>ANOEemei
MGSVSLAPGLSRKLKKVLETRTDSPDLLDSLATLSTFYTDNTPQARRNLRSSIELRSLSINHHFLKASLPAQQALDRVEEEVNALAECCDQIEKALSSCSSSTGDIILTTERLKQELDATTQRQEIVSCFLRDYQLSSEEINALREEELNEKFFKALQHVQEIHANCKMLLRTHHQRAGLELMDMMSVYQDGAYERLCRWVQAECKELGDGDNPDVSDLLKRAVHCLRERPVLFKYCAEEVANMRHHALFRRFISALTRGGPGGLPRPIEVHAHDPLRYVGDMLGWLHQAIASERELVLAILDPECITDTGSAARLFVRNPEDDSTKSKPDLTFVLDRIFDGACRPFKVRVEQVLQSQSSLIISYKLSNTLEFYSYTISDLLGRETALCNTLWLLKDAANRTFYNILKTRGEKLLRYPPLVAVDLSPPPAVREGVSLLLDLIETYNGMMFPASGKKPDFDPVIAALLDPIIQICELAAETQKSKGSLLRKSRTISEIGSSNRDSLSVDSILTKNTSTISQVSYLQGDLHFIFVL----------------------------------------------------------------------------------------------------------------------------------------------------------INS
>PTERcurt
MASVSLAPGLSRKLKKVLETRTDSPDLLDSLATLSTFYTDNTPQARRNLRSSIELRSLSINHHFLLASLPAQQALDRVEEEVNALAECCDQIEKALSSCSASTGDIIRTTERLKQELDVTTQRQEIVSCFLRDYQLSNEEISALREEELNEKFFKALQHVQEIHANCKILLRTHHQRAGLELMDMMSAYQDGAYERLCRWVQAECKELGDSDNPEVSDLLKRAVLCLRERPVLFKYCAEEVANMRHHALFRRFITALTRGGPGGLPRPIEVHAHDPLRYVGDMLGWLHQAIASERELVFALLDPDAITDTGSGVRLFATKPEGDSAKSEPDMTFVLDRIFEGACRPFKVRVEQVLQSQPSLIISYKLSNTLEFYSYTISDLLGRETALCSTLWLLKDAANRTFHNILKTRGEKLLRYPPLVAVDLSPPPAVREGVSLLLDLIETYNGMMFSASGKKSDFNPVIAALLDPIIQICELAAETQKSKGTLSRKSRTSSEISSSSRDSLSVDSILTKKTSAISQSAESSSKIYIINCLSAIQQPLVGHEVASNYVANLLSMIESHLRTLVEKEVDVILRGCDLSGKIAYIQNLSANNPDKETFPLSEVEDMSPRVLSDCLRAFFGLVTGTDASLPEYELLQVPRLRSDACLRVAEALAAAYEVIYRAVTDPKNAYPDPKSLVKHSPDQIRTMLEI
>CYPRflav
MGTVGLAPGLSRKLKKVLGTRTDSPDLLDSLATLSTFYTDNTPQARRNLRSSIEQRALSINHHFLLASLPAQQALDRVEEEVNDLAECCDQIAKALNSCSTSTGDIISTTERLKQELDVTTQRQEIVSCFLRDYQLSNEEISALREEELNENFFKALHHVREIHANCKILLRTHHQRAGLELMDMMSVYQEGAYERLCRWVQAECKELGGSDNPEVSDLLKTAVRYLKERPVLFKYCAEEVANMRHHALFRRFISALTRGGPGGLPRPIEVHAHDPLRYVGDMLGWLHQAIASERELVLALLDPDAITDTGSAAGVLMRNNESDSAKSETDMSFVLDRIFEGACRPFKVRVEQVLQSQPSLIVSYKLINTLEFYSYTISDLLGRDTALCNTLWLLKDAAHQTFHNIMKTRGDKLLRYPPLVAVDLSPPPAVREGVSLLLELIDTYNGMMVPVSGKKPNFDPVIAAVLDPIVQICELAAETQKSKGALSRKSRMSSEIGASNRDSLSVESILIKNTSTASQSADSSSKIYLINCLSAIQQPLVGHEVASNYVDNLGSVIGTHLCTLVEKEVDAILRKCGLLSKINYIHNLSSEDQDNEAGPLAEVEDMSPQVLADCLRSFFGLVTGTEGSLPEFEQLEVPRLRSDACIRVAKALAEAYEVIYGAITDPENAYPDPKSLVRHSPDQIRTILEI
>PHAIflav
MATTSLAPGLSRKLKKVLATRTDSPDLLDSLGTLSTFYTDNTPQARRNLRSSIELRSLSINHHFLLASLPAQQALDKVEEEVNALAECCDLIEKALSSCSASTGDIISTTERLKQELDVTTQRQEIVSCFLRDYQLSNEEISALRDEELNENFFKALNHVQEIHANCKILLRTHHQRAGLELMDMMSVYQEGAYERLCRWVQAECKELGDSDNPEVGDLLKRAVRCLRDRPVLFKYCAEEVANMRHHALFRRFISALTRGGPGGLPRPIEVHAHDPLRYVGDMLGWLHQAIASERELVLVLLDPDAITDTGSTAHLFGRNPESDSTKSETDVTFVLDRIFEGACRPFKIRVEQVLQSQPSLIVSYKLSNTLEFYSYTISDLLGRETALCNTLWLLKDAAHQTFHNILKTRGDKLLRYPPLVAVDLSPPPAVREGVSLLLELIETYNGMMFPASGKKPDFDPVIAALLDPIIQICELAAETQKSKGSLSRKSRTNSEIGPSNKDSASVDSILTKNASTVSQSAESSSKIYLINCLSAIQQPLFGHKVASNYASNLLTMIETHLQTLVEKEADSILRRCGLLSKINYIQDLAAKDHNIEEGLLAEVEEMSPQALSDCLRVFFGLVTGTEGSLPEFELLQVPRLRSDACVRVAESLAGAYQVIYGAITDPKSGYPDPKSLVRHSPDQIRTMLEI
>MOLIcapi
MATGTLAPGLSRKLKKVLDTRTDSPDLLDSLGTLSTFYTDNTPPARRNLKSSIEQRSLSINHHFLLASLPAQLALDRVEEEVNALAQCCDQIAKALSSCSASTGDIISTTERLKQELDITTQHQEIVSCFLRDYQLSNEEINALREEELNENFFKALVHVQEIHANCKILLRTHHQRAGLELMDMMSVYQEGAYERLCRWVQAECKKLGDSDNPEVGDLLRTAVRCLRERPVLFKYCAEEVANMRHHALFRRFISALTRGGPGGLPRPIEVHAHDPLRYIGDMLGWLHQALASERELVLALLDPDAMTDGGPTAQRFSKKNESDFAKSEPDMTFVLDRIFEGACRPFKIRVEQVLQSQPSLIISYKLSNTLEFYSYTISDLLGRQTALCNTIWLLKDAAQQTFFNILKTRGERLLRYPPFVAVDLSAPSAVRESVSLLLELIDTYNSMMVPASGKKPDFDPVITALLDPIIQMCEQAAEAQKSKGAISRRSRTNSQQGLNNRDAVSVDAILTKNTPKFSQSAETSSRIFLINCLLAIQQPLAGHEVASNYVNKLCSTIEMHLSILVEKEVDDILDRCGLSNKISYVQNLA-----EEARPLAEVEEMSPQVLSECLRTFFGLVTGNEGSLPEFHQLQIPRLRSDACVRVARALAEAYELLYKTITDPKNCYPEPWSLVRHSPDQIRTILEI
>ERYCpuss
MATISLAPGLSRKLKKVLATRTDSPDLLDSLATLSTFYTENTPQARRNLRSSIELRSLSINHHFLLASLPAQQALDKVEEEVNALAECCDQIEKALSSCSASTGDIISTTERLKQELDITTQRQEIVSCFLRDYQLSNEEITALRDEELNENFFKALHHVQEIHANCKLLLRTHHQRAGLELMDMMSVYQEAAYERLCRWVQAECKELGDSDNPEVGDLLKRAVRCLRDRPVLFKYCAEEVANMRHHALFRRFISALTRGGPGGLPRPIEVHAHDPLRYVGDMLGWLHQAIASERELVLVLLDPDAISDFGSSSHLFGTNPESDSAKSDPDVTFVLDRIFEGACRPFKIRVEQVLQSQPSLIVSYKLSNTLEFYSYTISELLGRETSLCNTIWLLKDAAHQTFLNILKTRGDKLLRYPPLVAVDLSPPPAVREVVSLLLELIETHNCMMVPATGKKPDFDPVIAALLDPIIQICELAAETQKSKGALSRKSRASSEVGPSNRDSLSVDSILTKNASTVSLSAESSSKIYLINCLSAIQQPLVGHEVASNYVANLLSMIETHLQTLVEKEVDSILRRCGLSSKINYIQNLSPIDHNIEAGPLAELEDMSPQVISDCLRSFFGLVTATEGSLPEYEQLQVPRLRSEACARIAKAVAAAYEVIYGAITNLKNGYSDPKLLARHSPDQIRTMLGI
>BORYspha
-MAVTLAPGLSRKLKKVLDTRTDSRDLLDSLATLSTFYTDNTPQARRNLKSSIEQRSLAINHHFLLASLPAQQALDRVEEEVNALAECCDQIAKALSSCSVSTGDIISTTERLKQELDITTQRQEIVSCFLRDYQLSNEEINALREEDLNENFFKALSHVQEIHANCKILLRTHHQRAGLELMDMMSVYQEGAYERLCRWVQAECKKLGDNDNPEVSDLLKTAVRCLKERPVLFKYCAEEVANMRHHALFRRFISALARGGPGGLPRPIEVHAHDPLRYVGDMLGWIHQALASERELILALLDPDAMTDIGPTARRFSKNSGSDSVKSEPDITFVLDRIFEGACRPFKVRVEQVLQSQPSLIISYKLSNTLEFYSYTISDLLGRETALCNTLWLLKDAAQQTFFNILKTRGDKLLRYPPLVAVDLSPPPAVREGVSLLLELIDTYNSMMVPASGKKPEFDQVITALLDPIVKMCEQAAEAQKSKGVLSRRNRTSSDLGPSNRDSLVVDAVLTRNTSMISTSAETSSKIYLINCLSAIQQPLVGHEVTANYVNNLSSIIEMQLSILVEKEVDVVLRRCGLVSKMSYVKNLT-----DHAGPLAEVGEMSPQILSECLRSFSGLVTGSEGSLPEFELLQVPRLRSDGCIRVARALAEAYELLYNAITDPKNCYPDPKSFLRHSPDQIRTILEI
>DRAKthyn
MASAGLAPGLSRKLKKVLETRTDSPDLLDSLATLSTFYTDNNPQARRNLRSSIELRSLSINRHFLLASLPAQQALDRIEEEVNALAECCDQIATALSKCSASTGDIISTTERLRQELDVTTQRQEIVSCFLRDYQLSNEEISALREEELNENFFKALQHVQAIHANCKILLRTHHQRAGLELMDMMSAYQDGAYERLCRWIQTECKHLGDSDSPEVSDILKRAVVCLRERPVLFKYCAEEVANMRHHALFRRFISALTRGGPGGLPRPIEVHAHDPLRYVGDMLGWLHQAIASERELVLALLDPNAMTDAGSAACLPARKLEGDSTKSETDLAFVLDRIFEGACRPFKIRVEQVLQSQPSLIVSYKLSNTLEFYSYTISDLLGREAALCSTLWLLKDAANQVFHNILKTRGEKLLRYPPLVAVDLSPPPAVREGVSLLLELIETYNSMMFPASGKKPDFDPVISALLEPVIQICEQAAETHKSKGALLRKSKANSEIGSSNRDSISVESILAKNTSMSQKTAASSSKIYLINCLSALQQPLVGHEVASNYAAKLLSMIETHLQALVEGEVDAILRRCELSGKIKHIQKRPARDPGEETRPLSEEEDMSPQVMSECLRAFFGLVA-SDASLLEYEQLQAPRLRAEACSRAAGSLAAAYEVVYRAVTDPENRYPDPKSLVKHSPEQVRTMLEI
>GYMNodor
MASVSLAPGLSRKLKKVLETRTDSPDLLDSLSTLSTFYTDNTPQARRNLRSSIELRSLSINHHFLLASLPAQQALDRVEEEINALAECCDQIAKRLSSCSVSTGDIITTTERLKHELDVTTQRQEIASCFLRDYQLSNGEISALREEELNENFFKALQHVQEIHANCKILLRTHHQRAGLELMDMMSVYQDGAYERLCRWVQAECKELGDGDNPEVSDLLKRAVRCLRERPVLFKYCAEEVANMRHHALFRRFISALTRGGPGGFPKPIEVHAHDPLRYVGDMLGWLHQAIASERELVLVLLDPDAITDTGSTARAFSTNPEGDSTKSESDLTFVLDRIFEGACRPFKVRVEQVLQSQPSLKLSFRLSNTLEFYSYTISDLLGRETALCNTLWLLKDAANQTFHNILKTRGEKLLRYPPLVAVDLSPPPAVREGVSLLLELIETYNGMMFPASGKKPDFDPVISALLDPVIQICELAAEAHKSKGALSRKSRTTSD-SSSNRDSLSVDSILTKNTSTIPQSAESSSKIYLINCLSDIHQPLIGHEVASNYAANLRSMIEAHLRTLVENEVDSILRRCDLSSKVNYIWNLSANDHKEEARPLSELEGMSPEVLSDCLRAFYGLVAGTDGALPEYEELQVPRIRSDACARVAEALAGAYEVIYRAVTDAKNGYPDPKSLARLTPDQIRTMLEI
>EPIPhell
MGTVSLAPGLSRKLKKVLETRTDSHDLLDSLGTLSTFYTDNTPQARRNLRSSIEHRSLSINHHFLLASLPAQKALDRVEDEVNGLAECCDQIAKALSSCSASTGDIISTTERLKQELDVITQRQEIVSCFLRDYQLSNEEITALREEELNENFFKALHHVQEIHANCKILLRTHHQRAGLELMDMMSIYQDGAYERLCRWVQAECKELGDSDNPEVSDLLKRAVRCLRERPVLFKYCAEEVANMRHHALFRRFISALTRGGPGGLPRPIEVHAHDPLRYVGDMLGWLHQAIASERELVLLLLDPDAITESGSAACLFARNPESDSTKSEPDITFVFDRIFEGACRPFKVRVEQVLQSQPSLIVSYKLSNTLEFYSYTISDLLGRETVLCNTLWLLKDAAYQTFHNILKTRGNKLLRYPPLVAVDLSPPPAVREGVSLLLELIETYNGMMVPASSKKLDFDPVIAALLDPIIQICELAAETQKSKGALSRKSRTNSEIGPSNRDSLSVDSILTKNTSTASQNAESSSKIYLINCLSAIQQPLVGHEVASNYVGNLLSRIEYHLQTLVEKEVDAILRRCGLLSKINYIQNLSAKDQGNESVPLAEVGDMSPQVLSDCLRAFFGLVTGTDGSLPEYAQLQVPRLRSEATVRVAKALAMAYQVIYGAITDPKNGYPDPKSLARHSPEQIKTMLEI
