# Supplementary material for: Orchid Phylotranscriptomics: The Prospects of Repurposing Multi-Tissue Transcriptomes for Phylogenetic Analysis and Beyond
Source: Front Plant Sci. 2022 May 27;13:910362. doi: 10.3389/fpls.2022.910362 (PMC9196242; doi:10.3389/fpls.2022.910362)
Supplement: Supplementary file 4 [file Data_Sheet_3.zip › ortho_MSA/r1/OG0009391.fa]

>ANOEemei
-------------------------------------------------------------------------------------------------------------MKSVKPFEIFQHLLKSCSMKQGRLLGLDVGHRYVGLSVSDTCNKIASPVSVLVRKKTNIDSMAKDFQTL----------------------------------------------VSRYSLVGFVVGYPFSLHGQHNLE----------------------------AVQVRLFMGELSKTGKLDGLSYTYWDENFTSKCVEALLHPLN--LHPVEHKTIIDKFAAVGILQG----YLDSM---NRT--------------------FKPKG-QPEE-LSSCR------------------
>ANOEroxb
-------------------------------------------------------------------------------------------------------------MKSVKPFEIFQHLLKSCSMKQGRLLGLDVGHRYVGLSVSDTCNKIASPVSVLVRKKTNIDSMAKDFQTL----------------------------------------------VSRYSLVGFVVGYPFSLHGQHNLE----------------------------AVQVRLFMGELSKTGKLDGLSYTYWDENFTSKCVEALLHPLN--LHPVEHKTIIDKFAAVGILQG----YLDSM---NRA--------------------FKPKG-QPEE-LSSCG------------------
>APOSodor
-------------------------------------------------------------------------------------------------------------MKLLKPIELFQKLVMEGSTKQARLLGLDVGHKYVGLAVSDSCNKIASPLSVLVRKKSNIDSMAKDFLTL----------------------------------------------VSSLSITGLVVGYPFNVLGQSSVV----------------------------AIQVKLFMEELRKTGKLDDLVYTYWDENYTSKCVEALLQPLN--LHPVEQKTVCDKFAAVGILQG----YLDHA---NRK--------------------FKTEE-QPEE-LSAGK------------------
>APOSshen
-------------------------------------------------------------------------------------------------------------MKLLKPIELFKKLVMEGSTKQARLLGLDVGHKYVGLAVSDSCNKIASPLSVLVRKKSNIDSMAKDFLTL----------------------------------------------VSSLSITGLVVGYPFNVLGQSSVV----------------------------AIQVKLFMEELRKTGKLDDLVYTYWDENYTSKCVEALLQPLN--LHPVEQKTVSDKFAAVGILQG----YLDHA---NRK--------------------FKTEE-QPEE-LSAGK------------------
>BLETstri
-------------------------------------------------------------------------------------------------------------MKSVKPFEIFQKILKSGSTKQGRLLGLDVGYRYVGLAVSDTCNKIATPVSVLVRKKTNIESMAEDFQTL----------------------------------------------ISRLSLVGFVVGFPFSLHGQHNLE----------------------------AVQVRLFMEELRKTGKLDGLCYTYWDENYTSKCVEALLHPLN--LYPVEHKTIMDKFAAVGILQG----YLDHM---NRN--------------------LKS-G-QPTE-LSIVK------------------
>BORYspha
----------------------------------------------------------------------------------------------------------------------FQKLLKIGSAEQGRLLGLDVGNKYVGLAVSDTHNKIASPLSVLVRKKTNVDFLAKDFQTL----------------------------------------------VSGFSLVGFVVGYPFSLHGQSSVE----------------------------AVQVKLLMEDLKKTGKLNGLNYTYWDENYTSMCVEALLDPLN--LPPVESKTIMDKFAAVGILQG----YLDHM---HRN--------------------LKSGD-MSKE------------------------
>CALAcreb
-------------------------------------------------------------------------------------------------------------MKSVKPFEIW-NILKNDSVKQGRLLGLDVGHKYVGLSVSDTCNKIASPLSVLVRKKSNIFAMAKDFQTL----------------------------------------------ISRLSLEGFIVGFPVSFHRRQDLE----------------------------AVQVRLFLGELNKTGKLDGLNYTYWNENFTSKCVEALLDPLN--LHPVEQKTIVDKFAAVGILQG----YLDHM---NRT--------------------FKSGR-PPEE-FSPGT------------------
>CALAplic
-------------------------------------------------------------------------------------------------------------MKSVKPFEIW-NILNNGSVKQGRLLGLDVGHKYVGLSVSDTCNKIASPLSVLVRKKSNIFAMAKDFQTL----------------------------------------------ISRLSLEGFIVGFPVSFHRRQDLE----------------------------AVQVRLFLGELNKTGKLDGLNYTYWNENFTSKCVEALLDPLN--LHPVEQKTIVDKFAAVGILQG----YLDHM---NRT--------------------LKSGR-PPEE-VSTGT------------------
>CALAsini
MAAASASIAVADTIWREIKSSRSVSDDHLANLHFLFGKNLERATIIVDQGGVKKVSGNPSGRFIFLVVGESKKKEEYICFPEHFCTCHSFFFDVVSKCEQLC-------MKSVKPFEIFQNILKNGSTKQGRLLGLDVGCRYVGLAVSDPFNKIASPVSVLVRKKTNIESMAEDFQTL----------------------------------------------VSRLSLVGFVVGFPFSLHGQHNLE----------------------------AVQVRLFMEELRKTGKLDGLCYTYWDENYTSKCVEALLHPLN--LHPVEHKTIMDKFAAVGILQG----YLDSM---NRN--------------------FKSER-QPK-------------------------
>CALAtsoo
-------------------------------------------------------------------------------------------------------------MKSVKPFEIFQNILKNGSTKQGRLLGLDVGCRYVGLAVSDTCNKIASPVSVLVRKKTNIESMAEDFQTL----------------------------------------------VSRLSLVGFVVGFPFSLHGQHNLE----------------------------AVQVRLFMEELRKTGKLDGLCYTYWDENYTSKCVEALLHPLN--LHPVEHKTIMDKFAAVGILQG----YLDYM---NRN--------------------FKSER-QPK-------------------------
>CALEmajo
-------------------------------------------------------------------------------------------------------------MTPMKPFEIFQNVMKNASIKQGRLLGLDVGQRYVGLSVSDTFNKIASPVSVLVRKKTNIHSMAKDFQFL----------------------------------------------VSRLSLVGLVVGYPFSFHGRHDLE----------------------------AVQVRIFIKELYKTGKLDGLSYTYWDENFTSKCVESLLDPLN--LHPIEQKTIVDKFAAVGILQG----YLDNM---NRT--------------------YKSLP-QSEE-HSTGK------------------
>CEPHdama
-------------------------------------------------------------------------------------------------------------MKSVKPVEIFQKILKNGSTKQGRLLGLDVGNRYVGLAVSDTCNKIASPVSVLVRKKTNIESMAEDFQTL----------------------------------------------ISRLSLVGFVIGYPFSLHGQHNLE----------------------------AVQVRLFMEELRRTGKLDGLSYTYWDENYTSKCVEALLHPLK--LHPVEHKTIMDKFAAVGILQG----YLDYM---NRN--------------------LKS-G-HPKE-LSIVK------------------
>CHILsemi
MAHG------------------------------------------------------------FL---------EY-CMEHVIVHIHKRFL----GSHQ-------VQMTLMKPFEIFQDLMKNASLKQGHLLGLDVGQRYVGLSVSDTSNKIASPVSVLVRKKTNIHSMAKDFQFL----------------------------------------------VTRLSLVGLIVGYPFSFHGRHDLE----------------------------AVQVRIFMKELYKTGKLDGLSYTYWDENFTSKCVESLLDPLN--LHPVEQKTIVDKFAAVGILQG----YLDNM---NRT--------------------YKSLQ-QAEE-RSAGK------------------
>CHILtrap
-------------------------------------------------------------------------------------------------------------MTLMKPFEIFQDLMKNASLKQGRLLGLDVGQRYVGLSVSDTSNKIASPVSVLVRKKTNIHSMAKDFQFL----------------------------------------------VTRLSLVGLIVGYPFSFHGRHDLE----------------------------AVQVRIFIKELYKTGKLDGLSYTYWDENFTSKCVESLLDPLN--LHPVEQKTIVDKFAAVGILQG----YLDNM---NRT--------------------YKSLQ-QAEE-RSAGK------------------
>CORYacti
-------------------------------------------------------------------------------------------------------------MKLVKPFEIFQNILKNGSMKQGRLLGLDVGHKYVGLSVSDTCNKIASPVSVLVRKKTNIYPMAKDFKTL----------------------------------------------VSRLSLVGFVVGYPFSLHGGRALE----------------------------SVQVRLFMKELDKTGKLDGVSYTYWDENFTSKCVEALLHPLN--LHPFELKTITDKFAAVGILQG----YLDHM---NRT--------------------FKSER-QPEE-LSAGK------------------
>CREMappe
-------------------------------------------------------------------------------------------------------------MKAVKPFEIFQKILKNGSAKQGRLLGLDVGYRYVGLAVSDTCNKIASPVSVLVRKKTNIESMAEDFRTL----------------------------------------------ISRLSLVGFVVGFPFSLHGQHNLE----------------------------AVQVKLFMEELRKTGKLDGLCYTYWDENYTSKCVEALLHPLN--LHPVEHKTIIDKFAAVGILQG----YLDYA---NRN--------------------LKSEG-QPNG-PSSSDNQIHVG------------
>CRYPlept
-------------------------------------------------------------------------------------------------------------MKSVKPFEIFQKILKNGYMKQGRLLGLDVGHKYVGLSVSDTCNKIASPVSVLVRKKSNIYAMAKDFQTL----------------------------------------------VSVLSLAGFVVGYPFSFHGRQDLE----------------------------AVQVRLFMNELNKTGKLDGLIYTYWDENFTSKCVEALLHPLN--LHPVEQKTITDKFAAVGILQG----YLDHM---NRT--------------------FKPGQ-QPGE-LSSCT------------------
>CYMBensi
-------------------------------------------------------------------------------------------------------------MKSVTPFEIFEKILKNGSTKPGRLLGLDVGYRYVGLAVSDTCNKIASPVSVLVRKKTNIESMAEDFQTL----------------------------------------------ISRLSLVGFVVGFPFSLLGQHNVE----------------------------AVQVRLFMEELRKTGKLDGLCYTYWDENYTSKCVEALLHPLN--LHPVEHKTIMDKFAAVGILQG----YLDYM---NRN--------------------LKS-G-QPKE-LSSGK------------------
>CYMBmann
ML-----------------------------------------------------------------------------------------------SAKASSSVLPVQMKSVKPFEIFEKILKNGSTKPGRVLGLDVGYRYVGLAVSDTCNKIASPVSVLVRKKTNIESMAEDFQTL----------------------------------------------ISRLSLVGFVVGFPFSLLGQHNVE----------------------------AVQVRLFMEELRKTGKLDGLCYTYWDENYTSKCVEALLHPLN--LHPVEHKTIMDKFAAVGILQG----YLDYM---NRN--------------------FNS-G-QPKE-LSSGK------------------
>CYPRbard
-------------------------------------------------------------------------------------------------------------MKSVQPFEIFQNILKNGSMKQGRLLGLDVGQRYVGLAVSDTCNKIASPVSVLVRKKTNIDSMAKDFQTL----------------------------------------------VSRLSLVGFVVGYPFSLHGQHNVE----------------------------TVQVRLFMEELRKTGKLDDLIYTYWNENYTSKCVEALLHPLN--LHPIEHKTICDKFAAVGILQA----NDQLV---VKH--------------------VGLGFFLCAE-RNGPLAP----------------
>CYPRflav
-------------------------------------------------------------------------------------------------------------MKSVQPFEIFQKIFKNGSMKQGRLLGLDVGQRYVGLAVSDTCNKIASPVSVLVRKKTNIDSMAKDFQTL----------------------------------------------VSRLSLVGFVVGYPFSLHGQHNVE----------------------------TVQVRLFMEELRKTEKLDDLIYTYWNENYTSKCVEALLHPLN--LHPTEHKTICDKFAAVGILQG----YLDYM---NRN--------------------MKSEK-QPKE-FCTGK------------------
>DACThata
-------------------------------------------------------------------------------------------------------------MKSVKPFEIFQKVLKNGSMKQGRLLGLDVGHRYIGLSVSDTSNKIASPVSVLVRKKTNIDLMANDFQTL----------------------------------------------VSRLSLVGLVVGYPFSIHGQHSVE----------------------------AVQVKLFMEELSNTRKLDGMRYTYWDENYTSKCVEALLHPLN--LHPVEHKTITDKFAAVGILQG----YLDYM---NRN--------------------LKTGGRLPKE-LSTGK------------------
>DENDchryso
-------------------------------------------------------------------------------------------------------------MKSVKPFEIFQKILKNGSTKQGRLLGLDVGYRYVGLAVSDTRNKIASPVSVLVRKKTNIESMAEDFQTL----------------------------------------------ISRLSLVGFVVGFPFSLHGQHNLE----------------------------AVQVRLFMEELRKTGKLDGLCYTYWDENYTSKCVEALLHPLN--LHPVEHKTMMDKFAAVGILQG----YLDHM---NRK--------------------LKS-----EE-LSIVK------------------
>DENDnobi
-------------------------------------------------------------------------------------------------------------MKSVKPFEIFQKILKNGSTKQGRLLGLDVGYRYVGLAVSDTRNKIASPVSVLVRKKTNIESMAEDFQTL----------------------------------------------ISRLSLVGFVVGFPFSLHGQHNLE----------------------------AVQVRIFMEELRKTGKLDGLCYTYWDENYTSKCVEALLHPLN--LHPVEHKTIMDKFAAVGILQG----YLDNM---NRK--------------------LKS-----EE-LSIVK------------------
>DIURorie
-------------------------------------------------------------------------------------------------------------MKSVKPFEIFQNILKDGSVKQVRLLGLDVGHKYVGLSVSDTCNKIASPLSVLVRKKTNIVSMAKDFQTL----------------------------------------------ISRLTLVGFVVGYPFSLHRRQDLE----------------------------AVQVKLFMEELNKTGKLDGLSYTYWNENFTSKCVEALLHPLD--LHHVEQKTITDKFAAVGILQG----YLDHM---NRT--------------------FKSE------------------------------
>DRAKelas
-------------------------------------------------------------------------------------------------------------MTPMKPFEIFQNILKNSSTKQGRLLGLDVGQKYVGLSVSDTSNKIASPVSVLVRKKSNIHSMAKDFQFL---------------------------------------------QVSRLSLVGLVVGYPFSFHGRHDLE----------------------------AVQVRIFIKELYRTGKLDGLSYTYWDENFTSKCVESLLDPLN--LHPVEQKTIVDKFAAVGILQG----YLDNM---NRT--------------------HKSLQ-QTGE-HSTAK------------------
>DRAKthyn
-------------------------------------------------------------------------------------------------------------MTPMKPFEIFQNILKNSSTKQGRLLGLDVGQKYVGLSVSDTSNKIASPVSVLVRKKSNIHSMAKDFQFL----------------------------------------------VSRLSLVGLVVGYPFSFHGRHDLE----------------------------AVQVRIFIKELYRTGKLDGLSYTYWDENFTSKCVESLLDPLN--LHPVEQKTIVDKFAAVGILQG----YLDNM---NRT--------------------HKSLQ-QAGE-HSTAK------------------
>EPIDfulg
-------------------------------------------------------------------------------------------------------------MKAVKPFEIFQKILKNGSTKQGRLLGLDVGYKYVGLAVSDTCNKIASPVSVLVRKKTNIESMAEDFQTL----------------------------------------------ISRLSLVGFVVGFPFSLHGQHNLE----------------------------AVQVRLFMEELRNTGKLDGLCYTYWDENYTSKCVEALLHPLN--LHPSEHKTIMDKFAAVGILQG----YLDYM---NRN--------------------LKSEG-QPKE-LSISK------------------
>EPIDpuni
-------------------------------------------------------------------------------------------------------------MKAVKPFEIFQKILKNGSTKQGRLLGLDVGYKYVGLAVSDTCNKIASPVSVLVRKKTNIESMAEDFQTL----------------------------------------------ISRLSLVGFVVGFPFSLHGQHNLE----------------------------AVQVRLFMEELRKTGKLDGLCYTYWDENYTSKCVEALLHPLN--LHPSEHKTIMDKFAAVGILQG----YLDYM---NRN--------------------LKSEG-QPKE-LSISK------------------
>EPIPhell
-------------------------------------------------------------------------------------------------------------MKSVKPFEIFQKILKNGSTKQGRLLGLDVGYRYVGLAVSDTCNKIASPVSVLVRKKTNIESMAEDFQTL----------------------------------------------ISRLSLDGFVIGYPFSLHGQHNLEVRLSLSPHNVSLLTSHFL-------SEQAVQVRLFMEELRRTGKLDGLSYTYWDENYTSKCVEALLHPLN--LHPVEHKTITDKFAAVAILQG----YLDYM---NRN--------------------LKA-G-HPKE-LSIVK------------------
>EPIPpurp
-------------------------------------------------------------------------------------------------------------MKSVKPFEIFQKILKNGSTKQGRLLGLDVGYRYVGLAVSDTCNKIASPVSVLVRKKTNIESMAEDFQTL----------------------------------------------ISRLSLDGFVIGYPFSLHGQHNLE----------------------------AVQVRLFMEELRRTGKLDGLSYTYWDENYTSKCVEALLHPLN--LHPVEHKTITDKFAAVGILQG----YLDYM---NRN--------------------LKA-G-HPKE-LSIVK------------------
>ERYCcris
-------------------------------------------------------------------------------------------------------------MKSVKPFEIFQKILKHGSTKPGRLLGLDVGYRYVGLAVSDTSNKIASPVSVLVRKKTNIGSMAEDFQTL----------------------------------------------ISRLSLVGFVVGFPFSLHGQHNLE----------------------------AVQVRLFMEELRKTGKLDGLCYTYWDENFTSKCVEALLHPLN--LHPVEYKTIMDKFAAVGILQG----YLDYM---NRN--------------------LKS-G-QPKE-LSNAK------------------
>ERYCpuss
-------------------------------LHFIFGKNLERATVIVDQGGVKKVSGNPSGRFIFLVEGESRKKEEYICLPEHLCTCYSFFFDVVSKGEQLCTTELPNRGGPLGENEDIEKILKHGSTKPGRLLGLDVGYRYVGLAVSDTSNKIASPVSVLVRKKTNIESMAEDFQTL----------------------------------------------ISRLSLVGFVVGFPFSLHGQHNLE----------------------------AVQVRLFMEELRKTGKLDGLCYTYWDENFTSKCVEALLHPLN--LHPVEYKTIMDKFAAVGILQG----YLDYM---NRN--------------------LKS-G-QPKE-LSNAK------------------
>GALEfabe
--------------------------------------------------------------------------------------------------------------------------------------------KFVGLAVSDTSNKIASPVSVLVRKRSNIDSMAKDFQTL----------------------------------------------ISRLSLVGFVVGYPFSLHGQHSVE----------------------------AVQVRLFMEELRKTGKLDDLTYTYWDENYTSKCVEALLHPLN--LHPMEHKTITDKFAAVGILQG----YLDHM---NRR--------------------LKS-------------------------------
>GASTelat
-------------------------------------------------------------------------------------------------------------MKSVKPFELFQKILCNAPRKQGRLLGLDVGHRFVGLAVSETCNKIASPVSVLVRKKTNIESMAEDFQTL----------------------------------------------IARLSLVGFVVGYPYSLHCQHSLE----------------------------QA------------------------------C------PSN---------------------------YS---------------------------------------------------------------
>GOODfuma
-------------------------------------------------------------------------------------------------------------MKSVKPFEIFQHLWKNCSMKQGRLLGLDVGHRYVGLSVSDTCNKIASPVSVLVRKKTNIDSMAKDFQTL----------------------------------------------VSRYSIVGFVVGYPFSLHGQHNLE----------------------------AVQVRLFMGELSKTGKLDGLSYTYWDENFTSKCVEALLHPLN--LHPVEHKTIIDKFAAVGILQG----YLDSM---NRT--------------------FKPKR-TAP------------------GAFN---
>GOODpube
-------------------------------------------------------------------------------------------------------------MKSVKPFEIFQHLWKNCSMKQGRLLGLDVGHRYVGLSVSDTSNKIASPVSVLVRKKTNIDSMAKDFQTL----------------------------------------------VSSYSLVGFVVGYPFNLHGQHNLE----------------------------AVQVRLFMRELSKTGKLDGLSYTYWDENFTSKCVEALLHPLN--LHPVEHKTIIDKFAAVGILQG----YLDSM---NRT--------------------FKPKG-QPPE-LAYGK--------ARTGGFKNS-
>GYMNdens
-------------------------------------------------------------------------------------------------------------MKSVKPFEIFQKVLKNGSMKQGRLLGLDVGHRYIGLSVSDTSNKIASPVSVLVRKKTNIDLMANDFQTL----------------------------------------------VSRFSLVGLVVGYPFSIHGQHSVE----------------------------AVQVRLFMEELSNTRKLDGMRYTYWDENYTSKCVEALLHPLN--LHPVEHKTITDKFAAVGILQG----YLDYM---NRN--------------------LKTGG-LPKE-LSTGK------------------
>GYMNodor
-------------------------------------------------------------------------------------------------------------MKSVKPFEIFQKVLKNGSMKQGRLLGLDVGHRYIGLSVSDTSNKIASPVSVLVRKKTNIDLMANDFQTL----------------------------------------------VSRFSLVGLVVGYPFSIHGQHSVE----------------------------AVQVRLFMEELSNTRKLDGMRYTYWDENYTSKCVEALLHPLN--LHPVEHKTITDKFAAVGILQG----YLDYM---NRN--------------------LKTGG-LPKE-LSTGK------------------
>HABElong
-------------------------------------------------------------------------------------------------------------MKSVKPFEIFQNVLKNGSMKQGHLLGLDVGHKYVGLSVSDTCNKIASPVSVLVRKKNNIDVMANDFQIL----------------------------------------------VSSFSIVGLVVGFPFGIHGRRSVE----------------------------AVQVRLFMEELSKTKKLVGMRYTYWDENYTSKSVEALLHPLN--LHPVEQKTITDKFAAVGILQG----YLDYM---NRN--------------------LKSGG-LPNE-LSNAK------------------
>HABEpant
-------------------------------------------------------------------------------------------------------------MKSVKPFEIFQNVLKNGSMKQGHLLGLDVGHKYVGLSVSDTCNKIASPVSVLVRKKNNIDVMANDFQIL----------------------------------------------VSSFSIVGLVVGFPFGIHGRRSVE----------------------------AVQVRLFMEELSKTKKLVGMRYTYWDENYTSKSVEALLHPLN--LHPVEQKTITDKFAAVGILQG----YLDYM---NRN--------------------LKSGG-LPNE-LSNAK------------------
>HAEMdisc
-------------------------------------------------------------------------------------------------------------MKSVKPFEIFQHLLKRCSMKQGRLLGLDVGHKYVGLSVSDTCNKIASPLSVLVRKKTNIDSMAKDFQTL----------------------------------------------VSRYSLVGFVVGYPFSLHGQHNLE----------------------------AVQVRLFMGELTKTGKLDGLSYTYWDENFTSKCVEALLHPLN--LHPVEHKTIIDKFAAVGILQG----YLDSM---NRT--------------------YKPIA-QPEV-LSSG-------------------
>HEMIforr
-------------------------------------------------------------------------------------------------------------MKSVKPFEIFQKVFKNGSMKQGRLLGLDVGHRYVGLSVSDTCNKIASPVSVLVRKKTNIDLMANDFQTL----------------------------------------------VSRLSLVGLVVGYPFSIHGQHSVE----------------------------AVQVRLFMEELSNTRKLDCMPYTYWDENYTSKCVEALLHPLN--LHPVEHKTITDKFAAVGILQG----YLDYM---NRN--------------------HMSRG-LPKE-LSTGK------------------
>HYPOheme
-------------------------------------------------------------------------------------------------------------MKFLKPFDLFQRLLKTSSVEQGRLLGLDVGNKYVGLAVSDAQNKIASPVSVLVRKKTNIDLVATDLQTL----------------------------------------------VSSLSLAGFVVGFPYSIQGQSSVEV----SQLQIIYLQSHCLLLYFPLALEQAVQVRIFVEDLKKTGKLDGLSYTYWDENYTSMCVEALLDPLN--LHPVESKTILDKFAAVGILQG----YLDNM---HRD--------------------LKPRE-LLKE------------------------
>LANAlana
-------------------------------------------------------------------------------------------------------------MKLIKPFDLFQKLRKTGPAEQGRLLGLDVGHKYVGLAVSDPQNKIASPISVLVRKKTNIDLMANDFQTL----------------------------------------------VSELSLVGFVVGFPFSVQGQSSPE----------------------------AVQVRIFMDDLKKTGKLKGLCYTYWDENYTSKCVEALLEPLN--LHHVEYKTILDKFAAVGILQG----YLDNM---HRN--------------------LKSGN-LPKE------------------------
>LECAnigr
-------------------------------------------------------------------------------------------------------------MKLVEPFEIFQKVLKSSSMRQDRLLGLDVGHRFVGLAVSDIYNKIASPVSVLVRTKTNIDSMAKDFLTLEFVHFALGLLHVSQARAEHISVILQCTTFSALGLSCSLHAMMHKGQVSRLSLVGFVVGYPFSLHGQHSVE----------------------------AVQVRLFMEELRKTGKLDDLSYTYWDENYTSKCVEALLYPLN--LHPMEHKTITDKFAAVGILQG----YLDHM---NRK--------------------LKSEE-KLKE------------------------
>LIMOabor
-------------------------------------------------------------------------------------------------------------MKSVKPFEVFQKILKNGSTKQDRLLGLDVGYRYVGLAISDTCNKIASPVSVLVRKKTNIESMAEDFQTL----------------------------------------------ISRLSLAGFVVGYPFSLIGQHNLE----------------------------AVQVRLFMEELRRTRKLDGLSYTYWDENYTSKCVEALLHPLN--LHPVEHKTITDKFAAVGILQG----YLDYM---NRS--------------------LKS-G-HPKE-LSIVK------------------
>MASDpict
-------------------------------------------------------------------------------------------------------------MKAVKPFEIFQKILKNDSTKQGRLLGLDVGYRYVGLAVSDTCNKVASPVSVLVRKKTNIESMAEDFQTL----------------------------------------------LSRLSLVGFVVGFPFSLHGQHNLE----------------------------AVQVRLFMEELRKTGKLDGLYYTYWDENYTSKCVEALLHPLN--LHPVEHKTIIDKFAAVGILQG----YLDCM---NRN--------------------LKSKE-QPKE-LSIVK------------------
>MICRparv
-------------------------------------------------------------------------------------------------------------MKSVKPFEIFQNILKNGSMKQGRLLGLDVGHKYVGLSVSDNCNKIASPVSVLVRKKTNIDSMAKDFQTL----------------------------------------------VSKLSLVGFVVGFPFSFHGRQDLE----------------------------AVQVRLFMEELNKTGKLDGLSYTYWDENYTSKCVEALLHPLY--LHPVEHKTITDKFAAVGILQG----YLDSM---NRT--------------------LKPER-QQSEELIR--------------------
>MOLIcapi
MNENS-------------------------------------------------------------------------------------------EGRETC-LDLHEEMKFLKPIDLFQRLLKTSSVEKGRLLGLDVGNKYVGLAVSDAQNKIASPVSVLVRKKTNIDLMATDLQTL----------------------------------------------VSSLSLAGFVIGFPYSIQGQSSVE----------------------------AVQVRIFAEDLKKTGILDGICYTYWDENYTSRCVEALLDPLNLHLHPVESKTIMDKFAAVGILQG----YLDNM---HRD--------------------LKPRE-FAKR-VM---------------------
>NEUWmali
-------------------------------------------------------------------------------------------------------------MKLLKPIELFQKLLMEGSTKQGCLLGLDVGHKYVGLSVSDTCNKIASPVSVLVRKNANIDSMAIDFQTL----------------------------------------------VSRLSITGLVVGYPFSVLGQSSVD----------------------------AIQVKLFMEELRKTGKLDDLIYTYWDENYTSKCVEALLQPLN--LHPVEHKTVTDKFAAVGILQG----YLDYA---NRK--------------------FKTEE-QLEE-LSAGK------------------
>NEUWzoll
-------------------------------------------------------------------------------------------------------------MKLLKPIELFQKLLMEVSTKQGRLLGLDVGHKYVGLSVSDTCNKIASPVSVLVRKKANIDSMAIDFQTL----------------------------------------------VSRFSITGLVVGYPFSVLGQSSVD----------------------------AIQVKLFMEELRKTGKLDDLIYTYWDENYTSKCVEALLQPLN--LHPVEHKTVTDKFAAVGILQG----YLDYA---NRK--------------------FKTEE-QLEE-LSAGK------------------
>OECEmacu
-------------------------------------------------------------------------------------------------------------MKSVKPFEIFQKILQNGSTKPGRLLGLDVGFRYVGLAVSDTSNKIASPVSVLVRKKTNIESMAQDFQTL----------------------------------------------ISRLSLVGFVVGFPFSLHGQHNLE----------------------------AVQVRLFMDELRKTGKLDGLCYTYWDENYTSKCVEALLHPLN--LHPVEHKTIMDKFAAVGILQG----YLDYM---NRN--------------------LNSEG-QPKE-LPSAK------------------
>OPHRgarg
MAASSASIAVADSVWRQMKSSRSASDDNLAILHFLFGKNFERATIIVDQGGVKRVSGNPSCRVLFL-------------------------------------------MKSMKPFEIFQKILKSGSMMQGRLLGLDVGHKYVGLSISDISNEIASPVSVLVRKKTNINLMANDFQTL----------------------------------------------VSKFSLVGFVVGYPFSIYGQHSVE----------------------------AVHVRLFMEELSRTRNLDGVGYTYWDENYTSKCVEALLHPLN--LHPVEHKTITDKFAAVGILQG----YLDYM---NRN--------------------LKTG--LPKQ-LSSGK------------------
>OPHRsphe
-------------------------------------------------------------------------------------------------------------MKSMKPFEIFQKILKSGSMMQGRLLGLDVGHKYVGLSISDISNEIASPVSVLVRKKTNINLMANDFQTL----------------------------------------------VSKFSLVGFVVGYPFSIYGQHSVE----------------------------AVHVRLFMEELSRTRNLDGVGYTYWDENYTSKCVEALLHPLN--LHPVEHKTITDKFAAVGILQG----YLDYM---NRN--------------------LKTG--LPKQ-LSSGK------------------
>ORCHital
-------------------------------------------------------------------------------------------------------------MKSVKPFEIFQKVLKNGSMMQGRLLGLDVGHRYVGLSVSDTSNKTASPVSVLVRKKTNIDLMANDFQTL----------------------------------------------VSRLSLVGLVVGYPFSIYGQHSVE----------------------------AVQVRLFMEELSNTRKLDGMRYTYWDENYTSKCVEALLHPLN--LHPVEHKTITDKFAAVGILQG----YLDYM---NRN--------------------LKTG--LRKE-LSTGK------------------
>PAPHconc
-------------------------------------------------------------------------------------------------------------MKSVQPFEVFQKILNNGSMKQGRLLGLDVGQRYVGLAVSDTCNKIASPVSVLVRKKTNIDSMAKDFQTL----------------------------------------------VSRLSLVGLVVGYPFSLHGQHNLE----------------------------AVQVRLFMEELRKTAKLDGLIYTYWNENYTSKCVEALLQPLN--LHPVEHKTICDKFAAVGILQVTQQ-IISHI---NSV--------RHKVLL------LNA-----------SITVFFFINYYINIIFKCFL
>PAPHhirs
-------------------------------------------------------------------------------------------------------------MKSVQPFEVFQKILNNGSMKQGQLLGLDVGQRYVGLAVSDTCNKIASPVSVLVRKKTNIDSMAKDFQTL----------------------------------------------VSRLSLVGLVVGYPFSLHGQHNLE----------------------------AVQVRLFMEELRKTAKLDGLIYTYWNENYTSKCVEALLQPLN--LHPVEHKTICDKFAAVGILQVTQQ-IISHI---NSV--------RHKLLL------LNAFI------MSVSSSVFFFINYYINIIFKCFL
>PHAIflav
-------------------------------------------------------------------------------------------------------------MKSVKPFEIFQNILKNGSTKQGRLLGLDVGCRYVGLAVSDTCNKIASPVSVLVRKKTNIESMAEDFQTL----------------------------------------------VSRLSLVGFVVGFPFSLHGQHNLE----------------------------AVQVRLFMEELRKTEKLDGLCYTYWDENYTSKCVEALLHPLN--LHPVEHKTIMDKFAAVGILQG----YLDYM---NRN--------------------FKSER-QPK-------------------------
>PHALcorn
-------------------------------------------------------------------------------------------------------------MKVVKPFEIFQKILKNGSMKQGRLLGLDVGYRYVGLAVSDTCNKIASPVSVLVRKKTNIESMAKDFQSL----------------------------------------------ISRLSLVGFVVGFPFSLHGQHNLE----------------------------AVQVRLFMEELRKTGKLGGLCYTYWDENYTSKCVEALLKPLN--LHPVEHKTIIDKFAAVGILQE-EG---------KRR--------------------LEEEE-GRGQ-VNEQK-----GDEARSRSVKGGI
>PHALmode
-------------------------------------------------------------------------------------------------------------MKVVKPFEIFQKILKNGSMKQGRLLGLDVGYRYVGLAVSDTCNKIASPVSVLVRKKTNIESMAKDFQSL----------------------------------------------ISRLALVGFVVGFPFSLHGQHNLE----------------------------AVQVRLFMEELRKTGKLGGLCYTYWDENYTSKCVEALLQPLN--LHPVEHKTIIDKFAAVGILQK----IAELC---SSI--------------------IHPSP-ITGQPRNPSR------------------
>PHRAlind
MAASSSSIAVADSIWREIKYSRSASDDHLATLHFLFGKNLERATIIVDQGGVKKVCGEPSGRLIFLVAGESKKKDEYVCFPETFCNCQSFFFDVVNKGEQ-----FYLRMKSVQPLEIFKKIFNNGSMKQGRLLGLDVGQRYVGLAVSDTCNKIASPVSVLVRKKTNIDSMAKDFQTL----------------------------------------------VSRLSLVGLVVGYPFSLYGQHNLE----------------------------AVQVRLFIEELRKTGVLDGLIYTYWNENYTSKCVEALLQPLN--LHPVEHKTICDKFAAVGILQG----YLDYM---NRN--------------------IESEK-QRKK-LYTGK------------------
>PLATclav
-------------------------------------------------------------------------------------------------------------MKSVKPFEIFQKILKNGSMKQGRLLGLDVGHRYIGLSVSDTSNKIASPVSVLVRKKTNIDLMANDFQTL----------------------------------------------VSRLSLVGLVVGYPFSIHGQHSVE----------------------------AVQVRLFTEELSNTRKLDGMMYTYWDENYTSKCVEALLHPLN--LHPVERKTITDKFAAVGILQG----YLDYM---NRN--------------------LKTG--LPKE-LSTCK------------------
>PTERcurt
-------------------------------------------------------------------------------------------------------------MKSVKPYEIFQNLLKNCSSKQGRLLGLDVGHKYVGLSVSDTSNKIASPVSVLVRKKTNIDSMAQDFQTL----------------------------------------------VSRFSLVGFVVGYPFSLHGQHNLE----------------------------AVQVRLFMGELSKAGKLDGLSYTYWDENFTSKCVGALLHPLN--LHPVEYKTIMDKFAAVGILQG----YLDYM---NRT--------------------FKSEG-QRKE-LSIGK------------------
>RIMAelli
-------------------------------------------------------------------------------------------------------------MIPVKPFEIFQKILKNASMKPGRLLGLDVGQKYVGLSVSDTCNKIASPVSVLVRKKTNIHSMAKDFQFL---------------------------------------------QVSRLYLVGLVVGYPFSFHGRQDLE----------------------------AVQVRIFMKELDKTGKLDDLSYTYWDENFTSKCVESLLHPLS--LHPVEQKTIVDKFAAVGILQG----YLDHM---NRT--------------------LKSEQ-RPEE-LSTGK------------------
>SELEaequ
-------------------------------------------------------------------------------------------------------------MKSVQPFEIFQKILKNGSTKQSCLLGLDVGQRYVGLAVSDTCNKIASPVSVLVRKKTNIDSMAKDFQTL----------------------------------------------VSRLSLVGFIVGYPFSLHGQHNVE----------------------------AVQVRLFMEELRKTRKLDDLIYTYWNENYTSKCVEALLHPLN--LHPVEHKTISDKFAAVGILQG----YLDYM---NRN--------------------MKSEK-QPKE-LS-GK------------------
>SERAvome
-------------------------------------------------------------------------------------------------------------MKSVKPFEIFQNVLKNGSLKQGHLLGLDVGHRYVGLSVSDASNKIASPVSVLVRKKTNIDLMANDFQTL----------------------------------------------VSRLSLVGLVVGYPFSIHGQHSVE----------------------------AVHVRLFMEELSNTRKLDGMKYTYWDENYTSKCVEALLHPLS--LHPVEHKTITDKFAAVGILQG----YLDYM---NRN--------------------LKTG--LPKE-LSTGK------------------
>THELangu
-------------------------------------------------------------------------------------------------------------MIPVKPFENFQNILKNASMKQGRLLGLDVGQKYVGLSVSDTCNKIASPVSVLVRKKTNINSMAKDFQTL----------------------------------------------VSRLSLVGLVVGYPFSFHGRHDLE----------------------------AVQVRIFMKELDKTGKLDGLSYTYWDENFTSKCVESLLHPLD--LHPVEQKTIVDKFAAVGILQG----YLDHM---NRT--------------------FKSGR-RPEE-VSTGK------------------
>VANIplan
-------------------------------------------------------------------------------------------------------------MKFVEPFEIFQKILKSNSSKQDCLLGLDVGHRFVGLAVSDTFHKIASPVSVLVRKKTNIDSMAKDFQTL----------------------------------------------VSRLSLAGFVVGYPFSLHGQHSVE----------------------------AVQVRLFMEELRKTGKLDGLSYTYWDENYTSKCVEALLYPLN--LHPIEHKTITDKFAAVGILQG----YLDHM---NRK--------------------LKSEE-QLKE-SSTSK------------------
>VANIshen
-------------------------------------------------------------------------------------------------------------MKFVEPFEIFRKILKSNSSKQDRLLGLDVGHRFVGLAVSDTFHKIASPVSVLVRKKTNIDLMAKDFQTL----------------------------------------------VSRLSLAGFVVGYPFSLHGQHSVE----------------------------AVQVRLFMEELRKTGKLDGLSYTYWDENYTSKCVEALLYPLN--LHPIEHKTITDKFAAVGILQAVSGAYYTYHSWVSAGMISCVLSFVHGVGGLCALCVLRLRG-----------------------------
>EPIPaphy
-------------------------------------------------------------------------------------------------------------MKSVKPFEIFQKICKSGSTKGGCLLGLDVGYRYVGLAVSDTSYKTASPVSVLVRKKTNIESMAEDFQTL----------------------------------------------ISKLSLVGFVVGYPFSLHGQHSVE----------------------------AFQVRIFMEELRKTGKLDGLSYTYWDENYTSKCVEALLHPLN--LHPVEHKTITDKFAAVGILQG----YLDYM---NRT--------------------LKSDG-LSDE-IPIVK------------------
