# Supplementary material for: Orchid Phylotranscriptomics: The Prospects of Repurposing Multi-Tissue Transcriptomes for Phylogenetic Analysis and Beyond
Source: Front Plant Sci. 2022 May 27;13:910362. doi: 10.3389/fpls.2022.910362 (PMC9196242; doi:10.3389/fpls.2022.910362)
Supplement: Supplementary file 4 [file Data_Sheet_3.zip › ortho_MSA/r1/OG0008896.fa]

>THELangu
MAEMSQRRVDDAKYLASTFSSVQSLSHSSSHSFVRQ--RNIFQLLARREISPRAKRSTKIIWGETSKLRVHCTGPKCDLTDAKHALLSWVEAESLSHLLAKYCPLHPPPRSTIAAAFSSDGRTLASTHGDHTVKIIDCHTGNCLKVLSGHRRTPWVVRFHPLYPEILASGSLDHEVRIWDAHTADCIGSRDFYRPIASIAFHAQGELLAVASGHKLYIWNYNRRGETSSPTIVLKTRRSLRAVHFHPHGSPFLLTAEVYDLDSADSPLTLATTSGYLQYPPPAILFANVNASLQSLVEAKIPVMPSPYLFLPTFLKDDVTTLLQPVGR-ADDSANDQRRADASIIN-QQGSLNWGTQLDNSVTLMEMSPAETHDSTYIDADAHPLARRAETSGHGPHAPGIDSTNGQASSWLQQRYSGNVERTDATNAL--SVALRIPIKQTRPAVDSGPASSSQNSSGNSEV-QMLLRTMEAGQIQQFIPVSDSASWDLPFLQGWLMGQSHAGLNSFLPPNSTFHGNVSTANPGTGPNLLSDLSYNRSMEALITSSATVYTGSHSRGTGRSNSRGRNRSRVICTSGTGEGSTFLNAQNDEPQPHSGPPGTDTENAPSLATATTAELPCTVKLRIWPHDSQFPCASLDPERCRLTIPHAVLCSEMGAHFSPCGRFLVACVACMLPDIEGDSGLQSQVSLDAADVATSPTRHPISAHQVMYELRVYSLEEATFGSVLASRAIRAAHCLTSIQFSPTSEHILLAYGRRHSSLLRSILVDGETAIPIYTILEVYRVSDMELVRVLPSAEDEVNVACFHPLPGGGLVYGTKEGKLRILHYDGSPETNGTGSKLLIDGNLLEVQSMPY-NADRWQAILV
>RIMAelli
MVEMSQSWVDDAKYLTSTFSSVQSLSQSSTHFPVRH--RNICQLLARREISPRAKRSTKKIWGETSKLKVHCTGPKCDLTDAKHALLSWVEAESLRHLLAKYCPLHPPPRSTIAAAFSSDGRTLASTHGDHTVKIIDCHTGNCLKVLSGHRRTPWVVRFHPLYPEILASGSLDHEVRIWDAHTADCIGSRDFYRPIASIAFHAQGELLAVASGHKLYIWNYNKRGETSSPTIVLKTRRSLRAVHFHPHGSPFLLTAEVYDLDSADSPLTLATTSGYLQYPPPAILFANVNASLQSLVEAKISVMPSPYLFLPTFVRD--VTSLQPVGR-AGDSANDHHRVVASIVN-QQGSLNWGTELDNSVTLMEMSPAETHDSTFIDTDAHPLAPRAETSDHGSL-GGIDSTSGQASSGLQQRYTGNAERTDVRNSL--PVALRIPIKQTRPAVDSSPARSSQYPFGNSEV-QMLLRSMEAGQVPQFIPISDLASWDLPFLQGWLMGQSHAGLNSFLPSNSAFHGNVSTAHPGTGPNLLSDQSYNRSMEALITSSATATTTSRSRGTGRSSSRSRNRSHVIGSTGTGEGSTFLNAQN-EPQPHSGTPGAETENAPSLATALTPELPCTVKLRIWPHDSQFPCASLDPERCRLTIPHAVLCSEMGAHFSPCGRFLVACVACTLPDIEGDSGLQSQVSLDAADVATSPTRHPISAHQVMYELRVYSLEEATFGSVLASRAIRAAHCLTSIQFSPTSEHILLAYGRRHSSLLRSILIDGETAIPIYTILEVYRVSDMELVRVLPSAEDEVNVACFHPLPGGGLVYGTKEGKLRILHYDGPPEINGTGSKLLIDGNLFEVQNMPY-NADRWQAILV
>CALAsini
---MTQRWIDDAKYLNSTLSSGHSLSQSSSHYPLKN--RNVCQLLARREISPRARCSSKKIWGETSKWRVDCSGTKCDVIDTKHALLSWVEAESLCHLLAKYCPLLPPPRSTIAAAFSSDGKTLASTHGDHTVKIIDCHTGSCLKVLSGHRRTPWVVRFHPLYPAILASGSLDHEVRIWDAHTADCIGSRNFYRPIASIAFHAQGELLAVASGHKLYIWNYNRRGEASSPTIVLKTRRSLRAVHFHPHGAPFLLTAEVNDLDSPDSTLTLATTSGYLHYPPPAVLFANRNSNLQSLVEAKVPVMPSPYLFLPTFLKDDGTASLQLVGRGAGVSANDQQRPDGPISN-LQGSLNWGSQLDNSVTLMEMSPAETHGSSFIDTDFHSLAPRVETSNYGSLVGITDTSNGQTSSWFQHRYTSNAERADVSNAL--PVALRIPIRQTRTGTDSNLAINSPSSSGNAEI-QMLLRSMEAGQVQQFIPVTDSASWELPFLQGWLMGQSHAGLHSLLPANSTFHGSLSTA-LGTGPNLLADLSHNRSMEALIASSATVTTANNFRGTGRTGSRSRNRSRTIASTGAGEGSTFLNTQNDEPQPHSGPPGIETENASSLATATTAELPCTVKLRIWPHDIQDPCASLDPGTCRLTIPHAVLCSEMGAHFSPCGRFLVACVACMLPDLEGDSGLQSQASLDAVDVTTSPTRHPISAHQVMYELRVYSLEEATFGSVLASRAIRAAHCLTSIQFSPTSEHILLAYGRRHSSLLRSIVIDGETAIPIYTILEVYRVSDMELVRVLPSAEDEVNVACFHPLPGGGLVYGTKEGKLRILHYDGARELNGTGSKLLIDENLLEVHKYAL-EC--------
>NEUWzoll
---MSQHWIDDAKYVTSTSSSVYSNSQLSFQSTARN--RNICELLAQREISPRAKRSARNIWGGSLR-AADCSGQKCDVIDARKALISWVEAESLHHLTAKYCPLLPPPRSTIAAAFSSDGKTLASTHGDHTVKIIDCCTGRCLKALSGHRRTPWVVRFHPLCSEILASGSLDHEVRLWDARTADCIGSRDFYRPIASIAFHAQGELLAVASGHKLYIWSYNRRGEASSPTIVLKTRRSLRAVHFHPHAAPFLLTAEVNDLDSPDSPLTLATTSGYLQYPPPAVVFANISSGLRSHLEAKVPLIPSSFLFCSSFLKDDGRASLQHVDR-AGVPVNSQQREDAFLSIQSPASF-------NRVAPMELDSAETHGSKNDDETAHSLTARMQTSNTGSVVRNMD---GHSNLWFQQGHSGNVERPEVVDAVPPPLVLRLPLRQTRPGVDSYHATSSLNFYGNAEI-QMLSRSVEGGLVGQLMPAIDSAGWELPFLLGWLMGQSHAGLQSLFPANNMLHGNLST--HENGPNLLANQLYK---------------------------------------------------------------------------------------------------------------------------------------------------------------------------------------------------------------------------------------------------------------------------------------------------------------------------------------
>CALAcreb
----------------------------------------------------------KKIWGETSTLRVHCTGPKCDFTDAKHALLSWVEAESLRHLLAKYCPLLPPPRSTIAAAFSSDGRTLASTHGDHTVKIIDCHTGSCLKVLSGHRRTPWVVRFHPLYPEILASGSLDHEVRIWDAHTADCIGSRDFYRPIASIAFHAQGELLAVASGHKLYIWNYNRRGETSSPTIVLKTRRSLRAVHFHPHGSPFLLTAEVNDLDSPDSPLTLATTSGYLQYPPPAVLFSNINASLQSLAETKFPVMPSSYLFLPTFPKDDVTASLQLVGR-TGDSANDQHRADAPIAN-QQGSLNWGSQLDNSVTFMEMSPAETHDSSFIDTGAHSSAPRATTSDHGSFVVSID---GQASSWFQDRY------ADVTNAL--PVAFRIPITQARPAVDSSPVRSSQNSSGNSEV-QMLLRSMEAGQVQQFIPVSDSTSWELPFLQGWLMGQSHASLNSFLPLNSAFQGNVSTAHPGTGTNLLSDLSYNRSMEALIASSATMSTTSRSRGAGRSGSRSRNRSRVVSSAATGEGSTFLNTRNDEPQPHSVPPGIETENASSLATATIAELPCTVKLRIWPHDSQFPCASLDPERCRLTIPHAVLCSEMGAHFSPCGRFLVACVACMLPDIEGDSGLQSQVSVDAVDVATSPTRHPISAHQVMYELRVYSLEEATFGSVLASRAIRAAHCLTSIQFSPTSEHILLAYGRRHSSLLRSILIDGETAIPIYTILEVYRVSDMELVRVLPSAEDEVNVACFHPLPGGGLVYGTKEGKLRILHYDGPPEFNGTGSKLLIDENMLECFDVSQ-----WVS---
>SELEaequ
---MTQRWIDDAKYLTSTLSGVHSLSESSSHSPARNSCRNIFQLLAKREISPRAKRSSKKIWGGTSKWRNDCSGSNCDATDARNALISWVEAESLRHLSARYCPLLPPPRSTIAAAFSSDGKTLVSTHGDHTVKIIDCRSGSCLKVLSGHRRTPWVVRFHPLYPEILASGSLDHEVRIWDARTSDCIGSRDFYRPIASIAFHAQGELLAVASGHKLYIWNYNRRGETSSPTIVLKTRRSLRAVHFHPHGAPFLLTAEVNDLDSPDSPLTLATTSGYLQYPPPAVLFAN------------------------------------HLGR-AGVSLNVQQRSDAHTSNQQQASLTMLNQLDTSVTLMEMSPAETHGSSFIDTDVHTLATKMETSNSGSIAGHMDSTNGQPGSWFQHRYPGNGERPDATNAV--PVALSIPIRQTRTGVERNSAINTLNSSGNAEI-QMLLRSLEGGQVQQFIPVSDSASWELPFLQGWLMGQSHAGLHSLLPANSSFHGSLSRT-RGTGPNLLADMSYNGNMEVLIASS--VTTASHSRGTVRSASRNRNRSRGIASTGAGEGSTFINPLNEEPMPHSGPASIDTEISSSLAAAAAAELPCTVKLRIWPHDIRDPCAFLDPETCRLTIPHAVLCSEMGAHFSPCGRFLVACVACMLPHLEGDPGLQSQVNLDAADVATSPTRHPISAHQVMYELRVYSLEEATFGSVLASRAIRAAHCLTSIQFSPTSEHILLAYGRRHSSLLRSILIDGETAIPIYTILEVYRVSDMELVRVLPSAEDEVNVACFHPLPGGGLVYGTKEGKLRILHYDGSQEISNAGSKLLIDENMLEVQKFAL-EC--------
>PHALcorn
---MTQRWIDDAKYLNSTFPNVHSLSQSSSHSLPRN--RNVCELLAKREISPRAKCSSKKVWGETSKLRVDCSGPKCDVIDAKLALLSWVEAESLCHLLAKYCPLLPPPRSTIAAAFSSDGKTLASTHGDHTVKIIDCHTGSCLKVLSGHRRTPWVVRFHPLYPEILASGSLDHEVRIWDAHTADCIGSRNFYRPIASIAFHAQGELLAVASGHKLYVWNYNRRGEASSPTIVLKTRRSLRAVHFHPHGAPFLLTAEVNDLDSPDSTLTLATTSGYLQYPPPAVLFANMNSSLQSFVEAKVPVMPSPYFFMPTFQKDDVPTSLQLIGRGGGVSGNDQQRPDGPISN-LQGSVNWGSQLDNSVTLMEMSPAESHGSSFTDTDFHSFAPRVETSNYSSLVGGTDSTRGQPSSWFQHRYTSNAERTDVSNAL--PVALRIPIRQARSGTDSNIAINSPSSSGNADI-QMLLGSIEAGQVQQFIPVTDSASWELPFLQGWLMGQSHAGLHSLFPANSTFHGSLSTA-LGTGPNLSTDQSYNRSMEALIASSATVNTSINSRGTGRTSSRSRNRSRTIASTGAGEGSTFLNAQNDEPRLHLGPAGIETENASSLATATTAELPCTVKLRIWPHDIQDPSASLDPETCRLTIPHAVLCSEMGAHFSPCGRFLVACVACMLPDLEGDSGLQSQVSLYAVDVTTSPTRHPISAHQVMYELRIYSLEEATFGSVLASRAIRAAHCLTSIQFSPTSEHILLAYGRRHSSLLRSIVINGDTAIPIYTILEVYRVSDMELVRVLPSAEDEVNVACFHPLPGGGLVYGTKEGKLRILHYDGSREINGVGSKLSTDENMLEVQKYAL-E---------
>EPIPaphy
-MEMNQRWIDDAKYLSSTFPNAQSLSQSSSHYILRN--RNICQLLARREISPRAKCSSKKLWGETLNSKVDTSGRNCNGINAKQALLSWVEAESLRHFLAIYCPLLPPPRSTIAAAFSSDGKTLASTHGDHTVKIINCNTGSCLKVLSGHRRTPWVVRFHPLYPEILASGSLDHEVRIWDAHTADCIGSRDFYRPIASIAFHAQGELLAVASGHKLYIWSYNRRGETSSPAIVLKTRRSLRAVHFHPHGAPLLLTAEVNDLDSPDSTLTLATTSGYLQYPPPAVLFANTNSTLQSLVEAK------------------------LLGR-DGVSANDLQRSDVPISN-IPGSLNGGSSLDNAVTLMEMSPAETHGASFIDANYHAFAPINENSNYASFVGSMDSTNGQPYSWVQHRYTNNADRTDITNDV--PVALRIPIRQTRTGAESNHSLIFSNSSGNTEI-QMLLRSMEAGQVQQFVPVTDSVSWELPFLQGWLMGQSHAGLHSLLPANSTLHGNLSTT-PGSGTYLLADLSYSRNTDTVMPSSAIVRTTNQSRGSGRTGSRNRNRSRAITFSGAGEGSAFLNIQNDE--PHSGPTGNETENTSSLATVTTAELPCTVKLRIWPHDIQDPCASLDSKKCRLTIPHAVLCSEMGAHFSPCGRFLVACVACMLPDLEGDSGLHSHV--DAADAATSPTRHPISAHQVMYELRVYSLEEATFGSVLASRAIRAAHCLTSIQFSPTSEHILLAYGRRHSSLLRSILVDGESAVPIYTILEVYRVSDMELVRVLPSAEDEVNVACFHPFPGGGLVYGTKEGKLRILHYDGPQEMNSIGSKLLIDGNILERNGCPFFEITRLRR---
>DENDnobi
---MTQRLIDDAKYLNSTFSSVHSLSQSSSHSPLRN--RNVCQLLARREISPRAKCSSKKIWGETSKWRVDCSGPKCDVTDAKHALLSWVESESLCHLLAKYCPLLPPPRSTIAAAFSSDGKTLASTHGDHTVKIIDCHTGSCLKVLSGHRRTPWVVRFHPLYPEILASGSLDHEVRIWDAHTADCIGSRNFYRPIASIAFHAQGELLAVASGHKLYIWTYNRRGETSSPTIVLKTRRSLRAVHFHPHGAPFLLTAEVNDLDSPDSTLTFATTSGYLQYPPPAVLFANINSSLQSLVEAKVPVMPSPYLFLPTFLKDDVTTSLQFVGRGAGVSANDQQRQDGPVSN-LQGSLNWGSQLDNSVTLMEMSPAETHGSNFMDTDFHTSAPRVENSNYGSLLGSTDSTHGQSSSWFQHRYTINAERTDGSNAL--PVALRIPIRQSRAGTDGNLAINSPSSSGNAEI-QMLLRSMEAGQVQQFIPVTDSVSWELPFLQGWLMGQSHAGLHSLLPANSTFHGNLSTA-FGAGPNLLADLQYNRSMEAIIAPSATVTTANNSRGIGRTGTRSRNR-----RTGAADGSTFLNAQNDEPQPHSGPAAIETENASSLATATAAELPCTVKLRIWPHDIQDPCASLDPDTCRLTIPHAVLCSEMGAHFSPCGRFLVACVACMLPDLEGDSGIPSQVSLDAMDVTTSPTRHPISAHQVMYELRVYSLEEATFGSVLASRAIRAAHCLTSIQFSPTSEHILLAYGRRHSSLLRSIVIDGETAIPIYTILEVYRVSDMELVRVLPSAEDEVNVACFHPLPGGGLVYGTKEGKLRILHYDGAREINGTGSKLLIDENMLEVQKYAL-DC--------
>CALAplic
MIEMSQHQV-DAKYLTSTFSSVQSLSQSSSHSPLRN--RNICQLLARREISPRAKRCTKKIWGETSTLRVHCTGPKCDFTDAKHALLSWVEAESLRHLLAKYCPLLPPPRSTIAAAFSSDGRTLASTHGDHTVKIIDCHTGSCLKVLSGHRRTPWVVRFHPLYPEILASGSLDHEVRIWDAHTADCIGSRDFYRPIASIAFHAQGELLAVASGHKLYIWNYNRRGETSSPTIVLKTRRSLRAVHFHPHGSPFLLTAEVNDLDSPDSPLTLATTSGYLQYPPPAVLFSNINASLQSLAETKFPVMPSSYLFLPTFPKDDVTASLQLVGR-TGDSANDQHRADAPIAN-QQGSLNWGSQLDNSVTFMEMSPAETHDSSFIDTGAHSSAPRATTSDHGSFVVSID---GQASSWFQDRY------ADVTNAL--PVAFRIPITQARPAVDSSPVRSSQNSSGNSEV-QMLLRSMEAGQVQQFIPVSDSTSWELPFLQGWLMGQSHASLNSFLPLNSAFQGNVSTAHPGTGTNLLSDLSYNRSMEALIASSATMSTTSRSRGAGRSGSRSRNRSRVVSSAATGEGSTFLNTRNDEPQPHSVPPGIETENASSLATATIAELPCTVKLRIWPHDSQFPCASLDPERCRLTIPHAVLCSEMGAHFSPCGRFLVACVACMLPDIEGDSGLQSQVSVDAVDVATSPTRHPISAHQVMYELRVYSLEEATFGSVLASRAIRAAHCLTSIQFSPTSEHILLAYGRRHSSLLRSILIDGETAIPIYTILEVYRVSDMELVRVLPSAEDEVNVACFHPLPGGGLVYGTKEGKLRILHYDGPPEFNGTGSKLLIDENMLEVQSMP------------
>CALAtsoo
---MTQRWIDDAKYLNSTLSSAHSLSHSSPHCPLRN--RNVCQLLARREISPRAKCSSKKIWGETSKWRVDCSGTKCDVIDTKHALLSWVEAESLCHLLAKYCPLLPPPRSTIAAAFSSDGKTLASTHGDHTVKIIDCHTGSCLKVLSGHRRTPWVVRFHPLYPAILASGSLDHEVRIWDAHTADCIGSRNFYRPIASIAFHAQGELLAVASGHKLYIWNYNRRGEASSPTIVLKTRRSLRAVHFHPHGAPFLLTAEVNDLDSPDSTLTLATTSGYLHYPPPAVLFANRNSNLQSLVEAKVPVMPSPYLFLPTFLKDDGTASLQLVGRGAGVSANDQQRPDGPISN-LQGSLNWGSQLDNSVTLMEMSPAETHGSSFIDTDFHSLAPRVETSNYGSLVGITDTTNGQTSSWFQHRYTSNAERADVSNAL--PVALRIPIRQTRTGTDSNLAINSPSSSGNAEI-QMLLRSMEAGQVQQFIPVTDSASWELPFLQGWLMGQSHAGLHSLLPANSTFHGSLSTA-LGTGPNLLADLSHNRSMEALIASSATVTTANNFRGTGRTGSRSRNRSRTIASTGAGEGSTFLNTQNDETQPHSGPPGIETENASSLATATTAELPCTVKLRIWPHDIQDPCASLDPGTCRLTIPHAVLCSEMGAHFSPCGRFLVACVACMLPDLEGDSGLQSQASLDAVDVTTSPTRHPISAHQVMYELRVYSLEEATFGSVLASRAIRAAHCLTSIQFSPTSEHILLAYGRRHSSLLRSIVIDGETAIPIYTILEVYRVSDMELVRVLPSAEDEVNVACFHPLPGGGLVYGTKEGKLRILHYDGARELNGTGSKLLIDENLLEVHKYAL-EC--------
>DENDchryso
---MTQRLIDDAKYLNSTFSSVHSLSQSSSHSPLRN--RNVCQLLARREISPRAKCSSKKIWGETSKWRVDCSGPKCDVTDAKHALLSWVESESLCHLLAKYCPLLPPPRSTIAAAFSSDGKTLASTHGDHTVKIIDCHTGSCLKVLSGHRRTPWVVRFHPLYPEILASGSLDHEVRIWDAHTADCIGSRNFYRPIASIAFHAQGELLAVASGHKLYIWTYNRRGETSSPTIVLKTRRSLRAVHFHPHGAPFLLTAEVNDLDSPDSTLTFATTSGYLQYPPPAVLFANINSSLQSLVEAKVPVMPSPYLFLPTFLKDDVTTSLQLVGRGAGVSANDQQRQDGPVSN-LQGSLNWGSQLDNSVTLMEMSPAETHGSNFMDTDFHSSAPRVENSNYGSLLGSTDSTHGQSSSWFQHRYTSNAERTDGSNAL--PVALRIPIRQTRAGTDSNLAINSPSSSGNAEI-QMLLRSMEAGQVQQFIPVTDSVSWELPFLQGWLMGQSHAGFHSLLPANSTFHGNLSTA-LGAGPSLLADLQYNRGMEAIIAPSATVTTANNSRGTGRTGTRSRNRYR----TGAVDGSTFLNAQNDEPQPHSGPAAIETENASSLATATTAELPCTVKLRIWPHDIQDPCASLDPDTCRLTIPHAVLCSEMGAHFSPCGRFLVACVACMLPDLEGDSGIPSQVSLDAVDVTTSPTRHPISAHQVMYELRVYSLEEATFGLVLASRAIRAAHCLTSIQFSPTSEHILLAYGRRHSSLLRSIVIDGETAIPIYTILEVYRVSDMELVRVLPSAEDEVNVACFHPLPGGGLVYGTKEGKLRILHYDGAREINGTGSKLLIDENMLEVQKYAL-DC--------
>LECAnigr
---MTHRWIDDPKHLASTSASIHSSSQLSSNFPARN--RNICQLLSRREVLPRTKRFSKKIWGETSKWSVDCTGSKSSNSDVRQAIISWVEAESLRNLSAKYCPLLPPPRSTIAAAFSSDGKTLASTHGDHTVKIIDCRTGRCLKVLSGHRRTPWVVRFHPLYPEILASGSLDHEVRIWDAHTADCIGSRDFYRPIASVAFHAQGELLAVASGHKLYIWNYNRRGEASSPTIVLKTRRSLRAVHFHPHGAPFLLTAEVNDLDSPDSPLTLATTSGYLQYPPPALLFTNINSSLRSHLESKLPLIPHLYLLWSTFQMDDTSTNPNSSYR-IGISSNGHQRMYTLANH-QQESPVGGSQLDTSVG-VEMSTAETRAANVVDTDAHSIATRTEALSSETCIGNMDTTNVQPGSWFQPSFTYNSERADITSAA--PVALRIPDRQTRGGIERDPVTNSSNLA-NVDI-QMLPRNVEGGQVQHFFPFNDSSSWELPFLQGWLMGQSHAGLQSLLSASS----------HGTGSNLLADLSYNHNMETLIASSVSVTSASHSRNTGRSGSRCRARTQSIASAGAVVGSTFLNAQNDELHQHSGPAGIATEI-SSLTAAATAELPCTVKLRIWPHNIRDPCALLDAETCRLTIHHAVLCSEMGAHFSPCGRFLVACVACMVHHFDGDPGLQSQVNFDAADAANSPTRHPISAHQVMYELRVYSLEEATFGLVLASRAIRAAHCLTSIQFSPTSEHILLAYGRRHGSLLRSVLVDGETLIPIYTILEVYRVSDMELVSVLPSAEDEVNVACFHPLYGGGLVYGTKEGKLRILHYDGPQEMNMTGSKHVTDENMLE--NYAL-Q---------
>OPHRgarg
MAEMTQRWMDDAKYLTSAFSSVQYLSQSSSHSSIRN--RNICQLLARREVSPRAKRSTKKLWAETSKLTFHGTGPKCDSTDAKHALLSWAEAESLRHLLAKYCPLLPPPRSTIAAAFSSDGRTLASTHGDHTVKIIDCHTGSCLKVLSGHRRTPWVVRFHPLYPEILASGSLDHEVRIWDAHTADCIVSRDFYRPIASIAFHAQGELLAVASGHKLYIWNYNKRGETSSPTIVLKTRRSLRAVHFHPHGSPFLLTAEVNDLDSPDSPLTLATTSGYLQYPPPAVLFTNINSSLHSFVE-KVPVMPSPYLFLPTFLKDDVAASVQLVGI-AGDSENDQHRTDVSIES-QQGLVDWTPQLDNSVTLMEMSPAETRNSSFIDTDTHSLAPRVETSEHGSLVRTIDSTNGQLSSWFQNRYTGNSERTYATNAF--PLSLRIPVTQTRPTVDSNPTIITQSSSGNAEVHQMLLRSMEAGQVQQFIPVGDSGSWELPFLQGWLMGQSHAGL------NSTFHGNVSTGYTGVGPNLLADLSSNRSMEALIASSATGTTASRSRGTGRSGSRSRNRSRTVGSANTGEGSAFLNAQNNEPPPHSVPTGMGTENASSLATAAAAELPCTVKLRIWPHDNQDPCASLNPETCRLTIPHAVLCSEMGAHFSPCGRFLVACVACMLPDLEGESGLQSQVSLDAADVTTSPTRHPISAHQVMYELRVYSLEEATFGTVLASRAIRAAHCLTSIQFSPTSEHILLAYGRRHSSLLRSIVIDGETAIPVYTILEIYRVSDMELVRVLPSAEDEVNVACFHPLPGGGLVYGTKEGKLRILHYDGPQEMNGMGSKLLIDENMLEVQRMT------------
>CHILsemi
MVEMSQSRVDDAKYLTSTFSSFQSLSESSSHCPVRN--RNIYQLLARREISPRAKRSTTKIWGDTSKLRVHCAGPKCDLTDAKHALLSWVEAESLRHLLAKYCPLHPPPRSTIAAAFSSDGRTLASTHGDHTVKIIDCHTGNCLKVLSGHRRTPWVVRFHPLYPEILASGSLDHEVRIWDAHTADCIGSRDFYRPIASIAFHAQGELLAVASGHKLYIWNYNRRGETSSPTIVLKTRRSLRAVHFHPHGAPFLLTAEVYDLDGADSPLTLATTSGYLQYPPPAILFANVNTSVQSLVEAKISVMPSPYLFLPTFVR-DVTTSLQPVGR-ADDSANSRHRVDASIVN-QQGSLNWGSQLDNSLTLMEMSPAETHDSTFIDTDAHSLAPRVETSDHSSLAGGIDSTNGQASSWLQQRYTGNAERTDARNAL--PVALRIPIKQTRPGVDNSPARSSQNPSGNSEV-QMLLRSMDAGQVQHFFPVSDSTSWDLPFLQGWLMGQSHAGLNSFLPSNSAFHGNVSTAQPGTGSNLLSDQSYNRSMEALITSSTTVPTTSRSRGTGRSGSRSRNRSHVIGSTGTSESSTFLNAQN-EPQTHSGPSGTETENVPSLATATTTELPCTVKLRIWPHDSQFPCATLDPERCRLTIPHAVLCSEMGAHFSPCGRFLVACVACTLPDIEGDSGLQFQVSLDAADVATSPTRHPISAHQVMYELRVYSLEEATFGLVLASRAIRAAHCLTSIQFSPTSEHILLAYGRRHSSLLRSILVDGETAIPIYTILEVYRVSDMELVRVLPSAEDEVNVACFHPLPGGGLVYGTKEGKLRILHYDGPPEINGMGSKLLIDGNLFEVQNMPY-NADRWQAILV
>GOODpube
MIEMSQHWIDDAKYLTSTFSSIQSLSESSSHSTLRN--RNICQLLARREISPRAKRSTRKIWGETTKWRVHCSGPICDLTDAKHALLSWVEAESLLHLLAKYCPLLPPPRSTIAAAFSSDGRTLASTHGDHTVKIIDCHTGSCLKVLSGHRRTPWVVRFHPLYPEILASGSLDHEVRIWDANTADCIGSRDFYRPIASIAFHAQGELLAVASGHKLYIWNYNRRGETSSPTIVLKTRRSLRAVHFHPHGSPFLLTAEVNDLDSPDSPLTIATTSGYLQYPPPAVLFANINASLQSFVEAKVP----------------------LVGR-AGDSANDLHRADASIAN-QQGSLNWGTQLDNSATLMEMSPAETHDSSFIDTDAHFLTTRVETSDHGSLVGTIDSTNEQASSWFQHRYTGNAERTDVTNSL--PVALRIPIMQTRPAVVSNPAISSQNSSGNSEA-QILLRSMEAGQVQQFIPVSDSVSWELPFLQGWLMGQSHAGLSSFRP-NSTFHGNVLTAHPGTGPSFLSDLSYNRSMEALIASSTTVTTTSRYRGTGRDGSRSRNRSRVISSTGTGEGSAFLNVQNDEPQPHSGPPGIETENASSLATATAAELPCTVKLRIWPHDNQFPCASLDPETCRLTIPHAVLCSEMGAHFSPCGRFLVACVACMLPDIEGDSGLQSQVSLDAADVATSPTRHPISAHQVMYELRVYSLEEATFGSVLASRAIRAAHCLTSIQFSPTSEHILLAYGRRHSSLLRSILIDGETAIPIYTILEIYRVSDMELVRVLPSAEDEVNVACFHPLPGGGLVYGTKEGKLRILHYDGPREINGTGSKLLIDENVLEVQNMP------------
>HEMIforr
MEEMTQRWIDDAKYLTSTFSSVQYLSHSSSHSSVRN--RNICQLLARREVSPRAKRSTKKLWAETSKWTVHGTGPKCDSTDAKHALLSWVEAESLCHLLAKYCPLLPPPRSTIAAAFSSDGRSLASTHGDHTVKIIDCHTGSCLKVLSGHRRTPWVVRFHPLYPEILASGSLDHEVRIWDAHTADCIVSRDFYRPIASIAFHAQGELLAVASGHKLYIWNYNRRGETSSPTIVLKTRRSLRAVHFHPHGSPFLLTAEVNDLDSPDSPLTLATTSGYLQYPPPAVLFTNINSSLHSFVETKVPVMPSPYLFLPSFLKDDVAASVQLIGR-AGDSANDHHKTDSSIEN-QHGLLDWMPQLDNSVTLMEMSPAETQNSSFIDTDTHSLAPRMETSEHGSVVRTIDSTNVQLTSWFQNRYTGNAERTY-SNAL--PVALRIPVTQTRPIVDSNPAIISQNSSVNAEVHQMLLRSMEAGQVQQFIPVGDSGSWELPFLQGWLMGQSHAGL------NSTFHGNVSTGYPGTGPNLLADLSSNRSMEALIASSA--TTASRSRGTGRAGSRSRNRSRTVGSSSTGEGSAFLNVQNNEPPPHSVPSGIGTENASSLATAAAAELPCTVKLRIWPHDNQDPCASLNPETCRLTIPHAVLCSEMGAHFSPCGRFLVACVACTLPDLEGDSGLQLQVSLDAADVTTSPTRHPISAHQVMYELRVYSLEEATFGTVLASRAIRAAHCLTSIQFSPTSEHILLAYGRRHSSLLRSILIDGETAIPIYTILEIYRVSDMELVRVLPSAEDEVNVACFHPFPGGGLVYGTKEGKLRILHYDGPQEMNGMGSKFLMDENMLEVQRLT------------
>MASDpict
---MTQRFIDDAKYLNSTLSSVHSRSQSSSHSPLRN--RNICQLLARREISPRAKRSSKKIWGETSKWRVDCSGPKCDVTDAKQALLSWVEAESLCHLLAKYCPLVPPPRSTIAAAFSSDGKTLASTHGDHTVKIINCHTGSCLKVLSGHRRTPWVVRFHPLYPEILASGSLDHEVRIWDAHTADCIGSRNFYRPIASIAFHAQGELLAVASGHKLYIWNYNRRGETSSPTIVLKTRRSLRAVHFHPHGAPFLLTAEVNDLDSPDSTLTLATTSGYLQYPPPAVLFANINSSLQSLVEAKVPVMPSPFLFFPTFLRDDVTTSLQLVGRGTGVSSNDQQRPDGPISN-LQGSLIWGNQLDNSVTLMEMSPAETHGSSFTDTDFHSLAPRVETSSYSSLVGSADSTNGQPSSWFQHRYTSNA---DVSNAL--PVALRIPMRQTRTGTDGNVAINSPSSSGNADI-QMLLRSMESGQVQQFIPITDSASWEVPFLQGWLMGQSHAGLHSLLPANNTFHGSLSTA-LGTGSNFLADLPYSRNMEALIVSSATVTTSNNSRGAGRTGSRSRNRSRTIASTGAGEGLTFVSAQNDEPRPHSGPAGIETENASSLATATSAELPCTVKLRIWPHDIQDPCASLDPETCRLTIPHAVLCSEMGAHFSPCGRFLVACVACMLPDLEGDSGLQSQVSLDAVDVTTSPTRHPISGHQVMYELRVYSLEETTFGSVLASRAIRAAHCLTSIQFSPTSEHILLAYGRRHSSLLRSIVIDGDTAIPIYTILEVYRVSDMELVRVLPSAEDEVNVACFHPLPGGGLVYGTKEGKLRLLHFDGPRAINGMGSKPLIDENVLEVKIVAVLEPQ-------
>MICRparv
MIEMSQRLVDDAKYLTSTFSSVQSLSQSSFHSHERN--RNIFQLLARREISPRAKRCTKKIWRETSKLRTHCNGSKCDLIDAKHALLSWIEAESLRHLLAKYCPLLPPPRSTIAAAFSSDGKTLASTHGDHTVKIIDCHTGSCLKVLSGHRRTPWVVRFHPLYPEILASGSLDHEVRIWDAHTADCIGSRDFYRPIASIAFHAQGELLAVASGHKLYIWSYNRRGETSSPTIVLKTRRSLRAVHFHPHGSPFLLTAEVNDLDSPDSPLTLATTSGYLQYPPPAVLFANINASLQTLVEARIPVMPPPYLYFPPFLKDDVSTLLQLVGR-SGDPANDQHRADTSIAH-QQGSLNWGNQLDNSATLMEMSPAESHDSTFVDTDAHSLAPRAETSDHCSLVGSTDSTNGQGSSWFQHRYTGNAERTDITNSL--PVALRIPIRQTRPSVESSPATSSQYPSGNSEV-QMLLRSMEAGQVQQFIPVSDSGSWELPFLQGWLMGQSHAGLNSFLPLNRAFHGNVSTIHPGTGPNLLSDLSYNRSMEALIASSASVTTTSRSRGTGRSGSRSRNRSRVIGSAGTGEVSTFLNAQNDESQSHSAPPGVESENASSLATATVAELPCTVKLRIWPHDSQFPCASLDPERCRLTIPHAVLCSEMGAHFSPCGRFLVACVACMLPDIEGDSRLQSQVSLDAADVATSPTRHPISAHQVMYELRIYSLEEATFGSVLASRAIRAAHCLTSIQFSPTSEHILLAYGRRHSSLLRSILIDGETAIPIYTILEVYRVSDMELVRVLPSAEDEVNVACFHPHPGGGLVYGTKEGKLRILYYDGPPEINVTSSKLLIDENMIEVQNMP------------
>ORCHital
MAEMTQRWIDDAKYLTSTFSSVQYLSQSSSHSSIRN--RNICQLLARREVSPRAKRSTKKLWAEVSKWTVHGTVPKCDSTDAKHALLSWVEAESLLHLLAKYCPLLPPPRSTIAAAFSSDGKTLASTHGDHTVKIIDCHTGSCLKVLSGHRRTPWVVRFHPLYPEILASGSLDHEVRIWDAHTADCIVSRDFCRPIASIAFHAQGELLAVASGHKLYIWNYNRRGETSSPTIVLKTRRSLRAVHFHPHGSPFLLTAEVNDLDSPDSPLTLATTSGYLQYPPPAVLFTNINSSLHSFVETKVPVMPSPYLFLPTFLRDDVAASVQLVGR-AGDSANDQHKTDASIEN-QQGLLDWTPQLDNSVSLMEMSPAENRNSSFIDTDAHSLSPSVETSEHGSLVRAIDSTNGQLCSWFQNRYTGNAERTYATNAL--PVSLRIPVTQTRPTVDGNPAIITQNTSGNAEVHQMLLRSMEAGQVQQFIPVGDSGSWELPFLQGWLMGQSHAGL------NSTFHGNVSTGYLGTGPNLLADLSSNRSMEALIASSASATTASRSRGTGRSGSRSRNRSRTVGSGTMGEGSTFLSAQNNEPPPHSVPAGIGTENASSLATAAAAELPCTVKLRIWPHDNQDPCASLNPETCRLTIPHAVLCSEMGAHFSPCGRFLVACVACMLPDLEGDSGLQSQVSLDAADVTTSPTRHPISAHQVMYELRVYSLEEATFGIVLASRAIRAAHCLTSIQFSPTSEHILLAYGRRHSSLLRSILIDGETAIPVYTILEIYRVSDMELVRVLPSAEDEVNVACFHPLPGGGLVYGTKEGKLRILHYDGPQEINGMGSRLLIDENMLEVQRLI------------
>VANIshen
---MTLRLIDDPKYLTSTSASIHSSSQHSCYSPTGN--RNICQLLSRREISPRTKRFSKKIWGEGSKWSVDCTGLKKSNPDARQAIISWVETESLRHLSAKYCPLLPPPRSTIAAAFSSDGKTLASTHGDHTVKIIDCRTGRCLKVLSGHQRTPWVVRFHPLYPEILASGSLDHEVRIWDAHTADCIGSRDFYRPIASVAFHAQGELLAVASGHKLYIWNYNRRGETSSPTIVLKTRRSLRAVHFHPHGAPFLLTAEVIDFDSPDSSLTLATTSGYLQYPPPAVLFTNMNSSLRSHLESKVPLIPSPYLLCPTFQLDDSSTTLQNPAR-TGSSMNGHQKIQP--NR-QQESLVSGSQLDTSVRLMEISPAETRASTLADSDSRSIATRIEASNSGTCIGNMDTTNGQPNSWSQPSFSYNSERADITSSA--PVALKVPDRQTRGGIERDPVINSSNST--NDI-QMLPRNVE-GQVQHFCPLNDSSSWELPFWQGWLMGQSHAGLQSLLSASS----------HGTGSNLLADLSYNHNIETLIASSMTVPSTSHSRSTGRSGARNQTRCQAIASAGVGVGSTFLNPQNDEPHQHSGPAGIATEI-PSLTAAATAELPCTVKLRIWPHNIRDPCAFLDAETCRLTIPHAVLCSEMGAHFSPCGRFLVACVACMVHNLEGDPGLQSQVNFDAADVANSPTRHPISAHQVMYELRVYSLEEATFGSVLASRAIRAAHCLTSIQFSPTSEHILLAYGRRHSSLLRSILIDGETAIPIYTILEVYRVSDMELVRVLPSAEDEVNVACFHPLSGGGLVYGTKEGKLRILHYDGPQEINFTGSKHLTDENMLEVQNYAL-QC--------
>CYMBmann
---MTQRWIDDAKILNSTFSNVHSLSQSSSHSPLRN--RNICLLLARREISPRTKCSSKKIWGEASKWRVDCFGPKCDVTDAKHALLSWVEAESLCHLLAKYCPLLPPPRSTIAAAFSSDGKTLASTHGDHTVKIIDCNTGSCLKVLSGHRRTPWVVRFHPLYPEILASGSLDHEVRIWDAHTADCIGSRNFYRPIASIAFHAQGELLAVASGHKLYIWNYNRRGETSSPTIVLKTRRSLRAVHFHPHGAPFLLTAEVNDLDSPDSTLTLATTSGYLRYPPPAVVFANINSGQQSLVEAKVPVMPPPFLFLPTFVKDDVTTSSQSVGRGAGVSSNDQQRHDGPISN-LQGSLNWGSQMDNSATLMEMSPAGTHGSSFIDTDFHSLPSRVETSNYGSLVGSTDSTNGHPGNWFQHRYTSNAERTDMSNAL--PMALRIPLRQTRTGSDINLALNSPSSSGNAEI-QMLLRSMEAGQVQQFIPVTDSPSWELPFLQGWLMGQSHAGLHSLLPANSTFHSSLSTA-LGTGPSLLADLSYNRSMEALIASSASVTTSNNSRGAGRTASRTRNRSRTIASTATGEGLTFLNAQSDEPRAHSGPTSVETENAAPLAAATTAELPCTVKLRIWPHDIQDPCASLDPETCRLTIPHAVLCSEMGAHFSPCGRFLVACVACMLPDLEGDSGLQSQVSLDAVDVTTSPTRHPISAHQVMYELRVYSLEEATFGLVLASRAIRAAHCLTSIQFSPTAEHILLAYGRRHSSLLRSIVIDGETAIPIYTILEVYRVSDMELVRVLPSAEDEVNVACFHPLAGGGLVYGTKEGKLRILHFDGPREINGMGSKLLIDENMLEVQKYAL-EC--------
>BLETstri
---MTQRWIDDSKYLNSTFSSVHSLSQSSSHSTLRN--RNICQLLARREISPRAKRSSKKIWGETSKWRVDCSGTKCDVTDAKHALLSWVEAESLCHLLAKYCPLLPPPRSTIAAAFSSDGKTLASTHGDHTVKIIDCHTGSCLKVLSGHRRTPWVVRFHPLYPEILASGSLDHEVRIWDAHTADCIGSRNFYRPIASIAFHAQGELLAVASGHKLYIWNYNRRGETSSPTIVLKTRRSLRAVHFHPHGAPFLLTAEVNDLDSPDSTLTFATTSGYLQYPPPAVLFANINSSLQSLVEAKVPVMPSPYLFLPTFLKDDVTTSLQLVGRGAGLSANDQQRPDGPTSN-LQGSLNWGSQLDNSVTLMEMSPAETHGSSFIDTDFHSLAPRVETSNYGSLVGSTDSTNGQASSWFLHRYTSNAERTDVPNAV--PVALRIPIRQTRAGADSNLAINSPSSSGNAEI-QMLLRNMEAGQVQQFIPVTDSASWELPFLQGWLMGQSHAGLHSLLPANSTFHGSLSTA-LGTGPNLLADLSYNRGMEALIASSATVTTANHSRGTGRTGSRSRNRSRTIASIGAGEGSMFLNAQNDEPQPHSGPAGIETENASSLATATTAELPCTVKLRIWPHDIQDPCASLDPETCRLTIPHAVLCSEMGAHFSPCGRFLVACVACMLPDLEGDSGIQSQVNLDAVDVTTSPTRHPISAHQVMYELRVYSLEEATFGSVLASRAIRAAHCLTSIQFSPTSEHILLAYGRRHSSLLRSIVIDGETAIPIYTILEVYRVSDMELVRVLPSAEDEVNVACFHPLPGGGLVYGTKEGKLRILHYDGPREINGTGST--IDENMLEVQ---------------
>ERYCpuss
---MTQRWIDDAKILNSTFSDAHCLSQSSSHLHLRN--RNICQLLARREILPRAKCSSKKIWGGTSKWRVDCSGPMCDVIDAKHALLSWVEAESLCHLLAKYCPLLPPPRSTIAAAFSSDGKTLASTHGDHTVKIIDCHTGSCLKVLSGHRRTPWVVRFHPLYPEILASGSLDHEVRIWDAHTADCIGSRNFYRPIASIAFHAQGELLAVASGHKLYIWNYNRRGETSSPAIVLKTRRSLRAVHFHPHGAPFLLTAEVNDLDSPDSTLTLATTSGYLQYPPPAVLFANINSTLQSLVEAKVPVLPSPYLFLPTFVKDDVTTSLQPVGRGAGVSSNDQPGHDGPISN-LQGSLNFGSQLDNSVTLMEMSPAGTHGSSFTDNDFHALPSRAETSNYGSFVGSTDSTNGHPSSWFQHRYTNNAERTDITNAL--PVALRIPIRQTRTVSDSNLALNSPSSSGNAEI-QVLLRIKEAGQIQQFIPVTESASWELPFLQGWLMGQSHAGLHSFLPANSTFPSSLSTA-LGIGPSLPADLSDNRSMAALVASSVSVTTFNNSRGTGRTGSRTRNRSRTIGATATVEGLNFPNAQSDEPRPHSGPASVETENAASLAAATTAELPCTVKLRIWPHDIQYPCAPLDPDTCRLTIPHAVLCSEMGAHFSPCGRFLVACVACMLPDIEGDTGLQSQVSLDAVDATTSPTRHPISAHQVMYELRVYSLEEATFGLVLASRAIRAAHCLTSIQFSPTSEHILLAYGRRHSSLLRSIVIDGETAIPIYTILEVYRVSDMELVRVLPSAEDEVNVACFHPLTGGGLVYGTKEGKLRILHFDGSRELNGTGSKISIDENMLGIHSNTSM----------
>CALEmajo
MVEMSQSWVDDAKYLTSTFSSFQSLSE-SSHFPARN--RNIFQLLARREISPRAKRSTKKIWGDTSKLRVHCAGPNCDLTDAKHALLSWVEAESLRHLLAKYCPLHPPPRSTIAAAFSSDGRTLASTHGDHTVKIIDCHTGNCLKVLSGHRRTPWVVRFHPLYPEILASGSLDHEVRIWDAHTADCIGSRDFYRPIASIAFHAQGELLAVASGHKLYIWNYNRRGETSSPTIVLKTRRSLRAVHFHPHGSPFLLTAEVYDLDGADSPLTLATTSGYLQYPPPAILFANVNASVQSLVEAKISVMPSPYLFLPTFVR-DVTTPSQPVGR-AGDSANARHRVDGSTIN-QQGSLNWETQLDNSMTLMEMSPAETHDSTFIDTDAHSLAPRVETSEHGSLAGGIDSTNGQASSWLQQRYTGNAERTDVRNAL--PVALRIPIKQTRPAVDNSPSRRSQNPSGNSEV-QMLLRNVEAGQVQEFIPVSDSTSWDLPFLQGWLMGQSHAGLNSF-PSNSTFHGNVSTAQPGTGSNLLSDQSYNRSMEALITSSATVPTTSRSRGSGRSGSRNRNRSNIIGSTGTSEASTFLNSQS-EPQTHSGPSGTETESVPSLATATTTELPCTVKLRIWPHDSQFPCATLDPERCRLTIPHAVLCSEMGAHFSPCGRFLVACVACTLPDIEGDSGLQSQVSLDATDVATSPTRHPISAHQVMYELRVYSLEEATFGLVLASRAIRAAHCLTSIQFSPTSEHILLAYGRRHSSLLRSILIDGETAIPIYTILEVYRVSDMELVRVLPSAEDEVNVACFHPLPGGGLVYGTKEGKLRILHYDGPPEINGMGSKLLIDGNLFEVQNMPY-NADRWQAILV
>SERAvome
MAEMTQRWIDDAKYLTSTFSSVQYLSQSSSHSSIRN--RNIYQLLARREVSPRAKRSTKKLWAETSKWTVHGSGTKCDSTDAKHALLSWVEAESLRYLLAKYCPLLPPPRSTIAAAFSSDGRTLASTHGDHTVKIIDCHTGSCLKVLSGHRRTPWVVRFHPLYPEILASGSLDHEVRIWDAHTADCIVSRDFYRPIASIAFHAQGELLAVASGHKLYIWNYNRRGETSSPTIVLKTRRSLRAVHFHPHGSPFLLTAEVNDLDSPDSPLTLATTSGYLQYPPPAVLFTNINSSLHSFVETRVPVMPSPYLFLPTFLKDDVAASVQLVGR-ADDSANVQHRTDASIEN-QQGLLDFMPQLDNSVTLMEMSPAETRNASFIDPDAHSLASRVETSEHGSLVRTVDSTNGQLNSWFQNRYTGNAERTYATNAL--PVALRIPSTQTRPTVDSNPAIISQNSSGNAEVHQMLLRSMEAGQVQQFIPVGDSGSWELPFLQGWLMGQSHAGL------NSTFHGNISTGYPGTVPNLLADLSSNRSMEALIASSAPVTAASRSRGTGRAGSRSRNRSRTVGSASTGEGLTFLNAQNTEPPPHSVPAGVGTENASSLATAAAAELPCTVKLRIWPHDNQDPCASLNPETCRLTIPHAVLCSEMGAHFSPCGSFLVACVACMLPDLEGDSGLQSQVSLDAADVTTSPTRHPISAHQVMYELRVYSLEEATFGTVLASRAIRAAHCLTSIQFSPTSEHILLAYGRRHSSLLRSILIDGETAVPVYTILEIYRVSDMELVRVLPSAEDEVNVACFHPLPGGGLVYGTKEGKLRILHYDGPQEMNGMGSKLLIDENMLEVQRLT------------
>GALEfabe
---MTHRWIDDPKYLTSTSANIHSLSQLSSSSPTRN--RNICLLLLRREISPRTKRYSKKIWGEASKWSVNCAGPKKSNPDARQAIISWVEAESLRHLSAKYCPLLPPPRSTIAAAFSSDGKTLASTHGDHTVKIIDCRTGRCLKILSGHRRTPWVVRFHPLYPEILASGSLDHEVRIWDAHTADCIGSRDFYRPIASVAFHAQGELLAVASGHKLYIWNYNRRGETSSPTIVLKTRRSLRAVHFHPHGAPFLLTAEVNDLDSPDSPLTLATTSGYLQYPPPAVLFTNINSSLRSHLESKVPLISSPCLLWPMVEMDDTSTTLQNSAR-TSASLNGHQRTPP--NP-QQESPVGGSQLDTSMRLMEMSPAETRASNVVDIDAHSIATRVEASNSGSGIGNMETTNSQPSSWFQPSFTCNSERADITSAA--PAGHKVLDRQTRGGIERDPVVNSSNSA-NADI-QMPPRNVE-GQVQNFIPLNDSSSWELPFWQGWFMGQSHASLQSLLSNSN----------HGTGSNLLADLSYNH-METLIASSMSVTSASHSRSSGRSGSRNRTRSQAIASMGGVAGSTSLNSQSDEPHQHSGPAGIASEI-SSLTAAATAELPCTVKLRIWPHNIRDPCALLDAETCRLTIPHAVLCSEMGAHFSPCGRFLVACVACMVHHFEGDPGLQSQVNFEAADVANSPTRHPISAHQVMYELRVYSLEEATFGSVLASRAIRAAHCLTSIQFSPTSEHILLAYGRRHSSLLRSILIDGETAIPIYTILEVYRVSDMELVRVLPSAEDEVNVACFHPLSGGGLVYGTKEGKLRILHYDGPQEINFSGSKHLTDENMLEVQNYAL-QC--------
>PLATclav
MAEMTQRWIDDAKYLTSTFSSVQYLSQSSSHSSIRN--RNICQLLARREVSPREKRSTKKLWAETSKWTVNGTGPKCDSTDAKHTLLSWVEAESLRHLLAKYCPLLPPPRSTIAAAFSSDGRTLASTHGDHTVKIIDCHTGSSLKVLSGHRRTPWVVRFHPLYPEILASGSLDHEVRIWDAHTADCIVSRDFYRPIASIAFHAQGELLAVASGHKLYIWNYNRRGETSSPTVVLKTRRSLRAVHFHPHGSPFLLTAEVNDLDSPDSPLTLATTSGYLQYPPPAVLFTNINSSLHSFVETKVPVIPSPYLFLPTLLKDDAAASVQLVGR-AGDSANDQHKTDASIEN-QQGLLDWTPQLDNSVTLMEMSPAETRNSNLIDTDTHSLAPRLETFEHGSLVRTIDSTNGQLSSWFQNRYTGNAERTYATNSL--PVALRIPVTQTRATVDSNPAIISQNFSGNAEVHQLLLRSMEAGQVQQFIPVGDSGSWELPFLQGWLMGQSHAGL------NSTFRGNVSTGYPGTGPNLLADLSSNQSMEALIASSAIATTANRSRGTGRASSRSRNRSRTVGSAGSGEGSTFLNVQNNEPPPHSVPAGIGTENASSLATAAAAELPCTVKLRIWPHDNQDPCASLNPETCRLTIPHAVLCSEMGAHFSPCGRFLVACVACMLPDLEGDSGLQSQVSLDTADVTTSPTRHPISAHQVMYELRVYSLEEATFGTVLASRAIRAAHCLTSIQFSPTSEHILLAYGRRHSSLLRSIIIDGETAIPVYTILEVYRVSDMELVRVLPSAEDEVNVACFHPLPGGGLVYGTKEGKLRILHYDGPQEMNGMGSKLLTDENMLEVQRLT------------
>GYMNdens
MAEMTQRWIDDAKYLTSTFSSVQYLSQSSSHSSIRN--RNIYQLLARREVSPRAKRSTKKLWAETSKWTVHGTGPKCDSTDAKHALLSWVEAESLRHLLAKYCPLLPPPRSTIAAAFSSDGRTLASTHGDHTVKIIDCHTGSCLKVLSGHRRTPWVVRFHPLYPEILASGSLDHEVRIWDAHTADCIVSRDFYRPIASIAFHAQGELLAVASGHKLYIWNYNRRGETSSPTIVLKTRRSLRAVHFHPHGSPFLLTAEVNDLDSPDSPLTLATTSGYLQYPPPAVLFTNINSSLHSFVETKVPVMPSPYLFLPTFLMDDAAASVQLIGR-AGDSANDQHKTDASIEN-QQGLLDWTPQLDNSVTLMEMSPAETRNSSFIDTDTHSLAPRVETSEHGSFVRTIDSTNGQLSSWFQNRYTGNAERTYATNAL--PVALRIPVTQTRPTVDSNPAIISQNFSGNAEVHQMLLRSMEAGQVQQFIPVGDSGSWELPFLQGWLMGQSHAGL------NSTFHGNVSTGYPGTGPNLLADLSSNRSMEALIASSASATTASRSRGTGRASSRSRNRSRTVGSASTGEGSTFLNAQNNEPPPHSVPAGIGTENASSLATAAAAELPCTVKLRIWPHDNLDPCASLNPETCRLTIPHAVLCSEMGAHFSPCGRFLVACVACMLPDLEGDSGLQSQVSLDAADVTTSPTRHPISAHQVMYELRVYSLEEATFGTVLASRAIRAAHCLTSIQFSPTSEHILLAYGRRHSSLLRSILIDGETAIPVYTILEIYRVSDMELVRVLPSAEDEVNVACFHPLPGGGLVYGTKEGKLRILHYDGPREINGMGSKLLIDENMLEVTVITSCNA--------
>OPHRsphe
MAEMTQRWMDDAKYLTSAFSSVQYLSQSSSHSSIRN--RNICQLLARREVSPRAKRSTKKLWAETSKLTFHGTGPKCDSTDAKHALLSWVEAESLRHLLAKYCPLLPPPRSTIAAAFSSDGRTLASTHGDHTVKIIDCHTGSCLKVLSGHRRTPWVVRFHPLYPEILASGSLDHEVRIWDAHTADCIVSRDFYRPIASIAFHAQGELLAVASGHKLYIWNYNKRGETSSPTIVLKTRRSLRAVHFHPHGSPFLLTAEVNDLDSPDSPLTLATTSGYLQYPPPAVLFTNINSSLHSFVE-KVPVMPSPYLFLPTFLKDDVAASVQLVGI-AGDSGNDQHRTDVSIES-QQGLVDWTPQLDNSVTLMEMSPAETRNSSFIDTDTHSLAPRVETSEHGSLVRTIDSTNGQLSSWFQNRYTGNSERTYATNAF--PLSLRIPVTQTRPTVDSNPTIITQSSSGNAEVHQMLLRSMEAGQVQQFIPVGDSGSWELPFLQGWLMGQSHAGL------NSTFHGNVSTGYTGVGPNLLADLSSNRSMEALIASSATGTTASRSRGTGRSGSRSRNRSRTVGSANTGEGSAFQNAQNNEPPPHSVPTGMGTENASSLATAAAAELPCTVKLRIWPHDNQDPCASLNPETCRLTIPHAVLCSEMGAHFSPCGRFLVACVACMLPDLEGESGLQSQVSLDAADVTTSPTRHPISAHQVMYELRVYSLEEATFGTVLASRAIRAAHCLTSIQFSPTSEHILLAYGRRHSSLLRSIVIDGETAIPVYTILEIYRVSDMELVRVLPSAEDEVNVACFHPLPGGGLVYGTKEGKLRILHYDGPQEMNGMGSKLLIDENMLEVQRMT------------
>DACThata
---------------------------------------------------------------------------------------------------------------------------------------------------------------------------------------------------------HAQGELLAVASGHKLYIWNYNRRGETSSPTIVLKTRRSLRAVHFHPHGSPFLLTAEVNDLDSPDSPLTLATTSGYLQYPPPAVLFTNINSSLHSFVETEVPVMPSPYLFLPTFLNDDAAASVQLVGR-AGDSANDQHETDASIEN-QQGLQDWTPQLDNSVTLMEMSPAETRNYSFIDTDTHSLAPRVETFEHGSLVRTIDSTNGQLSSWFQNRYTGNAERTYATNAL--PVALRIPVTQTRPTVDSNPAIISQNFSGNAEVHQMLLRSMEAGQVQQFIPVGDSGSWELPFLQGWLMGQSHAGL------NSTFHGNVSTGYPGTGSNLLADLSSNRSMEGLIVSSASATTASRSRGTGRVSSRSRNRSRTVGSATTGEGSTFLNAQNNEPPPHSVPAGIGTENASSLATAAAAELPCTVKLRIWPHDNQDPCASLNPETCRLTIPHAVLCSEMGAHFSPCGRFLVACVACMLPDLEGDSGLQSQVSLDAADVTTSPTRHPISAHQVMYELRVYSLEEATFGTVLASRAIRAAHCLTSIQFSPTSEHILLAYGRRHSSLLRSILIDGETAIPVYTILEIYRVSDMELVRVLPSAEDEVNVACFHPLPGGGLVYGTKEGKLRILHYDGPQEINGMGSKFLIDENMLEVQRLT------------
>APOSodor
---MSHRWIDDAKFVTSTSSTVCSNSQFSFQSTLRN--RNICELLSRREIAPRAKRSATNIWGGSLR-ASDLSGKKCDVIDARNALTSWVEAESLNHLTAKYCPLLPPPRSTIAAAFSSDGKILASTHGDHTVKIIDCRTGKCLKVLSGHRRTPWVVRFHPLCSEILASGSLDHEVRLWDARTADCIGSRDFYRPIASIAFHAQGELLAVASGHKLYIWSYNRRGEASSPTIVLKTRRSLRAVHFHPHAAPFLLTAEVNDLDSPDSPLTLATTSGYLQYPPPTVFFANISSSLRSHLEAKVPLLPSPFLFWPSFLTDDGRATLQHVGR-AGVPINNQQSEDAFLTNQSQASL-------NRVTPMELTSAEMDGSKYEDSAVHSLTASMQASNTGSVVGNMD---SHSNLLFQPRHSGSVERPEVMDAVQPPVAIRIPFRQTRPGVDSNPATSSLNLYGNAEI-QMLLRSMEGGQVDQLMPASDSTSWEVPFLQGWLMGQSHAGLQSLFPAN-VLHGNLST--HENGPNLLANQLYRNNMEALLASST-TSTPSHSRGTGRPCSRNRARCRTITSVGAGEGSTFPNAQNNDADAHSAPAGIETEISSSLAAAAAAELPCTVKLRIWPHDVQDPCNPLYPEKCRLTIPHAVLCSEMGAHFSPCGRFLVACVACMLPHLEGDLGLHSQMNLDTVDASTSPTRHPLSAHQIMYELRVYSLEEATFGAVLASRAIRAAHCLTSIQFSPTSEHILLAYGRRHSSLLRSILIDGETAIPIYTILEVYRVSDMELVRVLPSAEDEVNVACFHPLPGGGLVYGTKEGKLRILHYDSRQEINSAGSNILVDENMLEMVTFFCF----------
>LIMOabor
---MTQRWIDDAKYLTSTFSNVHSLSQPSSHSTLRN--RNICQLLARREISPRAKRSSKKIWGETSKWRVDCSGPKCDVTDAKHALLSWVEAESLSHLLAKYCPLLPPPRSTIAAAFSSDGKTLASTHGDHTVKIINCHTGRCLKVLSGHRRTPWVVRFHPLYPEILASGSLDHEVRIWDAHTADCIGSRDFYRPIASIAFHAQGELLAVASGHKLYIWNYNRRGETSSPTIVLKTRRSLRAVHFHPHGAPFLLTAEVNDLDSPDSPLTIATTSGYLQYPPPAVLFGNINSSLQSLVEAKVPVMPSPYFFLPTFLKDDVTTSLQLVGR-AGVSANDQQRADAPISN-QLGSLNWGSQLDNSVTLLEMSPAETHGSSFIDTDVQSLAPRVETSNYGSL-GSTESTNGPPSSWFQHRYTGNVERTDVTNAV--PVALRIPIRQTRPGADNNPTISSPNPTGNAEI-QMLLRSMETGQVQQFIPVTDSASWELPFLQGWLMGQSHAGLHSLLPANSTFHGSLSTA-LGTGPNLLADLSYNRSMEALIASSATVTTSSHSRGTGRTGSRSRNRSRAIASTGAGEGLTYLNTQNEEPQPHSGPVGIETENASSMATATTAELPCTVKLRIWPHDIQDPCASLDPDTCRLTIPHAVLCSEMGAHFSPCGRFLVACVACMLPDFEGDSGLQLQVSLDAADVATSPTRHPISAHQVMYELRVYSLEEATFGSVLASRAIRAAHCLTSIQFSPTSEHILLAYGRRHTSLLRSILIDGETAIPIYTILEVYRVSDMELVRVLPSAEDEVNVACFHPLPGGGLVYGTKEGKLRILHYDGPQEINAMGSKLLIDENMLE--KYAL-EC--------
>HABEpant
MAEMTQRWIDDAKYLTSTFSSVQYLSQSSSH-SIRN--RNICQLLARREVSPRAKRSTKKLWVETSKWPVHGTGLKCDLTDAKHALLSWVEAESLCHLLAKYCPLLPPPRSTIAAAFSSDGRTLASTHGDHTVKIIDCHTGSCLKVLSGHRRTPWVVRFHPLYPEILASGSLDHEVRIWDAHTADCIVSRDFYRPIASIAFHAQGELLAVASGHKLYIWNYSKRGETSSPTIILKTRRSLRAVHFHPHGSPFLLTAEVNDLDSPDSPLTLATTSGYLQYPPPAVLFANINSSLQSFMETKVPAIPSPYLFLPTIVKDDAADSAQPVGR-AGDSAKDQHKTDASIEN-QQGSLDWMPKLDNSVNLMEMSPAETQNSSFIDTDAHSLAPRVDTSEHGALVRTIDSTNGQLSSWFQNIYTGNADRAYFTNTV--PVALRIPVTQTRPTIDSNPAIISQNSSGNAEVHQMLLRSMEAGLVQQFIPVSDSGSWELPFLQGWLMGQSHAGL------NSTFHGNISTGYPGTGPNLLADLSSNRSMEALIASSASVTTASRSRGTGRGGSRSRNRSRTIGSANTVEGSTFLNAQNNEPPPHSVPSGIGTENASSLATAAAAELPCTVKLRIWPHDNQDPCASLNPETCRLTIPHAVLCSEMGAHFSPCGRFLVACVACMLPDLEGDSGLQSQVSLDAADVTTSPTRHPISAHQVMYELRVYSLEEATFGIVLASRAIRAAHCLTSIQFSPTSEHILLAYGRRHSSLLRSILIDGETAIPIYTILEIYRVSDMELVRVLPSAEDEVNVACFHPLPGGGLVYGTKEGKLRILHYDGPQEMNGMDSKLLIDENMLEVQSMN------------
>HAEMdisc
MIEMSQRWIEDAKYLTSTFSSIQSLSKSSSHSTVRN--RNICQLLARREISPRAKRSTRKIWGETTKWRDHCTGPICDLTDAKHALLSWVEAESLLHLLAKYCPLLPPPRSTIAAAFSSDGRTLASTHGDHTVKIIDCNTGSCLKVLSGHRRTPWVVRFHPLYPEILASGSLDHEVRIWDANTADCIGSRDFYRPIASIAFHAQGELLAVASGHKLYIWNYNRRGETSSPTIVLKTRRSLRAVHFHPHGSPFLLTAEVNDLDSPDSPLTIATTSGYLQYPPPAVLFANINTSLQSLVVANVPVIPSSYLFLLTFLKDYIKASLQLDGR-TGVSANDLHRADASIAN-QQGSLNWGTQLDNSATLMEMSPAETHDSSFIDTDAHFLATRVETPENGSLVGSIDTTNEQANSWVQHRYTGIAARTDVTNSL--PVALRIPIMQTRSAVVISPAINSQNSFGNSEA-QILLRSMEAGQVQQFIPVSDSVSWELPFLQGWLMGQSHAGLNSFRP-NSTIHGNVLTAHPGNGPSFLADLSYNRSMEALIASSTTVTATSRSRGNGRDGSRSRNRSRVIGSTSTGEGSAFLNAQNDEPQPHSGPPGIETENASSLATATAAELPCTVKLRIWPHDNQFPCASLDPETCRLTIPHAVLCSEMGAHFSPCGRFLVACVACMLPDIEGDSGLQSQVSLDAADVATSPTRHPISAHQVMYELRVYSLEEATFGSVLASRAIRAAHCLTSIQFSPTSEHILLAYGRRHSSLLRSIIIDGETAIPIYTILEIYRVSDMELVRVLPSAEDEVNVACFHPLPGGGLVYGTKEGKLRILHYDGPREINGTGSKLLIDENVLEVQNMP------------
>HABElong
MAEMTQRWIDDAKYLTSTFSSVQYLSQSSSH-SIRN--RNICQLLARREVSPRAKRSTKKLWVETSKWPVHGTGLKCDLTDAKHALLSWVEAESLCHLLAKYCPLLPPPRSTIAAAFSSDGRTLASTHGDHTVKIIDCHTGSCLKVLSGHRRTPWVVRFHPLYPEILASGSLDHEVRIWDAHTADCIVSRDFYRPIASIAFHAQGELLAVASGHKLYIWNYSKRGETSSPTIILKTRRSLRAVHFHPHGSPFLLTAEVNDLDSPDSPLTLATTSGYLQYPPPAVLFANINSSLQSFMETKVPAIPSPYLFLPTIVKDDAADSAQPVGR-AGDSAKDQHKTDASIEN-QQGSLDWMPKLDNSVNLMEMSPAETQNSSFIDTDAHSLAPRVDTSEHGALVRTIDSTNGQLSSWFQNIYTGNADRAYFTNTV--PVALRIPVTQTRPTIDSNPAIISQNSSGNAEVHQMLLRSMEAGLVQQFIPVSDSGSWELPFLQGWLMGQSHAGL------NSTFHGNISTGYPGTGPNLLADLSSNRSMEALIASSASVTTASRSRGTGRGGSRSRNRSRTIGSANTVEGSTFLNAQNNEPPPHSVPSGIGTENASSLATAAAAELPCTVKLRIWPHDNQDPCASLNPETCRLTIPHAVLCSEMGAHFSPCGRFLVACVACMLPDLEGDSGLQSQVSLDAADVTTSPTRHPISAHQVMYELRVYSLEEATFGIVLASRAIRAAHCLTSIQFSPTSEHILLAYGRRHSSLLRSILIDGETAIPIYTILEIYRVSDMELVRVLPSAEDEVNVACFHPLPGGGLVYGTKEGKLRILHYDGPQEMNGMDSKLLIDENMLEVQSMN------------
>PHAIflav
-------------------------------------------LLARREISPRAKCSSKKIWGETSKWRVDCSGPKCDVIDTKHALLSWVEAESLCHLLAKYCPLLPPPRSTIAAAFSSDGKTLASTHGDHTVKIIDCHTGSCLKVLSGHRRTPWVVRFHPLYPAILASGSLDHEVRIWDAHTADCIGSRNFYRPIASIAFHAQGELLAVASGHKLYIWNYNRRGEASSPTIVLKTRRSLRAVHFHPHGAPFLLTAEVNDLDSPDSTLTVATTSGYLHYPPPAVLFANINSNLQSLVEAKVP----------------------LVGRGAGVSTNDQQRSDGPISN-LQGSLNWGSQLDNSVTLMEMSPAETHGSSFIDTDFQSLAPRVETSNYGSLVGITDTTNGQPSSWFQHRYTSNAERADVSNAL--PVALRIPIRQTRTATDSNLAINSPSSSGNAEI-QMLLRSMEAGQVQQFIPVTDSASWELPFLQGWLMGQSHAGLHSLLPANSTFHGSLSTA-LGTGPNLLADLSHNRSMEALIASSATVTTVNNFRGTGRTGSRSRNRSRTIASTGAGEGSTFLNTQNDEPQPHSGPAGIETENASSLATATTAELPCTVKLRIWPHDIQDPCASLDPGTCRLTIPHAVLCSEMGAHFSPCGRFLVACVACMLPDLEGDSGLQSQASLDAVDVTTSPTRHPISAHQVMYELRVYSLEEATFGSVLASRAIRAAHCLTSIQFSPTSEHILLAYGRRHSSLLRSIVIDGETAIPIYTILEVYRVSDMELVRVLPSAEDEVNVACFHPLPGGGLVYGTKEGKLRILHYDGPRELDGTGSKLLIDENLLEVHKYAL-EC--------
>MOLIcapi
---MTQRWVDDGKFYSSSSSGSRAFSQSPQHSSLKRSHRNVFRLLAWREVSPRARHASKRLWGESANWITDCTGARCELIDSKHALISWVEAESLRHLSAKYCPLLPPPRSTIAAAFSSDGKTLASTHGDHTVKIIDCRTGSCLKVLSGHRRTPWVVRFHPLYPEILASGSLDHEVRLWDATTADCIGSHDFYRPIASIAFHAQGELLAVASGHKLYIWNYSKRGDTSSPAIVLKTRRSLRAVHFHPHAAPFLLTAEVNDLDSPDSPLTLATSSGYLQYPPPAVFFASINSTLRAHLEARVPLIPSPYLFWPTFVRDDGRHFLQLGGR-NTGPVNGQQTEPYPLTQ-RQTYPERESQFDSLVTPMEISPVELSGRDVLAEGVNSLMTGTEASVSDSVMMSTEPIEGQPASHFQPRNSAYTERVGIASNIAIGMPVRLPTVQSRPEVVSTPPGSSSNTSGNANI-QTLLRSVEGGQLHQFIPVSDPSSWELPFLHGWLMGQTHAGLHTMPPVNSGLQGNFPF--HGVGPDFFSDLLYNRNMEALLASSAITATIGQVRVAGRSGSRHRSRSRMRA---PGEGIPLVTAQNDETEPYIIPAGIEADI-SSLAAAAAAELPCTVKLRIWPYDIQDPSAYLEADKCRLTIPHAVLCSEMGAHFSPCGRFLVACVACMLPHMEADPGLQSQMHLDATGAATSPTRHPISAHQVMYELRVYSLEEATFGSVLASRAIRAAHCLTSIQFSPTSEHILLAYGRRHSSLLRSVVIDGETAIPIYTILEVYRVSDMELVRVLPSAEDEVNVACFHPLVGGGLVYGTKEGKLRILQFDGSEESTCTGPNVFLEENLLEVQRYAL-EG--------
>EPIPpurp
---MTQRWIDDAKYLTSTFSNVHSLSQSSSDPPLRN--RNICQLLARREISPRAKRSSKKIWGESSKWRVDCSGPKCDVTDAKHALLSWAEAESLRHLLAKYCPLLPPPRSTIAAAFSSDGKTLASTHGDHTVKIIDCHTGSCLKVLSGHRRTPWVVRFHPIYPEILASGSLDHEVRIWDAHTADCIGSRDFYRPIASIAFHAQGELLAVASGHKLYIWNYNRRGETSSPTIVLKTRRSLRAVHFHPHGAPFLLTAEVNDLDSPDSPLTIATTSGYLQYPPPAVLFANINSSLQSLVEAKVPVMPPPYLFLPTFLKDDVTTSLQLVGR-AGVSANDQQRADGLISN-QQGSLNWGSQLDNSVTHMEMSPAETHGSSFIDTDVHSLAPRVETSNYGSL-GSTDSNNGQPSSWFQHRYTGNAERTDVTNTV--PVALRIPIRQTRAGADNNPAISSPNPAGNTEI-QMHLRSMEAGQVQQFIPVTDSASWELPFLQGWLMGQSHAGLHSLHPANSTFHGSLLTA-LGTGPNLLADLSYNRSMEALIASSATVATANHSRGTGRTGSRSRNRSRSIASTGAGEGLTFLNTQNDEPQPHSGPAGIETENASSLATATTAELPCTVKLRIWPHDIQDPCASLDPETCRLTIPHAVLCSEMGAHFSPCGRFLVACVACMLPDFEGDSGLQLQASLDVAEVATSPTRHPISAHQVMYELRVYSLEEATFGSVLASRAIRAAHCLTSIQFSPTSEHILLAYGRRHSSLLRSILIDGETAIPIYTILEVYRVSDMELVRVLPSAEDEVNVACFHPLPGGGLVYGTKEGKLRILHYDGPQEINDMGSKLLIDENMLEVQKYAL-EC--------
>EPIPhell
---MTQRWIDDAKYLTSTFSNVHSLSQSSSDPPLRN--RNICQLLARREISPRAKRSSKKIWGESSKWRVDCSGPKCDVTDAKHALLSWAEAESLRHLLAKYCPLLPPPRSTIAAAFSSDGKTLASTHGDHTVKIIDCHTGSCLKVLSGHRRTPWVVRFHPIYPEILASGSLDHEVRIWDAHTADCIGSRDFYRPIASIAFHAQGELLAVASGHKLYIWNYNRRGETSSPTIVLKTRRSLRAVHFHPHGAPFLLTAEVNDLDSPDSPLTIATTSGYLQYPPPAVLFANINSSLQSLVEAKVPVMPPPYLFLPTFLKDDVTTSLQLVGR-AGVSANDQQRADGLISN-QQGSLNWGSQLDNSVTHMEMSPAETHGSSFIDTDVHSLAPRVETSNYGSL-GSTDSNNGQPSSWFQHRYTGNAERTDVTNTV--PVALRIPIRQTRAGADNNPAISSPNPAGNTEI-QMHLRSMEAGQVQQFIPVTDSASWELPFLQGWLMGQSHAGLHSLHPANSTFHGSLLTA-LGTGPNLLADLSYNRSMEALIASSATVATANHSRGTGRTGSRSRNRSRSIASTGAGEGLTFLNTQNDEPQPHSGPAGIETENASSLATATTAELPCTVKLRIWPHDIQDPCASLDPETCRLTIPHAVLCSEMGAHFSPCGRFLVACVACMLPDFEGDSGLQLQASLDVAEVATSPTRHPISAHQVMYELRVYSLEEATFGSVLASRAIRAAHCLTSIQFSPTSEHILLAYGRRHSSLLRSILIDGETAIPIYTILEVYRVSDMELVRVLPSAEDEVNVACFHPLPGGGLVYGTKEGKLRILHYDGPQEINDMGSKLLIDENMLEVQKYAL-EC--------
>EPIDpuni
---MTQRWIDDAKYLNSTFSRVHSLSRSSSHSPLRN--RNICQLLARREISPRAKRTSKKIWGETSKWRVDCSGPKCDVTDAKHALLSWVEAESLCNLLAKYCPLVPPPRSTIAAAFSSDGKTLASTHGDHTVKIIDCHTGSCLKVLSGHRRTPWVVRFHPLYPEILASGSLDHEVRIWDAHTADCIGSRNFYRPIASIAFHAQGELLAVASGHKLYIWNYNRRGETSSPTIVLKTRRSLRAVHFHPHGAPFLLTAEVNDLDSPDSTLTLATTTGYLQYPPPAVLFANINSSLQSLVEAKVPVMPSPYLFLPAFLRDDVTTSLQLVGRGTGVSSNDQQRPDGSISN-LQGSLNWRNQLDNSVTLMEMSPAETHASTFIDTDFHSLAPRVETSNYGSLVGSADSTNGHPSSWFQHRFTSNAERSDVSNPL--TVSLRIPIRQTRTGADGNASINSPNSSGNADI-QMLLRSMEAGQVPQFIPVTDSASWELPFLQGWLMGQSHAGLHSLLPANSTFHGSLSTA-LGTGPHLLADLSYSRSMEALISSSATVITSNNLRGAGRTGSRSRNRSRTVASTGSGEGSAFLSAQSDEPRPHSVPAGIETENASSLATGTTAELPCTVKLRIWPHDIQDPCASLDPETCRLTIPHAVLCSEMGAHFSPCGRFLVACVACMLPDLEGDSGLQSQVSLDAVDVTTSPTRHPISAHQVMYELRVYSLEETTFGSVLASRAIRAAHCLTSIQFSPTSEHILLAYGRRHSSLLRSIVVDGETAIPIYTILEVYRVSDMELVRVLPSAEDEVNVACFHPLPGGGLVYGTKEGKLRILHYDGPREINGMGSKLLIDENMLEVQKYAL-EC--------
>PHALmode
---MTQRWIDDAKYLNSTFPNVHSLSQSSSHSLPRN--RNVCELLAKREISPRAKCSSKKVWGETSKLRVDCSGPKCDVIDAKLALLSWVEAESLCHLLAKYCPLLPPPRSTIAAAFSSDGKTLASTHGDHTVKIIDCHTGSCLKVLSGHRRTPWVVRFHPLYPEILASGSLDHEVRIWDAHTADCIGSRNFYRPIASIAFHAQGELLAVASGHKLYVWNYNRRGETSSPTIVLKTRRSLRAVHFHPHGAPFLLTAEVNDLDSPDSTLTLATTSGYLQYPPPAVLFANMNSSLQSFVEAKVPVMPSPYFFMPTFQKDDVPTSLQLIGRGGGVSGNDQQRPDGPISN-LQGSVNWGSQLDNSVTLMEMSPAESHGSSFTDTDFHSFAPRVETSNYSSLVGGTDSTSGQPSSWFQHRYTSNAERTDVSNAL--PVALRIPIRQARSGTDSNIALNSPSSSGNAEI-QMLLGSIEAGQVQQFIPVTDSASWELPFLQGWLMGQSHAGLHSLFPANSTFHGSLSTA-LGTGPNLSADQSYNRSMEALIASSATVNTSINSRGTGRTSSRSRNRSRSIASTGAGEGSTFLNAQNDEPRLHLGPAGIETENASSLATATTAELPCTVKLRIWPHDIQDPSASLDPETCRLTIPHAVLCSEMGAHFSPCGRFLVACVACMLPDLEGDSGLQSQVSLYAVDVTTSPTRHPISAHQVMYELRIYSLEEATFGSVLASRAIRAAHCLTSIQFSPTSEHILLAYGRRHSSLLRSIVINGDTAIPIYTILEVYRVSDMELVRVLPSAEDEVNVACFHPLPGGGLVYGTKEGKLRILHYDGSREINGVCSKLSTDENMLEVQKYAL-E---------
>PTERcurt
MIEMSQHRMDDAKYLTCTLSNVQSLSESSSQSPLRD--RNIYLLLARREISPRAKCSTRKIWGETSKWRVHCTGPKHDLTDAKHALLSWVEAESLLHLLAKYCPLLPPPRSTIAAAFSSDGRTLASTHGDHTVKIIDCRIGNCLKVLSGHRRTPWVVRFHPLYPEILASGSLDHEVRIWDAHTADCIGSRDFYRPIASIAFHAQGELLAVASGHKLYIWKYNRRGQTSSPTIVLKTRRSLRAVHFHPHGSPFLLTAEVNDLDSPDSALTLATTSGYLQYPPPAVLFANINASLQSLVEAKVPVIPSSYLFLPTILKDDVTTSLQLVVR-DGDSANGYHRTDAPIAN-QQGSPNWGTLLDKSVALMEMSPAD--DSSFIDSDTHSLAPTVETSDHGSLVGNIDSTNVQASSWFQHRYTGNAERTDVSNAL--PMARTIPTMQTRPAVVSNPPLSSQNSSGNSVA-QILIRNMEAGQVQQFIPVSDLASWELPFLQGWLMGQSHAGLNSFRPPNNTFHGNVLTLHPGTGPNFLADLSYNRNMEALIASSSTVTAANRSRGIGQDGSRNRNRSHVMGSTGTGEGSSFLNAQNDEPRPHSAPPGIETENASSLATATAVELPCTVKLRIWPHDNHFPCASLDSDTCRLTISHAVLCSEMGAHFSPCGRFLVACVACMLPDKEGDSGLQLQVSLDAADVSTSPTRHPISAHQVMYELRVYSLEEATFGSVLASRAIRAAHCLTSIQFSPTSEHILLAYGRRHSSLLRSILIDGEAAIPIYTILEVYRVSDMELVRVLPSAEDEVNVACFHPLPGGGLIYGTKEGKLRILHYDGAAEINGTGSKLLIDENILEVQNMP------------
>NEUWmali
---MSQRWIDDAKFVTSSSSSVYSNSQSSFQSTARN--RNICELLARREISPRTKRSSRNIWGGTLR-AADRSGQKCDVIDARNALISWVEAESLHHLTAKYCPLLPPPRSTIAAAFSSNGKTLASTHGDHTVKIIDCCTGRCLKVLSGHRRTPWVVRFHPLCSEILASGSLDHEVRLWDARTANCIASHDFYRPIASIAFHAQGELLAVASGHKLYIWSYNRRGEASSPTIVLKTRRSLRAVHFHPQAAPFLLTAEVNDLDSPDSPLTLATTSGYLQYPPPAVVFANISSGLRSHLEAKVQLIPSSFLFCSSFLKDDGRVPLQHVDR-AGVPVNSQQREDTFLSIQSPASF-------NRVAPMELDSAETHGSKNDDETAHSLTARMQTSNTGSVVRNMD---GHSNLWFQQGHSGNVERLEVADAVPPPLVLRLPPRQTRPGVDSNHATSALNFYGNAEI-QMLSRSVEGGLVGQLMPASDSASWELPFLQGWLMGQSHAGLQSLFPANNMLHGNLST--HENGPNLLANQLYKHNIEALLAASA-TSAASHSRGIGRSGSRNRSRSRTMTSVGAGEGSTFPNNQNDEPEPHSGPAGIESEISSSLVAAAAAELPCTVKLRLWPHDIQDPCNPLYPEKCRLTIPHAVLCSEMGAHFSPCGRFLVACVACMLPHLEGDLGLHSQMNLDTVDASTSPTRHPLSAHQIMYELRVYSLEEATFGAVLASRAIRAAHCLTSIQFSPTSEHILLAYGRRHSSLLRSILIDGETAIPIYTILEVYRVSDMELVRVLPSAEDEVNVACFHPLPGGGLIYGTKEGKLRILHYDGPQERNSTGSNLLVDENVLEADEDV------------
>HYPOheme
---MTQHSVDDAKFYSASSSGSRAFSQSSQRSSLKRSHRNVFRLLAWREISPRARHSSKRLWGESANWITDCSGARCELIDSKHALISWVEAESLRHLSAKYCPLLPPPRSTIAAAFSSDGKTLASTHGDHTVKIIDCRTGSCLKVLSGHRRTPWVVRFHPLYPEILASGSLDHEVRIWDATTADCIGSRDFYRPIASIAFHAQGELLAVASGHKLYIWNYSKRGDAASPAIVLKTRRSLRAVHFHPHAAPFLLTAEVNDLDSPDSPLTLATSSGYLQYPPPAVFFASINSTLRANLEARVPLIPSPYLFWPTFVRDDGRHFLQLGGR-NTGPVNGQQTEPYPLTQ-RQTYAERENQFDNLLTHMEISPVELSGRDLLAEGANSLMTGTEASVSDSVMMSTEPIEGQPASRFQQRNSAYTDRPDIASNVAIGMAVRLPTMQSRPEVLSTAAGSSSNTSGNANI-QTLLRSVEGGQLHQFIPVSDQASWELPFLHGWLMGQTHAGLHTMPPINGGLQGNFPF--HGAGSDFFSDLLYNRNMEALLASSAITATIGQGRGAGRSGSRHRSRSRVRAPGGPGEGVPLVTAQNDEAEPYIIPVGIEADI-SSLAAAAAAELPCTVKLRIWPYDIQDPCAYLEADKCRLTIPHAVLCSEMGAHFSPCGRFLVACVACMLPHMEADPGLQSQMHLDATGAATSPTRHPISAHQVMYELRVYSLEEATFGSVLASRAIRAAHCLTSIQFSPTSEHILLAYGRRHSSLLRSVVIDGETAIPIYTILEVYRVSDMELVRVLPSAEDEVNVACFHPLVGGGLVYGTKEGKLRILQFDGSEESTCTGPNVFLEENMLEVQRYAL-EG--------
>CEPHdama
---MTQRWIDDAKYLTSTFSSVHSLSQSSSHSPLKN--RNIFQLLARREISPRAKHSSKKIWGETSKWRVDCSGPKCDVTDAKHALLSWVEAESLSHLLAKYCPLLPPPRSTIAAAFSSDGKTLASTHGDHTVKIIDCHTGSCLKVLSGHRRTPWVVRFHPLYPEILASGSLDHEVRIWDAHTADCIGSRDFYRPIASIAFHAQGELLAVASGHKLYIWNYNRRGETSSPSIVLKTRRSLRAVHFHPHGAPFLLTAEVNDLDSPDSPLTIATTSGYLQYPPPAVLFANINYSLQSLMEAKVPVIPSPYLFLPAFLKDDITTSLQLVGR-AGVSANDQQRADAPISN-QQGSLNWGSQLDNSVTLMEMSPAETHGSSFIDTDVHSLAPRVETLNYGSLVGSTDLTNGQPSSWFQHRYTGNAERTDVTNAV--PVALRIPIRQTRAGADSNPSISSPNPSGNAEI-QMLLRSMEAGQVHQFIPATDAASWELPFLQGWLMGQSHAGLHSLLPAHSTFHGSLSTA-LGTGPNLLADLSYNRSMEALIASSATVTTAIHSRGTGQAGSRSRNRSRTIDSTGAGEGSTFLNTQNDEPQPHSGPAGIETENASSLATATTAELPCTVKLRIWPHDIQDPCASLDPETCRLTIPHAVLCSEMGAHFSPCGRFLVACVACMLPDFEGDSGLQLQVSLDAAEVATSPTRHPISAHQVMYELRVYSLEEATFGSVLASRAIRAAHCLTSIQFSPTSEHILLAYGRRHSSLLRSILIDGETAIHIYTILEVYRVSDMELVKVLPSAEDEVNVACFHPLPGGGLVYGTKEGKLRILHYDGPREINSMGSKLLIDENMLEAQKYAL-EC--------
>DIURorie
MIKMSQRWVDDAKFLTSTFSSVQSLSQ-SSHSTVRN--RNICQLLARREISPRAKRSTKKIWGENSKLRAHCTGSKCDFTDAKHALLSWVEAESLRHLLAKYCPLLPAPRSTIAAAFSSDGRTLASTHGDHTVKIIDCITGSCLKVLSGHRRTPWVVRFHPLYPEILASGSLDHEVRIWDAHTADCIGSRDFYRPIASIAFHAQGELLAVASGHKLYIWNYNRRGETSSPTIVLKTRRSLRAVHFHPHGSPFLLTAEVYDLDSPDSPLTLATTSGYLQYPPPAVLFANTNSSRQSLLEAKVPVMPSPYLFLPTFPKDDVTTSLQLVGR-AGDSADEQHRVDDSKAN-QQGSLNWGTQLDISATLMEMSPAETHDSSFIDTDVHSLAPRAEISDRSSL----DSTNAQDNSGFQHRYSGNAEGTDVTNSF--PVALRIPIKQTGPAVDSSPATSAQNSSGNSEV-QMLLRSMEAGQVQQFIPVSDSRSWELPFLQGWIMGQSHAVLNSFFHPNSAFHGNVSTPHPGTGP-YLSDLSYNRSMEALITSSATVTATSRSRGTGRSNSRSRNRSRVIGSTGAGDASTFLNAQNDEPQPQSGPPGIETENASSLATTTIAELPCTVKLRIWPHDSQFPCASLDPERCRLTIPHAVLCSEMGAHFSPCGRFLVACVACMLPDIEGDSGLQSQVSLDAADVATSPTRHPISAHQVIYELRVYSLEEATFGSVLASRAIRAAHCLTSIQFSPTSEHILLAYGRRHSSLLRSILVDGETAIPIYTILEVYRVSDMELVRVLPSAEDEVNVACFHPLPGGGLVYGTKEGKLRILHYDGPTEINAVDSKLLIDEYMLEVQSMP------------
>MEXIxero
---MTQRWIDDAKYLTSTLSGVHSFSESSSHSSAGNSCRNIFQLLAKREISPRAKGSSKKIWGGSSKWRIDCSQPKCDATDARNALISWVEAESLCHLSARYCPLLPPPRSTIAAAFSSDGKTLVSTHGDHTVKIIDCRSGSCLKVLSGHRRTPWVVRFHPLYPEILASGSLDHEVRIWDAHTADCIGSRDFYRPIASIAFHAQGELLAVASGHKLYIWNYNRRGETSSPTIVLKTRRSLRAVHFHPHGAPFLLTAEVNDLDSPDSPLTLATTSGYLQYPPPAVLFAN------------------------------------HHGR-AGVSLNVQQRSDAHTSNHQQTSLSMPSQLDTSVTLMEMSPAETHGSSF-SNDAHSLAAKMESSNSGSIAGRMDLANELPGSWLQHRYPGSGERADVANAV--PVALSIPIRQTRTGAERNSAINALNTSGNAEI-QMLFRSLEGGQVQQFIPVSDSASWELPFLQGWLMGQSHAGLHSLLPANSTFHGSLSRA-RGTGPNVLADMSYNGNMEVLIASS--VATASHSRGSGRSGSHNRNRSRAIASTGSGDGSTFLNTLNEEPIPHSVPAGIDTEISTSLAAAAAAELPCTVKLRIWPHDIRDPCAFLDPETCRLTIPHAVLCSEMGAHFSPCGRFLVACVACMLPHLEGDPGLQSQVNLDAADAANSPTRHPISAHQVMYELRVYSLEEATFGLVLASRAIRAAHCLTSIQFSPTSEHILLAYGRRHSSLLRSILIDGETAIPIYTILEVYRVSDMELVRVLPSAEDEVNVACFHPLPGGGLVYGTKEGKLRILHYDGSQEISSAGSKLLIDENMLEVQKFAL-EC--------
>DRAKelas
MVEMTQSWTDDAKYLTSTFSSFQSLSE-SSHPPVRN--RNICQLLARREISPRAKRSTKKIWGDTSKLRVHCAGPICDLTDVKHALLSWVEEESLRHLLAKYCPLHPPPRSTIAAAFSSDGRTLASTHGDHTVKIIDCHTGNCLKVLSGHRRTPWVVRFHPLYPEILASGSLDHEVRIWDAHTADCIGSRDFYRPIASIAFHAQGELLAVASGHKLYIWNYNRRGETSSPTIVLKTRRSLRAVHFHPHGSPFLLTAEVYDLDGADSPLTHATTSGYLQYPPPAILFSNVNASVQSLVEAKISVMPSPYLFLPTFVR-DVTTSLQPVGR-AGDSTNARHREDASIVN-QQGSLNWGTQLDNSMTLMEMSPAETHDSTFIDIDTNPLAPRVEAYDHGSVAGSIDSTNGQASSRLHQRYTGNAERTDVRNAS--PVSLRIPIKQTRPAVDNSPARSSQNPSGNSEV-QMLLRSMEAGQVQQFIPVSDSTSWDLPFLQGWLMGQSHAVLNSFLPSNNAFHGNVSTAHPGTASNLLSDQSYNRSMDALI-PPATVPTTSRSRGTGRSGSRSRNRSHVSGPTGTSEGSTFLNAQN-EPQTHSGQSGTETESVPSLATATTTELPCTVKLRIWPHDSQFPCATLDPERCRLTIPHAVLCSEMGAHFSPCGRFLVACVACTLPDIEGDSGLQSQVIQDAADVATSPTRHPISAHQVMYELRVYSLEEATFGLVLASRAIRAAHCLTSIQFSPTSEHILLAYGRRHSSLLRSILIDGETAVPIYTILEVYRVSDMELVRVLPSAEDEVNVACFHPLPGGGLVYGTKEGKLRILHYDGPPEINGMGSKLLIDGNLFEVQNMPY-NADRWQAILV
>VANIplan
---MTLRLIDDPKYLTSTSASIHSLAQHSCYSPTGN--RNICQLLSQREISPRTKRFSKKIWGEASKWSVDCTGLKKSNPDARQAIISWVEAESLRHLSAKYCPLLPPPRSTIAAAFSSDGKTLASTHGDHTVKIIDCRTGRCLKVLSGHERTPWVVRFHPLYPEILASGSLDHEVRIWDAHTADCIGSRDFYRPIASVAFHAQGELLAVASGHKLYIWNYNRRGETSSPTIVLKTRRSLRAVHFHPHGAPFLLTAEVIDFDSPDSSLTLATTSGYLQYPPPAVLFTNMNSSLRSHLESKVPLIPSPYLLCPTFQLDDSSTALQNPAR-SGSSMNGHQKIQP--NR-QQESLVSGSQLDTSVRLMEISPAETRASTHSDSDSRSITTRIEASNSGSCIGNMDTTNGQPNSWSQSSFSYNSERADITSSA--PVALKIPERQTRGGIERDPVINSSNST--NDI-QMHPRNVE-GQVQHFCPLNDSSSWELPFWQGWLMGQSHAGLQSLLSASN----------HGTGSNLLADLSYNHNVETLIASSMTVPSGSHSRSTGRSGARNQTRCQAISSAGVGVGSTFLNSQNDESHQHSGPAGIATEI-PSLTAAATAELPCTVKLRIWPHNIRDPCAFLDAETCRLTIPHAVLCSEMGAHFSPCGRFLVACVACMVHNLEGDPGLQSQVNFDAADVANSPTRHPISAHQVMYELRVYSLEEATFGSVLASRAIRAAHCLTSIQFSPTSEHILLAYGRRHSSLLRSILIDGETAIPIYTILEVYRVSDMELVRVLPSAEDEVNVACFHPLSGGGLVYGTKEGKLRILHYDGPQEINFTGSKHLTDENMLEVQNYAL-QC--------
>CREMappe
---MTQRWIDDAKYINSTFSNVHPLSQSSSHSPLKN--RNICQLLARREISPRAKRSSKKIWGETSKWRVDCSGPKCDVTDAKHALLSWVEAESLCHLLAKYCPLVPPPRSTIAAAFSSDGKTLASTHGDHTVKIIDCHTGSCLKVLSGHRRTPWVVRFHPVYPEILASGSLDHEVRIWDAHTADCIGSRNFYRPIASIAFHAQGELLAVASGHKLYIWNYNRRGETSSPTIVLKTRRSLRAVHFHPHGAPFLLTAEVNDLDSPDSTLTLATTSGYLQYPPPAVLFANINSSLQSLVEAKVPVMPSPYLFLPTFLKDDVTTSLQLVGRGTGVSANDQQRPDGPISN-LQGSLHWGNQLDNSVTLMEMSPAETHGSSFIDTDFHSLAPRVETSN--SLVGSTDSTNVQPSSWFQHRYASNSERTDVSNAL--PVALRIPIRQTRTGTDGNVAINSPSFSGNADI-QMLLRSMEAGQVQQFIPVTDSASWELPFLQGWLMGQSHAGLHSLLPANSTFHGSLSTA-LGTGPNLLADLSYNRSMEALIASSATVNTSNNSRGIGRAGSRSRNRSRAIASIGAGEGSAFLNAQNDEPRPHSGPSGIETENASSLATATTAELPCTVKLRIWPHDIQDPCASLDPETCRLTIPHAVLCSEMGAHFSPCGRFLVACVACMLPDLEGDSGLQSQVSLDAADATTSPTRHPISAHQVMYELRVYSLEEATFGSVLASRAIRAAHCLTSIQFSPTSEHILLAYGRRHSSLLRSIVVDGETAIPIYTILEVYRVSDMELVRVLPSAEDEVNVACFHPLPGGGLVYGTKEGKLRILHYDGPREINGMSSKLLIDENMLEVQKYAL-EC--------
>DRAKthyn
MVEMTQSWTDDAKYLTSTFSSFQSLSE-SSHPPVRN--RNICQLLARREISPRAKRSTKKIWGDTSKLRVHCAGPICDLTDVKHALLSWVEEESLRHLLAKYCPLHPPPRSTIAAAFSSDGRTLASTHGDHTVKIIDCHTGNCLKVLSGHRRTPWVVRFHPLYPEILASGSLDHEVRIWDAHTADCIGSRDFYRPIASIAFHAQGELLAVASGHKLYIWNYNRRGETSSPTIVLKTRRSLRAVHFHPHGSPFLLTAEVYDLDGADSPLTLATTSGYLQYPPPAILFSNVNASVQSLVEAKISVMPSPYLFLPTFVR-DVTTSLQPVGR-AGDSTNARHREDASIVN-QQGSLNWGTQLDNSMTLMEMSPAETHDSTFIDIDTNPLAPRVEASDHGSVAGGIDSTNGQASGWPHQRYTGNAERTDVRNAS--PVSLRIPIKQTRPAVDNSPARSSQNPSGNSEV-QMLLRSMEAGQVQQFIPVSDSTSWDLPFLQGWLMGQSHAVLNSFLPSNNAFHGNVSTSHPGTASNLLSDQSYNRSMDALI-PPATVPTTSRSRGTGRSGSRSRNRSHVSGSTGTSEGSTFLNAQN-EPQTHSGQSGTETESVPSLATATTTELPCTVKLRIWPHDSQFPCATLDPERCRLTIPHAVLCSEMGAHFSPCGRFLVACVACTLPDIEGDSGLQSQVIQDAADVATSPTRHPISAHQVMYELRVYSLEEATFGLVLASRAIRAAHCLTSIQFSPTSEHILLAYGRRHSSLLRSILIDGETAVPIYTILEVYRVSDMELVRVLPSAEDEVNVACFHPLPGGGLVYGTKEGKLRILHYDGPPEINGMGSKLLIDGNLFEVQNMPY-NADRWQAILV
>GASTelat
---MTQLWFDDAKYLSSTFSSVHPVQQSSTHSPQRN--RNIYQFLARREISPRAKRSSKKIWGETSKWRVDCSGSIYDVTDAKHALLSWVEAQSFHHLLAKYCPLLPPPRSTIASAFSSDGKTLASTHGDHTVKIINCHTGRCLKVLSGHRRTPWVVRFHPLYPEILASGSLDHEVRIWDSHTADCIGSRDFYRPIASIAFHAQGELLAVASGHKLYIWNYNRRGETSSPTIVLKTRRSLRAVHFHPHGAPFLLTAEVNDLDSPDSTLTLATTSGYLQYPPPAILFANVNSGLQALVDANVP----------------------LVDR-AFISANDQQRSDGPISN-LQGSLNWGSQLDSSVTLMEMSPAETHGSSFIDTDFLSLAHRNETSNYGSIVGSTDSTNGQLGSWFQDRYTGNAERSDVANAV--PVTLRIPIKQIRTGTDNNRALTSHSFSGNTEI-QMLLRSMEAGQVQQFIPVTDSASWELPFLQGWLMGQSHAGLHSLFQANSTFHSSLSTA-FGTGPNLLADLSYNRSMEALLASSVTVPAAGQPRLPGRTVPRSRNRSRANASTGSGDGLTFLNAQTGELQPHSGP-GIETENASSLATATTAELPCTVKLRIWPHNIQAPCSSLDPETCRLTIPHAVLCSEMGAHFSPCGRFLVACVACMLSDLEGDSGLQSQVSLDATDVATSPTRHPISAHKVMYELRVYSLEEATFGSVLASRAIRAAHCLTSIQFSPTSEHILLAYGRRHGSLLRSILIDGETAIPIYTILEIYRVSDMELVRVLPSAEDEVNVACFHPLPGGGLVYGTKEGKLRILHYDGPRDINGTGSRFMTDENMLEVQSTP------------
>APOSshen
---MSHRWIDDAKFVTSTSSTVCSNSQFSFQSTLRN--RNICELLSRREIAPRAKRSATNIWGGSLR-ASDLSGKKCDVIDARNALTSWVEAESLNHLTAKYCPLLPPPRSTIAAAFSSDGKILASTHGDHTVKIIDCRTGKCLKVLSGHRRTPWVVRFHPLCSEILASGSLDHEVRLWDARTADCIGSRDFYRPIASIAFHAQGELLAVASGHKLYIWSYNRRGEASSPTIVLKTRRSLRAVHFHPHAAPFLLTAEVNDLDSPDSPLTLATTSGYLQYPPPTVFFANISSSLRSHLEAKVPLLPSPFLFWPSFLTDDGRATLQHVGR-AGVPINNQQSEDAFLTNQSQASL-------NRVTPMELTSAEMDGSKYEDSAVHSLTASMQASNTGSVVGNMD---SHSNLLFQPRHSGSVERPEVMDAVQPPVAIRIPFRQTRPGVDSNPATSSLNFYGNAEI-QMLLRSMEGGQVDQLMPASDSTSWEVPFLQGWLMGQSHAGLQSFFPAN-VLHGNLST--HENGPNLLANQLYRNNMEALLASST-TSTPSHSRGTGRPCSRNRARCRTITSVGAGEGSTFPNAQNNDADAHSAPAGIETEISSSLAAAAAAELPCTVKLRIWPHDVQDPCNPLYPEKCRLTIPHAVLCSEMGAHFSPCGRFLVACVACMLPHLEGDLGLHSQMNLDTVDASTSPTRHPLSAHQIMYELRVYSLEEATFGAVLASRAIRAAHCLTSIQFSPTSEHILLAYGRRHSSLLRSILIDGETAIPIYTILEVYRVSDMELVRVLPSAEDEVNVACFHPLPGGGLVYGTKEGKLRILHYDSRQEINSAGSNMLVDENMLEMDHFIRV----------
>CHILtrap
MVEMSQRQVDDAKYLTSTFSSFQSLSESSSHCPVRN--RNIYQLLARREISPRAKRSTTKIWGDTSKLRVHCAGPKCDLTDAKHALLSWVEAESLRHLLAKYCPLHPPPRSTIAAAFSSDGRTLASTHGDHTVKIIDCHTGNCLKVLSGHRRTPWVVRFHPLYPEILASGSLDHEVRIWDAHTADCIGSRDFYRPIASIAFHAQGELLAVASGHKLYIWNYNRRGETSSPTIVLKTRRSLRAVHFHPHGAPFLLTAEVYDLDGADSPLTLATTSGYLQYPPPAILFANVNTSVQSLVEAKISVMPSPYLFLPTFVR-DVTTSLQPVGR-AGDSANARHRVDASIVN-QQGSLNWGSQLDNSMTLMEMSPAETHDSTFIDTDAHSLAPRVETSDHSSLAGGIDSTNGQASSWLQQRYTENAERTDARNAL--PVALRIPIKQTRPAVDNSPARSSQNPSGNSEV-QMLLRSMDAGQVQHFFPVSDSTSWDLPFLQGWLMGQSHAGLNSFLPSNSAFHGNVSTAHPGTGSNLLSDQSYNRSMEALITSSTTVPTTSCSRGTGRSGSRSRNRSHVIGSTGTSESSTFLNAQN-EPQTHSGPSGTETENVPSLATATTTELPCTVKLRIWPHDSQFPCATLDPERCRLTIPHAVLCSEMGAHFSPCGRFLVACVACTLPDIEGDSGLQFQVSLDAADVATSPTRHPISAHQVMYELRVYSLEEATFGLVLASRAIRAAHCLTSIQFSPTSEHILLAYGRRHSSLLRSILVDGETAIPIYTILEVYRVSDMELVRVLPSAEDEVNVACFHPLPGGGLVYGTKEGKLRILHYDGPPEINGMGSKLLIDGNLFEVQNMPY-NADRWQAILV
>PAPHhirs
---MTQRWMDDAKYLTSTLSGVHSLSESSSHSPARNSCRNVFQLLAKREILPRAERSSKKIWGGTSKC---SSGPNFDVTDARNALISWVEAESLCHLSARYCPLLPPPRSTIAAAFSSDGKTLVSTHGDHTVKIIDCRSGSCLKVLSGHRRTPWVVRFHPLYPEILASGSLDHEVRIWDARAADCIGSRDFYRPIASIAFHALGELLAVASGHKLYIWNYNRRGETSSPTIVLKTRRSLRAVHFHPHGAPFLLTAEVNDLDSPDSPLTLATTSGYLQYPPPAILFAN------------------------------------HLGR-AGVSLNVQQRSDAHTSNQQQASLTMLNQLDTSVALMEMSPADTHGSSFIDTDVNSFATRMEASNSGSIAGHMDSANGYPGSLFQHRYPGSGERPDVTNAV--PVALSIPISPTRTGVERNTAINALNSSGNAEI-RMLLRSLEGGQVQQFIPVSDSASWELPFLQGWLMGQSHAGLHSLLPANSTFHGSLTSA-RGAGSNLSADMSFNGNMEVLIASS--VTTASYSRGTGRTGSHNRNRSRAIASTGSGEGSTFLNPLNEEPMPHSGPASIDTEISSSLAAAAAAELPCTVKLRIWPHDIRDPCAFLDPETCRLTIPHAVLCSEMGAHFSPCGRFLVACVACMLPHLEGDPGLQSQVNLDAADVATSPTRHPISAHQVMYELRVYSLEEATFGSVLASRAIRAAHCLTSIQFSPTSEHILLAYGRRHCSLLRSILIDGETAIPIYTILEVYRVSDMELVRVLPSAEDEVNVACFHPLPGGGLVYGTKEGKLRILHYDGSQEISSAGSKLLIDENMLEVVTFFL-TL--------
>ERYCcris
---MTQRWIDDAKILNSTFCDAHSLSQSSSHSLLRN--RNICQLLARREILPRAKCSSKKIWGGTSKWRVDCSGPMCDVIDAKHALLSWVEAESLCHLLAKYCPLLPPPRSTIAAAFSSDGKTLASTHGDHTVKIIDCHTGSCLKVLSGHRRTPWVVRFHPLYPEILASGSLDHEVRIWDAHTADCIGSRNFYRPIASIAFHAQGELLAVASGHKLYIWNYNRRGETSSPTIVLKTRRSLRAVHFHPHGAPFLLTAEVNDLDSPDSTLTLATTSGYLQYPPPAVLFANINSSLQSLVEAKVPVMPSPYLFLPTFVKDDVTTSLQPVGRGAGVSSNDQPRHDGPISN-LQGSLNFGSHLDNSVTLMEMSPAGTHGSSFTDTDFHALPSRADTSNYGSFVGSTDSTNGHPSSWFQHRYTNNAERTDITNAL--PVALRIPIRQTRTVSDSNLALNSPSSSGNAEI-QVLLRIKEAGQIQQFIPVTESASWELPFLQGWLMGQSHAGLHSLLPANSTFPSSLSTA-LGIGPSLSADLSDNRSMAALIASSVSVTTSNNSRGTGRTGSRPRNRSRTIGSTATVEGLNFLNAHSDEPLPHSGPASVETENAASLAAATTAELPCTVKLRIWPHDIQDPCASLDPDTCRLTIPHAVLCSEMGAHFSPCGRFLVACVACMLPDLEGDSGLQSQVSLDAVDVTTSPTRHPISAHQVMYELRVYSLEEATFGLVLASRAIRAAHCLTSIQFSPTSEHILLAYGRRHSSLLRSIVIDGETAIPIYTILEVYRVSDMELVRVLPSAEDEVNVACFHPLAGGGLVYGTKEGKLRILHFDGSRELNGTVSKLLIDENMLEIHSNTSM----------
>PHRAlind
---MTQRWIDDAKYLTSTLSGVHSLSESSSHSPAGNSCRNIFLLLAKREIFPRAKRSSKKIWGGTSKWTIDCSGPKYDATDARNALISWVEAESLCHLSARYCPLLPPPRSTIAAAFSSDGKTLVSTHGDHTVKIINCRSGSCLKVLSGHRRTPWVVRFHPLYPEILASGSLDHEVRIWDARTADCIGSRDFYRPIASIAFHAQGELLAVASGHKLYIWNYNRRGETSSPTIVLKTRRSLRAVHFHPHGAPFLLTAEVNDLDSPDSPLTLATTSGYLQYPPPAVLFAN------------------------------------HLGR-AGVSLNVQQRSDAHTSNQQQASLTMLSQLDTSVTLMEMSPAETHGSSFIDTDAHSLATRMEASDPGSIAGHMDSANGHSGSFYQHRYPGSDERLGVTNAL--PVALSIPIRQIRTGVERNPATNAQNSSGNAEI-QMLLRSLEGGHVQQFIPVSDSASWELPFLQGWLMGQSHAGLHSLLPANSTFHGSLSRA-RGTGPNLLADMSYNGNMEVLIASS--VTTASHSRGTGRSGSHNRNRSRAITSIGPGEGSTFLNPLNEEPMPHSSPISIDTEISSSLAAAAAAELPCTVKLRIWPHDIRDPCAFLDPETCRLTIPHAVLCSEMGAHFSPCGRFLVACVACMLPHLEGDPGLQSQVNLDAADVATSPTRHPISAHQVMYELRVYSLEEATFGLVLASRAIRAAHCLTSIQFSPTSEHILLAYGRRHSSLLRSILIDGETAIPIYTILEVYRVSDMELVRVLPSAEDEVNVACFHPLPGGGLVYGTKEGKLRILHYDGSQEISSAGSKLLIDENMLEVVTFFL-KLDYFYFFVI
>GYMNodor
MAEMTQRWIDDAKYLTSTFSSVQYLSQSSSHSSIRN--RNIYQLLARREVSPRAKRSTKKLWAETSKWTVHGTGPKCDSTDAKHALLSWVEAESLRHLLAKYCPLLPPPRSTIAAAFSSDGRTLASTHGDHTVKIIDCHTGSCLKVLSGHRRTPWVVRFHPLYPEILASGSLDHEVRIWDAHTADCIVSRDFYRPIASIAFHAQGELLAVASGHKLYIWNYNRRGETSSPTIVLKTRRSLRAVHFHPHGSPFLLTAEVNDLDSPDSPLTLATTSGYLQYPPPAVLFTNINSSLHSFVETKVPVMPSPYLFLPTFLMDDAAASVQLIGR-AGDSANDQHKTDASIEN-QQGLLDWTPQLDNSVTLMEMSPAETRNSSFIDTDTHSLAPRVETSEHGSLVRTIDSTNGQLSSWFQNRYTGNAERTYATNAL--PVALRIPVTQTRPTVDSNPAIISQNFSGNAEVHQMLLRSMEAGQVQQFIPVGDSGSWELPFLQGWLMGQSHAGL------NSTFHGNVSTGYPGTGPNLLADLSSNRSMEALIASSASGTTASRSRGTGRASSRSRNRSRTVGSAGTGEGSTFLNAQNNEPPPHSVPAGIGTENASSLATAAAAELPCTVKLRIWPHDNLDPCASLNPETCRLTIPHAVLCSEMGAHFSPCGRFLVACVACMLPDLEGDSGLQSQVSLDAADVTTSPTRHPISAHQVMYELRVYSLEEATFGTVLASRAIRAAHCLTSIQFSPTSEHILLAYGRRHSSLLRSILIDGETAIPVYTILEIYRVSDMELVRVLPSAEDEVNVACFHPLPGGGLVYGTKEGKLRILHYDGPQEINGMGSKLLIDENMLEVQRLT------------
>BORYspha
---MTQRLVDDAKFSTVSASSSCVVSHSSSHSSLRHSHRNVFQLLAWREISPRARHSSKRLWGESVNWRTDCTEPRSNLLDARHALTSWVEAESLRHLAAKYCPLLPPPRSTIAAAFSADGKTLASTHGDHTVKIIDCQTGSCLKVLSGHRRTPWVVRFHPLYSEILASGSLDHEVRLWDALTADCIGSRDFYRPIASIAFHAQGELLAVASGHKLYIWNYNRRGEASSPTIVLKTRRSLRAVHFHPQAAPFLLTAEVNDLDSPDSPLTLATSSGYLQYPPPAVFFANINSSLRSHLEAKVPLIPSPYLFWPTFVRDDGRPSLQLAGR-ASGSVNGQQRGEPPLTQ-RQTYPDGESQLDNLVTPMEISSGEPSGTNVLTEDANSLLTGMETAPSDQVMASSDSTHEQPT----------------------GVTIRVPFRQSRPRVEGIPSISSSNPSGSSDL-QTLLRSVEGGQLHQFIPVSDPSCWELPFLQGWLMGQTHAGLHSA-------QGNSSVA-HGTGSDFLSDLLYTRNMEALLASSALTASIGQSRGNGRSSSRHRSRSRMMVSTGPGEGASFLNVQNDESEPLSGPTAIESEISTSLAAAAAAELPCTVKLRIWPYNIQKPCAPLDADTCRLTIPHAVLCSEMGAHFSPCGRFLVACVACMLPHMEGDPGVQSQRHHDATGAATSPTRHPISAHHVMYELRVYSLEEATFGSVLASRAIRAAHCLTSIQFSPTSEHILLAYGRRHNSLLRSIVIDGEMAIPIYTILEVYRVSDMKLVRVLPSAEDEVNVACFHPLVGGGLVYGTKEGKLRILQFDGSQDTDCSGPNLFLDDNMLEVQKYAL-EG--------
>ANOEemei
MVEMSQRWIEDAKYLTSTFSSIQPLSESSSHSTVRN--RNICQLLARREISPRAKRSTRKIWGETTKWRVHCTGPKCDLTDAKHALLSWVEAESLLHLLAKYCPLLPPPRSTIAAAFSSDGRTLASTHGDHTVKIIDCHTGSCLKVLSGHRRTPWVVRFHPLYPEILASGSLDHEVRIWDANTADCIGSRDFYRPIASIAFHAQGELLAVASGHKLYIWNYNRRGETSSPTIVLKTRRSLRAVHFHPHGSPFLLTAEVNDLDSPDSPLTIATTSGYLQYPPPAVLFANINASLQSLVEANVPVMPSSYLFLPTFIKDYVKTLLQLVGR-AGVSANDLHRADASIAN-QQGSLNWGTQLDNSATLMEMSPAETHDSSFIDTDAHFLATRVETPEHGSLVGSIDTTNEQASSWFQHRYSVNAARTDVANSL--PVTLRIPIIQSRSAVVISP-INSQNSLGNSEA-QILLRSMEAGQVQQFIPVSDSVSWELPFLQGWLMGQSHAGLSSFRP-NSTIHGNVLTAHPGTAPSFLADLSYNRSMEALIASSNTVTATSRSRGTGRDGSRSRNRSRVIGSTNTGEGSAFLNAQNDEPQPHSGPPGIETENASSLATATAAELPCTVKLRIWPHDNQFPCASLDPETCRLTIPHAVLCSEMGAHFSPCGRFLVACVACMLPDIEGDSGLQSQVSLDAADVATSPTRHPISAHQVMYELRVYSLEEATFGSVLASRAIRAAHCLTSIQFSPTSEHILLAYGRRHGSLLRSILIDGETAIPIYTILEIYRVSDMELVRVLPSAEDEVNVACFHPLPGGGLVYGTKEGKLRILHYDGPREINGTGSKLLIDENVLEVQNLT------------
>GOODfuma
MIEMSQRWIDDAKYLTSTFSSIQSLSESSSHSTVRN--RNICQLLARREISPRAKRSTRKIWGETTKWRVHCTGPICDLTDAKNALLSWVEAESLLHLLAKYCPLLPPPRSTIAAAFSSDGRTLASTHGDHTVKIIDCHTGSCLKVLSGHRRTPWVVRFHPLYPEILASGSLDHEVRIWDANTADCIGSRDFYRPIASIAFHAQGELLAVASGHKLYIWNYNRRGETSSPTIVLKTRRSLRAVHFHPHGSPFLLTAEVNDLDSPDSPLTIATTSGYLQYPPPAVLFANINASLQSLVEADVTVMPSSYLFLPTFLKDYVETSLQLVGR-AGDSANDLHRADASIAN-QQGSLNWGTQLDNSATLMEMSPAETHDSSFIDTDAHFLATRVETSDHGSLVGSIDSTNEQASSWFQHRYTGNTERTDVTNSL--PVALRIPIIQTRPAVVSNPAISSQNTSGNSEA-QILLRSMEAGQVQQFIPVSDSVSWELPFLQGWLMGQSHAGLSSFRP-NSTFHGNVLTAHSGTGPSFLADLSYNRSMEALIAYSTTVTTTSRYRGTGRDGSRSRNRSRVIGSTGTGEGSAFLNVQNDEPQPHSGPPGIETENASSLATATAAELPCTVKLRIWPHDNQFPCASLDPETCRLTIPHAVLCSEMGAHFSPCGRFLVACVACMLPDIEGDSGLQSQVSLDAADVATSPTRHPISAHQVMYELRVYSLEEATFGSVLASRAIRAAHCLTSIQFSPTSEHILLAYGRRHSSLLRSILIDGETAIPIYTILEIYRVSDMELVRVLPSAEDEVNVACFHPLPGGGLVYGTKEGKLRILHYDGPREINGTVSKLLIDENVLEVQNMP------------
>CYPRbard
---MTQRWIDDAKFLTSTLSGVHSLSETSSHSPARNSCRNIFQLLAKREISPRAKRSSKKIWGETSKWRIDCCGPKCDATDARNALISWVEAESLCHLSARYCPLLPPPRSTIAAAFSSDGKTLVSTHGDHTVKIIDCRSGSCLKVLSGHRRTPWVVRFHPLYPEILASGSLDHEVRIWDARTADCIGSRDFYRPIASIAFHAQGELLAVASGHKLYIWNYNRRGETSSPTIVLKTRRSLRAVHFHPHGAPFLLTAEVNDLDSPDSPLTLATTSGYLQYPPPAVLFAN------------------------------------HLGR-AGVSLNVQQRADAHTSNQQQASLTMLSQLDASVTLMEMSPAKTHGSSFIDTDAHSLEPKMETSNSGSIAGHMDSTNEQPGSSFQHRYPGNGERSDVTNAV--PVALSIPIRQTRTGVERNPTTNSLNSSGNAEI-QMLLRSLEGGQVQQFIPVSDSASWELPFLQGWLMGQSHAGLHSLLPANSTYHGSLSRA-RGTGPNLLADLSYNGSMEVLIASS--VTTASHSRGIGRAGSRNRNRSRAIASTGAGEGSTFLNSLNEEPMPHSVPASIDTEISSSLAAAAAAELPCTVKLRIWPHDIRDPCAFLDPETCRLTIPHAVLCSEMGAHFSPCGRFLVACVACMLPHLEGDPGLQSQVNIDAADVATSPTRHPISAHQVMYELRVYSLEEATFGSVLASRAIRAAHCLTSIQFSPTSEHILLAYGRRHSSLLRSILIDGETAIPIYTILEVYRVSDMELVRVLPSAEDEVNVACFHPLPGGGLVYGTKEGKLRILHYDGSQEISSTGSKLLIDENMLEVQKFAL-EC--------
>PAPHconc
---MTQRWMDDAKYLTSTLPGVHSLSESSSHSPARKSCRNIFQLLAKREISPRAERSPKKIWGGTSKC---SSGPNFDATDARNALISWVEAESLCHLSARYCPLLPPPRSTIAAAFSSDGKTLVSTHGDHTVKIIDCRSGSCLKVLSGHRRTPWVVRFHPLYPEILASGSLDHEVRIWDARAADCIGSRDFYRPIASIAFHALGELLAVASGHKLYIWNYNRRGETSSPTIVLKTRRSLRAVHFHPHGAPFLLTAEVNDLDSPDSPLTLATTSGYLQYPPPAILFAN------------------------------------HLGR-AGVSLNVQQRSDAHTSNQQQASLTMLNQLDTSVTLMEMSPADTHGSSFIDTDVHSFATRMVASNSGSIAGHMDSASGYPGSLFQHRYPGSGERPDVTNAV--PVALSIPISPTRTGVERNTAINALNSSGNAEI-RMLLRSLEGGQVQQFIPVSDSASWELPFLQGWLMGQSHAGLHSLLPANSTFHGSLTSA-RGAGSNLSADMSFNGNMEVLIASS--VTTASYSRGTGRTGSRNRNRSRAIASTGSGEGSTFLNPLNEEPMPHSGPASIDTEISSSLAAAAAAELPCTVKLRIWPHDIRDPCAFLDPETCRLTIPHAVLCSEMGAHFSPCGRFLVACVACMLPRLEGDPGLQSQVNLDAADVATSPTRHPISAHQVMYELRVYSLEEATFGSVLASRAIRAAHCLTSIQFSPTSEHILLAYGRRHCSLLRSILIDGETAIPIYTILEVYRVSDMELVRVLPSAEDEVNVACFHPLPGGGLVYGTKEGKLRILHYDGSQEMSSAGSKLLIDENMLEVQKFAL-EC--------
>CYMBensi
---MTQHWIDDAKFLNSTFSNVHSLSQSSSHSPLRN--RNICLLLARREISPRAKCSSKKIWGETSKWRVDCFGPKCDVTDAKHALLSWVEAESLCHLLAKYCPLLPPPRSTIAAAFSSDGKTLASTHGDHTVKIIDCNTGSCLKVLSGHRRTPWVVRFHPLYPEILASGSLDHEVRIWDAHTADCIGSRNFYRPIASIAFHAQGELLAVASGHKLYIWNYNRRGETSSPTIVLKTRRSLRAVHFHPHGAPFLLTAEVNDLDSPDSTLTLATTSGYLQYPPPAVVFANINSGLQSLVEAKVPVMPPPFLFLPTFVKDDVTTSLQSVGRGAGVSSNDQQRHDGPISN-LQGSLNWGSQMDNSATLMEMSPAGTHGSSFIDTDSHSLPSRVETSNYGSLVGSTDSTNGHPSSWFQHRYTSNAERTDVSNAL--PMALRIPIRQTRTGSDINLSLNSPSSSGNAEI-QMLLRSMEAGQVQQFIPVTDSPSWELPFLQGWLMGQSHAGLHSLLPANSTFHSSLSTA-LGTGPSLLADLSYNRSMEALIASSASVTTSNNSRGAGRTASRTRNRSRTIASTATGEGLTFLNAQSDEPRAHSGPTSVETENAASLATATTAELPCTVKLRIWPHDIQDPCASLDTQTCRLTIPHAVLCSEMGAHFSPCGRFLVACVACMLPDLEGDSGLQSQVSLDAVDVTTSPTRHPISAHQVMYELRVYSLEEATFGLVLASRAIRAAHCLTSIQFSPTAEHILLAYGRRHSSLLRSIVIDGETAIPIYTILEVYRVSDMELVRVLPSAEDEVNVACFHPLAGGGLVYGTKEGKLRILHFDGPREINGMGSKLLIDENMLE-----------------
>CRYPlept
MIKMSQRWVDDAKYLTSTFSSVQSLSQTSSHSSVRN--RNICQLLARREISPRAKCSTKKIWGETSKLRFHCTGPKFDLTDAKHALLSWVEAESLLHLLAKYCPLLPPPRSTIAAAFSSDGRTLASTHGDHTVKIIDCHTGRCLKVLSGHRRTPWVVRFHPLYPEILASGSLDHDVRIWDAHTADCIGSRDFYRPIASIAFHAQGELLAVASGHKLYIWNYNRRGETSSPTIVLKTRRSLRAVHFHPHGSPFLLTAEVNDLDSPDSPLTLATTSGYLQYPPPAVLFSSINASLQSLVEAKVPVIPSPYLFLPTFLKDDVTTSLQLVGR-AGDSANDQHRANSSVAN-QLGSLNWGTQMDNSVTLMEMSPAETHDSTSIDTDVHSLAPTAETSGHGSLLGSIDSTNRQTSSWFQHRYAGITERTDITNAL--PVALRIPISQSRPSVDSNLATSSQNSLGNSEV-QMLLRSMEAGQVQQFIPVSDSASWELPFLQGWLMGQSHAGLNSFLPPNSTFRGHVSTSHPGTGTNLLSDLSYNRSMEALIASSATMTTTSRSRGTGRPGSRNRNRSRVIGSTSTGEGSTFLNAQNDEPQPHSVPPIIETENEPSLASATIAELPCTVKLRIWPHDSRFPCASLDPERCRLTIPHAVLCSEMGAHFSPCGRFLVACVACMLPDVEGDSGLQSQVSLDAADVATSPTRHPISAQQVMYELRVYSLEEATFGSVLASRAIRAAHCLTSIQFSPTSEHILLAYGRRHSSLLRSILIDGETAIPIYTILEVYRVSDMELVRVLPSAEDEVNVACFHPLPGGGLIYGTKEGKLRILHYDGPADINGTGSKLFIDENMLEVQSMP------------
>ANOEroxb
MVEMSQRWIEDAKYLTSTFSSIQSLSESSSHSTVRN--RNICQLLARREISPRAKRSTRKIWGETTKWRVHCTGPKCDLTDAKHALLSWVEAESLLHLLAKYCPLLPPPRSTIAAAFSSDGRTLASTHGDHTVKIIDCHTGSCLKVLSGHRRTPWVVRFHPLYPEILASGSLDHEVRIWDANTADCIGSRDFYRPIASIAFHAQGELLAVASGHKLYIWNYNRRGETSSPTIVLKTRRSLRAVHFHPHGSPFLLTAEVNDLDSPDSPLTIATTSGYLQYPPPAVLFANINASLQSLVEANVP----------------------LVGR-AGVSANDLHRADASIAN-QQGSLNWGTQLDNSATLMEMSPAETHDSSFIDTDAHFLATRVETPEHGSLVGSIDTTNEQASSWFQHRYSVNAARTDVANSL--PVTLRIPIIQSRSAVVISP-INSQNSLGNSEA-QILLRSMEAGQVQQFIPVSDSVSWELPFLQGWLMGQSHAGLSSFRP-NSTIHGNVLTAHPGTAPSFLADLSYNRSMEALIASSNTVTATSRSRGTGRDGSRSRNRSRVIGSTNTGEGSAFLNAQNDEPQPHSGPPGIETENASSLATATAAELPCTVKLRIWPHDNQFPCASLDPETCRLTIPHAVLCSEMGAHFSPCGRFLVACVACMLPDIEGDSGLQSQVSLDAADVATSPTRHPISAHQVMYELRVYSLEEATFGSVLASRAIRAAHCLTSIQFSPTSEHILLAYGRRHGSLLRSILIDGETAIPIYTILEIYRVSDMELVRVLPSAEDEVNVACFHPLPGGGLVYGTKEGKLRILHYDGPREINGTGSKLLIDENVLEVQNLT------------
>PHAItank
---MTQRWIDDAKYLNSTLSSSHSLSQSSSHYPLRN--RNVCQLLARREISPRAKCSSKKIWGETSKWRVDCSGLKCDVIDTKHALLSWVEAESLCHLLAKYCPLLPPPRSTIAAAFSSDGKTLASTHGDHTVKIIDCHTGSCLKVLSGHRRTPWVVRFHPLYPAILASGSLDHEVRIWDAHTADCIGSRNFYRPIASIAFHAQGELLAVASGHKLYIWNYNRRGEASSPTIVLKTRRSLRAVHFHPHGAPFLLTAEVNDLDSPDSTLTLATTSGYLHYPPPAVLFANINSNLQSLVEAKVPVMPSPYLFLPTFLKDDVTASLQLVGRGAGVSANDQQRPDGPLSN-LQGSLNWGSQLDNSVTLMEMSPAETHGSSFIDTDFHSLAPRAETSNYGSLVGITDTTNGQPSSWFQHRYTSNAERADVSNAL--PVALRIPIRQTRTGTDSNVAIHSPSSSGNTEI-QMLLRSMEAGQVQQFIPVTDSASWELPFLQGWLMGQSHAGLHSLLPANSTFNGSLSTA-LGTGPNLLADLSHNRNMEALIASSATVTTANNFRGTGRTGSRSRNRSRTIASTGAGDGSTFLNTQNDEPQPHSGPAGLETENASSLATATTAELPCTVKLRIWPHDIQDPCASLDPGTCRLTIPHAVLCSEMGAHFSPCGRFLVACVACMLPDLEGDSGLQSQASLDVVDVTTSPTRHPISAHQVMYELRVYSVEEATFGSVLASRAIRAAHCLTSIQFSPTSEHILLAYGRRHSSLLRSIVIDGETAIPIYTILEVYRVSDMELVRVLPSAEDEVNVACFHPLPGGGLVYGTKEGKLRILHYDGPRELNGSSSKLLIDENMLEVLSTP------------
>OECEmacu
---MTQRWIDDAKYLNSAFSNVHSLSQSSSHPPLRN--RNICQLLARREISPRAKCSWKKIWGGTSKWRVDCSGPMCNVTDAKHALLSWVEAESLCHLLAKYCPLLPPPRSTIAAAFSSDGKTLASTHGDHTVKIIDCHTGSCLKVLSGHRRTPWVVRFHPLYPEILASGSLDHEVRIWDAHTADCIGSRNFYRPIASIAFHAQGELLAVASGHKLYIWNYNRRGETSSPTIVLKTRRSLRAVHFHPHGAPFLLTAEVNDLDSPDSTLTLATTSGYLQYPPPAVLFANINSSLQSLVEAKVPVMPSPYLFLPTFVKDDVTASLQPIGRGTGVSSNDQQRHDGPISN-QQGSLNWGSQLDNSVTLMEMSPAGTHGSS-ADTDFHTLPSRAESSNY-SFVGSTDSTNGHSSSWFQHRYASNTERTDIPNAL--PVALRIPIRQTRTVSDSNLALNSPSSSGNAEV-QMLLRSMEAGQIQQFIPVTDSASWELPFLQGWLMGQSHAGLHSLLPTNSTFHSSISTA-LGTGPSLLADLSYNRSMEALIASSASVTTSNNSRGSGRTGSRTRNRSRTIASTATGEGSTFLNVQNDEPRPHSGPAGVETENAASLAATTTAELPCTVKLRIWPHDIQDPCASLDPDTCRLTIPHAVLCSEMGAHFSPCGRFLVACVACMLPDLEGDSGLQSQLSLDAVDVTTSPTRHPISAHQVMYELRVYSLEEATFGLVLASRAIRAAHCLTSIQFSPTSEHILLAYGRRHSSLLRSIVIDGETAIPIYTILEVYRVSDMELVRVLPSAEDEVNVACFHPLAGGGLVYGTKEGKLRILHFDGPREISSTGSKLLIDENMLEQSVCSF-EM--------
>CORYacti
MIEMNQRCVDDAKYLASSFSSVQSLSQPSSHSSERN--RNICQLLARREISPRAKRSTKKIWGDTSKVRVHCTGTKCDLADAKLALLSWVEAESLRHLLAKYCPLLPPPRSTIAAAFSSDGKTLASTHGDHTVKIIDCHTGSCLKVLSGHRRTPWVVRFHPIYPEILASGSLDHEVRIWDAHTADCIGSRDFYRPIASIAFHALGELLAVASGHKLYIWNYNRRGETSSPTIVLKTRRSLRAVHFHPHGSPFLLTAEVNDLDSPDSPLTLATTSGYLQYPPPAVLFANINASLQSLVEAKVPVLPSPYLFLPTFLNDDI-TSVQLVGR-AGDSTNNQHRADIPIAN-QQGSLNWGTQLDNSVTLMEMSPAETHDSTFIDTDAHSLAPRAETSDHGLLLGSIDSTNGQAGSWFQHRYSGNAERTDATNAL--PVAFRIPIRQTRPAIDSSPATSSQYSTGNSEV-QMLLRSMEAGQIHQFIPISDLASWEVPFLQGWLMGQSLAGLNSFLPSNGAFHGNISTAHPGTGPNLLSDLSYNRSMEALIASSATVTTTSRSRGTGRSGSRSRNRSRVIGSTGTGESTTFLNVQNDQPQPHAGPPGIEAENTPSVAAATISELPCTVKLRIWPHDSRFPCASLDPERCRLTIPHAVLCSEMGAHFSPCGRFLVACVACMLPDIEGDSGLQSQVSLDAADVATSPTRHPISAHQVMYELRVYSLEDATFGSVLASRAIRAAHCLTSIQFSPTSEHILLAYGRRHSSLLRSILIDGETAIPIYTILEVYRVSDMELVRVLPSAEDEVNVACFHPLPGGGLVYGTKEGKLRILHYDGPLETNGMDSKLLIDENMLEQVTSYY-----------
>EPIDfulg
---MTQRWIDDAKYLNSTFSRVHSLSRSSSHSPLRN--RNICQLLARREISPRAKRTSKKIWGETSKWRVDCSGPKCDVTDAKHALLSWVEAESLCNLLAKYCPLVPPPRSTIAAAFSSDGKTLASTHGDHTVKIIDCHTGSCLKVLSGHRRTPWVVRFHPLYPEILASGSLDHEVRIWDAHTADCIGSRNFYRPIASIAFHAQGELLAVASGHKLYIWNYNRRGETSSPTIVLKTRRSLRAVHFHPHGAPFLLTAEVNDLDSPDSTLTLATTTGYLQYPPPAVLFTNINSSLQSLVEAKVPVMPSPYLFLPAFLRDDVTTSVQLVGRGTGVSSNDQQRPDGSISN-LQGSLNWRNQLDNSVTLMEMSPAETHASTFIDTDFHSLAPRVETSNYGSLVGSADSTNGHPSSWFQHRFTSNAERSDISNPL--TVALRIPIRQTRTGADGNASINSPNSSGNADI-QMLLRSMEAGQVPQFIPVTDSASWELPFLQGWLMGQSHAGLHSLLPANSTFHGSLSTA-LGTGPHLLADLSYSRSMEALISSSATVITSNNLRGAGRTGSRSRNRSRTVASTGSGEGSAFLSAQNDEPRPHSVPAGIETENASSLATGTTAELPCTVKLRIWPHDIQDPCASLDPETCRLTIPHAVLCSEMGAHFSPCGRFLVACVACMLPDLEGDSGLQSQVSLDAVDVTTSPTRHPISAHQVMYELRVYSLEETTFGSVLASRAIRAAHCLTSIQFSPTSEHILLAYGRRHSSLLRSIVVDGETAIPIYTILEVYRVSDMELVRVLPSAEDEVNVACFHPLPGGGLVYGTKEGKLRILHYDGPREINGMGSKLLIDENMLEVKIVAMLESQ-------
>CYPRflav
---MTQRRIDDAKFLTSTLSGVHYLSESSSHSPARNSCRNIFQLLAQREISPRAKRSSKKIWGETSKWRIDCCGPKCDATDARNALISWAEAESLRHLSARYCPLLPPPRSTIAAAFSSDGKTLVSTHGDHTVKIIDCRSGSCLKVLSGHRRTPWVVRFHPLYPEILASGSLDHEVRIWDARTADCIGSRDFYRPIASIAFHAQGELLAVASGHKLYIWNYNRRGETSSPTIVLKTRRSLRAVHFHPHGAPFLLTAEVNDLDSPDSPLTLATTSGYLQYPPPAVLFAN------------------------------------HLGR-AGVSLNVQQRVDAHTSNQQQASLTMLSQLDASVTLMEMSPAETHGSSFIDTDAHSLETKMETSNSASIAGHMDSTNGQPGSWLQHRYSGNGERPDVTNAV--PVALSIPIRQTRTGVERNPTINSLNSSGNAEI-QMLLRSLEGGQVQQFIPVSDSASWELPFLQGWLMGQSHAGLHSLLPANSTYHGSLSRA-RGTGPNLLADLSYNGNMEVLIASS--VTTASHSRGTGRAGSRNRNRSRAIASTGAGEGSTFLNSLNEEPMPHSVPASIDTEISSSLAAAAAAELPCTVKLRIWPHDIRDPCAFLDPETCRLTIPHAVLCSEMGAHFSPCGRFLVACVACMLPHLEGDPGLQSQVNLDAADVATSPTRHPISAHQVMYELRVYSLEEATFGSVLASRAIRAAHCLTSIQFSPTSEHILLAYGRRHSSLLRSILIDGETAIPIYTILEVYRVSDMELVRVLPSAEDEVNVACFHPLPGGGLVYGTKEGKLRILHYDGSQEISSTGSKLLIDENMLEVQKFAL-EC--------
