# Supplementary material for: Orchid Phylotranscriptomics: The Prospects of Repurposing Multi-Tissue Transcriptomes for Phylogenetic Analysis and Beyond
Source: Front Plant Sci. 2022 May 27;13:910362. doi: 10.3389/fpls.2022.910362 (PMC9196242; doi:10.3389/fpls.2022.910362)
Supplement: Supplementary file 4 [file Data_Sheet_3.zip › ortho_MSA/r1/OG0009169.fa]

>HAEMdisc
MGKRCVMLPVEEVDISAVKYQTQNVSSPHLTGFVLKIFARLLEMPLIGSIILSALKNQNNLTQVLRNTVIPEKPMFRPEFPPQELETGVAILDEDEEPVARVEKVLGCLCSYDPNKRWHDDSPPFLYWTIRDFAHAYRSRLATPSAVAEHIIAIVEEYNNKKPPMPLLISFRAEEIRKQAAASTQRFEEGNSLSILDGIFMAIKDDIDCYPYPSKSGTSWLHNTRDVKKDAVLVSKLRSCGVILIGKANMHELGMGTTGNNPIYGTTRNPHSFDRYTGGSSSGPAALVASGLCSAAVGTDGGGSVRIPSSLCGVVGLKATYGRIDLEGSTCDCGTVEVASPLAATVEDAMIVYAAMAGSSSDDRNSLRPSPICLPDLSPAICPDVLRSMRLGKYSEWFNDVYSTDISSQCEDVLTRLSESFGCHTIEIILPELHEMQTAHLVSIGSESLCALNPDWVDGWNRKLSLDTQISFALFRSFSAADYVAAQRLRRRIMYYYMEAFKKVDIIVTPTTGITAPKISSSSLKNGETDYEIASYLMRFVIAGNLLGLPAISVPIGHDKEGLPIGLQLIGRPWGEATILRVASAVEELTLGSRKRPSAFYDVLNNK
>APOSodor
MVKRRVMLPVEEVDISAVKYQPQAISAPHLTGFALKLFTWLVEAPLIGSVMLSVLKKQNGYTQLLRNTVIPEKPMFRPEFPLQEKEPAVVVLDDDGEPAVRVETALGCLGSYDSSQRFSEDSSKFLYWTIRDFAHAYRSKLTTPSAVAEHIISIVEEYDNKKPPMPLLITFSPEEVRKQAAASTQRFEEGYSLSILDGIFMAIKDDIDCYPYTSRSATSWYHEVRDVNKDAVCVSRLRNCGVILIGKANMHELGMGTTGNNPIYGTVRNPHSSDRYTGGSSSGPAALVASGICSAAVGTDGGGSVRIPSSLCGIVGLKTTYGRINMTGSVCDFGTVEVASPLAATVEDAILVYAALAGTSLGDKISLRPSPICFPKLSALDNSDVLQSLRLGKYTEWFNDVYSTEISTKCEDVLNRLSETFGCSTVEIILPEQQEMQAAHVVSIGSESLCALNPDCEDGRGSELTLDTRVSLALFRSFSAADYVAAQCLRRRIMYYFMEAFKKVDVIVTPTTGMTAPKISPSSLINGESNYEVAGYLMRFVLVGNLLGLPAISVPIGHDKEGLPIGLQIIGHPWGEATILRIAHAVEELCSGSRKRPATFYDVLKVK
>DIURorie
MGKKCVMMPVEEVDISVVKYEPQNLSVPHLTGLGLKLFVWMVESPLIGSIILSNMKKQNNFTQVLRNTEIPEKPMFRPEFPPQALETGVTVLDEDEEPAQRVEKALGSLCSYDPNQRWHEDSPPFLYWTIRDFAHAYRSRLATPSAVAEHIIAILEEYNNKKPPMPLLISFSAEEVRKQAATSTQRFEEGNSLSILDGIFMAIKDDIDCYPYPSKSGTSWLHNTRDVKKDAVCVSRLRNCGAILIGKANMHELGMGTTGNNPNYGTTRNPHSFERYTGGSSSGPAALVASGLCSAAVGTDGGGSVRIPSSLCGIVGLKATYGRIDMKGSVCDCGTVEVASPLAATVEDAMIVYAAIAGSSLDDRNSLRPSPICLPDLSTANSSDVLQSLRLGKYSEWFNDVYSTDISSKCEDVLNRLSEIYGCSTTEIILPELHEMQAAHVVSIGSESLCALNPDCEDGWGTQLSLDSRVSLALFRSFSAADYVSAQRIRRRIMYYYMEAFKKVDIIVTPTTGITAPKIPSSSLKNGESNYGVASYLMRFVLAANLLGLPAISVPIGHDREGLPIGMQLIGRPWGEATILHVASVIEELSYGSRKRPSTFYDVLNKK
>BORYspha
MGRKRVMLPVEEVDVSAVKYQPELIKAPHLTGFTLKLFVWMIETPLLRGIILSTLKRQNNFTEILTNTVIPETPMFRPEFPPQEPENGVVVIDEDRDPAVRVESALQCLTPYDPSQHWNHDSRPFLYWTIRDFAHAYRSKLATPSTVAEHIISAVEEFANKKPPMPLLITFSAEEVRKQAAASTQRFLEGNPISVLDGIFMAIKDDIDCYPYPSNGGTTWFHKVRTVKQDAVCVSRLRSCGVILIGKANMHELGMGTTGNNPNYGTARNPHSLDRYTGGSSSGPAALVASGICSAAVGTDGGGSVRIPSSLCGVVGLKTTYGRTDMEGALCNCGTVEVASPLAATVEDAMLVYAAMAGSSEDNRISLNPSSLCLPNLSSSNSLDVLRSLRLGKYTEWFNDVYSTDISTKCDDVLNLLSETFGCQTIEILLPELQEMRTAHILSIGSETACALNPDYEDGKRSELTLDTRTSLALFRSFSATDYVSAQRLRRRIMYYHMEVFKKVDIIVTPTTGITAPKIPLSSLKSGESNYEVSGYLMRFVLGANLLGLPAISVPIGHDKEGLPIGLQLIGRPWGEATILRLASALEELCSGSRKRPSTFYDVLKET
>MEXIxero
------------------------------------------------------MKKQNNFTQMLRHVVIPENPMFRPEYPLQVLETGVAVLDEDDEPIMRVEKVLECLEPYDPTQRWGDDARPFLYWTIRDFAHAYRSKYATPSAVAEHIIAVVEEYNAKKPPMPLLISFSAEEVREQAAASTQRFEEGNYLSILDGIFMAIKDDIDCYPHPSKSGTSWLHNVRVVQKDAVCVSRLRSCGVILIGKANMHELGMGTTGNNPNHGTTRNPHSCNRYTGGSSSGPAALIASGLCSAAMGTDGGGSVRIPSSLCGIVGLKTTYGRIDMKGSVCDCGTVEVASPLAATVEDAMIVYAAVAGSSFGDRISLRPLPICLPNLSAPNCSDVLQSMKLGKYTEWFNDVYSTEISTKCDDVLNRLFQMFGCTTIEVVLPELREMQAAHVVSIGSESLCALYPDCEDGRGAELTLDTRVSLALFRSFSAADYVAAQRL----------------------------------------------------------------------------------------------------------------------
>OECEmacu
MGKKRVMLPVEDVDFSAVKYESQNISAPHLTGLVLKLFVWLIEAPLIGSIILSVLKKQNNFTQLLRNTVIPENPMYRPEYPPQALETGVAVLDENEEPVVRVEKAIGCLCSYDPSQRCHEDSPPFLYWTIRDFAHAYRNKLATPSSVAEFIIAIVEEYNNKKPPMPLLILFSADEVRKQAAASTQRFEEGKPLSILDGIFAAIKDDIDCYPYPSKSGTSWLHNTREVKKDAVCVSRLRNCGVILIGKANMHELGMGTTGNNPIHGTTRNPHSFDRYTGGSSSGPAALVASGLCSVALGTDGGGSVRIPSSLCGIVGLKTTYGRIDMKGSVCDCGTVEVVSPLAATVEDAMIVYAALAGSSVNDINSLRPSPICLPDLSAPSSSDVLRSVKIGIYPEWFNDVYSLEISTKCEDAINRLSEIFGCSTVEIVLPELHEMQAAHVVSIGSESLCALSADLEDGRGTELSLDTRVSFALFRSFSAADYVAAQRLRRRIMYYYMEAFKKVDIIVTPTTGITAPKISSSSLTNGESNFEVTGYLMRFVLVGNLLGLPAISVPIGHDKEGLPIGLQLIGRPWGEATILRVASAVEEICRGSRKRPSTFYDVLKLK
>GOODpube
MGKKCVMLPVEEVDISAVKYQSQNISAPHLTGLVLKLFVWLLEMPLIGSIILSALKKQNNLTQVLRNTEIPEKPMFRPEFPPQALETGVVILDEDEEPVVRVEKALGCLCPYDPNQRWHEDSPPFLYWTIRDFAHAYRSRLATPSAVAEHIIAIVEEYNNKKPPMPLLISFRAEEVRKHAAASTQRFEEGNSLSILDGIFMAIKDDIDCYPYPSKSGTSWLHNTRAVKKDAVLVSKLRSCGVIFIGKANMHELGMGTTGNNPIHGTTRNPHLFDRYPGGSSSGPAALVASGLCSAAVGTDGGGSVRIPSSLCGVLGLKATYGRINLEGSVCDCGTVEVASPLAATVEDAMIVYAAMAGSSLDDRNTLRPSPICLPDLSPAISSDVLRSMRLGKYSEWFNDVYSTDISSQCEDIINRLSESFGCRTIEIILPELNEMQAAHVVSIGSESLCALNPDCEDGRDRELSLDTQVSFALFRSFSAADYVAAQRLRRRIMYYYMEAFKKVDIIVTPTTGITAPKISSSSLKNGETNYEIASYLMRFVIAGNLLGLPAISVPIGHDKEGLPIGLQLIGRPWGEATILRVASAVEELTYGSRKRPSAFYDVLSKK
>PHRAlind
MGKKLAMLPVEEVDFSAVKYQTQNIKAPYLSGIALKLFVWLAESPVIGSIILSAMKKQNNFTQMLRHVVIPENPMFRPEYPPQAPETGVAVLDEDDEPIMRVEKVLGCLEPYDPTQRWGDDAPPFLYWKIRDFAHAYRSKYATPSAVAEHIIAVVEEYNAKKPPMPLLISFCAEEVRKQAAASTQRFEEGNYLSILDGIFMAIKDDIDCYPHPSKSGTSWLHNVRVVQKDAVCVSRLRSCGVILIGKANMHELGMGTTGNNPNHGTTRNPHSFDRYTGGSSSGPAALVASGLCSAALGTDGGGSVRIPSSLCGIVGLKTTYGRIDMKGSVCDCGTVEVASPLAATVEDAMIVYAAVAGSSLGDRISLRPSPICLPNLSTTNCSDVLQSMRLGKYTEWFNDVYSTEISTKCDDVLNRLFQMFGCTTIEVVLPELREMQAAHVVSIGSESLCALYPDCEDGRGAELALDTRVSLALFRSFSAADYVAAQRLRRRIMYYYMEAFKEVDVIVTPTTGITAPKIPSSSLKDGESNYEVASYLMRFVLVGNLLGLPAISVPIGHDKEGLPIGLQLIGRPWGEATILRLASAVEELSAACRKRPPMFYDVLKMK
>LIMOabor
MGKKRMMLPVEEVDISAVKYKPQNISAPHLTGLALKLFVWLVEAPLIGSIILSAMKKQNNFTQVLRNTEIPEKPMFRPEFPPQALETGIAVLDENEEPVGRVEKALGCLCFYDPSQRFHEDSPPFLYWTIRDFAHAYRSKLATPSAVAEHIIGIVEEYNNKKPPMPLLVSFSSEEVRKQAAASTQRFEEGKSLSILDGIFLAIKDDIDCYPYPSKSGTSWLHNTREVKKDAVCVSRLRSCGVILIGKGNMHELGMGTTGNNPIHGTTRNPHSFDRYTGGSSSGPAALVASGLCSAAVGTDGGGSVRIPSSLCGIVGLKTTYGRTDMKGSVCDCGTVEVASPLAATVEDAMIVYAALAGSSLDDRISLRPSPICLPDLSTPNSSDVLRSMKLGKYSEWFNDVYSTDISTKCENVLNQLSETFDCSTIEIVLPDLHEMQAAHVVSIGSESLCALNPDCENGRGTELSLDTRVSIALFKSFSAADYVAAQRLRRRIMFFYMEAFKKVDIIVTPTTGITAPKISSSSLKNGETNYEVASYLMRFVLVGNLLGLPAISVPIGHDKEGLPIGLQLIGRPWGEATILRVASAVEALCYGSRNRPSTFYDVLKMK
>VANIshen
MGKKQVLLPAEEVDISAVKYQPKNIKAPHLTGLALKLFVWLIESPLIGSIILSAMKNRNNVNQLLRYTEIPEKPMFRPEFPPPVPETGIESFDEDQEPVERVGKALGCLIPYDPSQSFHYDSPPFLYWRIRDFAHAYISKRATPSAVAEHIISVVEEYNSKKPPMPLLISFNADEVRKQAAASTQRFDEGNSLSILDGIFMAIKDDIDCYPYPSKSGTSWLHDVRVVRKDAVCVSRLRSCGVILIGKANMHEMGMGTTGNNPNHGTSRNPHSCDRYTGGSSSGPAALVASGLCSAAIGTDGGGSVRIPSSLCGIVGLKTTYGRIDMKGSVCDCGTVEVASPLAATVEDAMIVYSAVAGSSLDDSISLRPPPICLPKLSTTNNSDVLRSIRLGKYSEWFNDVYSPEISAKCEDFLNRLSEIFGCRTVEIILPEQQEMQVAHAVSIGSESLCALNPDCEDGWGAKLSLDTRVSLALFKSFSAADYVAAQRVRRRIMYYYMEAFKKVDIIVTPTTGITAPKIPSSSLQYGESDYEVTSYLMRFVLVGNLLGLPAISVPVGHDKEGLPIGLQLIGRPWGEATILRVASVVEELCCGSRKRPSTFYDVLKGK
>PHALcorn
MGKKRVMLPAKEVDIAAVRYQPVNISAPHLTGLALKLFVWLLEVPLIGSIIVSVMKKRNNYTQLLRNTEIPENPMFRPEFPPQAPEIGVAVLDENEKPVFRVEKALGCLCSYDPSQRCHEDSRPFLYWTIRDFAYAYRNKLASPSSVAEHVIAIAEEYNNKKPPMPLLAFFSAEEVRNQAAASTQRFEEGKPLSILDGIFVAIKDDIDCHPFPSKSGTSWLHNTREVKKDAVCVSRLRSCGVIIIGKGNMHELGMGTTGNNPIHGTTRNPHSLDRYTGGSSSGPAALVASGLCSVALGTDGGGSVRIPSSLCGIVGLKTTYGRIDMKGSVCDCGTVEVVSPLAATVEDAMIVYAALAGSSFNDRISLRPSPICLPDLSATSSFDILRSVKLGKYSEWFNDVFSTDISTKCEDALNRLSEIYGCSTTEIVLPEQHEMQVAHAVSIGSESLCALNPDCEDGWGTELSLDTQVNLAFFRSFSAADYVAAQRLRRRIMYYYEDAFKKVDIIVTPTTGMTAPKISPSALKTGESNLEVTGYLMRFVLVGNLLGLPAISVPIGHDKEGLPIGLQLIGRPWGEATILRVASAVEGICYGSRKRPSTFYDILKVK
>SERAvome
MGKKCVMAPVEEIDISAVKYRPQNISAPHLTGFGLKLFVWLLETPLIGSIILSVLKKQNNINKILRCTEIPEKPMFRPEFPPQAPEIGVAVFDENDEPITRVEKSFGCLRYYDPNQRWHESSPPFLYWTIRDFAHAYRSSLTTPSAVAENIIAIVEEYNNKKPPRPLLISFSAEEVRKQAAASTQRFAEENSLSILDGIFMAIKDDIDCYPYPSKSGTSWLHNTRVVKKDAVCVSRLRSCGVILIGKANMHELGMGTTGNNPIHGTTRNPHSFDRYTGGSSSGPAALVASGLCSAAVGTDGGGSVRIPSSLCGIVGLKATYGRIDMKGS--------------------------------------------------------------------------------------------------------------------------------------------------------------------------------------------------------------------------------------------------------------------------------------
>PAPHhirs
MGKKLAMLPVEEVDISAVKYQPQNIKAPHLTGIALKLFVWLAETPIIGSIILSTMKKQNNFTQMLRHTVIPENPMFRPEYPPQVLETGVAVLDEGDEPVTRVEKALGCLGPYDPTQRWGDDAPPFLYWTVRDFAHAYRSKFATPSLVAEHIIAVVEEYNAKKPRMPLLISFSAEEVRKQAAASTQRFREGNFISILDGIFMAIKDDIDSYPHPSKSGTSWLHNVRVVQKDAVCVSRLRSCGVILIGKANMHELGMGTTGNNPNHGTTRNPHSCDRYTGGSSSGPAALVASGLCSAAIGTDGGGSVRIPSSLCGIVGLKTTYGRIDMKGSICDCGTVEVASPLAATIEDAMIVYAAVAGSSLGDIISLRPSPICLPNLSTPNSSDVLQSMRLGKYTEWFNDVYSTEISTKCDDVLNRLFQMFGCTTIEVVLPELREMQAAHVVTIGSESLCALYPDCEDGRGAELALDTRVSLALFRSFSAADYVAAQRLRRRIMYYFMEALKKVDVIVTPTTGITAPKIPSSSLKDGESNYEVASYLMRFVLAGNLLGLPAISVPIGHDKEELPIGIQLIGRPWGEATIFRLASAVEELCAGYRKRPSTFYDVLKLK
>HABElong
MGKKCVMPPVEEIDLSAVKYQPQNISAPHLTGLGLKLFVWLVEIPLIGSIIMSVLKKQNNFNKVLRNTEIPEKPMFRPEFPPQAPEIGVAVLNEDDEPITRVEKSFGCLRSYDPNQRWHENSPPFLYWTIRDFAHAYRSRLATPSAVAENIIAIVEEYNNKKPPMPLLIAFSAQEVRKQAAASTQRFAEGNSLSILDGIFMAIKDDIDCYPYPSKSGTSWLLNTISVKKDAVCVSRLRSCGVILIGKGNMHELGMGTTGNNPNHGTTRNPHSFDRYTGGSSSGPAALVASGLCSAAVGTDGGGSVRIPSSLCGVVGLKTTYGRIDMKGSMCECGTVEVASPLAATVEDAMIVYAAMAGSSLDDRISLRPSPICLPDLSSANTSNVLRSMRLGKYSEWFNDVYSTEILSKCEDVLNQLAEIFGCSITEIVLPELHEMQTAHVVSIGSESLCALNPDCEDGWGSELSLDTRVSLALFRSFTAADYVAAQRLRRRIMYYHMEAFKKVDIIVTPTTGITAPKISSSSLKNGESNYEIGGYLMQFVLAGNLLGLPAISVPIGHDKEGLPIGLQLIGRPWGEATILHVASVVEELCYGSRKRPSAFYDVLRQK
>LECAnigr
MGKKRVLLPAHELDISAVKYQPQNIKAPHLTGLTLKLFVWLIESPFIGSIILSAMKKVNNFSQLLRYTEIPEKPMFRPEFPPPVPETGIEAFDEGHEPVVRVGKALGCLIPYDPSQRFHDDSPPFLYWRIRDFAHAYRSKRATPSTVAEHIISVVEEYNRKKPPMPLLISFNAEEVRKQAAASTQRFEEGNSLSILDGIFMAIKDDIDCFPYPTKSGTSWLHDVRVVKKDAVCVSRLRSCGVILIGKANMHEMGMGTTGNNPNHGTTRNPHSFDRYTGGSSSGPAALIASGLCSAALGTDGGGSVRIPSSLCGIVGLKTTYGRIDMEGSECDCGTVEVASPLAATVEDVMIVYAAVAGSSLDDCISLRPPPICLPKLSATSNSDVLQSTKLGKYSEWFNDVYSPEISAKCEDVLNRLSEIFGCRTIEIILPELTEMQAAHVVSIGAESLCALNPDCEDGWGTKLSLDTRISLALFKSFSAADYVAAQRLRRRIMYYYMEAFKKVDIIVTPTTGITAPKVSSSSLKYGESNYEVAGYLMRFVLVGNLLGLPAISVPIGHDREGLPIGLQLIGHPWGEATILRVASVVEELCYSSRRRPSAFYDVLKVN
>CALAsini
MGKKRVMLPVEEVDIAAVKYQPQNISAPHLTGLALKLFVWLIEAPLIGPIIISVLKKQNNYSQLLRNTVIPENPMFRPEFPPQAPETGVAVLDENEEPVVRVEKALGYLCSYDPSQRCHEDSPPFLYWTIRDFAHAYRNKLATPSSVAEHIISIVEEYNNKKPPMPLLVLFNAEEVRKQAAASTQRFEEGKSLSILDGIFVAIKDDIDCYPYQSKSGTSWLHNTREVKKDAVCVSRLRSCGVILIGKANMHELGMGTTGNNPIHGTTRNPHSFDRYTGGSSSGPAALVASGLCSAALGTDGGGSVRIPSSLCGIIGLKTTYGRIDMKGSVCDCGTVEVVSPLAATVEDAMIVYAALAGSSFNDRISLRPSPICLPDLSTPNSSDVLRSMKLGKYSEWFNDVYSSEISTKCDDALNRLSEIFNCSTIEIVLPELHEMQAAHVVSIGSESLCALNPDCEDGRGTELSLDTRVNFALFRSFSAADYVAAQRLRRRIMYYYAEAFKKVDIIVTPTTGITAPKISSSSLKNGESNFEVTGYLMRFVLVGNLLGLPAISVPIGHDKEGLPIGLQLIGRPWGEATILRVASAVEEICNGARKRPSTFYDVLKMN
>EPIPaphy
MGKKFVMQPVEEVDIASVKYRPQNISAPILTGLALKLFVWLVEAPLIGPVILSIMKKQNNFTRLLRNTEIPEQPMFRPEFPPQELETGVVILDENEEPVARVEKAFGCLDCHSPSQKFNKDSPPFLYWRIRDFAHAYRHKLATPSSVAEHIIVIVDEYNHKTPPMPLLVWFSAEEVRKQAAASTQRFEEGKPLSILDGIFVAIKDDIDCYPCPSMSGTSWLHNTRVVREDAVCVSRLRSCGVIFLGKANMHELGMGTTGNNPIHGTTRNPHSFDRYTGGSSSGPAALVASGLCPVALGTDGGGSVRIPSSLCGIVGLKTTYGRIDMKGSVCDCGTVEVVSPLAATVEDAMIMYAAMAGSSLANRISLRPPPISLPDLSAPNSSDILGSMKLGKYTEWFNDVCGTEISTKCEDVLNRLSELYGCRAVEIVLPELHEMQAAHVVSIGSESLCALNPDCESGRGAELSPDTRACLALFRSFSAADYVAAQRLRRRIMHYYMEAFKEVDIIVTPTTGITAPKISLSSLKNGESNFEVASYLMRFVLVGNLLGLPAISVPIGHDKDGLPIGLQLIGRPWGEATIFRVASAVEELCYGSRKRPSAFYDVLKIN
>CHILsemi
MGKKCVMLPVEEVDVLAVKYQPQNISVPHITGFGLKIFVWLVESPLIGSIVLSVMKKQNNFTRVLRNTEIPEKPMFRPEFPPQELETGVSVLDEDEEPIARVEKALGCLHSYDPIQKWNEDSPPFLYWKIRDFAHAYRSRLATPSSVAEHIIAMVEEYNNKKPPMPLLISFSAEDVRKQAAASTQRFEEGNSLSILDGIFMAIKDDIDCYPYPSKSGTSWLHNSRIVKKDAICVSRLRSCGVILIGKANMHELGMGTTGNNPIHGTTRNPHSFDRYTGGSSSGPAALVASGLCSAAVGTDGGGSVRIPSSLCGIVGLKTTYGRIDMKGSVCDCGTVEVASPLAATVEDAMIVYSAMAGSSSDDKNSLRPSPICLPDLLTANSSDILRCMRLGKYSEWFHDVYSSDISNKCEDVLNRLSETFGCCTVEIVLPELHEMQAAHVVSIGSESLCALNPDCEDGRDTDLSLDTRVSFALFRSFSAADYVAAQRLRRRIMYYYMEAFKKVDIIVTPTTGITAPKILSSSLKHGESNYGTASYLMRFVLAANLLGLPAISVPIGHDREGLPIGIQLIGRPWGEATILRVASAVEELSNGSRKRPSTFYDVLSKK
>NEUWzoll
MGKKRVMLPVEEVDISAVKYQQQVISAPHLTGFVLKLFTWLVEAPLIGSVILSALKKQNKYTQLLRNTVIPEKPMFRPEFPLQEQEPCVVSLDDDGEPAARVETALGCLGSYDSSQRFSDDSFTFLYWTIRDFAHAYRSKLTTPSAVAEHIISIVEEYNNKKPPMPLLISFSPEEVRKQAAASTQRFEEGNSLSILDGTFMAIKDDIDCYPYTSRSATSWYHKVHDVKKDAVCVSRLRKCGVVLIGKANMHEMGMGTTGNNPIHGTVRNPHSCDRYTGGSSSGPAALVASGICSAAVGTDGGGSVRIPSSLCGIVGLKTTYGRIDMMGSVCDCGTVEVASPLAATVEDVILVYAALAGSSLGDKISLRPSPICFPKLSTLDSSQVLRSLRLGKYTEWFNDVYSTEISTKCEGVLNRLSETFGCSTVDIILPEQQEMQAAHVVSIGSESLCALNPDCEDGRGSELTLDTRVSLALFRSFSAADYVAAQRLRRRIMYYFMEAFNKVDVIVTPTTGMTAPKISPSSLKNGESNYEVAGYLMRFVLVGNLLGLPAISVPIGHDKEGLPIGLQIIGRPWGEATILRIAHAVEELCSGYRKRPSTFYDVLKVK
>MASDpict
MGKKRAMLPVEEIDISAVKYEPQNISAPHLTGLALKLFVWLIEAPLIGSIILSVLKKQNNYNQLLRNTVIPENPMFRPEFPPQAPETGVAVLDENEEPVVRVEKALGCLCSYDPSQRCHEDSSPFLYWTIRDFAHAYRNKLATPSSVAEHIIGIVEEYNNKKPPMPLLILFSAEELRKQAAGSTKRFEEGKPLSILDGIFVAIKDDIDCYPYPSKSGTSWLHNTRKVKKDAVCVSRLRSCGVILIGKANMHELGMGTTGNNPHYGITRNPHSFDRYTGGSSSGPAALVASGLCSAAVGTDGGGSVRIPSSLCGIVGLKTTYGRIDMKGSVCDCGTVEVVSPLTATVEDAMIVYAAMAGSNFNDRISLKPSPICLPDLAVPSSSNVLRSVKLGKYSEWFNDVYISDISTKCDDALNQLSEIFGCSTIEIVLPELHETQAAHVVSIGSESLCVLNPDCEDGWGTELSLDTRVSLALFRSFSAADYVAAQRLRRRIMYYYMEAFKKVDIIVTPTTGITAPKISSSSLKNGESNYEVAGYLMRFVLVGNLLGLPAISVPIGHDKDGLPIGLQLIGRPWGEATILRVASAVEQICYGARKRPSTFYDVLKMK
>MOLIcapi
MGKKRAMLPVEEIDISAVKYQPELIKAPHLTGFALKLFVWMIEAPLLRSIILSILKRQNNFTEILRNTMIPEPPMFRPEFPPQEPEPVVVVVDEDSEPATRVSSTSECLAPYDPCPHWNRDSPPFLYWTIRDYAHAYRSKITTPSTVAEHIISAVEESNNKKPPMPLLISFSAEEMRRQAADSTQRLLEGNPLSILDGIFVAIKDDIDCYPFPSKGATTWFHKVRAVKQDAVCVSRLRSCGVIFVGKANMHELGMGTTGNNPNYGTTRNPHSVDRYTGGSSSGPAALVASGLCSAALGTDGGGSVRIPSSLCGVVGLKTTYGRIDMEGALCDCGTVEVVSPLAATVEDTMLVYAAIAVCSPDDRISLNPSPLCLPNLSSPEKLYVLRSLRLGKYTEWFNDVYCAEISTKCDDALNLLSENFGCKMVEIILPELHEMRTAHLVSIGSETMCALNPDCEDGKGVELTLDTRISLALFRSFSAVDYVSAQRLRRRIMYYHMEVFKKVDIIVTPTTGITAPKIPSSSLKCGESDYEVSGYLMRFILAGNLLGLPAISVPIGHDKDGLPIGLQLIGRPWGEASILRVASALEELCSGCRKRPSTFYDILRNV
>CEPHdama
MGNKRMMLPVEEVDISAVKYQPQNISAPHLTGIALKLFVWLVEAPLIGSIILSAMKKQNNFTQVLRNTEIPEKPMFRPEFPPQALETGVAILDENEGPVGRVEKALGCLCFYDPSQRCHEDPPPFLYWTIRDFAHAYRSKLATPSAVAEHIIGIVEEYNNKKPLMPLLVSFSSEEVRKQAAASTQRFEEGKSLSILDGIFMAIKDDIDCYPYPSKSGTSWLHNTREVKKDAVCVSRLRSCGVILIGKANMHELGMGTTGNNPIHGTTRNPHSFDRYTGGSSSGPAALVASGLCSAAVGTDGGGSVRIPSSLCGIVGLKTTYGRTDMKGSVCDCGTVEVASPLAATVEDAMIVYAALAGSSLDDRISLRPAPICLPDLSTPNSSDVLRSMKLGKYSEWFNDVYSTDISTKCENVLNQLSETFGCSTIEIVLPELHEMQAAHVVSIGSESLCALNPDCEDGRGTELSLDTRVSFALFRSFSAADYVAAQRLRRRIMFYYMEAFKKVDIIVTPTTGITAPKISPSSLKNGESNYEVGSYLMRFVLAGNLLGLPAISVPIGHDKEGLPIGLQLIGRPWGEATILRVASAVEVLCYDSRKRPSTFYDVLKMK
>GYMNodor
MGKKCVMTPVEEVDISAVKYQPQNISAPHLTGLGLKLFVWLVETPLIGSIILSVLKKQNNFNKILRCTEIPEKPMFRPEFPPQAPEIGVAVFDENDEPITRVEKSFGCLRSYDPNQRWHENSPPFLYWTIRDFAHAYRSRLATPSAVAENIIAIVEEYNNKKPPMPLLISFSAEEVRKQAAASTQRFEEGNSLSILDGIFMAIKDDIDCYPYPSKSGTSWLHNTRVVKKDAVCVSRLRSCGVILIGKANMHELGMGTTGNNPIHGTTRNPHSFDRYTGGSSSGPAALVASGLCSAAVGTDGGGSIRIPSSLCGIVGLKATYGRIDMKGSVCDCGTVEVASPLAATVEDAMIVYAAMAGSSLDDRISLRPSPICLPDLSSANSSDVLRSMRLGKYSEWFNDVYSTEISSKCEDILNRLAEIFGCSITEIVLPELHEMQTAHVVSIGSESLCALSPDCEDGRDTELSLDTQVSLALFRSFTAADYVAAQRLRRRIMYYYMEAFKKVDIIVTPTTGITAPKISSSSLKNGESNYEIASYLMRFILGGNLLGLPAISVPIGHDKEGLPIGLQLIGRPWGEATILRVASAVEELCYGSRKRPSAFYDVLRQK
>DACThata
MGKKCVMTPVEEVDISAVKYQPQNISAPHLTGLGLKLFVWLVETPLIGSIILSVLKKQNNFNKILRCTEIPEKPMFRPEFPPQAPEIGVAVFDENDEPITRVEKSFGCLRSYDPNQRWHENSPPFLYWTIRDFAHAYRSRLATPSAVAENIIAIVEEYNNKKPPMPLLISFSADEVRKQAAASTQRFAEGNSLSILDGIFMAIKDDIDCYPYPSKSGTSWLHNTRVVKKDAVCVSRLRSCGVILIGKANMHELGMGTTGNNPIHGTTRNPHSFDRYTGGSSSGPAALVASGLCSAAVGTDGGGSIRIPSSLCGIVGLKATYGRIDMKGSVCDCGTVEVASPLAATVEDAMIVYAAMAGSSLDDRISLRPSPICLPDLSSANSSDVLRSMRLGKYSEWFNDVYSTEISSKCEDILNRLAEIFGCSITEIVLPELHEMQTAHVVSIGSESLCALNPDCEDGRDTELSLDTQLSLALFRSFTAADYVAAQRLRRRIMYYYMEAFKKVDIIVTPTTGITAPKISSSSLKNGESNYEITSYLMRFILGGNLLGLPAISVPVGHDKEGLPIGLQLIGRPWGEATILRVASAVEELCYGSRKRPSAFYDVLRQK
>ERYCpuss
MGKKHVLLPAEEINFSDVKYESQNISAPRLTGLALKIFVWMIETPLIGPFILSVLKKQNNYTQLLRNTVIPENPMFRPEFPMQAPEIGVTVFDENEEPVARVQKAIGSLRSYDPSQRCHEDSPPFLYWTIRDFAYAYRTKFATPSSVAEHIIAIVEEYNNKKPPMPLLILFSADEVRKQAAASTQRFEEGKPLSILDGIFVAIKDDIDCYPYPSKSGTSWLHKTREVKKDAVCVSRLRSCGVILIGKANMHELGMGTTGSNPIHGTTRNPHSFERYTGGSSSGPAALVSSGLCSVALGTDGGGSVRIPSSLCGIVGLKTTYGRIDMEGSVCDFGTVEVVSPLAATVEDAMIVYAALAGSSLDDINSLRPSPICLPDLSAPSSSDVLRTVKLGIYSEWFNDVYSPEISTKCEGAINRLSEIFGCSTLKIVLPEVHEMLAAHVVSIGSESLCALSPDLEDGRGTELSLDTRVSLALFRSFSAADYVAAQRLRRRIMYYYMEAFKKVDIIVTPTTGIMAPKISPSSFRNGESNFEVTGYLMRFVLVGNLLGLPAISVPIGHDKEGLPIGLQLIGRPWGEATILRVASAVEEICYGSRKRPSAFYDVLKIK
>CHILtrap
MGKKCVMLPVEEVDVLAVKYQPQNISVPHITGFGLKLFVWLVESPLIGSIVLSVMKRQNNFTRVLRNTEIPEKPMFRPEFPPQALETEVTVLDEDEEPIARVEKALGCLHSYDPIQKWNEDSPPFLYWKIRDFAHAYRSRLATPSSVAEHIIAMVEEYNNKKPPMPLLISFSAEDVRKQAAASTQRFEEGNSLSILDGIFMAIKDDIDCYPYPSKSGTSWLHNSRIVKKDAICVSRLRSCGVILIGKANMHELGMGTTGNNPIHGTTRNPHSFDRYTGGSSSGPAALVASGLCSAAVGTDGGGSVRIPSSLCGIVGLKTTYGRIDMKGSVCDCGTVEVASPLAATVEDAMIVYSAMAGSSSDDKNSLRPSPICLPDLLTANSSDILRCMRLGKYSEWFHDVYSSDISNKCEDVLNRLSETFGCCTVEIVLPELHEMQAAHVVSIGSESLCALNPDCEDGRDTDLSLDTRVSFALFRSFSAADYVAAQRLRRRIMYYYMEAFKKVDIIVTPTTGITAPKILSSSLKHGESNYGTASYLMRFVLAANLLGLPAISVPIGHDREGLPIGIQLIGRPWGEATILRVASAVEELSNGSRKRPSTFYDVLSKK
>PLATclav
MGKKCVMSPVEEVDISAVKYQPQNISAPHLTGLWLRIFVWLVETPLIGSIILSALKKQNNFNKILRYTVIPEKPMFRPEFPPQAPEIGVAVFDENDEPITRVEKSFGCLRSYDPNQRWHENSRPFLYWTIRDFAHAYRSRLATPSAVAENIIEIVEEYNNKKPPMPLLISFSAEEVRKQAAASTQRFVEGNSLSILDGIFMAIKDDIDCYPHPSKSGTSWLHNTRVVKKDAVCVSRLRSCGVILIGKANMHELGMGTTGNNPIHGTTRNPHSFDRYTGGSSSGPGALVASGLCSAAVGTDGGGSVRIPSSLCGVVGLKATYGRIDMKGSVCDCGTVEVASPLAATVEDAMIVYAAMAGSSLDDKISLRPSPICLPDLSSANSSDVLRSMRLGKYSEWFNDVYSTEISSKCEDILNRLAEIFGCSITEIVLPELHEMQTAHVVSIGSESLCSLNPDCEDGRNTELSLDTQVSLALFRSFTAADYVAAQCLRRRIMYYYMEAFKMVDIIVTPTTGITAPKISSSSLKNGESNYEIASYLMRFVLAGNLLGLPAISVPVGHDKEGLPIGLQLIGRPWGEATILRVASAVEELCYDSRKRPSAFYDVLRQK
>OPHRgarg
MGKKCAMAPVEEIDISAVKYQQQNISAPHLTGFGLKLFVWLLGTPVIGSIILSVLKKQNNINQILRCTVIPEKPMFRPEFPPQAPEIGVAVFDENDEPITRVEKSFGCLRSYDPNQKWHENSPPFLYWTIRDFAHAYRSRRATPSAVAENIIATVEEYNNKKPPMPLLISFNAEEVRKQAAASTQRFAEGNSLSILDGIFMAIKDDIDCYPHPSKSGTSWLHNTRVVKKDAVCVSRLRSCGVILIGKANMHELGMGTTGNNPIHGTTRNPHSFDRYTGGSSSGPAALVASGLCSAAVGTDGGGSVRIPSSLCGIVGLKATYGRIDMKGSVCDCGTVEVVSPLAATVEDVMIVYAAMAGSSLDDRVSLRPSPICLPDLSSANSSDVMRSMRLGKYSEWFNDVYSTEISSKCEDTLNRLVEIFGCSITEIVLPELHEMRTAHVVSIGSESLCALNPDCEDGKGTELSLDTQVSLALFRSFTAADYVAAQCLRRRIMYYYMEAFKKVDIIVTPTTGITAPKISSSSLKNGESNFEVTSYLMRFILAGNLLGLPAISVPVGHDKEGLPIGLQLIGRPWGEATILRVASAVEELCYGSRKRPSAFYDVLRQK
>LANAlana
MGKKRTMLPVEEVDISVVKYQPQRIEAPHLTGFALKLFVWMIEAPLLRSIILSILKRQNNFTEVLRNTVIPETPMFRPEFPPQEREPGVVIVDEDREPPARVESALECLPLYDPTQHWNADSSPFLYWTIRDFAHAYRSKMTTPSTVAEHIILAVEESNNKKPPMPLLISFSIEEVRKQAVASTQRFLEGNPLSVLDGIFMVIKDDIDCYPFPSKGATTWFHKVRAVKQDAVCVSRLRSCGVIFIGKANMHELGMGTTGNNPNFGTTRNPHSIDRYTGGSSSGPAALIASGLCSAALGTDGGGSVRIPSSLCGVVGLKTTYGRIDMEGSLCDCGTVEVVSPLAATVEDAMLVYAATAGCSPDDRISLNPSPLCLPNLPSSDKLHVLRSLRLGKYTEWFNDVYCTDISSKCEDALNLLSEMFGCNIVEIIIPELQEMRTAHLVSIGSETMCALNPDYEDGKCSELTLDTRISLALFRSFSAADYVSAQRLRRRIMYYHMEVFKKVDIIVTPTTGITAPKIPSSSLKYGESNYEVAGYLMRFILAGNLLGLPAISIPIGHDKEGLPIGLQLIGRPWGEASILRVASALEELCAGSRKRPSTFYDILKAV
>EPIPhell
MGKKRMMLPVEEVDLSAVKYQPQNISAPHLTGLALKLFVRLVEAPLIGSIILSAMKKQNNFTQVLRNTEIPEKPMFRPEFPPQALETGVAVLDENEESVGRVEKALRCLCFYDPSQRCHEDSPPFLYWTIRDFAHAYRSKLATPSAVAEHIIGIVEEYKNKKPTMPLLISFSSEEVRKQAAASTQRFEEGKSLSILDGIFMAIKDDIDCYPYPSKSGTSWLHNTREVKKDAVCVSRLRSCGVILIGKANMHELGMGTTGNNPIHGTTRNPHSFDRYTGGSSSGPAALVASGLCSAAVGTDGGGSVRIPSSLCGIVGLKTTYGRTDMKGSVCDCGTVEVASPLAATVEDAIIVYAALAGSSLDDRISLRPSPICLPDLSIPNSSDVLRSMKLGKYSEWFNDVYSTDISTKCENVLNQLSETFGCSTIEIVLPELQEMQTAHVVSIGSESLCALNPDCEDGRGTELSLDTRVSIALFRSFSAADYVAAQRLRRRIMFYYMEAFKKVDIIVTPTTGITAPKISSSSLKNGESNYEVASYLMRFVLVGNLLGFPAISVPIGHDKEGLPIGLQLIGRPWGEATILRLASAVEVLCHDSRKRPSTFYDVLKMK
>EPIDfulg
MGKKHVMLPVEEVDMASVKYQPQKISAPHLTGLSLKLFVWLIEAPLIGSIILSVLKKQNNYTQLLRNTVIPENPMFRPEFPPQAPETGVAVFDENEEPVLRVEKALGCLRSYDPSQRCHEESSPFLYWTIRDFAHAYRNKLATPSSVAEHIIGIVEEYNNKKPPMPLFVLFSAEELRKQAEASTKRFEEGKPLSILDGIFVAIKDDIDCYPYPSKSGTSWLHNTREVKKDAVCVSRLRSCGVILIGKANMHELGMGTTGNNPIHGTTRNPHSFDRYTGGSSSGPAALVASGLCSAAVGTDGGGSVRIPSSLCGIVGLKTTYGRIDMKGSVCDCGTVEVVSPLAATVEDAMIVYAAMAGSSSNDRISLRPSPICLPDLSTPSSSNVLQSMKLGKYSEWFNDVYSSDISTKCEDALNQLSEIFGCSTIEIALPELHETQAAHVVSIGSESLCALNPDCEDGWGSELSLDTRVSLALFRSFSAADYVAAQRLRRRIMYYYVEAFKKVDIIVTPTTGITAPKISSSALKNGESNFEVTGYLMRFVLVGNLLGLPAISVPIGHDKDGLPIGLQLIGRPWGEATILRVASAIEEIRYGARKRPSAFYDVLKIK
>GOODfuma
MGKKCVMLPVEEVDISAVKYQPQNISAPHLTGLVLKLFVRLLEMPLIGSIILSALKKQNNLTQVLRNTEIPEKPMFRPEFPPQALETGVVILDEDEEPVVRVEKALGCLCPYDPNQRWHEDSPPFLYWTIRDFAHAYRSRLATPSAVAEHIITIVEEYNNKKPPMPLLISFRAEEVRKHAAASTQRFEEGNSLSILDGIFMAIKDDIDCYPYPSKSGTSWLHNTRAVKKDAVLVSKLRSCGVILIGKANMHELGMGTTGNNPIHGTTRNPHSFDRYTGGSSSGPAALVASGLCSAAVGTDGGGSVRIPSSLCGVLGLKATYGRIDLEGSVCDCGTVEVASPLAATVEDAMIVYAAMAGSSLDDRNTLRPSPICLPDLSPAISSDVLRSMRLGKYSEWFNDVYSTEISSQCEDIINRLSESFGCRTIEIILPELNEMQAAHVVSIGSESLCALNPDCEDGRDRELSLDTQVSFALFRSFSAADYVAAQRLRRRIMYYYMEAFKKVDIIVTPTTGITAPKISSSSLKNGETNYEIASYLMRFVIAGNLLGLPAISVPIGHDKEGLPIGLQLIGRPWGEATILRVASAVEELTYGSRKRPSAFYDVLNK-
>MICRparv
MVKKCVMLPVEEIDVSAVKYQPQNISVPHLTGLGLKLFVWLIETPVIGSIILSAMKKQNKFTQLLRNTEIPEKPMFRPEFPPQVLETGVIVLNEDEEPVARVEKALGCLCSNDPNQRWHEESPPFLYWTIRDFAHAYRSRLATPSAVAENIIAIVEEYNNKRPPMPLLISFSVEEVRKQAAASTQRFEEGNSLSILDGVFMAIKDDIDCYPYPSKSGTSWLHNTRVVNTDAICVSRLRSCGVILLGKANMHELGMGTTGNNPVHGTTRNPHSFDRYTGGSSSGPAALVASGLCSAAVGTDGGGSVRIPSSLCGVVGLKATYGRIDMKGSVCDCGTVEVASPLAATVEDAMIVYAAMAGSSSDDKNSLRPSPICLPNFSTANSKDVLRSMRLGKYSEWFNDVYSTEISNKCEDVLNRLSEIFGCSTVEIVLPELREMQVAHVVSIGSESLCAINADCEDGRDAELSLDTQVSFALFRSFSAADYVAAQRLRRRIMYYHMKAFKKVDIIVTPTTGITAPKIPSSSLKNGESNYGIASYLMRFVLAANLLGLPAISVPIGHDREGLPIGLQLIGRPWAEATILRVASVVEELGYGSRKRPSAFYDVLNRR
>NEUWmali
MGKKRVMLPVEEVDISAVKYQQQVISAPHLTGFVLKLFTWLVEAPLIGSVILSALKKQNKYTQLLRNTVIPEKPMFRPEFPLQEQEPCVVSLDDDGEPAVRVETALGCLGSYDSSQRFSDDSFTFLYWTIRDFAHAYRSKLTTPSAVAEHIISIVEEYNNKKPPMPLLISFSPEEVRKQAAASTQRFEEGNSLSILDGTFMAIKDDIDCYPYTSRSATSWYHKVHNVKKDAVCVSRLRKCGVVLIGKANMHEMGMGTTGNNPIHGTVRNPHSCDRYTGGSSSGPAALVASGICSAAVGTDGGGSVRIPSSLCGIVGLKTTYGRIDMMGSVCDCGTVEVASPLAATVEDVILVYAALAGSSLGDKISLRPSPICFPKLSTLDSSQVLRSLRLGKYTEWFNDVYSTEISTKCEDVLNRLSETFGCSTVDIILPEQQEMQAAHVVSIGSESLCALNPDCEDGRGSELTLDTRVSLALFRSFSAADYVAAQRLRRRIMYYFMEAFNKVDVIVTPTTGMTAPKISPSSLKNGESNYEVAGYLMRFVLVGNLLGLPAISVPIGHDKEGLPIGLQIIGRPWGEAAILRIAHAVEELCSGYRKRPSTFYDVLKVK
>APOSshen
MVKKRVMLPVEEVDISAVKYQPQAISAPHLTGFALKLFTWLVEAPLIGSVILSVLKKQNGYTQLLRNTVIPEKPMFRPEFPLQEKEPAVVVLDDDGEPAVRVETALGCLGSYDSSQRFSEDSSKFLYWTIRDFAHAYRSKLTTPSAVAEHIISIVEEYNNKKPPMPLLITFSPEEVRKQAAASTQRFEEGYSLSILDGIFMAIKDDIDCYPYTSRSATSWYHEVRDVNKDAVCVSRLRNCGVILIGKANMHELGMGTTGNNPIYGTVRNPHSSDRYTGGSSSGPAALVASGICSAAVGTDGGGSVRIPSSLCGIVGLKTTYGRINMTGSVCDCGTVEVASPLAATVEDAILVYAALAGSSLGDKISLRPSPICFPKLSALDNSDVLQSLRLGKYTEWFNDVYSTEISTKCEDVLNRLSETFGCSTVEIILPEQQEMQAAHVVSIGSESLCALNPDCEDGRGSELTLDTRVSLALFRSFSAADYVAAQCLRRRIMYYFMEAFKKVDVIVTPTTGMTAPKISPSSLINGESNYEVAGYLMRFVLVGNLLGLPAISVPIGHDKEGLPIGLQIIGHPWGEATILRIAHAVEELCSGSRKRPATFYDVLKVK
>GYMNdens
MGKKCVMTPVEEVDISAVKYQPQNFSAPHLTGLGLKLFVWLVETPLIGSIILSVLKKQNNFNKILRYTEIPEKPMFRPEFPPQAPEIGVAVFDENDEAITRVEKSLGCLRSYDPNQRWNENSPPFLYWTIRDFAHAYRSRLATPSAVAENIIAIVEEYNNKKPPMPLLISFSAEEVRKQAAASTQRFAEGNFLSVLDGIFMAIKDDIDCYPYPSKSGTSWLHNTRVVKKDAVCVSRLRSCGVILIGKANMHELGMGTTGNNPIHGTTRNPHSFDRYTGGSSSGPAALVASGLCSAAVGTDGGGSIRIPSSLCGIVGLKATYGRIDMKGSVCDCGTVEVASPLAATVEDAMIVYAAMAGSSLDDRISLRPSPICLPDLSSANSSDVLRSMRLGKYSEWFNDVYSTEISSKCEDILNRLAEIFGCSITEIVLPELHEMQTAHVVSIGSESLCALSPDCEDGRDTELTLDTQVSLALFRSFTAADYVAAQRLRRRIMYYYMEAFKKVDIIVTPTTGITAPKISSSSLKNGESNYEITSYLMRFILGGNLLGVPAISVPIGHDKEGLPIGLQLIGRPWGEATILRVASAVEELCYGSRKRPSAFYDVLRQK
>DENDchryso
MGKKRVLLPVEEVDISAVKYHPQSISAPHLTGLALKLFVWLIEAPLIGSIILSVMKKQNNYTQLLRNTVIPENPMFRPEYPPQAPETGVAVLDEYEEPVLRVEKALGCLCSYDPSQRCHDDSPPFLYWTIRDFAHAYRNKLATPSTVAEHIIAIVEEYNNKKPPMPLLILFNAEEVRKQAAASTQRFEEGKSISILDGIFVAIKDDIDCYPYPSKSGTSWLHNTREVKKDAVCVSRLRSCGVILIGKANMHELGMGTTGNNPIHGTTRNPHSFDRYTGGSSSGPAALVASGLCSAAVGTDGGGSVRIPSSLCGIVGLKTTYGRIDMKGSVCHCGTVEVASPLTATVEDAMIVYAALAGSSLDDRISLRPSPICLPDLSTPNSSYILRSVKLGKYSEWFNDVYSTDISAKCNDALNQLSEIFGCSIIEIVLPEQHVMQAAHVVSIGSESLCALNPDCEDGRNTELSLDTRVSLTLFRSFSAADYVAAQRLRRRIMYYYMEAFKKVDIIVTPTTGITAPKISTSSLKNGESNIEVTGYLMRFVLVGNLLGLPAISIPIGHDKEGLPIGLQLIGRPWGEATILRVASAVEEICYNSRKRPSTFYDVLKMK
>CREMappe
MGKKRVMLPVEEVDIAAVKYQPQNISAPHLTGLVLKLFVWLIEAPLFGSIISSLLKKQNNYMQLLRNTVIPENPMFRPEFPPQAPETGVAVLDENEEPIVRVEKALGCLPSYDPNKRCREDSPPFLYWTIRDFAHAYRNKLATPSSVAEHIIGIVEEYSSKNPPMPLLVLFSAEEIRKQAAASTKRFEEGKTLSILDGIFVAIKDDIDCYPYPSKSGTSWLHNTREVKKDAVCVSRLRSCGVILIGKANMHELGMGTTGNNPIHGTTRNPHSFDRYTGGSSSGPAALVASGLCSAAVGTDGGGSVRIPSSLCGIVGLKTTYGRIDMKGSVCDCGTVEVVSPLAATVEDAMIVYAALAGSSFNDRISLRPSPICLPDLSAPSSSDVLQSVKLGKYSEWFNDVYSADISTKCEDVLNRLSEIFGCSTIEIVLPEIHEMQTAHVVSIGSESLCALNPDCEDGWGSELSLDTRVSLALFRSFSAADYVAAQRLRRRIMYYYAEAFKKVDIIVTPTTGITAPKISPSALKNGESNFEVTGYLMRFVLVGNLLGLPAISVPIGHDKDGLPIGLQLIGRPWGEASILRVASAVEEICYGARKRPSTFYDVLKMK
>DRAKthyn
MAKKCVMLPVEEVDVSAVKYQPQNISVPHITGFGLRLFVWLVESPLFGPIILSAMKKQNNFTRVLRNTEIPEKPMYRPEFPPQALETGVTVLDEDEEPIARVEKALGCLRPYDPNEKWNEDSPPFLYWKIRDFAHAYRSRLATPSSVAEHIIAMVEEYNSKKPPMPLLISFSADEVRKQAAASTQRFEEGNSLSILDGIFMAIKDDIDCYPYPSKSGTSWLHKSRIVKKDAICVSRLRSCGVILIGKANMHELGMGTTGNNPIHGTTRNPHSFDRYTGGSSSGPAALVASGLCSAAVGTDGGGSVRIPSSLCGIVGLKTTYGRIDMKGSVCDCGTVEVASPLAATVEDAMIVYSAMAGSSLDDRNSLRPSPICLPDLLTANSSDTLRSMRLGKYSEWFHDVYSSDISNKCEDVLNRLSETFGCCTVEIVLPELHEMQAAHVVSIGSESVCALNPDCEDGRGTELSLDTRVSFALFQSFSAADYVAAQRLRRRIMYYYMETFKKVDIIVTPTTGITAPKIPSSSLKHGESNYGIASYLMRFVLAANLLGLPAISVPIGHDSEGLPIGIQLIGRPWGEATILRVASAVEELSNGSRKRPSAFYDVLSKK
>CYMBmann
MGKKRVMLPVEEVDISAVKYEPQNIAAPHLTGLALKLFVWLIEAPLIGSIILSVLKKQNNYTQLLRNTVIPEKPMFRPEFPPQAPETGIVVLDENEKPVVRVEKALGCLRSYDPSQRCHEDSPPFLYWTIRDFAHAYRNKLATPSSVAEYIIAIVEEYNNKKPPMPLLVLFSAEEVRKQAAASTQRFEEGKSLSILDGIFAAIKDDIDCHPYPSKSGTSWLHNTREVKKDAVCVSRLRSCGVILIGKANMHELGMGTTGNNPIHGTTRNPHSFDRYTGGSSSGPAALVASGLCSVALGTDGGGSVRIPSSLCGIVGLKTTYGRIDMKGSVCDCGTVEVVSPLAATVEDAMIVYAALAGSSFNDIISLRPSPICLPDLSALSSSDVLRSVKLGKYSEWFNDVYSTELSMKCEDALNRLSENFGCSTVEIVLPELLEMQSAHVVSIGCESLCALSPDLEDGRGTELSLDTRVSFALFRSFSASDYVAAQRLRRRIMYYYMEAFKKVDIIVTPTTGITAPKISASSLRNGESNFEVTGYLMRFVLVGNLLGLPAISVPIGHDKEGLPIGLQLIGRPWGEATILRVASAVEEICYGSRKRPSTFYDVLKMK
>PHALmode
MGKKRVMLPAKEVDIAAVRYQPVNISAPHLTGLALKLFVWLLEVPLIGSIIVSVMKKRNNYTQLLRNTEIPENPMFRPEFPPQAPEIGVAVLDENEKPVFRVEKALGCLCSYDPSQRCHEDSRPFLYWTIRDFAYAYRNKLASPSSVAEHVIAIAEEYNNKKPPMPLLVFFSAEEVRKQAAASTQRFEEGKPLSILDGIFVAIKDDIDCHPFPSKSGTSWLHDTREVKKDAVCVSRLRSCGVIIIGKGNMHELGMGTTGNNPIHGTTRNPHSLDRYTGGSSSGPAALVASGLCSAALGTDGGGSVRIPSSLCGIVGLKTTYGRIDMKGSVCDCGTVEVVSPLAATVEDAMIVYAALAGSSFNDRISLRPSPICLPDLSATSSFDILRSVKLGKYSEWFNDVFSTDISTKCEDALNRLSEIYGCSTTEIVLPEQHEMQVAHAVSIGSESLCALNPDCEDGWGTELSLDTQVNLAFFRSFSAADYVAAQRLRRRIMYYYEEAFKKVDIIVTPTTGMTAPKISPSALKTGESNLEVTGYLMRFVLVGNLLGLPAISVPIGHDKEGLPIGLQLIGRPWGEATILRVASAVEEICYGSRKRPSTFYDILKVK
>CALEmajo
MGKKCVMLPVEEVDVSAVKYQPQNISVPHITGFGLKLFVWLVESPLIGSIVLSVMKNQNNFTRVLRNTEIPEKPMFRPEFPPQALETGVTVLDEDEEPIARVGKALGCLRSYDPNQKWNEDSPPFLYWKIRDFAHAYRSRLATPSSVADYIIAMVEEYNIKKPPMPLLISFSAEEVRKQAAASTQRFEEGKSLSILDGIFMAIKDDIDCHPYPSKSGTSWLHNSRIVKKDAVCVSRLRSCGVILIGKANMHELGMGTTGNNPIYGTTRNPHSFDRYTGGSSSGPAALVASGLCSAAVGTDGGGSVRIPSSLCGIVGLKTTYGRIDMKGSVCDCGTVEVASPLAATVEDAMIVYSAMAGSSSDDRNSLRPSPICLPDLLTENSSDILRCMRLGKYSEWFHDVYSSDISNKCEDVLNRLSETFGCCTVEIVLPELHEMQAAHVVSIGSESLCALNPDCEDGRDTELSLDTRVSFALFRSFSAADYVAAQRLRRRIMYYYMEAFKKVDIIVTPTTGITAPKIPSSSLKHGESNYGTASYLMRFVLAANLLGLPAISVPIGHDREGLPIGIQLIGRPWGEATILRVASAVEELSFGSRKRPSAFYDVLGRK
>HEMIforr
MGKKCVMTPASEIDISAVKYQPQNISAPHLTGFGLKLFVWIVKTPLIGSIILSVLKKQNNFNQILRNTEIPEKPMFRPEFPPQAPEIGVVVLDEDDEPITRVEKSLGCLRSYDPNQRWHENSAPFLYWTIRDFAHAYRSRFATPSAVAENIIAVVEEYNNKKPPMPLLISFSAEEVRKQAAASTQRFAEGNFLSILDGIFMAIKDDIDCYPYPSKSGTSWLHNTRVVKKDAVCVSRLRSCGVILIGKANMHELGMGTTGNNPIHGTTRNPHSFDRYTGGSSSGPAALVASGLCSAAVGTDGGGSVRIPSSLCGIVGLKATYGRIDMKGSVCDCGTVEVASPLAATVEDAMIVYAAMAGSSLDDRISLRPSPICFPDLLSANSSDVLRSIRLGKYSEWFNDVYSTEISSKCEDILNRLADIFGCSITEIVLPELHEMRTAHVVSIGSESLSSLNPDCEDGRDTELSLDTQVSLALFRSFTAVDYVAAQRLRRRIMYYYMEAFKKADIIVTPTTGITAPKISSSSLKNGESNYEIGSYLMRFVLAGNLLGLPAISVPVGHDKDGLPIGLQLIGRPWGEATILRVASAVEELCYGSRKRPSAFYDVLRQK
>GALEfabe
MVNKQVLLPAEEVDISAVKYQPQNVKAPHLTGLALKLFVWLVESPFIGSIISSTMKKRNNFSQLLRNTDIPEKPMFRPEFPPPVPEYEIEAFYEDEEPVVRVGKALGCLIPYDPSLRFHDDSPPFLYWRIRDFAHAYRSKRATPAAVAEHIISVIEEYNSKKPPMPLLVSFSAEDVRKQAAASTQRFEEGNSLSILDGIFMAIKDDIDCYPHPSKSGTSWLHDVRVVRKDAVCVSRLRSCGVILIGKANMHEMGMGTTGNNPNYGTTRNPHSCDRYTGGSSSGAAALVASGLCSAAIGTDGGGSVRIPSSLCGIVGLKTTYGRIDMEGSVCDCGTVEVASPLAATVEDAMIVYTALAGSSLDDIISLRPPPICLPKLSTTNNSDVLQSIRFGKYSEWFNDVYSPEIPAKCEDILNRLSEIFGCRTVEIKVPELQAMQVAHVVSIGSECLCALNSYCEDGWGTKLTLDTRVSLALFRSFSAADYVAAQRLRRRLMYYFMEAFKNVDIIVTPTTGITAPKIPSSSLKLGESNYEVTGYLMRFVLVGNLLGLPAISVPIGHDKAGLPIGLQLIGRPWGEATILRVASIVEELCYGSRKRPSTFYDVLKVK
>VANIplan
MGKKQVLLPAEEVDISAVKYQPQNIKAPHLMGLALKLFVWLVESPLIGSIILSAMKKRNNVNQLLRNTEIPEKPMFRPEFPPPVPETGIESFDEDQEPIERVGKALGCLIPYDPSQRFHDDSPPFLYWRIRDFAYAYRSKRATPSVVAEHIISVVEEYNSKKPPMPLLISFNAEEVRKQAAASTQRFEEGNSLSILDGIFMAIKDDIDCYPYPSKSGTSWLHDVRVVGKDAVCVSRLRSCGVILIGKANMHEMGMGTTGNNPNHGTSRNPHSYDRYTGGSSSGPAALVASGLCSAAIGTDGGGSVRIPSSLCGIVGLKTTYGRIDMKGSVCDCGTVEVASPLAATVEDAMIVYSAVAGSSLDDNISLRPPPICLPKLSAINNSDILRSVRLGKYSEWFNDVYSPEISTKCEDILNRLSEIFGCRTIEIILPEQQEMQVAHVVSIGSESLCALNPDCEDGWGTKLSLDTRVSFALFKSFSAADYVAAQRLRRRIMYYYMEAFKKVDIIVTPTTGITAPKIPSSSLKYGESDYEVTSYLMRFILAGNLLGLPAISVPVGHDKEGLPIGLQLIGRPWGEATILRVASVVEELCCGSRKRPSSFYDVLKGK
>SELEaequ
------------------------------------------------------MKKQNNFAKMLRNTLIPENPMFRPEYPPQAPETGVAILDEDDEPVTRIEKALGCLEPYDPTQRWGADSLPFLYWTIRDFAHAYRSKFATPSAVAEHIIAVVEEYNAKKPLMPLLISFSAMEIRKQAAASTQRFEEGSYLSILDGIFMAIKDDIDCYPHPSKSGTSWLHNVRVVQKDAVCVSRLRSCGVILIGKANMHELGMGTTGNNPNHGTTRNPHSCDRYTGGSSSGPAALVASGLCSAAVGTDGGGSVRIPSSLCGIVGLKTTYGRIDMKGSVCDCGTVEVASPLAATVEDTMIVYAALAGSSLGDRISLRPSPICLPKLSNPNSSDVLQSMRLGKYTEWFNDVYSAEISTKCDDVLKQLSEMFGCTTIAIVLPEFREMQAAHVVSIGSESLCALYPDCEDGRGAELALDTRVSLALFRSFSAADYVAAHRLR---------------WVIWPTK----------------------------------------LVPVSRE------------------------------------------------
>CALAplic
MGKKCVMLPVEEVDVSAVKYQPQSISAPHLTGIWLKIFVWMVEIPLIGSIMLSAIKKQNNFTRVLRNTEIPEKPMFRPEFPPQALEIGVAVMDEDEEPVERVAKALKCFCSYDPNQRWHENSSPFLYWTIRDFAYAYRSGLATPSAVAEHIIAIVEEYNNKKPPMPLLISLSAEEVRKQAAASTLRFEEGTSLSILDGIFMAIKDDIDCFPHPSKAGTSWLHKIRAVQKDAVCVSRLRNCGVILIGKANMHELGMGTTGNNPIHGTTRNPYSFERYTGGSSSGPAALVASGLCSAAVGTDGGGSVRIPSSLCGIVGLKSTYGRIDMKGSICDCGTVEVASPLAATVEDAMIVYAAMAGSSLDDRNSLRPSPICLPDLSAENSSDVLRSLKLGKYSEWFNDVYSTEISSKCEDVLNRLSEIFGCNTIEIVLPELHEMKVAHVVSIGSESLCALNPDCEEGRDSDLSLDTQVSFALFRSFSAADYVAAQRLRRRIMYYYIQAFKKVDIIVTPTTGITAPKIPSSSLKNGESNYEVAGYLMRFVLAANLLGLPAISVPIGHDRDGLPIGIQLIGRPWGEATILRVASVVEKLCYGSRKRPSAFYDVLTKK
>DRAKelas
--KKCVMLPVEEVDVSAVKYQPQNISVPHITGFGLRLFVWLVESPLFGPIILSAMKKQNNFTRVLRNTEIPEKPMYRPEFPPQALETGVTVLDEDEEPIARVEKALGCLRPYDPNEKWNEDSPPFLYWKIRDFAHAYRSRLATPSSVAEHIIAMVEEYNSKKPPMPLLISFSADEVRKQAAASTQRFEEGNSLSILDGIFMAIKDDIDCYPYPSKSGTSWLHKSRIVKKDAICVSRLRSCGVILIGKANMHELGMGTTGNNPIHGTTRNPHSFDRYTGGSSSGPAALVASGLCSAAVGTDGGGSVRIPSSLCGIVGLKTTYGRIDMKGSVCDCGTVEVASPLAATVEDAMIVYSAMAGSSLDDRNSLRPSPICLPDLLTANSSDTLRSMRLGKYSEWFHDVYSSDISNKCEDVLNRLSETFGCCTVEIVLPELHEMQAAHVVSIGSESVCALNPDCEDGRGTELSLDTRVSFALFQSFSAADYVAAQRLRRRIMYYYMETFKKVDIIVTPTTGITAPKIPSSSLKHGESNYGIASYLMRFVLAANLLGLPAISVPIGHDSEGLPIGIQLIGRPWGEATILRVASAVEELSYGSRKRPSAFYDVLSKK
>CALAtsoo
MGKKRVMLPVEEVDIAAVKYQQQNISAPHLTGLALKLFVWLIEAPLIGSIIISVLKKQNNYTQLLRNTVIPENPMFRPEFPPQAPETDVAVLDENEEPVVRVEKALGYLSSYDPNQRCHDDSPPFLYWTIRDFAHAYRKKIATPSSVAEHIILIVEEYNNKKPPMPLLVLFNAEEVRKQAAASTQRFEEGKSLSILDGIFVAIKDDIDCYPYPSKSGTSWLHNTREVKKDAVCVSRLRSCGVILIGKANMHELGMGTTGNNPIHGTTRNPHSFDRYTGGSSSGPAALVASGLCSAALGTDGGGSVRIPSSLCGIIGLKTTYGRIDMKGSVCDCGTVEVVSPLAATVEDAMIVYAALAGSSFNDRISLRPSPICLPVLSTPNSSDVLRSMKLGKYSEWFNDVYSSEISTKCDDALNRLSEIFDCSTIEIVLPELHEMQAAHVVSIGSESLCALNPDCEDGRGTELSLDTRVSFALFRSFSAADYVAAQRLRRRIMYYYAEAFKKVDIIVTPTTGITAPKISSSSLKNGESNFEVTGYLMRFVLVGNLLGLPAISVPIGHDKEGLPIGLQLIGRPWGEATILRVASAVEKICNGARKRPSTFYDVLKMN
>PHAItank
MGKKRVMLPVEEVDIAAVKYQPQNISAPHLTGLALKLFVWLIEAPLIGSIILSVLKKQNNYTQLLRNTVIPENPMFRPEFPPQAPETGVAVLDENEEPVVRVEKALGYLCSYDPSQRCHEDSPPFLYWTIRDFAHAYRNKLATPSSVAEHIISIVKEYNNKKPPMPLLVLFSAEEVRKQAAASTQRFEEGKSLSILDGIFVAIKDDIDCYPYPSKSGTSWLHNTREVKKDAVCVSRLRSCGVILIGKANMHELGMGTTGNNPIHGTTRNPHSFDRYTGGSSSGPAALVASGLCSAAVGTDGGGSVRIPSSLCGVIGLKTTYGRIDMKGSVCDCGTVEVVSPLAATVEDAMIVYAALAGSSFNDRISLRPSPICLPDLSMPNSSDVLRSMKLGKYSEWFNDVYSSEISTKCDDALNRLSEIFDCSTIEIVLPELNEMQAAHVVSIGSESLCALNPDCEDGRGTELSLDTRVNFALFRSFSAADYVAAQRLRRRIMYYYAEAFKKVDIIVTPTTGITAPKISSSSLKNGESNFEVTGYLMRFVLVGNLLGLPAISVPIGHDKEGLPIGLQLIGRPWGEATILRVASAIEEICNGARKRPSTFYDVLKMN
>BLETstri
MGKKRVMLPVEEVDISAVKYQPQNISAPHLTGLALKLFVWLVETPLIGSIILSVMKKQNNFTQVLRNTEIPEKPMFRPEFPPQAPETGVAVLDENEEPVVRVEKALGCLRSYDPSQKCHEDSPPFLYWTIRDFAHAYRNKLATPSSVAEHIIAIAEEYNNKKPPMPLLVLFSAEEVRKQAAASTQRFEEGKSLSILDGIFVAIKDDIDCYPYPSKSGTSWLHNTREVKRDAVCVSRLRSCGVILIGKANMHELGMGTTGNNPIHGTTRNPHSFDRYTGGSSSGPAALVASGLCSAAVGTDGGGSVRIPSSLCGIVGLKTTYGRIDMKGSVCDCGTVEVASPLAATVEDAMIVYAALAGSSLNDRISLRPSPICLPDLSTPNSSDVLRSVKLGKYSEWFNDVYSTDISTKCEDSLNRLSEIFGCSTIEIVLPELHEMQAAHVVSIGSESLCALNPDCEDGRGTELSLDTRVSLALFRSFSAADYVAAQRLRRRIMYYYVEAFKKVDVIVTPTTGITAPKISSSSLKNGESNYEVASYLMRFVLVGNLLGLPAISVPIGHDKEGLPIGLQLIGRPWGEATILRVASAVEEICYGSRKRPSKFYDVLKMK
>CYPRbard
MGKKLAMLPVEEVDISAAKYQPQNIKAPHLTGIALKLFVWLAETPVIGSIILSAMKKQNNFTQMLRNTVIPENPMFRPEYPPQAPETGVAVLDE-DEPVMRVEKALGCLEPYDPTQRWGDDSPPFLYWTIRDFAHAYRSKFATPSAVAEHIIAVVEEYNSMKPPMPLLISFSAEEVRKQAAASTQRFEEGNHLCILDGIFMAIKDDIDCYPHPSKSGTSWLHNVRVVQKDAVCVSRLRSCGVILIGKANMHELGMGTTGNNPNHGTTRNPHSCDRYTGGSSSGPAALVASGLCSAAMGTDGGGSVRIPSSLCGIVGLKTTYGRIDMKGSVCDCGTVEVASPLAATVEDTMIVYAALAGSSLGDRISLRPSPICLPKLSTPNSSDVLQSMRLGKYTEWFNDVYSTEISTKCDDVLNRLSEIFGCTTIEIVLPELREMQAAHVVSIGSEALCALYPDCEDGSGAELTLDTRVSLALFRSFSAADYVAAQCLRRRIMYYYMEAFKKVDVIVTPTTGITAPKISSSSLKDGESNYEVASYLMRFVLAGNLLGLPAISVPIGHDKEGLPIGLQLIGRPWGEATILRLASAVEELCANCRKRPPIFYDILKMK
>PTERcurt
MVKKCVMLPVEEVDVSAVKYLSQNISAPHLTGFVLKLFVWLLRTPVIGSIMLSVLKKQNNLTHVLRNTEIPEKPMFRPEFPPQALETGVVILDEGEEPVARVEKALGCLCFYDPNQKLHEDSLPFLYWTIRDFAHAYRSSLATPSAVAEHIIAIVEEYNNKKPSMPLLISFRAEEVRKQAAASTQRFEEGNTLSILDGIFMAIKDDIDCYPYPSKSGTSWLHNTRGVKKDAVCVSRLRSCGVILIGKANMHELGMGTTGNNPIYGTTRNPHSFDRYTGGSSSGPAALVASGLCSAAVGTDGGGSVRIPSSLCGVVGLKATYGRIDIKGSVCDCGTVEVASPLAATVEDAMIVYAAMAGSSLDDRNSLRPSPICLPDLSTAISSDVLRSMRLGKYSEWFKDVYSTDISSKCEDVVNRLSEIFGCSTIEIVLPELHEMQAAHVVSIGSESLCALNPDCEEGKDKELSLDTQVSFALFRSFSAADYVAAQRLRRRIMYYYMEAFKKVDIIVTPTTGMTAPKISSSSLKYGETNYEIASYLMRFVIAGNLLGLPAISVPIGHDKDGLPIGLQLIGRPWGEATILRVASAVEELTYGSRKRPAAFYDVLSKK
>HYPOheme
MGKKRAMLPVEEIDISAIKYQPELIKAPHLTGFALKLFVWMIEAPLLRSIILSILKRQNNFTEILRNTVIPEPPMFRPEFPPQEPEPVVVVVDDDSEPAARVSSTSECLAPYDPCPHWKHNSPPFLYWTIRDYAHAYRSKITTPSTVAEHIISAVEESNNKKPPMPLLISFSAEEMRRQAAASTQRFLEGNPLSILEGIFVTIKDDIDCYPFPSKGATTWFHKVRAVKKDAVCVSRLRSCGVIFVGKANMHELGMGTTGNNPNYGTTRNPHSIDRYTGGSSSGPAALVASGLCSAALGTDGGGSVRIPSSLCGVVGLKTTYGRIDMEGALCDCGTVEVVSPLAATVEDTMLVYAAIAGCSPDDRISLNPSPLCLPDLSSSEKLYVLRSLRLGKYTEWFNDVYCTEISVKCDDALNLLSENFGCKMVEIILPELNEMRTAHLVSIGSETMCALNPDCEDGKGAELTLDTRISLALFRSFSAVDYVSAQRLRRRIMYYHMEVFKRVDIIVTPTTGITAPKIPSSSLKCGESDYEVSGYLMRFILAGNLLGLPAISVPIGHDKDGLPIGLQLIGRPWGEASILRVAAALEELCSGSRKRPSTFHDILGEV
>ERYCcris
MGKKRVLLPAEEVNFSDVKYEPQNISAPRLTGLALKIFVWMIETPLIGSFILSVLKKQNNYTQLLRSTVIPEKPMFRPEFPTQEPEIGVTVLDENEEPLARVEKAIGSLHSYDPSQRCHEDSPPFLYWTIRDFAHAYRTKFATPSSVAEHIIAIVEEYNNKKPSMPLLILFSADEVRKQAAASTQRFEEGKPLSILDGIFAAIKDDIDCYPYPSKSGTSWLHKTREVKKDAVCVSRLRSCGVILIGKANMHELGMGTTGSNPIHGTTRNPHSFERYTGGSSSGPAALVSSGLCSVALGTDGGGSVRIPSSLCGIVGLKTTYGRIDMKGSVCDFGTVEVVSPLAATVEDAMIVYAALAGSSLNDINSLRPSPVCLPDLSAPSSSDVLRSVKLGIYSEWFNDVYSPEISTKCEGAVNRLSEIFGCSTVKIVLPEVHEMLAAHVVSIGSESLCALSPDLEDGRGTELSLDTRVSLALFRSFSAADYVAAQRLRRRIMYYYMEAFKKVDIIVTPTTGITAPKISSSSFRNGESNFEVTGYLMRFVLVGNLLGLPAISVPIGHDKEGLPIGLQLIGRPWGEATILRVASAVEEICYGSRKRPSTFYDVLKIK
>HABEpant
MGKKCVMPPVEEIDLSAVKYQPQNISAPHLTGLGLKLFVWLVEIPLIGSIIMSVLKKQNNFNKVLRNTEIPEKPMFRPEFPPQAPEIGVAVLNEDDEPITRVEKSFGCLRSYDPNQRWHENSPPFLYWTIRDFAHAYRSRLATPSAVAENIIAIVEEYNNKKPPMPLLIAFSAQEVRKQAAASTQRFAEGNSLSILDGIFMAIKDDIDCYPYPSKSGTSWLLNTISVKKDAVCVSRLRSCGVILIGKGNMHELGMGTTGNNPNHGTTRNPHSFDRYTGGSSSGPAALVASGLCSAAVGTDGGGSVRIPSSLCGVVGLKTTYGRIDMKGSMCECGTVEVASPLAATVEDAMIVYAAMAGSSLDDRISLRPSPICLPDLSSANTSNVLRSMRLGKYSEWFNDVYSTEILSKCEDVLNQLAEIFGCSITEIVLPELHEMQTAHVVSIGSESLCALNPDCEDGWGSELSLDTRVSLALFRSFTAADYVAAQRLRRRIMYYHMEAFKKVDIIVTPTTGITAPKISSSSLKNGESNYEIGGYLMQFVLAGNLLGLPAISVPIGHDKEGLPIGLQLIGRPWGEATILHVASVVEELCYGSRKRPSAFYDVLRQK
>CYPRflav
MGKKLAMLPVEEVDISAAKYQPQNIKAPHLTGIALKLFVWLAETPVIGSIILSAMKKQNNFTQMLRNTVIPENPMFRPEYPPQAQETGVAVLDEDDEPVKRIKKALGCLEPYDPTQRWGDDSPPFLYWTIRDFAHAYRSKFATPSAVAENIIAVVEEYNSKKPPMPLLISFSAEEVRKQAAASTQRFEEGNHLCILDGIFMAIKDDIDCYPHPSKSGTSWLHNVRVVQKDAVCVSRLRSCGVILIGKANMHELGMGTTGNNPNHGTTRNPHSCDRYTGGSSSGPAALVASGLCSAAMGTDGGGSVRIPSSLCGIVGLKTTYGRIDMKGSVCDCGTVEVASPLAATVEDTMIVYAALAGSSLGDRISLKPSPICLPKLSTPNSSDVLQSMRLGKYTEWFNDVYSTEISTKCDDVLNRLSEIFGCTTIEIVLPELREMQAAHVVSIGSESLCALYPDCEDGRGAELTLDTRVSLALFRSFSAADYVAAQCLRRRIMYYYMEAFKKVDVIVTPTTGITAPKIPSSSLKDGESNYEVASYLMRFVLAANLLGLPAISVPIGHDKEGLPIGLQLIGRPWGEATILRLASAVEELSAGCRKRPPIFYDILKMK
>ANOEroxb
MGKKLVMLPVEEVDISAVKYQTQNISSPHLTGFVLKIFARLLEMPLIGSIILSALKKQNNLTQVLRNTVIPERPMFRPEFPPQELETGVAILDEDEEPVARVEKALGCLCSYDPNQRWHEDSPPFLYWTIRDFAHAYRSRLATPSVVAENIIAIVEEYNNKKPPMPLLISFSAEEVRKQAAASTQRFEEGNSLSILDGIFMAIKDDIDCYPYPSKSGTSWLHNTRAVKKDASLVSKLRSCGVILIGKANMHELGMGTTGNNPIYGTTRNPHSFDRYTGGSSSGPAALVASGLCSAAVGTDGGGSVRIPSSLCGVVGLKATYGRINLEGSTCDCGTVEVASPLAATVEDAMIVYAAMAGSSLDDRNSLRPSPICLPDLSPAICPDLLRSMRLGKYSEWFNDVYSTDISSQCEDVLIRLSESFGCRTLEIILPELHEMQTAHLVSIGSESLCALNPDWVDGWNRKLSLDTQVSFALFQSFSAADYVAAQRLRRRIMYYYIEAFKKVDIIVTPTTGITAPKISSSSLKNGETDYEIASYLMRFVIAGNLLGLPAISVPIGHDKEGLPIGLQLIGRPWGEATILRVASAVEELTRGSRKRPSAFYDVLNCK
>THELangu
MGKKCVMLPVEEVDLSAVKYQPQNISVPHLTGLGLKLFVWLVESPLIGSIILSAMKKQNNFTKVLRNTEIPEKPMFRPEFPPQALQTGVVVLDEDDEPVARVEKALGCLCSYDPNQKLQEDSSPFLYWKIRDFAHAYRSGHATPSAVAEHIIATVEEYNCKKPPMPLLISFSAEEVRKQAAASTQRFEEGKSLSILDGIFMAIKDDIDCYPYPSKSGTSWLHNTRIVKKDAICVSRLRSCGVILIGKANMHELGMGTTGNNPIHGTTRNPHSVDRYTGGSSSGPAALVASGLCSAAVGTDGGGSVRIPSSLCGIVGLKTTYGRIDMKGSVCDCGTVEVASPLAATVEDAMIVYAAMAGSSTDDRNSLRPSPIYLRDLSTTNCSDILRSMRLGKYSEWFHDVYSPDISTKCEDVLNRLSEIFGSSTIEIVLPELPEMQAAHVVSIGSESLCAVNPDCQDGRGTELSLDTRVSLAIFRSFSAADYVAAQRLRRRIMYYYMEAFKKVDIIVTPTTGMTAPKIPSSSLQNGESNYEIASYLMRFVLPANLLGLPAISVPIGHDKEGLPIGMQLIGRPWGEATILHVASIIEELCDGSRKRPSTFYDVLKKK
>RIMAelli
MGKKCAMLPVEEVDVSAVKYQAQNISVPHITGFGLKLFVWLVESPLIGSIILSVMKKENNFTRVLRNTVIPENPMFRPEFPPQALETGVTVLDEDEEPIARVEKALGCLRSYDPNQKWNEESPPFLYWKIRDFAHAYRSRLATPLTVAEHIIATVEEYNSKKPSMPLLISFSAEEVRKQAAASTQRFEEGNSLSILDGIFMAIKDDIDCYPYPSKSGTSWLHNTRVVKKDAICVSRLRSCGVILIGKANMHELGMGTTGNNPIHGTTRNPHSFDRYTGGSSSGPAALVASGLCSAAVGTDGGGSVRIPSSLCGIVGLKTTYGRIDMKGSVCDCGTVEVASPLAATVEDAMIVYAAMAGSSSDDRNSLRPSPICLPDLSTENSSDVLRSMKLGKYSEWFHDVYSSDISNKCDDVLNRLSEIFGCSTIEIILPELHEMQAAHVVSIGSESLCALNPDCEDGRDTELSLDTRVSLALFRSFSAADYVAAQCLRRRIMYYYMEAFKKVDIIVTPTTGITAPKIPSSSLKHGESNYETASYLMRFVLAANLLGLPAISVPVGHDREGLPIGMQFIGRPWGEATILRVASVVEELCYGSRKRPSAFYDVLNKK
>CALAcreb
MGKKCVMLPVEEVDVSAVKYQPQSISAPHLTGIWLRIFVWMVEIPLIGSIMLSAIKKQNSFTRVLRNTEIPEKPMFRPEFPPQALEIGVAVMDEDEEPVERVAKALKCFCSYDPNQRWHENSSPFLYWTIRDFAYAYRSGLATPSAVAEHIIAIVEEYNNKKPPMPLLISLSAEEVRKQAAASTLRFEEGTSLSILDGIFMAIKDDIDCFPHPSKAGTSWLHKIRAVQKDAVCVSRLRNCGVILIGKANMHELGMGTTGNNPIHGTTRNPYSFERYTGGSSSGPAALVASGLCSAAVGTDGGGSVRIPSSLCGIVGLKSTYGRIDMKGSICDCGTVEVASPLAATVEDAMIVYAAMAGSSLDDRNSLRPSPICLPDLSAENSSDVLRSLKLGKYSEWFNDVYSTEISSKCEDVLNRLSEIFGCNTIEIVLPELHEMKVAHVVSIGSESLCALNPDCEEGRDSDLSLDTQVSFALFRSFSAADYVAAQRLRRRIMYYYIQAFKKVDIIVTPTTGITAPKIPSSSLKNGESNYEVAGYLMRFVLAANLLGLPAISVPIGHDRDGLPIGIQLIGRPWGEATILRVASVVEKLCYGSRKRPSAFYDVLTKK
>CRYPlept
MGKKRVMLPVEEVDVSAAKYLPQNISVPHLTGFRLKLFVWLVESPLIGSIILSFMKKQNNFAQVLRNTEIPEKPMFRPEFPPQAPETGVTVLDDYEKPVARVEKALGCLCSYDPSQRWHENSPPFLYWTIRDFAHAYRSRLATPSAVAEHIIAIVEEYNTKKPPMPLLISFSAEEVRKQATASTQRFEEGNSLSILDGIFMAIKDDIDCYPYPTKGGTSWLHNTRVVKKDAVCVSRLRSCGVILIGKANMHELGMGTTGNNPIHGTTRNPHSFDRYTGGSSSGPAALVASGLCSAAVGTDGGGSVRIPSSLCGIIGLKATYGRIDMKGSSCDCGTVEVASPLAATVEDAMIVYAAMAGSSSDDIGTLRPSPICLPDLSSTNNSDILRSMRLGKYSEWFNDVYDTDISSKCEDVLNRLSEIFGSSTIEIVLPELNEMQAAHVVSIGSESLCALNPDYQDGRGKELSLDARISFALFQSFSAADYVTAQRLRRRIMYYYMEAFKKVDIIVTPTTGITAPKIPLSSLKNGESNYGIASYLMRFVLAANLLGLPAISVPIGHDREGLPIGMQLIGRPWGEATILRVASVIEELSYGWRRRPSAFYDVLNQK
>CYMBensi
MGKKRVMLPVEEVDISAVKYEPQNISAPHLTGLALKLFVWLIEAPLIGSIILSVLKKQNNYTQLLRDTVIPEKPMFRPEFPPQAPETGIAVLDENEEPVVRVAKALGCLRSYDPSQRCHEDSPPFLYWTIRDFAHAYRNKLATPSSVAEYIIAIVEEYNNKKPPMPLLVLFSAEEVRKQAAASTQRFEEGKSLSILDGIFAAIKDDIDCHPYPSKSGTSWLHNTREVKKDAVCVSRLRSCGVILIGKANMHELGMGTTGNNPIHGTTRNPHSFDRYTGGSSSGPAALVASGLCSVALGTDGGGSVRIPSSLCGIIGLKTTYGRIDMKGSVCDCGTVEVVSPLAATVEDAMIVYAALAGSSFNDIISLRPSPICLPDLSALSSSDVLRSVKLGKYSEWFNDVYNTELSMKCDDALNRLSESFGCSTVEIVLPELHEMQSAHVVSIGSESLCALSPDLEDGRGTELSLDTRVSFALFRSFSASDYVAAQRLRRRIMYYYMEAFKKVDIIVTPTTGITAPKISASSLRNGESNFEVSGYLMRFVLVGNLLGLPAISVPIGHDKEGLPIGLQLIGRPWGEATILRVASAVEEICYGSRKRPSTFYDVLKMK
>ORCHital
MGKKCVMTPVEEVDISAVKYQPQNISAPHLTGFGLRIFVWLVEAPVIGSIILSVLKKQNNFNKILRYTEIPEKPMFRPEFPPQAPEIGVAVLDENDEPITRVEKSFGCLRSYDPNQRWHENSPPCLYWTIRDFAHAYRSRFATPSAVAENIIAIVEEYNNKKPPMPLLISFSADEVRKQAAASTQRFAEGKSLSILDGIFMGIKDDIDCYPHPSKSGTSWLHTTRVVKKDAVCVSRLRSCGVILIGKANMHELGMGTTGNNPIHGTTRNPHSFDRYTGGSSSGSAALVASGLCSAAVGTDGGGSVRIPSSLCGIVGLKATYGRIDMKGSVCDCGTVEVASPLAATVEDAMIVYAAMAGSSVDDRISLRPSPICLPDLSAANSSDVLRSMRLGKYSEWFNDVYSTEISSKCEDILSQLAEIFGCSVTEIVLPELHEMQTAHVVSIGSESLCALNPDCEDGRGTELSLDTQVSLALFRSFTAADYVAAQRLRRRIMYYYMEAFKKVDIIVTPTTGITAPKISSSSLKNGESNFEIASYLMRFILGGNLLGLPAISVPIGHDKEGLPIGLQLIGRPWGEATILRVASAVEELGYGSRKRPSAFYDVLRQK
>PHAIflav
MGKKRVMLPVEEVDIAAVKYQQQNISAPHLTGLALKLFVWLIEAPLIGSIILSVLKKQNNYTQLLRNTVIPENPMFRPEFPPQAPETGVAVLDENEEPVVRVEKALGYLRTYDPSERCHEDSPPFLYWTIRDFAHAYRNKLATPSSVAEHIISIVEEYNNKKPPMPLLVLFSAEEVRKQAAASTQRFEEGKSLSILDGIFVAIKDDIDCYPYPSKSGTSWLHNTREVKKDAVCVSRLRSCGVILIGKANMHELGMGTTGNNPIHGTTRNPHSFDRYTGGSSSGPAALVASGLCSAAVGTDGGGSVRIPSSLCGIIGLKTTYGRIDMKGSVCDCGTVEVVSPLAATVEDAMIVYAALAGSSFNDRISLRPSPICLPDLSTPNSSDVLRSMKLGKYSEWFNDVYSSEISTKCDDALNRLSEIFDCSTIEIVLPELHEMQAAHVVSIGSESLCALNPDCEDGRGTELSLDTRVNFALFRSFSAADYVAAQRLRRRIMYYYAEAFKKVDIIVTPTTGITAPKISSRSLKNGESNFEVTGYLMRFVLVGNLLGLPAISVPIGHDKEGLPIGLQLIGRPWGEATILRVASAVEEICNGARKRPSTFYDVLKMN
>EPIDpuni
MGKKHVMLPVEEVDMAAVKYQPQNISAPHLTGLSLKLFVWLIEAPLIGSVILSVLKKQNNYTQLLRNTVIPENPMFRPEFPPQAPETGVAVFDENEEPVVRVEKALGCLRSYDPSQRCHEESSPFLYWTIRDFAHAYRNKLATPSSVAEHIIGIVEEYNNKKPPMPLFVLFSAEELRKQAEASTKRFEEGNPLSILDGIFVAIKDDIDCYPYPSKSGTSWLHNTREVKKDAVCVSRLRSCGVILIGKANMHELGMGTTGNNPIHGTTRNPHSFDRYTGGSSSGPAALVASGLCSAAVGTDGGGSVRIPSSLCGIVGLKTTYGRIDMKGSVCDCGTVEVVSPLAATVEDAIIVYAAMAGSSSNDRISLRPSPICLPDLSTPSSSNVLQSMKLGKYSEWFNDVYSSDISTKCEDALNQLSEIFGCSTIEIALPELHETQAAHVVSIGSESLCALNPDCEDGWGSELSLDTRVSLALFRSFSAADYVAAQRLRRRIMYYYVEAFKKVDIIVTPTTGITAPKISSSALKNGESNFEVTGYLMRFVLVGNLLGLPAISVPIGHDKDGLPIGLQLIGRPWGEATILRVASAIEEIRYGARKRPSAFYDVLKIK
>OPHRsphe
MGKKCAMAPVEEIDISAVKYQQQNISAPHLTGFGLKLFVWLLGTPVIGSIILSVLKKQNNINQILRCTVIPEKPMFRPEFPPQAPEIGVAVFDENDEPITRVEKSFGCLRSYDPNQKWHENSPPFLYWTIRDFAHAYRSRRATPSAVAENIIATVEEYNNKKPPMPLLISFNAEEVRKQAAASTQRFAEGNSLSILDGIFMAIKDDIDCYPHPSKSGTSWLHNTRVVKKDAVCVSRLRSCGVILIGKANMHELGMGTTGNNPIHGTTRNPHSFDRYTGGSSSGPAALVASGLCSAAVGTDGGGSVRIPSSLCGIVGLKATYGRIDMKGSVCDCGTVEVVSPLAATVEDVMIVYAAMAGSSLDDRVSLRPSPICLPDLSSANSSDVMRSMRLGKYSEWFNDVYSTEISSKCEDILNRLVEIFGCSITEIVLPELHEMRTAHVVSIGSESLCALNPDCEDGKGTELSLDTQVSLALFRSFTAADYVAAQRLRRRIMYYYMEAFKKVDIIVTPTTGITAPKISSSSLKNGESNFEVTSYLMRFILAGNLLGLPAISVPVGHDKEGLPIGLQLIGRPWGEATILRVASAVEELCYGSRKRPSAFYDVLRQK
>CORYacti
MGKKSVMLPVEEVDVSAVKYQPQNISVPHLTGFGLKLFVWLVESPLIGSIILSVMKKQNDFTRVLRNTEIPEKPMFRPEFPPQLLETGIAVLDEDEEPAARVEKALGCLCSYDPNKRWHEDSPPFLYWTIRDFAHAYRSRLATPSAVAEHIIAIVEEYDNKKPPMPLLISFSAEEVRKQASASTQRFEQGNSLSILDGIFMAIKDDIDCYPHPSKGGTSWLHNTRVVTKDAVCVSRLRKCGVILIGKANMHELGMGTTGNNPIHGTTRNPHSFDRYTGGSSSGPAALVASGLCSAAVGTDGGGSIRIPSSLCGIVGLKATYGRIDMKGSVCDCGTVEVASPLAATVEDAMIVYAAMAGSSSDDRNSLRPLPLCLPDLSTSNSSDVLRSVTLGKYSEWFNDVYSTDISRKCEDVLNRLSEIFGCSTVEIVLPEIHEMRVAHVVSIGSESLCALNPDCEDGRDAELSLDTQVSFALFRSFSAADYVAAQRLRRRIMYYYLEAFKKVDIIVTPTTGITAPKIPSSSIKNGESNYGISSYLMRFVLAANLLGLPAVSVPIGHDREGLPIGMQLIGRPWGEATILRVASVIEELSYGSRKRPSAFYDVLSKK
>GASTelat
MGKKRVMLPVEEVDISSVKYQPQNFSAPHITGFVLKVFAWLIEAPFIGSIIISALKKQNNFTQILRNTEIPEKPMFRPEFPPQAPETGVTVLDESKGPAVRVEKTLGCLCSCDPIKRFNKDSPPFLYWTIRDFAHAYKYKIATPSAVAEHIIAIVEEYNNKKPPMPLLVSFSAEEVRKQAAASSQRFEEGKPISVLDGIFVAIKDDIDCYPYPSKSGTSGLLNTREVKKDAVCVSRLRSCGAILIGKANMHELGMGTTGNNPIHGTTRNPHSFDRYTGGSSSGSAALVASGLCSAALGTDAGGSVRIPSSLCGIVGLKTTYGRIDMKGSACDYGTLEVVSPLAATVEDAMILYAALAGSSLDDKISLRPPPICLPDLSTPNCSSVLQSVKLGKYSEWFNDVYATDISIKCEDVLNRLSEIFGCSTLDIVLPDLHVMQAAHAVSIGSETLCALNPDCEDGRGTELSLDTRISLALFRSFSAADYVAAQRWRRRIMHYYMETLKNVDIIVTPTTGITAPKISSASLKYGESNYEVTSYLMRFVLVGNLLGLPAISVPIGHDKEGLPIGLQLIGRPWGEATILRVASAVEEICLGLRKRPSTFYDVLKLK
>EPIPpurp
MGKKRMMLPVEEVDLSAVKYQPQNISAPHLTGLALKLFVRLVEAPLIGSIILSAMKKQNNFTQVLRNTEIPEKPMFRPEFPPQALETGVAVLDENEEPVGRVEKALGCLCFYDPSQRCHEDSPPFLYWTIRDFAHAYRSKLATPSAVAEHIIGIVEEYKNKKPPMPLLISFSSEEVRKQAAASTQRFEEGKSLSILDGIFMAIKDDIDCYPYPSKSGTSWLHNTREVKKDAVCVSRLRSCGVILIGKANMHELGMGTTGNNPIHGTTRNPHSFDRYTGGSSSGPAALVASGLCSAAVGTDGGGSVRIPSSLCGIVGLKTTYGRTDMKGSVCDCGTVEVASPLAATVEDAIIVYAALAGSSLDDRISLRPSPICLPDLSIPNSSDVLRSMKLGKYSEWFNDVYSTDISTKCENVLNQLSETFGCSTIEIVLPELHEMQTAHVVSIGSESLCALNPDCEDGRGTELSLDTRVSIALFRSFSAADYVAAQRLRRRIMFYYMEAFKKVDIIVTPTTGITAPKISSSSLKNGESNYEVASYLMRFVLVGNLLGFPAISVPIGHDKEGLPIGLQLIGRPWGEATILRLASAIEVLCHDSRKRPSTFYDVLKMK
>ANOEemei
MGKKLVMLPVEEVDISAVKYQTQNISSPHLTGFVLKIFARLLEMPLIGSIILSALKNQNNLTQVLRNTVIPERPMFRPEFPPQELETGVAILDEDEEPVARVEKALGCLCSYDPNQRWHEDSPPFLYWTIRDFAHAYRSRLATPSVVAENIIAIVEEYNNKKPPMPLLISFSAEEVRKQAAASTQRFEEGNSLSILDGIFMAIKDDIDCYPYPSKSGTSWLHNTRAVKKDASLVSKLRSCGVILIGKANMHELGMGTTGNNPIYGTTRNPHSFDRYTGGSSSGPAALVASGLCSAAVGTDGGGSVRIPSSLCGVVGLKATYGRINLEGSTCDCGTVEVASPLAATVEDAMIVYAAMAGSSLEDRNSLRPSPICLPDLSPAICPDLLRSMRLGKYSEWFNDVYSTDISSQCEDVLIRLSESFGCRTLEIILPELHEMQTAHLVSIGSESLCALNPDWVDGWNRKLSLDTQVSFALFQSFSAADYVAAQRLRRRIMYYYIEAFKKVDIIVTPTTGITAPKISSSSLKNGETDYEIASYLMRFVIAGNLLGLPAISVPIGHDKEGLPIGLQLIGRPWGEATILRVASAVEELTRGSRKRPSAFYDVLNCK
>PAPHconc
MGKKLAMLPVEEVDISAVKYQPQNIKAPHLTGIALKLFVWLAETPIIGSIILSTMKKHNNFTQMLRHTVIPENPMFRPEYPPQVPETGVAVLDEGDKPVTRVEKALGCLGPYDPTQRWGDDAPPFLYWTVRDFAHAYRSKFATPSAVAEHIIAVVEEYNAKKPRMPLLISFSAEEVRKQAAASTQRFREGNYISILDGIFMAIKDDIDSYPHPSKSGTSWLHNVRVVQKDAVCVSRLRSCGVILIGKANMHELGMGTTGNNPNHGTTRNPHSCDRYTGGSSSGPAALVASGLCSAAIGTDGGGSVRIPSSLCGIVGLKTTYGRIDMKGSICDCGTVEVASPLAATVEDAMIVYAAVAGSSLGDIISLRPSPICLPNLSTANSSDVLQSTRLGKYTEWFNDVYSTEISTKCDDVLNRLFQMFGCTTIEVVLPELREMQAAHVVTIGSESLCALYPDCEDGRGAELALDTRVSLALFRSFSAADYVAAQRLRRRIMYYFMEALKKVDVIVTPTTGITAPKIPSSSLKDGESNYEVASYLMRFVLAGNLLGLPAISIPIGHDKEGLPIGIQLIGRPWGEATIFRLASAVEELCASCRKRPSTFYDVLKLK
>DENDnobi
MGKKLVMLPVEEVDISSAQYHPQSISAPHLTGLALKLFVWLIEAPLIGSIILSVMKKQNNFTQLLRNTVIPENPMFRPEYPPQAPETGVAVLDEYEEPVLRVEKALSCLCSYDPSQRCHEDSPPFLYWTIRDFAHAYRNKLATPSTVAEHIIAIVEEYNNKKPPMPLLILFNAEEVRKQAAASTQRFEEGKSISILDGIFVAIKDDIDCYPYPSKSGTSWLHNTREVKKDAVCVSRLRNCGVILIGKANMHELGMGTTGNNPIHGTTRNPHSFDRYTGGSSSGPAALVASGLCSAAVGTDGGGSVRIPSSLCGIVGLKTTYGRIDMKGSVCHCGTVEVASPLTATVEDAMIVYAALAGSSLNDRISLRPSPICLPDLSTPNSLHILSSVKLGKYSEWFNDVYSTDISAKCNDALNQLSEIFGCSIIEIVLPEQHVMQAAHVVSIGSESLCALNPDCEDGRNTELSLDTRVSLALFRSFSAADYVAAQRLRRRIMYYYMEAFKKVDIIVTPTTGITAPEISSTALKNGESNIEVTGYLMRFVLVGNLLGLPAISIPIGHDKEGLPIGLQLIGRPWGEATILRVASAVEEICYKSRKRPSTFYDVLKMK
