# Supplementary material for: Orchid Phylotranscriptomics: The Prospects of Repurposing Multi-Tissue Transcriptomes for Phylogenetic Analysis and Beyond
Source: Front Plant Sci. 2022 May 27;13:910362. doi: 10.3389/fpls.2022.910362 (PMC9196242; doi:10.3389/fpls.2022.910362)
Supplement: Supplementary file 4 [file Data_Sheet_3.zip › ortho_MSA/r1/OG0008820.fa]

>ANOEemei
--------------------------------KFASPSL----KSISALSIGRKKAQFAD----------------YIPRQPRRGRLPPAMGVSVS-LLG--VGIASFFGAACFAAGYLLAAHSLR-S-----LNPA--V-NDDENEYE--------KKKNFKLVQQFLSMVQAVIR--GKAGA-KKNDYAMPAD-DRRRKS--------KKP--ALLEIESLAEILEDFKMVLVVRNDLKMGKG-KIAAQC----------------------------SHATLGLYKKLHNRAPKALSRWEMCGQVKVVLRIDNEEDMLVL-QERAKSLKLPCHLTIDAGRTQIAPNSRTVMAILEFLRV-----------------------------------------------------------
>ANOEroxb
------------------------------------------------------------------------------------------MGVSVS-LLG--VGIVSFFGAACFAAGYLLAAHSLR-S-----LNPA--V-NDDDNEYE--------KKKNFKLVQQFLSMVQAVIR--GKAGA-KKNDYAMPAD-DRRRKS--------KKP--ALLEIESLAEILEDFKMVLVVRNDLKMGKG-KIAAQC----------------------------SHATLGLYKKLHNRAPKALSRWEMCGQVKVVLRIDNEEDMLVLQQERAKSLKLPCHLTIDAGRTQIAPNSRTVMAILGPADVVD-----------------DVTGGLKLL-------------------------------
>APOSodor
------------------------------------------------------------------------------------------MGVSVS-LLI--AGTTAFFGTVCFAAGYLLSGNACR-A-----INPD--D-DDGDNENG--------KKASIKGLRRLFSWAQAVVR--GKAGV-KGDANAVAVE-GRNSKR--------KKP--SLLEIESLAEILEDFKMVLVVRNDLKMGKG-KIAAQC----------------------------SHATLGLYKKLHNRAPKALNRWEMCGQVKVVLKIESEEDMLVL-LDRAKSLKLPTHITVDAGRTQIAPNSRTVMAILGPADMVD-----------------DVTGGLKLL-------------------------------
>APOSshen
------------------------------------------------------------------------------------------MGVSVS-LLI--GGTTAFFGTVCFAAGYLLSGNACR-T-----INPD--D-DDGDNENG--------KKASIKGLRRLFSWAQAVVR--GKAGV-KGDANAVAVE-GRNSKR--------KKP--SLLEIESLAEILEDFKMVLVVRNDLKMGKG-KIAAQC----------------------------SHATLGLYKKLHNRAPKALNRWEMCGQVKVVLKIESEEDMLVL-LDRAKSLKLPTHITVDAGRTQIAPNSRTVMAILGPGDMVD-----------------DVTGGLKLL-------------------------------
>BLETstri
-----------------------------QLAPTTTLRILK--------RICRPTTPSSSHPIGQL--------PKPKSLVAVKGGNSPAMGVSVS-LLS--AGAASFIGAACFAAGYLLAARSLR-T-----LNHA--DEDDDDNEDQ--------KKRSIKGARRILYLFKAVVR--GKASD-KRNADAMTVV-DQKSKN--------KKP--TLLEIENLAEILEDFKMVLVVRNDLKMGKG-KIAAQC----------------------------SHATLGLYKKLHNRAPKALSRWEMCGQVKVVLRTENEEDMLVL-QERAKSLKLPTHITIDAGRTQIAPNSRTVMAILGPADVVD-----------------DVTGGLKLL-------------------------------
>BORYspha
------------------------------------------------------------------------------------------MGVSVS-LLS--ATTTILIGAGCFASGYLLAHHSTA---------------AADDKDKR--------RRKNKNVGQRFLSWAESLVT-----KA-SDNRDIMVVD-DQMTRQ--------KKP--SLLEIENVAEILEDFKMVLVVRNDLKMGKG-KIAAQC----------------------------SHATLGLYKKLLHRAPKALSRWEMCGQVKVVLKTESEEDMLVL-QARAKSIKLPTHITIDAGRTQIAPNSRTVMAILGPADMVD-----------------DVTGGLKLL-------------------------------
>CALAcreb
------------------------------------------------------------------------------------------MGTSVY-LLS--FGIASFFGIACFAAGYLLSIHSLR-A-----LNPA--V-NDDDMDAD--------RKRSFKGVRRFLFSIQAMIKGNGNAGA-KKNDDAMVAE-NRRSKN--------KKP--ALLEIETLAEILEDFKMVLVVRNDLKMGKG-KIAAQC----------------------------SHASLGLYKKLQNRAPKSLSRWEMCGQVKVVLRTECEEDMLVL-QEKAKFLKLPTHITIDAGRTQIAPNSRTVMAILGPADVVD-----------------DVTGGLKLL-------------------------------
>CALAplic
------------------------------------------------------------------------------------------MGTSVY-LLS--FGIASFFGIACFAAGYLLSIHSLR-A-----LNPA--V-NDDDMDVD--------RKRSFKGVRRFLFSIQAMIK--GNAGA-KKNDDSMVAE-NRRSKN--------KKP--ALLEIETLAEILEDFKMVLVVRNDLKMGKG-KIAAQC----------------------------SHASLGLYKKLQNRAPKSLSRWEMCGQVKVVLRTECEEDMLVL-QEKAKFLKLPTHITIDAGRTQIAPNSRTVMAILGPADVVD-----------------DVTGGLKLL-------------------------------
>CALAsini
------------------------------------------------------------------------------------------MGVSVS-LLS--AGTVSFVGAVCFAAGYLLSAHSHR-I-----LKNADDD-DDDDKEDQ--------KKRIIKGARWLLYLIKDVVQ--GKAGD-KRTTDVMKAV-DRKSKN--------KKP--TLLEIESLAEILEDFKMVLVVRNDLKMGKG-KIAAQC----------------------------SHATLGLYKKLHNRAPKALSRWEMCGQVKVVLRIESEEDMLVL-HERAKSLKLPTHITIDAGRTQIAP-------------------------------------------------------------------------
>CALAtsoo
------------------------------------------------------------------------------------------MGVSVS-LLS--VGTVSFVGAVCFAAGYLLSAHSLR-I-----LNHA--D-DDDDKEDQ--------KKRGIKGARWLLYFIKDVVR--GKAGD-KRTTDAMKAV-DRKSKN--------KKP--TLLEIESLAEILEDFKMVLVVRNDLKMGKG-KIAAQC----------------------------SHATLGLYKKLHNRAPKALSRWEMCGQVKVVLRIESEEDMLVL-HERAKSLKLPTHITIDAGRTQIAPNSRTVMAILGPADVVD-----------------DVTGGLKLL-------------------------------
>CALEmajo
------------------------------------------------------------------------------------------MGVSVS-LLS--IGTASLFGAACFAAGYLFASYFLR-S-----LTPA--V-DDDDKEGE--------KKRKIKGIRLLISSVQAAIC--RDTGA-TKNGNVMVPE-DRGRKS--------KKP--ALLEIESLAEILEDFKMVLVVRNDLKMGKG-KIAAQC----------------------------SHASLGLYKKLHNRAPKALSRWEMCGQVKVVLRTESEEDMLVL-QERAKSLKLPTHITIDAGRTQIAPNSRTVMAILGPADVVD-----------------DVTGGLKLL-------------------------------
>CEPHdama
------------------------------------------------------------------------------------------MGVSFS-LLS--VGAAFFVGAVCFASGYLLATHSLR-T-----LNPA--D-DDEDKEGA--------KKKSIKTIRRLLSLVQNVVR--VKAGA-KRNAEAMAAG-DRKSKN--------KKP--SLMEIESLAEILEEFKMVLVVRNDLKMGKG-KIAAQC----------------------------SHATLGMYKKLHYRAPKALSRWEMCGQVKVVLRTESEEDMLIL-QERAKSLKLPTHVTIDAGRTQIAPNSRTVMAILGPADMVD-----------------DVTGGLKLL-------------------------------
>CHILsemi
------------------------------------------------------------------------------------------MGVSVS-LLS--IVTVSLFGAACFAAGYLFSSYSLR-A-----LNRA--V-DDDDMEAD--------KKGKIIGIRWLMSSVQDAIW--RDTGA-TKKYNVMSTE-DRGRKS--------KKP--ALLEIESLAEILEDFKMVLVVRNDLKMGKG-KIAAQC----------------------------SHACLGLYKKLHNRAPKALSRWEMCGQVKVVLRTESEEDMLVL-QERAKSLKLPTHITIDAGRTQIAPNSRTVMAILGPADVVD-----------------DVTGGLKLL-------------------------------
>CHILtrap
------------------------------------------------------------------------------------------MGVSVS-LLS--IVTVSLFGAACFAAGYLFSSYSLR-A-----LNRA--V-DDDDMEAD--------KKGKIIGIRRLMSSVQDAIW--RDTGA-TKKYNVMSTE-DRGRKS--------KKP--ALLEIESLAEILEDFKMVLVVRNDLKMGKG-KIAAQC----------------------------SHACLGLYKKLHNRAPKALSRWEMCGQVKVVLRTESEEDMLVL-QERAKSLKLPTHITIDAGRTQIAPNSRTVMAILGPADVVD-----------------DVTGGLKLL-------------------------------
>CORYacti
------------------------------------------------------------------------------------------MGVSFS-LLS--FGIASFLGAACFAAGF-ISAQSLR-D-----LNHA--V-NDDDREAG--------EKRILKGIRKFLSSIQAMIR--RNAGV-KKNDDAMEAE-DRRRKC--------KKS--AFLEIESLAEILEDFKMVLVVRNDLKMGKG-KIAAQC----------------------------SHASLGLYKKLHNMAPKALNRWEMCGQVKVVLRTESEEDMLVL-QERAKSLKLPTHITMDAGRTQIAPNSKTVLAILGPADVVD-----------------DVSGGLKLL-------------------------------
>CREMappe
------------------------------------------------------------------------------------------MGISAS-LLS--AGTVSFVGAVCFAAGYLFSARSLR-V-----LNHA--D-EDEDNEYQ--------KKWCIKGVRRLLYLIQDAVW--RKAGD-KRNTDAMTVV-DKKNKN--------KKP--TLLEIESLAEILKDFKMVLVVRNDLKMGKG-KIAAQC----------------------------SHATLGLYKKLHKRAPKALSRWEMCGQVKVVLRTECEEDMLVL-QERAKSLKLPTHITIDAGRTQIAPNSRTVMALLGPADVVD-----------------DVTGGLKLL-------------------------------
>CRYPlept
---------------VSNNLTLEPSG------------------------------------------------PERFLGSRRGGCEIPVMGVWLS-LLS--VGTASFFGAVCFLAGYLFAAHSNR-S-----LKPA--V-NDDDNEAE--------KKSSIKGVRRFISSMQNMVK--GNTSA-IKNYDFMEVE-DWRRKS--------KKP--TLLEIESLAEILEDFKMVLVVRNDLKMGKG-KIAAQC----------------------------SHATLGLYKKLNNRAPKALSRWEMCGQVKVVLRTESEEEMLVL-QERAKSFKLPTHITIDAGRTQILPNSRTVMAILG-----------------------------KLFAYNKYF-------------------------
>CYMBmann
------------------------------------------------------------------------------------------MGVSVS-LLS--VGSISFVGAVCFAAGYLFSAHSLR-ACP---LNHA--D-DDDDKENL--------KKSSIKGARRIFYIIQDMVR--GKAVG-KRKTEAMTVV-DQKSKN--------KKH--TLFEIESLAEIFEDFKMVLVVRNDLKMGKG-KIAAQC----------------------------SHATLGLYKKLNKRAPKALSRWEMCGQVKVVLRTESEEDMLVL-QERAKSLKLPTHITIDAGRTQIAPNSRTVMAILGPADVVD-----------------DVTGGLKLL-------------------------------
>CYPRbard
------------------------------------------------------------------------------------------MGVSVS-LLS--TGTTAIVGAVCFAAGYLLAAHPIR-S-----LNHV-------DHEDE--------NKRSFKGAKQLLSWIQASIG--GRAVG-KRKSVAEVAD-NRKGKQ--------KKA--ALLEIESLAEILEDFKMVLVVRNDLKMGKG-KIAAQC----------------------------SHATLGLYKKLHNRAPKTLGRWEMCGQVKVVLRTESEEDMLVL-QERAKSLKLPTHITVDAGRTQIAPNSRTVMAIIGPDDVVD-----------------DVTGGLKLL-------------------------------
>CYPRflav
------------------------------------------------------------------------------------------MGVSVS-LLS--TGTTAIIGALCFAAGYQLAAHPIR-A-----LNPV-------DHEDE--------NKRSFKGPRQLLSWIQAAIG--GRIVG-KRKPVAEVAD-DRKGKQ--------KKS--ALLEIESLAEILEDFKMVLVVRNDLKMGKG-KIAAQC----------------------------SHATLGLYKKLHNRAPKTLGRWEMCGQVKVVLRTESEEDMLVL-QERAKSLKLPTHITIDAGRTQIAPNSRTVMAILGPDDVVD-----------------DVTGGLKLL-------------------------------
>DACThata
------------------------------------------------------------------------------------------MGVSVS-LLT--AGAAFFFGAACFAAGYLVAVYSLRAA-----LNPA--V-NDDDKDYE--------KKRSIPGARRFLSLVQAVIR--GSAGA-KKNDDAMTTV-DRGRKS--------KKP--ALLEIESLAEILEDFKMVLVVRNDLKMGKG-KIAAQC----------------------------SHATLGLYKKLHDRAPKALSRWEMCGQVKVVLRTESEEDMLVL-QERAKSLKLPTHLTIDAGRTQIAPNSRTVMAILGPADVVD-----------------DVTGGLKLL-------------------------------
>DENDchryso
------------------------------------------------------------------------------------------MGGSVS-LLT--AGTASFVGAVCFAAGYLLSARSFR-T-----LNHA--D-DDDDKENQ--------KNSSIKGARWLLYLVQDVVR--GKASD-K-NKDAMTVV-DRKSKN--------TKP--ALFEIESLAEILEDFKMVLVVRNDLKMGKG-KIAAQC----------------------------SHATLGLYKKLHNRAPRALSRWEMCGQVKVVLRTESEEDMLVL-QERAKSLKLPTHITVDAGRTQIAPNSRTVMAILGPADVVD-----------------DVTGGLKLL-------------------------------
>DENDnobi
------------------------------------------------------------------------------------------MGGSVS-LLT--AGTASFVGAVCFAAGYVLSARSFR-T-----LNHA--D-DDDDTENQ--------KNSSIKGARWLLYLVQDAVR--GKASD-K-SKDDMTVV-DRKSKN--------TKP--TLFEIESLAEILEDFKMVLVVRNDLKMGKG-KIAAQC----------------------------SHATLGLYKKLHSRAPRALSRWEMCGQVKVVLRTESEEDMLVL-QERAKSLKLPTHITVDAGRTQIAPNSRTVMAILGPADVVD-----------------DVTGGLKLL-------------------------------
>DIURorie
------------------------------------------------------------------------------------------MEVSVC-LLS--VGTFTFFGAACFAAGYLLAAHSLL-S-----LNPA--V-SDDDKEAE--------KKKSIKGLRRFISSVQAVIR--GDAGA-IKSDDVKEAE-DRRRKS--------KKP--AFLEIESLAEILEDFKMVLVVRNDLKMGKG-KVAAQC----------------------------SHATLGLYKMLRSRAPKALNRWEMCGQVKIVLRTESEKDMLDL-QERAKSLMLPNHITIDAGRTQIAPNSRTVMAILGPADVVD-----------------DVTGGLKLL-------------------------------
>DRAKelas
------------------------------------------------------------------------------------------MGVSVS-LLS--TVTASLFGAACFAVGYVFAFYSRR-S-----LNFA--V-DDDDKVAE--------KRRKIKGIRRLISSVQAAI------GV-AKNDDIMAAE-NRGIKS--------KKP--ALLEIESLAEILEDFKMVLVVRNDLKMGKG-KIAAQC----------------------------SHASLGMYKKLHNRAPKALSRWEMCGQVKVVLKTESEEDILVL-QERAKSLKLPTHMTIDAGRTQIAPNSRTVMAILGPADVVD-----------------DVTGGLKLL-------------------------------
>DRAKthyn
------------------------------------------------------------------------------------------MGVSVS-LLS--TVTASLFGAACFAVGYVFAFYSRR-S-----LNFA--V-DDGDKVAE--------KRRKIKGIRRLISSVQAAI------GV-AKNDDIMAAE-DRGIKS--------KKP--ALLEIESLAEILEDFKMVLVVRNDLKMGKG-KIAAQC----------------------------SHASLGMYKKLHNRAPKALSRWEMCGQVKVVLRTESEEDMLVL-QERAKSLKLPTHMTIDAGRTQIAPNSRTVMAILGPADVVD-----------------DVTGGLKLL-------------------------------
>EPIDfulg
------------------------------------------------------------------------------------------MGVSVS-LMS--AGTISFVGAVCFAAGYLLSAHSLR-A-----LNHT--D-DDDDKEYQ--------KKKAIKGVWRLLYFIQDVVR--VKVGD-KRHTDVMTVA-DKKGKS--------KKP--TLLEIEGLAEILEDFKMVLVVRNDLKMGKG-KIAAQC----------------------------SHATLGLYKKLHNRAPKALSRWEMCGQVKVVLRTESEEDMLVL-QERAKSLKLPTHITIDAGRTQIAPNSRTVMAILGPADVVD-----------------DVTGGLKLL-------------------------------
>EPIDpuni
------------------------------------------------------------------------------------------MGVSVS-LMS--AGTVSFVGAVCFAAGYLLSAHSLR-A-----LNHT--D-DDDDKEDQ--------KKKAIKGVWRLLYFIQDVVR--VKVGD-KRHTDVMTVA-DKKGKN--------KKP--PLLEIEGLAEILEDFKMVLVVRNDLKMGKG-KIAAQC----------------------------SHATLGLYKKLHNRAPKALSRWEMCGQVKVVLRTESEEDMLVL-QERAKSLKLPTHITIDAGRTQIAPNSRTVMAILGPADVVD-----------------DVTGGLKLL-------------------------------
>EPIPhell
------------------------------------------------------------------------------------------MGGSFS-LLS--AGAASFVGAVCFVSGYLLAAHSLH-T-----LNPA--D-DDDDKEDD--------KKRSIKTTRRLLSLVQNVVR--RKAGA-KRNADAMAAG-DRKSKN--------KKP--ALMEIESLAEILEEFKMVFVVRNDLKMGKG-KIAAQC----------------------------SHATLGLYKKLQNRAPKALSRWEMCGQVKVVLRIESEEDMLIL-QERAKSLKLPTHITIDAGRTQIAPNSRTVMAILGPADVVD-----------------DVTGGLKLL-------------------------------
>EPIPpurp
------------------------------------------------------------------------------------------MGGSFS-LLS--AGAASFVGAVCFVSGYLLAAHSLH-T-----LNPA--D-DDDDKEDD--------KKRSIKTTRRLLSLVQNVVR--RKAGA-KRNADAMAAG-DRKSKN--------KKP--ALMEIESLAEILEEFKMVFVVRNDLKMGKG-KIAAQC----------------------------SHATLGLYKKLQNRAPKALSRWEMCGQVKVVLRIESEEDMLIL-QERAKSLKLPTHITIDAGRTQIAPNSRTVMAILGPADVVD-----------------DVTGGLKLL-------------------------------
>ERYCcris
------------------------------------------------------------------------------------------MGISIS-LLS--VSTVSIVGALCFAAGYLLSVHSFR-S-----VVRE--D-EDDDEEER--------RKRRITGARWIFYLIQDMVR--WKAGD-KRKSDAMTVV-DQKSKN--------KKH--TPLEIESLAEILEDFKMVLVVRNDLKMGKG-KIAAQC----------------------------SHATLGLYKKLHNRAPKALSRWEMCGQVKVVLRTESEEDMLVL-QERAKSLKLPTHITIDAGRTQIAPNSRTVMAILGPADVVD-----------------DVTGGLKLL-------------------------------
>ERYCpuss
------------------------------------------------------------------------------------------MGISIS-LLS--FSTVAIVGTLCFAAGYLLSVHSFR-L-----VDRN--D-EDEDEEEK--------IKRGIKG---FLYLIQDMVR--GKYGN-KRKSDAIKVA-DQKSKN--------KKK--IPLEIESLAEILEDFKMVLVVRNDLKMGKG-KIAAQC----------------------------SHATLGLYKKLHNRAPKALSRWEMCGQVKVVLRTESEEDMLVL-QERAKSLKLPTHITIDAGRTQIAPNSRTVMAILGPADVVD-----------------DVTGGLKLL-------------------------------
>GALEfabe
-------------SKSSSSARLLFNGRQSDLPPIATLHRTVEGRTGKVFSVCRSTVDVRSDTGTWLQIAVNILVAAAAVAAATTAARSPAMGGSVS-ILS--AGTATLFCVACFAAGYLLAVHSFR-S-----LNPA--D-DDDYKEME--------KMRKFKGSRWLLSWVQAAFR--GKAGA-EMIADVKAVV-NQKTKH--------NKT--SLSEIEGLAEILEDFKMVLVVRNDLKMGKG-KIAAQC----------------------------SHATLGLYRKLHNRAPKALNRWEMCGQVKVVLKTESDEDMLVL-QERAKSLKLPTHITIDAGRTQIAPNSRTVMAILGPVDMVD-----------------DVTGRLKLL-------------------------------
>GASTelat
-----------------------------------------------------------------------------------MIGGKPAMGIPVS-LFG--AGSALFVGALCFAAGYLLAANSLR-KI----LNYA----DDDDNEDQ--------KTWTIHRARQLLYFVKDVVR--ARSCD-KR-----TLV-DRKRKS--------KKS--TFLEIESLAAILEDFKMVLVVRNDLKMGKG-KIAAQC----------------------------SHATLGMYKKLHNRAPKALNRWEQCGQVKVVLRTESEEDMLVL-QGKAESLKLPTHITIDAGRTQIAPNSRTVMAILGPADVVD-----------------EVTGGLKLL-------------------------------
>GOODfuma
------------------------------------------------------------------------------------------MGVSVS-LLS--AGIASFFGAACFAAGYLLAVHSLR-S-----LNPA--V-NDDDNEFE--------KKRSIKAVQRFLSMVQAVVR--GKAGV-KKNDYAMPAE-DRRRKS--------KKP--ALLEIESLAEILEDFKMVLVVRNDLKMGKG-KIAAQC----------------------------SHATLGLYKKLHNRAPKALSRWEMCGQVKVVLKIESEEDMLVL-QERAKSLKLPSHLTIDAGRTQIAPNSRTVMAILGPADVVD-----------------DVTGGLKLL-------------------------------
>GOODpube
------------------------------------------------------------------------------------------MGVSIS-LLS--AGIASFFGAACFAAGYFLAAPSLR-S-----LNPA--V-NDDDNEYE--------NKGNIKAVQRFLSMVQAVLR--GKAGA-KKNDYAMPAE-DRRRKS--------KKP--ALLEIESLAEILEDFKMVLVVRNDLKMGKG-KIAAQC----------------------------CHATLGLYKKLHNRAPKALNRWEMCGQVKVVLRIEREEDMLVLQQERAKSLKLPTHLTIDAGRTQIAPNSRTVMAILGPADVVD-----------------DVTGGLKLL-------------------------------
>GYMNdens
------------------------------------------------------------------------------------------MEVSVS-LLT--AGAASFFGAACFAAGYLIAVYSLRAA-----LNPA--V-NDDDKDYE--------KKRSIPGARRFLSLVQAVIR--GSAGA-KKNDDAMTTV-DRGRKS--------KKP--ALLEIESLAEILEDFKMVLVVRNDLKMGKG-KIAAQC----------------------------SHATLGLYKKLHDRAPKALSRWEMCGQVKVVLRTESEEDMLVL-QERAKSLKLPTHLTIDAGRTQIAPNSRTVMAILGPADVVD-----------------DVTGGLKLL-------------------------------
>GYMNodor
------------------------------------------------------------------------------------------MEVSVS-LLT--AGAASFFGAACFAAGYLIAVYSLRAA-----LNPA--V-NDDDKDYE--------KKRSIPGARRFVSLVQAVIR--GSAGA-KKNDDAMATV-DRGRKS--------KKP--ALLEIESLAEILEDFKMVLVVRNDLKMGKG-KIAAQC----------------------------SHATLGLYKKLHDRAPKALSRWEMCGQVKVVLRTESEEDMLVL-QERAKSLKLPTHLTIDAGRTQIAPNSRTVMAILGPADVVD-----------------DVTGGLKLF-------------------------------
>HABElong
-----------------------PDTLGGAQDPFTDGH-------------GRSRDQLKSS-------------PTAFSRSGGGGGNPLAMGVSVF-LLT--AGTAFFFGAACFAAGYLVAAYSLRAA-----FNPA--L-NDEDKNYE--------KNRSIIGVRQLLSLAHAVIR--GRADV-KKNDNIMATE-DRRRKS--------KKP--ALLEIENLAEILEEFKMVLVVRNDLKMGKG-KIAAQC----------------------------SHATLGLYKKLHERAPKALSRWEMCGQVKVVLRTESEEDMLLL-QERAKSLKLPTHLTIDAGRTQIAPNSRTVMAILGPADVVD-----------------DVTGGLKLL-------------------------------
>HABEpant
-----------------------PDTLGGAQDPFTDGH-------------GRSRDQLKSS-------------PTAFSRSGGGGGNPLAMGVSVF-LLT--AGTAFFFGAACFAAGYLVAAYSLRAA-----FNPA--L-NDEDKNYE--------KNRSIIGVRQLLSLAHAVIR--GRADV-KKNDNIMATE-DRRRKS--------KKP--ALLEIENLAEILEEFKMVLVVRNDLKMGKG-KIAAQC----------------------------SHATLGLYKKLHERAPKALSRWEMCGQVKVVLRTESEEDMLLL-QERAKSLKLPTHLTIDAGRTQIAPNSRTVMAILGPADVVD-----------------DVTGGLKLL-------------------------------
>HAEMdisc
------------------------------------------------------------------------------------------MGVSVS-LLS--AGIASFFGAACFAAGYLLAAHSLR-S-----LNPA--V-IDDDNEYE--------KKRSIKLVQQFLSMVQAVIR--GKAGA-KKNDYAMPVD-DRRRKS--------KKP--ALLEIESLAEILEDFKMVLVVRNDLKMGKG-KIAAQC----------------------------SHATLGLYKKLYNRAPKALSRWEMCGQVKVVLRIDNEEDMLVLQQERAKSLKLPSHLTIDAGRTQIAPNSRTVMAILGPADVVD-----------------DVTGGLKLL-------------------------------
>HEMIforr
------------------------------------------------------------------------------------------MGISVS-LLT--VTTASFIGAACFAAGYLIAIYSLRAA-----LNLA--V-NDDDKDRG--------KKRSILGVRRFLSLVQAVIR--GSAGV-KKNDDAMATE-DRGRKS--------KKP--ALLEIESLAEILEDFKMVLVVRNDLKMGKG-KIAAQC----------------------------SHATLGLYKKLHDRAPKALSRWEMCGQVKVVLRTESEEDMLVL-QERAKSLKLPTHLTIDAGRTQIAPNSRTVMAILGPADLVD-----------------DVTGGLKLL-------------------------------
>HYPOheme
MVV----------------------------------------------------------------------------------SSVSVMGVSLS-LLSATATTSILIGAGCFALGYLLASFKSH-S-----LPHLKQD-DDDDDDKNTNSNTRSIKKKKKNSGGRFFSWAHAMVT-RATAIS-IAKDDLMAAV-DDQQQQ--TLNKTKKKPGASLLEIENLAEILEDFKMVLVVRNDLKMGKG-KIAAQC----------------------------SHATLGLYKKLLHKAPKALSRWEMCGQVKVVLKIESEEDLLVL-QGRAKSLKLPTHITIDAGRTQIAPNSRTVMAILGPADVVD-----------------DVTGGLKLL-------------------------------
>LANAlana
----------------------------------------------------------------------------------------MGMGVSVS-LLS--ATTTILIGAGCFALGYLLAFNSQS-Q-----SHHD--DTGTRDINNK--------KNNYKGAAHRVLSWAQAIGL--TRSRRVSATPQEGEVD-DQRAKQ------QRKKP--ALIEIENLADILEDYKMVLVVRNDLKMGKG-KIAAQC----------------------------SHATLGLYKKLLHRAPKALNRWELCGQVKVVLKIESEEDLLVL-QGRAKSLKLPTHVTIDAGRTQIAPNSRTVMAILGPADLVD-----------------DVTGGLKLL-------------------------------
>LECAnigr
------------------------------------------------------------------------------------------MGVLVF-ILS--AGTTAFVGVVCFAAGYLLAAYSLS-F-----LSPA--D-GD---NYE--------KNRRFKGTRWLLSWIKVAFR--GKAGA-KMNADVKAAE-NHKTNHKT----MHNKP--AFLEIESLAEILEDFKMMLVVRNDLKMGKG-KIAAQC----------------------------SHATLGLYKKLHNRAPKALNRWEVCGQVKVVLKTESEEDMLVL-QERAKSLNLPTHITIDAGRTQIAPNSRTVMAILGPADVVD-----------------DVTGGLKLL-------------------------------
>LIMOabor
------------------------------------------------------------------------------------------MGVSFS-LLS--AFAASFVGAVSFASGYLLAAHSLR-T-----LNPA--D-DDDDMEDD--------KKRSIKTTRWFLSLVQNVVR--GKAGA-KRNADAMAAG-DWKSKN--------KKP--DLMEIESLAEILEQFKMVLVVRNDLKMGKG-KIAAQC----------------------------SHATLGLYKKLLKRAPKALSRWEMCGQVKVVLKIESEEDMLIL-QERAKSLKLPTHITIDAGRTQIAPNSRTVMAILGPADVVD-----------------DVTGGLKLL-------------------------------
>MASDpict
------------------------------------------------------------------------------------------MGISVS-LLT--AATVSSIGAICFAAGYFFSA-----------LNHCIHD-DDDDKEDQ--------NKRIIKKARRFLYSIQDFVR--RKPG-------------DKKGKN--------KKP--AILDIESLAEILPDFKMVLVVRNDLKMGKG-KIAAQC------------------------------------------------RWEMCGQVKVVLRTDCEEDMLVL-QERAKSLKLPTHITIDAGRTQIAPNSRTVMAIL--VSIVS-----------------SSSKG--------PFGGAVWWENCCGVVAVSKRAVSERTG
>MEXIxero
------------------------------------------------------------------------------------------MGVSVS-LLS--TGTTAIVGAVCFAAGYLLAAQSIR-A-----LNPV-------DHEVE--------KNRSFEGARQLLSWIQAAIR--GRTVA-KRKPVAEIAD-DRKSKQ--------KKA--ALLEIECLAEILEDFKMVLVVRNDLKMGKG-KIAAQC----------------------------SHATLGLYKKLHNRAPKTLSRWEMCGQVKVVLRTESEEDLLVL-QERAKSLKLPTHITIDAGRTQIAPNSRTVMAILGPADVVD-----------------DVTGGLKLL-------------------------------
>MICRparv
----------------------------------------------------------------------------MNCRRSLSPGNSAAMGISIS-LLT--FGVASFFGIACFATGYLLAVHSNR-A-----LNLA--V-NDGDKEAE--------KKRSIKGVRRFFSVVQATIR--GNAGE-EKNDDAMMGE-DQRRKS--------KKS--ALLELESLADILEDFKMVLVVRNDLKMGKG-KIAAQCRTRRRYANNRDKLRRVRNFLQIPNEIIVSHATLGLYKKLHNRAPKALIRWEMCGQVKVVLRTESEEDMLVL-QERAKSLKLPTHITIDAGRTQIAPR---------PADLID-----------------DVTGRLKLL-------------------------------
>MOLIcapi
MVA--------------------------------------------------------------------------------FSSSVSVMGVSLS-LLTATATTSILIGAGCFALGYLLASFKSH-P-----LPHLK---QDDDDDKNNNNNT---RSKKKKSGGRFFSWAHSMVT-RATAIS-FPKDDLMTVD-DQQQQQQHTLNKTKKKPGASLLEIENLAEILEDFKMVLVVRNDLRMGKG-KIAAQC----------------------------SHATLGLYKKLLHKAPKALSRWEMCGQVKVVLKIESEEDLLVL-QGRAKSLKLPTHITIDAGRTQIAPNSRTVMAILGPADVVD-----------------DVTGGLKLL-------------------------------
>NEUWmali
MHSSGKNFQLKKRSRSCSSACSQSSNQSHTSSPIIDRR------SSTGFSIGHSQDSFGSEG-----------------AVRRWSPSDRAMGILVS-LLI--AGTSAFFGTVCFAAGYLLSGNSFR-T-----INPT--D-DDDCKENG--------KKASIKGVRRFFSWVQAVVQ--GKDGV-KGNADAMAVE-GRNSKP--------KKP--SLLEIESLAEILEDFKMVLVVRNDLKMGKG-KIAAQC----------------------------SHATLGLYKKLHNRAPKTLSRWEMCGQVKVVLKIESEEDMLVL-QDRAKSLKLPTHITIDAGRTQIAPNSRTVMAILGPADVVD-----------------DVTGGLKLL-------------------------------
>NEUWzoll
------------------------------------------------------------------------------------------MGISVS-LLI--AGTSAFFGTACFAAGYLLSGNSFR-T-----INPA--D-DDDCKENG--------KKASIKGVRRFFSWVQAVVQ--GKDGV-KRNADAMAVE-GRNSKP--------KKP--SLLEIESLAEILEDFKMVLVVRNDLKMGKG-KIAAQC----------------------------SHATLGLYKKLHNRAPKTLSRWEMCGQVKVVLKIESEEDMLVL-QDRAKSLKLPTHVTIDAGRTQIAPNSRTVMAILGPADVVD-----------------DVTGGLKLL-------------------------------
>OECEmacu
------------------------------------------------------------------------------------------MGVSVS-LLS--AGTVFFVGAVCFAAGYLFSAHSLR-S-----VDYV--D-DDDDKEDQ--------KKRDIKGARRIFYLVQDMVR--GKAGD-KRKTDAMNTA-DKKGKN--------KKY--TPLEIESLAEILEDFKMVLVVRNDLKMGKG-KIAAQC----------------------------SHATLGLYKKLHSRAPKALSRWEMCGQVKVVLRTECEEDMLVL-QERAKSLKLPTHITIDAGRTQIAPNSRTVMAILGPADVVD-----------------DVTGGLKLL-------------------------------
>OPHRgarg
------------------------------------------------------------------------------------------MGFSYS-LFT--AGAASFFGAACFAAGYLIAVYSLRAA-----LN------NDDDKDYE--------KKRGILGLRGFLSLVQAVIR--GSAGVTKKNYDAVASE-DRGRKS-------KKKP--ALLEIESLAEFLEDFKMVLVVRNDLKMGKG-KIAAQC----------------------------SHATLGLYKKLHDRAPKALNRWEMCGQVKVVLRTESEEDMLVL-QGRAKSLNLPTHLTIDAGRTQIAPNSRTVMAILGPADVVD-----------------DVTGGLKLL-------------------------------
>OPHRsphe
------------------------------------------------------------------------------------------MGFSVH-LLT--AGAASFFGAACFAAGYLIAVYSLRAA-----LN------NDDDKDYE--------KKRGILGLRGFFSLVQAVIR--GSVGVKKKNYDAVASE-DRGRKS-------KKKP--ALLEIESLAEFLEDFKMVLVVRNDLKMGKG-KIAAQC----------------------------SHATLGLYKKLHDRAPKALNRWEMCGQVKVVLRTESEEDMLVL-QGRAKSLNLPTHLTIDAGRTQIAPNSRTVMAILGPADVVD-----------------DVTGGLKLL-------------------------------
>ORCHital
------------------------------------------------------------------------------------------MGVSVS-LLT--AGTASLFGGACFAAGYLIAVYSLRTA-----LNPS--V-NDGDRDYE--------KKRSILGVWRFLSLVQAVIR--GSAGV-KKNDDAVATV-DRGRKS--------KKP--APLEIESLAEILEDFKMVLVVRNDLKMGKG-KIAAQC----------------------------SHATLGLYKKLHDRSPKALRRWEMCGQVKVVLRTESEKDMLVL-QERAKSLKLPTHLTIDAGRTQIAPNSRTVMAILGPADVVD-----------------DVTGGLKLL-------------------------------
>PAPHconc
------------------------------------------------------------------------------------------MGVSIS-LLS--TGTTAIVGALCFAAGYLLAAQSIH-A-----LNPV-------DHEDE--------RKRNFKGARQLFSWIQAAIR--GRTFA-KRKPVAEVAD-DRKGKK--------KKA--ALLEIESLAEILEDFKMVLVVRNDLKMGKG-KIAAQC----------------------------SHATLGLYKKLHNRAPKTLSRWEMCGQVKVVLRTESEEDMLIL-QERAKSLKLPTHITIDAGRTQIAPNSRTVMAILGPADVVD-----------------DVTGGLKLL-------------------------------
>PAPHhirs
------------------------------------------------------------------------------------------MGVSIS-LLC--TGTTAIVGALCFAAGYLLAAQSIR-A-----LNPV-------DHEDE--------KKRNFKGARQLFSWIQAAIR--GRTVA-KRKPVAEVVD-DRKGKQ--------KKA--ALLEIESLAEILEDFKMVLVVRNDLKMGKG-KIAAQC----------------------------SHATLGLYKKLHNRAPKTLSRWEMCGQVKVVLRTESEEDMLIL-QERAKSLKLPTHITIDAGRTQIAPNSRTVMAILVHADVMQMGMQTQTLYTQHSWES-DL--------------------------------------
>PHAIflav
------------------------------------------------------------------------------------------MGVSVS-LLS--AGTVSFVGAVCFAAGYLFSAHSLR-I-----LNHA--D-DDDDKEDQ--------KKRSIKGARWLLYLIQDVVR--GKAGD-KRTTDAMKAV-DRKSKN--------KKP--TLLEIENLAEILEDFKMVLVVRNDLKMGKG-KIAAQC----------------------------SHATLGLYKKLHNRAPKALSRWEMCGQVKVVLRTESEEDMLVL-HERAKSLKLPTHITIDAGRTQISPNSRTVMAILGPADVVD-----------------DVTGGLKLL-------------------------------
>PHAItank
------------------------------------------------------------------------------------------MGVSVF-LLS--AGTVSFVGAVCFAAGYLLSAHSLR-F-----LNHA--D-DDENKEDQ--------NKRSIKGARWLFYLIQDVVR--GKAGG-KRNTDAMKAV-DRKSKN--------KKP--TLLEIESLAEILEDFKMVLVVRNDLKMGKG-KIAAQC----------------------------SHATLGLYKKLHNRAPKALSRWEMCGQVKVVLRTESEEDMLVL-QERAKSLKLPIHITIDAGRTQIAPNSRTVMAILGPADVVD-----------------DVTGGLKLL-------------------------------
>PHALcorn
------------------------------------------------------------------------------------------MGFSVSLLLS--AGTISLVGAVCFAAGYLFSAHSIR-A-----PNHS--D-DDDDDDND---NL---KKRSIKGAQRLLFYIQDVVR--GKARY-KRNTDAMKAA-AQKSKN--------KKP--ILLAIESLAEILEDFKMVLVVRNDLKMGKG-KIAAQC----------------------------SHATLGLYKKLHNRAPKTLDRWEMCGQVKVVLRIESEEDMLVL-QERAKSLKLPTHITIDAGRTQIAPNSRTVMAILGPADVVD-----------------DVTGGLKLL-------------------------------
>PHALmode
------------------------------------------------------------------------------------------MGVSVSLLLS--AGTISFVGAVCFAAGYLFSAHSIR-A-----PNHS--D-DDDDDDND---NL---KKRSIKGAQRLLFYIQDVVR--GKARY-KRNTDAMKAA-AQKSKN--------KKP--ILLAIESLAEILEDFKMVLVVRNDLKMGKG-KIAAQC----------------------------SHATLGLYKKLHNRAPKTLNRWEMCGQVKVVLRIESEEDILVL-QERAKSLKLPTHITIDAGRTQIAPNSRTVMAILGPADVVD-----------------DVTGGLKLL-------------------------------
>PHRAlind
------------------------------------------------------------------------------------------MGVSVS-LLS--TGTIAIVGAVCFAAGYLLAAQSIR-A-----LNPV-------DHEDE--------KKRSFEGARQLLSWIQAAIR--GRTVA-KSKPVAEVAD-DLKGKQ--------KKG--VLLEIESLAEILEDFKMVLVVRNDLKMGKG-KIAAQC----------------------------SHATLGLYKKLHNRAPKTLSRWEMCGQVKVVLRTESEEDMLVL-QERAKSLKLPTHITIDAGRTQIAPNSRTVMAILGPADVVD-----------------DVTGGLKLL-------------------------------
>PLATclav
----------------------------------------------------------------------------------------MSIGVSVS-LLA--AGAASFFGAACFAAGYLVAVYSLRAA-----LNPA--V-NDDDKDCE--------KKRSILGARRFLSLVQTVIR--GSAGT-KKNDDAMATV-DRGRKS--------KKP--ALLEIESLAEILEDFKMVLVVRNDLKMGKG-KIAAQC----------------------------SHATLGLYKKLHDRAPKALSRWEMCGQVKVVLRTESEEDMLVL-QERAKSLKLPTHLTIDAGRTQIAPNSRTVMAILGPADVVD-----------------DVTGGLKLL-------------------------------
>PTERcurt
------------------------------------------------------------------------------------------MGVSVS-LLS--ACTASFFGAACFAAGYLLAA--------------V--V-NDDANEDE--------KKMSIKGVQRFLSFVKAAIR--GKVGA-KKNDVAMAAE-DRGKKS--------KKP--ALLEIESLAEILEDFKMVLVVRNDLKMGKG-KIAAQC----------------------------SHATLGLYKKLHNRAPKALRRWEMCGQVKVVLRTESEEDMLVL-QERAKSLKLPTHLTIDAGRTQIAPNSRTVMAILGPADVVD-----------------DVTGGLKLL-------------------------------
>RIMAelli
------------------------------------------------------------------------------------------MGFSFS-LPS--LGSASFFGAACFVAGYLFASYSLR-A-----LNRT--V-NGDDKESE--------KKRKIKGIRRLFSSVQAVIR--GNTGS-TKNDDVMEAE-DKGRKS--------NKT--ALLEIESLAEILEDFKMVLVVRNDLKMGKG-KIAAQC----------------------------SHASLGLYKKLHNRAPKALSRWEMCGQVKVVLRTESEEDMLVL-QERAKSLKLPTHITIDAGRTQIAPNSRTVMAILGPADVVD-----------------DVTGGLKLL-------------------------------
>SELEaequ
------------------------------------------------------------------------------------------MGVSVS-LLS--TGTAVIVGAVCFAAGYLLAAHSIR-A-----LNPV-------DHEDE--------KKRSFKGARELLSWIQAAIR--GKTVA-KRKPVAEVAD-DRKGKQ--------KKA--VLLEIESLAEILEDFKMVLVVRNDLKMGKG-KIAAQC----------------------------SHATLGLYKKLHNRAPKTLSRWEMCGQVKVVLRTESEEDMFVL-QERAKSLKLPTHITIDAGRTQIAPNSRTVMAILGPADVVD-----------------DVTGGLKLL-------------------------------
>SERAvome
------------------------------------------------------------------------------------------MGISIS-LLT--AGVASLFGATCFAAGYLIAVYSLRAA-----LDPS--V-NNGDRDYE--------KNRSILGARGFLSLVQSVIR--GSAGV-KKKNHDAVAE-DRGRKS-------KKKP--LRQEIESLAEILEDFKMVLVVRNDLKMGKG-KIAAQC----------------------------SHATLGLYKKLHDRAPKALNRWEMCGQVKVVLRTESEKDMLVL-QERAKSLKLPTHLTIDAGRTQIAPNSRTVMAILGPADLVD-----------------DVTGGLKLL-------------------------------
>THELangu
------------------------------------------------------------------------------------------MGVSVS-LLS--IGATSFFGAACFAVGYLFAAHSLR-A-----LNPA--V-NDDDKESE--------KERKIKGLRWFISSVNAVIR--GHTGA-MKKDDVMAAQ-DRGRKS--------KKP--ALLEIESLAEILEDFKMVLVVRNDLKMGKG-KIAAQC----------------------------SHATLGLYKKLHNRAPKALSRWEMCGQVKVVLRTESEEDMLVL-QERAKSLKLPTHVTIDAGRTQIAPNSRTVMAILGPADVVD-----------------DVTGGLKLL-------------------------------
>VANIplan
------------------------------------------------------------------------------------------MGVSVS-ILS--ASATAFFGVACFAVGYFLAVHSLR-S-----FNSA----GDDDCEKN--------GNKGCKGARWFLSWVQAVVW--GNTGA-RMNADVKEAAGNRKSKH--------SKP--AALEIESLAEIFEDFKMVLVVRNELKMGKG-KIAAQC----------------------------SHATLGLYKKLHNRASKALSRWEMCGQVKVVLKIESEEDMLVL-QERAKSLKLPTHTTIDAGRTQIAPNSRTVMAILGPADMVD-----------------DVTGGLKLL-------------------------------
>VANIshen
------------------------------------------------------------------------------------------MGVSVS-ILS--ACTTAFFGVACFAAGYFLAVYSMR-S-----LISA----GDGDCEEN--------GNKSFKGARWFLSWVQAVVR--GNTGA-KMNAAVKAAAGDRKYKH--------SKP--ALLEIESLAEIFEDFKMVLVVRNELKMGKG-KIAAQC----------------------------SHATLGLYKKLHNRAPKALSRWEMCGQVKVVLKIESEEDMLVL-QERAKSLKLPTHTTIDAGRTQIAPNSRTVMAILGPADMVD-----------------DVTGGLKLL-------------------------------
>EPIPaphy
------------------------------------------------------------------------------------------MGILIH-LLC--AIAVSFFGAICFVAGYFIATRSIR-P-----LNHS--D-EDDDDKEE--------KK--MRVTHWLLHLAQAVIR--RKSSD-KKIADPMAVL-DQKIKI--------KKP--ALLEIETLAEILEDFKMVLVVRNDLKMGKG-KIAAQC----------------------------SHATLGLYKKLHNRAPKALNRWEMCGQVKVVLRTESEEDMLIL-LERAKSLKLPSHITIDAGRTQIAPSK--LPGLLCGYDFLFH--------CRFQFVSVKKQNMLPLCFASYHFCLATRLYHI----------------
