# Supplementary material for: Orchid Phylotranscriptomics: The Prospects of Repurposing Multi-Tissue Transcriptomes for Phylogenetic Analysis and Beyond
Source: Front Plant Sci. 2022 May 27;13:910362. doi: 10.3389/fpls.2022.910362 (PMC9196242; doi:10.3389/fpls.2022.910362)
Supplement: Supplementary file 4 [file Data_Sheet_3.zip › ortho_MSA/r1/OG0008725.fa]

>ANOEemei
------------------------------------------------MGTAPK-FPLFCWKW-PWDALS---SP--K---NTNTCGNL-EAPWLFKSLHTLGTLAQTILFN-PAAV---PSSGEIYTETRRKPASLSA-ATPLSREDQGEAEQLALALALASGKAATVVEFYSPKCRLCNSLLDLVLQLEARNSDWASFVLVDAENERWLPE---------------------------------------------------------------------LLHYDIKYVPCFVLLDKHGRALAKTGVPISRMHVVAGLFHLLKLKQPP--KNRSMDSTLMREFQKTSSES----------
>ANOEroxb
------------------------------------------------MGTAPK-FPLFCWKW-PWDALS---SP--K---NPNTCGNL-EAPWLFKSLHTLGTLAQTILFN-PAAV---PSSGEIYTETRRKPASLSA-ATPLSREDQGEAEQLALASALASGKAATVVEFYSPKCRLCNSLLDLVLQLEARNSDWVSFVLVDAENERWLPE---------------------------------------------------------------------LLHYDIKYVPCFVLLDKHGRALAKTGVPISRMHVVAGLFHLLKLKQPP--KNRSMDSTLMREFQKTSSES----------
>APOSodor
------------------------------------------------MGATPK-SQLLCWKW-PWDTQT---NP--K---SPDPCGKL-ELPWLFKSLQSLGSLAQTLLLS-------------PSVMSHRQPARLPE-A-ALSREQQGEAEQRALASALASGKEATVIEFYSPKCRLCNSLLDLVLELEARNSDWLSFVLADAENEKWLPE---------------------------------------------------------------------LLHYDIKYVPCFVLLDKKGRALAKTGIPSSRMHVLAGLSHLLKLKQPQ--KHGAVDSSLMREFQRTSPES----------
>APOSshen
MPASPERRRGVRFQGGLNSRETEGRSDLLGQNPRRWKTPDSPRSFWWKMGATPK-SQLLCWKW-PWDTQT---NP--K---SPDPCGKL-ELPWLFKSLQSLGSLAQTLLLS-------------PSVMSHRQPARLPE-A-ALSREQQGEAEQRALASALASGKEATVIEFYSPKCRLCNSLLDLVLELEARNSDWLSFVLADAENEKWLPE---------------------------------------------------------------------LLHYDIKYVPCFVLLDKKGRALAKTGIPSSRMHVLAGLSHLLKLKQPQ--KHGAVDSSLMREFQRTSPES----------
>BLETstri
------------------------------------------------MGVAPK-SLLLCWKW-PWDALQ---NP--K---IPNPCGNL-EPPWLFKSLQSLGSLAQTLLFN-PAAI---PSSGEPSMELRRKPARLSM-ATPLTREEQGEAEQRALASALASGKAATVVEFYSPKCRLCNSLLDLVLELEARNSDWVSFVLADAENERWLPE---------------------------------------------------------------------LLHYDIKYVPCFVLLDKHGRALAKTGVPSSRMHVIAGLSHLLKLKQPS--NHKAMDSTFMREFRKTPSES----------
>BORYspha
------------------------------------------------MGAPRK-PSLICLKW-PWDAYQNIQNP--Q---NSNLCGTI-EVPWLFKSLQNLRSLAHNLF---DAAA---SLRVETSIDPTRRTTR--N-AVTLSREEQGEAEHRALASALASGKEATLIEFYSPKCKLCNSLLDLVLELEARNSKWASFVLADAENERWLPE---------------------------------------------------------------------LLHYDIKYVPCFVLLDKHGRALAKTGAPTSRLHVIAGLSYLLKLKQPQ--MSSSKDSA----------------------
>CALAcreb
------------------------------------------------MGTDRK-SPLLCWKW-PWDALS---NP-NK---TPNICGEL-EVPWLFKSLHSLGSLAQTILFN-PADV---SSNGK-STEPRLQTVRLST-ATPLTGEEQGEAEQRALASALGSGKAATVVEFYSPKCRLCNSLLDLVLQLEARNSDWVSFVLVDAENEKWLPE---------------------------------------------------------------------LLHYDIKYVPCFVLLDKHGRALAKTAVPISRMHVVAGLFHLLKLKQPR--KNKAMDSALMKEFQKTSSSES---------
>CALAplic
------------------------------------------------MGTDRK-SPLLCWKW-PWDALS---NP-NK---TPNICGEL-EVPWLFKSLHSLGSLAQTILFN-PAAV---SSNGK-STEPRLQTVRLPT-ATPLTGEEQGEAEQRALASALGSGKAATVVEFYSPKCRLCNSLLDLVLQLEARNSDWVSFVLVDAENEKWLPE---------------------------------------------------------------------LLHYDIKYVPCFVLLDKHGRALAKTAVPISRMHVVAGLFHLLKLKQPR--KNKAMDSALMKEFQKTSFSES---------
>CALAsini
------------------------------------------------MGGAPK-SPLLCWKW-PWDPLP---NP--K---NPNACGNL-EIPWLFKSLQSLGSFAQTLLVN-PAAV---SNHDEPSIELGRKPAKLSM-ATPLTQAEQGEAEQRALALALASGKAATVIEFYSPKCRLCNSLLNLVLELETRNSDWVSFVLADAENERWLPE---------------------------------------------------------------------LLHYDIKYVPCFVLLDKHGRALAKTGIPSSRMHVIAGLSHLLKLKQPP--GHKSMDSSLTTES-----------------
>CALAtsoo
------------------------------------------------MGGAPK-SPLLCWKW-PWDPLP---NP--K---NPNACGNL-EIPWLFKSLQSVGSFAQTLIFN-PTAA---SNHYKPSIELGRKPAKLSM-ATPLTQEEQGEAEQRALALALASGKAATVVEFYSPKCRLCNSLLNLVLELETRNSDWVSFVLADAENERWLPE---------------------------------------------------------------------LLHYDIKYVPCFVLLDKHGRALAKTGIPSSRMHVIAGLSHLLKLKQPP--GHKSMDSSLTTES-----------------
>CALEmajo
------------------------------------------------MGTDPK-SPLLCWKW-PWDALS---NP--K--RSPNTCGDLVEVPWLFKSLHSLGTLAQTIFFN-PAAV---PSACK-PTEPRPQLGRMSA-TTPLSQDEQGEAEQRALASALCSGKMATVVEFYSPKCRLCNSLLDLVLQLEARNSDWVSFVLVDAENERWLPE---------------------------------------------------------------------LLHYDIKYVPCFVLLDKHGRALAKTGVPSSRMHVVAGLLHLLKLRQPR--KSRAVDPLLMRELQKSSPPSP---------
>CEPHdama
------------------------------------------------MGAAPK-APLLCWKW-PWDALS---NP--K---IPNTCGSL-EAPWLFKSLHSLGSLAQTLLLN-PAAV---PSSGEPSMEPRRQPARFSM-ATPLTREEQGEAEQRALASALASGKRATVVEFYSPKCKLCNSLLDLVLELEARNSDWVSFILVDAENEGWLPE---------------------------------------------------------------------LLHYDIKYVPCFVLLDKHGRALAKTGVPSSRMHVIAGLSHLLKLKQPP--KHKAMDSALVREFSKSPSES----------
>CHILsemi
------------------------------------------------MGTDPK-SPLLCWKW-PWDALS---NP-NK---SPNTCGNLVEVPWLFKSLHSLGTLAQTILFN-PAAV---PSSCK-STEPRPQLGRMSA-TTPLSRDEQGEAEQRALASALCSGKMATVVEFYSPKCRLCNSLLDLVLQLEARNSDWVSFVLVDAENERWLPE---------------------------------------------------------------------LLHYDIKYVPCFVLLDKHGRALAKTGVPSSRMHVVAGLFHLLKLRQPR--KNNAVDSVLMTELQKSSSASS---------
>CHILtrap
------------------------------------------------MGTAPK-SPLLCWKW-PWDALS---NP-NK---SPNTCGNLVEVPWLFKSLHSLGTLAQTILFN-PAAV---PSSCK-STEPRPQLGRMSA-TTPLSRDEQGEAEQRALASALCSGKMATVVEFYSPKCRLCNSLLDLVLQLEARNSDWVSFVLVDAENERWLPE---------------------------------------------------------------------LLHYDIKYVPCFVLLDKHGRALAKTGVPSSRMHVVAGLFHLLKLRQPR--KNNAVDSVLMSELQKSSSASS---------
>CORYacti
------------------------------------------------MGT-PK-SPLLCWKW-PWDTLS---NP--K---NPNTCGNLLEVPWLFKSLHSLGSLAHTMLFN-PAAV---SSSAK-STEPHLRPAMFSA-ATHLTREEQGEAEQLALASALGSGKAATVVEFYSPKCRLCNSLLDLVLQLEAQNSDWVSFVLVDAENERWLPE---------------------------------------------------------------------LLHYDIKYVPCFVLLDKHGRALAKTGVPISRMHVVAGLYHLLKLKQPR--KKNAMDSALMRELQKASSES----------
>CREMappe
------------------------------------------------MSAAPK-SPLLCWKW-PWDTLS---SP--K---DQNACGNL-EVPWLFKSLHSLGSLAQTLLFN-PASV---STYGEPSMELGRKPARLSM-ATPLTREEQAEAEQRALASALASGKVATVVEFYSPKCRLCNSLLDLVMELDARNTDWVSFVLADAENERWLPE---------------------------------------------------------------------LLHYDIKYVPCFVLLDKHGRALAKTGVPTSRMHVIAGLSHLLKLKQPP--GHNSMDSALKREFTSES-------------
>CRYPlept
------------------------------------------------MGAAPK-PSLLCWKW-PWDALS---NP--K---TADTCGNLFEVPWLFKSLQSLGSLAQTILFN-PAAV---PSSGK-STEPRPSTARLSL-AKPLTREEQGEAEQQALALALASGKAATVVEFYSPKCRLCNSLLDLVLQLEDSNSDWVSFVLADAENERWLPE---------------------------------------------------------------------LLHYDIKYVPCFVLLDKHGRALAKTGIPSSRMHVVAGLFHLLKLKRPR--KNKSMDSALMRELQKASSES----------
>CYMBensi
------------------------------------------------MGAAPK-SPLLCWKW-PWDAPS---NL--K---NPSVCGNL-EVPWLFKSLQSLGSLAQTLLFN-NAAV---STNGESSMKFGHRPASLSM-AAPLTPKEQGEAEQRALASALASGKAATVLEFYSPKCRLCNSLLDLVLELESRNKDWVSFVLADAENERWLPE---------------------------------------------------------------------LLHYDIKYVPCFVLLDGDGRALAKTGVPSSRMHVIAGLSHLLKLKQPP--NHKSMDSTLMREFTSDS-------------
>CYMBmann
------------------------------------------------MGAARE-SPLLCWKW-PWDASS---NL--K---NPSGCGNL-EVPWLFKSLQSLGSLAQTLLFN-TAAF---STNGESSMKFGLRPASLSM-AAPLTRKEQGEAEQRALASALASGKAATVLEFYSPKCRLCNSLLDLVLELESRNSDWVSFVLADAENERWLPE---------------------------------------------------------------------LLHYDIKYVPCFVLLDGDGRALAKTGVPSSRMHVIAGLSHLLKLKQPP--NRKSMDSTLRREFTSDS-------------
>CYPRbard
------------------------------------------------MGAALD-PPLLCWKW-PWDALS---NP--K---NPNPCGNF-ELPWLFKSLQNMGSLAQTLLFN-RSAA-ASPSSGEPSINPLREPARLSA-AAPLSREQQGEAEQRGLALALASGKAATVIEFYSPKCRLCNSLLDLVLELEARNSDWLSFVLADAENEKWLPEVCLHGRTGGGMWYLDSGCSRHMTGDRSKFTSLEPRDGGYVTFGDNSKKKIIGTGNVGKSSSTSIEKVLYLLHYDIKYVPCFVLMDKHGRALAKTGVPSSQMYVIAGLSHLLKLKQPS--KHKAADSTPIKEFQKPTSETS---------
>CYPRflav
------------------------------------------------MGAAPD-PPLLCWKW-PWDDLP---NP--K---NPNPCGNF-ELPWLFKSMQNMGSLAQALLFN-RSAA-TSPSSGKPDINPRRDPARLSA-AAPLSREQQGEAEQRGLASALASGKAATVIEFYSPKCRLCNSLLDLVLEVEARNSEWLSFVLADAENEKWLPE---------------------------------------------------------------------LLHYDIKYVPCFVLIDKHGRALAKTGVPSSKMHVIAGLSHLLKLKQQS--KHRAADSTP---------------------
>DACThata
----------------------------------------------MEMGATPN-PPPLCWKW-PWDAFS---NP--K---TPNTCRGL-EVPWIFKSLHSLGSLAQTILFN-PAAV---FSSRELSTVPRRQTARLSS-ATPLTREEQGEAEERALASALASGKAATVVEFYSPKCRLCNSLLDLVLELEARNLDWVNFVLVDAENARWLPE---------------------------------------------------------------------LLHYDIKYVPCFVLLDKRGRALAKTGVPSSRLHVVAGLFHLLKLKQPP--KNKATDSTLMKEFQKTSGES----------
>DENDchryso
------------------------------------------------MGAAPK-SPLLCWKW-PWDAFS---NP--K---NPNACGNL-AVPWLFKSLQNLGSLAQNIIFN-PAAV---STNGEPFMELHRKPARLSM-DTPLTREEQGEAEQRALASALASGKEATVVEFYSPKCRLCNSLLDLVLELEARNSDWVSFVLADAENERWLPE---------------------------------------------------------------------LLHYDIKYVPCFVLLDKHGRALAKTGVPSSRMHVIAGLSHLLQLKQPP--NHKSMDSTLMREFTSES-------------
>DENDnobi
------------------------------------------------MGAAPK-SPLLCWKW-PWDAFS---NP--K---NPNACGNL-AVPWLFKSLQNLGSLAQNILFN-PAAV---ATNGEPFMELRRKPARVSM-DRPLTREEQGEAEQRALASALASGKEATVVEFYSPKCRLCNSLLDLVLELEARNSDWVSFVLADAENERWLPE---------------------------------------------------------------------LLHYDIKYVPCFVLLDKHGRALAKTGVPSSRMHVIAGLSHLLQLKQPP--NHKSMDSTLMREFTSES-------------
>DIURorie
------------------------------------------------MGTAPK-SPLLCWKW-PWDALS---SP--K---NLNPCGNLLEVPWLFKSLHSLGSLAQAILFN-PAVV---SSSGK-GTEPRMLSTRLSA-EKPLTREEQGEAEQRALALALGSGKAATVVEFYSPKCRLCNSLLDLVLQLEARNSDWISFVLVDAENERWLPE---------------------------------------------------------------------LMHYDIKYVPCFVLLDKNGRALAKTGIPSSRMHVIAGLYHLLKLKQPR--KNRAMDSVLMSEFQKTFSES----------
>DRAKelas
------------------------------------------------MGTAPK-SPLICWKW-PWDALS---NP--K---IPNTCGNLVEIPWLFKSLHSLGTLAQTIFFN-PAAI---PSSCK-STEPRPQLGRMSA-ASTLSRDEQGEAEQGALAWALCSGKTATVVEFYSPKCRLCNSLLDLVLKLEAHNSDWVSFVLVDAENERWLPE---------------------------------------------------------------------LLHYDIKYVPCFVLLDKHGRALAKTGVPSSRMHVVAGLFHLLKLRQPP--KNKAADSVLMRELHKPFSTEDSISS-----
>DRAKthyn
------------------------------------------------METAPK-SPLICWKW-PWDALS---NP--K---IPNTCGNLVEIPWLFKSLHSLGTLAQTIFFN-PAAI---PSSCK-STEPRPQLGRMSV-ASPLSRDEQGEAEQRALAWALCSGKTATVVEFYSPKCRLCNSLLDLVLKLEAHNSDWVSFVLVDAENERWLPE---------------------------------------------------------------------LLHYDIKYVPCFVLLDRHGRALAKTGVPSSRMHVVAGLFHLLKLRQPP--KNKAADSVLMRELHKSFSAEDSISS-----
>EPIDfulg
--------------------------------------------MNLEMGAAPK-SPPLCWKW-PLDALS---NP--K---IP--CGNL-ELPWLFKSLQSLGSIAQTLLFN-PAGI---STYGEPSKEPGRKPAKLSM-ATPLTREEQGEAEQRALASALASGKAATVLEFYSPKCRLCNSLLDLVLELDSRNSDWVSFVLADAENERWLPE---------------------------------------------------------------------LLHYDIKYVPCFVLLDKHGRALAKTGVPSSRMHVIAGLSHLLKLKQPP--DRKSMDSTLMSEFTSQSRKEELEHTTEANL
>EPIDpuni
--------------------------------------------MNLEMGAAPK-SPPLCWKW-PLDALS---NP--K---NP--CGNL-EFPWLFKSLQSLGSIAQTLLFN-PAGI---STYGEPSKEPGRKPAKLSM-ATPLTREEQGEAEQRALASALASGKAATVLEFYSPKCRLCNSLLDLVLELDSRNSDWVSFVLADAENERWLPE---------------------------------------------------------------------LLHYDIKYVPCFVLLDKNGRALAKTGVPSSRMHVIAGLSHLLKLKQPP--DRKSMDSTLMSEFTSQSRKEELEHTTEANL
>EPIPhell
------------------------------------------------MGAGPK-AALLCWKW-PWDALS---NP--K---IPNTCGNL-EVPWLFKSLHSLGSLAQTLLFN-PATV---QTSGDPSMEPRRQAARFSM-ATPLTREEQGEAEQRALASALASRKRATVVEFYSPKCRLCNSLLDHVLELEARNSDWVSFILVDAENERWLPE---------------------------------------------------------------------LLHYDIKYVPCFVLLDEHGRALAKTGVPSSRMHVIAGLSHLLKLKQPP--NTK-PRIQLS--------------------
>EPIPpurp
------------------------------------------------MGAGPK-AALLCWKW-PWDALS---NP--K---IPNTCGNL-EVPWLFKSLHSLGSLAQTLLFN-PATV---QTSGDPSMEPRRQAARFSM-ATPLTREEQGEAEQRALASALASRKRATVVEFYSPKCRLCNSLLDLVLELEARNSDWVSFILVDAENERWLPE---------------------------------------------------------------------LLHYDIKYVPCFVLLDEHGRALAKTGVPSSRMHVIAGLSHLLKLKQPP---NTAADSTLVREV-----------------
>ERYCcris
------------------------------------------------MGAAPK-SSLLCWKW-PWEAFS---NL--K---NPSTCGNL-EAPWLFKSLQSVGSLAQTLLSN-TAPL---STNNETPKPSGHKPASLSM-ATKLTQEEQGEAEQQALASALASGKEATVIEFYSPKCRLCNSLLDLVLELEARNSDWLSLVLADAENERWLPE---------------------------------------------------------------------LLYYDIKYIPCFVLLDRDGRALAKTGVPSSRMHVIAGLSHLLKLKQPP--SRKFMASES---------------------
>ERYCpuss
------------------------------------------------MGAGPK-SPLLCWKF-PWDSLS---NL--K---NPSNCGNL-EFPWIFKSLQKIGSFAQNLLSN-TDLL---SPNNEIPNPFNPKPASLSM-AKKLTQEEQGEAEQSALASALASGKEATIMEFYSPKCRLCNSLLDLVLEIEDRNSDWISFVLADAENERWLPE---------------------------------------------------------------------LLYYDIKYVPCFVLLDRDGRALAKTGVPSSRMHVIAGLSHLLKLKQPP--GRKFMASES---------------------
>GALEfabe
------------------------------------------------MGERPK-PPLLCWRW-PWDASW---QP--K---NPNTCGNL-EVPWLFKSLQTLGSLAQARLFN-LAAV----SPDLPSEEPRRKAFNLSA-ASPLAREEQGEAEQRALASALAAGKEATVIEFYSPRCRLCNSLLDLVLEVEARNSEWVTFVLADAENEKWLPE---------------------------------------------------------------------LLHYDIKYVPCFVLLDKHGRALAKTGIPSSRMHVVAGLSHLLKLKQPA--KHRSMDSPLTRELHKMPPKS----------
>GASTelat
------------------------------------------------MGSVPK-SPLFCWNW-PSSIFP---NP--K---TPNPCGSL-QLPWLFKSLQSLGSLAQTLFFN-PAAL---SGPGEPSLEFRRRPSRLSMAATPLTREEQGEAEQRALAAALASGKAATVLEFYSPKCMLCNSLLDLVLELESRNSDWVSFVLADAENDKWLPE---------------------------------------------------------------------LLHYDIKYVPCFVLLDKRGRALAKTGIPTSRMHVIAGLSHLLKLRLPPWKLNNAVDSILTG-------------------
>GOODfuma
------------------------------------------------MGTAPK-FPLLCWKW-PWDALS---SP--K---NPKACGNL-EVPWLFKSLHTLGTIAQTILFN-PAAV---PSSGEIYTEPRRQPVRLSS-ATPLTREEQGEAEQRALASALASGKAATVVEFYSPKCRLCNSLLDLVLQLEARNSDWASFVLVDAENERWLPE---------------------------------------------------------------------LLHYDIKYVPCFVLLDKHGRALAKTGVPISRMHVVAGLFHLLKLKQPP--KNRAMDSTLMREFQKTSSES----------
>GOODpube
------------------------------------------------METAPK-FPLLCWKW-PWDALS---SP--K---NPKTCGNL-EVPWLFKSLHTLGTIAQTILFN-PAAV---PSSGEIYTEPRRQPARLSA-ATPLTREEQGEAEQRALASALASGKAATVVEFYSPKCRLCNSLLDLVLQLEARNSDWASFVLVDAENERWLPE---------------------------------------------------------------------LLHYDIKYVPCFVLLDKHGRALAKTGIPISRMHVVAGLFHLLKLKQPP--KNRAMDSILMREFQKTSSES----------
>GYMNdens
----------------------------------------------MEMGATPK-PPPLCWKW-PWDALS---NP--K---TPNTCGGL-EVPWIFKSLHSLGSLAQTILFN-PAAV---FSSGELSAVPRRQTARLSS-ATPLTREEQGEAEERALASALASGKAATVVEFYSPKCRLCNSLLDLVLELEARNSDWVNFVLVDAENDRWLPE---------------------------------------------------------------------LLHYDIKYVPCFVLLDKRGRALAKTGVPSSRLHVVAGLFHLLKLKQPP--KNKATDSTLMKEFQKSSSES----------
>GYMNodor
----------------------------------------------MEMGATPK-PPPLCWKW-PWDALS---NP--K---TPNTCGGL-EVPWIFKSLHSLGSLAQTILFN-PAAV---FSSGELSPVPRRQTARLSS-ATPLTREEQGEAEERALASALASGKAATVVEFYSPKCRLCNSLLDLVLELEARNSDWVNFVLVDAENDRWLPE---------------------------------------------------------------------LLHYDIKYVPCFVLLDKRGRALAKTGVPSSRLHVVAGLFHLLKLKQPP--KNKATDSTLMKEFQKSSSES----------
>HABElong
----------------------------------------------MEMGATPK-PLPFCWKW-PWD--S---NP--K---TSNTCGSL-ELPWLFKSLHSLGSLAQTLLFN-PAAV---RSSGELSTEIRQKTA-LSS-AKPLTREEQGEAEERALASALASGKAATVVEFYSPKCRLCNSLLDLVLELESRNSDWVNFVLVDAENDRWLPE---------------------------------------------------------------------LLHYDIKYVPCFVLLDKCGRALAKTGVPSSRLHVVAGLFHLLKLKQPP--KNKATDSTLMREFQKTSSES----------
>HABEpant
----------------------------------------------MEMGATPK-PLPFCWKW-PWD--S---NP--K---TSNTCGSL-ELPWLFKSLHSLGSLAQTLLFN-PAAV---RSSGELSTEIRQKTA-LSS-AKPLTREEQGEAEERALASALASGKAATVVEFYSPKCRLCNSLLDLVLELESRNSDWVNFVLVDAENDRWLPE---------------------------------------------------------------------LLHYDIKYVPCFVLLDKCGRALAKTGVPSSRLHVVAGLFHLLKLKQPP--KNKATDSTLMREFQKTSSES----------
>HAEMdisc
------------------------------------------------MGTAPK-IPLLCWKW-PWDALS---SP--K---TPNTCGSL-EAPWLFKSLHTLGNLAHSILFN-PAAV---PSSGEIYTEPRRKPARLTA-AAPLSREEQGEAEQLALASALASGKAATVVEFYSPKCRLCNSLLDLVLQLEARNSDWASFVLVDAENERWLPE---------------------------------------------------------------------LLHYDIKYVPCFVLLDKHGRALAKTGVPISRMHVVAGLFHLLKMKQPP--KNRSMDSTLMREFQETSSES----------
>HEMIforr
----------------------------------------------MEMGASPK-PPPLCWKW-PWDALS---NP--K---TPNTCGSL-EVPWIFKSLHSLGSLAQTILFN-RAAV---FSSGELSTEHRRQTARLSV-ATPLTREEQGEAEERALASALASGKAATVVEFYSPKCRLCNSLLDLVFELEARNSDWVSFVLVDAENERWLPE---------------------------------------------------------------------LLHYDIKYVPCFVLLDKRGRALAKTGVPSSRLHVVAGLFHLLKLKQPP--KNKATDSTLMKEFQKTSSES----------
>HYPOheme
------------------------------------------------------------------------------------------------------------------AAR-------RPSAYP------LRR-SAVLSRAEQGEAEQRALASALASGKEATVIEFYSPKCRLCNSLLDLVLELEERNSEWVSFVLADAENEKWLPE---------------------------------------------------------------------LVHYDIKYVPCFVLLDKHGRALAKTGVPTSRLHVIAGLSHLLQLKQPS--RFRSKNSK----------------------
>LANAlana
------------------------------------------------MGAASK-TPLFCWKW-PWDAHR---NP------NPNPCGSL-EVPWLFKSLQNLGSLSQNLFIS-ASAASRGPSAGPPPIDSRR------M-AAALSREQQGEAEQRALASALASGKGATVIEFYSPKCRLCNSLLDLVLELEARNSEWVSFVLADAENEKWLPE---------------------------------------------------------------------LLHYDIRYVPCFVLLDKHGRALAKTGVPTSRQHVIAGLSHLLQLKQPP--RFRGKNSA----------------------
>LECAnigr
------------------------------------------------MGETSK-PPLLCWRWPPWDAPS---QA--K---NPNTCGTL-EVPWLFKSLQSLGSLLQTRLFN-RTRV----SPSDPSVEPRRRAFNLSV-ASPLAREEQGEAEQRALASALAAGKEATVIEFYSPRCRLCNSLLDLVLEVEAINSEWVSFVLADAENEKWLPE---------------------------------------------------------------------LLHYDIKYVPCFVLLDKNGRALAKTGIPSSRKHVVAGLSYLLKLRQPP--GHRSIDLPLERELHKMGSEN----------
>LIMOabor
------------------------------------------------MGAAPK-APLLCWKW-PWDALS---NP--K---APNNCGNL-EAPWLFKSLHSLGSLAQTILFN-PAAV---PSSGEPSMDPSRQHARLSM-ATPLSREEQGEAEQRALASALASGKRATVVEFYSPKCRLCNSLLGVVLELEARNSDWVSFILVDAENERWLPE---------------------------------------------------------------------LLHYDIKYVPCFVLLDEHGRALAKTGVPSSRMHVIAGLSHLLKLKQLP--KHKAMDSAPMREF-----------------
>MASDpict
------------------------------------------------MSASPK-SPLLCLKW-PWDALPNPKNP--K---NPNYCENL-SVPWLFKSLQSIGSLAQTLLLN-------------PSNDLGRKPARLSM-------SEQAEAEQRALASALASGKAATILQFYSPKCRLCNSLLDLVLELDARHSDWASFVFADAENERWLPE---------------------------------------------------------------------LLHYDIKYVPCFVLLDKHGRALAKTGVPSSRMHVIAGLSHLLKLKQPP--NHKSMDSSLMGELSSQT-------------
>MEXIxero
------------------------------------------------MGALPN-PQLLCWKW-PWDTSS---NL--K---NPNPCGNS-ELPWLFKSLQSLGSIAQALLFN-PSAV-VSRSSGEPSVIPRRGPAMVSA-APPLSREQQGEAEQRGLASALASGKASTVIEFYSPKCRLCNSLLDLVLELEANNSDWLSFVLADAENEKWLPE---------------------------------------------------------------------LLHYDIKYVPCFVLLDEHGRALAKTGVPSSRMHVIAGLSHLLKLKQPR--KHRAAN------------------------
>MICRparv
------------------------------------------------MGEAPK-SPLLCWKW-PWDALS---NP--K---SPNTCGNL-EVPWLFNSLHSLGSLAQTVLFN-FSAV---TSSGK-SSEPYQPPVRLSA-AKPLTREEQWEAEQRALASALGSGKEATVLEFYSPKCRLCNSLLDLVLQLEAQNSDWVNFVLVDAENERWLPE---------------------------------------------------------------------LLHYDIKYVPCFVLLDKHGRALVKTGVPSSRMHVVAGLFHLLKLKQPR--KNKAIDSVLMREFQKTS-------------
>MOLIcapi
------------------------------------------------MAALPKPPPLPCWRW-PWDANP---NP--SPNPNPNPCGTS-DPPWLFKSLQTLGSLAQTLLDS-AAAR-------RPSVGA------LRQ-SAVLSRDDQGEAEHRALASALASGKEATVIEFYSPKCRLCSSLLDLVLELEERNSEWVSFVLADAENEKWLPE---------------------------------------------------------------------LVHYDIKYVPCFVLLDKHGRALAKTGVPTSRLHVIAGLSHLLQLKRPS--RYRSKNSRVM--------------------
>NEUWmali
------------------------------------------------MGGAPK-SQLLCWKW-PWDAQS---IP--K---SPNTCGNL-ELPWLFKSLQSLGSLAQTLLLN-PAVSAISAVSGEPSIKSHRQTARLPE-A-PLSREQQGELEQRALASALASGKEATVIEFYSTKCRLCNSLLDVVLELEARNSDWLSFVLADAENERWLPE---------------------------------------------------------------------LLHYDIKYVPCFVLLDKNGRALAKTGIPRSRMHVLAGLSHLLKLKQPR--KQSAMDSSLMREFQKKNPES----------
>NEUWzoll
-------------------------------------MPGSSRSFGLIMGGAPK-SQLLCWKW-PWDAQS---IP--K---SPNTCGNL-ELPWLFKSLQSLGSLAQTLLLN-PAVSAISAVSGEPSIKSHLQTARLPE-A-PLSREQQGELEQRALASALASRKEATVIEFYSPKCRLCNSLLDVVLELEARNSDWLSFVLADAENERWLPEFL----------------------------------------------------------------IVQLLHYDIKYVPCFVLLDKNGRALAKTGIPRSQMHVLAGLSHLLKLKQPR--KQSAMDSSLMREFQKKNPES----------
>OECEmacu
------------------------------------------------MGAAPK-SPLLCWKW-PWDALA---NL--K---SPNACGNL-EVPWLFKSLQSVGSLAQTLLFNTSAAV---STNSEPSKELGRKPERLSM-ASPLTPEEQGEAEQRALASALASGKAATVIEFYSPKCRLCNSLLDLVLELEARNSDWVSFVLADAENERWLPE---------------------------------------------------------------------LLYYDIKYVPCFVLLDRDGRALAKTGVPSSRMHVIAGLFHLLKLKQPP--SHKSMNEALLRELTSDS-------------
>OPHRgarg
--------------------------------------------MAVGTGSPPK-PQQLCWKW-PWEPLS---NPNNK---TPDTCGSF-EIPWIFKSLHTLGSLAQTMFFN-PAAV---FTSGELSPAPRRQNSRLSS-AAPLTREEQGEAEERALAAALASGKAATVVEFYSPKCRLCSSLLDLVLEVEAGNSDWVNFVLVDAENDRWLPE---------------------------------------------------------------------LLHYDISYVPCFVLLDKRGRALAKTGVPSSRLHVVAGLFHLLKLKQPP--KNKASDSILMKEFQKTTSGS----------
>OPHRsphe
--------------------------------------------MAVGTGSPPK-PQQLCWKW-PWEPLS---NPNNK---TPDTCGSF-EIPWIFKSLHTLGSLAQTMFFN-PAAV---FTSGELSPAPRRQNSRLSS-AAPLTREEQGEAEERALAAALASGKAATVVEFYSPKCRLCSSLLDLVLEVEAGNSDWVNFVLVDAENDRWLPE---------------------------------------------------------------------LLHYDINYVPCFVLLDKRGRALAKTGVPSSRLHVVAGLFHLLKLKQPP--KNKASDSILMKEFQKTTSGS----------
>ORCHital
----------------------------------------------MEMGTTPN-PPPLCWKW-PWDALS---NP--K---TSNTCGSL-EVPWIFKSLHSLGSLAQTILFN-PAAV---FSSSELSTVPRRQTARLSS-ATPLTQEEQGEAEERALASALASGKSATVVEFYSPKCRLCNSLLDLVLELEARNSDWVNFVLVDAENDRWLPE---------------------------------------------------------------------LLHYDIKYVPCFVLLDKRGRALAKTGVPSSRLHVVAGLFHLLKLKQPP--KNKATDSTLMKEFQKTSSES----------
>PAPHconc
------------------------------------------------MGADAS-PRLLCWKW-PWDTSS---NP--N---NPNPCGNL-ELPWLFKSLHSLGSLAQTLLLN-PAAT-VSPNSGEPSIKYRREPSRLSA-VARLSREQQGEAEQRGLASALASGKASTVIEFYSPKCRLCNSLLDLVLELEARNSDWLSFVLADAENEKWLPE---------------------------------------------------------------------LLHYDIKYVPCFVLLDEHGRALAKTGVPSSRMHVIAGLSHLLKLKQPS--KHRGVDLTPAREFQKSSSSET---------
>PAPHhirs
------------------------------------------------MGADAS-PRLLCWKW-PWDTSS---NP--K---NPNPCGNI-ELPWLFKSLRSLGSLAQTLLLN-TAAT-VSPNSGEPSIKYRRDPSRLSA-VAPLSREQQGEAEQRGLASALASGKASTVIEFYSPKCRLCNSLLDLVLELEARNSDWLSFVLADAENEKWLPE---------------------------------------------------------------------LLHYDIKYVPCFVLLDEHGRALAKTGVPSSRMHVIAGLSHLLKLKRPS--KLRGVDSTPTREFQKSSSSET---------
>PHAIflav
------------------------------------------------MGAAPK-SPLLCWKW-PWDALP---NP--K---NPNSCGNL-EIPWLFKSLQNIGSLAQTLLFN-PAAV---SNHDEPSIELGRKPAKLSM-ATPLTQAEQGEAEQRALALALASGKAATVVEFYSPKCRLCNSLLNLVLELETRNSDWVSFVLADAENERWLPE---------------------------------------------------------------------LLHYDIKYVPCFVLLDKHGRALAKTGVPISRMHVIAGLSHLLKMKQPP--EHKSMDSSLTTES-----------------
>PHAItank
------------------------------------------------MGAAPK-FPLLCWKW-PWDALP---NP--R---NPNACGSL-EIPWLFKSLQSLGSLAQTLLFN-PAAV---SNHDKPSIELGRKPAKLSM-ATPLTQAEQGEAEQRALALALASGKAATVIEFYSPKCRLCNSLLNLVLELETRNSDWVSFVLADAENERWLPE---------------------------------------------------------------------LLHYDITYVPCFVLLDKHGRALAKTGVPSSRMHVIAGLSHLLKLKQPP--GHKSMDSSLTTES-----------------
>PHALcorn
------------------------------------------------MSAAQK-TSLLCWKW-PWDALT---NP--K---NPNPCGNL-EVPWLFKSVKTLGSLARTLLFN-PAAV---PTYGEPSVELGRKSVRLSM-ATALSREEQGEAEQQALASALASGKPATVIEFYSPKCRLCNSLLDLVLELEARNSEWVSFVLADAENERWLPE---------------------------------------------------------------------LIHYDIKYVPCFVLLDKDGRALAKTGVPSSRMHVIAGLSHLLKLKQPP--NLKSMDSTLMSDLTSQS-------------
>PHALmode
------------------------------------------------MGAAPK-TSLLCWKW-PWDALT---NP--K---NPNPCGNL-EVPWLFKSMQNLGSLARTLLFN-PAAV---PTYGEPSVELRRKSARLSM-ATALSREEQGEAEQRALASALVTGKPATVIEFYSPKCRLCNSLLDLVLELETRNSDWVSFVLADAENERWLPE---------------------------------------------------------------------LIHYDIKYVPCFVLLDKDGRALAKTGVPSSRMHVIAGLSHLLKLKQPP--NLKSMDSTLMTDFTSQS-------------
>PHRAlind
------------------------------------------------MGADPR-PPLLCWKW-PWDTSS---NP---------PCGNL-ELPWLFKSLQSLGSLAQTLIFN-PAAV-VSPSSGEPSIYPRRRPARLSE-TAPISREQQGEAEQRGLASALASGKASTVIEFYSPKCRLCNSLLDLVLQLEARNSDWLSFVLADAENEKWLPE---------------------------------------------------------------------LLHYDIKYVPCFVLLDEHGRALAKTGVPSSRMHVIAGLSHLLKLKQPW--KHRAADSTPTREFQMSSSSET---------
>PLATclav
----------------------------------------------MKMETTPK-PPPLCWKW-PWDALS---NP--K---TPNTCGGL-EVPWLFKSLHSLGSLAQTILFN-PAAV---FSPGELSTVPRRQSARLSS-ATPLTREEQGEAEERALASALASGKTATVVEFYSPKCRLCNSLFDLVLELEARNSDWVNFVLVDAENDRWLPE---------------------------------------------------------------------LLHYDIKYVPCFVLLDKRGRALAKTGVPSSRLHVVAGLFHLLKLKQPP--KNTATDSTLMKEFQKRSPES----------
>RIMAelli
------------------------------------------------MGTAPK-SPLLCWKW-PWDASS---NP--K---NPNTCGNLVEVPWLFKSLYSLGSLAQTVFFN-PAAV---PSSRK-STEHRLLPARLSA-TAPLTQQEQGEAEQRALALALGSGKAATVVEFYSPKCRLCNSLLDLVLQLEAQNSDWVSFVLVDAENERWLPE---------------------------------------------------------------------LLHYDIKYVPCFLLLDKHGRALAKTGVPSSRMHVVAGLFHLLKLRQPP--KNRAMDSVLLREFQKSSSESS---------
>SELEaequ
------------------------------------------------MGAAPS-PPLLCWKW-PWDTLS---NP--K---NPNPCGNL-ELPWLFKSLQSLGSLAQTLLFN-PTAA-VSPSSGEPSINPRREPARLSA-VAPLSREQQGEAEHRGLASALASGKAATVIEFYSPKCRLCNSLLDLVLELEARNSDWLSFVLADAENEKWLPE---------------------------------------------------------------------LLHYDIKYVPCFVLLDKH--------------------------------------------------------------
>SERAvome
------------------------------------------------MGTTPK-PPQLCWKW-PWDALS---NP-NK---TPNTCGSL-EVPWIFKSLHTLGTLAQTILVN-PTSV---FSSGDLSTASRRQTARLSS-ETPLTRAEQGEAEERALASALASGKAATVVEFYSPKCRLCNSLLDLVLEVEARNSDWVNFVLVDAENDRWLPE---------------------------------------------------------------------LLHYDINYVPCFVLLDKRGRALAKTGVPSSRLHVVAGLFHLLKLKQPP--KNKATDSILMKEFQKTSSES----------
>THELangu
------------------------------------------------MGTPPK-FPLLCWKW-PWDALS---NP--K---NPNTCGELIEVPWLFKSLNSLGSLAQTILFN-PAAV---RSSGK-SREIPRKPARLLA-ETPLTREEQGEAEQRALASALVSGKAATVVEFYSPKCRLCNSLLDLVLQLEARNSDWVSFVLVDAENERWLPE---------------------------------------------------------------------LLHYDIKYVPCFVLLDKYGRALAKTGVPSSRMHVVAGLFHLLKLKQPR--KSKAVDSALMREFQKSSSESS---------
>VANIplan
------------------------------------------------MGEKAK-HPLLCWRW-PWDASP---QP--E---NPNTCGTL-DMPWLFKSLQSLGWLARTRLFN-LAAV----YPGDPSVKARPQAFKLPV-ASKLSHEDQGEAEQRALASALAGGKEATVIEFYSPRCRLCNSLLHLVLEVEARNSEWVSFVLVDAENEKWLPE---------------------------------------------------------------------LLHYDIKYVPCFVLLDKHGRALAKTGTPISRMHVVAGLFHLLKLKHPA--KHGSMDSSFARELGKMP-------------
>VANIshen
------------------------------------------------MGEKAK-HPLLCWRW-PWDATS---QP--E---NPNTCGTL-EMPWLFKSLQSFGWLARTRLFN-LAAV----SPGDPSVKPRPQAFKLPV-ASKLSREEQGEAEQRALASALAGGKEATVIEFYSPRCRLCNSLLDLVLEVEARNSEWVSFVLADAENEKWLPE---------------------------------------------------------------------LLHYDIKYVPCFVLLDKHGRALAKTGTPISRMHVVAGLFHLLKLKQPA--KHGSVDLPFARELGKMP-------------
>EPIPaphy
------------------------------------------------MPVAPK-VPIICWKW-PWDILP---NP--K---NPNDCRNL-ELPWLIKSFQTLGSFTQAFLFN-HTSI---TSSSDPPIELRHQIAR-----KTLTREEKGEAEQRALASALVNGKSATIIEFYSPKCRLCKSLLDLALEFESKNSEWVNFVLADAENDLWLPE---------------------------------------------------------------------LLHYEIQYVPCFVLLDKQGRALAKTGIPSSRNHVIAGLFHLLNLRQLP--KHR---------------------------
