# Supplementary material for: Orchid Phylotranscriptomics: The Prospects of Repurposing Multi-Tissue Transcriptomes for Phylogenetic Analysis and Beyond
Source: Front Plant Sci. 2022 May 27;13:910362. doi: 10.3389/fpls.2022.910362 (PMC9196242; doi:10.3389/fpls.2022.910362)
Supplement: Supplementary file 4 [file Data_Sheet_3.zip › ortho_MSA/r1/OG0008810.fa]

>ANOEemei
---------------------------------------------------------MACVDGE-ADSWIDRLKFGGVVPLLEPENCSNGWAIPPGDKFMVRGPDYFQNKVKIPGGEFLLKPLGFDWIKGPKKIGEVLKHPQHRVSKAIDEAISSGGNRFVLAINLQLPSKDNFSAIAYFVATEPIPDGSLFDLFVKGDDAHRNSRLKLIANVVNGPWIVKAAVGEQAICILGRAISCKYSHGPSFIEVDVDIGASVVANAIVHLAFGYIRTLTVDLAFLIESQSELELPEKILGAVRFSELNPDSASLYELPSEENSSDLQSSLTTRLWKSIGQGFTQLLHHGNQDLSVCTSENTNGNLHNTDGETC-VDK--------------------------------------------------------------
>ANOEroxb
---------------------------------------------------------MACVDGE-ADSWIDRLKFGGVVPLLEPENCSNGWAIPPGDKFMVRGPDYFQNKVKIPGGEFLLKPLGFDWIKGPKKIGEVLKHPQHRVRKAIDEAISSGGYHFVLAINLQLPSKDNFSAIAYFVATEPIPDGSLFDLFVKGDDAHRNSRLKLIANVVNGPWIVKAAVGEQAICILGRTISCKYFHGPSFIEVDVDIGASVVANAIVHLAFGYIRTLTVDLAFLIESQSELELPEKILGAVRFSELNPDSASLYELPSEENSSDLQSSLTTRLWKSIGQGFTQLLHHGNQDLSVCTSENTNGNLHNTDGETC-VDK--------------------------------------------------------------
>APOSodor
---------------------------------------------------------MACLDGE-GDAWINEVKYGGAVPFLEPENCSNGWATPPGDKFMVRGPDYLQNKVKIPGGEYLLEPLGFDWIKGPKKIGEVLNHPKNRVRKAIDQAIGSGNDPLIWAFNLQLPSKDNYSAIAYFAANNPVQDGSLMDQFLKGDDTFRKSRLKLIANIVKGPWIVRAAVGEQAVCILGRAVSCKYIHRAYFFEVDIDIGVSVVANAIVHLAFGSIKTLTVDLAFLIESQSESELPERILGAVRFSDLDPDSAALYELPSEGSSCDVQSSLSTRLWKSIGQGFSQLLHQGSQDLSVSSSEHVNGSSHSNSGDTI-SYTC-------------------------------------------------------------
>APOSshen
---------------------------------------------------------MACLDGE-GDAWINEVKYGGAVPFLEPENCSNGWATPPGDKFMVRGPDYLQNKVKIPGGEYLLEPLGFDWIKGPKKIGEVLNHPKNRVRKAIDQAIGSGNDPLIWAFNLQLPSKDNYSAIAYFVANNPVQDGSLMDQFLKGDDTFRKSRLKLIANIVKGPWIVRAAVGEQAVCILGRAVSCKYIHRAYFFEVDIDIGVSVVANAIVHLAFGSIKTLTVDLAFLIESQSESELPERILGAVRFSDLDPDSAALYELPSEGSSCDVQSSLSTRLWKSIGQGFSQLLHQGSQDLSVSSSELVNGSSHSNIGDTI-SFTC-------------------------------------------------------------
>BLETstri
---------------------------------------------------------MASLDGE-ADAWIDELKFGGSVPLLEPENCSNGWAIPPGDKFMVRGPDYLQNKVKIPGGEFLLKPLGFDWIKAPKKIGEVLNHPHHRVRKAIDKAIASGNNPFVWAFNLQLPSKDNFSAIAYFVATEPIQDGSLMDLFVKGDDTLRNSRLKLIANIVKGPWIVKTAVGEQAICILGRAVSCKYFLGPNFIEVDVDIGVSVVANAIVHLAFGYIRTLTVDLAFLVESQSELELPEKILGAVRFSELNPDSASLYELPSEENPSNLQSSLPTRLWKSIGQGFSQLLHHGNQDLSISTSENINGSLHSTNGETG-VDKW-------------------------------------------------------------
>BORYspha
---------------------------------------------------------MVEPMGESEDAWIEKVKSEGAVPLLEPEHCSNGWASPPGEKFMVRGPDYLSKKVKIPGGEYLLKPLGFDWLKGPTKIGELLEHPNNRVRKAIDEAVSMGTNPFVWAFNLQLPSKDNYSATAYFVGLDPIQDGSLIDQFLKGDDAFRNSRLKLIANIVKGPWIVRTAVGEQAICILGRAVSCKYVLGVNYIEVDMDIGASMVANAIVHLSFGYITTLTVDLAFLIESQTESELPERILGAVRFSELNPASAGFYELPSEENSSNLQSSLPTRLWKSIGQGFSHLIHQGSQEGSSSVSEHANGSLHGKDGEEC-TTK--------------------------------------------------------------
>CALAcreb
---------------------------------------------------------MACTDGD-ADSWIDEVKVGGAVPLLDPENCANGWAIPPCDKFMVRGPDYLQNKVKIPGDNFLLKPLGFDFLKGPKKICEVLKHPQHRVRKAMDKAIASGSNHFVLAINLQLPTKDNFSAIAYFVATEPIQNGSLFDQFIKGDDVYRNSRLKLIANIVKGPWIVKAAVGEQAVCILGRSLSCNYSLGTSFIEVDVDIGVSVVANAIVHLAFGYIRTLTVDLAFLIESQSEFELPEKILGAVRFSELNPDSASVYDLPYEENSSNLQSSLPSRLWKSIGQGLTQLLQHGSQDLSPCTPVNINDTCHSTDDETS-VDKW-------------------------------------------------------------
>CALAplic
---------------------------------------------------------MACTDGD-ADSWIDEVKVGGAVPLLDPENCANGWAIPPCDKFMVRGPDYLQNKVKIPGDNFLLKPLGFDFLKGPKKICEVLKHPQHRVRKAMDKAIASGSNHFVLAINLQLPTKDNFSAIAYFVATEPIQNGSLFDQFIKGDDVYRNSRLKLIANIVKGPWIVKAAVGEQAVCILGRSLSCNYSLGTSFIEVDVDIGVSVVANAIVHLAFGYIRTLTVDLAFLIESQSEFELPEKILGAVRFSELNPDSASIYDLPSEENSSNLQSSLPTRLWKSIGQGLTQLLQHGSQDLSPCTPVNINDTCHSTDDETS-VDKW-------------------------------------------------------------
>CALAsini
---------------------------------------------------------MDSLDGE-ADAWIDELKFGGSVPLLEQENCPNGWATPPGDKFMVRGPDYLRNKVKIPGGEFLLKPLGFDWIKGPKKIGEVLNHPHNRVRKAIDKAIACGNNPFVWAFNLQLPSKDNFSAIAYFVATEPIQDGSLMDLFVKGDDIFRNSRLKLIANVVKGPWIVKAAVGDQAICILGRAVSCKYFLGPNFIEVDVDIGVSVVANAIVHLAFSYIRTLTIDLAFLVESQSESELPEKILGAVRFSELNPDSAFPYELPSEENPSNLQSSLPTRLWKSIGQGFSQLLHHGNQDISASTSENINGSHHSTNGETS-VDKWHADYVYSHLINQVLLAESFNIPEIAVLLLKFALNYTKIHLFAILLSKLYTINFVLSAQTTL
>CALAtsoo
---------------------------------------------------------MDSLDGE-ADAWIDELKFGGSVPLLEPENCPNGWATPPGDKFMVRGPDYLRNKVKISGGEFLLKPLGFDWIKGPKKIGEVLNHPHNRVRKAIDKAIACGNNPFVWAFNLQLPSKDNFSAIAYFVATEPIQDGSLMDLFVKGDDTFRNSRLKLIANVVKGPWIVKTAVGDQAICILGRAVSCKYFLGPNFIEVDVDIGVSVVANAIVHLAFSYIRTLTVDLAFLVESQSESELPEKILGAVRFSELNPDSASPYELPSEENPSNLQSSLSTRLWKSIGQGFSQLLHHGNQDISASTSENINGSHHSRNGETS-VDK--------------------------------------------------------------
>CALEmajo
MNESIFFPGNHM------------HNFPYFFFTRKPSSSHLL--------PTPFLLLVERGAKN-REGWIDELKLGGAVPLLDLENCANGWAIPPGDKFMVRGPDYLQSKVKIPGGEFLLKPLGFDWLKGPKKISEVLKHPQHRVRKALDKAIATGSNHFIVAFNLQLPSKDNYSAIAYFVATEPIQDGSLFDQFIKGDDVHRNSRLKLIANVVKGPWIVKAAVGEQAICILGRAVSCKYSLGPSFIEVDVDIGVSVVANAIVHLAFGYIRTLTVDLAFLIESQSELELPEKILGAVRFSELNPDSASFYEIPSEEIPSDVQSSLPTRLWKSIGQGLTQLLQHGNQDHSVCTSENINGICYSTDGETS-ANK--------------------------------------------------------------
>CEPHdama
M-----VSSNDL-----------EH-------------------------LQCSFVQMASLDGE-ANTWIDELKFNGAVPLLEPENCPNGWSTPPGDKFMVRGPDYLQNKVKIPGGEFLLKPLGFDWIKGPKKIGGVLNHPHHRVRKAIDEAIASGSNPFVWAFNLQLPCKDNFSAIAYFVSTEPIQDGSLMDLFVKGDDACRNSRLKLIANIVKGPWIVKTAVGDQAICILGRAVSCKYFIEPNFIEIDVDIGVSVVANAIVHLAFGYIRTLTVDLAFLIESQSELELPEKILGAVRFSELNPDSASFYDLPSDENSSDLQSSLPTRLWKSIGQGFSQLLHHGNHDLSEHPSENINDSLHSTNGETS-MDK--------------------------------------------------------------
>CHILsemi
---------------------------------------------------------MACV----AEAWIDELKLGGAVPLLDLENCANGWAIPLGDKFMVRGSDYFQNKVKIPGGDFLLKPLGFDWLKGPKKISEVLKDPQHRVRKALDKAIASGSSYFVVAFNLQLPSKDNFSAIAYFVATEPIQDGSLFDQFIKGDDVHRNSRLKLIANVVKGPWIVKAAVGEQAICILGRAVSCKYSFGPSFIEVDVDIGVSVVANAIVHLAFGYIRTLTVDLAFLIESQSELELPEKILGAVRFSELNPDSASFYEIPSEEIISDVQSSLPTRLWKSIGQGLTQLLQHGNQDHSVCTSENINGSCHSTDGEAS-VNK--------------------------------------------------------------
>CHILtrap
MNVSIFFTRDHI------------SNLSHFLFSRKPSSSYLFLFHFLFWWKEEIRIEMACVGGY-EEAWIDELKLGGAVPLLDLENCANGWAIPLGDKFMVRGSDYFQNKVKIPGGDFLLKPLGFDWLKGPKKISEVLKHPQHRVRKALDKAIASGSSHFVVAFNLQLPSNDNFSAIAYFVATEPIQDGSLFDQFIKGDDVHRNSRLKLIANVVKGPWIVKAAVGEQAICILGRAVSCKYSLGPSFIEVDVDIGVSVVANAIVHLAFGYIRTLTVDLAFLIESQSELELPEKILGAVRFSELNPDSASFYEIPSEEIFSDVQSSLPTRLWKSIGQGLTQLLQHGNQDHSVCTSENINGSCHSTDGEAS-VNK--------------------------------------------------------------
>CORYacti
---------------------------------------------------------MARVGGD-ADAWIDDLKAGGAIPLLDPENCTDGWAIPSGDKFMVRGPDYLQDKVKIPGGEFLLKPLGFDWLKGPKKIGEVLKHPQHRVRKAIDKAISSGSNYFVLAFNLQLPSKDNFSAIAYFVATEPIQDGSLFDQFIKGDDVHRNSRLKLIANVVKGPWIVKAAVGEQAICILGRAVSCKYCTGPSFMEVDVDIGVSVVANAIVHLAFGYIRTLTVDLAFLVEGQSELELPEKILGAVRFSELDPDSASLYALPSEEISSNLQSSLPTRLWKSIGQGLTQLLQHGNQDISVCTSENMNGSFHSADGETSAIDK--------------------------------------------------------------
>CREMappe
---------------------------------------------------------MASLDGE-AADWIDELKFGGSVPLLEPENCPNGWATPPGDRFMVRGPDYLQNKVKIHGGELLLKPLGFDWIKGPKKIGEVLNHQHHRVRIAIDKAIARGSNPFVWAFNLQLPSKDSFSAIAYFVATEPIKDGSLMDLFVKGDDTFRNSRLKLIANIVKGPWIVKTAVGDQAICILGRAVSCKYSIGPNFIEVDVDIGASVVANAIVHLAFSYIRTLTVDLAFLVESQSESELPERILGAVRFSELNPDSASLYELPSEENPSNLQSSLPTRLWKSIGQGFSQLLHHGNQELSVSMSENINGGLHSTNGESS-ADKW-------------------------------------------------------------
>CRYPlept
---------------------------------------------------------MACVGGD-ADAWIDEIKLGGAVPLLEPENCANGWAIPPGDKFMVRGPDYLQNKVKIPGGEFLLKPLGFDWLKGPKKISEVLKHPQNRVRRAIDKANAGGVNHFVLAINLQLPSKDNFSAIAYFVATEPIKDGSLFDQFVKGDDVHRNSRLKLIANVVNGPWIVKAAVGEQAICILGRAVSCKYSFGPSFMEVDVDIGVSVVANAIVHLAFGYIRTLTVDLAFLIEGQSESELPEKILGAVRFSELNPDSASFYALPSEENSSDLQSSLPTRLWKSIGQGLTQLLQHGNQDHSVCTPEDINGSHLSTDDETC-VEK--------------------------------------------------------------
>CYMBensi
---------------------------------------------------------MASLDGE-ADAWIDELKLGGSVPLLEAENCPNGWATPPGDKFMVRGPEYLQNKVKIPGGEYLLKPLGFDWIKGPRKIGEVLNHPHHRVRKAIDKAIASGNNPFVWAFNLQLPSKDNFSAIAYFIATEPIQDGSLMDLFVNGDDTFRNSRLKLIANIVKGPWIVKTAVGDQAICILGRAVSCKYFLGPNFIEVDVDIGVSVVANAIVHLAFSYIRTLTVDLAFLIESQSESELPEKILGAVRFSELNPDSASLYEVPSEENPSNLQSSLPTRLWKSIGQGFSQLLHHGNQDPSVSSSETINGSLHSTNGETS-VDK--------------------------------------------------------------
>CYMBmann
---------------------------------------------------------MASLDGE-ADAWLDELKLGGSVPLSEPENCPNGWATPPGDKFMVRGPEYLQNKVKIPGGEYLLKPLGFDWIKGPRKIGEVLNHPHHRVRKAIDEAIASGTNPFVWAFNLQLPSKDNFSAIAYFIATEPIQDGSLMDLFVNGDDTFRNSRLKLIANIVKGPWIVKTAVGDQAICILGRAVSCKYFLGPNFIEVDVDIGVSVVANAIVHLAFSYIRTLTVDLAFLIESQFESELPEKILGAVRFSELNPDSASLYEVPSEENPSNPQSSLPTRLWKSIGQGFSQLLHHGNQDLSASSSETINGSLHSTNGETS-VDK--------------------------------------------------------------
>CYPRbard
---------------------------------------------------------MASLDGE-EDAWIEKVKSSGAVPLLEPGNCPNSWATPPGDKFMVRGPDYLQNKVKIPGGEFLLKPLGFDWIKGPKKIGEVLNNPNHRVKKAIDQAVANGNSPFVWAFNLQLPSKDNFSAIAYFVATEPIQDGSLIDLFVKSDDTFRNSRLKLIANIVKGPWIVKTAVGEQAICILGRAVSCKYLLGSNFIEVDVDIGVSVVANAIVHLAFGYIKMLTVDLAFLIESQTELELPERILGAVRFSELTPDSAYLYGLPSEEISSNLQSSLPTRLWKSIEQGFSQLLHHGTQDSSVSSSEHVNGSLHSTNGETT-SDKWV----------------------------------------------------C------V
>CYPRflav
---------------------------------------------------------MDSLDGE-GDAWIEKVKSSGAVPLLEPGNCLNGWATPPGDKFMVRGPDYLQNKLKIPGGEFLLKPLGFDWIKGPKKICEVLKNPNHRVKKAIDQAVANGNSPFVWAFNLQLPSKDNFSAIAYFVATEPIQDGSLIDLFVKNDDTFRNSRLKLIANIVKGPWIVKTAVGEQAICILGRAVSCKYLLGSNFIEVDVDIGVSVVANAIVHLAFGYIKMLTVDLAFLIESQTELELPERILGAVRFSELTPDSAYLYEFSAEEISSNLQSSLPTRLWKSIEHGFSQLLHHGSQDSSVSTSEHVNGSLHNTNGDTS-SDKW-------------------------------------------------------------
>DACThata
---------------------------------------------------------MACVDCE-EDEWIDKLKIGGSVPCLEPESCVNGWATPPGDKFLVRGPDYLQNKVKIPGGDILLKPLGFDWIKGPKKIGEVLKHPHHRVRKAIDEVIACGSNPFVVAFNLQLPSKDNFSAIAYFVATEPIQDGSLLDQFVKGDDAFRNSRLKLIANVVKGPWIVKAAVGEQAICILGRAVSCKYCVGPSFIEVDVDIGVSVIASAIVHLAFGYIRTLTVDLAFLIEGQSELELPEKILGAVRFSELHPDSASVYELPSEASSSDMQSSLPSRFWKSIGQGFTQLLHHGNQDFSAHMSENTNGSLHSTDDGTS-VDK--------------------------------------------------------------
>DENDchryso
---------------------------------------------------------MG--NGE-ADAWIDELKFGGSIPLLEPENCPNGWATPPGDKFNVRGPDYLRDKVKIPGGEFLLKPLGFDWIKGPKKIGEVLNHSHHRVRKAIDKAIASGSNPFVWAFNLQIPSKDNYSAIAYFVATEPIQDGSLMDLFVKGDDTIRNSRLKLIANVVKGPWIVKTAVGDQAICILGRAVSCKYFVGPNFIEVDVDIGVSVVANAIVHLAFSYIRTLTVDLAFLIESQSELELPEKILGAVRFSELNPDSASLYEPPSEENPSNLQSSLPTRLWKSIGQGFSQLLHHGSQDLSVSTSENVNGSLHSTNGETN-VDK--------------------------------------------------------------
>DENDnobi
---------------------------------------------------------MG--NGE-EDAWIDELKLGGSIPLLEPENCPNGWATPPGDKFNVRGPDYLRDKVKIPGGEFLLKPLGFDWIKGPKKIGEVLNHSHHRVRKAIDKAIASGSNPFVWAFNLQLPSKDNYSAIAYFVATEPIQDGSLMDLFVKGDDTIRNSRLKLIANVVKGPWIVKTAVGDQAICILGRAVSCKYFVGPNFIEVDVDIGASVVANAIVHLAFSYIRTLTVDLAFLIESQSELELPEKILGAVRFSELNPDSASLYEPPSEENPSNLQSSLPTRLWKSIGQGFSQLIHHGSQDLSVSTSENVNGSLHSTNGETN-LDK--------------------------------------------------------------
>DIURorie
---------------------------------------------------------MACVNGN-ENAWIDKIQVGGAVPLLELENCTNGWAIPPGDKFMVRGPTYFENKVKIPGDGFLLKPLGFDWLKGPKKIAEVLKHPQHRVRKAIDEAIASGSNHFVLAFNLQLPSKDNFSAIAYFVATEPIQDGSLFDQFVKGDDAYRNSRLKLIANVVTGPWIVKAAVGEQAICILGRAVSCKYFLGPNYMEVDVDIGVSVVANAIVHLAFGYIRTLTVDLAFLIESQTELELPEKILGAVRFSELNPDSASLYEVPSEENSPDLQASLPTRLWKSIGQGLTQLLQHGSQDLSTSTSENINGSLHSTDDETS-VDK--------------------------------------------------------------
>DRAKelas
---------------------------------------------------------MACVGGY-AEAWMDELKLGGAVPLLDLENCANGWAIPPGDKFMVRGPDYLQNKVKIPGGEFLLKPLGFDWLKGPKKICEVLKHPQHRVRKALDKAIASGSNHFVVAFNLQLPSKDNFSAIAYFVATEPILDGSLLDQFIKGDDVHRNSRLKLIANVVKGPWIVKAAVGEQAICILGRAVSCKYAIGPSFIEVDVDIGVSVVANAIVHLAFGYIRTLTVDLAFLIESQSELELPEKILGAVRFSELNPDSASFYEIPSEANFSDVQSSLPTRFWKSIGQGLTQLLQHGNQDHSVCTSENINGSYHSTDGETT-FNK--------------------------------------------------------------
>DRAKthyn
---------------------------------------------------------MACVGGY-AEAWMDELKLGGAVPLLDLENCANGWAIPPGDKFMVRGPDYLQNKVKIPGGEYLLKPLGFDWLKGPKKICEVLKHPQHRVRKALDKAIASGSNHFVVAFNLQLPSKDNFSAIAYFVATEPILDGSLLDQFIKGDDVHRNSRLKLIANVVKGPWIVKAAVGEQAICILGRAVSCKYSIGPSFIEVDVDIGVSVVANAIVHLAFGYIRTLTVDLAFLIESQSELELPEKILGAVRFSELNPDSASFYEIPSEANFSDVQSSLPTRFWKSIGQGLTQLLQHGNQDHSVCTSENINGSYHSTDGETT-VNK--------------------------------------------------------------
>EPIDfulg
---------------------------------------------------------MASLDGE-EDAWIDELKFGGSVPLLEPENCRNGWATPLGDKFMVRGPDYLRNKVKIPGDDYLLKPLGFDWIKGPKKIGELLNHPHHRVRKAMDEAIASGDNPFVWAFNLQLPSKDNFSAIAYFVATEPIQDGSLMDLFVKGDDAFRNSRLKLIANVVKGPWIVKTAVGDQAICILGRAVSCNYFLGPNFIEVDVDIGVSVVANAIVHLAFGYIRTLTVDLAFLVESQSESELPERILGAVRFSELDPDSASLYEPPAEENPANLQSSLRTRLWNSIGQGFSQLLHHGNHDLSASTSENINGSLHSTNGETS-ADK--------------------------------------------------------------
>EPIDpuni
---------------------------------------------------------MASLDGE-EDAWIDELKFGGSVPLLEPENCRNGWATPLGDKFMVRGPDYLRNKVKIPGGDYLLKPLGFDWIKGPKKIGEVLNHPHHRVRKAMDEAIASGDNPFVWAFNLQLPSKDNFSAIAYFVATEPNQDGSLMDLFVKGDDAFRNSRLKLIANVVKGPWIVKTAVGDQAICILGRAVSCNYFLGPNFIEVDVDIGVSVVANAIVHLAFGYIRTLTVDLAFLVESQSESELPERILGAVRFSELDPDSASLYEPPAEENPANLQSSLRTRLWKSIGQGFSQLLHHGNQDLSASTSKNINGSLHSTNGETS-ADK--------------------------------------------------------------
>EPIPhell
M-----VSSNDL-----------EH-------------------------LQCSFVQMASLDDE-ANAWIDELKFGGAVPLLEPENCPNGWCTPPGDKFMVRGPGYLQNKLKIPGGEFLLKPLGFDWIKGPKKIGEVLNHPHHRVRKAIDQAIASGGNPFVWAFNLQLPSKDNFSAIAYFVSTEPIQDGSLMDLFVKGDDACRNSRLKLIANIVKGPWIVKTAVGDQAICILGRAVSCKYFLEPNFIEVDVDIGASVVANAIVHLSFGYIRTLTVDLAFLIESQSELELPERILGAVRFSELNPDSASFYDLPSDENTSNLQSSLPTRLWKSIGQGFSQLLHHGNHDLSEYTSENINDSLYSTNGETS-MDKS-------------------------------------------------------------
>EPIPpurp
M-----VSSNDL-----------EH-------------------------LQCSFVQMASLDDE-ANAWIDELKFGGAVPLLEPENCPNGWCTPPGDKFMVRGPGYLQNKLKIPGGEFLLKPLGFDWIKGPKKIGEVLNHPHHRVRKAIDQAIASGGNPFVWAFNLQLPSKDNFSAIAYFVSTEPIQDGSLMDLFVKGDDACRNSRLKLIANIVKGPWIVKTAVGDQAICILGRAVSCKYFLEPNFIEVDVDIGASVVANAIVHLSFGYIRTLTVDLAFLIESQSELELPERILGAVRFSELNPDSASFYDLPSDENTSNLQSSLPTRLWKSIGQGFSQLLHHGNHDLSEYTSENINDSLYSTNGETS-MDKS-------------------------------------------------------------
>ERYCcris
---------------------------------------------------------MASPDGE-ADVWIDELKLGGSVPLSEPENCPNGWATPPGDKFMVRGPQYLQNKVKIPGGEFLLKPLGFDWIKGPRKISEVLNHPQHRVRKAIDEAIAGGHNPFVWAFNLQLPSKDNFSAIAYFVNTKPIKDGSLMDLFVNSDDTFRNSRLKLIANIVKGPWIVRTAVGDQAICILGRAVACKYFLGPNFIEVDVDIGVSVVANAIVHLAFSYIRTLTVDLAFLIESQSESELPERILGAVRFSELNPDSASLFEFPSVENPSDIQSSLPSRLWKSIGQGFSQLLHHGSQDLSESLSENSNGSLHSTNGETS-VDK--------------------------------------------------------------
>ERYCpuss
---------------------------------------------------------MASPDGE-TDVWIDELKLGGSVPLSEPENCPNGWATPPGDKFMVRGPQYLQNKVKIPGGEFLLKPLGFDWIKGPRKIGEVLNHPHHRVRKAIDEAIADGHNPFVWAFNLQLPCKDNFSAIAYFVNTKPIKDGSLMDLFVNSDDTFRNSRLKLIANIVKGPWIVRTAVGDQAICILGRAVACKYFLGPNFIEVDVDIGVSVVANAIVHLAFGYIRTLTVDLAFLIESQSESELPERILGAVRFSGLNPDSASLFEFPSVENPSDIQSSLPSRLWKSIGQGFSQLLHHGSQDLSESLSENSNGSLHSTNGETS-VDK--------------------------------------------------------------
>GALEfabe
MRYIIKWRGSNT------------HHILKDTFVQDTNDFPLT--------STSNF--FVHMDVQ-EENWIEEVKYGGAVPFLEPENCPNGWATPHGDKFMVRGPSYLQDKIKIPGGEFLLKPLGFDWVNGPKRIGDVLNNPNHRVRKAIDMAIANGSNPFVWAFNLQLPCKDNFSAIAYFVATQPVQDGSLMDRFVKNDDAFRNLRLKLIANIVKGPWIVKTAVGEQAICILGKAVSCKYFLGKNFIEVDVDIGASVLANAIVHLAFGYIRTLTVDLAFLIEGQSELELPEQILGAVRFSELNPDSASLYEPPLQESSSSLQNSLPTRLWKSIGQGFSQLLHPGAQDLSPSTSEHVNGDLHSIN-ETS-MEK--------------------------------------------------------------
>GASTelat
---------------------------------------------------------MASLSRE-EDGWIDELKFGGTVPLLGPENCPNGWAIPPGDKFMVRGPDYLQNKVKIPGGDYLLKPLGFDWVKGPMKICEVLNHPHHRVKKAIGQAIANGNNPFVWAFNLQLPSKDNFSAIAYFVAAEPIQDGSLMDLFVKGDDTCRNSRLKLIANVVKGPWIVKTAVGDQAVCILGRAVSCKYFLGSNFIEVDVDIGVSVVANAIVHLAFNYIKTLTVDLAFLIESQSELELPEKILGAVRFSELDPDSASLYGLHSEENYSNLQSSLPTRLWKSIGLGFSQLLHHGNQDLSVATSENINGSLHITNGETS-VDK--------------------------------------------------------------
>GOODfuma
---------------------------------------------------MVSSNDMACVDGE-ADAWIDKLKFGGVVPFLEPENCSNGWATPPGDIFMVRGPDYLQNKVKIPGGEFLLKPLGFDWIKGSKKISEVLKHPQHRVRKAIDEAVSSGSNHFVLAINLQLPSKDNFSAIAYFVATEPIPDGSLFDLFVKGDDAHRNSRLKLIANVVNGPWIVKAAVGEQAICILGRAISCKYSLGPRFIEVDVDIGASVVANAIVHLAFGYIRTLTIDLAFLIESQSELELPEKILGAVRFSELNPDSASLYELPSEENSSDLQSSLTTRLWKSIGQGFTQLLHHGNQDLSVCTSENINGNLHSTDGETS-VDK--------------------------------------------------------------
>GYMNdens
---------------------------------------------------------MAFVDCE-EDEWIDKLKIGGSVPLLEPENCSNGWATPPGDKFLVRGPDYLQNKVKIPGGDILLKPLGFDWIKGPKKIAEVLKHPHHRVRKAIDEVITGGSNPFVVAFNLQLPSKDNFSAIAYFVATEPIQDGSLLDQFVKGDDAFRNSRLKLIANVVKGPWIVKAAVGEQAICILGRAVSCKYCVGPNFIEVDVDIGVSVIASAIVHLAFGYIRTLTVDLAFLIEGQSELELPEKILGAVRFSELHPDSASLYELPLEASSSDMQSSLPSRFWKSIGQGFTQLLHHGNQDFSAHMSENTNGSLHSTDDGTS-VDK--------------------------------------------------------------
>GYMNodor
---------------------------------------------------------MAFVDCE-EDEWIDKLKIGGSVPLLEPENCSNGWATPPGDKFLVRGPDYLQNKVKIPGGDILLKPLGFDWIKGPKKIGEVLKHPHHRVRKAIDEVIAGGSNPFVVAFNLQLPSKDNFSAIAYFVATEPIQDGSLLDQFVKGDDAFRNSRLKLIANVVKGPWIVKAAVGEQAICILGRAVSCKYCVGPSFIEVDVDIGVSVIASAIVHLAFGYIRTLTVDLAFLIEGQSELELPEKILGAVRFSELHPDSASLYELPSEASSLDMQSSLPSRFWKSIGQGFTQLLHHGNQDFSAHMSENTNGSLHSTDDGTS-VDK--------------------------------------------------------------
>HABElong
-------------------------------------------------------MKMACADGE-EDAWIDKLKIGGSVPLLEPENCSNGWATPPGDKFLVRGPEYLQNKVKIPGGDFLLKPLGFDWIKGPKKISEVLKHPHHRVRKAIDEVIASSSSSFVMAFNLQLPSKDNFSAIAYFVATEPIQIGSLLDKFVKGDDAFRNSRLKLIANVVKGPWIVKAAVGEQAICILGRAVSCKYCVGPNFIEVDVDIGVSVVANAIVHLAFGYIKTLTVDLAFLIEGQSELELPEKIIGAVRFSELHPDSASLYELPLEASSSDMQSSLPSRFWKSIGQGFTQLLHHGNQDFSAHMSENSNVNLHSTDDGTS-VDKWSGA--------------------------------------------------P------L
>HABEpant
-------------------------------------------------------MKMACADGE-EDAWIDKLKIGGSVPLLEPENCSNGWATPPGDKFLVRGPEYLQNKVKIPGGDFLLKPLGFDWIKGPKKISEVLKHPHHRVRKAIDEVIASSSSSFVMAFNLQLPSKDNFSAIAYFVATEPIQIGSLLDKFVKGDDAFRNSRLKLIANVVKGPWIVKAAVGEQAICILGRAVSCKYCVGPNFIEVDVDIGVSVVANAIVHLAFGYIKTLTVDLAFLIEGQSELELPEKIIGAVRFSELHPDSASLYELPLEASSSDMQSSLPSRFWKSIGQGFTQLLHHGNQDFSAHMSENSNVNLHSTDDGTS-VDKWSGA--------------------------------------------------P------L
>HAEMdisc
---------------------------------------------------------MACVDGE-ADSWIDKLKFGGVVPLLEPENCSNGWAIPPGDKFMVRGPDYFQNKVKIPGGEFLLKPLGFDWIKGPKKINEVLKHPQHRVRKAIDEAITRGGNHFVLAINLQLPSKDNFSAIAYFVATEPIPDGSLFDLFVKGDDAHRNSRLKLIANVVNGPWIVKAAVGEQAICILGRAISCKYSHGPSLIEVDVDIGASVVANAIVHLAFGYIRTLTVDLAFLIESQSELELPEKILGALRFSELNPDSASLYELPSEENSSDLQSSLTTRLWKSIGQGFTQLLHHGTQDLSVCTSENINGNLHSTDEEKC-VDK--------------------------------------------------------------
>HEMIforr
---------------------------------------------------------MACVDCE-KDAWIDKLKDGGSVPLLEPENCPNGWATPPGDKFLVRGPDYLQNKVKIPGGDFLLKPLGFDWIKGPKKIGQVLKHPHHRVRKAIDDVIAGGSNPFVVAFNLQLPSKDNFSAIAYFVATEPIQEGALLDQFVKGDDAFRNSRLKLIANVVKGPWIVKAAVGEQAICILGRAVSCKYCVGPNFIEVDVDIGVSVIASAIIHLAFGYIRTLTVDLAFLIEGQSELELPEKILGAVRFSELHPDSASLYELPSEATSSDMQSSLPSRFWKSIGQGFTQLLHPGNQDFSAHMSENTNGSLQSTDDGTS-VDK--------------------------------------------------------------
>HYPOheme
---------------------------------------------------------MAGADGERDDAWIEQVKSGGAVPFLEPENCPNGWATPSGDKFLVRGPDYLSNKMKIPGGEYLLKPLGFDWIKCPTKIGEVLNHPNNRVRKAIDEAIALGKKPFVWAFNLQLPSKDNYSAIAYFVGLEPIQEGSLMDQFLKGDDAFRNSRLKLIANIVKGPWIVRTAVGEQAICILGRAVSCKYVLGLNCIEVDVDIGASMVANAIVHLAFGYITTLTVDLAFLIESQTESELPERILGAVRFSELNPASAGMYELPSEENFSNPQSSLPTRLWKSLGQGFSHLLHQGNQDDTT-ASEYVNGSHHSEERDQN-ATK--------------------------------------------------------------
>LANAlana
---------------------------------------------------------MAGADGDRGNAWIEKVKSEGAVPLLEPENCPNGWATPPGDKFMVRGPEYLSNKVKKPGGEYLLKPLGFDWIKCPTKIGEVLNHPNNRVRKAIDEAVRLGDKPFVWAFNLQLPCKDNYSAIAYFVGLEPIQDGSLMDQFVKGDDAFRNSRLKLIANIVKGPWIVRTAVGEQAICILGRAVSCKYVLGSNYIEVDVDIGASMVANAIVHLAFGYITTLTVDLAFLIESQTESELPERILGAVRFSELNPASTGLYELPSEENSSNLQSSLPTRLWKSIGQGFSHLLHQGNQDGTTSAPQHVNGSLHGEDGDEH-ATK--------------------------------------------------------------
>LECAnigr
M------------------------LIVKVICMVILYLIPVL--------QVFQISHMDDADVE-GGNWMEEVKYGGAVSFLEPENCPNGWATPHGDKFMVRGPDYLRDKMKIPGGEYLLKPLGFDWVKGPKKIGEVLNHPNHRVRKAIDEAIANGSNPFIWAFNLQLPSKDNFSAIAYYVTTQAVQDGSLMDLFVKSDDAFRNSRLKLIANIVKGPWIVKTAVGEQAICILGRAVSCKYLSGQNFIEVDVDIGASVVANAIVHLAFGYIKTLTVDLAFLIEGQSELELPERILGAVRFSELNPDSACLYELPSQESSSSMQTSLPTRLWKSIGQGFSQLLHPGAQETSLSSSEHVNGSLRSIN-EPS-MEK--------------------------------------------------------------
>LIMOabor
-----------------------------------------------------------------------------------------------------------------------------------------------------------------------------------------------MDLFVKGDDACRNSRLKLIANVVKGPWIVKTAVGDQAICILGRAVSCKYFLEPNFIEIDVDIGISVVANAIVHLAFGYIRTLTVDLAFLIESQSDLELPEKILGAVRFSELNPDSASFYDLPSDENSSNLQSSLPTRLWKSIGQGFSQLLHHGNHDLSEYTSENINDTLHSTNGETS-MDKS-------------------------------------------------------------
>MASDpict
---------------------------------------------------------MASLDGE-ADAWIDELKFGGSVPLLEPENCPNGWATPSGDKFMVRGPDYLQNKMKIPGGEYLLKPLGFDWIKGPKKIGEVLNHPHHRVRKAIDEAIASGNNPFVWAFNLQLPSKDYFSAIAYFVATEPIKDGSLMDLFVKGDDTFRNLRLKLIANIVKGPWIVRTAVGDQAICLLGRAVSCKYFLGQNFIEVDVDIGASVVANAIVHLAFGYIRTLTVDLAFLIESQSESELPEKILGAVRFSELNPDSTSLYKLPSEDNPSNLQSSLPTRLWKSIGQGFSQLLHQGNQDFSVSTSENI------TNGETS-VDK--------------------------------------------------------------
>MEXIxero
---------------------------------------------------------MDSLDGE-EDTWIEKVKSGGAVPLFEPENCQNGWATPPGDKFMVRGPDYLKNKVKIPGGEFLLKPLGFDWIKGPRKICEVLNNPNHRVRKAMDEAVANGNSPFIWAFNLQLPSKDNFSAIAYFVATKPTQDGSLIDLFVKSDDTFRNSRLKLIANIVKGPWIVKTAVGEQAICILGRAVSCKYLLGSNFIEVDMDIGVSVVANAIVHLAFGYIKTLTVDLAFLIESQMKSELPERILGAVRLSEITPDSASFYELPSGECSSNLQSSLPTRLWKSIGQGFSQLLHHGTLDSTVSTSERVNGSFHSTNGETS-SDTW-------------------------------------------------------------
>MICRparv
---------------------------------------------------------MAYVGGD-ADAWIDELKVGGAVPLLEPENCSNGWAIPLGDKFMVRGPDYLKNKVKIPGDEFLLKPLGFDWLKGPKKIGEVLKNPQHRVRKAIDKAIARGSNHFVVAFNLQLPSKDNFSAVAYFVATEPIQDGSLFDQFVKGDDVYRNSRLKLIANIVKGPWIVKAAVGDQAVCILGRAVSCKYSLGPSFIEVDVDIGVSVVANAIVHLAFGYIRTLTVDLAFLIEGQSELELPEKILGAVRFSELNPDSASFYELPSEENCPDLQSSLPTRLWKSIGQGLTQLLHHGNQDISICTSENINVSRHSSDGETS-VDK--------------------------------------------------------------
>MOLIcapi
---------------------------------------------------------MAGADGERDDAWIEQVKSGGAVPFLEPENCPNGWATPSGDKFLVRGPDYLSNKVKIPGGEYLLKPLGFDWIKCPTKIGEVLNHPNNRVRKAIDETIALGNKPFVWAFNLQVPSKDNYSAIAYFVGLEPIQEGSLMDQFLKGDDAFRNSRLKLIANIVKGPWIVRTAVGEQAICILGRAVSCKYLLGLNCIEVDVDIGASMVANAIVHLAFGYITTLTVDLAFLIESQTESELPERILGAVRFSELNPASAGIYELPSEENSSNPQSSLPTRLWKSLGQGFSQLLHQGNQDGTTSSSEYVNGSHHSEERDKN-ATKW-------------------------------------------------------------
>NEUWmali
---------------------------------------------------------------------------------------------------MVRGPDYLQNKVKIPGGEYLLKPLGFDWIKGPKKIGEVLNHPNNRVRKAIDQAIASGNDPLIWAFNLQLPSKDNYSAIAYFVASNPVQEGSLMDQFLKGDDTFRNSRLKLIANIVRGPWIVRAAVGEHAICILGRAVSCKFIRGGNFIEVDVDIGVSMVANAIVHLAFGFVKILTVDLAFLIESQTESELPERILGAVRFSDLDPDSAALYEPSSEGSSSDVQSSLPTRLWSTIGQGFSQLLHQGSQDLSLSSLEHVNGSSHNKNGETI-PDKWGKKTDIQEQLPHLIAWQGKASLLYQLC----------TKMFY----VIYLFFF--------
>NEUWzoll
---------------------------------------------------------MACLNGE-RDTWKEEIKSGGTVPLLQPENCPNGWATPPGDSFMVRGPDYLQNKVKIPGGEYLLKPLGFDWIKGPKKIGEVLNHPNNRVRKAIDQAIASGNDPLIWAFNLQLPSKDNYSAIAYFVASNPVQEGSLMDQFLKGDDTFRNSRLKLIANIVKGPWIVRAAVGEHAVCILGRAVSCKFIRGVNFIEVDVDIGVSVVANAIVHLAFGFVKILTVDLAFLIESQTEPELPERILGAVRFSDLDPDSAAMYEPSSEGSSSDVQSSLPTRLWSTIGQGFSQLLHQGSQDLSVSSLEHVNGCSHNKNGETI-PDKW-------------------------------------------------------------
>OECEmacu
---------------------------------------------------------MDSLDGE-TDAWIDELKLGGSVPLLEPENCPNGWATPPGDKFMVRGPEYLQNKMKIPGGEFLLKPLGFDWIKGPRKIGEVLNHPHHRVRKAIDEAIAGGHNPFVWAFNLQLPSKDNFSAIAYFVATELIEDGSLMDLFVNGDDTFRNSRLKLIANIVKGPWIVKTAVGDQAICILGRAVSCKYFLGPNFIEVDVDIGVSVVANAIVHLAFSYIRTLTVDLAFLIESQSESELPERILGAVRFSELNPDSAALYEFPSEENPSNLQSSLPTRLWKSIGQGFSQLLHHGSQDLSGSTSENSNGSLHSTNGETS-LDK--------------------------------------------------------------
>OPHRgarg
---------------------------------------------------------MACADCE-EDDWIDKLKIGGSVLLLEPENCPNGWATPPGDKFLVRGPSYLQNKVKIPGGDFLLKPLGFDWIKGPKKIIEVLKHPQNRVIKAIDEVIAGGSNPFVVAFNLQIPSKDNFSAIAYFVATEPLQDGSLLDQFVKGDDAFRNSRLKLIANVVKGPWIVKAAVGEQAICILGRAVSCKYCIGPSFIEVDVDIGASVIASAIVHLAFGYIRTVTVDLAFLIEGQSELELPEKILGAVRFSELHPDSASLYELPLEASSSDMQSSLPSRFWKSIGQGFTQLMHHGNQDFSAHTSENTNDSVHSTDDGTS-ADK--------------------------------------------------------------
>OPHRsphe
---------------------------------------------------------MACADCE-EDDWIDKLKIGGSVSLLEPENCPNGWATPPGNKFLVRGPSYLQNKVKIPGGDFILKPLGFDWIKGPKKISDVLKHPQNRVIKAIDEVIAGGSNPFVVAFNLQLPSKDNFSAIAYFVATEPIQDGSLLDQFVKGDDAFRNSRLKLIANVVKGPWIVKAAVGEQAICILGRAVSCKYCVGPSFIEVDVDIGASVIASAIVHLAFGYIRTVTVDLAFLIEGQSELELPEKILGAVRFSELHPDSASLYELPLEASSSDMQSSLPSRFWKSIGQGFTQLMHHGNQDFSAHTSENTNGSVHSTDDGTS-ADK--------------------------------------------------------------
>ORCHital
---------------------------------------------------------MACVDCE-EDEWIDKLKNGGSVPLLDPENCPNGWATPPGDKFLVRGPDYIQNKVKIPGGDILLKPLGFDWIKGPRKISEVLKHPQHRVRKAIDEVIASGSNPFVVAFNLQLPSKDNFSAIAYFVATEPIQDGSLLDQFVKGDDAFRNSRLKLIANVVKGPWIVKAAIGEQAICILGRAVSCMYCVGPSFIEVDVDIGVSVIASAIIHLAFGYIRTLTVDLAFLIEGQSELELPEKILGAVRFSELHPDSASLYELSSEVSSADMPSSLPSRFWKSIGQGFTQLLHHGNQDFSGHMSENSNGSLHSTDDGTR-VDK--------------------------------------------------------------
>PAPHconc
---------------------------------------------------------MASPDGV-SDAWIEKVKSSGAVPLLQPENCPNGWATPPGDKFMVRGPDYFQNKVKVPGGEFLLNPLGFDWIKGPKKICEVLNNPDHRVKKAMDEAVADGNSPFVWAFNLQLPSKDNFSAIAYFVGTKPTEDGSLIDRFVRSDDTFKNSRLKLIANIVKGPWIVKAAVGEQAICILGRAVSCKYLLGSNFIEVDVDIGVSVVANAIVHLAFGYIKTLTVDLAFLIESQTELELPERILGAVRFSEVAPDSASFYEFPTEESSSNLQSSLPTRLWKSIGQGFSQLLQHGTQDSSVSTSEHVNSSPHSTNGETS-LDK--------------------------------------------------------------
>PAPHhirs
---------------------------------------------------------MASPDGV-ADAWIEKVKSSGAVPLLQPENCPNGWATPPGDKFMVRGPDYFQNKVKVPGGEFLLNPLGFDWIKGPKKICEVLNNPDHRVKKAMDEAVANGNSPFVWAFNLQLPSKDNFSAIAYFVGTKPTDDGSLIDRFVRSDDTFKNSRLKLIANIVKGPWIVKTAVGEQAICILGRAVSCKYLLGSNFIEVDVDIGVSVVANAIVHLAFGYIKTLTVDLAFLIESQTELELPERILGAVRFSEVAPDSASFYELPSEESCSNLQSSLPTRLWKSIGQGFSQLLHHGTQDSSVSTSEHVNSSPHSTNGETS-LDKW-------------------------------------------------------------
>PHAIflav
---------------------------------------------------------MDSLDGE-ADAWIDELKFGGSVPLLEPENCPNGWAIPPGDKFMVRGPDYLRNKVKVPGGEFLLKPLGFDWIKGPKKIGEVLNHPHHRVRKAIDKAIDCGKNPFVWAFNLQLPSKDNFSAIAYFVATEPIQDGSLMDLFVKGDDTFRNSRLKLIANVVKGPWIVKTAVGDQAICILGRAVSCKYFLGPNFIEVDVDIGVSVVANAIVHLAFSYIRTLTVDLAFLVESQSESELPEKILGAVRFSELNPDSASLYELPSEENPSNLQSSLPTRLWKSIGQGFSQLLHHGNQDLSASTSENINGSLHSTNGETT-VDKWSSE-----------------------------------------------------GRRLM
>PHAItank
---------------------------------------------------------MDSLDGE-ADAWIDELKFGGSVPLLEPENCPNGWAIPPGDKFMVRGPDYLRNKVKIPGGEFLLKPLGFDWIKGPKKIGEVLNHPHHRVRKAIDKAIACGNNPFVWAFNLQLPSKDNFSAIAYFVATEPIQDGSLMDLFVKGDDTFRNLRLKLIANVVKGPWIVKTAVGDQAICILGRAVSCKYFLGQNFIEIDVDIGVSVVANAIVHLAFSYIRTLTVDLAFLVESQSESELPEKILGAVRFSELNPDSASFYELPSEENPSNPQSSLPTRLWKSIGQGFSQLLHHGNQDLSASTSENINGSLHSTNGETS-VDK--------------------------------------------------------------
>PHALcorn
---------------------------------------------------------MASLDSE-ADGWINELKSGGSVPLLDPENCPYGWAIPPGDKFMVRGPDYLQSKEKIPAGEFLLKPLGFDWIKGPKKISEVLNHPHHRVTKAINKAVSSGSNPFVWAFNLQLPSKDNYSAIAYFIATEPIQDGSLMDIFVNGDDTFRNSRLKLIANIVKGPWIVKTAVGDQAICILGRAVSCKYFRGPNFMEVDVDIGVSVVANAIVHLAFGYIRTLTVDLAFLIESQTVSELPERILGAVRFSELNPDSASLYELPSDENPSNLQSSLPSRLWRSIGQGFSQLLYHGNQDLEVSSSENSNGSLHSTNGEAI-VDK--------------------------------------------------------------
>PHALmode
---------------------------------------------------------MASLDSE-ADAWINELKSGGSVPLLDPENCPYGWAIPPGDKFMVRGPDYFQSKEKIPAGEFLLKPLGFDWIKGPKKISEVLNHPHHRVTKAINKAVSSGSNPFVWAFNLQLPSKDNYSAIAYFIATEPIQDGSLMDIFVNGDDTFRNSRLKLIANIVKGPWIVKTAVGDQAICILGRAVSCKYFRGPNFIEVDVDIGVSVVANAIVHLAFGYIRTLTVDLAFLIESQTVSELPERILGAVRFSELNPDSASLYELPSDENPSNLQSSLPSRLWRSIGQGFSQLLYHGNQDLAVSSSENSNGSLHSTNGEAI-VDK--------------------------------------------------------------
>PHRAlind
---------------------------------------------------------MASLDGE-GDAWIERVKSCGAVPFLEPENCSNGWATPPGDKFMVRGPDYLQNKVKIPGGEFLLKPLGFDWIKGPKKICEVLNNPNHRVKKAMDEAVANGNSPFVWAFNLQLPSKDNFSAIAYFVATKPTQDGSLIDRFVKSDDTFRNSRLKLIANIVKGPWIVKTAVGEQAICIIGRAVSCKYLIGSNFIEVDMDIGVSVVANAIVHLAFGYIKTLTVDLAFLIESQMDLELPERILGAVRLSELTPESAAFYELPSEESSSNPQSSLPTRLWKSIGQGFSQLLQHGSQDSSVSTSKHVNGSLHGTNGETS-LDK--------------------------------------------------------------
>PLATclav
---------------------------------------------------------MACVDCE-EDEWIDKLKIGGSVPLLEPENCPNGWATPPGDKFLVRGPDYLQNKVKIPGGDILLKPLGFDWIKGPKKIGEVLKHPHHRVRKAIEEVIAGGSKPFVVAFNLQLPSKDNFSAIAYFVATEPIQDGSLLDQFVKGDDAFRNSRLKLIANVVKGPWIVKAAVGEQAICILGRAVSCKYCVGPSFIEVDVDIGVSVIASAIIHLAFGYIRTLTVDLAFLIEGQSELELPEKIIGAVRFSELHPDSASLYELPSEASSLDMQTSLPSRFWKSIGQGFTQLLHHGNQDFSAHMSENTNGSLHSTDDGTS-VDK--------------------------------------------------------------
>PTERcurt
---------------------------------------------------MVFSIDMTSVDGE-ANAWIDKVKFGGAVPLLEPKNCSNGWATPPGDKFMVRGPDYLQNKVKIPGGEFLLKPLGFDWIKGPKKISEVLKNPQHRVRKAIDEAIANGGNHFVLAFNLQLPSKDNFSAIAYFVATEPLQNGSLLDQFVKGDDAYRNSRLKLIANVVNGPWIVKAAVGEQAICILGRAVSCKYSLGPSFMEVDVDIGVSVVANAIVHLAFGYIKTLTVDLAFLIESQSEVELPERILGAVRFSELNPDSASLYEVPSEENSLDPQSSLTTRLWKSIGQGFTQLLHHGNQDLSGCTSENINGSLHSTDGETS-VDKCG--------IVERNSTTGEETRRVEEV----------TSLLDISSPVLLTVKF--------
>RIMAelli
---------------------------------------------------------MTCVGGD-AEAWIDELKVGGAVPLLEPENCVNGWAIPPGDKFMVRGPDYFQNRVKIPGGEFLLKPLGFDWLKGPKKIGEVLKHPQHRVRKALDKAISSGSNHFVLAFNLQLPSKDNFSAIAYFVSTEPIQDGSLFDQFVKGDDVHRNSRLKLIANIVMGPWIVKAAVGEQAICILGRAVSCNYSHGPSFIEVDVDIGVSVVANAIVHLAFGYIRTLTVDLAFLIESQSELELPEKILGAVRFSELNPDSASFYEIPS-ENSSDVQSSLPTRLWKSIGQGLTQLLQHGNQDLSVCTSENINGSCHSTDGETS-VNK--------------------------------------------------------------
>SELEaequ
---------------------------------------------------------MAHLDRE-GDAWIEKVKSSGAVPLLEPENCPNGWATPRGDKFMVRGPDYLLNKVKIPGGEFLLKPLGFDWIKGPKKICEVLNNPNHRVKKAIDEAVANGNSPFVWAFNLQLPSKDNFSAIAYFVATEPIQDGCLIDLFVKSDDTFRNLRLKLIANIVKGPWIVKTAVGEQAICILGRAVSCKYFLGSNFFEVDVDIGVSVVANAIVHLAFGYIKTLTVDLAFLIESQTELELPERILGAVRFSELTPDSASFYELPSEERSSNLQSSLSTRLWKSIGQGFSQLLHHGNQDSSVSTSEHVNGNLHTTNGETS-SDK--------------------------------------------------------------
>SERAvome
---------------------------------------------------------MACADCE-EDEWIDKLKIGGSVSLLEPENCPNGWATPPGDKFLVRGPDYLQNKVKIPGGDSLLKPLGFDWIKGPKKIGEVLKHPHQRVRKAIDEVIAGGSNPFVVAFNLQLPSKDNFSAIAYFVATDPIQEGSLLDQFVKGDDAFRNSRLKLIANVVKGPWIVKAAVGEQAICILGRAVSCKYCVGPNFIEVDVDIGASVIASAIVHLAFGYIRTLTVDLAFLIEGQSELELPEKILGAVRFSELHPDSASLYELPSEASSSDLQSSLPSRFWKSIGQGFTQLMHHGNQDFSAHMSESTNGSVHSTDDGTS-VDK--------------------------------------------------------------
>THELangu
---------------------------------------------------------MDCVGGD-AEAWIDELKVGGAVPLLEPESCGNGWAIPPGDKFMVRGPDYLQNKVKIPGGEFLLKPLGFDWLKGPKKIGEVLKHPQHRVRKALDKAIASGSNHFVLAFNLQLPSKDNFSAIAYFVATDPIQDGCLLDQFVKGDDAYRNSRLKLIANIVKGPWIVKAAVGEQAICILGRAVSCKYSLGPSFIEVDVDIGVSVVANAIVHLAFGYISTLTVDLAFLIESQSELELPEKILGAVRFSGLNPDSASFYEPPLEENSPNLQSSLPTRLWKSIGQGLTQLLQHGSQDLSVCTSENTNGSFHSTDGETS-VNK--------------------------------------------------------------
>VANIplan
---------------------------------------------------------MAGADAQ-GENWIEEVKCGGSVPFLEPENCPNGWATPHGDKFMVRGPNYLKDKMKIPGGEFLLKPLGFDWVKGSKKIGEVLNNPNHRVRKAIDEAISDGSNPFVWAFNLQVPSKDNFSAIIYFVTTQPFQDESLMDLFVKSDDAFRNTRLKLIANIAKGPWIVKTAVGEQAICILGRALSCKYFLGQNFLEVDVDIGASVFANAIVHLAFGYIKTLTVDLAFLIEGQSEVELPERILGAVRFSELNPDSASLYELPSQESSSSVQNSLPTRLWKSIGQGFSQLLHPGSQDISLSTSENVNGSVHSTN-ETS-MEKW-------------------------------------------------------------
>VANIshen
MTEVSAEAKRNLPCFICSPPKPSPHLFSAAVRAVVASLTDKG--------NSNFFVHMAGADGQ-GENWIEEVKFGGAVPFLQTENCPNGWETPHGDKFMVRGPNYLKDKMKIPGGEFLLKPLGFDWVKGSKKIGEVLNNPNHRVRKAIDEAISDGRNPFVWAFNLQLPSKDNFSAIIYFVTTQPFQDESLMDLFVKSDDAFRNSRLKLIANIDKGPWIVKTAVGEQAICILGRALSCKYLLGQNFIEVDVDIGASVLANAIVHLAFGYIKTLTVDLAFLIEGQSEVELPERILGAVRFSELNPDSASLYELPSQESSSSLQTSLPTRLWKSIGQGFSQLLHPGSQDISLSTSEHVNGSVHSIS-ETS-MEKWENDRKIEGYYAELLVSRAKDRKLV-------------------------------------
>EPIPaphy
MNVLLGFDSMH-------------------IRKVSLFDFHCT--------QRIFFFQMASFDSE-EDAWIIELNNGGSVPFLEPENCSNGWAIPHGDKFMVRGPNYFQSKVKIPGGESLLKPLGFDWIKGPKKICQVLNHPHHRVKKAIDEAITRGCNPFVWAFNLQLPSKENFSAVAYFIADEPIRDGSVIDQFVNGDDTHRNSRLKLIANVIKGPWIVKASVGEQAICILGRAVSCKYSLGRNFIEIDVDIGVSVVANTIVHLAFGYIKALTVDLAFLIESQSEFELPERILGAVRFSELNPESASLYDLPFDQSSSNLQSSLSIRLWKSIGNGFSHLLHHGNQNLPVSSTDNLNGDLHRVNGEAS-VDK--------------------------------------------------------------
