# Supplementary material for: Orchid Phylotranscriptomics: The Prospects of Repurposing Multi-Tissue Transcriptomes for Phylogenetic Analysis and Beyond
Source: Front Plant Sci. 2022 May 27;13:910362. doi: 10.3389/fpls.2022.910362 (PMC9196242; doi:10.3389/fpls.2022.910362)
Supplement: Supplementary file 4 [file Data_Sheet_3.zip › ortho_MSA/r1/OG0009149.fa]

>BLETstri
MGNESSRSRGQGEDKPLKPSRLSRFRRRFRSNGHRPVSDSLLLTNLDPEDFAGVARIEIISAKMKFKDRWIACLSIGERTYRTEISDQTDEPMWKSEKKVILERDGPHIARISVFETNKLSRNNLVGYCEINLLEALSLGTEKNLTVLSLFDPSSPSAVVGNLSISCYMEDPIEIEKSFARRVLALVDYNEDGKLTYDEFSALVKVFGNQVAASKKEELFKLADSNGDGVVDMDELATLLAVEQEEESLINNCPVCGETLGKYDRMNDIIHLTLCFDEGTGNQIMTGGFLTDMQASYGWMFKLSEWAHYSSYGIGLKSGSSASHILVFDRRTRRLVEEIIDEKIVLSMRAIYQSKVGLKLIDKGAKDLLQSISEKQGRRMNSAESAKEIPKFIEFFKDQINIDEIKHPIDSFKTFNEFFIRELKSEARPIAYEEHDDIAICAADCRLMAFKSVDDSLRLWIKGRKFSVQGLLGAELCSNKFIEGSLVVFRLAPQDYHRFHVPVSGVIEAFVDIPGSLYTVNPIAVNSKYCNVFTENKRVVSIISSSKFGKVAFIAIGATMVGSITFIKKKGDYVHKGDEFGYFSFGGSTVICMFEKDSIELDEDLIANSERSLETLVSVGMTLGVAKSKRSSEEFPNLHSI----
>CHILsemi
MGNEGSRAGRNPGDMPSRPSRLSRFRRRFMSDAHRSVSDPHLPKSLTAEDFVGVSRIEITGAEMTFKDKWLACLSLGERTYRTDISDHTDKPVWKSEKKVILERDGPHIVRISVFETNKFSRNNLVGYCEIDLLEVLSLDTEKKITVVSLFDPSSPSTLVGSLSISCYMEDPIEIEKGFARRVLALVDLNEDGKLTYDEFSELVIVFGNQVAASKKEELFKLADSNGDGMVDIDELADLLAIEHEEESLISSCPVCGETLGKYDRMNDIIHLTLCFDEGTGNQSMTGGFLTDMQASYGWMFKLSEWAHYSSYNVGLKSGSSSSHILVFDRRTRRLVEEIIDEKIILSMRAIYQSKVGTKFIDKGAKDLLQSISEKQGRRMNSTESANEIPKFIKFFKDQINVDEIKYPIDSFKTFNEFFIRELKLGARPIASKEHDEIAVCAADCRLMAFKSVDDSLRLWIKGRKFSVQGLLGMDLCSNTFMEGSLVIFRLAPQDYHRFHVPVSGIIEGFTDVPGSLYTVNPIAVNSKYCNVFTENKRVISIISTSKFGKVAFVAIGATMVGSITFTKKKGDYVHKGDELGYFSFGGSTVICIFEKDSIEIDEDLIANSERSLETLVSVGMSLGRAKNKQFSEESSDIH------
>CYMBmann
MGNESSSQRGPRENTSLKPSRLSRFRRRFRSNRHRPVSDPLLLTNLGPEDFVGVARIEIISAKMKFKDRWIACLSIGERTYRTEVSDQTDEPVWKSEKKVILEKDGPHIARISVFETNKLSRNNLVGYYEINLLEALKSGTEQNLTVLSLFDPSSPSTVVGNLSISCYMEDPIEIEKSFARRVLALVDYNEDGKLTYDEFSTLVKVFGNQVAASKKEELFKLADSNGDGVVDMDELATLLAIEQEEESLINNCPVCGETLGKYNRMNDVIHLTLCFDEGTGNQIMTGGFLTDIQASYGWIFKLSEWAHYSSYGVGLKSGSSASHILVFDRRTRRLVEEIIDEKIVLSMRAIYQSKVGLKLIDKGAKDLLQSISEKQGTRMNSTESAKEIPKFIEFFKDQINIDEIKHPIDSFKTFNEFFIRELKPEARPIAYKEHDDFAICAADCRLMAFKSVDDSLRFWIKGRKFSVQGLLGAELCSNKFIEGSLVIFRLAPQDYHRFHVPVSGVIEAFVDIPGSLYTVNPIAVNSKYCNVFTENKRVVSIISTSKFGKVAFVAIGATMVGSITFLKKKGDYVHKGDEFGYFSFGGSTVICMFEKDSIELDEDLIANSERSLETLVSVGMTLGVAKSKQSSQELPNIHGIYLEA
>PHALcorn
MGNESSRLRGQREDASLKPSRFSRFRRRFRSNGHRTVSDPLLLTNLTPEDFVGVARIEIISAQMKFRDRWIACLSIGERTYRTEVSDQTDEPVWKSEKKVILERGGPHIARISVFETNKLSRNNLVGYCEINLLEALSLGTEKNLTVLSLFDPSSPSSVVGNLSISCYMEDPIEIEKSFARRVLALVDYNEDGKLTYDEFSTLVKVFGNQVAASKKEELFKLADSNGDGVVDMDELATLLAVEQEEDSLISNCPVCGETLGKYDRMNDIIHLTLCFDEGTGNQIMTGGFMTDTQASYGWMFKLSEWAHYSSYGVGLKSGSSASHILVFDRRTRRLVEEIIDEKIILSMRAIYQSKVGLKLIDKGAKDLLQNLSEKQGRRMNSAESAKEIPKFIEFFKDQINIDEIKNHIDSFKTFNEFFIRELKPGARPIAYEENDDIAVGAADCRLMAFKSVVDSLRLWIKGRKFSVQGLLGAELCSDNFIEGSLVIFRLAPQDYHRFHVPVSGVIESLVEIPGSLYTVNPIAVNSKYCNVFTENKRVVSVISTSKFGKVAFIAIGATMVGSITFLKREGDYVRKGDEFGYFSFGGSTVICMFEKDSIALDEDLIANSERSLETLVYVGMTLGVAKSKQSSEEIPNSRSI----
>ERYCcris
MGNESSR-----------PSRLSRFRRRFRSNRHRPVSDPLLLTNLGPEDFAGVACIEIISAKMKFKDRWVASLSIGERTYRTEVSDQTDEPVWKSEKKVILERDGPHIARISVFETNKLSRNNLVGYCEIKLMEALSLGTEKNLTVLSLFDPSSPSTVVGNLSISCYMEDPIEIEKSFARRVLALVDYNEDGMLTFDEFSTLVKVFGNQVAASKKEELFKLADSNGDGVVDMDELATLLAVEQEEESLISNCPVCGETLGKYDRMNDVIHLTLCFDEGTGNQIMTGGFLTDMQASYGWIFKLSEWAHYSSYGVGLKSGSSASHILVFDRRTRRLVEEIIDEKIILSMRAIYQSKVGLKFIDKGAKDLLRSISEKQGRRMNSSESAKEIPKFIEVFKDQINIDEIKHPIDSFKTFNEFFVRELKPGARPIAYKEHDDIAICAADCRLMAFKSVDDSLRLWIKGRKFSVQGLLGAELCSNNFIEGSLVIFRLAPQDYHRFHVPISGVIEEFVDIPGSLYTVNPIAVNSKYCNVFTENKRVVSIISTSNFGKVAFIAIGATMVGSITVLKKKGDYVNKGDEFGYFSFGGSTVICLFEKYSIELDKDLIANSERSLETLVSVGMTLGVAKSKQSSQELPNLHGIYLKE
>MOLIcapi
MGHATSKPAAAGGAVPPELSRLARFRRRFRSHRSRPGSHPHPHNNLAAEDFAGIARIGIISAEMEFKDRWLACLSLGERTYRTAISDHSEKPIWKSEKKVVLESHGPHIARISVFETNRLSRNNLVGYCEVNLFEVLERESEDNIEVLRLLDASSPSKTVGHITLFFDVEDPVETEKCFARRVLSLVDYDEDGKLTFSEFTDLANAFGNQVAAIKKEEIFKQADKNGDGVVDMDELATLLAVQQEKESLINNCPVCGENLGKFDKVNNMIHLTLCFDEGTGNQVMTGGFLTDKQASYGWMLKLSEWANFSSYGIGLNSGSGASHILVFDRRTKRLVEEIIDGKIILSMRAIYQSKVGLALIDTGAKELLQSISEKQGKWMGSPESVKDIPKFVELFKDQVNMDEIKNPVEHFKTFNEFFTRELKPGARPIAYKECNDIAICAADSRLMAFKSVDDSLRFWIKGRKFSIQGLLGTDISSSAFTQGSMVIFRLAPQDYHRFHVPVSGIIECFVHIPGALYTVNPIAVNSKYCNVFTENKRVVSIITTSEFGKVAFVAIGATMVGSITFSRKEGDYVHKGDEFGYFSFGGSTVICVFEKDAIQIDEDLLANSERSLETLVSMGMRLGVSKRKQVFEEIPSVESCTIEE
>APOSshen
MGNGTSRPGGRGKDAPAKWSRLSRFRRRIRRDDSRAVADMHLLKNLAAEDFVGISLVEIIGAEMKFKDRWLACLSLGERTYRTDISDHTDKPLWRSEKKVVLERDGPHIARISVFETNKLKRNNLVGYCEIDLLEALNLGSGNEVTVVSLIDPSSPSTVVGNLSLSCCVEDPIETEQSFARHLLALVDYNADGKLTHDEFSDLVKAFGNQAAASKKEELFKLADSNGDGVVDMDELATLLAIEQEEESLISNCPVCGESLGKYDRLNDVIHMTLCFDEGTGNQIMTGGFLTDVQASYGWMFKLSEWTHYSSYGIGLKSGSSASHILVFDRRTRRLVEEIIDEKIILSMRAIYQSKVGLKLIDKGAKELLHNLSEKQGRHMNSPESAKDIPKFIEFFKDQINVDEIKHPIDSFKTFNEFFIRELKPGARPIAHEECDDIAICAADSRLMAFTTIDDSIRFWIKGRKFSVQGLLGVELCSSAFIGGSLVIFRLAPQDYHRYHVPVSGIIEDFVDIPGSLYTVNPIAVNSKYCNVFTENKRVVSIISTSEFGKVAFVAIGATMVGSITFIRQKGDYVQKGDEFGYFSFGGSTVICVFEKDSIELDEDLTANSQRSLETLVSVGMPLGVAKRKLFPAEIPNLDKCSL--
>CALAplic
MGNASSRSGGKREDTVSKPSRLSRFRRRFMSDSHRPVSDPHLSKSLSLEDFVGVARIEITGAEMKFKDRWLASLSLGERTYRTDTSDHTDKPVWKSEKKVILERDGPHIVRISVFETNKFSRNNLVGYCEIDLLEALSWGCEKKLTVVNLFDPSSPSTLVGNLSISCYMEDPVEIEIGFARRVLALVDLNEDGKLTYDEFSELVKVFGNEAAASKKEELFKLADSNGDGVVDIDELAALLAVEQEEESLISNCPVCGETLGKYDRMNDIIHLTLCFDEGTGNQTMTGGFLTDMQASYGWMFKLSEWAHYSSYNVGLKSGSSSSHILVFDRRTRRLVEEIIDEKIVLSMRAIYQSKVGFKLIDRGAKDLLQNISEKQGRRMNSVESANEIPKFINFFKDQINVDEIKYPIDSFKTFNEFFIRELKLGSRPIASMENDEIAVCAADCRLMAFKSVDDSLRLWIKGRKFSVHGLFGVDICSNSFIEGSLVIFRLAPQDYHRFHVPVSGIIEGFTDIPGSLYTVNPIAVNSKYCNVFTENKRVVSIISTSKFGKVAFVAIGATMVGSITFTKNKGDYVNKGDEFGYFSFGGSTVICMFEKDSIEIDEDLLANSERSLETLVSVGMTLGRAKKKQSSKEI--------EA
>CALAcreb
MGNASLRSGGKREDTVSKPSRLSRFRRRFMSDGHRPVSDPHLSKSLSLEDFVGVSRIEITGAEMKFKDRWLASLSLGERTYRTDTSDHTDKPVWKSEKKVILERDGPHIVRISVFETNKFSRNNLVGYCEIDLLEALSLGCEKKLTVVNLFDPSSPSTLVGNLSISCYMEDPVEIEKGFARRVLALVDLNEDGKLTYDEFSELVKVFGNEAAASKKEELFKLADSNGDGVVDIDELAALLAVEQEEESLISNCPVCGETLGKYDRMNDIIHLTLCFDEGTGNQTMTGGFLTDMQASYGWMFKLSEWAHYSSYDVGLKSGSSSSHILVFDRRTRRLVEEIIDEKIVLSMRAIYQSKVGFKLIDRGVKDLLQNISEKQGRRMNSVESANEIPKFINFFKDQINVDEIKYPIDSFKTFNEFFIRELKLGARPIASMEHDDIAVCAADCRLMAFKSVDDSLRLWIKGRKFSVHGLLGVELCSNTFIEGSLVIFRLAPQDYHRFHVPVSGIIEGFTDIPGSLYTVNPIAVNSKYCNVFTENKRVVSIISTSKFGKVAFVAIGATMVGSITFTKNKGDYVNKGDEFGYFSFGGSTVICMFEKDSIEIDEDLLANSERSLETLVSVGMTLGRAKKKQSSKEI--------EA
>CALAsini
MGNESSKPRVQRGDAPFKPSRLSRFRRHFRSGGHRPVSDPLLLTNLDPEDFVGVACIEIISAEMKFKDRWIACLSIGERTYRTEISDQTDEPVWKSEKKVILERDGPHIARISVFETNKLSRNNLVGYCEMNLFEALSLGTEKNLTVVSLFDPSSPSTVVGNLSISCYMEDPIEIEKSFARRVLALVDYNEDGKLSYDEFSTLVKVFGNQVAASKKEELFKLADSNRDGVVDMDELATLLAVEQEEESLISNCPVCGETLGKYDRMNDVIHLTLCFDEGTGNQIMTGGFLTDMQASYGWMFKLSEWAHYSSYGIGLKSGSSASHILVFDRRTRRLVEEIIDEKIVLSMRAIYQSKVGLKLIDKGAKDILLSISEKQGRRMNSADSAKEIPKFIEFFKEQINIDEIKHPIDSFKTFNEFFIRELKPDARPIAYEEHDDIAICAADCRLTAFKSVDESLRFWIKGRKFSVQGLIGTESFSNNFIEGSLVIFRLAPQDYHRFHVPVSGVVEAFVDIPGSLYTVNPIAVNSKYCNVFTENKRVVSIISTSKFGKVAFIAIGATMVGSITFVKKKGDYVHKGDEFGYFSFGGSTVICMFEKDSIELDKDLIANSERSLETLVYVGMTLGVAKTKQSSEA-----------
>GASTelat
MGNESSTPRGQ--DIPLKPSRLSRFRRRLWSNRNRPVSDPPLLTNLAAEDFAGVARIEIISARMKFKDRWIACLSLGERTYRTEISDHTDEPVWKSEKKVILERDGPHIAHISVFETNKLSRNNLVGYCEINLLEALRMGTEKNLTVLGLLDPSSPSTVVGNLSITCYLEDPIEIEKSFVRRVLALVDYNEDGKLTHDEFSALVKVFGNQVAASKKEELFKLVDSNGDGVVDMDELATLLAIEQEEESLISNCPVCGEALGKYDRMNDIIHLTLCFDEGTGNQIMTGGFLTDMQASYGWMFKLSEWAQYSSYGIGLKSGSSASHILVIDRRTRRLVEEIIDEKIVLSMRAIYQSKIGLKLIDKGTKDLLQSLSEKQGRKMNSAESAKEIPKFIEFFKDQINVDEIKHPVDSFKTFNEFFIRELKSGARPIAFEEDDDIGVCAADCRLMAFKSVDDSLRLWIKGRKFSVQGLLGTEMCCNNFVEGSLVIFRLAPQDYHRFHAPVSGVVEAFMDIPGNLYTVNPIAVNSKYCNVFTENKRVVSIISSANFGKVAFVAIGATMVGSITFLKKKGDYVHKGEEFGYFSFGGSTVICMFEKDSIEIDDDLIANSERSLETLVSVGMTFGAAKIKQPSKVLPNLHACSLEA
>CYPRflav
MGNESSRPGNEGGDSQPKPSHLSKLRRRF---RHRPVSDPHIVQSLAAEDFAGIARIEIISAEMQFKDRWLACLSLGERTYRTEISDHTDKPAWKSEKKVILERDGPHIARVSVFETNKLSRNNLVGYCEINLLEALSLGSEKKLTVLRLFDPSSPSTLVGNLSISCYVEDPIETEKSFACRVLALVDYNEDGKLTYDEFSNLVKAFGNQVAASKKEELFKLADSNGDGIVDIDELATLLAVEQEEEILISNCPVCGETLGKYDRMNDIIHLTLCFDEGTGNQIMTGGFLTDMQASYGWMFKLSEWAHYSSYSIGLKSGSSASHILVIDRRTRRLLEEIIDEKVVLSMRATYQSKVGLKLIDKGAKELLKSISEKQGRRMNLTESAKDIPKFIEFFKDQLNIDEIKHPIDYFKTFNEFFIRELKPGARPIAHKEHDDVAVCAADCRLMAFKSIDDSLRLWIKGRKFSVQGLLGVELCSRTFIEGSLVIFRLAPQDYHRFHVPVSGIIENFVDIPGSLYTVNPIAVNSKYCNVFTENKRVVSIISTSKFGKVAFVAIGATMVGSITFLKKKGDYAHKGDQFGYFSFGGSTVICVFEKDSIQIDEDLIANSERSLETLVSVGMTLGVATSKRTS-ECPNLDSCSLEA
>MASDpict
MGNESSRSRTQREDSPLKPSRLSRFSRRFRSNSHRPISDPLLSTSFSPEDFVGVARIEIIGAEMKFKDRWIACLSIGERTYRTEVSDQTNEPVWKSEKKVILEKDGPHIAHISVIETNKLSRNNLVGYCEINLLEALSLGTEKNQTVLSLVDPSSPSTIVGNLSISCYMEDPIEIEKSFARRVLALVDYNEDGKLTYDEFSTLVKVFGNQAAASKKEELFKLADSNKDGVVDMDELATLLAIEQEEESLISNCPVCGETLGKYDRMNDVIHLTLCFDEGTGNQIMTGGFLTDAQASYGWMFKLSEWAHYSSYGIGLKSGSSASHILVFDRRTRRLVEEIIDEKIVLSMRAIYQSKVGLKLIDKGAKDLLLSISEKQGRRMNSAESAKEIPKFIEFFKDQINIDEIKHPIDSFKTFNEFFIRELKPEARPIAYEKNDDIANCVADCRLMAFKSVDDSLRLWIKGRKFSVQGLLGTELCSDNFIGGSLVIFRLAPQDYHRFHVPVSGVIEAFVDIPGSLYTVNPIAVNSKYCNVFTENKRVVSIISTSKFGKVAFIAIGATMVGSITFLREKGDYVHKGDEFGYFSFGGSTAICLFEKDSIELDEDLIANSERSLETLVSVGMTLGVAKSQRVSEEFPNLT------
>DRAKthyn
MGNESSRAGRNRGDIPSRSSRLSRFRRRFMSDGHRPVSDPHLSKSLAPEDFVGVARIEITGAEMTFKDRWLACLSLGERTYRTDISDHTDKPVWKSEKKVILERDGPHIARISLFETNKFSRNNLVGYCEIDLLEVLSLGTEKKLTVVSLFDPSSPSTLVGSLSISCYMEDPFEIEKGFARRVLAVVDLNEDGKLTFDEFSELVKVFGNQVAASKKEELFKLADSNGDGMVDIDELADLLAIEQEEDSLISNCPVCGETLGIYDRMNDIIHLTLCFDEGTGNQSMTGGFLTDMQASYGWMFKLSEWAHYSSYNVGLKSGSSSSHILVFDRRTRRLVEEIIDEKIILSMRALYQSKVGTKLIDKGAKDLLQSISEKQGRHMNSTESANEILKFINFFKDQINVDEIKYPIDSFKTFNEFFIRELKLGARPIASKGHDEIAVCAADCRLMAFKSVDDSLRLWIKGRKFSVQGLLGVDLCSNTFMEGSLVIFRLAPQDYHRFHVPVSGIIEGFTDVPGSLYTVNPIAVNSKYCNVFTENKRVISIISTSKFGKVAFVAIGATMVGSITFTKNKGDYVQKGDEFGYFSFGGSTVICIFEKDSIEIDEDLIVNSERSLETLVSVGMTLGTAKNKQSEDRIVDKHR-SIEE
>RIMAelli
MGNEGSRAGRNPGDMPSRPSRLSRFRRRFMSDDNRSVSDPHLPKSLTAEDFVGVSRIEITGAEMTFKDRWLACLSLGERTYRTDISDHTDKPVWKSEKKVILERDGPHIVRISVFETNKFSRNNLVGYCEIDLLEALSLGTEKKHTVLSLFDPSSPSTLVGHLSISCYMEDPIEIEKGFARRVLALVDLNEDGKLTYDEFSELVKVFGNQVAASKKEELFKLADSNGDGVVDIDELAALLAIEHEEESLISNCPVCGETLGKYDRMNDIIHLTLCFDEGTGNQTMSGGFLTDMQASYGWMFKLSEWAHYSSYDVGLKSGSSSSHILVFDRRTRRLVEEIIDEKIILSMRAIYQSKVGTKFIDKGAKDLLQSISEKQGRRMNSAESANEIPKFINFFKDQINVDEIKYPIDSFKTFNEFFIRELKLGARTISLKEHDEIAVCAADCRLMAFKSVDDSLRLWIKGRKFSVEGLLGVELCSKTFIKGSLVIFRLAPQDYHRFHVPVSGIIEGFTDAPGSLYTVNPIAVNSKYCNVFTENKRVISIISTSKFGKVAFVAIGATMVGSITFTKKKGDYVHKGDEFGYFSFGGSTVICIFEKDTIEIDEDLIANSERSLETLVSVGMTLGTAKHKQSSEEILNLHR-SVEA
>PAPHconc
MGNESSRLVGEGEDLQPKPSRLSRLRRRLGHDRRRPVSDPHIVKSLAAEDFAGIARIEIISAEMKFKDRWLACLSLGERTYRTETSDHTDKPSWKSEKKVILERGGPHIAHISVFETNKLSRNNLVGYCEINLLEALSLGSEKKLTVLCLFDPSSPSTLVGNLSISCYVEDPIETERSFARRVLALVDYDEDGKLTNDEFRDLVKAFGNQVAASKKEELFKLADSNGDGVVDIDELATLLAIEQEEESLISNCPVCGETLGKFDRMNDIIHLTLCFDEGTGNQIMTGGFLTDMQASYGWMFKLSEWTRYSSYGIGLKSGSSASHILVFDRRSRRLLEEIIDEKIVLSMRAIYQSKIGLKLIGKGTKDLLLSISEKQGSRMNLSESAKDIPKFIAAFKDQLNIDEIKHPIDCFKTFNEFFIRELKPGARPIAHQERDEIAICAADCRLMAFKSVDDSLRLWIKGRKFSVQGLLGVEFCSNSFNEGSLVIFRLAPQDYHRFHVPVSGIIENFVDIPGSLYTVNPIAVNSKYCNVFTENKRVVSIISTSKFGKVAFVAIGATMVGSITFLKKKGDYVHKGDEFGYFSFGGSTVICVFEKDSIQIDEDLIANSERSLETLVSVGMTLGVAKGKQT--------------
>THELangu
MGNESSRSGRKREDMASKSSRLSRFRRRFMSDGHRPVSDPHLSKNLAPEDLIGAARIEITGAEMTFKDRWLACLSLGERTYRTDISDHTDKPVWKSEKKVILERDGPHIVRISVFETNKISRNNLVGYCEIDLLEALSLGTEKKLTVLSLFDPSSPSSLVGRLSISCYMEDSIEIEKGFARRVLALVDLNDDGKLTYDEFSELVKAFGNQVAASKKEELFKLADSNEDGVIDMDELAALLAIEQEEESLISNCPVCGETLGKYDRMNDIIHLTLCFDEGTGNQTMTGGFLTDMQASYGWMFKLSEWAHYSSYNVGLKSGSSSSHILVFDRRTRRLVEEIIDEKIILSMRAIYQSKVGIKLIDKGAKDLLQSISEKQGRRMNSAESANEIPKFIDLFKDQINVDEIKYPIDSFKTFNEFFTRELKPGARQIASKEHDEIAVCAADCRLMAFKSVNDSLRLWIKGRKFSVQGLLGVELCSNTFIEGSLIIFRLAPQDYHRFHVPVSGIIEGFTDVPGSLYTVNPIAVNSKYCNVFTENKRVISIISTSKFGKVAFVAIGATMVGSITFTKEKGDYVHKGDEFGYFSFGGSTVICIFEKDSIEIDEDLIANSERSLETLVSVGMKLGIAKNNQSSEEIVNP-------
>EPIPaphy
MGNEGSRLRRQR-ETPLNPSRFSRFRQRFRLKAHRPPSDQHLSTNLAAESFAGVARIEIISARMKFKDRWIACLSLGERTYRTDISDQTEEPLWKSEKKVILERDGPHIARISVFETNKMSRNNLVGYCEINLLEALSLGTMENHTELCLFDPSSPRTVVGDLSISCYMEDPIEIEKSFARRVLALVDYNEDGKLTHDEFSDLVKVFGNEVAASKKEELFKLADSNGDGIVDMDELATLLAFEQEEESLISNCPVCGETLGKYDRMNDVIHLTLCFDEGTGNQNMTGGFLTDSQASYGWMFKLSEWVHYSSYGVGLKSGSSASHILVFDRRTRRLVEEIIDEKIILSMRAIYQSKVGLKLIDRGAKDLLRSISEKQGKRMNSVESAKEISKFIEFFKDQINIDEIKQPIESFKTFNEFFIRELKPEARPIAYLENDSIAICAADCRLMAFKSVDDSLRLWIKGRKFSVQGLLGGQLCPNSFIGGSLIIYRLAPQDYHRFHVPVSGVIETFVDIPGSLYTVNPIAVNSKYCNVFTENKRVISIISTSKFGKVAFVAIGATMVGSISFLKKQGDYVQKGDEFGYFSFGGSTVICMFEKDSIEIDKDLVANSERSLETLVSVGMTLGIATRK----------------
>PHALmode
MGNESSRLRGQREDASLKPSRFSRFRRRFRSNGHRPVSDPLLLTNLTPEDFVGVARIEIISAQMKFRDRWIACLSIGERTYRTEVSEQTDEPVWKSEKKVILERGGPHIARISVFETNKLSKNNLVGYCEINLLEALSLGTEKNLTVLSLFDPSSPSSVVGNLSISCYMEDPIEIEKSFARRVLALVDYNEDGKLTYDEFSTLVKVFGNQVAASKKEELFKLADSNGDGVVDMDELATLLAVEQEEDSLISNCPVCGEALGKYDRMNDIIHLTLCFDEGTGNQIMTGGFLTDTQASYGWMFKLSEWAHYSSYGVGLKSGSSASHILVFDRRTRRLVEEIIDEKIILSMRAIYQSKVGLKLIDKGAKDLLQNLSEKQGRRMNSAESAKEIPKFIEFFKDQINIDEIKNHIDSFKTFNEFFIRELKPGARPIAYEENDDIAVCAADCRLMAFKSVVDSLRLWIKGRKFSVQGLLGAELCSDNFIEGSLVIFRLAPQDYHRFHVPVSGVIESLVEIPGSLYTVNPIAVNSKYCNVFTENKRVVSVISTSKFGKVAFIAIGATMVGSITFLKRKGDYVRKGDEFGYFSFGGSTVICMFEKDSIQLDEDLIANSERSLETLVYVGMTLGVAKSKQSS-------------
>ANOEroxb
MGNESSRPGGKRDGASSKPSRLSRFHRRIRSAGHRSVPDPQLLTNLAAEDLAGVARIEITGAEMTFKDRWLASLSLGERTYRTEISDHTDKPVWKSEKKVILERDGPHIVRISVFETNKLSRNNLVGYCEIDLFKALSLGTEKKLTVLSLFDPSSPSTLVGSLSISCYMEDPIEIEKGFARRVLALVDLNEDGKLTFDEFSELVKAFGNQAAASKKEDLFKLADSNGDGVVDIDELAALLADEQEEESLISNCPVCGETLGKYDRMNDVVHLTLCFDEGTGNQTMAGGFLTDMQASYGWMFKLSEWAHYSSYNVGLKSGSSSSHILVFDRRTRRLVEEIIDEKIVLSMRAIYQSKVGFKLIDKGAKDLLQNISEKQGKRMNLAESAYEIPKFIDFFKDQINVDEIKHPIDSFKTFNEFFIRELKPGARPIASKEHDDIAVCAADCRLMAFKSVDYSSRLWIKGRKFSVQGLLGGELNSNTFNDGSLVIFRLAPQDYHRFHVPVSGIIECFTDIPGSLYTVNPIAVNSKYCNVFTENKRVVSIISTSKFGKVAFVAIGATMVGSITFTKKKGDYVHKGDEFGYFSFGGSTVICVFEKDSIEIDEDLIANSERSLETLVSVGMTLGKAKTKQSSEEIPSLQGFSIKE
>DENDchryso
MGNESSRPRGQLEETQLKPSRLSRFRRRFRSNGHRPVSDPPLLTNLAPEDFAGVARIEIISAKMKFKDRWIACLSIGERTYRTEISDQTDEPVWKSEKKVILERDGPHIARISVFETNKLSRNILVGYCEINLLEALRLGTEKSVTLLDLFDPSSPSTVVGKLSISCYMEDPIEIEKSFARRVLALVDYNEDGKLTYDEFSTLVKVFGNQVAASKKEELFKLADSNGDGVVDMDELATLLAVEQEEESLISNCPVCGEALGKFDRMNDIIHLTLCFDEGTGNQIMTGGFLTDMQASYGWMFKLSEWAHYSSYGIGLKSGSSASHILVFDRRTRRLVEEIIDEKIVLSMRAIYQSKVGLKLIDKGAKDILQSISEKQGRRMNSAESAKEIPKFIEFFKDQINIDEIKHPIDSFKTFNEFFIRELKPGARPIAFEDHDDIAICAADCRLMAFESVDDSLRLWIKGRKFSVQGLLGAELSSNNFIQGSLVIFRLAPQDYHRFHVPVSGVIEAFVDIPGSLYTVNPIAVNSKYCNVFTENKRVVSIISTSKFGKVAFIAIGATMVGSITFIKKKGDYVHKGDEFGYFSFGGSTVICMFEKDSIDLDEDLIANSERSLETLVSVGMKLGVAKGKRSSEGFPNLHGI----
>ANOEemei
MGNESSRPGGKRDGASSKPSRLSRFHRRIRSAGHRSVPDPQLLTNLAAEDLAGVARIEITGAEMTFKDRWLACLSLGERTYRTEISDHTDKPVWKSEKKVILERNGPHIVRISVFETNKLSRNNLVGYCEIDLFKALSLGTEKKLTVLSLFDPSSPSTLVGSLSISCYMEDPIEIEKGFARRVLALVDLNEDGKLTFDEFSELVKAFGNQAAVSKKEDLFKLADSNGDGVVDIDELAALLADEQEEESLISNCPVCGETLGKYDRMNDVVHLTLCFDEGTGNQTMAGGFLTDMQASYGWMFKLSEWAHYSSYNVGLKSGSSSSHILVFDRRTRRLVEEIIDEKIVLSMRAIYQSKVGFKLIDKGAKDLLQNISEKQGKRMNLAESAYEIPKFIDFFKDQINVDEIKHPIDSFKTFNEFFIRELKPGARPIASKEHDDIAVCAADCRLMAFKSVDYSSRLWIKGRKFSVQGLLGGELNSNTFNDGSLVIFRLAPQDYHRFHVPVSGIIECFTDIPGSLYTVNPIAVNSKYCNVFTENKRVVSIISTSKFGKVAFVAIGATMVGSITFTKKKGDYVHKGDEFGYFSFGGSTVICVFEKDSIEIDEDLIANSERSLETLVSVGMTLGKAKTKQSSEEIPSL-------
>ORCHital
MGNKSSRIGGKQEDTPSNPSRLSRFRRHLRSDGHPPASDPHLSKILDADDFVGVARIEIAGAEMTFKDRWLACLSLGERTYRTEISDHSDKPMWKSEKKVILERDGPHIARISVFETNKFSRNNLVGYCEIDLLEALSLGTEKRFTVLSLFDPSSPSTLVGSLSISCYMEDPIEIEKGFARRVLAVVDYNDDGKLTYDEFSALVNAFGNQVATLKKEELFKLADSNVDGVVDIDELATLLSADQEEESLISNCPVCGETLGKYDRMNDIIHLTLCFDEGTGNQIMTGGFLTDMQASYGWMFKLSEWVHYSSYDIGLKSGSSASHILVFDRRTRRLVEEIIDEKIILSMRAIYQSKIGFKLIDRGAKDLLQNISENQGTRMNSAESANEIHKFIDFFKDQINVDEIKHPIDSFKTFNEFFIRELKPGARPIALKEYDDIAVCAADCRLMAFKSVNDSLRLWIKGRKFSVQGLLGEELCSNTFTEGSLVIFRLAPQDYHRFHVPVSGTIESFTEIPGSLYTVNPIAVNSRYCNVFTENKRVVSMISTSKFGKVAFVAIGATMVGSITFSKKKCDFVHKGDEFGYFSFGGSTVICMFEKDCIDIDEDLIANSERSLETLVTVGMPLGKLKKSSEES------------
>HAEMdisc
MGNESSRPGGKRDGTSSKPSRLSRFHRRIRSAGHRSVPDPHLLANLAAEDLAGVARIEIAGAEMAFKDRWLACLSLGERTYRTEISDYTDKPVWKSEKKVILERDGPHIVRISVFETNKLSRNNLVGYCEIDLLTTLSLGTEKKLTVLSLFDPSSPSTLVGSLSILCYMEDPIEIEKGFARRVLALVDLNEDGKLTFDEFSELVKAFGNQVAASKKEDLFKLADSNGDGVVDIDELATLLADEQEEESLISNCPVCGETLGKYDRMNDVVHLTLCFDEGTGNQTMAGGFLTDMQASYGWMFKLSEWAHYSSYNVGLKSGSSSSHILVFDRRTRRLVEEIIDEKIILSMRAIYQSKVGFKLIDKGAKDLLQNISEKQGKWMNSAESAYEIPKFVDFFKDQINVDEIKHPIDSFKTFNEFFIRELKPGARPIASKEHDDIAVCAADCRLMAFKSVDYSLRLWIKGRKFSVQGLLGGELNSNTFNDGSLVIFRLAPQDYHRFHVPVSGVIECFTDIPGSLYTVNPIAVNSKYCNVFTENKRVVSIISTSKFGKVAFVAIGATMVGSITFTKKKGDYVHKGDEFGYFSFGGSTVICLFEKDSIEIDEDLIANSERSLETLVSVGMTLGKAKNKQPS-------------
>GOODfuma
MGNESSRTGGKRDGTSSKPSRLSRFNRRIRSAGHRSVSDPQLLTSLAAEDLAGVARIEIAGAEMAFKDRWLACLSLGERTYRTEISDHTDKPVWKSEKKVILERDGPHIVRISVFETNKLSRNNLVGYCEIDLFKALSLGTEKKLTVLSLFDPSSPSTLVGSLSISCCMEDPFEIEKGFARRVLALVDLNEDGKLTFDEFSELVQAFGNQVAASKKEELFKLADSNGDGVVDIDELAALLADEQEEESLISNCPICGETLGKYDRMNDVVHLTLCFDEGTGNQTMAGGFLTDMQASYGWMFKLSEWAHYSSYNVGLKSGSSSSHILVFDRRTRRLVEEIIDEKIVLSMRAIYQSKVGFKLIDRGAKDLLQNISEKQGKRMNSAESANEIPKFIDFFKDQINVDEIKHPIDSFKTFNEFFIRELKPGARPIASKEHDDIAVCAADCRLMAFKSVDYSLRLWIKGRKFSVQGLLGVELNSNTFNDGSLVIFRLAPQDYHRFHVPVSGIIECFKDIPGSLYTVNPIAVNSKYCNVFTENKRVVSIISTSKFGKVAFVAIGATMVGSITFTKKKGDYVHKGDEFGYFSFGGSTVICMFEKDSIEIDEDLIANSERSLETLVSVGMTLGKAKNKQPS-------------
>CREMappe
MGNESSSPRGQREDTSLKPSRLSRFRRRFKSIGHKPVSDPLLLTNLVSEDFAGVARIEIISAEMKFKDRWIACLSIGERTYRTEVSDQTDAPVWKSVKKVILERNGPHVARISMFETNKLARNNLVGYCEINLLEVLSLGTEKNHTVLSLFDPSSPSTVVGNLTISCYMEDPIEIERSFARRVLALVDYDQDGQLTYDEFSTLVKVFGNRVAASKKEELFKLADSNGDGVVDMDELATLLAIEQEEESLISNCPVCGETLGKYDRMNDVIHLTLCFDEGTGNQIMTGGFLTDTQASYGWMFKLSEWAHYSSYGIGLKSGSSASHILVFDRRTRRLVEEIIDEKIVLSMRAIYQSKIGLKLIDKGAKDLLQSISEKQGRRMNSAESAKEIPKFVEFFKDQINIDEIKHPIDSFKTFNEFFIRELKPEARPIAYEEHDDIAICAADCRLTAFKSVDDSSRLWIKGRKFSVQGLLGAQLCSDSFIEGSLVIFRLAPQDYHRFHVPVSGVIEAFSDIPGSLYTVNPIAVNSKYCNVFTENKRVVSIISTAKFGKVAFIAIGATMVGSITFSKKNGDPVRKGDEFGYFSFGGSTVICLFEKDSIELDKDLIANSERSLETLVSVGMTLGVAKSKKSSEEFPNLHGILLAE
>OECEmacu
MGNESSRPRGQQENTSLKPSRLSRFRRRFRSNRHRPVSDPLLLTSLGPEDFVGVALIEIISAEMKFKDRWFACLSIGERTYRTEVSDQTDEPVWKSEKKVILEKDGPHIARISVFETNKLSRNNLVGYCEINLLEALSLGTEKNLTVLSLFDPSSPSTVVGNLSISCYMEDPNEIEKSFARRVLALVDYNEDGKLTYDEFSTLVKVFGNQVAASKKEELFKLADSNGDGVVDMDELATLLAVEQEEESLISNCPVCGETLGKYDRMNDIIHLTLCFDEGTGNQIMTGGFLTDMQASYGWIFKLSEWAHYSSYGIGLKSGSSSSHILVFDRRTRRLVEEIIDEKIVLSMRAIYQSKVGLKLIDKGAKDLLQSISEKQGRRMNSFESAKEIPKFIEFFKDQINIDEIKHPIDSFKTFNEFFIRELKPEARPIAYKGHDDIAICAADCRLMAFKSVDESLRLWIKGRKFSVQGLLGDELCSNNFIEGSLVIFRLAPQDYHRFHVPVSGVIEDFVNITGSLYTVNPIAVNSKYCNVFTENKRVVSIISTSKFGKVAFVAIGATMVGSITFLKKKGDYVQKGDEFGYFSFGGSTVICMFEKDAIEIDKDLITNSERSLETLVSVGMTLGVAKSKLYSQELPNLHGI----
>GYMNodor
MGNKSSRQGGKREDTPSNPSRLSRFRRHFRSEGQQPVSDPHLSKILAAEDFAGVARIEIAGAEMTFKDRWLACLSLGERTYRTEISDHTDKPLWKSEKKVILERDGPHIARISVFETNKVSRNNLVGYCEIDLLEALSLGTEKRLTVLSLFDPSSPSTLVGSLSISCYMEDPIEIEKGFARRVLAVVDYNDDGKLTYDEFSALVNAFGNQVALLKKEELFKLADSNVDGVVDIDELATLLSAEQVEESLISNCPVCGETLGKYDRMNDIIHLTLCFDEGTGNQIMTGGFLTDMQASYGWMFKLSEWVHYSSYDIGLKSGSSASHILVFDRRTRRLVEEIIDEKIVLSMRAIYQSKFGFKLIDRGAKDLLQNISENQGTRMNSAESASEIHKFIDFFKDQINVDEIKNPIDSFKTFNEFFIRELKPGARTIALKEHDDIAVCAADCRLMAFKSVNDSLRLWIKGRKFSVQGLLGVELCTNTFTEGSLVIFRLAPQDYHRFHVPVSGTIESFTEIPGSLYTVNPIAVNSRYCNVFTENKRVVSMISTSKFGKVAFVAIGATMVGSITFSKKKGDFVHKGDEFGFFSFGGSTVICMFEKDCIDIDEDLIANSERSLETLVTVGMTLGKLKKSSEEYQFT---------
>CALAtsoo
MGNESSKPMVQRGDAPFKPSRLSRFRRHFRSNGHRPVSDPLLLTNLDPEDFVGVARIEIISAEMKFKDRWIACLSIGERTYRTEISDQTDEPVWKSEKKVILERDGPHIARISVFETNKLSRNNLVGYCEMNLFEALSLGTEKNLTVVSLFDPSSPSTVVGNLSISCYMEDPIEIEKSFARRVLALVDYNEDGKLSYDEFSTLVKVFGNQVAASKKEELFKLADSNRDGVVDMDELATLLAVEQEEESLISNCPVCGETLGKYDRMNDVIHLTLCFDEGTGNQIMTGGFLTDMQASYGWMFKLSEWAHYSSYGIGLKSGSSASHILVFDRRTRRLVEEIIDEKIVLSMRAIYQSKVGLKLIDKGAKDILLSISEKQGRRMNSADSAKEIPKFIEFFKEQINIDEIKHPIDSFKTFNEFFIRELKPDARPIAYEEHDDIAICAADCRLMAFKSVDESLRFWIKGRKFSVQGLIGTESFSNNFIEGSLVIFRLAPQDYHRFHVPVSGVVEAFVDIPGSLYTVNPIAVNSKYCNVFTENKRVVSIISTSKFGKVAFIAIGATMVGSVTFVKKKGDYVHKGDEFGYFSFGGSTVICMFEKDSIELDKDLIANSERSLETLVYVGMTLGVAKTKQSSEALP---------
>VANIshen
MGNESSRSGSQHRDDPQRPSRLSKLRHRFTSDSSRPVSAQHLFKNIAVEDFAGIARIEIISAEMKFKDRWLACLSLGERTYRTEISDHGDKPVWKSEKKVVLERGGPHIARISVFETNRLSRNNLVGYCEINLLEALNLGSEKQLTLHSLLDPSSPSTVVGNLSIACFFEDPLETEKSFVRRILAVVDHNGDGKLTFDEFSNLVKAFGNQTAVAKKEELFKLADINGDGVVDMDELAMLLAVEQEEESLISNCPVCGEILGKFDRMNDIIHLSLCFDEGTGNQIMTGGFLTDMQASYGWMFKLSEWAHYSSYGVGLKSGSSASHILVFDRRTRRLVEEIIDEKIVLSMRAIYQSKVGLKLVDIGPKELLLSLSDKQGTRMNSAESVKEIPKFINFFKDQLNTDEIKHPIDYFKTFNEFFIRELMPGVRPISNIECDEVAVCAADSRLMAFKSIDDSLRFWIKGRKFSVQGLLSTEY-SNGFNEGSLVIFRLAPQDYHRFHLPVSGIVENFVDIPGSLYTVNPIAVNSKYCNVFTENKRVISIISTSKFGKVAFVAIGATMVGSITFLKQKGDYVHKGDEFGYFSFGGSTVICVFEKDSIQIDEDLIETSERSLETLVRVGMKLGVAKSSQAPV------------
>CYPRbard
MGNESSRPVGEGGDSQPKPSRLSKLQRRF---RHRPVFHPHIVQSLAAEDFAGIARIEILSAEMQFKDRWLACLSLGERTYRTEISDHTDKPAWKSEKKVILERDGPHIARVSVFETNKLSRNNLVGYCEINLLEALSLGSEKKLTVLRLFDPSSPSTLVGNLSISCYVEDPIETEKSFARRVLALVDYNEDGKLTYDEFSNLVKAFGNQVAASKKEELFKLADINGDGIVDIDELATLLAVEQEEEILISNCPVCGETLGKYDRMNDIIHLTLCFDEGTGNQIMTGGFLTDMQASYGWMFKLSEWAHYSSYSIGLKSGSSASHILVVDRRTRRLLEEIIDEKVVLSMRATYQSKVGLKIIDKGAKELLQSISEKQGRRMNLAESAKDIPKFIEFFKDQLNIDEIKHPIDYFKTFNEFFIRELKPGARPIVHKEHDDVAICAADCRLMAFKSIDDSLRLWIKGRKFSVQGLLGVELCSRTFIEGSLVIFRLAPQDYHRFHVPVSGTIENFVDIPGFLYTVNPIAVNSKYCNVFTENKRVVSIISTSKFGKVAFVAIGATMVGSITFLKKKGDYVHKGDEFGYFSFGGSTVICVFEKDSIQIDEDLIANSERSLETLVYVGMTLGVASSKRTSEECPNLDSCSLDA
>BORYspha
MGHGSSRSNAPDGGGSPEPCRFSRFRRRFRSNRQRPGLSQLPFKSLGPENFAGIAHIELIRAEMKFKDRWFACLSLGERTYRTATSDQTETPVWKSEKKVVIERNGPHIARISVFETNRLSKNNLVGYCEVNLLEVLSHESADNLEELKLLDVSSTSRIVGTLHISCYVEDPIETEKCFARRVLASVDYNEDGKLTYSEFTDLINAFGNQVAAKKKEELFKQADTNGDGVVDMDELANLLAVQQEQESLISTCPVCGERLGKFDKMNDMIHLTLCLDEGTGNQVMTGGFLTDKQASYGWMLKLSEWAHFSSYEIGLRSGSSASHILVFDRRSKRLVEEIIDGKIVLSMRALYQSKVGLTLIDTGAKELLQSISEKQGRRMSSPASAEDIPKFIELFKDQVNLDEVKYPISYFKTFNDFFIRELKPGARPIANKERDDIALCAADSRLMAFKSVDDGLRFWIKGRKFSIQGLLGTDTCSSAFSHGSLVIFRLAPQDYHRFHLPVSGIIERFVDIPGCLYTVNPIAVNSKYCNVFTENKRVVSIISTSDFGKVAFVAIGATMVGSITFSRKEGDYVHKGDEFGYFSFGGSTVICVFERDAIEIDEDLLSNSGRSLETLVSMGMRLGVSKRKQV--------------
>GOODpube
MGNGSSRPGGKRDGTSSK-SGLSRLHRRTRSAGHRSVSGPQPLTNLSAEDLAGVARIEIAGAEMAFKDRWLACLSHGERTYRTEISNHTDKPVWKSEKKVILERDGPHIARISVFETNKLSRNNLIGYCEIDLFKALSLGTEKKLTVLSLFDPSSPSTLVGSLSISCYMEDPIEIEISFTRRVLALVDLNEDGKLTFDEFSELVKAFGNQVAASKKEELFKLADSNGDGVVDIDELAALLADEQEEESLISICPLCGETLGKYDRMNDVVHLTLCFDEGTGNQTMAGGFLTDMQASYGWMFKLSEWAHYSSYNVGLKSGSSSSHILVFDRRTRRLVEEIIDEKIVLSMRAIYQSKVGFKLIDRGAKDILQNISEKQGKRMNSAESANEIPKFIDFFKDQLNVDEIKHPIDSFKTFNEFFIRELKPGARPIASKEHDDIAVCAADCRLMAFKSVDYSLRLWIKGRKFSVQGLLGMELNSNTFNDGSLVIFRLAPQDYHRFHVPVSGIIECFIDIPGSLYTVNPIAVNSKYCNVFTENKRVVSIISTSKFGKVAYVSIGATMVGSITFTKKKGDYVHKGDEFGYFSFGGSTVICMFEKDSIEIDEDLIANSERSLETLVSVGMTLGKAKNKQPS-------------
>EPIPpurp
MGNESSRPGG--EGTPSKLSRLSRFRRHFRSNNHPPVSDPHLSKGLAAEDFAGVARIEIISAEMKFKDRWIACLSLGERTYRTDISDHTDKPVWKSEKKVILERDGPHIVRISVFETNKLSRNNLVGYCEINLLEALSLGTDTKLTVLSLFDPSSPSTVVGNLSISCYMEDPIEIEKSFARRILALVDYNDDGKLTYAEFSDLVKAFGNQVAASKKEELFKLADSNGDTVVDMDELATLLAVEQEEESLISNCPVCGETLGKYDRMNDVIHLTLCFDEGTGNQIMTGGFLTDMQASYGWMFKLSEWAHYSSYGIGLKSGSTASHILVFDRRTRRLVEEIIDEKIVLSMRAIYQSKVGLRLIDKGAKDLLQSISEKQGRRMNSTESSKEIPKFIEFFKGQINIDEIKHPVDSFKTFNEFFIRELKPGVRRIAYEENDGIAICAADCRLMAFKSVDDSLRFWIKGRKFSVQGLLGADLCSNTFIEGSLVIFRLAPQDYHRFHVPVSGIIEAFVDIPGSLYTVNPIAVNSKYCNVFTENKRVVSIISTSNFGKVAFVAIGATMVGSITFLKNKGDYVHKGDEFGYFSFGGSTVICIFEKDSIEIDEDLVANSEKSLETLVSVGMTLGVSKSQQSSEEFT---------
>VANIplan
MGNESSRSGSQHRDDSQRPSRLSKLRHRFTSDGNRPVSAQHLFKNIAVDDFAGIARIEIISAEMKFKDRWLACLSLGERTYRTEISDHGEKPVWKSEKKVVLERGGPHIARISVFETNRLSRNNLVGYCEVNLLDALKLGSEKQLTLLSLLDPASPSIVVGILSIACFVEDPLETEKSFVHRILAVVDHNGDGKLTFDEFSNLVKAFGNQTAVAKKEELFKLADSNGDGVVDMDELAMLLAVEQEEESLISNCPVCGEILGNFDRMNGIIHLSLCFDEGTGNQIMTGGFLTDMQASYGWMFKLSEWAHYSSYGVGLKSGSSASHILVFDRRTRRLVEEIIDEKIVLSMRAIYQSKVGLKLVDIGAKELLLSLSVKQGIRMNSAESVKEIPKFINFFKDQLNTDEIKHPIDYFKTFNEFFIRELMPGVRPISHIECDDVAVCAADSRLMVFKSIDDSLRFWIKGRKFSVQGLLSTEY-SNGFNEGSIVIFRLAPQDYHRFHLPVSGIVENFVDIPGSLYTVNPIAVNSKYCNVFTENKRVVSIISTSKFGKVAFVAIGATMVGSITFLRQKGDYVHKGDEFGYFSFGGSTVICVFQKHNLKVLHMLRKHSSRQAE-------PFGVTTSLQARN------------
>DIURorie
MGNESSRAGGKRADTPSKQSRFSRFRRHFRSDGHHPVSDPHISKSLAPEDLVGVARIEITGAEMPFKDRWLACLALGERTYRTDISDHTDKPVWNSEKKVILEREGPHIVRISVFETNKFSRNNLVGYCEIDLLEALSLGTEQKDTVVSLFDPSSTRTLVGSLSVSCYMEDPIEIEKGFARRVLALVDLDEDGRLTYDEFSELVKVFGNEKAAAKKEELFKLADNNGDGAVDIDELAALLAVEQEEESLISNCPVCGETLGKYDRMNDIIHLTLCFDEGTGNQTMTGGFLTDMQASYGWMFKLSEWVHYSSYNVGLKSGSSSSHILVFDRRTRRLVEEIIDEKIVLSMRAIYQSKVGFKLIDKGAKDLLQNVSEKQGRRMNSTESANEIPKFIDFFKDQINIDEIKHPIDSFKTFNEFFIRELKLGSRPIASKEHDEIAICAADCRLMAFKSVDDSLRLWIKGRKFSVQGLLGVELCSSTFIEGSLVIFRLAPQDYHRFHVPVSGIIEGFTDIPGSLYTVNPIAVNSKYCNVFTENKRVVSIISTSKFGKVAFVAIGATMVGSITFTKNKGDYVHKGDELGYFSFGGSTVICIFEKDSIEIDEDLITNSERSLETLVSVGMTLGTAKNRKASEEIVNLHR-STEA
>SERAvome
MGNKGSRLGGKHEDTPSNPSRLSRFRRHFRSDGHQPVSDPHLSKILAAEDFAGVARIEIAGAEMTFKDRWLACVSLGERTYRTEISDHTDKPVWKSEKKVILERDGPHIAHISVFETNKFARNNLVGYCEIDLFDALSLGTEKRLTVLSLFDPSSPSTLVGSLSVSCYMEDPIEIEKGFARRVLAVVDYNDDGKLTYDEFSALVNAFGNQVAALKKEELFKLADSNVDGAVDIDELATLLSAEQEEESLISNCPVCGETLGKYDRMNDIIHLTLCFDEGTGNQIMTGGFLTDKQAAYGWMFKLSEWVHYSSYDIGLKSGSSASHILVFDRRTRRLVEEIIDEKIILSMRAIYQSKVGFKLIDRGAKDLLQNISEKQGTRMNSPESVNEICKFIDFFKDQINVDEIKNPIDSFKTFNEFFIRELKPGARSIALMERDDIAVCAADCRLMAFKSVNDSLRLWIKGRKFSVNGLLGVDLCTNTFTEGSLVIFRLAPQDYHRFHVPVSGTIESFAEIPGSLYTVNPIAVNSRYCNVFTENKRVVSIISTSKFGKVAFVAIGATMVGSITFSKKIGDFVHKGDEFGYFSFGGSTVICMFEKDCIDIDEDLVANSERSLETLVTVGMTLGKLKIPQDKLHTRSHEA-----
>EPIPhell
MGNESSRPGG--EGTPSKLSRLSRFRRHFRSNNHPPVSDPHLSKSLAAEDFAGVARIEIISAEMKFKDRWIACLSLGERTYRTGISDHTDKPVWKSEKKVILERDGPHIVRISVFETNKLSRNNLVGYCEINLLEALSLGTDTKLTVLSLFDPSSPSTVVGNLSISCYMEDPIEIEKSFARRILALVDYNDDGKLTYAEFSDLVKAFGNQVAASKKEELFKLADSNGDTVVDMDELATLLAVEQEEESLISNCPVCGETLGKYDRMNDVIHLTLCFDEGTGNQIMTGGFLTDMQASYGWMFKLSEWAHYSSYGIGLKSGSTASHILVFDRRTRRLVEEIIDEKIVLSMRAIYQSKVGLRLIDKGAKDLLQSISEKQGRRMNSTESSKEIPKFIEFFKGQINIDEIKHPVDSFKTFNEFFIRELKPGVRRIAYEENDGIAICAADCRLMAFKSVDDSLRFWIKGRKFSVQGLLGADLCSNTFIEGSLVIFRLAPQDYHRFHVPVSGIIEAFVDIPGSLYTVNPIAVNSKYCNVFTENKRVVSIISTSNFGKVAFVAIGATMVGSITFLKNKGDYVHKGDEFGYFSFGGSTVICIFEKDSIEIDEDLVANSEKSLETLVSVGMTLGVSKSQQSSEEFT---------
>PTERcurt
MGNESSRSRGTQDDTSSRPSRFSRFRRRFMSDDHRHVSDPH--QSLAAEDLAGVSCIEIIGAEMTFKDRWLACLSLGERTYRTDISDHTDKPVWKSEKKVILERGGPHIVRISVFETNKLSRNNLVGYCEIDLLEALSLGTEKKRSVLSLFDPSSPSTLVGSLSISCYMEDPIEIEKGFARRVLAVVDLNEDGMLTYDEFSELVKAFGNQVAESKKEELFKLADNNGDGVVDIDELAALLSVEQEEESLISNCPVCGETLGKYDRMNDVVHLTLCFDEGTGNQTMTGGFLTDMQASYGWMFKLSEWAHYSSYNVGLKSGSSSSHILVFDRRTRRLVEEIIDGKIVLSMRAIYQSKVGFKLIDRGAKDLLQNISEKQGRRMNSAESANEIPKFIDFFKDQINVDEIKYPIGSFKTFNEFFIRELKPGARPIASMQHDDIAVCAADCRLMAFKSVDDSLRLWIKGRKFSVQGLLGVELNSNTFMDGSLVIFRLAPQDYHRFHVPVSGIIEGFTHTPGSLYTVNPIAVNSKYCNVFTENKRVVSIISTSKFGKVAFVAVGATMVGSITFTKEKGDYVHKGDEFGYFSFGGSTVICLFEKDSIEIDEDLIANSERSLETLVSVGMTLGKAKNKQSSEEIPNFHRCSIEA
>PHAItank
MGNESSKPRVQRGDTPFKPSRLSRFRRHFRSNGHRPVSDPPLLTNLTPEDFAGVARIEIISAEMKFKDRWIACLSIGEWTYRTEISDQTDEPVWKSEKKVILERDGPHIARISVFETNKLSRNNLVGYCEINLFEALTLGAEKNLTVVSLFDPSSPSTVVGNLSISCYMEDPIEIEKSFARRVLALVDYNEDGKLTYDEFSTLVKVFGNQVAASKKEELFKLADSNKDGVVDMDELATLLAVEQEEESIISNCPVCGETLGKYDRMNDVIHLTLCFDEGTGNQIMTGGFLTDMQASYGWMFKLSEWAHYSSYGIGLKSGSSASHILVFDRRTRRLVEEIIDEKIVLSMRAIYQSKVGLKLIDKGAKDILLSISEKQGRRMNSADSAKEIPKFIEFFKEQINIDEIKHPIDSFKTFNEFFIRELKPDARPIAYEEHDDIAICAADCRLMAFKSVDESLRFWIKGRKFSVQGLLGAELYSNNFIEGSLVIFRLAPQDYHRFHVPVSGVIEAFVDIPGSLYTVNPIAVNSKYCNVFTENKRVVSIISSSKFGQVAFIAIGATMVGSITFVKKKGDYVHKGDEFGYFSFGGSTVICMFEKDSIELDNDLIANSERSLETLVSVGMTLGVAKSKQSSEEFPNLHGN----
>MEXIxero
MGNESSKPGGEGGDSQPKPSRLSRFRRHFGHGRRRPVFDPHIVKNLSAEDFAGIARIEIISADMQFNDRWLACLSLGERTYRTEISDYTDKPAWKSEKKVILERDGPHIARVSVFETNKLSRNNLVGYCEINLLEALSLGSETKLTILPLFDPSSPSTPVGTLSISCYVEDPIETEKSFACRVLAVVDYNDDGKLTYDEFSDLVKAFGNQVAASKKEELFELADSNGDGVVDIDELATLLAVEQEEESLISNCPVCGETLGKFDRMNDVIHLTLCFDEGTGNQIMTGGFLTDMQASYGWMFKLSEWAHYSSYGIGLKSGSSASHILVFDRRTRRLLEEIIDEKIVLSMRAIYQSKVGLKLIGKGTKDLLQSISEKQGRRMNSAESAKDIPKFIDAFKDQLNIDEIKHPIDYFKTFNEFFIRELKPGARLIAHKEHDGIAICAADCRLMAFKSVDDSLRLWIKGRKFSMQGLLGVELCSNTFTEGSLVIFRLAPQDYHRFHVPVSGIIENFVDIPGSLYTVNPIAVNSKYCNVFTDNKRVVSILSTSKFGKVAFVAIGATMVGSITFLKKKGDYVHKGDEFGYFSFGGSTVICVFEKDSIQIDEDLIANSERSLETLVYVGMTLGVAKSKPTSEETPNLDRCSLDA
>NEUWmali
MGNQTSRPEDQGGDAPPKASRVSRFRRRFRSEGNRADSDPHLLKNLAAEDFVGIFLIEIIGAEMKFKDRWLACLSLGERTYRTDISDHTDKPLWKSEKKVVLERDGPHIARISVFETNRLKRNSLVGYCEINLLEALNLDSGDKVTVVSLFDPSSPSTVVGDLSLSCYVEDPIETEKSFVRRVLALVDYNADGKLTYDEFSDLIKAFGNQVAASKKEELFKLADSNGDGVVDMDELATLLAIKQEEESLISNCPVCGEALGKYDRLNDVIHMTLCFDEGTGNQIMTGGFLTDVQASYGWMFKLSEWTHYSSYGIGLKSGSSASHILVFDRRTRRLVEEIIDEKIVLSMRAIYQSKVGLKLIDKGAKELLHNISEKQGRHMNSSESAKDIPKFIDFFKDQINIDEIKHPIDYFKTFNEFFIRELKPGARSVAHKERDDIAICAADSRLMAFTTIDDSLRLWIKGRKFSVQGLLGAELCSSAFIGGSLVIFRLAPQDYHRYHVPVSGIIEDFVDIPGSLYTVNPIAVNSKYCNVFTENKRVVSIISTSEFGKVAFVAIGATMVGTITFTRKKGDYVHKGDEFGYFSFGGSTVICVFEKDSIQLDEDLTANSDRSLETLVSVGMPLGVANRKLSPAEMPNLHKCSLET
>DENDnobi
MGNESSRQRGQLEETPLKPSRLSRFRRRFGSKGHRSVSDPILLTNLAPEDFAGVARIEIISAKMKFKDRWIACLSIGERTYRTDISDQTDEPVWKSEKKVILERDGPHIARISVFETNKLSRNTLVGYCEINLLEALRLGTEKNVTLFDLFDPSSPSTVVGKLSISCNMEDPIEIEKSFARRVLALVDYNEDGKLTYDEFSTLIKVFGNQVAASKKEELFKLADSNGDGVVDMDELATLLAVEQEEESLISNCPVCGEALGKFDRMNDIIHLTLCFDEGTGNQIMTGGFLTDMQASYGWMFKLSEWAHYSSYGIGLKSGSSASHILVFDRRTRRLVEEIIDEKIVLSMRAIYQSKVGLKLIDKGAKDLLQSISEKQGRRMNSAESAKEIPKFIEFFKDQINIDEIKHPIDSFKTFNEFFIRELKPGARPIAYEDHDDIAICAADCRLMAFESVDDSLRLWIKGRKFSVQGLLGAELSSNNFIQGSLVIFRLAPQDYHRFHVPVSGVIEAFVDIPGSLYTVNPIAVNSKYCNVFTENKRVVSIISTSKFGKVAFIAIGATMVGSITFIKKKGDYVHKGDEFGYFSFGGSTVICMFEKDSIDLDEDLIGNSERSLETLVSVGMKLGVAKGKRSLEEFPNLHGI----
>MICRparv
MGNESSRSAGKMVHTASKPSRLSRFRRRFISDCHRPVPDRHVSNSLAPEDFVGVARIEITGAEMTFKDRWLASMSLGERTYRTDVSDHTDKPVWKSEKKVILERDGPHIVRVSVFETNKFSRNNLVGYCEIDLLEALSLGTEKKLTVLSLFDPSSPSKSVGSISISCYMEDPIEIEESFARRVLALVDLNEDGKLTYDEFSELVKVFGNEVAASKKEELFKLADNNGDDVVDIDELAALLAVEQEEESLISNCPVCGETLGMYDRMNDIIHLTLCFDEGTGNQIMTGGFLTDMQASYGWMFKLSEWSHYSSYDVGLKSGSSSSHILVFDRRTRRLVEEIIDEKIVLSMRAIYQSKLGFKLIDKGAKDLLQNLSEKQGRRMNSLESANEIPKFIDFFKDQINIDEIKYPIDSFKTFNEFFIRELKLGARPIAAKEHDEIAICAADCRLMAFKSVGDSLRLWIKGRKFSVHGLLGVELCSNAFSEGSLVIFRLAPQDYHRFHLPVSGVIESFTDIPGSLYTVNPIAVNSKYCNVFTENKRVISIISTSKFGKVAFVAIGATMVGSITFTKKLGDYAHKGDEFGYFSFGGSTVICIFEKDSIEIDEDLIANSERSLETLVSVGMTLGIAKNKQSSDEAVETHR-SAEA
>EPIDpuni
MGNESSRPSGQREDTPLKPSRLSRFRRRFRSNGHQPVSNPLLSTNLAPEDFVGVARIEIISAEMKFKDRWIACLSIGERTYRTEVSDQTNAPVWKSEQKVILERDGPHIARISVIETNKMSRNNLVGYCEINLLEALSLGTEKNFKVLSLFNPSSPSTVVGNLSISCYMEDPIEIEKSFARRVLALVDYNGDGELTYDEFSTLVKVFGNQVAASKKEELFKLADSNGDGVVDMDELATLLAMEQEEESLISNCPVCGETLGKYDRMNDVIHLTLCFDEGTGNQIMTGGFLTDAQASYGWMFKLSEWAHYSSYGIGLKSGSSASHILVFDRRTRRLVEEIIDEKIVLSMRAIYQSKIGLKLIDKGAKDLLQSISEKQGRRMNSAESAKEIPKFIEFFKDQINIDEIKHPIDSFKTFNEFFIRELKPEARPIAYQEHDDIANCAADCRLMAFKSVDDSFRHWIKGRKFSVQGLLGPELCSDNFIEGSLVIFRLAPQDYHRFHVPVSGVIEAFVDIPGSLYTVNPIAVNSQYCNVFTENKRVVSIISTSKFGKVAFIAIGATMVGSITFLREKGDYVRKGDELGYFSFGGSTVICMFEKDSIELDKDLIANSERSLETLVSVGMTLGVAKSKSSSVEIPNLHSIKLQP
>DACThata
-------------------------------------------------------------------------------TYRTEVSDHTDKPVWKSEKKVILERDGPHIARISVFETNKFSRNNLVGYCEIDLFEALSLGTEKRLTVLSLFDPSSTSTLVGSLSISCYMEDPIEIEKGFARRVLAVVDYNDDGKLTYDEFSALVNAFGNQVARLKKEELFKLADSNIDGVVDIDELATLLSAEQEEESLISNCPVCGETLGKYDRLNDIIHLTLCFDEGTGNQIMTGGFLTDTQASYGWMFKLSEWVHYSSYDIGLKSGSSASHILVFDRRTRRLVEEIIDEKIVLSMRAIYQSKVGFKLIDKGAKDLLQNISENQGTRMNSAESANEIHKFIDFFKDQINVDEIKNPIDSFKTFNEFFIRELKPGARTIALKEHDDIAVCAADCRLMAFKSVNDSLRLWIKGRKFSVQGLLGVELCTNTFTEGSLVIFRLAPQDYHRFHVPVSGTIESFTEIPGSLYTVNPIAVNSKYCNVFTENKRVVSMISTSKFGKVAFVAIGATMVGSITFSKKKGDFVHKGDEFGFFSFGGSTVICVFEKDCIDIDEDLIANSERSLETLVTVGMTLGKLKISPEEYQLT---------
>OPHRgarg
MGNKTSRLGGKHDGTPSNPSRLSRFRRHFKPDGHQPVSDPHLSKIIAAENFAGVARVEIAGAEMTFKDRWRACLSIGERTYRTEISDHTDKPVWKSEKKVILERDGPHIAHISVFETNKISRNNLVGYCEIDLLDALGLGTEKRITVLSLFDPSSPSTLVGSLSISCNMEDPIEIEKGFARRVLAVVDYNDDGKLTYDEFSALVNAFGNQVATLKKEELFKLADSNVDGAVDIDELATLLSAEQEEESLISNCPVCGETLGKYDRMNDIIHLTLCFDEGTGNQIMTGGFLTDKQASYGWMFKLSEWVHYSSYDVGLKSGSSASHILVFDRRTRRLVEEIIDEKIVLSMRAIYQSKVGFKLIDRGAKDLLQNLSENQGKRMNSAESANEIGKFIDFFKGQINVDDIKNPIDSFKTFNEFFIRELKPGARPIALMEHDDIAVCAADCRLMAFKSVNDSLRLWIKGRKFSVQGLLGVELCTNTFTEGSLVIFRLAPQDYHRFHVPVSGTIESFTEIPGSLYTVNPIAVNSRYCNVFTENKRVVSMISTSKFGKVAFVAIGATMVGSITFSKKIGDFVHKGDEFGYFSFGGSTVICVFEKDCIDIDEDLIANSERSLETLVTVGMTLGKLKYLQNTLHSRSHDA-----
>HYPOheme
MGHATSKPTA----GPPEPSRLARFRRRLRSGLHRPSSLPHPPTSLAAEDFAGIARIGIISAEMEFKDRWLACLSLGERTYRTAISDHTEKPIWKSEKKVVLESHGPHIARISVFETNRLSRNNLVGYCEVNLFEVLEQESEDNIEVLRLLDASSPSKTVGRITLSFYVEDPVETEKYFAQRVLSLVDYNEDGKLTFSEFTDLANAFGNQVAAIKKEEIFKQADKNGDGVVDMDELATLLAVQQEKESLISNCPVCGENLEKFDKVNNMIHLTLCFDEGTGNQVMTGGFLTDKQASYGWMLKLSEWANFSSYGFGLNSGSGASHILVFDRRTKRLVEEIIDGKIILSMRAIYQSKVGLALIDTGAKELLQSISEKQGKRMGSPESVKDIPKFLELFKDQVNMDEVKNPIEQFKTFNEFFIRELKPGARPIAYKDCNDIAICAADSRLMAFKSVDDSLRFWIKGRKFSIQGLLGTDISSSAFAQGSMVIFRLAPQDYHRFHVPVCGIIECFVHIPGALYTVNPIAVNSKYCNVFTENKRVVSIITTSEFGKVAFVAIGATMVGSITFSRKEGDYVHKGDEFGYFSFGGSTVICIFEKDAIQIDEDLLANSERSLETLVSMGMRLGVSKRKQAFEEIPGVESCTIEE
>PLATclav
MGSKSSRLDGKRDDTPSNPSRLSRFRRHFRSDGHQSVSDPHLSKILAAEDFAGVARIEIAGAEMTFKDRWLACLSLGERTYRTEISDHTDKPVWKSEKKVILERDGPHIARISVFETNTISRNNLVGYCEIDLLEALSLGTEKRLTVLSLFDPSSPSTVVGSLSISCYMEDPIEIEKGFARRVLAVVDFNDDGKLTYDEFSALVNAFGNQVATLRKEELFKLADSNVDGVVDIDELATLLSSEQEEESLISNCPVCGETLGKYDRMNDIIHLTLCFDEGTGNQIMTGGFLTDMQASYGWMFKLSEWVHYSSYDIGLKSGSSASHILVFDRRTRRLVEEIIDEKIVLSMRAIYQSKVGFKLIDRGAKDLLQNLSEKQGTRMNSAESANEIHKFIDFFKDQINVEEIKNPIDSFKTFNEFFIRELKPGARTIALKDRDDIAVCAADCRLMAFKSVNDSLRLWIKGRKFSVQGLLGVELCTNSFIEGSLVIFRLAPQDYHRFHVPVSGTIESFTEIPGSLYTVNPIAVNSRYCNVFTENKRIVSVISTSKFGKVAFVAIGATMVGSITFSKNKGDFVHKGDEFGYFSFGGSTVICMFEKDCIDIDEDLIANSERSLETLVTVGMTLGKLKKSSEEYHLS---------
>HABElong
MGNKSSGPGGKREDTTSNPSRLSRFRRHFRSDGHQPVSDAPLSKILAAEDFAGVARIEIAGAEMSFKDRWLACLSLGERTYRTEISDHTDKPVWKSEKKVVLERDGPHIARISVFETNRFSRNNLVGYCEIDLLEALSLGTEKRFTVLSLFDPSSPSTVVGSLSISCYMEDPVEIEKGFARRVLAVVDYNDDGKLTYDEFSTLVKAFGNQVATLKQEDLFKLADTNGDGVVDIDELATLLSAEEEEESLISNCPVCGETLGKYDRMNDIIHLTLCFDEGTGNQIMTGGFLTDMQASYGWMFKLSEWAHYSSYDIGLKSGSSASHILVFDRRTRRLVEEIIDKKIVLSMRAIYQSKVGFKLIDRGAKELLQNISEKQGMRMNSAESANEIQRFIAFFKDQINVDEIKHPIDSFKTFNEFFIRELKPGARPIAFKEHDDIAVCAADCRLMAFKSVDDSLRLWIKGRKFSVQGLLGVEMCSNTFIEGSLVIFRLAPQDYHRFHVPVSGTIISSTEIPGSLYTVNPIAVNSRYCNVFTENKRVVSMISTSKFGKVAFVAIGATMVGSITFLKKEGDFVHKGDEFGYFSFGGSTVICIFEKGSIDIDEDLLANSERSLETLVTVGMTLGKTKKSSEEKP-----------
>EPIDfulg
MGNESSRPSGQREDTPLKPSRLSRFRRRFRSNGHQPVSNPLLSTNLAPEDFVGVARIEIISAEMKFKDRWIACLSIGERTYRTEVSDQTNAPVWKSEQKVILERDGPHIARISVIETNKMSRNNLVGYCEINLLEALSLGTEKNFKVLSLFNPSSPSTVVGNLSISCYMEDPIEIEKSFARRVLALVDYNGDGELTYDEFSTLVKVFGNQVAASKKEELFKLADSNGDGVVDMDELATLLAMEQEEESLISNCPVCGETLGKYDRMNDVIHLTLCFDEGTGNQIMTGGFLTDAQASYGWMFKLSEWAHYSSYGIGLKSGSSASHILVFDRRTRRLVEEIIDEKIVLSMRAIYQSKIGLKLIDKGAKDLLQSISEKQGRRMNSAESAKEIPKFIEFFKDQINIDEIKHPIDSFKTFNEFFIRELKPEARPIAYQEHDDIANCAADCRLMAFKSVDDSFRHWIKGRKFSVQGLLGPELCSDNFIEGSLVIFRLAPQDYHRFHVPVSGVIEAFVDIPGSLYTVNPIAVNSQYCNVFTENKRVISIISTSKFGKVAFIAIGATMVGSITFLREKGDYVRKGDELGYFSFGGSTVICMFEKDSIELDKDLIANSERSLETLVSVGMTLGVAKSKSSSVEIPNLHSIKLQP
>OPHRsphe
MGNKTSRLGGKHDDTPSNPSRLSRFRRHFKPDGHQPVSDPHLSKIIAAENFAGVARVEIAGAEMTFKDRWRACLSIGERTYRTEISDHTDKPVWKSEKKVILERDGPHIAHISVFETNKISRNNLVGYCEIDLLDALGLGTEKRITVLSLFDPSSPSTLVGSLSISCNMEDPIEIEKGFARRVLAVVDYNDDGKLTYDEFSALVNAFGNQVATLKKEELFKLADSNVDGAVDIDELATLLSAEQEEESLISNCPVCGETLGKYDRMNDIIHLTLCFDEGTGNQIMTGGFLTDKQASYGWMFKLSEWVHYSSYDVGLKSGSSASHILVFDRRTRRLVEEIIDEKIVLSMRAIYQSKVGFKLIDRGAKDLLQNLSENQGKRMNSAESANEIGKFIDFFKGQINVDDIKNPIDSFKTFNEFFIRELKPGARPIALMEHDDIAVCAADCRLMAFKSVNDSLRLWIKGRKFSVQGLLGVELCTNTFTEGSLVIFRLAPQDYHRFHVPVSGTIESFTEIPGSLYTVNPIAVNSRYCNVFTENKRVVSMISTSKFGKVAFVAIGATMVGSITFSKKIGDFVHKGDEFGYFSFGGSTVICVFEKDCIDIDEDLIANSERSLETLVTVGMTLGKLKNLQNTLHSRSHDA-----
>CHILtrap
MGNEGSRAGRNPGDMPSRPSRLSRFRRRFMSDDNRSVSDPHLPKSLTAEDFVGVSRIEITGAEMTFKDRWLACLSLGERTYRTDISDHTDKPVWKSEKKVILERDGPHIVRISVFETNKFSRNNLVGYCEIDLLEVLSLGTEKKITVVSLFDPSSPSTLVGSLSISCYMEDPIEIEKGFARRVLALVDLNEDGKLTYDEFSELVTVFGNQVAASKKEEIFKLADSNGDGMVDIDELADLLAIEHEEESLISSCPVCGETLGKYDRMNDIIHLTLCFDEGTGNQSMTGGFLTDMQASYGWMFKLSEWAHYSSYNVGLKSGSSSSHILVFDRRTRRLVEEIIDEKIILSMRAIYQSKVGTKFIDKGAKDLLQSISEKQGRRMNSTESANEIPKFIKFFKDQINVDEIKYPIGSFKTFNEFFIRELKLGARPIASKEHDEIAVCAADCRLMAFKSVDDSLRLWIKGRKFSVQGLLGVDLCSNTFMEGSLVIFRLAPQDYHRFHVPVSGIIEGFTDVPGSLYTVNPIAVNSKYCNVFTENKRVISIISTSKFGKVAFVAIGATMVGSITFTKKKGDYVHKGDELGYFSFGGSTVICIFEKDSIEIDEDLIANSERSLETLVSVGMSLGRARNKQCSEEISDIH------
>GALEfabe
MGNESSRSRSQRGDDTQRPSRLSRLRHHFSSDTHRPVSTHHLLKNLAAEDFAGIARIEIISAELNFKDRWLACLSLGERTYRTEISDYGDKPVWKSEKKVVLERSGSHIARVSVFETNRLSRNNLVGYCEISLLEALSLGPEKKLAVHNLLDPSSPSAVVGNLSISCFVEDPFETEKSFVRRILAVVDYNGDGKLSFDEFSDLVKAFGNQVAVSKKEELFKLADNNGDAVVDMDELAMLLASEQEEESLISNCPVCGESLGKFDRINDIIHLTLCFDEGTGNQIMTGGFLTDMQASYGWMFKLSEWAHYSSYGVGLKSGSSASHILVFDRRTRRLVEEIIDEKIVLSLRAIYQSKVGLKLVDIGAKEFLLSLSDKQGKRMNSAESVNDIPKFINFFKDQINTDEIKHPMDYFKTFNEFFIRELKPEARPISHIGCEDIAICAADSRVMAFRSIDDSLRLWIKGRKFSVQGLLSTELYSSSFNEGSLVIFRLAPQDYHRFHFPVSGIVENFVDIPGSLYTVNPIAVNSKYCNVFTENKRVVSIISTSYFGKVAFVAIGATMVGSITFLKQKGDYIHKGEEFGYFSFGGSTVICVFEKDSIHIDEDLIENSERSLETLVRVGMKLGVAKSGEAPAH-----------
>PHRAlind
MGNESSSPEGEGGDSQPKPSRLSKFRRHFGHDLRRPVSDPHIVKNLAAEDFAGIARIEIISAEMQFKDRWLACLSLGERTYRTEISDHTDKPAWKSEKKVILEKDGPHIARVSVFETNKLSRNNLVGYCEINLLEALSLGSEKKLTVLGLFDPSSPSMLVGNLSISCYVEDPIETERSFARRVLAVVDYNEDGKLTYDEFSDLVKAFGNQVAASKKEELFKLADSNGDGVVDINELATLLAVEQEQESLISSCPVCGETLGKFDRMNDVIHLTLCFDEGTGNQIMTGGFLTDMQAAYGWMFKLSEWAHYSSYSIGLKSGSSASHILVFDRRTRRLVEEIIDEKIVLSMRAIYQSKVGLKIIGKGAKDLLQSLSEKQGRRMNLAESAKDIPKFIDAFKDQLNIDEIKHPIDYFKTFNEFFIRELKPGARPIALKEHDDIAICAADCRLMAFKSVDDSLRLWIKGRKFSVQGLLGVEFCSNTFSAGSLVIFRLAPQDYHRFHVPVSGIIENFVDIPGSLYTVNPIAVNSKYCNVFTENKRVVSIISTSKFGKVAFVAIGATMVGSITFLKKKGDYVHKGDEFGYFSFGGSTVICVFEKDSIQIDEDLIANSERSLETLVSVGMTLGVAKSKRNSEECPNLDKCSLEA
>PAPHhirs
MGNESSRPGGEGGDLQPKPSRLSRLRRRLGHDRRRPVSDPHIVKSLAAEDFAGIARIEIISAEMQFKDRWLACLSLGERTYRTETSDHTDKPSWKSEKKVILERDGPHIAHISVFETNKLSRNNLVGYCEINLLEALSLGSEKKLTVLCLFDPSSPSTLVGNLSISCYVEDPIETERSFARRVLALVDYDEDGKLTNDEFRDLVKAFGNQVAASKKEELFKLADSNGDGVVDIDELATLLAIEQEEESLISNCPVCGETLGKLDRMNDIIHLTLCFDEGTGNQIMTGGFLTDMQASYGWMFKLSEWTRYSSYGIGLKSGSSASHILVFDRRSRRLLEEIIDEKIVLSMRAIYQSKIGLKLIGKGTKDLLLSISEKQGRRMNLSESAKDIPKFIDAFKDQLNIDEIKHPIDYFKTFNEFFIRELKPGARPIAHQERDEIAICAADCRLMAFKSVDDSLRLWIKGRKFSVQGLLGVEFCSNTFNEGSLVIFRLAPQDYHRFHVPVSGIIENFVDIPGSLYTVNPIAVNSKYCNVFTENKRVVSIISTSKFGKVAFVAIGATMVGSITFLKKKGDYVHKGDEFGYFSFGGSTVICVFEKDSIQIDEDLIANSERSLETLVSVGMTLGVAKSKQTSGPFPDLDRCSLEA
>DRAKelas
------------------------------------------------------------------------------------------------------------------------------------------------------------------------MEDPFEIEKGFARRVLAVVDLNEDGKLTFDEFSELVKVFGNQVAASKKEELFKLADSNGDGMVDIDELADLLAIEQEEDSLISNCPVCGETLGMYDRMNDIIHLTLCFDEGTGNQSMTGGFLTDMQASYGWMFKLSEWAHYSSYNVGLKSGSSSSHILVFDRRTRRLVEEIIDEKIILSMRALYQSKVGTKLIDKGAKDLLQSISEKQGRHMNSPESANEILKFINFFKDQINVDEIKYPIDSFKTFNEFFIRELKLGARPIASKGHDEIAVCAADCRLMAFKSVDDSLRLWIKGRKFSVQGLLGVDLCSNTFMEGSLVIFRLAPQDYHRFHVPVSGIIEGFTDVPGSLYTVNPIAVNSKYCNVFTENKRVISIISTSKFGKVAFVAIGATMVGSITFTKNKGDYVQKGDEFGYFSFGGSTVICIFEKDSIEIDEDLILNSERSLETLVSVGMTLGTAKNEQSEERIVDKHR-SIEE
>LANAlana
MGHGSSRSSASDGGELAEPSRFFRFKRQFRSDRHRPSSDPHPFKNIAAEDFAGIAHIEIISAEMKFKDRWLACLSLGERTYRTAISDHTEKPVWKSEKKVVLERDGAHIARVSVFETNRLSRNNLVGYCEVNLLEVLSQDSKDEEEVLSLLDATSPSKTVGSITLSCYVEDPIEMEKCFARRVLALVDYNEDGKLTYSEFTDLINAFGNQVAATKKEEIFKQADKNGDGVVDMDELAILLAVQQEQESLISSCPVCGEILGKFDKMNDVIHLSLCFDEGTGNQVMTGGFLTDKQASYGWMLKLSEWVHFSSYGIGLKSGSGASHILVFDRRTKRLVEEIIDGKIVLSMRALYQSKVGLTLIDTGAKELLQHISEKQGRQMESLESAKDIPKFIEFFKDQVNMDEVKYPIEHFKTFNEFFIRELKAGARPIAYKERDDIAVCAADSRLMAFKTIDDSLRFWIKGRKFSVQGLLGTDACSTAFSHGSLVIFRLAPQDYHRFHVPVSGIIESFVDISGCLYTVNPIAVNSKYCNVFTENKRVVSVISTSQFGKVAFVAIGATMVGSITFLRKEGHYVHKGDEFGYFSFGGSTVICVFEKDAIQIDEDLLANSERSLETLVYVGMRLGVSKRKQALEEMPRVESCTLED
>LIMOabor
MGNESSSPGGQREDTPSKPSRLSRFRRHFRSKGHRPVSDPHLSKSLAAKDFAGVARIEIVSAEMKFKDRWIACLSLGERTYRTEISDHTDKPVWKSEKKVILERDGPHIVRISVFETNKLSRNNLVGYCEINPSEALSLGTETKLAVLSLFDPSSPSTVVGNLSISCYMEDPIEIEKSFARRVLALVDYNDDGKLTYDEFSDLIKAFGNQVAASKKEELFKLADINGDTVVDMDELATLLAVEQEEESLISNCPVCGENLGKYDRMNDVIHMTLCFDEGTGNQIMTGGFLTDMQASYGWMFKLSEWAHYSSYGIGLKSGSSASHILVFDRRTKRLVEEIIDEKIILSMRAIYQSKVGLKLIDKGAKDLLQSISEKQGRRMNSSESAKEIPKFIESFKGQINIDEIKHPVDSFKTFNEFFIRELKPGVRPIAYEEHDDIAICAADCRLMTFKSVDDSLRFWIKGRKFSVQGLLGADLCSNTFIEGSLVIFRLAPQDYHRFHVPVSGIIEAFVDIPGSLYTVNPIAVNSEYCNVFTENKRVVSIISTSKFGKVAFVAIGATMVGSITFLKKKGDYVHKGDEFGYFSFGGSTVICMFEKDSIEIDEDLTANSEKSLETLVSVGMTLGVSKSKQSSEEFPN--------
>PHAIflav
MGNESSKPRVQRGDTPFKPSRLSRFRRHFRSNGHRPVSDPLLLTNLAPEDFAGVARIEIISAEMKFKDRWIACLSIGERTYRTEISDQTDEPVWKSEKKVTLERDGPHIARISVFETNRLSRNNLVGYCEINLFEALSLGTEKNLTVVSLFDPSSPSTVVGNLSISCYMEDPIEIEKSFARRVLALVDYNDDGKLTYDEFSTLIKVFGNQVAASKKEELFKLADNNRDGVVDMDELATLLAVEQEEESLISNCPVCGETLGKYDRMNDVIHLTLCFDEGTGNQIMTGGFLTDMQASYGWMFKLSEWAHYSSYGIGLKAGSSASHILVFDRRTRRLVEEIIDEKIVLSMRAIYQSKVGLKLIDKGAKDILLSISEKQGRRMNSADSAKEIPKFIEFFKEQINIDEIKHPIDYFKTFNEFFIRELKPDARPIAYEDNDDIAICAADCRLMAFKSVDESLRFWIKGRKFSVQGLIGAELYSNNFIEGSLVIFRLAPQDYHRFHVPVSGVIEAFVDIPGSLYTVNPIAVNSKYCNVFTENKRVVSIISTSKFGKVSFIAIGATMVGSVTFVKKKGDYVHKGDEFGYFSFGGSTVICMFEKDSIELDKDLIANSERSLETLVSVGMTLGVAKTKQSSEEFPNLLGN----
>HABEpant
MGNKSSGPGGKREDTTSNPSRLSRFRRHFRSDGHQPVSDAPLSKILAAEDFAGVARIEIAGAEMSFKDRWLACLSLGERTYRTEISDHTDKPVWKSEKKVVLERDGPHIARISVFETNRFSRNNLVGYCEIDLLEALSLGTEKRFTVLSLFDPSSPSTVVGSLSISCYMEDPVEIEKGFARRVLAVVDYNDDGKLTYDEFSTLVKAFGNQVATLKQEDLFKLADTNGDGVVDIDELATLLSAEEEEESLISNCPVCGETLGKYDRMNDIIHLTLCFDEGTGNQIMTGGFLTDMQASYGWMFKLSEWAHYSSYDIGLKSGSSASHILVFDRRTRRLVEEIIDKKIVLSMRAIYQSKVGFKLIDRGAKELLQNISEKQGMRMNSAESANEIQRFIAFFKDQINVDEIKHPIDSFKTFNEFFIRELKPGARPIAFKEHDDIAVCAADCRLMAFKSVDDSLRLWIKGRKFSVQGLLGVEMCSNTFIEGSLVIFRLAPQDYHRFHVPVSGTIISSTEIPGSLYTVNPIAVNSRYCNVFTENKRVVSMISTSKFGKVAFVAIGATMVGSITFLKKEGDFVHKGDEFGYFSFGGSTVICIFEKGSIDIDEDLLANSERSLETLVTVGMTLGKTKKSSEEKP-----------
>CEPHdama
MGNESSRSSGQPEGTPSKPSRLSRFRRHFRPNSHRPVSDPHLLKSLAAEDFAGVARIEIISAEMKFKDRWIACLSLGERTYRTQISDHTDKPVWKSEKKVILEKDGPHIVRISVFETNKLSRNNLVGYCEINLLEALSLGTETKLTVLSLFDPSSPSTVVGNLSISCYMEDPVEIEKSFARRVLALVDYDDDGKLTYAEFSDLVKAFGNQVAASKKEELFKLADSNGDSVVDMDELATLLAVEQEEESLISNCPVCGETLGKYDRMNDVIHLTLCFDEGTGNQIMTGGFLTDMQASYGWMFKLSEWAHYSSYGIGLKSGSSASHILVFDRRTRRLVEEIIDEKIVLSMRAIYQSKVGLKLIDKGAKDLLQSISEKQGRRMNSAESAKEIPKFIEFFKGQINIDEIKHPVDSFKTFNEFFVRELKPGVRPIAYEERDDISVCAADCRLMAFKSVDDSLRFWIKGRKFSVQGLLGADLCSNTFIEGSLVIFRLAPQDYHRFHVPVSGIIEAFVDIPGSLYTVNPIAVNSKYANVFTENKRVVSIISTSKFGKVAFVAIGATMVGSITFLKNKGDYVHKGDEFGYFSFGGSTVICMFEKDSIEIDEDLVANSEKSLETLVSVGMTLGVSKNKQSSEEFPNLHRCELDA
>HEMIforr
MGNKSSRLGGKPEDTSSNPSRLSRFRRHFRSDGHQPASDPHLSKILAAEDFAGVARIEITGAEMTFKDRWLACLSLGERTYRTEISNHTDKPVWKSEKKVILERDGPHIARISVFETNKFSRNNLIGYCEIDLLEALSLGTEKQLTVLSLFDPSSPSTLVGSLSISCYMEDPFEIEKGFARRVLAVVDYNDDGKLTYDEFSALVKAFGNQAATLKKEELFKLADSNGDGVVDMDELATLLSVEQEEESLISNCPVCGETLGKYDRMNDIIHLTLCFDEGTGNQIMTGGFLTDMQASYGWMFKLSEWVRYSSYDIGLKSGSSASHILVFDRRTRRLVEELIDEKIILSMRAIYQSKVGFKLIDKGAKDLLQNISEKQGTRMNSAESANEIHKFIDFFKDQINVDEIKNPIDSFKTFNEFFVRELKPGARPIAFKEHDDIAVCAADCRLMAFKSVNESLRLWIKGRKFSVQGLLGVELCSNTFAEGSLVIFRLAPQDYHRFHVPVSGTIESFTEIPGSLYTVNPIAVNSRYCNVFTENKRVVSMISTSRFGKVAFVAIGATMVGSITFSKKKGDFVHKGDEFGYFSFGGSTVICVFEKDCIDIDEDLIANSERSLETLVTVGMTLGKMKKSSEEYQHT---------
>APOSodor
MGNGTSRPGDRGKDAPAKSSRLSLFRRRIRRDDSRAVAGMHLLKNLAAEDFVGISLVEIIGAEMKFKDRWLACLSLGERTYRTDISDHTDKPLWRSEKKVVLERDGPHIARISVFETNKLKRNNLVGYCEIDLLEALNLGSGNEVTVVSLIDPSSPSTVVGNLSLSCCVEDPIETEQSFARHLLALVDYNADGKLTYDEFSDLVKAFGNQAAASKKEELFKLADSNGDGVVDMDELATLLAIEQEEESLISNCPVCGESLGKYDRLNDVIHMTLCFDEGTGNQIMTGGFLTDVQASYGWMFKLSEWTHYSSYGIGLKFGSSASHILVFDRRTRRLVEEIIDEKIILSMRAIYQSKVGLKLIDKGAKELLHNLSEKQGRHMNSPESAKDIPKFIEFFKDQINVDEIKHPIDSFKTFNEFFIRELKPGARPIAHEECDDIAICAADSRLMAFTTIDDSLRFWIKGGKFSVQGLLGVELCSSAFIGGSLVIFRLAPQDYHRYHVPVSGIIEDFVDIPGSLYTVNPIAVNSKYCNVFTENKRVVSIISTSEFGKVAFVAIGATMVGSITFIRQKGDYVQKGDEFGYFSFGGSTVICVFEKDSIELDEDLTANSQRSLETLVSVGMPLGVAKRKLFPADT----------
>CRYPlept
MGNGSSRSGGEQEDMLSKPSRLSRFRRRLRSDGHRPVSDPNLSKSLSLEEFVGVARIEIIGAEMTFEDKWLACLSLGERTYRTDISDHTDKPVWKSEKKVIVERDGPHIVRISVFETNKFSRNNLVGYCEIDLLEALSLGTNKKLSVLGLCDPSSSSRLVGSLSISCYMEDPIEIEKGFARRVLALVDLNEDGKLTYDEFNELVKVFGNQLAASKKEELFKLADSNGDGVVDIDELAALLAVEQEEESLISNCPVCGESLGKYDRMNDIIHLTLCFDEGTGNQTMTGGFLTDMQASYGWMFKLSEWAHYSSYDVGLKSGSSSSHILVFDRRTRRLVEEIIDGKIVLSMRAIYQSKVGLKLIDRGAKDILQNISEKQGRRMNSAESANDIPKFIDFFKDQINVDEIKHPIDSFKTFNEFFIRELKLGARPIAFEGHDETAICAADCRLMAFKSTNDSLRLWIKGCKFSVQGLLGVELCSNTFIEGSLVIFRLAPQDYHRFHVPVSGIIEGFTDIPGSLYTVNPIAVNSKYCNVFSENKRVVSIISTSKFGKVAFVAIGATMVGSITFTKKKGDYVHKGDEFGYFAFGGSTVICIFEKGSIEIDEDLIANSERSLETLVSVGMTLGTAKKKQS--------------
>SELEaequ
MGNESSRLGREGGDSQLKPSRLSKFRRRFRHDRHRPVSDPHIVQSLAAEDFAGIARIEIISAEMQFKDRWLACLSLGERTYRTEISDHTDKPAWKSEKKVILERDGPHIARVSVFETNKLSRNNLVGYCEINLLETLSLGSEKKLNVLCLFDPSSPSTLVGNLSISCYVEDPIETEKSFARRVLALVDYNEDGKLTYDEFSDLVKVFGNQVAASKKEELFKLADSNGDGVVDIDELATLLAVEQEEESLISNCPVCGETLGKYDRMNDVIHLTLCFDEGTGNQIMTGGFLTDMQASYGWMFKLSEWAHYSSYSIGLKSGSSASHILVFDRRSRRLLEEIIDEKIVLSMRAIYQSKVGLKLIDKGAKELLQSISEKQGRRMNLAESAKDIPKFIDFFKDQFNIDEIKHPIDYFKTFNEFFIRELKPGARPIAHKEHDDIAICAADCRLMAFKSIDDSLRLWIKGRKFSVQGLLGVELCSSTFIEGSLVIYRLAPQDYHRFHAPVSGIIENFVDIPGSLYTVNPIAVNSKYCNVFTENKRVVSIISTSKFGKVAFVAIGATMVGSITFLKKKGDYVHKGDEFGYFSFGGSTVICVFEKDSIQIDEDLIANSERSLETLVSVGMTLGVAKSKRTSEECPNLDSCSLEA
>CORYacti
MGNESSRPGGKRGDTPSKPSRLSRFRRRFMSGDHRPVSDPHIAKSLAPEDFVGVARIEITGAEMAFKDRWLASLSLGERTYRTDISDHTDKPVWKSEKKVILERDGPHIVRISVFETNKLSRNNLVGYCEIDLLEALSLGTENKITVLNLFDPSSPSTLVGSLSISCYMEDPVEIEKGFARRVLALVDFNEDGKLTYDEFSELVKVFGNEVAASKKEELFKLADSNGDGVVDIDELAALLAVEQEEESLISNCPVCGETLGKYDRMNDIIHLTLCFDEGTGNQTMTGGFLTDMQASYGWMFKLTEWTHYSSYDVGLKSGSSSSHILVFDRRTKRLVEEIIDEKIVLSMRAIYQSKVGLKLIDRGAKDLLQNLSEKQGRRMNSAESANEIPKFIDFFKDQINVDEIKYPIESFKSFNEFFVRELKPGARPITSYENDEVAVCAADCRLMAFKSVDDSLRLWIKGRKFSVQGLLGVELCSNTFIEGSLVIFRLAPQDYHRFHVPVSGIIEDFTDIPGSLYTVNPIAVNSKYCNVFTENKRVTSIISTSKFGKVAFVAIGATMVGSVTFTKKKGDYVHKGDEFGYFSFGGSTVICIFEKDSIEIDEDLIANSERSLETLVSVGMKLGTAKNKKSSEEIRNLRS-SIEA
>CALEmajo
MGNEGSRDGSNRGDMPSRPSRLSRFRRRFMFDGHRHASDPHLLKSLALEDFVGVARIEITGAEMTFKDRWLACLSLGERTYRTDVSDHTDKPVWKSEKKVILERGGPHIVRISVFETNKFSRNNLVGYCEIDLLEVLSLGFEKKLTVVSLFDPSSPSRLVGHLSISCCMEDPIEIEKGFARRVLALVDLNDDGKLTFDEFIELVKVFGNQAAVSKKEELFKLADSNGDGVVDIDELADLLAIEQEEESLISNCPVCGETLGKFDRMNDIIHLTLCFDEGTGNQTMTGGFLTDMQASYGWMFKLSEWAHYSSYNVGLKSGSSSSHILVFDRRTRRLVEEIIDEKIILSMRAIYQSKVGIKLIDKGAKDLLQSISEKQGRRMNSAESANEIPKFIDFFKDQINVDEIKYPIDSFKTFNEFFIRELKLGARPIASKEHDEIAVCAADCRLMAFKSVDDSLRLWIKGRKFSVQGLLGVELCTNTFMEGSLVIFRLAPQDYHRFHVPVSGIIEGFTDVPGSLYTVNPIAVNSKYCNVFTENKRVISIISTSKFGKVAFVAIGATMVGSITFTKKKGDYVHKGDEFGYFSFGGSTVICIFEKDSIEIDEDLIANSERSLETLVSVGMTLGTAKIRAST-------------
>GYMNdens
MGNRSSRQGGNREDTPSNPSRLSRFRRHLRSEGHQPVSDPHLSKILAAEDFAGVARIEIAGAEMTFKDRWLACLSLGERTYRTEISDHTDKPLWKSEKKVILERDGPHIARISVFETNKVSRNNLVGYCEIDLLEALSLGTEKRLTVLSLFDPSSPSTLVGSLSISCYMEDPIEIEKGFARRVLAVVDYNDDGKLTYDEFSALVNAFGNQVALLKKEELFKLADSNVDGVVDIDELATLLSAEQVEESLISNCPVCGETLGKYDRMNDIIHLTLCFDEGTGNQIMTGGFLTDMQASYGWMFKLSEWVHYSSYDIGLKSGSSASHILVFDRRTRRLVEEIIDEKIVLSMRAIYQSKVGFKLIDRGAKDLLQNISENQGTRMNSAESASEIHKFIDFFKDQINVDEIKNPIDSFKTFNEFFIRELKPGARTIALKEHDDIAVCAADCRLMAFKSVNDSLRLWIKGRKFSVQGLLGVELCTNTFTEGSLVIFRLAPQDYHRFHVPVSGTIESFTEIPGSLYTVNPIAVNSRYCNVFTENKRVVSMISTSKFGKVAFVAIGATMVGSITFSKKKGDFVHKGDEFGFFSFGGSTVVCVFEKDCIDINEDLIANSERSLETLVTVGMTLGKLKKSSEEYQLT---------
>ERYCpuss
MGNEISR-----------PSRLSRFRRRFRSNRHQQISDPILLSNLAPEDFAGVALIEIISAKMKFKDRWVASLSIGERTYRTEVSDQTDEPVWKSEKKVILERDGPHIARISVFETNKLSRNNLVGYCEIKLMEALSLGTEKNLTVLSLFDPSSPSTVVGNLSISCHMEDPIEIEKSFARRVLALVDYNEDGMLTFDEFSTLVKVFGNQVAASKKEELFKLADSNGDGVVDMDELATLLAVEQEEESLISNCPVCGETLGKYDRMNDVIHLTLCFDEGTGNQIMTGGFLTDMQASYGWIFKLSEWAHYSSYGVGLKSGSSASHILVFDRRTRRLVEEIIDEKIILSMRAIYQSKVGLKLIDKGAKDLLRSISEKQGRRMNSSESAKEIPKFIEVFKDQINIDEIKHPIDSFKTFNEFFVRELKPGARPIAYKENDDIAICAADCRLMAFKSVDDSLRLWIKGRKFSVQGLLGAELCSNNFIEGSLVIFRLAPQDYHRFHVPISGVVEEFVDIPGSLYTVNPIAVNSKYCNVFTENKRVVSIISTSKFGKVALIAIGATMVGSITVLKKKGDYVNKGDEFGYFSFGGSTVICMFEKDSIELDKDLIANSERSLETLVYVGMTLGVAKSKQSSQELPNLHGIYLKE
>LECAnigr
MGNESSRSGSQRRDDPHRPSRLSRLRHRFSSNSHRQASAQHLLKNLAAEDFAGIARIGIISAELKFKDRWLACLSLGERTYRTEISDHGDKPVWKSEKKVVLERGGPHIAHISVFETNRVSRNNLVGYCEINLLEALSLGLEERVTVLSLLDPSSSTTVVGNLSITCSVEDPIETEKSFVRNILAVVDYNGDGKLAFNEFCDFVKAFGNQVAASKKEELFKLADSNGDGVVDIDELAMLLAVEQEEESLISICPVCGETLGKFDRMNDIIHLTLCFDEGTGNQIMTGGFLTDVQASYGWMFKLSEWVHYSSYGVGLKSGSSASHILVFDRRTRRLVEEIIDEKIVLSMRAIYQSKVGLKLVDIGAKELLLNLSEKQGIRMNSAESVKDIPNFINVFKGQINTDEMKHPINYFKTFNEFFIRELKPGARPISHIECDDIAVCAADSRLMAFKSIDDSLRLWIKGRKFSVQGLLSTELCSNSFNEGSLVIFRLAPQDYHRFHFPVSGTVENFVDIPGSLYTVNPIAVNSKYCNVFTENKRVVSIISTSNFGKVAFVAIGATMVGSIAFIKKKGDYVHKGDEFGYFSFGGSTVICAFEKDSIEIDEDLIENSERSMETLVHVGMRLGVAKRSRVAVEFPHLDSCSLQA
>CYMBensi
MGNESSSQRGPRENTSLKPSRLSRFRQRFRSNRHRPVSDPLLITNLGPEDFVGVARIEIISAKMKFKDRWIACLSIGERTYRTEVSDQTDEPVWKSEKKVILEKDGPHIARISVFETNKLSRNNLVGYYEINLLEALSSGTEQNLTVLSLFDPSSPSTVVGNLSISCYMEDPIEIEKSFARRVLALVDYNEDGKLTYDEFSTLVKVFGNQVAASKKEELFKLADSNGDGIVDMDELTTLLAIEQEEESLISNCPVCGETLGKYNRMNDVIHLTLCFDEGTGNQIMTGGFLTDIQASYGWIFKLSEWAHYSSYGVGLKSGSSASHIVVFDRRTRRLVEEIIDEKIVLSMRAIYQSKVGLKLIDKGAKDLLQSISEKQGTRMNSTESAKEIPKFIEFFKDQINIDEIKHPIDSFKTFNEFFIRELKPEARPIAYKERDDFAICAADCRLMAFKSVDDSLRFWIKGRKFSVQGLLGAELCSNKFIEGSLVIFRLAPQDYHRFHVPVSGVIEAFVDIPGSLYTVNPIAVNSKYCNVFTENKRVLSIISTSKFGKVAFIAIGATMVGSITFLKKKGDYVHKGDEFGYFSFGGSTVICLFEKDSIELDEDLIANSERSLETLVSVGMTLGIAKSKQSSQELPNIHGIYLEA
>NEUWzoll
MGNQTSSPGDQGGDAPPKASRLSRFRRRFRSDGNRADSDPHLLKNLAADDFVGISLIEIIGAEMKFKDRWLACLSLGERTYRTDISDHTDKPLWKSEKKVVLERDGPHIARISVFETNRLKRNNLVGYCEINLLEALNLDSGDKVTVVSLFDPSSPSTVVGDLSLSCYVEDPIETEKSFVRRVLALVDYNADGKLTYDEFSDLIKAFGNQVAASKKEELFKLADGNGDGVVDMDELATLLAIKQEEESLISNCPVCGEALGKYDRLNDVIHMTLCFDEGTGNQIMTGGFLTDVQASYGWMFKLSEWTHYSSYGIGLKSGSSASHILVFDRRTRRLVEEIIDEKIVLSMRAIYQSKVGLKLIDKGAKELLHNISEKQGRHMNSSESAKDIPKFIDFFKDQINIDEIKHPIDYFKTFNEFFIRELKPGARSVAHKERDDIAICAADSRLTAFTTIDDSLRLWIKGRKFSVQGLLGAELCSSAFIGGSLVIFRLAPQDYHRYHVPVSGIIEDFVDIPGSLYTVNPIAVNSKYCNVFTENKRVVSIISTSEFGKVAFVAIGATMVGTITFTRKKGDYVHKGDEFGYFSFGGSTVICVFEKDSIQLDEDLTANSERSLETLVSVGMPLGVANRKLSPAEMPNLHKCSLEA
