# Supplementary material for: Orchid Phylotranscriptomics: The Prospects of Repurposing Multi-Tissue Transcriptomes for Phylogenetic Analysis and Beyond
Source: Front Plant Sci. 2022 May 27;13:910362. doi: 10.3389/fpls.2022.910362 (PMC9196242; doi:10.3389/fpls.2022.910362)
Supplement: Supplementary file 4 [file Data_Sheet_3.zip › ortho_MSA/r1/OG0009386.fa]

>ANOEemei
-----------------------------------------------------MSSLSLPWPFGRG------AKLRQ--CRK---EEEE----AAQR-EEFGLTPQLLDFA-KGFTVDTFKTFPL-Q----------------------------------DDSTADVDFG----PSSGSNS-SKDLSEWQERHAMLLLSRSKEISRIRYFLCPRHLQDNQFWRIYFLLVKNYVLPYEMRAIQKAKLIE-DI-EKEKSRDKVEI-EVEMTESKLACSS------------EVFLH-ANGIGS-EGKGIFYPSSDYKMFY-------------------------GGFM---------------------------------------------------
>ANOEroxb
-----------------------------------------------------MSSISLPWPFGRG------AKLRQ--CRK---EEEE----ATQR-EEFGVTPQLLDFA-KGFTVDTFKNFPL-Q----------------------------------DDSTADVDFG----PSSGSNS-SKDLSEWQERHAMLLLSRSKEISRIRYFLCPRLLQDNQFWRIYFLLVKNYVLPYEMRAIQKAKLIE-DI-EKEKSRDKVEI-EVEMTESKLACSS------------EVFLH-ANGIGG-EGKGLEKE------------------------------------------------DRKQP-----------------------------------
>APOSodor
-----------------------------------------------------MSSLLLPWPLGRG------SKRGN--QRK---EEETEA-ASAEL-EEFGVTPQLLNLV-EGFTVDTFRNFPF-Q----------------------------------DDAVVVDDGY----SSSGINA-NKDLSEWQERHAILLLSKAKGISQIRYALCPRHMKDKQFWRIYFLLVKSCISPYEIRAVQKAKLKK-DL--LEKSSDKIVI-EVEMTESELACNS------------E------------------------------------------------------------------------------------------------------------
>BLETstri
-----------------------------------------------------MNSLTLQWPFKRG------AKLQK--PNE---EEEE----VAQF-EESGVTQQLLDFV-KDFTVDTFKNFPL-K----------------------------------DDPTADVDVD----ASAGRSM-SKDLSEWQERHAMLLLAKAKEISQIRYVLCPRLLKEKQFWRIYFLLVKNYVAPYEKRAIQKAKIKE-HL-EKEKSCYKVSI-EVEMMESKLAC-S------------EAVPD-ANGNGE-EGTE--------------------------------------------------------------------------------------------
>BORYspha
-----------------------------------------------------MASFSLPWPFGRGGGGSKEGKRNR--RTK---NEEE----EVFL-EEFGVTQQLRDLV-KGFTINTFKDFPL-E----------------------------------DDRSVEGSNP----SPSSSNL-NKDLTDWQERHATLLLSNVKEISQLRYVLCPRHLKENQFWRIYFILVK------------------------------------------------------------------------------------------------------------------------------------------------------------------------
>CALAcreb
MTVFYRYLISSRMHGVSTSIIYIVQKTQKLWKT-GNVVWHQRALHRFRYPVKKMSSASLPWPFGRR------EKRRQ--GRK----EED----LILL-EELGVTQKLLDFV-KGFTVDTFRNFPL-E----------------------------------DDPTAGGDLD----PSAGRNQ-SKDLSEWQERHAMILLARSKEISQIRYGLCPRLLQDNQFWRIYFLLVKSYVVPYEVHAIQKAKLK--DL-EKKKSCEKVEF-ELEMTESKLATRN----------------------GD-ERTDELQ----------------------------------SLFSRVDEK----------------------------------------------
>CALAplic
-----------------------------------------------------MSSVSLPWPFGRR------EKRRQ--GRK----EED----LILL-EELGVTQKLLDFV-KGFTVDTFRNFPL-E----------------------------------DDPTAGGDLD----PSSGRNQ-SKDLSEWQERHAMILLARSKEISQIRYVLCPRLLQDNQFWRIYFLLVKSYVVPYEVHAIQKAKLK--DL-EKEKSCGKVEF-ELEMTESKLATRN----------------------GD-ER----------------------------------------------------------------------------------------------
>CALAsini
-----------------------------------------------------MNSMALPWLFGRG------AKLQK--PRE----EEE----MAQL-EELGVTPQLLDFV-KDFTADTFKNFSL-R----------------------------------DDPTADGDAD----DSFVGSM-SKDLSEWQERHAMLLLAKAKEISQIRYALCPRLFKDKQFWRIYFLLVKNYVAPYEKRAIQKANMKK-HL-EKEKASDKVAI-EVEMMESKLACCS------------EADLN-VNRSGG-EATGIYPSFLLNYVLTSC--------------------VYVHCFICLSERLIECSKLSPTIYVSNLV------PKYHIASNLVPLLDKIDQKWHLK
>CALAtsoo
-----------------------------------------------------MNSMALPWPFGRG------AKLQK--PRE----EEE----MAQL-EELGVTPQLLDFV-KDFTADTFKNFSL-R----------------------------------DDPTADGDAD----DSFVGSM-SKDLSEWQERHAMLLLAKAKEISQIRYALCPRLFKDKQFWRIYFLLVKNYVAPYEKRAIQKTKMKK-HL-EKEKASNKVAI-EVEMMESKLACCS------------EADLN-ANRSGG-KATGIYPSFLLNYVLTSC--------------------VHVHCFICLYERLIESSK----------------------------------------
>CALEmajo
-----------------------------------------------------MSSVALPWPFGRG------LKRRQ--GRK---EEEK----LPQLDEELGVTEQLLDFA-KGFTVDTFRNFPL-G----------------------------------DYSMPDGDLD----PSSGRNS-GKDLSEWRERHALLLLARSKEISQIRYVLCPRLLQDNQFWKIYFILVKNYVFPYETRAIQKAKLKM-NS-EKEKSSDDVEI-EVEMTESKFVCPS------------EVVLP-ADRVGD-ERTVMDQDTTSLLLIV-----------------------GYHLF----------------------------------------------------
>CEPHdama
-----------------------------------------------------MNSLSVPWPFGRG------AKRVK--QSK----EEE----VALL-EEFGVTPQLLDFV-RVFTVDTFKNFPF-Q----------------------------------DDPSADGDVD----GSSGSSL-SKDLSEWQERHAILLLAKAKEISQIRYALCPRILKDTQFWTIYFLLVKNYVAPYEIRAIQKAKFKN-DL-EKEKSCDKVAI-EVEMTESKLACCS------------EAVLH-ANGSGG-KGSE--------------------------------------------------------------------------------------------
>CHILtrap
------------------------------------------------------NSVALPWPFGRG------AKRRQ--GRK---GEEK----LRQP-EELGVTEQLLDFA-KGFTVDTFRNFPL-E----------------------------------DYSMRDGDLD----PSSGRNS-SKDLSEWQERHALLLLARSKEISQIRFVLCPRLLQDNQFWRIYFILVKNYVFPYETCAIQKAKLKR-NF-EKEKSSDNVEI-EVEMTESKFACCP------------EAVLR-ANRLGD-ERTAS---------------------------------------SSSVDEL---------------------------------------------
>CORYacti
-----------------------------------------------------MSSISLRWPFGRG------AKRGQ--GRK---EEEK----LPQL-EEAGVTQQLLDFA-KGFTIDTFKNFPL-E----------------------------------DDPTPDEYMD------SGRNP-RKDLSEWQERHAMLLLARSKEISRIRYVLCPRLLQDNQFWRIYFHLVKSYVAPYEMYAIQKAKLKK-DL-DREKSYDKVEI-EVEMTESKLVCSS------------EAVLN-DNRIDG-EGTAAFLSDIRE----------------------------------------NNTRHG--------------------------------------
>CREMappe
MAL------------------------ADYWRI--------------------MNSITLPWPFRRG------EKLGK--PSK----EED----VALL-EELGVTPQLLDFV-KDFTVDTFKNFPL-K----------------------------------DDPTADVDVD----TSSGSSL-SKDLSEWQERHAMILLAKAKEISRIRYALCPRLLKDKQFWRIYFLLVKNYVSPYEKRAMQKAKIQK-QLEEREKSCDKVAIVEVEMMESKLACLP------------E-----ANASGG-EGTQIRNIAHSGTL----------------------------------------------------------------------------------
>CRYPlept
M----------------------------------------------------LSSASLPWPFGRG------AKRRQ--GRK---EEEQE--DPPLV-EELGVTQQLLDFV-KGFTVETFRNFPL-E----------------------------------DDPTLDRDLE----SSSGRSS-IADLSEWQERHAVLLLARSKEISRIRYVLCPRVLQDNQFWRIYFLLVKNYVVVYEMRAVQKAKLKK-DM-EKEKSCDKVEV-EVEMTESKLACGS------------EAILC-SNTIGS-GGAGHARHK--------------------------------EG-----------------------------------------------------
>CYMBensi
-----------------------------------------------------MSSITLPWPFGRG------AKLGK--PRKKDEEDEK----AAQL-EEFGVTPELLDFL-KDFTVDTFKNFPL-K----------------------------------DDPTVDGDVD----TSSGSSL-SKDLSEWQERHALLLLSKAKEISRIRFALCPRLLKEKQFWRIYFLLVKNYVSPYERRAIQKETIKK-HL-EKEKSCDKVAI-EVEMMESKLACFP------------EAVLH-ANGSGGDEGASLD------------------------------------------------------------------------------------------
>CYMBmann
-----------------------------------------------------MSSMTLPWPFGRG------AKLGK--PRHEDEEEEK----VAQL-EEFGVTPQLLDFL-KDFTVDTFKNFPL-K----------------------------------DDPTVDGDVD----TSSGSSL-SKDLSEWQERHALLLLSKAKEISRIRFALCPRLLKEKQFWRIYFLLVKNYVAPYERCAIQKEKIKK-HL-DKEKSCDKVAI-EVEMMESKLASFP------------EAVLH-ANGSGGNKGTDKEYSLPQHF--------------------------SLSLMLNLSNEL---------------------------------------------
>CYPRbard
-----------------------------------------------------MSS-SLSWPFGRG------AKRGK--RRK---EDAA----AAQI-EELGVTPQLIDFV-KGFTVDTFKNY---Q----------------------------------DDPSADGDLD----ASSGCNL-SKDLSEWQEHHAMLLLAQVKEISQIRYALCPRHLKDNQFWKVYFFLVKKYVSPYEIHAMQKARLKR-DS-EKEEAPDKVAI-EVEMMESNLRL---------------------------------------------------------------------------------------------------------------------------
>CYPRflav
-----------------------------------------------------MSPLSLTWPFGRG------AKRGK--RRK---EEAA----AAQI-EELGVTPQLIDFV-KGFTVDTFKNY---Q----------------------------------DDPSEDGGLD----VSSGCNL-SKDLSEWQEHHAMLLLAQVKEISQIRYALCPSHLKDNQFWKIYFFLVKKYVAPW------------------------ISI-SSGYSGSSLSYVG------------NGLIS--------APSLCWPIWILSNLLVSP--R-----------------NMFSRFIECCNQS---------------------------------------------
>DACThata
-----------------------------------------------------MSSLPLPWPFRRG------AKHRQ--RRK---EEEA---AATQL-EELGVTPQLLDFT-KDFTVDTFKKFPL-Q----------------------------------VYPTANGDLD----ASSGSNPNNNDLSEWQERHAMLLLARSKEISRIRYALCPRVLQDNQFWRIYFLQVKKYVVSYEFHAIQKAKLKN-DL-EKEKSWDKVGI-EVEMTESKLACCS------------ETVLR-TNGIGG-EGTDESQG----------------------------------AFRPSRRE--NDTRCE--------------------------------------
>DENDchryso
-----------------------------------------------------M-NLTLPWPFGRG------AKLGK--PRK---DEEE----VAQL-EELGVTPQLLDFV-KDFTLDTFRNFPL-K----------------------------------DDPTADGDVD----TSSGSSL-SKDLSEWQERHAMLLLGKAKEISQIRYALCPRFLKDKQFWRIYFLLVRNYVAPYEKRAIQNANIKK-HL-EKAKSYDKVAI-EVEMMESKLASCS------------EDVLH-ADRSGG-EGTE--------------------------------------------------------------------------------------------
>DENDnobi
-----------------------------------------------------M-NLTLPWPFGRG------AKLEK--PRK---DEED----VAQL-EELGVTPQLLDFV-KDFTLDTFRNFPL-K----------------------------------DDPTADGDVD----TSSGSSL-SKDLSEWQERHAMLLLGKAKEISQIRYALCPRFLKEKQFWRIYFLLVKNYVAPYEKRAIQNANIKK-HL-EKEKSYDKVAI-EVEMMESKLAFCS------------EAVLH-ADRSDT-EGTGICPPF---------------------------------------------------------------------------------------
>DIURorie
-----------------------------------------------------MSSVSLQWPFGRG------AKRRQ--GRK---EDER----LSQL-EELGVTQQLLDLA-KGFSVDTFKNFPL-E----------------------------------ADPTPDGDLV----PSSGRNP-SKDLSEWQERHAMLLLASSKEISRIRYALCPRLLQDHQFWRIYFLLVKNYVAPYEMRAAQKAKLKK-DS-ENEKSRGRVEI-EVEMTESKLDCGS------------EPVLR-ANRIGD-DGTGTATLILIS-----------------------------SGFLILCSHNLEEGQIHRNKH----------------------------------
>DRAKelas
-----------------------------------------------------------------------------------------------QL-EELGVTEQLLDFA-KGFTVDTFRNFPL-E----------------------------------DYSMPDGDLD----PSSRINS-GKDLSEWQERHALLLLARSKEISQIRYALCPRLLQDSQFWRIYFVLVKDYVFPYETRAIQKSTLKR-NF-EKENKIDNVET-EVEMTESKFVVVQ------------KL-----------------------------------------------------------------------------------------------------------
>DRAKthyn
-----------------------------------------------------MNSVALPWPFRRG------LKRKQ--GRK---EEEK----LPQL-EELGVTEQLLDFA-KGFTVDTFRNFPL-E----------------------------------DYSMPGGDLD----PSSRINS-GKDLSEWQERHALLLLARSKEISQIRYALCPRLLQDNQFWRIYFILVKDYVFPYETRAIQKSTLKR-NF-EKENKIDNVET-EVEMTESKFVFVQ------------KL-----------------------------------------------------------------------------------------------------------
>EPIDfulg
--------------------------------------------------------VTLPWPFRRG------EKLGK--PRK----EDD----AAQL-EEFGVTPQLLDFV-KDFTVDTFKKFPLRK----------------------------------DDTTADVDVD----TSSGSSL-SKDLSEWQERHAMLLLAKAKEISRIRYALCPRLLKDNQFWRIYFLLVKNYVAPYEKRAIQKSNIKK-LL-EKEKSCDKVAV-EVEMMESKLAFFP------------EAVLH-SNGSGG-EGTETDQ----------------------------------TGFTRVKEN--KESIEFQDAH----------------------------------
>EPIDpuni
------------------------------------------------------NSVTLPWPFRRG------EKLGK--PRK----EDD----AAQL-EEFGVTPQLLDFV-KDFTVETFKKFPLKK----------------------------------DDTTADVDVD----TSSGSSL-SKDLSEWQERHAMLLLAKAKEISRIRYALCPRLLKDNQFWRIYFLLVKNYVAPYEKRAIQKSNIKK-LL-EKEKSCDKVAV-EVEMMESKLAFFP------------EAVLH-SNGSGG-EGTETDQ----------------------------------TGFTRVKEN--KESIEFQDA-----------------------------------
>EPIPhell
-----------------------------------------------------MNSLSVPWPFGRG------VKRVK--PRK----QEE----VAQL-EEFGVTPQLLDFV-KVLTVDTFKNFPL-K----------------------------------DDPTAGGDVD----ASSGSRL-SKDLSEWQERHAILLLTKAKEISQIRYALCPRILKDTQFWTIYFLLVKNYVAPFEIRAIQKTKLKN-DL-EKEKKCDNVSI-EVEMTEAKLAC-S------------ETVLH-ANGSVG-KGTELSIEGV-----------------------------PLSSYLPRGSP-----------------------PD---------------------
>EPIPpurp
-----------------------------------------------------MNSLSVPWPFGRG------VKRVK--PRK----QEE----VAQL-EEFGVTPQLLDFV-KVLTVDTFKNFPL-K----------------------------------DDPTAGGDVD----ASSGSRL-SKDLSEWQERHAILLLTKAKEISQIRYALCPRILKDTQFWTIYFLLVKNYVAPYEIRAIQKTKLKN-DL-EREKKCDNVAI-EVEMTEAKLAC-S------------ETVLH-ANGSVG-KGTELSIEGV-----------------------------PLSSYLSQRLP-----------------------PP--------------------P
>ERYCcris
-----------------------------------------------------MSSISFPWPFGRG------AKPGK--QRKE-EEEEK----AAEL-EKFGVTPQLLDFL-KDFTVDTFKDFPL-K----------------------------------DDPTANGDVD----SSLGNSL-RQDLSEWQERHAILLLGEAKEISRIRFALCPRFLKEKQFWRIYFLLVKNYVTHYERGAIQKEKIKK-QL-EKEKSCEKVAV-EVEMMESKLSCSS------------EVVLH-ANGSGGCKGS---------------------------------------------------------------------------------------------
>ERYCpuss
-----------------------------------------------------MSSISFPWPFGRG------TKPGK--KRKE-EEEEN----AAEL-EKFGITPKLLDFL-KDFTVDTFKDFPL-K----------------------------------DDPKANVDVD----SSSTSSL-SQDLSDWQERHAILLLAEAKEISRIRFALCPRFLKEKQFWRIYFLLVKNYVTHYERGAIEKEKIKK-QL-EKEKSCEKVAV-EVEMMESKLSCFS------------EVVLH-TNGSGGCKET---------------------------------------------------------------------------------------------
>GALEfabe
-----------------------------------------------------MSFSFLRWPRRRV------EQRER--RLKE-QKEEE----LVLL-EEFGLSPQLLDFVSDKITIDTFKGFHL-Q----------------------------------DDQIGHSGCN----ASSLNSV-NEDLSEWQERHAMLLLSKSKEISPIRYALCPRYMKDNQFWRIYFLLVKNYVAPYEMHAQLKSKLKE-DM-EKVKSPCKVAV-EVELMESKLSHSS------------DASLH-STGRAC-RDEFV-------------------------------------------------------------------------------------------
>GASTelat
-----------------------------------------------------MSSSALPWPFRRG------TKLGN--PRR---KEEE----ESRL-DDLGVTPNLLDFV-KDFSVDTFKQFPL-S----------------------------------DDPTADGDVD----TSSGSHL-GKDLSEWQERHAMLLLQQAKGISQIRYALCPRFLKEKQFWRIYFLLVKNYIASYEMGAIQKEMIRK-KL-EKEEYRDKAAI-EVEMIESKPAFCS------------HSLLQPANGN---------------------------------------------------------------------------------------------------
>GOODfuma
-----------------------------------------------------MSSLSLPWPFGLG------AKLRQ--RRK----EKE----VAQL-EEFGVTPQLLNFA-KGFTIDTFKNFPL-Q----------------------------------DDCTSDGDLD----PSSGSNP-SKDLSEWQERHAMLLLSRSKEVSQIRYVLCPRLLQDNQFWRIYFLLVKNYVLPYEIRAIQKAKLKN-DM-EKERSCDKVEI-EVEMTESKLACSS------------EVVLH-AN-VGG-EGKGV-------------------------------------G-------------EYQE------------------------------------
>GOODpube
-----------------------------------------------------MNSLSLPWPFGRG------AKLGQ--CRK----EKE----VAQL-EEFGVTPQLLNFA-KGFTVDTFKNFPL-Q----------------------------------DDCTSDGDLD----PSSGSNP-SKDLSEWQEGHAMLLLSRSKEMSRIRYVLCPRLLQDNQFWKIYFLLVKNYVLPYEIRAIQKAKLKN-DM-EKEKSCDKVVI-ELEMTESKLACSS------------EVVLH-ANGIVG-EGKGV-------------------------------------G-------------EYQE------------------------------------
>GYMNdens
-----------------------------------------------------MSSLSLPWPFRRG------AKHRQ--RRK---EDEEA--ADTQL-EELGVTPQLLDFT-KGFTVDTFKNFAL-Q----------------------------------VYPTANGDFD----ASSGSNPNNNDLSEWQERHAMLLLARSKEISRIRYALCPRVLQDNQFWRIYFLLVKKYVVSYEMHAIQKAKLKN-DS-EKEKSWDKVGI-EVEMTESKLACCS------------ETVLH-TNGIDG-EGTGTFPGWRMLRVCFSLYAN-----------------LLVCSFLST----------------G-YS---LSLAL--------------------F
>GYMNodor
-----------------------------------------------------MSSLSLPWPFRRG------AKHRQ--RRK---EDEEA--TATQL-EELGVTPQLLDFT-KGFTVDTFKNFAL-E----------------------------------VYPTANGDFD----ASSGSNPNNNDLSEWQERHAMLLLARSKEISRIRYALCPRVLQDNQFWRIYFLLVKKYVVSYEMHAIQKAKLKN-DS-EKEKSSDKVGI-EVEMTESKLACCS------------ETVLH-TNGIGG-EGTGAHPA----------------------------------GATSAAHR--TGGQPGQ----GD-----MA------------------------
>HABElong
-----------------------------------------------------MSSLSLPWPFRRG------AKQRQ--RRK---DEEAV--AAAHL-EELGVTPQLIDFA-NGFTVDTFKNFPL-Q----------------------------------VDSTANGDLD----ASSASNL-NDDLSEWQERHAMLLLARSKEISQIRYALCPRVLRDNQFWRIYFLLVKNYVVSYEMHAIQSAKLKK-EL-ENEKSGDKVGI-EVEMTESKLSYCS------------ETVPH-SNGIGG-KRTDESPC----------------------------------AFRSSRSE--NDARCK--------------------------------------
>HABEpant
-----------------------------------------------------MSSLSLPWPFRRG------AKQRQ--RRK---DEEAV--AAAHL-EELGVTPQLIDFA-NGFTVDTFKNFPL-Q----------------------------------VDSTANGDLD----ASSASNL-NDDLSEWQERHAMLLLARSKEISQIRYALCPRVLRDNQFWRIYFLLVKNYVVSYEMHAIQSAKLKK-EL-ENEKSGDKVGI-EVEMTESKLSYCS------------ETVPH-SNGIGG-KRTDLWNSR--------------------------------EPFSAIQKA--GQAKNLEEFS----------------------------------
>HAEMdisc
-----------------------------------------------------MSSISLPWPFGRG------AKLRQ--CRK---EEEA----VALR-EEFGVTPQLLDFA-NGFTVDTFKKFPL-Q----------------------------------DDSTADADLD----PSLGSNP-SKDLSEWQERHAMLLLSRSKEISQIRYVLCPRLLQDNQFWRIYFLLVKNYVLPYEIRAIQKAKLKK-DM-EKEKSCDNVEI-EVEMTESKLACSS------------EVFLH-ANGIGG-EGKGV-------------------------------------G-------------EHQ-------------------------------------
>HEMIforr
-----------------------------------------------------MSSFSLPWPFRRG------TKHRQ--RRT--EEEEEE--AAAQL-EELGVTPQPLDFT-KGFTVDTFKNYPL-Q----------------------------------VYPTANGDFE------SGSDL-NNDLSEWQERHAMLLLARSKEISRIRYALCPRVLQDNQFWRIYFLLVKKYVVCYEMLAIQKAKLKM-DS-EKEKSWDKVGI-EVEMTESKLACCS------------ESVLH-TNGISG-EGTDEFPG--------------------------------------GKRE--NDTRCK--------------------------------------
>HYPOheme
-----------------------------------------------------MGSFALPWPFGGR---SEKGKKGD--RSK---EGKE----DEQL-EEFGVTPQLLGFV-RGFTAATFKDFPL-E----------------------------------DGDGGGGRLR---SDPPAANA-SKDLSDWQERHAMLVLSKAKEISQLRYLLCPRHLKEQQFWRIYFLLVKTYVSPYEKQAIQKAKLRAMEL-EDKKAANKAPI-EVEMTEAN---------------------H-TNGFS--------------------------------------------------------------------------------------------------
>LANAlana
-----------------------------------------------------MSSFSLPWPFGGSRGDSEQGKRSRAEKKK---LEEE----EAYL-EEFGVTQQLRDFV-KGFTAETFKDFPL-Q----------------------------------DDDHHRASHPVEGSSPPAANV-SKDLTEWQERHATLVLSKVKEISQLRFMLCPRHLKEKQFWRIYFLLVKTFVSPYEIQAIKKAKLRTMEL-DDKKAAEKAAI-EVEMTEATASSSA-------------------------------------------------------------------------------------------------------------------------
>LECAnigr
-----------------------------------------------------MSSVSLPWPLRRA------VQREK--RCKE-VKEKE----AAQL-EELGLTTQLLEFLCDKITMETFKSFHL-QGPLFLSYASQFSPNPTPGKAFDANSWVVYNFASAGDQIGQNRCD----ASSLNIV-DSDLSEWQERHAMLLLSKSKEISQIRYALCPRYMKDNQFWRIYFLLVKNYVAPYEMRAIQEAKLKT-NM-EEAKSSPKVAI-EVELMESKISHSS------------EAPLH-TNGRSC-RGKGNLNQTSPCFPSPTIF-----------------------------------------------------------------------------
>LIMOabor
-----------------------------------------------------M-NLSVPWPFGRG------AQRVK--QRK----EEE----VALL-EEFGVTTQLLDFV-KVFTVDTFKNFPF-Q----------------------------------DDPLADGHAD----ISSGSSL-SKDLSEWQERHAILLLDKAKEISQIRYALCPRILKDTQFWTIYFLLVRSYVAPYEIRAIQKAKFKN-DL-EKEKSCDKVSI-EVELTESKLACCS------------EAVLH-ANGSGG-KGTG--------------------------------------------------------------------------------------------
>MASDpict
MII------------------------------------------------GKMNSRTIQWLFRQR------EKTGK--SRK----EDE----VPQF-EEFGVTPQLLDFV-KDFNVNTFKQFPL-K----------------------------------DDPMVNVDVN------------RKDLSEWQERHAVILLDKAKEISRIRFALCPRLLKDKQFWRIYFLLVKNYVAPYENRAIQKENIKK-YL-EKEKSCNKVGI-EVEMMESKLACFP------------EAVLH-ANGNGE-DG-----------------------------------------------------------------------P----------------------
>MEXIxero
--------------------------------------------------------MSSWWPLGRG------SKRGK--RSK---EEEA----AAQM-EELGLTPQLIDFV-KGFTVDIFKNFPL-Q------------------------------------------------DLSGCSL-SKDLSEWQERHAMLLLAQVKEISQIRYALCPRHLKDNQFWKVYFFLTKKFVAPYEIHAIQKAKLK--DL-EKEKSVDSVAI-EVEMMESNVACNS------------ESVQL-TNGTCY-TGKGVLFQTSQSSIFFV-------------------------------------------------------------------------------
>MICRparv
-----------------------------------------------------MSSVSLPWPFGHE------AKRRQ--KRK---EEEK----LSQL-EELGVTQQLLDFA-KGFTVDTFKKFPL-E----------------------------------DDPTAVGDLD----SSSGRNP-RRDLSEWQERHAMLLLDRCEEISRIRYVLCPRLLQENHFWRIYFILVKNYVVPYEMRAIQKAKMLK-DL-EKESSCDKAEI-EVEMTESKFAYCH------------EPVLH-ANRVGG-DETDGVS----------------------------------RGFS----------------------------PR---------------------
>MOLIcapi
-----------------------------------------------------MGSFALPWPFGGR---SEKGKKGD--RSK---ERKE----DEQL-EEFGVTPQLLGFV-KGFTAATFKDFLL-E----------------------------------DGDGGGGRLR---SDRPATNV-SKDLSDWQERHAMLVLSKAKEISQLRYILCPRHLKEQQFWRIYFLLVKTYVAPYEKLAIQKAKIRAMEL-EDKKAADKTPI-EVEMTEAK---------------------H-TNGLT--------------------------------------------------------------------------------------------------
>NEUWmali
MRG---------------------AQISGRWAKNCR------------HFLLRGEMMSLPWPLGRG------AKREK--QRK---EEEAAASAASEL-EEFGVTPHILNLV-KGFSVDTFKNFPL-Q----------------------------------DDTVAEGDGY----SSSGSNL-NKDLSEWQERHAVLLLSKAKEISQIRYALCPRHMKDKQFWRIYFHLVKSCISPYEIRALQKAKLKK-DL-QK-KSSDEVAI-EVEMTESKLACDS------------E------------------------------------------------------------------------------------------------------------
>NEUWzoll
-------------------------------------------------------MMSLPWPLGRG------AKREK--QRK----EEAAASAAAEL-EEFGVTPHILNLV-KGFSVDTFKNFPL-Q----------------------------------DDTVAEGDGY----SSSGSNL-NKDLSEWQERHAVLLLSKAKEISQIRYALCPRHMKDKQFWRIYFHLVKSCISPYEIRALQKAKLKK-DL-QKEKSSDKVAI-EVEMMESKLACDS------------E------------------------------------------------------------------------------------------------------------
>OECEmacu
-----------------------------------------------------MSSISLPWPFGRG------AKLGK--PHKE-DEEEK----AAQL-EEFGVTPQLLDFL-KDFTVDTFKNFPL-K----------------------------------DDPTANGGAD----TSSGSSL-RQDLSEWQERHAILLLSKDKEISRIRYALCPRLLKEKQFWRIYFLLVKNYVPPYERHAIEKAKMKN-QL-EKEKSCDKVAI-EVEMMESKLACFS------------EAVLH-ANGSDGGKGTGIYPSF---------------------------------------------------------------------------------------
>OPHRgarg
-----------------------------------------------------MNSLSLPWPFRRG------AKQRQ--RRN---EEEA---SADQL-EELGVTPQLLDFT-RGFTVDTFKKYSF-E----------------------------------VCTTSNGDLD----ASSGSNM-NNDLSEWQERHAMLLLARSKEISQIRYALCPRVLQDNQFWRIYFLLVKEYIVSDEMHSIQRAKLKK-DS-EKEKSWDKVGT-EVEMTESKLHVQKLLGIPMELVVKEERKLS-RNRYCA-AGRAMQVMSLNSH-----------------------------------------------------------------------------------
>OPHRsphe
-----------------------------------------------------MSSLSLPWPFRRG------AKQRQ--RRN---EEEA---SADQL-EELGVTPQLLDFT-RGFTVDTFKKCSF-E----------------------------------VCTTSNGDLD----ASSGSNM-NNDLSEWQERHAMLLLARSKEISQIRYALCPRVLQDNQFWRIYFLLVKEYIVSDEMHSIQRAKLKK-DS-EKEKSWDKVGT-EVEMTESKLHVQKLLGIPMELVVKEERKLS-RNRYCA-AGRAMQVMSLNSH-----------------------------------------------------------------------------------
>ORCHital
-----------------------------------------------------MSSLSLPWPFRRG------AKHRQ--RRK---EDEEAV-AAARL-EELGVTPQLLDLT-KGFTVDTFKNFPL-Q----------------------------------VCPTENVDLD----ASSGSNL-NNDLSEWQERHAILLLARSKEISRIRYALCPRVLQENQFWKIYFLLVQKYIVYYEVHAIQKAKLKK-DS-EMEKSRHMVGI-EVEMTESKLACCS------------EIVLH-TNGIGG-DGTDESLG----------------------------------AFRSSRTE--NDTRCE--------------------------------------
>PAPHconc
--------------------------------------------------------MGSWRLLGRG------PKRGK--LSK---KEEA----AAQM-KELGLTPQLIDFV-KGFTVETFKNFCL-Q------------------------------------------------DASGCNP-SKDLNEWQERHVILLLAQVKEISQIRYALCPSHLKDNQFWKIYFLLTKKFVAPYEIHAMQKAKLK--DS-EKGKPVENVVI-EVEMMESNVACNS------------KNVLL-PNGTGP-RRTASTWRNYDANM--------------------------EPNLVSSSVRN---------------------------------------------
>PAPHhirs
--------------------------------------------------------MGSWWLLGRG------PKHGK--LSK---EEEA----AAQM-KELGLTPQLIDFV-KGFTVETFKNFSL-Q------------------------------------------------DASGCNP-SKDLGEWQERHAILLLAQVKEISQIRYALCPSHLKDNQFWKIYFLLTKKFVAPYEIHAMQNAKLK--DL-EKGKSVENVVI-EVEMMESNVACNS------------KTALL-PNGTGP-RRTASTWRNYDANM--------------------------EPSLVSSSVRN---------------------------------------------
>PHAIflav
-----------------------------------------------------MNSTTLPWPFGRG------AKLRK--TRE----EEE----MSQL-EELGVTPQLLDFV-KDFTADTFKNFSL-Q----------------------------------DDPTADGDAD----ALSVSSM-SKDLSEWQERHAMLLLAKAKEISQIRYALCPRLLKDQQFWRIYFLLVKNYVAPYEKRAIQKAKIKK-HL-EKEKACDKVAI-EVEMMESKLACCS------------EADLN-ANRSGG-EATGGFHYSKRNKEPIES--------------------PMIHATKNIYNK----------------------------------------------
>PHAItank
-----------------------------------------------------MNSMTLPWPFGRG------AKLRK--PRE----EEE----MAQL-EELGVTQQLLDFV-KDFTADTFKKFPL-Q----------------------------------DDPTTDGDAD----ASSVGSM-SKDLSEWQERHAMLLLTKAKEISQIRYALCPRHLKDKQFWRIYFLLVKNYVSPYEKCVIQKAKIKK-HL-EKERASDKVAT-EVEMMESKLACCS------------EADLN-ANRSGG-EATGQLT-----------------------------------------------------------------------------------------
>PHALcorn
-----------------------------------------------------MNSIAFPWPFGRG------SKLGK--PRM----EEK----VAQH-EEFGVTQQLLDFL-KDFTVDTFKHFPL-K----------------------------------DDPLADGDVG----TLA-SSQ-SKDLSEWQERHAVLLLTKSTEISRIRYALCPRFLKDKQFWRIYFHLVKNYVAPYEKRAIQKDMIKK-HL-ENEKFCDKAAV-EVEMMESKLPCYP------------QAVLH-ASESGG-EGTGIYPSFLLKLVLV-------------------------NGFICIFER--FYSAE---------------------------------------
>PHALmode
-----------------------------------------------------MNSIALPWPFGRG------SKLRK--PRK-----EK----VAQH-EEFGVTQQLLDFL-KDFTVDTFKQFPL-K----------------------------------DDPSADGDVG----TLA-SSQ-SKDLSEWQERHAVLLLTKSTEISRIRYALCPRFLKDKQFWRIYFHLVKNYVAPYEKRAIQKDMIKK-HL-ENEKFCDKAAV-EVEMMESKLPCYP------------QAVLR-ASESGG-EGIGIYPSFLLKLVLI-------------------------NGFICIFER--FYSAE---------------------------------------
>PHRAlind
--------------------------------------------------------MSSWWPLGRE------ARRGK--RSK---EEVA----AAQM-EELGLTPQLIDFV-KGFAVDTFKNFPL-Q------------------------------------------------GASGCNL-SKDLSEWQERHAMLLLGQVKEISQIRYALCPRHLKDNQFWKIYFFLTKKFVAPYEIHAMQKAKQK--DS-EKEKSVDNVAI-EVEMMESNVACNS------------ENVLL-TKGAGP-RRTGILIPNVSKLLLFVNIFRPFNIICILKLQPGGISIEHLSTFIS----------------LG--------------------------------
>PLATclav
RLPT-----------VPAN---LYPQTEQYQTG-CRAKQHERTVYRFLLRCEKMSSLLLPWPFRGG------AKHRQ--RRK---EEEAA--AAAQI-EELGVTPQLLDFT-KGFTVDTFKNFPL-Q----------------------------------VYPTANGDLD----ASSGSNP-NNDLNDWQERHAMLLLARSKEISQIRYALCPRVLQDNQFWRIYFLLVKKYIVSYEMHAIQKAKLKY-DS-EKEKSWDKIGV-EVEMTESKLACYS------------ETVLH-TNGIGG-------------------------------------------------------------------------------------------------
>RIMAelli
-----------------------------------------------------MSSVTLPWPFGRG------AKRRP--GRK---EEEK----LPQL-EELGVTQQLLDFV-KGFTVDTFRNFPL-E----------------------------------DYSMPDGDLD----PSSGRNS-SKDLSQWQERHAVLLLARSKEISQIRYVLCPRLLQDNQFWRIYFLLVKNYVFPYEMRAIQKANLKK-NF-EKEKSCDNVEI-EVEMTESKFACCS------------EAVLH-ANRVGD-EGSGHYKPPSIS------------------------------------------------------------------------------------
>SELEaequ
-----------------------------------------------------MSSLSLPWPLGRG------PKRGK--RRK---EEEA----AAQI-EELAVTQQLIDFV-KGFTVDTFKNFPH-Q----------------------------------DDPAVDGDLD----VSSGCNL-SKDLSEWQERHAMLVLAQVKEISQIRYALCPRHLKDNQFWKIYFFLIRKYVAPYEIHAMQNAKLKE-DS-EKEKSRVKFAI-EVEMMESNLACNS------------ETVLL-TDGTGR-RGTAWRNQH---------------------------------------------------------------------------------------
>SERAvome
-----------------------------------------------------MSSLSLPWPFRRG------TKQRQ--RRK---EEEAA--ATTQL-DELGVTPQLLDFI-KGFTFDTFKKYPL-E----------------------------------VYTTANGDLD----TLSGSNL-NNDLSEWQERHAMLVLARSKEISQIRYALCPRVLQDNQFWRIYFFLIKKYIVSYEMHAVKKAKLKK-DL-EKEKSLDKVGI-EVEMTESKLACCS------------ESVLH-TNAIGG-ERTYGSPE----------------------------------AFRSSRRE--DDRSEERR--VGKECRSRWS-PY--------------------H
>THELangu
-----------------------------------------------------MSSVTLPWPFGRG------AQRRQ--GRK---EEEK----LSQL-EELGVTQQLLDFA-KGFTVDTFRNFPL-E----------------------------------DDPMPGGDLD----PSSGRNS-SEGLSEWQERHALLLLAKSKEISQIRYVLCPRLLKDNQFWRIYFILVKNHVLPYEMRAIQKTRLKK-NF-EKAKSCDNVEI-EVEMIESKFAC-S------------EAV----------------------------------------------------------------------------------------------------------
>VANIplan
-----------------------------------------------------MNFSSLPWPLSRV------EQQEK--RQKK-AKEKV----AEEE-EEFGLTSQLLDFVSEKITIDIFKSFHL-Q----------------------------------DDQVGQSGRG----ASPLNHA-NEDLSEWQKRHAMLLLSKSKEISQIRYALCPRYMKDNQFWRIYFLLVKNYVAPYEMRAMQKAKLEM-DM-EKVNSSCKVLI-EVEMMESKLSYSP------------DAPLH-DNGRSC-RGKDGY------------------------------------------------------------------------------------------
>VANIshen
-----------------------------------------------------MNFSSLPWPLRRV------EQQEK--RRKK-AKEKD----AKEE-EEFGLTSQLLDFVCEKITIDTFKSFHF-Q----------------------------------DDQVGQSGRG----ASPLNHA-NKDLSEWQERHAMLLLSKSKEISQIRYVLCPRYMKDNQFWRIYFLLVKNYVAPYEMRAIQKAKLEM-DM-EKVNSSCEVLI-EVEMMESKLSCSS------------DAPLH-VNGRSC-RGKDDY------------------------------------------------------------------------------------------
