# Supplementary material for: Orchid Phylotranscriptomics: The Prospects of Repurposing Multi-Tissue Transcriptomes for Phylogenetic Analysis and Beyond
Source: Front Plant Sci. 2022 May 27;13:910362. doi: 10.3389/fpls.2022.910362 (PMC9196242; doi:10.3389/fpls.2022.910362)
Supplement: Supplementary file 4 [file Data_Sheet_3.zip › ortho_MSA/r1/OG0009264.fa]

>OECEmacu
MDAAPQFLDCGMNPLCRPLGMGLNGGGKMRLHHHAFPSLSRVRWSGTVAVATGPKPGITLAS--------LDSSINGAANRFRNVSDEIKRVREQMEADEQLATLMRGLRGQNLSDSQFADENIRLRLVEVTAAENSESLPLVYDPDIISLYWGKRPRAVATRIIQLLSVAGGFLSNLALDLINGKIKENEVARAIELREIVTSLGPAYIKLGQALSIRPDILSPAAMTELQKLCDKVPSFPDDVAMALIEEELGQPWQEIYSELSSSPIAAASLGQVYRGRLKGTGDLVAVKVQRPFVLETVTVDLYIIRKLGLFLRRFPQVSIDVVGLVDEWASRFFEELDYVNEGENGTRFAEMMRNDLPQVVVPKTYHKYTSRKVLTTQWIDGEKLSQSTESDVGALVNVGVICYLKQLLDTGFFHADPHPGNMIRTPDGKLAILDFGLVTRLTDDQKYGMIEAIAHLIHRDYNAIVKDFVKLGFIPEGVNLEPILPVLAKVFDQALEGGGAKNINFQELASDLAQITFDYPFRIPPYFALIIRAIGVLEGIALVGNPDFAIVDEAYPYIAQRLLTDESPRLRNALRYTIYGKSGVFDAERFIDVMQAFENFITAAKSGGGEDLNGNMAGLGVLQSQTYSLVPGFPMIVSQQQKPIKTRAALAFLLSDKGNFFREFILDEIVKAIDAVSREQLVRVSSAFGFGSVAPVFSMVPLKPASLLPTVTEEDEVILNNVEKVFKFLTAGTST-TSNQDVNIANTIQELLPVLPGISAKVLPEVTSRLTSRILARLIRDTFL
>OPHRgarg
DSSAPQLLHCGIKSPRRPPPTGFPGEGH----RRNYPSLSRAQRSCVVAVATGPKPRNTL-----------------AASRIGNVSDEIKRVRAQMEEDEQLSSLMRGLRGQNLSDSQFADEKIKLRLVEVTAAEGSESLPLVYDPDIISLYWGKRPRAVATRIIQLLSVAGGFLSNLALDIINKKIKENEVARAIELREIVTSLGPAYIKLGQALSIRPDILSPAAMTELQKLCDKVPSFPDDVAMTLIEEELGQPWQEVYSELTSSPIAAASLGQVYKGRLKETGELVAVKVQRPFVLETVTVDLFIIRKLGLFLRRFSQVSIDVVGLVDEWASRFFEELDYVNEGENGTRFAEMMKKDLPQVVVPKTYQRYTSRKVLTTQWIDGEKLSQSTENDVGALVKVGVICYLKQLLDTGFFHADPHPGNMIRTPDGKLAILDFGLVTKLTDDQKYGMIEAIAHLIHRDYDAIVKDFVKLDFIPEGVNLDPILPVLAKVFDQALEGGGAKNINFQELASDLAQITFDYPFRIPPYFALIIRAIGVLEGIALVGNADFAIVDEAYPYIAQRLLTDESPRLRSALRYTIYGKSGVFDAERFIDVMQAFENFIIAAKSGGGEALNGDMAGLGMLQSPIDSLVPGFPMIVSQQQQPIKTRSALAFLLSDKGNFFREFILDEVVKAIDAVSREQLVRLSATFGFGSIIPVFSMVPLRPAALLPTVTAEDEVILNNVEKVFRFLTAGTST-KPNQDVNISYIVEELLPVLPGISVKVLPEVTSRLASRIFARLVRDVFL
>ANOEemei
MGSVPQLLHCGINSFRRPLTSSKVGDGQRRDLHRTSPSLSRVQRSGVVAVATGPKPRSSLASSTATSRAPPNGSSNGTKNRFGNVTDDIKRVRAQMEEDEQLSSLMRGLRGQNLPDSQFADENIQLRLVEVAAAESNESFPLVYDPDIISSYWGKRPRAVATRIIQLLSVAGGFLSNLALDLINKKIKENEVARSIELREIVTSLGPAYIKLGQALSIRPDILSPAAMTELQKLCDKVPSFPDDVAMTLIEEELGQPWQEIYSELTASPIAAASLGQVYKGRLKGTGELVAVKVQRPFVLETVTVDLYIIRKLGLFLRKFPQVSIDVVGLVDEWASRFFEELDYVNEGENGTYFAEMMKEDLPQVVVPKTYKKYTSRKLLTTQWIDGEKLSQSTENDVGELVKVGVICYLKQLLDTGFFHADPHPGNMIRTLDGKLAILDFGLVTKLTDDQKYGMIEAIAHLIHRDYGAIVKDFVKLGFIPEGVNLDPILPVLAKVFDQALEGGGAKNINFQELASDLAQITFDYPFRIPPYFALIIRAIGVLEGIALVGNPDFAIVDEAYPYIAQRLLTDESPRLRNALRYTIYGKSGVFDAERFIDVMQAFESFITAAKSGGGEGLNGNMAGLGMLQGQTDSIVPGFPMLISQQHQPVKTRGALAFLLSDKGNFFREFILDEIVKAIDAVSREQLAQISAAFGFGRIAPVFSMVPLRPAALLPTVTEEDEIILNNVEKVFKFLTAGTSTMNNNEDLNIVYIVRELLPILPGISAKVLPEVMSRLSSRVLARLVRDTFL
>DENDnobi
MDAAAQFLHCDINCLRRPLGSGVHG-GRMRVRRRAFPSRFRVRRSGVVAVATEPKPGTTLASSPAKSRVPPNGSINGATNRIGNVSDEIKRVRAQMEEDEQLATLMRGLRGQNLSDSQFADENIRLRLVEVTAAESSESLPLVYDPDIISLYWSKRPRAVATRIVQLLSVAGGFLSNLALDLIKKKIKENEVTRAIELREIVTSLGPAYIKLGQALSIRPDILSPAAMTELQKLCDKVPSFPDDVAMALIEEELGQPWHEIYSELTASPIAAASLGQVYKGRLKGTGELVAVKVQRPFVLETVTVDLYVIRKLGLFLRRFPQVSIDIVGLVDEWASRFFEELDYVNEGENGTRFAEMMKKDLPQVVVPRTYHKYTSRKVLTTQWVDGEKLSQSTESDVGALVNVGVICYLKQLLDTGFFHADPHPGNMIRTPDGKLAILDFGLVTRLTDDQKYGMIEAIAHLIHRDYNAIVKDFVKLGFIPDGVNLEPILPVLAKVFDQALEGGGAKNINFQELASDLAQITFDYPFRIPPYFALIIRAIGVLEGIALVGNPDFAIVDEAYPYIAQRLLTDESPRLRNALRYTIYGKSGVFDAERFIDVMQAFENFITAAKSGGGEDLNGNMAGLGILPSQTNSLVPGFPMIISQQQKPIKTRAALAFLLSDKGNFFREFILDEIVKAIDAVSREQLVRISAAFGFGSITPIFSMVPLKPTSLLPTITEEDEVILNNVEKVFKFLTAGTSTMRANQDVNIANIIQELLPVLPGISAKVLPELSSRLTSRVLARLVRDTFL
>NEUWmali
-----------------------------------------------------------------------------------------------------------------------------LRLVEVKAANSNETLPLVYDPDIISSYWGRRPQAVATRIVQLLSVAGGFLSNIALDLINKKIKENEVARAIELREIVTSLGPAYIKLGQALSIRPDILSPAAMTELQKLCDKVPSFPDDVAMALIKEELGQPWHDIYSELTSSPIAAASLGQVYKGRLKETGDLVAVKVQRPFVLETVTIDLYIVRKLGLLLRKFPQVSMDVVGLVDEWASRFFEELDYVNEGGNGMRFAEMMREDLPQVVIPKTYSNYTSRKVLTTQWIDGEKLSQSTESDVGELVNVGVICYLKQLLDTGFFHADPHPGNLIRTPDGKLAILDFGLVTRLTDDQKYGMIEAIAHLIHRDYDAIVKDFVNLDFIPDGVNLEPILPVLAKVFDQALEGGGAKNINFQELASDLAQITFDYPFRIPPYFALIIRAIGVLEGIALVGNPDFAIVDEAYPYIAQRLLTDESPRLRNALRYTIYGKSGVFDAERFIDVMEAFENFITAAKSGGGEGLNGNMAGLGMLQSQTGSVVPVLPIAIYQEQIPITTRAALVFLLSDKGNFFLEFILDEIVKAIDAVSREQMVRISATLGFGNVVPVFSMVPLRPAALLPTVTEEDKVILNNVEKVVKFLTAGTSSITSNRDVNIAYIIQDLLPVLPGITARVLPEVMNRLTQRILARLIRDSIL
>PAPHconc
MDAAPQLVSCGINSLRRSLTAGGLGDGKRRHRRGAFPSLSRARRHGAVAVATGPRPGNAVASTPATSMAPPNGSINGAASRFGNVSDEIKRVRAQMEEDEQLATLMRGLRGQNLSDSQFADENIRLKLVEVTAAESSESLPLVYDPDIISSYWGRRPRAVATRIIQLLSVAGGFFTNLGLDLIKRKFKENEVARAIELREIVTSLGPAYIKLGQALSIRPDILSPAAMTELQKLCDKVPSFPDDVAMALIEEELGQPWHEIYSELTSSPIAAASLGQVYKGRLKETGELVAVKVQRPFVLETVTVDLYIIRKLGLFLRRFPQVYIDVVGLVDEWASRFFEELDYVNEGENGTHFAEMMRKDLPQVVIPKTYQKYTSRKVLTTHWIDGEKLSQSTENDVGALVNVGVICYLKQLLDTGFFHADPHPGNLIRTPDGKLAILDFGLVTRLTDDKKYGMIEAIAHLIHRDYDAIVKDFVKLDFIPDGVNLEPILPVLAKVFDQALEGGGAKNINFQELASDLAQITFDYPFRIPPYFALIIRAIGVLEGIALVGNPDFAIVDEAYPYIAQRLLTDESPRLRNALRYTIYGKSGVFDAERFIDVMQAFENFLTAAKSGGGEDLNGNMAGLGMLQSQTGPF-PGFPMVAPQQQQPIKTRAALAFLLSDKGNFFREFILDEIVKALDAISREQLVRISTSLGFGSVSPVFSMVPLRTTSLLPTVTKEDEVILNNVEKVVRFLTAGTSTMTSNQDVNIAHIIQELLPVLPGISAKVLPEVMSRLTSRILARLIRDTFL
>DIURorie
MDTAPQLLHCGMSSLRRPFAAGVHGDGLRRHRHCTSPLISR-QRSGVVAVATGPKPRNTLPSSPAPSTVPSSGSINGAANRIGNVSDEIKRVRTQMEEDEQLSTLMRGLRGQNMPDSQFANENIELRLIEVA---GDESLPLVYDPDIISSYWGKRPRAVATRVIQLLSVAGGFLSNLALDLINKKIKENEVARAIELREIVTSLGPAYIKLGQALSIRPDILSPAAMTELQKLCDKVPSFPDDVAMALIEGELGQPWQEIYSELTASPIAAASLGQVYKGRLKETGELVAVKVQRPFVLETVTVDLYIIRKLGLFLKRFPQVSIDVVGLVDEWASRFFEELDYVNEGENGTRFAEMMKEDLPQVVVPKTYQRYTSRKVLTTQWIDGEKLSQSTENDVGALVKVGVICYLKQLLGTGFFHADPHPGNMIRTPDGKLAILDFGLVTRLTDDQKYGMIEAIAHLIHRDYDAIVKDFVKLGFIPEGVNFEPILPVLSKVFDQALEGGGAKNINFQELASDLAQITFDYPFRIPPYFALIIRAIGVLEGIALVGNPDFAIVDEAYPYIAQRLLTDQSPRLRNALRYTIYGKSGVFDAERFIDVMQAFENFISAAKSGGGEGLNGNMAGLGVLQSQTDTLIPGFPMIVYQQQQQIKTRGALAFLLSDKGNFFREFILDEIVKAIDAVSREQLARVSTAFGFGSIVPTFSMVPLRPTALLPTVTEEDEVILNNVEKVLKFLTAGTSTMKSNQDVNIAYIVQELLPVLPGITAKVLPEVTSRLTSRVLARLVRDTFI
>HABElong
MDSAPQLLHCGIKSLRWPLATGVHGDGHRRHRRRTYPSLSRMQRPFVVAVAAGPKPRNTLASSPATSRGPPNGSTNGAASRIGNVSDEIKRVRAQMEEDEQLSSLMRGLRGQNLSDSQFADENIKLRLVEVAAAENSESLPLVYDPDIISLYWGKRPRAVATRIIQLLSVAGGFLSNLVLDLINKKFKENEVARAIELREIVTSLGPAYIKLGQALSIRPDILSPAAMTELQKLCDKVPSFPDDVAMALIEEELGQPWQEIYSELTTSPIAAASLGQVYKGRLKGAGELVAVKVQRPFVLETVTVDLFIIRKLGLFLRKFPQVSIDVVGLVDEWASRFFEELDYVNEGENGTRFAEMMKKDLPQVVVPKTYQKYTSRKVLTTQWIDGEKLSQSTENDVGALVKVGVICYLKQLLDTGFFHADPHPGNMIRTPDGKLAILDFGLVTKLTDDQKYGMIEAIAHLIHRDYAAIVKDFVKLDFIPEGVNLDPILPVLAKVFDQALEGGGAKNINFQELASDLAQITFDYPFRIPPYFALIIRAIGVLEGIALVGNPDFAIVDEAYPYIAQRLLTDESPRLRNALRYTIYGKSGVFDAERFIDVMQAFENFIIAAKSGGGEGLNGNMAGLGMLQSPTDSLIPGFPIIISQQQQPIKTRGALAFLLSDKGNFFREFILDEVVKAIDAVSREQLVRISAAFGFGSIIPVFSMVPLRPAALLPTVTEEDEVILNNVEKVFKFLTAGTAT-KSNQDVNIAYIIEELLPVLPGISAKVLPEVTSRLASRIFARMVRDIFL
>CHILtrap
MDTAPQLLHCGISSFRRPLAACVHGERLRRHR-----SSSRSQRTGVVAVATGPKPGTSLPSSPATPSVSSRGTTNGAANRIGFVSDEIKRVRAQMEEDEQLSTLMRGLRGQNLSDSQFADANIQLRLVEVA---DNESLPLVYDPDIISSYWSKRPRAVATRIIQLMSVAGGFLSNLTLDLINKKIKENEVARAIELREIVTSLGPAYIKLGQALSIRPDILSPAAMTELQKLCDKVPSFPDDVAMALIEGELGQPWQEIYSELTTSPIAAASLGQVYKGRLKENGELVAVKVQRPFVLETVTVDLYIIRKLGLFLRRFPQVSIDVVGLVDEWASRFFEELDYVNEGENGTRFAKMMKEDLPQVVVPKTYQNYTSRKVLTTQWVDGEKLSQSKENDVGALVQVGVICYLKQLLDTGFFHADPHPGNMIRTPDGKLAILDFGLVTRLTDDQKYGMIEAIAHLIHRDYDAIVKDFVKLDFIPEGVNLEPILPVLAKVFDQALEGGGAKNINFQELASDLAQITFDYPFRIPPYFALIIRAIGVLEGIALVGNPDFAIVDEAYPYIAQRLLTDESPRLRNALRYTIYGKSGVFDAERFIDVMQAFENFITAAKSGGGEGLNGNMAGLGMLQSQTDSFIPGFPMIVSQQQKPIKARGALAFLLSDKGNFFREFILDEIVKAIDAVSREQLAQISAAFGFGAMVPIFSMVPLRPTALLPTVTEEDEVILNNVEKVLKFLTAGTSTMKPNQDANIAYIIQELLPVLPGISAKVLPEVMSRLTSRILARLVQDTFL
>BORYspha
MEAAPQLVYCGIKPLRRSLTPGSLDAGKMRNPRRTFPARTRARRSDVLAVATEPKPGDAGP----SARATAPKVINGAANRFGNVSEEIKRVRAQMEEDEQLASLMRGLRGQNLSDSQFADETIRLRLVEGAVLDSSEALPLVYDPDIISSYWGKRPRAVATRIIQLLSVAGGFLSHLAGDIINKKVKENEVARAIELRDIVTSLGPAYIKLGQALSIRPDILSPAAMTELQKLCDKVPSFPDDMAMALIEEELGQPWNNIYSELTSSPIAAASLGQVYKGRLKETGELVAVKVQRPFVLETVTIDLFIIRKLGLVLRRFPQISIDVVGLVDEWAARFFEELDYVNEGENGTFFAEMMREDLPQVIVPKTYLKYTSRKVLTTQWIEGEKLSQSTESDVGELVNVGVICYLKQLLDTGFFHADPHPGNMIRTVDGKLAILDFGLVTKLTDDQKYGMIEAIAHLIHRDYGAIVKDFVKLGFIPEGVNLEPILPVLAKVFDQALEGGGAKNINFQELASDLAQITFDYPFRIPPYFALIIRAIGVLEGIALVGNPDFAIVDEAYPYIAQRLLTDESPRLRSALRYTIYGKSGVFDAERFIDVMQAFENFITAAKSGGGEGLKGNMADLGALQSQTAYIFPVFPAMVSQPEQPIKTRAAFAFLLSDKGNFFREFILDEIVKAIDALSREQLVQITAAFGIGNSTPVFSMVPLRPVALIPTITEEDKVILNNVQKVVQFLTAGTSKSTSDQDVNIAYVIQELLPVLPGISARVLPEVTSRLTSRVFARLVREIFL
>SELEaequ
MDAALQLLHCGITAPRRSLA--GLCDGKRRHRRGAFPSLSRTRRSGALAVARGPRPGNAVASSRATSRAPPNGSTNGAASSLGYVSDEIKRVRAQMEEDEQLATLMRGLRGQNLSDSQFADENIRLRLVEVAAAESSESLPLVYDPDIISSYWGRRPRAVATRIIQLLSVAGGFLSNLARDLINKKIKENEVARAIELREIVTSLGPAYIKLGQALSIRPDILSPAAMTELQKLCDKVPSFPDDVAMALIEEELGQPWHEIYSELTSYPIAAASLGQVYKGRLKETGELVAVKVQRPFVLETVTIDLYIIRKLGLFLRRFPQVYIDVVGLVDEWASRFFEELDYVNEGKNGTCFAEMMREDLPQVVIPKTYQKYTSRKVLTTQWIDGEKLSQSTENDVGALVKVGVICYLKQLLDTGFFHADPHPGNMIRTPDGKLAILDFGLVTKLTDDQKYGMIEAIAHLIHRDYDAIVKDFVKLDFIPEGVNLEPILPVLAKVFDQALEGGGAKNINFQELASDLAQITFDYPFRIPPYFALIIRAIGVLEGIALVGNPDFAIVDEAYPYIAQRLLTDESPRLRNALRYTIYGKSGVFDAERFIDVMQAFENFLAAAKSGGGEGLNGNMAGLGMLQSQTGPLVPGFPIVVPQQQQPIKTRAALAFLLSDKGNFFREFILDEIVKAVDAVSREQLVQISASLGFGSVAPVFSMVPLRTASLLPTVTEEDEVILNNVEKVVKFLTAGTSTMTSNQDVNIAYIIRELLPVLPGISAKVLPEVMSRLTSRILARLIRDTFL
>CRYPlept
MDTVPQLLNCGISSLPRPLAAGVHGYG-LRHRHGMAPWLSRIRRSGVVAVATGPKPRDILPSSTATSRVSPNVSTNGALNRIGNVSDEIKRVRAQMEEDEQLSTLMRGLRGQNLSDSQFADENIQLRLVEVA---GNESLPLVYDPDIISSYWGKRPRAVATRIIQLLSVAGGFLSNLALDLINKKIKENEVARAIELREIVTSLGPAYIKLGQALSIRPDILSPAAMTELQKLCDKVPSYPDDVAMALIEEELGQPWKEIYSELTASPIAAASLGQVYKGRLKETGELVAVKVQRPFVLETVTVDLYIIRKLGLFLRRFQQVSIDVVGLVDEWASRFFEELDYVNEGENGTRFAEMMKEDLPQVVVPKTYQRYTSRKVLTTQWIDGEKLSQSTENDVGALVKVGVICYLKQLLDTGFFHADPHPGNMIRTPDGKLAILDFGLVTRLTDDKKYGMIEAIAHLIHRDYDAIVKDFVKLDFIPEGVNLEPILPVLAKVFDQALEGGGAKNINFQELASDLAQITFDYPFRIPPYFALIIRAIGVLEGIALVGNPDFAIVDEAYPYIAQRLLTDESPRLRYALRYTIYGKSGVFDSERFIDVMQAFENFITAAKSGGGEGLNGNMASLAMLQTQTDYLIPGFPMIVSQQQQPIKARVALAFLLSDKGNFFREFILDEIVKAIDAVSREQLAQISVTFGFGNIVPIFSMVPLRPAALVPAVTEEDEVILNNVEKVIKFLTAGTSTMKTNQDVNIAYVIQELLPVLPGISAKVLPEVMSRLTSRILARLVRDTFI
>LANAlana
MEAAPQLLYCGIKPLRHRL-----NFERRKSLRGTYPARTRARRFDVVAVATEPESANAGPSSRSSSRSSSPKVTNGAASRFGNVSEEIRRVRAQMEEDEQLATLMRGLRGQNLSDSQFADDNIQLRLVEGPVVDCSEALPLVYDPEIISSYWGKRLRAVATRIIQLLSVAGGFLSHLASDLINKKVKENEVARAIELRDIVTSLGPAYIKLGQALSIRPDILSPAAMTELQKLCDKVPSFPDDIAMALIEEELGQPWQNIYSELSSSPIAAASLGQVYKGRLRETGELVAVKVQRPFVLETVTIDLFIIRKLGLVLRRFPQISIDVVGLVDEWASRFFEELDYVNEGENGTLFAEMMREDLPQVVVPKTYQKYTSRKVLTTQWVDGEKLSQSTESDVGELVNVGVICYLKQLLDTGFFHADPHPGNMIRTPDGKLAILDFGLVTRLTDDQKYGMIEAIAHLIHRDYGAIVKDFVKLDFIPEGVNLEPILPVLAKVFDQALEGGGAKNINFQELASDLAQITFDYPFRIPPYFALIIRAIGVLEGIALVGNPDFAIVDEAYPYIAQRLLTDESPRLRTALRYTIYGKSGVFDAERFIDVMQAFENFITAAKSGGGEGLNGNMADLGVLQSQTGYPFLVFPTMVSQAEQPVKTRAALAFLLSDKGNFFREFILDEIVKAVDALSRDQLVQITAALGIGNMAPVFSMVPLRPAALLPTITEEDKIILNNVQKVVQFLTAGTSKSTSHQDVNIVYIVQELLPVMPGISAKVLPEVLSRLSSRVLARVVRETFL
>PHALmode
MDAAPQFLHCGINPLRRPLGAGVHGVGRMRVRRRAFPTLSRVRRSGTVAVATGPRPGTIAASSSDKSRGPPNGSINGAANRFGNVSDDIKRVRAQMEEDEQLAILMRGLRGQNLSNSQFADENIRLRLVEVTAAESCESLPLVYDPDIISLYWRKRPRAVATRIIQLLSVAGGFLSNLALDLINKKIKENEVARAIELREIVTSLGPAYIKLGQALSIRPDILSPAAMTELQKLCDKVPSFPDDVAMALIEEELGHPWQEIYSELTASPIAAASLGQVYKGRLKETGELVAVKVQRPFVLETVTVDLYIIRKLGLFLRKFPQVSIDVVGLVDEWASRFFEELDYVNEGENGTRFAEMMRQDLPQVVVPKTYHKYTSRKVLTTQWIDGEKLSQSTESDVGALVNVGVICYLKQLLDTGFFHADPHPGNLIRTPDGKLAILDFGLVTRLTDDQKYGMIEAIAHLIHRDYKAIVKDFVKLGFIPEGVNLEPILPVLAKVFDQALEGGGAKNINFQELASDLAQITFDYPFRIPPYFALIIRAIGVLEGIALVGNPDFAIVDEAYPYIAQRLLTDESPRLRNALRYTIYGKSGVFDADRFIDVMRAFENFISAAKSGGGEDLNGNMAGLGMLQSQKDSFVPGFPMIVSQQQKPVKTRAALAFLLSDKGNFFREFILVEIVKAIDAVSRDQLVRISAAFGFGNVAPVFSMVPLKPASLLPTITEEDEVILNNVEKVFKFLTAGTSTMTSNQDMNIVNIMQELLPVLPGIAAKVFPEVTSRLTSRVMARLIRDTFL
>OPHRsphe
DSSAPQLLHCGIKSPRRPPPTGFPGEGH----RRNYPSLSRAQRSCVVAVATGPKPRNTL-----------------AASRIGNVSDEIKRVRAQMEEDEQLSSLMRGLRGQNLSDSQFADEKIKLRLVEVTAAEGSESLPLVYDPDIISLYWGKRPRAVATRIIQLLSVAGGFLSNLALDIINKKIKENEVARAIELREIVTSLGPAYIKLGQALSIRPDILSPAAMTELQKLCDKVPSFPDDVAMALIEEELGQPWQEVYSELTSSPIAAASLGQVYKGRLKETGELVAVKVQRPFVLETVTVDLFIIRKLGLFLRRFSQVSIDVVGLVDEWASRFFEELDYVNEGENGTRFAEMMKKDLPQVVVPKTYQRYTSRKVLTTQWIDGEKLSQSTENDVGALVKVGVICYLKQLLDTGFFHADPHPGNMIRTPDGKLAILDFGLVTKLTDDQKYGMIEAIAHLIHRDYDAIVKDFVKLDFIPEGVNLDPILPVLAKVFDQALEGGGAKNINFQELASDLAQITFDYPFRIPPYFALIIRAIGVLEGIALVGNADFAIVDEAYPYIAQRLLTDESPRLRSALRYTIYGKSGVFDAERFIDVMQAFENFIIAAKSGGGEALNGDMAGLGMLQSPIDSLVPGFPMIVSQQQQPIKTRSALAFLLSDKGNFFREFILDEVVKAIDAVSREQLVRLSATFGFGSIIPVFSMVPLRPAALLPTVTAEDEVILNNVEKVFRFLTAGTST-KPNQDVNISYIVEELLPVLPGISVKVLPEVTSRLASRIFARLVRDVFL
>CALAtsoo
MDASPQFLYCGINPLHRPIGTG--GGRQMRVCRRGFPSLPRVRRSGAVAVATEPKPSTTLASSPAKSRVPTNGSINGVANRFGNVSDEIKRVRAQMEEDEQLATLMRGLRGQNLSDSQFADENIQLRLVEVTAAESSESLPIVYDPDIISLYWGKRPRAVATRIIQLLSVAGGFLSNIALDLINKKIKENEVARAIELREIVTSLGPAYIKLGQALSIRPDILSPAAMTELQKLCDKVPSFPDDVAMSLIEEELGQPWQEIYSELTASPIAAASLGQVYKGRLKGTGELVAVKVQRPFVLETVTVDLYIIRKLGLFLRRFPQVSIDVVGLVDEWASRFFEELDYVNEGENGTRFAEMMRKDLPQVVVPKTYHENTSRKVLTTQWIDGEKLSQSTESDVGALVNVGVICYLKQLLDTGFFHADPHPGNMIRTPDGKLAILDFGLVTRLTDDQKYGMIEAIAHLIHRDYNAIVKDFVKLGFIPEGVNLEPILPVLAKVFDQALEGGGAKNINFQELASDLAQITFDYPFRIPPYFALIIRAIGVLEGVALVGNPDFAIVDEAYPYIAQRLLTDDSPRLRNALRYTIYGKSGVFNAERFIDVMQAFENFITAAKSGGGEDLNGNMAGLGMLQSQTDSLVPGFPMIVSQQQKPIKTRAALAFLLSDKGNFFREFILDEIVKAIDAVSREQLVRISAVFGFGNVAPVFSMVPLKPASLLPTITEEDEVILNNVEKVFKFLTAGTSTISSNQDVNIANIIQELLPVLPGISAKVLPEVTSRLTSRVLARLIRDTFL
>PHRAlind
METAPQLVHCGINSLRRSLADGGLGDAKRRHRRRAFPSLSRTRRPGALAVARGPRPGNAVVSSPATSMAPPNGSINGASSRFGNVSDEIKRVRAQMEEDEQLATLMRGLRGQNLSDSQFADENIKLRLVEVTSAESTESLPLVYDPDIISSYWGKRLRAVATRIIQLLSVSGSFLSNLGLDLIKKKFKENEVARAIELREIVTSLGPAYIKLGQALSIRPDILSPAAMTELQKLCDKVPSFPDDVAMALIEEELGQPWHEIYSELTSSPIAAASLGQVYKGRLKETGELVAVKVQRPFVLETVTVDLYIIRKLGLFLRRFPQVYIDVVGLVDEWASRFFEELDYVNEGENGTRFAEMMRKDLPQVVIPKTYHKYTSRKVLTTQWIDGEKLSQSTENDVGALVNVGVICYLKQLLDTGFFHADPHPGNMIRTPDGKLAILDFGLVTRLTDDKKYGMIEAIAHLIHRDYDAIVKDFVKLDFIPEGVNLEPILPVLAKVFDQALEGGGAKNINFQELASDLAQITFDYPFRIPPYFALIIRAIGVLEGIALVGNPDFAIVDEAYPYIAQRLLTDESPRLRNALRYTIYGKSGVFDAERFIDVMQAFENFLTAAKSGGGEDLNGNMAGLGMLQSQTGPF-SGFPMVVSQQQQPIKTRAALAFLLSDKGNFFREFILDEIVKAVDAVSREQLVRISASLGFGSVAPVFSMVPLRTASLLPTVTKEDEVILNNVEKVVKFLTAGTSTMTSNQDVNIARIIQELLPVLPGISAKVFPEVMSRLTSRILARLIRDTFL
>GOODfuma
MDTAPQLLHCSIKSLRRPLALSKVIDGQRRNRHRTSSSLSRAQRSGVVAVATGPKPRNSLASSPATLRTPP----NGATNRLGSVSDDIKRVRAQMEEDEQLSSLMRGLRGQNLPDSQFADENIQLRLVEVAAAESSESLPLVYDPDIISSYWVKRPRAVATRIIQLLSVAGGFLSNLALDLINKKTKENEVARAIELREIVTSLGPAYIKLGQALSIRPDILSPAAMTELQKLCDKVPSFPDDVAMALIEEELGQPWQEIYSELTASPIAAASLGQVYKGRLKGTGELVAVKVQRPFVLETVTVDLYIIRKLGLFLRKFSQVSIDVVGLVDEWASRFFEELDYVNEGENGTYFTEMMKEDLPQVVVPKTYQKYTSRKVLTTQWIDGEKLSQSTENDVGELVKVGVICYLKQLLDTGFFHADPHPGNMIRTPDGKLAILDFGLVTKLTDDQKYGMIEAIAHLIHRDYGAIVKDFVKLDFIPEGVNLEPILPVLAKVFDQALEGGGAKNINFQELASDLAQITFDYPFRIPPYFALIIRAIGVLEGIALVGNPDFAIVDEAYPYIAQRLLTDESPRLRNALRYTIYGKSGVFDAERFIDVMQAFENFITAAKSGGGEGLNGNMAGLGMLQSQIDSVVPGFPMIISQQHQPIKTRGALAFLLSDKGNFFREFILDEIVKAIDAVSREQLAQISAAFGFGRIAPVFSMVPLKPAALLPTVTEEDEIILSNVEKVFKFLTAGTSNMNPNQDVNITYIVRELLPVLPGISAKVLPELMSRLSSRILARLVRDTFL
>CALAsini
MDASPQFLYCGINPLHRPLGTG--GGGHMRVCRRGFPSLPRVRRSGAVAVATGPKPSTTLASSPAKSRVATNGSINGAANRFGNVSDEIKRVRAQMEEDEQLATLMRGLRGQNLSDSQFADENIRLRLVEVTAAESSESLPIVYDPDIISLYWGKRPRAVATRIIQLLSVAGGFLSNLALDLINKKIKENEVARAIELREIVTSLGPAYIKLGQALSIRPDILSPAAMTELQKLCDKVPSFPDDVAMSLIEEELGQPWQEIYSELTASPIAAASLGQVYKGRLKGTGELVAVKVQRPFVLETVTVDLYIIRKLGLFLRRFPQVSIDVVGLVDEWASRFFEELDYVNEGENGTRFAEMMRKDLPQVVVPKTYHENTSRKVLTTQWIDGEKLSQSTESDVGALVNVGVICYLKQLLDTGFFHADPHPGNMIRTPDGKLAILDFGLVTRLTDDQKYGMIEAIAHLIHRDYNAIVKDFVKLGFIPEGVNLQPILPVLAKVFDQALEGGGAKNINFQELASDLAQITFDYPFRIPPYFALIIRAIGVLEGVALVGNPDFAIVDEAYPYIAQRLLTDDSPRLRNALRYTIYGKSGVFDAERFIDVMQAFENFITAAKSGGGEDLNGNMAGLGMLQSQTDYLVPGFPMIVSQQQKPIKTRAALVFLLSDKGNFFREFILDEIVKAIDAVSREQLVRISAVFGFGNVAPVFSMVPLKPASLLPTITEEDEVILNNVEKVFKFLTAGTSTISSNQDVNIANIIQELLPVLPGISAKVLPEVTSRLTSRVLARLIRDTFL
>DENDchryso
MDAAAQFLHCDINCVRRPLGSGVHG-EHMRVRRRAFPSRFRVRRSGVVAVATEPKPGTTLASSPGKSRVPPNGSINGATNRFGNVSDEIKRVRAQMEEDEQLATLMRGLRGQNLSDSQFADENIRLRLVEVTAAESSESLPLVYDPDIISLYWSKRPRAVATRIVQLLSVAGGFLSNLALDLIKKKIKENEVTRAIELREIVTSLGPAYIKLGQALSIRPDILSPAAMTELQKLCDKVPSFPDDVAMALIEEELGQPWHQIYSELTASPIAAASLGQVYKGRLKGTGELVAVKVQRPFVLETVTVDLYVIRKLGLFLRRFPQVSIDIVGLVDEWACRFFEELDYVNEGENGTRFAEMMKKDLPQVVVPRTYHKYTSRKVLTTQWVDGEKLSQSTESDVGALVNVGVICYLKQLLDTGFFHADPHPGNMIRTPDGKLAILDFGLVTRLTDDQKYGMIEAIAHLIHRDYNAIVKDFVKLGFIPDGVNLEPILPVLAKVFDQALEGGGAKNINFQELASDLAQITFDYPFRIPPYFALIIRAIGVLEGIALVGNPDFAIVDEAYPYIAQRLLTDESPRLRNALRYTIYGKSGVFDAERFIDVMQAFESFITAAKSGGGEDLNGNMAGLGILPSQTNSLVPGFPIIISQQQKPIKTRAALAFLLSDKGNFFREFILDEIVKAIDAVSREQLVRISAAFGFGSIAPIFSMVPLKPTSLLPTITEEDEVILNNVEKVFKFLTAGTSTMTANQDVDIANIIQELLPVLPGISAKVLPEMTSRLTSRVLARLVRDTFL
>CALAplic
MDTVPQLLNWGITFHRQSLASG-------GQRHRSSPSLARVRRSCVAAVATGPKPRNTSPSSSAISRVPANGSSNGAANRIGNVSDEIKRVRAQMEEDEQLSTLMRGLRGQNLSDSQFADEGIQLRLVEVA---DNESLPLVYDPDIISSYWGMRPRAVATRIIQLLSVAGGFLSNIALDLINKKIKENEVARAIELREIVTSLGPAYIKLGQALSIRPDILSPAAMTELQKLCDKVPSFPDDVAMALIEGELGQPWQEIYSELTPSPIAAASLGQVYKGRLKETGELVAVKVQRPFVLETVTVDLYIIRKLGLFLRRFPQVSIDVVGLVDEWASRFFEELDYVNEGENGSRFAEMMKEDLPQVVVPKTYQRYTSRKVLTTQWIDGEKLSQSTENDVGALVKVGVICYLKQLLDTGFFHADPHPGNMIRTPDGKLAILDFGLVTKLTDDQKYGMIEAIAHLIHRDYDAIVKDFVKLDFIPEGVNLEPILPVLAKVFDQALEGGGAKNINFQELAADLAQITFDYPFRIPPYFALIIRAIGVLEGIALVGNPDFAIVDEAYPYIAQRLLTDESPRLRNALRYTIYGKSGVFDAERFIDVMQAFENFITAAKSGGGEGLNGNMAGLGMLQSQTDSLIPGFSMISSQQQQPIKTRGALAFLLSDKGNFFREFILDEIVKAIDAVSREQLAQISATFGYGSIVPIFSMVPLRPAALIPTVTEEDEVILSNVEKVFKFLTAGTSTMKSNQDVNIAYIIQELLPVLPGISAKVLPEVMSRLTSRILARLVRDTLL
>PTERcurt
MNTAPQILHCGIRPFRQSLVTRTHGEGQRRHRHRTSPSLSREQRSGVVAVTTEPKPRKSLASSPVTLKVPPSVYTDGATNRFGNVSNEIKRVRAQMEEDEQLSTLMRGLRGQNLPDSQFADENIQLRLVEVAAAESNESLPLVYDPDIISSYWGKRPRAVATRIIQLLSVAGGFLSNLALDLLNKKTKENEVARAIELREIVTSLGPAYIKLGQALSIRPDILSPAAMTELQKLCDKVPSFPDDVAMTLIEGELGQPWQEIYSELTASPIAAASLGQVYKGRLKGTGELVAVKVQRPFVLETVTVDLYIIRKLGLFLRKFPQVSIDVVGLVDEWASRFFEELDYVNEGENGTYFSEIMKEDLPQVVVPRTYKKYTSRKVLTTQWIDGEKLSQSTENDVGALVKVGVICYLKQLLDTGFFHADPHPGNMIRTPDGKLAILDFGLVTKLTDDQKYGMIEAIAHLIHRDYDAIVKDFVKLDFIPEGVNLEPILPVLAKVFDQALEGGGAKNINFQELASDLAQITFDYPFRIPPYFALIIRAIGVLEGIALVGNPDFAIVDEAYPYIAQRLLTDESPRLRNALRYTIYGKSGVFDAERFIDVMQAFENFITAAKSGGGESLNGNMAGLGMLQSQTDSLLLGFPMIISQQQQPIKTRGALAFLLSDKGNFFREFILDEIVKAIDAVSREQLARISAAFGFGSIAPVFSMVPLRSAALLPTVTEEDEIILNNVEKVFKFLTAGTSTKKSSQDLNMAQVVQELLPVLPGISVKVFPEVTSRLTSRILARLVRDAFL
>HEMIforr
MDSAPQLLHCGIKSLRRPLPTAVHGDGRRGHRRRTYPSLSRVQRLCVVAVATSPNPRNTLASSPATSRKLSNGSTNGAASRIGNVSDEIKRVRAQMEEDEQLSSLMRGLRGQNLSDAQFADENIKLRLVEVAAAESSESLPLVYDPDIISLYWGKRPRAVATRIIQLLSVAGGFLSNLALDLINKKIKENEVARAIELREIVTSLGPAYIKLGQALSIRPDILSPAAMTELQKLCDKVPSFPDDVAMALIEEELGQPWQEIYSELTSSPIAAASLGQVYKGRLKGTRELVAVKVQRPFVLETVTVDLFIIRKLGLFLRRFSQVSIDVVGLVDEWASRFFEELDYVNEGENGTRFSEMMKKDLPQVVVPKTYQRYTSRKVLTTQWIDGEKLSQSTEDDVGALVKVGVICYLKQLLDTGFFHADPHPGNMIRTPDGKLAILDFGLVTKLTDDQKYGMIEAIAHLIHRDYDAIVKDFVKLDFIPEGVNLDPILPVLAKVFDQALEGGGAKNINFQELASDLAQITFDYPFRIPPYFALIIRAIGVLEGIALVGNPDFAIVDEAYPYIAQRLLTDESPRLRNALRYTIYGKSGVFDAERFIDVMQAFENFIVAAKSGGGEGLNGNMAGLGMLQSPTDSLVPGFPLIISQQQQSIKTRGALAFLLSDKGNFFREFILDEVVKAIDAVSREQLVRISAAFGFGSITPVFSMVPLRPAALLPTVTEEDEVILNNVEKVFKFLTAGTSSTKPNQDVNIAYIVGELLPVLPGISVKVLPEVTSRLASRIFARLVRDVFL
>HABEpant
MDSAPQLLHCGIKSLRWPLATGVHGDGHRRHRRRTYPSLSRMQRPFVVAVAAGPKPRNTLASSPATSRGPPNGSTNGAASRIGNVSDEIKRVRAQMEEDEQLSSLMRGLRGQNLSDSQFADENIKLRLVEVAAAENSESLPLVYDPDIISLYWGKRPRAVATRIIQLLSVAGGFLSNLVLDLINKKFKENEVARAIELREIVTSLGPAYIKLGQALSIRPDILSPAAMTELQKLCDKVPSFPDDVAMALIEEELGQPWQEIYSELTTSPIAAASLGQVYKGRLKGAGELVAVKVQRPFVLETVTVDLFIIRKLGLFLRKFPQVSIDVVGLVDEWASRFFEELDYVNEGENGTRFAEMMKKDLPQVVVPKTYQKYTSRKVLTTQWIDGEKLSQSTENDVGALVKVGVICYLKQLLDTGFFHADPHPGNMIRTPDGKLAILDFGLVTKLTDDQKYGMIEAIAHLIHRDYAAIVKDFVKLDFIPEGVNLDPILPVLAKVFDQALEGGGAKNINFQELASDLAQITFDYPFRIPPYFALIIRAIGVLEGIALVGNPDFAIVDEAYPYIAQRLLTDESPRLRNALRYTIYGKSGVFDAERFIDVMQAFENFIIAAKSGGGEGLNGNMAGLGMLQSPTDSLIPGFPIIISQQQQPIKTRGALAFLLSDKGNFFREFILDEVVKAIDAVSREQLVRISAAFGFGSIIPVFSMVPLRPAALLPTVTEEDEVILNNVEKVFKFLTAGTAT-KSNQDVNIAYIIEELLPVLPGISAKVLPEVTSRLASRIFARMVRDIFL
>CEPHdama
MDAAPQFLHCGIMPLRRPLATG--GGGQRRVGHRAFPSLSRVPRLRVVSVATGPNPKTSVPSSPASSSVSPNGSSNGAANRFGNVSDEIKRVRAQMEEDEQLSTLMRGLRGQNLSDSQFADENIRLRLVEVSAEESSESLPLVYDPDIISSYWGKRPRAVATRIVQLLSVAGGFLSNLTLDLINKKMKENEVARAIELREIVTSLGPAYIKLGQALSIRPDILSPAAMTELQKLCDKVPSFPDDVAMALIEEELGKPWQEIYSELTASPIAAASLGQVYKGRLKGTGELVAVKVQRPFVLETVTVDLFIIRKLGLFLRRFPQVSIDIVGLVDEWASRFFEELDYVNEGENGTSFAEMMREDLPQVVVPKTYHKYTSRKVLTTQWIDGEKLSQSKESDVGALVNVGVICYLKQLLDTGFFHADPHPGNMIRTPDGKLAILDFGLVTRLTDDKKYGMIEAIAHLIHRDYNAIVKDFVKLDFIPEGVNLEPILPVLAKVFDQALEGGGAKNINFQELASDLAQITFDYPFRIPPYFALIIRAIGVLEGIALVGNPDFAIVDEAYPYIAQRLLTDESPRLRNALRYTIYGKSGVFDAERFIDVMQAFENFITAAKSGGGESLNGNMAGLGMLQSQTDSLVPGFPMIVSQQQQPIKTRAALAFLLSDKGNFFREFILDEIVKAIDALSREQLVRISADFGFGRIAPVFSMAPLKPAALLPTVTEEDEVILNNVEKVFKFLTTGTSTMTSNQDVNIAYIIQELLPVLPGISAKVLPDVTSRLTSRILARFIRDAFL
>CORYacti
MDTASQLLHCGIHSLRRPLAADVKGDGLR--RHRTWPSSSRVRRSGVLAVATGSKPRNSLPSSPATSRVPPNGPTNGAANRIEKVSDEIKRVRAQMEEDEQLSTLMRGLRGQNMSDSQFADDNIQLRLVEVT---DNESLPLVYDPDIISSYWGKRLRAVATRIIQLLSVAGGFLSNIALDLINKKIKENEVARAIELREIVTSLGPAYIKLGQALSIRPDILSPAAMTELQKLCDKVPSFPDDVAMALIEVELGQPWQEIYSELTASPIAAASLGQVYKGRLKETGELVAVKVQRPFVLETVTVDLYIIRKFGLFLRRFPQVSIDVVGLVDEWAARFFEELDYVNEGENGTRFAEMMKEDLPQVVVPKTYQRYTSRKVLTTQWIDGEKLSQSTENDVGALVKVGVICYLKQLLDTGFFHADPHPGNMIRTPDGKLAILDFGLVTKLTDDQKYGMIEAIAHLIHRDYDAIVKDFVKLDFIPEGVNLEPILPVLAKVFDQALEGGGAKNINFQELASDLAQITFDYPFRIPPYFALIIRAIGVLEGIALVGNPDFAIVDEAYPYIAQRLLTDESPRLRYALRYTIYGKSGVFDAERFIDVMQAFENFITAAKSGGGESLNGNMAGLGMLQSQTDSLVPVFPMIVYPQQRPIKTRGALAFLLSDKGNFFREFILDEIVKAIDAVSREQLARISAAFGFGSIVPIFSMVPLRPAALIPTVTEEDEVILSNVEKVFKFLTAGTSTIRSNQDVNVAYIIQEMLPVLPGISTKVLPEVTSRLTSRILARLVRDTFL
>PHAItank
MDASPQFLYCGINPFHRPLGTG--GGGQIRVCRRGFPSLPRVRRSGAVAAATGSKPGTTLASSLAKSRVPTNGSINGAANRFGNVSDEIKRVRAQMEEDEQLATLMRGLRGQNLSDSQFADENIRLRLVEVTAAESRESLPIVYDPDIISLYWGKRPRAVATRIIQLLSVAGGFLSNLALDLINKKIKENEVARAIELREIVTSLGPAYIKLGQALSIRPDILSPAAMTELQKLCDKVPSFPDDVAMSLIEEELGQPWQEIYSELTASPIAAASLGQVYKGRLKGTGELVAVKVQRPFVLETVTVDLYIIRKLGLFLRRFPQVSIDVVGLVDEWASRFFEELDYVNEGENGTRFAEMMRKDLPQVVVPKTYHKNTSRKVLTTQWIDGEKLSQSTESDVGALVSVGVICYLKQLLDTGFFHADPHPGNMIRTPDGKLAILDFGLVTRLTDDQKYGMIEAIAHLIHRDYNAIVKDFVKLGFIPEGVNLEPILPVLAKVFDQALEGGGAKNINFQELASDLAQITFDYPFRIPPYFALIIRAIGVLEGIALVGNPDFAIVDEAYPYIAQRLLTDDSPRLRNALRYTIYGKSGVFDAERFIDVMQAFENFITAAKSGGGEDLNGNMAGLGMLQSQTDSLVPAFPMIVSQQQKPIKTRAALVFLLSDKGNFFREFILDEIVKAIDAISREQLVRISAAFGFGNVAPVFSMVPLKPASLLPTVTEEDQVILNNVEKVFKFLTAGTSTISSNQDVNIANIIQELLPVLPGISAKVLPEVTSRLTSRVLARLIRDTF-
>HAEMdisc
MDTAPQLLHCGIKSLRRPLAWSKIGDGQRRDRPRTSPSLSRVQRPSVVAVATGPKPRNSLASSPA------NGSTNGIKNRFGSVNDDIKRVRAQMEEDEQLSSLMRGLRGQNLPDSQFADENIQLRLVEVAAAESSESLPLVYDPDIISSYWVKRPRAVATRIIQLLSVAGGFLSNLVLDLINKKIKENEVARAIELREIVTSLGPAYIKLGQALSIRPDILSPAAMTELQKLCDKVPSFPDDVAMALIEEELGQPWQEIYSELTASPIAAASLGQVYKGRLKGTGELVAVKVQRPFVLETVTVDLYIIRKLGLFLRKIPQVSIDVVGLVDEWASRFFEELDYVNEGENGTYFAEMMKEDLPQVVVPKTYTKYTSRKVLTTQWIDGEKLSQSTENDVGELVKVGVICYLKQLLDTGFFHADPHPGNMIRTPDGKLAILDFGLVTKLTDDQKYGMIEAIAHLIHRDYGAIVKDFVKLGFIPEGVNLEPILPVLAKVFDQALEGGGAKNINFQELASDLAQITFDYPFRIPPYFALIIRAIGVLEGIALVGNPDFAIVDEAYPYIAQRLLTDESPRLRNALRYTIYGKSGVFDAERFIDVMQAFENFITAAKSGGGEGLNGNMAGLGMLQSQTDSIVPGFPMIISQQHQPIKTRGALAFLLSDKGNFFREFILDEIVKAIDAISREQLAQISAAFGFGRIAPVFSMVPLRPAALLPTVTEEDEIILSNVEKVFKFLTAGTSTMNHNQDVNVVYIVQELIPILPGISAKVLPEVMSRLSSRVLARLVRDTFL
>BLETstri
MDAAPQVLHCGINPLRRSLRTGAHEGGQMRVRRRAFPSLSRVRRSDPVAVSTGPKPRTALPSSPA------NGSTNGAANRFGNVSDEIKRVRAQMEEDEQLATLMRGLRGQNLSDSQFADENIRLRLVEVTAAESSESLPLVYDPDIISSYWGKRPRAVATRIIQLLSVAGGFLSNLALDLINKKIKENEVARAIELREIVTSLGPAYIKLGQALSIRPDILSPAAMTELQKLCDKVPSFPDDVAMALIDEELGQPWQEIYSELTTSPIAAASLGQVYKGRLKGTGELVAVKVQRPFVLETVTVDLYIIRKLGLFLRRFPQVSIDVVGLVDEWASRFFEELDYVNEGENGTRFAEMMRKDLPQVVVPKTYHKYTSRKVLTTQWIDGEKLSQSTESDVGALVNVGVICYLKQLLDTGFFHADPHPGNMIRTPDGKLAILDFGLVTRLTDDQKYGMIEAIAHLIHRDYNAIVKDFVKLGFIPEGVNLEPILPVLAKVFDQALEGGGAKNINFQELASDLAQITFDYPFRIPPYFALIIRAIGVLEGIALVGNPDFAIVDEAYPYIAQRLLTDESPRLRNALRYTIYGKSGIFDAERFIDVMQAFENFITAAKSGGGEALNGNMAGLGMLQSQTDSLVPGFPMIVSQQQKPIKTRAALAFLLSDKGNFFREFILDEIVKAIDAVSREQLVRISAAFGFGSVAPVFSMVPLKPASLLPTITEEDEVILNNVEKVFKFLTAGTSTMTSNQDVNIANIIQELLPVLPGISAKVLPEVTSRLTSRMLARLIRDTFL
>CYPRflav
MDTAPQLLHSGMTPLRRSLATGALRDGNSRHRRRAFPSLSRTRQLCALAVATGPQPRNAVASSLVTSRAPPNGSTNGAASSFGNVSDDIKRVRAQMEEDEQLASLMRGLRGQNLSDSQFADENIRLRLVEVAATESSESLPIVYDPDIISSYWGRRPRAVATRIIQLLSVAGGFLSNLALDLINKKIQENEVARAIELREIVTSLGPAYIKLGQALSIRPDILSPAAMTELQKLCDKVPSFPDDVAMALIEEELGQPWHEIYSELTSSPIAAASLGQVYKGRLKETGELVAVKVQRPFVLETVTVDLYIIRKLGLFLRRFPQVSIDVVGLVDEWASRFFEELDYVNEGGNGTRFAEMMKEDLPQVVIPKTYLKYTSRKVLTTQWIDGEKLSQSKENDVGELVNVGVICYLKQLLDTGFFHADPHPGNMIRTPDGKLAILDFGLVTKLTDDKKYGMIEAIAHLIHRDYDAIVKDFVKLDFIPEGVNLEPILPVLAKVFDQALEGGGAKNINFQELASDLAQITFDYPFRIPPYFALIIRAIGVLEGIALVGNPDFAIVDEAYPYIAQRLLTDESPRLRNALRYTIYGKSGVFDAERFIDVMQAFENFLTAAKSGGGEGLNGNMAGLGMLQNQTGPLIPGFSIVVPQQQQPIKTRAALAFLLSDKGNFFREFILDEIVKAVDAVSRQQLVRISASLGFGRGVPVFSMVPIRTASLLPTVTEEDEVILNNVEKVVKFLTSGTSTMTSNQDVNITHVIEELLPVLPGISAKVLPEVMSRLTSRILARLVRDTFL
>GALEfabe
------------------------------------------------------------------------------------------------------------------------------------------------------------------------------------------------------------------------------------------------------------------------------------------------MVAVKVQRPFVLETVTIDLYIIRKLGLFLHRFPQVSIDVIGLVDEWASRFFEELDYVNEGENGTRFAEMMREDLPQVVIPRTYHKYTSRKVLTTQWIDGEKLSQSTESDVGSLVNVGVICYLKQLLDTGFFHADPHPGNMIRTPDGKLAILDFGLVIRLTDDQKYGMIETIPHLIHRDYDAIVKDFVKLGFIPEGVNLQPILPVLAKVFDQALEGGGAKNINFQELASDLAQITFDYPFKIPPYFALIIRAVGVLEGIALAGNPDFAIVDEAYPYLAQRLLTDESPRLRNALRYTIYGKSGVFDADRFIDVMQAFENFITAAKSGGGEGLNGNMAGLGMLQNQTTTLV---PMIASQQQQ----------------------------------------------------------------------------------------------------------------------------------------------
>NEUWzoll
MDAAPQLLHCGIKPHRRPLASGGFGDEKRSDKRRAIPSLARSWRSCVRALVTERSTGSA--RTSPTSQMPTKVSTNEAANRFGSVSDEIKRVRSQMEEDEQLATLMRGLRGQNLSDSQFADENVRLRLVEVKAANSNETLPLVYDPDIISSYWGRRPQAVATRIVQLLSVAGGFLSNIALDLINKKIKENEVARAIELRKIVTSLGPAYIKLGQALSIRPDILSPAAMTELQKLCDKVPSFPDDVAMALIKEELGQPWHDIYSELTSSPIAAASLGQVYKGRLKETGDLVAVKVQRPFVLETVTIDLYIVRKLGLLLRKFPQVSMDVVGLVDEWASRFFEELDYVNEGENGMRFAEMMREDLPQVVIPKTYSNYTSRKVLTTQWIDGEKLSQSTESDVGELVNVGVICYLKQLLDTGFFHADPHPGNLIRTPDGKLAILDFGLVTRLTDGQKYGMIEAIAHLIHRDYDAIVKDFVNLDFIPEGVNLEPILPVLAKVFDQALEGGGAKNINFQELASDLAQITFDYPFRIPPYFALIIRAIGVLEGIALVGNPDFAIVDEAYPYIAQRLLTDESPRLRNALRYTIYGKSGVFDAERFIDVMEAFENFITAAKSGGGEGLNGNMAGLGMLQSQTGSVFPILPIAIYQEQIPIKTRAALVFLLSDKGNFFLEFILDEIVKAIDAVSREQMVRISATLGFGNVAPVFSMVPLRPAALLPTVTEEDEVILNNVKKVVKFLTAGTSSITSNREVNIAYIIQDLLPVLPGITAKVLPEVMNRLTQRILARLIRDSIL
>RIMAelli
MDTAPQLLHCGMNSFRRPLAAGVHGEGLRRHRHRTSPSSSTAQRTGVVAVATGPKPRITLPSSPATSRVSSNGSPNGVANRIGYVSDEIKRVRAQMEEDEQLSTLMRGLRGQNLSDSQFADANIQLRLVEVA---DNESLPLVYDPDIISSYWSKRPRAVATRIIQLLSVAGGFLSNLTMDLINKKIKENEVVRAIELREIVTSLGPAYIKLGQALSIRPDILSPAAMTELQKLCDKVPSFPDDVAMTLIEGELGQPWQEIYSELTASPIAAASLGQVYKGRLKENGELVAVKVQRPFVLETVTVDLYIIRKLGLFLRRFSQVSIDVVGLVDEWASRFFEELDYVNEGENGTRFAEMMKEDLPQVVVPKTYQRYTSRKVLTTQWIDGEKLSQSKENDVGALVQVGVICYLKQLLDTGFFHADPHPGNMIRTPDGKLAILDFGLVTRLTDDQKYGMIEAIAHLIHRDYDAIVKDFVKLDFIPEGVNLEPILPVLAKVFDQALEGGGAKNINFQELASDLAQITFDYPFRIPPYFALIIRAIGVLEGIALVGNPDFAIVDEAYPYIAQRLLTDESPRLRNALRYTIYGKSGVFDAERFIDVMQAFENFITAAKSGGGEGLNGNMAGLGMLQSQTYSFIPSFPMVVSQQQQPIKTRGALAFLLSDKGNFFREFILDEIVKAIDAVSREQLARISAAFGFGSIVPIFSMVPLRPAALLPTVTEEDEVILNNVEKVFKFLTAGTSTMKSNQDVNIAYIIQELLPVLPGISAKVLPEVMSRLTSRILARLVRDTFL
>GASTelat
MDAASQFVLCGIEPLRRPVAARVLGNRRFGFRCHAFPLLHRLRDTAFASLA--------------KSRELPI----GESNMFGNASDEIERARGKIEGEEQLVALMRGLRGQNISDSQFADENIRLRLVEVTAAESTDSLPLVYDPNILLLYWSKRPRAVATRIIQLLSLAGRFLSHLALDLINKKIKKNELARAIELREVVTSLGPAYIKLGQAVSIRPDILSPAAMTELQKLCDKVPSFPDDVAMALIEAELGHPWQDIYSELSVSPIAAASLGQVYKGRLKETGELVAIKVQRPFVLETVTVDLYIIRKLGLFLRRFPQVSIDIVGLVDEWGYRFFEELDYVNEGENGTLFAEMMREDLPQVVVPKTYHNYTSRKVLTTQWIDGEKLSQSTNNDVGALVNVGLICYLKQLFDTGFFHADPHPGNMIRTTDGKLAILDFGLVTRLTDDQKYGLIETFAHLIHRDYNAIVKDFVKLDFIPEGVNLEPIVPALAKVFDQAL-GKGAKTINFQELASDLAQISLNYPFTLPPYFALIIRAIGVLEGVALVQNPEFSIFNEAYPYIAQRLLTDESPRLRNALRYTIFGKSGVFDAEKFIDVMQAFENFISAAKSGGGERLNGNMAGLGALSNQSDFLVPGYQTIVSQHQVPIKSRAALSFLLSDKGIFFRQFILDEVVKAVDAVSREQLVRISEAFGFSSAVLSLSMVSLKH---MPLLSEEDEIILNNVKEVLKFLTTGKSTRAFNQEVDIAFILQEIIPVLPKISAQVLPELISRLTSRILARLIRDTLL
>CALAcreb
MDTVPQLLNWGIAFHRQSLVAG-------GQRHRSSPSLARVRRSCVAAVATGPKPRNTSPSSSAISRAPANGSSNGAANRIGNVSDEIKRVRAQMEEDEQLSTLMRGLRGQNLSDSQFADEGIQLRLVEVA---DNESLPLVYDPDIISSYWGMRPRAVATRIIQLLSVAGGFLSNIALDLINKKIKENEVARAIELREIVTSLGPAYIKLGQALSIRPDILSPAAMTELQKLCDKVPSFPDDVAMALIEGELGQPWQEIYSELTPSPIAAASLGQVYKGRLKETGELVAVKVQRPFVLETVTVDLYIIRKLGLFLRRFPQVSIDVVGLVDEWASRFFEELDYVNEGENGSRFAEMMKEDLPQVVVPKTYQRYTSRKVLTTQWIDGEKLSQSTENDVGALVKVGVICYLKQLLDTGFFHADPHPGNMIRTPDGKLAILDFGLVTKLTDDQKYGMIEAIAHLIHRDYDAIVKDFVKLDFIPEGVNLEPILPVLAKVFDQALEGGGAKNINFQELAADLAQITFDYPFRIPPYFALIIRAIGVLEGIALVGNPDFAIVDEAYPYIAQRLLTDESPRLRNALRYTIYGKSGVFDAERFIDVMQAFENFITAAKSGGGEGLNGNMAGLGMLQSQTDSLIPGFSMILSQQQQTIKTRGALAFLLSDKGNFFREFILDEIVKAIDAVSREQLAQISAAFGYGSIVPIFSMVPLRPAALIPTVTEEDEVILSNVEKVFKFLTAGTSTMKSNQDVNIAYIIQELLPVLPGISAKVLPEVMSRLTSRILARLVRDTLL
>CREMappe
MDTAPQLLHCGVNPLHRPLGIGVHGGGQMRVRRRGFPPFSRVRRSGTVAVATGPKPGTTLASSQDKSRVPPNGSINGAANRFGNVSDEIKRVRAQMEEDEQLATLMRGLRGQNLSDSQFANENIRLRLVEVTEAESRESLPVVYDPDIISLYWGKRPRAVATRIIQLLSVAGGFLSNLALDLIKKKIKENEVARAIELREIVTSLGPAYIKLGQALSIRPDILSPAAMTELQKLCDKVPSFPDDVAMALIEEELGQPWQEIYSELTPSPIAAASLGQVYKGRLKETGELVAVKVQRPFVLETVTVDLYIIRKIGLFLKRFPQVSIDVVGLVDEWASRFFEELDYVNEGENGTRFAEMMRKDLPQVVVPKTYHKNTSRKVLTTHWIDGEKLSQSTESDVSALVNVGVICYLKQLLDTGFFHADPHPGNMIRTTDGKLAILDFGLVTRLTDDQKYGMIEAIAHLIHRDYNAIVKDFVKLGFIPEGVNLEPILPVLAKVFDQALEGGGAKNINFQELASDLAQITFDYPFRIPPYFALIIRAIGVLEGIALVGNPDFAIVDEAYPYIAQRLLTDESPRLRNALRYTVYGKSGVFDAERFIDVMQAFENFITAAKSGGGEDLNGNMAGLGILKSQTYSIVPGFPMIIPQQQNPIKTRAALVFLLSDRGNFFREFILDEIVKAIDAVSREQLVRLSSAFGFGSMAPVFSMVPLKPASLLPTVTEEDEAILKNVEKVFKFLTAGTSTMTSNQDLNIANIIEELLPVLPGISAKVLPEVTSRLTSRILARLIRDTFL
>MEXIxero
MDASPQLVHCGINALRRSLADGSMGDAMRRHRRRAFPSLSRTRRPVTLAVATEPRPGNAVASSPATSMAPPNGSINGASSRFGKVSDEIKRVRAQMEEDEQLASLMRGLRGQNLSDSQFADENIRLKLVEVTAAEGSESLPLVYDPDIISSYWGRRPRAVATRIIQLLSVAGGFLSNLGLDFIKKKLKENEVARAIELREIVTSLGPAYIKLGQALSIRPDILSPAAMTELQKLCDKVPSFPDDVAMALIEEELGQPWHEVYSELTSSPIAAASLGQVYKGRLKETGELVAVKVQRPFVLETVTIDLYIIRKFGLFLRRFPQVYIDVVGLVDEWASRFFEELDYVNEGENGTRFAEMMRKDLPQVVIPKTYHKYTSRKVLTTQWIDGEKLSQSTENDVGALVNVGVICYLKQLLDTGFFHADPHPGNMIRTPDGKLAILDFGLVTRLTDDKKYGMIEAIAHLIHRDYDAIVKDFVKLDFIPEGVNLEPILPVLAKVFDQALEGGGAKNINFQELASDLAQITFDYPFRIPPYFALIIRAIGVLEGIALVGNPDFAIVDEAYPYIAQRLLTDESPRLRNALRYTIYGKSGVFDAERFIDVMQAFENFLTAAKSGGGEDLNGNMAGLGMLQSQTSPF-PGFPMVVPQQQQPIKTRAALAFLLSDKGNFFREFILDELVKAVDAVSREQLVRLSASLGFGSVAPVFSMVPLRTVSLLPTVTKEDEVILNNVEKVVKFLTAGTSSMTSSQDVNIAHIIQELLPVLPGISAKVLPEVMSRLTSRILARLIRDTFL
>PHALcorn
MDAAPQFLHCSINPLRRPLGAGVHGVGRMRVRRRAFPTLSRVRRSGTVAVATGPRPGTIAASSSDKSRGPPNGSINGAANRFGNVSDDIKRVRAQMEENEQLAILMRGLRGQNLSDSQFADENIRLRLVEVTAAESCESLPLVYDPDIISLYWRKRPRAVATRIIQLLSVAGGFLSNLAWDLINKKIKENEVARAIELREIVTSLGPAYIKLGQALSIRPDILSPAAMTELQKLCDKVPSFPDDVAMALIEEELGHPWQEIYSELTASPIAAASLGQVYKGRLKETGELVAVKVQRPFVLETVTVDLYIIRKLGLFLRKFPQVSIDVVGLVDEWASRFFEELDYVNEGENGTRFAEMMRQDLPQVVVPKTYHKYTSRKVLTTQWIDGEKLSQSTESDVGALVNVGVICYLKQLLDTGFFHADPHPGNLIRTPDGKLAILDFGLVTRLTDDQKYGMIEAIAHLIHRDYKAIVKDFVKLGFIPEGVNLEPILPVLAKVFDQALEGGGAKNINFQELASDLAQITFDYPFRIPPYFALIIRAIGVLEGIALVGNPDFAIVDEAYPYIAQRLLTDESPRLRNALRYTIYGKSGVFDADRFIDVMRAFENFISAAKSGGGEDLNGNMAGLGMLQSQKDSFVPGFPMIVSQQQKPVKTRAALAFLLSDKGNFFREFILVEIVKAIDAVSRDQLVRISAAFGFGNVAPVFSMVPLKPASLLPTITEEDEVILNNVEKVFKFLTAGTSTMTSNQDMNIVNIMQELLPVLPGIAAKVLPEVTSRLTSRVMARLIRDTFL
>EPIDpuni
MDTASQFLHCGVNPIHRPLDTGVHGGDKMRVRRRAFPSISRVRWSGTVAVATGPKPGTTLAYSPDKSRVPPNGSIYGAANTFGSVSDEIKRVRAQMEEDEQLATLMRGLRGQNLSDSQFADENIRLRLVEVTAAESSESLPLVYDPEIISLYWGKRPRAVATRIIQLLSVAGGFLSNVLLDLINKKIKENEVARAIELREIVTSLGPAYIKLGQALSIRPDILSPAAMTELQKLCDKVPSFPDDVAMALIEEELGQPWPEIYSELTASPIAAASLGQVYKGRLKGTGELVAVKVQRPFVLETVTVDLYIIRKLGLFLRRFPQVSIDVVGLVDEWASRFFEELDYVNEGENGTRFAEMMRKDLPQVVVPKTYHKYTSRKVLTTQWIDGEKLSQSTESDVGALVNVGVICYLKQLLDTGFFHADPHPGNMIRTPDGQLAILDFGLVTKLTDDQKYGMIEAIAHLIHRDYNAIVKDFVKLGFIPEGVNLEPILPVLAKVFDQALEGGGAKNINFQELASDLAQITFDYPFRIPPYFALIIRAIGVLEGIALVGNPDFAIVDEAYPYVAQRLLTDESPRLRDALRYTIYGKSGVFDAERFIDVMQAFENFITAAKSGGGEDLNGNMAGLGILQSQAYSLVPGFPMMVSQQQKPIKTRAALAFLLSDKGNFFREFILDEIVKAIDAISREQLGRLSVAFGFGNTAPVFSMVPLKPAPLLPTVTEEDEVILNNVEKVIKFLTAGTSTMKSNQDVNIANIIQELLPVLPGISAKVLPEVTSRLTSRVLARLIRDTFL
>MOLIcapi
MDAAPQLLNCGIKALRRTHSPSTTIHSRRTLRRIYFPSRPRSRRFDVLAVATEPKPGNASP----SARSPSPMVTNGGASRFGNVSEEIKRVRAQMEEDEQLATLMRGLRGQNLSDSQFADDNIQLRLVEGPVVDSSEALPLVYDPDIISSYWGKRPRAVATRIIQLLSVAGGFLSHLASDLINKKIKENEVARAIELRDIVTSLGPAYIKLGQALSIRPDILSPAAMTELQKLCDKVPSFPDDIAMALIEEELGKPWHKIYSELTSSPIAAASLGQVYKGRLKETGELVAVKVQRPFVLETVTIDLFIIRKLGLVLRRFPQISIDVVGLVDEWAARFFEELDYVNEGENGTIFAEMMREDLPQVVVPKTYRKYTSRKVLTTQWIDGEKLSQSTESDVGELVNVGVICYLKQLLDTGFFHADPHPGNMIRTPDGKLAILDFGLVTRLTDDQKYGMIEAIAHLIHRDYGAIVKDFVKLDFIPEGVNLEPILPVLAKVFDQALEGGGAKNINFQELASDLAQITFDYPFRIPPYFALIIRAIGVLEGIALVGNPEFAIVDEAYPYVAQRLLTDESPRLRNALRYTIYGKSGVFDAERFIDVMQAFENFITAAKSGGGEDLNGNMAGLGALQSQAGYLLPVFPTMGPQPDQPMKTRAALTFLLSDKGNFFREFLLDEIVKAIDALSREQLVQVTAALGIRNAAPVFSMVPLRPVALLPTITEEDKVILHNVQKVVQFLTAGSSKPTSNQDVNIVYIAQELLPVLPGISATVLPEVLSRLSSRVLARLIRDTFL
>VANIshen
MEATLRLLHCGVMPLRLSLATAGNENGKRRHRRRASTAEMGARRASAMAVDTGHRPGNAVSFSSISSRVSPNGSVNGTAGRLGNVSDEIKRVRAQLEEDEQLATLMRGLRGQNLSDSQFADENIQLRLVEVTAADSNDSLPLVYDPNIISSYWGKRPRAVATRIIQLLAVAGGFLSNLGLDLINKKIKENEVARAIELREIVTSLGPAYIKLGQALSIRPDILSPAAMTELQKLCDKVPSFPDEVAMALIKEELGRPWHEIYSELTPSPIAAASLGQVYKGRLKENGELVAVKVQRPFVLETVTIDLYIIRKLGLFLRRFPQVSIDVVGLVDEWAARFFEELDYVNEGENGTRFSEMMREDLPQVVIPRTYHKYTSRKVLNTQWIDGEKLSQSTESDVGSLVNVGVICYLKQLLDTGFFHADPHPGNLIRTPDGKLAILDFGLVTRLTDDQKYGMIEAIAHLIHRDYGAIVKDFVKLGFIPEGVNLEPILPVLAKVFDQALEGGGAKNINFQELASDLAQITFDYPFKIPPYFALIIRAIGVLEGIALVGNPDFAIVDEAYPYLAQRLLTDESPRLRNALRYTIYGKSGVFDADRFIDVMQAFENFIAAAKSGGGEGLNGNMAGLGMLQIETSSLV---PMVVSPQQQPIKTRAALAFLLSEKGNFFREFILDEIVKAIDAVSREQLVRINSSLGFGRIGLVFSMAPMRPAALLPTVTEEDKAILNNVEKVVKFLTAGTSNMSSKQDVNVAYIVQELLPILPGVAAKVLPEVMSRLTSRILARLVRDTFL
>APOSshen
MNTVPQLLHCGIKPHRRQLLAGGIGDENWRDRRPAIPSLARSGRPCARVRALVTERSTGSARTSPTSKISANSSTNGAASRLKSVSDEIKRVRAQMEEDEQLATLMRGLRGQNLSDSEFADENVALRLVELEAADSSETLPPVYDPDFISLYWRRRPRAVATRIVQLLTVAGRFLSNIALDLINKKIKENEVARAIELREIVTSLGPAYIKLGQALSIRPDILSPAAMTELQKLCDKVPSFSDDVAMALIEEELGRPWHETYSELTSSPIAAASLGQVYKGRLKETGDLVAVKVQRPFVLETVTIDLYIIRKVGLLLRRFPQISVDVVGLVDEWAARFFEELDYVNEGQNGTQFAEMMRKDLPQVVIPKTYSKYTSRKVLTTQWIDGEKLSQSTESDVGELVNVGVICYLKQLLDTGFFHADPHPGNLIRTPDGKLAILDFGLVTRLTDDQKYGMVEAIAHLIHRDYDAIVKDFVKLGFIPEGVNLEPILPVLGSVFDQALEGGGAKNINFQELASDLAQITFDYPFRIPPYFALIIRAIGVLEGIALVGNPDFAIVDEAYPYIAQRLLTDESPQLRSALRYTIYGKSGVFDAERFIDVMQAFENFITAAKSGGGEGLNGNMAGLGMLQSQTGSVVQVFPIAIYQKKRPVETRAALAFLLSDKGNFFREFILDEIVKAIDAVSREQLVRILETLGFGNVAPVFSMVPLKPAALLPTVTEEDRIILNNVEKVVKFLTAGTSKITSKQDVNIAYIIRELLPVLPGIAGKVLPEVMSRLTQRILARLIRDSFL
>SERAvome
MDSAPQLLHCGIKSLRRPLATVVHGDGQ----RRNYPSLSRVQRSCVVAVATGPKPRNTLASSPATS--------NGAASRIGNVSDEIRRVRAQMEEDEQLSSLMRGLRGQNLNDSQFADEKIKLRLVEVTAAESSESLPLVYDPDIISQYWGKRPRAVATRIIQLLSVAGGFLSNLALDLINKKIKENEVARAIELREIVTSLGPAYIKLGQALSIRPDILSPAAMTELQKLCDKVPSFPDDVAMALIEEELGQPWQEVYSELTASPIAAASLGQVYKGRLKETGELVAVKVQRPFVLETVTVDLFIIRKLGLFLRRFSQVSIDVVGLVDEWASRFFEELDYVNEGENGTRFAEMMKKDLPQVVVPKTYQRYTSRKVLTTQWIDGEKLSQSTENDVGALVKVGVICYLKQLLDTGFFHADPHPGNMIRTPDGKLAILDFGLVTKLTDDQKYGMIEAIAHLIHRDYDAIVKDFVKLDFIPEGVNLDPILPVLAKVFDQALEGGGAKNINFQELASDLAQITFDYPFRIPPYFALIIRAIAVLEGIALVGNPDFAIVDEAYPYIAQRLLTDESPRLRSALRYTIYGKSGVFDAERFIDVMQAFENFIIAAKSGGGEALNGNMSGLGMLQSPADSLVPVFPMIVSQQQQTIKTRSALAFLLSDKGNFFREFILDEVVKAIDAVSREQLVRLSAAFGFGSITPVFSMVPLRPAALLPTVTAEDEVILNNVEKVFKFLTAGTST-KPNQGVNTAYIVEELLPVLPGISVKVLPEVTSRLASRIFARLVRDIFL
>HYPOheme
MDAAPQLLNCGIKPLRRTHSPSPAAPSRRNVRRRYFPSRPRSRRFEVLAVATEPKPGSASP----SPRSPSPMVTNGAASRFGSVSEEIKRVRAQMEEDEQLASLMRGLRGQNLSDSQFADDNIQLRLVEGPVVDSSEALPLVYDPDIISSYWGKRPRAVATRIIQLLSVAGGFLSHLASDLINKKIKENEVARAIELRDIVTSLGPAYIKLGQALSIRPDILSPAAMTELQKLCDKVPSFPDDIAMALIEEELGQPWQKMYSELTSSPIAAASLGQVYKGRLRETGELVAVKVQRPFVLETVTIDLFIIRKLGLVLRRFPQISIDVVGLVDEWAARFFEELDYVNEGENGTLFAEMMKEDLPQVVVPKTYQKYTSRKVLTTQWVDGEKLSQSTESDVGELVNVGVICYLKQLLDTGFFHADPHPGNMIRTPDGKLAILDFGLVTRLTDDQKYGMIEAIAHLIHRDYRAIVKDFVKLDFIPEGVNLEPILPVLAKVFDQALEGGGAKNINFQELASDLAQITFDYPFRIPPYFALIIRAIGVLEGIALVGNPEFAIVDEAYPYIAQRLLTDESPRLRNALRYTIYGKSGVFDAERFIDVMQAFENFITAAKSGGGEDLNGNMAGLGGLQGQAGYLLPVFPTIGSQPDQPIKTRAALTFLLSDKGNFFREFILDEIVKAVDALSREQLVQVTAALGIRNAAPVFSMVPLRTVAFLPTITEEDKVILNNVQKVVQFLTAGTSKSTSNQDVNIVSIVQELLPVLPGISVTVLPEVLSRLSSRVLARLVRDTFL
>PAPHhirs
MDAAPQLVNCGINSLRRSPTAGDLGDGKRRHRRRAFPSLSRARRPGAVAVATGPRPGNAVASSPATSMAPPNGSNNGATSRFGNVSDEIKRVRAQMEEDEQLATLMRGLRGQNLSDSQFADENIRLKLLEVTAAESSESLPLVYDPDIISSYWGRRPRAVATRIIQLLSVAGGFFSNLGLDLIKKKFKENEVARAIELREIVTSLGPAYIKLGQALSIRPDILSPAAMTELQKLCDKVPSFPDDVAMALIEEELGQPWHEIYSELTSSPIAAASLGQVYKGRLKETGELVAVKVQRPFVLETVTVDLYIIRKLGLFLRRFPQVYIDVVGLVDEWASRFFEELDYVNEGENGTRFAEMMRKDLPQVVIPKTYQKYTSRKVLTTHWIDGEKLSQSTENDVGALVNVGVICYLKQLLDTGFFHADPHPGNMIRTPDGKLAILDFGLVTRLTDDKKYGMIEAIAHLIHRDYDAIVKDFVKLDFIPDGVNLEPILPVLAKVFDQALEGGGAKNINFQELASDLAQITFDYPFRIPPYFALIIRAIGVLEGIALVGNPDFAIVDEAYPYIAQRLLTDESPRLRNALRYTIYGKSGVFDAERFIDVMQAFENFLTAAKSGGGEDLNGNMAGLGMLQSQTGPF-PGFPMVVPQQQQPIKTRAALAFLLSDKGNFFREFILDEIVKALDAISREQLVRISTSLGFGSVAPVFSMVPLRATSLLPTVTKEDEVILNNVEKVVRFLTAGTSTMTSNQDVNIAHIIQELLPVLPGISAKVLPEVMSRLTSRILARLIRETFL
>THELangu
MDAAPQLLHCGINSFRRPLAAGLHGDGLRGHRHRTSPSTSKFQRTSVLAVATGPKPRITLP-SPTTSRVSSNGSTNGAANRIGYVSDEIKRVRAQMEEDEQLSTLMRGLRGQNLSDSQFADANIQLRLVEVA---DNESLPLVYDPDIISSYWGNRPRAVATRIIQLLSVAGGFLSNLTSDLINKKIKENEVARAIELREIVTSLGPAYIKLGQALSIRPDILSPAAMTELQKLCDKVPSFPDDVAMALIEGELGQPWQEIYSELTASPIAAASLGQVYKGRLKENGELVAVKVQRPFVLETVTVDLYIIRKLGLFMRKFPQISIDVVGLVDEWASRFFEELDYVNEGENGTRFAEMMKEDLPQVVVPKTYQRYTSRKVLTTQWIDGEKLSQSKENDVGALVQVGVICYLKQLLDTGFFHADPHPGNMIRTPDGKLAILDFGLVTRLTDDQKYGMIEAIAHLIHRDYGAIVKDFVKLDFIPEGVNLEPILPVLAKVFDQALEGGGAKNINFQELASDLAQITFDYPFRIPPYFALIIRAIGVLEGIALVGNPDFAIIDEAYPYIAQRLLTDESPRLKNALRYTIYGKSGVFDAERFIDVMQAFENFITAAKSGGGEGLNGNMAGLGMLQSQVDSFIPGFPMVVSQQQQPIKTRGALAFLLSDKGNFFREFILDEIVKAIDAVSREQLARISAAFGFRSVVPTFSMVPLRPAALLPTVTEEDEVILNNVEKVFKFLTAGTSTMKSNQDVNISYIIQELLPVLPGISAKVLPEVMSRLTSRVLARLVQDTFL
>CHILsemi
MDTAPQLLHCGISSFRRPLAACVHGERLRRHR-----SSSRSQRTGVVAVATGPKPGTSLPSSPATPSVSSRVTTNGAANRIGFVSDEIKRVRAQMEEDEQLSTLMRGLRGQNLSDSQFADANIQLRLVEVA---DNESLPLVYDPDIISSYWSKRPRAVATRIIQLMSVAGGFLSNLTLDLINKKIKENEVARAIELREIVTSLGPAYIKLGQALSIRPDILSPAAMTELQKLCDKVPSFPDDVAMALIEGELGQPWQEIYSELTTSPIAAASLGQVYKGRLKENGELVAVKVQRPFVLETVTVDLYIIRKLGLFLRRFPQVSIDVVGLVDEWASRFFEELDYVNEGENGTRFAKMMKEDLPQVVVPKTYQNYTSRKVLTTQWVDGEKLSQSKENDVGALVQVGVICYLKQLLDTGFFHADPHPGNMIRTPDGKLAILDFGLVTRLTDDQKYGMIEAIAHLIHRDYDAIVKDFVKLDFIPEGVNLEPILPVLAKVFDQALEGGGAKNINFQELASDLAQITFDYPFRIPPYFALIIRAIGVLEGIALVGNPDFAIVDEAYPYIAQRLLTDESPRLRNALRYTIYGKSGVFDAERFIDVMQAFENFITAAKSGGGEGLNGNMAGLGMLQSQTDSFIPGFPMIVSQQQKPIKARGALAFLLSDKGNFFREFILDEIVKAIDAVSREQLAQISAAFGFGAMVPIFSMVPLRPTALLPTVTEEDEVILNNVEKVLKFLTAGTSTMKPNQDVNIAYIIQELLPVLPGISAKVLPEVMSRLTSRILARLVQDTFL
>CALEmajo
MDTVPQSLHCGMNSFRRPLAGGVHGERLRRHRHRTCPSSSRVRRTGVVAVAAGPKPRTTSPSSSATSSVSSSQSNNGAANRIGYVSDEIKRVRAQMEEDEQLSTLMRGLRGQNLSDSQFADANIQLRLVEVA---DNESLPLVYDPDIISSYWSKRPRAIATRIIQLLSVAGGFLSNLTLDLINKKIKENEVARAIELREIVTSLGPAYIKLGQALSIRPDILSPAAMTELQKLCDKVPSFPDDVAMALIEGELGQPWQEIYSELTASPIAAASLGQVYKGRLKENGELVAVKVQRPFVLETVTVDLYIIRKLGLFLRRFPQVSIDVVGLVDEWASRFFEELDYVNEGENGTRFAKMMKEDLPQVVVPKTYQKYTSRKVLTTQWIDGGKLSQSTENDVGALVQVGVICYLKQLLDTGFFHADPHPGNMIRTPDGKLAILDFGLVTRLTDDQKYGMIEAIAHLIHRDYDAIVKDFVKLDFIPEGVNLEPILPVLAKVFDQALEGGGAKNINFQELASDLAQITFDYPFRIPPYFALIIRAIGVLEGIALVGNPDFAIVDEAYPYIAQRLLTDESPRLRNALRYTIYGKSGVFDAERFIDVMQAFENFITAAKSGGGEGLNGNMAGLGMLQSQTDSFIPVFPMIVYQQQQPIKARGALAFLLSDKGNFFREFILDEIVKAIDAVSREQLARISAAFGFGTIVPIFSMVPLRPAALLPTVTAEDEVILNNVEKVFKFLTAGTSTTKSNQDVSIAYIVQELLPVLPGISAKVLPEVMSRLTSRILARLVRDTFL
>GYMNodor
MDSAPQLLHCGIKSLRRPLATGVHGDGQRRHRRRNYPSLSRVQRSCVVAVATGPKSRNTLASSPAMSREPSSGSTNGAASRIGNVSDEIKRVRAQMEEDEQLSSLMRGLRGQNLSDSQFADENIKLRLVEVTAAESSESLPLVYDPDIISLYWGKRPRAVATRIIQLLSVAGGFLSNLALDLINKKIKENEVARAIELREIVTSLGPAYIKLGQALSIRPDILSPAAMTELQKLCDKVPSFPDDVAMALIEEELGQPWQEVYSELTASPIAAASLGQVYKGRLKGTGELVAVKVQRPFVLETVTVDLFIIRKLGLFLRRFSQVSIDVVGLVDEWASRFFEELDYVNEGENGTRFAEMMKKDLPQVVVPKTYQRYTSRKVLTTQWIDGEKLSQSTENDVGALVKVGVICYLKQLLDTGFFHADPHPGNMIRTPDGKLAILDFGLVTKLTDDQKYGMIEAIAHLIHRDYDAIVKDFVKLDFIPEGVNLDPILPVLAKVFDQALEGGGAKNINFQELASDLAQITFDYPFRIPPYFALIIRAIGVLEGIALVGNPDFAIVDEAYPYIAQRLLTDESPRLRSALRYTIYGKSGVFDAERFIDVMQAFENFIIAAKSGGGEALNGNMAGLGMLQSPTDSLVPGFPMILSQQQQPIKTRGALAFLLSDKGNFFREFILDEVVKAIDAVSREQLVRLSAAFGFGSITPVFSMVPLRPAALLPTVTEEDEVILNNVEKVFRFLTAGTST-KSNQGVNVAYMVEELLPVLPGISVKVLPEVTSRLASRIFARLVRDVFL
>EPIPpurp
MDAAPQFLHCGITPLCRPFATGVHGGGQRRVSRRAFPSLTRVKLSGVVAVLTGPNPRTSVPSSSATSSVPPNGSTNGAANRFGNVSDEIKRVRAQMEEDEQLATLMRGLRGQNLSDSQFADENIRLRLVEVATAESSESVPLVYDPDIISSYWGKRPRAVATRIVQLLSVAGGFLSNLALDLINKKMKENEVARAIELREIVTSLGPAYIKLGQALSIRPDILSPAAMTELQKLCDKVPSFPDGVAMALIEEELGRPWQEIYSELTASPIAAASLGQVYKGRLKGTGELVAVKVQRPFVLETVTVDLFIIRKLGLFLRRFPQVSIDIVGLVDEWASRFFEELDYVNEGENGTRFAEMMREDLPQVVVPKTYHKFTSRKVLTTQWIDGEKLSQSKESDVGALVNVGVICYLKQLLDTGFFHADPHPGNMIRTPDGKLAILDFGLVTRLTDDKKYGMIEAIAHLIHRDYNAIVKDFVKLDFIPEGVNLEPILPVLAKVFDQALEGGGAKNINFQELASDLAQITFDYPFRIPPYFALIIRAIGVLEGIALVGNPDFAIVDEAYPYIAQRLLTDESPRLRNALRYTIYGKSGVFDAERFIDVMQAFENFITAAKSGGGEDLNGNMAGLGMLQSQTDSLVLGFPMIVSQRQKPIKTRAALAFLLSDKGNFFREFILDEIVKAIDALSREQLVRISAAFGFGSIIPVFSMAPLKPAALLPAVTEEDEVILNNVEKVFKFLTTGTSTMMSNQDVNIAYIIQELLPVLPGISAKVLPDVISRLTSRILARFIRDAFM
>ANOEroxb
MGTVPQLLHCGINSFRRPLTSSKVGDGQRRDLHRTSPSLSRVQRSGVVAVATGPKPRSSLASSTATSRAPPNGSTNGTKNRFGNVTDDIKRVRAQMEEDEQLSSLMRGLRGQNMPDSQFADENIRLRLVEVAAAESNESLPLVYDPDIISSYWGKRPRAVATRIIQLLSVAGGFLSNLALDLINKKIKENEVARSIELREIVTSLGPAYIKLGQALSIRPDILSPAAMTELQKLCDKVPSFPDDVAMTLIEEELGQPWQEIYSELTASPIAAASLGQVYKGRLKGTGELVAVKVQRPFVLETVTVDLYIIRKLGLFLRKFPQVSIDVVGLVDEWASRFFEELDYVNEGENGTYFAEMMKEDLPQVVVPKTYKKYTSRKVLTTQWIDGEKLSQSTENDVGELVKVGVICYLKQLLDTGFFHADPHPGNMIRTLDGKLAILDFGLVTKLTDDQKYGMIEAIAHLIHRDYGAIVKDFVKLGFIPEGVNLDPILPVLAKVFDQALEGGGAKNINFQELASDLAQITFDYPFRIPPYFALIIRAIGVLEGIALVGNPDFAIVDEAYPYIAQRLLTDESPRLRNALRYTIYGKSGVFDAERFIDVMQAFESFITAAKSGGGEGLNGNMAGLGMLQGQTDSIVPGFPMLISQQHQPVKTRGALAFLLSDKGNFFREFILDEIVKAIDAVSREQLAQISAAFGFGRIAPVFSMVPLRPAALLPTVTEEDEIILNNVEKVFKFLTAGTSTMNNNEDLNIVYIVRELLPILPGISAKVLPEVMSRLSSRVLARLVRDTFL
>APOSodor
MNTAPQLLHCGIKPHRRQLLAGGIGDENWRDRRPAFPSLARSGRPCARVRALVTERSTGSARTSPSSKISANSSTNGAASRLKSVSDEIKRVRAQMEEDEQLATLMRGLRGQNLSDSEFADENVALRLVELEAADSSETLPPVYDPDFISLYWRRRPRAVATRIVQLLTVAGRFLSNIALDLINKKIKENEVARAIELREIVTSLGPAYIKLGQALSIRPDILSPAAMTELQKLCDKVPSFSDDVATALIEEELGRPWHEIYSELTSSPIAAASLGQVYKGRLKETGDLVAVKVQRPFVLETVTVDLYIIRKVGLLLRRFPQVSIDVVGLVDEWAARFFEELDYVNEGENGTQFAEMMREDLPQVVIPKTYSKYTSRKVLTTQWIDGEKLSQSTESDVGELVNVGVICYLKQLLDTGFFHADPHPGNLIRTPDGKLAILDFGLVTRLTDDQKYGMVEAIAHLIHRDYDAIVKDFVKLGFIPEGVNLEPILPVLGSVFDQALEGGGAKNINFQELASDLAQITFDYPFRIPPYFALIIRAIGVLEGIALVGNPDFAIVDEAYPYIAQRLLTDESPQLRSALRYTIYGKSGVFDAERFIDVMQAFENFITAAKSGGGEGLNGNMAGLGMLQSQTGSVVQVFPIAIYQKQRPVETRAALAFLLSDKGNFFREFILDEIVKAIDAVSREQLARILETLGFGNVAPVFSMVPLKPAALLPTVTEEDRIILNNVEKVVKFLTAGTSKITSKQDVNIAYIIQELLPVLPGIAGKVLPEVMSRLTQRILARLIRDSFL
>PLATclav
MDSAPQLLHCGIKSLPRPLATVVHGDGHRRHRRRNYPSLCRVQRSCVVAVATGPKPMNTLASSPATSRTPSSGSTNGAASRIGNVSDEIRRVRARMEEDEQLSSLMRGLRGQNLSDSQFADENIKLRLVEVTAAESSESLPLVYDPDIISLYWGKRPRAVATRIIQLLSVAGGFLSNLALDLINKKIKENEVARAIELREIVTSLGPAYIKLGQALSIRPDILSPAAMTELQKLCDKVPSFPDDVAMALIEEELGQPWQEVYSELTTSPIAAASLGQVYKGRLKGTGELVAVKVQRPFVLETVTVDLFIIRKLGLFLRRFSQVSIDVVGLVDEWASRFFEELDYVNEGENGTRFAEMMKKDLPQVVVPKTYQRYTSRKVLTTQWIDGEKLSQSTENDVGALVKIGVICYLKQLLDTGFFHADPHPGNMIRTPDGKLAILDFGLVTKLTDDQKYGMIEAIAHLIHRDYNAIVKDFVKLDFIPEGVNLDPILPVLAKVFDQALEGGGAKNINFQELASDLAQITFDYPFRIPPYFALIIRAIGVLEGIALVGNPDFAIVDEAYPYIAQRLLTDESPRLRSALRYTIYGKSGVFDAERFIDVMQAFENFIIAAKSGGGEALNGNMAGLGMLQSPIDSLVPGFPMIVS-QQQPIKTRGALAFLLSDKGNFFREFILDEVVKAIDAVSREQLVRLSAAFRFGSITPVFSMVPLRPEALLPTVTEEDEVILNNVEKVFKFLTAGTST-KSNQAVNIAYIVQELLPVLPGISVKVLPEVTSRLASRIFARLVREVFL
>LIMOabor
-----------------------------------------------------------------------------------------------------------------------------------------------------------------------------------------------------------------------------------MTELQKLCDKVPSFPDDAAMSLIEEELGQPWPEIYSELTVSPIAAASLGQVYKGRLKGTGELVAVKVQRPFVLETVTVDLFIIRKLGLFLRRFPQVSIDIVGLVDEWASRFFEELDYVNEGQNGTLFAEMMREDLPQVVVPKTYHKYTSRKVLTTQWIDGEKLSQSKENDVGALVNVGVICYLKQLLDTGFFHADPHPGNMIRTPDGKLAILDFGLVTRLTDDKKYGMIEAIAHLIHRDYTAIVKDFVKLDFIPEGVNLEPILPVLAKVFDQALEGGGAKNINFQELASDLAQITFDYPFRIPPYFALIIRAIGVLEGIALVGNPDFAIVDEAYPYIAQRLLTDESPRLRNALRYTIYGKSGVFDAERFIDVMQAFENFITAAKSGGGEGLNGNMAGLGMMQSQTDSLIPGFPMIVSQQQQPIKARAALVFLLSDKGNFFREFILDEIVKAIDAVSREQLVRISAAFGFGSIAPVLSMVPLKPASLLPTVTEEDEVILNNVEKVLKFLTTGTSTMTSNMDVNIAYIIQELFPVLPGITATVLPDVTRRLTSRILARFIRDAFL
>GOODpube
MDTAPQLLHCGIKSLRRPLATSKVGDGQPRHRHRTSSSLSRVQRSGVVAVATEPKPRNSLASSPATSRTPP----NGATNRLGSVSDDIKRVRAQMEEDEQLSSLMRGLRGQNLPDSQFADENIQLRLVEVAAAESRESLPLVYDPDIISSYWGKRPRAVATRIIQLLSVAGGFLSNLALDLMNKKTKENEVARAIELREIVTSLGPAYIKLGQALSIRPDILSPAAMTELQKLCDKVPSFPDDVALALIEEELGQPWQEIYSELTASPIAAASLGQVYKGRLKGTGELVAVKVQRPFVLETVTVDLYIIRKLGLFLRKFPQVSIDVVGLVDEWASRFFEELDYVNEGENGTYFAEMMKEDLPQVVVPKTYQKYTSRKVLTTQWIDGEKLSQSTENDVGELVKVGVICYLKQLLDTGFFHADPHPGNMIRTPDGKLAILDFGLVTKLTDDQKYGMIEAIAHLIHRDYGAIVKDFVKLGFIPEGVNLEPILPVLAKVFDQALEGGGAKNINFQELASDLAQITFDYPFRIPPYFALIIRAIGVLEGIALVGNPDFAIVDEAYPYIAQRLLTDESPRLRNALRYTIYGKSGVFDAERFIDVMQAFENFITAAKSGGGEALNGNMAGLGMLQSQTDSIVPGFPMIISQQHQPIKTRGSLAFLLSNKGNFFREFILDEIVKAIDAVSREQLAQISAAFGFGRIAPVFSMVPLRPAPLLPTVTEEDEIILSNVEKVFKFLTAGTSTMNPNQDVNITYIVRELLPVLPGISAKVLPEVMSRLSSRILARLVQDTFL
>ERYCcris
MDAATHFVDCGVDPIRRPIGLGLHGGGKLRVRRHVFPSISRVRRSGTVAVATGPNPGITLASSG-DSRVPYDGSINGASNRFRNVSDEIKRVREQMEADEQLATLMRGLRGQNLSDSQFADENIRLRLVEVTGAEKSESLPIVYDPDIISLYWGKRPRAVATRIIQLLSVAGGFLSNLALDLINGKVKENEVARAIELRDIVTSLGPAYIKLGQALSIRPDILSPAAMTELQKLCDKVPSFPDDVAMTLIEEELGQPWQEIYSELSASPIAAASLGQVYKGRLKGTGELVAVKVQRPFVLETVTVDLFIIRKLGLFLRRFPQVSIDVVGLVDEWASRFFEELDYVNEGENGTRFAELMKNDLPQVVVPKTYHNYTSRKVLTTQWIDGEKLSQSTESDVGALVNVGVICYLKQLLDTGFFHADPHPGNMIRTPDGKLAILDFGLVTRLTDDQKYGMIEAIAHLIHRDYNAIVKDFVKLGFIPEGVNLEPILPVLAKVFDQALEGGGAKNINFQELASDLAQITFDYPFRIPPYFALIIRAIGVLEGIALVGNPDFAIVDEAYPYIAQRLLTDESPRLRNALRYTIYGKSGVFDAERFIDVMQAFENFITAAKSGGGEDLNGNMAGLGVLQSQTDSLFPGFPLIVSQQQKPIKTRAALAFLLSDKGNFFREFILDEIVKAIDAVSREQLVRISSAFRFGSVSPVLSMVPLRPASLLPTVTDEDEIILSNVEKVFQFLTSVTST-TSNQDVNIANIIEELLPVLPGISAKVLPEVTSRLTSRIVARLIRDTFL
>EPIDfulg
MDTASQFLHCGVNPIHRPLDTGVHGGDKMRVRRRAFPSISRVRWSGTVAVATGPKPGTTLAYSPDKSRVPPNGSIYGAANTFGSVSDEIKRVRAQMEEDEQLATLMRGLRGQNLSDSQFADENIRLRLVEVTAAESSESLPLVYDPEIISLYWGKRPRAVATRIIQLLSVAGGFLSNVLLDLINKKIKENEVARAIELREIVTSLGPAYIKLGQALSIRPDILSPAAMTELQKLCDKVPSFPDDVAMALIEEELGQPWPEIYSELTASPIAAASLGQVYKGRLKGTGELVAVKVQRPFVLETVTVDLYIIRKLGLFLRRFPQVSIDVVGLVDEWASRFFEELDYVNEGENGTRFAEMMRKDLPQVVVPKTYHKYTSRKVLTTQWIDGEKLSQSTESDVGALVNVGVICYLKQLLDTGFFHADPHPGNMIRTPDGKLAILDFGLVTKLTDDQKYGMIEAIAHLIHRDYNAIVKDFVKLGFIPEGVNLEPILPVLAKVFDQALEGGGAKNINFQELASDLAQITFDYPFRIPPYFALIIRAIGVLEGIALVGNPDFAIVDEAYPYVAQRLLTDESPRLRDALRYTIYGKSGVFDAERFIDVMQAFENFITAAKSGGGEDLNGNMAGLGILQSQAYSLVPGFPMIVSQQQKPIKTRAALAFLLSDKGNFFREFILDEIVKAIDAISREQLGRLSVAFGFGNTAPVFSMVPLKPAPLLPTVTEEDEVILNNVEKVIKFLTAGTSTMKSNQDVNIANIIQELLPVLPGISAKVLPEGTSRLTSRVLARLIRDTFL
>GYMNdens
MDSAPQLLHCGIKSLRRPLATGVHGDGQRRHRRRNYPSLSRVQRSCVVAVATGPKPRNTLASSPAMSRAPSSGSTNGAASRIGNVSDEIKRVRAQMEEDEQLSSLMRGLRGQNLSDSQFADENIKLRLVEVTSAESSESLPLVYDPDIISLYWGKRPRAVATRIIQLLSVAGGFLSNLALDLINKKIKENEVARAIELREIVTSLGPAYIKLGQALSIRPDILSPAAMTELQKLCDKVPSFPDDVAMALIEEELGQPWQEVYSELTVSPIAAASLGQVYKGRLKGTGELVAVKVQRPFVLETVTVDLFIIRKLGLFLRRFSQVSIDVVGLVDEWASRFFEELDYVNEGENGTRFAEMMKKDLPQVVVPKTYQRYTSRKVLTTQWIDGEKLSQSTENDVGALVKVGVICYLKQLLDTGFFHADPHPGNMIRTPDGKLAILDFGLVTKLTDDQKYGMIEAIAHLIHRDYDAIVKDFVKLDFIPEGVNLDPILPVLAKVFDQALEGGGAKNINFQELASDLAQITFDYPFRIPPYFALIIRAIGVLEGIALVGNPDFAIVDEAYPYIAQRLLTDESPRLRSALRYTIYGKSGVFDAERFIDVMQAFENFIIAAKSGGGEALNGNMAGLGMLQSPTDSLVPGFPMIVS-QQQPIKTRGALAFLLSDKGNFFREFILDEVVKAIDAVSREQLVRLSAAFGFGSITPVFSMVPLRPVALLPTVTEEDEVILNNVEKVFRFLTAGTST-KSNQGVNVAYMVEELLPVLPGISVKVLPEVTSRLASRIFARLVRDVFL
>DRAKelas
MDTAPQLLHCGITSFRRPLAAGVHGERLRSHRHRKCPSSSRLQRAGVVAVATGPKPRATLPSSLATSSASSSGSTNGAANRIGYVSDEIKRVRAQMEEDEQLSTLMRGLRGQNLSDSQFADANVQLRLVEVT---DNESLPLVYDPDIISSYWSKRPRAVATRIIQLLSVAGSFLSNLTLDLINKKIKENEVARAIELREIVTSLGPAYIKLGQALSIRPDILSPAAMTELQKLCDKVPSFPDDVAMALIEGELGQPWHEIYSELTASPIAAASLGQVYKGRLKENGELVAVKVQRPFVLETVTVDLYIIRKLGLFLRRFPQVSIDVVGLVDEWASRFFEELDYVNEGENGTRFAEMMKEDLPQVVVPKTYQRYTSRKVLTTQWIDGGKLSQSTENDVGALVQVGVICYLKQLLDTGFFHADPHPGNMIRTPDGKLAILDFGLVTRLTDDQKYGMIEAIAHLIHRDYDAIVKDFVKLGFIPEGVNLEPILPVLAKVFDQALEGGGAKNINFQELASDLAQITFDYPFRIPPYFALIIRAIGVLEGIALVGNPEFAIVDEAYPYIAQRLLTDESPRLRNALRYTIYGKTGVFDAERFIDVMQAFENFITAAKSGGGEALNGNMAGLGMLQSQTDPFIPGFPMIVSQQQQPIKARGALAFLLSDKGNFFREFILDEIVKAIDAVSREQLARITAGFGFGTIVPIFSMVPLKPAALLPTVTEEDEVILNNVEKVFKFLTAGTSAMKSNQDVNIAYIIQELLPVLPGISAKVLPEVMGRLTSRILARLVRDTFL
>CYMBensi
MDAASHFLDCGINPLRRPLGMGVHGGGQMRVRRHAVPSLSRVRWSGTVAVATGPKPGINLASSPDNSRVPSNGSINGAANRFRNVSDEIKKVRDQMEADEQLSTLMRGLRGQNLSDSQFADENIRLRLVEVTAAESSESLPLVYDPDIISLYWGKRPRAVATRIIQLLSVAGGFLSNLALDLINGKIKENEVARAIELREIVTSLGPAYIKLGQALSIRPDILSPAAMTELQKLCDKVPSFPDDVAMALIEEELGQPWQEIYSELSASPIAAASLGQVYKGRFKGTGELVAVKVQRPFVLETVTVDLYIIRKLGLFLRRFPQVSIDVVGLVDEWASRFFEELDYVNEGENGTRFAEMMRNDLPQVVVPKTYHKYTSRKVLTTQWIDGEKLSQSTESDVGALVNVGVICYLKQLLDTGFFHADPHPGNMIRTPDGKLAILDFGLVTRLTDDQKYGMIEAIAHLIHRDYKAIVKDFVKLGFIPEGVNLEPILPVLAKVFDQALEGGGAKNINFQELASDLAQITFDYPFRIPPYFALIIRAIGVLEGIALVGNPDFAIVDEAYPYIAQRLLTDESPRLRNALRYTIYGKSGVFDAERFIDVMQAFENFITAAKSGGGEDLNGNMAGLGMLQSRTDSFVPGFPMIIS-QQKPIKTRAALAFLLSDKGNFFREFILDEIVKAIDAVSREQLLRISSAFGFGSVAPVFSMVPLKPASLLPTITEEDEVILDNVEKVFKFLTAGTSTMTSNQDINIANIIQELLPVLPGISAKVLPEVTSRLTSRILARLIRDTFL
>ERYCpuss
MDAATHFIDCSINPIRRPVGLGLHGGFKLRNRRHVFLSISRLRRSDTVAVATGPNPGITLTSSG-DSRVSYDGSINGAANRFRNVSDEIKRVREQMEADEQLATLMRGLRGQNLSDSQFADENIRLRLVEVTGAEKSESLPIVYDPDIISLYWGKRPRAVATRIIQLLSVAGGFLSNIALDLINGKVKENEVARAIELREIVTSLGPAYIKLGQALSIRPDILSPAAMTELQKLCDKVPSFPDDVAMALIEEELGQPWQEIYSELSASPIAAASLGQVYKGRLKGTGELVAVKVQRPFVLETVTVDLFIIRKLGLFLRRFPQVSIDVVGLVDEWASRFFEELDYVNEGENGTRFAELMKNDLPQVVVPKTYHNYTSRKVLTTQWIDGEKLSQSTESDVGALVNVGVICYLKQLLDTGFFHADPHPGNMIRTPDGKLAILDFGLVTRLTDDQKYGMIEAIAHLIHRDYNAIVKDFVKLGFIPEGVNLEPILPVLAKVFDQALEGGGAKNINFQELASDLAQITFDYPFRIPPYFALIIRAIGVLEGIALVGNPDFAIVDEAYPYIAQRLLTDESPRLRNALRYTIYGKSGVFDAERFIDVMQAFENFITAAKSGGGEDLNGNMAGLGVLQSQTDSLFPGFPLIVSQQQKPIKTRAALAFLLSDKGNFFREFILDEIVKAIDAVSREQLVRISSAFRFGSVSPVLSMVPLKPASLLPTVTDEDEIILSNVEKVFQFLTSVTST-TSNQDVNIANIIEELLPVLPGISAKVLPEVTSRLTSRVVARLIRDTFL
>CYPRbard
MDTAPQLLHCGIAPLRRALAIGGLGDRKRGHRRRAFPSLSRTRRSGALAVATGPQPRNAVASSLATLRTPPNGSTNGATSTFGNVSDEIKRVRAQMEEDEQLATLMRGLRGQNLSDSQFADENIRLRLVEVAAAESSESLPIVYDPDIISSYWGRRPRAVATRIIQLLSVAGGFLSNLALDLINKKIKENEVARAIELREIVTSLGPAYIKLGQALSIRPDILSPAAMTELQKLCDKVPSFPDDVAMALIEEELGQPWHEIYAELTSSPIAAASLGQVYKGRLKETGELVAVKVQRPFVLETVTIDLYIIRKLGLFLRRFPQVYIDVVGLVDEWASRFFEELDYVNEGGNGTRFAELMKEDLPQVVIPKTYLKYTSRKVLTTQWIDGEKLSQSKENDVGELVNVGVICYLKQLLDTGFFHADPHPGNMIRTPDGKLAILDFGLVTKLSDDKKYGMIEAIAHLIHRDYDAIVKDFVKLDFIPEGVNLEPILPVLAKVFDQALEGGGAKNINFQELASDLAQITFDYPFRIPPYFALIIRAIGVLEGIALVGNPDFAIVDEAYPYIAQRLLTDESPRLRNALRYTIYGKSGVFDAERFIDVMQAFENFLTAAKSGGGEGLNGNMAGLGILKSQTGPLVPGFPIVVPEQQQPIKTRAALAFLLSDKGNFFREFILDEIVKAVDAVSRQQLVRISASLGFGSGAPVFSMVPLRTASLLPTVTEEDEAILNNVEKVVKFLTSGTSTMTSNQDVNIAHIIQELLPVLPGISAKILPEVMSRLTSRILARLIRDTFL
>ORCHital
MDSAPQLLHCGIKSLRRPLATGVHGDGQQRHRRRNYPSLSRVQRSCVVAVATGPKPRNTLASSPATSRAPSGGSTNGAASRIGNVSDEIKRVRAQMEEDEQLSSLMRGLRGQNLSDSQFADENIKLRLIEVTAAESSESLPLVYDPDIISLYWGKRPRAVATRIIQLLSVAGGFLSNLALDLINKKIKENEVARAIELREIVTSLGPAYIKLGQALSIRPDILSPAAMTELQKLCDKVPSFPDDVAMALIEEQLGQPWQEIYSELTSSPIAAASLGQVYKGRLKETGELVAVKVQRPFVLETVTVDLFIIRKLGLFLRRFSQVSIDVVGLVDEWASRFFEELDYVNEGENGTRFAEMLKKDLPQVVVPKTYQRYTSRKVLTTQWIDGEKLSQSTENDVGALVQVGVICYLKQLLDTGFFHADPHPGNMIRTPDGKLAILDFGLVTKLTDDQKYGMIEAIAHLIHRDYDAIVKDFVKLDFIPEGVNLDPILPVLAKVFDQALEGGGAKNINFQELASDLAQITFDYPFRIPPYFALIIRAIGVLEGIALVGNSDFAIVDEAYPYIAQRLLTDESPRLRSALRYTIYGKSGVFDAERFIDVMQAFENFIIAAKSGGGEALNGNMAGLGMLQSPTDSLVPGFPMVVSQQQQPIKTRGALAFLLSDKGNFFREFILDEVVKAIDAVSREQLVRISAALGFGRITPVFSMVPLRPAALLPTVTMEDEVILNNVEKVFKFLTAGTST-KPNQDINIAYIIEELLPVLPGISVKVLPEVTSRLASRIFARLVRDVFL
>MASDpict
MDTIPQCLH-------RSLCTGVHDGRKMRVRRRSFPSLFSVRRSSIVAVATGPKPGTTVS-----------FSINGPANRIGNVSDEIKRVRAQMEEDEQLATLMRGLRGQNLSDSQFADENIRLRLVEVTAAESSESLPLVYDPDIISLYWGKRPRAVATRIIQLLSVAGAFLSSLALDLINKKIKENEVARAIELREIVTSLGPAYIKLGQALSIRPDILSPAAMTELQKLCDKVPSFPDDVAMALIEDELGQPWQEIYSELTASPIAAASLGQVYKGRLKGTGELVAVKVQRPFVLETVTVDLFIIRKLGLFLRRFPQVSIDVVGLVDEWASRFFEELDYVNEGENGTRFAEMMRKDLPQVVVPKTYHQYTSRKVLTTQWIDGEKLSSSTESDVGALVSVGVICYLKQLLDTGFFHADPHPGNMIRTPDGRLAILDFGLVTKLTDDQKYGMIEAIAHLIHRDYNAIVKDFVKLGFIPEGVNLEPILPVLAKVFDQALEGGGAKNINFQELASDLAQITFDYPFRIPPYFALIIRAIGVLEGIALVGNSDFAIVDEAYPYIAQRLLTDESLRLRNALRYTIYGKSGVFDAERFIDVMQAFENFITAAKSGGGEDLKGSMAGLGILQSQAYSLVPGFPMMASQQQKSIKTRAALAFLLSDKGNFFREFILDEIVKAIDAVSREQLVRISAAFGFGTTAPVFSMVPLKPVSLLPTITEEDEVILNNVEKVIKFLTAGTSTMTSNQDVNIANIIQELLPVLPGISAKVLPEVTSRLTSRILARLIRDTFL
>DACThata
------------------------------------------------------------------------------------------------------------------------------------------------------------------------------------------------------------------------------------------------------MALIEEELGQPWQEVYSELTASPIAAASLGQVYKGRLKGTGELVAVKVQRPFVLETVTVDLFIIRKLGLFLRRFSQVSIDVVGLVDEWASRFFEELDYVNEGENGTRFAEMMKKDLPQVVVPKTYQRYTSRKVLTTQWIDGEKLSQSTENDVGALVKVGVICYLKQLLDTGFFHADPHPGNMIRTPDGKLAILDFGLVTKLTDDQKYGMIEAIAHLIHRDYDAIVKDFVKLDFIPEGVNLDPILPVLAKVFDQALEGGGAKNINFQELASDLAQITFDYPFRIPPYFALIIRAIGVLEGIALVGNSDFAIVDEAYPYIAQRLLTDESPRLRSALRYTIYGKSGVFDAERFIDVMQAFENFIIAAKSGGGEALNGNMAGLGMLQSPTDSLVPGFPMIVSQQQQPIKTRGALAFLLSDKGNFFREFILDEVVKAIDAVSREQLVRLSAAFGFGSITPVFSMVPIRPAALLPTVTEEDEVILNNVEKVFKFLTAGTST-KSNQGVNIAYIVEELLPVLPGISVKVLPEVTSRLASRIFARLVRDVFL
>EPIPhell
MDAAPQFLHCGITPLCRPFATGVHGGGQRRVSRRAFPSLTRVKLSGVVAVLTGPNPRTSVPSSSATSSVPPNGSTNGAANRFGNVSDEIKRVRAQMEEDEQLATLMRGLRGQNLSDSQFADENIRLRLVEVATAESSESVPLVYDPDIISSYWGKRPRAVATRIVQLLSVAGGFLSNLALDLINKKMKENEVARAIELREIVTSLGPAYIKLGQALSIRPDILSPAAMTELQKLCDKVPSFPDGVAMALIEEELGRPWQEIYSELTASPIAAASLGQVYKGRLKGTGELVAVKVQRPFVLETVTVDLFIIRKLGLFLRRFPQVSIDIVGLVDEWASRFFEELDYVNEGENGTRFAEMMREDLPQVVVPKTYHKFTSRKVLTTQWIDGEKLSQSKESDVGALVNVGVICYLKQLLDTGFFHADPHPGNMIRTPDGKLAILDFGLVTRLTDDKKYGMIEAIAHLIHRDYNAIVKDFVKLDFIPEGVNLEPILPVLAKVFDQALEGGGAKNINFQELASDLAQITFDYPFRIPPYFALIIRAIGVLEGIALVGNPDFAIVDEAYPYIAQRLLTDESPRLRNALRYTIYGKSGVFDAERFIDVMQAFENFITAAKSGGGEDLNGNMAGLGMLQSQTDSLVPGFPMIVSQRQKPIKTRAALAFLLSDKGNFFREFILDEIVKAIDALSREQLVRISAAFGFGSIIPVFSMAPLKPAALLPAVTEEDEVILNNVEKVFKFLTTGTSTMMSNQDVNIAYIIQELLPVLPGISAKVLPDVISRLTSRILARFIRDAFM
>CYMBmann
MDAASQFLDCSINPLRRPLGMAVHGSGQMRVRRHPVPSLSRVRRSGTVAVATGPKPGINLASSPDNSRVPSNGSINGTANRFRNVSVEIKKVRDQMEADEQLSTLMRGLRGQNLSDSQFADENIRLRLVEVTAAESSESLPLVYDPDIISLYWGKRPRAVATRIIQLMSVAGGFLSNLALDLINGKIKENEVARAIELREIVTSLGPAYIKLGQALSIRPDILSPAAMTELQKLCDKVPSFPDDVAMALVEEELGQPWQEIYSELSASPIAAASLGQVYKGRLKGTGELVAVKVQRPFVLETVTVDLYIIRKLGLFLRRFPQVSIDVVGLVDEWASRFFEELDYVNEGENGTRFAEMMRNDLPQVVVPKTYHNYTSRKVLTTQWIDGEKLSQSTESDVGALVNVGVICYLKQLLDTGFFHADPHPGNMIRTPDGKLAILDFGLVTRLTDDQKYGMIEAIAHLIHRDYKAIVKDFVKLGFIPEGVNLEPILPVLAKVFDQALEGGGAKNINFQELASDLAQITFDYPFRIPPYFALIIRAIGVLEGIALVGNPDFAIVDEAYPYIAQRLLTDESPRLRNALRYTIYGKSGVFDAERFIDVMQAFENFITAAKSGGGEDLNGNMAGLAMLPNRTDSFVPGFPMIIS-QQKPIKTRAALAFLLSDKGNFFREFILDEIVKAIDAVSREQLVRISSAFGFGSVAPVFSMVPLKPAPLLPTITEEDEVILDNVEKVFKFLTAGTSTMTSNQDINIANTIQELLPVLPGISAKVLPEVTSRLTSRILARLIRDTFL
>PHAIflav
MDASPQFLYCGINPLHRPLGTG--GGGQMRVCRHGFPSLPRVRRSGAVAVATGPKPGTTLASSPVKSRVPTNGSINGAGNRFGNVSDEIKRVRAQMEEDEQLATLMRGLRGQNLSDSQFADENIRLRLVEVTAAESSESLPIVYDPDIISLYWGKRPRAVATRIIQLLSVAGGFLSNLALDLINKKIKENEVARAIELREIVTSLGPAYIKLGQALSIRPDILSPAAMTELQKLCDKVPSFPDDVAMSLIEEELGQPWQEIYSELTASPIAAASLGQVYKGRLKGTGELVAVKVQRPFVLETVTVDLYIIRKLGLFLRRFPQVSIDVVGLVDEWASRFFEELDYVNEGENGTRFAEMMRKDLPQVVVPKTYHKNTSRKVLTTQWIDGEKLSQSTESDVGALVNVGVICYLKQLLDTGFFHADPHPGNMIRTPDGKLAILDFGLVTRLTDDQKYGMIEAIAHLIHRDYNAIVKDFVKLGFIPEGVNLEPILPVLAKVFDQALEGGGAKNINFQELASDLAQITFDYPFRIPPYFALIIRAIGVLEGIALVGNPDFAIVDEAYPYIAQRLLTDDSPRLRNALRYTIYGKSGVFDAERFIDVMQAFENFITAAKSGGGEDLNGNMAGLGMLQSQSDSLVPGFPMIIFQQQKPIKTRAALAFLLSDKGNFFREFILDEIVKAIDAVSREQLIRISAAFGFGNLAPVFSMVPLKPASLLPTITEEDEVILNNVEKVFKFLTAGTSTISSNQDVDIANIIQELLPILPGISAKVLPEVTSRLTSRVLARLIRDTFL
>VANIplan
MEATLRLLHCGIMPLRGPLATGPNENGKRRHRHRASAAEMGTRRASAMAVDTGHRQGNAVSFSSISSRASPNGSVNGTASRLGNVSDEIKRVRAQLEEDEQLATLMRGLRGQNLTDSQFADENIQLRLVEVTAADSNDSLPLVYDPNIISSYWGKRPRAVATRIIQLLALAGGFLSNLGLDLINKKIKENEVARAIELREIVTSLGPAYIKLGQALSIRPDILSPAAMTELQKLCDKVPSFPDEMAMALIEEELGQPWHEIYSELTPSPIAAASLGQVYKGRLKENGELVAVKVQRPFVLETVTVDLYIIRKLGLFLRRFPQVSIDVVGLVDEWAARFFEELDYVNEGENGTRFSEMMREDLPQVVIPRTYHKYTSRKVLTTQWIDGEKLSQSTESDVGSLVNVGVICYLKQLLDTGFFHADPHPGNLIRTPDGKLAILDFGLVTRLTDDQKYGMIEAIAHLIHRDYDAIVKDFVKLGFIPEGVNLEPILPVLAKVFDQALEGGGAKNINFQELASDLAQITFDYPFKIPPYFALIIRAIGVLEGIALVGNPDFAIVDEAYPYLAQRLLTDESPRLRNALRYTIYGKSGVFDADRFIDVMQAFENFITAAKSGGGEGLNGNMAGLGMLQIQTSSLV---PMIVSPQQQPIKTRAALAFLLSEKGNFFREFILDEIVKAIDAVSREQLTRINSALGFGRIGLVFSMAPMRPAALLPIVTEEDKAILNNVEKVVKFLTAGTSTVSANQDVNVAYIVQELLPILPGIAAKVLPEVMSRLTSRILARLVRDTFL
>DRAKthyn
MDTAPQLLHCGITSFRRPLAAGVHGERLRSHRLRKCPSSSRLRRAGVVAVATGPKPRATLPSSLATSSASSSGSTNGAANRIGYVSDEIKRVRAQMEEDEQLSTLMRGLRGQNLSDSQFADANVQLRLVEVT---DNESLPLVYDPDIISSYWSKRPRAVATRIIQLLSVAGSFLSNLTLDLINKKIKENEVARAIELREIVTSLGPAYIKLGQALSIRPDILSPAAMTELQKLCDKVPSFPDDVAMALIEGELGQPWHEIYSELTASPIAAASLGQVYKGRLKENGELVAVKVQRPFVLETVTVDLYIIRKLGLFLRRFPQVSIDVVGLVDEWASRFFEELDYVNEGENGTRFAEMMKEDLPQVVVPKTYQRYTSRKVLTTQWIDGGKLSQSTENDVGALVQVGVICYLKQLLDTGFFHADPHPGNMIRTPDGKLAILDFGLVTRLTDDQKYGMIEAIAHLIHRDYDAIVKDFVKLGFIPEGVNLGPILPVLAKVFDQALEGGGAKNINFQELASDLAQITFDYPFRIPPYFALIIRAIGVLEGIALVGNPEFAIVDEAYPYIAQRLLTDESPRLRNALRYTIYGKTGVFDAERFIDVMQAFENFITAAKSGGGEALNGNMAGLGILQSQTDSFIPGFPMIVSQQQQPIKARGALAFLLSDKGNFFREFILDEIVKAIDAVSREQLARISAGFGFGTIVPIFSMVPLRPAALLPTVTEEDEVILNNVEKVFKFLTAGTSAMKSNQDVNIAYIIQELLPVLPGISAKVLPEVMGRLTSRILARLVRDTFL
