# Supplementary material for: Orchid Phylotranscriptomics: The Prospects of Repurposing Multi-Tissue Transcriptomes for Phylogenetic Analysis and Beyond
Source: Front Plant Sci. 2022 May 27;13:910362. doi: 10.3389/fpls.2022.910362 (PMC9196242; doi:10.3389/fpls.2022.910362)
Supplement: Supplementary file 4 [file Data_Sheet_3.zip › ortho_MSA/r1/OG0008921.fa]

>ANOEemei
-------------------------------GGPASSSVSQ----------------SPR--------GAAA-SAAIVAAMTAAEENIEAMILRIEHKSKIIE--NLLKQ-----------------SKPVEALQKALEGSPTNTNDQR------------------CKSANWIVVHRAMMAIRDVDGMLSSLDPEYYDILMK---------------------------------------YLYRGLATG-DRPTCDQCLRI---------------------------------------------------HEKLTEKAGLG---------------CILRMLADTVNTV-----------------------------
>ANOEroxb
--------------------------------------------------------------------------------MTAAEENIEAMILRIEHKSKIIE--NLLKQ-----------------SKPVEALQKALEGSPTNTNDQR------------------CKSANWIVVHRAMMAIRDVDGMLSSLDPEYYDILMK---------------------------------------YCFPTLFAGFFFLVGLHCLLIDLLHWEALVLGL-NGQNWEFYSYLMCQFKIRNMKMLDLQDPGSSAIAIKFIIEKDSNHSVLSSFNVLSLFSCECPCKCMFKCIGVSSNCI-----------------------------
>APOSodor
------------------------------------------------------------------------------MSTAVEEEKIEAMIMRIEHKSKKIE--SLLKQ-----------------SKPVEALKTALEGSPTNTKDQR------------------CKSANWIVVHRAMMAIRDVDGMLSFLDPEYYDILMK---------------------------------------YLYRGLATG-DRPTCDQCLRI---------------------------------------------------HEKLTEKAGLG---------------CILRSLADTINTV-----------------------------
>APOSshen
------------------------------------------------------------------------------MSTAVEEEKIEAMIMRIEHKSKKIE--SLLKQ-----------------SKPVEALKTALEGSPTNTKDQR------------------CKSANWIVVHRAMMAIRDVDGMLSFLDPEYYDILMK---------------------------------------YLYRGLATG-DRPTCDQCLRI---------------------------------------------------HEKLTEKAGLG---------------CILRSLADTINTV-----------------------------
>BLETstri
------------------------------------------------------------------------------------------MILRIEHKSKKIE--NLLKQ-----------------SKPVEALKTALEGSPTNTKDQR------------------CKSANWIVVHRAMMAIRDVDGMFSSLDPEYYDILMK---------------------------------------YLYRGLATG-DRPTCDQCLRI---------------------------------------------------HEKLTEKAGLG---------------CILRSLADTVNTV-----------------------------
>BORYspha
----------------------------------------------------------------------------MAAEDSLDAENLEAIITRIEHKSRKIE--SLLRQ-----------------SKPVEALKTALEGAPTNTRDER------------------CKSANWIVVHRAMMAIKDVDGMFSSLDPEYYDILMK---------------------------------------YLYRGLATG-DRPTCDQCLRI---------------------------------------------------HEKLTERAGLG---------------CILRSIADTVNTV-----------------------------
>CALAcreb
--------------------------------------------------------------------------------MAAAEENIEAIIFRIEHKSKKIE--NLLKQ-----------------SKPVEALQKALEGSPTNTKDQR------------------CKSANWIVVHRAMMAIRDVDVMLSSLDPEYYDILMK---------------------------------------YLYRGLSTG-DRPTCDQFLRI---------------------------------------------------HEKLTEKAGLG---------------CILRSLADTVNTV-----------------------------
>CALAplic
----------------------------------------------------------QR--------QKRTLKPLSLESSINRRKLRTAIIFRIEHKSKKIE--NLLKQ-----------------SKPVEALQKALEGSPTNTKDQR------------------CKSANWIVVHRAMMAIRDVDVMLSSLDPEYYDILMK---------------------------------------YLYRGLSTG-DRPTCDQFLRI---------------------------------------------------HEKLTEKAGLG---------------CILRSLADTVNTV-----------------------------
>CALAsini
----------------------PGSRLK---VAHSSSLINPPKIELLLI-------LAIK----SLLRARGT--AVMAAASAAAEENIEAMILRIEHKSKKIE--NLLKQ-----------------SKPVEALKTALEGSPTNTKDQR------------------CKSANWIVVHRAMMAIRDVDGMFSSLDPEYYDILMK---------------------------------------YLYRGLATG-DRPTCDQCLRI---------------------------------------------------HEKLTEKAGMG---------------CILRSLADTVNTV-----------------------------
>CALAtsoo
-----------------------GSRLK---VAHSSSLVNPPKIELLLI-------LALK----SLLRARGT-AVMTAASAAAAEENIEAMILRIEHKSKKIE--NLLKQ-----------------SKPVEALKTALEGSPTNTKDQR------------------CKSANWIVVHRAMMAIRDVDGMFSSLDPEYYDILMK---------------------------------------YLYRGLATG-DRPTCDQCLRI---------------------------------------------------HEKLTEKAGMG---------------CILRSLADTVNTV-----------------------------
>CALEmajo
--------------------------------------------------------------------------------MAAAEENIEAMILRIEQKSKKVE--NLLKQQLGCRLNHARVFLDVRRSKPVEALQKALEGSPTNTKDQR------------------CKSANWIVVHRAMMAIRDVDGMLSSLDPEYYDILMK---------------------------------------YLYRGLSTG-DRPTCDQCLRI---------------------------------------------------HEKLTERAGLG---------------CILRSIADTANTV-----------------------------
>CEPHdama
-------------------------------------------------------------------------------MAAAAEENIEAMILRIEHKSKKIE--NLLKQ-----------------SKPVEALKTALEGSPTNTKDQR------------------CKSANWIVVHRAMMAIRDVDGMLSSLDPEYYDILMK---------------------------------------YLYRGLATG-DRPTCDQCLRI---------------------------------------------------HEKLTEKAGLG---------------CILRSLADTVNTV-----------------------------
>CHILsemi
--------------------------------------------------------------------------------MAAVEENIEAMILRIEHKSKKIE--NLLKQ-----------------SKPVEALQKALEGSPTNTKDQR------------------CKSANWIVVHRAMMAIRDVDGMLSSLDPEYYDILMK---------------------------------------YLYRGLSTG-DRPTCDQCLRI---------------------------------------------------HEKLTEKAGLG---------------CILRSIADTANTV-----------------------------
>CHILtrap
--------------------------------------------------------------------------------MAAVEENIEAMILRIEHKSKKIE--NLLKQ-----------------SKPVEALQKALEGSPTNTKDQR------------------CKSANWIVVHRAMMAIRDVDGMLSSLDPEYYDILMK---------------------------------------YLYRGLSTG-DRPTCDQCLRI---------------------------------------------------HEKLTEKAGLG---------------CILRSIADTANTV-----------------------------
>CORYacti
--------------------------------------------------------------------------------MATAEENIEAMISRIEHKSKTIE--NLLKQ-----------------SKPVEALQKALEGSPTNTKDQR------------------CKSANWIVVHRAMMAIRDVDGLLSSLDPEYYDILMK---------------------------------------YLYRGLSTG-DRPTCDQCLRI---------------------------------------------------HEKLTEKAGLG---------------CILRSLADTVNTV-----------------------------
>CREMappe
-------------------------------------------------------------------------------MAAAAEENIEAMILRIEHKSKKIE--NLLKQ-----------------SKPVEALKTALEGSPTNTKDQR------------------CKSANWIVVHRAMMSIRDVDGMFSSLDPEYYDILMK---------------------------------------YLYRGLATG-DRPTCDQCLKI---------------------------------------------------HEKLTEKAGLG---------------CILRSLADTMSACSSLVDLPLFTPKGKNSH-----------L
>CRYPlept
--------------------------------------------------------------------------------MAAAEENIEAMILRIEHKSKKIE--NLLKQ-----------------SKPVEALQKALEGSPTNTKDQR------------------CKSANWIVVHRAIMAIRDVDGVLSSLDPEYYDILMK---------------------------------------YLYRGLSTG-DRPTCDQCLKI---------------------------------------------------HEKLTEKAGLG---------------CILRSLADTVNTV-----------------------------
>CYMBensi
-----------------------------------------------------------------------------MAAPTVEEENIEAMILRIEHKSKKIE--NLLKQ-----------------SKPVEALKTALEGSPTNTMDQR------------------CKSANWIMVHRAMMAIRDVDGMLSSLDPEYYDILMK---------------------------------------YLYRGLATG-DRPTCDQCLRI---------------------------------------------------HEKLTEKAGLG---------------CILRSLADTVNTV-----------------------------
>CYMBmann
-----------------------------------------------------------------------------MAAPTVEEENIEAMILRIEHKSKKIE--NLLKQ-----------------SKPVEALKTALEGSPTNTKDQR------------------CKSANWIMVHRAMMAIRDVDGMLSSLDPEYYDILMK---------------------------------------YLYRGLATG-DRPTCDQCLRI---------------------------------------------------HEKLTEKAGLG---------------CILRSLADTVNTV-----------------------------
>CYPRbard
-------------------------------------------------------------------------------MAAAAEENIEAMIMRIEHKSKKIE--NLLKQ-----------------SKPVEALKSALEGSPTNTKDQR------------------CKSANWIVVHRAMMAIRDVDGMMSSLDPEYYDILMK---------------------------------------YLYRGLATG-DRPTCDQCLKI---------------------------------------------------HEKLTEKAGLG---------------CILRSLADTVNTV-----------------------------
>CYPRflav
--------------------------------------------------------------------------------MAAAEENIEAMIMRIEHKSKKIE--NLLKQ-----------------SKPVEALKSALEGSPTNTKDQR------------------CKSANWIVVHRAMMAIRDVDGMMSSLDPEYYDILMK---------------------------------------KFVELLMPF-EALGEEEVLMILIILIIHVVLYWCGG------------FDIR-----------------RRIYEGYIKYYGIS---------------VI--------------------------SHPFY--------L
>DACThata
--------------------------------------------------------------------------------MAAAEENIEAMILRIEHKSKKIE--NLLKQ-----------------SKPVEALQKALEGSPTNTRDQR------------------CKSANWIVVHRAMMAIRDVDGMFSSLDPEYYDILMK---------------------------------------YLYRGLATG-DRPTCDQCLRI---------------------------------------------------HEKLTEKAGLG---------------CILRSLADTVNTV-----------------------------
>DENDchryso
----------------------------------------------------------------------------------MAEENIEAMILRIEHKSKKIE--NLLKQ-----------------SKPVEALKTALEVSPTNTKDQR------------------CKSANWIVVHRAMMAIRDVDGMFSSLDPEYYDILMK---------------------------------------YLYRGLATG-DRPTCDQCLRI---------------------------------------------------HEKLTEKAGLG---------------CILRSLADTVNTV-----------------------------
>DENDnobi
----------------------------------------------------------------------------------MEEENIEAMILRIEHKSKKIE--NLLKQ-----------------SKPVEALKTALEVSPTNTKDER------------------CKSANWIVVHRAMMAIRDVDGMFSSLDPEYYDILMK---------------------------------------YLYRGLATG-DRPTCDQCLRI---------------------------------------------------HEKLTEKAGLG---------------CILRSLADTVNTV-----------------------------
>DIURorie
--------------------------------------------------------------------------------MADGEENIEAMILMIEHKSKKVE--NLLKQ-----------------SKPVEALQKALEGSPTNTKDQR------------------CKSANWIVVHRAMMAIRDVDGMLSSLDPEYYDILMK---------------------------------------YCAFYPFAGYYFLTSPRCLSQGFSDCRVLIWDLVMGQSWSLIAF------------------------------------------------------------------------------------------------
>DRAKelas
--------------------------------------------------------------------------------MAAAEENIEAMILRIEQKSKKIE--TLLKQ-----------------SKPVEALQKALEGSPTNTKDQR------------------CKSANWIVVHRAMMAIRDVDGMLSSLDPEYYDILMK---------------------------------------YLYRGLSTG-DRPTCDQCLRI---------------------------------------------------HEKLTEKAGLG---------------CILRSIADTANTV-----------------------------
>DRAKthyn
--------------------------------------------------------------------------------MAAAEENIEAMILRIEQKSKKIE--TLLKQ-----------------SKPVEALQKALEGSPTNTKDQR------------------CKSANWIVVHRAMMAIRDVDGMLSSLDPEYYDILMK---------------------------------------YLYRGLSTG-DRPTCDQCLRI---------------------------------------------------HEKLTEKAGLG---------------CILRSIADTANTV-----------------------------
>EPIDfulg
-------------------------------------------------------------------------------MAAEAEENIEAMILRIEHKSKKIE--NLLKQ-----------------SKPVEALKTALEGSPTNTKDQR------------------CKSANWIVVHRAMMAIRDVDGMLASLDPEYYDILMK---------------------------------------YLYRGLATG-DRPTCDQCLRI---------------------------------------------------HEKLTEKAGLG---------------CILRSLADTVNTV-----------------------------
>EPIDpuni
-------------------------------------------------------------------------------MAAEAEENIEAMILRIEHKSKKIE--NLLKQ-----------------SKPVEALKTALEGSPTNTKDQR------------------CKSANWIVVHRAMMAIRDVDGMLSSLDPEYYDILMK---------------------------------------YLYRGLATG-DRPTCDQCLRI---------------------------------------------------HEKLTEKAGLG---------------CILRSLADTVNTV-----------------------------
>EPIPhell
-------------------------------------------------------------------------------MAAAAEENIEAMILRIEHKSKKIE--NLLKQ-----------------SKPVEALKTALEGSPTNTKDQR------------------CKSANWIVVHRTMMAIRDVDGMLSSLDPEYYDILMK---------------------------------------YLYRGLATG-DRPTCDQCLRI---------------------------------------------------HEKLTEKAGLG---------------CILRSLADTLNTV-----------------------------
>EPIPpurp
-------------------------------------------------------------------------------MAAAAEENIEAMILRIEHKSKKIE--NLLKQ-----------------SKPVEALKTALEGSPTNTKDQR------------------CKSANWIVVHRTMMAIRDVDGMLSSLDPEYYDILMK---------------------------------------YLYRGLATG-DRPTCDQCLRI---------------------------------------------------HEKLTEKAGLG---------------CILRSLADTVNTV-----------------------------
>ERYCcris
-----------------------------------------------------------------------------MAATTAEEENIDAIILRIEHKSKKIE--NLLKQK------------KLIRSKPVEALKTALEGSPTNTKDQR------------------CKSANWIVVHRAMMAIRDVDGMLSSLDLEYYDILMK---------------------------------------YLYRGLATG-DRPTCDQCLKI---------------------------------------------------HEKLTEKAGLG---------------CILRSIADTVNTV-----------------------------
>ERYCpuss
-----------------------------------------------------------------------------MAATMADEDNIEAIILRIEHKSKKIE--NLLKQ-----------------SKQVEALKTALEGSPTNTKDQR------------------CKSANWIVVHRAMMAIRDVDGMLSSLDLEYYDILMK---------------------------------------YLYRGLATG-DRPTCDQCLKI---------------------------------------------------HEKLTEKAGLG---------------CILRSLADTVNTV-----------------------------
>GALEfabe
------------------------------------------------------------------------------MSGAVEDENIEAMIIRIEHKSKKIE--SLLKH-----------------SKPVEALKTALEGSPTNTKDQR------------------CKSANWIVVHRAMMAIRDVDGLLSSLDPEYYDILMK---------------------------------------YLYRGLATG-DRPTCDQCLRI---------------------------------------------------HEKLTEKAGPG---------------CILRSIADTINTV-----------------------------
>GASTelat
-----------------------------------------------------------------------M-AVAAAEAAAETEENIDAMILRIEDKSKKIE--NLLKQ-----------------SKPVEALKTALEGSPTSTKDQR------------------CKSANWIVVHRAVMAIRDVDGMLSSLDPEYYDILMK---------------------------------------YLYRGLATG-DRPTCDQCLKI---------------------------------------------------HEKLTEKAGLG---------------CILRSLADTVNTV-----------------------------
>GOODfuma
--------------------------------------------------------------------------------MTAAEENIEAMILRIEHKSKKIE--NLLKQ-----------------SKPVEALQKALEGSPTNTNDQR------------------CKSANWIVVHRAMMAIRDVDGMLSSLDPEYYDILMKFHTEESTW-------AALEPLQLGMEDVSMLHDECDPFWYLYRGLATG-DRPTCDQCLRI---------------------------------------------------HEKLTEKAGLG---------------CILRTLADTVNTV-----------------------------
>GOODpube
--------------------------------------------------------------------------------MTAAEENIEAMILRIEHKSKKIE--NLLKQ-----------------SKPVEALQKALEGSPTNTNDQR------------------CKSANWIVVHRAMMAIRDVDGMLSSLDPEYYDILMK---------------------------------------YLYRGLATG-DRPTCDQCLRI---------------------------------------------------HEKLTEKAGLG---------------CILRTLADTVNTV-----------------------------
>GYMNdens
--------------------------------------------------------------------------------MAAAEENIEAMILRIEHKSKKIE--NLLKQ-----------------SKPVEALQKALEGSPTNTRDQR------------------CKSANWIVVHRAMMAIRDVDGMFSSLDPEYYDILMK---------------------------------------YLYRGLATG-DRPTCDQCLRI---------------------------------------------------HEKLTEKAGLG---------------CILRSLADTVNTV-----------------------------
>GYMNodor
--------------------------------------------------------------------------------MAAAEENIEAMILRIEHKSKKIE--NLLKQ-----------------SKPVEALQKALEGSPTNTRDQR------------------CKSANWIVVHRAMMAIRDVDGMFSSLDPEYYDILMK---------------------------------------YLYRGLATG-DRPTCDQCLRI---------------------------------------------------HEKLTEKAGLG---------------CILRSLADTVNTV-----------------------------
>HABElong
---------------------------------------------------------------------------------MAAAENIEAMILRIEHKSKKIE--HLLKQ-----------------SKPVEALQKALEGSPTNTQDQR------------------CKSANWIVVHRAMMAIRDVESMLSSLDPEYYDILMK---------------------------------------YLYRGLATG-DRPTCDQCLRI---------------------------------------------------HEKLTEKAGLG---------------CILRSLADTVNTV-----------------------------
>HABEpant
---------------------------------------------------------------------------------MAAAENIEAMILRIEHKSKKIE--HLLKQ-----------------SKPVEALQKALEGSPTNTQDQR------------------CKSANWIVVHRAMMAIRDVESMLSSLDPEYYDILMK---------------------------------------YLYRGLATG-DRPTCDQCLRI---------------------------------------------------HEKLTEKAGLG---------------CILRSLADTVNTV-----------------------------
>HAEMdisc
----------------------------------------------------------------------------MTAAMTEVEENIEAMILRIEHKSKKIE--ELLKQ-----------------SKPVDALQKALEGSPTNTNDQR------------------CKSANWIVVHRAMMAIRDVDSMLSSLDPEYYDILMK---------------------------------------YLYRGLATG-DRPTCDQCLRI---------------------------------------------------HEKLTAKAGLG---------------CILRTLADTVNTV-----------------------------
>HEMIforr
--------------------------------------------------------------------------------MEVAEENIEAMILRIEHKSKQIE--NLLKQ-----------------SKPVEALQKALEGSPTNTRDQR------------------CKSANWIVVHRAMMAIRDVDGMFSSLDPEYYDILMK---------------------------------------YLYRGLATG-DRPTCDQCLRI---------------------------------------------------HEKLTEKAGLG---------------CILRSLADTVNTV-----------------------------
>HYPOheme
-----SNLESRSRVGASSISKPVTGESL---NQCGSDLRDRRTGG------------QFR----RKGVQ----SPAMAAENSSEAENLEAIIARIESKSRKIE--SLLKQ-----------------SKPVEALKTALEGAPTNTKDER------------------CKSANWIVVHRAMMAVKDVDGMFSSLDPEYYDILMK---------------------------------------YLYRGLATG-DRPTCDQCLRI---------------------------------------------------HEKLTERAGLG---------------CILRSLSDTVNTV-----------------------------
>LANAlana
KVEERRFPFGVAFVGGVSVATYSLVRA----ERC-SDL--------------------------RRGARRRK-AAVMAAEASSGTENLEAIITRIEHKSRKIE--SLLKQ-----------------SKPVEALKTALEGAPTNTKDER------------------CKSANWIVVHRAMMAIKDVEGMFSTLDPEYYDILMK---------------------------------------YLYRGLATG-DRPTCDQCLRI---------------------------------------------------HEKLTERAGLG---------------CILRSLADTVKTV-----------------------------
>LECAnigr
------------------------------------------------------------------------------MSAAVEDENIEAMINRIEDKSKKIE--SLLKQ-----------------SKPVEALKTALEGSPTNTKDQR------------------CKSANWIVVHRAMMAIRDVDGLLSSLDPEYYDILMK---------------------------------------YLYRGLATG-DRPTCDQCLRI---------------------------------------------------HEKLTEKAGLG---------------CILRSIADTVYTV-----------------------------
>LIMOabor
-------------------------------------------------------------------------------MAAAAEENIEAMVLRIEHKSKKIE--NLLKQ-----------------SKQVEALKTALEGSPTSTMDQR------------------CKSANWIVVHRAMMAIRDVDGMLSSLEPEYYDILMK---------------------------------------YLYRGLATG-DRPTCDQCLRI---------------------------------------------------HEKLTEKAGLG---------------CILRSLADTVNTV-----------------------------
>MASDpict
-----------WYVRKISVTSCYECKSLFLILKISSS-------------------CRSR-------------RNRSNGRGKYRSNDLEDRI-QVEENRELAQAVNWIEK-----------------SKPVEALKTALEGSPTNTKDQR------------------CKSANWIVVHRAMMAIRDVDGMFISLDPEYYDILMK---------------------------------------YLYRGLSTG-DRPTCDQCLKI---------------------------------------------------HEKLTEKAGLG---------------CILRSLADTVNTV-----------------------------
>MEXIxero
----------------------------------------------------------------------------------MAEENIEAMIMRIEHKSKKIE--NLLKQ-----------------SKPVEALKTALEGSPTNTKDQR------------------CKSANWIVVHRAMMSIRDVDSMLSSLDPEYYDILMK---------------------------------------YLYRGLATG-DRPTCDQCLKI---------------------------------------------------HEKLTEKAGLG---------------CILRSLADTVNTV-----------------------------
>MICRparv
--------------------------------------------------------------------------------MAVVEENIEAMILRIEHKSKQIE--NLLKQ-----------------SKPVDALQKALEGSPTNTKDQR------------------CKSANWIVVHRAMMAIRDVDGMLSSLDPEYYDILMK---------------------------------------YLYRGLSTG-DRPTCDQCLKI---------------------------------------------------HEKLTEKAGLG---------------CILRSIADTVNTV-----------------------------
>NEUWmali
---------------------------------------------------------------------------MAAAAAAAAEENIEAMIMRIEHKSKKIE--SLLKQ-----------------SKPVEALKTSLEGSPTNTKDER------------------CKSANWIVVHRAMMAIRDVDGMLSSLDPEYYDILMK---------------------------------------YLYRGLATG-DRPTCDQCLRI---------------------------------------------------HEKLTEKAGLG---------------CILRSLADTVNTV-----------------------------
>NEUWzoll
------------------------------------------------------------------------------MATAVDEENIEAMIMRIEHKSRKIE--SLLKQ-----------------SKPVEALKTALEGSLTNTKDQRRSFSGFSVCSFSNQGLPCFQSANWIVVHRALMAIRDVDGMLSSLDPEYYDILMK---------------------------------------YLYRGLATG-DRPTCDQCLRI---------------------------------------------------HEKLAENAGLG---------------CV--------NNV-----------------------------
>OECEmacu
-----------------------------------------------------------------------------MAAGTAEEENIEAMILRIEHKSKTIE--NLLKQ-----------------SKPVEALKTALEGSPTNTKDQR------------------CKSANWIVVHRAMMAIRDVDGMLSSLDPEYYDILMK---------------------------------------YLYRGLATG-DRPTCDQCLKI---------------------------------------------------HEKLTEKAGLG---------------CILRSLADTVNTV-----------------------------
>OPHRgarg
-------------------------------KPPRFLEIDRPGCYREKVYGVTVHLGAPG--------PKIS-EWVQPVAMAVAEENIEAMILRIEHKSKKIE--NLLKQ-----------------SKPVEALQKALEGSPTNTRDQR------------------CKSANWIVVHRAMMAIRDVDGMFSSLDPEYYDILMK---------------------------------------YLYRGLATG-DRPTCDQCLRI---------------------------------------------------HEKLTEKAGLG---------------CILRSLADTVNTV-----------------------------
>OPHRsphe
---ER--------------------------KPPRFLEIDRPGCYREKVYGVTVHLGAPG--------PKIS-EWVQPVAMAVAEENIEAMILRIEHKSKKIE--NLLKQ-----------------SKPVEALQKALEGSPTNTRDQR------------------CKSANWIVVHRAMMAIRDVDGMFSSLDPEYYDILMK---------------------------------------YLYRGLATG-DRPTCDQCLRI---------------------------------------------------HEKLTEKAGLG---------------CILRSLADTVNTV-----------------------------
>ORCHital
--------------------------------------------------------------------------------MAVAEENIEAMILRIEHKSKKIE--NLLKQ-----------------SKPVEALQKALEGSPTNTRDQR------------------CKSANWIVVHRAMMAIRDVDGMFSSLDPEYYDILMNSFDVHTTLLRILIEHSNLEVSALSRSFVAR---------YLYRGLATG-DRPTCDQCLRI---------------------------------------------------HEKLTEKAGLG---------------CILRSLADTVNTV-----------------------------
>PAPHconc
----------------------------------------------------------------------------------MAEENIEAMIMRIEHKSKKIE--NLLKQ-----------------SKPVEALKTALEGSPTNTKDQR------------------CKSANWIVVHRAMMAIRDVDAMMSSLDPEYYDILMK---------------------------------------YLYRGLATG-DRPTCDQCLKV---------------------------------------------------HEKLTEKAGLG---------------CILRSLADTVNTV-----------------------------
>PAPHhirs
----------------------------------------------------------------------------------MAEENIEAMIMRIEHKSKKIE--NLLKQ-----------------SKPVEALKTALEGSPTNTKDQR------------------CKSANWIVVHRAMMAIRDVDAMMSSLDPEYYDILMK---------------------------------------YLYRGLATG-DRPTCDQCLKV---------------------------------------------------HEKLTEKAGLG---------------CILRSLADTVNTV-----------------------------
>PHAIflav
----------------PDLSNPFL-----LLVAYSSPLVNPPKTELLLI-------LALKSLLRARGTAVTV-MAAASASASAAEENIEAMILRIEHKSKKIE--NLLKQ-----------------SKPVEALKTALEGSPTNTKDQR------------------CKSANWIVVHRAMMAIRDVDGMFSSLDPEYYDILMK---------------------------------------VMSSNISS-------RQSLIS---------------------------------------------------KGTQTRKVYCD---------------CNLQCLLYTCRKV------------DNNGHKFYRCPRNRTD-
>PHAItank
--------------------------------------------------------------------------MAAAASAAPAEENIEAMILRIEHKSKKIE--NLLKQ-----------------SKPVEALKTALEGSPTNTKDQR------------------CKSANWIVVHRAMMAIRDVDGMFSSLDPEYYDILMK---------------------------------------YLYRGLATG-DRPTCDQCLRI---------------------------------------------------HEKLTEKAGMG---------------CILRSLADTVNTV-----------------------------
>PHALcorn
---------------------------------------------------------------------------MAAAAASEVEENIEAMILRIEHKSKKIE--NLLKQ-----------------SKPVEALKTALEGSPTNTKDQR------------------CKSANWIVVHRAMMAIRDVDGMFSSLDPEYYDILMK---------------------------------------YLYRGLATG-DRPTCDQCLRI---------------------------------------------------HEKLTERAGLG---------------CILRSLADTVNTV-----------------------------
>PHALmode
---------------------------------------------------------------------------MAAAAAAEVEENIEAMILRIEHKSKKIE--NLLKQ-----------------SKPVEALKTALEGSPTNTKDQR------------------CKSANWIVVHRAMMAIRDVDGMFSSLDPEYYDILMK---------------------------------------YLYRGLATG-DRPTCDQCLRI---------------------------------------------------HEKLTEKAGLG---------------CILRSLADTVNTV-----------------------------
>PHRAlind
----------------------------------------------------------------------------------MAEENIEAMIMRIEHKSKKIE--NLLKQ-----------------SKPVEALKTALEGSPTNTMDQR------------------CKSANWIVVHRAMMAIRDVDSMLSSLDPEYYDILMK---------------------------------------YLYRGLATG-DRPTCDQCLKI---------------------------------------------------HEKLTEKAGLG---------------CILRSLADTVNTV-----------------------------
>PLATclav
--------------------------------------------------------------------------------MAAAEENIEAMILRIEHKSKKIE--NLLKQ-----------------SKPVEALQKALEGSPTNTRDQR------------------CKSANWIVVHRAMMAIRDVDGMFSSLDPEYYDILMK---------------------------------------YLYRGLATG-DRPTCDQCLRI---------------------------------------------------HEKLTEKAGLG---------------CILRSLADTINTV-----------------------------
>PTERcurt
--------------------------------------------------------------------------------MAAAEENIEAMILRIEHKSKKIE--NLLKQ-----------------SKPVEALQKALEGSPTNTKDQR------------------CKSANWIVVHRAMMAIRDVDGMLSSLDPEYYDILMK---------------------------------------YLYRGLATG-DRTTCDQCLRI---------------------------------------------------HEKLTEKAGLG---------------CILRSLADTVNTV-----------------------------
>RIMAelli
--------------------------------------------------------------------------------MAAAEENIEAMILRIEHKSKKIE--NLLKQ-----------------SKPVEALQKALEGSPTNTKDQR------------------CKSANWIVVHRAMMAIRDVDGMLSSLDPEYYDILMK---------------------------------------YLYRGLSTG-DRPTCDQCLRI---------------------------------------------------HEKLTEKAGLG---------------CILRAIADTVNTV-----------------------------
>SELEaequ
----------------------------------------------------------------------------MAAAAAAAEENIEAMIMRIEHKSKKIE--NLLKQ-----------------SKPVEALKTALEGSPTNTKDQR------------------CKSANWIVVHRAMMAIRDVDGMMSSLDPEYYDILMK---------------------------------------YLYRGLATG-DRPTCDQCLKI---------------------------------------------------HEKLTEKAGLG---------------CILRSLADNVNTV-----------------------------
>SERAvome
----------------------------------GKSVLPDRSIR------------SPR----T---ENFR-VCATAVAMAAAEENIEAMILRIEHKSKKIE--NLLKQ-----------------SKLVEALQKALEGSPTNTWDQR------------------CKSANWIVVHRAMMAIKDVDVMFSSLDPEYYDILMK---------------------------------------YLYRGLATG-DRPTCDQCLRI---------------------------------------------------HEKLTEKAGLG---------------CILRSLADVVNTV-----------------------------
>THELangu
--------------------------------------------------------------------------------MAAAEENIEAMILRIEHKSKKIE--NLLKQ-----------------SKPVEALQKALEGSPTNTKDQR------------------CKSANWIVVHRAMMAIRDVDGMLSSLDPEYYDILMK---------------------------------------YLYRGLSTG-DRPTCDQCLRI---------------------------------------------------HEKLTEKAGLG---------------CILRSIADTVNTV-----------------------------
>VANIplan
--------------QKPKQKKQRCVRRE---GGRSSGRVQEPNCRRWPT-------AQSK--------SKKGLGVAEAMSAEEEDENVEAMIIRIEQKSKKIE--SLLKH---------RMFGKKRSLKPVEALKTALEGSPTNTKDQR------------------CKSANWIVVHRAMMAIRDVDGMLSSLDPEYHDILMK---------------------------------------YLYRGLATG-DRPTCDQCLRI---------------------------------------------------HEKLTEKAGLG---------------CILRSIADTVNTV-----------------------------
>VANIshen
----------------PKQKNLHRVRRK---GRRSSERVQEPNYRRWPT-------AQSK----S---EKGL-GVAEAMSAEVEDENIEAMIIRIEHKSKKIE--SLLKH-----------------SKPVEALKTALEGSPTNTKDQR------------------CKSANWIVVHRAMMAIRDVDGMLSSLDPEYYDILMK---------------------------------------YLYRGLATG-DRPTCDQCLRI---------------------------------------------------HEKLTEKAGLG---------------CILRSIADTVSTV-----------------------------
>EPIPaphy
---------------------------------------------------------------------MAS-STVMALAAVDDEENIEAMILRIEQKSKKIE--NLLKQ-----------------SKPVEALKTALEGSPTSTKDQR------------------CKSANWIVVHRAMMAIRDIDSMLSSLDPEYYDILMK---------------------------------------YLYRGLATG-DRPTCDQSLKI---------------------------------------------------HEKLTEKAGLG---------------CILRSLTDTLNTV-----------------------------
