# Supplementary material for: Orchid Phylotranscriptomics: The Prospects of Repurposing Multi-Tissue Transcriptomes for Phylogenetic Analysis and Beyond
Source: Front Plant Sci. 2022 May 27;13:910362. doi: 10.3389/fpls.2022.910362 (PMC9196242; doi:10.3389/fpls.2022.910362)
Supplement: Supplementary file 4 [file Data_Sheet_3.zip › ortho_MSA/r1/OG0008892.fa]

>GYMNodor
M-ASSKNVRRRVAFVLIDGIGDVSLPRFHYQT-TVQVASTPNLDAIASAGVNGLMDPVEAGLACGSDTAHLS--LLGYD-PRIYYRGRGAFESMGAGLAMAPGDIAFK-------------SNFATIDEETGIVISRRADRHFEEEGPIFCAALDGMKLPSFPEYEVRVRYATEHRCGVVVKGPKLSGNISGTDPLKDNRSLLKVEALDDTEEAKNTAAVINELSKEISRILVSHPLNAKRAAEGKNVANVVLLRGCGIRIEVDAFEKKHGLLPCMVAPTKIIAGLGLSLGIDILEAPGATGDYRTLLTSKATAISKALSAPLLPCPSVFVPGEDEHKPGPVDGYDFGFLHIKAIDDAGHDKSCALKVIALEAVDRAIAQLARLLWQAEKS-ANYEYFLCVTGDHSTPVEYGDHSFEPVPFALCKLRDFVGARGEPAVMSTSLDAFRLPSVKAGNDLS-DEISARKRRGDECK--AFAGDSVSEFSEIAAAGGCLGRFPGSEMMGIIKKFIKPKND
>VANIplan
M-DNQKNINRRVAFVLIDGIGDVSLPRFHYQT-PLQIANIPTLDAIASAGVNGLMDPVEPGLACGSDTAHLS--LLGYD-PRIYYRGRGAFESMGAGLAMSPGDIAFK-------------SNFATIDENTGVVTSRRADRHFEEEGPILSAALDGMKLPSYPEYEVRVRYATEHRCGVVIKGPKLSGNISGTDPLKDNRLLLKAEALDDTAEAKHTAAVVNELSREISRILSPHPINVKRAAEGKNIANVVLLRGCGIRIEVNPFEKKHGLLPCMVAPTKIIAGLGLSLGIDILEAPGATGDYRTLLTSKATAIAKALSAPLQPCPSVFVPGQDAHKPGPADGYDFGFLHIKAVDDAGHDKASTLKVRALEAVDRAIAQLIKLLWQAEKY-GKFEYYVCVTGDHSTPVEYGDHSFESVPFALCKIRDFVGARGESTVMCTPLDTFTLPSVVAGEDIC-DGITMPEKSGEIFK-NAFAGDSVSEFNEIAAAGGCLGRFPGSEMMGIIKKFIKLKNE
>PHRAlind
M-ELPNNIRRRVAFVLIDGIGDVSLPRFHYQS-TIQVASTPNLDAIASAGVNGLMDPVEAGLACGSDTAHLS--LLGYD-PRIYYRGRGAFESMGAGLAMSPGDIAFK-------------SNFATIDERTGIVTSRRADRHFEEEGPILCAALDRMKLPSYPEYEVRVRYATEHRCGVVVKGPKLSGNISGTDPLKDNRLLLKAEALDDTEAAKNTAAVINELTMEISRILVSHPLNAKRSAEGKNIANVVLLRGCGIRIEVDAFEKKHGLLPCMVAPTKIIAGLGLSLGIDILEAPGATGDYRTLLTSKATAIAKALSAPLQPCPSVFVPGEDEHKPGPVNGYDFGFLHIKAIDDAGHDKASLLKVRALEAVDKAIAQLARLLWQAEKS-ANLEYYLCVTGDHSTPVEYGDHSFEPVPFALCKLRDFVGARGESVVMSMPLDTFPLPCVKTDEDLS-DDISVCEKSIDKYK--AFACDSVSEFSEIAAARGCLGRFPGSEMMGIIKKFLKLKND
>LECAnigr
MDNTPKNIKRRVAFVLIDGIGDVSLPRFHYQT-TLQVAKTPTLDAIASAGVNGLMDPVEPGLACGSDTAHLS--LLGYD-PRIYYRGRGAFESMGAGLAMSPGDIAFK-------------SNFATMDENTGIVTSRRADRHFEEEGPILSAALDGMKLPSYPEYEVRVRYATEHRCGVVVKGPKLSGNISGTDPLKDNRLLLKAEALDDTEEAKHTASVVNELSREVSRILTSHPINARRASEGKNVANVVLLRGCGIRIEVTPFEKKHGLLPCMVAPTKIIAGLGLSLGIDILEAEGATGDYRTLLTSKATAIAKALTAPLHLCPSVFVPGQDAHKPGPLEGYDFGFLHIKAIDDAGHDKASVLKVRALEAVDRAIAQLSKLLWQAESS-GEFEYYLCVTGDHSTPAEYGDHSFEPVPFALCRLRDFVGARGESNVMCTPLDVFNLPCVVGGEDLLCDGIKMAEKSGEECNKKAFGGDSVREFDEIAAGRGCLGRFPGSEMMGIIKKIIKVKNQ
>DRAKthyn
M-----NVKRRIAFVLVDGIGDVSLPRFHYQT-ALQVANTPNLDVIASAGVNGLMDPVEAGLACGSDTAHLS--LLGYD-PRIYYRGRGAFESMGAGLAMSPGDIAFK-------------SNFATIDENTGIVTSRRADRHFEDDGPIFCAALDGMKLSSFPEYEVRVRYATEHRCGVVVKGPKLSGNISGTDPLKDNRLLLKCEALDDTEEAKNTAVVVNELSREISHILVSHPLNAKRAKEGKNIANIVLLRGCGMRIEVEGFEEKHGLRPCMVAPTKIIAGLGLSLGIDILEAPGATGDYRTLLTSKAMAISKALSAPFQLCPSIFVPGEDEHKPGPVDGYDFGFLHIKAIDDAGHDKACSLKVRALEAVDKAIGQLARLLWQAERS-ADFEFFLCVTGDHSTPAEYGDHSFEPVPFALCKLRDFVGAAGESAVMSTPLDAFPLPTVTAGEDLG-DEISMQKQTGGGRK--AFAGDCVTEFSEIAAAGGCLGRFPGSEMMGIIKKFIKLKND
>CHILsemi
M-DLPKTVKRRVAFVLVDGIGDVSLPRFHYQT-ALQVANTPNLDAIASAGVNGLMDPVEAGLACGSDTAHLS--LLGYD-PRIYYRGRGAFESMGAGLAMSPGDIAFK-------------SNFATFDENTGIVTSRRADRHFEEDGPIFCAALDGMKLSSFPEYEVRVRYATEHRCGVVVKGPKLSGNISGTDPLKDNRLLLKSEALDDTKEAKNTAAVINELSREISRILVSHPLNAKRAEEGKNIANLVLLRGCGMRIEVEGFEEKHGLRPCMVAPTKIIAGLGLSLGIDILEAPGATGDYRTLLTSKAMAISKALSSPFQQCPSIFVPGEDDHKSGPVDGYDFGFLHIKAIDDAGHDKACLLKVRALEAVDGAIAQLARLLWQAEKS-ANFEFFLCVTGDHSTPVEYGDHSFEPVPFALCKLRDFVGARGESTVMTTPLDAFPLPTVKAGEDLS-DEISMQKQTGGGCK--AFAGDYVIEFSEIAAAGGCLGRFPGSEMM------------
>CYMBmann
M-ELPKNVKRRVAFVLIDGIGDVSVPGFHYQS-TLEVASTPNLDAIASAGVNGVMDPVEAGLACGSDTAHLS--LLGYD-PRIYYRGRGAFESMGAGLAMSPGDIAFK-------------SNFATMDLSTGIVTNRRADRHFEEDGPIFCAGLDGMKIPSYPEYEVRVRYATEHRCGVVVKGPKLSGNISGTDPLKDNRLLLKVEALDDTEEARNTAAIINELSKEISRILVSHPLNAKRAGKGKNITNVVLLRGCGIRIEVDPFEKNHGLRPCMVAPTKIIAGLGLSLGIDILEAPGATGDYRTLLTSKATAIARALSAPLLPCPSIFVPGEDEHRPGPIDGYDFGFLHIKAIDDAGHDKACVLKVRALESVDKAIAQLAKLLWQVEKS-TSFEYYLCVTGDHSTPVEYGDHSFEPVPFSLCRLKDFISARGESVVMSTLLDSFHLPFVKAGEDLR-NYIPVPEKRGESCI--AFAGDSATEFCENAAARGCLGRFPGSEMMGIIKKFIKLKND
>LIMOabor
M-ELPKNVKRRVAFVLVDGVGDVSLPRFHYQT-TTQVASTPNLDAIASAGVNGLMDPVEAGLACGSDTAHLS--LLGYD-PRIYYRGRGAFESMGTGLAMAPGDIAFK-------------SNFATLDDNTGIVTSRRADRHFEEEGPIFCSALDRMKLPSFPEYEVRIRYATEHRCGVVVKGPKLSGNISGTDPLKDNRLLLKAEALDDTEEAKNTAAVINELSREISRILVSHPLNAKRAEEGKNIANVVLLRGSGIRIEVDAFEKKHGLKPCMVAPTKIIAGLGLSLGIDILEAPGATGDYRTLLTSKSTAIARALSSPFRPCPSVFVPGEDKHKPGPVDGYDFGFLHIKAIDDAGHDKASTLKVRALEAVDRAIAQLAKLLWQAEKS-ADFEYFLCVTGDHSTPVEYGDHSFEPVPFALCKLKDFVDARGESTVLSTPLDAFPLPTVKAGEDISDDDISMPEKSGERCK--AFAGDSVGEFSEIAAARGCLGRFPGSEMMGIIKRFLKLKNE
>DENDnobi
M-ELPNNIKRRVAFVLIDGVGDVSLPRFHYQS-TLEVANTPNLDAIASAGVNGLMDPVEAGLACGSDTAHLS--LLGYD-PRIYYRGRGAFESMGAGLAMSPGNIAFK-------------SNFATMDQNTGVVTNRRADRHFEEDGPIFCAALDGMKLPLYPEYEIRVRYATEHRCGVVVKGPKLSGNISGTDPLKDNRLLLKAEALDDTEEAKNTAAIINELSREVSRILVSHPLNARRAGEGKNIANLVLLRGCGIRIEVDAFEKKHGLRPCMVAPTKIIAGLGLSLGIDILEAPGATGDYRTLLTSKATAIAKALSAPLQPCPSIFVPGEDEHRPGPIGGYDFGFLHIKAIDDAGHDKASMLKVRALESVDKAIAQLARLLWQVEKS-ANFEYYLCITGDHSTPVEYGDHSFEPVPFSLCKLRDFIGSRGESIVTSTPLDSFPLPSVKPGEDLR-NDFPLPEKSGERSV--AFAGDSVSKFSEIAAARGCLGRFPGSEMMGIIKKFIKLKNE
>THELangu
M-ELPKNVKRRVAFVLVDGIGDVSLPRFHYKT-TLQVANTPNLDAIASAGVNGLMDPVEAGLACGSDTAHLS--LLGYD-PRIYYRGRGAFESMGAGLAMSPGDIAFK-------------SNFATIDENTGIVTSRRADRHFEEDGPIFCAALDGMKLSSFPEYEVRVRYATEHRCGVVVKGPKLSGNISGTDPLKDNRLLLKSEALDDTEEAKNTAAVINELSREISRILVSHPLNEKRAKEGKNIANVVLLRGCGMRIEVEGFEKKHGLRPSMVAPTKIIAGLGLSLGIDLLEAPGATGDYRTLLTSKAIAISKALSAPLQPCPSIFVPGEDKHKSGPADGYDFGFLHIKAIDDAGHDKACILKVRALEAVDRAIAQLARLLWQTEKS-ANFEFFLCVTGDHSTPVEYGDHSFEPVPFALCKLRDFVSVRGESIVASVPLDAFPLPTVTAGEDLT-DEISTQKKGDDGCK--AFAGDSVSEFSEIAAAGGCLGRFPGSEMMGIIKKFVKLKND
>CALAsini
M-ELPKIVKRKIAFVLIDGIGDVSLPGFHYQS-TLEVANTPNLDAIASAGVNGLMDPVEAGLACGSDTAHLS--LLGYD-PIIYYRGRGAFESMGAGLAMSPGDIAFK-------------SNFATMDQSTGVVTNRRADRHFEEDGPIFCAALDGMKLPSNPDYEVRVRYATEHRCGVVVKGPKLSGNISGTDPLKDNRLLLNSESLDNTQEAKNTAAIINEFSKEISQILVSHPLNAKRAGEGKNIANVVLLRGCGIRIEVDAFEKKHGLRPCMVAPTKIIAGLGLSLGIDILEAPGATGDYRTLLTSKATAIAKALASPLHPCPSIFVPGEDEHRPGPTDGYDFGFLHIKAIDDAGHDKASMLKVRALESVDKAIAQLAKLLWEVEKS-ANFEYYLCVTGDHSTPVEYGDHSFEPVPFSLCKLRDFIGARGEANVMSTPLDSFPLPSVKAGEDFR-NDIPLPKKSGERCV--AYAGDYVFEFSEIAAARGCLGRFPGSEMMGIIKKFVKLKNQ
>CYPRflav
M-ESPKNIKRRVAFVLVDGIGDVSLPRFHYQS-TVQVANTPNLDAIASAGVNGLMDPVEAGLSCGSDTAHLS--LLGYD-PRVYYRGRGAFESMGAGLAMSPGDIAFK-------------SNFATIDERTGIVTSRRADRHFEEEGPILCASLDRMKLPSYPEYEVRVRYATEHRCGVVVKGPKLSGNISGTDPLKDNRLLLKAEALDDTEAAKNTAAVINELSREISRILVSHPLNAKRSAEGKNIANVVLLRGCGIRIEVDAFEKKHGLLPCMVAPTKIIAGLGLSLGVDILEAPGATGDYRTLLTSKATAIAKALSAPLQPCPSVFVPGEDEHKPGPLNGYDFGFLHIKAIDDAGHDKASLLKVRALEAVDRAIAQLARLLWQAEKS-AKFEYYLCVTGDHSTPVEYGDHSFEPVPFALCKLRDFVCARGESVVISMPLNAFPLPCVKADEDLS-DDVSFLEKSIDKCK--AFAGDSVSEFSEIAAARGCLGRFPGSEMMGIIKKFLKLKND
>DACThata
M-ASTKNVRRRVAFVLIDGIGDVSLPIFHYRT-TVQVASTPNLDAIASAGVNGLMDPVEAGLACGSDTAHLS--LLGYD-PRIYYRGRGAFESMGAGLAMAPGDIAFK-------------SNFATIDEETGIVISRRADRHFEEEGPIFCAALDGMKLPSFPEYEVRVRYATEHRCGVVVKGPKLSGNISGTDPLKDSRSLLKAEALDDTEEAKNTAAVINELSKEISRILVSHPLNAKRAAEGKNVANVVLLRGCGIRIEVDAFEKKHGLLPCMVAPTKIIAGLGLSLGIDILEAPGATGDYRTLLTSKATAISKALSAPLLPCPSVFVPGEDEHKPGPVDGYDFGFLHIKAIDDAGHDKFCALKVKALEAVDRAIAQLARLLWQAEKS-ANYEYFLCVTGDHSTPVEYGDHSFEPVPFALCKLRDFVGARGEPVVMSTSLDAFRLPSVKAGDDLS-DEISARKRRGDECK--AFAGDSVSEFSEIAASGGCLGRFPGSEMMGIIKKFIKQKND
>ANOEemei
M-ESPKNVKRRVAFVLVDGIGDVSLPRFHYLS-TVQVANTPNLDAIASAGVNGLMDPVEAGLACGSDTAHLS--LLGYD-PRIYYRGRGAFESMGAGLAMSPGDIAFK-------------SNFATIDVNTGIVTSRRADRHFEEEGPIFCAALDGMKLPSFPDYEVRVRYATEHRCGVVVKGPKLSGNISGTDPLKDNRLLLKAEALDDTEEAKNTAVIINELSQEISQILISHPLNAKRAEEGKNIANVVLLRGCGIRIEVDAFEKKHGLRPCMVAPTKIIAGLGLSLGIDILEAPGATGDYRTLLTSKATAISKALSAPLQSCPSIFVPGEDEHKPGPVDGYDFGFLHIKAIDDAGHDKACVLKVRALEAVDRAIAQLARILWQAEKS-ANFEYFLCVTGDHSTPVEYGDHSFEPVPFALCKLRDFIGARGESVVMSTPLDSFPLPSVKAGEDLG-DEISTLRKSGYNFK--AFAGDSVGEFSEIAAAGGCLGRFPGSEMMGIIKKFIKPKND
>NEUWzoll
M-DSSKNAMRRVAFVLIDGLGDVSLPRFHYQT-TLQLANIPNLDAIASAGVNGLMDPVEAGLACGSDTAHLS--LLGYD-PRIYYRGRGAFESMGAGLAMSPGDIAFK-------------SNFATWDESTGIVTSRRADRHFEEEGPILCSALDGMKLPSYPEYEVRVRYATEHRCGVVVKGPKLSGNISGTDPLKDNRFLLKAEALDDTEEAKNTAALVNELSREISRILVAHPLNAQRAAEGKNIANVVLLRGCGLRIEVPAFEKKHGLLPCMVAPTKIIAGLGLSLGIDILEAPGATGDYRTQLTSKATAIARALSAPLQQCPSVFEPGEEEHKPGSTEGYDFGFLHIKAIDDAGHDKAIVLKVRALEAVDKAIAQLARLLWQAEKV-ANFEFYLCVTGDHSTPVEYGDHSFEPVPFALCKLRDFVAAVGESALVSTPLDAFPLPSVNAGEDLS-EELSKSGKISGRYK--AFAGDPVCKFSEIAAAGGCLGRFPGSEMMGIIKKFVKMKNE
>GOODfuma
M-ESPKNVKRRVAFVLVDGIGDVSLPRFHYLS-TVQVANTPNLDAIASAGVNGLMDPVEAGLACGSDTAHLS--LLGYD-PRIYYRGRGAFESMGAGLAMSPGDIAFK-------------SNFATIDVITGIVTSRRADRHFEEEGPIFCAALDGMKLPSFPDYEVRVRYATEHRCGVVVKGPKLSGNISGTDPLKDNRLLLKAEALDDTEEAKITAVVINELSQEISRILVSHPLNAKRAEKGKNIANVVLLRGCGIRIEVDAFEKKHGLRPCMVAPTKIIAGLGLSLGIDILEAPGATGDYRTLLTSKATAVSKALSAPLQSCPSIFVPGEDEHKPGPVDGYDFGFLHIKAIDDAGHDKACVLKVRALEAVDRAIAQLARLLWQAEKL-ANFEYFLCVTGDHSTPVEYGDHSFEPVPFALCKLRDFIGARGESAVMSTPLDAFPLPSVKAGEDLG-DEISTLKKSDDKFK--AFAGDSVKYFSEIAAAGGCLGRFPGSEMMGIIKKFIKLKND
>DENDchryso
M-ELPKNIKRRVAFVLIDGIGDVSLPRFHYQS-TLEVANTPNLDAIASAGVNGLMDPVEAGLACGSDTAHLS--LLGYD-PRIYYRGRGAFESMGAGLAMSPGDIAFK-------------SNFATMDQNTGVVTNRRADRHFEEDGPIFCAALDGMKLPSYPEYEIRVRYATEHRCGVVVKGPKLSGNISGTDPLKDNRLLLKAEALDDTEEAKNTAAIINELSREVSRILVSHPLNARRAGEGKNIANVVLLRGCGIRIEVDAFEKKHGLRPCMVAPTKIIAGLGLSLGIDILEAPGATGDYRTLLTSKATAIAKALSAPLQPCPSIFVPGEDEHRPGSIGGYDFGFLHIKAIDDAGHDKASMLKVRALESVDKAIAQLARLLWQVEQS-ANFEYYLCITGDHSTPVEYGDHSFEPVPFSLCKLRDFIGSRGESIVMSTPLDSFPLPSVKPGEDLR-NDIPLPEKSGERCV--AFVGDSVSKFSEIAAARGCLGRFPGSEMMGIIKKFIKLKNE
>ERYCcris
M-GLSKNVRRRVAFVLIDGIGDVSVPGFHYQS-TLEVAKIPNLDSIASAGVNGLMDPVEAGLACGSDTAHLS--LLGYD-PRIYYRGRGAFESIGAGLAMSPGDIAFK-------------SNFATMDLSTGIVTNRRADRHFEEDGPIFCAALNGMKIPSYPEYEVRVRYATEHRCGVVVKGPKLSGNISGTDPLKDNRLLLKVEALDDTDEAKNTAAIINELSKGLSQILLSHPLNAKRAEKGKNVANVVLLRGCGIRIEVDPFEKKHGLRPCMVAPTKIIAGLGVSLGIDILEAPGATGDYRTLLTSKATAISNALSAPLQTCPSIFVPGEDEHRPGPIDGYDFGFLHIKAIDDAGHDKACMLKVRALESVDKAIAQLAKLLWQVEKS-ASFEYYLCVTGDHSTPVEYGDHSSEPVPFSLCRLRDFIGVRGESVVMSTPLDSFHLPSLKASEDTR-NEIPVSEKNCERFK--AFAGDSVIEFSEIAAARGCLGRFPGSEMMGIIKKFMKLKND
>MASDpict
M-ELQKNVKKRVAFALIDGIGDVSLPRFHHQS-TLEVANTPNLDAIASAGVNGLMDPVEAGLACGSDTAHLS--LLGYD-PRTYYRGRGAFESMGAGLAMSPGDIAFK-------------SNFATMDLNTGVVTNRRADRHFEEDGPIFCAALDGLKLPFYPEYEVRVRYATEHRCGVVVKGPNLSGNISGTDPLKDNRLLLKAEALDDTEEAKNTASIINELSKEISRILVCHPLNAMRAGKGKNIANVVLLRGCGIRIEVDAFEKKHSLRPCMVAPTKIIAGLGLSLGIDILEAPGATGDYRTLLTSKATSIAKALSAPLQPCPSIFVPGETEHKPGPIDGYEFGFLHIKAIDDAGHDKASILKVRAIESADKAIGQLAKLLWQVEKS-ANLEYYLCVTGDHSTPVEYGDHSFEPVPFSLCRLRDFVGARGESIVMSTPLDSFPLPSVKAGDDLR-NDIPLSEKSCERCM--AFAGDSVIEFSEIAAARGCLGRFPGSEMMGIIKKFIKLKNE
>HABElong
M-ASPKNARRRVAFVLIDGIGDVSLPRFHYQT-TVQVASTPNLDAIASAGVNGLMDPVEAGLACGSDTAHLS--LLGYD-PRIYYRGRGAFESMGAGLAMSPGDIAFK-------------SNFATIDEETGIVTSRRADRHFEEEGPILCAALDGMKLPSFPEYEVRVRYATEHRCGVVVKGPKLSGNISGTDPLKDNRFLLKAEALDDTEEAKNTAAVVNELSKEISRILVSHPLNAKRAEEGKNIANIVLLRGCGIRIEVEAFEKKHGLLPCMVAPTKIIAGLGLSLGIDILEAPGATGDYRTLLTSKATAISKALSAPLLPCPPVFVPGEDEHKPGPVDGYDFGFLHIKAIDDAGHDKACALKVKALEAVDGAIAQLARLLWQAEKS-EKFEYFLCVTGDHSTPVEYGDHSFEPVPFALCKLRDFVGTRGEPAVMSASLDAFRLPSMKAGEDLG-DEILMQRKRGDGCKGEAFAGDSVTEFSEIAAAGGCLGRFPGSEMMGIIKKFIKLKND
>CEPHdama
M-ELPKNVKRRVAFVLVDGIGDVSLPRFHYQS-TIQVASTPNLDAIASAGVNGLMDPVEAGLACGSDTAHLS--LLGYD-PRIYYRGRGAFESMGAGLAMSPGDIAFK-------------SNFATLDGNTGIVTSRRADRHFEEEGPIFCSALDGMKLPSFPEYEVRVRYATEHRCGVVVKGPKLSGNISGTDPLKDNRLLLKADALDDTEEAKNTAAVVNELSREISRILVSHPLNAKRAEEGKNIANVVLLRGSGIRIEVDAFEKKHGLKPCMVAPTKIIAGLGLSLGIDILEAPGATGDYRTLLTSKSTAIARALSAPFQPCPSVFVPGGDEHKPGPVDGYDFGFLHIKAIDDAGHDKASMLKVRALEAVDRAIAQLARLLWQAEKS-ANFEYFLCITGDHSTPVEYGDHSFEPVPFALCKLKDFVDARGESTLLSTPLDSFPLPTVRAGEDLS-DDISMPEKSGERCK--AFSGDSVSEFSEIAAARGCLGRFPGSEMMGIIKRFLKLKNE
>GASTelat
M-ELPKNVKRRVAFVLVDGIGDVSLPRFHYQS-TLEAANTPNLDAVASAGVNGLMDPVEAGLACGSDTAHLS--LLGYN-PRIYYRGRGAFESMGAGLAMSPGDIAFK-------------SNFATMDLSTGVVTSRRADRHFEEDGPIFCAALDGMKLPSYPEYEVRVRYATEHRCGVVVKGPKLSGNISGTDPLKDNRLLLKTEALDDTEEAKNTASIINELSREISRNLISHPLNAKRAEKGKNIANVVLLRGCGIRIEADSFEKKHGLRACMVAPTKIIAGLGLSLGIDILEAPGATGDYRTFLTSKAMAIAGALSAPFKPCPSIFVPGEEVHRPGPNDGYDFGFLHIKAIDDSGHDKACVLKVRALEAVDRAIAQLARLLWEVEKSESSFEYILCITGDHSTPVEYGDHSFEPVPFALCKLRDFVSERGEFVVMSTPLDSFPVPSVAGGEALG-YEILRTEKCDEKCQ--AFAGDDVTEFSEIAAARGCLGRFPGSEMMGIIKKFIKLKNE
>ORCHital
M-ASSKNVRRRVAFVLVDGIGDVSLPRFHYQT-TVQVADTPNLDAIASAGVNGLMDPVEAGLACGSDTAHLS--LLGYD-PRIYYRGRGAFESMGAGLAMAPGDIAFK-------------SNFATIDEETGIVISRRADRHFEDEGPIFCSALDGMKLPSFPEYEVRVRYATEHRCGVVVKGPKLSGNISGTDPLKDNRSLLKVEALDDTEEAKNTAAVINELSKEISRILVSHPLNAKRAAEGKNVANVVLLRGCGIRIEVDAFEKMHGLLPCMVAPTKIIAGLGLSLGIDILEAPGATGDYRTLLTSKAMAISKALSAPLLPCPSVFVPGEDEHKPGPADGYDFGFLHIKAIDDAGHDKACVLKVKALEAVDRAIAQLARLLWQAEKS-ANYEYFLCVTGDHSTPVEYGDHSFEPVPFAICKLRDFIGARGESAVMSTSLDSFRLPSVKAGDDLS-DEVSARKRRGDECK--AFAGDSVSEFSEIAAAGGCLGRFPGSEMMGIIKKFVKLKND
>PHAIflav
M-ELPKNVKRRMAFVLIDGIGDVSLPGFHYQS-TLEVANTPNLDAIASAGINGLMDPVEAGLACGSDTAHLS--LLGYD-PIIYYRGRGAFESMGAGLAMSPGDIAFK-------------SNFATMDQSTGVVTNRRADRHFEEDGPIFCAALDGMKLPSYPDYEVRVRYATEHRCGVVVKGPKLSGNISGTDPLKDNRLLLNSESLDNTQEAKNTAAIINELSREISQILVSHPLNAKRAGKGKNIANVVLLRGCGIRIEVDAFEKKHGLRPCMVAPTKIIAGLGLSLGIDILEAPGATGDYRTLLTSKATAIAKALASPLHPCPSIFVPGEDEHRPGPIDGYDFGFLHIKAIDDAGHDKASMLKVRAVESVDKAIAQLAKLLWEVEKS-ANFEYYLCVTGDHSTPVEYGDHSFEPVPFSLCKLRDFIGARGESIVMSTPLDSFPLPSVKAGEDFR-NDIPLPKKSGERCI--AYAGDSVFEFSEIAAARGCLGRFPGSEMMGIIKKFVKLKNE
>CHILtrap
M-ELPKNVKRRVAFVLVDGIGDVSLPRFHYQT-ALQVANTPNLDAVASAGVNGLMDPVEAGLACGSDTAHLS--LLGYD-PRIYYRGRGAFESMGAGLAMSPGDIAFK-------------SNVATIDENTGIVTSRRADRHFEEDGPIFCAALDGMKLSSFPEYEVRVRYATEHRCGVVVKGPKLSGNISGTDPLKDNRLLLKSEALDDTEEAKNTAAVINELSREISRILVSHPLNAKRAKEGKNIANLVLLRGCGMRIEVEGFEEKHGLRPCMVAPTKIIAGLGLSLGIDILEAPGATGDYRTLLTSKAMAISKALSAPFQLCPSIFVPGEDDHKSGPVDGYDFGFLHIKAIDDAGHDKACLLKVRALEAVDRAIAQLARLLWQAEKS-ANFEFFLCVTGDHSTPVEYGDHSFEPVPFALCKLSDFVGARGESTVMTTPLDAFPLPTVKAGEDLS-DEISMQKQTGGGCK--AFAGDYVIEFSEIAAAGGCLGRFPGSEMMGIIKKFIKLKND
>PAPHconc
M-ELPMNIRRRVAFVLVDGIGDVSLPRFHYQS-PLQVASTPNLDAIASAGVNGLMDPVEPGLACGSDTAHLS--LLGYD-PRVYYRGRGAFESMGAGLAMSPGDIAFK-------------SNFATMDERTGIVTSRRADRHFEEEGPILCAALDRMKLPSYPEYEVRVRYATEHRCGVVVKGPKLSGNISGTDPLKDNRLLVKSEALDDTEAAKNTAAVINELSREISRILVSHPLNAKRSAEGKNIANVVLLRGCGIRIEVDAFEKKHGLLPCMVAPTKIIAGLGLSLGIDILEAPGATGDYRTLLTSKATAIANALSAPLQTCPSVFVPGEDEHKPGPVNGYDFGFLHIKAVDDAGHDKACLLKVRALEAVDKAIAQLARLLWQAEKC-ANFEYYLCVTGDHSTPVEYGDHSFEPVPFALCKLRDFVGARGESVVMSMPLDPFPLPCVKACEDLS-DVISVREKSIDKYI--AFAGDSVCEFSEIAAARGCLGRFPGSEMMGIIKKFLKLKND
>CYMBensi
M-ELPKNVKRRVAFVLIDGIGDVSVPGFHYQS-TLEVASTPNLDAIASAGVNGVMDPVEAGLACGSDTAHLS--LLGYD-PRIYYRGRGAFESMGAGLAMSPGDIAFK-------------SNFATMDLSTGIVTNRRADRHFEEDGPIFCAALDGMKIPSYPEYEVRVRYATEHRCGVVVKGPKLSGNISGTDPLKDNRLLLKVEALDDTEEARNTAAIINELSKEISRILVSHPLNAKRAGKGKNITNVVLLRGCGIRIEVVPFEKNHGLRPCMVAPTKIIAGLGLSLGIDILEAPGATGDYRTLLTSKATAIAKALSARLLPCPSIFVPGEDEHRPGPIDGYDFGFLHIKAIDDAGHDKACVLKVRALESVDKAIAQLAKLLWQVEKS-TSFEYYLCVTGDHSTPVEYGDHSFEPVPFSLCRLRDFISARGESVVMSTLLDCFHLPFVKAGEDLR-NYIPVPEKRGESCI--AFAGDSVREFSENAAARGCLGRFPGSEMMGIIKKFIKLKND
>CYPRbard
M-ESPKNIKRRVAFVLVDGIGDVSLPRFHYQS-TVQVANTPNLDAIASAGVNGLMDPVEAGLACGSDTAHLS--LLGYD-PRIYYRGRGAFESMGAGLAMSPGDIAFK-------------SNFATIDERTGIVTSRRADRHFEEEGPILCAALDRMKLPSYPEYEVRVRYATEHRCGVVVKGPKLSGNISGTDPLKDNRLLLKAEALDDTEAAKNTAVVINELSREISRILVSHPLNAKRSAEGKNIANIVLLRGCGIRIEVDAFEKKHGLLPCMVAPTKIIAGLGISLGVDILEAPGATGDYRTLLTSKATAIAKALSAPLQPCPSVFVPGEDEHKPGPLNGYDFGFLHIKAIDDAGHDKASLLKVRALEAVDRAIAQLARLLWQAEKY-TNFEYYLCVTGDHSTPVEYGDHSFEPVPFALCKLRDFVGARGESVVISMPLNAFPLPCVKAGEDLS-DDISFLEKSVDKCK--AFAGDSVNEFSEIAAAGGCLGRFPGIEMMGIIKKFLKQKND
>MICRparv
M-ESSKNIK-RVAFVLVDGIGDVSLPRFHYQS-PLQVANTPNLDAIASAGVNGLMDPVEAGLACGSDTAHLS--LLGYD-PRIYYRGRGAFESMGAGLAMSPGDIAFK-------------SNFATIDGNTGIVISRRADRHFEEDGPIFCAALDGMKLSSFPEYEVRVRYATEHRCGVVVKGPKLSGNVSGTDPLKDNRLLLKSEALDDTEAAKNTAAIINELSSEISRILVSHPLNVKRAEEGKNIANVVLLRGCGIRIEVDAFEKKYGLRPCMVAPTKIIAGLGLSLGIDILEAPGATGDYRTLLTSKATAISKALSAPLQPCPSIFVPGEDDHKPGPVDGYDFGFLHIKAIDDAGHDKACLLKVRALEAVDRAIGQLARLLWQTEKS-ANFEYFLCVTGDHSTPVEYGDHSFEPVPFALCRLNDFVGARDESAVMLTPLDAFPLPKVKAGDDLS-NEVSMQTENGDGCK--AFAGDSVSEFNEIAAAGGCLGRFPGSEMMGIINKFIKLKND
>CRYPlept
M-ESPKIFKRRVAFVLVDGIGDVSLPRFHYQS-TLQVAITPNLDAIASAGVNGLMDPVEAGLACGSDTAHLS--LLGYD-PRVYYRGRGAFESMGAGLAMSPGDIAFK-------------SNFATIDENTGIVTSRRADRHFEEDGPIFCAALDGMKLSSFPEYEVRVRYATEHRCGVVVKGPKLNGNVSGTDPLKDNRLLLKSEPLDDTEEAKNTAALINELSREISRILVSHPLNAKRAEEGKNIANVVLLRGCGMRIEVDPFEKKHGLRPCMVAPTKIIAGLGLSLGIDILEAPGATGDYRTLLTSKATAISKALSAPLQPCPSIFVPGEDEHKPGPVDGYDFGFLHIKAIDDAGHDKACVLKVRALEAVDRAIAQLARLLWQAEKS-ENFEYFLCVTGDHSTPVEYGDHSFEPVPFALCKLRDFVSARGESAVMSTPLDSFPLPTVKAGEDLG-GMVSMQKKSGDGCK--AFAGDSVSEFSEIAAAGGCLGRFPGSEMMGIIKKFMKLKND
>OPHRgarg
M-ASSKNVKRRVAFVLVDGIGDVSLPRFHYQT-TVQVAITPNLDAIASAGVNGLMDPVEAGLACGSDTAHLS--LLGYD-PRIYYRGRGAFESMGAGLAMAPGDIAFK-------------SNFATIDEETGIVISRRADRHFEEEGPIFCAALDGMKLPSFPEYEVRVRYATEHRCGVVVKGPKLSGNISGTDPLKDNRSLLKAEALDDTEEAKNTATVINELSKEISKILVSHPLNAKRAAEGKNVANVVLLRGCGIRIEVDAFEKKHGLLPCMVAPTKIIAGLGLSLGIDILEAPGATGDYRTLLTSKATAISKALSAPLLPCPSVFVPGEDEHKPGPVNGYDFGFLHIKAIDDAGHDKACALKVKALEAVDRAIGQLARLLWQAEKA-SSYEYFLCVTGDHSTPVEYGDHSFEPVPFALCRLRDFVGARGEPAVMSTSLDPFRLPSVKAGDDLS-DEILAQKRGGDECK--AFAWDSVSEFSEIAAAGGCLGRFPGSEMMGIIKKFIKLKND
>GALEfabe
------------------------------------------------------MDPVEPGLACGSDTAHLS--LLGYD-PRIYYRGRGAFESMGAGLAMSPGDIAFK-------------SNFATIDENTGVVTSRRADRHFEEEGPILSAALNGMKLPSYPEYEVRVRYATEHRCGVVVKGPKLSGNISGTDPLKDNRLLLKSEALDDTREAKHTAAVVNELSREMCRILGTHPINAKRAAEGKNMANVVLLRGCGIRIEVDPFQKKHGLLPCMVAPTKIIAGLGLSLGIDILEAPGATGDYRTLLTSKATAIAKALSAPLEPCPSVFVPGQDEHKPGPDDGYDFGFLHIKAIDDAGHDKASILKVRALEAVDQAIAQLSKLLWQAEKS-GKFEYYLCVTGDHSTPVEYGDHSFEPVPFALCKLSDFVGERGESTVMCTPLDAFTLPSVVTGEDLC-DGITMPEKSGEIFK-NAFAGDSVSEFNEIAAARGCLGRFLGNEMMEIINKFLKLKNE
>PHALmode
M-ELPKNVKRRVAFVLIDGVGDVSLPGFHFRS-TLEVANTPNLDAIASAGVNGLMDPVEAGFACGSDTAHLS--LLGYD-PRIYYRGRGAFESMGAGLAMLPGDIAFK-------------SNFATMDHNTGVVTHRRADRHFEEDGPIFCAALDGMKLPSYPEYEIRVRYATEHRCGIVVKGPKLSGNISGTDPLKDNRLLLKAEALDDTEEAKNTASIINDLSKEISRILVSHPLNSKRSREGKNIANAVLLRGCGIRIEVDPFEKKHGLRPCMVAPTKIIAGLGLSLGIDILEAPGATGDYRTLLTSKATAIAKALSAPLQPCPSIFVPGEDDHRPGPIDGYDFGFLHIKAIDDAGHDKASILKVRAIESVDKAISQLAKLLWQVEKS-SNFEYYLCVTGDHSTPVEYGDHSFEPVPFSLCKLRDFISTRRESIVMSTPLESFPIPSVKAGEDLR-NEIPVLEKSGERCT--AFGGDSVTVFSEIAAARGCLGRFPGSEMMMIIKKFIKLKNE
>PTERcurt
M-ESPKNVKRRVAFVLVDGIGDVSLPRFHYLS-TVQVANTPNLDAIASAGLNGLMDPVEAGLACGSDTAHLS--LLGYD-PRTYYRGRGAFESMGAGLAMSPGDIAFK-------------SNFATIDVNTGIVTSRRADRHFEEEGPIFCAALDGMKLPSFPDYEVRVRYATEHRCGVVVKGPKLSGNISGTDPLKDNRLLLKAEALDDTEEAKNTAVVINELSEEISRILVSHPLNAKRAAQGKNIANVVLLRGCGIRIEVDAFEKKHCLRPCMVAPTKIIAGLGLSLGIDILEARGATGDYRTLLTSKASAISKALSAPLQPCPSIFVPGEDEHKPGPVDGYDFGFLHIKAIDDAGHDKACVLKVRALEAVDKAIAQLARLLWQAEKS-ARFEYFLCVTGDHSTPVEYGDHSFEPVPFAICKLRDFISARGESDVMSTPLDSFPLPSVQAGEDLG-DEISTPKKSGDKCK--AFAGDSVSEFSEIAAAGGCLGRFPGSEMMGIIKKFIKLKND
>OECEmacu
M-ELSKNVKRRVAFVLIDGIGDVSVPGFHYQS-TLEVANIPNLDAIASAGVNGLVDPVEAGLACGSDTAHLS--LLGYD-PRIYYRGRGAFESMGAGLAMSPGDIAFK-------------SNFATMDPSTGIVTNRRADRHFEEDGPIFCAALNGMKIPSYPEYKVSVRYATEHRCGVVVKGPKLSGNISGTDPLKDNRLLLNAEALDDTDEAKNTATIINELSREISRILVSHPLNAKRAGIGKNIANVVLLRGCGIRVEVDPFEKKHGLRPCMVAPTKIIAGLGLSLGIDILEAPGATGDYRTLLTSKATAIANALSAPIQPCPLVFVPGKDEHRPGRTDGYDFGFLHIKAIDDAGHDKACILKVRALESVDKAIAQLAKLLWQVEKS-ASFEFYLCVTGDHSTPVEYGDHSFEPVPFSLCRLRDFIGARGESVVMSTPLDSFHLPSLKAGEDIR-NDIPMPEKNGERCT--AFAGDSVSEFTEIAAARGCLGRFPGSEMMGIIKKFIKLKND
>PHAItank
M-ELPKNVKRRMAFVLIDGIGDVSLPGSHYQN-TLEVANTPNLDAIASAGVKGLMDPVEAGLACGSDTAHLS--LLGYD-PIIYYRGRGAFESMGAGLAMSPGDIAFK-------------SNFATMDQSTGVVTNRRADRHFEKDGPIFCAALDGMKLPSYPDYEVRVRYATEHRCGVVVKGPKLSGNISGTDPLKDNRLLLNSESLDNTQEAKNTAAIINELSSEISQILVSHPLNAKRARKGKNIANVVLLRGCGIRIEVDAFEKKHGLRPCMVAPTKIIAGLGLSLGIDILEAPGATGDYRTLLTSKAAAIARALSSPLHPCPSIFVPGEDEHRPGPIDGYDFGFLHIKAIDDAGHDKASMLKVRAVESVDKAIAQLAKLLWEVEKS-ANFEYYLCVTGDHSTPVEYGDHSFEPVPFSLCKLRDFIGARGESIVMSTPLDSFPLPSEKAGEDFR-NDIPLPKKSGERCI--AYAGDSVFEFSEIAAARGCLGRFPGSEMMGIIKKFVKLKNE
>APOSshen
M-DSLNNAKRRVAFVLIDGLGDVSLPRFHYQT-TLQLANTPNLDAIASAGVNGLMDPVEAGLACGSDTAHLS--ILGYD-PRIYYRGRGAFESMGAGLAMSPGDIAFK-------------SNFATLDESTGIVTSRRADRHFEEEGPIFCSALDGMKLLSYPEYEVRVRYATEHRCGVVVKGPKLSGNISGTDPLKDNRLLLKAEALDDTEEAKNTAAVVNELSGEISRILVAHPLNARRAIEWKNIANVVLLRGCGIRIEVPTFEKKHGLLPCMVAPTKIIAGLGLSLGIDILEASGATGDYRTLLTSKATAIARALSAPLQPCPSIFVPGEDKHRPGSIEGYDFGFLHIKAIDDAGHDKAIMLKVRALEAVDKAIAQLARLLWQVEKS-ANFEFYLCVTGDHSTPVEYGDHSFEPVPFALCKLRDFVAAVGESSVVSTPLEAFPLPSVKTGEDLS-DELCQLEEINGRHK--AVAGDSVSKFSEIAAAEGCLGRFPGSEMMGIIKKFMKMKND
>DIURorie
M-ELPNNVKRRVAFVLVDGVGDVSLPRFHYQS-TSQVANTPNLDAIASAGVNGLMDPVEAGLACGSDTAHLS--LLGYD-PRIYYRGRGAFESMGAGLAMSPGDIAFK-------------SNFATLDENTGIVTSRRADRHFEEDGPIFCAALDGMKLSSFPEYEVRVRYATEHRCGIVVKGPKLSGNISGTDPLKDNRLLLKCEALDDSEEAKRTAAVVNELSVEISRILISHPLNAKRAEEGKNIANVVLLRGCGMRIEVDAFEKKHGLRPCMVAPTKIIAGLGLSLGIDILEASGATGDYRTLLTSKSTAISKALSAPFQPCPSIFVPGEDEHRPGPVDGYDFGFLHIKAIDDAGHDKACMLKVRALEAVDKAIAQLARLLWQTEKS-ANFEYFLCVTGDHSTPVEYGDHSFEPVPFALCKLRDFVAARGESVVASTPLDAFPLPTVKAGEDLS-DEISMKKTSDGGSK--AFAGDSVSEFSEIAAAGGCLGRFPGSEMMGIIKKFIKLKNE
>HABEpant
M-ASPKNARRRVAFVLIDGIGDVSLPRFHYQT-TVQVASTPNLDAIASAGVNGLMDPVEAGLACGSDTAHLS--LLGYD-PRIYYRGRGAFESMGAGLAMSPGDIAFK-------------SNFATIDEETGIVTSRRADRHFEEEGPILCAALDGMKLPSFPEYEVRVRYATEHRCGVVVKGPKLSGNISGTDPLKDNRFLLKAEALDDTEEAKNTAAVVNELSKEISRILVSHPLNAKRAEEGKNIANIVLLRGCGIRIEVEAFEKKHGLLPCMVAPTKIIAGLGLSLGIDILEAPGATGDYRTLLTSKATAISKALSAPLLPCPPVFVPGEDEHKPGPVDGYDFGFLHIKAIDDAGHDKACALKVKALEAVDGAIAQLARLLWQAEKS-EKFEYFLCVTGDHSTPVEYGDHSFEPVPFALCKLRDFVGTRGEPAVMSASLDAFRLPSMKAGEDLG-DEILMQRKRGDGCKGEAFAGDSVTEFSEIAAAGGCLGRFPGSEMMGIIKKFIKLKND
>LANAlana
M-DTLKDTKRRVAFILIDGLGDVSLPRLDYQT-TLQAANTPHLDAIASAGVNGLMDPVEAGLACGSDTAHLS--LLGYD-PRIYYQGRGAFESMGTGLAMSPGDIAFK-------------SNFATMDENTGIVTSRRADRHFEAEGPILCAALDGMKLPSYPEYEVRVRYATEHRCGVVVKGPKLSGNISGTDPLKDNRLLLKAEALDDTEEAKNTAEVVNELSKEISRILVSHPLNAKRAAEGKNIANVVLLRGCGIRIEVPAFENKHGLSPCMVAPTKIIAGLGISLGIDILETPGATGDYRTLLTSKAMAIAKALSAPLEQCPCVFVPGEDGHKPGPTNGYDFGFLHIKAIDDAGHDKASISKLRVLEAVDKAIGQLTRLLWQAEQS-GKFQYYLCYWRSLYTSGVW---------------------------------------------------------------------------------------------------------
>CORYacti
M-ESQKNAKRRVAFVLVDGIGDVSLPSFHYQS-PVQVANTPNLDAIASAGVNGLMDPVEAGLACGSDTAHLS--LLGYD-PRIYYKGRGAFESMGAGLAMSPGDIAFKAIQLIKHFFNLCQSNFATIDESTGIVTSRRADRHFEDDGPIFCAALDGMKLSSFPEYEVRVRYATEHRCGVVVKGPKLSGNVSGTDPLKDNRLLLNSEGLDETEEAKNTASVVNELSREISRILVSHPLNAKRAEAGKNIANVVLLRGCGMRIEVDAFEKKHGLRPCMVAPTKIIAGLGLSLGIDILEAPGATGDYRTLLTSKASAISKALSAPLQPCPSIFVPGEDEHKPGPVDGYDFGFLHIKAIDDAGHDKACMLKVRALEAVDRAIAQLA--------------------------------------------------------------------------------------------------------------------------------------
>SERAvome
M-ASSKNVRRRVAFVLVDGIGDVSLPRFHYQT-TVQVASTPNLDAIASAGVNGLMDPVEAGLACGSDTAHLS--LLGYD-PRIYYRGRGAFESMGAGLAMAPGDIAFK-------------SNFATIDEETGIVISRRADRHFEEEGPIFCAAVDGMKLPSFPEYEVRVRYATEHRCGVVVKGPKLSGNISGTDPLKDNRSLLKAEPLDDTEEAKNTAAVVNELSKEISRILVSHPLNAKRAAEGKNVANVVLLRGCGIRIEVDAFEKKHGLLPCMVAPTKIIAGLGLSLGIDILEAPGATGDYRTLLTSKATAISRALAAPLQPCPSVFVPGEDEHKPGPVDGYDFGFLHIKAIDDAGHDKACVLKVKALEAVDRAVAQLARLLWQAEKS-GNYEYFLCVTGDHSTPVEYGDHSFEPVPFALCKLRDFIGARGEPAVLSTSLDPFPLPSVKAGDDLS-DEISARKRGGDECK--AFAGDKVSEFSEIAAAGGCLGRFPGSEMMGIIKKFMKLKND
>RIMAelli
M-ELPKNVKRRVAFVLVDGIGDVSLPRFHHQT-TLQVANTPNLDAIASAGVNGLMDPVEAGLACGSDTAHLS--LLGYD-PRIYYRGRGAFESMGAGLAMLPGDIAFK-------------SNFATIDESTGIVTSRRADRHFEEDGPIFCAALDGMKLSSFPEYEVRVRYATEHRCGVVVKGPKLSGNISGTDPLKDNRLLLKSEALDDTEAAKNTAAVINELSREISRILVSHPLNAKRAEGGKNIANAVLLRGCGMRIEVDGFEKKHGLRPCMVAPTKIIAGLGLSLGIDILEAPGATGDYRTLLTSKAMAISKALSAPLQPCPSIFVPGEDEHKPGPVDGYDFGFLHIKAIDDAGHDKACMLKVRALEAIDRAIAQLARLLWQEEKS-ANFEFFLCVTGDHSTPVEYGDHSFEPVPFALCKLRDFVCARGESAVMSTPLDAFPLPTVKAGEDLG-DEISIQKMTDGGCK--AFAGDSVSEFSEIAAAGGCLGRFPGSEMMGIIKKFIKLKND
>ANOEroxb
M-ESPKNVKRRVAFVLVDGIGDVSLPRFHYLS-TVQVANTPNLDAIASAGVNGLLDPVEAGLACGSDTAHLS--LLGYD-PRIYYRGRGAFESMGAGLAMSPGDIAFK-------------SNFATIDVNTGIVTSRRADRHFEEEGPIFCAALDGMKLPSFPDYEVRVRYATEHRCGVVVKGPKLSGNISGTDPLKDNRLLLKAEALDDTEEAKNTAVIINELSQEISQILISHPLNAKRAEEGKNIANVVLLRGCGIRIEVDAFEKKHGLHPCMVAPTKIIAGLGLSLGIDILEAPGATGDYRTLLTSKATAISKALSAPLQSCPSIFVPGEDEHKPGPVDGYDFGFLHIKAIDDAGHDKACVLKVRALEAVDRAIAQLARILWQAEKS-ENFEYFLCVTGDHSTPVEYGDHSFEPVPFALCKLRDFIGARGESVVMSTPLDSFPLPSVKAGEDLG-DEISTLRKSGYNFK--AFAGDSVGEFSEIAAAGGCLGRFPGSEMMGIIKKFIKPKND
>DRAKelas
M-----NVKRRIAFVLVDGIGDVSLPRFHYQT-ALQVANTPNLDVIASAGVNGLMDPVEAGLACGSDTAHLS--LLGYD-PRIYYRGRGAFESMGAGLAMSPGDIAFK-------------SNFATIDENTGIVTSRRADRHFEDDGPIFCAALDGMKLSSFPEYEVRVRYATEHRCGVVVKGPKLSGNISGTDPLKDNRLLLKCEALDDTEEAKHTAAVVNELSREISHILVSHPLNAKRAKEGKNIANIVLLRGCGMRIEVEGFEEKHGLRPCMVAPTKIIAGLGLSLGIDILEAPGATGDYRTLLTSKAIAISKALSAPFQLCPSIFVPGEDEHKPGPVDGYDFGFLHIKAIDDAGHDKACSLKVRALEAVDKAIGQLARLLWQAERS-ADFEFSLCVTGDHSTPAEYGDHSFEPVPFALCKLRDFVAAAGESAVMSMPLDAFPLPTVMAGEDLG-DEISMQKQTGG----------------------------------------------
>EPIPpurp
M-ELPRNVKRRVAFVLVDGIGDVSLPRFLYQS-TVQVASTPNLDAIASAGVNGLMDPVEAGLACGSDTAHLS--LLGYD-PRIYYRGRGAFESMGAGLTMSPGDVAFK-------------SNFATLDDNTGIVTSRRADRHFEEEGPIFCSALDGMNLPSFPEYEVRVRYATEHRCGVVVKGPKLSGNISGTDPLKDNRLLLKAEALDDTEEAKNTAAVINELSREISRILVSHPLNAKRAEEGKNIANVVLLRGSGILIEVDAFEKNHGLKPCMVAPTKIIAGLGLSLGIDILEAPGATGDYRTLLTSKSTAIARALSAPFQPCPSVFVPGEDEHKPGPVDGYDFGFLHIKAIDDAGHDKACLLKVRALEAVDRAIAQLARLLWQAEKS-ADFEFFLCVTGDHSTPVEYGDHSFEPVPFALCKLKDFVDARGEATVMSTPLDTFPLPTVRAGEDLS-EDILMPEKSGDRCK--AFAGDSVSEFSEIAAARGCLGRFPGSEMMGIIKKFLKLKND
>EPIDfulg
M-ELPKNVKRRVAFVLIDGIGDVSLPRFHYQS-TLEVANTPNLDSIASAGVNGLMDPVEAGLACGSDTAHLS--LLGYD-PRTYYRGRGAFESMGAGLAMSPGDIAFK-------------SNFATMDLSTGVVTNRRADRHFEEDGPIFCTTLDGMKLPSYPEYEVGVRYATEHRCGVVVKGPNLSGNISGTDPLKDNRLLLKAEALDDTEEAKNTASIINELSREISRILVSHPLNAERAGKGKNIANVVLLRGCGIRIEVDAFEKKHGLRPCMVAPTKIIAGLGLSLGIDILEAPGATGDYRTLLTSKATSIAKALSAPLQPCPSIFVPGEAEHRTGPVDGYDFGFLHIKAIDDAGHDKASILKVRALESVDRAIAQLAKLLWQVEKS-ACFEYYLCVTGDHSTPVEYGDHSFEPVPFSICRLRDFVGARGESIVMSTPLDSFPLPSVKAGEDFR-NGSAVSEKSYATGI--AFAGDSVSKFSEIAAARGCLGRFPGSEMMGIIKKFIKLKND
>HYPOheme
M-DVCKDYKRRVAFILIDGLGDVSLPRLNYQT-TLQAANTPNLDAIASAGVNGLMDPVEAGLGCGSDTAHLS--LLGYD-PRIYYRGRGAFESMGAGLAMSPGDIAFK-------------SNFATMDESSGIVTSRRADRHFEEEGPILCAALDKMKLPSYPEYEVRVRYATEHRCGVVVKGPKLSGNISGTDPLKDNRLLLKAEALDGTEEAKHTAAVVNELSKEISRILVSHPLNAKRAAEGKNIANVVLLRGCGIRIEVPAFEKQHGLSPCMVAPTKIIAGLGLSLGIDILEAPGATGDYRTLLTSKASAIAKALSAPKELCPSIFVPGEDEHKPGPTNGYDFGFLHIKAIDDAGHDKASILKVRGLEAVDKAIGQLARLLWQVEKS-GKCQYYFCVTGDHSTPVEYGDHSFEPVPFALCKLKDFVSAAGEAAVLGTPLDAFPLPSVKAGEDLN-DEVLSSQSTSGGRK--AFAGDLVCEFSEIAAARGCLGRFPGSEMMGIIKKFLKLKNE
>BORYspha
M-DGLKDPKRRVAFILIDGLGDVSLPRFKYQT-TLQAACTSNLDAIASAGVNGLMDPVEPGLACGSDTAHLS--LLGYD-PRIYYRGRGSFESMGAGLAMSPGDIAFK-------------SNFATLDENTGIVTSRRADRHFEEEGPVLCAALDRMKLPSYPEYEVRVRYATEHRCGVVVKGPKLSGNISGTDPLKDNRLLLKAEPLDDSEEANNTAAVVNELSEEISRILISHPLNAKRAVEGKNIANVVLLRGCGIRIEVPAFDKKHGLSPCMVAPTKIIAGLGLSLGIDILEAPGATGDYRTLLTSKAIAIAQALSAPLEPCPCIFVPGEDEHKPGPSDGYDFGFLHIKAIDDAGHDKASVLKVRGLEVVDKAIAQLARLLWQAEKA-GNFQFYLCVTGDHSTPVEYGDHSFEPVPFALCKLSEFVNAVGEATVMGTPLDTFRLPSVSPGEDLG-ENLVASETTSGRHK--AVGGDKVSEFSEIAAARGCLGRFPGSEMMGIIKKYLKLKNE
>CREMappe
M-ELPKNVKRRVAFVLIDGIGDVSLPGFHYQS-TLEVANTPNLDAIASAGVNGLMDPVEAGLACGSDTAHLS--LLGYD-PRIYYRGRGAFESMGTGLAMLPGDIAFK-------------SNFATLNERTGVVINRRADRHFEEDGPIFCAALDGLKLPSYPAYEVRVRYATEHRCGVVVKGPNLSGNISGTDPLKDNRLLLNAEALDDTEGAKNTAAIVNELSTEMSRILASHPLNAKRAEEGKNIANVVLLRGCGIRIEVDAFEKKHGMRPCMVAPTKIISGLGLSLGFDILKAPGATGDYRTLLTSKSTSIANALSAPLQPCPSILVPGEDEHRPGPIDGYDFGFLHIKAIDDAGHDKASILKVRALEHVDKAIAQLAKLLWQVEKS-ANLEYYLCVTGDHSTPVEYGDHSFEPVPFSLCRLRDFIGARRESIVMSTPLDSFPLPSVKAGEDLR-NYIPLSEKSCERCI--AFAGDSVSEFSEIAAARGCLGRFPGSEMMGIIKKFIKLKNE
>MEXIxero
M-ELPKNTRRRVALVLVDGIGDVSLPRFHYQS-TVQVANTPNLDAIASAGVNGLMDPVEAGLACGSDTAHLS--LLGYD-PRIYYRGRGAFESMGAGLAMSPGDIAFK-------------SNFATMDEITGIVTSRRADRHFEEEGPIFCAALDRMKLPSYPEYEVRVRYATEHRCGVVVKGPNLSGNISGTDPLKDNRLLLKAEALDDTEEAKNTAAIINELSREISRILVSHPLNAKRSAEGKNIANVVLLRGCGIRIEVDAFEKKHGLLPCMVAPTKIIAGLGLSLGIDILEAPGATGDYRTLLTSKATAIAKALSAPLQTCPSVFVPGEDEHKPGPVNGYDFGFLHVKAIDDAGHDKAIFLKVRALEAVDKAIAQLARLLWQAEKS-SNFEYYLCVTGDHSTPVEYGDHSFEPVPFALCKLRDFVGARGESVVMSMPLDAFPLPCAKAGEDLS-DDISVHEKGIDKYK--AFAGDSVSEFSEIAAARGCLGRFPGSEMMGIIKKFLKLKND
>GYMNdens
M-ASSKNVRRRVAFVLIDGIGDVSLPRFHYQT-TVQVASTPNLDAIASAGVNGLMDPVEAGLACGSDTAHLS--LLGYD-PRIYYRGRGAFESMGAGLAMAPGDIAFK-------------SNFATIDEETGIVISRRADRHFEEEGPIFCAALDGMKLPSFPEYEVRVRYATEHRCGVVVKGPKLSGNISGTDPLKDNRSLLKAEALDDTDEAKNTAAVINELSKEISRILVSHPLNAKRAAEGSNLANVVLLRGCGIRIEVDAFEKKHGLLPCMVAPTKIIAGLGLSLGIDILEAPGATGDYRTLLTSKATAISKALSAPLLPCPSVFVPGEDEHKPGPVDGYDFGFLHIKAIDDAGHDKSCALKVKALEAVDRAIAQLARLLWQAEKS-ANYEYFLCVTGDHSTPVEYGDHSFEPVPFALCKLRDFVGARGEPAVMSTSLDAFLLPSVKAGDNLS-DEILARKRRGDECK--AFAGDSVREFSEIAAAGGCLGRFPGSEMMGIIKKFIKPKND
>VANIshen
M-DTLKSINRRVAFVLIDGIGDVSLPKFHYQT-PLQIANIPTLDAIASAGVNGLMDPVEPGLACGSDTAHLS--LLGYD-PRIYYRGRGAFESMGAGLAMSPGDIAFK-------------SNFATIDENTGVVTSRRADRHFEEEGPILSAALDGMKLPSYPEYEVRVRYATEHRCGVVIKGPKLSGNISGTDPLKDNRLLLKAEALDDTAEAKHTAAVVNELSREICRILSSHPINVKRAAEGKNIANVVLLRGCGIRIEVNPFEKKHGLLPCMVAPTKIIAGLGLSLGIDILEAPGATGDYRTLLTSKATAIAKALSAPLQPCPSVFVPGQDAHKPGPVDGYDFGFLHIKAVDDAGHDKASTMKVRALEAVDRAIAQLIKLLWQAEKS-GKFEYYLCVTGDHSTPVEYGDHSFESVPFALCKIRDFVGARGESTVMCTPLDAFTLPSVVAGEDIY-DGITIPEKSGEIFK-NAFAGDSVSEFNEIAAAGGCLGRFPGSEMMGIIKKFIKLKNE
>EPIPaphy
M-ELPKNVKRRVAFVLVDGIGDVSLPRFNYKS-TIEVASTPNMDAIASAGVNGLMDPVEAGLACGSDTAHLS--LLGYD-PRIYYRGRGAFESMGAGLAMSPGDIAFK-------------SNFATMDLNTGIVTSRRADRHFEEEGPIFCAALDGLKLQSYPEYEVRVRYATEHRCGVVVKGHKLSGNISGTDPLKDNRLLLKAEALDDTNEAKNTAALVNELSMEISRILVSHPLNEKRAGKGKNVANIVLLRGCGIRIEADNFEKKHGLRPCMVAPTKIIAGLGQSLGIDILQAPGATGDYRTLLTSKARAIANALSAPLLQCPPVFVPGEDGHSPGPINGYDFGFLHIKAIDDAGHDKAIMLKVLALESVDRAIGQLAKLLWQVEKS-TDFEYFLCVTGDHSTPVEYGDHSFEPVPFSLCKLRDFIGARSEAVVMSTSLESFDLPLINAGEDLT-DWSSLAERNGGRGA--AFAGDYVSEFSEVAAARGFLGRFPGSEMMGVIKKAIKLKND
>APOSodor
M-DSLNNAKRRVAFVLIDGLGDVSLPRFHYQT-TLQLANTPNLDAIASAGVNGLMDPVEAGLACGSDTAHLS--ILGYD-PRIYYRGRGAFESMGAGLAMSPGDIAFK-------------SNFATLDESTGIVTSRRADRHFEEEGPIFCSALDGMKLLSYPEYEVRVRYATEHRCGVVVKGPKLSGNISGTDPLKDNRLLLKAEALDDTEEAKNTAAVVNELSGEISRILVAHPLNARRAIEWKNIANVVLLRGCGIRIEVPTFEKKHGLLPCMVAPTKIIAGLGLSLGIDILEASGATGDYRTLLTSKATAIARALSAPLQPCPSVFVPGEEKHRPGSIEGYDFGFLHIKAIDDAGHDKAIMLKVRALEAVDKAIAQLARLLWQVEKS-ANFEFCLCVTGDHSTPVEYGDHSFEPVPFALCKLRDFVAAVGESSVVSTPLEAFPLPSVKTGEDLN-DELCQLEEINGRHK--AVAGDSVSKFSEIAAAEGCLGRFPGSEMMGIIKKFMKMKND
>GOODpube
M-ESPKNVKRRVAFVLVDGIGDVSLPRFHYLS-AVQVANTPNLDAIASAGVNGLMDPVEAGLACGSDTAHLS--LLGYD-PRIYYRGRGAFESMGAGLAMSPGDIAFK-------------SNFATIDVNTGIVTSRRADRHFEEEGPIFCAALDGMKLPSFPNYEVRVRHATEHRCGVVVKGPKLSGNISGTDPLKDNRLLLKAEALDDTEEAKNTAVVINELSQEISRILVSHPLNAKRAEEGKNLANVVLLRGCGIRIEVDAFEKNHGLRPCMVAPTKIIAGLGLSLGIDILEAPGATGDYRTLLTSKATAISKALSAPLQSCPSIFVPGEDEHKPGPVDGYDFGFLHIKAIDDAGHDKACVLKVRALEAVDRAIAQLARLLWQAEKL-ANFEYFLCVTGDHSTPVEYGDHSFEPVPFALCKLRDFIGARGESAVMSTPLDAFPLPSVKAGEDLG-DEISTQMKSGDKFK--AFAGDSVRVFSEIAAAGGCLGRFPGSEMMGIIKKFIKLKND
>CALAplic
M-ESPKNVKRRVAFVLVDGIGDVSLPRFHYQT-TLQVANTPNLDAIASAGVNGLMDPVEAGLACGSDTAHLS--LLGYD-PRIYYRGRGAFESMGAGLAMSPGDIAFK-------------SNFATIDESSGIVTSRRADRHFEDDGPVFCAALDGMKLSSFPEYEVRVRYATEHRCGVVVKGPKLSGNISGTDPLKDNRLLLKSEALDDTEEAKNTAAIVNELSKEISRILVSHPLNAKRAEEGKNIANVVLLRGCGMRIEVDAFEKKHGLRPCMVAPTKIIAGLGLSLGIDILEAPGATGDYRTLLTSKCTAISKALSAPLQPCPSVFVPGEDDHKPGPVDGYDFGFLHIKAIDDAGHDKACTLKVRALEAVDRSIAQLARLLWQTEKS-ANFEYFLCVTGDHSTPVEYGDHSFEPVPFALCKLRDFVSARGESVVLSTPLDSFPLPTVKAGEDLC-DEIPIM-KNGDRCK--AFSGDSVSEFSEIAAAGGCLGRFPGSEMMGIIKKFIKIKND
>CALAcreb
M-ESPKNVKRRVAFVLIDGIGDVSLPRFHYQT-TLQVANTPNLDAIASAGVNGLMDPVEAGLACGSDTAHLS--LLGYD-PRIYYRGRGAFESMGAGLAMFPGDIAFK-------------SNFATIDEITGIVTSRRADRHFEDDGPVFCAALDGMKLSSFPEYEVRVRYATEHRCGVVVKGPKLSGNISGTDPLKDNRLLLKSEPLDDTEEAKNTAAIVNELSKEMSRILVSHPLNAKRAEEGKNIANVVLLRGCGMRIEVDAFEKKHGLRPCMVAPTKIIAGLGLSLGIDILEAPGATGDYRTLLTSKCTAISKALSAPLQPCPSVFVPGEDDHKPGPVDGYDFGFLHIKAIDDAGHDKACTLKVRALEAVDRSIAQLARLLWQTEKS-ANFEYFLCVTGDHSTPVEYGDHSFEPVPFALCKLRDFVSARGESVVLSTPLDSFPLPTVKAGEDLC-DEISIM-KNGDRCK--AFSGDSVSEFSEIAAAGGCLGRFPGSEMMGIIKKFIKIKND
>NEUWmali
M-DSSKNARRRVAFVLIDGLGDVSLPRFHYQT-TLQLANIPNLDAIASAGVNGLMDPVEAGLACGSDTAHLS--LLGYD-PRIYYRGRGAFESMGAGLAMSPGDIAFK-------------SNFATWDESTGIVTSRRADRHFEEEGPIFCSALDGMKLPSYPEYEVRVRYATEHRCGVVVKGPKLSGNISGTDPLKDNRFLLKAEALDDTEEAKNTATLVNELSREISRILVAHPLNAQRAAEGKNIANVVLLRGCGLRIEVPAFEKKHGLLPCMVAPTKIIAGLGLSLGIDILEAPGATGDYRTQLTSKATAIARALSAPLQQCPSVFEPGEEEHKPGSTEGYDFGFLHIKAIDDAGHDKAIVLKVRALEAVDKAIAQLARLLWQAEKV-ANFEFYLCVTGDHSTPVEYGDHSFEPVPFALCKLRDFVAAVGESAVVSTPLDAFPLPSVNAGEDLS-EELSKLGKISGRYK--AFAGDSVCKFSEIAAAGGCLGRFPGSEMMGIIKKFMKMKNE
>CALEmajo
M-ELPKNVKRRVAFVLVDGIGDVSLPRFHYQT-ALQVAHTPNLDAIASAGVNGLMDPVEAGLACGSDTAHLS--LLGYD-PRIYYRGRGAFESMGAGLAMSPGDIAFK-------------SNFATIDENTGIVTSRRADRHFEEDGPVFCAALDGMKLSSFPGYEVRVRYATEHRCGVVVKGPKLSGNISGTDPLKDNRLLLKSEALDDTEEAKNTAAVINELSREISRILVSHPLNAKRAEEGKNIANVVLLRGCGMRIEVEGFEEKHGLRPCMVAPTKIIAGLGLSLGIDILEAPGATGDYRTLLTSKAMAISNALSAPFQQCPSIFVPGEDEHRSGPVDGYDFGFLHIKAIDDAGHDKACALKVRALEAVDRAIAQLARLLWQAEKS-AGFEFSLCVTGDHSTPVEYGDHSFEPVPFALCKLRDFVGAMGESTVMSTPLEAFPLPTVTAGKDPG-DQISIQEWTGGGCK--AFAGDYVVEFSEIAAAGGCLGRFPGSEMMGIIKKFMKVKND
>EPIPhell
M-ELPRNVKRRVAFVLVDGIGDVSLPRFLYQS-TVQVASTPNLDAIASAGVNGLMDPVEAGLACGSDTAHLS--LLGYD-PRIYYRGRGAFESMGAGLAMSPGDVAFK-------------SNFATLDDSTGIVTSRRADRHFEEEGPIFCSALDGMNLPSFPEYEVRVRYATEHRCGVVVKGPKLSGNISGTDPLKDNRLLLKAEALDDTEEAKNTAAVINELSREISRILVSHPLNAKRAEEGKNIANVVLLRGSGILIEVDAFEKNHGLKPCMVAPTKIIAGLGLSLGIDILEAPGATGDYRTLLTSKSTAIARALSAPFQPCPSVFVPGEDEHKPGPVDGYDFGFLHIKAIDDAGHDKACLLKVRALEAVDRAIAQLARLLWQAEKS-ANFEFFLCVTGDHSTPVEYGDHSFEPVPFALCKLKDFVDARGESTVMSTPLDTFPLPTVRAGEDLS-EDILMPEKSGEICK--AFAGDSVSEFSEIAAARGCLGRFPGSEMMGIIKKFLKLKNE
>HEMIforr
M-AMSKNVRRRVAFVLIDGIGDVSLPRFHYQT-TVQVASTPNLNAIASAGVNGLMDPVEAGLACGSDTAHLS--LLGYD-PRIYYRGRGAFESMGAGLAMAPGDIAFK-------------SNFATIDEETGIVISRRADRHFEEDGPIFCAALDGMKLPSFPEYEVRVRYATEHRCGVVVKGPKLSGNISGTDPLKDNRSLLKAEALDDTEEAKTTAAIINKLSKEIARILVSHPLNAKRAAEGKNVANVVLLRGCGIRIEVDAFEKKHGLLPCMVAPTKIIAGLGLSLGIDILEAPGATGDYRTLLTSKATAISKALSAPFLPCPSVFVPGEDDHKPGPVHGYDFGFLHIKVIDDAGHDKACVLKVKALEAVDRAVAQLARLLWQAEKS-ANYEYFLCVTGDHSTPVEYGDHSFEPVPFALCKLRDFVSARGESAVMSTSLDAFPLPLVKDGDDLS-NEISARKRRGNECK--AFAGDSVSEFSEISAAGGCLGRFPGTEMMGIIKKFMKLKNE
>PHALcorn
M-ELPKNVKRRVAFVLIDGVGDVSLPGFHFRS-TLEVANTPNLDAIASAGVNGLMDPVEAGFACGSDTAHLS--LLGYD-PRIYYRGRGAFESMGAGLAMLPGDIAFK-------------SNFATMDHNTGVVTHRRADRHFEEDGPIFCASLDGMKLPSYPEYEIRVRYATEHRCGIVVKGPKLSGNISGTDPLKDNRLLLKAEALDDTEEAKNTASIINDLSQEISRILVSHPLNSKRSREGKNIANVVLLRGCGIRIEVDSFEKKHGLRPCMVAPTKIIAGLGLSLGIDILEAPGATGDYRTLLTSKATAIAKALSAPLQPCPSIFVPGEDDHKPGPIDGYDFGFLHIKAIDDAGHDKASILKVRAIESVDKAISQLAKLLWQVEKS-SNFEYYLCVTGDHSTPVEYGDHSFEPVPFSLCKLRDFISTRRESMVMSTPLESFPIPSVKAGEDLR-NDIPVLERSGERYT--AFGGDSVSVFSEIAAARGCLGRFPGSEMMMIIKKFIKLKNE
>PLATclav
M-GLWI-LLRRVWLV------GVILPIFLYWGMTLEFIT--------------------------EDEVLLSQWVLGWPWPQ----------------ATLLSRFSFQ-------------SNFATIDEETGIVISRRADRHFEEEGPIFCAALDGMKLLSFPEYEVRVRYATEHRCGVVVKGPKLSGNISGTDPLKDNRSLLKAEALDDTEEAKNTAAVINELSKEISRILVSHPLNAKRAAEGKNVANVVLLRGCGIRIEVDAFQKKHGLLPCMVAPTKIIAGLGLSLGIDILEAPGATGDYRTLLTSKATAISKALSAPLLPCPSVFVPGEDEHKPGPVDGYDFGFLHIKAIDDAGHDKACALKVKALEAVDRAVAQLARLLWQAEKS-ANYKYFLCVTGDHSTPVEYGDHSFEPVPFALCRLRDFVGARGESAVMSTSLDAFLLPSVKAGDDLG-DEISAWKSRGDECK--AFAGDSVSKFSEIAAARGCLGRFPGSEMMGIIKKFIKPKND
>PAPHhirs
M-ELPMNIKRRVAFVLVDGIGDVSLPRFHYQS-PLEVASTPNLDAIASAGVNGLMDPVEPGLACGSDTAHLS--LLGYD-PRVYYRGRGAFESMGAGLAMSPGDIAFK-------------SNFATMDERTGIVTSRRADRHFEVEGPILCAALDRMKLPSYPEYEVRVRYATEHRCGVVVKGPKLSGNISGTDPLKDNRLLVKSEALDDTEAAKNTAAVINELSREISRILVSHPLNAKRSAEGKNIANVVLLRGCGIRIEVDAFEKKHGLLPCMVAPTKIIAGLGLSLGIDILEAPGATGDYRTLLTSKATAIANALSAPLQTCPSVFVPGEDEHKPGPVNGYDFGFLHIKAIDDAGHDKACLLKVRALEAVDKAIAQLARLLWQAEKS-ANFEYYLCVTGDHSTPVEYGDHSFEPVPFALCKLRDFVRARGESVVMTMPLDSFPLPCVKAGEDLS-DVISVREKSIDKYK--AFAGDSVCEFSEIAAARGCLGRFPGSEMMGIIKKFLKLKND
>EPIDpuni
M-ELSKNVKRRVAFVLIDGIGDVSLPGFHYQS-TLEVANTPNLDSIASAGVNGLMDPVEAGLACGSDTAHLS--LLGYD-PRTYYRGRGAFESMGAGLAMSPGDIAFK-------------SNFATMDLSTGVVTNRRADRHFEEDGPIFCTTLDGMKLPSYPEYEVGVRYATEHRCGVVVKGPNLSGNISGTDPLKDNRLLLKAEALDDTEEAKNTAAIINELSREISRILVSHPLNAERAGKGKNIANVVLLRGCGIRIEVDAFEKKHALRPCMVAPTKIIAGLGLSLGIDILEAPGATGDYRTLLTSKATSIAKALSAPLQPCPSIFVPGEAEHRTGPVDGYDFGFLHIKAIDDAGHDKASILKVRALESVDRAIAQLAKLLWQVEKS-ACFEYYLCVSGDHSTPVEYGDHSFEPVPFSICRLRDFVGARGESIVMSTPLDSFPLPSVKAGEDLR-NGSAVSEKSCATGM--AFAGDSVSEFSEIAAARGCLGRFPGSEMMGIIKKFIKLKND
>BLETstri
M-ELPKNVKRRVAFVLIDGIGDVSLPRFHYQS-TVEVANTPNLDAIASAGVNGLMDPVEAGLACGSDTAHLS--LLGYD-PRIYYRGRGAFESMGAGLAMSPGDIAFK-------------SNFAAMDHNTGVVTSRRADRHFEEEGPIFCAALDGMKLPSYPEYEVRVRYATEHRCGVVVKGPKLSGNISGTDPLKDNRLLLKAEALDDTEESKNTAAIINELSREISRILVSHPLNAKRAEKGKNIANVVLLRGCGIRIEVDAFEKKHGLRPCMVAPTKIIAGLGLSLGIDILEAPGATGDYRTLLTSKVAAITKALSAPLQPCPSIFVPGEDEHRPGPVDGYDFGFLHIKAIDDAGHDKASMLKVRALEAVDRAMAQLARLLWQVEKS-ANYEYYLCITGDHSTPVEYGDHSFEPVPFSLCKLRDFIGARGESTVMSTPLDSFPLPSVKAGEDLR-NDIPLPEKSGERFR--AFAGDSVSEFSEIAAARGCLGRFPGSEMMGILKKFIKMKND
>CALAtsoo
M-ELPKIVKRRIAFVLIDGIGDVSLPGFHYQS-TLEVANTPNLDAIASAGVNGLMDPVEAGLACGSDTAHLS--LLGYD-PIIYYRGRGAFESMGAGLAMSPGDIAFK-------------SNFATMDQSTGVVTNRRADRHFEEDGPIFCAALDGMKLPSNPDYEVRVRYATEHRCGVVVKGPKLSGNISGTDPLKDNRLLLNSESLDNTQEAKNTAAIINEFSREISQILVSHPLNAKRAGKGKNIANVVLLRGCGIRIEVDAFEKKHGLRPCMVAPTKIIAGLGLSLGIDILEAPGATGDYRTLLTSKATAIAKALASPLHPCPSIFVPGEDEHRPGPTDGYDFGFLHIKAIDDAGHDKASMLKVRALESVDKAIAQLAKLLWEVEKS-ANFEYYLCVTGDHSTPVEYGDHSFEPVPFSLCKLRDFIGARGEAIVMSTSLDSFPLPSVKAGEDFR-NDIPLPKKSGERCV--AYAGDSVFEFSEIAAARGCLGRFPGSEMMGIIKKFVKLKNQ
>SELEaequ
M-ELPKNIKRRVAFVLVDGIGDVSLPRFHYQS-TIQVANTPNLDAIASAGVNGLMDPVEAGLACGSDTAHLS--LLGYD-PRIYYRGRGAFESMGAGLAMSPGDIAFK-------------SNFATMDERTGIVTSRRADRHFEEEGPILCAALDRMKLPSYPEYEVRVRYATEHRCGVVVKGPKLSGNISGTDPLKDNRLLLKADALDDTEAAKNTAAVINEVSREISRILVSHPLNAKRSAEGKNIANVVLLRGCGIRIEVDAFEKKHGLLPCMVAPTKIIAGLGLSLGIDILEAPGATGDYRTLLTSKATAIANALSAPLQPCPSVFVPGEYEHKPGPVNGYDFGFLHIKAIDDAGHDKASLLKVRALEAVDRAIAQLARLLWQAETS-ANFEYFLCVTGDHSTPVEYGDHSFEPVPFALCKLRDFVSARGESFVMSIPLNAFPLPCVKAGEDLS-DDVSVLEKSIDKYK--AFAGDSVSEFGEIAAAGGCLGRFPGSEMMGIIKRFLKLKND
>ERYCpuss
M-GLPKNVRRRVAFVLIDGIGDVSVPRFHYKS-TLEVAKIPNLDAIASAGVNGLMDPVEAGLACGSDTAHLS--LLGYD-PRIYYRGRGAFESIGAGLAMSPGDIAFK-------------SNFATMDLSTGIVTNRRADRHFEEDGPIFCAALNGMKIPSYPEYEVRVRYATEHRCGVVVKGPKLSGNISGTDPLKDNRLLLKAEALDDTDEAKNTAAIINELSKGLSQILLSHPLNAKRAEKGKNIANVVLLRGCGIRIEVDPFEKKHGLRPCMVAPTKIIAGLGLSLGIDILEAPGATGDYRTLLTSKATAIANALSAPLQTCPSIFVPGEDDHRPGPIDGYDFGFLHIKAIDDAGHDKACMLKVRALESVDKALAQLAKLLWQVEKS-ASFEYYLCVTGDHSTPVEYGDHSSEPVPFSLCRLRDFIGARGESVVMSTSLDSFHLPSLKASEDTR-NEIAMLEKNCERFK--AFSGDSVFEFSEIAAARGCLGRFPGSEMMGIIKKFTKLKND
>HAEMdisc
M-ESPKNAKRRVAFVLVDGIGDVSLPRFHYLS-TVQVANTPNLDAIASAGVNGLMDPVEAGLACGSDTAHLS--LLGYD-PRIYYRGRGAFESMGAGLAMSPGDIAFK-------------SNFATIDVNTGIVTSRRADRHFEEEGPIFCAALDGMKLPSFPDYEVRVRYATEHRCGVVVKGPKLSGNISGTDPLKDNRLLLKAEALDDTEEAKNTAVVINELSQEISRILISHPLNAKRAEEGKNIANVVLLRGCGIRIEVDAFEKRHGLRPCMVAPTKIIAGLGLSLGIDILEAPGATGDYRTLLTSKATAISKALSAPLQSCPSIFVPGEDEHKPGPADGYDFGFLHIKAIDDAGHDKACVLKVRALEAVDRAIAQLARILWQAEKS-ANFEYFLCVTGDHSTPVEYGDHSFEPVPFALCKLRDFIGARGESVVMSTPLDSFPLPSVKAGEDLG-EEILTQKKSGYNFK--AFAGDSVREFSEIAAAGGCLGRFPGSEMMGIIKKFIKLKND
>OPHRsphe
M-ASSKNVKRRVAFVLVDGIGDVSLPRFHYQT-TVQVASTPNLDAIASAGVNGLMDPVEAGLACGSDTAHLS--LLGYD-PRIYYRGRGAFESMGAGLAMAPGDIAFK-------------SNFATIDEETGIVISRRADRHFEEEGPIFCAALDGMKLPSFPEYEVRVRYATEHRCGVVVKGPKLSGNISGTDPLKDNRSLLKAEGLDDTEEAKNTATVINELSKEISKILVSHPLNAKRAAEGKNVANVVLLRGCGIRIEVDAFEKKHGLLPCMVAPTKIIAGLGLSLGIDILEAPGATGDYRTLLTSKATAISKALSAPLLPCPSVFVPGEDEHKPGPVNGYDFGFLHIKAIDDAGHDKACALKVKALEAVDRAIGQLARLLWQAEKA-SSYEYFLCVTGDHSTPVEYGDHSFEPVPFALCRLRDFVGARGEPAVMSTSLDPFRLPSVKAGDDLS-DEILAQKRGGDECK--AFAWDSVSEFSEIAAAGGCLGRFPGSEMMGIIKKFIKLKND
