# Supplementary material for: Orchid Phylotranscriptomics: The Prospects of Repurposing Multi-Tissue Transcriptomes for Phylogenetic Analysis and Beyond
Source: Front Plant Sci. 2022 May 27;13:910362. doi: 10.3389/fpls.2022.910362 (PMC9196242; doi:10.3389/fpls.2022.910362)
Supplement: Supplementary file 4 [file Data_Sheet_3.zip › ortho_MSA/r1/OG0009085.fa]

>ANOEemei
--------------------------------------------------------------------MNAAPAS-SSS-IR-AAFSYCVQQVRSYDYHHYLCLLQLPPAMRKAAFAFRAFNVEIARSMDAASEPRAGLMRLLWWQEALDKIFAKKLIEQPVARALSSVISEHKISKQWLKRLVEARINDA-NKDD-NYIPARIGDLERYAEDTVSTILYLTLQAGGIQSTAADHAASHIGKASGLLLLMKSLPYHAGR--T-GRIPYVPVEVAEKHGLLV---SSNDGR-REIRI--KS-GTE-----LAGAVFEVASVALTHLRKAR--ELGPTVPAEAIPVLLPAVGVQVLFGSMERSDFDVFDSRVGRGVLGVSPLWYQLKLKWHAWRNRY-
>ANOEroxb
--------------------------------------------------------------------MNAAPAS-SSS-IR-AAFSYCVQQVRSYDYHHYLCLLQLPPAMRKAAFAFRAFNVEIARSMDAASEPRAGLMRLLWWQEALDKIFAKKLIEQPVARALSSVISEHKISKQWLKRLVEARINDA-NKDD-DYIPARIGDLERYAEDTVSTILYLTLQAGGIQSTAADHAASHIGKASGLLLLMKSLPYHAGR--T-GRIPYVPVEVAEKHGLLV---SSNDGR-REIQI--KS-GTE-----LAGAVFEVASVALTHLRKAQ--ELGPTVPAEAIPVLLPAVGVQVLFGSMERSDFDVFDSRVGRGVLGVSPLWYQLKLKWHAWRNRY-
>APOSodor
--------------------------------------------------------------------MNAAPTS-SNI-IR-AAFSYCVQQVRRYDYHHYLCLLHLPPAMRRAAFAFRAFNIEISRAMDLTSEPRAGLMRLLWWQEAVDKVFAKKLVEQPVARALSSVISEHKISKQWLKRSIEARINDA-NRED-NSIPKCTSDLEKYAEDTQSTILYMTLQAGGIQSTAADHAASHIGKASGLLLLLKSLPYHFGR--T-GKIPYIPAEVAEKYGLLT---TIN-GR-SEIVI--EF-GEQ-----ISEAVFDVASVASAHLQKAR--GLASTVPQEAFPVLLPAVSAQVLLDSLQRSHFNVFDSSLARGVLGISPLRYQLKLKWYAWRSKY-
>APOSshen
--------------------------------------------------------------------MNGAPTS-SNI-IR-AAFSYCVQQVRRYDYHHYLSLLHLPPAMRRAAFAFRAFNIEISRAMDLTSEPRVGLMRLLWWQEAVDKVFAKKLVEQPVARALSSVISEHKISKQWLKRSIEARINDA-NRED-NSIPKCTSDLEKYAEDTQSTILYMTLQAGGIQSTAADHAASHIGKASGLLLLLKSLPYHFGR--T-GKIPYIPADVAEKYGLLT---TIN-GR-SEIVI--EF-GEQ-----ISEAVFDVASVAGAHLQKAR--GLASTVPQEALPVLLPAVSAQVLLDSLQRSHFNVFDSSLARGVLGISPLRYQLKLKWYAWRSKY-
>BLETstri
--------------------------------------------------------------------MNAAPTS-SNS-IR-AAFSYCVQQVRSYDYHHYLCLLLLPPAMRKAAFAFRAFNVEIARAMDVASDPNVGLMRLLWWQEAIDKIFAKKLIEQPVARALSAVISEHKISKHWLKRSVEARINDA-NKNE-SYIPASIADLEKYAEDTVSTILYMTLQAGGIQSTAADHAASHIGKANGLLLLLKSLPYHAGR--T-GRIPYIPAEVAEKHGLLV---TEN-GR-SEIRM--DS-DEK-----LPDAVFEVASVALAHLQKAR--ELAPTVPVEAVPVLLPAVAVQVLFDSLEQSHFNVFDSRLGRGVLGVSPLWYQLKLKWHSWRNKY-
>BORYspha
--------------------------------------------------------------------MNGASTS-SNS-IR-AAFSYCVQQVRSYDYHHYLCLLHLPVTMRKAAFALRAFNVEIAKAMDVTSDPKIGLMRLLWWQEAIDKIFANKIIEQPIAKALSSVISEHKISKHWLKRLVEARINDA-NREE-TVIPRTIADLEKYSEDTLSTLLYLTLQAGGIQSTAADHAASHIGKASGLLLLLKSLPYHVGR--T-GRITYIPSEVASKHGLLVA--TSD-GR-SEVRM--ES-GEG-----ISGAVFDVASVANAHLEKAR--ALA--------------------------------------------------------------
>CALAcreb
--------------------------------------------------------------------MNAAPTS-SNS-IR-AAFSYCVQQVRSYDYHHYLCLLHLPPTMRKAAFAFRAFNVEIARSMDSASDPKVGLMRLLWWQEAVDKIFAKKLIEQPVAKALSAVISEHKISKNWLKRIVEARINDA-NNDA-NYIPSSIGDLERYAEDTVSTILYMTLQAGGIHSTAADHAASHIGKASGLLLLMKSLPFHAGR--T-GTIPYIPIEVAQKHGLLD---AGY-GR-RVIRIDSGS-GEE-----LAGAVFEVASVAHSHLRKAR--ELAPSVPVEAVPVLLTAVGAQVLFDSMDRSNFNVFDSRMGRGVLGISPIWYQLKLKWHAWRNKY-
>CALAplic
--------------------------------------------------------------------MNAAPTS-SNS-IR-AAFSYCVQQVRSYDYHHYLCLLHLPPTMRKAAFAFRAFNVEIARSMDSASDPKVGLMRLLWWQEAVDKIFAKKLVEQPVAKALSAVISEHKISKNWLKRIVEARINDA-NNDA-NYIPSSIGDLERYAEDTVSTILYMTLQAGGIHSTAADHAASHIGKASGLLLLMKSLPFHAGR--T-GTIPYIPIEVAQKHGLLD---AGY-GR-RVIRIDSGS-GEE-----LAGAVFEVASVAHSHLRKAR--ELAPSVPVEAVPVLLTAVAAQVLFDSMDRSNFNVFDSRMGRGVLGISPFWYQLKLKWHAWRNKY-
>CALAsini
--------------------------------------------------------------------------------MN-AAFSYCVEQVCRYDYHHYLCLLLLPPAMRKPAFAFRAFNVEIARAMDVASDPRVGLMRLLWWREAIDKIYTNKVIEQPVARALSAVISEHKMIKQWLNRSVEARINDAKNIQE-GRIPKSIGDLEKYAEDTVSTILYMTLKAGGIESTAADHAASHIGKASGVLLLMKSLAYHAGR--NGGRIPYIPADVAEKHGLLV---MQN-GR-SEIEI--DQ-SEERRRRGLSESVFEIASVARAHLQKAR--ELGPTVPVEAVPVLLPAVAAQVLYDSLEESHFNVFDSRLGKGVLGVSPLWYQMKLKWHSWRNKYC
>CALAtsoo
--------------------------------------------------------------------------------MN-AAFSYCVEQVRRYDYHHYLCLLLLPPAMRKPAFAFRAFNVEIARAMDVASDPRVGLMRLLWWREAIDKIYANKVIEQPVARALSAVISEHKMSKQWLKRSVEARINDARNIQE-GHIPKTIGDLEKYAEDTVSTILYMTLKAGGIESTAADHAASHIGKASGVLLLMKSLAYHAGR--NGGRITYIPAEVAEKHGLLV---TNN-GR-SEIEM--DH-SEEWRRQ-LSESVFEITSVARAHLQKAR--ELGPTVPVEAVPVLLPAVAVQVLYDSLEQSHFNVFDSRLGKGVLGVSPLWFQMKLKWHSWRNKYC
>CALEmajo
--------------------------------------------------------------------MNASPSS--SS-IR-AAFSYCVQQVRSYDYHHHLCLLHLPPAMRKAAFVFRAFNVEIARSMDAASEPRAGLMRLLWWREAVDKIFANKLVEQPVARALSSVISEHRISKPWLKRLVEARINDA-DEDD-NRIPGSIADLERYAEDTASTILYLTLQAGGIRSTAADHAASHIGKAGGLLLLMKSIPFHAGR--T-GRIHYVPVEVARKHGLLV---ASD-GR-PEIRM--GS-GEE-----LAEAVFEVASVARTHLQKAR--ELAATVPAEATTALLPGVAAQVLLESMERCNFNVFDSRMGRGVLGVSPLWYQLKLKWHAWRNKY-
>CEPHdama
--------------------------------------------------------------------MNAASTS-SNS-IR-AAFSYCVQQVRIYDYHHYLCLLHLPPAMRKAAFAFRAFNVEIARAMDVASEPRIGLMRLLWWQEAVDKIFAKKLIEQPVAMALSAVISEHKISKHWLKRSVEARINDA-NQDE-SYIPRSIGDLEKYAEDTVSTILYMTLQASGIQSTAADHAASHIGKASGLLLLLKSLAYHAGR--T-GRIAYIPADVAEKHGLLA---KDN-ER-PEIRM--DS-DEQ-----LSNAVFEVASVALAHLHKSR--KLAPTVPVEAIPVLLPAVAVQVLFASLEQSHFNAFDSRLARGVLGVSPLWYQLKLKWHAWRNNY-
>CHILsemi
--------------------------------------------------------------------MNPSSTS-GNS-IR-AAFSYCVQQVRSYDYHHYLCLLHLPPTMRRAAFAFRAFNVEIARSMDAASEPRAGLMRLLWWREAVDKVFANKLVEQPVARALSSVISEHKISKPWLKRVVEARINDA-NEDD-GYIPGSIGDLERYAEDTVSTILYLTLQAGGIQSAAADHAASHVGKASGLLLLMKSLPFHAGR--T-GKIHHIPVEVAQKHGLLV---AGD-GR-REVRI--GS-GEE-----LAEAVFEVASVARAHLRKAR--ELAPAIPAEAASVLLPGVAAQVLFDSMERSNFNVFDSRMGRGVLGVSPLWYQLKLKWHAWRNKY-
>CHILtrap
--------------------------------------------------------------------MNASSTS-GSS-IR-AAFSYCVQQVRSYDYHHYLCLLHLPPTMRRAAFAFRAFNVEIARSMDAASEPRAGLMRLLWWREAVDKVFANKLVEQPVARALSSVVSEHKISKPWLKRLVEARINDA-NEDD-GYIPGSIGDLERYAEDTVSTILYLTLQAGGIQSAAADHAASHIGKASGLLLLMKSLPFHAGR--T-GKIHHIPVEVAQKHGLLV---AGD-GW-REVRI--GS-GEE-----LAEAVFEVASVARAHLRKAR--ELAPAIPAEAASVLLPGVAAQVLFDSMERSNFNVFDSRMGRGVLGVSPLWYQLKLKWHAWRNKY-
>CORYacti
---------------------------------------------------------------MILWDLKRVPTS-SNS-IR-AAFSYCVQQVRSYDYHHYLCLLHLPPPIRKAAFVFRAFNAEIARSMDSASEPRAGLMRLLWWQEAVDKIFSKKLVEQPVARALSALMSDHKINKHWLKRLVEARINDA-RKDE-NYIPGSIGDLERYAEDTVSTILYLTLQAGGIQSTAADHAASHIGKASGLLLLMKSLPYHVGR--T-GRIPYVPLVVARKHGLLA---AGG-GG-EVIRFDSGS-VEE-----FQEAVFEVASVALTHLCKAR--ELGPTVPVEAVPVLLPGVAAQVLFDSMERRNFNVFDSRIGRGVLGVSPLWYQLKLKWHAWRNKY-
>CREMappe
--------------------------------------------------------------------MSASTTS-SNSIIR-AAFSHCVQQVRSYDYHHYLCLLLLPPAMRKPAFAFRAFNVEIARAMDVASDPRIGLMRLLWWQEAVDKIFANKLVEQPVARALSAVISEHKISKHWLKRSVEARINDA-NKED-GRIPASIADLEKYAEDTVSTILYMTLQAGGIQSTAADHAASHIGKANGLLLLLKSLPYHAGR--S-GRIAYMPADVAEKHGLLVV--GEN-GR-SEIRM--GP-DEK-----LSDAVFEVASVALAHLKKAR--ELAPTVPAEAVPVLLPAVAVEVLFDTMERCNFNVFDSRLGRGVLGVSPLWYQLKLKWHSWMSKY-
>CRYPlept
--------------------------------------------------------------------MNAAPTS-SSS-LR-AAFSHCVQQVRSYDYHHYLCLLHLPPALRKAAFTFRAFNVEIARSMDAASEPRAGLMRLLWWQEAVDKIFANKLVEQPVARALSDVISEHKIGKHWLKRMVEARINDA-NKDE-NYVPASIGDLERYAEDTVSTILYMTLQAGGIQSTVADHAASHIGKASGLLLLMKSLPYHLRR--T-GRIRYVPVEVAGRHGLLV---PGN-G--VQIES--DS-GEE-----LREAVFEVASAALSHLHKAR--ELGPTVPVEAIPVLLPAVAAQVVFDSMERSNFDVFDSRMGRGVLGVSPLWYQLKLKWHAWRNNY-
>CYMBensi
--------------------------------------------------------------------MNAAPTS-SNS-IRAAAFSYCVQQVRNYDYHHYLCLLLLPPAMRRAAFAFRAFNVEIARAMDVASDPRIGLMRLLWWREAIDKIFAKKLVEQPVARALSAVISECKISKHWLKRSVEARINNA-EKED-GRIPASIADLETYAEDTVSTILYMTLQAGGIESTAADHAASHIGKADGILLLMKSLPYHAGR--T-GRIPYIPAEVAEKHGLLLV--TEN-GRSSEIRM--DHSEEK-----LSDSVFEVASVARAHLRKAR--ELAASVPVEAVPVLLPAVGVEVLYESMQKCNFNVFDSRLGRGVLGVSPLWYQMKLKWHSWRNKY-
>CYMBmann
--------------------------------------------------------------------MNAAPTS-SNS-IR-AAFSYCVQQVRNYDYHHYLCLLLLPPAMRRAAFAFRAFNVEIARAMDVASDPRIGLMRLLWWREAIDKIFAKKLVEQPVARALSAVISERKINKHWLKRSVEARINDA-EKED-GRIPASIADLEKYAEDTVSTILYITLQAGGIESAAADHAASHIGKADGILLLMKSLPYHAGR--S-GRIPYIPAEVAEKHGLLSV--TEN-GRSSEIRM-----EEK-----LSDSVSEVASVARAHLRKAR--ELAASVPVEAVPVLLPAVGVQVLYESMERCNFDVFDSRLGRGVLGVSPLWYQMKLKWHSWRNKY-
>CYPRbard
--------------------------------------------------------------------MNAAPTS-SSS-IR-AAFSYCVSQVRNYDYHHYLCLLHLPPAMRKAAFAFRAFNIEIARAIDVASEPRVGLMRLLWWQDAVDKIFSKKLIEQPVARALSAVISEHKISKHWLKRSIEARINDA-NREE-GSIPGSISELEKYAEDTLSTILYLTLQAGGIQSTAADHAASHIGKASGLLLLLKSLPYHAGR--T-GRIPYIPAEVAEKHGLLV---TSN-GR-SEVQM--DS-GEQ-----LSDAVFEVASVAGAHLQKAR--GLAPTVPAEAVPVLLSAVPAQVLLDTLQGSHFNVFDSRLERGILGVSPLWYQLKLNWHAWRNKY-
>CYPRflav
--------------------------------------------------------------------MNAAPTS-NNS-IR-AAFSYCVSQVRNYDYHHYLCLLHLPPAMRKAAFAFRAFNIEIARAIDVASEPKAGLMRLLWWQDAVDKIFAKKLIEQPVARALSSVISEHKISKHWLKRSVEARINDA-NREE-GSIPVSISELEKYAEDTLSTILYLILQAGGIQSTAADHAASHIGKASGLLLLLKSLPYHAGR--T-GRIPYIPAEVAEKHGLLV---TSN-GR-SEVQM--DS-GEQ-----LSDAIFEVASVAGAHLQKAR--GLAPTVPAEAVPVLLSAVPAQVLLDTLQRSHFNVFDSRLERGVLGVSPLWYQLKLNWHAWKNKY-
>DACThata
--------------------------------------------------------------------MNAASTS-GSS-IR-AAFSYCAQQVHRYDYHHYLCLLHLPPPMRKAAFAFRAFNVEIARAMDSASEPRVGLMRLLWWQEALDKIFAKKLVEQPVATALSTVISEHKIGKHWLKRMVEARINDA-SRDE-NCIPGSISDLERYAEDTVSTILYMTLQAGGIQSAAADHAASHVGKASGLLLLMKSLPHHAGR-TT-GRIPYIPVDVAEKHGLPAI--ARE-GR-WEVQ------NEV-----LSDAVFEVASAAVMHLRKAR--ELGPTVPKAAIPILLPAVAAQVLFDSMERRNFDVFDSRLGRGVLGVSPLWYQLKLKWHAWRNKY-
>DENDchryso
--------------------------------------------------------------------MNAVPTS-GNS-IR-AAFSYCVQQVRSYDYHHYLCLLLLPTSMRKAAFAFRAFNVEIARAMDVTSDPRVGLMRLLWWQEAIDKIFAKKLVEQPVARALSAVISEHKISKHWLKRSVEARINDA-NKDE-SYIPASIADLEKYAEDTVSTFLYLTLQAGGIQSTAADHAASHIGKANGLLLLLKSLPYHAGR--T-GRIPYIPAEVAEKHGLLV---TEN-GR-SEIRM--DYLNEQ-----LSDAVFEVASIALAHLRKAR--ELAPTVPVGAVPVLLPAVAAQVLFDSLERSHFNVFDPRLGRGVLGVSPLWYQLKLKWHSWRNNY-
>DENDnobi
--------------------------------------------------------------------MNAVPTS-GNS-IR-AAFSYCVQQVRSYDYHHYLCLLLLPTSMRKAAFAFRAFNVEIARAMDVTSDPSVGLMRLLWWQEAIDKIFAKKLIEQPVARALSAVISEHKISKQWLKRSVEARINDA-NKDE-SYIPAGIADLEKYAEDTVSTILYLTLQAGGIQSTAADHAASHIGKANGLLLLLKSLPYHAGR--T-GRIPYIPAQVAEKHGLLV---TEN-GR-SEIRM--DYLNEQ-----LSDAVFEVASVALAHLRKAR--ELASTVPAGAVPVLLPAVAAQVLFDSLERSHFDVFDPRLGRGVVGVSPLWYQLKLKWHSWRNNY-
>DIURorie
--------------------------------------------------------------------MNAAPTS-SKS-IR-AAFSYCVQQVRSYDYHHYLCLLHLPPTLRKAAFAFRAFNVEIARSVDAASEPRVGLMRLLWWQEAVDKIFAKKLVEQPVAMALSAVVSEHKISKHWLKRLVEARINDA-NKDE-NYVPGSIGELERYAEDTVSTILYLTLQAGGVQSTAADHAASHIGKAGGLLLLLKSLPYHVGR--T-GRIPYIPVEVAEKHGLVV---EGN-GR-REIRIDSGS-DEQ-----LREAVFEVASVAFTHLRKAR--ELTPTVPVEAVPVLLPGVAVEVLFGSMERRNFNVFDSRISSGVLGVSPLWYQLKLKWHAWRNRY-
>DRAKelas
--------------------------------------------------------------------MNASSTS-GNS-IR-AAFSYCVQQVRSYDYHHHLCLLHLPPAMRKAAFALRAFNVEIAKSMDAASEPRAGLMRLLWWREAVDKIFANELVEQPVARALSSVVSENKISKPWLKRLVEARINDA-NEDD-DHIPASISDLERYAEDTVSTILYLTLQAGGIRSTAADHAASHIGKASGLLLLMKSLPFHAGR--T-GKVHYIPADVAEKHGVLV---SGG-GR-REIRI--GS-GEE-----LAGAVFEVASAARTHLRRAR--ELA--------------------------------------------------------------
>DRAKthyn
--------------------------------------------------------------------MNASSTS-GNS-IR-AAFSYCVQQVRSYDYHHHLCLLHLPPAMRKAAFAFRAFNVEIARSMDAASEPRAGLMRLLWWREAVDKIFANKLVEQPVARALSSVVSEHKISKPWLKRLVEARINDA-NKDD-DHIPASISDLERYAEDTVSTILYLTLQAGGIRSTAADHAASHIGKASGLLLLMKSLPFHAGR--T-GKVHYIPADVAEKHGVLV---SGG-GR-REIRI--GS-GEE-----LAGAVFELASAARAHLRKAR--ELAP-------------------------------------------------------------
>EPIDfulg
--------------------------------------------------------------------MNAAPSS-GNG-IR-AAFSYCVQQVRSYDYHHYLCLLLLPPAIRRAAFTFRAFNVEIARAMDVASDPRVGLMRLLWWQEAIDKIFAKKLIEQPVARALSAVISEHKISKHWLRRTVEARINDA-NREEDGHIPASIADLEKYAEDTVSTILYMTLQAGGIQSTAADHAASHIGKANGLLLLMKSLPYHAGT--T-GRIPYIPAEVAAKHGLLI---TEN-GR-SAVRM--DGLDEK-----LSDSVFEVASVAVAHLKKAR--ELAPTVPAEAVPVLLPAVAAEVLYDSLERCNFNVFDSRLGRGVLGVSPLWYQLKLKWLSWRSKY-
>EPIDpuni
--------------------------------------------------------------------MNAAPSS-GNG-IR-AAFSYCVQQVRSYDYHHYLCLLLLPPAIRRAAFAFRAFNVEIARAMDVASDPRVGLMRLLWWQEAIDKIFAKKLIEQPVARALSAVISEHKISKHWLRRTVEARINDA-NREEDGHIPASIADLEKYAEDTVSTILYMTLQAGGIQSTAADHAASHIGKANGLLLLMKSLPYHAGT--T-GRIPYIPAEVAAKHGLLI---TEN-GR-SAVRM--DGLDEK-----LSDSVFEVASVAVAHLKKAR--ELAPTVPAEAVPVLLPAVAAEVLYDSLEQCNFNVFDSRLGRGVLGVSPLWYQLKLKWLSWRSKY-
>EPIPhell
--------------------------------------------------------------------MNAASTS-SNS-IR-AAFSYCVQQVRIYDYHHYLCLLHLPPAMRKSAFVFRAFNVEIARAMDVALEPRIGLMRLLWWQEAVDKIFAKKLIEQPVARALSAVISEHKISKHWLKRSVEARINDA-NKDE-SYIPQSIGDLEKYAEDTVSTILYTTLQAGGIQSTAADHAASHIGKASGLLLLLKSLTYHAGR--T-GRIAYIPADVAEKHGLLV---KDN-GR-AEIRM--DS-YEQ-----LSNAVFDVASVALAHLHKSR--KLAPTVPVEAIPALLPAVAVQVLFDSLERSHFNVFDSRLARGVLGVSPLWYQLKLKWHAWRNNY-
>EPIPpurp
--------------------------------------------------------------------MNAASTS-SNS-IR-AAFSYCVQQVRIYDYHHYLCLLHLPPAMRKSAFAFRAFNVEIARAMDVASEPRIGLMRLLWWQEAVDKIFAKKLIEQPVARALSAVISEHKISKHWLKRSVEARINDA-NKDE-SYIPQSIGDLEKYAEDTVSTILYTTLQAGGIQSTAADHAASHIGKASGLLLLLKSLTYHAGR--T-GRIAYIPADIAEKHGLLV---KDN-GR-AEIRM--DS-YEQ-----LSNAVFDVASVALAHLHKSR--KLAPTVPVEAIPALLPAVAVQVLFDSLERSHFNVFDSRLERGVLGVSPLWYQLKLKWHAWRNNY-
>ERYCcris
--------------------------------------------------------------------MNAAPTS-SNS-IR-AAFSYCVQQVRTYDYHHYLCLLLLPAAMRKAAFAFRAFNVEIARAMDVASDPRVGLMRLLWWQEAIDKIFAKKLVEQPVATALSAVISEHKISKQWLKRSVEARINDA-NNED-GYLPGSIADLEKYAEDTVSTILYLTLQASGIESTAADHAASHVGKASGLLLLLRSLPYHWGR--T-GRIAYIPAEVAEKHGMLL-----N-GR-MLEII--GR-EDK-----LSEAVFEVASVAMAHLKKARELELGGSVPAEAVHVLLPAVPAGVLFHSMEKCNFNVFDARLGRGVLGVSPLWYQLKLKWHSWRNKY-
>ERYCpuss
--------------------------------------------------------------------MNAAPTS-NNS-IR-AAFSYCVQQVRAYDYHHYLCLLLLPAAMRKAAFAFRAFNVEIARAMDVASDPRVGLMRLLWWQEAIDKIFAKKLVEQPVATALSAVISEHKISKHWLKRLLEARINDA-NNED-GYLPGSIADLEKYAEDTVSTILYLTLQASGIESTAADHAASHVGKASGLLLLLRSLPYHIGR--T-GRIAYIPEEVAEKHGMML-----N-GR-MLEII--GR-EEK-----LSEAVFEVASVAMAHLKKARELELGGSVPAKAVPVLLPAVPAGVLFHSMEKCNFNVFDARLGRGVLGVSPLWYQLKLKWHSWRNKY-
>GALEfabe
--------------------------------------------------------------------MSAASIS-SNS-IR-AAFSYCVQQVRSFDYHHYLCLLHLPPPVRKAAFVFRAFNVEIARALDV-SEPRAGLMRLLWWQEAVDKIFAKKLVDHPVARAIAAVIHEHKINKHWLKRSVDARINDA-NRED-GSIPGRVDDLEKYAEDTLSTLLYMTLQAGGIQSAAADHAASHIGKASGLLLLLKSLPHHAGR--T-GRIPYIPVEVARKHGLLS---TGN-GG-EEIQM--GS-DAQ-----LSDAVFELAGVARAHLHKSR--ELAATVPAEAKPILLPAVPAQVLLDSLQKCHFNVFDSRLARGVLGVSPLWYQLKLKCYAWRNTY-
>GASTelat
--MVWCSG------------------------------LIAV---------------------SIWLTMNATPRS-SNN-IR-AAFNYCVQQVRSYDYHHYLCLLHLPPSMRKAAFAFHAFNVEIARAMDVASEPRIGLMRLLWWQEALDKIFAKKLVEQPVAKALSTVISEHRINKLWLKRSVEARVNDA-SRDE-SCIPQSIADLEKYAEDTVSSILYMTLQAGGIRSAAADHAASHIGKASGLLLVLKSLPYHTGR--T-GRVSCIPFEVAEKHGLLA---AQN-GR-TEIRM--DS-GAQ-----LSDAVSEVAFAALLHLKKAR--ELAPTVCVEAVPALLPAVAVQVFYNSLQRCHFNAFDSRLARGVLGVSPLWYQLKLSWHAWRSKY-
>GOODfuma
--------------------------------------------------------------------MNAAPTS-SGS-IR-AAFSYCVQQVRSYDYHHYLCLLQLPPAMRKAAFAFRAFNVEIARSIDAASEPRAGLMRLLWWQEAVDKMFAKKLIEQPVARAISAVISEHKISKQWLKRMVEARINDA-NKDD-DYVPGRIGDLERYAEDTVSTILYMTLQAGGIQSTAADHAASHIGKASGLLLLMKSLPHHAGR--T-GRIPYIPVEVAEKHGLLV---AGNDRR-QGIRI--DS-RKE-----LAEAVFEVASVALTHLRKAR--ELTPTVPAEAIPVLLPAVGVQVLFGSMERSDFDVFDSRVGRGVLGVSPLWYLLKLKWHAWRNRY-
>GOODpube
--------------------------------------------------------------------MNAAPTS-SGS-IR-AAFSYCVQQVRSYDYHNYLCLLHLPPAMRKAAFAFRAFNVEIARSIDAASEPRAGLMRLLWWQEAVDKIFAKKLIEQPVARAISAVISEHKISKQWLKRMVEARINDA-NKDD-DYIPGRIDDLERYAEDTVSTILYLTLQAGGIQSTAADHAASHIGKASGLLLLMKSLPYHAGR--T-GRIPYIPVEVAEKHGLLV---AGNDRR-RGIPI--DS-RKE-----LAEAVFEVASVALTHLRKAR--ELRPTVPAEAIPVLLPAVGVQVLFGSMEQSDFDVFDPRVGRGVLGVSPLWYQLKLKW--------
>GYMNdens
--------------------------------------------------------------------MNAAPASAGSS-IR-AAFSYCAQQVHRYDYHHYLCLLHLPPPMRKAAFAFRAFNVEIARAMDSASEPRVGLMRLFWWQEALDKIFAKKLVEQPVATALSTVISEHKIGKHWLKRMVEARINDA-SRDE-NCLPGSIGDLERYAEDTVSTILYMTLQAGGIQSAAADHAASHVGKASGLLLLMRSLPHHAGR-TT-GRIPYIPVDVAEKHGLPVI--ARE-GR-WEVQ------NEA-----LPDAVFEVASAAVMHLRKAR--ELAPTVPKAAIPILLPAVAAQVLFDSMERRNFDVFDSRLGRGVLGVSPLWYQLKLKWHAWRNKY-
>GYMNodor
--------------------------------------------------------------------MNAAPTSAGSS-IR-AAFSYCAQQVHRYDYHHYLCLLHLPPPMRKAAFAFRAFNVEIARAMDSASEPRVGLMRLFWWQEALDKIFAKKLVEQPVATALSTVISEHKIGKHWLKRMVEARINDA-SRDE-NCLPGSIGDLERYAEDTVSTILYMTLQAGGIQSAAADHAASHVGKASGLLLLMKSLPHHAGR-TT-GRIPYIPVDVAEKHGLPVI--ARE-GR-WEVQ------NEA-----LSDAVFEVASAAVMHLRKAR--ELGPTVPKAAIPVLLPAVAAQVLFDSMERRNFDVFDSRLGRGVLGVSPLWYQLKLKWHAWRNKY-
>HABElong
--------------------------------------------------------------------MNAVPTS-NNS-IR-AAFSYCVQQVRRYDYHHYLCLLHLPPPVRKAAFAFRAFNVEIARAMDSASEPRVGLMRLLWWQEALDKIFAKKLVEQPVATALSAVIPEHKIGKHWLKRLVEARINDA-NRDD-DCIPGSIGDLERYAEDTASTILYMTLQAGGIQSAAADHAASHVGKASGLLLLMKSLPYHAGRSTT-GRIPYIPAEVAEKHGLPI---SPG-DT-STIQ-------NV-----LSGAVFEIASVAVMHLRKAR--ELGPTVPEAATPILLPAVAAEVLFDSMERWGFDVFDPRLGRGVLGVSPLWYQLKLKWHAWRNKY-
>HABEpant
--------------------------------------------------------------------MNAVPTS-NNS-IR-AAFSYCVQQVRRYDYHHYLCLLHLPPPVRKAAFAFRAFNVEIARAMDSASEPRVGLMRLLWWQEALDKIFAKKLVEQPVATALSAVIPEHKIGKHWLKRLVEARINDA-NRDD-DCIPGSIGDLERYAEDTASTILYMTLQAGGIQSAAADHAASHVGKASGLLLLMKSLPYHAGRSTT-GRIPYIPAEVAEKHGLPI---SPG-DT-STIQ-------NV-----LSGAVFEIASVAVMHLRKAR--ELGPTVPEAATPILLPAVAAEVLFDSMERWGFDVFDPRLGRGVLGVSPLWYQLKLKWHAWRNKY-
>HAEMdisc
--------------------------------------------------------------------MNAASTS-SGS-IR-AAFSYCVQQVRSYDYHHYLCLLQLPPAMRKAAFAFRAFNVEIARSMDAASEPKVGLMRLLWWQEALEKVFAKKLIEQPVARALSAVISEHKISKQWLKRLVEARINDA-NKSD-DYIPARIGDLERYAEDTVSTILYLTLQAGGIQSAAADHAASHIGKASGLLLLMKSLPYHSSR--T-GRIPYIPVEVAEKHGLLV---SGNDGR-REIRT--DS-RKE-----LAEAVFEVASVALRHLRKAR--ELGPTVPAEAIHVLLPAVGVQVLFGSMERSDFDVFDSRVGRGVLGVSPLWYQLKLKWHAWRNRY-
>HEMIforr
--------------------------------------------------------------------MKAAPTS-CSS-IH-AAFSYCAQQVRRYDYHHYLCLLHLPPPMRKAAFTFRAFNVEIARAMDSASEPRLGLMRLFWWQEALDKLFAKKHVEQPVATALSTVISEHKIGKHWLKRMVEARINDA-NRDE-SCNPGSIDDLERYAEDTVSTILYMTLQAGGIQSAAADHAASHVGKASGLLLLMKSLPHHAGR-TP-GRIPYIPVDVAEKHGLRVI--ARE-GR-LEMQ------NEA-----LSDAVFEVASAAIMHLRKAR--ELGPTVPEAAIPILLPAVAAQMLFDSMERRNFDVFDSRLGRGVLGVSPFWYQLKLKWQAWRNKY-
>HYPOheme
--------------------------------------------------------------------MNGASTS-SSG-IR-AAFSYCVQQVRSYDYHHYLCLLHLPPSMRKAAFAFRAFNVEIAKAMDVASNPKIGLMRLLWWQEAIDKIFANKLVEHPAAQALSAVISEHKISKTWLKRSVEARINDA-SREE-VTIPETIAELEKYAEDTLSTILYLTLQAGGIQSTAADHAASHIGKASGLLLLLKSLPYHASR--T-GRVSYIPAEVAAKHGLLL---TGN-GR-SEILM--ES-GEA-----LSDAVFEVASVANAHLEKAR--GLARTVPAEAVPVLLPAVPAQVLSDSLRDCQFNVFDSKLARGVHGVSPLWFQLKLQWHALRNKY-
>LANAlana
--------------------------------------------------------------------MNGASTS-SSG-IR-AAFSYCVQQVRSYDYHHYLCLLHLPPAMRKAAFALRAFNVETARAMDVASDPKIGLMRLLWWQEAIDKIFSNKLIEHPVAKALSSVISEHKISKNWLKRSVDARISDA-SREE-TALPEAIGDLEKYAEDTLSTILYLTLQSGGIQSTTADHAASHIGKASGLLLLLKSLPHHVGK--T-GRVSYIPAEVAAKHGLLV---TGN-GR-SEIQM--DS-GEG-----LSEAVFEVASVANAHLEKAR--GLARTVPAEAVPVLLPSVPAHVLLDSLRRCQFNVFDSRLVRGIHGISPLWFQLKLQWYAWRNKY-
>LECAnigr
--------------------------------------------------------------------MSVASTS-SNN-IR-AAFSYCVQQVRSFDYHHYLCLLNLPPPMRKFAFVFRAFNVEIARAMDV-SEPRAGLMRLLWWKDAVERIFAKKLVEQPVARAISAVISEHKISKHWLKRSIEARINDA-NKEE-GSIPRNVSDLEKYAEDTLSTILYMTLQAGGIQSTAADHAASHIGKASGLLLLLKSLPYHVGR--T-GRIPYIPIEVAEKHGLLC---TSN-GR-AEIQM--GS-DEQ-----LSNAVFEIASVARAHLQKSR--ELAATVPAVAVPVLLPAVPTQVLLDSLQKSHFNVFDSRLGRGILGVSPLWYQLKLKWYAWRNKY-
>LIMOabor
--------------------------------------------------------------------MNAASTS-SNS-IR-AAFSYCVQQVRIYDYHHYLCLLHLPPAMRKAAFAFRAFNVEIARAMDVASEPRIGLMRLLWWQDAVDKIFAKKLIEQPVARALSAVISEHKISKHWLKRSVEARINDA-KKDE-SYIHRSIGDLEKYAEDTVSTILYMTLQAGGIQSTAADHAASHIGKASGLLLLLKSLTYHAGR--T-GRITNIPADVAEKQGLLV---TDN-ER-SEIRM--DS-DEQ-----LSNAVFEVASVALAHLHKSR--KLAPTVPMEAIPVLLPAVAVQVLFDSLERSHFNVFDSRLARGVLGVSPLWYQWKLKWHGWRNKY-
>MASDpict
--------------------------------------------------------------------MNAAPTS-CNS-IR-AAFSYCVQQVRSYDYHHYLCLLLLPPAMRKAAFAFRAFNVEIARAMDVALDPRVGLGRLLWWQEAIDNIFAKKLIEQPVARALSAVISEHQISKHWLKRSVEARINDA-NSED-GGIPASIADLERYAEDTVSTILYMSLQAGGIQSTAADHAASHIGKANGLLMLMKSLPYHAGR--S-GRMPYIPAQVAEKHGLLV---TEN-GR-SEVRM--GS-YEK-----LSDSVFEVASAAVAHLNKAR--ELAPTVPVEAVPVLLPAVAVEVLYGSMERCNFNVFDSRLGRGVLGVSPLSYQFKLKWHSWRSRY-
>MEXIxero
--------------------------------------------------------------------MNAGPTL-NHS-IR-SAFSYCVNQVRQYDYHHYLCLLHLPHALRKAAFAFRAFNVEIARAIDV-SEPRAGLMRLLWWQEAVDKIFAQKIIEHPVARALSAVTSEHKISKHWLKRSVEARINDA-NREE-DSIPGSISDLEKYSEDTLSTILYSTLQAGGIHSTAADHAASHVGKASGLLLLLKSLPYHASR--T-GRIPYIPAEVAEKHGLLV---TSN-SK-SKILM--DS-GDQ-----LSDAVFEVASVASAHLQKAR--GLASTVPAEAVPVLLPAVPAQLLLDTLQKSHFNVFDSRLARGVLGVSPLWYQLKLNWYAWRNKY-
>MICRparv
--MPDIQ------------------------------------------------VIRQLPLGTI---MQAAPAS-SNS-IR-AAFSYCVQQVRTYDYHHYLCLLHLPPALRKAAFAFRAFNVEIARSMDVASKPRVGLMRLLWWQETLDKIFSKKLIEQPVAMALSAVMLERKFSKHWLKRMVEARINDA-NKDE-NYIPGSIGDLERYAEDTASTILYMTLQAGGIQSTAADHAASHIGKASGLLLLMKALPYHVGR--T-GRIPYIPAEVAHKHGLLL---EGNNGR-QEMKIDSGS-SVE-----LTEAVFEVASVALTHLRKAR--ELAPSVPVEAIPVLLPGVTAQVLFDSLERSNFNVFDSRLGRGILGVSPLWYQFKLKWHAWKNKY-
>MOLIcapi
FGKPGCQGEGVCSPPEYHALLPFPLLGDRRTRRRSVLAVLAVAARPLLLSSSQGYITQVIHIKEL---MNGISTS-SSG-IR-AAFSYCVQQVRSYDYHHYLCLLHLPPSMRKAAFAFRAFNVEIAKAVDVASNPKLGLMRLLWWQEAVDKIFAKKLVEHPTAQALSAVISEHKISKTWLKRSVEARINDA-SREE-ATIPETTAELEKYAEDTLSTILYLTLQAGGIQSTAADHAASHIGKASGLLLLLKSLPYHASR--T-GRVSYIPAEVAAKHGLLL---TGN-GR-SEVQM--ES-GEA-----LSDAVFEVASVANAHLEKAR--GLARTVPAEAVPVLLPAVPAEVLLDSLRDCQFNVFDSKLARGVHGISPLWFQLKLQWHALRNKY-
>NEUWmali
--------------------------------------------------------------------MNAVPKS-SNS-IH-AAFSYCVQQVRLYDYHHYFCLLHLPPPMRRAAFAFRSFNIEISRAMDLTSEHRAGLMRLLWWQEAIDKIFAKKLVEQPVARALSSVISDHRISKQWLKRSVEARINDA-NRED-NSIPKSISDLEKYAEDTQSTILYMTLQAGGIQSTAADHAASHLGKASGLLLLLKSLPYHLGR--T-GKIPYIPAEVAEKYGLLT---CVN-GR-SEIII--ES-GEQ-----ISEAVFDVASVASAHLQKAR--ELASTVP----------------------------------------------------------
>NEUWzoll
--------------------------------------------------------------------MNAVPKS-SNS-IH-AAFSYCVQQVRLYDYHHYLCLLHLPPPMRRAAFAFRSFNIEISRAMDLTSEPRAGLMRLLWWKEAIDKIFAKKLVEQPVARALLSVITDHRISKQWLKRSVEARINDA-NRED-NSIPESISDLEKYAEDTQSTILYMTLQAGGIQSAAADHAASHLGKASGLLLLLKSLPYHLGR--T-GKIPYIPAEVAKKYGLLT---SIN-GR-SEIII--ES-GEQ-----ISEAVFDVASVASAHLQKAR--GLTSTVPREAFPVLLPAVSAQVLLDSLQRCRFNVFDLRLARGVLGISPLWYQLKLNWYAWRNKY-
>OECEmacu
--------------------------------------------------------------------MNAAPTS-SSS-IR-AAFSYCVQQVRSYDYHHYLCLLLLPPAMRKAAFAFRAFNVEIARAMDVASDPRVGLMRLLWWQEAVDKIFAKKLIEQPVARALSAVISEHKISKHWLKRSVEARINDA-NKGD-DYIPASIADLEKYAEDTVSTILYMTLQAGGIQSTAADHAASHIGKASGLLLLLKSLPYHSRR--T-GRIAYIPAEVAEKNGLLLLVGTEN-VRSSEIRM--DYTDEK-----LSDSVFEVASVALAHLQKAR--ELAPSVPLEAVPVLLPAVAAQVLFDSMERCNFNVFDSRLGRGVLGVSPLWYQMKLKWHSWRNRY-
>OPHRgarg
--------------------------------------------------------------------MNAAPTT-TSS-IR-AAFSYCAQQVHRYDYHHYLCLLHLPPPMRKAAFAFRAFNVEIARAMDSASEPRVGLMRLFWWQETLDKIFAKKLIEQPVATALSTVISEHKIGKHWLKRMVEARINDA-SRDE-NCNPGSIGELERYAEDTVSTILYMTLQAGGIQSTAADHAASHVGKASGLLLLMKSLPHHTGR-TT-GRIPYIPVDVAEKHGLPVI--AKD-GR-WEMQ------NEA-----LSDAVFEVASAAVMHLRKAR--ELGPTIPEAAIPILLPAVAAQVLFDSMKRRNFDVFDSKLGSGILGISPLWYQLKLKWHAWRNKY-
>OPHRsphe
--------------------------------------------------------------------MNAAPTT-TTS-IR-AAFSYCAQQVHRYDYHHYLCLLHLPPPMRKAAFAFRAFNVEIARAMDSASEPRVGLMRLFWWQETLDKIFAKKLIEQPVAAALSTVISEHKIGKHWLKRMVEARINDA-SRDE-NCNPGNIGELERYAEDTVSTILYMTLQAGGIQSTAADHAASHVGKASGLLLLMKSLSHHVTR-TT-GRIPYIPVDVAEKHGLPII--AKD-GT-WEMQ------NEA-----VSDAVFEVASTAAMHLRKAR--ELGPTVPEAAIPILLPAVAAQVLFDSMKRRNFDVFDSKLGSGVLGISPLWYQLKLKWHAWRNNY-
>ORCHital
--------------------------------------------------------------------MNPASTS-GSS-IR-AAFSYCAQQVHRYDYHHYLCLLHLPPSMRKAAFAFRAFNVEIARAMDSASEPKVGLMRLFWWQEALDKIFAKKVVEQPVATALSTVISEHRIGKHWLKRMVEARITDA-SRDD-NCSPGSIADLERYAEDTVSTILYMTLQAGGVQSAAADHAASHVGKASGLLLLMKSLPHHAGR-TT-GRIPYIPVDVAEKHGLPII--ARE-GR-WEMQ------NEA-----LSDAVFEVASAAVMHLRKAR--ELGPTVPKAAIPILLPAVAAQVLFDSMERRNFDVFDSKLGMGVLGVSPLWYQLKLKWHAWRNKY-
>PAPHconc
--------------------------------------------------------------------MNAGATS-NNS-IR-AAFSYCVNQVRVNDYHHYLCLLHLPHTLRKAAFAFRAFNIEIARAIDV-SEPRAGLMRLLWWQEAVDKLFAKKIIEHPVARALSAVISEHKISKHWLKRSVEARINDA-NREE-GSLPGSTSDLEKYAEDTLSTILYSTLQAGGIHSTAADHAASHVGKASGLLLLLKSLPYHAGK--T-GRIPYIPAEVAEKHGLLV---TSN-GR-SEFQM--DS-GEK-----LSDAVFEVASVARAHLQKAR--GLAPTVPAETVPVLLPAVPAQVLLDTLQRCHFNVFDSRLARGVLGVSPLWYQLKLNWHAWRNKY-
>PAPHhirs
--------------------------------------------------------------------MNAGATS-NNS-IR-AAFSYCVNQVRVNDYHHYLCLLHLPHTLRKAAFAFRAFNIEIAKAIDV-SEPRAGLMRLLWWEEAVDKLFAKKIIEHPVARALSAVISEHKISKHWLKRSVEARINDA-NREE-GSIPGSTSDLEKYAEDTLSTILYSTLQAGGIHSTAADHAASHVGKASGLLLLLKSLPYHAGK--T-GRIPYIPAEVAEKHGLLV---TSN-GR-SEFQM--DS-SEK-----LSDAVFEVASVARAHLQKAR--GLAPTVPAETVPVLLPAVPAQVLLDTLQRCHFNVFDSRLARGVLGVSPLWYQLKLNWHAWRNKY-
>PHAIflav
--------------------------------------------------------------------MNAPPTS-TNS-IR-AAFSYCVDQVRKYDYHHYLCLLLLPPTMRKAAFAFRAFNVEIARSMDVTSNPNIGLMRLLWWREAIDNIYANKPIEQPVARALSAVISEHKMSKQWLKRSIDARINDARNQQE-GHIPLSIGDLEKYAEDTVSTILYTTLKAGGIESTAADHAASHIGKASGVLLLMKSIAYHAGK--NGGRITYIPAQVAEKHGLLG---MGD-----------HS-EQQ-----LSESVFEVASVALAHLEKAR--ELGTTVPVEAVPVLLPAVAAQVLYDSLERSDFNVFDSRLGKGVLGVSPLWYQMKLKWHSWRNKY-
>PHAItank
--------------------------------------------------------------------MNAAPTS-SNS-IR-AAFSYCVEQVRRYDYHHYLCLLLLPPAMRKAAFAFRAFNVEIARAMDVASDPRIGLMRLLWWREAIENIYAHKVIEQPVARALSAVISEHKMSKQWLKRSVEARINDARNKQE-GCIPGSIGDLEKYAEDTVSTILYMTLKAGGIESTAADHAASHIGKASGVLLLMKSLAYHAGR--NGGRITYIPADVAEKHGMLV---TEN-GR-SEIVM--DHSEEQ-----LSESVFEVASVALSHLKKAR--ELGPTVPVEAVPVLLPAVAAKVLYDSLEQSHFNVFDSRLGKGVLGVSPLWYQMKLKWHSWRNKYY
>PHALcorn
--------------------------------------------------------------------MNAAPTS-SNS-IR-AAFSYCVQQVRSYDYHHYLCLLLLPPAMRKAAFAFRAFNVEIARAMDVASDPGVGLMRLLWWQDAVDKIFAKKLIEQPVARALSAVISEHKISKHWLKRLVEARINDG-NKEE-GYIPATIADLEKYAEDTVSTILYMTLQAGGIQSTAADHAASHIGKASGLLLLLRSLPYHAGR--S-GRIPYIPAEVAEKHGLLG---GEK-GR-WEIQM--DS-KDK-----LSDAVFEIAAVAVDHLQKGR--ELAPSVPEGAVPVLLPAVAVQVLFDAMEKSDFNVFDSSLGRGILGVSPLWYQLKLRWHSLRNKY-
>PHALmode
--------------------------------------------------------------------MNAAPTS-SNS-IR-AAFSYCVQQVRSYDYHHYLCLLLLPPAMRKAAFAFRAFNVEIARAMDVASDPGVGLMRLLWWQEAVNKIFAKKLIEQPVARALSAVISEHKISKHWLKRLVEARINDG-NKEE-GYIPATIADLEKYAEDTVSTILYMTLQAGGIQSTAADHAASHIGKASGLLLLLRSLPYHAGR--S-GRIPYIPAEVAEKHGLLG---GEN-GR-WEIRM--DS-EDK-----LSDAVFEIAAVAVGHLQKGR--ELAPSVPEGAVPVLLPAVAVQVLFDAMEKSDFNVFDSSLGRGVLGVSPLWYQLKLRWHSLRNKY-
>PHRAlind
--------------------------------------------------------------------MNAGATS-NNS-IR-TAFSYCVNQVRNYDYHHYLCLLHLPHALRKAAFAFRAFNIEIARAIDV-SEPRAGLMRLLWWQETVDKIFSKQIIEHPVARALSAVILEHKISKHWLKRSVEARINDA-NREE-GSIPESVSDLEKYAEDTLSTVLYSTLQAGGIHSTAADHAASHVGKASGLLLLLKSLPYHAGR--T-GRIPYIPAEVAEKHGLLV---TSN-GR-SEIQM--DS-GNQ-----LSDAVFEVASVARAHLKKAR--GLASTVPAEAVPVLLPAVPAQVLLDTLQQSHFNVFDSRLARGVLGVSPLWYQLKLNWHAWRNKY-
>PLATclav
--------------------------------------------------------------------MNAAPTSGSSS-IR-AAFSYCAQQVHRYDYHHYLCLLHLPPPMRKAAFAFRAFNVEIARAMDSASEPRVGLMRLLWWQEALDKIFAKKLVEQPVATALSAVISEHKIGKHWLKRMVEARINDS-SRDE-NCIPGSIGDLERYAEDTVSTILYMTLQAGGIQSAAADHAASHVGKASGLLLLMKSLPHHASRTTT-GRIPYIPVDVAEKHGLPAI--GRE-GR-WEVQ------NEA-----LSDAVFEVASAAAMHLRKAR--ELGPTVPKAAIPILLPAVAAQVLFDSMERRNFDVFDSRLGRGVLGVSPLWYQLKLKWHAWRNMY-
>PTERcurt
--------------------------------------------------------------------MNAAPTS-SSS-IR-AAFSYCVQQVHIYDYHHYLCLLHLPPAMRKAAFAFRAFNVEIARSMDAASKPSVGLMRLLWWREAVDKIIAKKLIEQPVAKALSAVISEHKINKQWLKRMVEARINDA-NKDE-NYIPESIGDLERYAEDTVSTILYMTLQAGGIQSTAADHAASHIGKASGLLLLMKSLPYHAGR--T-GRIPYIPIEVAEKHGVLV---ADNDGR-REICV--DS-GKE-----LTEAVFEVSSIALMHLRKAR--ELAPTVPVDAIPVLLPAVAAQVLFDSMERRNFDVFNSRLGRGVLGVSPLWYQLKLKWHAWRNKY-
>RIMAelli
--------------------------------------------------------------------MNASSTS-SNC-IR-AAFSYCVQQVRSYDYHHYLCLLHLPPAMRKAAFAFRAFNVEIARSMDVASEPRVGLMRLLWWQDAVDKIFAKKLIEQPVARALSAVISEHKISKPWLKRLVEARINDA-NKDE-NYIPGSIGDLERYAEDTVSTILYLTLQAGGIQSTAADHVASHIGKASGLLLLMKSLPFHAGR--T-GKIHYIPVDVAQKHGLLV---ANN-GP-REIRI--GS-GEE-----LVEAVFEVASVARTHLRKAR--ELAPTVPVEAVPVLLPGVAAQVLFDSMERCNFNVFDSRMGRGVMGVSPLWYQLKLKWHGWRNKY-
>SELEaequ
--------------------------------------------------------------------MNVAPTS-NSS-IR-AAFSYCVNQVRTYDYHHYLCLLHLPPAMRKAAFAFRAFNIEIARVIDVASEPRAGLMRLLWWQEAVDKIFAKKLIEQPVARALSAVISEHKVSKHWLKRSVESRINDA-NREE-GSIPSSIGDLEKYAEDTLSTILYLTLQAGGIQSTAADHAASHIGKASGLLLLLKSLPYHAGR--T-GRIPYIPAEVAEKHALLV---PSN-GR-SEIQM--DS-GEQ-----LSDAVFEVASVARAHLQKAR--GLAPTVPAEAVPVLLPAVPAQVLLDTLQRSHFNVFDSRLARGVLGVSPLWYQLKLNWHAWRNKY-
>SERAvome
--------------------------------------------------------------------MNAATPS-SSS-IR-AAFSYCAQQVHRYDYHHYLCLLHLPPPIRKAAFAFRAFNVEIARAMDSASEPRVGLMRLFWWQEALDKICAKKVVEQPVATALSTVISEHKIGKHWLKRMVEARINDA-STDE-NCIPGSTGDLERYAEDTVSTILYMTLQSGGIQSTAADHAASHVGKASGLLLLMKSLPHHAGR-TT-GRIPYIPVDVAEKHGLPII--GPE-GR-WEMQ------NEA-----LSDAVFEVASAAAMHLRKAR--ELRPTVPEAAIPILLPAVAAQVLFDSMERRNFDVFDSRLGRGVLGVSPLWYQLKLKWHAWRNKY-
>THELangu
--------------------------------------------------------------------MNASPTS-SNS-IR-AAFSFCVQQVRRYDYHHYLCLLHLPPAMRKAAFAFRAFNVEIARSMDAASEPRAGLMRLLWWQEAVDKIFAKKLIEQPVARALSAVISEHRISKPWLKRLVEARINDA-NEDE-NYIPGSISDLERYAEDTVSTVMYLTLQAGGIQSTAADHAASHIGKASGLLLLMKSLPYHVGR--T-GRIPYIPVEVAQKHGLLV---SGN-GR-REIQIGSGS-GEE-----LAEAVFEVASVALTHLRKAR--ELAPTVPMEAVPVLLPGVAAQVLFDSMERCNFNVFDSRMGRGVLGVSPLWYQLKLKWHAWRNKY-
>VANIplan
--------------------------------------------------------------------MSAASTS-GNN-IR-AAFSYCVQQVRSFDYHHYLCLLHLPPPMRKAAFVFRAFNVEIARAMDV-SEPRAGLMRLLWWQEVIDKIFSKKLVEQPVAMAISAVISEHKISKHWLKRSIDARINDA-NKEN-GSIPGTLSDLEKYAEDTLSTILYMTLQAGGIQSTAADHAASHIGKASGLLLLLKSLPYHAAR--T-GRIPYIPVEVAKKHGLLA---TQN-GR-AGIRM--ES-DEH-----LADAVFEVAAVARAHLQKSR--DLAATVPAEAKPILLPAVPAQVLLDSLQKAHFNVFDSSLARGVLGVSPLWYQLKLKWYAWRSKY-
>VANIshen
--------------------------------------------------------------------MSAASTS-SNN-IR-AAFSYCVQQVRSLDYHHYLCLLHLPPSMRKAAFVFRAFNVEIARAMDV-SEPRAGLMRLLWWQEAIDKIFAKKLVEQPVARAISAVISEHKISKHWLKRSIDARINDA-NKED-GSIPGTLSDLEKYAEDTLSTILYMTLQAGGIQSTAADHAASHIGKASGLLLLLKSLPYHAGR--T-GRIPYIPVEVAKKHGLLA---TEN-GR-AGIRM--ES-DEH-----LADAVFEVAGVARAHLQKSR--ELAATVPAEAKPILLPAVPAQVLLDSLQKAHFNVFDSSLARGVLGVSPLWYQLKLKWYAWRSKY-
>EPIPaphy
--------------------------------------------------------------------MTVVHSS-ISG-IQ-SAFSYCVHQVRLYDYHHYLCLLHLPPTVRKPAFAFRAFNIEIARAMDAASTPRAGLMRLLWWQDVLDKIYSKKLVEQPVAMALSAVISENRISKNWLKRSVEARINDA-NRDE-NSIPQCIADIEKYAEDTVSTLLYTTLQAGGIQSTSADHVASHIGKASGLLLLMKSLPHHAGR--T-GRIPYIPAEVAEKHGLLPV--AGN-GI-MGVRM--GS-DER-----LRNAVFEIACVALSHLNKAQ--ELGPTVPTEAVSVMLPAVPARVLYDSLQRCDFDVYDWKLERGVLGISPLWYQLKLKWYAWRNKY-
