# Supplementary material for: Orchid Phylotranscriptomics: The Prospects of Repurposing Multi-Tissue Transcriptomes for Phylogenetic Analysis and Beyond
Source: Front Plant Sci. 2022 May 27;13:910362. doi: 10.3389/fpls.2022.910362 (PMC9196242; doi:10.3389/fpls.2022.910362)
Supplement: Supplementary file 4 [file Data_Sheet_3.zip › ortho_MSA/r1/OG0009362.fa]

>ANOEemei
---------------------------------------MELSRK-------WWK--SRR-------------SRD---DADGFTLPT--VD-DFQPLDTQ-------------------------EQEEMVRSFERSHEQQSRQWRGVFSVFLLGYGGFLIFSILQQAWNPWEL--------RYH-------------------------------------AYFI---------EDVHHWMAIF----AE------------------------------WVAVLSCSLALKGMIHSSRSHRKF--LWYSFYVGMAPAVFWMYYML----------------NLPRFHWDVLWLPFGPLS---------AASICLYVDRLLKSSREEISALQKCMYEYKRR--------------------------
>ANOEroxb
---------------------------------------MELSRK-------WWK--SRR-------------SRD---DADSFTLPT--VD-DFQPLDTQ-------------------------EQEEMVRSFERSHEQQSRQWRGVFSVFLLGYGGFLIFSILQQAWNPWEL--------RYH-------------------------------------AYFM---------EDVHHWMAIF----AE------------------------------WVAVLSCSLALKGMIHSSRSHRKF--LWYSFYVGIAPAVFWMYYML----------------NLPRFHWDVLWLPFGPLS---------AACICLYVDRLLKSSREEISALQKCMYEYKRR--------------------------
>APOSodor
---------------------------------------MEVTRK-------WWK--RHR----H---GSGDGDGY---DDERFFLPT--VD-DLHPMDTQ-------------------------EQEEMIRSFEAAHVQQSHLWRVVFAAFLLGYVGFLIYSIFQQAWHPWEL--------RYH-------------------------------------AYFI---------EDVHQWMVIT----AD------------------------------GVAILTCLLAAKGMLYSSRSQQNL--IWNSWYLGMVLAIFWLYYMF----------------RLPKFRWDILWLPFGPLG---------AATVCLYVDRLLEDSRQEIRTLQNYMYEYKRK--------------------------
>APOSshen
---------------------------------------MEVTRK-------WWK--RHR----Q---GGGDGDGY---DDERFFLPT--VD-DLHPMDTQ-------------------------EQEEMIRSFEAAHVQQSHLWRVVFAAFLLGYVGFLIYSIFQQAWHPWEL--------RYH-------------------------------------AYFM---------EDVHQWMVIT----AD------------------------------GVAILACLLAAKGMLYSSRSQQNL--IWNSWYLGMVLAIFWLYYMF----------------RLPKFRWDILWLPFGPLG---------AATVCLYVDRLLEDSRQEIRTLQNYMYEYKRK--------------------------
>BLETstri
---------------------------------------MELTRK-------WWK--TRR----L---DG--GGRD---EDDRFSLPT--ID-DFQPLDTQ-------------------------EQEEMVRSFERAHEQQSRLWRGVFAAFLLGYVGFLIHSIFQQAWNPWEL--------RYH-------------------------------------AYFM---------EDVPSWMVIS----AD------------------------------GVAILTCLLALKGMLHSSRSHQQL--IWHSFYVGLVLAVFWSYYML----------------SLPRFRWDVLWLPFGPLS---------AASTCLYVDHLLKSSREEIRTLQNYMYEYKRR--------HP----------------
>BORYspha
---------------------------------------MELTRK-------WWK--HRR----R---G---GEEE---DDDRFSLPS--QD-DSQPIDTQ-------------------------EQEEMVRSFERKHAQQSVLWRSVFAAFLLGYVAFLVYAIFQQAWYPWEL--------RYH-------------------------------------GYFM---------EEIHPWAVIC----AD------------------------------WVAVLACLLSVKGLLRRSRSHQRW--MRYSCYTGLLLAVFWLYHML----------------RLPK---------------------------------------------------------------------------------
>CALAcreb
---------------------------------------MELTRR-------WWKNRRRR----R---DA--AGDD---AADGFTLPT--VD-DFQPLDTQ-------------------------EQEEMVRGFEREHEKQNRLWRGIFSAFLLGYVGFLIYSIYQQTWNPWEL--------RHH-------------------------------------AYFM---------EYLHNWMTLS----AE------------------------------SVAIIGCLLAFKGMLHSSKSHREL--LWYSFFVGLMPAVFWLYYML----------------SLPRFHWDVLWLPFGPLS---------AASICLYVDNLLKSSKEEISNLQKCMYEYKRR--------------------------
>CALAplic
------------------------------------------TRR-------RRH-LRRR----R---DA--GGDD---AADGFTLPT--VD-DFQPLDTQ-------------------------EQEEMVRGFEREHEQQSRLWRGIFSAFLLGYVGFLIYSIYQQTWNPWEL--------RHH-------------------------------------AYFM---------EDLHNWMTLSAVFFAE------------------------------SVAIIGCLLAFKGMLHSSKSDREL--LWYSFYVGLMPAVFWLYYML----------------SLPRFHWDVLWLPFGPLS---------AASICLYVDNLLKSSKEEISNLQKCMYEYKRR--------------------------
>CALAsini
---------------------------------------MELTRK-------WWK--TRR----L---AG--GGRD---DDDRFSLPT--ID-DFQPLDTQ-------------------------EQEEMVRSFEIAHEQQGRLWRGVLSAFFVGYVVFLIYSIFQQAWNPWEL--------RQH-------------------------------------AYFM---------EDIPSWMVIS----AD------------------------------LVAILACLLALKGTLHSSSSHQQL--IWYSFYVGLVLAVFWSYYLL----------------SLPWFRWDVLWLPFGPLS---------AASICLYVDHLLKSSREEIRTLKNYMYEFKRS--------------------------
>CALAtsoo
---------------------------------------MELTRK-------WWK--TRR----L---AG--GGRD---DDDRFSLPT--ID-DFQPLDTQ-------------------------EQEEMVRSFERAHEQQSRLWRGVLSAFLLGYVVFLIYSIFQQAWNPWEL--------RHH-------------------------------------AYFM---------EDVPSWMVIS----AD------------------------------LAAILACLLALKGTLHSSSSHQQL--IWHSFYVGMVLAVFWSYY-------------------------------------------------------------------------------------------------------
>CALEmajo
---------------------------------------MELTRK-------WWK--RRRGDGGR---DD--GGRD---DADRFTLPT--SD-DFQPLDTQ-------------------------EQEEMVRSFERAHEQQSRLWRGVFSAFLMGYVGFLIYSIFQQAWSPWEL--------RYH-------------------------------------AYFM---------EDLHNWMLLS----AE------------------------------WIAILGCLLALKGMLHGSKSHRQF--LWYSFYVGLAQAVFWLYYML----------------SLPRFRWDVLWLPFGPMS---------AAIVCLYVDKLLKSSGEEISNLQNCMYEYKRR--------------------------
>CEPHdama
---------------------------------------MVFTRK-------WWK--TRR----LGGGGG--GGRD---GEDRFTLPT--ID-DFQPLDTQ-------------------------EQEEMVRSFERSHEQQSRLWRGVFATFLLGYVGFLIYSIFEQARNPWEL--------RYH-------------------------------------AYFM---------EDVHHWMIIS----AD------------------------------WVAILACVMSLKGMLHSSRSHKQL--IWYSFYVGLVHALFWLYYML----------------SLPRFRWDVLWLPFGPLS---------AASICLYVDHLLKSSREEMRTLQNYMYKYKRR--------------------------
>CHILsemi
---------------------------------------MELTRK-------WWK--TRR----R---GD--GGRD---DADGFTLPT--SD-DFQPLDTQ-------------------------EQEEMVRYFERSHEQQSRLWRGVFCAFLLGYVGFLIYSIFQQAWSPWEL--------RYH-------------------------------------AYFM---------EDLHNWMLLS----AE------------------------------WIAILGCLLALKGMLHSKKSHRQF--LWYSFFVGLAQAVFWLYYML----------------SLPRFHWDVLWLPFGPLS---------AAIVCLYVDKLLKSSREEISNLQKCMYEYKRR--------------------------
>CHILtrap
---------------------------------------MELTRK-------WWK--TRR----R---GD--GGRD---DADRFTLPT--SD-DFQPLDTQ-------------------------EQEEMVRYFERSHEQQSRLWRGVFCAFLLGYVGFLIYSIFQQAWSPWEL--------RYH-------------------------------------AYFM---------EDLHNWMLLS----AE------------------------------WIAILGCLLALKGMLHSKKAHTQF--LWYSFFVGLAQAVFWLYYML----------------SLPRFHWDVLWLPFGPLS---------AAIVCLYVDKLLKSSREEISNLQKCMYEYKRR--------------------------
>CORYacti
---------------------------------------MELTRK-------WWK--NRR----R---GN--AGDG---DANRFTLPT--ID-DFQPLDSQ-------------------------EQEEMVRYFERTHEQQSRLWRGIFSAFLLGYVGFLIYSIFQQAWNPWEL--------RYH-------------------------------------AYFM---------EDLPSWMVLS----AE------------------------------WVAILGFLLALKGMLYSSKSHRKF--LWYSVYVGLALAVFWIYYML----------------SLPRFHWDVLWLPFGPLS---------AASICLYVDNLLRSSREDISNLQKCMYQYKRR--------------------------
>CREMappe
---------------------------------------MELTRK-------LWK--IRR----L---AG--GGRD---DKGRFSLPT--ID-DFQPLDTQ-------------------------EQEKMVRYFEGAHEQQSRLWRGVFAAFLLGYVGFLIHSIFQQAWYPWKL--------RYH-------------------------------------AYFM---------EDVPSWMLIS----AD------------------------------LVAILACLLALKGVLHSSGSHQHL--IWHSFYVGLLLAAFWSYCML----------------SLPRFRWDILWLPFGPLS---------AASILLYVDHLLKSSGKDIRTLQNYMYEYKRR--------------------------
>CRYPlept
---------------------------------------MELTRK-------WWK--RHR----R---GD--GGRV---DADHFTLPT--TD-DFQPLDTQ-------------------------EQEEMVRSFEKESEQQSRLWRGVFSAFLLGYVGFLIYSISQQARSPWEL--------RYH-------------------------------------SYFM---------EDLNNWMVLS----AE------------------------------LVAILGCLLALKGMLHGSNSHRKL--LWYSFYVGLAPAIFWLYYMF----------------GLPRFRWDVLWLPFGPLS---------AASLCLYVDSLLKSSREEVSNLQKCMYNYKRR--------------------------
>CYMBensi
---------------------------------------MELTRK-------WWK--TRR----L---AD--SGRD---DNDRFSLPT--ID-NFQPLDTQ-------------------------EQEVMVKSFERAHEQQSRIWRGVFATFLLGYVGFLTHSIFQQAWNPWEL--------RYH-------------------------------------AYFM---------EDVPSWMVIS----AD------------------------------LVAILACLLALKGMLRSSSSHQQL--IWKSFYVGLVVGLFWSYYML----------------SLPRFRWDVLWLPFGPLS---------AASACLYVDHLLKSSREEIRTLRNYMYEYKRR--------------------------
>CYMBmann
---------------------------------------MELTRK-------WWK--IRR----L---AD--SGRD---DNDRFSLPT--VD-DFQPLDTQ-------------------------EQEVMVKSFERAHEQQSRIWRGVFATLLLGYVGFLTHSICQQAWNPWEL--------RYH-------------------------------------AYFM---------EDVPSWMVIS----AD------------------------------LVAILACLLALKGVLHSSSSHQQL--LWQSFYVGLVVGLFWSYYML----------------SLPRFRWDVLWLPFGPLC---------AASACLYVDHLLKSSKEEIRTLRNYMYEYKRR--------------------------
>CYPRbard
---------------------------------------MVLTRK-------WWK--RRP----L---GGGVGGGD---DGDRFTLPT--ID-DFQPLETQ-------------------------EQEEMVRYFERAHEQQSRLWRGVFAAFLFGYVGFLIYSIFQQAWHPWELVCD-----EFHFRIMRIIFQLCSRTIVECLPYFKFVVIVKEEASHQSFASFMPFIPCPNYLKSAHGILFTG----YY------------------------------WVAILACLLAVKGMLYSSRYHHQL--IWYSLYVGVVHAVFWLYYMS----------------SLPRFRWDVLWLPFGPLS---------ASSLCLYVDHLLKSSREEIKTLQSYMYEYKRR--------------------------
>CYPRflav
---------------------------------------MVLTRK-------WWK--RRP----L-------GGGD---DGDRFSLPT--ID-DFQPLETQ-------------------------EQEEMVRSFEMAHEQQSRLWRGIFAAFLFGYVGFLIYSIFQQAWHPWEL--------RYH-------------------------------------AYFM---------EDVHHWMVIS----AGLCTVVIGNGRKDDIVMLSSVRASMRIAELYWVAILACLLAVKGMLHSSRYHHQL--IWYSLYVGVVLAVFWLYYMS----------------SLPRFRWDVLWLPFGPLS---------AASLCLYVDHLLKSSREEIKTLQSYMYEYKRR--------------------------
>DACThata
---------------------------------------MEAPRK-------WRS--RQR----R---GG--GGRD---YADRFTLPT--ID-DFQPLDTQ-------------------------EQEEMIRSFEREHQQQSRLWRGVFSVFLLGYGGFLIYSNFQQAWNPWEL--------RYH-------------------------------------AYFM---------EDVHHWMTIS----AE------------------------------WIAILCCLLALKGMLHSSKSHRQV--LWYSFYVGLLPAVFWLYYML----------------RLPRFHWDVLWLPFGPLS---------AAGICLYVDSLLRSSGEEISTLQKYMYEYKRR--------------------------
>DENDchryso
---------------------------------------MELTRK-------WWK--IRR----L---SR--VGRD---DEDRFSLPT--ID-DFQPLDSQ-------------------------EQEEMVRSFERAHEQDNHLWRGVFAAFLLGYVGFLIYSIFQQAWNPWEL--------RYH-------------------------------------AYFM---------EDVPSWMLIS----AD------------------------------WVAILACLLALKGMLDGSIFHQRL--IWHSFYLGLVLAVFWSYYMISCFSYNPYFANPSLLSSLPRFRWDVLWLPFGPLS---------AASICLYVDNLLRSSREEIRTLQNYMYEYKRR--------------------------
>DENDnobi
--FLLGYVG------------------------------LGLPRSSGTANAVWER--WST----P---GN--GGRS---VVSAVVAETTRIG-SFFPRLTTSNL--------------------WTAKEEMVRSFERAHEQDNHLWRGVFAVFLLGYVGFLIYSIFQQAWNPWEL--------RYH-------------------------------------AYFM---------EDVPSWMLIS----AD------------------------------LVAILACLLALKGMLDGSIFHQTL--IWHSFYVGLVLSVFWSYYML----------------RLPRFRWDVLWLPFGPLS---------AATICLYVDNILRSSREEIRTLQDYMYEYKRR--------------------------
>DIURorie
---------------------------------------MELTRK-------WWK--SRR----R---GD--GGID---DADRFNLPT--FD-DFQPLDNQ-------------------------EQEEMVRSFERAHEQQSRLWRGIFSAFLLGYGGFLIYSIFQQAWNPWEL--------RYH-------------------------------------AYFM---------EDLHNSMVLF----AD------------------------------LVAILVCLLALKGMIDSSNSRRQL--LWYSFYVGLVPAVFWLYYML----------------SLPRFHWDVLWLPFGPLS---------AASICLYVDSLLKSSREDLSNLQKCMYDYKRR--------------------------
>DRAKelas
----------------------------------------------------------GG--------RD--DGRD---DGDRFTLPT--SD-DFQPLETQ-------------------------EQEELIRSFERAHEQQSRLWRGVFSAFLLGYVGFLIYSIFQQAWSPWEL--------RYH-------------------------------------AYFM---------EDLRNWILLS----AE------------------------------WIAVLGCLLALKGMLHGSKSHRQF--LWYSFYIGLAQAVFWLYYML----------------SLPRFRWDVIWLPFGPLS---------AAIVCLYVDNLLKSSREEISNLQKCMYEYKRR--------------------------
>DRAKthyn
---------------------------------------MALIRK-------WWK--TGS--------GD--GGRD---DGDRFTLPT--SD-DFQPLETQ-------------------------EQEELIRSFERAHEQQSRLWRGVFSAFLLGYVGFLIYSIFQQAWSPWEL--------RYH-------------------------------------AYFM---------EALPNWILLS----AE------------------------------WIAVLGCLLALKGMLHGSKSHRQF--LWYSFYIGLAQAVFWLYYML----------------SFPRFRWDVLWLPFGPLS---------AAIVCLYVDNLLKSSREEISNLQKCMYEYKRR--------------------------
>EPIDfulg
---------------------------------------MELTRK-------WWK--TRS----L---AV--GGRD---DNDRFGLPI--ID-DFQPLDTQ-------------------------EQEEMVRSFERAHEQQSRLWRVVFAAFLLGYMGFLIYSIYEQTWNPWEL--------RFY-------------------------------------AYFM---------EDVPSWMVIS----AD------------------------------IVAILACLLALKGMLHSSRSHQHL--IWHSFYVGLLLAVFWSYCML----------------CLPRFRWDVLWLPFGPLS---------AASICLYVDHLLKSSREEIRTLQNYMYEYKRR--------------------------
>EPIDpuni
---------------------------------------MELTRK-------WWK--TRS----L---AV--GGRD---DNDRFGLPI--ID-DFQPLDTQ-------------------------EQEEMVRSFERAHEQQSRLWRVVFAAFLLGYMGFLIYSIYQQTWNPWEL--------RFY-------------------------------------AYFM---------EDVPSWMVIS----AD------------------------------MVAILACLLALKGMLHSSRSHQHL--IWHSFYVGLLLAVFWSYCML----------------RLPRFRWDVLWLPFGPLS---------AASICLYVDHLLKSSREEIRTLQNYMYEYKRR--------------------------
>EPIPhell
---------------------------------------MVLTRK-------WWK--SRR----L-AGGG--GDRD---GEDRFTLPT--ID-DFQPLDTQ-------------------------EQEEMVRSFERAHEQQSRLWRGVFATFLLGYVGFLIYSIFEQARNPWEL--------RYH-------------------------------------AYFM---------EHVHHWMIIS----AD------------------------------CVAILACVLSLKGMLHSSRSHQQL--IWYSFYVGLVPAVFWLYYMF----------------SLPRFRWDVLWLPFGPLS---------AACLCLYVDHLLKSSREEIITLQNYMYEYKRR--------------------------
>EPIPpurp
---------------------------------------MVLTRK-------WWK--SRR----L-AGGG--GDRD---GEDRFTLPT--ID-DFQPLDTQ-------------------------EQEEMVRSFERAHEQQSRLWRGVFATFLLGYVGFLIYSIFEQARNPWEL--------RYH-------------------------------------AYFM---------EHVHHWMIIS----AD------------------------------CVAILACVLSLKGMLHSSRSHQQL--IWYSFYVGLVPAVFWLYYMF----------------SLPRFRWDVLWLPFGPLS---------AACLCLYVDHLLKSSREEIITLQNYMYEYKRSDLEDIFMVQPEGFEVHKKESLILQIE
>ERYCcris
---------------------------------------MGLTRK-------WWK--T-R----L---AG--SGGD---DNDRFSLPT--ID-DFQPLDTQ-------------------------EQEELVRSLERAYEQQSRLWRGLFAAFLLGYMGFLIHSILQQAWNPWER--------RYH-------------------------------------AYFM---------EDVPSWMVIS----AD------------------------------FVAILGCLLALKGMLHNSSSHQQL--IWHSFYVGLLLVVFWSYYML----------------SLPRFHWDVLWLPFGPLS---------AASVCLYVDRLLKSTGEEMRVLRNYMYEFKRR--------------------------
>ERYCpuss
---------------------------------------MGLTRK-------SWK--T----------------------SDKFSLPT--ID-DFQPLDNQGQLIFNTLASSAPVSFDFYFLFSYSEQEDLVRSLERAYVQQNRLWRGLFAAFLLGYVGFLIHSILQQALNPWER--------RYQ-------------------------------------AYFM---------EDVPSWMVIS----AD------------------------------FVAILGCLLALKGMLHNSSSHQQL--IWHSFYVGLLLVVFWSYYML----------------SLPSFHWDVLWLPFGPLS---------AASVCLYVDRLLKSTGEEMRVLRNYMYEYKRR--------------------------
>GALEfabe
-----------------MPVACHLKSLGQAAYQSATRISMELTRK-------WWK--HRR----F---GV--EDRD---DSDRFTLPT--VD-DFQPLATQ-------------------------EQEEIVRSFARTQQQQSRLWRGFFGSFLLGYVGFLGYSIFQQVLYPWEQ--------RYY-------------------------------------AYFM---------EDVNHWMIIC----AD------------------------------WVAILACLLAGKGMLHNSRSHQRL--MWYSFYVGSLIAVFWLYYML----------------RLPRFRWDVVWLPFGPLRYVFFVFTTFEAFYLFIFSSILD---KKIWLLLSFFGL------------------------------
>GASTelat
---------------------------------------MKLTRK-------WWK--THS----L----V--GGKN---DSKKFSLPT--VD-DFQPLDSQ-------------------------EQEEVVRSFELEHYRQSRQWRSVFAAFLLGYVGFLIYSFFQQAWNPWEL--------RHH-------------------------------------AYFM---------EDVPSWMIIF----AD------------------------------LVAILACLLALKGMLH---THWQS--IRYSFYVGLVHAAFWSYCIS----------------CLPRFRWDVLWLPLGPLS---------AASICLYVDQLIKSSTEEIRTLQNYMYEYKRR--------------------------
>GOODfuma
---------------------------------------MELSRK-------WWK--RRR----S---GD--GGRD---DADRFTLPT--ID-DFQPLDTQ-------------------------EQEEMVRSFEREHEQQSRLWRGVFSAFLLGYGGFLIYSILQQAWNPWEL--------RYH-------------------------------------AYFM---------EDVHHWMAIF----AE------------------------------WVAVLGCLLALKGIIHISRSHRQF--LWYSFYVGLVPAVFWMYYML----------------SLPRFHWDVLWLPFGPLS---------AASICLYVDRLLKSSREEISALQKCMYEYKRR--------------------------
>GOODpube
---------------------------------------MELSRK-------WWK--SRR----S---GD--GGRD---DADRFTLPT--ID-DFQPLDTQ-------------------------EQEEMVRSFERVHEQQSRLWRGVFSAFLLGYGGFLIYSILQQAWNPWEL--------RYH-------------------------------------AYFM---------KDVHHWMAIF----AE------------------------------WVAVLGCLLALKGMIHSSRSHRQF--LWYSFYVGLVPAVFWMYYML----------------SLPRFHWVVLWLPFGPLS---------AATTCLYVDHLLKSSGEEISALQKCMYEYKRR--------------------------
>GYMNdens
---------------------------------------MEGPRK-------WWS--RHR----R---GG--GGRD---YADRFTLPT--ID-DFQPLDTQ-------------------------EQEEMIRFFEREHQQQSRLWRGVFSAFLLGYGGFLIYSNFQQAWNPWEL--------RYH-------------------------------------AYFM---------EDVHHWMTIS----AE------------------------------WVAILCCLLALKGMLHSSKSHRQL--LWYSFYVGLLPAVFWLYYML----------------RLPRFHWDVLWLPFGPLS---------AAGICLYVDCLLTSSGEEISTLQKYMYEYKRR--------------------------
>GYMNodor
---------------------------------------MEGPRK-------WWS--RHR----R---VG--GGRD---YADRFTLPT--ID-DFQPLDTQ-------------------------EQEEMIRFFEREHQQQSRLWRGVFSAFLLGYGGFLIYSNFQQAWNPWEL--------RYH-------------------------------------AYFM---------EDVHHWMTIS----AE------------------------------WVAILCCLLALKGMLHSSKSHRQL--LWYSFYVGMLPAVFWLYYML----------------RLPRFHWDVLWLPFGPLS---------AAGICLYVDCLLTSSGEEISTLQKYMYEYKRR--------------------------
>HABElong
---------------------------------------MEAPRK-------WWS--RHR----R---GG--GSRD---YADGFTLPT--ID-DFQPLDTQ-------------------------EQEEMIRSFQGEHQRQSRLWRGVFSAFLVGYGGFLIYSILQQAWNPWEL--------RYH-------------------------------------AYFM---------EDVHHWMAIS----AE------------------------------SVAILCCLLALKGMLHSSKSHRQL--LWYSFYVGLLPAVFWLYYML----------------SLPRFHWDVLWLPFGPLS---------AAGICLYVDSLLRLSGEEITTLQKCMYEYKRR--------------------------
>HABEpant
---------------------------------------MEAPRK-------WWS--RHR----R---GG--GSRD---YADGFTLPT--ID-DFQPLDTQ-------------------------EQEEMIRSFQGEHQRQSRLWRGVFSAFLVGYGGFLIYSILQQAWNPWEL--------RYH-------------------------------------AYFM---------EDVHHWMAIS----AE------------------------------SVAILCCLLALKGMLHSSKSHRQL--LWYSFYVGLLPAVFWLYYML----------------SLPRFHWDVLWLPFGPLS---------AAGICLYVDSLLRLSGEEITTLQKCMYEYKRR--------------------------
>HAEMdisc
---------------------------------------MELSRK-------WWK--SRR-------------SRD---DADRFTLLT--ID-DFQPLDTQ-------------------------EQEEMVRSFERAHEQQSRQWRGVFSVFLLGYGGFLIYSILQQACNPWEL--------RYH-------------------------------------AYFT---------EDVHHWMAIF----AE------------------------------WVAVLSCSLALMGMIHSSRSHRQF--LWYSFYVALAPAVFWMYYML----------------NLPRFHWDVLWLPFGPLS---------AASICLYVDRLLKSSREEISALQKCMYEYKRR--------------------------
>HEMIforr
---------------------------------------MDAPRK-------WWS--RRR----R--GGG--GGGD---YADKFTLPT--ID-DFQPLDTQ-------------------------EQQEMIQSFEREHQKQSRLWRGVFSAFLLGYGGFLIYSIFQQAWNPWEL--------RYH-------------------------------------AYFM---------EDVHHWMVIS----AE------------------------------WVAILCCLLALQGMLHSSKSHRQL--LWYSFYVGLLPAVFWLYYML----------------RLPRFHWDIIWLPLGPPS---------AAGICLYVDRLLRSSGEEIGTLQKYMYEYKRR--------------------------
>HYPOheme
---------------------------------------MELTRK-------WWK--NRR----R---HH--RDGG---EDDGFSLPT--LDGDLDPLDTQ-------------------------EQEEMVRSFEKSHAQHSLLWRIVFAGFLFGYTAFLVYSAFQQVWAPWER--------RYH-------------------------------------AYFM---------EDIQPWMVIA----AD------------------------------FIAALACLLAIMGLVRNSRSYKQW--MWYSCYTGLLLAVFWLYHML----------------RLPRFRWDIIWLPFGPLS---------GAGVCLYVDHLLEESLEDVKKLRSYMYNYKSM--------------------------
>LANAlana
---------------------------------------MELTRK-------WWK--NRR----R---GG--AGREGDGEQDRFSLPT--RD-DFDPIDTQ-------------------------EQEEMVRSFERNHAQQSRMWRSVFAVFLLGYAAFSVYSIFQQAWAPWEL--------HYH-------------------------------------AYFM---------EEIHPSMIIA----AD------------------------------WGAVLACVLAVKGLLHSSGSYKQW--MWFSCHTGLLLAVFWLYHML----------------RLPKFRWDVIWLPFGPLS---------GAGLCLYVDHLLEESREDVRKLRDYMYNYKAI--------------------------
>LECAnigr
PFKLVNSAGGGGDWRPRLPSVSNYPN-SRASCRKCSPNSMEVTKQ-------WWN--RRR----F---SV--GVRG---DSDRFSLPT--ID-DFQPLDTQ-------------------------EQEEIVRSFERTHKQQSRLWGGVFASFLLVYVAFLSYSIFQQAWYPWEQ--------RYH-------------------------------------AYFM---------EDVNHWMVIS----AD------------------------------WAAILACLLAGKGMLHNSPSHQRLMFMWYSFYVGLLIAVFWLYYML----------------RLSRFHWDVIWLPFGPLS---------AAGICLYVDHLLKSSQEEIRVLESYMYEYKRR--------------------------
>LIMOabor
---------------------------------------MVLSRK-------WWK--TGR----L-GDGG--GGRD---GEDRFTLPT--ID-DFQPLDTQ-------------------------EQEEMVRSFERAHEQQSLLWRGVFTAFLLGYVGFLTYSIFEQARNPWEL--------RYH-------------------------------------AYFM---------EDVHHWMIIS----AD------------------------------WVAILACVLSLMGMLHSSRSHQQL--MWNSFYVGLVPAVFWLYYML----------------SLPRFRWDVLWLPFGPLS---------ATCICLYVDHLLKSSREEIRTLQNRMYEYKRR--------------------------
>MASDpict
---------------------------------------MELTRK-------WWK--SRR----L---AG--GGRD---DNGRFSLPT--ID-NFQPLETK-------------------------EQEEMIRSFERAHDQQSCVWRGVFAAFLLGYIIFLIHSIFQQAWNPWEL--------RYH-------------------------------------AYFM---------EDVPSFIVIS----AD------------------------------MLAILACFLAQKGMLHSSRSHQHL--IWYAFYVGLLIAVFWLYCML----------------SLSRFRWDVLWLPLGPLS---------AATLCLYVDHLLKSSREEIRTLQNYMYDYKRR--------------------------
>MEXIxero
---------------------------------------MELTRK-------WWK--RRH----RDGGGG--GGRD---EGDRFTLPT--ID-DFQPLETQ-------------------------EQEEMVRSFERAYEQQSRLWRGVFAALLFGYVGFLIYSIIQQAWYPWEL--------RYH-------------------------------------AYFI---------EDVHHWMVIS----AD------------------------------WIAVITCLLAMKGVLHSSRSHHQL--IWYSVYVGAVLTVFWLYCMS----------------SLPRFRWDVLWLPFGPLS---------AAILCLYVDHLLNSSREELITLKSYMYEYKRR--------------------------
>MICRparv
---------------------------------------MELTRK-------WWK--NGR----T--VAG--GSGD---GADRYTLPT--ID-DFQLLDTQ-------------------------EQEEMIRSFERDHEQQSRLWRGVFSSFLLGYVGFLIYSIFQQAWNPWEL--------RYH-------------------------------------AYFM---------EDLHNWMVHS----AE------------------------------WVAILGCLLALKGMLRTTKFHRQL--LWYSFYIGLAPTVFWLYYML----------------SLPRFHWDVLWLPFGPLS---------ASSICLYVDNLLKSPSKEISDLQKCMYEYKRR--------------------------
>MOLIcapi
---------------------------------------MELTRK-------WWR--NRR----R---HH--RDGS---KDDGFSLPT--LDGDLDPLDTQ-------------------------EQEEMVRSFEKSHAQHSLLWRIVFAGFLFGYAAFLVYSAFQQLWAPWEL--------RYH-------------------------------------AYFM---------EDIQSWMVIA----AD------------------------------LVAALACLLAVMRLVHSSRSYQQW--MWYSYYTGLLLAVFWLYHML----------------RLPRFRWDIIWLPFGPLS---------GAAVCLYVDHLLEESLEDVKKLRSYMYNYKAM--------------------------
>NEUWmali
-------MGR----------------------------KMEVTRK-------WWK--RHR----R---GG--AEGY---DDERFSLPT--VD-DLQPLDTQ-------------------------EQEEMVRSFKTTHVQQSRLWRGIFAAFLLGYVGFLIYSIFQQAWYPWEL--------RYH-------------------------------------AYFM---------EDVHQWMVIS----AD------------------------------WVAILACLLAAKGMLNSSRSRQNL--LWYSCYLGMVLAVFWLYYMS----------------RLPKFRWEILWLPFGPLGYV-------AATFC-----FISASKFNIFVISKLAFIFLRA-------------------WFCCSLM
>NEUWzoll
---------------------------------------MEVTRK-------WWK--RHR----R---GG--AEGY---DDERFSLPT--VD-DLQPLDTQ-------------------------EQEEMVRSFETTHVQQSRLWRGVFAAFLLGYVGFLIYSIFQQAWYPWEL--------RYH-------------------------------------AYFM---------EYVHQWMVIS----AD------------------------------WVAILACLLAAKGMLHSSRSRQKL--LWYSCYLGMVLAVFWLYYMS----------------RLPKFRWNILWLPFGPLG---------AASICLYVDRLLDESRQEIRTLQNYMYEFKRN--------------------------
>OECEmacu
---------------------------------------MELTRK-------WWK--TRR----L---SG--SGRD---DNNRFSLPT--ID-DFQPLDTQ-------------------------EQEEMVRSFERAHEQQSRLWTGVFAAFLLGYVGFLIHSIFQQAWNPWGQ--------RYH-------------------------------------AYFM---------EDVPSWMVIS----AD------------------------------LVAIIGCLLALKGMLHNSSSHQKL--IWHSFYVGLLLVVFWSYYLL----------------SMPRFRWDVLWLPFGPLS---------AASVCLYVDRLLKSSREEVRVLRNYMYEYKRR--------------------------
>OPHRgarg
---------------------------------------METPKK-------WWN--RHR----R----G--GGRD-------YTLPT--ID-DFQPLETQ-------------------------EQEEMIRSFERENLRQSRLWRGVFSVFLLGYGGFLIYSNLQQVWNPWEL--------RYH-------------------------------------AYFM---------EDVHHWMSIA----AE------------------------------WVAILCCLLALKGMLHSSKSHQQL--LWYSFYVGLLPAVFWLYYML----------------RLPRFHWDILWLPFGPLS---------AAGICLYADHLLRSSGEEISALQKYMYEYKRR--------------------------
>OPHRsphe
---------------------------------------METPKK-------WWN--RHR----R----G--GGRD-------YTLPT--ID-DFQPLETQ-------------------------EQEEMIRSFEREHLRQSRLWRGVFSVFLLGYGGFLIYSNLQQVWNPWEL--------RYH-------------------------------------AYFM---------EDVHHWMSIA----AE------------------------------WVAILCCLLALKGMLHSSKSHQQL--LWYSFYVGLLPAVFWLYYML----------------RLPRFHWDILWLPFGPLS---------AAGICLYADHLLRSSGEEISALQKYMYEYKRR--------------------------
>ORCHital
---------------------------------------MEAPTK-------WWS--RHR----R---GG--GGRD---YADRFTLPT--ID-DLQPLDSQ-------------------------EQEDMIRSFEREHQRQSRLWRGVFSAFLLGYGGFLLYSNVQQSWNPWEL--------RYH-------------------------------------AYFM---------EDVHYWMTIS----AE------------------------------WVAILCCLLALRGMLHSSQSQRQL--LWYSFYVGLLPAVFWLYYML----------------RLPRFHWDILWLPLGPPS---------AAGVCLYVDRLLRSSGEEISTLQRYMYEYKRR--------------------------
>PAPHconc
----------------------------------------------------------------------------------------------------------------------------------MVRSFERTHEQQSRLWRGVFAAFLFGYVVFLIYSIFQQAWHPWEL--------RYH-------------------------------------AYFM---------EDVHHWMIIA----AD------------------------------WVAIIACLLAVKGMLHSSKSHHQL--IWYSVYVGVVHAVFWLYYMS----------------SLPRFRWDVLWLPFGPLS---------AGSLCLYVDHLLKSSREEIRTLQSYMYEYKRR--------------------------
>PAPHhirs
---------------------------------------MVLTGK-------WRM--KRR------------RGGD---DSDRYTLPT--ID-DIQPLETQ-------------------------EQEEMVRSFERADEQQSRLWRGVFAAFMFGYVVFLIYSIFQQAWHPWEL--------RYH-------------------------------------AYFM---------EDVHHWMIIA----AD------------------------------WVAIIACLLAVKGMLHSSRSHHQL--IWYSVYVGVVHAGFWLYYMS----------------SLPRFRWDVLWLPFGPLS---------AGSLCLYVDHLLKSSREEIRTLQSYMYEYKRR--------------------------
>PHAIflav
---------------------------------------MELTRK-------WWK--TRR----L---AG--GGSG---DDDRFSLPT--ID-DFQPLDTQ-------------------------EQEEMVRSFERAYEQQSRLWRGVLSAFLFGYVVFLIYSIFQQAWNPWEL--------RYH-------------------------------------AYFM---------EDVPSWMVIS----AD------------------------------LVAIQACLLALKGMLHSSSSHQQL--IWHSFYVGLVLAVFWSYYLL----------------SLPRFRWDVLWLPFGPLS---------AASICLYVDHSLKSSREEIRTLQNYMYEFKRS--------------------------
>PHAItank
-----------------------------------------------------------------------------------------------------------------------------------------AHELQSRLWRGVLSAFLLVYVVFLIYSIFEQAWNPWEL--------RYH-------------------------------------AYFM---------EDVPSWMVIS----AD------------------------------LVAILACLLALKGMLHSSSSHQQL--IRNSFYPGLVLAVFWLYYLL----------------SLPRFRWDVLWLPFGPLS---------AASICLYVDRLLKSSREEIRTLQNYMYEFKRS--------------------------
>PHALcorn
---------------------------------------MVLTRK-------WWK--ISR----L---AG--AGRN---DNDRFSLPS--ID-DFKPLDTE-------------------------EQEEMIRSFERTHEHQSRLWRGVFVALLLGYEGFWIHSILQQAWNPWEL--------RYH-------------------------------------AYFM---------EDVPSWMVIS----AD------------------------------MVAILACLLALIGMLQCSRSNQQL--IWHSFYVGLVLAVFWSYFIL----------------SLPKFRWDILWLPFGPLS---------AASICLYVDHLIESSREEIRTLQNFVYEYKRK--------------------------
>PHALmode
---------------------------------------MVLTRK-------WWK--ISR----L---AG--GGRN---DNDRFSLPS--ID-DFKPLDTE-------------------------EQEEMIRSFERTHEHQSRLWRGVFVALLLGYEGFWIHSILQQAWNPWEL--------RYH-------------------------------------AYFM---------EDVPSWMVIS----AD------------------------------MVAILACLLALMGMLQCSRSNQQL--IWHSFYVGLVLAVFWSYFML----------------SLPKFRWDILWLPFGPLS---------AASICLYVDHLIESSRKEIRTLQNFVYEYKRK--------------------------
>PHRAlind
---------------------------------------MEVTRK-------WWK--RRR----H-GGGG--GGGG---DGDRFTLPT--ID-DLQPLETQ-------------------------EQEEMVRSFESAHEQQSRLWRGVFAAFLFGYVGFLIYSIFQQAWHPWEL--------RYH-------------------------------------AYFM---------EDVHHWMIIS----AD------------------------------WVAIIACLLAVKGVLHNSRSHHQL--IWYSVYVGVVIAIFWLYYMS----------------SLPKFRWDVLWLPFGPLS---------AAILCLYVDHLLKSSGEEIRTLKSYMYEYKRR--------------------------
>PTERcurt
---------------------------------------MELTRK-------WWK--RSS----R---GD--GGRD---NANRFTLPT--ID-DFQPLETQ-------------------------EQEEMVRSFERAHEQQSRLWRGIFCALLLGYGGFLIYSIFQQAWNPWEL--------RYH-------------------------------------AYFM---------EDVNHWVAIS----SE------------------------------WVAVLGCLLALKGMIHSSKSQRQF--LWYSFYVGLVPATFWLYYML----------------SLPRFHWDVLWLPFGPLS---------AASICLYVDQLLKSSREDIHTLQKCMYEYKRR--------------------------
>RIMAelli
---------------------------------------MELNRK-------WWK--GRR----G---GG--GGID---DADRFTLPT--FD-DFQPLETQ-------------------------EQEEMVRSFERAHEQQSRLWRGVFSAFLLGYVGFLIYSIFQQAWNPWELVRNSLWRARYH-------------------------------------AYFM---------EDLHNWMVLS----AE------------------------------WIAILGCLLALKGMLHSLKSHRKF--LWYSFYVGLAQAVFWLYYML----------------SLPRFRWDVLWLPFGPLS---------AAIVCLYVDKLLKSSREEISNLQKCMYEYKRR--------------------------
>SELEaequ
---------------------------------------MELTRK-------WWK--RRR----L-------GGGD---DGDSFTLPT--ID-DFQPLETQ-------------------------EQEEMVRSFERAHEQQSRLWRGVFASFLFGYVGFLIYSIFQQAWHPWEL--------RYH-------------------------------------AYFM---------EDVHHWVLIS----AD------------------------------WVAILACLLAVKGMLHSSRSHHQL--IWYSFYVGVVLAVFWLYYMS----------------SLPRFLWDALWLPFGPLS---------AASLCLYVDHLLTSSREEIKTLQSYMYEYKRR--------------------------
>SERAvome
---------------------------------------MEAPRK-------WWS--RHR----R---GG--GGRD---YADRFTLPT--ID-DFQPLETQ-------------------------EQEEMIRSFEREYQQQSRLWRGVFSVFLLGYGGFLIYSNFQQAWNPWEQ--------RYH-------------------------------------AYFM---------EDVHHWMSIS----AE------------------------------CVAILCCLLALKGMLHSSKSHRQL--LWYSFYVGLLPAVFWLYYML----------------RLPRFHWDILWLPFGPLS---------AAGICLYVDSLLRSSREEINTLQKYMYEYKRR--------------------------
>THELangu
-----------------MHTVNDGLSIPPTEKRWAAL--MELTRK-------WWK--SRR--------GD--GGRE---DADRFILPT--FD-DFQPLDTQ-------------------------EQEEMIRSFERAQEQQSRLWRGVFSAFLLGYVGFLTYSIFQQAWSPWEL--------RYH-------------------------------------AYFM---------EDLYNWMVLS----AD------------------------------WVAILGCLLALKGILHNSKSHRQF--LWYSFYVGLAQAVFWLYYML----------------NLPRFHWDVLWLPFGPLS---------AAIVCLYVDNLLESSREEISDLQKYMYEYKRR--------------------------
>VANIplan
---------------------------------------MEVTRK-------WWR--HRR----V-------GVRG---QDDSFTLPT--ID-DFQPLDTQ-------------------------EQEEIVRSFERTHQQQSRLWRGVFGSFLLAYVGFLGYSIFQQALYPWEQ--------RYH-------------------------------------AYFM---------EDVNRWMVIC----AD------------------------------WVAILACLLAGKGILHNSRSHQRL--MWYSFYVGLLIAMFWLYYML----------------RLPRFRWDVIWLPFGPLS---------AASMCLYVNHLLKSSQEEIKTLESYMYEYKRR--------------------------
>VANIshen
---------------------------------------MELTRK-------WWR--HRP----V-------GVRG---QDDRFTLPT--ID-DFQPLDTQ-------------------------EQEEIVRSFERSHQQQSRLWRGVFGLFLLAYVGFLGYSIFQQAFYPWEQ--------RYH-------------------------------------AYFM---------EDVNHWMVIC----AD------------------------------WVAILACFLAGKGMLHNSRSHQRL--MWYSFYVGLLIAVFWLYYML----------------RLPRFRWDVIWLPLGPLS---------AAGMCLYVNHLLKSSQEEIKTLESYMYEYKRR--------------------------
