# Supplementary material for: Orchid Phylotranscriptomics: The Prospects of Repurposing Multi-Tissue Transcriptomes for Phylogenetic Analysis and Beyond
Source: Front Plant Sci. 2022 May 27;13:910362. doi: 10.3389/fpls.2022.910362 (PMC9196242; doi:10.3389/fpls.2022.910362)
Supplement: Supplementary file 4 [file Data_Sheet_3.zip › ortho_MSA/r1/OG0009199.fa]

>ANOEemei
-------------------------------------------------------------------------------------------------MIIRK-PPPPRILLNNVSCMRNAQIILRNVNVSVHDGSALV---LTGANGSGKTTFLRMLAGFSKPSAGEILWNGHDITSPGVYQQYKLQLNWLSLKDAIKSKLTVLENVQWYEVLEGKDGEASLPALELMGIGRLANEKPRMLSMGQRKRLQLARLLAIGRPIWLLDEPSVALDEEGVQLLEYIISKHRKEGGIVFATTHIPIKIEDAMYLRLPQRFPRRKTLVDLLG-------
>ANOEroxb
-------------------------------------------------------------------------------------------------MIIRK-PPPPRILLNNVSCMRNAQIILRNINVSVHDGSALV---LTGANGSGKTTFLRMLAGFSKPSAGEILWNGHDITSPGVYQQYKLQLNWLSLKDAIKSKLTVLENVQWYEVLEGKDGEASLPALELMGIGRLANEKPRMLSMGQRKRLQLARLLAIGRPIWLLDEPSVALDEEGVQLLEYIISKHRKEGGIVFATTHIPIKIEDAMYLRLPQRFPRRKTLVDLLG-------
>APOSodor
-------------------------------------------------------------------------------------------------MPIRK-PPFPRILVNNVSCMRNAQTVIRNINASVHDGSALI---LTGSNGSGKTTFLRMLAGFSRPSAGEILWNGHDITSAGVFQQYKLQLNWLSLKDAIKDKLTVLENVQWFELLEGKDGKKSLPAIELMGLGRLANDKARMLSMGQRKRLQLARLLAIDRPIWLLDEPSVALDAEGVHLLEYIIAEHRKKGGIVFVATHLPIEIEDAMNLRLPQRFPRRKTFVDLVH-------
>APOSshen
-------------------------------------------------------------------------------------------------MPIRK-PPFPRILVNNVSCMRNAQTVIRNINASVHDGSALV---LTGSNGSGKTTFLRMLAGFSRPSAGEILWNGHDITSAGVFQQYKLQLNWLSLKDAIKDKLTVLENVQWFELLEGKDGKKSLPAIELMGLGRLANDKARMLSMGQRKRLQLARLLAIDRPIWLLDEPSVALDAEGVHLLEYIIAEHRKKGGIVFAATHLPIEIEDAMNLRLPQRFPRRKTFVDLVH-------
>BLETstri
-------------------------------------------------------------------------------------------------MYIRR-PPPPRILVNNVSCMRNAQTVLRNINVSVHDGSALV---LTGANGSGKTTFLRMLAGFSRPSAGEILWNGHDITSPGVYQQFKLQLNWLSLKDAIKSKLTVLENVQWYEVLEGKDGNASFPALELMGLGRLANEKPRMLSMGQRKRLQLARLLAIGRPIWLMDEPSVALDAEGVQMLEYIIAKHRKEGGIVFVTTHLPIEIEDAMYLRLPQRFPRRKTLVDLLD-------
>BORYspha
-------------------------------------------------------------------------------------------------MPTCK-PPLPRLLLNNVSCMRNSQTVLRNINVSMHDGSALL---LTGANGSGKTTMLRMLAGFSRPSAGEVLWDGNNITSPGVFQQYKLQLNWLSLKHAVKDRLTVLDNVQWFEVLEGKSGKAK-GALELMGLGRLVNEKARMLSMGQRKRLQLARLLAIDRPIWLLDEPSVALDDEGVQLLEYIIAEHRKKGGLVIAATHLPIDIEDAMTLRLPQRFPRRKTTVDLLD-------
>CALAcreb
-------------------------------------------------------------------------------------------------MPIRK-PPPPRILINNVSCMRNAQTILRNINVSIHDGSALV---LTGANGSGKTTFLRMLAGFSRPSAGEILWNGHDITSPGVYQQYKLQLNWLSLKDAIKSKLTVLENVQWYEVLEGKDGQASLPALELMGLGRLANDKPRMLSMGQRKRLQLARLLAIGRPIWLLDEPSVALDSEGVQLLEYIISRHRKSGGIVFTTTHIPIKIEDAMYLRLPQRFPRKKTLVDLLD-------
>CALAplic
-------------------------------------------------------------------------------------------------MPIRK-PPPPRILINNVSCMRNAQTILRNINVSIHDGSALM---LTGANGSGKTTFLRMLAGFSRPSAGEILWNGHDITSPGVYQQYKLQLNWLSLKDAIKSKLTVLENVQWYEVLEGKDGQASLPALELMGLGRLANDKPRMLSMGQRKRLQLARLLAIGRPIWLLDEPSVALDSEGVQLLEYIISRHRKSGGIVFATTHIPIKIEDAMYLRLPQRFPRKKTLVDLLD-------
>CALAsini
-------------------------------------------------------------------------------------------------MHIRR-PPPPRIFINNVSCMRNAQIILRNINVSVHDGSALV---LTGPNGSGKTTFLRMLAGFSRPSAGEILWNGHDITSPGVYQQYKLQLNWLSLKDAIKSKFTVLENVQWYEVLEGKDGNASLPALELMGLGRLANEKPRMLSMGQRKRLQLARLLAIGRPIWLMDEPSVALDAEGVQMLEYIIAKHRKEGGIVFVTTHLPIEIEDAMYLRLPQRFPRRKTLVDLLD-------
>CALAtsoo
-------------------------------------------------------------------------------------------------MHIRR-PPPPRIFINNVSCMRNAQIILRNINVSVHDGSALV---LTGSNGSGKTTFLRMLAGFSRPSAGEILWNGHDITSPGVYQQYKLQLNWLSLKDAIKSKFTVLENVQWYEVLEGKDGNASLPALELMGLGRLANEKPRMLSMGQRKRLQLARLLAIGRPIWLMDEPSVALDAEGVQMLEYIIAKHRKEGGIVFVTTHLPIEIEDAMYLRLPQRFPRRKTLVDLLD-------
>CALEmajo
-------------------------------------------------------------------------------------------------MPIRK-PPPPRILLNNVSCMRNAQTILRNINVSVHDGSALV---LTGANGSGKTTFLRMLAGFSRPSAGEILWNGHDITSPGVYQQFKLQLNWLSLKDAIKSKLTVLENVQWYEVLEGKDGEASLPALELMGLGRLANEKPRMLSMGQRKRLQLARLLAIGRPIWLMDEPSVALDSEGVKLLEYIIAKHRKEGGIIFVTTHIPIKIEDAMYLRLPQRFPRKKTLVDLLD-------
>CEPHdama
-----------------------------------------------------------------------------------------------------------------------AQTVLRNINVSVHDGSALV---LTGANGSGKTTFLRMLAGFSRPSAGEILWNGHDVTSPGVYQQYKLQLNWLSLKDAIKNKLTVLENVQWYEVLEYKDGSASLPALELMGLGRLANEKPRMLSMGQRKRLQLARLLAIGKPIWLMDEPSVALDAEGVQLLEYIIAKHRKEGGIVFVTTH-----------------------------------
>CHILsemi
-------------HLSTAEPDLTHPRPPPLAHLAKKKTLGGSGNFPLSSRPAAYLAFKPSVVDVATNDGGIHEIIGIYGRYSRG-----------SKMPIRK-PPPPRILLNNVSCMRNAQTILRNINVSVHDGSALV---LTGANGSGKTTFLRMLAGFSRPSAGEILWNGHDITSPGVYQQYKLQLNWLSLKDAIKSKLTVLENVQWYEVLEGKDGEASLPALELMGLGRLANEKPRMLSMGQRKRLQLARLLAIGRPIWLMDEPSVALDSEGVKLLEYIIAKHRKEGGIIFLTTHIPIKIEDAMYLRLPQRFPRKKTLIDLLD-------
>CHILtrap
--------------------------------------------------------------------------------------------------------------------MRNAQVILRNVNASVHDGSALV---LTGANGSGKTTFLRMLAGFSRPSAGEILWNGHDITSPGVYQQYKLQLNWLSLKDAIKSKLTVLENVQWYEVLEGKDGEASLPALELMGLGRLANEKPRMLSMGQRKRLQLARLLAIGRPIWLMDEPSVALDSEGVKLLEYIIAKHRKEGGIIFLTTHIPIKIEDAMYLRLPQRFPRKKTLMDLLD-------
>CORYacti
-------------------------------------------------------------------------------------------------MPIRK-PPPPRILLNNVSCIRNAQTILRNINASVHDGSALV---LTGANGSGKTTFLRMLAGFSRPSAGEILWNGHDITSPGVYQQYKLQLNWLSLKDAIKSKFTVLENVQWYEVLEGKDGGASLPALELMGLGRLANDKPRMLSMGQRKRLQLARLLAIGRPIWLLDEPSVALDSEGVKLLEYIISKHRKEGGIVIATTHIPIEIEDAMYLRLPHRFPRRKTFVDLLD-------
>CREMappe
-------------------------------------------------------------------------------------------------MHIRR-PPPPRILVNNVSCMRNAQTVLRNINVSVHDGSALV---LTGANGSGKTTFLRMLAGFSRPSAGEILWNGHDITSPGVYQQYKLQLNWLSLKDAIKSKFTVLENVQWYEVLEGKDGNASLPALELMGLGRLANEKTRMLSMGQRKRLQLARLLAIGRPIWLMDEPSVALDAEGVQLLEYIIAKHRKEGGIVFVTTHQPIEIEDAMYLRLPQRFPRRKTLVDLLD-------
>CRYPlept
-------------------------------------------------------------------------------------------------MPIRK-PPPPRILINNVSCMRNAQTVLRNINVSVHDGSALV---LTGANGSGKTTFLRMLAGFSRPSAGEILWNGHDITTPGVYQQYKLQLNWLSLKDAIKSKLTVLENVQWYEVLEGKDGQAALPALELMGLGRLANDKPRMLSMGQRKRLQLARLLAIGRPIWLLDEPSVALDSEGVQLLEYIISKHRKEGGIVFATTHIPIKIEDAMYLRLPQRFPRRKTLVDLLD-------
>CYMBensi
-------------------------------------------------------------------------------------------------MHIRR-PPPPRILVNNVSCMRNAQTVLRNVNASVHDGSALV---LTGPNGSGKTTFLRMLAGFSRPSAGEILWNGHDITSPGVYQQYKLQLNWLSLKDAIKSKFTVLENVQWYEVLEGKDGNASLPALELMGLGRLANEKPRMLSMGQRKRLQLARLLAIGRPIWLMDEPSVALDVEGVKLLEYIIAKHRKEGGIVFVTTHLHIEIDDAMNLRLPERFPRRKTLVDLLD-------
>CYMBmann
-------------------------------------------------------------------------------------------------MHIRR-PPPPRILVNNVSCMRNAQTVLRNVNASVHDGSALV---LTGANGSGKTTFLRMLAGFSRPSAGEILWNGHDITSPGVYQQYKLQLNWLSLKDAIKSKFTVLENVQWYEVLEGKDGNASLPALELMGLGRLANEKPRMLSMGQRKRLQLARLLAIGRPIWLMDEPSVALDVEGVKLLEYIIAKHRKEGGIVFVTTHLHIEIEDAMNLRLPERFPRRKTLVDLLD-------
>CYPRbard
-------------------------------------------------------------------------------------------------MPIRK-PPPPRILVNNVSCMRNAQTVLRNINVSVHDGSALV---LTGTNGSGKTTFLRMLAGFSRPSAGEILWNGHDITSSGVFQQYKLQLNWLSLKDAIKTNLTVLENVQWFEVLEGKDGSASLPALELMGLGRLAKDKARMLSMGQRKRLQLARLLSIGRPIWLLDEPSVALDAEGVQLLEYIIGRHRKEGGIVFVATHLPIEMEDAMYLRLPQRFPRRKTMVDLLD-------
>CYPRflav
-------------------------------------------------------------------------------------------------MPIRK-PPPPRILVNNVSCMRNAQTVLRNINVSVHDGSALV---LTGTNGSGKTTFLRMLAGFSRPSAGEILWNGHDITSPGVFQQYKLQLNWLSLKDAIKTNLTVLENVQWFEVLEGKDGSASLPALELMGLGRLAKEKARMLSMGQRKRLQLARLLSIGRPIWLLDEPSVALDAEGVQLLEYIIGKHRKEAGIVFVATHLPIEMEDAMYLRLPQRFPRRKTMVDLLD-------
>DENDchryso
-------------------------------------------------------------------------------------------------MHIRR-PPPPRILVNNVSCMRNAQTVLRNINVSVHDGSALV---LTGANGSGKTTFLRMLAGFSRPSAGEILWNGHDITSPGVYQQYKLQLNWLSLKDAIKSKFTVLENVQWYEVLEGKDGNASLPALELMGLGRLANEKPRMLSMGQRKRLQLARLLAIGRPIWLMDEPSVALDAEGVQLLEYIIAKHRKEGGIVFVTTHLPIEIEDAMYLRLPQRFPRRKTLVDLLD-------
>DENDnobi
------------------------------LNLLW--------------------------------------------------------SFPSGQACLSL-LPSPATRLNIFFHALLLKQYYHSLQLLVALPSSLLDTAFTGANGSGKTTFLRMLAGFSRPSAGEILWNGHDITSPGVYQQYKLQLNWLSLKDAIKSKFTVLENVQWYEVLEGKDGNASLPALELMGLGRLANEKPRMLSMGQRKRLQLARLLAIGRPIWLMDEPSVALDAEGVQLLEYIIAKHRKEGGIVFVTTHLPIEIEDAMYLRLPQRFPRRKTLVDLLD-------
>DIURorie
-------------------------------------------------------------------------------------------------MPVRK-PPPPRILINNVSCIRNAQTVLRNINASVHDGSALV---LTGANGSGKTTFLRMLAGFSRPSAGEILWNGHDITSPGVYQQYKLQLNWLSLKDAIKSKLTVLENVQWYEVLEGKDGEASLPALELMGLGRLANDKPRMLSMGQRKRLQLARLLAIGRPIWLLDEPSVALDSEGVQLLEYIISKHRKEGGIVFATTHIPIKIEDAMYLRLPQRFPRRKTLVDLLD-------
>DRAKelas
-------------------------------------------------------------------------------------------------MPIRK-PPPPRILLNNVSCMRNAQTILRNINVSVHDGSSLV---LTGANGSGKTTFLRMLAGFSRPSAGEILWNGHDITSPGVYQQYKLQLNWLSLKDAIKSKLTVLENVQWYEVLEGKDGAASLPSLELMGLGRLANEKPRMLSMG-----------------------------------------------------------------------------------------
>EPIDfulg
-------------------------------------------------------------------------------------------------MHIRR-PPFPRILVNNASCMRNAQTVLRNINVSVHDGSALV---LTGANGSGKTTFLRMLAGFSRPSAGEILWNGHDITSPGVYQQYKLQLNWLSLKDAIKSHFTVLENVQWYEVLEGKDGNASLPSLELMGLGRLANENPRMLSMGQRKRLQLARLLAIGRPIWLMDEPSVALDAEGVQLLEYIIAKHRKEGGIVFVATHVPIEIEDAMNLRLPHRFPRRKTLIDLLDRAT----
>EPIDpuni
-------------------------------------------------------------------------------------------------MHIRR-PLSPRILVNNASCMRNAQTVLRNINVSVHDGSALV---LTGANGSGKTTFLRMLAGFSRPSAGEILWNGHDITSPGVYQQYKLQLNWLSLKDAIKSHFTVLENVQWYEVLEGKDGNASLPSLELMGLGRLANENPRMLSMGQRKRLQLARLLAIGRPIWLMDEPSVALDAEGVQLLEYIIAKHRKEGGIVFVATHVPIEIEDAMNLRLPHRFPRRKTLIDLLDRAT----
>EPIPhell
--------------------------------------------------------------------------------------------------------------------------------VSVHDGSALV---LTGANGSGKTTFLRMLAGFSRPSAGEILWNGHDITSPGVYQQYKLQLNWLSLKDAIKNKLTVLENVQWYEVLEGKDGNASLPALELMGLGRLANEKPRMLSMGQRKRLQFARLLAIGK--------------------------------------------------------------------------
>EPIPpurp
-------------------------------------------------------------------------------------------------MPIRK-PPPPRILVNNVSCMRNAQTVLRNINVSVHDGSALV---LTGANGSGKTTFLRMLAGFSRPSAGEILWNGHDITSPGVYQQYKLQLNWLSLKDAIKNKLTVLENVQWYEVLEGKDGNASLPALELMG--------------------------------------------------------------------------------------------------------
>ERYCcris
-------------------------------------------------------------------------------------------------MHIRS-PPLPRILVNNVSCMRNAQNVLRNINVSVHDGSALV---LTGANGSGKTTFLRMLAGFSRPSAGEILWNGHDITSPGVYQQYKLQLNWLSLKDAIKSKLTVLENSQWYEVLEGKDGSASLPALELMGLGRLANEKPRMLSMGQRKRLQLARLLAIGRPIWLMDEPSVALDAEGVRLLEYIIAKHRKEGGIVFVTTHLPIEIEDAMNLRLPERFPRRKTLVDLLD-------
>ERYCpuss
-------------------------------------------------------------------------------------------------MHIRS-PPPPRILVNNVSCMRNAQNVLRNINVSVHDGSALV---LTGANGSGKTTFLRMLAGFSRPSAGEILWNGHDITSPGVYQQYKLQLNWLSLKDAIKSKLTVLENSQWYEVLEGKDGSASLAALELMGLGRLANEKPRMLSMGQRKRLQLARLLAIGRPIWLMDEPSVALDAEGVRLLEYIIANHRKEGGIVFVTTHLPIEIEDAMNLRLPERFPRRKTLVDLLD-------
>GASTelat
-------------------------------------------------------------------------------------------------MPIRR-PPPPRILVNNASCMRNAQTVLRNVNTSVHDGSALM---LTGPNGSGKTTFLRMLAGFSRPSAGEILWNGHDITSPGVYQQYKLQLNWLSLKEAIKSKLTVLENVQWYEVLEGKDGNASLPALELMGIGKLANEKPRMLSMGQRKRLQLARLLAIGRPIWLMDEPSNALDAEGVQLLEYIIAKHRKEGGIAIVTTHLPIKIEDAMHLRLPQRFPRRKTLVDLLDRGNYLTN
>GOODpube
-------------------------------------------------------------------------------------------------MPMRK-PPPPRILINNVSCMRNAQTILRNINVSVHDGSALV---LTGANGSGKTTFLRMLAGFSRPSAGEILWNGHDITSPGVYQQYKLQLNWLSLKDAIKNKLTVLENVQWYEVLEGKDGKASLPALELMGIGR-----------------------------------------------------------------------------------------------------
>GYMNdens
-------------------------------------------------------------------------------------------------MHIRK-PPPPCILLNNVSCMRNAQTILRNINVSVHDGSALV---LSGANGSGKTTFLRMLAGFSRPSAGEILWNGHDITSPGVYQQYKLQLNWLSLKDAIKSKFTVLENVQWYEVLEGKDGKASLPALEFMGLGRLANDKPRMLSMGQRKRLQLARLLAIGRPIWLLDEPSVALDSEGVQLLEYIISKHRKEGGIVFATTHTPIEIEDAMYLRLPQRFPRRKTLVDLLD-------
>GYMNodor
-------------------------------------------------------------------------------------------------MHIRK-PPPPCILLNNVSCMRNAQTILRNINVSVHDGSALV---LSGANGSGKTTFLRMLAGFSRPSAGEILWNGHDITSPGVYQQYKLQLNWLSLKDAIKSKFTVLENVQWYEVLEGKDGKASLPALEFMGLGRLANDKPRMLSMGQRKRLQLARLLAIGRPIWLLDEPSVALDSEGVQLLEYIISKHRKEGGIVFATTHTPIEIEDAMYLRLPQRFPRRKTLVDLLD-------
>HABElong
-------------------------------------------------------------------------------------------------MHIRK-PPPPCILINNVSCMRNTQTILRNINVSVHDGSALV---LTGANGSGKSTFLRMLAGFSRPAAGEILWNGHDITSPGVYQQYKLQLNWLSLKEAIKSKFTVLENVQWYELLEGKDGKASLPALEFMGLGRLANEKPRMLSMGQRKRLQLARLLAIGRSIWLLDEPSVALDSEGVQLLEHIISKHRKEGGIVFAATHTPIEIEDAMYLRLPQRFPRRKTLVDLLDRGGFPFE
>HABEpant
-------------------------------------------------------------------------------------------------MHIRK-PPPPCILINNVSCMRNTQTILRNINVSVHDGSALV---LTGANGSGKSTFLRMLAGFSRPAAGEILWNGHDITSPGVYQQYKLQLNWLSLKEAIKSKFTVLENVQWYELLEGKDGKASLPALEFMGLGRLANEKPRMLSMGQRKRLQLARLLAIGRSIWLLDEPSVALDSEGVQLLEHIISKHRKEGGIVFAATHTPIEIEDAMYLRLPQRFPRRKTLVDLLDRGGFPFE
>HAEMdisc
----------------------------------------------------------------------------------------------------------------------------------------------------------------------------------------KLQLNWLSLKDAIKSKLTVLENVQWYEVLEGKDGEASLPALELMGIGRLANEKPRMLSMGQRKRLQLARLLAIGRPIWLLDEPSVALDEEGVQLLEYIIAKHRKEGGIVFAATHIPIKIEDAMYLRLPQRFPRRKTLVDLLG-------
>HEMIforr
-------------------------------------------------------------------------------------------------MHIRK-PPPPCILLNNVSCMRNAQTILRNINVSVHDGSALV---LTGANGSGKTTFLRMLAGFSRPSAGEILWNGHNVASPGVYQQYKLQLNWLSLKDAIKSKLTVLENVQWYEVLEGKDGTASLPALEFMGLGRLANDKPRMLSMGQRKRLQLARLLAIGRPIWLLDEPSVALDSEGVQLLEYIISKHRREGGIVFVTTHTPIEIEDAMYLKLPQRFPRRKTLLDLLD-------
>HYPOheme
-------------------------------------------------------------------------------------------------MPPCK-PPVPRILLNNVSCMRNAQTVLRNINVSVHDGSALV---LTGANGSGKTTFLRMLAGFSRPSAGEILWDGNNITSAGVFQQYKLQLNWLSLKDAVKEKLTVLDNVQWFEVLEGKCGKAK-GALELMGLGRLINEKARMLSMGQRKRLQLARLLAIDRPIWLLDEPSVALDAEGVQLLEHIIAEHRKKGGIVIVATHLPIEIEDAMSLRLPQRFPRRKTMVDLLD-------
>LANAlana
-------------------------------------------------------------------------------------------------MPPCK-PPVPRILLNNVSCMRNAQTVLRNINASVHDGSALV---LTGANGSGKTTFLRMLAGFSRPSAGEILWDGNDITSAGVFQQYKLQLNWLSLKDAVKDKLTVLDNVQWFEVLEGKCGKAK-GALELMGLGRLANEKARMLSMGQRKRLQLARLLAIDRPIWLLDEPSVALDAEGVQLLEYIIAEHRKKGGIVIVATHLPIEIEDAMSLRLPPRFPRRKTMVDLLD-------
>LECAnigr
-------------------------------------------------------------------------------------------------MPIRK-PPPPRILVNNVSCMRNAQTVLRHINVTVHDGSALV---LTGPNGSGKTTFLRMLAGFSRPSAGEILWNGHDITSPGVFQQYKLQLNWLSLKDAIKNKLTVLENVQWFEVLEGKDGTASLPALELMGLGRLANEKARMLSMGQRKRLQLARLLAIDRPIWLMDEPSVALDTEGVQLLEYIIARHRKQGGIVFVATHLPIKIEGTMDLRLPQRFPRRTTAIDLLG-------
>LIMOabor
-------------------------------------------------------------------------------------------------MPIRK-PPPPRILVNNASCMRNAQTVLRNINVSVHDGSALV---LTGANGSGKTTFLRMLAGFSRPSAGEILWNGHDITSPGVYQQYKLQINWLSLKDAIKNKLTVLENVQWYEVLEGKDGSASLPALELMGLGRLANEKPRMLSMGQRKRLQLARLLAIGKPIWLMDEPSVALDSEGVQLLEYIIAKHRKEGGTVFVTTHLPIVIDDAMYLRLPQRFPRRKTLVDLLD-------
>MASDpict
-------------------------------------------------------------------------------------------------MHIRR-PPSPRILVNNVSCMRNAQTVLRNINVSVHDGSALV---LTGANGSGKTTFLRMLAGFSRPSAGEILWNGHDITSPGVYQQYKLQLNWLSLKDAIKSNFTVLENVQWYEVLEGKDGSASLPAVELMGLGRLANEKPRMLSMGQRKRLQLARLLAIGKPIWLMDEPSVALDAEGVQLLEYIIAKHRKEGGTVFVTTHLPIEIEDAMSLRLPHRFPRRKTLVDLLD-------
>MEXIxero
-------------------------------------------------------------------------------------------------MPIRK-PPPPRILVNNVSCMRNAQTVLRNINVSVHEGSALV---LTGANGSGKTTFLRMLAGFSRPSAGEILWNGHDITSPGVFQQYKLQLNWLSLKDAIKTSLTVLENIQWFEVLEGKDGSASLPALELMGLGRLAKEKARMLSMGQRKRLQLARLLSIGRPIWLLDEPSVALDVEGVQLLEYIIGRHRKEGGIVFVATHLPIVMEDAMYLRLPQRFPRRKTLVDLLD-------
>MICRparv
-------------------------------------------------------------------------------------------------MPIRK-PPPPRILLNNVSCMRNAQVILRNVNASVHDGSALV---LTGANGSGKTTFLRMLAGFSRPSAGEILWNGHDITSPGVYQQYKLQLNWLSLKDAIKSKLTVLENVQWYELLEGKDGKASLPALELMGLGRLANDKPRMLSMGQRKRLQLARLLAIGRSVWLLDEPSVALDSEGVQLLEYIISKHRKDGGIVFATTHIPIKIEDAMYLRLPHRFPRKKTLVDLLD-------
>NEUWmali
-------------------------------------------------------------------------------------------------MPVRK-PPFPRILVNNVSCMRNAQTVLRNINASVHDGSALV---LTGANGSGKTTFLRMLAGFSRPSAGEILWNGHDITSAGVFQQYKLQLNWLSLKDAIKEKLTVLENVRWFELLEGKDG-KSLPAIELMGLGRLANDKARMLSMGQRKRLQLARLLAIDRPIWLLDEPSVALDTEGVQLLEYIIAEHRKKGGIVFVATHLHIEIEDAMNLRLPQRFPRRKTLV-----------
>NEUWzoll
-------------------------------------------------------------------------------------------------MPVRK-PSFPRILVNNVSCMRNAQTVLRNINASVHDGSALV---LTGANGSGKTTFLRMLAGFSRPSAGEILWNGHDITSGGVFQQYKLQLNWLSLKDAIKEKLTVLENVRWFELLEGKDE-KSLPAIELMGLGRLANDKARMLSMGQRKRLQLARLLAIDRPIWLLDEPSVALDTEGVQLLEYIIAEHRKKGGIVFVATHLHIEIEDAMNLRLPQRFPRRKTLVDLVH-------
>OECEmacu
-------------------------------------------------------------------------------------------------MHIRK-PPPPRILVNNVSCMRNAQIVLRNINVSVHDGSALV---LTGANGSGKTTFLRMLAGFSRPSAGEILWNGHDITSPGVYQQYKLQLNWLSPKDAIKSKFTVLENVQWYEVLEGKDGSASLPALELMGLGRLANEKPRMLSMGQRKRLQLARLLAIGRPIWLMDEPSVALDVDGVRLLEYIIAKHRKEGGIVFVTTHLPIEIEDAMNLRLPERFPRRKTLVDLLD-------
>OPHRgarg
-------------------------------------------------------------------------------------------------MHIRK-PPPPCVLLNNVSCMRNAQTILRNINVSVHDGSALV---LSGANGSGKTTFLRMLAGFSRPSAGEILWNGHDITSPGVYQQYKLQLNWLSLKDAIKSKFTVLENVQWYEVLEGKDGKASLPALEFMGLGRLANDKPRMLSMGQRKRLQLARLLAIGRPIWLLDEPSVALDSEGVQLLEYIISRHRKEGGIVFATTHVPIEIEDAMYLRLPQRFPRRKTLVDLLD-------
>OPHRsphe
-------------------------------------------------------------------------------------------------MHIRR-PPPPCVLLNNVSCMRNAQTILRNINVSVHDGSALV---LSGANGSGKTTFLRMLAGFSRPSAGEILWNGHDITSPGVYQQYKLQLNWLSLKDAIKSKFTVLENVQWYEVLEGKDGKASLPALEFMGLGRLANDKPRMLSMGQRKRLQLARLLAIGRPIWLLDEPSVALDSEGVQLLEYIISRHRKEGGIVFATTHVPIEIEDAMYLRLPQRFPRRKTLVDLLD-------
>ORCHital
-------------------------------------------------------------------------------------------------MHIRK-PPPPCILLNNVSCMRNAQTILRNINVSVHDGSALV---LTGANGSGKTTFLRMLAGFSRPSAGEILWNGHDITSPGVYQQYKLQLNWLSLKDAIKSKFTVLENVQWYEVLEGKDGKASLPALEFMGLGRLANDKPRMLSMGQRKRLQLARLLAIGRPIWLLDEPSVALDSEGVQLLEYIISRHRKEGGIVFATTHIPIEIEDAMYLRLPQRFPRRKTLVDLLD-------
>PAPHconc
-------------------------------------------------------------------------------------------------MPIRK-PPPPRILVNNVSCMRNAQTVLRNINVSVHDGSALV---LTGANGSGKTTFLRMLAGFSRPSAGEILWNGHDITSPGVFQQYKLQLNWLSLKDAIKTNLTVLENVQWFEVLEGKDGSASLPALELMGLGRLAKEKARMLSMGQRKRLQLARLLSIGRPIWLLDEPSVALDAEGVQLLEYIIGRHRKEGGIVFVATHLPIEMEDAMYLRLPQRFPRRKTMVDLLN-------
>PAPHhirs
-------------------------------------------------------------------------------------------------MPIRK-PPPPRILVNNVSCMRNAQTVLRNINVSVHDGSALV---LTGANGSGKTTFLRMLAGFSRPSAGEILWNGHDITSPGVFQQYKLQLNWLSLKDAIKTNLTVLENVQWFEVLEGKDGSASLPALELMGLGRLAKEKARMLSMGQRKRLQLARLLSIGRPIWLLDEPSVALDAEGVQLLEYIIGKHRKEGGIVFVATHLPIEMEDAMYLRLPQRFPRRKTMVDLLN-------
>PHAIflav
-------------------------------------------------------------------------------------------------MHIRR-PPPPRIFINNVSCMRNAQIVLRNINVSVHDGSALV---LTGANGSGKTTFLRMLAGFSRPSAGEILWNGHDITSPGVYQQYKLQLNWLSLKDAIKSNFTVLENVQWYEVLEGKDGNASLPALELMGLGRLANEKPRMLSMGQRKRLQLARLLAIGRPIWLMDEPSVALDAEGVQMLEYIIAKHRKEGGIVFVTTHLPIEIEDAMFLRLPQRFPRRKTLVDLLH-------
>PHAItank
-------------------------------------------------------------------------------------------------MHIRR-PPPPRIFINNVSCMRNAQIVLRNINVSVHDGSALV---LTGANGSGKTTFLRMLAGFSRPSAGEILWNGHDITSPGVYQQYKLQLNWLSLKDAIKSKFTVLENVQWYEVLEGKDGNASLPALELMGLGRLANEKPRMLSMGQRKRLQLARLLAIGRPIWLMDEPSVALDAEGVQMLEYIIAKHRQEGGIVFVTTHLPIEIEDAMYLRLPQRFPRRKTLVDLLD-------
>PHALcorn
-------------------------------------------------------------------------------------------------MHIRM-PPQPRLLLNNVSCMRNAQTVLRNINVTVHDGSALV---LTGANGSGKTTFLRLLAGFSRPSAGEILWNGHDITSPGVYQQYKLQLNWLSLKDAIKPKFTVLENVQWYEVLEGKDGTASLPALELMGLGRLANELPRMLSMGQRKRLQLARMLAIGKPVWLMDEPSVTLDAEGVRLLEYIIAEHRKEGGIVFVATHMPIEIEDAMNLRLPERFPRRKTLVDLLD-------
>PHALmode
-------------------------------------------------------------------------------------------------MHIRM-PPQPRLLLNNVSCMRNAQTVLRNINVTVHDGSALV---LTGANGSGKTTFLRLLAGFSRPSAGEILWNGHDITSPGVYQQYKLQLNWLSLKDAIKPKFTVLENVQWYEVLEGKDGTASLPALELMGLGRLANELPRMLSMGQRKRLQLARMLAIGKPVWLMDEPSVTLDAEGVRLLEYIIAEHRKEGGIVFVATHMPIEIEDAMYLRLPERFPRRKTLVDLLD-------
>PHRAlind
-------------------------------------------------------------------------------------------------MPIRK-PPPPRILVNNVSCMRNAQTVLRNINVSVHDGSALV---LTGANGSGKTTFLRMLAGFSRPSAGEILWNGHDITSPGIFQQYKLQLNWLSLKDAIKSNLTVLENIQWFEVLEGKDGSASLPALELMGLGRLAKDKARMLSMGQRKRLQLARLLSIGRPIWLLDEPSVALDAEGVQLLEYIIGRHRKEGGIVFVATHLPIEMEDAMYLRLPQRFPRRKTMVDLLD-------
>PLATclav
-------------------------------------------------------------------------------------------------MHIRK-PPPPCILLNNVSCMRNAQTILRNINVSVHDGSALV---LSGANGSGKTTFLRMLAGFSRPSAGEILWNGHDITSPGVYQQYKLQLNWLSLKDAIKSKFTVLENVQWYEVLEGKDGKASLPALEFMGLGRLANDKPRMLSMGQRKRLQLARLLAIGRPIWLLDEPSVALDLEGVQLLEYIISKHRKEGGIVFATTHTPIEIEDAMYLRLPQRFPRRKTLVDLLD-------
>PTERcurt
-------------------------------------------------------------------------------------------------MPIRK-PPPPRILVNNVSCMRNAQTILRNINVSVHDGSALV---LTGANGSGKTTFLRMLAGFSRPSAGEILWNGHDITSPGVYQQYKLQLNWLSLKDAIKSKLTVLENVQWYELLEGKDGEASLPALELMGLGRLANEKPRMLSMGQRKRLQLARLLAIGKPIWLLDEPSVALDAEGVQLLEYIISKHRKEGGTVFATTHIPIKIEDAMYLRLPQRFPRRKTLVDLLG-------
>RIMAelli
-------------------------------------------------------------------------------------------------MPIRK-PPPPRILLNNVSCMRNAQTILRNINVSVHDGSALV---LTGANGSGKTTFLRMLAGFSRPSAGEILWNDHNITSPGVYQQYKLQLNWLSLKDAIKSKLTVLENVQWYEVLEGKDGEASLPALELMGLGRLANEKPRMLSMGQRKRLQLARLLAIGRSIWLMDEPSVALDSEGVKLLEYIISKHRKEGGIVFVTTHIPIKIEDAMYLRLPQRFPRKKTLVDLLD-------
>SELEaequ
-------------------------------------------------------------------------------------------------MPIRK-PPPPRMLLNNVSCMRNAQTVLRNINVSAHDGSALV---LTGTNGSGKTTFLRMLAGFSRPSAGEILWNGHDITSPGVFQQYKLQLNWLSLKDAIKTNLTVLENVQWFEVLEGKDGSASLQALELMGLGRLAKEKARMLSMGQRKRLQLARLLSIGRPIWLLDEPSVSLDAEGVELLEYIIGRHRKEGGIVFVATHLPIEMEDAMYLRLPQRFPRRKTMVDLLD-------
>SERAvome
-------------------------------------------------------------------------------------------------MHIRK-PPPPCILLNNVSCMRNAQTILRNINVSVHDGSALV---LSGANGSGKTTFLRMLAGFSRPSAGEILWNGHDITSPGVYQQYKLQLNWLSLKDAIKSKFTVLENVQWYEVLEGKDGKASLPALEFMGLGRLANDKPRMLSMGQRKRLQLARLLAIGRPVWLLDEPSVALDSEGVQLLEYIISRHRKEGGIVFATTHVPIEIEDAMYLRLPQRFPRRKTLVDLLD-------
>THELangu
-------------------------------------------------------------------------------------------------MPIRK-PPPPRILVNNVSCMRNAQTVLRNINVSVHDGSALL---LTGANGSGKTTFLRMLAGFSKPSAGEILWNGHDITSQGVYQQYKLQLNWLSLKDAIKAKLTVLENVQWYEVLEGKDGEASLPALELMGLGRLANEKPRMLSMGQRKRLQLARLLAIGRPIWLMDEPSVALDSEGVQLLEYIISKHRKEGGIVFVTTHIPIKIEDAMCLRLPQRFPRKKTLVDLLD-------
>VANIplan
-------------------------------------------------------------------------------------------------MLIRK-PPPPRILVNNVSCMRNAQTVLRNINVTVHDGSALV---LTGPNGSGKTTFLRMLAGFSRPSAGEILWNGHDITSPGVFQQYKLQLNWLSLKDAIKNKLTVLENVQWFEVLEGKDGSASLPSLELMGLGRLANEKARMLSMGQRKRLQLARLLAIDRPIWLMDEPSVALDTEGVELLEYIIARHRKQGGIVFVATHLPIEIEDAMDLRLPQRFPRRKTSVDLLD-------
>VANIshen
GRHRAVWEESYQPHLSSYRRDLRRRR--QILHLLL---------LPFSKRERRVVRFSSCV------------------KFEQNRINWCRTSFTVSWMLIRKHPPPSHILVNNVSCMRNAQIVLRNINVTVHDGSALV---LTSPNGSGKTTFLRMLAGFSRPSAGEILWNGHDITSPGVFQQYKLQLNWLSLKDAIKNKLTVLENVQWFEVLEGKDGSASLPSLELMGLGRLANEKARMLSMGQRKRLQLARLLAIDRPIWLMDEPSTALDTEGVELLEYIIARHRKQGGIIFVATHLPIEIEDAMDLRLPQRFPRRKTSVDLLD-------
>EPIPaphy
-------------------------------------------------------------------------------------------------MPVRR-PPQPRILINNVSCMRNAQIVLRHINASVHDGSALV---LTGANGSGKTTFLRMLAGFSRPSAGEILWNGHDITSPGVYQQYKLQLNWLSFKDAIKPNFTVLENVQWYEVLEGKDGEASLPALELMGLGRLANEKPRMLSMGQRKRLQLARVLAIGRTIWLMDEPSVALDAEGVQLLEYIIDKHRKEGGIVFVTTHIPIKIEDAMQLRLPQRFPRRKTFVDLLN-------
