# Supplementary material for: Orchid Phylotranscriptomics: The Prospects of Repurposing Multi-Tissue Transcriptomes for Phylogenetic Analysis and Beyond
Source: Front Plant Sci. 2022 May 27;13:910362. doi: 10.3389/fpls.2022.910362 (PMC9196242; doi:10.3389/fpls.2022.910362)
Supplement: Supplementary file 4 [file Data_Sheet_3.zip › ortho_MSA/r1/OG0009181.fa]

>DIURorie
MSNLAITSILEKMTGKDKDYRYMATSDLLIELSKDGFKADIELEVKLSHVVLQQLEDVSGDVSGLAVKCIVPLVKKIGEDRVLEMTNRLCDKLLNGKDQHRDITSIALKTIISEVSSQFLAQRILISIAPQLIKGITGPGKSTEIKCESLDILCDVLHRFGNLIARDHAELLSALLSQLNVNQASVRKKSVSCIASLASSLSDDLLAKAIADVVQLLKNKNTKPEITRTNIQMIGAFSRSVGYRFGPHLGETVPLLISYCTSASDTDEELREYSLQALESFLLRCPRDISSYCDDILNLNLEYLSYDPNFTDSMDEDTDNEGNVEEEDDESANEYTDDEDVSWKVRRAAAKCLSAVIFSRPEMLSKIYLEACPKLIERFREREENVKMDVFNTFIELLRQTGNVTKGQANFDELSPRFLLKQEVAKIVRSVNKQLREKSIKTKVGAFSVLKELVVVLPDCLADHVGSLVSGIEKALNDKSSTSNLKIEALTFTRLVLASHSPSVFHPHIKALSSPILTAVGERYYKVSAEALRVCGELVHVLRPTFETCAFDFKPYIHVIYTTILSRLVNQDQDQEVKECAISCMSLVISKFGDNLQRELPACLPVLVDRMGNEITRLTAVKAFAVIANSPLQVDLSCVLEQIVSELTAFLRKANRALRQATLGTLNSLLVAYGDRISLPAYEGIVVELSTLISDMDLHMSALALELCCTLMTDRRSSESVGLTVRQKVLPQALILIRSSLLQGQALQALQRFYASLVHSANTSFDVLLESLLSSAKPSPQSGGLSKQAIYSIAQCVAVLCLAAGNQKCSSTVEMLKGVLKDDGSTNSAKKHLALLCLGEIGRRKDLSAHTLIENIIIESFQSPFEEIKSAASYALGNIAVGNLSKYLPFILDQIDNQQKKQYLLLHSLKEVIARQSSDKAGHNELQVSYIEKILTLLFNHCESEEEGVRNVVAECLGKIALIEPRNLIPALKVRTTSPTAFTRATVVIAVKYSIVERPEKIDEILYPEISTFLMLIKDNDRHVRRAAVLALSTAAHNKPNLIKGLLPEMLPLLYHQTTIKQELIRTVDLGPFKHTVDDGLEIRKAAFECVDTLLDSCLDQVNPSSFIVPYLISGLSDHYDVKMPCHLILSKLADKCPAAVLAVLDSLVEPLEKTINHRPKLDAVKQEVDRNEDMIRSALRAIASLSRISGGDCSLKFKMLINNITSSPTVAEKYNSVRSE
>CORYacti
MSNLAITSILEKMTGKDKDYRYMATSDLLNELSKDGFKADIELEVKLSHVILQQLEDVSGDVSGLAVKCLVPLIKKIGEDRVLEMTNRLCDKLLNGKDQHRDIASIALKTIISEVSFQFLAQRILISVTPQLIKGITGPGKSTEIKCESLDILCDVLHKFGNLIAKDHAELLSALLSQLNVNQASVRKKSVSCIASLASSLSDDLLAKATADVVQLLKNKNTKPEITRTNIQMIGAFSRSVGYRFGPHLGETVPLLISYCTCASETDEELREYSLQALESFLLRCPRDISSYCDDILNLTLEYLSYDPNFTDSMDEDTDDDSNVEEEDDESANEYTDDEDVSWKVRRAAAKCLSAVIISRPEMLSKIYLEACPKLIERFREREENVKMDVFNTFIELLRQTGNVTKGQANFDESSPRFLLKQEVTKIVRSINKQLREKSIKTKVGAFSVLKELVVVLPDCLADHVGSLVAGIEKALNDKSSTSNLKIEALTFTRLVLASHSPSVFHPHIKALSCPILSAVSERYYKVSAEALRVCGELVHILRPTFETCAFDFKPYVHMIYKTILTRLANQDQDQEVKECAISCMSLVISIFGDNLQRELPACLPVLVDRMGNEITRLTAVKAFAVIANSPLRVDLSCVLEQVVSELTTFLRKANRTLRQATLGTLNSLLVAYGDQISSPAYEVIVVELSTLISDMDLHMTALALELCCTLMTDRKSSESVGLTVRQKVLPQALILIRSSLLQGQALQALQRFYASLVHSANTSFDVLLDSLLSSAKPSPQSGGLSKQAIYSIAQCVAVLCLAAGDQKCASTVEMLKGVLKDDGNINSAKKHLALLCLGEIGRRKDLSVHTLIENIIIESFQSPFEEIKSAASFALGNIAVGNLSKYLPFILDQIDNQQKKQYLLLHSLKEVIAKQSSDKAGHNELQVSYIEKILALLFNHCESEEEGVRNVVAECLGKIALIEPRNLIPALKVRTISPAAFTRATVVIAVKYSIVERPEKIDEILYPEISTFLMLIKDNDRHVRRAAVLALSTAAHNKPTLIKGLLPEMLPLLYDQTVVKQELIRTVDLGPFKHTVDDGLEIRKAAFECVDTLLDSCLDQLNPSSFIVPYLISGLTDHYDVKMPCHLILSKLADKSPAAVLAVLDSLVEPLEKTINHKPKLDAVKQEVDRNEDMIRSALRAIASLSRISGGDCSIKFKMLINNITNSPTVAEKYNSVRSE
>ANOEemei
MSNLAITSILEKMTGKDKDYRYMATSDLLNELSKDGFKADFELEVKLSHVVLQQLEDVSGDVSGLAVKCLVPLVKKIGEDRVLEMTNRLCDKLLNGKDQYRDIASIALKTIISEVSSQFLAQHILISVTPQLIKGITGPGKSTEIKCECLDILCDVLHRFGNLMTKDHTELLSAFLSQLNVNQASVRKKSVSCIASLASSLSDDLLAKATADVVQLLKNKNSKPEITRTNIQMIGSFSRSVGYRFGSHLGETVPLLISYCTNASESDEELREYSLQALESFLLRCPKDISSYCDDILNLTLEYLSYDPNFTDSMDEDTDDEGNVDEEDDESANEYTDDEDVSWKVRRAASKCLSAIIISRPEMLSKMYLEACPKLIERFREREENVKMDVFSTFIELLRQTGNVTKGQANFDESSPRFLLKQEVTKIVRSINKQLREKSIKTKVGAFSVLKELVVVLPNCLEDHVGSLISGIEKALNDKSSTSNLKIEALIFTRLVLASHSPSVFHPHIKALSSPILSAVGERYYKVSAEALRVCGELVHVLRPTFETCAFDFKPYVHMIYMAILTRLANQDQDQEVKECAISCISLVISIFGDNLQRELPACLPVLLDRMGNEITRLTAVKAFAVIANSPLHVDLSCVLEQVVSELTAFLRKANRALRQVTLGTLNSLLVAYGDRISSTAYEAIVVELSTLISDMDLHMTALALELCCTLMTDRKSSESVGLTVRQKVLPQALILIRSSLLQGQALQALQRFYASLVHSANTSFDALLDSLLSSAKPSPQSGGLSKQAIYSIAQCVAVLCLAAGDQKCASTVEMLMGILKDDGNTNSAKKHLALLCLGEIGRRKDLSAHTLIENIIIESFQSPFEEIKSAASYALGNIAVGNLSMYLPFILDQIDNQQKKQYLLLHSLKEVIAKQSFDKAGHNVLQDSYIEKILALLFNHCESEEEGVRNVVAECLGKIALIEPRNLIPALKVRTTSPAAFTRATVVIAVKYSIVERPEKIDEILYPEISTFLMLIKDNDRHVRRAAVLALSTAAHNKPNLIKGLLPEMLPLLYDQTVVKQELIRTVDLGPFKHTVDDGLEIRKAAFECVDTLLDSCLDQVNPSSFIVPYLISGLSDHYDVKMPCHLILSKLADKCPAAVLAVLDSLVEPLGKTINHKPKLDAVKQEVDRNEDMIRSALRAIASLSRISGGDCSLKFKMLINNITNSPTLAEKYNSVRSE
>PTERcurt
MSNLTITSILEKMTGKDKDYRYMATSDLLNELSKDGFKADFELEVKLSHVVLQQLEDVSGDVSGLAVKCLIPLVKKIGEDRVLEMTNRLCDKLLNGKDQHRDIASIALKTIISEVSSQFLAQRILVSVTPQLIKGIIGPGKSTEIKCESLDILCDVLHRFGNLMTKDHAELLSALLSQLNVNQASVRKKSVSCIASLASSLSDDLLAKATADVVQLLKNKNTKAEITRTNIQMIGAFSRSVGYRFGPHLGETVPLLISYCTSASETDEELREYSLQALENFLLRCPRDISSYCDGILNLILEYLSYDPNFTDSMDEDTDDEGNVEEEDDESANEYTDDEDVSWKVRRAAAKCLSAIIISRPEMLSKMYLEACPKLIERFREREENVKMDVFNTFIELLRQTGNVTKGQANFDESSPRFLLKQEVTKIVRSINKQLREKSIKTKVGAFSVLKELVVVLPDCLADHVGSLISGIEKALNDKSSTSNLKIEALTFTRLVLASHSPSIFHPHIKALLSPILSAVGERYYKVSAEALRVCGELVHVLRPTFETCAFDFKPYVHMIYKAILARLANQDQDQEVKECAISCMSLVISIFGDNLQRELPACLPLLVDRMGNEITRLTAVKAFAVIANSPLRLDLSCVLEQVVSELTAFLRKANRALRQVTLGTLNSLLVAYGDRISSPAYEVIVVELSTLISDMDLHMTALALELCCTLMTDRKSTESVGLTVRQKVLPQALILIRSSLLQGQALQALQRFYASLVHSANTSFDVLLDSLLSSAKPSPQSGGLSKQAIYSIAQCVAVLCLAAGDKKCASTVEMLKGILKDDGNTNSAKKHLALLCLGEIGRRKDLSAHTTIENIIIESFQSPFEEIKSAASYALGNIAVGNLSKYLPFILDQIDNQQNKQYLLLHSLKEVIAKQSFDKAGHNELKESYIEKILALLFNHCESEEEGVRNVVAECLGKIALIEPRNLIPALKVRTTSPAAFTRATVVIAVKYSIVERPEKIDEILYPEISTFLMLIKDNDRHVRRAAVLALSTAAHNKPNLIKGLLPEMLPLLYDQTVVKQELIRTVDLGPFKHTVDDGLEIRKAAFECVDTLLDSCLDQVNPSSFIVPYLISGLSDHYDVKMPCHLILSKLADKCPAAVLAVLDSLVEPLEKTINHKPKLDAVKQEVDRNEDMIRSALRAIASLSRISGGDCSLKFKMLINNITNSPTLAEKYNSVRSE
>CALAtsoo
MSNLVITGILEKMTGKDKDYRYMATSDLLNELNKDGFKADIELEVKLSHVVLQQLEDVSGDVSGLAVKCLVPLVKKIGEDRVLEMTSRLCDKLLNGKDQHRDIASIALKTIISEISSQALAHRILVSVTPQLIKGVTGPGKSTEIKCESLDILCDVLHRFGNLMIKDHKELLSALLSQLNVNQASVRKKSVSCIASLASSLSDELLAKATAEVVLLLKNKNTKPEITRTNIQMVGAFSRSVGYRFGPHLGETVPLLVSYCTSASEADEELREYSLQALESFLLRCPRDISSYCHDILNLTLEYLSYDPNFTDSMDEDTDDEGNVEEEEDESANEYTDDEDVSWKVRRAAAKCLSAIIVSRPEMLSKMYLEACPKLIERFREREENVKMDVFNTFIELLRQTGNVTKGQADFDESSPRFLLRQEVTKIVRSINKQLREKSIKTKVGAFSVLKELVVVLPDCLANHVGSLVAGIEKALNDKSSTSNLKIEALIFTRLVLASHLPSVFHAHIKALSSPILSAVGERYYKVSAEALRVCGELVHVLRPTFENCAFDFKPYVNMIYKAILARLANQDQDQEVKECAISCMSLVISTFGDNLQRELPTCLPILVDRMGNEITRLTAVKAFAIIANSPLRLDLSCVLEQVVSELTAFLRKANRALRQATLGTLNSLLIAYGDRISSPAYEVIVVELSTLISDMDLHMTALALELCCTLMTDKKSKESVGLTVRQKVLPQALVLIRSSLLQGQALQALQRFFASLVHSANTSFDALLDSLLSSAKPSPQSGGLSKQAIYSIAQCVAVLCLAAGDQKCASTVEMLKGILKDDGNTNSAKKHLALLCLGEIGRRKNLSVHTLIETIIIESFQSPFEEIKSAASYALGNIAVGNLSKYLPFILDQIDNQQKKQYLLLHSLKEVIARQSSDKAGQNELQDSYIEKILALLFNHCESEEEGVRNVVAECLGKIALIEPRNLIPALKIRTTSTAAFTRATVVIAVKYSIVERPEKIDEILYPEISTFLMLIKDNDRHVRRAAVLALSTAAHNKPNLIKGLLPEMLPLLYDQTVVKQELIRTVDLGPFKHTVDDGLEIRKAAFECVDTLLDSCLDQVNPSSFIVPYLISGLSDHYDVKMPCHLILSKLADKCPAAVLAVLDTLVEPLEKTINHKPKLDAVKQEVDRNEDMIRSALRGIASLNRISGGDCSLKFKMLINNITNSPTLAEKYNSVRSE
>DRAKelas
------------MTGKDKDYRYMATSDLLNELSKDGFKADIELEVKLSHVVLQQLEDVSGDVSGLAVKCLVPLVKKIGEDRVLEMTNRLCDKLLNGKDQHRDIASIALKTIISEVSSQFLAQRILTSVTPQLIKGITGPGKSTEIKCESLDILCDVLHRFGNLIARDHAELLSALLSQLNVNQASVRKKSVSCIASLASSLSDDLLAKATGDVVQLLKNKNTKPELTRTNIQMIGAFSRSVGYRFGPHLGETVPLLISYCTSASEADEELREYSLQALESFLLRCPRDISSYCDDILSLTLEYLSYDPNFTDSMDEDT-CEDNLEEEDDESANEYTDDEDVSWKVRRAAAKCLSAVIISRPEMLSTVFLEACPKLIERFREREENVKMDVFNTFIELLRQTGNVTKGHSNSDESSPRFLLKQEVTKIVRSINKQLREKSIKTKVGAFSVLKELVVVLPDCLSDHVGSLVAGIEKALIDKSSTSNLKIEALTFTRLVLASHSPPVFHPHIKALLGPILSAIGERYYKVSAEALRVCGELVHVLRPTFETCAFDFKPYVHMIYKTILARLVNQDQDQEVKECAISCMSLVISVFGDNLQQELPACFSVLVDRMGNEITRLTAVKAFAVIANSPLRVDLSCVLDQVVSELTTFLRKANRALRQVTLGALNSLLVAYGDQISSPAYEVIVVELSALISDMDLHMTALALELCCTLMIDRKASECVGLTVRQKVLPQALILIRSSLLQGQALQALQRFYASLVHSATTSFDVLLDSLLSSAKPSPQSGGLSKQAIYSIAQCVAVLCLAAGDQKCASTVEMLKVVLKDDGNTNSAKKHLALLCLGEIGRRKDLSAHTLIENIIIESFQSPFEEIKSAASYALGNIAVGNLSKYLPFILNQIDNQQKKQYLLLHSLKEVIARQSSDKAGHNELQVSYIEKILALLFNHCESEEEGVRNVVAECLGKIALIDPKNLIPALKLRTTCPAAFTRATVVIAVKYSIVERPEKIDDILYPEISTFLMLIKDNDRHVRRAAVLALSTAAHNKPNLIKGLLPEMLPLLYDQTIVKQELIRTVDLGPFKHTVDDGLEIRKAAFECVDTLLDSCLDQVNPSSFIVPYLISGLSDHYDVKMPCHLILSKLADKCPAAVLAVLDSLVEPLEKTINHKPKLDAVKQEVDRNEDMIRSALRAIASLSRISGGDCSLKFKMLINNITNSPAIADKYNSVRSE
>HYPOheme
MSGLNLTSTLERMSGKDKDYRYMGTSDLLNELNKETFKVDSDLETKLANTVLQQLEDASGDVSGLAVKCLPPIVKKFNQDRVLEMANKLCDKLLNGKDQHRDIASIALKTIVSEVTPPTLAQRMQESLGPQLMQGITSSGKSIEVKCETLDILCDVLHRFGNLMTKFHEGLLHALLSLLNSNQATVRKKSISCIASLASNLSDDLLAKATMAVVQLLKNKNIKPEMTRTNIQMIGALSRSVGYRFGQHLGETVPLLIMYCTSATDADEELREYSLQALESFLLRCPRDISPYCSDILNLSLEYLSYDPNFTDNMEEDTDDEGHEEEEDDESADEYTDDEDASWKVRRAAAKCLAAVIVSRPEMLSKMYWEACPKLIDRFREREENVKMDVFNTFIELLRQTGNVTKGQIDTDESSPRWLLKQEVPKIVKSVNRQLREKSIKTKVGAFSVLKELVVVLPDCLADHIGSLVPGIEKALNDKSSTSNLKIEALVFTRLVMVSHSPSAFHPYIQALSSPVLSAVGERYYKVTAEALRVCGELVRVVRPNVEVCALDFKPYVRPIYKAILARLANQDQDQEVKECAISCMSLVISTFGDNLLPELSTCLPILVDRMGNEITRLTAVKAFAVIANSPLRIDLSCVLEQVVSELTAFLRKANRPLRQATLGTLNSLVLAYGDRISPSAYEAIISELSSLISETDLHMTALALELCCTLMTDKKASQNVGVTVRQKVLPQALILIRSPLLQGQALQALQRFFASLVHSANTSFDALLDALLSSAKPSPQSGGLAKQALYSIAQCVAVLCLAAGDQKCASTVEMLRGILKDDSSTSSAKQHLALLCLGEIGRRKDLSMHAHIENIVIESFQSPFEEIKSAASYALGNIAVGNLSKYLPFILDQIDNQQKKQYLLLHSLKEVIARQSIDKAGQGELQDSNVEKILNLLFNHCESEEEGVRNVVAECLGKIALIEPWKLIPALKVRTTSPAAFTRATVVIAVKYSIVERPERIDEIIYPEISTFLMLIKDSDRHVRRAAVLALSTAAHNKPNLIKGLLPELLPLLYDQTVVKQELIRTVDLGPFKHIVDDGLELRKAAFECVDTLLDSCLDQVNPSTFIVPYLVSGLADHYDVKMPCHLILSKLADKCPSAVLAVMDSLVDPLEKTINHKPKLDAVKQEVDRNEDMIRSALRAIASLSRISGGDCSLKFKMLMNNITNATPLAEKYNSVRCE
>APOSshen
MSTIAITSILEKMTGKDKDYRYMATSDLLNELSKDGFKADIELEMKLSHVILQQLEDVSGDVSGLAVKCLVPLVKKIGEERVLEMSNRLCDKLLNGKDQHRDIASIALKTIISEVSTQTLAQRILISISPHLISGITGSGKSIEIKCESLDILCDLLHRFGNLMSKDHADLLGALLSQLNVNQASVRKKTVSCIASLSSCLSDDLLAKATAEVVQLLKSIS-KPEITRTNIQMIGAISRSVGYRFGVYLRETVPLLIQYCTSASEADEELREYSLQALESFLLRCPRDISPYCDDILNLTLSYLSYDPNFTDSMDEDTDVEGADEEDDDESVNEYTDDEDCSWKVRRAAAKCLAAIIISRPEMLSKMYLEACPKLIERFREREENVKMDVFNTFIELLRQTGNVKKGQIEYDKSSPQFLLKHEVPKIVRSVNRQLREKSIKTKVGAFSVLKELVVVLPECLTDHIGTLVIGIEKALNDRSSTSNLKIEALTFTRLVFASHSPSAFHPYVQDLLSPILSAVAERYYKVTAEALRVCGELVHVLRPTFETCAFHFVSYVNPIYKAILARLANQDQDQEVKECAISCMSLVISTFGDNLQHDLPCCLPILVDRMGNEITRLTTVKAFAAVASSPLRVDLSCVLEQVVSELTAFLRKANRALRQATLGTLNSLLVAYGGQISSSSYEVIVVELSTLISDVDLHMTALALELCCTLMTDRKSSDTVGLTIKQKVLPQALILMRSSLLQGQALQALQRFFASLVQSANTSFDVLLDSLLASAKPSPQSGGLSKQAVYSIAQCVAVLCLAAGDHKCASTVEMLKGILTDNGNTNSAKKHLALLCLGEIGRRKDISMHAMIENIVIESFQSPLEEIKSAASFALGNIAVGNLSKYLPFILDQIDNQQKKQYLLLHSLKEVIARQSSDEAGHTELQDSHIDKILSLLFNHCESEEEGVRNVVAECLGKIALIEPRKLIPALKMRTTSPAAFTRATVVIAVKYSIVERPEKIDEIIYPEISSFLMLIKDSDRHVRRAAVLALSTAAHNKPALIKGLLPEMLPLLYDETVVKQELIRTVDLGPFKHTVDDGLEIRKAAFECVDTLLDSCLDQVNPSSFMVPYLFSGLSDHYDVKMPCHLILSKLSDKCPAAVLAVLDSLVEPLEKTINHKPKLDAVKQEVDRNEDMVRSALRAIASLSRISGGDCSMKFKMLMNNLTNIPALAEKYNSVRSE
>CYMBmann
MSNLVITGILEKMTGKDKDYRYMATSDLLNELSKDGFKADIELEVKLSHVVLQQLEDVSGDVSGLAVKCLVPFVKKIGEDRVLEMTSRLCDKLLNGKDQHRDIASIALKTIISEVSSHTLAQLILVSVTPQLIKGVTGPGKSTEIKCESLDILCDVLHRFGNLMIKDHKELLSALLSQLNVNQASVRKKSVSCIASLASSLSDDLLAKATAEVVQLLKNKNTKPEITRTNIQMVGAFSRSVGYRFGPHLGETVPLLISYCTSASESDEELREYSLQALESFLLRCPRDISPYCHDILNLNLEFLSYDPNFTDSMDEDTDDECNVEEEEDESANEYTDDEDVSWKVRRAAAKCLSAIIVSRPEMLSKMYLEACPKLIERFREREENVKMDVFNTFIELLRQTGNVTKGQADFDESSPRFLLRQEVTKIVRSINKQLREKSIKTKVGAFSVLKELVVVLPDCLANHIGSLVAGIEKALNDKSSTSNLKIEALIFTRLVLASHLPFVFHAHIKDLLSPILSAVGERYYKVSAEALRVCGELVHVLRPTFEICAFDFKPYVNMIYKAILARLANQDQDQEVKECAISCMSLVISTFGDNLQRELPACLPILVDRMGNEITRLTAVKAFAVIANSPLRVDLSCVLEQVVSELTAFLRKANRALRQATLGTLNSLLIAYGDQISSPAYEVIVAELSTLISDLDLHMTALALELCCTLMTDRKSRESVGLTVRQKVLPQALVLIRSSLLQGQALQALQRFFASLVHSANTSFDVLLDSLLASAKPSPQSGGLSKQAIYSIAQCVAVLCLAAGDQKCASTVEMLKGILKDDGNTNSAKKHLALLCLGEIGRRKDLSVHTLIETIIIESFQSPFEEIKSAASFALGNIAVGNLSKYLPFILDQIDNQQKKQYLLLHSLKEVIARQASDKAGQNVLQDSYIEKILALLFNHCESEEEGVRNVVAECLGKIALIEPRNLIPALKIRTTNPAAFTRATVVIAVKYSIVERPEKIDEILYPEISTFLMLIKDNDRHVRRAAVLALSTAAHNKPNLIKGLLPEMLPLLYDQTVVKQELIRTVDLGPFKHTVDDGLEIRKAAFECVDTLLDSCLDQVNPSSFIVPYLISGLSDHYDVKMPCHLILSKLADKCPAAVLAVLDSLVEPLEKTINHKPKLDAVKQEVDRNEDMIRSALRGIASLNRISGGDCSLKFKMLINNITNSPSLAEKYNSVRSE
>MICRparv
MSNLAITSILEKMTGKDKDYRYMATSDLLNELSKDGFKADIELEVKLSHVVLQQLEDVSGDVSGLAVKCLVPLVKKIGEDRVLEMTNRLCDKLLNGKDQHRDIASIALKTIISEVSSQFLAQRILISVTPQLIKGITAPGKSTEIKCESLDILCDVLHRFGNLIAKDHAELLGALLLQLNVNQASVRKKSVSCIASLASSLSDDLLAKATADVVQLLKNKTTKPEITRTNIQMIGAFSRSVGYRFGPHLGETVPLLISYCTSASETDEELREYGLQALESFLLRCPRDISSYCDDILNLSLEYLSYDPNFTDSMDEDTDDEGNVEEEDDESANEYTDDEDVSWKVRRAAAKCLSAIIISRPEMLSKMYLEACPKLIERFREREENVKMDVFNTFIELLRQTGNVTKGQVNFDESSPRFLLKQEVTKIVRSINKQLREKSIKTKVGAFSVLKELVVVLPDCLADHVGSLVAGIEKALNDKSSTSNLKIEALIFTRLVLASHSPSVFHPHIEALSSPILQAVGERYYKVSAEALRVCGELVHVLRPTFETCAFDFKPYVHMIYKAILTRLANQDQDQEVKECAISCMSLVISVFGDNLQRELPSCLPVLVDRMGNEITRLTAVKAFAVIANSPLRVDLSCVLEQVVSELTTFLRKANRALRQVTLGTLNSLLIAYGDRINSPAYEVIVSELSALISDMDLHMTALALELCCTLMADRKSSESVGLSVRQKVLPQALILIRSSLLQGQALQALQRFYASLVHSANTSFDVLLDSLLSSAKPSPQSGGLSKQAICSIAQCVAVLCLAAGDQKCASTVEMLKGVLKDDGNTNSAKKHLALLCLGEIGRRKDLSVHTLIENIIIESFQSPFEEIKSAASYALGNIAVGNLSKYLPFILDQIDNQQKKQYLLLHSLKEVIARQSSDKAGHSELQVLYIEKILTLLFNHCESEEEGVRNVVAECLGKIALIEPRNLIPALKVRTTSAAAFTRATVVIAVKYSIVERPEKIDEILYPEITTFLMLIKDNDRHVRRAAVLALSTAAHNKPNLIKGLLPDMLPLLYDQTVVKQELIRTVDLGPFKHTVDDGLEIRKAAFECVDTLLDSCLDQVNPSSFIVPYLISGLSDHYDVKMPCHLILSKLADKCPAAVLAVLDSLVEPLEKTINHKPKLDAVKQEVDRNEDMIRSALRAIASLSRISGGDCSLKFKMLINNITNSPAVAEKYNSVRSE
>OPHRsphe
MSNLAITSILEKMTGKDKDYRYMATSDLLNELSKDGFKADNELEVKLSHVVLQQLEDVSGDVSGLAVKCLVPLVKKIGEDRILEMTNMLFDKLLNGKDQHRDIVSIALKTISSEISSQSLAQRILVLVTPQLIKGITGPGKSTEIKCESLDILCDVLHRFGNLMTKDHAELLSALLSQLNVNQASVRKKSVACIASLAASLSDNLLAKATADVVQLLKNKNTKPEIIRTNIQMVGAFSRSVGYRFGPHLGEIVPLLISYCTSASETDEELREYSLQALESFLLRCPRDISSYCDDILNLTLEYLSYDPNFTDSMDEDTDDEGNMEDEDDETANEYSDDEDVSWKVRRAAAKCLSAITVSRPEMLTKMYLEACPKLIERFREREENVKMDVFNTFIELLRQTGNVTKGHANFDESSPRFLLKQEVTKIVRSINKQLREKSIKTKVGAFSILKELVVVLPDCLADHVRSLVAGIEKALNDKSSTSNLKIEALTFTRLVLVSHSPSVFHPHIQDLSSPILSAVGERYYKVSAEALRVCGELVHVLRPTFETSVFNFKPYVYMIYKAILARLVNQDQDQEVKECAISCMSLVISIFGDNLQLELPACLPVLVDRMGNEITRLTAVKAFAVIANSPLRVDLSCVLEQVVSELTAFLRKANRALRQVTLGTLNALLVAYGDQISSLAYEVIVVELSMLISDMDLHMTALALELCCTLMTDRKSCESVGLTVRQKVLPQALVLIRSSLLQGHALQALQRFYSSLVHSANTSFDVLLDSLLSSAKPSPQSGGLSKQAIYSIAQCVAVLCLSAGDQKCSSTVEMLKGILKDDGNSNSAKKHLALLCLGEIGRRKDLSVHTLIEDIIIESFQSPFEEIKSAASYALGNIAVGNLSKFLPFILNQIDNQQKKQYLLLHSLKEVIARQSSDKTGQNELQESYIEKILALLFNHCESEEEGVRNVVAECLGKIALIEPRNLIPALKVRTTSPAAFTRATVVIAVKYSIVERPEKIDEILYPEISTFLMLIKDSDRHVRRAAVLALSTAAHNKPNLIKGLLPELLLLLYDQTVVKQELIRTVDLGPFKHTVDDGLEIRKAAFECVDTLLDSCLDQVNPSAFIVPYLISGLSEHYDVKMPCHLILSKLADKCPASVLAVLDSLVEPLEKTINHKPKLDAVKQEVDRNEDMVRSALRAIASLSRISGGDCSLKFKMLINNITNSPTLAEKYNSVWSE
>CYMBensi
MSNLVITGILEKMTGKDKDYRYMATSDLLNELSKDGFKADIELEVKLSHVVLQQLEDVSGDVSGLAVKCLVPLVKKIGEDRVLEMTSRLCDKLLNGKDQHRDIASIALKTIISEVSSHTLAQLILVSVTPQLIKGVTGPGKSTEIKCESLDILCDVLHRFGNLMIKDHKELLSALLSQLNVNQASVRKKSVSCIASLASSLSDDLLAKATAEVVQLLKNKNTKPEITRTNIQMVGAFSRSVGYRFGPHLGETVPLLISYCTSASESDEELREYSLQALESFLLRCPRDISPYCHDILNLTLEFLSYDPNFTDSMDEDTDDECNVEEEEDESANEYTDDEDVSWKVRRAAAKCLSAIIVSRPEMLSKMYLEACPKLIERFREREENVKMDVFNTFIELLRQTGNVTKGQADFDESSPRFLLRQEVTKIVRSINKQLREKSIKTKVGAFSVLKELVVVLPDCLANHIGSLVAGIEKALNDKSSTSNLKIEALIFTRLVLASHLPFVFHAHIKDLLSPILSAVGERYYKVSAEALRVCGELVHVLRPTFEICAFDFKPYVNMIYKAILARLANQDQDQEVKECAISCMSLVISTFGDNLQRELSACLPILVDRMGNEITRLTAVKAFAVIANSPLRVDLSCVLEQVVSELTAFLRKANRALRQATLGTLNSLLIAYGDQISSPAYEVIVAELSTLISDMDLHMTALALELCCTLMTDRKSRESVGLTVRQKVLPQALVLIRSSLLQGQALQALQRFFASLVHSANTSFDVLLDSLLASAKPSPQSGGLSKQAIYSIAQCVAVLCLAAGDQKCASTVEMLKGILKDDGNTNSAKKHLALLCLGEIGRRKDLSVHTLIETIIIESFQSPFEEIKSAASFALGNIAVGNLSKYLPFILDQIDNQQKKQYLLLHSLKEVIARQASDKAGQNVLQDSYIEKILALLFNHCESEEEGVRNVVAECLGKIALIEPRNLIPALKIRTTNPAAFTRATVVIAVKYSIVERPEKIDEILYPEISTFLMLIKDNDRHVRRAAVLALSTAAHNKPNLIKGLLPEMLPLLYDQTVVKQELIRTVDLGPFKHTVDDGLEIRKAAFECVDTLLDSCLDQVNPSSFIVPYLISGLSDHYDVKMPCHLILSKLADKCPAAVLAVLDSLVEPLEKTIIHKPKLDAVKQEVDRNEDMIRSALRGIASLNRISGGDCSLKFKMLINNITNSPSLAEKYNSVRSE
>CHILsemi
MSSLAITSILEKMTGKDKDYRYMATSDLLNELSKDGFKADIELEVKLSHVVLQQLEDVSGDVSGLAVKCLVPLVKKIGEDRVLEMTNRLCDKLLNGKDQHRDIASIALKTIISEVSSQFLAQRILISVTPQLIKGITGPGKITEIKCESLDILCDVLHRFGNLIARDHAELLSALLSQLNVNQASVRKKSVSCIASLASSLSDDLLAKATGDVVQLLKNKNTKPELTRTNIQMIGAFSRSVGYRFGPHLGETVPLLISYCTSASEADEELREYSLQALESFLLRCPRDISSYCDVILSLTLEYLSYDPNFTDSMDEDT-YEDNVEEEDDESANEYTDDEDVSWKVRRAAAKCLSAVIISRPEMLSTMYLEACPKLIERFREREENVKMDVFNTFIELLRQTGNVTKGHSNSDESSPRFLLKQEVTKIVRSINKQLREKSIKTKVGAFSVLKELVVVLPDCLTDHVGSLVAGIEKALIDKSSTSNLKIEALTFTRLVLSSHSPPVFHPHIKALSGPILSAIGERYYKVSAEALRVCGELVHVLRPTFETSAFDFKPYVHMIYKTILARLVNQDQDQEVKECAISCMSLVISIFGDNLQRELPACFSVLVDRMGNEITRLTAVKAFAVIANSPLRVNLSCVLEQVVSELTTFLRKANRALRQVTLGALNSLLVAYGDQIGSPAYEVIVVELSTLISDMDLHMTALALELCCTLMTDRKSSESVGLTVRQKVLPQALILIRSSLLQGQALQALQRFYASLVHSATTSFDVLLDSLLSSAKPSPQSGGLSKQAIYSIAQCVAVLCLAAGDQKCASTVEMLKSVLKDDGNTNSAKKHLALLCLGEIGRRKDLSAHTLIENIIIESFQSPFEEIKSAASYALGNIAVGNLSKYLPFILDQIDNQQKKQYLLLHSLKEVIARQSSDKAGHNELQVSYIEKILTLLFNHCESEEEGVRNVVAECLGKIALIEPRNLIPALKLRTTCSAAFTRATVVIAVKYSIVERPEKIDDILYPEISTFLMLIKDNDRHVRRAAVLALSTAAHNKPNLIKGLLPEMLPLLYDQTVVKQELIRTVDLGPFKHTVDDGLEIRKAAFECVDTLLDSCLDQVNPSSFIVPYLISGLSDHYDVKMPCHLILSKLADKCPAAVLAVLDSLVEPLEKTINHKPKLDAVKQEVDRNEDMIRSALRAIASLSHISGGDCSLKFKMLISNITNSPAIADKYNSVRSE
>SERAvome
MSNLAITSILEKMTGKDKDYRYMATSDLLNELSKDGFKADNELEVKLSHVVLHQLEDVSGDVSGLAVKCLVPLVKKIGEDRVLEMTNMLFDKLLNGKDQHRDIVSIALKTISSEISSQSLAQRILVTVTPQLIKGITGPGKSTEIKCESLDILCDVLHRFGNLMTKDHAELLSALLSQLNVNQASVRKKSVACIASLAASLSDNLLAKATADVVQLLKNKNTKPEIIRTNIQMVGAFSRSVGYRFGPHLSETVPLLINYCTSASETDEELREYSLQALESFLLRCPRDISSYCDDILNLTLEYLSYDPNFTDSMEEDTDDEGNMEDDDDESANEYSDDEDISWKVRRAAAKCLSAITVSRPEMLSKMYLEACPKLIERFREREENVKMDVFNTFIELLRQTGNVTKGQANFDESSPRFLLKQEVTKIVRSINKQLREKSIKTKVGAFSILKELVVVLPDCLADHVRSLVAGIEKALNDKSSTSNLKIEALTFTRLVLVSHSPSVFHPHIQDLLSPILSAVGERYYKVSAEAIRVCGELVHVLRPTFETSAFDFKPYVYTIYKAILARLVNQDQDQEVKECAISCMSLVISVFGDNLQLELPACLPVLVDRMGNEITRLTAVKAFAVIANSPLRVDLSCVLEQVVSELTAFLRKANRALRQVSLGTLNALLVAYGDRIGSLAYEVIIVELSMLISDMDLHMTALALELCCTLMTDRKSCESVGLTVRQKVLPQALILIRSSLLQGHALQALQKFYSSLVHSANTSFDVLLDSLLSSAKPSAQSGGLSKQAIYSIAQCVAVLCLAAGDQKCASTVEMLKGILKDDGNSNSAKKHLALLCLGEIGRRKDLSVHALIENIIIESFQSPFEEIKSAASYALGNIAVGNLSKFLPFILNQIDNQQKKQYLLLHSLKEVIARQSSDKIGQNELQHSYIEKILALLFNHCESEEEGVRNVVAECLGKIALFEPRNLIPALKVRTTSPAAFTRATVVIAVKYSIVERPEKIDEILYPEISTFLMLIKDNDRHVRRAAVLALSTAAHNKPNLIKGLLPEMLPLLYDQTVVKQELIRTVDLGPFKHTVDDGLEIRKAAFECVDTLLDSCLDQVNPSAFIVPYLISGLSEHYDVKMPCHLILSKLADKCPAAVLAVLDSLVEPLEKTINHKPKLDAVKQEVDRNEDMVRSALRAIASLSRISGGDCSLKFKMLINNITNSPTLAEKYNSVCSE
>DRAKthyn
MSSLAITSILEKMTGKDKDYRYMATSDLLNELSKDGFKADIELEVKLSHVVLQQLEDVSGDVSGLAVKCLVPLVKKIGEDRVLEMTNRLCDKLLNGKDQHRDIASIALKTIISEVSSQFLAQRILTSVTPQLIKGITGPGKSIEIKCESLDILCDVLHRFGNLIARDHAELLSALLSQLNVNQASVRKKSVSCIASLASSLSDDLLAKATGDVVQLLKNKNTKPELTRTNIQMIGAFSRSVGYRFGPHLGETVPLLISYCTSASEADEELREYSLQALESFLLRCPRDISSYCDDILSLTLEYLSYDPNFTDSMDEDT-CEDNLEEEDDESANEYTDDEDVSWKVRRAAAKCLSAVIISRPEMLSTVFLEACPKLIERFREREENVKMDVFNTFIELLRQTGNVTKGHSNSDESSPRFLLKQEVTKIVRSINKQLREKSIKTKVGAFSVLKELVVVLPDCLSDHVGSLVAGIEKALIDKSSTSNLKIEALTFTRLVLASHSPPVFHPHIKALLGPILSAIGERYYKVSAEALRVCGELVHVLRPTFETCDFDFKPYVHMIYKTILARLVNQDQDQEVKECAISCMSLVISVFGDNLQRELPACFSVLVDRMGNEITRLTAVKAFAVIANSPLRVDLSCVLDQVVSELTTFLRKANRALRQVTLGALNSLLVAYGDQISSPAYEVIVVELSALISDMDLHMTALALELCCTLMIDRKASECVGLTVRQKVLPQALILIRSSLLQGQALQALQRFYASLVHSATTSFDVLLDSLLSSAKPSPQSGGLSKQAIYSIAQCVAVLCLAAGDQKCASTVEMLKVVLKDDGNTNSAKKHLALLCLGEIGRRKDLSAHTLIENIIIESFQSPFEEIKSAASYALGNIAVGNLSKYLPFILNQIDNQQKKQYLLLHSLKEVIARQSSDKAGHNELQVSYIEKILALLFNHCESEEEGVRNVVAECLGKIALIDPKNLIPALKLRTTCPAAFTRATVVIAVKYSIVERPEKIDDILYPEISTFLMLIKDNDRHVRRAAVLALSTAAHNKPNLIKGLLPEMLPLLYDQTIVKQELIRTVDLGPFKHTVDDGLEIRKAAFECVDTLLDSCLDQVNPSSFIVPYLISGLSDHYDVKMPCHLILSKLADKCPAAVLAVLDSLVEPLEKTINHKPKLDAVKQEVDRNEDMIRSALRAIASLSRISGGDCSLKFKMLINNITNSPAIADKYNSVRSE
>APOSodor
MSTIAITSILEKMTGKDKDYRYMATSDLLNELSKDGFKADIELEMKLSHVILQQLEDVSGDVSGLAVKCLVPLVKKIGEERVLEMSNRLCDKLLNGKDQHRDIASIALKTIISEVSTQTLAQRILISISPHLISGITGSGKSIEIKCESLDILCDLLHRFGNLMSKDHADLLGALLSQLNVNQASVRKKTVSCIASLSSCLSDDLLAKATAEVVQLLKSIS-KPEITRTNIQMIGAISRSVGYRFGVYLRETVPLLIRYCTSASEADEELREYSLQALESFLLRCPRDISPYCDDILNLTLSYLSYDPNFTDSMDEDTDVEGADEEDDDESVNEYTDDEDCSWKVRRAAAKCLAAIIISRPEMLSKMYLEACPKLIERFREREENVKMDVFNTFIELLRQTGNVKKGQIEYDKSSPQFLLKHEVPKIVRSVNRQLREKSIKTKVGAFAVLKELVVVLPECLTDHIGTLVIGIEKALNDRSSTSNLKIEALTFTRLVFASHSPSAFHPYVQDLLSPILSAVAERYYKVTAEALRVCGELVHVLRPTFETCTFHFVSYVNPIYKAILARLANQDQDQEVKECAISCMSLVISTFGDNLQHDLPCCLPILVDRMGNEITRLTTVKAFAAVASSPLRVDLSCVLEQVVSELTAFLRKANRALRQATLGTLNSLLVAYGGQISSSSYEVIVVELSTLISDVDLHMTALALELCCTLMTDRKSSDTVGLTIKQKVLPQALILIRSSLLQGQALQALQRFFASLVQSANTSFDVLLDSLLASAKPSPQSGGLSKQAVYSIAQCVAVLCLAAGDHKCASTVEMLKGILTDNGNTNSAKKHLALLCLGEIGRRKDISMHAMIENIVIESFQSPLEEIKSAASFALGNIAVGNLSKYLPFILDQIDNQQKKQYLLLHSLKEVIARQSSDEAGHTELQDSHIDKILSLLFNHCESEEEGVRNVVAECLGKIALIEPRKLIPALKMRTTSPAAFTRATVVIAVKYSIVERPEKIDEIIYPEISSFLMLIKDSDRHVRRAAVLALSTAAHNKPALIKGLLPEMLPLLYDETVVKQELIRTVDLGPFKHTVDDGLEIRKAAFECVDTLLDSCLDQVNPSSFMVPYLFSGLSDHYDVKMPCHLILSKLSDKCPAAVLAVLDSLVEPLEKTINHKPKLDAVKQEVDRNEDMVRSALRAIASLSRISGGDCSMKFKMLMNNITNTPALAEKYNSVRSE
>BLETstri
MSNLAITGILEKMTGKDKDYRYMATSDLLNELSKDGFKADIELEVKLSHVVLQQLEDVSGDVSGLAVKCLVPLVKKIGEDRVLEMTNRLCDKLLNGKDQHRDIASIALKTIISEVSSQALAQRILVSVTPQLIKGVTGPGKSTEIKCESLDILCDVLHRFGNLMTKDHNELLSALLSQLNVNQASVRKKSVSCIASLASSLSDDLLAKATADVVQLLKKKNTKPEITRTNIQMIGAFSRSVGYRFGPHLGETVPLLISYCTSASEADEELREYSLQALESFLLRCPRDISPYCDDILNLTLEYLSYDPNFTDSMDEDTDDEGNVEEEDDESANEYTDDEDVSWKVRRASAKCLSAIIVSRPEMLSKMYLEACPKLIERFREREENVKMDVFNTFIELLRQTGNVTKGQADFDELSPRFLLRQEVTKIVRSINKQLREKSIKTKVGAFSVLKELVVVLPDCLADHVGSLVAGIEKALNDKSSTSNLKIEALIFTRLVLASHLPSVFHAHIKALSSPILSAVGERYYKVTAEALRVCGELVHVLRPTFENCAFDFKPYVNMIYKAILARLANQDQDQEVKECAISCMSLVISTFGDNLQRELPACLPILVDRMGNEITRLTAVKAFAVIANSPLRVDLSCVLEQVASELTAFLRKANRALRQTTLGTLNSLLIAYGDRISSPAYEVIVVELSTLISDMDLHMTALALELCCTLMTDRKSRENVGLTVRQKVLPQALILIRSSLLQGQALQALQRFFASLVHSANTSFDALLDSLLSSAKPSPQSGGLSKQAIYSIAQCVAVLCLAAGDQKCASTVEMLKGILKEDGNTNSAKKHLALLCLGEIGRRKDLSVHTLIETIIIESFQSPFEEIKSAASYALGNIAVGNLSKYLPFILDQIDNQQKKQYLLLHSLKEVIARQSSDKAGQNELQDSYIEKILALLFNHCESEEEGVRNVVAECLGKIALIEPRNLIPALKVRTTSPAAFTRATVVIAVKYSIVERPEKIDEILYPEISTFLMLIKDNDRHVRRAAVLALSTAAHNKPNLIKGLLPEMLPLLYDQTVVKQELIRTVDLGPFKHTVDDGLEIRKAAFECVDTLLDSCLDQVNPSSFIVPYLISGLSDHYDVKMPCHLILSKLADKCPAAVLAVLDSLVEPLEKTIKHKPKLDAVKQEIDRNEDMIRSALRAIASLNRISGGDCSLKFKMLINNITNSPTLAEKYNSVRSE
>GOODfuma
MSNLAITSILEKMTGKDKDYRYMATSDLLNELSKDGFKADFELEVKLSHVVLQQLEDVSGDVSGLAVKCLVPLVKKIGEDRVLEMTNRLCDKLLNGKDQYRDIASIALKTIISEVSSQFLAQHILISVTPQLIKGITGPGKSTEIKCESLDILCDMLHRFGNLMAKDHAELLSALLSQLNVNQASVRKKSVSCIASLASSLSDDLLAKATADVVQLLKNKNTKPEITRTNIQMIGSFSRSVGYRFGPHLGETVPLLISYCTSASETDEELREYSLQALESFLLRCPKDISSYCDDILNLTLEYLSYDPNFTDSMDEDTDDEGNVEEEDDESANEYTDDEDVSWKVRRAASKCLSAIIISRPEMLSKIYLEACPKLIDRFREREENVKMDVFSTFIELLRQTGHVTKGQASFDESSPRFLLKQEVTKIVRSINKQLREKSIKTKVGAFSVLKELVVVLPDCLADHVGSLIAGIEKALNDKSSTSNLKIEALTFTRLVLASHSPSVFHPHIKALSSPILSAVGERYYKVSAEALRVCGELVHVLRPTFETCAFDFKPYVHMIYMAILARLANQDQDQEVKECAISCISLVISIFGDNLQRELPACLPVLVDRMGNEITRLTAVKAFAVIANSPLHVDLSCVLEQVVSELTAFLRKANRALRQVTLGTLNSLLVAYGDRISSPAYEVIVVELSTLISDMDLHMTALALELCCTLMTDRKYSESVGLTVRQKVLPQALILIRSSLLQGQALQALQRFYASLVHSANTSFDVLLDSLLSSAKPSPQSGGLSKQAIYSIAQCVAVLCLAAGDQKCASTVEMLKGILKDDGNTNSAKKHLALLCLGEIGRRKDLSAHTLIENIIIESFQSPFEEIKSAASYALGNIAVGNLSMYLPFILDQIDNQQKKQYLLLHSLKEVIAKQSFDKAGHNVLQDSYIEKILALLFNHCESEEEGVRNVVAECLGKIALIEPRNLIPALMVRTTSPAAFTRATVVIAVKYSIVERPEKIDEILYPEISTFLMLIKDNDRHVRRAAVLALSTAAHNKPNLIKGLLQEMLPLLYDQTVVKQDLIRTVDLGPFKHTVDDGLEIRKAAFECVDTLLDSCLDQVNPSSFIVPYLISGLSDHYDVKMPCHLILSKLADKCPAAVLAVLDSLVEPLEKTINHKPKLDAVKQEVDRNEDMIRSALRAIASLSRISGGDCSLKFKMLINNITNSPTLAEKYNSVRSE
>EPIDfulg
MSNLAITGILEKMTGKDKDYRYMATSDLLNELNKDGFKADSELEVKLSLVVLQQLEDVSGDVSGLAVKCLVPLVKKIGEDRVLEMTSRLCDKLLNGKDQHRDIASIALKTIISEVSSQALSQRILVSVTPLLIKGVTGPGKSTEIKCESLDILCDVLHRFGNLMIKDHKELLSALLSQLNVNQASVRKKSVSCIASLASSLSDDLLAKATAEVVQLLQNKNTKPEITRTNIQMVGAFSRSVGYRFGPHLGETVPLLISYCTSASEADEELREYSLQALESFLLRCPRDISSYCHDILNLTLEYLSYDPNFTDSMDEDTDDEGNIEEEDDESANEYTDDEDVSWKVRRAAAKCLSAIIVSRPEMLSKMYLEACPKLIERFREREENVKMDVFNTFIELLRQTGNVTKGQADFDESSPRFLLRQEVTKIVRSINKQLREKSIKTKVGAFSVLKELVVVLPDCLANHVGSLVAGIEKALNDKSSTSNLKIEALIFTRLVLASHLPSVFHAHIKALSSPILSAVGERYYKVSAEALRVCGELVHVLRPTFEHCAFDFKPYVNMIYKAILARLANQDQDQEVKECAISCMSLVISTFGDDLQRELPACLPILVDRMGNEITRLTAVKAFAVIANSPLRVDLSCVLEQVVSELTAFLRKANRALRQATLGTLNSLLIAYGDRISSPAYEVIVIELSTLISDMDLHMTALALELCCTLMTDRKSGETVGLTVRQKVLPQALMLIRSSLLQGQALQALQRFFASLVQSANTSFDALLDSLLASAKPSPQSGGLSKQAIYSIAQCVAVLCLAAGDQKCASTIEMLKGILKDDGNINSAKKHLALLCLGEIGRRKDLSMHALIEAIIIESFQSPFEEIKSAASYALGNIAVGNLSKYLPFILDQIDNQQKKQYLLLHSLKEVIARQSSDKAGQNELQDSYIEKILALLFNHCESEEEGVRNVVAECLGKIALIEPRNLIPALKIRTTSPAAFTRATVVIAVKYSIVERPEKIDEILYPEISTFLMLIKDNDRHVRRAAVLALSTAAHNKPNLIKGLLPEMLPLLYDQTVVKQELIRTVDLGPFKHTVDDGLEIRKAAFECVDTLLDSCLDQVNPSSFIVPYLISGLSDHYDVKMPCHLILSKLADKCPAAVLAVLDSLVEPLEKTINHKPKLDAVKQEVDRNEDMIRSALRGIASLNRISGGDCSLKFKMLINYITNSATLAEKYNSVRSE
>NEUWzoll
MSNIAITSILEKMTGKDKDYRYMATSDLLNELSKDGFKADIELEMKLSHVILQQIEDVSGDVSGLAVKCLVPLVKKIGEERVLEMTSRLCDKLLNGKDQHRDIASIALKTIISEVSTQTLAQRILISITPHLISGITGSGKSTEIKCESLDILCDLLHRFGNLMSKDHAELLSALLSQLNVNQASVRKKTVSCIASLSSSLSDDLLAKATAEVVQLLKSIS-KPEITRTNIQMIGAFSRSVGYRFGVYLGETVPLLISYCTSASETDEELREYSLQALESFLLRCPRDISPYCDDILNLTLAYLSYDPNFTDSMDEDTDVEGAEEEDDDDSANEYTDDEDCSWKVRRAAAKCLAATIISRPEMLSKMYFEACPKLIERFREREENVKMDVFNTFIELLRQTGNVTKGQIEYDKSSPRFLLKHEVPKIVRSINRQLCEKSIKTKVGAFSVLKELVIVLPQCLADHIGSLVIGIEKALNDKSSTSNLKIEALTFTRLVIASHSPSAFHPYVQDLLSPILSAVGERYYKVTAEALRVCGELVHVLRPTFETHAFDFTSYVNTIYKAILARLANQDQDQEVKECAISCMSLVISTFGDNLQCDLPSCLPILVDRMGNEITRLTAVKAFAAIANSSLRLDLSCVLEQVVSELTAFLRKANRALRQTTLGTLNSLLAAYGDQISSSAYEVIVVELSTLISDIDLHMTALALELCCTLMTDRKSSESVGLTIKQKVLPQALFLIRSSLLQGQALQALQRFFASLVQSANTSFDVLLDSLLANAKPSPQSGGLSKQAVYSIAQCVAVLCLAADDRKCASTLEMLKGILTDDGNTNSAKKHLALLCLGEIGRRKDLSMHTKIENIVIESFQSPLEEIKSAASFALGNIAVGNLSKYLPFILDQIDNQQKKQYLLLHSLKEVIARQTSYKAGHTELQDSYIEKILSLLFNHCESEEEGVRNVVAECLGKIALIEPGKLIPALKMRTTSPAGFTRATVVIAVKYSIVERPEKIDEIIYPEFSTFLMLIKDSDRHVRRAAVLALSTAAHNKPTLIKGLLPEMLPLLYDETVVKQELIRTVDLGPFKHIVDDGLEIRKAAFECVDTLLDSCLDQVNPSSFMVPYLISGLSDHYDVKMPCHLILSKLADKCPAAVLAVLDSLVEPLEKTINHKPKLDAVKQEVDRNEDMIRSALRAIASLSRISGGDCSMKFKMLMNNITNTPALADKYNSVRSE
>CEPHdama
MSNLAITGILEKMTGKDKDYRYMATSDLLNELSKDGFKADIELEVKLSHVVLQQLEDVSGDVSGLAVKCLVPLVKKIGEDRVLEMTNRLCDKLLNGKDQHRDIASIALKTIISEVSSQALAQRILVSVTPQLIKGITGPGKSTEIKCESLDILCDVLHRFGNLMTKDHNELLSALLSQLNVNQASVRKKSVSCIASLASSLSDDLLAKATAEVVQLLKNKNTKPEITRTNIQMVGAFSRSVGYRFGPHLGETVPLLISYCTSASEADEELREYSLQALESFLLRCPRDISLYCDDILNLTLEYLSYDPNFTDSMDEDTDDEGNVEEEDDESANEYTDDEDVSWKVRRAAAKCLSAIIISRPEMFSKMYLEACPKLIERFREREENVKMDVFNTFIELLRQTGNVTKGQADFDESSPRFLLRQEVSKIVRSINKQLREKSIKTKVGAFSVLKELVVVLPDCLADHVGSLVVGIEKALNDKSSTSNLKIEALTFTRLVLASHSPSVFHPHIKALSSPILSAVGERYYKVSAEALRVCGELVHVLRPTFETCAFDFNPYVPMIYKAILVRLANQDQDQEVKECAISCMSLVISTFGDNLQRKLPACLPILVDRMGNEITRLTAVKAFAVIANSPLRVDLSCVLEQVVSELTAFLRKANRALRQATLGTLNSLLVAYGDRISSPAYEVIVVELSTLISDMDLHMTALALELCCTLMTDRQSRESVGLTVRQKVLPQALVLIRSSLLQGQALQVLQRFFASLVHSANTSFDALLDSLLSSAKPSPQSGGLSKQAIYSIAQCVAVLCLAAGDQKCASTVEMLKGILKDDGNTNSAKKHLALLCLGEIGRRKDLSVHTLIENIIIESFQSPFEEIKSAASYALGNIAVGNLSKYLPFILDQIDNQQKKQYLLLHSLKEVIARQSSDKTGQNELQDSFIEKILALLF------------------------------------------------LITVK------------------------------------------------------------------------------------------VKKKEF----------------------------------------------------------------------------------------------------------------------------AMW------
>MOLIcapi
MSGLNLTGTLERMTGKDKDYRYMGTSDLLNELNKDTFKVDSDLETKLVNTVLQQLEDASGDVSGLAVKCLPPIVKKFNQDRVLEMANKLCDKLLNGKDQHRDIASIALKTIVSEVTIPSLAQRMQESLGPQLMQGITGPGKSIEVKCETLDILCDVLHRFGNLMTKFHEGLLHALLSLLNSNQATVRKKSISCIASLASNLSDDLLAKATMAVVQLLKNKNIKPEITRTNIQMIGALSRSVGYRFGQHLGETVPLLIMYCTSATDADEELREYSLQALESFLLRCPRDITSYCSDILNLSLEYLSYDPNFTDNMEEDTDDEGHDEEEDDESADEYTDDEDASWKVRRAAAKCLAAVIVSRPEMLSKMYWEACPKLIDRFREREENVKMDVFNTFIELLRQTGNVTKGQIDTDESSPRWLLKQEVPKIVKSVNRQLREKSIKTKVGAFSVLKELVVVLPDCLADHIGSLVPGIEKALNDKSSTSNLKIEALVFTRLVMVSHSPSAFHPYIQALSSPVLSAVGERYYKVTAEALRVCGELVRVVRPNVEVCVLDFKPYVRPIYKAILARLANQDQDQEVKECAISCMSLVISTFGDNLLPELPTCLPILVDRMGNEITRLTAVKAFAVIANSPLRIDLSCVLEQVVSELTAFLRKANRPLRQATLGTLNSLVVAYGDRISPSAYETIISELSSLISETDLHMTALALELCCTLMTDRKASQNVGVTVRQKVLPQALILIRSPLLQGQALQALQRFFASLVHSANTSFDALLDALLSSAKPSPQSGGLAKQALYSIAQCVAVLCLAAGDQKCASTVEMLRGILKDDSSTSSAKQHLALLCLGEIGRRKDLSVHAQIENIVIESFQSPFEEIKSAASYALGNIAVGNLSKYLPFILDQIDNQQKKQYLLLHSLKEVIARQSIDKAGQGELQDSNVEKILNLLFNHCESEEEGVRNVVAECLGKIALIEPWKLIPALKVRTSSPAAFTRATVVIAVKYSIVERPERIDEIIYPEISTFLMLIKDSDRHVRRAAVLALSTAAHNKPNLIKGLLPELLPLLYDQTVVKQELIRTVDLGPFKHIVDDGLELRKAAFECVDTLLDSCLDQVNPSSFIVPYLVSGLADHYDVKMPCHLILSKLADKCPSAVLAVMDSLVDPLEKTINHKPKLDAVKQEVDRNEDMIRSALRAIASLSRISGGDCSLKFKMLMNNITNAATLAEKYNSVRCE
>PAPHhirs
MSNLAITSILEKMTGKDKDYRYMATSDLLNELSKDGFKADIELEVKLSHVVLQQLEDVSGDVSGLAVKCLVPLVKKIGEDRVLEMTNRLCDKLLNGKDQHRDIASIALKTIISEVSTQTLAQRILISVTPQLINGITGSGKTTEIKCESLDILCDVLHRFGSLMAKDHAELLRAFLSQLNVNQASVRKKSVSCIASLASSLSDDLLAKAIAEVVQLLKNKNRKPEITRTNIQMVGAFSRSVGYRFGPHLGETVPLLISCCTSASEADEELREYSLQALESFLLRCPRDISSYCDGILNLTLEYLSYDPNFTDSMDEDTDDEGNEEEEDEESANEYTDDEDVSWKVRRAAAKCLAAIIVSRPEMLSKMYLEACPKLIERFREREENVKMDVFNTFIELLRQTGNVTKGQTDVDESSPCFLLKQEVPKIVRSINRQLREKSIKTKIGAFSVLKELVVVLPNCLADHVGSLVTGIEKALNDKSSSSNLKIEALTFTRLVLSSHSPSVFHSYIKALSSPILSAVGERYYKVTAEALRVCGELIHVLRPTFETCTFDFKPYARTIFKAILARLENQDQDQEVKECAISCASLVISNFGDNLQRELPACLPILVDRMGNEITRLTAVKAFAVIANSPLRVDLSCVLEQVVSELTAFLRKANRALRQATLGTLNSLLVAYGDQISTPAYDIIVVELSTLISDADLHMTALALELCCTLMTDRKSSGSVGLTVRQKVLPQALMLIRSSLLQGQALQDLQRFFASLVHSANTSFDVLLDSLLSSAKPSPQSGGLSKQAIYSIAQCVAVLCLAAGDQKCASTVEMLKGILKDDGNINSAKKHLALLCLGEIGRRKDLRTHTLIENIIIESFQSPFEEIKSAASYALGNIAVGNLSKYLPFILDQIDNQQKKQYLLLHSLKEVIARQSSDKAGHSELQDSYIEKILALLFNHCESEEEGVRNVVAECLGKIALIEPKNLIPALKVRTSSPAAFTRATVVIAVKYSIVERPEKIDAILYPEISTFLMLIKDNDRHVRRAAVLALSTAAHNKPNLIKGLLPELLPLLYDQTVVKQELIRTVDLGPFKHTVDDGLEIRKAAFECVDTLLDSCLDQVNPSSFIVPYLISGLSDHYDVKMPCHLILSKLADKCPAAVLAVLDSLVEPLEKTINHKPKLDAVKQEVDRNEDMIRSALRAIASLSRISGGDCSLKFKALMNNITNSPALAEKYNSVRSE
>DACThata
----------------------------------------------------------------------------------------------------------------------------------------------------------------------------------------------------------------------------------------------------------------------------------------------------------------------------------------------------------------------------------------------------------------------------------------------------------------------------------------------------------------------------------------------------------------------------------------------------------------------------------MGNEITRLTAVKAFAVIANSPLRVDLSCVLEQVVSELTAFLRKANRALRQVTLGTLNALLVAYGDRISSLAYEVIVVELSMLISDMDLHMAALALELCCTLMTDRKSCESVGLTVRQKVLPQALILIRSSLLQGHALQALQRFYSSLVHSANTSFDVLLDSLLSSAKPSPQSGGLSKQAIYSIAQCVAVLCLAAGDQKCASTVEMLKGILKDDGNSNSAKKHLALLCLGEIGRRKDLSVHTQIENIIIESFQSPFEEIKSAASYALGNIAVGNLSKFLPFILNQIDNQQKKQYLLLHSLKEVIARQSSDKTGQNELQHSYIEKILALLFNHCESEEEGVRNVVAECLGKIALIEPRNLIPTLKVRTTSPAAFTRATVVIAVKYSIVERPEKIDEILYPEISTFLMLIKDNDRHVRRAAVLALSTAAHNKPNLIKGLLPEMLPLLYDQTVVKQELIRTVDLGPFKHTVDDGLEIRKAAFECVDTLLDSCLDQVNPSAFIVPYLISGLSEHYDVKMPCHLILSKLADKCPAAVLAVLDSLVEPLEKTINHKPKLDAVKQEVDRNEDMVRSALRAIASLSRISGGDCSLKFKMLINKITNSPTLAEKYNSVWSE
>ERYCcris
MSNLAITGILEKMTGKDKDYRYMATSDLLNELSKDGFKADIELEVKLSHVVLQQLEDVSGDVSGLAVKCLVPLVKKIGEDRVLEMTNRLCDKLLNGKDQHRDIASIALKTIISEVSSHALAQRILVSVTPQLIKGVTGPGKSTEIKCESLDILCDVLHRFGNLMIKDHKELLSALLSQLNVNQASVRKKSVSCIASLASSLSDDLLAKATAEVVQLLKNKNTKPEITRTNIQMVGAFCRSVGYRFGPHLGETVPLLINYCTTASESDEELREYSLQALESFLLRCPRDISSYCHDILNLTLEFLSYDPNFTDSMDEDTDDECKVDDEEDESANEYTDDEDVSWKVRRAAAKCLSAIIVSRPEMLLKMYLEACPKLIERFREREENVKMDVFNTFIELLRQTGNVTKGQADFDESSPRFLLRQEVTKIVRSVNKQLHEKSIKTKVGAFSVLKELVVVLPDCLANHVGSLVAGIEKALNDKSSTSNLKIEALVFTRLVLSSHLPSVFHPHIEALSSPILSAVGERYYKVSAEALRVCGELVHVLRPTFENCAFDFKPYVSMIYKAILARLANQDQDQEVKECAISCMSLVISTFGDNLQRELPACLPLLVDRMGNEITRLTAVKAFAVVANSPLRVDLSCVLEQVVSELTAFLRKANRALRQATLGTLNSLLIAYGNRISSPAYEVIIVELSTLISDMDLHMTALALELCCTLMTDRKSRESVGLTVRQKVLPQALILIRSSLLQGQALQALQRFFASLVQSANTSFDVLLDSLLASAKPS--AGGLSKQAIYSIAKCVAVLCLAAGDQKCASTVEMLKGILKDDGNTNSAKKHLALLCLGEIGRRKDLSAHTLIETIIIESFQSPFEEIKSAASFALGNIAVGNLSKYLPFILDQIDNQQKKQYLLLHSLKEVIARQSSDKAGQNELQDSYIEKILTLLFNHCESEEEGVRNVVAECLGKIALIEPRNLIPALKIRTTSPAAFTRATVVIAVKYSIVERPEKIDEILYPEISTFLMLIKDNDRHVRRAAVLALSTAAHNKPNLIKGLLPEMLPLLYDQTVVKQELIRTVDLGPFKHTVDDGLEIRKAAFECVDTLLDSCLDQVNPSSFIVPYLISGLSDHYDVKMPCHLILSKLADKCPAAVLAVLDSLVEPLEKTINHKPKVDAVKQEVDRNEDMIRSALRGIASLNRISGGDCSLKFKMLLNNITNFPTLAEKYNSVRSE
>LIMOabor
MSNLAITSILEKMTGKDKDYRYMATSDLLNELSKDGFKADIELEVKLSHVVLQQLEDVSGDVSGLAVKCLVPLVKKIGEDRVLEMTNRLCDKLLNGKDQHRDIASIALKTIISEVSSQALAQHILVSVTPQLIKGITGPGKSTEIKCESLDILCDVLHRFGNLMTKDHTELLSALLSQLNVNQASVRKKSVSCIASLASSLSDDLLAKATAEVVQLLKNKSTKPEITRTNIQMVGAFSRSVGYRFGPHLGETVPLLISYCTSASEADEELREYSLQALESFLLRCPRDISSYCDDILNLTLEYLSYDPNFTDSMDEDSDNEGNVEEEDDESANEYTDDEDVSWKVRRAAAKCLSAIIVSRPEMFSKMYLEACPKLIERFREREENVKMDVFNTFIELLRQTGNVTKGQADFDESSPRFLLRQEVAKIVRSINKQLREKSIKTKVGAFSVLKELVVVLPDCLADHVGSLVAGIEKALNDKSSTSNLKIEALTFTRLVLASNSPSVFHPHIKALSSPILSAVGERYYKVSAEALRVCGELVHVLRPTFETCAFDFKPYVHMIYKAILVRLANQDQDQEVKECAISCMSLVISTFGDNLQRKLPACLPILVDRMGNEITRLTAVKAFAVIANSPLRVDLSCVLEQVVSELTAFLRKANRALRQATLGTLNSLLVAYGDRISSPAYEVIVVELSTLISDMDLHMTALALELCCTLMTDRQSRENVGLTVRQKVLPQALVLIRSSLLQGQALQVLQRFFASLVHSANTSFDALLDSLLSSAKPSPQSGGLSKQAIYSIAQCVAVLCLAAGDQKCASTVEMLKGILKDDGNTNSAKKHLALLCLGEIGRRKDLSVHTLIENIIIESFQSPFEEIKSAASYALGNIAVGNLSKYLPFILDQIDNQQKKQYLLLHSLKEVIARQSSDKTGQNELQDSFIEKILALLFNHCESEEEGVRNVVAECLGKIALIEPRNLIPALKVRTTSSAAFTRATVVIAVKYSIVERPEKIDEILYPEISTFLMLIKDNDRHVRRAAVLALSTAAHNKPNLIKGLLPEMLPLLYDQTVVKQELIRTVDLGPFKHTVDDGLEIRKAAFECVDTLLDSCLDQVNPSSFLVPYLISGLSDHYDVKMPCHLILSKLADKCPAAVLAVLDSLVEPLEKTINHKPKLDAVKQEVDRNEDMIRSALRAIASLNRMSGGDCSLKFKVLINNITNSPTLAEMYNSVRSE
>CALAcreb
MSNLAITSILEKMTGKDKDYRYMATSDLLNELSKDGFKADIELEIKLSHVVLQQLEDVSGDVSGLAVKCLVPLVKKIGEDRVLEMTNRLCDKLLNGKDQHRDIASIALKTIISEVASQFLAQRILISVTPQLIKGITGPGKSTEIKCESLDILCDVLHRFGNLIAKDHAELLNALLSQLNVNQASVRKKSVSCIASLASSLSDDLLAKATADVVQLLKNKSTKPEITRTNIQMIGAFSRSVGYRFGPHLGETVPLLISYCTSASETDEELREYSLQALESFLLRCPRDISSYCDDILNLTLEYLSYDPNFTDSMDEDTDDEGIVEEEDDESANEYTDDEDVSWKVRRAAAKCLSAVIISRPEMLSKMYLEACPKLIERFREREENVKMDVFNTFIELLRQTGNVTKGQANFDESSPRFLLKQEVTKIVRSINKQLREKSVKTKVGAFSVLKELVVVLPDCLADHVGSLIAGIEKALNDKSSTSNLKIEALTFTRLVLASHSPSVFHPHIKALSSPILSSVGERYYKVSAEALRVCGELVHVLRPTFETCAFDFKPYVHMIYTTILARLANQDQDQEVKECAISCMSLVISIFGDNLQRELPACLPVLVDRMGNEITRLTAVKAFAVIANSPLRVDLSFVLEQVVSELTTFLRKANRALRQVTLGTLNSLLVAYGDRISSAAYEVIVVELSTLISDIDLHMAALALELCCTLMTDRKSSGSVGLTVRQKVLPQALILIRSSLLQGQALQALQKFYASLVHSANTSFDVLLDSLLSSAKPSPQSGGLSKQAIYSIAQCVAVLCLAASDEKCASTVEMLKGILKDDANTNSAKKHLALLCLGEIGRRKDLSAHTLIENIIIESFLSPFEEIKSAASYALGNIAVGNLSKYLPFILDQIDNQQKKQYLLLHSLKEVIARQSSDKVGHSELQVSYIEKILALLFNHCESEEEGVRNVVAECLGKIALIEPRNLIPALKVRITSPAAFTRATVVIAVKYSIVERPEKIDEILYPDISTFLMLIKDNDRHVRRAAVLALSTAAHNKPNLIKGLLPEMLPLLYDQTIVKQELIRTVDLGPFKHTVDDGLEIRKAAFECVDTLLDSCLDQVNPSSFIVPYLISGLTDHYDVKMPCHLILSKLAEKCPAAVLAVLDSLVEPLEKTINHKPKLDAVKQEVDRNEDMIRSALRAIASLSRTSGGDCSLKFKMLINNIMNSPTVAEKYNSVRSE
>CYPRflav
MTNLAITSILEKMTGKDKDYRYMATSDLLNELSKDVFKADIELEVKLTHVVLQQLEDVSGDVSGLAVKCLVPLVKKIGEDRVLEMTNRLCYKLLNGKDQHRDIASIALKTIISEVSTQTLAQRILISVTPQLIKGITGSGKTTEIKCESLDILCDVLHRFGSLMAKYHAELLSAFLSQLNVNQASVRKKSVSCIASLASSLSDDLLAKATAEVVQLLKNKNRKPEITRTNIQMVGAFSRSVGYRFGPHLGETVPLLISYCTSASEADEELREYSLQALESFLLRCPRDISSYCDDILNLTLEYLSYDPNFTDSMDEDTDDEGNEEEEDDESANEYTDDEDVSWKVRRAAAKCLAAIIVSRPEMLSKMYLEACPKLIERFREREENVKMDVFNTFIELLRQTGNVTKGQTDFDESSPLFLLKQEVPKIVRSINRQLREKSIKTKVGAFSVLRELVVVLPDCLADHVGSLVTGIEKALNDKSSTSNLKIEALTFTRLVLASHSPSVFHPYIKALSSPILSAVGERYYKVTAEALRVCGELVHVLRPTFETCTFNFKPYVHTIFKAILARLENQDQDQEVKECAISCASLVISTFGDNLQRELPACLPILVDRMGNEITRLTAVKAFAVIANSPLRVDLSFVLEQVVSELTAFLRKANRALRQATLGTLNSLLVAYGDRISSPAYEVIVVELSTLISDADLHMTALALELCCTLMTDRKSSESVGLTVRQKVLPQALILIRSSLLQGQALQALQRFFASLVHSANTSFDVLLDSLLSSAKPSPQSGGLSKQAIYSIAQCVAVLCLAAGDQKCASTVEMLKGILKDDGNTNSAKKHLALLCLGEIGRRKDLCTHTLIENIIIESFQSPFEEIKSAASYALGNIAVGNLSKYLPFILDQIDNQQKKQYLLLHSLKEVIGRQSSDKAGHSELQDSYIEKILALLFNHCESEEEGVRNVVAECLGKIALIEPKNLIPALKVRTASTAAFTRATVVIAVKYSIVERPEKIDEILYPEISTFLMLIKDDDRHVRRAAVLALSTAAHNKPNLIKGLLPELLPLLYDQTVVKQELIRTVDLGPFKHTVDDGLEIRKAAFECVDTLLDSCLDQVNPSSFIVPYLISGLSDHYDVKMPCHLILSKLADKCPAAVLAVLDSLVEPLEKTINHKPKLDAVKQEVDRNEDMIRSALRAIASLSRISGGDCSLKFKALMNNIANSPALSEKYNSVRSE
>GASTelat
MSNLAITGILEKMTGKDKDYRYMATSDLLNELSKDGFKADIELEVKLSHVVLMQLEDASGDVSGLAVKCLVPLVKKIAEDRVLEMSNRLCDKLLNGKDQHLDIASIALKTIVSEVSSQALAQRILVSVTPQLIKGVTGSGKSTEIKCESLDILCDVLHRFGNLMIKDHNELLSALLSQLNVNQASVRKKSVSCIASLAASLSDDLLAKATTEVVQLLKNKSTKPELTRTNIQMVGAFSRSVGYRFGPHLGETVPLLISYCTSASETDEELREYSLQALEIFLLRCPRDISSYCAAILNLTLEYLSYDPNFTDSMDEDTDDEANMEEEEDESANEYTDDEDASWKVRRAAAKCLSAIIVSRPEMLLEMYLEACPKLIERFREREENVKMDVFNTFIELLRQTGNVTKGQSDSDESSPRFLLRQVVPKLVRSINKQFREKSIKTKVGAFSVLKDLVAVLPDCLADHFGSLVSGIEKALSDKSSTSNLKIEALIFTRLVLASHLPSIFHPHIKTLSSPILSAVGERYYKVSAEALRVCGELVHVLRPTFEAFVFDFKPYVNMIYKAILARLANQDQDQEVKECAISCMSLVISTFGDNLQQELSVCLPILVDRMGNEITRLTAVKAFAVIANSTLRVDLSCVLEQAVTELTTFLRKANRALRQASLGTLNSLLSAYGDHISSPAYEVIVVELSTLISDVDLHMTALALELCCTVMTDRKYRESVGLTVRQKVLPQTLILIRSSLLQGQALQALRKFFAALVNSANTSFDVLLNSLLSSAKPSPQSGGLSKQAIYSIAQCVAVLCLAAGDQKCASTVEMLKGILKDDGNINSAKKHLALLCLGEIGRRKDLSGHTLLETIIIESFLSPFEEIKSAASFALGNIAVGNLSKYLPFILDQIDNQQKKQYLLLHSLKEVIARQSSDKAGQSELQDSYIEKILTLLFNHCESEEEGVRNVVAECLGKIALIEPRNLIPALKVRTTSPTAFTRATVVIAVKYSIVERPEKIDEILYPEISTFLMLIKDNDRHVRRAAVLALCTAAHNKPNLIKGLLPEMLPLLYDQTVVKKELIRTVDLGPFKHTVDDGLEIRKAAFECVDTLLDSCLDQVNPSSFIVPYLVSGLSDHYDVKMPCHLILSKLAEKCPAAVLAVLDSLVEPLEKTINHKPKLDAVKQEVDRNEDMIRSALRAIASLNRISGGDCSLKFKMLINNISTSLTLAEKYNSVWAE
>HEMIforr
----------------------MATSDLLNELSKDGFKADNELEVKLSHVVLLQLEDVSGDVSGLAVKCLVPLVKKIGEDRVLEMTNMLFDKLLNGKDQHRDIVSIALKTISSEISSQSLAQRILVLVTPQLIKGITGPGKSTEIKCESLDILCDVLHRFGNLMTKDHAELLSALLSQLNVNQASVRKKSVACIASLAASLSDHLLAKATADVVQLLKNKNTKPEIIRTNIQMVGAFSRSVGYRFGPHLGETVPLLISYCTSASETDEELREYSLQALESFLLRCPRDISSYCDDILNLTLEYLSYDPNFTDSMDEDTDNEGNMEDEDDESANEYSDDEDVSWKVRRAAAKCLSAITVSRPEMLSKMYLEACPKLIERFREREENVKMDVFNTFIELLRQTGNVTKGQANFDQSSPRFLLKQEVTKIVRSINKQLREKSIKTKVGAFSILKELVVVLPDCLSDHIRSLVTGIEKALNDKSSTSNLKIEALTFTRLVLVSHSPSVFHPHIQDLLSPILSAVGERYYKVSAEALRVCGELVHVLRPTFETSSLDFKPYIYTIYKAILARLVNQDQDQEVKECAISCMSLVISIFGDNLQLELPACLPVLVDRMGNEITRLTAVKAFAVIANSPLRVDLSCVLEQVVSELTTFLRKANRALRQVTLGTLNALLVAYGDRISSSSYEVIVLELSMLISDMDLHMTALALELCCTLMTDRKSCESIGLTVRQKVLPQALILIRSSLLQGQALQALQRFYSSLVHSANTSFDVLLDSLLSSAKPSPQSGGLSKQAIYSIAQCVAVLCLAAGDQKCASTVEMLKGILKDDGNSNSAKKHLALLCLGEIGRRKDLSVHTLIENIIIESFLSPFEEIKSAASYALGNIAVGNLSKFLPFILNQIDNQQKKQYLLLHSLKEVIARQSSDKTGHNELQDSYIEKILTLLFNHCESEEEGVRNVVAECLGKIALIEPRNLIPALKVRTTSPAAFTRATVVIAVKYSIVERPEKIDEILYPEISAFLMLIKDSDRHVRRAAVLALSTAAHNKPNLIKGLLPEMLLLLYDQTVVKQELIRTVDLGPFKHTVDDGLEIRKAAFECVDTLLDSCLDQVNPSAFIVPYLISGLSEHYDVKMPCHLILSKLADKCPAAVLTALDSLVEPLEKTINHKPKLDAVKQEFDRNEDMVRSALRAIASLSRISGGDCSLKFKMLINKITNSPTLAEKYNSVCSE
>LANAlana
MSSLTLTGILEKMTGKDKDYRYMATSDLLNELNREGFKADSDLEMKLTNTVLQQLEDVSGDVSGLAVKCLPPIVKKISEDRVLEMANKLCDNLLNGKDQHRDIASIALKTIVSEVTSPSLAQRIQDSLGPQLMKGITGSVKGIEVKCENLDILCDVLHRFGNLMTKFHEGLLNALLSQLNSNHATIRKKSISCIASLASNLSDDLLAKATSEVVQLLKNKNIKPEITRTNIQLVGALSRSVGYRFGPHLGETVPLLIMYCTSASDVDEELREYSLQALESFLLRCPRDISPYCNEILNLSLEYLSYDPNFTDNMEEDTDNEVHEEEEDDESADEYTDDEDASWKVRRAAAKCLAAIIVSRPEMLSKMYWEACPKLIDRFREREENVKMDVFNTFIELLRQTGNLTKGQVDTDESSPRWLLKQEVPKIVKSVNKQLREKSIKTKVGAFSVLKELVVVLPDCLADHIGSLVIGIEKALNDKSSTSNLKIEALVFTRLVMVSHSPSVFHPYIQALSSPVLSAVGERYYKVTAEALRVCGELVRVIRPNVEACTLDFKSYVPPIYNAILTRLANQDQDQEVKECAISCMSLVISTFGDNLLPELSTCLPILVDRMGNEITRLTAVKAFAVIANSPLRIDLSCVLEQVVSELTAFLRKANRPLRQATLGTLNSLVVAYGDQISPSAYEVIIVELSTLISETDLHMTALALELCCTLMTDRKASQNVGLTVRYKVLPEALILIRSPLLQGQALQALQKFFASLVQSANTTFDTLLDSLLSSAKPSPQSGGLAKQALYSIAQCVAVLCLAAGDHKCASTVEMLKGILKDDSSTNSAKQHLALLCLGEIGRRKDLSMHTHIENIVIESFQSPFEEIKSAASYALGNIAVGNLSKYLPFILDQIDHQQKKQYLLLHSLKEVIVRQSIDKAGQSELQDSNVEKILNLLFNHCESDEEGVRNVVAECLGKIALIEPWKLIPALKVRTTSPAAFTRATVVIAVKYSIVERPEKIDDIIYPEISTFMMLIKDNDRHVRRAAVLALSTAAHNKPNLIKGLLPELLPLLYDQTVVKQELIRTVDLGPFKHVVDDGLELRKAAFECVDTLLDSCLDQMNPSSFIVPYLVSGLADHYDVKMPCHLILSKLADKCPSAVLAVMDSLVDPLEKTINHKPKVDAVKQEVDRNEDMIRSALRAIASLSRISGGDCSLKFKMLMNNIMNAVPLAEKYNSVRCE
>HABEpant
MSNLAITSILEKMTGKDKDYRYMATSDLLNELSKDGFKADNELEVKLSHVVLQQLEDVSGDVSGLAVKCLVPLVKKIGEDRALEMTNMLFDKLLNGKDQHRDIVSIALKTIISEISSQSLAQRILASFTPQLIKGITSPNKSTEIKCESLDILCDVLHRFGNLTTKDHAELLSALLSQLNVNQASVRKKSVACLASLSVSLSDNLLAKAIADVVQLLKNKNTKPEIIRTNIQMVGAFSRSVGYRFGLHLGETVPLLISYCTNASESDEEIREYSLQALEIFLLRCPRDISSYCDDILNLTLEYLSYDPNFTDSMDEDTDDEGNVEDEDDESANEYSDDEDLSWKVRRAAAKCLSAIIVSRPEMLSKMYLEACPKLIERFREREENVKMDVFNTFIELLRQTGNVTKGHANFDVSSPRFLLKEEVVKIVRSINKQLREKSIKTKVGAFSILKELVVVLPDCLADHVRSLVTGIEKALNDKSSTSNLKIEALTFTRLVLVSHAPSVFHPHIQALSSPILSAVGERYYKVSAEALRVCGELVHVLRPTFEISAFDFKPYVYTIYKSILARLVNQDQDQEVKECAISCMSLVISIFGDNLQLELPACLPVLVDRMGNEITRLTAVKAFAVIASSPLRVDLSCILEQVVSELTAFLRKANRALRQVTLGTLNSLLGAYGDQISSSAYEVIVVELSILISDMDLHMTALALELCCTLMTDRKSCESVGLTVRQKVLPQALILIRSSLLQGQALQALQRFYSSLVYSANTSFDVLLDSLLSSSKPSPQSGGLSKQAIYSIAQCVAVLCLAAGDQKCASTVEMLKSLLKDDGNCNSAKKHLALLCLGEIGRRKDLSVHTLIENIIIESFQSPFEEIKSAASYALGNIAVGNLSKFLPFILNQIDNQQKKQYLLLHSLKEVIARQSSDKTGHNELQGSYIEKILALLFNHCETEEEGVRNVVAECLGKIALIEPRNLIPALKVRTTSPAAFTRATVVIAVKYSIVERPEKIDEILYPEISSFLMLIKDNDRHVRRAAVLALSTAAHNKPNLIKGLLPEMLLLLYEQTVVKQELIRTVDLGPFKHTVDDGLEIRKAAFECVDTLLDSCLDQVNPSAFIVPYLISGLSDHYDVKMPCHLILSKLADKCPAAVLAVLDSLVEPLEKTINHKPKLDAVKQEVDRNEDMVRSALRSIASLSRISGGSCSLKFKMLTNNIANSTALANKYNSVWSE
>PHAItank
MSNLVITGILEKMTGKDKDYRYMATSDLLNELNKDGFKADIELEVKLSHVVLQQLEDVSGDVSGLAVKCLVPLVKKIGEDRVLEMTSRLCDKLLNGKDQHRDIASIALKTIISEISSQALAHRILVSVTPQLIKGVTGPGKSTEIKCESLDILCDVLHRFGNLMIKDHKELLSALLSQLNVNQASVRKKSVSCIASLASSLSDDLLAKATAEVVVLLKNKNTKPEITRTNIQMVGAFSRSVGYRFGPHLGETVPLLVSYCTSASEADEELREYSLQALESFLLRCPRDISSYCHDILSLTLEYLSYDPNFTDSMDEDTDDEGNVEEEEDESANEYTDDEDVSWKVRRAAAKCLSAIIVSRPEMLSKMYLEACPKLIERFREREENVKMDVFNTFIELLRQTGNVTKGQADFDESSPRFLLRQEVTKIVRSINKQLREKSIKTKVGAFSVLKELVVVLPDCLANHVGSLVAGIEKALNDKSSTSNLKIEALIFTRLVLASHLPSVFHAHIKALSSPILSAVGERYYKVSAEALRVCGELVHVLRPTFENCAFDFKPYVNMIYKAILARLANQDQDQEVKECAISCMSLVISTFGDNLQRELPTCLPILVDRMGNEITRLTAVKAFAVIANSPLRLDLSCVLEQVVSELTAFLRKANRALRQATLGTLNSLLIAYGDRISSPAYEVIVVELSTLISDMDLHMTALALELCCTLMTDKKSKENVGLTVRQKVLPQALVLIRSSLLQGQALQALQRFFASLVHSANTSFDALLDSLLSSAKPSPQSGGLSKQAIYSIAQCVAVLCLAAGDQKCASTVEMLKGILKDDGNTNSAKKHLALLCLGEIGRRKNLSVHTLIETIIIESFQSPFEEIKSAASYALGNIAVGNLSKYLPFILDQIDNQQKKQYLLLHSLKEVIARQSSDKAGQNELQNSYIEKILALLFNHCESEEEGVRNVVAECLGKIALIEPRNLIPALKIRTTSTAAFTRATVVIAVKYSIVERPEKIDEILYPEISTFLMLIKDNDRHVRRAAVLALSTAAHNKPNLIKGLLPEMLPLLYDQTVVKLELIRTVDLGPFKHTVDDGLEIRKAAFECVDTLLDSCLDQVNPSSFIVPYLISGLSDHYDVKMPCHLILSKLADKCPAAVLAVLDSLAEPLEKTINHKPKLDAVKQEVDRNEDMIRSALRGIASLNRISGGDCSLKFKMLINNITNSPTLAEKYNSVRSE
>EPIPaphy
MSNLAITGILEKMTGKDKDYRYMATSDLLNELNKDGFKADIELEVKLSHVVLQQLEDVSGDVSGLAVKCLVPLVKKIGEDRVLEMTNRLCDKLLNGKDQLRDIVSIALKTIISEVSSLALAQRILMLVTPQLIKGVTGPGKITEIKCECLDILCDVLHRFGNLMTKDHSELLSALLSQLNVNQASVRKKSVSCIASLSSSLSDDLLAKANAEVVRLLKNKNAKPEITRTNIQMVGAFSRSVGYRFGPHLGETVPLLINYCTSASEADEELREYSLQALESFLHRCPRDISSFCDDILNLTLEYLSYDPNFTDSMDEDTDDEGNAEEEDEESANEYTDDEDASWKVRRAAAKCLSAIIVSRPEMLSKMYLEACPKLIERFREREENVKMDIFNTFIELLRQTGNVTKGQADFDESSPRYLLRQEVMKIVRSINKQLREKSIKTKVGAFSVLKELVVVLPDCLSEHVGSLVVGIEKALNDKSSTSNLKIEALVFTKLVLASHLPSVFHPYITALSSPILSATGERYYKVSAEALRVCGELVHVLRPTFETSAFNFKPYVNLIYKAILARLANQDQDQEVKECAISCMSLVISTFGDNLRMELPACLPILVDRMGNEITRLTAVKAFAVIANSPLRIDLSCVLEQVVSELTAFLRKANRALRQATLGTLNSLLIAYGDKISFPAYEVIVIELSTLISDMDLHMSALALELCCTLMTDRKSKESVGLTVSQKVLPQALILIKSSLLQAQALQALQRFFASLVHSANTSFEVLLDSLLLSAKPSPQSGGLSKQAIYSIAQCVAVLCLAAGNHKCASTVEMLKGILKDDGNTNSAKKHLALLCLGEIGRRKDLSAHTLIESIIIESFQSPFEEIKSAASYALGNIAVGNLSKYLPFILDQIDHQQKKQYLLLHSLKEVIARQSTDKAGRNELQDSYIEKILALLFNHCESEEEGVRNVVAECLGKIALIEPQNLIPALKMRTTRPAAFTRATVVIAVKYSIVERPEKIDEILYPEISTFLMLIKDSDRHVRRAAVLALSTAAHNKPNLIKGLLPEMLPLLYDQTVVKQELIRTVDLGPFKHTVDDGLEIRKAAFECVDTLLDSCLDQVNPSSFIVPYLISGLSDHYDVKMPCHLILSKLADKCPAAVLAVLDSLVEPLEKTVNHKPKLDAVKQEVDRNEDMIRSALRAIASLNRLRS-----------------------------L
>CREMappe
MSNLAITGILEKMTGKDKDYRYMATSDLLNELSKDGFKADIELEVKLSHVVLQQLEDVSGDVSGLAVKCLVPLVKKIGEDRVLEMTSRLCDKLLNGKDQHRDIASIALKTIISEVSSQALAQRILVSVTPQLIKGVTGPGKSTEIKCESLDILCDVLHRFGSLMIKDHKELLSALLSQLNVNQASVRKKSVSCIASLASSLSDDLLANATAEVVQLLKNKNTKPEITRTNIQMVGAFSRSVGYRFGPHLGETVPLLISYCTSASEADEELREYSLQALENFLLRCPRDISSYCHDILNLTLEYLSYDPNFTDTMDEDTDDESNVEEEEDESANEYTDDEDASWKVRRAAAKCLSAIIVSRPEMLSKMYLEACPKLIERFREREENVKMDVFNTFIELLRQTGNVTKGQADFDESSPRSLLRQEVTKIVRSINKQLREKSIKTKVGAFSVLKELVVVLPDCLANHVGSLVAGIEKALNDKSSTSNLKIEALIFTRLVLASHLPYVFHAHIKALSSPILSAVGERYYKVSAEALRVCGELVHVLRPTFENCAFDFKPYVNMIYKAILARLSNQDQDQEVKECAISCMSLVISTFGDNLQRELPACLPILVDRMGNEITRLTAVKAFAVIANSPLRVDLCCVLEQVVSELTAFLRKANRALRQATLGTLNSLLIAYGDRISSPAYEVIVVELSTLISDMDLHMTALALELCCTLMTDRKSRESVGLTVSRKVLPQALVLIRSSLLQGQALQALQRFFASLVHSANTSFDALLDSLLASAKPSPQSGGLSKQAIYSIAQCVAVLCLAAGDQKCASTVEMLKGILDDDGNTNSAKKHLALLCLGEIGRRKDLSMHTLIETIIIESFQSPFEEIKSAASYALGNIAVGNLSKYLPFILNQIDNQQKKQYLLLHSLKEVIARQSSDEAGQNELQDSYIEKILALLFNHCESEEEGVRNVVAECLGKIALIEPRNLIPALKIRTTSPAAFTRATVVIAVKYSIVERPEKIDEILYPEISKFLMLIKDNDRHVRRAAVLALSTAAHNKPNLIKGLLPEMLPLLYDQTVVKQELIRTVDLGPFKHTVDDGLEIRKAAFECVDTLLDSCLDQVNPSSFIVPYLISGLSDHYDVKMPCHLILSKLADKCPAAVLAVLDSLVEPLEKTINHKPKLDAVKQEVDRNEDMIRSALRGIASLNRISGGDCSLKFKMLINNITNSPTLAEKYNSVRSE
>PHALmode
MSNLAITGILEKMTGKDKDYRYMATSDLLNELIKDGFKADIELEVKLAHVVLQQLEDVSGDVSGLAVKCLVPLVKKIGEDRVLEMTNRLCDKLLNGKDQHRDIASIALKTIISEVSSEALAQRILVSVPPQLIKGVTGPGKSTEIKCESLDILCDVLHRFGNLMIKDHKELLSALLSQLNVNQATVRKKSVSCIASLASSLSDDLLAKATAEVVQLLKSKNTRPEITRTNIQMVGAFSRSVGYRFGPHLGETVPLLISYCTSASEADEELREYSLQALESFLLRCPRDISSYCHDILNLTLEFLSYDPNFTDSMDEDTDDEGNVEEEEDESANEYTDDEDVSWKVRRAAAKCLSAIIVSRPEMLSKMYLEACPRLIERFREREENVKMDVFNTFIELLRQTGNVTKGQADFDESSPRFLLRQEVTKIVRSINKQLREKSIKTKVGAFSVLKELVVVLPDCLANHVGSLVVGIEKALSDKSSTSNLKIEALIFARLVLASHLPSVFHAHIKALSNPILTAVGERYYKVSAEALRVCGELVHVLRPTFENCAFDFKPYVNMIYKAILARLANQDQDQEVKECAISCMSLVISTFGDNLQRELPACLPILVDRMGNEITRLTAVKAFAVIANSPLRVDLSCVLEQVVSELTAFLRKANRALRQATLGTLNSLLIAYGDRISSPAFEVIVVELSTLISDMDLHMTALALELCCTLMTDIKSRESVGLTVRQKVLPQALLLIRSSLLQGQALQALQRFFASLVHSANTSFDALLDSLLSSAKPLPQSGGLSKQAIYSIARCVAVLCLAAGDQKCVSTVEMLKGILKDDGNTNSAKKHLALLCLGEIGRRKDLSLHTLIETIIIESFQSPFEEIKSAASYALGNIAVGNLSKYLPFILDQIDNQQKKQYLLLHSLKEVIARQSSDKADQNELQDSYIEKILALLFNHCESEEEGVRNVVAECLGKIALIEPRNLIPALKIRTTSPAAFTRATVVIAVKYSIVERPEKIDEILYPEISTFLMLIRDNDRHVRRAAVLALSTAAHNKPNLIKGLLPETLPLLYDQTVIKQELIRTVDLGPFKHTVDDGLEIRKAAFECVDTLLDSCLDQVNPSSFIVPYLISGLSDHYDVKMPCHLILSKLADKCPAAVLAVLDSLVEPLEKTINHKPKLDAVKQEVDRNEDMIRSALRGIASLNRISGGDCSLKFKMLINNITSSPTLAEKYNSVRSE
>VANIshen
MSNLAITSILEKMTGKDKDYRYMATSDLLNELSKDGFKADTELEARLSHVILQQLEDASGDVSGLAVKCLVPLIKKINEDRVLEMTNKLCDKLLHGKDQHRDISSIALKTIISEVSSQALAYRILVSVTPQLIKGITGSGKNTEIKCESLDILCDVLHRFGNLMTKDHAELLSALLSQLNVNQASVRKKSVSCIASLASSLSDDLLSNATAEVVQLLKNKNIKPELTRTNIQMIGAFSRSVGYRFGPHLAETVPLLISYCTVASETDEELREYSLQALESFLLRCPRDISSYCDDILNLTLEFLSYDPNFTDSMDEDTDDDGNEDEEDDESANEYTDDEDISWKVRRAAAKCLAAIIVSRPEMLSKMYHEACPKLIERFREREENVKMDVFNTFIELLRQTANVTKGQNDIDESSPRFLLKHEVPKIVRSIIRQFREKSIKTKVGAFSVLKELVVVLPDCLGDHVGPLVIGIEKALNDKSSTSNLKIEALTFTRLVLASHSPTVFHPYIKALSSPILSAVGERYYKVTAEALRVCGELVHVIRPTFEACTFDFKAYVPTIYKAILARLANQDQDQEVKEYAISCMSLVISTFGDNLQMELPACLPILVDRMGNEITRLTAVKAFAIIASSPLRLDLSCVLEQVVSELTTFLRKANRALRQATLGTLNSLLIAYGDRISSSAYEIILVELSTLISDMDLHMTALALELCCTLMTNKKSSESVGLIVRQKVLPQALILIRSSLLQGQALQVLQRFFASLVHSANTSFDVLLDSLLSSARPSQQYGGLSKQAIYSIAQCVAELCLAAGDKKCACTVEMLKGILKDDGNVNSAKKHLALLCLGEVGRRKDLSNHTLIENIIIESFQSPFEEIKSAASYALGNIAVGNLSKYLPFILDQIDNQQKKQYLLLHSLKEVIARQSSDKAGHNELEDVYIEKILALLFNHCESEEEGVRNVVAECLGKIALVEPRNLIPALKERTTSPAAFTRATVVIAVKYSIVERPEKIDEILYHDISTFLMLIKDKDRHVRRAAVLALSTAAHNKPNLIKGLLPEMLPFLYDQTVVKQELIRTVDLGPFKHTVDDGLEIRKAAFECVDTLLDNCLDQVNPSSFIVPYLISGLSDHYDVKMPCHLILSKLADKCPAAVLAVLDSLVEPLEKTINHKPKLDAVKQEVDRNEDMIRSALRAIASLSRISGGDCSLKFKMLLSHITNSATLHEKYSSVRSE
>GALEfabe
MSNLAITSILEKMTGKDKDYRYMATSDLLNELSKDGFKADSELEARLSHVILQQLEDASGDVSGLAVKCLVPLIKKISEDRVLEMANKLCDKLLHGKDQHRDISSIALKTIISEVSSQNLAYRILVSITPQLIKGITGSGKNTEIKCESLDILCDVLHRFGNLMTKDHSELLTALLSQLNVNQASVRKKSVSCIASLASSLSDDLLSSATAEVVQLLKNKNIKSEYTRTNIQMIGAFSRSVGYRFGPHLVETVPLLISYCTNASETDEELREYSLQALESFLLRCPRDISSYCDDILSLTLEFLSYDPNFTDSMDEDTDDDGIEDEEDDESANEYTDDEDASWKVRRAAAKCLAAIIVSRPEMLSKMYLEACPKLIERFREREENVKMDVFNTFIELLRQTANVTKGQADIDESSPRFLLKHEVPKIVRSIIRQFREKSIKTKVGAFSVLKELVVVLPDCLADHVGPLVTGIEKALNDKSSTSNLKIEALTFSRLVLASHSPIVFHPYIKALLSPILSAVGERYYKVTAEALRVCGELVHVIRPTFETSSFDFKAYVPAIYKAILARLANQDQDQEVKECAISCMSLVISTFGDNLQLELSACLPILVDRMGNEITRLTAVKAFAVIASSPLRVDLSCVLEQVVSELTAFLRKANRALRQATLGTLNSVLIAYGDRIGSSSYEIILVELSTLISDTDLHMTALALELCCTLITDKKSSESVGLIVRQKVLPQALILIRSSLLQGQALQVLQRFFASLVHSANTSFDVLLDSLLSSARPTQQYGGLSKQAIYSIAQCVAELCLAAGDQKCACTVEMLKGILKDDGNASSAKKHLALLCLGEIGRRKDLSMHTQIENIVIESFQSPFEEIKSAASYALGNIAVGNLSKYLPFILDQIDNQQKKQYLLLHSLKEVIARQSSDKAGDNELQDLYIEKILTLLFNHCESEEEGVRNVVAECLGKIALVEPRNLIPALKERTTSPAAFTRATVVIAVKYSIVERPEKIDEILYRDISKFLMLIKDNDRHVRRAAVLALSTAAHNKPNLIKGLLPDVLPFLYDQTVVKQELIRTVDLGPFKHTVDDGLEIRKAAFECVDTLLDNCLDQVNPSSFIVPYLISGLSDHYDVKMPCHLILSKLADKCPAAVLAVLDSLVEPLEKTINHKPKLDAVKQEVDRNEDMIRSALRAIASLSRISGGDCSLKFKMLLNHITNSAPLHEKYTSVRSE
>DENDnobi
MSNLAITGILEKMTGKDKDYRYMATSDLLNELSKDGFKADIELEVKLSHVVLQQLEDVSGDVSGLAVKCLVPLVKKIGEDRVLEMTNKLCDKLLNGKDQHRDIASIALKTIISEVSSQALAQRILVSVTPQLIKGVTGPGKSTEIKCESLDILCDVLHRFGNLMTKDHKELLSALLSQLNVNQASVRKKSVACIASLASSLSDDILAKATAEVVQLLKNKNTKSEITRTNIQMVGAFSRSVGYRFGPHLGETVPLLISYCTSASEADEELREYSLQALESFLLRCPRDISSYCHDILNLTLEYLSYDPNFTDSMDEDTDDESNVEEEEDESANEYTDDEDASWKVRRAAAKCLSAIIVSRPEMLSKMYLEACPKLIERFREREENVKMDVFNTFIELLRQTGNVTKGQADFDESSPRFLLRQEVTKIVRSINKQLREKSIKTKVGAFSVLKELVVVLPDCLANHVGSLVAGIEKALNDKSSTSNLKIEALIFTRLVLASHLPSVFHAHIKALSSPILSAVGERYYKVSAEALRVCGELVHVLRPTFENCAFDFKPYVNMIYKAILSRLANQDQDQEVKECAISCMSLVISTFGDNLQRELPACLPILVDRMGNEITRLTAVKAFAVIAKSPLRVDLSCVSEQVVSELTAFLRKANRALRQATLGTLNSLLIAYGDRISSPAYEVIVVELSTLISDNDLHMTALALELCCTLMSDRKSRESVGLTVRQKVLPQALILIRSSLLQGQALQALQRFFASLVHSANTSFDVLLDSLLSSAKPSPQSGGLSKQAIYSIAQCVAVLCLAAGDQKCASTVEMLKGILKDDGNTNSAKKHLALLCLGEIGRRKDLSVHALIETIIIESFQSPFEEIKSAASYALGNIAVGNLSKYLPFILDQIDNQQKKQYLLLHSLKEVIARQSSDKAGQNELQDSYIEKILALLFNHCESEEEGVRNVVAECLGKIALIEPRNLIPALKVRTNSPAAFTRATVVIAVKYSIVERPEKIDEILYPEISTFLMLIKDNDRLVRRAAVLALSTAAHNKPNLIKGLLPEMLPLLYDQTVIKQELIRTVDLGPFKYIVDDGIEIRKAAFECVDTLLDSCLDQVNPSSFIVPYLISGLSDHYDVKMPCHLILSKLADKCPAAVLAVLDSLVEPLERTIKHKPKLDAVKQEVDRNEDMIRSALRAIASLNRISGGDCSLKFKILINNITNSPALAEKYNSVRSE
>ORCHital
MSNLAITSILEKMTGKDKDYRYMATSDLLNELSKDGFKADNDLEVKLSHVVLQQLEDVSGDVSGLAVKCLVPLVKKIGEDKVLDMTNMLFDKLLNGKDQHRDIVSIALKTINSEISSQSLAQRILVLVTPQLIKGITGPGKSTEIKCESLDILCDVLHRFGNLMTKDHAELLSALLSQLNVNQASVRKKSVACIASLAASLSDNLLAKATADVVQLLKNKNTKPEIIRTNIQMIGAFSRSVGYRFGPHLGETVPLLISYCTSASESDEELREYSLQALESFLLRCPRDISSYCDDILNLTLEYLSYDPNFTDSMDEDTDDEGNLEDEDDESANEYSDDEDVSWKVRRASAKCLSAITVSRPEMLSKLYLEACPKLIERFREREENVKMDVFNTFIELLRQTGNVTKGQSNFDESSPRFLLKQEVTKIVRSINKQLREKSIKTKVGAFSILKELVVVLPDCLADHVKSLVNGIEKALNDKSSTSNLKIEALTFTRLVLVSHAPSVFHPHIQDLSSPILSAVGERYYKVSAEALRVCGELVHVLRPTFETSAFDFKPYVYTIYKAILARLVNQDQDQEVKECAISCMSLVISVFGDNLQLELPACLPVLVDRMGNEITRLTAVKAFAVIANSPLRVDLSCVLEQVVSELTTFLRKANRALRQVTLGTLNALLVAYGDRISSLAYEVIVVELSMLISDMDLHMTALALELCCTLMTDRKSCESVGLAVRQKVLPQALILIRSSLLQGHALQALQRFYSSLVHSANTSFDVLLDSLLSSAKPSPQSGGLSKQAIYSIAQCVAVLCLAAGDQKCSSTVEMLKGILKDDGNSNSAKKHLALLCLGEIGRRKDLSVHTLIENIIIESFQSPFEEIKSAASYALGNIAVGNLSKFLPFILNQIDNQQKKQYLLLHSLKEVIARQSSDKTGQNDLQHSYIEKILALLFNHCESEEEGVRNVVAECLGKIALIEPRNLIPALKVRTTSPAAFTRATVVIAVKYSIVERPEKIDEILYPEMSTFLMLIKDSDRHVRRAAVLALSTAAHNKPNLIKGLLPEMLLLLYDQTVVKQELIRTVDLGPFKHTVDDGLEIRKAAFECVDTLLDSCLDQVNPSAFIVPYLISGLSEHYDVKMPCHLILSKLADKCPAAVLAVLDSLVEPLEKTINHKPKLDAVKQEVDRNEDMVRSALRAIASLSRISGGDCSLKFKMLINKITNSPTLAEKYNSVWSE
>CALAsini
MSNLVITGILEKMTGKDKDYRYMATSDLLNELNKDGFKGDIELEVKLSHVVLQQLEDVSGDVSGLAVKCLVPLVKKIGEDRVLEMTSRLCDKLLNGKDQHRDIASIALKTIISEISSQALAHRILVSVTPQLIKGVTGPGKSTEIKCESLDILCDVLHRFGNLMIKDHKELLNALLSQLNVNQASVRKKSVSCIASLASSLSDELLAKATAEVVLLLKNKNTKPEITRTNIQMVGAFSRSVGYRFGPHLGETVPLLVSYCTSASEADEELREYSLQALESFLLRCPRDISSYCHDILNLTLEYLSYDPNFTDSMDEDTDDEGNVEEEEDESANEYTDDEDVSWKVRRAAAKCLSAIIVSRPEMLSKMYLEACPKLIERFREREENVKMDVFNTFIELLRQTGNVTKGQADFDESSPRFLLRQEVTKIVRSINKQLREKSIKTKVGAFSVLKELVVVLPDCLANHVGSLVAGIEKALNDKSSTSNLKIEALIFTRLVLASHIPSVFHAHIKALSSPILSAVGERYYKVSAEALRVCGELVHVLRPTFENCAFDFKPYVNMIYKAILARLANQDQDQEVKECAISCMSLVISTFGDNLQRELPTCLPILVDRMGNEITRLTAVKAFAVIANSPLRLDLSCVLEQVVSELTAFLRKANRALRQATLGTLNSLLIAYGDRISSPAYEVIVVELSTLISDMDLHMTALALELCCTLMTDKKSKESVGLTVRQKVLPQALVLIRSSLLQGQALQALQRFFASLVHSANTSFDVLLDSLLSSAKPSPQSGGLSKQAIYSIAQCVAVLCLAAGDQKCASTVEMLKGILKDDGNTNSAKKHLALLCLGEIGRRKNLSVHTLIETIIIESFQSPFEEIKSAASYALGNIAVGNLSKYLPFILDQIDNQQKKQYLLLHSLKEVIARQSSDKAGQNELQDSYIEKILALLFNHCESEEEGVRNVVAECLGKIALIEPRNLIPALKIRTTSTAAFTRATVVIAVKYSIVERPEKIDEILYPEISTFLMLIKDNDRHVRRAAVLALSTAAHNKPNLIKGLLPEMLPLLYDQTVVKQELIRTVDLGPFKHTVDDGLEIRKAAFECVDTLLDSCLDQVNPSSFIVPYLISGLSDHYDVKMPCHLILSKLADKCPAAVLAVLDTLVEPLEKTINHKPKLDAVKQEVDRNEDMIRSALRGIASLNRISGGDCSLKFKMLINNITNSPTLAEKYNSVRSE
>SELEaequ
MSNLAITSILEKMTGKDKDYRYMATSDLLNELSKDGFKADIDLEVKLSHVVLQQLEDVSGDVSGLAVKCLVPLVKKIGEDRVLEMTNRLCDKLLNGKDQHRDIASIALKTIISEVSTQTLAQRILISVTPQFIKGITGSGKTTEIKCESLDILGDVLHRFGSLMAEDHAELLSAFLSQLNVNQASVRKKSVSCIASLASSLSDDLLAKATAEVVRLLKNKNRKPEITRTNIQMVGAFSRSVGYRFGPHLGETVPLLISYCTSASEADEELREYSLQALESFLLRCPRDISSYCDDILNLTLEYLSYDPNFTDSMDEDTDDEGNEEEEDDESANEYTDDEDVSWKVRRAAAKCLAAIIVSRPEMLSKMYLEACPKLIERFREREENVKMDVFNTFIELLRQTGNVTKGQTDFDESSPRFLLKQEVPKIVRSINRQLREKSIKTKVGAFSVLKELVVVLPDCLADHVGSLVTGIEKALNDKSSTSNLKIEALTFTRLVLASHSPSVFHPYIKALSSPILSAVGERYYKVTAEALRVCGELVHVLRPTFETCTFDFKPYVHTIFKAILARLENQDQDQEVKECAISCASLVISTFGDNLQRELPACLPILVDRMGNEITRLTAVKAFAVIANSPLRVDLSCVLEQVVSELTAFLRKANRALRQATLGTLNSLLVAYGDQISSPAYEVIVVELSTLISDADLHMTALALELCCTLMTDRKSSESVGLTVRQKVLPQALILIRSSLLQGQALQALQRFFASLVLSANASFDVLLDSLLSSAKPSPQSGGLSKQAIYSIAQCVAVLCLAAGDQKCASTVEMLKGILKNDGNTNSAKKHLALLCLGEIGRRKDLCTHSLIENIIIESFQSPFEEIKSAASYALGNIAVGNLSKYLPFILDQIDNQQKKQYLLLHSLKEVIARQSSDKAGHSELQDSYIEKILALLFNHCESEEEGVRNVVAECLGKIALIEPKNLIPALKVRTTSPAAFTRATVVIAVKYSIVERPEKIDEILYPEISTFLMLIKDNDRHVRRAAVLALSTAAHNKPNLIKGLLPELLPLLYDQTVVKQELIRTVDLGPFKHTVDDGLEIRKAAFECVDTLLDSCLDQVNPSSFIVPYLISGLSDHYDVKMPCHLILSKLADKCPAAVLAVLDSLVEPLEKTINHKPKLDAVKQEVDRNEDMIRSALRAIASLSRISGGDCSLKFKALMNNITNSPALAEKYNSVRSE
>EPIPhell
MSNLAITGILEKMTGKDKDYRYMATSDLLNELSKDGFKADIELEVKLSHVVLQQLEDVSGDVSGLAVKCLVPLVKKIGEDRVLEMTNRLCDKLLNGKDQHRDIASIALKTIISEVSSQALAQRILVSVTPQLIKGITGPGKSTEIKCESLDILCDVLHRFGNLMTKDHIELLSALLSQLNVNQASVRKKSVSCIASLASSLSDDLLAKATAEVVQLLKNKNTKPEITRTNIQMVGAFSRSVGYRFGPHLGETVPLLISYCTSASEADEELREYSLQALESFLLRCPRDISSYCDDILNLTLEYLSYDPNFTDSMDEDTDDEGNVEEEDDESANEYTDDEDVSWKVRRAAAKCLSAIIVSRPEMFSKMYLEACPKLIERFREREENVKMDVFNTFIELLRQTGNVTKGQADFDESSPRFLLRQEVTKIIRSINKQLREKSIKTKVGAFSVLKELVVVLPDCLADHVGSLIAGIEKALNDKSSTSNLKIEALTFTRLVLASHSPTVFHPHIKALSSPILSAVGERYYKVSAEALRVCGELVHVLRPTFETCAFDFKPYVHMIYKVILVRLANQDQDQEVKECAISCMSLVISTFGDNLERKLPACLPILVDRMGNEITRLTAVKAFAVIANSPLRVDLSCVLEQVVSELTAFLRKANRALRQATLGTLNSLLVAYGDRISSPAYEVIVVELSTLISDMDLHMTALALELCCTLMTDRQSRESVGLTVRQKVLPQALVLIRSSLLQGQALQVLQRFFASLVHSANTSFDALLDSLLSSAKPSPQSGGLSKQAIYSIAQCVAVLCLAAGDQKCASTIEMLKGILKDDGNTNSAKKHLALLCLGEIGRRKDLSVHTLIENIIIESFQSPFEEIKSAASYALGNMAVGNLSKYLPFILDQIDNQQKKQYLLLHSLKEVIARQSSDKTGQNELQDSFIEKILALLFNHCESEEEGVRNVVAECLGKIALIEPRNLIPALKVRTTSPAAFTRATVVIAVKYSIVERPEKFDEILYPEISTFLMLIKDNDRHVRRAAVLALSTAAHNKPNLIKGLLPEMLPLLYDQTVVKQELIRTVDLGPFKHTVDDGLEIRKAAFECVDTLLDSCLDQVNPSSFIVPYLISGLSDHYDVKMPCHLILSKLADKCPAAVLAVLDSLVEPLEKTINHKPKLDAVKQEVDRNEDMIRSALRAIASLNRMSGGDCSLKFKMLLNNITNSATLAEMYNSVRSE
>BORYspha
-------------------------------------------------------------------------------------------------------------------------------------------------------------------MTKDHAGLLNALLPQLNSNQATVRKKTISCIASLASNLSDDLLAKATMEVVQLSKTKNVKPEITRTNIQMIGALSRSVGYRFGPHLGETVPLLINYCTSASEADEELREYSLQALESFLLRCPRDISSYCDDILNLTLEYLSYDPNFTDNMEEDTDDEGQEEEEDDESADEYTDDEDVSWKVRRAAAKCLAAIIVSRPEMLPKMYWEACPKLIDRFREREENVKMDVFNTFIELLRQTGNVSKGQIDLKESSPRWLLKQEVPKIVKSVNRQLREKSIKTKVGAFSVLKELVVVLPDCLSDHIGSLVSGIEKALNDKFSTSNLKIEALVFTRLVLVSHSPSVFHPYIQALSSPVLSAVRERYYRVTSEALRVCGELVRVVRPNFETCALDFKPYVRPIYNAILTRLANQDQDQEVKECAITCMSLVISTFGDNLRPELSTCLPILVDRMGNEITRLTAVKAFAVIAHSPLRIDLSCVLEQVITELTAFLRKANRPLRQATLGTLNSLVVAYGDQISPASYEVIVVELSTLISDADLHMTALALELCCTLMTDRKSSQNVGLTVRYKVLPQALILIKSSLLQGQALQALQKFFASLVHSANTSFDTLLDSLLSSAKPSPQSGGLAKQALYSIAQCVAVLCLAAGDHKCASTVEMLKGILKDDSSTNSAKQHLALLCLGEIGRRKDLSMHSQIENIVIESFQSPFEEIKSAASYALGNIAVGNLSKYLPFILDQIDNQQKKQYLLLHSLKEVIARQSVDKAGQGELQDSNVEKILNLLFNHCESDEEGVRNVVAECLGKIALIEPGKLIPALKMRTTSPAAFTRATVVIAVKYSIVERPEKVDEIIYPEISTFLMLIKDSDRHVRRAAVLALSTAAHNKPNLIKGLLPELLPLLYDQTVVKQELIRTVDLGPFKHIVDDGLELRKAAFECVDTLLEGCLDQVNPSSFLVPYLISGLGDHYDVKMPCHLILSKLADKCPAAVLAVLDSLVDPLEKTINHKPKLDAVKQEVDRNEDMIRSALRAIASLSRISGGDCSLKFKMLMNNITSTAPLAEKYNSVRSE
>MEXIxero
MSNLAITSILEKMTGKDKDYRYMATSDLLNELSKDGFKADIELEVKLSHVILQQLEDVSGDVSGLAVKCLVPLVKKIGEDRVLEMTNKLCDKLLNGKDQHRDIVSIALKTIISEVSTQTLAQRILISVTPQLIKGITGSGKTTEVKCESLDILCDVLHRFGSLMAKDHAELLSALLSQLNVNQASVRKKSVSCIASLASSLSDDLLAKATSEVVQLLKNKNRKPEITRTNIQMVGAFSRSVGYRFGPHLAETVPLLITCCTSASEADEELREYSLQALESFLLRCPRDISSYCDGILNLTLEYLSYDPNFTDSMDEDTDDEGIEEEEDDESANEYTDDEDVSWKVRRAAAKCLAAIIVSRPEMLSKMYLEACPKLIERFREREENVKMDVFNTFIELLRQTGNVTKGQTDVDESSPRFLLKQEVPKIVRSINRQLREKSIKTKVGAFSVLKELVVVLPNCLADHVGSLVTGIEKALNDKSSTSNLKIEALNFTRLVLSSHSPSVFHPYIKALSSPILSAVGERYYKVTAEALRVCGELIHVLRPTFETCTFDFKPYVSTIFKTILARLENQDQDQEVKECAISCASLVISNFGDYLQRELPACLPILVDRMGNEITRLTAVKAFAVIANSPLRVDLSCVLEQVVSELTAFLRKANRALRQATLGTLNSLLVAYGDRISSAAYEVIVVELSTLISDADLHMTALALELCCTLMIDRKSSGSVGLTVRQKVLPQALILMRSSLLQGQALQALQRFFASLVHSANTSFDVLLDSLLSSAKPSPQSGGLSKQAIYSIAQCVAVLCLAAGDQKCASTVEMLKGILKDDGNTNSAKKHLALLCLGEIGRRKDLCMHTLIENIIIESFQSPFEEIKSAASYALGNIAVGNLSKYLPFILDQIDNQQKKQYLLLHSLKEVIARQSSDKSGHSELQDSYIEKILALLFNHCESEEEGVRNVVAECLGKIALIEPKNLIPALKVRTSYPAAFTRATVVIAVKYSIVERPEKIDAILYPEISAFLMLIKDNDRHVRRAAVLALSTAAHNKPNLIKGLLSELLPLLYDQTVVKQELIRTVDLGPFKHTVDDGLEIRKAAFECVDTLLDSCLDQVNPSSFIVPYLISGLSDHYDVKMPCHLILSKLADKCPAAVLAVLDSLVEPLEKTINHKPKLDAVKQEVDRNEDMIRSALRAIASLSRISGGDCSLKFKALMNNIASSPTLAEKYNSVRSE
>VANIplan
MSNLAITSILEKMTGKDKDYRYMATSDLLNELSKDGFKADTELEARLSHVILQQLEDASGDVSGLAVKCLAPLIKKINEDRVLEMTNKLCDKLLHGKDQHRDISSIALKTIISEVSSQALAYRILVSVTPQLIKGITGSGKNTEIKCESLDILCDVLHRFGNLMTKDHAELLSALLSQLNVNQASVRKKSVSCIASLASSLSDDLLSNATADVVQLLKNKNIKPELTRTNIQMIGAFSRSVGYRFGPHLAETVPLLISYCTVASETDEELREYSLQALESFLLRCPRDISSYCDDILNLTLEFLSYDPNFTDSMDEDTDDDGHDDEEDDESANEYTDDEDISWKVRRAAAKCLAAIIVSRPEMLSKMYLEACPKLIERFREREENVKMDVFNTFIELLRQTANVTKGQNDIDESSPRFLLKHEVPKIVRSIIRQFREKSIKTKVGAFSVLKELVVVLPDCLADHVGPLVIGIEKALNDKSSTSNLKIEALTFTRLILASHSPTVFHPYIKALSNPILSAVGERYYKVTAEALRVCGELVHVIRPTFETCTFDFKAYVPAIYKAILTRLANQDQDQEVKECAISCMSLVISIFGDNLQMELPTCLPILVDRMGNEITRLTAVKAFAIIASSPLRLDLSCVLEQVVSELTAFLRKANRALRQATLGTLNSLLIAYGDRISSSAYEIILVELSTLISDMDLHMTALALELCCTSMKNKKSSESVGLIVRQKVLPQALILIRSSLLQGQALQVLQKFFASLVHSANTSFDVLLDSLLSSARPSQQYGGLSKQAIYSIAQCVAEL-------------------------------------------------------------------------------------------------------------------------------------------------------------------------------------------------------------------------------------------------------------------------------------------------------------------------------------------------------------------------------------------------------------------------------------
>CYPRbard
MSNLAITSILEKMTGKDKDYRYMATSDLLNELSKDGFKADIELEVKLSHVVLQQLEDVSGDVSGLAVKCLVPLVKKIGEDRVLEMTNRLCDKLLNGKDQHRDIASIALKTIISEVSTQTLAQRILISVTPQLIKGITGSGKTTEIKCESLDILCDVLHRFGSLMAKDHAELLSAFLSQLNVNQASVRKKSVSCIASLASSLSDDLLAKATAEVVQLLKNKNRKPEITRTNIQMVGAFSRSVGYRFGPHLGETVPLLISYCTSASEADEELREYSLQALESFLLRCPRDISSYCDDILNLTLEYLSYDPNFTDSMDEDTDDEGNEEEEDDESANEYTDDEDVSWKVRRAAAKCLAAIIVSRPEMLSKMYLEACPKLIERFREREENVKMDVFNTFIELLRQTGNVTKGQTDFDESSPRFLLKQEVPKIVRSINRQLREKSIKTKVGAFSVLRELVVVLPDCLADHVGSLVTGIEKALNDKSSTSNLKIEALTFTRLVLASHSPSVFHPYIKALSSPILSAVGERYYKVTAEALRVCGELVHVLRPTFETCTFNFKPYVHTIFKAILARLENQDQDQEVKECAISCASLVISTFGDNLQRELPACLPILVDRMGNEITRLTAVKAFAVIANSPLRVDLSCVLEQVVSELTAFLRKANRALRQATLGTLNSLLVAYGDRISSPAYEVIVVELSTLISDADLHMTALALELCCTLMTDRKSSESVGLTVRQKVLPQALILIRSSLLQGQALQALQRFFASLVHSANTSFDVLLDSLLSSAKPSPQSGGLSKQAIYSIAQCVAVLCLAAGDQKCASTVEMLKGILKDDGNTNSAKKHLALLCLGEIGRRKDLCPHTLIENIIIESFQSPFEEIKSAASYALGNIAVGNLSKYLPFILDQIDNQQKKQYLLLHSLKEVIGRQSSDKAGHSELQDSYIEKILALLFNHCESEEEGVRNVVAECLGKIALIEPKNLIPALKVRTSSPTAFTRATVVIAVKYSIVERPEKIDEILYPEISTFLMLIKDNDRHVRRAAVLALSTAAHNKPNLIKGLLPELLPLLYDQTVVKQELIRTVDLGPFKHTVDDGLEIRKAAFECVDTLLDSCLDQVNPSSFIVPYLISGLSDHYDVKMPCHLILSKLADKCPAAVLAVLDSLVEPLEKTINHKPKLDAVKQEVDRNEDMIRSALRAIASLSRISGGDCSLKFKALMNNITNSPALAEKYNSVRSE
>CHILtrap
MSSLAITSILEKMTGKDKDYRYMATSDLLNELSKDGFKADIELEVKLSHVVLQQLEDVSGDVSGLAVKCLVPLVKKIGEDRVLEMTNRLCDKLLNGKDQHRDIASIALKTIISEVSSQFLAQRILISVTPQLIKGITGPGKITEIKCESLDILCDVLHRFGNLIARDHAELLSALLSQLNVNQASVRKKSVSCIASLASSLSDDLLAKATGDVVQLLKNKNTKPELTRTNIQMIGAFSRSVGYRFGPHLGETVPLLISYCTSASEADEELREYSLQALESFLLRCPRDISSYCDVILSLTLEYLSYDPNFTDSMDEDT-YEDNVEEEDDESANEYTDDEDVSWKVRRAAAKCLSAVIISRPEMLSTMYLEACPKLIERFREREENVKMDVFNTFIELLRQTGNVTKGHSNSDESSPRFLLKQEVTKIVRSINKQLREKSIKTKVGAFSVLKELVVVLPDCLTDHVGSLVAGIEKALIDKSSTSNLKIEALTFTRLVLSSHSPPVFHPHIKALSGPILSAIGERYYKVSAEALRVCGELVHVLRPTFETSAFDFKPYVHMIYKTILARLVNQDQDQEVKECAISCMSLVISIFGDNLQRELPACFSVLVDRMGNEITRLTAVKAFAVIANSPLRVNLSCVLEQVVSELTTFLRKANRALRQVTLGALNSLLVAYGDQIGSPAYEVIVVELSTLISDMDLHMTALALELCCTLMTDRKSSESVGLTVRQKVLPQALILIRSSLLQGQALQALQRFYASLVHSATTSFDVLLDSLLSSAKPSPQSGGLSKQAIYSIAQCVAVLCLAAGDQKCASTVEMLKSVLKDDGNTNSAKKHLALLCLGEIGRRKDLSAHTLIENIIIESFQSPFEEIKSAASYALGNIAVGNLSKYLPFILDQIDNQQKKQYLLLHSLKEVIARQSSDKAGHNELQVSYIEKILTLLFNHCESEEEGVRNVVAECLGKIALIEPRNLIPALKLRTTCSAAFTRATVVIAVKYSIVERPEKIDDILYPEISTFLMLIKDNDRHVRRAAVLALSTAAHNKPNLIKGLLPEMLPLLYDQTVVKQELIRTVDLGPFKHTVDDGLEIRKAAFECVDTLLDSCLDQVNPSSFIVPYLISGLSDHYDVKMPCHLILSKLADKCPAAVLAVLDSLVEPLEKTINHKPKLDAVKQEVDRNEDMIRSALRAIASLSHISGGDCSLKFKMLISNITNSPAIADKYNSVRSE
>LECAnigr
MSNLAITSILEKMTGKDKDYRYMATSDLLNELSKDGFKADVELEARLSHVILQQLEDVSGDVSGLAVKCLVPLIKKISEDRVLEMTNKLCDKLLHGKDQHRDISSIALKTIISEVSSQSLAYRILVSVTPQLIKGITGSGKNTEIKCESLDILCDVLHRFGNLMTKDHTELLSALLSQLNVNQASVRKKSVSCIASLASSLSDDLLSNATAEVVQLLKNKNIKPELTRTNIQMIGAFSRSVGYRFGPHLVETVPLLVGYCTSASETDEELREYSLQALESFLLRCPRDISSYCDDILCLTLEFLSYDPNFTDSMDEDTDDDGNEEDDDDESANEYTDDEDISWKVRRAAAKCLAAIIVSRPEMLSKLYYEACPKLIERFREREENVKMDVFNTFIELLRQTANVTKGQVDVDESRPRFLLKQEVPKIVRSIIRQFREKSIKTKVGAFSVLKELVVVLPDCLADHVGPLVTGIEKALNDKSSTSNLKIEALTFTRLVLASHSPTVFHPYIKALLSPILSAVGERYYKVTAEALRVCGELVHVIRPTFETCVFNFKVYVPTIYKAILPRLANQDQDQEVKECAISCMSLVISTFGDNLQRELSACLPILVDRMGNEITRLTAVKAFAVIASSPLRVDLSCVLEQVVSELTAFLRKANRALRQATLGTLNSILIAYGDQISSPAFEIILVELSTLISDMDLHMTALALELCCTLMTDKKSTESVSLIVRQKVLPQALILIRSSLLQGQALQVLQRFFASLVHSANTSFDVLLDSLLSSARPSQQYGGLSKQAIYSIAQCVAELCLAAGDQKCACTVEMLKGILKDDGNANSAKKHLALLCLGEIGRRKDLSTHTLIENIVIESFQSPFEEIKSAASYALGNIAVGNLSKYLPFILDQIDNQQKKQYLLLHSLKEVIARQSSD-AGHNELQDSYIEKILALLFNHCESEEEGVRNVVAECLGKIALVEPRNLIPALKERTTSPAAFTRATVVIAVKYSIVERPEKIDEILYQDISTFLMLIKDDDRHVRRAAVLALSTAAHNKPNLIKGLLSEMLPFLYDQTVVKQELIRTVDLGPFKHTVDDGLEIRKAAFECVDTLLDNCLDQVNPSSFIVPYLISGLSDHYDVKMPCHLILSKLADKCPAAVLAVLDSLVEPLEKTINHKPKLDAVKQEVDRNEDMIRSALRAIASLSRISGGDCSLKFKVLMNNITNSTALNAKYGSVRSE
>THELangu
MSSLAITSILEKMTGKDKDYRYMATSDLLNELSKDGFKADIELEVKLSHVVLQQLEDVSGDVSGLAVKCLVPLVKKIGEDRVLEIANRLCDKLLNGKDQHRDIASIALKTIISEVSSQFLAQRILISVTPQLIKGITGPGKSTEIKCESLDILCDVLHRFGNLIARDHAELLSALLSQLNVNQASVRKKSVSCIASLASSLSDDLLAKATADVVQLLKNKNTKPEITRTNIQMIGAFSRSVGYRFGPHLGETVPLLISYCTSASETDEELREYSLQALESFLLRCPRDISSYCDDILSLTLEYLSYDPNFTDSMDEDTEDEGNVEEEDDESANEYTDDEDVSWKVRRAAAKCLSAVIISRPEMLSTMYLEACPKLIERFREREENVKMDVFNTFIELLRQTGNVTKGHSNFDESSPRFLLKQEVTKIVRSINKQLREKSIKTKVGAFSVLKELVVVLPDCLADHVGSLVAGIEKALNDKSSTSNLKIEALTFTRLVLASHSPSVFHPHIKALSSPILSAVGERYYKVSAEALRVCGELVHVLRPAFETCAFDFKPYVHLIYKTILTRLVNQDQDQEVKECAISCMSLVISIFGDNLQRELPACLPVLVDRMGNEITRLTAVKAFAVIANSPLRVDLSCVLEQVVSELTAFLRKANRALRQVTLGTLNSLLVAYGDQISSPAYEVIVVELSSLISDMDLHMTALALELCCTLMTDNKSSDSVGLTVRQKVLPQALILIRSSLLQGQALQALQRFYASLVHSATTSFDVLLDSLLSSAKPSPQSGGLSKQAIYSIAQCVAVLCLAAGDQKCASTVEMLKGILKDDGNTNSAKKHLALLCLGEIGRRKDLSAHMQIENIIIESFQSPFEEIKSAASYALGNIAVGNLSKYLPFILDQIDNQQKKQYLLLHSLKEVIARQSSDKAGHNGLQVSYIEKILTLLFNHCESEEEGVRNVVAECLGKIALIEPRNLIPALKARTTYPTAFTRATVVIAVKYSIVERPEKIDDILYPEISTFLMLIKDNDRHVRRAAVLALSTAAHNKPNLIKGLLPEMLPLLYDQTIVKQELIRTVDLGPFKHTVDDGLEIRKAAFECVDTLLDSCLDQVNPSSFIVPYLISGLSDHYDVKMPCHLILSKLADKCPAAVLAVLDSLVEPLEKTINHKPKLDAVKQEVDRNEDMIRSALRAIASLSRISGGDCSLKFKMLINNITNSPTVAEKYNSVRSE
>MASDpict
MSNLAITGILEKMTGKDKDYRYMATSDLLNELNKDGFKADSELEVKLSHVVLHQLEDVSGDVSGLAVKCLVPLVKKIGEDRVLEMTSRLCDKLLNGKDQHRDIASIALKTIISEVSSQALAQRILVSVTPQLIKGVTGPGKITEIKCESLDILCDVLHRFGNLMIKDHKELLSALLSQLNVNQASVRKKSVSCIASLSSSLSDDLLAKATAEVVHLLKNKNTKPEITRTNIQMVGAFSRSVGYRFGPHLGETVPLLVSYCTSASEADEELREYSLQALESFLLRCPRDISSYCNDILNLTLEYLSYDPNFTDSMDEDTDDEGNMEEEEDESANEYTDDEDVSWKVRRAAAKCLSAIIVSRPEMLSKMYLEACPKLIERFREREENVKMDVFNTFIELLRQTGNVRKGQADFDESSPRFLLRQEVTKIVRSINKQLREKSIKTKVGAFSVLKELVVVLPDCLANHVGSLVAGIEKALNDKSSTSNLKIEALIFTRLVLASHLPSVFHPHIKALSIPILSAVGERYYKVSAEALRVCGELVHVLRPTFENCAFDFKPYVNMIYKAILARLANQDQDQEVKECAISCMSLVISTFGDNLQRELPACLPILVDRMGNEITRLTAVKAFAVISNSPLRVELSCVLEQVVSELTAFLRKANRALRQATLGTLNSLLITYGDRISSPAYEVIVIELSTLISDMDLHMTALALELCCTLMTDRKSRETVGLSVRQKVLPQALILIRSSLLQGQALQALQRFFASLVHSANTSFDALLDSLLASAKASPQSGGLSKQAIYSIAQCVAVLCLAAGDQKCASTVEMLKGILKEDGNTNSAKKHLALLCLGEIGRRKDLSMHTLIETIIIESFQSPFEEIKSAASYALGNIAVGNLSKYLPFILDQIDNQQKKQYLLLHSLKEVIARQSSDKAGHNELQDSYIEKILTLLFNHCESEEEGVRNVVAECLGKIALIEPRNLIPALKIRTRSLAAFTRATVVIAVKYSIVERPEKIDEILYPEISTFLMLIKDNDRHVRRAAVLALSTAAHNKPNLIKGLLPEMLPLLYDQTVVKQELIRTVDLGPFKHTVDDGLEIRKAAFECVDTLLDSCLDQVNPSSFIVPYLISGLSDHYDVKMPCHLILSKLADKCPAAVLAVLDSLVEPLEKTINHKPKLDAVKQEVDRNEDMIRSALRGIASLNRISGGDCSIKFKMLINNITNSPTLAEKYNSVRSE
>EPIDpuni
MSNLAITGILEKMTGKDKDYRYMATSDLLNELNKDGFKADSELEVKLSLVVLQQLEDVSGDVSGLAVKCLVPLVKKIGEDRVLEMTSRLCDKLLNGKDQHRDIASIALKTIISEVSSQALSQRILVSVTPLLIKGVTGPGKSTEIKCESLDILCDVLHRFGNLMIKDHKELLSALLSQLNVNQASVRKKSVSCIASLASSLSDDLLAKATAEVVQLLKNKNTKPEITRTNIQMVGAFSRSVGYRFGPHLGETVPLLISYCTSASEADEELREYSLQALESFLLRCPRDISSYCHDILNLTLEYLSYDPNFTDSMDEDTDDEGNIEEEDDESANEYTDDEDVSWKVRRAAAKCLSAIIVSRPEMLSKMYLEACPKLIERFREREENVKMDVFNTFIELLRQTGNVTKGQADFDESSPRFLLRQEVTKIVRSINKQLREKSIKTKVGAFSVLKELVVVLPDCLANHVGSLVAGIEKALNDKSSTSNLKIEALIFTRLVLASHLPSVFHAHIKALSSPILSAVGERYYKVSAEALRVCGELVHVLRPTFEHCAFDFKPYVNMIYKAILARLANQDQDQEVKECAISCMSLVISTFGDDLQRELPACLPILVDRMGNEITRLTAVKAFAVIANSPLRVDLSCVLEQVVSELTAFLRKANRALRQATLGTLNSLLIAYGDRISSPAYEVIVIELSTLISDMDLHMTALALELCCTLMTDRKSGETVGLTVRQKVLPQALMLIRSSLLQGQALQALQRFFASLVQSANTSFDALLDSLLSSAKPSPQSGGLSKQAIYSIAQCVAVLCLAAGDQKCASTIEMLKGILKDDGNINSAKKHLALLCLGEIGRRKDLSMHALIEAIIIESFQSPFEEIKSAASYALGNIAVGNLSKYLPFILDQIDNQQKKQYLLLHSLKEVIARQSSDKAGQNELQDSYIEKILALLFNHCESEEEGVRNVVAECLGKIALIEPRNLIPALKIRTTSPAAFTRATVVIAVKYSIVERPEKIDEILYPEISTFLMLIKDNDRHVRRAAVLALSTAAHNKPNLIKGLLPEMLPLLYDQTVVKQELIRTVDLGPFKHTVDDGLEIRKAAFECVDTLLDSCLDQVNPSSFIVPYLISGLSDHYDVKMPCHLILSKLADKCPAAVLAVLDSLVEPLEKTINHKPKLDAVKQEVDRNEDMIRSALRGIASLNRISGGDCSLKFKMLINYITNSATLAEKYNSVRSE
>CRYPlept
MSNLAITSILEKMTGKDKDYRYMATSDLLNELSKDGFKADIELEVKLSHVVLQQLEDVSGDVSGLAVKCLVPLVKKIGEDRVLEVTNRLCDKLLNGKDQYRDITSIALKTIISEVSSQFLAQRILTSVTPQLIKGITSSGKSTEIKCESLDILCDVLHRFGNLIAKDHSELLCALLSQLNVNQASVRKKSVSCIATLASCLSDDLLAKATNDVVKLLKNKNTKPEITRTNIQMIGAFSRSVGYRFGPHLGETVPLLISYCTSASETDEELREYSLQALESFLLRCPRDISSYCDDILNLTLEYISYDPNFTDSMDEDTDDEGNMEEEDDESANEYTDDEDVSWKVRRAAAKCLSAVIISRPEMLSKMYLEACPKLIERFREREENVKMDVFSTFIELLRQTGNVTKGQANFDESSPRFLLKQEVTKIVRSINKQLREKSIKTKVGAFSVLKELVVVLPDCLADHVGSLVAGIEKALNDKSSTSNLKIEALTFTRLVLASHSPSVFHPHIKALSGPILSAVGERYYKVSAEALRVCGELVHVLRPSFETYAFDFKPYVHIIYKTILARLTNQDQDQEVKESAISCMSLVISIFGDNLQRELPSCLPVLVDRMGNEITRLTAVKAFAVIANSPLRVDLSCVLEQVVSELTAFLRKANRALRQVTLGTLNSLLVAYGDRISSPAYEVIVVELSTLISDMDLHMTALALELCCTLLADRMSNETVGLTVRQKVLPQALILIRSSLLQGQALQALQRFYASLVHSANTSFDVLLDSLLSSAKPSPQSGGLSKQAIYSIAQCVAVLCLAAGDQKCASTVEMLKGILKDDGTTNSAKKHLALLCLGEIGRRKDLSAHTLIENIIIESFQSSFEEIKSAASYALGNIAVGNLSKYLPFILDQIDNQQKKQYLLLHSLKEVIARQSSDKAGHNELQLLYLEKILALLFNHCESEEEGVRNVVAECLGKIALIEPRNLIPALKVRTTSPAAFTRATVVISVKYSIVERPEKIDEILYPEISSFLMLIKDNDRHVRRAAVLALNTAAHNKPNLIKGLLPDMLPLLYDQTIIKQELIRTVDLGPFKHTVDDGLEIRKAAFECVDTLLDSCLDQVNPSSFIVPYLISGLCDHYDVKMPCHLILSKLADKCPAAVLAVLDSLVEPLEKTINHKPKLDAVKQEVDRNEDMIRSALRAIASLSRISGGDCSVKFKMLINNITNSPTLAEKYNSVRSE
>PHAIflav
MSNLVITGILEKMTGKDKDYRYMATSDLLNELNKDGFKADIELEVKLSHVVLQQLEDVSGDVSGLAVKCLVPLVKKIGEDRVLEMTSRLCDKLLNGKDQHRDIASIALKTIISEISSQALAHRILVSVTPQLIKGVTGPGKSTEIKCESLDILCDVLHRFGNLMIKDHKELLSALLSQLNVNQASVRKKSVSCIASLASSLSDDLLAKATAEVVLLLKNKNTKPEITRTNIQMVGAFSRSVGYRFGPHLGETVPLLVSYCTSASEADEELREYSLQALESFLLRCPRDISSYCHDILNLTLEYLSYDPNFTDSMDEDTDDEGNVEEEEDESANEYTDDEDVSWKVRRAAAKCLSAIIVSRPEMLSKMYLEACPKLIERFREREENVKMDVFNTFIELLRQTGNVTKGQADFDESSPRFLLRQEVTKIVRSINKQLREKSIKTKVGAFSVLKELVVVLPDCLANHVGSLVAGIEKALNDKSSTSNLKIEALIFTRLVLASHLPSVFHAHIKALSSPILSAVGERYYKVSAEALRVCGELVHVLRPTFENCAFDFKPSVNMIYKAILARLANQDQDQEVKECAISCMSLVISTFGDNLQRELPTCLPILVDRMGNEITRLTAVKAFAVIANSPLRLDLSCVLEQVVSELTAFLRKANRALRQATLGTLNSLLIAYGDRISSPAYEVIVVELSTLISDMDLHMTALALELCCTLMTDKKSKESVGLTVRQKALPQALVLIRSSLLQGQALQALQRFFASLVHSANTSFDALLDSLLSSAKPSPQSGGLSKQAIYSIAQCVAVLCLAAGDQKCASTVEMLKGILKDDGNTNSAKKHLALLCLGEIGRRKNLSVHTLIETIIIESFQSPFEEIKSAASYALGNIAVGNLSKYLPFILDQIDNQQKKQYLLLHSLKEVIARQSSDKAGQNELQDSYIEKILALLFNHCESEEEGVRNVVAECLGKIALIEPRNLIPALKIRTTSTAAFTRATVVIAVKYSIVERPEKIDEILYPEISSFLMLIKDNDRHVRRAAVLALSTAAHNKPNLIKGLLPEMLPLLYDQTVVKQELIRTVDLGPFKHTVDDGLEIRKAAFECVDTLLDSCLDQVNPSSFIVPYLISGLSDHYDVKMPCHLILSKLADKCPAAVLAVLDSLVEPLERTIKHKPKLDAVKQEVDRNEDMIRSALRVIASLNRISGGDCSLKFKMLFNTITNFPSLAEKYNSVRSE
>HAEMdisc
MSNLAITSILEKMTGKDKDYRYMATSDLLNELSKDGFKADFELEVKLSHVVLQQLEDVSGDVSGLAVKCLVPLVKKIGEDRVLEMTNRLCDKLLNGKDQYRDIASIALKTIISEVSSQFLAQHILISVTPQLIKGITGPGKSTEIKCECLDILCDVLHRFGNLMTKDHSELLSAFLSQLNVNQASVRKKSVSCIASLASSLSDDLLAKATADVVQLLKNKNSKPEITRTNIQMIGSFSRSVGYRFGSHLGETVPLLISYCTNASESDEELREYSLQALESFLLRCPKDISSYCDDILNLTLDYLSYDPNFTDSMDEDTDDEGNMDEEDDESANEYTDDEDVSWKVRRAASKCLSAIIISRPEMLSKMYLEACPKLIERFREREENVKMDVFNTFIELLRQTGNVTKGQTNFDESSPRFLLKHEVTKIVRSINKQLREKSIKTKVGAFSVLKELVVVLPNCLEEHVGSLISGIEKALNDKSSTSNLKIEALTFTRLVLASHSPSVFHPHIKALSSPILSAVGERYYKVSAEALRVCGELVHVLRPTFETCAFDFKPYVHMIYMAILTRLANQDQDQEVKECAISCMSLVISIFGDNLQRELPACLPVLVDRMGNEITRLTAVKAFAVIANSPLHVDLSCVLEQVVSELTAFLRKANRALRQVTLGTLNSLLVAYGDRISSTAYEVIVVELSTLISDMDLHMTALALELCCTLMTDRKSSESVGLTVRQKVLPQALILIRSSLLQGQALQALLRFYASLVHSANTSFDVLLDSLLSSAKPSPQSGGLSKQAIYSIAQCVAVLCLAAGDQKCASTVEMLKGILKDDGNTNSAKKHLALLCLGEIGRRKDLSAHTLIENIIIESFQSPFEEIKSAASYALGNIAVGNLSMYLPFILDQIDNQQKKQYLLLHSLKEVIAKQSFDKAGHNVLQDSYIEKILALLFNHCESEEEGVRNVVAECLGKIALIEPRNLIPALKVRTTSPAAFVRATVVIAVKYSIVERPEKIDEILYPEISTFLMLIKDNDRHVRRAAVLALSTSAHNKPNLIKGLLPEMLPLLYDQTVVKQELIRTVDLGPFKHTVDDGLEIRKAAFECVDTLLDSCLDQVNPSSFIVPYLISGLSDHYDVKMPCHLILSKLADKCPAAVLAVLDSLVEPLGKTINHKPKLDAVKQEVDRNEDMIRSALRAIASLSRISGGDCSLKFKMLINNITNSPTLAEKYNSVRSE
>RIMAelli
MSSLAITSILEKMTGKDKDYRYMATSDLLNELSKDGFKADIELEVKLSHVVHQQLEDVSGDVSGLAVKCLVPLVKKIGEDRVLEMTNRLCDKLLNGKDQHRDIASIALKTIISEVSSQHLAQRILISVTPQLIKGITGPGKSTEIKCESLDILCDVLHRFGNLIARDHAELLRALLSQLTVNQASVRKKSVSCIASLASSLSDDLLAKATADVVQLLKNKNTKSEITRTNIQMIGAFSRSVGYRFGPHLGETVPLLVSYCTSASESDEELREYSLQALESFLLRCPGDISPYCDDILSLTLEYLSYDPNFTDSMDEDTDDVGNVEEEDDESANEYTDDEDVSWKVRRAAAKCLSAVIISRPEMLSTMYLEACPKLIERFREREENVKMDVFNTFIELLRQTGNVTKGQTNSDESSPRFLLKQEVTKIVRSINKQLREKSIKTKVGAFSVLKELVVVLPDCLADHVGSLVAGIEKALNDKSSTSNLKIEALTFTRLVLASHSPSVLHPHIKPLSSPILSAVGERYYKVSAEALRVCGELVHVLRPTFETCAFDFKPYIHMIYKTILARLVNQDQDQEVKECAISCMSLVISIFGDNLQRELPACLPVLVDRMGNEITRVTAVKAFAVIANSPLRLDLSFVLEQVVSELTTFLRKANRALRQVTLGTLNSLLVAYGDQISSPAYEVIVVELSTLISDMDLHMTALALELCCTLLTDKKSSESVGLTVRQKVLPQALILIRSSLLQGQALQALQRFYASLVHSATTSFDVLLDSLLSSAKPSPQSGGLSKQAIYSIAQCVAVLCLAAGDQKCASTVEMLKGVLKDDGNTNSAKKHLALLCLGEIGRRKDLSAHALIENIIIESFQSPFEEIKSAASYALGNIAVGNLSRYLPFILDQIDNQQKKQYLLLHSLKEVIARQSSDKAGHNELQVSYIEKILALLFNHCESEEEGVRNVVAECLGKIALIDPRNLIPALKVRTTCPAAFTRATVVIAVKYSIVERPEKIDEILYPEISTFLMLIKDNDRHVRRAAVLALSTAAHNKPNLIKGLLPEMLPLLYDQTIVKQELIRTVDLGPFKHTVDDGLEIRKAAFECVDTLLDSCLDQVNPSSFIVPYLISGLSDHYDVKMPCHLILSKLTDKCPAAVLAVLDSLVEPLEKTINHKPKLDAVKQEVDRNEDMIRSALRAIASLSRISGGDCSLKFKMLINNITNSPSIGDKYNSVRSE
>PHALcorn
MSNLAITGILEKMTGKDKDYRYMATSDLLNELSKDGFKADIELEVKLAHVVLQQLEDVSGDVSGLAVKCLVPLVKKIGEDRVLEMTNRLCDKLLNGKDQHRDIASIALKIIISEVSSEALAQRFLVSVTPQLIKGVTGPGKSTEIKCESLDILCDVLHRFGNLMIKDHKELLSALLSQLNVNQASVRKKSVSCIASLASSLSDDLLAKATAEVVQLLKSKNTRPEITRTNIQMVGAFSRSVGYRFGPHLGETVPLLISYCTSASEADEELREYSLQALESFLLRCPRDISSYCHDILNLTLEYLSYDPNFTDSMDEDTDDEGNVEEEEDESANEYTDDEDVSWKVRRAAAKCLSAIIVSRPEMLSKMYLEACPRLIERFREREENVKMDVFNTFIELLRQTGNVTKGQADFDESSPRFLLRQEVTKIVRSINKQLREKSIKTKVGAFSVLKELVVVLPDCLANHVGSLVVGIEKALSDKTSTSNLKIEALIFARLVLASHLPSVFHAHIKALSNPILTAVGERYYKVSAEALRVCGELVHVLRPTFEDCAFDFKPYVNMIYKAILARLANQDQDQEVKECAISCMSLVISTFGDNLQRELPACLPILVDRMGNEITRLTAVKAFAVIANSPLRVDLSCVLEHVVSELTAFLRKANRALRQATLGTLNSLLIAYGDRISSPAFEVIVVELSTLISDMDLHMTALALELCCTLMTDIKSRVSVGLTVRQKVLPQALLLIRSSLLQGQALQALQRFFASLVHSANTSFDALLDSLLSSAKPLPQSGGLSKQAIYSIARCVAVLCLAAGDQKCVSTVEMLKGILKDDGNTNSAKKHLALLCLGEIGRRKDLSLHTLIESIIIESFQSPFEEIKSAASYALGNIAVGNLSKYLPFILDQIDNQQKKQYLLLHSLKEVIARQSSDKADQNELQDSYIEKILALLFNHCESEEEGVRNVVAECLGKIALIEPRNLIPALKVRTTSPAAFTRATVVIAVKYSIVERPEKIDEILYPEISTFLMLIRDNDRHVRRAAVLALSTAAHNKPNLIKGLLPEMLPLLYDQTVIKQELIRTVDLGPFKHTVDDGLEIRKAAFECVDTLLDSCLDQVNPSSFIVPYLISGLSDHYDVKMPCHLILSKLADKCPAAVLAVLDSLVEPLEKTINHKPKLDAVKQEVDRNEDMIRSALRGIASLNRISGGDCSLKFKMLINNVTSSPTLAEKYNSVRSE
>PHRAlind
MSNLAITSILEKMTGKDKDYRYMATSDLLNELNKDGFKADIELEVKLSHVILQQLEDVSGDVSGLAVKCLVPLVKKIGEDRVLEMTNRLCDKLLNGKDQHRDIASIALKTIISEVSTQTLAQCILISVTPQLIKGITGSGKTTEIKCESLDILCDVLHRFGSLMAKDHAELLSAFLSQLNVNQASVRKKSVSCIASLASSLSDDLLAKATSEVVQLLKHKNRKPEITRTNIQMVGAFSRSVGYRFGPHLGETVPLLISCCTSASEADEELREYSLQALESFLLRCPRDISSYCDGILNLTLEYLSYDPNFTDSMDEDTDDEGNEEEEDDESANEYTDDEDVSWKVRRAAAKCLAAIIVSRPEMLSKMYLEACPRLIERFREREENVKMDVFNTFIELLRQTGNVTKGHTDVDESSPRFLLNQEVPKIVRSINRQLREKSIKTKVGAFSVLKELVVVLPNCLADHVGSLVTGIEKALNDKSSTSNLKIEALTFTRLVLSSHSPSVFHPYIKALSSPILSAVGERYYKVTAEALRVCGELIHVLRPTFETCTFDFKPYVRTIFKAILARLENQDQDQEVKECAISCASLVISNFGDNLQRELPACLPILVDRMGNEITRLTAVKAFAVIANSPLRVDLSCVLEQVVSELTAFLRKANRALRQATLGTLNSLLVAYGDQISSPAYEVIVVELSTLISDADLHMTALALELCCTLMTDRKSSGSVGLIVRQKVLPQALILIRSSLLQGQALQALQRFFASLVHSANTSFDALLDSLLSSAKPSPQSGGLSKQAIYSIAQCVAVLCLAAGDQKCASTVEMLKGILKDDGNTNSAKKHLALLCLGEIGRRKDLRMHTLIENIIIESFQSPFEEIKSAASYALGNIAVGNLSKYLPFILDQIDNQQKKQYLLLHSLKEVIARQSSDRAGHSELQDSYIEKILALLFNHCESEEEGVRNVVAECLGKIALIEPKNLIPALKVRISSPAAFTRATVVIAVKYSIVERPEKIDAILYPEISTFLMLIKDNDRHVRRAAVLALSTAAHNKPNLIKGLLPELLPLLYVQTVVKQELIRTVDLGPFKHTVDDGLEIRKSAFECVDTLLDSCLDQVNPSSFIVPYLISGLSDHYDVKMPCHLILSKLADKCPAAVLAVLDSLVEPLEKTINHKPKLDAVKQEVDRNEDMIRSALRAIASLSRISGGDCSLKFKALMNNITNSPALAEKYNSVRSE
>GOODpube
MSNLAITSILEKMTGKDKDYRYMATSDLLNELSKDGLKADFELEVKLSHVVLQQLEDVSGDVSGLAVKCLVPLVKKIGEDRVLEMTNRLCDKLLNGKDQYRDIASIALKTIISEVSSQFLAQHILMSVTPQLIKGITGPGKSTEIKCESLDILCDMLHRFGNLMTKDHAELLSALLSQLNVNQASVRKKSVSCIASLASSLSDDLLAKAIADVVQLLKNKNTKAEITRTNIQMIGSFSRSVGYRFGPHLGETVPLLISYCTSASETDEELREYSLQALESFLLRCPKDISSYCDDILNLTLEYLSYDPNFTDSMDEDTDDEGNMEEEDEESANEYTDDEDVSWKVRRAASKCLSAIIISRPEMLSKIYLEACPKLIERFREREENVKMDVFSTFIELLRQTGNVTKGQTNFDESSPRFLLKQEVTKIVRSINKQLREKSIKTKAGAFSVLKELVVVLPDCLADHVGSLIAGIEKALNDKSSTSNLKIEALTFTRLVLASHSPSVFHPHIKALSSPILSAVGERYYKVSAEALRVCGELVHVLRPTFETCAFDYKPYVHMIYVAILARLANQDQDQEVKECAISCISLVISIFGDNLQRELPACLPVLVDRMGNEITRLTAVKAFAVIANSPLHVDLSCVLEQVVSELTAFLRKANRALRQVTLGTLNSLLVAYGDRISSPAYEVIVVELSTLISDMDLHMTALALELCCTLMTDRKSSESVGLTVRQKVLPQALILIRSSLLQGQALQVLQRFYASLVHSANTSFDVLLDSLLSSAKPSPQSGGLSKQAIYSIAQCVAVLCLAAGDQKCASTVEMLKGILKDDGNTNSAKKHLALLCLGEIGRRKDLSAHTLIENIIIESFQSPFEEIKSAASYALGNIAVGNLSMYLPFILDQIDNQQKKQYLLLHSLKEVIAKQSFDKAGHNVLQDSYIEKILALLFNHCESEEEGVRNVVAECLGKIALIEPRNLIPALKVRTTSPAAFTRATVVIAVKYSIVERPQKIDEILYPEISTFLMLIKDNDRHVRRAAVLALSTAAHNKPNLIKGLLPEMLPLLYDQTVVKQELIRTVDLGPFKHTVDDGLEIRKAAFECVDTLLDSCLDQVNPSSFIVPYLISGLSDHYDVKMPCHLILSKLADKCPAAVLAVLDSLVEPLEKTINHKPKLDAVKQEVDRNEDMIRSALRAIASLSHISGGDCSLKFKMLINKITNSPTLAEKYNSVRSE
>ANOEroxb
MSNLAITSILEKMTGKDKDYRYMATSDLLNELSKDGFKADFELEVKLSHVVLQQLEDVSGDVSGLAVKCLVPLVKKIGEDRVLEMTNRLCDKLLNGKDQYRDIASIALKTIISEVSSQFLAQHILISVTPQLIKGITGPGKSTEIKCECLDILCDVLHRFGNLMTKDHTELLSAFLSQLNVNQASVRKKSVSCIASLASSLSDDLLAKATADVVQLLKNKNSKPEITRTNIQMIGSFSRSVGYRFGSHLGETVPLLISYCTNASESDEELREYSLQALESFLLRCPKDISSYCDDILNLTLEYLSYDPNFTDSMDEDTDDEGNVDEEDDESANEYTDDEDVSWKVRRAASKCLSAIIISRPEMLSKMYLEACPKLIERFREREENVKMDVFSTFIELLRQTGNVTKGQANFDESSPRFLLKQEVTKIVRSINKQLREKSIKTKVGAFSVLKELVVVLPNCLEDHVGSLISGIEKALNDKSSTSNLKIEALTFTRLVLASHSPSVFHPHIKALSSPILSAVGERYYKVSAEALRVCGELVHVLRPTFETCAFDFKPYVHMIYMAILTRLANQDQDQEVKECAISCISLVISIFGDNLQRELPACLPVLVDRMGNEITRLTAVKAFAVIANSPLHVDLSCVLEQVVSELTAFLRKANRALRQVTLGTLNSLLVAYGDRISSTAYEAIVVELSTLISDMDLHMTALALELCCTLMTDRKSSESVGLTVRQKVLPQALILIRSSLLQGQALQALQRFYASLVHSANTSFDALLDSLLSSAKPSPQSGGLSKQAIYSIAQCVAVLCLAAGDQKCASTVEMLMGILKDDGNTNSAKKHLALLCLGEIGRRKDLSAHTLIENIIIESFQSPFEEIKSAASYALGNIAVGNLSMYLPFILDQIDNQQKKQYLLLHSLKEVIAKQSFDKAGHNVLQDSYIEKILALLFNHCESEEEGVRNVVAECLGKIALIEPRNLIPALKVRTTSPAAFTRATVVIAVKYSIVERPEKIDEILYPEISTFLMLIKDNDRHVRRAAVLALSTAAHNKPNLIKGLLPEMLPLLYDQTVVKQELIRTVDLGPFKHTVDDGLEIRKAAFECVDTLLDSCLDQVNPSSFIVPYLISGLSDHYDVKMPCHLILSKLADKCPAAVLAVLDSLVEPLGKTINHKPKLDAVKQEVDRNEDMIRSALRAIASLSRISGGDCSLKFKMLINNITNSPTLAEKYNSVRSE
>GYMNdens
MSNLAITSILEKMTGKDKDYRYMATSDLLNELSKDGFKADNELEVKLSHVVLQQLEDVSGDVSGLAVKCLVPLVKKIGEDRVLEMTNMLFDKLLNGKDQHRDIVSIALKTISSEISSQSLAQRILVLITPQLIKGITGPGKSTEIKCESLDILCDVLHRYGNLMTKDHAEVLSALLSQLNVNQASVRKKSVACIASLAASLSDNLLARATADVVQLLKNKNTKPEIIRTNIQMVGAFSRSVGYRFGPHLGETVPLLISYCTSASETDEELREYSLQALESFLLRCPRDISSYCDDILNLTLEYLSYDPNFTDSMDEDTDDEGNMEDEDDESANEYSDDEDVSWKVRRAAAKCLSAITVSRPEMLSKMYLEACPKLIERFREREENVKMDVFNTFIELLRQTGNVTKGQANFDESSPRFLLKQEVTKIVRSINKQLREKSIKTKVGAFSILKELVVVLPDCLADHVRSLVTGIEKALNDKSSTSNLKIEALTFTRLVLVSHSPSVFHPHIQDLSSPILSAVGERYYKVSAEALRVCGELVHVLRPTFETSAFDFKPYVYMIYKAILGRLVNQDQDQEVKECAISCMSLVISVFGDNLQLELPACLPVLVDRMGNEITRLTAVKAFAVIANSPLRVDLSCVLEQVVSELTAFLRKANRALRQVTLGTLNALLVAYGDRISSLAYEVIVVELSMLISDVDLHMTALALELCCTLMTDRKSCESVGLTVRQKVLPQALILIRSSLLQGHALQALQRFYSSLVHSANTSFDVLLDSLLSSAKPSPQSGGLSKQAIYSIAQCVAVLCLAAGDQKCASTVEMLKGILKDDGNSNSAKKHLALLCLGEIGRRKDLSVHTLIENIIIESFQSPFEEIKSAASYALGNIAVGNLSKFLPFILNQIDNQQKKQYLLLHSLKEVIARQSSDKTGQNELQHSYIEKILALLFNHCESEEEGVRNVVAECLGKIALIEPRNLIPALKVRTTSPAAFTRATVVIAVKYSIVERPEKIDEILYPEISTFLMLIKDNDRHVRRAAVLALSTAAHNKPNLIKGLLPEMLLLLYDQTVVKQELIRTVDLGPFKHTVDDGLEIRKAAFECVDTLLDSCLDQVNPSAFIVPYLISGLSEHYDVKMPCHLILSKLADKCPAAVLAVLDSLVEPLEKTINHKPKLDAVKQEVDRNEDMVRSALRAIASLSRISGGDCSLKFKMLINNITNSPTLAEKYNSVWSE
>GYMNodor
MSNLAITSILEKMTGKDKDYRYMATSDLLNELSKDGFKADNELEVKLSHVVLQQLEDVSGDVSGLAVKCLVPLVKKIGEDRVLEMTNMLFDKLLNGKDQHRDIVSIALKTISSEISSQSLAQRILVLVTPQLIKGITGPGKSTEIKCESLDILCDVLHRFGNLMTKDHAELLSALLSQLNVNQASVRKKSVACIASLAASLSDNLLAKATADVVQLLKNKNTKPEIIRTNIQMVGAFSRSVGYRFGPHLGETVPLLISYCTSASETDEELREYSLQALESFLLRCPRDISSYCDDILNLTLEYLSYDPNFTDSMDEDTDDEGNMEDEDDESANEYSDDEDVSWKVRRAAAKCLSAITISRPEMLSKMYLEACPKLIERFREREENVKMDVFNTFIELLRQTGNVTKGQANFDESSPRFLLKQEVTKIVRSINKQLREKSIKTKVGAFSILKELVVVLPDCLADHVRSLVTGIEKALNDKSSTSNLKIEALTFTRLVLVSHSPSVFHPHIQDLSSPILSAVGERYYKVSAEALRVCGELVHVLRPTFETSAFDFKPYVYMIYKAILARLVNQDQDQEVKECAISCMSLVISVFGDNLQLELPACLPVLVDRMGNEITRLTAVKAFAVIANSPLRVDLSCVLEQVVSELTAFLRKANRALRQVTLGTLNALLVAYGDRISSLAYEVIVVELSMLISDVDLHMTALALELCCTLMTDRKSCESVGLTVRQKVLPQALILIRSSLLQGHALQALQRFYSSLVHSANTSFDVLLDSLLSSAKPSPQSGGLSKQAIYSIAQCVAVLCLAAGDQKCASTVEMLKGILKDDGNSNSAKKHLALLCLGEIGRRKDLSVHTLIENIIIESFQSPFEEIKSAASYALGNIAVGNLSKFLPFILNQIDNQQKKQYLLLHSLKEVIARQSSDKTGQNELQHSYIEKILALLFNHCESEEEGVRNVVAECLGKIALIEPRNLIPALKVRTTSPAAFTRATVVIAVKYSIVERPEKIDEILYPEISTFLMLIKDNDRHVRRAAVLALSTAAHNKPNLIKGLLPEMLLLLYDQTVVKQELIRTVDLGPFKHTVDDGLEIRKAAFECVDTLLDSCLDQVNPSAFIVPYLISGLSEHYDVKMPCHLILSKLADKCPAAVLAVLDSLVEPLEKTINHKPKLDAVKQEVDRNEDMVRSALRAIASLSRISGGDCSLKFKMLINNITNSPTLAEKYNSVWSE
>OECEmacu
MSNLAITGILEKMTGKDKDYRYMATSDLLNELSKDGFKADIELEVKLSHVVLQQLEDVSGDVSGLAVKCLVPLVKKIGEDRVLEMTSRLCDKLLNGKDQHRDIASIALKTIISEVSSHALAQRILVSVTPQLIKGVTGPGKSTEIKCESLDILSDVLHRFGNLMIKDHKELLSALLSQLNVNQASVRKKSVSCIASLASSLSDDLLAKATAEVVQLLKNKNTKPEITRTNIQMVGAFSRSVGYRFGPHLGETVPLLISYCTTASESDEELREYSLQALESFLLRCPRDISPYCHDILNLTLEFLSYDPNFTDSMDEDTDDECNVDEEDSESANEYTDDEDVSWKVRRAAAKCLSATIVSRPEMLSKIYLEACPKLIERFREREENVKMDVFNTFIELLRQTGNVTKGQADFDESSPRFLLRQEVTKIVRSVNKQLREKSIKTKVGAFSVLKELVVVLPDCLANHVGSLVAGIEKALNDKSSTSNLKIEALIFTRLVLSSHSPSVFHPHIKALSSPILSAIGERYYKVSAEALRVCGELVHVLRPTFENCAFDFKPYVSMIYKAILARLANQDQDQEVKECAISCMSLVISTFGDNLQRELPACLPILVDRMGNEITRLTAVKAFAVIANSPLRVDLSCVLEQVVSELTAFLRKANRALRQATLGTLNSLLIAYGDRISSPAYEVIIVELSTLISDMDLHMTALALELCCTLMTDRKSRESVGLTVRQKVLPQALVLIRSSLLQGQALQALQRFFASLVHSANTSFDVLLDSLLASAKPSPQSGGLSKQAIYSIAQCVAVLCLAAGDQKCASTVEMLKGILNDDGNTNSAKKHLALLCLGEIGRRKDLSVHALIETIIIESFQSPFEEIKSAASFALGNIAVGNLSKYLPFILDQIDNQQKKQYLLLHSLKEVIARQSSDKTGQNELQDSYIEKILALLFNHCESEEEGVRNVVAECLGKIALIEPRNLIPALKIRTTSPAAFTRATVVIAVKYSIVERPEKIDEILYPEISTFLMLIKDNDRHVRRAAVLALSTAAHNKPNLIKGLLPEMLPLLYDQTIVKQELIRTVDLGPFKHTVDDGLEIRKAAFECVDTLLDSCLDQVNPSSFIVPYLISGLSDHYDVKMPCHLILSKLADKCPAAVLAVLDSLVEPLEKTINHKPKLDAVKQEVDRNEDMIRSALRGIASLNRISGGDCSL-------------------------
>EPIPpurp
MSNLAITGILEKMTGKDKDYRYMATSDLLNELSKDGFKADIELEVKLSHVVLQQLEDVSGDVSGLAVKCLVPLVKKIGEDRVLEMTNRLCDKLLNGKDQHRDIASIALKTIISEVSSQALAQRILVSVTPQLIKGITGPGKSTEIKCESLDILCDVLHRFGNLMTKDHIELLSALLSQLNVNQASVRKKSVSCIASLASSLSDDLLAKATAEVVQLLKNKNTKPEITRTNIQMVGAFSRSVGYRFGPHLGETVPLLISYCTSASEADEELREYSLQALESFLLRCPRDISSYCDDILNLTLEYLSYDPNFTDSMDEDTDDEGNVEEEDDESANEYTDDEDVSWKVRRAAAKCLSAIIVSRPEMFSKMYLEACPKLIERFREREENVKMDVFNTFIELLRQTGNVTKGQADFDESSPRFLLRQEVTKIVRSINKQLREKSIKTKVGAFSVLKELVVVLPDCLADHVGSLIAGIEKALNDKSSTSNLKIEALTFTRLVLASHSPTVFHPHIKALSSPILSAVGERYYKVSAEALRVCGELVHVLRPTFETCAFDFKPYVHMIYKVILVRLANQDQDQEVKECAISCMSLVISTFGDNLERKLPACLPILVDRMGNEITRLTAVKAFAVIANSPLRVDLSCVLEQVVSELTAFLRKANRALRQATLGTLNSLLVAYGDRISSPAYEVIVVELSTLISDMDLHMTALALELCCTLMTDRQSRESVGLTVRQKVLPQALVLIRSSLLQGQALQVLQRFFASLVHSANTSFDALLDSLLSSAKPSPQSGGLSKQAIYSIAQCVAVLCLAAGDQKCASTIEMLKGILKDDGNTNSAKKHLALLCLGEIGRRKDLSVHTLIENIIIESFQSPFEEIKSAASYALGNMAVGNLSKYLPFILDQIDNQQKKQYLLLHSLKEVIARQSSDKTGQNELQDSFIEKILALLFNHCESEEEGVRNVVAECLGKIALIEPRNLIPALKVRTTSPAAFTRATVVIAVKYSIVERPEKFDEILYPEISTFLMLIKDNDRHVRRAAVLALSTAAHNKPNLIKGLLPEMLPLLYDQTVVKQELIRTVDLGPFKHTVDDGLEIRKAAFECVDTLLDSCLDQVNPSSFIVPYLISGLSDHYDVKMPCHLILSKLADKCPAAVLAVLDSLVEPLEKTINHKPKLDAVKQEVDRNEDMIRSALRAIASLNRMSGGDCSLKFKMLLNNITNSATLAEMYNSVRSE
>NEUWmali
MSNIAITSILEKMTGKDKDYRYMATSDLLNELSKDGFKADIELEMKLSHVILQQIEDVSGDVSGLAVKCLVPLVKKIGEERVLEMTSRLCDKLLNGKDQHRDIASIALKTIISEVSTQTLAQRILISITPHLINGITGSGKSTEIKCESLDILCDLLHRFGNLMSKDHAELLSALLSQLNVNQASVRKKTVSCIASLSSSLSDDLLAKATAEVVQLLKSIS-KSEITRTNIQMIGAFSRSVGYRFGVYLGETVPLLIRYCTSASETDEELREYSLQALESFLLRCPRDISPYCDDILNLTLAYLSYDPNFTDSMDEDTDVEGAEEEDDDESANEYTDDEDCSWKVRRAAAKCLAATIISRPEMLSKMYFEACPKLIERFREREENVKMDVFNTFIELLRQTGNVTKGQIEYDKSSPRFLLKHEVPKIVRSVNRQLCEKSIKTKVGAFSVLKELVIVLPQCLADHIGSLVIGIEKALNDKSSTSNLKIEALTFTRLVIASHSPSAFHPYVQDLLSPILSAVGERYYKVTAEALRVCGELVHVLRPTFETRAFDFTSYVNTIYKAILARLANQDQDQEVKECAISCMSLVISTFGDNLQCDLPSCLPILVDRMGNEITRLTAVKAFAAIANSPLRLDLSCVLEQVVSELTAFLRKANRALRQTTLGTLNSLLAAYGDQISSSAYEVIVVELSTLISDIDLHMTALALELCCTLMTDRKSSESVGLTIKQKVLPQALILIRSSLLQGQALQALQRFFASLVQSANTSFDVLLDSLLANAKPSPQSGGLSKQAVYSIAQCVAVLCLAADDRKCASTLEMLKGILTDDGNTNSAKKHLALLCLGEIGRRKDLSMHTKIENIVIESFQSPLEEIKSAASFALGNIAVGNLSKYLPFILDQIDNQQKKQYLLLHSLKEVIARQSSYKAGHTELQDSYIEKILSLLFNHCESEEEGVRNVVAECLGKIALIEPGKLIPALKMRTTSPAAFTRATVVIAVKYSIVERPEKIDEIIYPEFSTFLMLIKDSDRHVRRAAVLALSTAAHNKPTLIKGLLPEMLPLLYDETVVKQELIRTVDLGPFKHIVDDGLEIRKAAFECVDTLLDSCLDQVNPSSFMVPYLLSGLSDHYDVKMPCHLILSKLADKCPAAVLAVLDSLVEPLEKTINHKPKLDAVKQEVDRNEDMIRSTLRAIASLSRISGGDCSMKFKMLMNNITNTPALADKYNSVRSE
>HABElong
MSNLAITSILEKMTGKDKDYRYMATSDLLNELSKDGFKADNELEVKLSHVVLQQLEDVSGDVSGLAVKCLVPLVKKIGEDRALEMTNMLFDKLLNGKDQHRDIVSIALKTIISEISSQSLAQRILASFTPQLIKGITSPNKSTEIKCESLDILCDVLHRFGNLTTKDHAELLSALLSQLNVNQASVRKKSVACLASLSVSLSDNLLAKAIADVVQLLKNKNTKPEIIRTNIQMVGAFSRSVGYRFGLHLGETVPLLISYCTNASESDEEIREYSLQALEIFLLRCPRDISSYCDDILNLTLEYLSYDPNFTDSMDEDTDDEGNVEDEDDESANEYSDDEDLSWKVRRAAAKCLSAIIVSRPEMLSKMYLEACPKLIERFREREENVKMDVFNTFIELLRQTGNVTKGHANFDVSSPRFLLKEEVVKIVRSINKQLREKSIKTKVGAFSILKELVVVLPDCLADHVRSLVTGIEKALNDKSSTSNLKIEALTFTRLVLVSHAPSVFHPHIQALSSPILSAVGERYYKVSAEALRVCGELVHVLRPTFEISAFDFKPYVYTIYKSILARLVNQDQDQEVKECAISCMSLVISIFGDNLQLELPACLPVLVDRMGNEITRLTAVKAFAVIASSPLRVDLSCILEQVVSELTAFLRKANRALRQVTLGTLNSLLGAYGDQISSSAYEVIVVELSILISDMDLHMTALALELCCTLMTDRKSCESVGLTVRQKVLPQALILIRSSLLQGQALQALQRFYSSLVYSANTSFDVLLDSLLSSSKPSPQSGGLSKQAIYSIAQCVAVLCLAAGDQKCASTVEMLKSLLKDDGNCNSAKKHLALLCLGEIGRRKDLSVHTLIENIIIESFQSPFEEIKSAASYALGNIAVGNLSKFLPFILNQIDNQQKKQYLLLHSLKEVIARQSSDKTGHNELQGSYIEKILALLFNHCETEEEGVRNVVAECLGKIALIEPRNLIPALKVRTTSPAAFTRATVVIAVKYSIVERPEKIDEILYPEISSFLMLIKDNDRHVRRAAVLALSTAAHNKPNLIKGLLPEMLLLLYEQTVVKQELIRTVDLGPFKHTVDDGLEIRKAAFECVDTLLDSCLDQVNPSAFIVPYLISGLSDHYDVKMPCHLILSKLADKCPAAVLAVLDSLVEPLEKTINHKPKLDAVKQEVDRNEDMVRSALRSIASLSRISGGSCSLKFKMLTNNIANSTALANKYNSVWSE
>PAPHconc
MSNLAITSILEKMTGKDKDYRYMATSDLLNELSKDGFKADIELEVKLSHVVLQQLEDVSGDVSGLAVKCLVPLVKKIGEDRVLEMTNRLCDKLLNGKDQHRDIASIALKAIISEVSTQTLAQHILISVTPQLINGITGSGKTTEIKCESLDILCDVLHRFGSLMAKDHAELLRAFLSQLNVNQASVRKKSVSCIASLASSLSDDLLAKAIAEVVQLLKNKNRKPEITRTNIQMVGAFSRSVGYRFGPHLGETVPLLISCCTSASEADEELREYSLQALESFLLRCPRDISSYCDGILNLTLEYLSYDPNFTDSMDEDTDDEGNEEEEDDESANEYTDDEDVSWKVRRAASKCLAAIIVSRPEMLSKMYLEACPKLIERFREREENVKMDVFNTFIELLRQTGNVTKGQTDVDESSPRFLLKQEVPKIVRSINRQLREKSIKTKIGAFSVLKELVVVLPNCLADHVGSLVTGIEKALNDKSSTSNLKIEALTFTRLVLSSHSPSVFHSYIKALSSPILSAVGERYYKVTAEALRVCGELIHVLRPTFETCTFDFKPYARTIFKAILARLENQDQDQEVKECAISCASLVISNFGDNLQRELPACLPILVDRMGNEITRLTAVKAFAVIANSPLRVDLSCVLEQVVSELTAFLRKANRALRQATLGTLNSLLVAYGDQISTPAYDVIVVELSTLISDADLHMTALALELCCTLMTDRKSSGSVGLTVRQKVLPQALMLIRSSLLQGQALQDLQRFFASLVHSANTSFDVLLDSLLSSAKPSPQSGGLSKQAIYSIAQCVAVLCLAAGDQKCASTVEMLKGILKDDGNINSAKKHLALLCLGEIGRRKDLRTHTLIENIIIESFQSPFEEIKSAASYALGNIAVGNLSKYLPFILDQIDNQQKKQYLLLHSLKEVIARQSSDKAGHSELQDSYIEKILALLFNHCESEEEGVRNVVAECLGKIALIEPKNLIPALKVRTSSPAAFTRATVVIAVKYSIVERPEKIDAILYPEISTFLMLIKDNDRHVRRAAVLALSTAAHNKPNLIKGLLPELLPLLYDQTVVKQELIRTVDLGPFKHTVDDGLEIRKAAFECVDTLLDSCLDQVNPSSFIVPYLISGLSDHYDVKMPCHLILSKLADKCPAAVLAVLDSLVEPLEKTINHKPKLDAVKQEVDRNEDMIRSALRAIASLSRISGGDCSLKFKALMNNITNSPALSEKYNSVRFE
>ERYCpuss
MSNLAITGILEKMTGKDKDYRYMATSDLLNELSKDGFKADIELEVKLSHVVLQQLEDVSGDVSGLAVKCLVPLVKKIGEDRVLEMTNRLCDKLLNGKDQHRDIASIALKTIISEVSSHALAQRILVSVTPQLIKGVTGPGKSTEIKCESLDILCDVLHRFGNLMIKDHKELLSALLSQLNVNQASVRKKSVSCIASLASSLSDDLLAKATAEVVQLLKNKNTKSEITRTNIQMVGAFCRSVGYRFGPHLGETVPLLINYCTTASESDEELREYSLQALESFLLRCPRDISPYCHDILNLTLEFLSYDPNFTDSMDEDTDDECNVDDEEDESANEYTDDEDVSWKVRRAAAKCLSAIIVSRPEMLSKMYLEACPKLIERFREREENVKMDVFNTFIELLRQTGNVTKGQADFDESSPRFLLRQEVTKIVRSVNKQLHEKSIKTKVGAFSVLKELVVVLPDCLANHVGSLVAGIEKALNDKSSTSNLKIEALVFTRLVLSSHLPSVFHPHIKALSTPILSAVGERYYKVSAEALRVCGELVHVLRPTFENCAFDFKPYVSMIYKAILARLANQDQDQEVKECAISCMSLVISTFGDNLQRELPACLPLLVDRMGNEITRLTAVKAFAVIANSPLRVDLSCVLEQVVSELTAFLRKANRALRQATLGTLNSLLIAYGNRISSPAYEVIIVELSTLISDMDLHMTALALELCCTLMTDRKSRESVGLTVRQKVLPQALILIRSSLLQGQALQALQRFFASLVQSANTSFDVLLDSLLASAKPSPQSGGLSKQAIYSIAKCVAVLCLAAGDQKCASTVEMLKGILKDDGNINSAKKHLALLCLGEIGRRKDLSVHTLIETIIIESFQSPFEEIKSAASFALGNIAVGNLSKYLPFILDQIDNQQKKQYLLLHSLKEVIARQSSDKAGQNELQDSYIEKILALLFNHCESEEEGVRNVVAECLGKIALIEPRNLIPALKIRTTSPAAFTRATVAIAVKYSIVERPEKIDEILYPEISTFLMLIKDNDRHVRRAAVLALSTAAHNKPNLIKGLLPEMLPLLYDQTVIKQELIRTVDLGPFKHTVDDGLEIRKAAFECVDTLLDSCLDQVNPSSFIVPYLISGLSDHYDVKMPCHLILSKLADKCPAAVLAVLDSLVEPLEKTINHKPKVDAVKQEVDRNEDMIRSALRGIASLNRISGGDCSLKFKMLLNNITNSPTLAEKYNSVRSE
>PLATclav
MSNLAITSILEKMTGKDKDYRYMATSDLLNELSKDGFKADNELEVKLSHVVLQQLEDVSGDVSGLAVKCLVPLVKKIGEDRVLEMTNMLFDKLLNGKDQHRDIVSIALKTISSEISSQSLAQRILVLVTPQLIKGITGPGKSTEIKCESLDILCDVLHRFGNLMTKDHAELLSALLSQLNVNQASVRKKSVACIASLAASLSDNLLAKATADVVQLLKNKNTKPEIIRTNIQMVGAFSRSVGYRFGPHLGETVPLLISYCTSASETDEELREYSLQALESFLLRCPRDISSYCDDILNLTLEYLSYDPNFTDSMDEDTDDEGNMEDEDDESANEYSDDEDVSWKVRRAAAKCLSAIIVSRPEMLSKMYLEACPKLIERFREREENVKMDVFNTFIELLRQTGNVTKGQANFDESSPRFLLKQEVTKIVRSINKQLREKSIKTKVGAFSILKELVVVLPDCLAEHVRSLVTGIEKALNDKSSTSNLKIEALTFTRLVLVSHSPSVFHPHIQDLSTPILSAVGERYYKVSAEALRVCGELVHVLRPTFETSAFDFKPYVYMVYKAILARLVNQDQDQEVKECAISCMSLVISVFGDNLQLELPACLPVLVDRMGNEITRLTAVKAFAVIANSPLRVDLSCVLEQVVSELTAFLRKANRALRQVTLGTLNALLVAYGDRISSLAYEVIVVELSMLISDMDLHMTALALELCCTLMTDRKSCESVGLTVRQKVLPQALILIRSSLLQGHALQALQRFYSSLVHSANTSFDVLLDSLLSSAKPSPQSGGLSKQAIYSIAQCVAVLCLAAGDQKCASTVEMLMGILKDDGNSNSAKKHLALLCLGEIGRRKDLSVHTLIENIIIESFQSPFEEIKSAASYALGNIAVGNLSKFLPFILNQIDNQQKKQYLLLHSLKEVIARQSSYKTGQNELQHSYIEKILALLFNHCESEEEGVRNVVAECLGKIALIEPRNLIPALKVRTTSPAAFTRATVVIAVKYSIVERPEKIDEILYPEISTFLMLIKDNDRHVRRAAVLALSTAAHNKPNLIKGLLPEMLLLLYDQTVVKQELIRTVDLGPFKHTVDDGLEIRKAAFECVDTLLDSCLDQVNPSAFIVPYLISGLSEHYDVKMPCHLILSKLADKCPAAVLAVLDSLVEPLEKTINHKPKLDAVKQEVDRNEDMVRSALRAIASLSRISGGDCSLKFKMLINKITNSPTLAEKYNSVWSE
>DENDchryso
MSNLAITGILEKMTGKDKDYRYMATSDLLNELSKDGFKADIELEVKLSHVVLQQLEDVSGDVSGLAVKCLVPLVKKIGEDRVLEMTNRLCDKLLNGKDQHRDIASIALKTIISEVSSQALAQRILVSVTPQLIKGVTGPGKSTEIKCESLDILCDVLHRFGNLMTKDHKELLSALLSQLNVNQASVRKKSVSCIASLASSLSDDILAKATAEVVQLLKNKNTKSEITRTNIQMVGAFSRSVGYRFGPHLGETVPLLISYCTSASEADEELREYSLQALESFLLRCPRDISSYCHDILNLTLEYLSYDPNFTDSMDEDTDDESNVEEEEDESANEYTDDEDVSWKVRRAAAKCLSAIIVSRPEMLSKMYLEACPKLIERFREREENVKMDVFNTFIELLRQTGNVTKGQADFDESSPRFLLRQEVTKIVRSINKQLREKSIKTKVGAFSVLKELVVVLPDCLANHVGSLVAGIEKALSDKSSTSNLKIEALIFTRLVLASHLPSVFHAHIKALSSPILSAVGERYYKVSAEALRVCGELVHVLRPTFENCAFDFKPYVNMIYKAILSRLANQDQDQEVKECAISCMSLVISTFGDNLQRELPACLPILVDRMGNEITRLTAVKAFAVIAKSPLRVDLSCVSEQVVSELTAFLRKANRALRQATLGTLNSLLIAYGDRISSPAYEVIVVELSTLISDNDLHMTALALELCCTLMADRKSRESVGLTVRQKVLPQALILIRSSLLQGQALQALQRFFASLVRSANTSFDVLLDSLLSSAKPSPQSGGLSKQAIYSIAQCVAVLCLAAGDQKCASTVEMLKGILKDDGNTNSAKKHLALLCLGEIGRRKDLSVHALIETIIIESFQSPFEEIKSAASYALGNIAVGNLSKYLPFILDQIDNQQKKQYLLLHSLKEVIARQSSDKAGQNELQDSYIEKILALLFNHCESEEEGVRNVVAECLGKIALIEPRNLIPALKVRTNSPAAFTRATVVIAVKYSIVERPEKIDEILYPEISTFLMLIKDNDRLVRRAAVLALSTAAHNKPNLIKGLLPEMLPLLYDQTVIKQELIRTVDLGPFKYIVDDGIEIRKAAFECVDTLLDSCLDQVNPSSFIVPYLISGLSDHYDVKMPCHLILSKLADKCPAAVLAVLDSLVEPLERTIKHKPKLDAVKQEVDRNEDMIRSALRAIASLNRISGGDCSLKFKMLINIITNSPTFAEKYNSVRSE
>CALAplic
MSNLAITSILEKMTGKDKDYRYMATSDLLNELSKDGFKADIELEIKLSHVVLQQLEDVSGDVSGLAVKCLVPLVKKIGEDRVLEMTNRLCDKLLNGKDQHRDIASIALKTIISEVASQFLAQRILISVTPQLIKGITGPGKSTEIKCESLDILCDVLHRFGNLIAKDHAELLNALLSQLNVNQASVRKKSVSCIASLASSLSDDLLAKATADVVQLLKNKSTKPEITRTNIQMIGAFSRSVGYRFGPHLGETVPLLISYCTSASETDEELREYSLQALESFLLRCPRDISSYCDDILNLTLEYLSYDPNFTDSMDEDTDDEGIVEEEDDESANEYTDDEDVSWKVRRAAAKCLSAVIISRPEMLSKMYLEACPKLIERFREREENVKMDVFNTFIELLRQTGNVTKGQANFDESSPRFLLKQEVTKIVRSINKQLREKSVKTKVGAFSVLKELVVVLPDCLADHVGSLIAGIEKALNDKSSTSNLKIEALTFTRLVLASHSPSVFHPHIKALSSPILSSVGERYYKVSAEALRVCGELVHVLRPTFETCAFDFKPYVHMIYTTILARLANQDQDQEVKECAISCMSLVISIFGDNLQRELPACLPVLVDRMGNEITRLTAVKAFAVIANSPLRVDLSFVLEQVVSELTTFLRKANRALRQVTLGTLNSLLVAYGDRISSAAYEVIVVELSTLISDIDLHMAALALELCCTLMTDRKSSGSVGLTVRQKVLPQALILIRSSLLQGQALQALQKFYASLVHSANTSFDVLLDSLLSSAKPSPQSGGLSKQAIYSIAQCVAVLCLAASDEKCASTVEMLKGILKDDANTNSAKKHLALLCLGEIGRRKDLSAHTLIENIIIESFLSPFEEIKSAASYALGNIAVGNLSKYLPFILDQIDNQQKKQYLLLHSLKEVIARQSSDKAGHSELQVSYIEKILALLFNHCESEEEGVRNVVAECLGKIALIEPRNLIPALKVRITSPAAFTRATVVIAVKYSIVERPEKIDEILYPDISTFLMLIKDNDRHVRRAAVLALSTAAHNKPNLIKGLLPEMLPLLYDQTIVKQELIRTVDLGPFKHTVDDGLEIRKAAFECVDTLLDSCLDQVNPSSFIVPYLISGLTDHYDVKMPCHLILSKLAEKCPAAVLAVLDSLVEPLEKTINHKPKLDAVKQEVDRNEDMIRSALRAIASLSRTSGGDCSLKFKMLINNIMNSPTVAEKYNSVRSE
>CALEmajo
MSNLAITSILEKMTGKDKDYRYMATSDLLNELSKDGFKADIELEVKLSHVVLQQLEDVSGDVSGLAVKCLVPLVKKIGEDRVLEMTNRLCDKLLNGKDQHRDIASIALKTIISEVSSQFLAQRILISVTPQLIMGITGPGKSTEIKCECLDILCDVLHRFGNLIARDHAELLSALLSQLNVNQASVRKKSVSCIASLASSLSDDLLAKATGDVVKLLKNKNTKPEITRTNIQMIGAFSRSVGYRFGPHLGETVPLLISYCTSASETDEELREYSLQALESFLLRCPRDISSYCDDILSLTLEYLSYDPNFTDSMDEDT-YEDNVEEEDDESANEYTDDEDVSWKVRRAAAKCLSAVIISRPEMLSTMYLEACPKLIERFREREENVKMDVFNTFIELLRQTGNVTKGHSNADESSPRFLLKQEVTKIVRSINKQLREKSIKTKVGAFSVLKELVVVLPDCLADHVGSLVAGIEKALIDKSSTSNLKIEALTFTRLVLASHSPPVFHPHIKALSGPILSAVGERYYKVSAEALRVCGELVHVLRPTFETCAFDFKPYFHMIYKTILARLVNQDQDQEVKECAISCMSLVISVFGDNLQRELPACLSVLVDRMGNEITRLTAVKAFAVIANSPLRVDLSCVLDQVVSELTTFLRKANRALRQVTLGALNSLLVAYGEQISSPAYEVIVVELSTLISDMDLHMTALALELCCTLMTDRKSSEIVSLTVRQKVLPQALILIRSSLLQGQALQALQRFYASLVHSATTSFDVLLDSLLSSAKPSPQTGGLSKQAIYSIAQCVAVLCLAAGDQKCASTVEMLKGVLKDDGNTNSAKKHLALLCLGEIGRRKDLSAHTLIENIIIESFQSPFEEIKSAASYALGNIAVGNLSKYLPFILDQIDNQQKKQYLLLHSLKEVIARQSSDKAGHNELQVSYIEKILTLLFNHCESEEEGVRNVVAECLGKIALIEPKNLIPALKLRTTCPAAFTRATVVIAVKYSIVERPERIDDILYPEISTFLMLIKDNDRHVRRAAVLALSTAAHNKPNLIKGLLPEMLPLLYDQTIVKQELIRTVDLGPFKHTVDDGLEIRKAAFECVDTLLDSCLDQVNPSSFIVPYLISGLSDHYDVKMPCHLILSKLADKCAAAVLAVLDSLVEPLEKTINHKPKLDAVKQEVDRNEDMIRSALRAIASLSRISGGDCSLKFKMLINNITNSPAIADKYNSVRSE
>OPHRgarg
MSNLAITSILEKMTGKDKDYRYMATSDLLNELSKDGFKADNELEVKLSHVVLQQLEDVSGDVSGLAVKCLVPLVKKIGEDRILEMTNMLFDKLLNGKDQHRDIVSIALKTISSEISSQSLAQRILVLVTPQLIKGITGPGKSTEIKCESLDILCDVLHRFGNLMTKDHAELLSALLSQLNVNQASVRKKSVACIASLAASLSDNLLAKATADVVQLLKNKNTKPEIIRTNIQMVGAFSRSVGYRFGPHLGEIVPLLISYCTSASETDEELREYSLQALESFLLRCPRDISSYCDDILNLTLEYLSYDPNFTDSMDEDTDDEGNMEDEDDETANEYSDDEDVSWKVRRAAAKCLSAITVSRPEMLTKMYLEACPKLIERFREREENVKMDVFNTFIELLRQTGNVTKGHANFDESSPRFLLKQEVTKIVRSINKQLREKSIKTKVGAFSILKELVVVLPDCLADHVRSLVAGIEKALNDKSSTSNLKIEALTFTRLVLVSHSPSVFHPHIQDLSSPILSAVGERYYKVSAEALRVCGELVHVLRPTFETSVFNFKPYVYMIYKAILARLVNQDQDQEVKECAISCMSLVISIFGDNLQLELPACLPVLVDRMGNEITRLTAVKAFAVIANSPLRVDLSCVLEQVVSELTAFLRKANRALRQVTLGTLNALLVAYGDQISSLAYEVIVVELSMLISDMDLHMTALALELCCTLMTDRKSCESVGLTVRQKVLPQALVLIRSSLLQGHALQALQRFYSSLVHSANTSFDVLLDSLLSSAKPSPQSGGLSKQAIYSIAQCVAVLCLSAGDQKCSSTVEMLKGILKDDGNSNSAKKHLALLCLGEIGRRKDLSVHTLIEDIIIESFQSPFEEIKSAASYALGNIAVGNLSKFLPFILNQIDNQQKKQYLLLHSLKEVIARQSSDKTGQNELQESYIEKILALLFNHCESEEEGVRNVVAECLGKIALIEPRNLIPALKVRTTSPAAFTRATVVIAVKYSIVERPEKIDEILYPEISTFLMLIKDSDRHVRRAAVLALSTAAHNKPNLIKGLLPELLLLLYDQTVVKQELIRTVDLGPFKHTVDDGLEIRKAAFECVDTLLDSCLDQVNPSAFIVPYLISGLSEHYDVKMPCHLILSKLADKCPASVLAVLDSLVEPLEKTINHKPKLDAVKQEVDRNEDMVRSALRAIASLSRISGGDCSLKFKMLINNITNSPTLAEKYNSVWSE
