# Supplementary material for: Orchid Phylotranscriptomics: The Prospects of Repurposing Multi-Tissue Transcriptomes for Phylogenetic Analysis and Beyond
Source: Front Plant Sci. 2022 May 27;13:910362. doi: 10.3389/fpls.2022.910362 (PMC9196242; doi:10.3389/fpls.2022.910362)
Supplement: Supplementary file 4 [file Data_Sheet_3.zip › ortho_MSA/r1/OG0009184.fa]

>ANOEemei
-TGI------------------------FPPRATQHYKSLEIHKPVHAI----CAQ------------------------------------GLESSPTPFLGLL-IF-AATVAAAVIVSMASGVHRSQVDLVDFVDWRGVECLNQKSGHSIANALKQGYREDDGLHLESDADEQFLIYIPFTQVVKIHSIVIKGP-EEEGPRAVKLFTNKENMGFSNVNDYPPSDSILLSQDDLKAKAINVKYVKFQNVRSLTIFIEDNQGGNDISKVQKIALYGTTVDTTNMKELKKIEEH
>ANOEroxb
------------------------------------------------------------------------------------------------------------------------MASGVHRSQVDLVDFVDWRGVECLNQKSGHSIANALKQGYREDDGLHLESDADEQFLIYIPFTQVVKIHSIVIKGP-EEEGPRAVKLFTNKENMGFSNVNDYPPSDSILLSQDDLKAKAINVKYVKFQNVRSLTIFIEDNQGGNDISKVQKIALYGTTVDTTNMKELKKIEEH
>APOSodor
-----------------------------------------VCRA--------------VNQYERV----------------------------YSSSRPLPAHT-SL-CLSLSFSAAVAMASGMHRTLVDLVDFIDWRGVECLNQSTGHAIANALKQGYRDDDGLHLESDADEQLLVYIPFTQVVKLHSVVIKGP-EEEGPRSVKLFANKENMGFSNVNDYPPSDSLVLSLEDLEGKHINLKYVKFQSVRSLTIFIEDNQGGNDISKIQKVALHGTTVDTTNMKELKKIEEH
>APOSshen
------------------------------------------------------------------------------------------------------------------------MASGMHRTLVDLVDFIDWRGVECLNQSTGHAIANALKQGYRDDDGLHLESDADEQLLIYIPFTQVVKLHSVVIKGS-EEEGPRSVKLFANKENMGFSNVNDYPPSDSLVLSLEDLEGKPISLKYVKFQSVRSLTIFIEDNQGGNDISKIQKVALHGTTVDTTNMKELKKIEEH
>BLETstri
------------------------------------------------------------------------------------------------------------------------MASGIHRSQVDLVDFVDWRGVECLNQSSAHVIANALKQGYRDDDGLHLESDADEQLLIYIPFTQVVKLHSVVIKGP-EEEGPRTVKLFANKENMGFSNVNDYPPSDSLLLSQDDLKEKPINLKYVKFQNVRSLTIFIEDNQGGNDISKVQKIALYGTTVDTTNMKELKKIEEH
>BORYspha
-----------------------------------------MTRPLHPVFFCI-EQDRRSSRIR-------TLESRS--------------RRFSTKPPTISLSP-SL-ALSLSLAMSSAASSVVHRGQVDLVDFVDWRAVECLNHSASHELANAMKQGYRDDDGLHLESDADEQLLIYIPFTQVIKLHSVVITGP-EEEGPRTVKLFANKEHMGFSNVNDYPPSDSIILSPENLKGKPVTVKYVKFQNVRSLTIFIEDNQGGTDVSKVQKIILYGTTVDTTNMKDLKKVEEH
>CALAcreb
------------------------------------------------------------------------------------------------------------------------MASAIHRSQVDLVDFVDWRGVECLNQNSGHAVINALKQGYREDDGLHLESDADEQLLIYIPFSQVVKLHSIAIKGP-EEEGPRTVKLFTNKENMGFSNVNDYPPSDSILLSQDDLKAKAVNVKYVKFQNVRSLTIFIEDNQSGTEISKVQKIALYGTTVDTTNMKELKKIEEH
>CALAplic
------------------------------------------------------------------------------------------------------------------------MASAIHRSQVDLVDFVDWRGVECLNQNSGHAVINALKQGYREDDGLHLESDADEQLLIYIPFSQVVKLHSIAIKGP-EEEGPRTVKLFTNKENMGFSNVNDFPPSDSIVLSLDDLEAKAVNVKYVKFQNVRSLTIFIEDNQGGTEISKVQKIALYGTTVDTTNMKELKKIEEH
>CALAsini
------------------------------------------------------------------------------------------------------------------------MASGIHRSQVDLVDFVDWRGVECLNQSSAHGIANALKQGYRDDDGLHLESDADEQLLIYIPFTQVVKIHSVVIKGS-EEEGPRTLKLFANKENMGFSNVNDYPPSDSLILSQDDLKAKPINVKYVKFQNVRSLTIFIEDNQSDNDISKVQKIALYGTTVDTTNMKELKKIEEH
>CALAtsoo
------------------------------------------------------------------------------------------------------------------------MASGIHRSQVDLVDFVDWRGVECLNQSSAHVIANALKQGYRDDDGLHLESDADEQLLIYIPFTQVVKIHSVVIKGS-EEEGPRTLKLFANKENMGFSNVNDYPPSDSLILSQDDLKAKPINVKYVKFQNVRSLTIFIEDNQSDNDISKVQKIALYGTTVDTTNMKELKKIEEH
>CALEmajo
------------------------------------------------------------------------------------------------------------------------MAS---RSQVDLVDFVDWRGLECLNQNPGHAIANALKQGYREDDGLHLESDADEQLLIYIPFTQVVKLHSIVIKGP-EEEGPRTVKLFTNKENMGFSNVSDYPPSDSMLLSQDDLKAKAINVKYVKFQNVRSLTIFIEDNQSGNEVTKIQKIVLYGTTVDTTNMKELKKVEEH
>CEPHdama
------------------------------------------------------------------------------------------------------------------------MASGIHRTQVDLVDFVDWRGVECLNQSSAHAIANALKQGYREDDGLHLESDADEQLLIYIPFTQVVKLHSVAIKGP-EEEGPRTVKLFTNKENMGFSNVNDYPPSDTLLLSQDDVKAKPINVKYVKFQNVRSLTIFIEDNQGGNDISKVQKIALYGTTVDTTNMKELKKIEEH
>CHILsemi
------------------------------------------------------------------------------------------------------------------------MAS---RSQVDLVDFVDWRGIECLNQNPGHGIANALKQGYREDDGLHLESDADEQLLIYIPFTQVVKLHSIAIKGP-EEEGPKTVKLFTNKENMGFSNVSDYLPSDSILLSQDDLKAKVINVKYVKFQNVRSLTIFIEDNQSGNEISKVQKIALYGTTVDTTNMKELKKVEEH
>CHILtrap
------------------------------RNRNHIATGTEKSRL-----------------------VRHEINAPGFVALLPTLLPSASCRRHCRCRHRYARLP-PP-----TPSPSLSMAS---RSQVDLVDFVDWRGIECLNQNPGHGIANALKQGYREDDGLHLESDADEQLLIYIPFTQVVKLHSIAIKGP-EEEGPKSVKLFTNKENMGFSNVSDYLPSDSILLSQDDLKAKVINVKYVKFQNVRSLTIFIEDNQSGNEISKVQKIALYGTTVDTTNMKELKKVEEH
>CORYacti
------------------------------------------------------------------------------------------------------------------------MAS---RSQVDLVDFVDWRGVECLNHNSGHAIENALKQGYREDDGLHLESGADEQLLIYIPFTQVVKLHSIAIKGP-EEEGPRTVKLFTNKENMGFSNVNDFPPSDSILLSQDDLQAKAINVKYVKFQNVRSLTIFVEDNQSGNEISKVQKIALYGTTVDTTNMKELKKVEEH
>CREMappe
------------------------------------------------------------------------------------------------------------------------MASGIHRSQVDLVDFVDWRGVECLNQSSAHVIDNALKQGYREDDGLHLESEADEQLLIYIPFTQVVKLHSVVIKGP-EEEGPRTLKLFANRENMGFSNVNDYPPSDSLILSQDDLQAKPINVKYVKFQNVRSLTIFIEDNQGGNDISKVQNITLYGTTVDTTNMKDLKKIEEH
>CRYPlept
-----------------------------THLFVVLSFFLFFPRR-----------------YRRL------------------------------------------------------CRRRLRRYGLSKPDFVDWRGVECLNQNPGHAIANALKQGYREDDGLHLESDADEQLLIYIPFTQVVKLHSITIKGP-EEEGPRTVKLFTNKENMGFSNVNDYPPSDLILLSQDDLEAKAINVKYVKFQNVRSLTIFIEDNQSGNEISKVQKIALYGTTVDTTNMKELKKVEEH
>CYMBensi
------------------------------------------------------------------------------------------------------------------------MASGMHRSQVDLVDFIDWREVECLNQSSSHVIDNALKQGYRDDDGLHLESDSDEQLLIYIPFTQVVKLHSVVIKGP-EEEGPRSLKLFTNRENMGFSNVNDYPPSDSLILSQDDLKEKPINVKYVKFQNVRSLTIFIEDNQGGNDISKIQKIVLYGTTVDTTNMKELKKIEEH
>CYMBmann
------------------------------------------------------------------------------------------------------------------------MASGMHRSQVDLVDFIDWREVECLNQSSAHVIDNALKQGYRDDDGLHLESDSDEQLLIYIPFTQVVKLHSVVIKGP-EEEGPRSLKLFTNRENMGFSNVNDYPPSDSLILSQDDLKAKPINVKYVKFQNVRSLTIFIEDNQGGNDISKIQKIVLYGTTVDTTNMKELKKIEEH
>CYPRbard
------------------------------------------------------------------------------------------------------------------------MASSINRSQVDLVDFVDWRGVECLNQNTGHSISNALKQGYRDDDGLHVESDADEQLLIYIPFTQVVKLHSVAIKGP-EEEGPRTVKLFANKENMGFSNVNDYPPSDSLVLLQEDLTAKPINVKYVKFQNVRSLTIFIEDNQGGNDISKVQKVVLYGTTVDTTNMKELKKIEEH
>CYPRflav
RTGI----------------------VSFQHSQ-ILPAFLIFSRQ-----------------FHNE-TTQAELKLFP-------------------------DSL-LS-LHLLAAAIAVAMASVIHRSQVDLVDFVDWRGVECLNQNTGHSIANALKQGYRDDDGLHVESDADEQLLIYIPFTQVVKLHSVAIKGP-EEEGPRTVKLFANKENMGFSNVNDFPPSDSLVLSQEDLMAKPINVKYVKFQNVRSLTIFIEDNQGGNDISKVQKVVLYGTTVDTTNMKELKKIEEF
>DACThata
------------------------------------------NSP----------------------DPREFE-----------------------DLSPPSLFL-PP-SSPPPLPLAESMASGIHRSQVDLVDFVDWRSVECLNQKSGHAIDNALKQGYREDDGLHLESDADEQILIYIPFTQVVKLHSIVIKGP-DEEGPRTVKLFTNKENMGFSNVNDYPPNDSIIMSQDDLKAKAINLKYVKFQNVRSLTIFIEDNQGGNDISKIQKIALYGTTVDTTNMKELKKVEEH
>DENDchryso
------------------------------------------------------------------------------------------------------------------------MASGIHRSQVDLVDFVDWRGVECLNQSSAHVIANALKQGYRDDDGLHLESDADEQLLIYIPFTQVVKLHSVVIKGP-EEEGPRTLKLFANKENMGFSNVNDYPPSDSLILSLDDLKEKPISLKYVKFQNVRSLTIFIEDNQGGNDISKVQKIALYGTTVDTTNMKELKKIEEH
>DENDnobi
-----------TSRARAQPCHFSEYGRLARHAQGLVV----FS---------------------------RDQYARN-------------------CSCCSL----LH-FFLSVIAAAVAMASGIHRSQVDLVDFVDWRGVECLNQSSAHVIDNALKQGYRDDDGLHLESDADEQLLIYIPFTQVVKLHSVVIKGP-EEEGPRTLKLFANKENMGFSNVNDYPPSDSLILSQDDLKEKPISLKYVKFQNVRSLTIFIEDNQGGNDISKVQKIALYGTTVDTTNMKELKKIEEH
>DRAKelas
----------------------------------------------------------------------------------------------------------------------MSMAS---RSQVDLVDFVDWRGVECLNQNSDHTVANALKQGYREDDGLHLESDADEQLLIYIPFTQVVKLHSIAIKGP-EEEGPRTVKLFTNKENMGFSNVSDYPPSDSILLSQDDLEAKAINVKYVKFQNVRSLTIFIEDNQCGNEISKVQKIALYGTTVDTTNMKELKKVEEH
>DRAKthyn
----------------------------------------------------------------------------------------------------------------------MSMAS---RSQVDLVDFVDWRGVECLNQNSDHTVANALKQGYREDDGLHLESDADEQLLIYIPFTQVVKLHSIAIKGP-EEEGPRTVKLFTNKENMGFSNVSDYPPSDSILLSQDDLEAKAINVKYVKFQNVRSLTIFIEDNQCGNEISKVQKIALYGTTVDTTNMKELKKVEEH
>EPIDfulg
------------------------------------------------------------------------------------------------------------------------MASGIHRSQVDLVDFVDWREVECLNQSSAHVIANALKQGYRDDDGLHLESEADEQLLIYIPFTQVVKLHSVVLKGP-EEEGPRTLKLFVNRENMGFSNVNDYPPSDSLILSQDDLKEKPISVKYVKFQNVRSLTIFIEDNQGGSDISKVQKIALYGTTVDTTNMKELKKIEEH
>EPIDpuni
MHGCRFFLISSTSEPRALP------------------LNCTIRGP-----------------------RRQYESVCW-------------------LVAVALSLL-AA-AAAAAAVIAVAMASGIHRSQVDLVDFVDWRGVECLNQSSAHVIANALKQGYRDDDGLHLESEADEQLLIYIPFTQVVKLHSVVLKGP-EEEGPRTLKLFVNRENMGFSNVNDYPPSDSLILSQDDLKEKPISVKYVKFQNVRSLTIFIEDNQGGSDISKVQKIALYGTTVDTTNMKELKKIEEH
>EPIPhell
------------------------------------------------------------------------------------------------------------------------MASGIHRTQVDLVDFVDWRGVECLNQSSAHAIANALKQGYRDDDGLHLESDADEQLLIYIPFTQVVKLHSVVIKGP-EEEGPRAVKLFANKENMGFSNVNDYPPSDTLLLSQDDVKAKPINVKYVKFQNVHSLTIFIEDNQGGNDISKVQKIALYGTTVDTTNMKELKKIEEH
>EPIPpurp
---------------CTRPTSIHGPGRPVQHPEGLAVFSVEFSRP-----------------------VHRKTNTRG-------------------FVAVALCDPYLS-PSITILAAAAAMASGIHRTQVDLVDFVDWRGVECLNQSSAHAIANALKQGYRDDDGLHLESDADEQLLIYIPFTQVVKLHSVVIKGP-EEEGPRTVKLFANKENMGFSNVNDYPPSDTLLLSQDDVKAKPINVKYVKFQNVHSLTIFIEDNQGGNDISKVQKIALYGTTVDTTNMKELKKIEEH
>ERYCcris
------------------------------------------------------------------------------------------------------------------------MASGIHRSQVDLVDFIDWRAVECLNQSSAHVIDNALKQDYREDDGLHLESDSDEQLLIYIPFTQVVKLHSVVIMGP-EEEGPKTLKLFSNRENMGFSNVNDYPPNDSLLLSKDDLKAKPINVKYVKFQNVRSLTIFIEDNQSGNDISKIQKIVLYGTTVDTTNMKELKKIEEH
>ERYCpuss
------------------------------------------------------------------------------------------------------------------------MASGIHRSQVDLVDFIDWRAVECLNQSSSHVIDNALKQGYREDDGIHLESDSDEQLLIYIPFTQVVKLHSVVIMGP-EEEGPKTLKLFSNRENMGFSNVSDYPPNDSLILSKDDLKAKPINVKYVKFQNVRSLTIFIEDNQSGDDISKIQKIVLYGTTVDTTNMKELKKIEEH
>GALEfabe
M--------------QSRKRS-----FNYRNKDAGVAVPVLYGFP--------------AS----------RLLERE--------------RWCSALAGTSPETL-VAPFSAVALVFEMASGSGFHHNQVDLVDFVDWRGVECLNQNTGHSVANALKQAYRDDAGLHLESDADEQLLIYIPFTQVVKLHSMVVKGP-EEEGPKTMKLFANKENMGFSNVNDYPTSNTLILSQEDLKEKHINLKYVKFQSVHSLTIFIEDNQSDNEVTKVQKIALYGTTVDTTNMKELKKMEEH
>GASTelat
--------------------------------RKSTKFKAAIGHPYFEHERCTCQIPGSVPCFFAK----------------------------TSREICGGSSR-RT-IDYLCPLAAVTMTSSVHRNQVDLVDFVDWRGLECLNQSSTHTVVNALKQGYRDDDGLHLESDADEQLLIYVPFTQMVKLHSVLFKGP-EEEGPRAVKLFTNKENMGFSNVNDYPPSDSLLLSQDDLKEKAINVKYVKFQNVRSLTIFIEDNQGGNDISKVLKIALFGTTVDTTNMKDLKKIEEH
>GOODfuma
------------------------------------------------------------------------------------------------------------------------MASGVHRSQVDLVDFVDWRGVECLNQKSGHSIANALKQGYREDDGLHLESEADEQFLIYIPFTQVVKLHSIMIKGP-EEEGPRTVKLFTNKENMGFSNVNDYPPSDSILLSQDDLKAKAINVKYVKFQNVRSLTIFIEDNQGGNDISKVQKIALYGTTVDTTNMKELKKIEEH
>GOODpube
------------------------------------------------------------------------------------------------------------------------MAAGVHRSQVDLVDFVDWRGVECLNQKSGHSIANALKQGYREDDGLHLESEADEQFLIYIPFTQVVKLHSIMIKGP-EEEGPRTVKLFTNKENMGFSNVNDYPPSDSILLSQDDLKAKAINVKYVKFQNVRSLTIFIEDNQGGNDISKVQKIALYGTTVDTTNMKELKKIEEH
>GYMNdens
------------------------------------------------------------------------------------------------------------------------MASGIHRSQVDLVDFVDWRSVECLNQKSGHAIDNALKQGYREDDGLHLESDADEQILIYIPFTQVVKLHSMVIKGP-DEEGPRTVKLFTNKENMGFSNVNDYPPNDSIIMSQDDLKAKAINLKYVKFQNVRSLTIFIEDNQGGNDISKVQKIALYGTTVDTTNMKELKKVEEH
>GYMNodor
------------------------------------------------------------------------------------------------------------------------MASGIHRSQVDLVDFVDWRGVECLNQKSGHAIDNALKQGYREDDGLHLESDADEQILIYIPFTQVVKLHSIVIKGP-DEEGPRTVKLFTNKENMGFSNVNDYPPNDSIIMSQDDLKAKAINLKYVKFQNVRSLTIFIEDNQGGNDISKVQKIALYGTTVDTTNMKELKKVEEH
>HABElong
------------------------------------------PQP--------------ATCFHQP----------------------------ISAEQFIRASP-FA-LIAVSIAAADSMASGINRSQVDLVDFVDWRSIECLNQNSGHAIDNALKQGYREDDGLHLESDADEQLLIYIPFTQVVKLHSIVIKGP-EEEGPRTVKLFTNKENMGFSNVNDYPPNDSIFLSQDDLKAKVINLKYVKFQNVRSLTIFIEDNQGGNEVSKVQKIALYGTTVDTTNMKELKKIEEH
>HABEpant
------------------------------------------PQP--------------ATCFHQP----------------------------ISAEQFIRASP-FA-LIAVSIAAADSMASGINRSQVDLVDFVDWRSIECLNQNSGHAIDNALKQGYREDDGLHLESDADEQLLIYIPFTQVVKLHSIVIKGP-EEEGPRTVKLFTNKENMGFSNVNDYPPNDSIFLSQDDLKAKVINLKYVKFQNVRSLTIFIEDNQGGNEVSKVQKIALYGTTVDTTNMKELKKIEEH
>HAEMdisc
------------------------------------------------------------------------------------------------------------------------MASGVHRSQVDLVDFVDWRGVECLNQKSGHSIANALKQGYREDDGLHLESDADEQFLIYIPFTQVVKIHSILIKGP-EEEGPRTVKLFANKENMGFSNVNDYPPSDSILLSQDDLKAKAINVKYVKFQNVRSLTIFIEDNQGGNDISKVQKIALYGTTVDTTNMKELKKIEEH
>HEMIforr
------------------------------------ILLYKFARP----------------------TIRGS------------------------HAAFSLSSV-LI-AVAAAVAAAESMASGIHRTQVDLVDFVDWRSVECLNQKSGHAIDNALKQGYREDDGLHLESDADEQLLIYIPFTQVVKLHSIVIKGP-EEEGPRSVKLFTNKENMGFSNVNDYPPNDSIIMSLDDLKAKTINLKYVKFQNVRSLTIFIEDNQGGNDISKVQKISLYGTTVDTTNMKELKKIEEH
>HYPOheme
--------------------------------------------------------------------------------------------------------------------MSSVDFSTIQRGQVDLVDFVDWRGVECLNQNSGHALANALKQGYRDDDGLHLESDADEQLLIYIPFTQVIKLHSVVITGPEEEEGPKTVKLFANKEHMGFSNVSDYPPSDSIVLSPENLKGKPVTVKYVKFQNVRSLTIFIEDNQGGSDISKVQKIILYGTTVDTTNMKELKKVEEH
>LANAlana
--------------------------------------------------------------------------------------------------------------------MSSAASSAVQRGQSDLVDFVDWRGVECLNQSAGHALVNALKQGYRDDDGLHLESDADEQLLIYIPFTQVIKLHSIVVTGP-EEEGPRTVKLFANKENMGFSNVSDYPPSDSIVLSPENLKGKPVTVKYVKFQSVRSLTIFIEDNQGGSDISKVQKIIFYGTTVDTTNMKELKKVEEH
>LECAnigr
------------------------------------------GRP--------------NEAFGNE-RLNRRVLRAI--------------YWISTSTSCYYSSA-LA-LAFAVAAFYMASASGFQHSHVDLVDFVDWRGVECLNQSTGHSVANALKQGYRDDDGLYLQSDADEQLLIYIPFTQVVKLHSIVVKGP-QEEGPRTVKLFANKENMGFSNVNDYPTSDTLVLSQEDLKENHINLKYVKFQSVRSLTIFIEDNQSGNEISKIQKIVLSGTTVDTTNMKELKKIEEH
>LIMOabor
--------------------------------------RQLFSRP-----------------------VHREISTRG-------------------FVAVALYDP-LS-LSLTILAAAVAMASGIHRTQVDLVDFVDWRGVECLNQSSAHAIANALKQGYRDDDGLHLESDADEQLLIYIPFTQVVKLHSVVIKGP-EEEGPRTIKLFANKENMGFSNVNDYPPSDTLLLTQDDLKANPINVKYVKFQNVRSLTIFIEDNQGGNDISKVQKIALYGTTVDTTNMKELKKMEEH
>MASDpict
------------------------------------------------------------------------------------------------------------------------MSSGIHRSQVDLVDFIDWRGLECLNQSSAHVISNALKQGYRDDDGLHLESEADQQLLIYIPFTQVVKLHSVVFKGP-EDKGPRTLKLFANKENMGFSNVNDYPPSDSLVLSQDDLEEKPINVKYVKFQNVRSLTIFIEDNQGGDDISKVQKIALYGTTVDTTNMKDLKKIEEH
>MEXIxero
----------------------------------ENLSTLKFLRQ-----------------VHLE-TKREDFFLRS------------------SFSQ-SPHIP-AA-AVSAAVFSAVAMASLIHRNQVDLVDFIDWRGVECLNQKTGHSISNALKQDYRDEDGLHLESDADEQLLIYIPFTQVVKLRSVVIKGP-EEEGPRTVKLFANKENMGFSNVNDYPPSDSLVLLQEDLMAKPINVKFVKFQNVRSLTIFIEDNQGGSNISKVQKIVLYGTTVDTTNMRELKKIEEH
>MICRparv
----------------------------------------EKSRL-----------------------VRHEINAPGFVALLPTLLPSASCRRHCRCRHRYARLP-PP-----TPSPSLSMAS---RSQVDLVDFVDWRGIECLNQNPGHGIANALKQGYREDDGLHLESDADEQLLIYIPFTQVVKLHSIAIKGP-EEEGPKSVKLFTNKENMGFSNVSDYLPSDSILLSQDDLKAKVINVKYVKFQNVRSLTIFIEDNQSGNEISKVQKI---------------------
>MOLIcapi
------------------------------------------------AYF----QPGRSPKLRRP-NPKLPLKTRS--------------RGSRTKP-------------LVAPPMSSVASSTIQRGQVDLVDFVDWRGVECLNQSSGHAFANALKQGYRDDDGLHLESDADEQLLIYIPFTQVIKLHSIVITGPEEEEGPKTVKLFANKEHMGFSNVSDYPPSDSIVLSPENLKGKPVTVKYVKFQNVRSLTIFIEDNQGGSDVSKVQKIILYGTTVDTTNMKELKKAEEH
>NEUWmali
------------------------------------------------------------------------------------------------------------------------MATGIHRNQVDLVDFIDWRGVECLNQSTGHALANALKQGYRDDDGLHLESDADEQLLIYIPFTQVIKLHSVVIKGP-EEEGPRSIKLFANKENMGFSNVNDYPPSDSLVLSLEDLKGKPINVKYVKFQSVRSLTIFIEDNQDCNDISKVQKIVLHGTTVDTTNMKELKKIEEH
>NEUWzoll
------------------------------------------------------------------------------------------------------------------------MATGIHRNQVDLVDFIDWRGVECLNQSTGHALANALKQGYRDDDGLHLESDADEQLLIYIPFTQVIKLHSVVIKGP-EEEGPRSIKLFANKENMGFSNVNDYPPSDSLVLSLEDLKGKPINVKYVKFQSVRSLTIFIEDNQGCNDISKVQKIVLHGTTVDTTNMKELKKIEEH
>OECEmacu
------------------------------------------------------------------------------------------------------------------------MASGIHRSQVDLVDFVDWREVECLNQSSAHVIDNALKQGYRDDDGLHLESDSDEQLLIYIPFTQVVKLHSIVIKGP-EEEGPRTLKLFANRENMGFSNVNDYPPSDSPTLSQDDLKEKPINVKYVKFQSVRSLTIFIEDNQGGNDISKIQKIVLYGTTVDTTNMKELKKIEEH
>OPHRgarg
------------------------------------------------------------------------------------------------------------------------MASGNNRTQVDLVDFVDWRSIECLNYKSGHSIDNALKQGYREDDGLHLESDADEQILIYIPFTQVVKLHSIVIKGP-DEEGPRTVKLFTNKENMGFSNVNDYPPNDSIIMSQDDLKAKAINLKYVKFQNVRSLTIFIEDNQGGNEISKVQKIVLYGTTVDTTNMKELKKIEEH
>OPHRsphe
M---------------------------------PIYFPRVQSRPRP--------------------RNFEDL-----------------------------TPP-HP-LSTTDIAAGDPMASGNNRTQVDLVDFVDWRSIECLNYKSGHSIDNALKQGYREDDGLHLESDADEQILIYIPFTQVVKLHSIVIKGP-DEEGPRTVKLFTNKENMGFSNVNDYPPNDSIIMSQDDLKAKAINLKYVKFQNVRSLTIFIEDNQGGNEISKVQKIVLYGTTVDTTNMKELKKIEEH
>ORCHital
-----------------------------------------LARP----------------------TIRENL-----------------------KISRGLLSF-FA-LVAAAISAAESMASGIHRSQVDLVDFIDWRGVECLNHKSSHAIDNALKQGYREDDGLHLESDADEQLLVYIPFTQVVKLHSIAIKGP-EEEGPRTVKLFTNKENMGFSNVNDYPPNDSIILSQDDLKAKAINLKYVKFQNVRSLTIFIEDNQGGNDISKVQKIALYGTTVDTTNMKELKKIEEH
>PAPHconc
------------------------------------------------------------------------------------------------------------------------MASWNHRNQVDLVDFVDWRGVECLNQNTGHSISNALKKDYRDEDGLHLESDADEQLLIYIPFTQVVKLRSVVIKGP-EVEGPRTVKLFANKENMGFSNVNDYPPSDALVLSQEDLTAKPINVKYVKFQNVRSLTIFIEDNQGGNDISKVQKIVLYGTTVDTTNMKELKKIEEH
>PAPHhirs
------------------------------------------------------------------------------------------------------------------------MASWNHRNQVDLVDFVDWRGVECLNQNTGHSISNALKKDYRDEDGLHLESDADEQLLIYIPFTQVIKLRSVVIKGP-EEEGPRTVKLFANKENMGFSNVNDYPPSDALVLSQEDLTAKPINVKYVKFQNVRSLTIFIEDNQGGNDISKVQKIVLYGTTVDTTNMKELKKIEEH
>PHAIflav
------------------------------------------------------------------------------------------------------------------------MASGIHRSQVDLVDFVDWRGVECLNQSSAHVIANALKQGYRDDDGLHLESDADEQLLIYIPFTQVVKIHSVVIKGS-EEEGPRTLKLFANKENMGFSNVNDYPPSDSLILSQDDLKAKPINVKYVKFQNVRSLTIFIEDNQSGNDISKVQKIAIYGTTVDTTNMKELKKIEEH
>PHAItank
------------------------------------------------------------------------------------------------------------------------MASGIHRSQVDLVDFVDWRGVECLNQSSAHVIANALKQGYRDDDGLHLESDADEQLLIYIPFTQVVKIHSVVIKGS-EEEGPRTLKLFANKENMGFSNVNDYPPSDSLILSQDDLKAKPINVKYVKFQNVRSLTIFIEDNQGGNDISKVQKIALYGTTVDTTNMKELKKIEEH
>PHALcorn
------------------------------------------------------------------------------------------------------------------------MASGINRSQVDLVDFVDWRGVECLNQSSAHNIDNALKQGYRDDDGLHLESDADEQLLIYIPFTQVVKLHSVVIKGP-EEEGPRTLKLFANKENMGFSNVNDYPPSDSLILSQDDLKAKPISVKYVKFQNVRSLTIFIEDNQAGNDISKIQKIALYGTTVDTTNMKELKKIEEH
>PHALmode
------------------------------------------------------------------------------------------------------------------------MASGINRSQVDLVDFVDWRGVECLNQSSAHNIDNALKQGYRDDDGLHLESDADEQLLIYIPFTQVVKLHSVVIKGP-EEEGPRTLKLFANKENMGFSNVNDYPPSDALILSQDDLKAKPISVKYVKFQNVRSLTIFIEDNQAGNDISKIQKIALYGTTVDTTNMKELKKIEEH
>PHRAlind
------------------------------------------------------------------------------------------------------------------------MASWIHRNQVDLVDFVDWRGVECLNQNTGHSISNALKQDYRDEDGLHLESDADEQLLIYIPFTQVVKLRSVVIKGP-EVEGPRTVKLFANKENMGFSNVNDYPPSDLLVLSQEDLTAKPINVKYVKFQNVRSLTIFIEDNQGGNDISKVQKIVLYGTTVDTTNMKELKKIEEH
>PLATclav
------------------------------------------------------------------------------------------------------------------------MASGIHRSQVDLVDFVDWRGVECLNQKSGHAIDNALKQGYREDDGLHLESDADEQILIYIPFTQVVKLHSIVIKGP-DEEGPRTVKLFTNKENMGFSNVNDYPPNDSIIMSQDDLKAKAINLKYVKFQNVRSLTIFIEDNQGGDAISKVQKIALYGTTVDTTNMKELKKIEEH
>RIMAelli
----------------------------------NDPHGEIQTRP----------------------AVRHEINAPGFVPLLPRFCPSHLAAVLPSLSPLPSAPP-PP-SPLLPPSPSLSMAS---RSQVDLVDFVDWRGLECLNQNPCHAIANALKQGYREDDGLHLESDADEQLLIYIPFTQVVKLHSIAIKGP-EEEGPRTVKLFTNKENMGFSNVSDYPPSDSILLSQDDLKAKAINVKYVKFQNVRSLTIFIEDNQSGNEISKVQKIALYGTMVDTTNMKELKKVEEH
>SELEaequ
---------------MDRDCSV----SDYPRSQSRSPYQLKFSRP-----------------VHLERDRQEDLLLFP------------------RYPPLSLHLL-AA-GIAVAVSVAVAMASGIHRSQVDLVDFVDWRGVECLNQNTGHSISNALKQGYRDDDGLHLESDADEQLLIYIPFTQVVKLHSVTIKGP-EEDGPRTVKLFANKENMGFSNVNDYPPSDSFVLSQEDLMAKPINVKYVKFQNVRSLTIFIEDNQGGNDISKVQKVVLNGTTVDTTNMKELKKIEEH
>SERAvome
------------------------------------------------------------------------------------------------------------------------MASGIHRSQVDLVDFVDWRGVECLNQKSGHTIDNALKQGYREDDGLHLESDADEQILIYIPFTQVVKLHSIVIKGP-DEEGPRTVRLFTNKENMGFSNVNDYPPNDSIIMSQDDLKAKTINLKYVKFQNVRSLTIFIEDNQGGNDISKIQKIALYGTTVDTTNMKELKKIEEH
>THELangu
------------------------------------------------------------------------------------------------------------------------MAS---RSQVDLVDFVDWRGVECLNHNPGHAIANALKQGYREDDGLHLESDADEQLLIYIPFTQVIKLHSIAIKGP-EEEGPRTVKLFTNKENMGFSNVNDYPPSDSILLSQDDLKAKAINVKYVKFQNVRSLTIFIEDNQSGNEISKVQKIALYGTTVDTTNMKELKKVEEH
>VANIplan
----------------------------------------------------------------------------------------------------------------------MASGSGFPHSQVDLVDFVDWRGVECLNQSTGHSVGNALKQGYRDDDGLHLESDADEQLLIYIPFTQVVKLHSIVVKGP-DEEGPRTVKLFANKENMGFSNVNDYPTSDTLILSQEDLQEKHINLKYVKFQSVRSLTIFIEDNQIGKEISKVQKILLYGTIVDTTNMKELKKIEEH
>VANIshen
----------------------------------------------------------------------------------------------------------------------MASGSGFHHSLVDLVDFVDWRGLECLNQSTGHSVANALKQGYRDDDGLHLESDADEQLLLYIPFTQVVKLHSIVVKGP-EEEGPRTVKLFANKENMGFSNVNDYPTSDMLILSQEDLQEKHINLKYVKFQSVRSLTIFIEENQSGKEISKVQKIVLYGTTVDTTNMKELKKIEER
>EPIPaphy
------------------------------------------------------------------------------------------------------------------------MASGIHRSQVDLVDFVDWRGVECLNQNSPHVIVNVLKQGYRDDDGLHLESDADEQLLIYIPFTQVVKLHSIAIKGP-EEDGPRTVKLFANKENMGFSNVNEYLPSDSLLLSQDDLKENPINVKYVKFQNVRSLTIFVEDNQGANDISKVQKITLYGTTVDTTNMKELKKIDEH
