# Supplementary material for: Orchid Phylotranscriptomics: The Prospects of Repurposing Multi-Tissue Transcriptomes for Phylogenetic Analysis and Beyond
Source: Front Plant Sci. 2022 May 27;13:910362. doi: 10.3389/fpls.2022.910362 (PMC9196242; doi:10.3389/fpls.2022.910362)
Supplement: Supplementary file 4 [file Data_Sheet_3.zip › ortho_MSA/r1/OG0009533.fa]

>ANOEemei
-----------------------------------------MAS-SPPGAHAITHGRILRRLSSQNACSRPKHWHLLVACSSPPNCSPFPRLRPPPVGRRSASLA-VL--FLH---CLTYSP-------------------------------CAVAGGPFDKYVKRKKLEPLEAYVPAVLLTEAQFKDL-----EDSLDVEQPNYDIGRSLLRSGPAASLRINIRAVAQYADDNGNGKTAYDAIDRCLRALEDLDSLLLRAARNDTTATVKSMKIKINVALESLDSLLQTVPSSVLDKGKAIADSYRISYST-SEDSKSEELEAELKKLEAVL----
>ANOEroxb
-----------------------------------------MAS-SPPGAHAITHGRILRRLSSQNACSRPKQWHLLVACSSPPDCSPFPHLRPPPVGRRSASLA-VL--FLH---CLTYSP-------------------------------CAVAGGPFDKYVKRKKLEPLEAYVPAVLLTEAQFKDL-----EDSLDVEQPNYDIGRSLLRSGPAASLRINIRAVAQYADDNGNGKTAYDAIDRCLRALEDLDSLLLRAARNDTTATVKSMKIKINVALESLDSLLQTVPSSVLDKGKAIADSYRISYST-SEDSKSEELEAELKKLEAVL----
>APOSodor
-----------------------------------------MAS-ASLGVYRTFH-----LRQSVCSSSSHGRRHISVKC-----SPPSPRLTGFSVHRRSASLA-LL--FLH---CRSASL------------------------------ARANAGGIFDKYVKRKKLDPLEAYVPAVLLTEAQFKDL-----EKSLDVEQPNYGISRALLRSGPAASLRVNIRAVAQYADEDGKGKIAFDAVDRCLRALEDLDSLMLHASRNDPTVTVQSMKSKINVALESLDSLLQTVPSPVLDKGKAVADAY------------TDDLDSESKNLKAIL----
>APOSshen
-----------------------------------------MAS-ASLGIYRAFH-----LRQSVSSSSSHGRRHISVKC-----SPPSPRLTGFSVRRRSASLA-LL--FLH---CRSASL------------------------------DRANAGGIFDKYVKRKKLDPLEAYVPAVLLTEAQFKDLVSLYAEKSLDVEQPNYGISRALLRSGPAASLRVNIRAVAQYADEDGKGKIAFDAVDRCLRALEDLDSLMLHASRNDPTVTVQSMKSKINVALESLDSLLQTVPSPVLDKGKAVADAY------------TEDLDPESKNLKAIL----
>BLETstri
-----------------------------------------MAS-ALLSARAVSHGGTLLRFSSQNTCLRQRQCRLFVICSSPPHSPPSIRRKPLPIGRRSASLA-VI--FLH---CLSASP------------------------------KRAAAGGPFDKYVKRKKLEPLEAYVPAVLLTEEQFKDL-----EDSLDVEQPKYDLSRSLLRSGPAASLRVNIRAVAQYADDDGKGKTASDAVDRCLRALEDLDSLLLHALRNDPTATIKSMKIKINVALESLDSLLQTVPASVLDKGKVIADSYRVPYLP-SEKNKS-EVDPELKKLETIL----
>BORYspha
-----------------------------------------MAS-TPLVARGMLRRDPHPRLVVPIISINRRR---PVSCLSL-LPPPPPRRNWSEAGRRSVSIA-FL--LLH---GFSSHP------------------------------NEAEAANPFDKYVKRKKLDPLEAYIPAVLLTQDQFKDL-----ERSLELEQQRYDITRSLLRSGPAASLRVNIRAVAQYATDDGKGKVASDAVDRCLRALEDLDSLLLHASRNDPTASVGSMKNKITVAISALDSLLQTVPSPVLDKGKVIADAYRNPSTE-EEERRTQELDPDLKRLESLL----
>CALAcreb
-----------------------------------------MAS-TPL---VVAQCRILRPLSFPNALTTQKQRYLFVYCSLTSHSSPSPRRRPPPVGRRSASLA-VL--LLH---CLSSFP------------------------------NCAIAGSPFDKFVKRKKLEPLEAYVPAVLLTEAQFKDL-----EDSLDVEQPKYDIGRSLLRSGPAASLRINIRAVAQYADDDGNGKIAFDAVDGCLRALEDLDSLLLRAARNDSTATVKSMKIKINVALESLDSLLKTVPSPILDKGKAIADSYRVSYSA-IEESKSEELDPELKKLEAIL----
>CALAplic
-----------------------------------------MAS-TPL---VVAQCRILRPLSCPNALTTQKQRYLFVYCSLTSHSSPSPRRRPPPVGRRSASLA-VL--LLH---CLSSFP------------------------------NCAIAGSPFDKFVKRKKLEPLEAYVPAVLLTEAQFKDL-----EDSLDVEQPKYDIGRSLLRSGPAASLRINIRAVAQYADDDGNGKIASDAVDGCLRALEDLDSLLLRAARNDSTATVKSMKIKINVALESLDSLLKTVPSPILDKGKAIADSYRVSYSA-IEESKSEELDPELKKLEAIL----
>CALAsini
-----------------------------------------MAS-ALVSARAFAHGGTLRRFSSQIICLRQRHCRLVMIYSSSLHSSPPTRRRPQPIGRRSASLA-FL--LLQ---CLSVYP------------------------------KRAAAGSLFDKYVKRKKLEPLEAYVPAVLLTEDQFKDL-----EYSLDVEQPEYDLSRSLLRSGPAASLRVNIRAVAQYADDDGKGKAATDAVDRCLRALEDLDSLLLHASRNDPTATIKSMKIKLNIALESLDSLLQTVPASVLDKGKAIADAYRVPYLA-TEENKTEEIDPEMKRLEAIL----
>CALAtsoo
-----------------------------------------MAS-ALVSARAFAHGGTLRRFSSQMICLRQRHCRLVMICSSSLHSSPPTHRRPQPIGRRSASLA-FL--LLQ---CLSVYP------------------------------KRAAAGSPFDKYVKRKKLEPLEAYVPAVLLTEDQFKDL-----EYSLDVEQPEYDLSRSLLRSGPAASLRVNIRAVAQYADDDGKGKAATDAVDRCLRALEDLDSLLLHASRNDPTATIKSMKIKLNIALESLDSLLQTVPASVLDKGKAIADAYRVPYLA-TEENKSEEIDPEMKRLEAIL----
>CALEmajo
-----------------------------------------MAS-SPLGVGTGAHCGILRRLCSPNACARQKR--------LPPDSSPDPRCRPPPVGRRSASLS-V---LLH---CLASST------------------------------NCAVAGSPFDKYVKRKKLEPLETYVPAVLLTEVQFKDL-----EDFLDVEQPKYDIGRSLLRSGPAASLRINIRAVAQYADDDGKGKLASDAVEQCLRALEDLDSLLLRATRKDPAATVKSMKIKINVALESLNRLLQTVPSSVLEKGKSIADSYRVAYPDATEEIKSGELDPDLKKLEAIL----
>CEPHdama
-----------------------------------------MAS-TPLSTR----GETLRHFTTQNTCSRQRHCRRLVICSSPLHSPPYSRPRSSLVGRRSATLA-VL--LLH---CFSASP------------------------------KCAVAGSPFDKYVKRKKLEPLEAYVPAVLLTEAQFKDL-----EDYLDVDQPQYDISRSLLRSGPAASLRVNIRAVAQYADDDGKGKTASDAVDRCLRALEDLDSLLLHASRNDPKATVKSMKIKIAVALESLDRLLQTVPSSVLAKGKAIADAYGVPYSP-SEEIKSEEVDPELKSWKQSFESF-
>CHILsemi
-----------------------------------------MAS-TPLGAGTVAHCGILRRLRSRNACARQNRRN-LVICSLPPDSSPAPRSRPPAVGRRSASLA-V---LLH---CIASST------------------------------NCAVAGSPFDKYVKRKKLEPLETYVPAVLLTEVQFKDL-----EDFLDVEQPKYDIGRSLLRSGPAASLRINIRAVAQYADDDGKGKLASDAVDKCLRALEDLDSLLLRATRNDTTATVKSMKIKINVALESLNRLLQTVPSSVLEKGKNIADSYRVAYPD-VEESKSGELDPDLKKLEAIL----
>CHILtrap
-----------------------------------------MAS-TPLGAGTVAHCGILRRLRSRNACARQNRRN-LVNCSLPPDSSPAPRSRPPAVGRRSASLA-V---LLH---CIASST------------------------------NCAVAGSPFDKYVKRKKLEPLETYVPAVLLTEVQFKDL-----EDFLDVEQPKYDIGRSLLRSGPAASLRINIRAVAQYADDDGQGKLASDAVDKCLRALEDLDSLLLRATRNDTTATVKSMKIKINVALESLNRLLQTVPSSVLEKGKNIADSYRVAYPD-VEESKSGELDPDLKKLEAIL----
>CORYacti
-----------------------------------------MAS-TLLGACSVADGGILRCLSSPNTRSRQKHRYLLLNCLLPPHSSPSLRRGPPSVGRRSASLA-VL--LIH---WLSSSS------------------------------NCAIAGSPFDKYVKRKKLEPLEAYVPAVILTEAQFKDL-----EYFLDVEQPKYDIGRSLLRSGPAASLRINIRAVAQYAADDGKGKTASVAVDECLRALEDLDSLLLRAARNDSTATVKSMKIKINVALESLDSLLQTVPSAVLDKGKAIADSYRASFSE-IEESKSEELDPELKKLEAIL----
>CREMappe
-----------------------------------------MAS-ALPG--GVAHCGTLRRFSSQNICLRQRHSRLVVICSSLPQSSPSIRRKPPLVGRRSASLA-FL--LLQ---CLSVYP------------------------------KRAALGSPFDNYVKRKKLEPLEAYVPAVLLTEDQFKDL-----EDSLDAEEPSYNLSRSLLRSGPAASLRVNIRAVAQYADDDGKGKAASDAVDRCLRALEDLDSLLLHASRNDPTATIKSMKIKINAALESLDSLLQTVPASVLVKGKAIADAYRVPYLA-SEEKKSEEIDPELKKLEAIL----
>CRYPlept
-----------------------------------------MAL-TSLGLGALANGRILRRLSSPNSCAGRKHCN-CVICWLPPDSSSSPCRRTLPVGRRSASLA-V---LLH---CLFSSP------------------------------KCVDAGGPFDKYLKKKKLEPLEAYVPAILLTEVQFKDL-----EDALDVEQPKYDIGRSLLRSGPAASLRINIRAVAQYADDDGKGKIAFDAIEQCLRALEDLDSLLLRAARNDPTATVKSMKTKINVALESLNSLLQTVPSSVLDKGKAIADSYRASYSE-SEEGKSEELDPELKKLEAIL----
>CYMBensi
-----------------------------------------MAS-ALPSARTAAHGGTLRRLSSQNICLRQRHCRLVVICSSLPHSLLSTRAKPPPVGRRSASLA-IV--LLH---CLSASP------------------------------KRAAAGSPFDNYVKRKKLEPLEAYVPAVLLTEEQFKDL-----EDSLNVEQPKYDLSRSLLRSGPAASLRVNIRAVAQYAGDDGKGKIASDAVDRCLRALEDLDSLLLHASRNDPTATIKSMKNKINDALESLDSLLQTVPASVLDKGKAIADAYRISYLP-TEESRSEEIDTELKKLEAIL----
>CYMBmann
-----------------------------------------MAS-ALLSARAAAHGGTLRRLSSQNICLRQRLCRPVVICSSLPHSLLSTRAKPPSVGRRSASLA-IV--LLH---CLSVSP------------------------------KPAAAGSPFDKYVKRKKLEPLEAYLPAVLLTEEQFKDL-----EDSLNVEQPKYDLSRSLLRSGPAASLRVNIRAVAQYADDDGKGKAASDAVDRCLRALEDLDSLLLHASRNDPTATIKSMKNKINDALESLDSLLQTVPASVLDKGKAIADAYRISYLP-TEESRSEEMDTELKKLEAIL----
>CYPRbard
-----------------------------------------MAV-TTLCPQTAAH-----LLLARSAFSTQRPRRLLPICSSPTISSPSPSKCPLLVSRRSATIA-FL--LLR---CCFASP------------------------------NHAIAGSPFDRYVKRKKLDPLEAYVPAVLLTEAQFKDL-----DKSLDVEQPKYDISRSLLRSGPAASLRINIRAVEQYAADDGKGKTATAAVDRCLRALEDLDSLLLHASRNDPTATVQSMKSKITVALESLDSLLQTVPSSVLDKGKAIADAYMINDSP-SDEAKSEEVDPELKKLEAIL----
>CYPRflav
-----------------------------------------MAV-TTLCPQTAAH-----LLRDQSAFSTQRQLRLLPICSSPPISSPSPRRWPAAVSRRSATLA-FL--LLR---C-SASP------------------------------NHAIAGSPFDRYVKRKKLDPLEAYVPAVLLTEAQFKDL-----EKYLDDEQPKYDVSRSFLRSGPAASLRINIRAVEQYAADDGKGKTATAAVDRCLRALEDLDSLLLHASRNDPTATIQSMKSKITVALESLDSLMQTVPSSVLDKGKAIADAYMIKDSP-SEEGKSEVVDPELKRLEAIL----
>DACThata
-----------------------------------------MAS-TPLGPHAVAHGGILRRRSS--TSERQIPCYLLVIRSSQPNSSPSPHCRLPPVGRRPASLA-LL--LLH---CVSSSP------------------------------NRAVAGSPFDKYVKRKKLEPLEVYVPAVLLTEAQFKDL-----EDYLDVEQPKYDIGRSLLRSGPAASLRINLRAVAQYADDDGKGKIASDAVDRCLRALEDLDSLLLRAARNDSSATIKSMKDKVNVALESLDSLLQTVPSSVLDKGKAIADSYRVSFSA-SEENKSEDLDPELKKLEEIL----
>DENDchryso
-----------------------------------------MAS-ALQSARALSHGGTLRHFASQNPCLLRSHCRLVVICSSPSHCSLSASRRPPPVGRRSAALA-VI--FLH---CLSVSS------------------------------KSAAAGSPFDKYVKRKKLEPLEAYVPAVLLTEEQFKDL-----EDSLDVEQPKYDISRSLLRSGPAASLRVNIRAVAQYADDDGKGKAASDAVDRCLRALEDLDSLLLHALRNDPTATIKSMKIKINVALESLDSLLQTVPASVLDKGKAIADSYRVPYLP-TEEKKSEELDPELKKLEAIL----
>DENDnobi
-----------------------------------------MAS-ALQSARALSHGRTLRHFASQNLCLIRSHCRLLVICSSPSHSSLSASRRPPPVGRRSAALA-VL--FLH---CLSVSS------------------------------KSAAAGSPFDKYVKRKKLEPLEAYVPAVLLTEEQFKDL-----EDSLDAEQPKYDISRSLLRSGPAASLRVNIRAVAQYADDDGKGKAASDAVDRCLRALEDLDSLLLHALRNDPTATIKSMKIKINVALESLDSLLQTVPASVLDKGKAIADSYRVPYLP-TEEKKSEELDPELKKLEAIL----
>DIURorie
M---------------------------DKTVDPVRIRIPTMAS-TPLVAGAVSNGGILRRLSYPNARARQKHDSLLVICSLPSQPLLSPSPRPPTVGRRSASLA-IL--FLH---CLSTSP------------------------------NCAFAGSPFDNYVKRKKLEPLEAYVPSVLLTATQFKDL-----EDSLDVEQPKYDIGRSLLRSGPAASLRINIRAVAQYADDDGKGKIASDAVDQCLRALEDLDSLLLRAARNDSAATVKSMKVKIKVALKSLDGLLQTVPPSVLDKGKAIADSYRVSYSG-GEESKSEELDPELKKLEAIL----
>DRAKelas
-----------------------------------------MAS-SPLGVGTGAHCGILRRLCSSSACARQKRFN-LVICSLPPDSSAAPRCMPLPVSRRSASLA-L---FLH---CLAAST------------------------------NCAVAGSPFDKYVKRKKLEPLETYVPAVLLTEVQFKDL-----EDFLDVEQPKYDVGRSLLRSGPAASLRLNIRAVAQYADDDGKGKLASDAVDQCLRALEDLDSLLLRATRNDPTATVKSMKIKITVALESLNRLLQTVPSSVLEKGKSIADSYRVAYSD-VEESKSGELDPDLKKLEAIL----
>DRAKthyn
-----------------------------------------------------------------------------------------------------ASLA-V---FLH---CLAAST------------------------------NCAVAGSPFDKYVKRKKLEPLETYVPAVLLTEVQFKDL-----EDFLDVEQPKYDVGRSLLRSGPAASLRINIRAVAQYADDDGKGKLASDAVDQCLRALEDLDSLLLRATRNDPTATVKSMKIKITVALESLNRLLQTVPSSVLEKGKAIADSYRVAYSD-IEESKSGELDPDLKKLEAIL----
>EPIDfulg
-----------------------------------------MAS-ALLSARAVAHGGALGPSSSHNNCLRQRHCRLVAICSTSPHSSPPISRRPPMVGRRSASLA-FL--LLH---CLSVYP------------------------------KRAAAGSPFDKYVKRKKLEPLEAYVPAVLLTEEQFKDL-----ENSLDVEQPKYDLSRSLLRSGPAASLRVNIRAVAQYADDDGKGKAASDAVDRCLRALEDLDSLLLHASRNDPTATIESMKIKINAALESLDSLLQTVPAPVLVRGKAIADAYRVPSLA-TEESSSEEIDPELKKLEAIL----
>EPIDpuni
-----------------------------------------MAS-ALLSARAVAHGGALGPSSSHNNCLRQRHCRLVAICSTSPHSSPPIRRRPPMVGRRSASLA-FL--LLH---CLSVYP------------------------------KRAAAGSPFDKYVKRKKLEPLEAYVPAVLLTEEQFKDL-----ENSLDVEQPKYDLSRSLLRSGPAASLRVNIRAVAQYADDDGKGKAASDAVDRCLRALEDLDSLLLHASRNDPTATIESMKIKINAALESLDSLLQTVPAPVLVRGKAIADAYRVPSLP-TEESSSEEIDPDLKKLEAIL----
>EPIPhell
-----------------------------------------MTS-TQLGARAISYGGTL-HFATLNTRSKQGHCRRLVICSSPPHSSPYSRRRSSLVGRRSASLA-VL--LLH---CFSTSP------------------------------KCAVAGSPFGNYIKRKKLEPLEAYVPAVLLTEAQFKDL-----EDYLDVEQPKYDISRSLLRSGPAGSLRVNIRAVAQYADDDGKGKAASDAVDRCLRALEDLDSLLLHASRNDPTATVKSMKIKIDVALESLDSLLQTVPSSVLDKGKAIADAYRVPYSP-SEENKSEEVDPELKQLEAIL----
>EPIPpurp
-----------------------------------------MTS-TQLGARAISYGGTLLPFATLNTRSKQGHCRRLVICSSPPHSSQYSRRRSSLVGRRSASLA-VL--LLH---CFSTSP------------------------------KCAVAGSPFGNYIKRKKLEPLESYVPAVLLTEAQFKDL-----EDYLDVEQPKYDISRSLLRSGPAGSLRVNIRAVAQYADDDGKGKAASDAVDRCLRALEDLDSLLLHASRNDPTATVKSMKIKIDVALESLDSLLQTVPSSVLDKGKAIADAYRVPYSP-SEENKSEEVDPELKQLEAIL----
>ERYCcris
-----------------------------------------MAS-ALLSSRVVAHGGTC-CFSAHSICLTLRHFRLVAICSSSSHSSPSTRPIPPPVGRRSASLA-VV--LLH---CLSVNP------------------------------KRAEAGSPFDKYVKRKKLEPLEAYVPAVLLTEEQFKDL-----EDSLNVKQPKYDLSRSLLRSGPAASLRINIRAVAQYADDDGKGKAASDAVERCLRALEDLDSLLLHASRNDPTVSIKSMKNNIKVALESLDSLLQTVPASVLDKGKAIADAYRITYLP-DLEN-TEETDSELKKLKAIL----
>ERYCpuss
-----------------------------------------MAS-AILSSQMVAHGGIC-CFSAHSIFLTQRNFRLVAICSSSSNSSPSTRTNPPPIGRRSAALA-FV--FLH---CLSDRS------------------------------KRAEAGSPFDKYVKRKKLEPLEAYVPAVLLTEEQFKDL-----EDSLNVEQPKYDLSRSLLRSGPAASLRINIRAVAQYADDDGNGKAASDAVERCLRALEDLDSLLLHASRNDPTVSIKSMKNNIKVALESLDSLLQTVPASILDKGKAIADAYRITYLP-DEEN-TEEIDSELKKLKAIL----
>GOODfuma
-----------------------------------------MAS-TPPGARAIAHGRILRRLNSPNSCSRQKHWHLLVTCSSPPNCSPSPRLMPPPVGRRSASLA-VL--LLH---CLFSSP-------------------------------CAVAGGPFDKYVKRKKLEPLEAYVPAVLLTEAQFKDL-----EDSLDVEQPNYDIGRSLLRSGPAASLRINIRAVAQYADDNGNGKTAYDAIDQCLRALEDLDSLLLRATRNDTTATVKSMKIKINVALESLDSLLQTVPSSVLDKGKVIADSYRNFDLT-SEESKSEELDSELKKLEAIL----
>GOODpube
-----------------------------------------MAS-TPPGARAIAHGPILRRLSSPNAFSRQMRWHLLVTCSSQPNCSPSPRLMPLPVGRRSASLA-VL--LLH---RLFSSS-------------------------------CAVAGGPFDKYVKRKKLEPLEAYVPAVLLTEAQIKDL-----EDSLDVEQPNYDIGRSLLRSGPAASLRINIRAVAQYADDNGNGKTAYDAIDQCLRALEDLDSLLLRAARNDTTATVKSMKIKINAALESLDSLLQTVPSSVLDKGKAIADSYRISDST-SEESKSEELDSELKKLEAIL----
>GYMNdens
-----------------------------------------MAS-TPLGPHAVAHGGILRRRSSPNASERQKPCYLLVICSSQPNSSPSPHCRLLPVGRRPASLA-LL--LLH---CVSSSP------------------------------NRAVAGSPFDKYVKRKKLEPLEVYVPAVLLTEAQFKDL-----EDYLDVEQPKYDIGRSLLRSGPAASLRINMRAVAQYADDDGKGKIASDAVDRCLRALEDLDSLLLRAARNDSSATIKSMKDKVNVALESLDSLLQTVPSSVLDKGKAIADSYRVSFSA-SEENKSEDLDPELKKLEEIL----
>GYMNodor
-----------------------------------------MAS-TPLGPHAVAHGGILRRRSSPNTSERQKPCYLLVICSSQPNSSPSPHCRLLPVGRRPASLA-LL--LLH---CVSSSP------------------------------NRAVAGSPFDKYVKRKKLEPLEVYVPAVLLTEAQFKDL-----EDYLDVEQPKYDIGRSLLRSGPAASLRINMRAVAQYADDDGKGKIASDAVDRCLRALEDLDSLLLCAARNDSSATIKSMKDKVNVALESLDSLLQTVPSSVLDKGKAIADSYRVSFSA-SEENKSEDLDPELKKLEEIL----
>HABElong
-----------------------------------------MAS-IPLGSHAVLHGGILSRLCFTNSRLRQKPCYLLMTCSLQPNFSPSPHRGLPPVGRRSASIA-FL--VLH---CLLSSP------------------------------NRAIAGSPFDKYVKRKKLEPLEAYVPVVLLTEAQFKDL-----EDYLDVEQPKYDISRSLLRSGPAASLRINMRAVAQYADDEGKGKIASDAVDRCLRALEDLDSLLLRAARNDSSATIKSMKVKVNVALESLDSLLQTVPPSVLDKGKAIAESYRDSFST-SKERKSKDLDPELKELEEIL----
>HABEpant
-----------------------------------------MAS-IPLGSHAVLHGGILSRLCFTNSRLRQKPCYLLMTCSLQPNFSPSPHRGLPPVGRRSASIA-FL--VLH---CLLSSP------------------------------NRAIAGSPFDKYVKRKKLEPLEAYVPVVLLTEAQFKDL-----EDYLDVEQPKYDISRSLLRSGPAASLRINMRAVAQYADDEGKGKIASDAVDRCLRALEDLDSLLLRAARNDSSATIKSMKVKVNVALESLDSLLQTVPPSVLDKGKAIAESYRDSFST-SKERKSKDLDPELKELEEIL----
>HAEMdisc
-----------------------------------------MAL-TPPGARAIAHGRILRRLSSQSACSRQRHWHLLVSCSSPPICSPFPRLRPPPVGRRSASLA-VL--FLH---CLTYSP-------------------------------CAVAGGPFDKYVKRKKLEPLEAYVPAVLLTEAQFKDL-----EDSLDVEQPNYDIGRSLLRSGPASSLRINIRAVAQYADDNGNGKTAYDDIDRCLRALEDLDSLLLRAARNDPTATVKSMKIKINVALESLDSLLQTVPSSVLDKGKAIADSYRISYST-SEDGKSEELEPELKKLEAVL----
>HEMIforr
-----------------------------------------MAT-TPLGSTAAAHGGILRRRSSPNTAERRNPSYLFVIRSSQPNSSPSPHCRLPPVGRRPASLA--V--LLY---CLSSSP------------------------------NRAVAGSPFDKFIKRKKLEPLEVYVPAVLLTEAQFKDL-----EDYLDVEQPKYDISRSLLRSGPAASLRINMRAVAQYAADDGKGKIASDAVDRCLRALEDLDSLLLRAARNDSSATIKSMKDKVNAVLESLDSLLQTVPSSVLDKGKAIADSYRVSFAA-REESKSEDLDPELKTLEEIL----
>HYPOheme
MERKNGR-GMNGWSRSRHFGGRRRDSRADNGV------LSAMASIIPVAAPPPSR-------HLAPPSNHRPSRRLRVSFSSLGLSPP------PPPRRRSVSIA-LLAALLH---ACSHS-------------------------------NPADAAGLFDKYVKRKKLDPLEAYVPAVLLSQGQFKDL-----EKYLDIDPPEYDISRSLLRSGPAASLRVNIRAVAQYATDDGKGKAASDAVDQCLRALEDLDSLLLRASRNDASVSIGSMKSKITVALGALDSLLQTVPSTVLEKGKAIADAYRTPHDE-DEPSKSEALDPDLKQLEALL----
>LANAlana
--------------------------------------------------------------------------------------------------------A-LL--LLH---FWSAPP------------------------------NRADAASPFDKYVKRKKLDPLEAYVPAVLLTQAQFKDL-----EKYLDLEQPKYDVSRSLLRSGPAASLRINIRAVAQYATDDGKGKAASDAVDQCLRALEDLDSLLLHASRNDPTASIVSMKSKITIALGALDGLLQTVPSAVLDKGKAIADAYRNPN---DEESKPEDLDPDLKQLEALL----
>MASDpict
-----------------------------------------MAS-AFLC------------LSPPHSSPSISR-----QSPSISRQPPSISRHPPSISRRSASLS-FL--LLY---NFSVNS------------------------------KRANAGSPFDKYVKRKKLEPLEAYVPVILLSEEQFKDL-----EDSLDVEQPKYDQSRSLLRSGPAASLRVNIRAVAQYADDDGKGKTASDAVDRCLRALEDLDSLLLHASRNDPAATIESMKIKINAALESLDKLLQTVPVSVLVRGKAIADAYRIPYLP-TDENNSEETDPDLKKLESIL----
>MEXIxero
---------------------------------------------MALCPQTTHP----LLARCRSVLSIQRRRCLLPICSSLPISSHCPSRWPPAISRRSATLA-FL--LFH---CCSTSP------------------------------NHAIAGSPFDKYVKRKKLDPLEAYVPSVLLTEAQFKGL-----EKSLDDEQPKYDICRSLLRSGPAASLRINIRAMEQYAADDGKGKTATAAVDRCLRALEDLDSLLLHASRNDPTATVQSMKSKIHVALESLDSLLQTVPSSVLDEGKAIADAYMITDSS-SEEGKS-DADPELKKLEEIL----
>MICRparv
-----------------------------------------MAS-TPLGAGTVANVGILRRLSSLNTSARQKHCHFLVTCTLPPHSSPSPYSRSPQIGRRSAAIA-VL--LLQ---CLSSSP------------------------------NCAVAVSPFDKYVKRKKLEPLEAYVPAVLLTEAQFKDL-----DDSLDVEQPKYDRGRSLLRSGPAASLRINIRAVAQYADDDGKGKRASDAVDQCLRALEDLDSLLLRAARNDPTATTKSMKIKISLALESLDSLLQTVPSSILEKGKAIADSYRVSYSE-IEESRPEELDLELKKLEAIL----
>MOLIcapi
-----------------------------------------MASIIPLAMPALSR------RRLAPASDQRPSRRLRVSCSSLGASPPPPR------RRRAVSIA-LL-ALLHGCSCSSARP------------------------------NRADAAGLFDKYVKRKKLDPLEAYVPAVLLSQGQFKDL-----EKSLDSEQPKYDLSRSLLRSGPASSLRVNIRAVAQYATDDGKGKAASDAVDQCLRALEDLDSLLLRASRNDASASIGSMKSKITVALGALDNLLQTVPSTVLEKGKAIADAYRTPNGK-DEPSKTEDLDPDLKQLEALL----
>NEUWmali
MALLKAR---------------------------------KMAS-ASLSVY-----GAFRRLHSASSSSIHGRRHISVNCSAPSDSPPSPRLTASSIDRRSASLT-LL--LLH---CCSAPL------------------------------ERANAGSIFDKYVKRKKLDPLEAYVPTILLTQAQFKDL-----EKSLDVEQPNYGISRSLLRFGPAASLRVNIRAVAQYAAEDGKGKAASDAVDRCLRALEDLDSLMLRASRNDPAVTVQSMKSKINVVLESLDSLLQTVPSPVLEKGKAVADAYRVPEAE-GEQRQAEELEAIL-----------
>OECEmacu
-----------------------------------------MAS-ALPSARLVAPGGS---FSSQNICLRQRHCHLVVICSSPSHSSPSTRPKPPPVGRRSASLAVVV--FLH---FLSDYP------------------------------KRVDAGSPFDKYVKRKKLEPLEAYVPAVLLTEEQFKDL-----EDSLNVEQPKYNLSRSLLRSGPAASLRVNIRAVAQYADDDGKGKAASDAVERCLRALEDLDSLLLHASRNDPTATIKSMKNKIKVALESLDSLLQTVPASVLDKGKAIADAYRVPYLP-TEENRSEEIDPQLKTLKAIL----
>OPHRgarg
-----------------------------------------MAS-TPLGCHAV---GILRRRSSPNPFGRRKHGFLLLIRSSQPNSSVSPHCRLPPVGRRRASLG-ML--LLH---GVSSSP------------------------------NFAVAGSPFDKYVKRKKLEPLEVYVPAVLLTEAQFKDL-----EDYLDVEQPKYDISRSLLRSGPAGSLRINMRAVAQYADDDGKGKIASDAVDRCLRALEDLDSLLLRAARNDSSATIKSMKDKVNVALESLDSLLQTVPSSVLDKGKAIADSYRVSFSA-SEENKSEDLDPELKKLEEIL----
>OPHRsphe
-----------------------------------------MAS-TPLGCHAV---GILRRRSSPNPFGRRKHGFLLLIRSSQPNSSVSPHCRLPPVGRRRASLG-ML--LLH---GVSSSP------------------------------NFAVAGSPFDKYVKRKKLEPLEVYVPAVLLTEAQFKDL-----EDYLDVEQPKYDISRSLLRSGPAGSLRINMRAVAQYADDDGKGKIASDAVDRCLRALEDLDSLLLRAARNDSSATIKSMKDKVNVALESLDSLLQTVPSSVLDKGKAIADSYRVSFSA-SEENKSEDLDPELKKLEEIL----
>ORCHital
-----------------------------------------MAS-TPLGSHAVADGRISRDRSSSNASERQKPCYLPVIRSSQPNSSPSPHRRLPTVGRRPASLA-LL--LLH---CLSSSP------------------------------NRAVAGSPFDKYVKRKKLEPLEVYVPAVLLTEAQFKDL-----EDYLDVEQPKYDISRSLLRSGPAASLRINMRAVAQYADDDGKGKIASDAVDRCLRALEDLDSLFLRAARNDSSATIKSMKDKVNVALESLDSLLQTVPSSVLVKGKAVADSYRISFSA-SEENKPEDLDPELKQLEEIL----
>PAPHconc
-----------------------------------------MAVHTTLCPQTAR-----LLARSRSVPSIQRQHRLLPICSSLSISSPAPRSRPPAVSRRSATLA-FL--LFH---CCSASP------------------------------NHAIAGSPFDKYVKRKKLDPLEAYVPSVLLTEVQFKDL-----EKSLDAEQPKYDISRSLLRSGPAASLRINIRAMEQYAADDGKGRTATAAVDQCLRALEDLDSLLLHASRNDPTATVQSMKSKINVALESLDSLLKTVPSSVLDKGKAIADAYMSSYSP-GEERKS-ELDPELRKLEAIL----
>PAPHhirs
-----------------------------------------MAGHTTLCPQTAR-----LLARSRSVLSIQRQRRLLPICSSLPISSPAPRSCNPAVSRRSATLA-FL--LFH---CCSASP------------------------------NHAIAGSPFDKYVKRKKLDPLEAYVPSVLLTEAQFKDL-----EKSLDVEQPKYDISRSLLRSGPAATLRINIRAMEQYAADDGKGRAATAAVDRCLRALEDLDSLLLHASRNDPTATVQSMKSKINVALESLD----------------------------------------------------
>PHAIflav
-----------------------------------------MAS-ALVSARASVHGGTLRRFSSQIICLRQRHCRLVMICSSSLHSSPPTRRKPQPIGRRSASLA-FL--LLQ---CLSVYP------------------------------KRAAAGSPFDKYVKRKKLEPLEAYVPAVLLTEEQFKDL-----EFSLDVEQPEYVLSRSLLRSGPAASLRVNIRAVAQYADDDGKGKAATDAVDRCLRALEDLDSLLLHASRNDPTATIKSMKIKINIALKSLDSLLQTVPASVLDKGKAIADAYRDPYLP-TEENKSEEIDPEMKRERTLRQKEA
>PHAItank
-----------------------------------------MAS-ALVSARAFAHGGTLRRFS----CLRQRHCRLVMICSSSLHSSPPTRRRQQPIGRRSASLA-FL--LLQ---CLSVYP------------------------------KPAAAGGPFDKYVKRKKLEPLEAYVPAVLLTEEQFKDL-----EYSLDVEQPEYDLSRSLLRSGPAASLRVNIRAVAQYADDDGKGKAATDAVDRCLRALEDLDSLLLHASRNDPTATIKSMKFKLNIALESLDSLLQTVPASVLDKGKAIADAYRVPYLP-TEESKSEEIDPEIKRLEAIL----
>PHALcorn
-----------------------------------------MAS-ALLCARVVSHGANLRLFSAHNISLRQRHCFLVVICSSSPHSSPSTCRKPPLVSRRSASLA-FL--LLH---CLSVYP------------------------------KCATAGSPFDKYVKRKKLEPLEAYVPAVLLTEEQFKDL-----EDSLDVGQPKYDQSRSLLRSGPAASLRVNIRAVAQYADDDGKGKVASDAVDRCLRALEDLDSLLLHASRNDPTATIKSMKFKINVALESLDRLLQTVPASVLDKGKAIADAYRVSYLP-TEESKSEEIDSELKKLEAIL----
>PHALmode
-----------------------------------------MAS-ALLCARVVSHGANLRLFSAHNISLRQRHCLLVVICSSSPHSSPSTCWKPPLVSRRSASLA-FL--LLH---CLSVYP------------------------------KCATAGSPFDKYVKRKKLEPLEAYVPAVLLTEEQFKDL-----EDSLDVGQPKYDQSRSLLRSGPAASLRVNIRAVAQYADDDGKGKVASDAVDRCLRALEDLDSLLLHASRNDPTATIKSMKFKINVALESLDSLLQTVPASVLDKGKAIADAYRVSYLP-TEESKSEEIDSELKKLEAIL----
>PHRAlind
-----------------------------------------MAVHIALCPRTAHH----LLARSRSVLSIQRKRRLLPICSSLPISSPSPRRWPPAVSRRSATLA-FL--LFH---YCSSST------------------------------NHAIAGSPFDKYVKRKKLDPLEAYVPSVLLTEAQFKDL-----EKSLDVEQPKYDISRSLLRSGPAASLRISIRAMEQYAADDGKGKTATAAVDRCLRALEDLDSLLLHASRNDPTATVQSMKSKINVALESLDSLLQTVPSSVLDKGKAIADAYMINDSP-SEEGKS-EVDPELKKLEEIL----
>PLATclav
-----------------------------------------MAS-TPLGPHAVAHGEIVRRRSFPNIPERQKPCYLLVVRSSQPNSSPSPHRWLPPVGRRPVSVA-LL--LLH---CLSSSP------------------------------NRAVAGSPFDKYVKRKKLEPLEVYVPAVLLTETQFKDL-----EDYLDVEQPKYDVGRSLLRSGPAASLRINMRAVAQYADDDGKGKIASDAVDRCLRALEDLDSLLLRAARNDSSATIKSMKDKVNVALESLDSLLQTVPPSVLDKGKTIADSYRVSFSA-SEENKSEDLDPELKKLEEIL----
>PTERcurt
-----------------------------------------MAS-TPLGARAITHGGIFRRLGSLNACSRQKNCHLLVISSSPPHSSTSLRRTPPPVGRRSASLA-VL--LLH---FLSYSP-------------------------------RATAGSPFDKYVKRKKLEPLEAYVPAVLLTEAQFKDL-----EDSLDVEQPEYDIGRSLLRSGPAASLRINIRAVAQYADDDGKGKTASDAVDRCLRALEDLDSLLIRAARNDTTATIKSMKIKINVALESLDSLLQTVPSSVLDKGKAIADSYRTSYSI-SEDSKSEELDPELKKLEAIL----
>RIMAelli
-----------------------------------------MAS-TPLVVGTGAHCGILRRLCSPNARAKQKRCN-LVICLLPPDSSPSPRCRPPPVGRRSASLA-V---LLH---CLSSST------------------------------NCAVAGNPFDKYVKRKKLEPLEAYVPAVLLTEVQFKDL-----EDSLDDEQPKYDIGRYLLRSGPAGSLRINIRAVAQYADDGGKGKIASDAVDQCLRALEDLDSLLLRAARNDPTATVKSMKIKINVALESLNSLLQTVPASVLEKGKAIADSYRVSYPE-IEERKSEELDPELKKLEAIL----
>SELEaequ
-----------------------------------------------------------------------------PIC-----SSPSPRRWPPVVSRRTASLA-FL--LLN---CCPAFP------------------------------NHAIASSPFDKYVKRKKLDPLEAYVPAVLLTEVQFKDL-----EKSLDAEQPKYDLSRSLLRSGPAASLRINIHAVEQYAADDGKGKTATAAVDRCLRALEDLDSLLLHASRNDPTATVQSMKSKINVALESLDSLLETVPSSVLDKGKAIADAYMITDSP-SEEGKSEEVDPELKKLEAIL----
>SERAvome
-----------------------------------------MAS-IPLRLHAVSQGGILPPRSKIN-----------VIRSSQPNSSSSPHCRLPLVGRRPASLA-LL--LLH---FVSSSP------------------------------NRAVAGSPFDKYVKRKKLEPLEAYVPAVLLTEAQFKDL-----EDYLDVEQPKYDISRSLLRSGPAASLRINMRAVAQYADDDGKGKIASDAADRCLRALEDLDSLLLRAARNDTSATIKSMKDKVNVALESLDSLLQTVPSSVLDKGKAIADSYRASSSA-GEENESEDLDPELKKLEEIL----
>THELangu
-----------------------------------------MAS-TSLCVGTVAHFGITRRLCTPNARARQKHYN-LVICSSPPDSSPPPRYSSPLVGRRSASLA-V---LLH---CLSTSP------------------------------NCAVAGSPFDKYVKRKKLEPLEAYVPAVLLTEVQFKDL-----EDSLDLEQPKYDIGRSLLRSGPAASLRINIRAVAQYADDDGNGKIASDAVDQCLRALEDLDSLLLRAARNDPTATVKAMKIKINVALKSLNSLLQTVPSSVLEKAQAIADSYRASYSE-IEESKSEELDPELKKLEAIL----
>VANIplan
-----------------------------------------MSS-PPLGKREIVHAGALGFPFSPTVCSIHRQRCLVRICSSRPLSSSSFRPRPTVIGRRSAHLA-LL--LLH---CFYAYP------------------------------NFAVAGSIFDKYVKRKKLDPLETYVPAVLLTEEQFKDL-----EKYLDNEQPKFDVSRSLLRTGPAASLRINIRAVAQYAADYGKGKTASDAVDRCLRALEDLDSLLLHASRNDPSATVQSMKGNITIALESLDSLLQTVPSSVIDKGKAIADAYLIPDSS-VEE------DPDLRKLEAIL----
>VANIshen
-----------------------------------------MSS-PPLGKLGIVHGGALRFPFSPTVCSIHRQRCLVRICSSRPLSSSSFRPRPTVIGRRSAHLV-LL--LLQ---CFSVYP------------------------------NLAVAGSIFDNYVKRKKLDPLETYVPAVLLTEAQFKDL-----DKYLDNEQPKFDVSRSLLRTGPAASLRINIRAVAQYAADYGKGKTASDAVDRCLRALEDLDSLLLHASRNDPSATVQSMKAKITIALESLDSLLQTVPSSVIDKGKAIADAYLIPDSS-VEE------DPELIKLEAIL----
