# Supplementary material for: Orchid Phylotranscriptomics: The Prospects of Repurposing Multi-Tissue Transcriptomes for Phylogenetic Analysis and Beyond
Source: Front Plant Sci. 2022 May 27;13:910362. doi: 10.3389/fpls.2022.910362 (PMC9196242; doi:10.3389/fpls.2022.910362)
Supplement: Supplementary file 4 [file Data_Sheet_3.zip › ortho_MSA/r1/OG0009174.fa]

>CALAplic
--MAAIPGLICQNIHLCYQRNWNNLFHTRYPGDHYVPIVLDTHPIQGSKLAFSSMRLNQQHSLTTYHI--TDRANLYCNAAISTSDFSSSEKVNILKLQNGSDIRGVAVEG-EREPISLTVPVSEAIGAAFASWLLEKKKPAPTKRLKVSVGHDSRISAQKLQDAISHGLATAGLEVVHYGLASTPAMFNSTITINEEFLCPVDGSIMITASHLPYNRNGFKFFTNAGGLSKLDIKDILERARNIYDKFSPEGSKISIQGIFNPYKKIEYMTLYASELVQTVRKAAGNIEKPLEGFHIIVDAGNGAGGFFVASVLEPLGAITSGSQFLDPNGFFPNHIPNPEDKEAMKSIIQAVLDNQADLGIIFDTDVDRSAAVDSNGSEFNRNRLIALMSAIVLKEHPGTTIVTDSVTSDGLTNFIEQKLGGTHHRFKRGYKNVIDEAIRLNELGQETHLAIETSGHGALKENHWLDDGAYLMVKVLNELSSARA--SGSSSKVLNDLVEGLVEAAVAVEMRLKIDQNHSDLKGGSFQEYGEAVLKSLENTISSNPKLVKAPVNYEGVRVSGHGGWFLVRLSLHDPVLPLNIEASSNEDAVKLGLSVLDAVKDFPALDTSALTKFVKRN--VL
>SELEaequ
----------------------------------------------------------------------------------------------------------------------------------------------------------------------------------------------------------------------------------------------------------------------------------------------------------------------------------------------------------MKAIIQAVLKNKADLGIIFDTDVDRSAAVDSTGSEFNRNRLIALMSAIVLEEHPGATIVTDSVTSDGLTTFIEKKLGGKHHRFKRGYKNVIDEAIRLNSVGEETHLAIETSGHGALKENHWLDDGAYLMVKILNKLASARAAGSGNGRKVLINLVEGLEEPAVAVEVRIKIDQNHADLKGGSFREYGEAVLKNLESTTSSDCKLQKASTNYEGIRVSGHGGWFLLRLSLHDPVLPLNIEAPSHEDAVTLGLAVLAAVNEFPALDTSGLTKFVQGA----
>CHILtrap
--MAAIRGLTGQNIHFSYHRNRNSLFHTRYPGEYCVLEVLSTLPIQGLKLACSS--LNQLHPLPAYHI--GDRAYFYCNATACTSNAPSSEKVNFLKLQNGSDIRGVAVEGVEGEPISLTEPVSEAIGAAFAAWLSEKKKPAASKRLRVSIGYDSRISAQTLQDAISHGLTTAGLDVIHYGLASTPAMFNSTISKNEELLCPVDGSIMITASHLPYNRNGFKFFTNDGGLGKTDIKDILERARNIYE-LSPEGSKKTIQDMFMPFKKIGYMAVYTSELVQAVRKAAGNIEKPLEGFHIIVDAGNGAGGFFVDGVLEPLGAFTSGSQFLDPNGFFPNHIPNPEDKAAMKSIIQAVLDNQADLGIIFDTDVDRSAAVNSSGSEFNRNRLIALMSAIVLEEHPGTTIVTDSVTSDGLTIFIEQKLGGRHHRFKRGYKNVIDEAIRLNSVGQETHLAIETSGHGALKENHWLDDGAYLMVKILNKLSSARA--SGRGSEALTDLIEGLEEPVVAVEVRLKIYQNHTDLKGGSFQEYGEAVLKSLENTISFNPNLVKAPINYEGVRVSGHGGWFLLRLSLHDPVLPLNIEASSHEDAVKLGLSVLDAVKDFPALDTSALTNFVNNNKNAV
>ERYCpuss
IRMAAKLGMTGQNILLSYHYKCNSLFHTQYLRGSCVLEKFSTHPMQGTKLVYSGTRIIQLHSLPECRI--SGRENFHCNAATSTSDVPSFEKVNFLKLQNGSDIRGVAVEGVEGEPISLTEPVSEAIGAAFAEWLLKKKKPAAAKRLRVSIGHDSRISAQTLQDAISRGLASAGLDVVHYGLASTPAMFNSSISENEEFLCPVDGSIMITASHLPYNRNGFKFFTNTGGLGKTDIKDILEQASIIYEKFSFESPKESAQNRSLSFKRIEYMTVYTSDLVKAVRKAAGNIEKPLDGFHIVVDAGNGAGGFFTGKVLEPLGAVTSGSQFLDPNGFFPNHIPNPEDKTAMKAIIQAVLDNQADLGIIFDTDVDRSAAVDSSGSEFNRNRLIALMSAIVLEEHPGTTIVTDSVTSDGLTTFIEKKLGGKHHRFKRGYKNVIDEAIRLDSIGQETHLAIETSGHGALKENHWLDDGAYLMVKILNKLASARTSISSSGSKVLTDLVQGLDEPAVAVEVRLNLDKKHTDLKGGSFHEYGEAVLRSLENGVSFDPKLVKAPINYEGLRVSGYGGWFLLRLSLHDPVLPLNIEAPSHEDAVKLGLSVLSVVKDFPALDIAGLTKFVQAI----
>CYMBensi
--MAAKLGMTGEIIHLSYQYKCNSLFHTRYPRDNCVLEMFSIHPMQGMKLAYSGTRLIQLHSLPACRI--AGRANFHCNAATSISEVPSSEKVDFLKLQNGSDIRGVAVEGVEGEPISLTEPVSEAIGAAFAAWLLEKKKPSASKRLRVSIGHDSRISAQTLQDAISCGLASAGLNVVHYGLASTPAMFNSTISENDDFLCPVDGSIMITASHLPYNRNGFKFFTNTGGLGKTDIKDILERASIVYEKFSSESLKESVQNRSLSFKKIEYMTVYTSDLVKAVRKAAGNIEKPLEGFHIVVDAGNGAGGFFTARVLEPLGAVTSGSQFLDPDGFFPNHIPNPEDKAAMKAIIQAVLDNQADLGIIFDTDVDRSAAVDSTGSEFNRNKLIALMSAIVLEEHPGSTIVTDSVTSDGLTTFIEKKLGGKHHRFKRGYKNVIDEAIHLNLIGQETHLAIETSGHGALKENHWLDDGAYLMVKILNKLASARASVSSRGSKVLTDLVQGLDEPAVAVEVRLKIDQKHADLKGGTFHEYGEAVLKSLENAVSSDPKLVKAPINYEGVRVSGYGGWFLLRLSLHDPVLPLNIEAPSHEDAVKLGLSVLAVVKQFPALDTAALTKFVQTT----
>CHILsemi
--MAAIRGLTGQNIHFSYHRNRNSLFHTRYPGEHCVLEVLSTLPIQGLKLACSS--LNQLHPSPTYHI--GDRAYFYCNAMACTSDAPSSEKVNFLKLQNGSDIRGVAVEGVEGEPISLTEPVSEAIGAAFAAWLSEKKKPAASKRLRVSIGYDSRISAQTLQDAISHGLTTAGLDVIHYGLASTPAMFNSTISKNEELLCPVDGSIMITASHLPYNRNGFKFFTNDGGLGKADIKDILERARNIYEKLSLEGSKKTIQDMFMPFKKIGYMAVYTSELVQAVRKAAGNIEKPLEGFHIIVDAGNGAGGFFVDGVLEPLGAFTSGSQFLDPNGFFPNHIPNPEDKEAMKSIIQAVLDNQADLGIIFDTDVDRSAAVNSSGSEFNRNRLIALMSAIVLEEHPGTTIVTDSVTSDGLTIFIEQKLGGRHHRFKRGYKNVIDEAIRLNSVGQETHLAIETSGHGALKENHWLDDGAYLMVKILNKLSSARA--SGRGSEALTDLIEGLEEPVVAVEVRLKIYQNHTDLKGGSFQEYGEAVLKSLENTISFNPNLVKAPINYEGVRVSGHGGWFLLRLSLHDPVLPLNIEASSHEDAVKLGLSVLDAVKDFPALDTSALTNFVNNNKNAV
>SERAvome
------------------------------------------------------------------------------MTAASTSDLPSFKKVDFLKLQNGSDIRGVAVEGVEGESITLTEPVSEAIGVAFAAWLLEKKKPSALKRLRVSIGHDSRISAQTLQDAISHGLATAGLDVVHYGLASTPAMFNSTLSENEKFLCPVDGSIMITASHLPYNRNGFKFFTNAGGLGKTDIKDILDRARNIYEKSSPEELKITMQEVFMPFKKIEYMTVYTSDLVQAVRKAAGSIEKPLEGFHIVVDAGNGAGGFFAARVLEPLGAVTSGSQFLDPNGFFPNHIPNPEDKAAMKSIIQAVLDNQADLGIIFDTDVDRSAAVDSIGSEFNRNRLIALMSAIVLDEHPGTTIVTDSVTSDGLTSFIEKKLGGTHHRFKRGYKNVIDEAIRLNLLGQETHLAIETSGHGALKENHWLDDGAYLMVKILNKLASTRA--SISGSKVLTDLIEGLEEPAVALEVRLRIDQKHEDLQEGSFQEYGEAVLRSLENTISSDAKLVKAPINYEGVRASGHGGWLLLRLSLHDPVLPLNIEASSHEEAVKLGLSVLEAVKHFPALDTSALTKFVHTVP---
>RIMAelli
--MAAIQGLTGRNIHLSNHRNWNSLFHTRYPGDQCVLEVLSTHPIQGLKLACSGMRLNQLHSLPAYHI--ADRANFYCNATIFTSDVPSSEKIDFLKLQNGSDIRGVAVEGVDGEPISLTEPVSEAIGAAFAAWLSEKKKPAASKRLRVSIGHDSRISAQTLQDAISHGLATAGLDVIHYGLASTPAMFNSTISKNEEFLCPVDGSIMITASHLPYNRNGFKFFTNAGGLNKTDIKDILERARNIYE-FSPEGSRKSTQDIFVPFKKIGYMTVYTSELVQAVRKAAGNREKPLEGFHIIVDAGNGAGGFFVARVLEPLGTFTSGSQFLDPNGFFPNHIPNPEDKEAMESIIQAVLDNQADLGIIFDTDVDRSAAVDSNGSEFNRNRLIALMSAIVLEEHPGTTIVTDSVTSDGLTVFIEQKLGGRHHRFKRGYKNVIDEAIRLNLLGQETHLAIETSGHGALKENHWLDDGAYLMVKILNKLSSARA--SGRGSKVLTDLIEGLEEPVVAVEVRLKIYQNHADLKGGSFQEYGEAVLKSLENTISSNPNLVKAPINYEGVRVSGPGGWFLLRLSLHDPVLPLNIEASSHEDAVKLGQSVLDAVKDFPALDTSALTKFVNKKDTV-
>DACThata
--MTAIPGLSGQNIHLTYQRNLNSLCHTRYPRDHCLLEVLDTHSIQGWKLAFSGTRLIQLHSLPAYHI--WDRAKFYCHAATTTSDIPSSKKVNFLKLQNGSDIRGVAVEGVEGESIILTEPVSEAIGVAFAAWLLEKKKPAALKRLRVSIGHDSRISAQTLQDAISRGLATAGLDVIHYGLASTPAMFNSTISENEEFLCPVDGSIMITASHLPYNRNGFKFFTNAGGLGKTDIKDILERARNIYEKSSPEKLKITMQKVFIPFKKIGYMTVYTSDLVQAVRKAAGSIEKPLEGFHIVVDAGNGAGGFFAARVLEPLGAVTSGSQFLDPNGFFPNYIPNPEDKAAMKSIIQAVLDNQADLGIIFDTDVDRSAAVDSTGSEFNRNRLIALMSAIVLEEHPGTTIVTDSVTSDGLTTFIEKKLGGTHHRFKRGYKNVIDEAIRLNLLGQETHLAIETSGHGALKENHWLDDGAYLMVKILNKLASTRA--SVNGSKVLTDLIEGLEEPAVAVEVRLRIDQKHEDLQEGSFQEYGEAVLRSLENTISSDTKLVKAPINYEGVRASGHGGWLLLRLSLHDPVLPLNIEASSHEEAVKLGLSVLEAVKDFPALDTSALTKFVHIAP---
>HABElong
--MC------------THHRHA---------------------PPMGMTLGFSTFSFCALSLLPPLFK--ESSHSLSAAATTSTSGVPSAEKVNFLKLQNGSDIRGVAVEGVEGESIILTEPVSEAIGVAFAGWLLEKKKPMASKRLRVSIGHDSRISAQTLQDAISRGLATAGLEVVHYGLASTPAMFNSTISENELFLCPVDGSIMITASHLPFNRNGFKFFTNAGGLGKTDIKAILERARIFYEKSSHGELKIAGQDAFLPFKKIGYMTVYTLGLVQAVRKAAGGIEKPLEGFHIVVDAGNGAGGFFAARVLEPLGAVTSGSQFLDPNGLFPNHIPNPEDKAAMKSIIQAVRDNQADLGIIFDTDVDRSAAVDSTGSEFNRNRLIALMSAIVLEEHPGTTIVTDSVTSDGLTNFIQKKLGGTHHRFKRGYKSIIDEAIRLNLLGQETHLAIETSGHGALKENHWLDDGAYLMVKILNKLASSRA--SVRGSKILTDLVKGLEEPAVAVEVRLRIDQKHADLKTRSFQEYGEAVMRNLENTISSDPKLVKAPINYEGVRASGHGGWFLLRLSLHDPVLPLNIEASSHEQAVKLGLSVLEVVKEFPALDTSALTMFVHSVA---
>OPHRsphe
--MAALSGLSGQNIHLAYQRNLNSLCHTRYPRNHCLLEVLDKHSIQGWKLAFSGVRLIQLHSLRAYHI--WDRANFYCHAATTTSDIPPSKKANFLKLQNGSDIRGVAVEGVEGESVNLTELVSEAIGVAFAAWLLEKKKPSTLKRLRVSIGHDSRISARTLQDAISRGLATAGLDVVHYGLASTPAMFNSTISENEEFLCPVDGSIMITASHLPYNRNGFKFFTNAGGLDKTDIKDILDRATNIYEKSSSEELKITMKDVFMPFEKIGYMTVYTSDLVQAVRKAAGNIEKPLEGFHIVVDAGNGAGGFFAARVLEPLGAVTSGSQFLDPNGFFPNHIPNPEDKAAMKSIIQAVLNNQADLGIIFDTDVDRSAAVDSTGSEFNRNKLIALMSAIVLEEHPGTTIVTDSVTSEGLTTFIEKKLGGTHHRFKRGYKNVIDEAIRLNLLGQETHLAIETSGHGALKENHWLDDGAYLMVKILNKLASTRS--SFSGSKVLTNLIEGLEEPAVAVEVRLRIDQKHEDLQEGSFQEYGEDVLRSLENTISSDAKLVKAPINYEGIRASGYGGWFLLRLSLHDPVLPLNIEASSHEEAVKLGLFVLEAVKDFPALDTSALTKFVHIVP---
>CYPRflav
--MAAIPGKIGQNIYLSQHSKRNRLLDTRYHTDCYALEMHTTHPMHGWKLACSGMRLIQLHSVPTYQIGLVNRAYFYCNAAPSTSAAPSFEKVNFFKLQNGSDIRGVAVDGVEGEPISLTEPVSVAIGAAFAAWLTDRKKLAASKHLRVSVGHDSRISTQTLQDAISSGLASAGLDVVHYGLASTPAMFKSTISENEDFLCPVDGSIMITASHLPFNRNGFKFFTNAGGLGKADIKDILERAIKFYDKFPPESLAESVQGISVSVKKIDYMTVYTSDLVKAVRKAAGNIEKPLDGFHIIVDAGNGAGGFFAARVLEPLGAVTSGSQFLDPNGFFPNHIPNPEDKTAMKAIIQAVLENKADLGIIFDTDVDRSAAVDSTGSEFNRNRLIALMSAIVLEEHPGTTIVTDSVTSDGLTTFIEKKLGGKHHRFKRGYKNVIDEAIRLNSVGEETHLAIETSGHGALKENHWLDDGAYLMVKILIKLASARAAGSGSGSKVLTDLVEGLEEPAVAVEVRIKIDQNHADLKGGSFREYGEAVLKHLENTTSLDPKLLKASTNYEGIRVSGHGGWFLLRLSLHDPVLPLNIEAPSHEDAVTLGLAVLAAVNEFPALDTSALTKFVQAA----
>PAPHconc
--MEAIPGKIGQNISLSQHRKRNRLSNTRYRTDCYAFEMHSTHPMQGWKLACSSMRLILLHSLPTYQIGLMNQVNFYCNAVPSTSAAPSFEKVNFLKLQNGSDIRGVAVDGVEGEPISLTVPASVAIGAAFAAWLTNKKKPAASKRLRVSVGHDSRVSAQTLQDAISSGLASAGLDVVHYGLASTPAMFNSTISENEDFLCPVDGSIMITASHLPFNRNGFKFFTNAGGLGKADIKDILERATKIYEKFPRESLSESVQGPSVSVRKIDYLTIYTSDLVKAVRKAARNIEKPLDGFHIIVDAGNGAGGFFAARVLEPLGAVTSGSQFLDPNGFFPNHIPNPEDKTAMKAIIQAVLENKADLGIIFDTDVDRSAAVDSTGSEFNRNRLIALMSAIVLEEHPGTTIVTDSVTSDGLTTFIEKKLGGKHHRFKRGYKNVIDEAIRLNSVGEETHLAIETSGHGALKENHWLDDGAYLMVKILNKLASARAAGFGSGSKVLTDLVEGLEEPAVAVEVRIKIDQNHADLKGGSFREYGEAVLKHLEDTTSLDPKLQKASTNYEGIRVSGHGGWFLLRLSLHDPVLPLNIEAPSHEDAVTLGLAVLAAVDQFPALDTSALTKFVQKA----
>VANIplan
--MAATPGMTGQNI---LPYRQYSLLGNRYPRDFCALELRTTHPLLGWKLACSGMRLNPLQSLPGYQIFLGHQTSFCCNATPISSAVSPSEKVDFLKLQNGSDIRGVAVDGVEGEPVSLTVPASEAIGAAFAAWLIRKKT-TTLKPLRVSVGHDSRISAQTLQDAISRGLASAGIDVVHYGLASTPAMFNSTISENEDFLCPVDGSIMITASHLPYNRNGFKFFTNSGGLSKSDIKDILERSAKIYET-SHKSLGRSVQDISASIKKIDYMTIYTSELVKAVRKAAGEIEKPLEGFHIIVDAGNGAGGFFAARVLEPLGAITSGSQYLDPNGFFPNHIPNPEDKAAMKAIIEAVLDNKADLGIIFDTDVDRSAAVDSSGSEFNRNKLIALMSAIVLEEHPGTTIITDSVTSDGLTTFIEKKLGGKHHRFKRGYKNVIDEAIRLNSVGEETHLAIETSGHGALKENHWLDDGAYLMVKILNKLASAKTLGSRSGSKILTDLVDGLEESAVAVEVRLKIVQNHADLKGGSFREYGEAVLKHLENISSSDPKLTKAPKNYEGVRVSGFGGWFLLRLSLHDPVLPLNIEAPSIEDAVKLGIAVLSAVEVFPALDISSLVNFIQQA----
>ANOEroxb
--MAVIPGLTDQYILHFYHCNRNRLFYTRYPRDHCVLEVLGTHPIQGWKLACSGMRLIQ------------DKANFYCNAVTSTSNVPFSEKVNFLKLQNGSDIRGVAVEGVEGEPISLTEPVSEAIGVAFAVWLLEKKKPPPFKRLRVSVGHDSRISAQKLQDAISCGLATAGLDVVHYGLASTPAMFNSTILENEEFLCPVDGSIMITASHLPYNRNGFKLFTNAGGLGKTDIKDILERAGNIYEKFSSEGSKKSIQDIFLPFKNIGYMSVYSSGLVQAVRKAAGNIEKPLEGFHIVVDAGNGSGGFFVANVLEPLGAITTGSQFLDPNGLFPNHIPNPEDKAAMQSIIQAVLDNQADLGIIFDTDVDRSAAVDSTGSEFNRNRLIALMSAIVLKEHPGTTIVTDSVTSDGLTTFIEKKLGGIHQRFKRGYKNVIDEAIRLNLLGQETHLAIETSGHGALKENHWLDDGAYLMVKILNKLASART--SGSGSKILTDLIEGLEEPAIAVEVRLKIDQKHPDLKSGSFQEYGEAIFKSLEMAISSDPELMKASVNYEGVRVSGYGGWFLLRLSLHDPVLPLNIEASSHEDAVKLGLFVLSAVKDFPALDTSSLTKFVNIA----
>MASDpict
--MAAKL-MIGENIHLSYHCKCNSLFHTRYLGDSRVLEMLSTHPMQGLKLSYSGTGLFQLHSFPAYTI--ADRTNFYCNAVTSISDVPSSEKVNFLKLQNGSDIRGVAVEGIEGEPVSLTKHVSEAIGSGFAAWLLDKKKPTASKRLRVSIGHDSRISAQTLQDAISRGLASAGLDVIHYGLASTPAMFNSTISENDTFFCPVDGSIMITASHLPYNRNGFKFFTNIGGLGKTDIKDILERASIIYEKFSTERLKESLQDGSLSFKKIEYMTVYTSDLVKAVRKAAGNIEKPLEGYHIVVDAGNGAGGFFTARVLEPLGAVTSGSQFLDPNGFFPNHIPNPEDKGAMKAIIQAVLDNQADLGIIFDTDVDRSAAVDSTGSEFNRNRLIALMSAIVLEEHPGTTIVTDSVTSDGLTTFIEKKLGGKHHRFKRGYKNVIDEAIRLDSIGQETHLAIETSGHGALKENRWLDDGAYLMVKILNKLSSARASVSSRGSKVLTDLVQGLDEPAVAVEVRLKIDQKHADLKGRSFHEYGEAVLKSLENTVSSDPKLVKAPINYEGVRVSGYGGWFLLRLSLHDPVLPLNIEAPRHEDAVKLGLSVLAVVKEFPALDTAALTKFVQTT----
>PHRAlind
--MAAIPGKIGQNIYLSQHHKRNRLLDTRYRTDCYAPEMHNTHPMPGWTLACSSMRLIQLHSLPTYRIGIVNRANFYCNAVPCTSAALSFEKVNFLKLQNGSDIRGVAVDGVEGEPVSLTVPVSVAIGAAFAAWLTEKKKPAASKHLRVSVGHDSRISARTLLDAISSGLMIAGMDVVHYGLASTPAMFKSTISETEDFHCPVDGSIMITASHLPFNRNGFKFFTNAGGLGKADIKDILERATKIYENFPPESLTESVQGISVSIKKIDYLTFYTSDLVKAVRKAARNIEKPLDGFHIIVDAGNGAGGFFAERVLEPLGAVTSGSQFLDPNGFFPNHIPNPEDKTAMKAIIEAVLDNKADLGIIFDTDVDRSAAVDSTGSEFNRNRLIALLSAIVLEEHPGTTIVTDSVTSDGLTTFIEKKLGGKHHRFKRGYKNVIDEAIRLNSIGEETHLAIETSGHGALKENHWLDDGAYLMVKILNKLASARAVGSSSGSKVLTDLVEGLEEPAVAVEVRITIDQNHADLKGGSFREYGEAVLKHLEDTISLNPKLQKASTNYEGIRVSGHGGWFLLRLSLHDPVLPLNIEAPSHEDAVSLGLAVLAAVNEFLALDTSALTKFVQKA----
>DIURorie
LLREAIPGLTGQNIYLSNYRNRNSLFHTRYPGDHCALQVLGTHPIHGWKLACSRMRLIQLHSLPTYHI--ADKEIFYCNAVTSTSDVPSSEKVNFLKLQNGSDIRGVAVEGVEEEPVSLTKPVSEAIGAAFAAWLLEKKKPIASKILRVSVGHDSRISAQTLQDAISHGLATAGVDVIHYGLASTPAMFNSTISKNEEFLCPVDGSIMITASHLPYNRNGFKFFTNTGGLGKTDIKDILERARNIYEKFSPERLKRSIQNISMLFKKIAYMTIYALELVQAVRKAAGNIEKPLEGLHIIVDAGNGAGGFFVAMVLEPLGAFTAGSQFLDPNGFFPNHIPNPEDKGAMQSIIQAVLDNQADLGIIFDTDVDRSAAVDSNGSEFNRNRLIALMSAIVLEEHPGTTIVTDSVTSDGLTIFIEQKLGGKHHRFKRGYKNVIDEAIRLNSLGQETHLAIETSGHGALKENHWLDDGAYLMVKILNKLASAKA--SGSGSKVLTDLIEGLEEAAVAVEVRLKIDQNHADLKGGSFQEYGEAILKSLGNAISSNSNLVKAPINYEGVRVSGYGGWFLLRLSLHDPVLPLNIEASSHEDAVKLGLSVLDAVKDFPALDASSLTKFVNAV----
>EPIPhell
--MAAMPGMTGQNMHLSYHCKWNSLFLTRYPRDHCVLEILGTHPMQGWKLACSGMRLIQLHSIPAYRI--ADRANFHCNAVTSTSDVPSSEKVNFLKLQNGSDIRGVAVEGVDGEPISLTVPVTEAIGAAFAAWLLDKKKPAASKSLRVSIGHDSRISAQTLQDAISRGLASAGLDVVHYGLASTPAMFNSTISENEDFLCPVDGSIMITASHLPYNRNGFKFFTNSGGLGKTDIKDILERARNIYEKFSPESLEEPIQDISLSFKKIGYMTVYTSDLVKAVCKAAGNIEKPLMGFHIVVDAGNGAGGFFVGRVLEPLGAVTSGSQFLDPNGFFPNHIPNPEEKAAMKAIIQAVLDNQADLGIIFDTDVDRSAAVDSSGSEFNRNRLIALMSAIVLEEHPGTTIVTDSVTSDGLTTFIEKKLGGKHHRFKRGYKNVIDEAIRLNSIGQETHLAIETSGHGALRENHWLDDGAYLMVKILNKLASARASVSLSDSKVLTDLVQGLEEPAVAVEMRLKIDQQHPDLNRASFHVYGEAVLKSLENTISSDPKLVKAPINYEGVRVSGHGGWFLLRLSLHDPVLPLNIEAPSHEDAVELGLSVLAAVKEFPALDTSALTKFVQIA----
>PHALmode
MIRVAKLGLTGENISLLCNYKCNSVFHTRYPGDKCALKM---------KLAYSATQLIHLDSLPAYRI--SDRANFHRNAATRTSDAPSYEKINFLKLQNGSDIRGVAVEGVEGEPISLTEPVSEAIGAAFAAWLLDKKKPAASKRLRVSIGHDSRISAQTLQDAISLGLAGAGLDVVHYGLASTPAMFNSTISENEEFLCPVDGSIMITASHLPYNRNGFKFFTHTGGLGKTDIKEILERAGVIYEKFSPRSLKESVQDRSLSYKKIGYMTVYTSDLVKAVRKAAGNIEKPLEGFHIVVDAGNGAGGFFADRVLQPLGAITSGSQFLDPNGFFPNHIPNPEDKAAMKAIIQAVLDNQADLGIIFDTDVDRSAAVDSTGSEFNRNRLIALMSAIVLEEHPGTTIVTDSVTSDGLTTFIEKKLGGKHHRFKRGYKNVIDEAIRLNSIGQETHLAIETSGHGALKENHWLDDGAYLMVKILNKFASARASASSSGRKVLTDLIQGLDEAAVAVEVRLKIDQNHADLKGGSFLEYGEAVLKYVENKLSSDPKLVKAPINYEGVRVSGYGGWFLLRLSLHDPVLPLNIEAPSHEDAVNLGLSVLAVTKDFPALDSTALTKFVHTT----
>EPIDfulg
--MAAKLGMTGENIHLSLNCTRNSLFRTRYLKDNCALEMLSTHPMQGLKLAYFGTRLFQLHSLPAYRI--ADRANFHCNAVTSTSDVPSSEKVNFLKLQNGSDIRGVAVEGVEGEPISLSERVSEAIGSAFAAWLLDKKKPATSKRLRVSIGHDSRISAQTLQDAISRGLASAGLDFIHYGLASTPAMFNSTISENEEFLCPVDGSIMITASHLPYNRNGFKFFTNIGGLGKTDIKDILERASIIYDRFSPESLKESLQDRSLSFKKIGYMTLYTSDLVKAVRKAAGNIEKPLEGYHIVVDAGNGAGGFFTARVLEPLGAVTSGSQFLDPNGFFPNHIPNPEDKEAMKAIIQAVLDNQADLGIIFDTDVDRSAAVDSTGSEFNRNRLIALMSAIVLEEHPGTTIVTDSVTSDGLTTFIEKKLGGKHHRFKRGYKNVIDEAIRLNSIGQETHLAIETSGHGALKENHWLDDGAYLMVKILNKLSAVRSSVSIKGSKVLTDLVQGLDESAVAVEVRLKIDQKHADIKGRSFHEYGEAVLESLENRVSSDPKLVKAPINYEGVRVSGYGGWFLLRLSLHDPVLPLNIEAPSHEDAVKLGLSVLAVAKEFPALDNGALTKFVQTN----
>MICRparv
--MAAIPGLTGRNVHPSFKQNWNSLFHIRYPRDLCVL-MRGIHPIQGWKLSCFGMPLVKIHLLPGYHI--ADRANFYCSAVTSTSDAPSSREVNFLKLQNGSDIRGVAIDCVEGEPISLTEPVSEAIGAAFAAWLLEKKKPAAAVRLRVSVGHDSRISAQTLQDAISRGLATAGLDVVHYGLASTPAMFNSTISKNEEFLCPVDGSVMITASHLPYNRNGFKFFTNAGGLGKTDIKDILERARTIYEKFSVEGLKTSIEDIFMSFKKIEYMTVYTSELVKAVRKAAGNTEKPLEGFHIIVDAGNGAGGFFVARVLEPLGAITSGSQFLDPNGFFPNHIPNPEDKEAMKSIIQAVVDNQADLGIIFDTDVDRSAAVDSTGSEFNRNRLIALMSAIVLEEHPGTTIVTDSVTSDGLTVFIEQKLGGRHHRFKRGYKNVIDEAIRLNLLGQETHLAIETSGHGALKENHWLDDGAYLMVKILNKLSSARA--SGSGAKVLTDLVEGLEEPAVAVEVRLKIDQNHTELKGGSFQEYGEAVLKSLENRISSDPKLVKAPINYEGVRVSGHGGWFLLRLSLHDPVLPLNIEASSHEGAVKLGLSVLDAVKDFPALDTSALTKFVNNKKNVV
>PTERcurt
--MA---------------------------------------------------------------------------AFASTSDVPSSENVNFLKLQNGSDIRGVAVEGVEGEPISLTEPVSEAIGVAFAAWLLEKKKPAPLKRLRVAVGHDSRISAQNLQDAISRGLATAGLDVVHYGLASTPAMFNSTIVEKEEFLCPVDGSIMITASHLPYNRNGFKFFTNAGGLGKTDIKDILERAGNIYEKFSPEGLKKSVHDIFKPFKKIQYMRLYSSDLVQAVRKAAGNIEKPLEGFHIIVDAGNGAGGFFVESVLEPLGAITSGSQFLDPNGFFPNHIPNPEDKAAMKSIIQAVHDNQADLGIIFDTDVDRSAAVDFTGSEFNRNRLIALMSAIVLAEHPGTTIVTDSVTSDGLTIFIEKKLGGIHHRFKRGYKNVIDEAIRLNLLGQETHLAIETSGHGALKENHWLDDGAYLMVKILNKLASTRA--SGNGCKVLTDLVEGLEEPAIAVEVRLKINQKHGDLKGGSFHEYGEAVLKSLENTISSDPKLVKAPINYEGVRVSGYGGWFLLRLSLHDPVLPLNIEASSQDDAVKLGQIVLSAVKDFPALDTSALTKFVNIA----
>APOSodor
--MAAIPGMTGENLHLSQHFKRSRQLDAAHPRDCCALGMHKAHPILGWKLECSSMPLFQLQTLPASQIRLGNQASLYCNAASGTSAVPSSCKVDFLNLQNGSDIRGVAVDGVEGEPVSLTVPVSESIGAAFAAWLLDKKKPSESRCLRVSIGHDSRISAQTLQDAISRGLGFAGLEVVQYGLSSTPAMFNSTITDNEDFLCPVDGSIMITASHLPYNRNGFKFFTNTGGLGKANIKDILERAADIYVKFLNQ-LMVSDRDILLPIKQVDYMTVYASDLINAVRKAAGNKEKPLDGLHIVVDAGNGAGGFFAARVLEPLGAVTTGSQFLDPNGLFPNHIPNPEDKMAMRAIIQAVLDNKADMGIIFDTDVDRSAAVDSNGHEFNRNRLIALISAIVLEEHPGTTIVTDSVTSDGLTTFIENKLGGKHHRFKRGYKNVIDEAIRLNSVGEETHLAIETSGHGALKENHWLDDGAYLMVKILNKLASAGVLGFGRGSKVLSDLIAGLEESPVAVELRLKIDQNHADLKGGSFREYGEAVLKHLENRITSDPSLQKATKNYEGVRVSGYGGWFLLRLSLHDPVLPLNIEAQTHDDVVKLGIAVLAAVNEFPALDASALNTFVQKA----
>DENDnobi
--MAAILGMTGEIVHASHHCKLNNLFHNRYRRDNFVLEMLSRRPMQGLKLAYSGTWLIQLHSLPAYKI--EDRANFHCNAVTSTSDVPLSEKVNFLKLQNGSDIRGVAVEGVEGEPISLTEPVSEAIGAAFAAWLLDKKKPAASKRLRVSIGHDSRISAQTLQDAISRGLASAGLDVVHYGLASTPAMFNSTISENEDFFCPVDGSIMITASHLPYNRNGFKFFTNTGGLGKTDIKDILERARIIYEKFLPESLKESVQDRSLSFKKIEYMTVYTSDLVKAVRQAAGNIEKPLEGFHIVVDAGNGAGGFFAARVLEPLGAVTSGSQFLDPNGFFPNHIPNPEDKAAMKAIIQAVLDNQADLGIIFDTDVDRSAAVDSTGSEFNRNRLIALMSAIVLEEHPGTTIVTDSVTSDGLTTFIEKKLGGKHHRFKRGYKNVIDEAIRLNSIGQETHLAIETSGHGALKENHWLDDGAYLMVKILNKLASARASVSNSGSKVLTELVQGLDEPAVAVEVRLKIDQKHADLKGGSFHEYGEAVLRSLENAVNSDRKLLKAPINYEGVRVSGHGGWFLLRLSLHDPVLPLNIEAPSHEDAVKLGLSVLAVVKEFPALDISALTKFVQID----
>MOLIcapi
--MAALSGKTVQNVFLSQHCQRNRQLDTRYPRDCCALTVHHTHPLQGWKIACNGMPALQLYNLAPYQIHLGNRANVYCNAA--VNTVPAFEKVDFRKLQNGSDIRGVAVAGVAGEPVNLTEPVSEAIAMAFAAWLLDRKKPVGSKCLKISIGHDSRISAKTLQDAVSRGIARAGLYVVQYGLASTPAMFNSTITEDEYLLCPVDGSIMITASHLPYNRNGFKFFTYAGGLGKADIKDILEHAADIYEKFSVESMKEQEHAAAAAVRKVDYMTAYASGLVNAVRKAAGNIEKPLEGFHIVVDAGNGAGGFFVGKVLEPLGAITAGSQFLEPDGMFPNHIPNPEDKAAMKAITQAVLEHKADLGIIFDTDVDRSAAVDSTGHEFNRNRLIALISAIVLEQYPGTTIVTDSVTSDGLTTFIEKKLGGKHRRFKRGYKNVIDEAIRLNSVGEESHLAIETSGHGALKENHWLDDGAYLMVKILNKLASARASGSNTGSKVLTDLVEGLEEPAVAVELRLKIDQNHADLRGGSFREYGEVVLKHLENTVDADSLLQKALINYEGVRASGYGGWFLLRLSLHDPILPLNIEAPSTEDAVKLGLVLLAAVNEFQAVDESALVNFVQQA----
>LIMOabor
--MAAMPGMTGQNIHLSHHCKWNTLFHTRYHRDHCVLEMLSTHPMQGWKLACSGMRLIQLHSLPEYRI--ADRANFHCNAVTSTSDVPSSEKVNFLKLQNGSDIRGVAVEGVEGEPISLTVPVSEAIGAAFAAWLLDKNKPAASKSLRVSIGHDSRISAQTLQDAISRGLASAGLDVVHYGLASTPAMFNSTISENEDFLCPVDGSIMITASHLPYNRNGFKIFTNSGGLDKTDIKDILERARNIYE-FSPENLKGHAQDVSLSFKKIDYMTVYTSDLVKAVCKAAGNIEKPLEGFHIVVDAGNGAGGFFAARVLEPLGAVTSGSQFLDPNGFFPNHIPNPEDKAAMKAIIQAVLDNQADLGIIFDTDVDRSAAVDSTGSEFNRNRLIALMSAIVLEEHPGTTIVTDSVTSDGLTSFIEKELGGKHHRFKRGYKNVIDEAIRLNSLGQETHLAIETSGHGALRENHWLDDGAYLMVKILNKLASARASVSISGSKVLTDLVQVLEEPAVAVEIRLKIDQQHPDLNGGSFHEYGEAVLKSMENTISSDPKLVKAPINHEGVRVSGHGGWFLLRLSLHDPVLPLNIEAPSHEDAVELGLSVLAAVKEFPALDTIALTKFVQLA----
>APOSshen
--MAAIPGMTGENLHLSQHFKRSRQLDAAHPRDCCALGMHKAHPILGWKLECSSMPLFQLQTLPASQIRLGNQASLYCNAASGTSAVPSSCKVDFLNLQNGSDIRGVAVDGVEGEPVSLTVPVSESIGAAFAAWLLDKKKPSESRRLRVSIGHDSRISAQTLQDAISRGLGFAGLEVVQYGLSSTPAMFNSTITDNEDFLCPVDGSIMITASHLPYNRNGFKFFTNTGGLGKADIKDILERAADIYVKFLHQ-LMVSDRDILLPIKQVDYMTVYASDLINAVRKAAGNKEKPLDGLHIVVDAGNGAGGFFAARVLEPLGAVTTGSQFLDPNGLFPNHIPNPEDKMAMRAIIQAVLDNKADMGIIFDTDVDRSAAVDSNGHEFNRNRLIALISAIVLEEHPGTTIVTDSVTSDGLTTFIENKLGGKHHRFKRGYKNVIDEAIRLNSVGEETHLAIETSGHGALKENHWLDDGAYLMVKILNKLASAGVLGFGRGSKVLSDLIAGLEESPVAVELRLKIDQNHADLKGGSFREYGEAVLKHLENRITSDPSLQKATKNYEGVRVSGYGGWFLLRLSLHDPALPLNIEAQTHDDAVKLGIAVLAAVNEFPALDASALNTFVQKA----
>CRYPlept
--MAAVRGLIGQNIHLSYHPNRNSLFHTRYPGDHCVLEQLGTHPLQGWKLACSSMQLIQLCPLPACRI--ADRAEFYCNA-TSMSDVPSFEKVNLLKLQNGSDIRGVAVEGVEGEPISLTESVAEAIGVAFGVWLLEKKKPAASKRLRVSVGHDSRISAQTLQNAISCGLATAGMDVVHYGLASTPAMFRSTISKTEEFLCPVDGSVMITASHLPYNRNGFKFFTNAGGLSKTEIKDILERARNIYEKFLPEGSRKSIQDAFVPFKKIGYMTVYTSELIEAVREVAGNIEKPLEGFHIIVDAGNGAGGFFVARVLEPLGAVTSGSQFLDPNGFFPNHIPNPEDKEAMKSIIQAVLDNQADLGIIFDTDVDRSAAVDSSGCEFNRNRLIALMSAIVLEKHPGTTIVTDSVTSDGLTSFIEQNLGGKHHRFKRGYKNVIDEAIRLNLAGQETHLAIETSGHGALKENHWLDDGAYLMVKILNKLSSARA--SGTGSKVLTDLIEGLEEPAVAVEVRLKIDQNHADLKGRSFQEYGESVLKSLENTISSDPNFVKAPINYEGVRVSGHGGWFLLRLSLHDPVLALNIEASSHEDAVKLGLSVLHAVKVFPALDTSALTKLVNNNNNDV
>HAEMdisc
--MAVIPGLTDQNILLSYHCNRNRLFYTRYPRDHCVLEVLGTHPIQGWKLACSGMRLIQ------------DKANFYCNAVTSTSNVPFSEKVNFLKLQNGSDIRGVAVEGVEGEPISLTEPVSEAIGVAFASWLLEKKKPPPLKRLRVSVGHDSRISAKKLQNAISHGLATAGLDVVHYGLASTPAMFNSTILENEEFLCPVDGSIMITASHLPYNRNGFKLFTNAGGLGKTDIKDILERAEYIYEKLSPEGSKKSVQDIFMPFKNIGYMSVYSLGLVQAVRKAAGNIEKPLEGFHIVVDAGNGSGGFFVASVLEPLGAVTTGSQFLDPNGLFPNHIPNPEDKEAMKSIIQTVLDNQADLGIIFDTDVDRSAAVDSNGSEFNRNRLIALMSAIVLEEHPGTTIVTDSVTSDGLTTFIEKKLGGIHQRFKRGYKNVIDEAIRLNLLGQETHLAIETSGHGALKENHWLDDGAYLMVKILNKLASSRT--SSSGSKVLTDLIEGLEEPVIAVEVRLKIDQKHPDLKAGSFQEYGEAIFKSLETAISSDPELKKAPVNYEGVRVSGYGGWFLLRLSLHDPVLPLNIEASSHDDAVKLGLFVLSAVKDFPALDTSSLTKFVNKT----
>OECEmacu
--MAAKLGMTGENILLSYHYKCNSLFHTRYLRDNCVLEKFSTHPMQGMKLAYSGIRLIQ---LPACMI--AGRRNFHCNAATSTSDVPSSEKVNFLKLQNGSDIRGVAVEGVEGEPISLTEPVSEAIGTAFAEWLLREKKPTASKSLRVSIGHDSRISAQTLQDAISRGLASAGLDVVYYGLASTPAMFKSTISENEEFLCPVDGSIMITASHLPYNRNGFKFFTNTGGLGKTDIKNILERASIIYEKFSSESLKESIQHRSLSFKKIEFMTVYTSDLVKAVRKAAGNIEKPLEGFHIVVDAGNGAGGFFTARVLEPLGAVTSGSQFLDPNGFFPNHIPNPEDKAAMKAIIQAVLDNQADLGIIFDTDVDRSAAVDSTGSEFNRNRLIALMAAIVLEEHPGTTIITDSVTSDGLTTFIEKKLGGKHHRFKRGYKNVIDEAIRLNSIGQETHLAIETSGHGALKENHWLDDGAYLMVKILNKLATARASLSSSGSKVLTDLVQGLDEPAVAVEVRLKIDQKHADLKGGSFYEYGEAVLRSLENAVSSDPKLVKAPVNYEGVRVSGYGGWFLLRLSLHDPVLPLNIEAPSHEDAVKLGLSVLAVVKDFPALDIAALTKFLQTT----
>ERYCcris
--MEAKLGSTGQHILLSYHYKCNSLSHTRYLRGNCVLENSNTHPMQRMKLVHSGTRLIQLCSSPKCRV--SDRGNFHCNAVTSTSDVPSSEKVNFLKLQNGSDIRGVAVEGVEGEPISLTEPVSEAIGAAFAEWLLKKKKPASPKRLRVSIGHDSRISAQTLQDAISRGLSSAGLDVVHYGLASTPAMFNSTISKNEEFLCPVDGSIMITASHLPYNRNGFKFFTNTGGLGKTDIKDILEQASIIYEKFSCESPLESTGNRSLSFEKIEYMTVYTSDLVKAVRKAAGNIEKPLEGFHIVVDAGNGAGGFFTGRVLEPLGAVTSGSQFLDPNGFFPNHIPNPEDKTAMKAIIQAVLNNQADLGIIFDTDVDRSAAVDSTGSEFNRNRLIALMSAIVLEEHPGTTIVTDSVTSDGLTTFIEKKLRGKHHRFKRGYKNVIDEAIRLNSIGQETHLAIETSGHGALKENHWLDDGAYLMVKILNKLASARTSISSSGSKVLTDLVQGLDEPAVAVEVRLKIDKKHTDLKGGSFHEYGEAVLKSLENGVSFDPKLVKAPINYEGLRVSGYGGWFLLRLSLHDPVLPLNIEAPSHEDAVKLGLSVLAVVKDFPALDIAGLTKFVQAI----
>HEMIforr
LDTATIPGLSSQNIYLTYQRNRNSLCHTRYPRDHCPLEVLGTHPVQGRRLACSGMQLIQLHSLPAYRI--WDRSNFYCHAATTTSDIPSSEKVNFLKLQNGSDIRGVAVAGVEGESINLTEPVSEAIGVAFAAWLLEKKKPAASKRLRVSIGHDSRISAQTLQDAISRGLATAGLDVVHYGLASTPAMFNSTISENEEFLCPVDGSIMITASHLPYNRNGFKFFTNAGGLGKTDIRDILERASNIYEKSSPEELNIIVQEVHMPFKKIGYMTVYTSDLVQAVRKAAGSKEKPLEGFHIIVDAGNGSGGFFAARVLEPLGAVTSGSQFLDPNGFFPNHIPNPEDKAAMKSIIQAVLDNQADLGIIFDTDVDRSAAVDSTGSEFNRNRLIALMSAIVLEEHPGTTIVTDSVTSVGLTTFIEKKLGGIHHRFKRGYKNVIDEAIRLNLLGQETHLAIETSGHGALKENHWLDDGAYLMVKILNKLASTRA--SVSGSKVLTDLIEGLEEPAVAVEVRLRIDLKHADFQAGSFQEYGDAVLRSLENTISSDTKLVKAPVNYEGVRASGHGGWFLLRLSLHDPVLPLNIEASSHEEAVKLGMFVLEAVKDFTALDASALTKFVHIKP---
>GOODfuma
--MAVIPGLTDQNILLSYHCNRNRLFYTRYPRDHCVLEVLGTHPIQGWKLRCSGMQLIQLHSLPTYHI--VDKANFYCNAVNSTSNVPFSEKVNFLKLQNGSDIRGVAVEGVEEEPINLTEPVSEAIGVAFAAWLLEKKKPAPLKRLRVSVGHDSRISAQKLQDAISHGLATAGLDVVHYGLASTPAMFNSTILENEEFLCPVDGSIMITASHLPYNRNGFKLFTNAGGLGKTDIKDILERAGNIYEKLSLEGSKKSLQDIFMPFKNIEYMSVYSSDLVQAVRRAAGNIEKPLEGFHIVVDAGNGSGGFFVARVLEPLGAVTMGSQFLDPNGLFPNHIPNPEDKAAMISIIQAVLNNQADLGIIFDTDVDRSAAVDSTGSEFNRNRLIALMSAIVLEEHPGTTIVTDSVTSDGLTTFIEKKLGGIHHRFKRGYKNVIDEAIRLNLLGQETHLAIETSGHGALKENHWLDDGAYLMVKILNKLASART--SGSGSKVLTDLIEGLEEPAIAVEVRLKIDQKHPDLKAGSFQEYGEAVFKSLEKAISSDPELMKAPVNYEGVRVSGYGGWFLLRLSLHDPVLPLNIEASSHDDAVKLGLFVLAAVKDFTALDTSALIKFVNIA----
>ORCHital
-----------------------------------------------------------------------------MGAAATTSDIPSSKKVNFLKLQNGSDIRGVAVEGVEGESIVLTESVSEAIGVAFAAWLLEKKKPAALKRLRVSIGHDSRISAQILQDAISRGLATAGLDVVHYGLASTPAMFNSTISENEEFLCPVDGSIMITASHLPYNRNGFKFFTNVGGLGKTDIKDILERARNIYEKSSLEDLKITVQEVFTPFKKIRYMTVYTSDLVQAVRKAAGSIEKPLEGFHIVVDAGNGAGGFFAARVLEPLGAVTSGSQFLDPNGFFPNHIPNPEDKAAMKSIIQAVLDNQADLGIIFDTDVDRSAAVDFTGSEFNRNRLIALMSAIVLEEHPGTTIVTDSVTSDGLTTFIEKKLGGTHHRFKRGYKNVIDEAIRLNFLGQETHLAIETSGHGALKENHWLDDGAYLMVKILNKLASTRT--SVGGSKILTDLIEGLEEPAVAVEVRLRIDQKHADLQEGSFQEYGEAVLRSLENIISSDTNLVKAPINYEGVRASGHGGWLLLRLSLHDPVLPLNIEASSHEEAVKLGLFVLEAVKDFPALDTSALTKFVHIVP---
>CYMBmann
--MAAKLGMTGESIHLSYQYKCNSLFHTRYPRDNCVLEMFSTHPMQGMKLPYSGTRLIQLHSLPACRI--AGRANFHCNAATSTSDVPSSEKVDFLKLQNGSDIRGVAVEGVEGEPISLTEPISEAIGAAFAAWLLEKKKPSPSKDLSVSIGHDSRISAQTLQDAISRGLASAGLDVVHYGLASTPAMFNSTLSENDDFLCPVDASIMITASHLPYNRNGFKFFTNTGGLGKTDIKDILERASIVYEKFSSEIRKESVQNRSLSFKKIEYMTVYTSDLVKAVRKAAGNIEKPLEGFHVVVDAGNGAGGFFTARVLEPLGALTSGSQFLDPDGFFPNHIPNPEDKAAMKAIIQAVLDNQADLGIIFDTDVDRSAAVDSTGSEFNRNRLIALMSAIVLEEHPGTTIVTDSVTSDGLTTFIEKKLGGKHHRFKRGYKNVIDEAIHLNSIGQETHLAIETSGHGALKENHWLDDGAYLMVKILNKLASARASVSSRGSKVLTDLVQGLDEAAVAVEVRLKIDQKHADLKGGTFREYGEAVLKSLESTVSSDPKLVKAPINYEGVRVSGYGGWLLLRLSLHDPVLPLNIEAASHEDAVKLGLSVLAVVKEFPALDTAALTKFVQTA----
>CYPRbard
--MAAIPGKIGQNIYLSQHRKRNRLLDTRYHTDCYAFEMHTTHPMHGWKLACSGMRLIQLHSVPTYQIGLVNPANFYCNAAPSTSAAPSFEKVNFLKLQNGSDIRGVAVDGVEGEPISLTEPVSVAIGAAFAAWLTDRKKPAASKHLRVSVGHDSRISTQTLQDAISTGLASAGLDVVHYGLASTPAMFNSTISENEKFLCPVDGSIMITASHLPFNRNGFKFFTNAGGLGKADIKDILERAIKIYEKFPPESLAKSVQGISVSVKKIDYMTVYTSGLVTAVRKAAGNIEKPLDGFHIIVDAGNGAGGFFAARVLEPLGAVTSGSQFLDPNGFFPNHIPNPEDKTAMKAIIEAVLENKADLGIIFDTDVDRSAAVDSTGSEFNRNRLIALMSAIVLEEHPGTTIVTDSVTSDGLTTFIEKKLGGKHHRFKRGYKNVIDEAIRLNSVGEETHLAIETSGHGALKENHWLDDGAYLMVKILIKLASARAAGSGSGSKVLTDLIEGLEEPTAAVELRIKIDQNHADLKGGSFRDYGEAVLKHLENTTSTDPKLQKASTNYEGIRVSGHGGWFLLRLSLHDPVLPLNIEAPSHEDAVTLGLAVLAAVDEFPALDTSALTKFVQEA----
>EPIPpurp
--MA---------------------------------------------------------------------------AVTSTSDVPSSEKVNFLKLQNGSDIRGVAVEGVEGEPISLTVPVTEAIGAAFAAWLLDKKKPAASKSLRVSIGHDSRISAQTLQDAISRGLASAGLDVVHYGLASTPAMFNSTISENEDFLCPVDGSIMITASHLPYNRNGFKFFTNSGGLGKTDIKDILERARNIYEKFSPESLEEPIQDISLSFKKIGYMTVYTSDLVKAVCKAAGNIEKPLMGFHIVVDAGNGAGGFFVARVLEPLGAVTSGSQFLDPNGFFPNHIPNPEDKAAMKAIIQAVLDNQADLGIIFDTDVDRSAAVDSSGSEFNRNRLIALMSAIVLEEHPGTTIVTDSVTSDGLTTFIEKKLGGKHHRFKRGYKNVIDEAIRLNSIGQETHLAIETSGHGALRENHWLDDGAYLMVKILNKLASARASVSLSDSKVLTDLVQGLEEPAVAVEMRLKIDQQHPDLNRASFHVYGEAVLKSLENTISSDPKLVKAPINYEGVRVSGHGGWFLLRLSLHDPVLPLNIEAPSHEDAVELGLSVLAAVKEFPALDTSALTKFVQIA----
>PHAItank
--MAANLGMTGINLHLSNKCECNCLCHTRYLRDNCVFEMLSTHPMPGLKLAYSGTRLIQLRSLSAYKI--ADRANFHCNAATSVSDVPSSERVNFLKLQNGSDIRGVAVEGVEGEPISLTEPISEAIGAAFASWLLDKKKPASSKRLRVSIGHDSRISAQTLQDAISHGLASAGLDVVHYGLASTPAMFNSTITENEDFLCPVDGSIMITASHLPYNRNGFKFFTNTGGLGKSDIKDILERARIIYEKFSPETLKESVQDRSVSFKKIGYMTVYTSDLVKSVRKAAGNIEMPLEGFHIVVDAGNGAGGFFTERVLEPLGAVTYGSQFLDPNGFFPNHIPNPEDKGAMKAIIQAVLDNQADLGIIFDTDVDRSAAVDSTGSEFNRNRLIALMSAIVLEDHPGTTIVTDSVTSDGLTTFIETKLGGKHHRFKRGYKNVIDEAIRLNSIGQETHLAIETSGHGALKENNWLDDGAYLMVKVLNKLASGRVSVPMSGSKVLNDLVQGLDEPAVAVEVRLKIDQKHADLKGGSFHEYGEAVLKSLENTVSSDPKLVKAPINYEGVRVSGYGGWFLLRLSLHDPVLPLNIEAPSHEDAVKLGLFVLTFVKEFPALDTEALTKFVQLT----
>GYMNodor
LLPQAIPGLSGQNIHLTYQRNLNCLCHTRYPRDHCLLEVLDTHSIQGWKLAFSGMRLIQLHSLPAYHI--WDRAKFYCHAATTTSDIPSSKEVNFLKLQNGSDIRGVAVEGVEGESITLTEPVSEAIGVAFAAWLLEKKKPAALKRLRVSIGHDSRISAQTLQDAISRGLATAGLDVIHYGLASTPAMFNSTISENEEFLCPVDGSIMITASHLPYNRNGFKFFTNAGGLGKTDIKDILERARNIYEKSSPEKLKITMQEVFIPFKKIGYMTVYTSDLVQAVRKAAGSIEKPLEGFHIVVDAGNGAGGFFAARVLEPLGAVTSGSQFLDPNGFFPNHIPNPEDKAAMKSIIQAVLDNQADLGIIFDTDVDRSAAVDSTGSEFNRNRLIALMSAIVLEEHPGTTIVTDSVTSDGLTTFIEKKLGGTHHRFKRGYKNVIDEAIRLNLLGQETHLAIETSGHGALKENHWLDDGAYLMVKILNKLASTRA--SVSGSKVLTDLIEGLEEPAVAVEVRLRIDQKHEDLQEGSFQEYGEAVLRSLENTISSDTKLVKAPINYEGVRASGHGGWLLLRLSLHDPVLPLNIEASSHEEAVKLGLSVLEAVKDFPALDTSALTKFVGIVP---
>BLETstri
--MAAMLGMTGENMHLSYHCKRTSLFHTRYTGDICVPKMLSTHPMQGLKLAYSGTRLIQLHYLPAYRI--ADRADFYCNAATSTSDVPLSEKVNFLKLQNGSDIRGVAVDGVEGEPISLTEPVSEAIGAAFAAWLLDKKKPAASKRLRVSIGHDSRISAQTLQDAISRGLASAGLDVVHYGLASTPAMFNSTISENEDFLCPVDGSIMITASHLPYNRNGFKFFTNAGGLGKTDIKDILERANIIYEKFSPESLKESVQEISPSFKKISYMTVYTSDLVKAVCKAAGNIEKPLEGFHIVVDAGNGAGGFFAAMVLEPLGAVTSGSQFLDPNGFFPNHIPNPEDKVAMKAIIQAVLDNKADLGIIFDTDVDRSAAVDSTGSEFNRNRLIALMSAIVLEEHPGTTIVTDSVTSDGLTTFIEKKLGGKHHRFKRGYKNVIDEAIRLNSIGQETHLAIETSGHGALKENHWLDDGAYLMVKILNKLASTRASVSISGSKVLTDLVQGLDEPAVAVEVRLKIDQKHADLKGGSFHEYGEAVLKSLENKISSDPKLVKAPINYEGVRVSGHGGWFLLRLSLHDPVLPLNIEASSHENAVKLGLSVLAVVKEFPALDITSLTKFVQID----
>PHAIflav
MIIVAKLGMTGVNIHLSNNCKRNSLYHTRYPRNNCVFEMLSTHPIPGLKLAYSGTRLIQLRSLPAYRF--ADRANFHCNAATSVSDVPSSERVNFLKLQNGSDIRGVAVEGVEGEPISLTESVSEAIGAAFASWLLDKKKPASSKRLRVSIGHDSRISAQTLQDAISHGLASAGLDVVHYGLASTPAMFNSTITENEDFLCPVDGSIMITASHLPYNRNGFKFFTNTGGLGKSDIKDILERARIIYEKFSPETLKESVQDRSVSFKKIGYMTVYTSDLVKSVRKAAGNIEMPLEGFHIVVDAGNGAGGFFTERVLEPLGAGTYGSQFLDPNGFFPNHIPNPEDKGAMKAIIQAVLDNQADLGIIFDTDVDRSAAVDSTGSEFNRNRLIALMSAIVLEDHPGTTIVTDSVTSDGLTTFIEKKLGGKHHRFKRGYKNVIDEAIRLNSIGQETHLAIETSGHGALKENNWLDDGAYLMVKVLNKLASSRV--SMSGSKVLTDLVQGLDEPAVVVEVRLKIDQKHADLKGGSFHEYGEAVLKSLENTVSSDPKLVKAPINYEGVRVSGYGGWFLLRLSLHDPVLPLNIEAPSHEDAVKLGLSVLTVVKDFPALDTEALTKFLQLT----
>ANOEemei
--MAVIPGLTDQYILHFYHCNRNRLFYTRYPRDHCVLEVLGTHPIQGWKLACSGMRLIQ------------DKANFYCNAVTSTSNVPFSEKVNFLKLQNGSDIRGVAVEGVEGEPISLTEPVSEAIGVAFAVWLLEKKKPPPFKRLRVSVGHDSRISAQKLQDAISCGLATAGLDVVHYGLASTPAMFNSTILENEEFLCPVDGSIMITASHLPYNRNGFKLFTNAGGLGKTDIKDILERAGNIYEKFSPEGSKKSIQDIFLPFKNIEYMSVYSSGLVQAVRKAAGNIEKPLEGFHIVVDAGNGSGGFFVASVLEPLGAITTGSQFLDPNGLFPNHIPNPEDKVAMQSIIQAVLDNQADLGIIFDTDVDRSAAVDSTGSEFNRNRLIALMSAIVLKEHPGTTIVTDSVTSDGLTTFIEKKLGGIHQRFKRGYKNVIDEAIRLNLLGQETHLAIETSGHGALKENHWLDDGAYLMVKILNKLASART--SGSGSKILTDLIEGLEEPAIAVEVRLKIDQKHPDLKSGSFQEYGEAIFKSLEMAIISDPELMKASVNYEGVRVSGYGGWFLLRLSLHDPVLPLNIEASSHEDAVKLGLFVLSAVKDFPALDTSSLTKFVNIA----
>DENDchryso
--MAAILGMTGEIVHVSHHCKRNSLFHTRYRRDNFVLEMLSTRPMQGLKLAYSGTWLIQLHSLPAYKI--ADRANFHCNAVTSTSDVPLSEKVNFLKLQNGSDIRGVAVEGVEGEPISLTEPVSEAIGAAFAAWLLDKKKPAVSKRLRVSIGHDSRISAQTLQDAISRGLASAGLDVVHYGLASTPAMFNSTISENEEFFCPVDGSIMITASHLPYNRNGFKFFTNTGGLGKTDIKDILERARIIYEKFSPESLEESVQDRSLSFKKIEYMTVYTSDLVKAVRQAAGNIEKPLEGFHIVVDAGNGAGGFFAARVLEPLGAVTSGSQFLDPNGLFPNHIPNPEDKAAMKAIIQAVLDNQADLGIIFDTDVDRSAAVDSTGSEFNRNRLIALMSAIVLEEHPGTTIVTDSVTSDGLTTFIEKKLGGKHHRFKRGYKNVIDEAIRLNSIGQETHLAIETSGHGALKENHWLDDGAYLMVKILNKLASARASVSTSGSKVLIDLVQGLDEPAVAVEVRLKIDQKHADLKGGSFHEYGEAVLRSLENAVSSDPKLVKAPINYEGVRVSGHGGWFLLRLSLHDPVLPLNIEAPSHEDAVKLGLSVLAVVKEFPALDIAALTKFVQID----
>PHALcorn
--MAAKLGLTGENIYLLCNYKCNSVFHTRYPGDKCAYKM---------KLAYSATQLIHLDSLPAYRI--SDRANFHCNAATSTSDVPSYEKINFLKLQNGSDIRGVAVEGVEGEPISLTEPVSEAIGAAFAAWLLDKKKPAASKRLRVSIGHDSRISAQTLQDAISLGLAGAGLDVVHYGLASTPAMFNSTISENEEFLCPVDGSIMITASHLPYNRNGFKFFTHTGGLGKTDIKEILERAEVIYEKFSPRSLKESVQDRSLSYKKIGYMTVYTSDLVKAVRKAAGNIERPLEGFHIVVDAGNGAGGFFADRVLQPLGAITSGSQFLDPNGFFPNHIPNPEDKAAMKAIIQAVLDNQADLGIIFDTDVDRSAAVDSTGSEFNRNRLIALMSAIVLEEHPGTTIVTDSVTSDGLTTFIEKKLGGKHHRFKRGYKNVIDEAIRLNSIGQETHLAIETSGHGALKENHWLDDGAYLMVKILNKFASARASASSSGRKVLTDLIQGLDEAAVAVEVRLKIDQNHADLKGGSFLEYGEAVLKYVENKLSSDPKLVKAPINYEGVRVSGYGGWFLLRLSLHDPVLPLNIEAPSHEDAVNLGLSVLAVTKDFPALDSTALTKFVHTT----
>BORYspha
--MAAITGKTFQYIILSQHCQRNRQLDTRYPRNCCALSRQNVHPLQGWKIACAGIPAMQLHTLAAHQIDLGNRSSVYCNAAPCASAVPSFEKVDFLKLQNGSDIRGVAVAGVAGEPVNLTEPVSEAIAAGFAVWLSDKKKSAGPKPLKVSVGHDSRISAKQLQDAISRGLAGAGLEVVQYGLASTPAMFNSTLTEDEDFLCPVDGAIMITASHLPYNRNGFKFFTNAGGLGKADIKDILERAANIYDKFTVQSLEKSEQAAAAAVRKVDYMTVYTSELVKAVRKAAGNVEKPLEGFHIVVDAGNGAGGFFAGKVLEPLGAVTTGSQFLEPNGLFPNHIPNPEDKAAMKAITLAVLENKADFGIIFDTDVDRSAAVDSSGSEFNRNRLIALLSAIVLEEHPGTTIVTDSVTSDGLTTFIEKKLGGKHHRFKRGYKNVIDEAIRLNSVGEESHLAIETSGHGALKENHWLDDGAYLMVKLLNKLASARASGSGCGSQVLTDLVEGLEEPAVAVELRLKIDQNHADLKGGSFREYGEAILKHLENATGSHPKLQKAPINYEGVRVSGYGGWFLLRLSLHDPVLPLNIEAPSNEDAVRLGLAVLDAVSDFPALDTSALVNFVHK-----
>OPHRgarg
--MAALSGLSGQNIHLAYQRNLNSLCHTRYPRNHCLLEVLDKHSIQGWKLAFSGVRLIQLHSLRAYHI--WDRANFYCHAATTTSDIPPSKKANFLKLQNGSDIRGVAVEGVEGESVNLTELVSEAIGVAFAAWLLEKKKPSTLKRLRVSIGHDSRISARTLQDAISRGLATAGLDVVHYGLASTPAMFNSTISENEEFLCPVDGSIMITASHLPYNRNGFKFFTNAGGLDKTDIKDILDRATNIYEKFSSEKLKITMKDVCMPFKKIGYMTVYTSDLVQAVRKAAGNIEKPLEGFHIVVDAGNGAGGFFAARVLEPLGAVTSGSQFLDPNGFFPNHIPNPEDKAAMKSIIQAVLNNQADLGIIFDTDVDRSAAVDSTGSEFNRNKLIALMSAIVLEEHPGTTIVTDSVTSEGLTTFIEKKLGGTHHRFKRGYKNVIDEAIRLNLLGQETHLAIETSGHGALKENHWLDDGAYLMVKILNKLASTRS--SFSGSKVLTNLIEGLEEPAVAVEVRLRIDQKHEDLQEGSFQEYGEDVLRSLENTISSDAKLVKAPINYEGIRASGYGGWFLLRLSLHDPVLPLNIEASSHEEAVKLGLFVLEAVKDFPALDTSALTKFVHIVP---
>CREMappe
-MAAAKLGMTGENMHLSYHYKHNSLFQTRNPRDNFALEMLSTHPMQGLKLAFS----------QAYRI--PGRANFHCNAVTGTSDVPSYEKVNILKLQNGSDIRGVAIEGVEGEPISLTEPVSEAIGSAFAAWLLDKKKPAASERLRVSIGHDSRISAQILQDAISRGLARAGLDVVHYGLASTPAMFNSTISENEEFLCPVDGSIMITASHLPYNRNGFKFFTNTGGLGKTDIKDILEGAKIIYDEFSPERLKESIEDRSLSFKKIGYMAVYTSDLVKAVRKAAGNIEKPLEGFHIVVDAGNGAGGFFTARVLEPLGAVTSGSQFLDPNGFFPNHIPNPEDKEAMKAIIQAVLDNQADLGIIFDTDVDRSAAVDSTGSEFNRNRLIALMSAIVLEEHPGTTIVTDSVTSDGLTTFIEKKLGGKHHRFKRGYKNVIDEAIRLNSIGQETHLAIETSGHGALKENRWLDDGAYLMVKILNKLSSSRASASVRGSKVLTDLVHGLDEPAIAVEVRLKIDQNHADLKGRSFHEYGEAVLKSLENKVNSDPKLVKAPINYEGVRVSGYGGWFLLRLSLHDPLLPLNIEAPSHENAVKLGLSVLAVVKEFPALDITALTKFVQKI----
>NEUWmali
--MAAIPGMTGQNLYLSQHCKWNRQLDTTHPRDCCALGMHNVHPMLGWKLACTSMPLVQLQTLPACQIRLGNRASFYCNAAPGTSAVPSSIKVDFLKLQNGSDIRGVAIDGVEGEPVSLTVPVSESIGAAFAAWLLDKKKPAESRLLRVSIGHDSRISAQTLLDAISRGLVFAGLEVVHYGLSSTPAMFDSTITENKDFLCPVDGSIMITASHLPFNRNGFKFFTNTGGLGKADIKDILERAANIYVKILPQ-FKDSEKDNLLPIKQVDYMTVYSSDLVKAVRKAAGNKEKPLDGLHIVVDAGNGAGGFFVARVLEPLGAVTTGSQFLDPNGLFPNHIPNPEDKTAMRAIIHAVLNNKADLGIIFDTDVDRSAAVDSTGREFNRNRLIALMSAIVLEEHPGTTIVTDSVTSDGLTTFIENKLGGKHRRFKRGYKNVIDEAFRLNSIGEETHLAIETSGHGALKENHWLDDGAYLMVKILNKLASAGVSDFGRGSKVLSDLVEGLEESPVAVELRLKIDQYHADLKGGSFREYGEAVLKHLENKITSDPSLQKATKNYEGVRVSGHGGWFLLRLSLHDPVLPLNIEAQTHDNAVKLGLVVLAAVNDFPALDASALNNFVQKA----
>THELangu
--MAAIQGLTGRNIHLSYHRNQNSLCHTRYPGDYCVLEVHSTHPIQGWKLACSGMRLNQLHSVSAYHI--ADKANFNCNAATTTSNVPSSEKVDFLKLQNGSDIRGVAVEGVEGEPISLTEPVSEAIGAAFAAWLSEKKKPAGSKRRRVSVGHDSRISAQILQDAISHGLATAGLDVIHYGLASTPAMFNSTISKNEEFLCPVDGSIMITASHLPYNRNGFKFFTNAGGLGKTDIKDILERAGNIYEKFSPEGSKKSIQDIFMTFKKIGYMTVYTSELVQAVRKAAGNIEKPLEGFHIIVDAGNGAGGFFVARVLEPLGAVTSGSQFLDPNGFFPNHIPNPEDKDAMKSIIQAVLDNQADLGIIFDTDVDRSAAVDSTGSEFNRNRLIALMSAIVLEEHPGTTIVTDSVTSDGLTIFIEQKLGGRHHRFKRGYKNVIDEAIRLNLLGQETHLAIETSGHGALKENHWLDDGAYLMVKILNKLSSARA--SGRGSNVLTDLIEGLEEPAVAVEVRLKIYQNHPDLKGGSFQEYGEAVLKSLENTISSNPNLVKAPINYEGVRVSGYGGWFLLRLSLHDPVLPLNIEASRDEDAVKLGLSVLDAVKDFSALDTSALTKFVNNKKDAV
>VANIshen
--MAATLGKTGQNIHLYKHYRQYSLLGTRYPRDFCVLELHTTHPMPGWKLACSVMRLNQLQALPGYQIFLGDQTSFCCNATPIPSAVSPSEKVDFLKLQNGSDIRGVAVDGVEGEPVSLTVPVSEAIGSAFAAWLIGKKT-TTLKPLRVSVGHDSRISAQTLQDAISRGLASAGIDVVHYGLASTPAMFNSTISENEDFLCPVDGSIMITASHLPYNRNGFKFFTNYGGLGKSDIKDILERSAKIYET-SHESLGRSVQDISTSIKKIDYMTLYISELVKAVRKAAGEIEKPLEGFHIIVDAGNGAGGFFAARVLEPLGAVTSGSQYLDPNGFFPNHIPNPEDKAAMKAIIEAVLDNKADLGIIFDTDVDRSAAVDSSGSEFNRNKLIALMSAIVLEEHPGTTIVTDSVTSDGLTTFIEKKLGGKHHRFKRGYKNVIDEAIRLNSVGEETHLAIETSGHGALKENHWLDDGAYLMVKILNKLASAKALGSRSGSKILTDLVDGLEEPAVAVEVRLKIDQNHADLKGGSFHEYGEAVLKHLENISSSDPKLTKAPKSYEGVRVSGHGGWFLLRLSLHDPVLPLNIEAPSIEDAVKLGLAVLSAVEVFPALDISSLVNFTQKA----
>CALEmajo
MAGAAIQGLTGQNIHLSYHRNQNTLFHTQYPREHCVLKVLSTLPIQEWKLSCSC--IIQLHPLPANHN--ANRAYYYCNATTCTSDVPSSEQVNFLKLQNGSDIRGVAVEGVEGEPISLTESVSEAIGAAFAAWLSEKKKPAASKRLRVSIGHDSRISAQTLQDAISHGLATAGLDVIHYGLASTPAMFNSTISKNEEFLCPVDGSIMITASHLPYNRNGFKFFTNDGGLGKTDIKDILVRARDIYEKLSTEGLKKSIQNIFMPFKKIGYMTVYTSELVQAVRKAAGNIEKPLEGFHIIVDAGNGAGGFFVDRVLEPLGAFTSGSQFLDPNGFFPNHIPNPEDKEAMKSIIQAVLDNQADLGIIFDTDVDRSAAVDSSGSEFNRNRLIALMSAIVLEEHPGTTIVTDSVTSDGLTFFIEQKLGGRHHRFKRGYKNVIDEAIRLNSVGQETHLAIETSGHGALKENHWLDDGAYLMVKVLNKLSSARA--SGRGSKVLTDLIEGLEEPVVAVEVRLKIYQNHTDLKGGSFQEYGEAVLKRLENTISSNPNLVKAPINYEGVRVSGHGGWFLLRLSLHDPVLPLNIEASSQEDAVKLGLSVLDAVKDFPALDTTALTEFVNNKKNPV
>NEUWzoll
--MAALPGMTGQNLYLSQHCKWNRQLDTTHPRDCCALGMHNVHPMLGWKLACTSMPLVQLQTLPACQIRLGNRASFYCNAAPGTSAVPSSIKVDFLKLQNGSDIRGVAIDGVEGEPVSLTVPVSESIGAAFAAWLLDKKKPAESRLLRVSIGHDSRISAQTLLDAISRGLVFAGLEVVHYGLSSTPAMFDSTITENKDFLCPVDGSMMITASHLPFNRNGFKFFTNTGGLGKADIKDILERAANIYVNILPQ-FKDSEKDNLLPIKQVDYMTVYTSDLVKAVRKAAGNKEKPLDGLHIVVDAGNGAGGFFVARVLEPLGAVTTGSQFLDPNGLFPNHIPNPEDKTAMRAIIHAVLNNKADLGIIFDTDVDRSAAVDSTGREFNRNRLIALMSAIVLEEHPGTTIVTDSVTSDGLTTFIENKLGGKHRRFKRGYKNVIDEAFRLNSVGEETHLAIETSGHGALKENHWLDDGAYLMVKILNKLASTGVSDFGRGSKILSDLVEGLEESPVAVELRLKIDQYHADLKGGSFREYGEAVLKHLENKITSDPSLQKATKNYEGVRVSGHGGWFLLRLSLHDPVLPLNIEAQTHDNAVKLGLVVLAAVNDFPALDTSALNNFVQKA----
>HABEpant
-----------------------------------------------------------------------------MAATTSTSGVPSAEKVNFLKLQNGSDIRGVAVEGVEGESIILTEPVSEAIGVAFAGWLLEKKKPMASKRLRVSIGHDSRISAQTLQDAISRGLATAGLEVVHYGLASTPAMFNSTISENELFLCPVDGSIMITASHLPFNRNGFKFFTNAGGLGKTDIKAILERARIFYEKSSHGELKIAGQDAFLPFKKIGYMTVYTLGLVQAVRKAAGGIEKPLEGFHIVVDAGNGAGGFFAARVLEPLGAVTSGSQFLDPNGLFPNHIPNPEDKAAMKSIIQAVRDNQADLGIIFDTDVDRSAAVDSTGSEFNRNRLIALMSAIVLEEHPGTTIVTDSVTSDGLTNFIQKKLGGTHHRFKRGYKSIIDEAIRLNLLGQETHLAIETSGHGALKENHWLDDGAYLMVKILNKLASSRA--SVRGSKILTDLVKGLEEPAVAVEVRLRIDQKHADLKTRSFQEYGEAVMRNLENTISSDPKLVKAPINYEGVRASGHGGWFLLRLSLHDPVLPLNIEASSHEQAVKLGLSVLEVVKEFPALDTSALTMFVHSVA---
>GALEfabe
--MAAILGKAGQNVHLSKHYKQYRLLDTRYLRDCCALRLHNTHPMQGWKLACSDMRLNQMQSLPGYQIGVGNRTSFCRNATPVASAVSPFEKVDFLKLQNGSDIRGVAVDGVDGEPVNLTVLVSEAIGAAFAAWLIEKKTP-ALKPLRVSVGHDSRISAETLQDAISCGLVSAGVDVVHYGLASTPAMFNSTISENEDFLCPVDGSVMITASHLPFNRNGFKFFTNSGGLNKSDIKEILEHSAKIYETF-HERLERSVHDISVSIKKVDYMALYTSDLVKVVRKAAGEIEKPLEGFHIIVDAGNGAGGFFVERVLEPLGAVTSGSQYLDPNGFFPNHIPNPEDKSAMKAIIQAVLDNKADLGIIFDTDVDRSAAVDSSGSEFNRNKLIALMSAIILEEHPGTTIVTDSVTSDGLTTFIEKKLGGKHHRFKRGYKNVIDEAIRLNSVGEETHLAIETSGHGALKENHWLDDGAYLMVKILNKLALARALGSGSGSKVLTDLVEGLEEPAVAVEVRLKIDQNHADLKGGSFHEYGEAVLKRLEEIAGSDPKLVKATISYEGVRVSGHGGWFLLRLSLHDPVLPLNIEAPSLEDAVKLGLAVLSAVEVFPALDISSLINLLQKP----
>CALAsini
--MAAKLGMTGVNLHFSNNCKRNSLCHTRCPRDNCVFEMLSTHPMPGLELAYSGTRLIQLRSLPAYRI--ADRVNFHCNAATSVSDVPSSERVNFLKLQNGSDIRGVAVEGVEGEPISLTEPVSEAIGAAFALWLLDKKKPTSSKRLRVSIGHDSRISAQALQDAISHGLASAGLDVVHYGLASTPAMFNSTITENEDFLCPVDGSIMITASHLPYNRNGFKFFTNTGGLGKSDIKDILERARIIYEKLSPETLKESVQDTSVSFKKIGYMTVYTSDLVKSVRKAAGNIEMPLEGFHIVVDAGNGAGGFFTERVLEPLGAVTYGSQFLDPNGFFPNHIPNPEDKGAMKAIIQAVVDNQADLGIIFDTDVDRSAAVDSTGSEFNRNRLIALMSAIVLEDHPGTTIVTDSVTSDGLTTFIEKKLGGKHHRFKRGYKNVIDEAIRLNSIGQETHLAIETSGHGALKENNWLDDGAYLMVKVLNKLASARVSVSMSGSKVLTDLVQGLDEPAVVVEVRFKIDQKHADLKGGSFYEYGEAVLKSLENTVSSDPKLVKAPINYEGVRVSGYGGWFLLRLSLHDPVLPLNIEAPSHEDAVKLGLSVLTVVKEFPALDTEALSKFLHLI----
>HYPOheme
LPMAALSGKTVQNVFMSQHCQRNRLLDTRYPRGCCALTVHHTQPLQGWKIACNGMPALQLYNLASYQIHLGNRANVYCNAA--TSTAPAFEKVDFRKLQNGSDIRGVAVAGVEGEPVNLTEPVSEAIAAAFAAWLLDKKKPVGSKRLKISIGHDSRISAKTLQDAVSRGIARAGLDVVQYGLASTPAMFNSTITEDENLLCPVDGSIMITASHLPYNRNGFKFFTNAGGLGKADIKDILERAADIYEKFSVESMKGSEHAVAAAVRKVDYMTVYAAGLVNAVRRAAGNIDKPLEGFHIVVDAGNGAGGFFAGKVLEPLGAITAGSQFLEPNGMFPNHIPNPEDKAAMKAITQAVLEHKADLGIIFDTDVDRSAAVDSTGREFNRNRLIALMSAIVLEQYPGTTIVTDSVTSDGLTTFIEKKLGGKHHRFKRGYKNVIDEAIRLNSVGEESHLAIETSGHGALKENHWLDDGAYLMVKLLNKLASARASGSNTGSKVLTDLVEGLEEPAVAVELRLKIDQNHADLKGGSFREYGEAVLKHVENAIDADPLLQKAPINYEGVRASGYGGWFLLRLSLHDPVLPLNIEAPSTEDAVKLRLAVLAAINDFRAPDESALVDFMQ------
>LANAlana
--MAAISVKTVQNVFLSQHCQRNRQLDTRYLKGCCALTMHHTHPLQRRKMACAGMPALQLYPLASHQIGLGNRARVCCNAAHCTSAVSSFEKVDFLKLQNGSDIRGVAVAGVEGEPVNLTEPVSKAIAAAFAAWLLDKKKSVGSRRLRVSVGHDSRISAKILQNAVSRGITVAGLDVVQYGLASTPAMFNSTLTENEDFICPADGAIMITASHLPYNRNGFKFFTNAGGLGKSDIKDILERAANIYEKFSAESLKESEQAAAASVKKVDYMTVYTSDLVKAVRKAAGNIEKPLEGFHIVVDAGNGAGGFFAGKVLEPLGAITSGSQFLEPDGMFPNHIPNPEDKTAMKAITRAVHENKADLGIIFDTDVDRSAAVDSSGREFNRNRLIALMSAIVLEEHPGTTIVTDSVTSDGLTTFIEKKLGGKHHRFKRGYKNVIDEAIRLNSVGEESHLAIETSGHGALKENHWLDDGAYLMVKLLNKLASARASGSGSGSKVLTDLVEGLEEPAVAVELRLKIDQNHADLKGGSFREYGEAVLKHLENTIDSDPMLQKAPVNYEGVRASGHGGWFLLRLSLHDPVLPLNIEAPSTEDAVKLGLVVLAAVNEFAALNESALVDFVQKS----
>GOODpube
--MAVIPGLTDQNTLLSYHCNRNRLFYTRYPRDHCVLEVLGTHPVQGWKLACSGLQLIKLHSLPTYHI--ADKANFYCNAVTSTSNVPFSEKVNFLKLQNGSDIRGVAVEGVEGEPINLTEPVSEAIGVAFAAWLLEKKKPAPLKCLRVSVGHDSRISAQKLQDAISHGLATAGLDVVHYGLASTPAMFNSTILENDEFLCPVDGSIMVTASHLPYNRNGFKFFTNAGGLGKTDIKDILERAGNIYEKLSPEGSKKSIQDIFMPFKNIGYMSVYSSDLVQAVRKAAGNIEKPLEGFHIVVDAGNGSGGFFVERVLEPLGAVTMGSQFLNPNGLFPNHIPNPEDKAAMKSIIQAVLDNQADLGIIFDTDVDRSAAVDSTGSEFNRNRLIALMSAIVLEEHPGTTIVTDSVTSDGLTTFIEKKLGGIHHRFKRGYKNIIDEAIRLNLLGQETHLAIETSGHGALKENHWLDDGAYLMVKILNKLASART--SCSDSKVLTDLIEGLEEPAIAVEVRLKIDQKHPDLKAGSFQEYGVAVFKSLEKAISSDPELMKAPVNYEGVRVSGYGGWFLLRLSLHDPVLPLNIEASSHDAAVKLGLFVLAAVQDFTALDTSTLTEFVNTA----
>CORYacti
--MAAILGLTGQSIYLSYHRNRNTPLHTRYLGDHCV-QVFGTHPIRGWKPACSCMRLIQLHSLPAYHI--ADRSNYYCNAAATTIDVPSSEKVNFLKLQNGSDIRGVAVEGVDGEPISLTKPVSEAIGAAFAAWLLEKKMPVASKCLRVSVGHDSRISAQTLQDAISRGLATAGVDVVHYGLASTPAMFNSTISKNEEFLCPVDGSIMITASHLPYNRNGFKFFTSAGGLGKADIKDILERACNIY--FSPEWLKNPKQDKFIPFKRIEYMTLYTSELVQAVRKAAGDIDKPLDGFHIIVDAGNGAGGFFVARVLEPLGAFTSGSQFLDPNGFFPNHIPNPEDKEAMKSIIRAVLDNQADLGIIFDTDVDRSAAVDFTGSEFNRNRLIALMSAIVLEEHPGTTIVTDSVTSDGLTTFIERKLGGKHHRFKRGYKNVIDEAIRLNLLGQETHLAIETSGHGALKENHWLDDGAYLMVKILNKLSSSRI--SGLGSKVLTDLIEGLEEPAVAVEVRLKIDQHHTDIKGRYFQEYGEAVLKSLENTISSTPNFVKAPSNYEGVRVSGHGGWFLLRLSLHDPVLPLNIEASSHEDAVKLGLSVLDAVKDFPALDTSQLLKFVNKKKNDV
>PAPHhirs
--MAAIPGKIGQNISLSQHRKRNRLLNTRYRTDCYALEMHSTHPMQGWKLACSSMRLIQLHSLPTYQIGLVNRVNFYCNAVPSTSTAPSFEKVNFLKLQNGSDIRGVAVDGVEGEPISLTVPASVAIGAAFAAWLTNKKKPAASKRLRVSVGHDSRISAQTLQDAISSGLASAGLDVVHYGLASTPAMFNCTISENEEFLCPVDGSIMITASHLPFNRNGFKFFTNAGGLGKADIKDILERATKIYEKFSRESLTESVQGPSVPVRMIDYLTIYTSDLVKAVRKAARNIENPLDGFHIIVDAGNGAGGFFAARVLEPLGAVTSGSQFLDPNGFFPNHIPNPEDKTAMKAIIQAVLENKADLGIIFDTDVDRSAAVDSTGSEFNRNRLIALMSAIVLEEHPGTTIVTDSVTSDGLTTFIEKKLGGKHHRFKRGYKNVIDEAIRLNSVGEETHLAIETSGHGALKENHWLDDGAYLMVKILNKLASARAAGSGSGSKVLTDLVEGLEEPAVAVEVRIKIDQNHADLKGGSFREYGEAVLKHLADKTSLDPKLQKASTNYEGIRVSGHGGWFLLRLSLHDPVLPLNIEAPSHEDAVTLGLAVLAAVDQFPALDTSALTKFVQKA----
>MEXIxero
--MAAIPGKIRQNIYLPQHHKRNRLLDTRYCTDCYALKMHNTHPMHGWKLVCSSMRLIQLHSLSTYQIGPMNRANFYCNAVPSTSVAPSFKKVNFLELQNGSDIRGVAVDGVEGEPVSLTVPVAVAIGAAFAAWLTDKKKPAATKQLRVSVGHDSRISAQCLQDAISSGLASAGMDVIHYGLASTPAMFNSTISENEDFLCPVDGSIMITASHLPFNRNGFKFFTSAGGLGKADIKDILQRATKLYENFPPESLTESVQGTSVSVKKIDYLTVYTSDLVKAVRKAARSIEKPLDGFHIIVDAGNGAGGFFAARVLEPLGAVTSGSQFLDPNGLFPNHIPNPEDKTAMKAIIQAVLENKADLGIIFDTDVDRSAAVDSTGSEFNRNRLIALMSAIVLEEHPGTTIVTDSVTSDGLTTFIEKRLGGKHHRFKRGYKNVIDEAIRLNSVGEETHLAIETSGHGALKENHWLDDGAYLMVKILNKLASARAAGSGRGSKVLTDLVEGLEEPAVAVEVRIKIDQNHADLKGGSFREYGEAVLKHLEDTTSFDPKLQKASTNYEGIRVSGHGGWFLLRLSLHDPVLPLNIEAPSHEDAVTLGLVVLAAVKEFPALDTSALTKFVQKD----
>CALAtsoo
--MAAKLGMTGVNLHLSNNCKRNSLCHTRYPRDNSVFEMLSTHPMPGLKLAHSGSRLIQSRSLPAYRI--ADRVNFHCNAATSVCDVPSSERVNFLKLQNGSDIRGVAVEGVEGEPISLTEPVSEAIGAAFASWLLDKKKPASSKRLRVSIGHDSRISAQTLQDAISHGLASAGLDVVHYGLASTPAMFNSTITKNEDFLCPVDGSIMITASHLPYNRNGFKFFTNTGGLGKSDIKDILERARIIYEKLSPETLKESVQDRSVSFKKIGYMTVYTSDLVKSVRKAAGNIEMPLEGFHIVVDAGNGAGGFFTERVLEPLGAVTYGSQFLDPNGFFPNHIPNPEDKGAMKAIIQAVLDNQADLGIIFDTDVDRSAAVDSTGSEFNRNRLIALMSAIVLEDHPGTTIVTDSVTSDGLTTFIEKKLGGKHHRFKRGYKNVIDEAIRLNSIGQETYLAIETSGHGALKENNWLDDGAYLMVKVLNKLASARVSDSMSGSKVLTDLVQGLDEPAVVVEVRLKIDQKHADLKGGSFHEYGEAVLKSLENTVSSDPKLVKAPINYEGVRVSGYGGWFLLRLSLHDPVLPLNIEAPSHEDSVKLGLSVLTVVKDFPALDTEALTKFLQLN----
>CALAcreb
--MAAIPGLICQNIHLCYQRNWNNLFHTRYPGDHYVPIVLDTHPIQGSKLAFSSMRLNQQHSLTTYRI--TDRANLYCNAAIGTSDFSSSEKVNILKLQNGSDIRGVAVEG-EREPISLTVPVSEAIGAAFASWLLEKKKPAPTKRLKVSVGHDSRISAQKLQDAISHGLATAGLEVVHYGLASTPAMFNSTITINEEFLCPVDGSIMITASHLPYNRNGFKFFTNAGGLSKLDIKDILERARNIYDKFSPEGSKISIQDIFNPYKKIEYMTLYASELVQTVRKAAGNIEKPLEGFHIIVDAGNGAGGFFVASVLEPLGAITSGSQFLDPNGFFPNHIPNPEDKEAMKSIIQAVLDNQADLGIIFDTDVDRSAAVDSNGSEFNRNRLIALMSAIVLKEHPGTTIVTDSVTSDGLTNFIEQKLGGTHHRFKRGYKNVIDEAIRLNELGQETHLAIETSGHGALKENHWLDDGAYLMVKILNELSSARA--SGSSSKVLNDLVEGLVEAAVAVEMRLKIDQNHSDLKGGSFQEYGEAVLKSLENTISSNPKLVKAPVNYEGVRVSGHGGWFLVRLSLHDPVLPLNIEASSNEDAVKLGLSVLDAVKDFPALDTSALTKFVKKN--VL
>DRAKelas
--MAAITGLTGRNIHLSHHRNQNRLFHTHYPGERCVLEVLSTLSIQGWKLARSS---IQLHPLPAYRS--VDRTYYYCNATTCTSDVPSSEKVNFLKLQNGSDIRGVAIEGVVGVPISLTEPVSEAIGAAFAAWLLDKKKPAASKRLRVSLGHDSRISAQTLQDAISHGLATAGLDVIHYGLASTPAMFNSTISENEELLCPVDGSIMITASHLPYNRNGFKFFTNDGGLGKADIKDILERARDIYEELSPEGSKKSMQGTFMPFKKIGYMDFYALELVQAVRKAAGNIEKPLEGFHIIVDAGNGAGGFFVDRVLKPLGAFTSGSQFLDPNGFFPNHIPNPEDKEAMKSIIQAVLDNRADLGIIFDTDVDRSAAVDSSGSEFNRNRLIALMSAIVLEGHPGTTIVTDSVTSDGLTKFIEQKLGGRHHRFKRGYKNVIDEAIRLNSVGQETHLAIETSGHGALKENHWLDDGAYLMVKILNKLSSARA--SGKGSKVLTDLIEGLEEPAVSVEVRLKIYQNHTDLKGGSFQEYGEAVLKVLENTICSNPILVKAPINYEGVRVSGHGGWFLLRLSLHDPVLPLNIEASSHEGAVKLGLSVLDAVEAFPAVDTTALAEFVNSKKTAV
>GASTelat
--MA---------------------------------------------------------------------------AASRTSDAPSYEKVDILRLQNGSDIRGVAVEGVEGEPVSLTEPVAEAIGAAFAGWLLEKKKPIGSKRLSVSIGYDSRISAQTLQDAISWGLASSGLDVIHYGLSSTPAMFNSTISENEEFLCPVDGSIMVTASHLPYNRNGFKFFTNSGGLGKSDIKNILERAKTMYEKFSTESLKCSEQDLFLSPKKIRYMTAYSSDLVQAVRKASGNIEKPLEGFHIVVDAGNGAGGFFAGDVLEPLGAVTSGSQYLDPNGFFPNHIPNPEDKAAMKAISQAVLDNQADLGIIFDTDVDRSAAVDYTGSEFSRNRLIALMSAIVLEEHPGTTIVTDSVTSDGLTTFIEQKLGGNHHRFKRGYKNVIDEAIRLNSIGQEAHLAIETSGHGALMENHWLDDGAYLMVKILNKLASVRGSGSVSGSKVLIDLIQGLEEAAVAVEVRLKIDQKHADLKGGSFHAYGQDVLISLENSIIADSKLLKAPTNYEGVRVSGYGGWFLLRLSLHDPVLPLNIEAQSQEDAVKLGLSVLDVVKEFPALDISALTKFVHA-----
>LECAnigr
-MMAAIPGKTGQNIHLSRHYKQYRLLDTRYPRDCFPLRLYSTHPMQGWKLECSGMQLIQLQPLPGYQIGLGNRTSFYCNAIPISSAVSPSEKVDFLKLQNGSDIRGVAVEGVEGEPVSLTVPVSEAIGAAFAAWLLRKKSP-ALKRLRVSVGHDSRISAQLLQDAISRGLVSAGVHVVHYGLASTPAMFNSTISENEDFLCPVDGSIMITASHLPYNRNGFKFFTNSGGLGKTDIKDILVLSAKIYET-SHKSLGSSIQDISVYIGKIDYMTLYTSDLVKEVRKTAGEIEKPLEGFHIIVDAGNGAGGFFAARVLEPLGAVTSGSQYLDPNGFFPNHIPNPEDKTAMKAISQAVLDNKADLGIIFDTDVDRSAAVDSTGSEFSRNKLIALMSAIVLEEHPGTTIVTDSVTSDGLTTFIEKKLGGKHHRFKRGYKNVIDEAIRLNSVGEVTHLAIETSGHGALKENHWLDDGAYLMVKILNKLASARVLSSGSGSKLLTDLVEGLNEPAVAVEIRLKIDQSHEDLKGGSFREYGEAVLRCLENIASSDPNLMKAPISYEGVRVSGHGGWFLLRLSLHDPVLPLNIEAPSLEDAVKLGRAVLSAIDIFPALDNSSLTSFLQKS----
>CEPHdama
--MAAIPGMTGQNIHLSYHCKWNSLFHTQCPRDHCVLEMFNTHPMQGWKLACSGMRLIQLHSLPAYRI--ADKANFHCNAVTSTSDVPSSEKVNFLKLQNGSDIRGVAVEGVKGEPISLTVPVSEAIGAAFAAWLLDKKKPAASKSLRVSIGHDSRISAQTLQDAISRGLASAGLDVVQYGLASTPAMFNSTISENEDFLCPVDGSIMITASHLPYNRNGFKFFTNSGGLGKTDIKDILERARNIYEKFSPESLKEPLQDISLSFKKIGYMTVYTSDLVKAVSKAAGDIEKPLEGFHIVVDAGNGAGGFFAARVLEPLGAVTSGSQFLDPNGFFPNHIPNPEDKEAMKAIIQATLDNQADLGIIFDTDVDRSAAVDSTGSEFNRNRLIALMSAIVLEEHPGTTIVTDSVTSDGLTTFIEKKLGGKHHRFKRGYKNVIDEAIRLNSIGQETQLAIETSGHGALRENHWLDDGAYLMIKILNKLASARASVSISGSKILTDLVQGLEEPAVAVEMRLKIDQQHPDLNGGSFHEYGEAVLKSLENTISSDPKLVKAPINHEGVRVSGHGGWFLLRLSLHDPVLPLNIEAQSHEDAVQLGLSVLAAVKEFPALDISALTKFVQIA----
>DRAKthyn
--MAAITGLTGRNIHLSHHRNQNRLFHTHYPGELCVLEVLNTLSIQGWKLARSS---IQLHPLPAYRS--ADRTYYYCNATTCTSDVPSSDKVNFLKLQNGSDIRGVAIEGVVGEPISLTEPVSEAIGAAFAAWLLDKKKPAASKRLRVSLGHDSRISAQTLQDAISHGLATAGLDVIHYGLASTPAMFNSTISENEELLCPVDGSIMITASHLPYNRNGFKFFTNDGGLGKADIKDILERARNIYEELSPEGSKKSMQGTFMPFKKIGYMAFYASELVQAVRKAAGNIEKPLEGFHIIVDAGNGAGGFFVDRVLKPLGAFTSGSQFLDPNGFFPNHIPNPEDKEAMKSIIQAVLDNQADLGIIFDTDVDRSAAVDSSGSEFNRNRLIALMSAIVLEGHPGTTIVTDSVTSDGLTKFIEQKLGGRHHRFKRGYKNVIDEAIRLNSVGQETHLAIETSGHGALKENHWLDDGAYLMVKILNKLSSARA--SGKGSKVLTDLIEGLEEPAVSVEVRLKIYQNHTDLKGGSFQEYGEAVLKSLENTICSNPNLVKAPINYEGVRVSGHGGWFLLRLSLHDPVLPLNIEASSHEGAVKLGLSVLDAVKAFPALDTSALTEFVNSKKTAV
>EPIPaphy
--M----------------------------------------------------------------------------------------------IEN---------------------------------------------------------ETADLQDAVSRGLASAGVDVVHYGLSSTPAMFNSTISENEEFLCPVDGSIMITASHLPYNRNGFKFFTNTSGLSKTDIKDILERAKIIYQNFSTENVNESSHVLTLPYKKIDYMKVYASDLVKAVCKAAGDREKPLEGLHVVVDAGNGAGGFFTASVLEPLGALTFGSQFLDPNGFFPNHIPNPEDKAAMNAIIQAVLVNQADLGIIFDTDVDRSAAVDSSGSEFNRNRLIALMSAIVLEEHPGTTIVTDSVTSGGLSTFIEKKLGGKHHRFKRGYKNVIDEAIRLNSIGQETHLAIETSGHGALKENHWLDDGAYLMVKILNKIASTRALNSIIKTNILTDLIQGLKEAEVEVEVRIKIDQNHAHIKGRSFHEYGEAVLKGVENAVNLDSELVKAPINHEGVRVSGHGGWFLLRLSLHDPVLPLNIEAPSHEDAVKLGVFVLDAVNEFSALNTVALSTFVFEE----
>GYMNdens
LLPQAIPGLSGQNIHLTYQRNLNCLCHTRYPRDHCLLEVLDTHSIQGWKLAFSGMRLIQLHSLPAYHI--WDRAKFYCHAATTTSDIPSSKEVNFLKLQNGSDIRGVAVEGVEGESITLTEPVSEAIGVAFAAWLLEKKKPAALKRLRVSIGHDSRISAQTLQDAISRGLATAGLDVIHYGLASTPAMFNSTISENEEFLCPVDGSIMITASHLPYNRNGFKFFTNAGGLGKTDIKDILERARNIYEKSSPENLKITMQEVFIPFKKIGYMTVYTSDLVQAVRKAAGSIEKPLEGFHIVVDAGNGAGGFFAARVLEPLGAVTSGSQFLDPNGFFPNHIPNPEDKAAMKSIIQAVLDNQADLGIIFDTDVDRSAAVDSTGSEFNRNRLIALMSAIVLEEHPGTTIVTDSVTSDGLTTFIEKKLGGTHHRFKRGYKNVIDEAIRLNLLGQETHLAIETSGHGALKENHWLDDGAYLMVKILNKLASTRA--SVSGSKVLTDLIEGLEEPAVAVEVRLRIDQKHEDLQEGSFQEYGEAVLRSLENTISSDTKLVKAPINYEGVRASGHGGWLLLRLSLHDPVLPLNIEASSHEEAVKLGLSVLEAVKDFPALDTSALTKFVGIVP---
