# Supplementary material for: Orchid Phylotranscriptomics: The Prospects of Repurposing Multi-Tissue Transcriptomes for Phylogenetic Analysis and Beyond
Source: Front Plant Sci. 2022 May 27;13:910362. doi: 10.3389/fpls.2022.910362 (PMC9196242; doi:10.3389/fpls.2022.910362)
Supplement: Supplementary file 4 [file Data_Sheet_3.zip › ortho_MSA/r1/OG0009720.fa]

>ANOEemei
----------------------------------------------------------------------------------------------------------------------------------------------------------------MNLLEQSKAILKIQKFRRVVSYTGFYCFVTLLSYAFTSNTTRAGFSNGDQYYASYPASIELLTDSAKLYKAALANCFEETDWGPIEFSIMAKHFERQGKPPYAYHS----------------QYI-------------------------AHLLSHGQLDDGSGQK-------
>ANOEroxb
-MNQVEIN---WAIPKHFAISLPSRFL---------------------------LAIPLRPPLLRDISNPNLERILLP----------------LF---------------------------SSRCFFLLRRTGYNSRDP------------QTPESGSMNLLEQSKAILKIQKFRRVVSYTGFYCFVTLLSYAFTSNTTRAGFSNGDQYYASYPASIELLTDSAKLYKAALANCFEETDWGPIEFSIMAKHFERQGKPPYAYHS----------------QYM-------------------------AHLLSHGQLDDGSGQK-------
>BLETstri
----------------------------------------------------------------------------------------------------------------------------------------------------------------MELLDQWKAILKIQKFRRVVSYTGFYCFVTLISYAFTSNTTRAGFSNGDQYYASYPANIELLTDTAKLYKAALANCFEVEEWGPIEFSIMAKHFERQGKPPYAYHS----------------QYM-------------------------AHLLSHGQLDDGSSSQ-------
>BORYspha
----------------------------------------------------------------------------------------------------------------------------------------------------------------MEVYEQWKSILKIQKFRRMVSYAGFYCFASLITYAYTSNTTRAGMSRADQLYGSYPAGTELLTDTAKLYKAALGNCFEEEEWGPIEFSIMARHFERQGKPPYAYHA----------------RRT-------------------------RTGITPGYKHQSLPSRNRRPLD-
>CALAcreb
----------------------------------------------------------------------------------------------------------------------------------------------------------------MNLVEQCKGILKIQKFRRVVSYTGFYCFVTLISYAFTSNTTRAGFSNGDQYYAAYPASIELLTDSAKLYKAALANCFEEADWGPIEFSVMAKHFERQGKPPYAYHS----------------QYM-------------------------AHLLSHGQLDDGSGSS-------
>CALAplic
----------------------------------------------------------------------------------------------------------------------------------------------------------------MNLVEQCKGILKIQKFRRVVSYTGFYCFVTLISYAFTSNTTRAGFSNGDQYYAAYPASIELLTDSAKLYKAALANCFEEADWGPIEFSVMAKHFERQGKPPYAYHS----------------QYM-------------------------AHLLSHGQLDDGSGSS-------
>CALAsini
----------------------------------------------------------------------------------------------------------------------------------------------------------------MELLEQWKAILKIQKFRRVVSYTGFYCFVTLISYAFTSNTTRAGFSNGDQYYASYPASIELLTDTAKLYKAALANCFEVEEWGPIEFSIMAKHFERQGKPPYAYHS----------------QYM-------------------------AHLLSHGQLYDGSSSQ-------
>CALAtsoo
----------------------------------------------------------------------------------------------------------------------------------------------------------------MELLEQWKAILKIQKFRRVVSYTGFYCFVTLISYAFTSNTTRAGFSNGDQYYASYPASIELLTDTAKLYKAALANCFEVEEWGPIEFSIMAKHFERQGKPPYAYHS----------------QYM-------------------------AHLLSHGQLYDGSSSQ-------
>CALEmajo
----------------------------------------------------------------------------------------------------------------------------------------------------------------MKFLEQSKAILKIQKFRRVVSYTGFYCFVTVITYAFTSNTTRAGFSNGDQYYASYPAGIELLTDSAKLYKAALANCFEEADWGPIEFSVMAKHFERQGKPPYAYHS----------------QYM-------------------------AHLLSHGQLDDGSGSK-------
>CEPHdama
----------------------------------------------------------------------------------------------------------------------------------------------------------------MELLEQWKAILKIQKFRRVVSYTGFYCFVTLISYAFTSNTTRAGFSNGDQYYASYPAGIELLTDTAKLYKAALANCFDEEEWGPIEFSVMAKHFERQGKPPYAYHS----------------QYM-------------------------AHLLSHGQLDDGSGSQ-------
>CHILsemi
----------------------------------------------------------------------------------------------------------------------------------------------------------------MKFLEQSKAILKIQKFRRVVSYTGFYCFVTLLTYAFTSNTTRAGFSNGDQYYASYPAGIELLTDSAKLYKAALANCFEEADWGPIEFSIMAKHFERQGKPPYAYHS----------------QYM-------------------------AHLLSHGQLDDGSGSK-------
>CHILtrap
----------------------------------------------------------------------------------------------------------------------------------------------------------------MKLLEQSKAILKIQKFRRVVSYTGFYCFVTLITYAFTSNTTRAGFSNGDQYYASYPAGIELLTDSAKLYKAALANCFEEADWGPIEFSIMAKHFERQGKPPYAYHS----------------QYM-------------------------AHLLSHGQLDDGTGSK-------
>CORYacti
----------------------------------------------------------------------------------------------------------------------------------------------------------------MVLLEQGKAILKIQKFRRVISYTGFYCFVTLVSYAFTNNTTRAGFSNGDQYYASYPAGIELLTDSAKLYKAALANCFEEADWGPIEFSIMAKHFERQGKPPYAYHS----------------QYM-------------------------AHLLSHGQLDDGSGSK-------
>CREMappe
--------------MRDVLSS---------------------------------YTPSRASVYL----NPVN---------------------------------------PPTTNSHT-------------------------------------QRCLMELLEQWKAILKIQKFRRVVSYTGFYCFVTLISYAFTSNTTRAGFSNGDQYYASYPANIELLTDTAKLYKAALANCFEVEEWGPMEFSIMAKHFERQGKPPYAYHS----------------QYM-------------------------AHLLSLGQLDDGSSA--------
>CRYPlept
----------------------------------------------------------------------------------------------------------------------------------------------------------------MTLLEQGKAILKIQKFRRVVSYTGFYCFVTIISYAFTSNTTRAGFSNGDQFYASYPAGIELLTDSAKLYKAALANCFEESDWGPIEFSIMAKHFERQGKPPYAYHS----------------QYM-------------------------AHLLSQGQLDDGSG---------
>CYMBensi
----------------------------------------------------------------------------------------------------------------------------------------------------------------MELLEQWKAILKIQKFRRVVSYTGFYLFVTLISYAFTSNTTRAGFSNGDQYYASYPASIELLTDTTKLYKAALANSFEVEEWGPIEFSIMAKHFERQGKPPYAYHSSGFRFCSGIATVDGLKQYM-------------------------AHLLSHGQLEDGSSSQ-------
>CYMBmann
----------------------------------------------------------------------------------------------------------------------------------------------------------------MELLEQWKAILKIQKFRRVVSYTGFYCFVTLISYAFTSNTTRAGFSNGDQYYASYPASIELLTDTAKLYKAALANCFEVEEWGPMEFSIMAKHFERQGKPPYAYHS----------------QYM-------------------------AHLLSHGQLEDGSSSQ-------
>CYPRflav
----------------------------------------------------------------------------------------------------------------------------------------------------------------MEVLEQCKAILKIQKFRRVVSYTGFYCFVTLISYAFTSNTTRAGFSNGDQYYASYPASIELLTDTAKLYKSALANCFEEEEWGPIEYSIMAKHFERQGKPPYAYHS----------------QYM-------------------------AHLLSHGQLDDGSGLQ-------
>DACThata
----------------------------------------------------------------------------------------------------------------------------------------------------------------MELLEQWKAILKIQKFRRVACYAGFYGFVTLVSYAFTSNTTRAGFSSGDQFYASYPAGIELLTDSAKLYKAALANCFEEEEWGPIEWSIMAKHFERQGKPPYAYHS----------------QYM-------------------------AHLLSHGQLDDGSESK-------
>DENDchryso
----------------------------------------------------------------------------------------------------------------------------------------------------------------MELLEQWKAILKIQKFRRAVSYTGFYCFVTLISYAFTSNTTRAGFSNGDQYYASYPASIELLTDTAKLYKAALANCFEEEEWGPIEFCIMAKHFERQGKPPYAYHS----------------QYM-------------------------AHLLSHGQLDDGSSSQ-------
>DENDnobi
----------------------------------------------------------------------------------------------------------------------------------------------------------------MELLEQWKAILKIQKFRRAVSYTGFYCFVSLISYAFTSNTTRAGFSNGDQYYASYPASIELLTDTAKLYKAALANCFEEEEWGPIEFCIMAKHFERQGKPPYAYHS----------------QYM-------------------------AHLLSHGQLDDGSSSQ-------
>DIURorie
----------------------------------------------------------------------------------------------------------------------------------------------------------------MKPWEQLNAILKIQKFRRVVSYTGFYCFVTLLSYAFTSNTTRAGFSNSDQYYASYPAAIELLTDSAKLYKAALANCFEEADWGPIEFSIMAKHFERQGKPPYAYHS----------------QYM-------------------------AHLLSHGQLDDGSGSN-------
>DRAKelas
-------------MFSYFL--LLQFFK---------------------------LEILIKCPHLV-LQSEKLYKADFH----------------LF---------------------------LHR-FFCSQ----------KKLLTKILLSSCRSSIRSMNFLEQSKAILKIQKFRRVVSYTGFYCFVTLITYAFTSNTTRAGFSNGDQYYASYPAGIELLTDSAKLYKAALANCFEEADWGPIEFSIMAKHFERQGKPPYSYHS----------------QYM-------------------------AHLLSHGQLDDGSGSK-------
>DRAKthyn
----------------------------------------------------------------------------------------------------------------------------------------------------------------MNILEQSKAILKIQKFRRVVSYTGFYCFVTLITYAFTSNTTRAGFSNGDQYYASYPAGIELLTDSAKLYKAALANCFEEADWGPIEFSIMAKHFERQGKPPYSYHS----------------QYM-------------------------AHLLSHGQLDDGSGSK-------
>EPIDfulg
----------------------------------------------------------------------------------------------------------------------------------------------------------------MELLEQWKAILKIQKLRRVVSYTGFYCFVTLISYAFTSNTTRAGFSNGDQYYASYPASIELLTDTAKLYKAALANCFEVEEWGPMEFSIMAKHFDRQGKPPYAYHS----------------QYM-------------------------AHLLSHGQLDDGSSSH-------
>EPIDpuni
RVRKRETKFSAHSGQRVPLFSNPASGLLTRRKFSRFEGFAKAKPGFVERELTQFVSPSRRAPTVQRHSTPPSCRAPSLRPSSAAEAGIHIFSVNLFKEDCCSSSFNSR--ISTAKSSYA-------------------------------------ERCLMELLEQWKAILKIQKLRRVVSYTGFYCFVTLISYAFTSNTTRAGFSNGDQYYASYPASIELLTDTAKLYKAALANCFEVEEWGPMEFSIMAKHFDRQGKPPYAYHS----------------QYM-------------------------AHLLSHGQLDDGSSSH-------
>EPIPhell
---------------MIPL---PH--------------------------------RTRRTPLFFFRTGPARHRYFSSAPDQHSPP-------LLF---CTGPAALPL--PQGAAHSYT-------------------------------------QREFMELLEQWKAILKIQKFRRVVSYTGFYCFVTLISYAFTSNTTRAGFSNGDQYYASYPAGIELLTDSAKLYKAALANCFEEEEWGPIEFSVMAKHFERQGKPPYAYHS----------------QYM-------------------------AHLLSHGQLDDGSGSQ-------
>EPIPpurp
---------------RIPL---PH--------------------------------RTRRTPLFFFRTGPARHRYFSSAPDQHPPP-------LLF---CTGPAALPL--PQGAAHSYT-------------------------------------QREFMELLEQWKAILKIQKFRRVVSYTGFYCFVTLISYAFTSNTTRAGFSNGDQYYASYPAGIELLTDSAKLYKAALANCFEEEEWGPIEFSVMAKHFERQGKPPYAYHS----------------QYM-------------------------AHLLSHGQLDDGSGSQ-------
>ERYCcris
----------------------------------------------------------------------------------------------------------------------------------------------------------------MELLEQCKAILKIQKFRRMVSYTGFYCFVTLISYAFTSNTTRAGFSNGDQYYASYPASIELLTDTAKLYKEALANCFEVEEWGPIEFSIMAKHFERQGKPPYVYHS----------------QYM-------------------------AHLLSHGQLDDGSGLQ-------
>ERYCpuss
----------------------------------------------------------------------------------------------------------------------------------------------------------------MEILEQCKAILKIQKFRRMVSYTGFYCFVTLISYAFTSNTTRAGFSNGDQYYASYPASIELLTDTAKLYKEALANCFEVEEWGPIEFSIMAKHFERQGKPPYAYHS----------------QYM-------------------------AHLLSHGQLDDGSGLQ-------
>GALEfabe
----------------------------------------------------------------------------------------------------------------------------------------------------------------MELLEQWKAILKIQKFRRVVSYTGIYCLAALISYAFTSNTTRAGFSNADQFYASYPAGIELLTDTAKLYKAALANCFEEEEWGPIEYSIMAKHFERQGKPPYAYHA----------------QYM-------------------------AHLLSHGQLDNGSDS--------
>GASTelat
----------------------------------------------------------------------------------------------------------------------------------------------------------------MELLEQCKAILRIQKFRRVVSYTGFFCFSALISYAFTSNTTRAGFSDGNQFYASYPAGVDLLTDTAKLYKAALANCFEEEEWGPMEFSIMAKHFERQGKPPYAYHS----------------QYM-------------------------AHLLSHGQLDDGSSSQ-------
>GOODfuma
----------------------------------------------------------------------------------------------------------------------------------------------------------------MNLLEQSKAILKIQKFRRVVSYTGFYCFVSLLTYAFTSNTTRAGFSNGDQYYASYPAGIELLTDSAKLYKAALANCFEEADWGPIEFSIMSKHFERQGKPPYAYHS----------------SLIWAQLRWFGLAVALGADGFIIIDHSAGCLLAINRQDNTMRSNM------
>GOODpube
----------------------------------------------------------------------------------------------------------------------------------------------------------------MNLLEQSKAILKIQKFRRVVSYTGFYCFVTLLTYAFTSNTTRAGFSNGDQYYASYPAGIELLTDSAKLYKAALANCFEEADWGPIEFSIMAKHFERQGKPPYAYHS----------------QYM-------------------------AHLLSHGQLDDGSGPI-------
>GYMNdens
----------------------------------------------------------------------------------------------------------------------------------------------------------------MELLEQWKAILKIQKFRRVACYAGFYGFVTLVSYAFTSNTTRAGFSNGDQFYASYPAGIELLTDSAKLYKAALANCFDEEEWGPIEWSIMAKHFERQGKPPYAYHS----------------QYM-------------------------AHLLSHGQLDDGSESK-------
>GYMNodor
----------------------------------------------------------------------------------------------------------------------------------------------------------------MELLEHWKAILKIQKFRRVACYAGFYGFVTLVSYAFTSNTTRAGFSNGDQFYASYPAGIELLTDSAKLYKAALANCFDEEEWGPIEWSIMAKHFERQGKPPYAYHS----------------QYM-------------------------AHLLSHGQLDDGSESK-------
>HABElong
----------------------------------------------------------------------------------------------------------------------------------------------------------------MELLEQWKAILKIQKFRRAVCYTGFYSFVTLISYAFTSNTTRAGFSNGDQFYASYPAGIELLTDSAKLYKAALANCFEEEEWGPIEWSIMAKHFERQGKPPYAYHS----------------QYM-------------------------AHLLSHGQLDDGSGSK-------
>HABEpant
----------------------------------------------------------------------------------------------------------------------------------------------------------------MELLEQWKAILKIQKFRRAVCYTGFYSFVTLISYAFTSNTTRAGFSNGDQFYASYPAGIELLTDSAKLYKAALANCFEEEEWGPIEWSIMAKHFERQGKPPYAYHS----------------QYM-------------------------AHLLSHGQLDDGSGSK-------
>HAEMdisc
----------------------------------------------------------------------------------------------------------------------------------------------------------------MNLLEQSKAILKIQKFRRVVSYTGFYCFVTLLSYAFTSNTTRAGFSNGDQYYASYPAGIELLTDSAKLYKAALANCFEETDWGPIEFSIMAKHFERQGKPPYAYHS-----------------------------------------------FNFHNVNNTIMGLMALLKRR
>HEMIforr
-----------MSWICQFVTSIPTLS----------------------------Y--------------PVY----------------------LF---LQKISGHGL--IYLCNHSHTRYWAENQEFLLCMNS--TGEHPFELFLTIFFLYLICIQIRSMELLEQWKAILKIQKFRRVVSYTGFYCFVTLISYAFTSNTTRAGFSSGDQFYASYPAGIELLTDSAKLYKAALANCFDEEEWGPIEWSIMAKHFERQGKPPYAYHS----------------QYM-------------------------AHLLSHGQLDDGSGSK-------
>LANAlana
----------------------------------------------------------------------------------------------------------------------------------------------------------------MEVIEQWKGILKIQKLRRMVSYAGFYCFVSLVTYAYTSNTTRAGMSRADQFYAAYPAGTELLSDTAKLYKAALGNCFEEEEWGPIEFSIMAKHFERQGKPPYTYHA----------------QYM-------------------------AHLLSHGQLEDGSG---------
>LECAnigr
----------------------------------------------------------------------------------------------------------------------------------------------------------------MELLEYWKTILKIQKFRRVVSYTGFYCFVTLISYAFTSNTTRAGFSNGDQFYASYPAGIELLTDTAKLYKAALANCFEEEEWGSIEFSIMAKHFERQGKPPYAYHA----------------QYM-------------------------AHLLSHGQLDNGSSS--------
>LIMOabor
----------------------------------------------------------------------------------------------------------------------------------------------------------------MELLEQWKAILKIQKFRSVVSYTGFYCFVTLLSYAFTSNTTRAGFSNGDQYYASYPAGIELLTDSVKLYKAALANCFEEEEWGPIEFSVMAKHFERQGKPPYAYHS----------------QYM-------------------------AHLLSHGQLDNGSGSQ-------
>MASDpict
----------------------------------------------------------------------------------------------------------------------------------------------------------------MELLEQWKAILKIQKFRRVVSYTGFYCFVTLISYAFTSNTTRAGFSNGDQYYASYPASIELLTDTAKLYKAALANCFEVKEWGPMEFSIMAKHFERQGKPPYGYHS----------------QYM-------------------------AHLLSHGQLDDGSSPR-------
>MICRparv
----------------------------------------------------------------------------------------------------------------------------------------------------------------MDLLEQCKGILKIQKFRRVVSYTGFYCFVTLISYAFTSNTTRAGFSNSDQYYASYPAGIELLTDSAKLYKAALANCFEEADWGPIEFSIMAKHFERQGKPPYAYHS----------------AST-------------------------TVASSFSLKASMSASAFT-----
>MOLIcapi
----------------------------------------------------------------------------------------------------------------------------------------------------------------MEVLELWKATLKIQKFRRIVSYAGFYCFSSLVVYAYTSNTTRAGMSRADQFYASYPAGIELLTDTAKLYKAALGNCFEEEEWGPIEFSIMVKHFERQGKPPYAYHA----------------QYM-------------------------AHLLSHGQLDDGSG---------
>NEUWmali
----------------------------------------------------------------------------------------------------------------------------------------------------------------MDLLEQWKAILKIQKFRRMVSYTGFYCFAALLSYAFTSNTTRAGFSNSDQYYASYPASIELLTDTAKLYKAALANCFEEEEWGPIEFSVMAKHFERQGKPPYAYHS----------------QYM-------------------------AHLLSHGQLDDGSGLQ-------
>NEUWzoll
----------------------------------------------------------------------------------------------------------------------------------------------------------------MDLLEQWKAILKIQKFRRMVSYTGFYCFAALLSYAFTSNTTRAGFSNSDQYYASYPASIELLTDTAKLYKAALANCFEEEEWGPIEFSVMAKHFERQGKPPYAYHS----------------QYM-------------------------AHLLSHGQLDDGSGLQ-------
>OECEmacu
--------------LKCIL---PYLG-----------------PGC--RNLS--YSRSRARPFAHRHGNPSS---------------------------------------PVEVLSYT-------------------------------------QRCLMELLEQWKAILKIQKFRRVVSYTGFYCFVTLISYAFTSNTTRAGFSNGDQYYASYPANIELLTDTAKLYKAALGNCFEVEEWGPIEFSIMAKHFERQGKPPYAYHS----------------QYM-------------------------AHLLSHGQVDDGSGLQ-------
>OPHRgarg
----------------------------------------------------------------------------------------------------------------------------------------------------------------MELLEQGKAILKIQKFRRAACYAGFYGFVALVSYAFTSNTTRAGFSNGDQFYASYPAGIELLTDSAKLYKAALANCFEEEEWGPIEWSIMAKHFERQGKPPYAYHS----------------QYM-------------------------AHLLSHGQLDDGSGSK-------
>ORCHital
----------------------------------------------------------------------------------------------------------------------------------------------------------------MELLEQWKAILKIQKFRRVACYAGFYGFVTLITYAFTSNTTRAGFSSGDQFYASYPAGIELLTDTAKLYKAALANCFEEEEWGPIEWSIMAKHFERQGKPPYAYHS----------------QYM-------------------------AHLLSHGQLDDGSGTK-------
>PAPHhirs
----------------------------------------------------------------------------------------------------------------------------------------------------------------MEVLEQCKAILKIQKFRRVVSYTGFYCFVALISYAFTSNTTRAGFSNGDQYYASYPASIELLTDTAKLYKAALANCFEEEEWGPIEYSIMAKHFERQGKPPYAYHS----------------QYM-------------------------AHLLSHGQLDDGSGLQ-------
>PHAIflav
----------------------------------------------------------------------------------------------------------------------------------------------------------------MELLEQWKAILKIQKFRRVVSYTGFYCFVTLISYAFTSNTTRAGFSNGDQYYASYPASIELLTDTAKLYKAALGNCFEVEEWGPIEFSIMAKHFERQGKPPYAYHS----------------QYM-------------------------AHLLSHGQLYDGSSSQ-------
>PHAItank
----------------------------------------------------------------------------------------------------------------------------------------------------------------MELLEQWKAILKIQKFRRVVSYTGFYCFVTLISYAFTSNTTRAGFSNGDQYYASYPASIELLTDTAKLYKAALANCFEVEEWGPIEFSIMAKHFERQGKPPYAYHS----------------QYM-------------------------AHLLSHGQLYDGSSSQ-------
>PHALcorn
----------------------------------------------------------------------------------------------------------------------------------------------------------------MELLEQWKAILKIQKFRRVVSYTGFYCFVTLISYAFTSNTTRAGFSNADQFYASYPASIELLTDTAKLYKAALANCFEVEEWGPIEFSIMAKHFERQGKPPYAYHS----------------QYM-------------------------AHLLSHGQLNDGSSPQ-------
>PHALmode
----------------------------------------------------------------------------------------------------------------------------------------------------------------MELLEQWKAILKIQKFRRVASYTGFYCFVTLISYAFTSNTTRAGFSNADQFYASYPASIELLTDTAKLYKAALANCFEVEEWGPIEFSIMAKHFERQGKPPYAYHS----------------QYM-------------------------AHLLSHGQLNDGSSPQ-------
>PHRAlind
----------------------------------------------------------------------------------------------------------------------------------------------------------------MEVLEQCKAILKIQKFRRVVSYTGFYCFVTLISYAFTSNTTRAGFSNGDQYYASYPASIELLTDTAKLYKAALANCFEEEEWGPIEYSIMAKHFERQGKPPYAYHS----------------QYM-------------------------AHLLSHGQLDDGSGLQ-------
>PLATclav
----------------------------------------------------------------------------------------------------------------------------------------------------------------MELLEQWKAILKIQKFRRAACYAGFYGFVTLVCYAFTSNTTRAGFSNGDQFYAAYPAGIELLTDSAKLYKAALANCFDEEEWGPIEWSIMAKHFERQGKPPYAYHS----------------QYM-------------------------AHLLSHGQLDDGSGSK-------
>PTERcurt
---------------------------------------------------------------------------------------------------------------------------------------------------------MCIMFRSMELLEQSKAILKIQKFRRVVSYTGFYCFAALLSYAFTSNTTRAGFSNGDQFYAAYPAGIELLTDSAKVYKAALANCFEEADWGPIEFSIMAKHFERQGKPPYAYHS----------------QYM-------------------------AHLLSHGQLDDGSVLK-------
>RIMAelli
----------------------------------------------------------------------------------------------------------------------------------------------------------------MKLLEQSKAILKIQKFRRVVSYTGFYCFVTLITYAFTSNTTRAGFSNGDQYYASYPAGLELLTDSAKLYKAALANCFEEADWGPIEFSIMSKHFERQGKPPYAYHS----------------QYM-------------------------AHLLSHGQLDDGSGSK-------
>SELEaequ
-----------------------------------------------------------------------------------------------------------------------------------------------------------------EVLEQCKAILKIQKFRRVVSYTGFYCFVTLISYAFTSNTTRAGFSNGDQYYASYPASIELLTDTAKLYKAALANCFEEEEWGPIEYSIMAKHFERQGKPPYAYHS----------------QYM-------------------------AHLLSHGQLDDGSGLQ-------
>SERAvome
----------------------------------------------------------------------------------------------------------------------------------------------------------------MELLEQWKAILKIQKFRRVACYAGFYSFVTLVSYAFTSNTTRAGFSNGDQFYAAYPAGIELLTDSAKLYKAALANCFEEEEWGPIEWSIMAKHFERQGKPPYAYHS----------------QYM-------------------------AHLLSHGQLDDGSGSK-------
>THELangu
----------------------------------------------------------------------------------------------------------------------------------------------------------------MNLLEQSKAILKIQKFRRLVSYTGFYCFVACISYAFTSNTTRAGFSNGDQYYASYPVGIELLTDSAKLYKAALANCFEEADWGPIEFSIMAKHFERQGKPPYAYHS----------------QYM-------------------------AHLLSHGQLDDGSGSK-------
>VANIplan
----------------------------------------------------------------------------------------------------------------------------------------------------------------MELLEQWKAILKIQKFRRVVSYTGFYCFVALVSYAFTSNTTRAGFSNGDQFYASYPAGIELLTDTAKLYKAALANCFEEEEWGPIEFSIMAKHFERQGKPPYAYHA----------------QYM-------------------------AHLLSHGQLNDGSSS--------
>VANIshen
------------MVQQQYQCAAPSDL----------------------------FTVSRRRRFLDNYLLASCRRRISLRSAAR----------DLFP-CLTEVAGRGLPRVSLPHRSQPNFVDATEIAVACC--------------------AVVSLSFAATLLEQWKAILKIQKFRRVVSYTGFYCFVALVSYAFTSNTTRAGFSNGDQFYASYPSGIELLTDTAKLYKAALANCFEEEEWGPIEFSIMAKHFERQGKPPYAYHA-------------------------------------------------------------------
>EPIPaphy
----------------------------------------------------------------------------------------------------------------------------------------------------------------MDILEQFKALLNIQKFRRVVSYTGFYCFVTLISYAFTSNTTRAGYSNADQFYASYPASIVLLTDTAKLYKAALANCFEVEEWGPMEFSIMTKHFERQGKSPYAYHS----------------QYM-------------------------AHLLSQGQLDDGSTPQ-------
