# Supplementary material for: Orchid Phylotranscriptomics: The Prospects of Repurposing Multi-Tissue Transcriptomes for Phylogenetic Analysis and Beyond
Source: Front Plant Sci. 2022 May 27;13:910362. doi: 10.3389/fpls.2022.910362 (PMC9196242; doi:10.3389/fpls.2022.910362)
Supplement: Supplementary file 4 [file Data_Sheet_3.zip › ortho_MSA/r1/OG0008936.fa]

>ORCHital
MELKPGMSAIVTGGASGIGRAISLALAQRGLFVTVLDFSEERGKEAAGLIEKENAKFHQDLRIPSCMFIKCDVTNASDVADGFGKHMKMYGSLDVCVNSAGVGTPVPFHHDKTDGRNTWRRTIDIDFVAIIECTRLAIQNMRSAKRPGVVINLGSASGLYPMYADPIYSGSKGGVVLFSRSLAPLKREGIRVNVLCPEFVQTDLGSLMDERIINAVGGFITMDMVVKGALELITDESKAGACLWITKRRGFEYWPSPEEENKYIVRSLKSKKSSPYVPPPDIQVPEFFEKIVVHTLSHDFRLATKVERMQLSLPIKPQHALVKIIYAGVNASDVNYSSGRYFSGDTKEVATRLPFDAGFEAVGLIAAVGEHVHLRVGTPVAVLTFGCYAEFVEVPAKHLLLVPRPDAEVIGMLSSGLTASLAFEKAGKLKSGEVVLVTAAAGGTGQFAVQLAKLAGSKVVATCGGESKAELLKSLGADRVIDYKKESIKDVLKKEFPKGVDIVYESVGGQMFNLCLNALAVYGRLIVIGMVSQYQGEHGWTPASYTGLCEKILTKSQTVAGFFLNNYSQFWNEHLNKLFDLYSSGKLKVSLDPKKFMGLTSVADAVEHLHSGRSLGKVVVCIDPAFAQQTARL
>PHALmode
MELKPGMSAIVTGGASGIGRAISLALARKGLFVTVLDFSEERGKDVVSLIEKENGKFHRNLSIPSSMYIKCDVTNARDVAAAFEKHTSTYQSLDICVNNAGIGTQVLFHHDKTDGSSTWRRTIDVDLVAVIECTRLAILNMRSAKRPGVVINIGSAAGLYPAYPDPVYSGAKGGVVLFSRSLAPLKREGIRVNVLCPEFVETDMGSSADKRILNAAGGFIPMEMVVNGTLELITDETKAGACLWITKRRGLEYWPTPVEEKKYRIPSLRSKKSSNYIPPSNIDVPNAFEKVVVHTLSHEFRSATKIVRTQLSLPIKPEHALVKIIYAGVNASDVNYSSGRYFSGDTKEIAARLPFDAGFEAVGLVAAVGEHVQLRVGTPVALLAFGSYAEFTEVPAKYLLPVPRPDAEVVSMLSSGLTASISLEKAGKLTSGEVVLVTAAAGGTGQFAVQLAKLAGNKVVATCGGESKAKLLRSLGADRVIDYRKENIKDVLIKEFPKGVDIIYESVGGEMFNVCLNALAVYGRLIVIGMVSQYQGEHGWRPLSYTGLCEKILAKSQTVAGFFLNNYSHLWHEHVNRLFDLYSSGKLKVAVDPKKFLGLASVADAVEHLHSGQSLGKVVVCIDPTFGQQNAKL
>DRAKthyn
MELKPGMSAIVTGGASGIGKAISLRLAQKGLFVTVLDLSEARGKDVALLIEKENAKFHQSLRIPLSLYIKCDITNAGNVAAAFRKHVETYRSLDVCVNCAGIGTHVLFHKDITDGSNTWRRTIDVNLVAVIECTRLAIQNMRSVKRPGVVINLGSASGLYPMYADPIYSSSKGGVILFSRALAPLKREGIRVNVLCPEFVQTDMGSLIDKRYIDAVGGFLSTDVVVNGAMELITDESKAGACLWITKRRGFEYWPTPAEEKKYMVQSLRLNKNSTYVPP-KIQIPENFEKIVVHSLSQDFRSATKVVRAQLSSPIKPQHALVKIIYAGVNASDVNYSSGRYFSGNTEEVATRLPFDAGFEAVGLIAAVGERVHLRVGAPVAILAFGSYAEFTEVPAKHILPVPRPDAEVVSMLTSGLTASLALEKAGKLESGEVVLVTAAAGGTGQFAVQLAKLAGNKVVATCGGESKAELLKSLGADRVIDYRKESIKDVLKTEFPKGVDIIYESVGGEMFKLCLNALAVHGRLIVIGMISQYQGEQGWKPMHYTGLCEKILAKSQAVAGFFLNHYTSFWAEHLNRLFDLYSSGKLKVALDPKKFVGLASVADAVEHLHSGQSIGKVVVCIDPAFAQQTARL
>CREMappe
MELKPGMSAIVTGGAFGIGRAISLALAQRGLFVTILDFSEEGGKDAAILIEKENARFHQNLRIPSSLYVKCDVTDAGDVAAAFEKHMLTYRSLDICVNSAGIGTQVPFINDKTDGSSTWRRTINVNLIAVIECTRLAILNMRSVKRPGVVINIGSAAGLYPMRIDPIYSGSKGGVVLFSRSLAPLKREGIRVNVLCPEFVQTNMGSMVDERFINAVDGFLSMDMVVNGALELITDESKAGACLWITKRRGLEYWPTPAEEKKYTTKSLKSKKSSTYIPPSNIQLPNTFEKVVVHTLSHDFRSATKIVLTQLSLPIKPQHALVKIIYAGVNASDVNYSSGRYFSGNAKEVATRLPFDAGFEAVGLIASVGEHVHLTVGIPVALLAFGSYAEFIEVPAKHLLPIPRPDAEVVSMLTSGLTASIALDKAGKLTAGEVVLVTAAAGGTGQFAVQLAKLAGNKVVATCGGESKAELLRSLGADRVIDYRKENIKDVLKKEFPKGLDIIYESVGGEMFNLCLNALAVYGRLIVIGMVSQYQGEHGWRPSNYTGLCEKILAKSQTVAGFFLNNYSHIWNEHINRLFDLYSSGKLKVVVDPKKFVGLASVADAVEHLHSGQSLGKVVVCIDPSFGEQTAKL
>PHRAlind
MELKPGMSAIVTGGASGIGRAISLALAQKGIFVTILDFSEENGKEVAFLIEKENIRFHKDLKIPSSMYIRCDVTNANDIATAFEKHMETYGSLDICVNSAGIGNRVPFHHDKTDGSNTWRHTINVNLIAVIDCTRLAIQNMRSAKRHGVIINVGSASGLYPMLADPIYSGSKGGVVLFSRSLPHLKHEGIRVNVLCPEFVQTDLAGMMEERFINAVGGFISMDMIVKGALELITDESKAGACLWITKRRGMEYWPTPAEQKKYMVRSLKSKKSLTYVPP-NIEVPDNFEKLVVHTLTHNFRSATKVVPAQLSLPIKPQHALVKIIYAGINASDVNYSSGRYFSSNTKDVAARLPFDAGFEAVGLIAAVGESVNLRIGTPVALMTFGSFAEFLLVPAKHLLPVPKPDAEVVSMLTSGLAASIALEKAGKIESGEVVLVTAAAGGTGQFAVQLAKLAGNKVVATCGGERKAALLRSLGADRVIDYRKEDIKNVLKTEFPKGVDIIYESVGGEMFNLCLNALAVYGRLIVIGMISQYQGEDGWKPLSYTGLCEKILAKSQTVVGFFLNHYSRLWREHMDRLFDLYSSGKLKVAVDPKRFLGLASVADAVEYLHSGQSLGKVVVCIDPAFAPQIAKL
>ANOEemei
MELKPGMSAIVTGGAAGIGRAISLALAQKGLFVTVLDLSEEQGKEVALLMEKENTRFHQNLRIPSSMFIKCDMTNAGDVAAAFGKHMETYGSLDICVNSAGIVTQVLFHQDKTDGTNTWRRTIDVNLVAVIDCTRLAIQYMRSIKRPGVVINLGSAAGLYPAPSDPIYSGSKGGVVLFSRSLALLKREGIRVNVLCPEFVQTHMGSLNESRIIDAVGGFLSMDMIVNGALELITDESKAGACLWVTNRRGLEYWPTHDEEKKYAVRSLKSKENSTYVPPSNIQVPENFEKIIVHCLSHNFRSATKVVRTQLSLPIKPQHALVKIIYVGVNASDVNYSAGRYFTGNTKKVATLLPFDVGFEAVGLIAAVGEHVHLRVGTPVAVMAYGSYAEFTEVPAKHLLPVPRPDAEVVSMLTSGLTASIALEKAGKLESGEVVLVTAAAGGTGQFAVQLAKLAGNKVVATCGGESKAKLLKSLGVDRVIDYRKENIKDVLKKEFPKGVDIIYESVGGEMFNLCLNALAVFGRLIVIGMVSQYQGEHGWTPLSYAGLCEKILAKSQTVAGFFLNHYIHFWNEHVNRLFDLYSSGKLKVAVDPKKFIGLTSIPDAVEHLHSGQSIGKVVVCIDPAFAPQTARL
>HABElong
MELKPGMSAIVTGGASGIGRAISLALAQKGLFVTILDFSEEKGKEVAILIEKENARFHQNLRIASSMFIKCDVTNAGDVADSFGKHMKTYGSLDICVNSAGIGTPVLFHHDKTDGRNTWRRTIDIDFVAVIECTRLAIQNMRSAKRPGVIINLGSAAGLYPMYADPIVSGSKGGVVLFSRSLVPLKREGIRVNVLCPEFVQTDLASLTDERFINAVGGFLTMDMVVNGALELITDESKAGACLWITKRRGFEYWPTHEEEIKYTVRSLKSNKSSTYVPPSDIQVPKFFEKLVVHSLSHDFRSATKVQRTQLNLPIKPQHALVKVIYAGVNASDVNYSSGRYFSGDTKEIATRLPFDAGFEAVGLIAAVGEHVHLRIGTPVATLNYGSYAEFLEVPAKHLLPVPRPDTEVIGLLSSGLTASLAFEKAGKLKSGEVVLVTAAAGGTGQFAVQLAKLAGNKVVATCGGESKAEFLKSLGADRVIDYKKESIKDVLKKEFPKGVDIIYESVGGHMFNLCLNALAVYGRLIVIGMVSQYQGDHGWTPASYTGLCEKILAKSQTVAGFFLNNYSQFWSEHLNKLFDLYSSGKLKVAVDPKKFLGVASVADAVEYLHSGQSVGKVVVCIDPAFAQQNARL
>MEXIxero
MELKPGMSAIVTGGASGIGRAISLALAQKGIFVTIVDFSEENGKEVAFLIEKENTKFHHDLLIPSSMYIKCDVTNASDIATAFEKHMETYGSLDICVNSAGIGNKIPFHQDKTDGSNTWRRTINVNLVAVIDCTRLAIQYMRSTKRPGVIINVGSASGLYPMLADPIYSGSKGGVVLFSRSLPHLKREGIRVNVLCPEFVQTDLSGMMEERFINAVGGFISMDMIVKGALELITDESKAGACLWITKRRGMEYWPTPAEQKKYMVRSLKS-KSITYVPSSNIEVPNNFEKVVVHTLTHNFRSATKVVPARLSLPIKPQHALVKIIYAGVNASDVNYSSGRYFSRNAKDVAARLPFDAGFEAVGLIAAVGESVNFRIGTPVAVMAFGSYAEFSLVPAKHLLPVPRPDAEVVSMLTSGLTASIALEKAGKIESGEVVLVTAAAGGTGQFAVQLAKLAGNNVVATCGGENKAALLRSFGADRVIDYRKEDIKDVLKTEFPKGVDIIYESVGGDMFNLCLNALAVYGRLIVIGMISQYQGEDGWKPLSYTGLCEKILAKSQTVVGFFLNHYSRFWREHMDRLFDLYSSGKLKVVVDPKRFLGLASVADAVEYLHSGQSLGKVVVCVDPAFTPQTARL
>CALAtsoo
MELKPGMSAIVTGGASGIGWAICLALAQKGLFVTVLDISEKRGKDAVFLFEKENAKFHQNLRIPSSMYIKCDVTNARDVAAAFEKHMVTYGSLDICVNSAGIGSRVLFHRDKTDGDSTWRRAINVNLVAVIECTRLAILNMRSVKRPGVVLNIGSASGLYPMYADPIYSGSKGGLVLFSRSLAPLKREGIRVNVLCPEFVNTDLAAMMHERIINAVGGFLSMDIVVNGALELITDESKAGACLWITKRRGLEYWPTPAEEKKYMVQSLKSNKSSTYSPPANIQVPKTFEKVVVYTLSHDFRSATKIVRTQLSLPIKPQHALVKIIYAGVNASDVNYSSGRYFSGNTKEVATRLPFDAGFEAVGLIAAVGEHVHLRVGTPVALLAFGSYAEFTEVPAKHLLPIPRPDAEVVSLLTSGLTASIALDKAGKLTSGEVVLVTAAAGGTGQFAVQLAKLAGNKVVATCGGESKAELLRSLGADRVIDYSKENIKDVLKNEFPKGVNIIYESVGGDMFNLCLNALAVHGRLIVIGMVSQYQGEHGWRPLSYTGLCEKILAKSQTVAGFFLNHYSRFWHEHLTRLFDLYSSGKLKVAVDPKKFLGLASVADAVEHLHSGQSLGKVVVCIDPAFA-QTSKL
>ANOEroxb
MELKPGMSAIVTGGAAGIGRAISLALAQKGLFVTVLDLAEEQGKEVALLMEKENTRFHQNLRVPSSMFIKCDMTNAGDVAAAFGKHMETYGSLDICVNSAGIVTQVLFHQDKTDGTNTWRRTIDVNLVAVIDCTRLAIQYMRSIKRPGVVINLGSAAGLYPAPSDPIYSGSKGGVVLFSRSLALLKREGIRVNVLCPEFVQTHMGSLNESRIIDAVGGFLSMDMIVNGALELITDESKAGACLWVTNRRGLEYWPTHDEEKKYAVRSLKSKEKSTYVPPSNIQVPENFEKIIVHCLSHDFRSATKVVRTQLSLPIKPQHALVKIIYVGVNASDVNYSAGRYFTGDTKKVATRLPFDVGFEAVGLISAVGEHVHLRVGTPVAVMAYGSYAEFTEVPAKHLLPVPRPDAEVVSMLTSGLTASIALEKAGKLESGEVVLVTAAAGGTGQFAVQLAKLAGNKVVATCGGESKAKLLKSLGVDRVIDYRKENIKDVLKKEFPKGVDIIYESVGGEMFNLCLNALAVFGRLIVIGMVSQYQGEHGWTPLSYAGLCEKILAKSQTVAGFFLNHYIHFWNEHVNRLFDLYSSGKLKVAVDPKKFIGLTSIPDAVEHLHSGQSIGKVVVCIDPAFAPQTARL
>LECAnigr
MELKPGMSAIVTGGAAGIGRAISLALARKGIFVTVLDFSEERGKEVAFLIEKEITKFHQNLSVPSSLYIKCDVTSSRDLSAAFDKHVDTYGGLDISVNCAGIPTRVMFHKDYTDGSNTWKHTINVNLVAVVECTRLAIQKMRSTKRPGVIINVGSAGGLYPMPTDPVYAGSKGGVVLFSRSLAALKHEGIRVNVLCPEFVQTDIGSLVDKRFVNSVGGFISMDTIVDGAFELITDETKAGSCLWITNRRGLEYWPTPEEENKYRLLSLKSRQSIAYVPPINIRIPGTFEKIVVHTLSNNFRAATKVVLTQLSLPVKPQHALVKIIYAGVNASDVNYSSGRYFSRNAEDVAARLPFDAGFEAVGLIVAVGESVHLKIGAPVALMAFGCYAEFIEVPAKHLIPVPKPDVEVVSMLSSGLTASIALEKAGKIGSKEVVLVTAAAGGTGQFAVQLAKLAGNKVVATCGGESKAVFLRSLGVDRVIDYKKENIKEVLKKEFPKGVDIIYESVGGDMFNLCLNALAVHGRLIVIGMVSQYQAEHGWKPLSYIGLCEKILAKSQSVVGFFMNDYSQFWQEHMDKLLDLYSAGKLKIAVDPKRFVGISSVADAVEYLHSGQSLGKVVVCIDPAFLHQTARL
>EPIPpurp
MELKPGMSAIVTGGASGIGKAISFALAQKGLFVTVLDFSEENGKEVALLIEKENTRFNQNLKIPSSMYIKCDVTNARDVAAAFEKHMKMYGSLDICVNSAGISSPVLFHHDKTDGSNTWRHTINVNLVAVIECTRLAIQNMRSVKRPGVIVNLGSASGLYPMTADPIYSGSKGGVVLFSRSLAPLKREGIRVNVLCPEFVKTDLASMMDERYINAVGGFMSMDMVVNGALELITDESKAGACLWITKRRGSEYWPTPAEEKKYIVRSLKSEKSSTYDPPSSIQVPNTFEKLVVHALSHNFRSATKVVLTQLILPIKPQHALVKIIYAGVNASDVNYSSGRYFSGNTKEVAARLPFDAGFEAVGLIAAVGEHVHLRVGTPVALLSYGSYAEFREVPAKHLVPVPRPDAEVVSMLTSGLTASIALEKAGKLESGEVVLVTAASGGTGQFAVQLAKLAGNKVVATCGDESKAEFLRSLGADRVINYRKENIKDVLKKEFPEGVDIIYESVGGEMFNLCLNALAVYGRLVVIGMVSQYQGEHGWKPLSYTGLCEKILAKSQTVAGFFLNHYSRFWHEHINRLFDLYSSGKLKVAVDPRKFLGLASVADAVEHLHSGQSLGKVVVCIDPTFVQQTSRL
>PHALcorn
MELKPGMSAIVTGGASGIGRAISLALARKGLFVTVLDFSEERGKDVVSLIEKENGKFHRNLSIPSSMYIKCDVTNARDVAAAFEKHTTTYQSLDICVNNAGIGTQVLFHHDKTDGSSTWRRTIDVDLVAVIECTRLAILNMRSAKRPGVVINIGSAAGLYPAYPDPVYSGAKGGVVLFSRSLAPLKREGIRVNVLCPEFVETDMGLSANKRILNAAGGFIPMEMVVNGTLELITDETKAGACLWITKRRGLEYWPTPVEEKKYMIPSLRSKKSSNYIPPSNIDVPNAFEKVVVHTLSHEFRSATKIVRTQLSLPIKPEHALVKIIYAGVNASDVNYSSGRYFSGDTKEIAARLPFDAGFEAVGLVAAVGEHVQLRVGTPVALLAFGSYAEFTEVPAKYLLPVPRPDAEVVSMLSSGLTASISLEKAGKLTSGEVVLVTAAAGGTGQFAVQLAKLAGNKVVATCGGESKAKLLRSLGADRVIDYRKENIKDVLIKEFPKGVDIIYESVGGEMFNVCLNALAVYGRLIVIGMVSQYQGEHGWRPLSYTGLCEKILAKSQTVAGFFLNNYSHLWHEHVNRLFDLYSSGKLKVAVDPKKFLGLASVADAVEHLHSGQSLGKVVVCIDPTFGQQNAKL
>GOODpube
-------------------------------------------------MEKENTRFHQNMRIPSSMFIKCDLVNAGDVATAFGKHMKTYGSLDICVNSAGIATQVPFHQDKTDGTNTWRRTIDVNLVAVIDCTRLAIQNMRSIKKSGVIINLGSASGLYPMSSDPIYSGSKGGVVLFSRSLVPLKREGIRVNVLCPEFVQTDMGSLNDVRAVNRVGGFLSMDMIVNGALELITDESKAGACLWITNRRGFEYWPTPAEEKKYIVRSLKSKENSTYVPSSNIQVPENFEKIVVHCLSHDFRSATKVVLTQLSLPIKPQHALVKIIYVGVNASDVNYSAGRYFTGNAKEVATRLPFDAGFEAVGLIAAVGERVHLKVGTPVAVMAYGSYAEFTEVPAKHLLPVPRPDAEVVSMLTSGLTASLALEKAGKLESGEIVLVTAAAGGTGQFAVQLAKLAGNKVVATCGGESKAKLLKSLGVDRVIDHRKENIKDVLKKEFPKGVDIIYESVGGQMFNLCLNALAVFGRLIVIGMVSQYQGEHGWTPLSYSGLCEKILAKSQTVAGFFLNHYIHFWNEHINRLFDLYSSGKLKIAVDPKKFLGLASIPDAVEHLHSGQSIGKVVVCIDPAFAPQTARL
>CYPRbard
MELKPGMSAIVTGGASGIGRAISLALAQKGIFVTVLDFSEENGKEVAFLIEKENTRFHQDLKIPSSMYIRCDVTNARDIAAAFEKHMETYGSVDICINSAGIGNRVPFHHDKTDGSNTWRRTINVNLVAVIDCTRLAIQNMRSAKRPGVIINVGSASGLYPMLADPIYSGSKGGVVLFSRSLPHLKREGIRVNVLCPEFVQTDLAGMMEERFINAVGGYISMDMIVKGAFELITDESKAGACLWITKRRGIEYWPALEEQKKYMVRSLKSKKSVTYVPP-NIEVPNTFEKVVVHTLTHNFRSATKVVPVQLSLPIKPQHALVKIIYAGVNASDVNYSSGRYFSGNAKDVVARLPFDAGFEAVGLIAAVGEFVYLRIGTPVALMAYGSYAEFALVPAKHLLHVPRPDAEVVSMLTSGLTASIALEKAGKIESGEIVLVTAAAGGTGQFAVQLAKLAGNKVIATCGGESKAALLRSLGADRVIDYRKENIKDVLKTEFPKGADIIYESVGGEMFNLGLNALAVYGRLIVIGMISQYQGEDGWKPSSYTGLCEKILAKSQTVVGFFLNHYSRFWHEHMERLFDLYSSGKLKVAVDPKRFLGLSSVADAVEYLHSGQSLGKVVVCVDPAFAPQTARL
>LANAlana
MELKPGMSALVTGGASGIGKAICVALAQKGVFVTVVDYSEERGREVASLIDNENKKFHPEVKSPPAIFIKCDVTNTSDVAAAFEKHLETYGGLNICVNSAGIGTVVQFHKDKSDGSNTWRRTLNVNLTAVIDCTRVAIQAMRSTKKPGVIINLGSASGLYPMYTDPIYSATKGGVVMFTRSLAPLKREGIRINVLCPEFVQTELASMVDPKYIDILGGFLSMEMVVNGAFELIKDESKAGACLWITKRRGMEYWPTPMEKKKYLAKSFKSKRSFTYTSPS-IEIPHTFEKIVVHTLSHNFRSATKIVRTQLDLPIKPQHALVKILYAGVNASDVNFSSGRYFSSNDKEVAKRLPFDAGFEAVGIIAAVGDSVQLKVGAPVAFMTFGSYAEFTVVPAKHLLPVPRPDPEVLAMLTSGLTASIALEKAGQMESGQVVLVTAAAGGTGQFAVQLAKLAGNKVVATCGGEQKASLLRSLGVDRVIDYRKEDIKDVLKKEFPKGADVIYESVGGEMFNLCLNALAVYGRLIVIGMISQYQREHGWKPLNYTGLCEKILAKSQTVAGFFLIQYAHLWQEHLDRLFGLFSSGKLKVAVDPKKFLGLGSVADAVEYLHSGRSLGKVVVCIDPQFG-QVARL
>ERYCcris
MELKPGMSAIVTGGASGIGRAISLALAQKGLFVTILDFSEENGKDTVLSIEKENAKFHQNLRIPSSMYIKCDVTNARDLASAFEKHMLTYRCLDICVNSAGIGTLVLFHNDKTDGSNTWRRTVDVNLVAVIECTRLAIVNMRSVKRPGVIINIGSASGLYPMYTDPIYSGTKAGVVLFSRSLAPLKRQGIRVNVLCPEFVQTDLTTMVDGRFINAVGGFLSMDMIVNGVLELITDESKAGACLWITKRRGLEYWPTPAEEKKYIVPSLKSKK-STYIPPPNIHVPNTFEKVVVYSLSHDFRSATKIVRAQLRLPIKSQHALVKIIYAGVNASDVNYSSGRYFSGNTKDVTARLPFDAGFEAVGLIAAVGEDVQLTVGTPVAVLAYGSYAEFTEVPAKHLLPVPRPDAEVVSMLTSGLTASIALEKAGKLASGEVVLVTAAAGGTGQFAVQLAKLAGNKVVATCGGESKAELLRSLGADRVIDYRKENIKDVLKSEFPEGVDVIYESVGGEMFNLCLNALAIYGRLIVIGMVSQYQGEHGWRPLSYTGLCEKVLAKSQTVAGFFLNHYSRVWHEHINRLFDLYSSGKLKVAVDPKKFLGLTSVADAVEHLHSGQSVGKVVVCIDPAFNHQTAKL
>DACThata
MELKPGMSAIVTGGASGIGRAISLALAQKGLFVTVLDFSEERGKEVAVLIEKENARFHQDLRIPSSMFIKCDVTNAGDLADGFERHMKTYGSLDICVNSAGIGTPVLFHHDKTDGRSTWRRTIDIDFVAVIECTRLAIQNMRSAKRPGVVINLGSASGLYPMYADPIYSGSKGGVVLFSRSLAPLKREGIRVNVLCPEFVQTDLASLMDERFINAVGGFLTMDMVVNGALELITDESKAGACLWITKRRGFEYWPSPEEENKYIVRSLKSKKSSTYVPPSDIQVPEFFEKIVVHTLSHDFRSATKVVRTQLSLPIKLQHALVKIIYAGVNASDVNYSSGRYFSGDTKEVATGLPFDAGFEAVGLIAAVGEHVHLRVGTPVAVMTFGSYAEFVEVPAKHLLLVPRPDAEVIGMLSSGLTASLAFEKAGKLKSGEVVLVTAAAGGTGQFAVQLAKLAGNKVVATCGGESKAELLKSLGADRVIDYKKESIKDVLKKEFPKGVDIIYESVGGQMFNLCLNALAVYGRLIVIGMISQYQGEHGWTPASYTGLCEKILAKSQTVAGFFLNNYSQFWNEHLNKLFDLYSSGKLKVSLDPKKFLGLASVADAVEHLHSGQSLGKVVVCVDPAFAQQTARL
>OECEmacu
MELKPGMSAIVTGGASGIGRAISLALAQKGLFVTVIDFSEESGKDTVLLIEKENAKFHQNLRIPSSMYIKCDVTNARDVTAAFEKHILTYHSLDICVNGAGIGTRVLFHHDKTDGSNTWRRTIDVNLVAVIECTRLAILNMRSLKRPGVIINIGSASGLYPMYADPIYSGSKGGVVLFSRSLAPLKRQGIRVNVLCPEFVQTDLTTMMDGRFINAVGGFLSMDMVVNGALKLITDESTAGACLWITNRRGLEYWPTPAEEKKYMVPSLKLKKSSTYNPPANIQVPNTFEKVVVHTLSHDFRSATKIVSTQLRLPMKPQHALVKIIYAGVNASDVNYSSGRYFTGNTKDIATLLPFDAGFEAVGLVAAVGEDVHLTVGTPVALLAFGSYAEFTEVPAKHLLPVPRPDAEVVSMLTSGLTASIALEKAGKLASGEVVLVTAAAGGTGQFAVQLAKLAGNKVVATCGGESKAELLRSLGADRVIDYRKENIKEVLKNEFPKGVDVIYESVGGEMFNLCLNALAVYGRLIVIGMVSQYQGEHGWRPLSYTGLCEKILAKSQTVAGFFLNHYSRFWHEHINRLFELYSSGKLKVAVDPKKFLGLASVADAVEHLHSGQSVGKVVVCIDPAFTHQTAKL
>PAPHhirs
MELKPGMSAIVTGGASGIGRAISLALAQKGIFVTVLDFSEENGKEVAFLIEKENTRFHQDLKIPSSMYIRCDVTNASDMATSFEKHVETYGSLDICVNSAGIGNRVPFHNDKTDGSNTWRRTINVNLVAVIDCTRLAIQYMRSAKRPGVIINVGSASGLYPMLADPIYSGSKGGVVLFSRSLPHLKREGIRVNVLCPEFVQTDLAGMMEERFINAVGGFISMDMIVKGALELITDESKAGACLWITKRRGMEYWPTHAEQKKYMVRSLKSKKSLTYVPPSNIEVPNNFEKVVVHTLTHNFRSATKVVPAQLSLPIKPQHALVKIIYAGINASDVNFSSGRYFSSNAKDVAASLPFDAGFEAVGLIAAVGESVNLRIGTPIALMAFGSYAEFALVPAKHLLPVPRPDAEVVSMLTSGLTASIALEKAGKIESGEVVLVTAAAGGTGQFAVQLAKLAGNKVVATCGGERKAALLKSLGADRVINYRKEDIKDVLKTEFPKGVDIIYESVGGEMFNLCLNALAVYGRLVVIGMISQYQGEDGWKPLSYTGLCEKILAKSQTVVGFFLNHYSRLWREHMDRLFDLYSSGKLKVVVDPERFLGLASVADAVEYLHSGQSLGKVVVCVDPAFAPQTARL
>DRAKelas
MELKPGMSAIVTGGASGIGKAISLRLAQKGLFVTVLDFSEARGKDVALLIEKENAKFHQSLRIPLSLYIKCDITDAGNVAAAFRKHVETYRSLDVCVNCAGIGTHVLFHKDITDGSNTWRRTIDVNLVAVIECTRLAIQNMRSVKRPGVVINLGSASGLYPMYADPIYSSSKGGVILFSRALAPLKREGIRVNVLCPEFVQTDMGSLIDERYIDAVGGFLSTDVVVNGAMELITDESKAGACLWITKRRGFEYWPTPAEEKKYMVQSLRLNKNSTYVPP-KIQIPENFEKIVVHSLSQDFRSATKVVRAQLSSPIKPQHALVKIIYAGVNASDVNYSSGRYFSGNTEEVATRLPFDAGFEAVGLIAAVGERVHLRVGAPVAILAFGSYAEFTEVPAKHILPVPRPDAEVVSMLTSGLTASLALEKAGKLESGEVVLVTAAAGGTGQFAVQLAKLAGNKVVATCGGESKAELLKSLGADRVIDYRKESIKDVLKTEFPKGVDIIYESVGGEMFKLCLNALAVHGRLIVIGMISQYQGERGWKPMHYTGLCEKILAKSQAVAGFFLNHYTSFWAEHLNRLFDLYSSGKLKVALDPKKFVGLASVADAVEHLHSGQSIGKVVVCIDPAFAQQTARL
>PHAItank
MELKPGMSAIVTGGASGIGRAISLALAQKGLFVTILDFSEKSGKDAVFLFEKENAKFHQNLKIPSSMYIKCDVTNARDVAAAFEKHMLTYGSLDICVNSAGVGSRVLFHHDKTDGDSTWRRVINVNFVAVIECTRLAILNMRSVKRPGVILNIGSASGLYPMYADPIYSGSKGGVVLFSRSLAPLKREGIRVNVLCPEFVQTDLASLMDERFINAVGGFLSMDIVVNGALELITDESKAGACLWITKRRGLEYWPTPAEEKKYLVLSLKSNKSSTYSPPANIEVPKTFEKVVVHTLSHDFRSATKIVRTQLCLPIKPEHALVKIIYAGVNASDVNYSSGRYFSGNTKEVATRLPFDAGFEAVGLIATVGEHVHLRVGTPVALLAFGSYAEFTEVPAKHLLPIPRPDAEVVSMLTSGLTASIALDKAGKLTSGEVVLVTAAAGGTGQFAVQLAKLAGNKVVATCGGESKAELLRSLGADRVIDYRKENIKDVLKNEFPKGVDIIYESVGGEMFNLCLNALAVYGRLIVIGMVSQYQGEHGWRPLSYTGLCEKILAKSQTVAGFFLNHYSRFWHEHINRLFDLYSSGKLKVVVDPKKFLGLASVADAVEHLHSGQSLGKVVVCIDPAFG-QTSKL
>MOLIcapi
MELKPGMSALVTGGASGIGKALCFALAQKGIFVTIVDYSEEKGKEVALLIDKE-KEIHPKLNFPSAIFVKCDVTNTRDVAAAFEKHMETYGGLDICINSAGIGTLVEFHKDKSDGDSTWRRTVNVNLVGVIDCTRVAIQAMRSTKKPGVIINIGSASGLYPMFADPIYSATKGGVVLFTRSLALLKREGIRINVLCPEFVQTELASLVNPKLIDGMGGYLSMDMVVNGAFELIKDESKAGACLWITKRRGMEYWPTVAEQKKYMVKSRKAKGSITYTPPSSIELPRTFEKIVVHTLSHNFRSATKIVRTQLSLPIKPQHALTKILYAGVNASDVNFSSGRYFSGNTKDVAMRLPFDAGFEAVGLIAAVGDSVHLKVGTPVALMTFGSYAEFTVVPAKHLLPVPRPDPEVVAMLTSGLTASIALEKVGQMESRQQVLVTAAAGGTGQFAVQLAKLAGNKVIATCGGEKKASLLRSLGVDRIINYKKEDIKDVLKKEFPRGVDIIYESVGGEMFDLCLNALSVYGRLIVIGMISQYQGEHGWKPLAYTGLCEKILAKSQTVAGFFLVQYPHLWQQHLDKLFDLFSSGKLKVAVDPKKFLGVGSVADAVEYLHSGESLGKVVVCIDPAFGQPVARL
>EPIDpuni
MELKPGMSAIVTGGAFGIGRAISLALARRGLFVTVLDYSEEGGKDAVLLIEKENARFHQNLRIPSSMFIKCDVTNARDVAAAFEKHMLTYQSLDICVNSAGVGSLVLFHNDKTDGSSTWKRTINVNFVAVIECTRLAILNMRSVKRPGVVINIASASGLYPMYGDPIYSGSKGGVVLFSRSLVPLKREGIRVNVLCPEFVQTDIGSMVDKRFVNAVGGFLSMDMVVNGALELITDESKAGACLWITNRRGLEYWPTPAEEKKYMVRSLKSKKSSTYIPPSNIQLPNTFEKVVVHALSHDFRSATKIVLTQLSLPIKPQHAVVKIIFAGVNASDVNFSSGRYFSGNPKEVATRLPFDAGFEAVGLIAAVGEHVDLSVGTPVALLAFGCYAEFTEVPAKHLLPIPRPDAEVVSMLSSGLTASIALDKAGKLTTGEVVLVTAAAGGTGQFAVQLAKLAGNKVVATCGGERKADLLRSLEADRVIDYRKENIKDVLKREFPKGVDIIYESVGGDMFNLCLNALAVYGRLIVIGMVSQYQGEHGWRPLSYTGVCEKVLAKSQTLAGFFLNHYSHLWREHVNKLFDLYSSGKLKVAVDPKKFLGLASVADAVEHLHSSQSLGKVVVCIDPSFGQQTAKL
>CRYPlept
MELKPGMSAIVTGGASGIGRAISLALAQKGLFVTVLDFSEERGNDVALLIEKENTRFHQSLRVPSSMYIKCDVTNAGDVAAAFGKHVKTYGSLDVCVNSAGIGTKVLFHLDKSDGSNTWRRTIDVNLVAVIECTRLAIQNMRSVKRPGVVINLGSASGLYPMYADPIYSGSKGGVVLFSRSLAPLKREGIRVNVLCPEFVQTDMGSQMAARNINAVGGFLSMDMVVNGAMELITDESKAGACLWITKRRGLEYWPTPTEEKKYHVRSFKSNRGLSYVPPSNIQIPENFEKIVVHRLSHDFRSATRVVSTQLSLSIKPQHALVKIIYAGVNASDVNYSSGRYFDGNNKEVATSLPFDAGFEAVGLIAAVGEHVHLRVGTPVAIMTFGSYAEFIEVSAKHILPVPRPDAEVVSMLTSGLTASLALEKTGKLESGEVVLVTAAAGGTGQFAVQLAKLAGNKVVATCGGESKVELLKSLGADRIIDYRKENVKDVLKKEFPKGVDIIYESVGGEMFNLCLNALAVYGRLIVIGMVSQYQGEQGWKPMSYTGLCEKILAKSQTVAGFFLNHYARFWNEHLNRLFDLYSSGKLKVTLDQKKFVGLASVADAVEHLHSGQSIGKVVVCVDPAFAQQTARL
>NEUWzoll
MELKPGMSAIVTGGASGIGRAISLALARKGFIVTVIDFSEEKGKEVLLLIEQENKKFHPNISLPLSMFIKCDVTNARDVASAFKKHMETYGSLDVCVNSAGIVTPVLFHHDKTDGTNTWRHTINVNLVAVIECTQLAIQNFRSVKRAGVIVNIASASGLYPTYADPIYSGSKGGVVLFSRSLAPLKREGIRVNVLCPEFVQTDMTLKVSERIISTVGGFISMDMIVKGAFELMIDESKAGACLWITNRRGMEYWPTPAEEKKYMVPASKLKRSFTYVPPSNIELPATFEKLVVHTLTHNFQSATKLVCVQLSLPIKPQHALVKVIYAGVNASDVNYSSGRYFSGNAKETAALLPFDAGFEAVGLVAAVGESVQLKVGTPVALMSFGSYAEFIQVPAKHLLPVPTPDAEVITMLTSGLTASIALDKAGKMESGEVVLVTAAAGGTGQFAVQLAKLAGNKVVATCGGERKAARLRSLGADRVIDYRKESIKEVLKNEYPKGVDIVYESVGGEMFNLCLNALAMHGRLIVIGMVSQYQGEHGWKPLSYTGLCEKILTRSQTVAGFFLNNYSRLWHEHLDKLINLYSSGKLKVSVDPKKFLGLASVADAVEYLHSGQSLGKVVVCIDPAFGQHTSRL
>OPHRsphe
MELKPGMSAIVTGGASGIGRAISLALAQKGLFVTVLDFSEERGKEVAALIEKENARFHQNLRIPSSMFIKCDVTNAGDVADGFEKHMKTYGTLDICVNSAGISTPALFHHDKTDGRSTWRRTIDIDFVAVIECTRLAIQNMRSVKRPGVVINLGSASGLYPMYADPIYAGSKGGVVLFSRSLAPLKREGIRVNVLCPEFVQTDLASLMDERFINAVGGFLTMDMVVNGALELITDESKAGACLWITKRRGFEYWPTPEEENKYSLRSLKSKKSSTYVPPSDIQVPAYFEKIVVHTLSHDFRSATKVVRTQLSLPIKPQHALVKIIYAGVNASDVNYSSGRYFSGDTKAVATRLPFDAGFEAVGLIAAVGDHVHLKVGTPVAVLTFGSYAEFVEVPAKHLLLVPKPDAEVVGMLSSGLTASLAFEKAGQLKSGEVVLVTAAAGGTGQFAVQLAKLAGNKVIATCGGESKAGLLKSLGADRVIDYKKESIKDVLKKEFPKGVDIIYESVGGQMFNLCLNALAVYGRLIVIGMVSQYQGEHGWTPASYTGLCEKILTKSQTVAGFFLNNYSQFWNEHLNKLFDLYSSGKLKVSLDPKKFLGLASVADAVEHLHSGQSLGKVVVCIDPAFAQQTARL
>BORYspha
MELKPGMSALVTGGASGIGKALSLALARKGIFVTVVDFSEEKGKEVALLVEQANIEFHANLKFPSSIFVKCDVSNTSDVTAAFEKHLGIYGGLDICINSAGIGTLERFDKDKSDGNTTWRRTINVNLVAVIDCTRIAIQAMRSIRKPGVIINLGSASGLYPLYTDPIYSGTKGGVVLFTRSLAPLKREGIRVNVLCPEFVRTDLASKVDSKFIEWMGGYVPMETVVNGTFELIKDESKAGACLWITQRRGMEYWPTSEEEKKYLVKS--SKRSFKYTTVSNIEIPRSFEKIVVHTLSHKFRTATKIVNTQLSLPIKAQHALIKIIYAGVNASDVNFSSGRYFSNSKKDVSTLLPFDAGFEAVGLIAAVGDSVHLKVGTPVALMTFGSYAEFTMVPAKHLLPVPRPDPEVVAMLTSGLTASIALEKAGQMGSGQEVLVTAAAGGTGQFAVQLAKLAGNKVVATCGGERKAALLRSLGVDRVIDYRKEDIKNVLKKEYSKGVDIIYESVGGEMFDLCLNALAVYGRLIVIGMISQYQGEHGWKPLTYTGLCEKILAKSQTVSGFFLVQYGHFWQQHLDRLFELFSSGKLKVAVDPKKFLGLGSVADAVEYLHSGESLGKVVVCIDPSFARQVPRL
>ERYCpuss
MELKPGMSAIVTGGASGIGRAISLALAQKGLFVTILDFSEENGKDTVLSIEKENAKFHQNLSIPSSMYIKCDVTNARELASAFEKHMLTYRCLDVCVNSAGIGTLVLFHNDKTDGSNTWRRTVDVNLVAVIECTRLAIVNMRSVKRPGVIINIGSASGLYPMYTDPIYSGTKAGVVLFSRSLAPLKRQGIRVNVLCPEFVQTDMTTMVDGRFINALGGFLSMDLIVNGVLELITDESKAGACLWITKRRGMEYWPTPAEEKKYIVPSLKSKKSSTYIPPPNIHVPNTFEKVVVHSLSHDFRSATKIVRAQVRLPIKSQHALVKIIYAGVNASDVNYSSGRYFSGNTKDVAARLPFDAGFEAVGLIAAVGEDVQLTVGTPVAVLAYGSYAEFTEVPAKHLLPVPRPDAEVVSILTSGLTASIALEKAGKLASGEVVLVTAAAGGTGQFAVQLAKLAGNKVVATCGGESKAKLLRSLGADRVIDYRKENIKDVLKSEFPEGVDVIYESVGGEMFNLCLNALAVYGRLIVIGMVSQYQGEHGWKPLSYTGLCEKILAKSQTVAGFFLNHYSRVWHEHINRLFDLYSSGKLKIAVDPKKFLGLASVADAVEHLHSGQSVGKVVVCIDPAFNNQTAKL
>CHILsemi
MELKPGMSSIVTGGASGIGKAISLSLAQKGLFVTVLDFSEARGKDVALLIEKENARFYQSLRIPSSMYIKCDITNAGDVAAAFQKHVKTYGNLDVCVNCAGISTQVPFHHDKTDGSNTWRRTVDVNLVAVIECTRLAIQNMRSLKRPGVVINLGSASGLYPMYADPIYSGSKGGVVLFSRAQAPLKREGIRVNVLCPEFVQTDMGNLVDERYINAVGGFLSMDVVVNGAMELITDDSKAGACLWITKRRGIEYWPTPAEEKKYMAPSLRLKKSSTYVPPSNIQIPENFEKIVVHSLSHDFRSATKVVRTLLSSPIKPQHALVKIIYAGVNASDVNYSSGRYFSGKTDEVAPRLPFDAGFEAVGLIAAVGERVHLRVGTPVAILAFGSYAEFTEVPAKHILPVPRPDAEVVSMLTSGLTASLALEKAGKLESGEVVLVTAAAGGTGQFAVQLAKLAGNKVVATCGGESKTELLKSLGADRIIDYRKESIKDVLKKEFPKGVDIIYESVGGEMFNLCLNALAVYGRMIVIGMISQYQGEQGWKPMHYTGLCEKILAKSQTVAGFFLNHYTSFWTEHLNRLFDLYSSGKLKVALDPKEFVGLASVADAVEHLHSGMSIGKVVVCVDPAFAHQASRL
>EPIPaphy
MELKPGMSAIVTGGASGIGRAISLALAQKGLFVTVLDFSEDSGKDTTFLIEKENARFHQNLTIPSSMFIKCDVTNAKDVAAAFEKHMSTYGSLDICANCAGIGTRTLFHQDKTDGSSSWRHTINVNFTAVVECTRLAILNMRSVKRPGVVINLGSASGLYPARNDPIYSGSKGAVVLFTRSLASLKHEGIRVNVLCPEFVQTNLTTMVDERNINLVDGFISMDTILKGVLELITDESKAGACLWITNRRGLEYWPSPEEKKKYMVQISKLKTISNYIPPSNIQLPSTYEKIVVYTLSHDFRSATKAVRVQLSWPIKPHHALVKIIYAGVNASDVNYSSGRYFSGNIKEITERLPFDSGFEAVGLIAAVGDHVHLRVGTPVGMLVYGCYSEFIEVPAKILLSVPRPDAEVISILTSGLTASLALEKAGKLTSGEVVLVTAAAGGTGQFAVQLAKLAGNKVVATCGGERKTELLKSLGADRIIDYRKENIKDVLKSEFPKGVDIIYESVGGDMFNLCLNALAVYGRLIVIGMVSQYQGEYGWRPLSYPSLCEKILAKSQTVAGFFLNDYSRFWREHINRLVDLYFSGKIKAVVDPKKFIGLASVADAVEYLHSGQSLGKVVVCMDPAFMPQTARL
>OPHRgarg
MELKPGMSAIVTGGASGIGRAISLALAQKGLFVTVLDFSEERGKEVAALIEKENARFHQNLRIPSSMFIKCDVTNAGDVADGFEKHMKTYGTLDICVNSAGISTPVLFHHDKTDGRSTWRRTIDIDFVAVIECTRLAIQNMRSVKRPGVVINLGSASGLYPMYADPIYAGSKGGVVLFSRSLAPLKREGIRVNVLCPEFVQTDLASLMDERFINAVGGFLTMDMVVNGALELITDESKAGACLWITKRRGFEYWPTPEEENKYSLRSLKSKKSSTYVPPSDIQVPAYFEKIVVHTLSHDFRSATKVVRTQLSLPIKPQHALVKIIYAGVNASDVNYSSGRYFSGDTKAVATRLPFDAGFEAVGLIAAVGDHVHLKVGTPVAVLTFGSYSEFVEVPAKHLLLVPKPDAEVVGMLSSGLTASLAFEKAGQLKSGEVVLVTAAAGGTGQFAVQLAKLAGNKVIATCGGESKAGLLKSLGADRVIDYKKESIKDVLKKEFPKGVDIIYESVGGQMFNLCLNALAVYGRLIVIGMVSQYQGEHGWTPASYTGLCEKILTKSQTVAGFFLNNYSQFWNEHLNKLFDLYSSGKLKVSLDPKKFLGLASVADAVEHLHSGQSLGKVVVCIDPAFAQQTARL
>MASDpict
MELKPGMSAIVTGGAFGIGKAISLALAQKGLFVTVLDFSEEGGKEAVFLIEKESAKFHQNLRIPSSMYIKCDVTNARDVAAAFEKHMLTYQSLDICVNSAGIASRILFHHDKTDGSSTWKRTINVNLVAVIECTRLAILNMRSVKRPGVVINIGSASGLYPMYPDPIYSGSKGGVVLFSRSLAPLKQEGIRVNVLCPEFVQTDLGSMVNERLVNAVGGFLSMDMVVNGALELITDDSKAGACLWISNRRGLEYWPTPVEEQKYMVWSLKSKKVSTNIPPSNIQLPNTFEKVVVHTLSHDFRSATKIVLTQLSLPIKPQHALVKIIYAGVNASDVNYSSGRYFSGNTKEVASRLPFDAGFEAVGLIAAVGEHVDLRVGTPVALLAFGSYAEFTEVPAKHLLPVPRPDAEVVSILTSGLTASIALDKAGKLTTGEVVLVTAAAGGTGQFAVQLAKLAGNKVVATCGGERKAELLRSLGADRVIDYRNENIKHVLKKEFPNGVDIIYESVGGEMFNLCLNALAVYGRLIVIGMVSQYQGEHGWRPLSYTGLCEKLLAKSQTVAGFFLNHYSRFWHEHINKLFDLYSSGKLKVVVDPKKFLGLASVADAVEHLHSGQSLGKVVVCIDPSFGQQTAKL
>CYPRflav
MELKPGMSAIVTGGASGIGRAISLALAQKGIFVTVLDFSEENGKEVAFLIEKENARFHQDLKIPSSMYIRCDVTNARDIAAAFEKHMETYGSVDICVNSAGISNRIPFHHDKTDGNNTWRRTININLVAVIDCTRLAIQNMRSAKRPGVIINVGSASGLYPMLADPIYSGSKGGVVLFSRSLPHLKREGIRVNVLCPEFVQTDLAGMMEEKFINAVGGYISMDMIVKGAFELITDESKAGACLWITKRRGMEYWPTPAEQKKYMVRSLKSKKSVTYVPPSNIEVPNNFEKVVVHTLTHNFRFATKVVPAQLSLPIKPLHALVKIIYAGVNASDVNYSSGRYFSGNAKDVVARLPFDAGFEAVGLIAAVGESVYLRIGTPVALMAYGSYAEFALVPAKHLLPVPRPDAEVVSMLTSGLTASIALEKAGKIESGEVVLVTAAAGGTGQFAVQLAKLAGNKVVATCGGESKAALLRSLGADRVIDYRKENIKDVLKTEFPKGVDIIYESVGGEMFNLCLNALAVYGRLIVIGMISQYQGEDGWKPLSYTGLCEKILAKSQTVVGFFLNHYSRFWHEHMDRLFDLYSSGKLKVAVDPKRFLGLASVADAVEYLHSGQSLGKVVVCVDPAFAPQTARL
>RIMAelli
MELKPGMSAIVTGGASGIGRAISLALAQKGLFVTVLDFSEARGKDVALLIEKENSRFHHSLKIPSSMYIKCDITNAGDVAAAFGKHVKAYGSLDVCVNSAGIGTQVLFHHDKTDGSNTWRHTIDVNLVAVIECTRLAIQNMRSVKRPGVVINLGSASGLYPMYTDPIYSGSKGGVVLFTRSLASLKREGIRVNVLCPEFVQTDLGSLMDERYINAVGGFLSMDMVVNGAMELITDESKAGACLWITKRRGIEYWPTPAEEKKYMVQSLKSKRSSTYIPPSNIKILETFEKIVVHSLSHDFRSATEVVRTQLSSTIKPQHALVKIIYAGVNASDVNYSSGRYFRGNTEEIATRLPFDAGFEAVGLIAAVGERVHLRVGTPVAIMTFGSYAEFTEVPAKHILPVPRPDAEVVSMLSSGLTASLALEKAGKLESGEVVLVTAAAGGTGQFAVQLAKLAGNKVVATCGGESKAELLKSLGADRIIDYRKENIKDVLKNEFPKGVDIIYESVGGEMFNLCLNALAVYGRLIVIGMVSQYQVEQGWRPMSYTGLCERILAKSQTVAGFFLNHYDRFWNEHLNRLFDLYSSGKLKVALDPKKFVGLASVADAVEHLHSGQSIGKVVVCIDPAFAQQTARL
>LIMOabor
MELKPGMSAIVTGGASGIGRAISFALAQKGLFVTVLDFSEENGKEVAFLIEKENTKFHQNLKIPSSMYIKCDVTNARDVAAAFEKHMKTYGSLDICVNSAGIGSRVLFHHDKTDGSNTWRHTINVNLVAVIECTRLAIQNMRSVKRPGVVINLGSASGLYPMIADPIYSGSKGGVVLFSRSLAPLKREGIRVNVLCPEFVQTDLASMMDERFVNAVGGFLSMDIVVNGALELITDESKAGACLWITKRRGSEYWPTPAEEKKYIVRSLKSKKSSTYVPPSSIQVPNTFEKIVVHALSHNFRSATKVVRTQLILPIKPQHALVKIIYAGVNASDVNYSSGRYFSGNTKEVAARLPLDTGFEAVGLITAVGEHVHLKVGTPVALLSFGSYAEFREVPAKHLLPVPRPDAEVVSMLTSGLTASIALGKAGKLESGEVVLVTAASGGTGQFAVQLAKLAGNKVVATCGDESKAEFLKSLGADRVINYRKENIKDVLKKEFPKGVDIIYESVGGEMFNLCLNALAVYGRLVVIGMVSQYQGEHGWKPLSYTGLCEKILAKSQTVAGFFLNHYSRIWNEHINRLFDLYSSGKLKVAVDPKKFLGLASVADAVEHLHSGQSLGKVVVCIDPTFIQQTSRL
>PTERcurt
MELKPGMSAIVTGGASGIGKAICLALAQKGLFVTLLDLSEERGKEVALLIEKENTRFHQNLRIPSSMYVKCDITNAGDVAAAFEKHMKTYGSLDICVNSAGIGTQVLFHHDKTDGTNTWRRTIDIDFVAVIECTRLAIQNMRSVKKPGVILNLGSASGLYPMFADPIYSGSKGGVVLFSRSLAPLKREGIRVNVLCPEFVQTDLASQMDDRIINAVGGFLSMDMVVNGALELITDESKAGACLWITKRRGFEYWPAPAEKKKYIVRSLESKKHSTYVPPLNIQVPETYEKLVVHSLGHDFRSATKVVRTQLSIPIKSQHALVKIIYVGVNASDVNYSAGRYFSGNTEEVATRLPFDAGFEAVGLISAVGENVHLRVGTPVAVMTYGTYAEFIEVPVKHCLPVPMPDAEVVSILTSGLTASLALEKAAKLKSGEVVLVTAAAGGTGQFAVQLAKLAGNKVVATCGGESKAELLKSLGVDRVIDYRKENIKDVLKKEFPKGVDIIYESVGGQMFNLCLNALAVYGRLIVIGMVSQYQGEHGWTPSSYTGLCEKILAKSQTVTGFFLNHYAQFWNEHINRLFDLYSSGKLKIAVDPKKFFGLASIADAVEYLHSGQSIGKVVVCIDPAYAQQSARL
>BLETstri
MELKPGMSAIVTGGASGIGRAISLALAQKGLFVTVLDSSEESGHDVVFLIEKENTRFHQNLRIPSSMYIKCDVTNARDVAAAFEKHMLTYGSLDICVNSAGIGSQVLFHRDKTDGSSTWRRTINVNLVAVIECTRLAILNMRSVKRPGVVINIGSASGLYPMYADPIYSGSKGGVVLFSRSLAPLKREGIRVNVLCPEFVQTDLASMMDERFINAVGGFLSMDMVVNGALELITDESKAGACLWITKRRGLEYWPTPEEEKKYIVRSLKSKKSSTYIPPSNIQVPSTFEKIVVHTLSHDFRSATKIVRTQLSLPIKPQHALVKIIYAGVNASDVNYSSGRYFSGDTKEVATRLPFDAGFEAVGLIAAVGEHVHLRVGAPVALLAFGSYAEFTEVPAKHLLPVPRPDAEVVSMLTSGLTASIALDKAGKLTSGEVVLVTAAAGGTGQFAVQLAKLAGNKVVATCGGESKAELLRSLGADRVIDYRKENIKHVLKNEFPKGVDIIYESVGGEMFNVCLNALAVYGRLVVIGMVSQYQGEHGWRPLSYTGLCEKILAKSQTVAGFFLNHYSRFWHEHINKLFDLYSSGKLKVAVDPKKFLGLASVADAVEHLHSGQSLGKVVVCIDPSFVQQTARL
>HYPOheme
MELKPGMSALVTGGASGIGKALCFALAQKGIFVTIVDYSEEKGKEVALLIVKEKKEFQPKLKFPSAIFVKCDVTNTRDVAAAFAKHMETYGGLDICINSAGIGTLVEFHKDKSDGSTTWRRTVNVNLVGVIDCTRVAIEAMRSAKRPGVIINIGSASGLYPMYADPIYSATKGGVVLFTRSLALLKREGIRINVLCPEFVQTELTSLVNPKLIDGIGGYLSMDMVVNGALELIKDESKAGACLWITKRRGMEYWPTPAEQKKYMLKSLKAKGSVTYT-PSSIELPHTFEKIVVHTLSHNFRSATKIVRTQLSLPVKPHHALIKILYAGVNASDVNFSSGRYFSGNTKDVAQRLPFDAGFEAVGLIAAVGDSVHLKVGTPVALMTFGSYAEFTVVPAKHLLAVPRPDPEVVAMLTSGLTASIALEKAGQMESGQQVLVTAAAGGTGQFAVQLAKLAGNKVIATCGGEKKASLLRSLGVDRTIDYKREDIKDVLKKEFPKGVDIIYESVGGEMFDLCLNALAVYGRLIVIGMISQYQGEHGWKPLNYTGLCEKILAKSQTVAGFFLVQYPHLWQQHLDKLFDLFSSGKLKVAVDPKKFLGVGSVADAVEYLHSGESLGKVVVCIDPAFGQPVARL
>NEUWmali
MELKPGMSAIVTGGASGIGREISLALAQKGFIVTVIDFSEEKGKEVLLLIEQENKIFHPNIRLPLSMYIKCDVTNARDVASAFKKHMETYGSLDVCVNSAGIVTPVLFHHDKTDGTNTWRHAINVNLVAVIECTQLAIQKFRSVKRAGVIVNIASASGLYPTYADPIYSGSKGGVVLFSRSLAPLKREGIRVNVLCPEFVQTDMTLKVSERIISTVGGFISMDMIVKGAFELMIDESKAGACLWITNRRGMEYWPTPAEEKKYMVPASKLKRSFTYVPPSNIELPATFEKLVVHTLTHNFQSATKVVCVQLSLPIKPQHALVKVIYAGVNASDVNYSSGRYFSGNAKETAALLPFDAGFEAVGLVAAVGESVQLKVGTPVALMSFGSYAEFIQVPAKHLLPVPTPDAEVITMLASGLTASIALDKAGKMESGEVVLITAAAGGTGQFAVQLAKLAGNKVVATCGGERKAARLRSLGSDRVIDYRKESIKEVLKNEYPKGVDIVYESVGGEMFNLCLNALAMYGRLIVIGMVSQYQEEHGWKPLSYTGLCEKILTRSQTVAGFFLNNYSGLWHEHLDKLINLYSSGKLKVSVDPKKFLGLASVADAVEYLHSGQSLGKVVVCIDPAFSQHTSRL
>DENDnobi
MELKPGMSAIVTGGASGIGRAISLALAQKGLFVTVLDFSEESGKDTVFLIEKENARFHQNLRIPSSMYIKCDVTNARDVAAAFEKHMMTYGSLDICVNGAGIASRVIFHRDETDGSSTWRRTINVNLVAVIECTRLAILNMRSAKRPGVVINIGSASGLYPMYGDPIYSGSKGGVVLFSRSLAPLKREGIRVNVLCPEFVQTDLASMVDGRFINAVGGFVSMDMVVKGALELITDESKAGACLWITKRQGLEYWPTAAEEKKYMVRSLKSKKSFTYIPPSKIQVPDTFEKVVVHTLSHNFRSATKIVRTQLSLPIKSQHALVKIIYAGVNASDVNYSSGRYFSGNTKEVAKRLPFDAGFEAVGLIAAVGEHVDLKVGTPVALLTFGSYAEFTEVPAKHLLPVPRPDAEVVSMLTSGLTASIALEKAGKLTSGEVVLVTAAAGGTGQFAVQLAKLAKNKVVATCGGESKAELLRSLGADRVIDYKKENIKDVLKNEFPKGVDIIYESVGGDMFNLCLNALAVYGRLVVIGMVSQYQGEHGWRPLSYTGLCEKILAKSQTVAGFFLNHYSRFWNEHINRLFDLYSSGKLKVAVDPRKFLGLAAVADAVEHLHSGQSLGKVVVCMDPAFAQQAARL
>APOSshen
MELKPGMCAIVTGGASGIGRAISLALAQNGFFVTVLDFSEEKGEQVQLLIEQESKKFHPNIRVPLSMYIKCDVTNARDVASAFEKHMETYGRLDVCVNSAGIGTLVLFHHDKTDGTNTWRRTINVNLVAVIECTRIAIQKFRSVKRAGAIVNIGSASGLYPMYADPIYSSSKGGVVLFTRSLAPLKREGIRVNVLCPEFVQTDLALKMNDRHINSVGGFISMDMIVKGVFELITDDSKAGACLWITKRRGMEYWPTPAEERKYLAPASKLKRGFTYVPPSNIELPDTFEKIVVQTLTHNFRSATKLVCVQLSLPIKPQHALVKVIYAGVNASDVNYSSGRYFSGKAKETQELLPFDAGFEAVGLVAAVGEAVELKVGTPVALMSFGSYAEFMQVPAKRLLPVPRPDAEVIAMLTSGLTASIALDKAGKMESGEVVLVTAAAGGTGQFAVQLAKLAGNEVITTCGGERKAALLRSLGADRVVDYRVESIKEVLKNEYPKGVDIVYESVGGEMFNLCLNALAIYGRLIVIGMVSQYQGESGWKPLNYTGLCEKILTRSQTVAGFFLNHYSRLWREHLDKLFDLYSSGKVKVAVDPKRFLGLSSVADAVEYLHSGQSLGKVVVCIDPAFSQHTSRL
>PLATclav
MELKPGMSAIVTGGASGIGRAISLALAQKGLFVTVLDFSEERGKEVAVLIEKENARFHQDLRIPSSMFIKCDVTNSGDVADGFERHVKTYGSLDICVNSAGIGTPVLFHRDKTDGRSTWRRTIDIDFVAVIECTRLAIQNMRSAKKPGVVINLGSAAGLYPMYADPIYSGSKGGVVLFSRSLAPLKREGIRVNVLCPEFVQTDLASLTDERFINAVGGFLTMDMVVNGALELITDESKAGACLWITKRRGFEYWPSPEEENKYIVRSLKSKKSPTYVPPSDIQVPEIFEKIVVHTLSHDFRSATKVARMQLILPIKPQHALVKIIYAGVNASDVNYSSGRYFSGDTKEVATRLPFDAGFEAVGLIAAVGEHVHLRIGSPVAVLTFGSYAEFVQVPAKHLLLVPRPDAEVIGMLSSGLTASLAFEKAGKLKSGEVVLVTAAAGGTGQFAVQLAKLAGNKVVATCGGESKAKLLKSLGADRVIDYEKESIKDVLKKEYPKGVDIIYESVGGQMFNLCLNALAVYGRLIVIGMVSQYQGELGWTPASYTGLCEKILAKSQTVAGFFLNNYSQFWNEHLNKLLDLYSSGKLKVSLDPKKFLGLASVADAVEHLHSGQSLGKVVVCIDPAFAQQSARL
>PHAIflav
MELKPGMSAIVTGGASGIGRAISLALAQKGLFVTVLDFSEKSGKDAVFLFEKENAKFHQNLKIPSSMYIKCDVTNARDVAAAFEKHMLTYGSLDICVNSAGIGSRVLFHRDKTDGDSTWRRAINVNLVAVIECTRLAILNMRSAKRPGVVLNIGSASGLYPMYADPIYSGSKGGVALFSRSLAPLKREGIRVNVLCPEFVQTDLASMMDERFINAVGGFLSMDIVVNGALELITDESKAGACLWITKRRGLEYWPTPAEEKKYMVRSLESNKTSTYSPPANIQVPKTFEKVVVHTLSHDFRSATKIVRTQLSLPIKPQHALVKIIYAGVNASDVNYSSGRYFSGNTKEVATRLPFDAGFEAVGLIATVGEHVHLKVGTPVALLAFGSYAEFTEVPAKHLLPIPRPDAEVVSMLTSGLTASIALDKAGKLTSGEVVLVTAAAGGTGQFAVQLAKLTGNKVVATCGGESKAELLKSLGADRVIDYRKENIKDVLKNEFPKGVDIIYESVGGEMFNLCLNALAVYGRLIVIGMVSQYQGEHGWRPLSYTGLCEKILAKSQTVAGFFLNHYSRFWHEHLNRLFDLYSSGKLKVAVDPKKFLGLASVADAVEHLHSGQSLGKVVVCIDPAFG-QTSKL
>GYMNodor
MELKPGMSAIVTGGASGIGRAISLALAQKGLFVTVLDFSEERGKEVAVLIEKENARFHQDLKIPSSMFIKCDVTNAGDVADGFERHMKTYGSLDICVNSAGISTPVLFHHDKTDGRSTWRRTIDIDFVAVIECTRLAIQNMRCAKRPGVVINLGSASGLYPMYADPIYSGSKGGVVLFSRSLAPLKREGIRVNVLCPEFVQTDLASLMDERFINAVGGFLTMDMVVNGALELITDESKAGACLWITKRRGFEYWPSPEEENKYIVRSLKSKKSSSYVPPSDIQVPEFFEKIVVHTLSHDFRSATKVARTQLTLPIKPQHALVKIIYAGVNASDVNYSSGRYFSGDTKEVATRLPFDAGFEAVGLIAAVGEHVHLRVGTPVAVLTFGSYAEFVEVPAKHLLLVPRPDAEVIGMLSSGLTASLAFEKAGKLKSGEVVLVTAAAGGTGQFAVQLAKLAGNKVVATCGGESKAELLKSLGADRVIDYKKESIKDVLKKEFPKGVDIIYESVGGQMFNLCLNALAVYGRLIVIGMISQYQGEHGWTPASYTGLCEKILAKSQTVAGFFLNNYSQFWNEHLNKLFDLYSSGKLKVSLDPKKFLGLASVADAVEHLHSGQSLGKVVVCIDPAFAQQTARL
>MICRparv
MELKPGMSSIVTGGASGIGKAISLSLAQKGLFVTVIDFSEARGKDVALLIEKENARFYQSLRIPSSMYIKCDITNAGDVAAAFQKHVKTYGNFDVCVNCAGISTQVPFHHDKTDGSNTWRRTIDVNLVAVIECTRLAIQNMRSVKRPGVVINLGSASGLYPMATNPIYSGSKGGVVLFSRSLASLKHEGIRVNVLCPEFVQTDMGSQVNEKHINAVGGFLSMDMVVKGALELITDESKAGACLWITNRRGIEYWPTPAEEKKYTVRSLKSKKRATYVPPSNIQIHEIFEKLVVHNLSHDFRSATKVVRSQLSLPIRPQHALIKIIYAGVNASDVNYSSGRYFSGNSEDVAARLPFDAGFEAVGLIAAVGEHVHLIVGTPVAVMAFGSYAEFTEVPAKHLLPVPRPDAEVVSMLTSGLTASLALEKAGKIESGEVVLVTAAAGGTGQFAVQLAKLAGNKVVATCGGESKAELLKSLGADRVIDYRKENLKDVLKKEFPKGVDIIYESVGGQMFNLCLNALAVYGRLIVIGMVSQYQGEHGWTPLSYTGLCEKILAKSQTVAGFFLNNYASFWNEHLNRLFDLHSSGKLKVVLDPKKFVGLASIAAAVEHLHSGQSIGKVVVCIDPAFAPQNARL
>SELEaequ
MELKPGMSAIVTGGASGIGRAISLAFAQKGIFVTVLDFSEENGKEVAFLIEKEATRFHQDLKIPSSMYIRCDVTNARDTAAAFEKHMETYGSLDICVNCAGIGNRVPFHHDKTDGSNTWRHTINVNLVAVIDCTRLAIQNMRSAKRPGVIINVGSASGLYPMLADPIYSGSKGGLVLFSRSLPHLKREGIRVNVLCPEFVQTDLGKMMEERFINAVGGFLSMDMIVKGAFELITDESKAGACLWITNRRGMEYWPTLAEQKKYMVHLQKSKKSVTYVPPSNIEVPNNFEKVVVHALTHNFRSATKVVPAQLSLPIKPQHALVKIIYAGVNASDVNYSSGRYFSGNAQDVAARLPFDAGFEAVGLIAAVGESVYLSIGTPVALMAFGSYAEFALVPAKHLLPVPRPDAEVVSMLASGLTASIALEKAGKIESGEVVLVTAAAGGTGQFAVQLAKLAENKVVATCGGESKAALLRSLGADCVIDYRKEDIKDVLKTEFPNGVDIIYESVGGKMFNLCLNALAVYGRLIVIGMTSQYQGEDGWKPLSYTGLCEKILAKSQTVVGFFLNHYSRFWHEHMDRLVDLYSSGKLKVAVDPMKFVGLASVADAVEYLHSGQSLGKVVVCVDPAFASQTARL
>CALAcreb
MELKPGMSAIVTGGASGIGRAISLALAQKGFFVTVLDFSEERGKEVASLIEKDNTKFHPNLTIPSSMYIKCDISSAGDVAAAFEKHLKTYGSLDVCVNSAGISTHVLFHHDKTDGSNSWRRTVDVNLVAVIECTRLAIKNMRSLKRPGVIINLGSASGLYPMYADPIYSASKGGVVLFSRSLAPLKREGIRVNVLCPEFVQTDMGSLIDERYINAVGGFLSMDTVVNGALELITDESKAGACLWITKRRGIEYWPTPAEETKYIVQSLKSKKSSTYIPPANIQVPESFEKIVVHSLSHVFRSATKVLRTQLSLPIKPQHALVKLIYAGVNASDVNYSSGRYFSGKIEQVVNRLPFDAGFEAVGLIAAIGERVYLRIGTPVAVMTFGSYAEFIEVPAKHLIPVPSPDAEVVSMLTSGLTASLALEKAGKLDSGEVVLVTAAAGGTGQFAVQLSKLAGNKVVATCGGERKTELLKSLGADRIIDYRKENIKDVLKNEFPKGIDIIYESIGGEMFNLCLNALAVYGRLIVIGMVSQYQGEQGWTPMSYTGLCERILAKSQTVAGFFLNHYAHFWNEHLNRLFDLYSSGKLKVTLDPKKFVGLASVADAVEHLHSGQSIGKVVVCIDPAFAPQTARL
>HABEpant
MELKPGMSAIVTGGASGIGRAISLALAQKGLFVTILDFSEEKGKEVAILIEKENARFHQNLRIASSMFIKCDVTNAGDVADSFGKHMKTYGSLDICVNSAGIGTPVLFHHDKTDGRNTWRRTIDIDFVAVIECTRLAIQNMRSAKRPGVIINLGSAAGLYPMNADPIYSGSKGGVVLFSRSLVPLKREGIRVNVLCPEFVQTDLASLTDERFINAVGGFLTMDMVVNGALELITDESKAGACLWITKRRGFEYWPTHEEEIKYTVRSLKSKKGSTYVPPSDIQVPDFFEKLIVHSLSHDFRSATKVQRTQLNLPIKPQHALVKVIYAGVNASDVNYSSGRYFSGDTKEVATRLPFDVGFEAVGLIAAVGEHVHLRIGTPVATLNYGSYAEFLEVPAKHLLPVPRPDTEVIGLLSSGLTASLAFEKAGKLKSGEVVLVTAAAGGTGQFAVQLAKLAGNKVVATCGGESKAALLKYLGADRVIDYKKESIKDVLKKEFPKGVDIIYESVGGHMFNLCLNALAVYGRLIVIGMVSQYQGDHGWTPASYTGLCEKILAKSQTVAGFFLNNYSQFWSEHLNKLFDLYSSGKLKVAVDPKKFLGVASVADAVEYLHSGQSVGKVVVCIDPAFAQQNARL
>VANIshen
MELKFGMSAIVTGGASGIGRTISLALAQKGIFVTVLDFLEERGQEVAILIEKEITKFHQNLNMPASLFIKCDVTNSRDLSAAFDKHMETYGGLDISVNSAGTFSRVMFHEDNTDGSNTWRRTVNVNLVAVIECTRLAIQKMRSTKRPGVIINFGSAAGLYPFSHDPIYSGTKGGVVLFSRSLAPLKREGIRVNVLCPEFVETDMGSSMGEKYVNAVGGFISMGTVVDGAFELITDETKAGSCLWITNRRGMEYWPVLEEKNKYRLPLLESRQSIAYVAPINITVPDTYEKIVVHTLNHNFRAATKVMRTRLSLPVKSRHALVKIVYAGVNASDVNYSSGRYFTGQTKEVAAGLPFDAGFEAVGLVVAVGESVHWKVGTPVALMAFGSYAEFIEVPGKHLIPIPKPDAEVVCMLSSGLTASIALEKAGKIGSKEVVLVTAAAGGTGQFAVQLAKLAGNKVVATCGGESKAVLLRSLGADRVIDYKKENIKEVLKSEFPKGVDVVYESVGGQMFNICLNALAVHGRLIVIGMVSQYQEEHGWKPLSYTGLCEKILAKSQTVVGFFLNHYSRLWQEHMDKLFDLYSAGKLKVVVDPKRFVGVASIPDAVEYLHSGQSLGKVVVCIDPAFLQQTARL
>GOODfuma
MELKPGMSAIVTGGAAGIGRAISLALAQKGLFVTVLDLSEERGNEVALLLKKENTRFHQNLRIPSSMFIKCDMVNAGDVAAAFGKHMKTYGSLDICVNSAGIATQVLFHQDKTDGTNTWRRTIDVNLVAVIDCTRLAIQNMRSIKRPGVVINLGSASGLYPMSSDPIYSGSKGGVVLFSRSLVPLKREGIRVNVLCPEFVQTDIGSLNDDRTVNAVGGFLSMDMIVNGALELITDESKAGACLWITNRRGFEYWPTPAEEKKYIVRSLKSKENSTYVPSSNIQVPEIFEKLVVHCLSHDFRSATKVVRTQLSLPIKPQHALVKIIYVGVNASDVNYSAGRYFTGNTKEVATHLPFDAGFEAVGLIAAVGEDVHLRIGTPVAVMAYGSYAEFTEVPAKHLLPVPRPDAEVVSMLTSGLTASLALEKAGKLDSGEIVLVTAAAGGTGQFAVQLAKLAGNKVVATCGGESKAKLLRSLGVDRVIDYRKENIKDVLKKEFPKGVDIIYESVGGQMFNLCLNALAVFGRLIVIGMVSQYQGEHGWTPLSYAGLCEKILAKSQTVAGFFLNHYIHFWNEHINRLFDLYSSGKLKVAVDPKKFLGLASIPDAVEHLHSGQSIGKVVVCIDPAFAPQTARL
>GASTelat
MELKPGMSAIITGGASGIGKAISLALAQKGLFVTVLDFSEEMGREAAFLIEKQNTRFHQNLRIPPSMFIKCDVTNERDLSAAFEKHMLTYGSMDICVNSAGIANPVLFHHDQTDDSSSWRRLINVNFVAVIECTRLAILNMRALKKPGVVINLGSAAGLYPMVANPVYAGSKGGVVLFSRSLASLKREGIRVNVLCPEFVQTNLTSIVDELFINSIGGFISMDMIVNGILELITDESKAGACLWVTKRRGLEYWPTPEEENKYILKSFKWKKSSTYVPPSIIQVPSAYEKIVVHTLCSNFRSATKVVPVQLSLPIKPQHAVVKIIYAGVNASDVNYSSGRYFSGNSKEVAMRLPADAGFEGVGLVAAVGEHVHLKVGTPVALLGFACYAEFIEVQAKHLLPIPRPDAEAVSILTSGLTASIALEKAGKLGSGEVVLVTAAAGGTGQFAVQLAKLAGNKVIATCSGERKAELLRSLGTHRVIDYRKENIKDVLKNEFPKGVDIVYESVGGEMLKQCLNALAVYGRLILIGMVSQYQGEHGWKPLSYTGLCEKLLAKSQTVAGFFLNHYTRFYREHFIRLFDLYSSGKLKVTMDPNKFVGLASVPDAVEHLYSGQSVGKVVVCIDPAFAQPTTRL
>VANIplan
MELKFGMSAIVTGGASGIGRAISLALAQKGIFVTVLDFVEERGKEVAFLIEKEITKFHQNLNMPASLFIKCDVTNSRDLSAAFDKHVETYGGLDISVNSAGTFSRVMFHEDNTDGSKTWRHTVNVNLVAVIECTRLAIQKMRSTKRPGVIINVGSAAGLYPAYHDPIYSGTKGGVVLFSRSLAPLKRKGIRVNVLCPEFVETDMGSSVNDKHVNAVGGFISMDTIVDGALELITDETKAGSCLWITNRRGLEYWPTHEETKKYRLPLSKSSKSITF-PPISITVPDTYKKSVVHTLNHNFRAATKVVFTQLSLPVKSRHALVKIIYAGVNASDVNYSSGRYFTGKTKEVAAQLPFDAGFEAVGLVVAVGEFVHLKVGTPVALMAFGSYAEFIEVPGKHLIPVPKPDAEVVSMLTSGLTASIALEKAGKIGSKEVVLVTAAAGGTGQFAVQLAKLAGNKVVATCGGANKAALLTSLGADRVIDYKKENIKEVLKNEFPKGVDVIYESVGGEMFNLCLNALAVHGRLIVIGMVSQYQGEHGWKPLSYTGLCEKILAKSQTVVGFFLNHYSRLWQEHMDKLFDLYSAGKLKVVVDPKRFIGVASVPDAVEYLHSGQSLGKVVVCIDPAFLQQTARL
>CALEmajo
MELKPGMSAVVTGGASGIGKAISLALAQKGLFVTVLDLSEARGKDVALLLEKENARFHQSLMIPSSMFIMCDITNVGDVTAAFSKHVKTYGSLDVCVNCAGIGTQVLFHHDKTDGSNTWRHTIDVNLVAVIECTRLAIQHMRSLKRPGVVINLGSASGLYPMYADPIYSGSKGGVVLFSRALAPLKREGIRVNVLCPEFVQTDMGSLIDERYINAVGGFLSMDVVVNGAMELISDESKAGACLWLTKRRGIEYWPTPIEEKKYMVRSLRSKKSSTYVPPSNIQIPENFEKIVVHSLSQDFRSATKVVRIQLSSSIKPRHALVKIVYAGVNASDVNYSSGRYFSGNTEEVATRLPIDAGFEAVGLIAAVGEDVHLRVGTPVAILAFGCYAEFTEVPEKHILPVPRPDAEVVSMLSSGLTASLALEKAGKLESGEVVLVTAAAGGTGQFAVQLAKLAGNKVVATCGGESKAELLKSLGADRIIDYRKESIKDVLKKEFPKGVNIIYESVGGEMFNLCLNALAVYGRLIVIGMVSQYQAEQGWKPMHYTGLCEKILAKSQTVAGFFLNHYASLWSEHLNRLFDLYSSGKLKVALDPKKFVGVAAVADAVEHLHSGRSIGKVVVCIDPAFAQQTARL
>CALAsini
MELKPGMSAIVTGGASGIGRAISLALVQKGLFVTVLDISEKSGKDAVYLFEKENAKFHQNLRIPSSMYIKCDITNARDVAAAFEKHMLTYGSLDICVNSAGIGSRVLFHRDKTDGDSTWRRAINVNLVAVIECTRLAILNMRSVKRPGVVLNIGSASGLYPMYADPIYSGSKGGLVLFSRSLAPLKREGIRVNVLCPEFVNTDLAAMMDERFINAVGGFLSMDIVVNGALELITDESKAGACLWITKRRGLEYWPTPAEEKKYMVQSLKSNKSSTYSPPANIQVPKTFEKVVVHTLSHDFRSATKIVRTQLSLPIKPQHALVKIIYAGVNASDVNYSSGRYFSGNTKEVATRLPFDAGFEAVGLIATVGEHVHLRVGTPVALLAFGSYAEFTEVPAKHLLPIPRPDAEVVSMLTSGLTASIALDKAGKLTSGEVVLVTAAAGGTGQFAVQLAKLAGNKVVATCGGESKAELLRSLGADRVIDYSKENIKDVLKNEFPKGVDIIYESVGGDMFNLCLNALAVYGRLIVIGMVSQYQGEHGWRPLSYTGLCEKILAKSQTVAGFFLNHYSRFWHEHLNKLFDLYSSGKLKVAVDPKKFLGLASIADAVEHLHSGQSLGKVVVCIDPAFG-QTSKL
>APOSodor
MELKPGMCAIVTGGASGIGRAISLALAQNGFFVTVLDFSEEKGEQVQLLIEQESKKFHPNIRVPLSMYIKCDVTNARDVASAFEKHMETYGRLDVCVNSAGIGTLVLFHHDKTDGTNTWRRTINVNLVAVIECTRIAIQKFRSVKRAGAIVNIGSASGLYPMYADPIYSSSKGGVVLFTRSLAPLKREGIRVNVLCPEFVQTDLALKMNDRHINSVGGFISMDMIVKGAFELITDDSKAGACLWITKRRGMEYWPTPAEERKYLAPASKLKRGFTYVPPSNIELPDTFEKIVVQTLTHNFRSATKLVCVQLSLPIKPQHALVKVIYAGVNASDVNYSSGRYFSGKAKETQELLPFDAGFEAVGLVAAVGEAVELKVGTPVALMSFGSYAEFMQVPAKRLLPVPRPDAEVIAMLTSGLTASIALDKAGKMESGEVVLVTAAAGGTGQFAVQLAKLAGNEVITTCGGERKAALLRSLGADRVVDYRVESIKEVLKNEYPKGVDIVYESVGGEMFNLCLNALAIYGRLIVIGMVSQYQGESGWKPLNYTGLCEKILTRSQTVAGFFLNHYSRLWREHLDKLFDLYSSGKVKVAVDPKRFLGLASVADAVEYLHSGQSLGKVVVCVDPTFSQHTSRL
>EPIPhell
MELKPGMSAIVTGGASGIGKAISFALAQKGLFVTVLDFSEENGKEVALLIEKENTRFNQNLKIPSSMYIKCDVTNARDVAAAFEKHMKMYGSLDICVNSAGISSPVLFHHDKTDGSNTWRHTINVNLVAVIECTRLAIQNMRSVKRPGVIVNLGSASGLYPMTADPIYSGSKGGVVLFSRSLAPLKREGIRVNVLCPEFVKTDLASMMDERYINAVGGFMSMDMVVNGALELITDESKAGACLWITKRRGSEYWPTPAEEKKYILRSLKSKKSSTYDPPSSIQVPNTFEKLVVHALSHNFRSATKVVLTQLILPIKPQHALVKIIYAGVNASDVNYSSGRYFSGNTKEVAARLPFDAGFEAVGLIAAVGEHVHLRVGTPVALLSYGSYAEFREVPAKHLVPVPRPDAEVVSMLTSGLTASIALEKAGKLESGEVVLVTAASGGTGQFAVQLAKLAGNKVVATCGDESKAEFLRSLGADRVINYRKENIKDVLKKEFPEGVDIIYESVGGEMFNLCLNALAVYGRLVVIGMVSQYQGEHGWKPLSYTGLCEKILAKSQTVAGFFLNHYSRFWHEHINRLFDLYSSGKLKVAVDPRKFLGLASVADAVEHLHSGQSLGKVVVCIDPTFVQQTSRL
>SERAvome
MALKPGMSAIVTGGASGIGRAISLALAQKGLFVTVLDFSEERGKEVAVLIEKENARFHQNLRIPSCMFIKCDVTNAGEVADGFEKHMKTYGCLDICVNSAGIGTPVLFHHDKTDGRSTWRRTIDIDFVAVIECTRLAIQNMRSAKRPGVVINLGSASGLYPMYADPIYSGSKGGVVLFSRSLAPLKREGIRVNVLCLEFVQTDLASLMDERYINAVGGFLTMDMVVNGALELITDESKAGACLWITKRRGFEYWPSSEEENKYIVRSLKSKKSSTYVPPSDIHLPEFFEKIVVHTLSHDFRSATKVVRTQLNLAIKPHHALVKIIYAGVNASDVNYSSGRYFSGGTKEVVTSLPFDAGFEAVGLIAAVGEHVHLRVGTPVAVMTFGCYSEFVEVPAKHILLVPRPDAEVIGMLTSGLTASLAFEKAGKLKSGEVVLVTAAAGGTGQFAVQLAKLAGNMVVATCGGENKAAFLKSLGADRVIDYKKESIKDVLKKEFPNGVDIIYESVGGEMFSLCLNALAVFGRLIVIGMVSQYQGEHGWTPGNYPGLCEKILAKSQTVAGFFLNNYIQFWNEHLNKLFDLYSSGKLKVSMDPKKFLGLASVADAVEHLHSGQSLGKVVVCVDPAFAQQTARL
>GYMNdens
MELKPGMSAIVTGGASGIGRAISLALAQKGLFVTVLDFSEERGKEVAVLIEKENARFHQDLRIPSSMFIKCDVTNAGDVADGFERHMKTYGSLDICVNSAGISTPVLFHHDKTDGRSTWRRTIDIDFVAVIECTRLAIQNMRCAKRPGVVINLGSASGLYPMYADPIYSGSKGGVVLFSRSLAPLKREGIRVNVLCPEFVQTDLASLMDERFINAVGGFLTMDMVVNGALELITDESKAGACLWITKRRGFEYWPSPEEENKYIVRSLKSKKSSSYVPLSDIQVPEFFEKIVVHTLSHDFRSATKVARTQLTLPIKPQHALVKIIYAGVNASDVNYSSGRYFSGDTKEVATRLPFDAGFEAVGLIAAVGEHVHLRVGTPVAVLTFGSYAEFVEVPAKHLLLVPRPDAEVIGMLSSGLTASLAFEKAGKLKSGEVVLVTAAAGGTGQFAVQLAKLAGNKVVATCGGESKAELLKSLGADRVIDYKKESIKDVLKKEFPKGVDIIYESVGGQMFNLCLNALAVYGRLIVIGMISQYQGEHGWTPASYTGLCEKILAKSQTVAGFFLNNYSQFWNEHLNKLFDLYSSGILKVSLDPKKFLGLASVADAVEHLHSGQSLGKVVVCVDPAFAQQTARL
>HEMIforr
MELKPGMSAIVTGGASGIGRAISLALAQKGLFVTVLDFSEERGKEVAILIQKENASFHQNLRIPSSMFIKCDVTNAGDVADGFGKHMKTYGSLDICVNSAGISTPALFHHDKTDGRQTWRRTIDIDFVAVIECTRLAIQNMRSAKRPGVVINLGSAAGLYPMYADPIYAGSKGGVVLFSRSLAPLKREGIRVNVLCPEFVQTDLSVLMDERFINGVGGFLTMDMIVNGALELITDESKAGACLWITKRRGFEYWPSPEEEKKYIVRSLKSKKGSSYVPPTDIQVPEFFEKIVVHTLSHDFRSATRVERTQLSSPIKPQHALVKIIYAGVNASDVNYSSGRYFSGNTEEVATRLPFDAGFEAVGLIAAVGEHVHLRVGTPVAVMTFGSYAEFVEVPAKHLLLVPRPDAEVIGMLSSGLTASLAFEKAGNLKSGEVVLVTAAAGGTGQFAVQLAKQAGNKVVATCGGENKAELLKSLGADRVIDYKKESIKDVLKKEFPKGVDIIYESVGGQMFNLCLNALAVYGRLIVIGMVSQYQGEHGWTPASYTGLCEKILAKSQTVAGFFLNNYSQFWNEHLNKLFDLYTSGKLKVSLDPKKFLGLASVADAVEHLHSGQSLGKVVVCVDPAFAQQTARL
>PAPHconc
MELKPGMSAIVTGGASGIGRAISLALAQKGIFVTVLDFSEENGKEVAFLIEKENTRFHQDLKIPSSMYIRCDVANASDIATSFEKHMETYGSLDICVNSAGIGNRVPFHNDKTDGSNTWRRTINVNLVAVIDCTRLAIQCMRSAKRPGVIINVGSASGLYPMLADPIYSGSKGGVVLFSRSLPHLKREGIRVNVLCPEFVQTDLAGMMEERFINAVGGFISMDMIVKGAFELMTDESKAGACLWITKRRGMEYWPTHAEQKKYMVRSLKSKKSLTYVPPSNIEVPNNFEKVVVHTLTHNFRSATKVVPAQLSLPIKPQHALVKIIYAGINASDVNFSSGRYFSSNAKDVAASLPFDAGFEAVGLIAAVGESVNLRIGTPIALMAFGSYAEFALVPAKHLLPVPRPDAEVVSMLTSGLTASIALEKAGKIESGEVVLVTAAAGGTGQFAVQLAKLAGNKVVATCGGERKAALLKSLGADRVINYRKEDVKDVLKTEFPKGVDIIYESVGGEMFNLCLNALAVYGRLVVIGMISQYQGEDGWKPLSYTGLCEKILAKSQTVVGFFLNHYSRLWREHLDRLFDLYSSGKLKVVVDPKRFLGLASVADAVEYLHSGQSLGKVVVCVDPAFAPQTARL
>DIURorie
MELKPGMSAIVTGGASGIGRAISLVLAQKGLFVTVLDLSEERGKEVALLIEKENARFHQSLKIPSSMYIRCDVTSAGDVAAAFLKHLNTYRSLDVCVNSAGILTRVLFHNDKTDGSKTWRRTIDVNLVSVIECTRLAINSMRSVKRSGVVINLASASGLYPMFADPIYSASKGGVVLFTRSLAPLKREGIRVNVLCPEFVQTDIGSQVDERYINAVGGFLSMDMVVNGALELITDESKAGACLWITKRRGIEYWPTPAEEKKYSVQSLKSKMS-SYVPPSNIQIPEIFEKIVVYHLSHDFRSATKIVRTELSLPIKSQHALVKIIYAGINASDVNYSSGRYFSGKTEEVAARLPFDAGFEAVGLIAAVGECVNLKVGTPVAVMTFGSFAEFKEVPAKHLLPVPRPDAEVVSMLTSGLTASLALEKAGKLESGEVVLVTAAAGGTGQFAVQLAKLAGNKVVATCGGERKAELLKSLGADRIIDYRKENIKDVLKKEFPKGVDIIYESVGGQMFDLCLNALAVYGRLVVIGMVSQYQGKQGWKPMSYTGLCEKILAKSQTVAGFFLNHYVSFWNEHLSKLFDLYFSGKLKVALDPKQFVGLASVADAVEHLHSGQSIGKVVVCIDPAFAQQSARL
>DENDchryso
MELKPGMSAIVTGGASGIGRAISLALAQKGLFVTVLDFSEENGKDAVFLIEKENARFHQNLRIPSSMYIKCDVTNARDVAAAFEKHMMTYGSLDICVNGAGISSQVLFHRDETDGSSTWRRTINVNLVAVIECTRLAILNMRSAKRPGVVINIGSASGLYPMYAEPIYSGSKGGVVLFSRSLAPLKREGIRVNVLCPEFVQTDLASMVDGRYINAVGGFVSMDMVVNGALELITDESKAGACLWITKRRGLEYWPTAAEEKKYMVRSLKSKKSFTYIPPSKIQVPDTFEKVVVHTLSHNFRSATKIVRRQLSLPIKSQHALVKIIYAGVNASDVNYSSGRYFSGNTKEVAKRLPFDAGFEAVGLIAAVGERVDLRVGTPVALLAFGSYAEFTEVPAKHLLPVPRPDAEVVSMLTSGLTASIALEKAGKLTSGEVVLVTAAAGGTGQFAVQLAKLAENKVVATCGGESKAELLRSLGADRVIDYKKENIKDVLKNEFPKGVDIIYESVGGDMFNLCLNALAVYGRLVVIGMVSQYQGEHGWRPLSYTGLCEKILAKSQTVAGFFLNHYSRFWNEHINRLFDLYSSGKLKVAVDPKKFLGLAAVADAVEHLHSGQSLGKVVVCIDPAFAQQAARL
>EPIDfulg
MELKPGMSAIVTGGAFGIGRAISLALARRGLFVTVLDYSEEGGKDAVLLIEKENARFHQNLRIPSSMFIKCDVTNARDVAAAFEKHMLTYQSLDICVNSAGVGSLVLFHNDKTDGSSTWRRTINVNFVAVIECTRLAILNMRSVKRPGVVINIASASGLYPMYGDPIYSGSKGGVVLFSRSLVPLKREGIRVNVLCPEFVQTDIGSMVDKRFVNAVGGFLSMDMVVNGALELITDESKAGACLWITNRRGLEYWPTPAEEKKYMVQSLKSKKSSTYIPPSNIQLPNTFEKVVVHALSHDFRSATKIVLTQLSLPIKPQHAVVKIIFAGVNASDVNFSSGRYFSGNPKEVATRLPFDAGFEAVGLIAAVGEHVDLRVGTPVALLAFGCYAEFTEVPAKHLLPIPRPDAEVVSMLSSGLTASIALDKAGKLTTGEVVLVTAAAGGTGQFAVQLAKLAGNKVVATCGGERKADLLRSLGADRVIDYRKENIKDVLKREFPKGVDIIYESVGGDMFNLCLNALAVYGRLIVIGMVSQYQGEHGWRPLSYTGVCEKILAKSQTLAGFFLNHYSHLWREHVNKLFDLYSSGKLKVAVDPKKFLGLASVADAVEHLHSGQSLGKVVVCVDPSFGQQTAKL
>GALEfabe
MELKPGMSAIVTGGASGIGRAISLALAQKGIFVTVLDFSEERGKEVALLIEKQMTKFHQSPSLPSSLYIKCNVTNSRDLSAAFDKHMETYGSLDIAVNCAGVYTQVMFYEDNTDGSNTWRHTINVNLVAVIECTRLAIQKMRSTKRPGVIINFGSAAGLYPMSADPIYSGTKGGVVLFSRSLAPLKHEGIRVNVLCPEFVQTDMASVVKEKVISAVGGFITMDTIVDGAFELITDETKAGSCLWITKRRGMEYLPTIEEEKKYRIPSSKSRKSITYVPPISIHVPDLFEKVVVHTLSHNFRAATKVVLTRLSLPVKPQHALVKIIYAGVNASDVNYSSGRYFNRNTEKVAASLPFDAGFEAVGLVAAIGEFVHLNVGTPVALIAFGSYAEFIEVPAKHLIPVPKPDAEVVSMLSSGLTASIALEKAGKIGSNEVVLVTAAAGGTGQFAVQLSKLSGNKVVATCGGENKAVLLRSLGADRVIDYKKENIKEVLKKEFPKGVDIIYESVGGEMFNLCLNALAVHGRLIVIGMVSQYQGEHGWKPLSYTGLCEKILAKSQTVVGFFVNNYSRWWKEHLYKLFDLYSAGKLKILVDPKRFIGIPSVADAVEYLHSGQSLGKVVVCIDPAFLQHPAKL
>CHILtrap
MELKPGMSSIVTGGASGIGKAISLSLAQKGLFVTVIDFSEARGKDVALLIEKENARFYQSLRIPSSMYIKCDITNAGDVAAAFQKHVKTYGNFDVCVNCAGISTQVPFHHDKTDGSNTWRRTIDVNLVAVIECTRLAIQNMRSVKRPGVVINLGSASGLYPMYADPIYSGSKGGVVLFSRALAPLKREGIRVNVLCPEFVQTDMGNLADERYINAVGGFLSMDVVVNGAMELITDDSKAGACLWITKRRGIEYWPTPAEEKKYMVPSLRLKKSSTYVPPSNIQIPENFEKIVVHSLSHDFRSATKVVRTLLSSPIKPQHALVKIIYAGVNASDVNYSSGRYFSGKTDEVAPRLPFDAGFEAVGLIAAVGERVHLRVGTPVAILSFGSYAEFTEVPAKHILPVPRPDAEVVSMLTSGLTASLALEKAGKLESGEVVLVTAAAGGTGQFAVQLAKLAGNKVVATCGGESKTELLKSLGADRIIDYRKESIKDILKKEFPKGVDIIYESVGGEMFNLCLNALAVYGRMIVIGMISQYQGEQGWKPLHYTGLCEKILAKSQTVAGFFLNHYTSFWTEHLNRLFDLYSSGKLKVALDPKKFVGLASVADAVEHLHSGLSIGKVVVCVDPAFAHQASRL
>HAEMdisc
MELKPGMSAIVTGGAAGIGRAIGLALAQKGLFVTVLDLSEEHGKEVALLMEKENARFHQNLRIPSSMFIKCDMTNAGDVAAAFGKHMETYGSLDICVNSAGIATKVLFHQDKTDGTNTWRRTIDVNLVAVIECTRLAIQNMRSIKKPGVVINLGSASGLYPTPSDPIYSGSKGGVVLFSRSLASLKREGIRVNVLCPEFVQTDMGSLNEDRIIDAVGGFLPMDMIVNGAFELITDESKAGACLWITNRRGFEYWPTHTEQKKYTVRSLKSKENSTYVPPSNIQVPEIFEKIVVHCLSHDFRSATKVVRTQLSLPIKPQHALVKIIYVGVNASDVNYSAGRYFTGNTKKVATRLPFDVGFEAVGLIAAVGEHVHLRVGTPVAVMAYGSYAEFTEVPAKHLLPVPRPDAEVVGMLTSGLTASIALEKAGKLESGEVVLVTAAAGGTGQFAVQLAKLAGNKVVATCGGESKAKLLKSLGVDRVIDYRKENIKDVLKKEFPQGVDIIYESVGGEMFNLCLNALAVFGRLIVIGMVSQYQGEHGWTPLSYAGLCEKILAKSQTVAGFFLNHYIHIWNEHINRLFDLYSSGKLKVAVDPKKFMGLASIPDAVEHLHSGQSIGKVVVCIDPAFGPQTARL
>CYMBensi
MELKPGMSAIVTGGASGIGRAISLALAQKGLFVTVIDFSEESGKDAVLLIEKENARFHQNLRIPSSMYIKCDVTNAKDVAAAFDKHMFTYRSLDICVNSAGIGTRVLFHRDKTDGSSTWRRTINVNLVAVIECTRLAILNMRSVKRPGVIINIGSASGLYPMYADPIYSGSKGGVVLFSRSLAPLKREGIRVNVLCPEFVQTDLTTIMDGRFINAVGGFLSMDMVVNGALELITDESKAGACLWITKRRGLEYWPTPAEEKKYIVPSLKSKKSSTYIPPANIQVPKTFEKVVVHTLSHDFRSATKIVLTQLRLPIKPQHALVKVIYAGVNASDVNYSSGRYFSGNTKEVATRIPFDAGFEAVGLIAAVGEDVQLMVGTPVALLAFGSYAEFTEVPARHLLPVPRPDAEVVSMLTSGLTASIALEKAGKLASGEVVLVTAAAGGTGQFAVQLAKLARNKVVATCGGESKAELLRSLGADRVIDYRKENIKDVLKHEFPEGVDIIYESVGGEMFNLCLNALAVYGRLIVIGMVSQYQGEHGWKPLSYTGLCEKILAKSQTVAGFFLNHYSRVWHEHLNKLFDLYSSGKLKVAVDPKKFLGLASVADAVEHLHSGQSVGKVVVCIDPAFSQQTARL
>THELangu
MELKPGMSAIVTGGASGIGRAISLALAQKGLFVTVLDFSEARGKEVVLLIEKEIARFHQSLKVPSSMYIKCDITNAGDVAAAFEKHVRTYGSLDVCVNSAGMATLVPFHHDNTDGSNTWRRTVDVNLIAVIECTRLAIQNMRSVKRPGVVINLGSASGLYPMYADPIYSGSKGGVVLFSRSLAPLKREGIRVNVLCPEFVQTDIGTLMDERYIDAVGGFISMDMVVNGAMELITDESKAGACLWITKRRGIEYWPTPAEEKKYKVQSLKSKKHSSYVPPSNIQIPDIFEKIVVHSLSHNFRSATKVVRTQLSSPIKPQHALVKIIYAGVNASDVNYSSGRYFSGNTKEVAARLPFDAGFEAVGLVAAVGDRVHLQVGTPVAVMTFGSYAEFTEVPAKHIIPIPRPDAEVVSMLTSGLTASLALEKAGKLESGEVVLVTAAAGGTGQFAVQLAKLAGNKVVATCGGESKAELLKSLGADRIIDHRKENIKYVLKKEFPKGVDIIYESVGGEMFNLCLNALAVYGRLIIIGMVSQYQGEQGWKPMSYTGLCDKILAKSQTVAGFFLNHYASFWNEHLNRLFDLYSSGKLKVAIDPKKFVGLASVADAVEHLHSGQSIGKVVVCIDPAYAQQTARL
>CEPHdama
MELKPGMSAIITGGASGIGRAISFALAQKGLFVSVLDFSEEKGKEVAFLIEKENTRFHQNLKIPSSMYIKCDVTNARDVAAAFEKHMKTYGSLDICVNSAGIGSRVLFHHDKTDGSNTWRHTINLNLVAVIECTRLAIQIMRSVKRPGVIINLGSASGLYPMTADPIYSGSKGGVVLFSRSLAPLKREGIRVNVLCPEFVQTDLALMMDERFINAVGGFMSMDMVVKGALELITDESKAGACLWITKRRGLEYWPTPAEEKKYSLGSLKSKKSSTYVPPSSIQVPNTFEKIVVQALNHNFRSATKVVRTQLILPIKPQHALVKIIYAGVNASDVNYSSGRYFSANTKEVAALLPFDAGFEAVGLIAAVGEHVHLRVGTPVAVLTFGSYAEFKEVPAKHLLPVPRPDAEVVSILTSGLTASIALEKAGKLESGEVVLVTAASGGTGQFAVQLAKLAGNKVVATCGDETKADFLRSLGADRVINYRKENIKDVLKNEFPKGVDIIYESVGGEMFNLCLNALAVYGRLIVIGMVSQYQGEHGWKPLSYTGLCEKILAKSQTVVGFFLNHYSRFWHEHLNRLIDLYSSGKLKVAVDPKTFLGLASVADAVEHLHSGQSLGKVVVCIDPTFVQQTSRL
>CYMBmann
MELKPGMSAIVTGGASGIGRAISLALAQKGLFVTVLDFSEENGKDAVFLIEKENARFHQNLRIPSSMYIKCDVTNARDVAAAFDKHMFTYRSLDICVNSAGIGSRVLFHHDQTDGSSTWRRTINVNLVAVIECTRLAILNMRSVKRPGVIINIGSASGLYPMYADPIYSGSKGGVILFSRSLAPLKREGIRVNVLCPEFVQTDLTTIMDGRFINAVGGFLSMDMVVNGALELITDESKAGACLWITKRRGLEYWPTPAEEKKYMVPSLKSKKNSTYIPPANIQIPKTFEKVVVHTLSHDFRSATKVVRTQLRLPIKPQHALVKVIYAGVNASDVNYSSGRYFSGNTKEVATRLPFDAGFEAVGLIAAVGEDVQLMVGTPVALLAFGSYAEFTEVPARHLLPVPRPDAEVVSMLTSGLTASIALEKAGKLASGEVVLVTAAAGGTGQFAVQLAKLAGNKVVATCGGESKAELLRSLGADRVIDYRRENIKDVLKHEFPEGVDIIYESVGGEMFNLCLNALAVYGRLIVIGMVSQYQGEHGWKPLSYTGLCEKILAKSQTVAGFFLNHYSRLWHEHINKLFDLYSSGKLKVAVDPKKFLGLASVADAVEHLHSGQSVGKVVVCIDPAFCQQTARL
>CALAplic
MELKPGMSAIVTGGASGIGRAISLALAQKGFFVTVLDFSEEKGKEVASLIEKDNTKFHPNLTIPSSMYIKCDISSAGDVAAAFEKHLKAYGSLDVCVNSAGISTHVLFHHDKTDGSNSWRRTVDVNLVAVIECTRLAIKNMRSLKRSGVIINLGSASGLYPMYADPIYSASKGGVVLFSRSLAPLKREGIRVNVLCPEFVQTDMGSRIDERYINAVGGFLSMDTVVNGALELITDESKAGACLWITKRRGIEYWPTPAEETKYIVQSLKSKKSSTYIPPANIQVPESFEKIVVHSLSHVFRSATKVLRTQLSLPIKPQHALVKLIYAGVNASDVNYSSGRYFSGKIEQVVNRLPFDAGFEAVGLIAAIGERVYLRIGTPVAVMTFGSYAEFIEVPAKHLIPVPSPDAEVVSMLTSGLTASLALEKAGKLDSGEVVLVTAAAGGTGQFAVQLSKLAGNKVVATCGGERKTELLKSLGADRIIDYRKENIKDVLKNEFPKGIDIIYESIGGEMFNLCLNALAVYGRLIVIGMVSQYQGEQGWTPMSYTGLCERILAKSQTVAGFFLNHYAHFWNEHLNRLFDLYSSGKLKVTLDPKKFVGLASVADAVEHLHSGQSIGKVVVCIDPAFAQQTARL
