# Supplementary material for: Orchid Phylotranscriptomics: The Prospects of Repurposing Multi-Tissue Transcriptomes for Phylogenetic Analysis and Beyond
Source: Front Plant Sci. 2022 May 27;13:910362. doi: 10.3389/fpls.2022.910362 (PMC9196242; doi:10.3389/fpls.2022.910362)
Supplement: Supplementary file 4 [file Data_Sheet_3.zip › ortho_MSA/r1/OG0009284.fa]

>PHAItank
-----------------------------------------------------------------------------------------------------------------------------------------------------------------------------------------------------------------------IQKRPNEVESVTKHDSLISCRNRKIGTHSNSYLNKHAPEEPLLFTSDKFILPSARDADS-WLAPGNIVWVNDIRHGWWPAEVMDIRVLKE-NDYQHTARFLVQLFEIYE-------------------------------------RAWVD-ASDLSQFPH-----------------------------YLEERNKNPSEAFQ-DALK-------------------------QALNKCGNGS-PRTSQ--DGC-TGEM-----RNPTQ----S---DASKTSI--S--SSS-KD-------DHD--EEGGRGKRKRKTKIHFDEMAVADNPARKLRRLKIMRLLGLAAPVGSPFSS-THKSS-
>BLETstri
---------------------------------------------------------------------------------------------------------------------------------------------------------------------------------------------------------MFRNGG-QGVVSESIQKRPNEVELVTKYDSLSSCRNSKVGTHSNSYLKKHTPEEPLLFTSDKSILPAARDADA-WFAPRNIVWVKDIRHGWWPAEVMDIRVRKD-SNYQHTARVLVQLFEIHE-------------------------------------RAWVD-ESDLSQFPN-----------------------------CFEERSKNPSEAFQ-DALK-------------------------QALCKYGNGS-LRTSQ--DRCTTGEM-----RSPTQHDKSP---DASKPSV--S--SST-KD-------DHD--EEEGRGKRKRKTKIHFDEMAVPDNPARKIRRLKIMRLLGLAAPVGSPFSP-THKSF-
>EPIDpuni
---------------------------------------------------------------------------------------------------------------------------------------------------------------------------------------------------------MFSNGG-QRVISESIQKRPNEFESVTQYDSPSASVIRKVGTHSNSYLNKHSSEDPLLFTSDKSILPTARDADT-WLAPANLVWVKDIRHGWWPAEVMDIRTLKD-NDCQHTARVLVQLFEVHE-------------------------------------RAWVD-ASDLSQFPN-----------------------------YYEERSKNPSEAFQ-DALE-------------------------QAMSKHANGS-LRTSQ--DGC-NGGM-----RSLTQPDKSP---DASNPSI--S--SSG-KN-------DHD--EEEGRGKRKRKTKIHFDEMAVADNPARKIRRLKIMRLLGLAAPVGSPFSP-AHRSS-
>CORYacti
---------------------------------------------------------------------------------------------------------------------------------------------------------------MNFSCQNDTASIPTRVSTDQGYNESVSGHSQDLSFFSLDQCGMHSDGG-KGVISTSILKRPNEVDSVI--------INRKVRSHSSSYLNKRILEDPLLYTSDKSFLPITRDADA-RFAPGNIVWVGAVHSGWWSTK-------------------------------------------------------------------------------------------------------------CFEEKSKITLEAFKDDTSK-------------------------QGLCKYENGT-NKPSQ--NSC-TDEM-----QSPTKEDKSP---DASKTSV--S--SNS-KD-------DHD--KEEGRGKRKRRTKIHFDEMAIPDNPARKLRRLKIMRLLGLAAPIGSPFSF-AHRSS-
>CHILtrap
------------------------------------------------------------------------------------------MPVAK-----------EGVWAF------------------------------------SPSDK--IAPAMNSTCYVDTASAPTRATTDQGYNESVSGHGQDLPDFLLDQCSMHSNGE-QGVGMASIQKPPNEVESVFKCGSLNYCRNRKVRSHSSSYLNKRILEDPLLYSSGKSILPLARDVDA-GLGTRNMNWVKSVRSGWWPAK-------------------------------------------------------------------------------------------------------------CFEGRNTDRLEEFKDDASE-------------------------PALCKYENGS-LKLSQ--NGC-SGEM-----QIPPKHDKS----DASKTSV--S--GNS-KD------------EEEGRGKRKRKTKIHFDEMAIRDNPVRKLRRLKIMRLLGLAAPVGSPFSH-THRSS-
>CYPRbard
---------------------------------------------------------------------------------------------------------------------------------------------------------------MDISCCDDIAPIPTTTGTDQGCTGSVSGHSQDLPDFSLEQYSMQSNGG-QGFKSQYIQKPPNEVESIITYDSLSSCTIRKTRSRANRYHNNHFSKEPLSFPLDKSILPTAGGGDA-YLAPGNMVWVKTVHHGWWPAEVMDIMVLDD-IDSQHTARVLVHLFGFHE-------------------------------------RTWVD-TEDLTQFTI-----------------------------CYEERSKNPSEAFQ-DALK-------------------------QALSKYGKRS-LGISL--DRC-TGEI-----KRSTQHYKSQ---DASNTSI--S--SST-KE-------DHS--KEGGRGKRKRKLKIHFDEMTIPDNPARKIRRLKIMRLLGLAAPVGSPFSH-T-----
>ERYCpuss
-------------------------------------------------------------------------------------------------------------------------------------------------------------------------------------------------------------------MSEAIQERLNEVASVDKYDSLSFCRNRKVGTHLNSYLNKHTPEESLLSTSENSILPTADDADA-WLAPGTIVWVKDIRDCWWPAEVMDKRVLKD-NDYQHTAEVLVQLFKSGERKANLLLLFYIFETFKANLMAFNLETKILY--FYLICRAWVD-ASDLMQFPI-----------------------------YFEERSKNPSEAFQ-DALK-------------------------QAMWKHGNESLLRTSQ--DRC-TDEL-----KSPTQPDNSP---DASKTSI--S--SST-KD-------DHD--EEEGRGKRKRKTKIHFDEMAVADNPARKIRRLKIMRQLGLAAPIGSPFSP-TYKSS-
>CEPHdama
---------------------------------------------------------------------------------------------------------------------------------------------------------------MNFSFYNDTAFIPTRVSTDKGYDESVSGHSQNLPDFSLDQCSMQSN-G-QGVVSESFQKPPNDVESLTKYGYLSSWRNRNVRSSSNSYLNKQDPEEPLLFSSDKSILSAARDADA-WLAPGNIVWVKAVRHGWWPAEVMDIRILKG-NDSQHTARVLVQLFEFHE-------------------------------------RAWVD-TSDLSQFPK-----------------------------CFEERSKNPSEAFQ-DALK-------------------------QALCKYGNGS-LRTSP--DRC-TAEM-----QSPTQHDKSP---DASKTSI--S--SST-KN-------GHD--EEEGRGKRKRKLKIHFDEKAVPDNRVRKIRRLKIMRLLGLAAPVGSPFSI-TRRSS-
>OECEmacu
-------------------------------------------------------------------------------------------------------------------------------------------------------------------------------------------------------------------MSEAIQERPNEVESVAKYDSQSFCRSRKVGTHLKSYLNKHASEGSLPCTSDKSIVPAAEDADA-WLAPGTIVWVKDIRDSWWPAEVMDMRVLKD-NDYQHTAQVLVQLFEIHE-------------------------------------RAWVD-ASELIQFPI-----------------------------YFEERSKNPSEAFQ-DALK-------------------------QALSKCGKQSLLRTSQ--DRC-TDEM-----RSPTQSDKSP---DASKTSI--S--NGR-KD-------DHD--EEEGRGKRKRKTKIHFDEMAVADNPARRIRRLKIMRLLGLAAPVGSPFSP-THKSS-
>PHALcorn
---------------------------------------------------------------------------------------------------------------------------------------------------------------------------MTTLC--------LDG--QDLPDFAVDQSGVFSNGG-QGIMSESIQKHASEAESVHKSDSLSFCKNWKVGTQSSSYLNKHAREEPLLLTSEKSTLPAARDADA-WLAPGNIVWFKDIHHGWWPAEVMDIEVLKD-NDCDLTARALVQLLEIHK-------------------------------------RAWVN-ASDLSQFPNLGFFIEKTPTEVSHFFEEPFFQQLNTCVQYFEERSKNPSEVFQ-IALK-------------------------QALSKLESKS-LGTSQ--DGF-AVEL-----RSPTQTDKSP---DASKTSISSS--SSS-KD-------DHD--EEGGRGKRKRKTKIHFDEMAVADNPARKLRRMKIMRQLGLAAPVGSPFST-THRSS-
>DENDnobi
---------------------------------------------------------------------------------------------------------------------------------------------------------------------------------------------------------MFSNGG-QGVMSESIQKHPNEVDSVTKYDSLSSCRNSK--THSNGYLKKHVTEEPLLLSSDKSILPTARDADA-WLAPGNIVWVKDTRHGWWPAEVTDIGVLKD-NDYQSTARVLVQLFKIHR-------------------------------------RVWAD-SSDLSQFSN-----------------------------CFEERSKNPSEAFQ-DALK-------------------------QALSKYGNDS-LRTSE--SRS-AGEM-----RSPTQQDKSP---DASKTSI--S--SSS-KD-------DHD--EEEGRGKRKKKTKIHFDEMAVADNPARKIRRLKIMRLLGLAAPVGSPFSP-THKSS-
>HEMIforr
---------------------------------------------------------------------------------------------------------------------------------------------------------------MNFSCHNDIATIPTRASTGQGYDESVSG--QVLTDFFQDRSGMHSNGG-EGVVLASIQKPLNEVESVIKYGSPSSCINRKVRSSSSSYLNKNVLEEPLVHCSDKSNLQVTRDTDT-WLALGNIVWIKAVRNGWWPAEVRELRVLDS-NDSQHTTRVLVQLFKLQE-------------------------------------RVWVD-TSVLSQFPK-----------------------------CFEERTKNTSEAFK-DALK-------------------------QALCKYENES-LKPSQ--SRC-TAEM-----QSPIQHDKSP---DASKTSV--S--TSG-KD-------DDD-PKEEGRGKRKRKTKMHFDEMAVPDNPVRKNRRLKIMRLLGLAAPVGSPFAL-SHRSS-
>VANIshen
-----------------------------------------------------------------------------------------MLFVAE-----------VLF--FFGLCSFG------------------------------------GGLVMDFSCCNDISSNSKSASTDPGSDDSVCERSREMSDISLVHCSMQMYGG-QGVVSQSLEQVPNEVEPVIKFCSLNSCRNRTKESCTSRHLNNYIPRAPLHYFSDKSFLPAARDIDT-WLAAGEVVWAKTVHHGWWPAEVMDIRFLHG-IDTQHAVKVIVHLFALHE-------------------------------------RALVN-TEDLSEFLN-----------------------------CFEDRSKNPSEAFQ-DALG-------------------------QALRKQNHER-TRTRQ--APC-PLPT-----PSPTQN-------DLSNTSI--S--SST-KD-------DID--KEQGRGKRKRKSKIPFDELAFPDNPARKVRRLKIMRLLGLAAPVGSPFSF-SHRSS-
>APOSodor
MLNKPPCPPIFHNPFPFGSSSFPARP---------------------NSCSSRS-------------HNSMSEFRLCE-----------LATADQ-----------TGSGGR------------------------------------APS-D--EVPSLDVFCCKVISSSPTRNTVDLGSDESVSGHSQHLG-----LCSFQSVSW-KRFKSRSIRKPLSGPASLAKYKSLNSWINRKVLLHSNSYLDNQFPREPLLCSLDKSTVP-SRDLDA-WLAPGNIVWVKTITGGWWPAEVVDIIAPEG-IVRQHVRQVVVQLFGCHG-------------------------------------LTWVRNAEDLSQFSD-----------------------------CYEERCKNHSEAFQ-DALK-------------------------QALCKYGHEM-VGTSQ--NGF-------------------I---DACDSSV--S--SST-KH-------GHD--EEGGRGRRRRKLKIHFDEISVPDKPARKLRRLKIMRMLGLVAPVGSPFSL-SHRSS-
>GASTelat
---------------------------------------------------------------------------------------------------------------------------------------------------------------MNISCYNDADFIPARVSIDREYDGSLSGHCHDLPEISLHKSVIFGNGG-QIVTSESIKKHFQAVDPNTNYTSPSSCSYRKVGSHSNRYLNKNVPQESLLYSPDKSILHAARDADT-WLAPGTIVWVNSIHHGWWPSEIVDIRVLKD-IDYQHTERVLVQLFVFHK-------------------------------------RVWVD-ESDLSQFPN-----------------------------HFEERSKNPSEAFQ-DALK-------------------------QVLLLFPHLN-RAISKFVQAC-SRHENRRLDKEASQDGNSA---AAARTSD--S--SSN-RKGGDRDQEENE--EEGGRGKRKRKAKIHFDEKAVPDNPARRIRRLKVMRLLGLAAPVGSPFSLPPHKGS-
>CYMBmann
-----------------LVLIIEIK------------------------------------------HG-------CVLT--------LVLSLP-------------------------------------------------------------LSLSLSLSFNFNLFLYPC---------------------------------------------------TLISKGHVFSHLYSKVRTHSNSYLNKHAPEEPLLSTSDKSILPAAEDVDA-WLAPGNIVWVKDIRDGWWPAEVMDMRVLKD-NDYQHTAQILVQLFEIHERKANLLPLFSIFETSKANFMSFNLKTVITYSIFCSICRAWVD-ASDLLQFSN-----------------------------YFEERSKNPSEAFQ-DALK-------------------------QALSKYG------------------M-----SSPTQPDKSP---EASKTSI--S--SST-KD-------DHD--EEEGRGKRKRKTKIHFDEMAVADNPARKMRRLKIMRLLGLAAPVGSPFSS-----RI
>DENDchryso
---------------------------------------------------------------------------------------------------------------------------------------------------------------------------------------------------------MFSNGG-QGVMSESIQKHPNEVDSVTKYDSLRSCRNSK--THSNGYLNKHVTEEPVLLSSDKSILPTARDADA-WLAPGNIVWVKDTRHGWWPAEVTDIGVLKD-NDFQHTARVLVQLFEIHR-------------------------------------RVWAD-SSDLSQFSN-----------------------------CFEERSQNPSEAFQ-DALK-------------------------QALSKYGNDS-LRTSQ--GRC-AGEM-----GSPTQQDKSP---DASKTSI--S--SSS-KD-------DHD--EEEGRGKRKKKTKIHFDEMAVADNPARKIRRLKIMRLLGLAAPVGSPFSP-THKS--
>CYMBensi
------------------------------------------------------------------------------------------LCVS-------------------------------------------------------------LSLSFSFSFLISIFLYPC---------------------------------------------------TLISKGHVFFHLYSKVRTHSNSYLNKHAPEEPLLSTSDKSILPAAEDVDA-WLAPGNIVWVKDIRDGWWPAEVMDMRVLKD-NDYQHTAQILVQLFEIHE-------------------------------------RAWVD-ASDLLQFSN-----------------------------YFEERSKNPSEAFQ-DALK-------------------------QALSKYGNES-LRTS--------------------QPDKSP---EASKTSI--S--SST-KD-------DHD--EEEGRGKRKRKTKIHFDEMAVADNPARKMRRLKIMRLLGLAAPVGSPFSH-AYRSS-
>DRAKelas
---------------------------------------------------------------------------------------------------------------------------------------------------------------MNFTCYIDTSSVPTRASTDQGYAEFVSGHGQELPDFLLDHCGMHSNGE-HGVEMASIQKPPIEAESVIKCGSLNSCRNRKVRSHSSNYLNRRIVEDPLIYSSGKSILPLSRDTDA-GLATRNMDGVKSVHSSWCIAE-------------------------------------------------------------------------------------------------------------CSDERNTDTLEEFKADSSE-------------------------QELCKYENGS-QKLSQ--NLC-TGEM-----QIPTKHDNS----DASKTSV--S--SNG-KD------------EEEGRGKRKRKTKIHFDEMTVRDNPARKLRRLKIMRQLGLAAPVGSPFSH-TQRSS-
>ERYCcris
---------------------------------------------------------------------------------------------------------------------------------------------------------------MILS--------PDIV---------------KISDFSLDLCGMFSSGG-QGVMSEAIQERLNEVVSVDKYDSLSFCRNRKVGTHSNSYLNKHAPEEALLSTSENSILQTTDDADASWLAPGAIVWVKDIRDSWWPAEVMDKRVLKD-NDYQHTAEVLVQLFKSGERKANLLLLFSVFETSKANLMAFNLETKILY--FYSICRAWVD-ASDLMQFPI-----------------------------YFEERSKNPSEPFQ-DALK-------------------------QALSKHGNESLLRTSQ--DRC-TDEM-----KSPTQPDNSP---DASKNSI--S--SST-KD-------DHD--EEEGRGKRKRKTKIHFDEMAVADNPARKIRRLKIMRQLGLAAPIGSPFSP-THKSS-
>OPHRgarg
-----------------MA---------------------------------------------------------------F----------------------------------------------------------------TTPS-I--QAPAMNFSCHKDIATIPTRTSTEQGNDESVSG--RELTDFFEDRSGMHSNGG-EVVMLASIQKPLNEVESVITYVSPSSCRNRKVRSSSSSYLQKNI-EEPLLYSSDKS-NQVTRDIDT-WLALGSIVWLKSVHNGWWPAEVRDLRVLDS-NDSQRTARVLVELFKLQE-------------------------------------RVWVD-TSVLSQFPK-----------------------------CFEERSKNTSEAFK-DALK-------------------------QALCKYENRS-TKPSL--SRC-TAEM-----QSPTQHDKSP---DASKTSA--S--TSS-KDG------DDD-GKEEGRGKRKRKTKIHFDEITVPDNPARKSRRLKIMRLLGLAAPVGSPFSL-SHRSS-
>MOLIcapi
-----------------MKGMTEGR---------------------------------------------------CQ---------RALQSL----------------------------------------DMPIRLCRRPRSRTARPNPRPLQGFLEEFSSCKSGSSGTTIASMDQHSDDPVSQYSEEVPEFTRVRCNTLWNGQLEGLISKPNEVLVTESDSISRNSSLDIGKSRNAVPHSNDRVNTHSAAGPSPATSDDSVLPAAGNADA-WLVPGNIVWAKTFYNKWWPAEVMDESRVQECIGSAHVGQVLVQLFGSHQ-------------------------------------YAWLDPAGELSQFDH-----------------------------CYEEKSKNHSKAFQ-DALK-------------------------QALSKRVPAS-SQILS--NEH-CDEL-----KSTPPDEQFL---EIWDT----S--SGT-K--------DKC--IGEGRSKRKRKLTIHFDELTVPENPMRKSRRLRIMRQLGLAPPAGSPFSL-THGRAA
>CALAsini
---------------------------------------------------------------------------------------------------------------------------------------------------------------------------------------------------------MFSNGG--GVLSESIQKRPNEVESVTKHDSLSSFRNRKFGAHSNSYLNKNAPEEPLLFTSDKFILPSARDADS-WLAPGNIVWVKDIRHGWWPAEVTEIRVLKD-NDYQHTARFLVQLFGICE-------------------------------------RAWVD-ASDLSQFPH-----------------------------YLEEMNKNPSEAFQ-DALK-------------------------QALSKCGNGS-LRTSQ--DGC-T---------------------DASKTSI--S--SSS-KD-------DHD--EEGGRGKRKRKTKIHFDEMAVADNPARKLRRLKIMRLLGLAAPVGSPFSP-THKSS-
>LANAlana
-----------------MKGRFE-----------------------------------------------------------------MLEPL----------------------------------------HIP-RCCRQPRSRTARPPPR--KGSLLEFSSCKDGSSSTTTTSMDQHSDDPVSRDSEEMREFSLFRCNGSWDEQPEGLILKSFKTPTTDLELVSKNASVDFDKNRNAGLHSNDRISTHFSAGPLPVSSDNSMLPAAGNADA-WLTPGNVVWAKTIYHEWWPAEVMDEKVVQELTGSQHVGRVLVQLFGSHQ-------------------------------------FAWLDPVGDLSQFDH-----------------------------CYEERSKKPLKTFQ-DALK-------------------------QALCKHVSTP-PRMPS--DGS-FDGL-----KSTTPDDQSL---DDWNVSS--S--SGT-K--------DKR--MEEGRGKRKRRLKIHFDELNFPENPVRRFRRLKIMRHLGLTAPVGSPFSL-PHGRST
>PAPHconc
---------------------------------------------------------------------------------------------------------------------------------------------------------------MDISCCDDNVPIPTTTGSDQGFTRSVSRHGQDLPDFSLEQYSIHNNGG-QGVESQYIQKAPNEVESIITHDSLSSCTNRKTGPRANCYRNNHFPKVPLSYPSVKSILPTARGGDA-YLAPGNMVWVKTVHYGWWPAEVLDIRVLNG-IDSQRTTRVLVQLFGFHE-------------------------------------RAWVD-TEDLTQFSI-----------------------------CYEERSKNPSEAFQ-DALK-------------------------QALSKYGKRS-FGISQ--DRC-TGEI-----NSPTQHCKSP---DASNTSI--S--SST-KE-------DHS--KEGGRGKRKRKLKIHFDEMTIPDNPARKLRRLKIMRLLGLAAPVGSPYCF-S-----
>HABEpant
-----------------MQSTWGSKLSSLNDYGYKLIEILLTHPKFSGNNAEKSARWRRIRVPNLSTYSLISSSPSSAFL--FPRRNSLCLPNPKNLSSLNSRKVDAGRWLLE------------------------------RGKTVTSS-G--RDLAMNFSCHDDIATIPSRASTDHGYDESVSG--QELTEFFHDQLGMHSDGA-VGVMSASIQK---SVESVIKNGSVNSCRNRKVRSHSGSDLNKNILEEPLLYSSDKSVVQDTRDADT-RLALGTIVWVKAVDNGWWPAEIRGLRVLDS-NDSQHTTRVLVQLFNLQE-------------------------------------RVWVD-TSVLSQFSK-----------------------------CFEERSKNISEAFK-DALK-------------------------QALCKYENGS-LTQSQ--SRG-AAEM-----PSSAQPDKSP---DASNTLI--S--TSS-KE-------DDDDAKEEGRGKRKRKTKMHFDEKAVPDNPVRKSRRLKIMRLLGLAAPVGSPFSL-SHRSS-
>GYMNdens
---------------------------------------------------------------------------------------------------------------------------------------------------------------MNFSCHNDIATIPTRASTDQGYDESVSG--RELTVFFQDRSGMHSNGG-EGVMSASVQKPLNEVESVIKYGSPSSCRNRKVRSSSSSYLNKNVLEEPLLYSSDKSILQVTRDADT-WLVLGNIVWVKAVHNGWWPAEVRDLRILDS-NDSQRTARVLVELFKLQE-------------------------------------RVWVD-TSVLSQFPK-----------------------------CFEERSKNTSEAFK-DALK-------------------------QALCKFENGS-LKPSQ--SRC-TAEI-----QSPTQHDKSP---DASKTSV--S--TSG-KD-------DDD-AKEEGRGKRKRKTKIHFDEMAVPDNPVRKNRRLKIMRLLGLAAPVGSPFSL-SHRSS-
>HABElong
-----------------MQSTWGSKLSSLNDYGYKLIEILLTHPKFSGNNAEKSARWRRIRVPNLSTYSLISSSPSSAFL--FPRRNSLCLPNPKNLSSLNSRKVDAGRWLLE------------------------------RGKTVTSS-G--RDLAMNFSCHDDIATIPSRASTDHGYDESVSG--QELTEFFHDQLGMHSDGA-VGVMSASIQK---SVESVIKNGSVNSCRNRKVRSHSGSDLNKNILEEPLLYSSDKSVVQDTRDADT-RLALGTIVWVKAVDNGWWPAEIRGLRVLDS-NDSQHTTRVLVQLFNLQE-------------------------------------RVWVD-TSVLSQFSK-----------------------------CFEERSKNISEAFK-DALK-------------------------QALCKYENGS-LTQSQ--SRG-AAEM-----PSSAQPDKSP---DASNTLI--S--TSS-KE-------DDDDAKEEGRGKRKRKTKMHFDEKAVPDNPVRKSRRLKIMRLLGLAAPVGSPFSL-SHRSS-
>PHALmode
---------------------------------------------------------------------------------------------------------------------------------------------------------------------------MTTLC--------LDG--QDLPDFSVDQSGVFSNGG-QGIMSESIQKHASEAESVHKSDSLSFCKNWKVGTQSSSYLNKHAPEEPLLLTSEKSTLPAARDADA-WLAPGNIVWFKDIHHGWWPAEVMDIEVLKD-NDCELTARALVQLLEIHK-------------------------------------RVWEN-ASDLSQFPN------------------------NTCVQYFEERSKNPSEVFQ-IALK-------------------------QALSKLESKS-LGTSQ--DGF-AVEL-----RSPTQTDKSP---DASKTSISSS--SSS-KD-------DHD--EEGGRGKRKRKTKIHFDEMAVADNPARKLRRMKIMRQLGLAAPVGSPFST-THRSS-
>VANIplan
-----------------------------------------------------------------------------------------MLFVAE-----------VFF--FFGFCSFG------------------------------------GGHLMDFSCCNDISSNSKSASTDLGSDESVSERSQDMPHISLIHCSMQMDGG-QGVVSQSLGQVPNEVEPVIKFCSLNSSRNRKKESCTSRHLNNYIPRLPVHYSSDKSFLPAARDIDT-WLAAGEVVWAKTAHHGWWPAEVMDTRFLHG-IDTQHAVQVIVHLFALHE-------------------------------------RALVN-TEDLSEFIN-----------------------------CFEERSKNPSEAFQ-DALG-------------------------QALRKQNHER-TRRRQ--VPC-PLPT-----PSPTQN-------DLSNTSV--S--SST-KD-------DID--KEQGRGKRKRKSKIPFDELAFPDNPTRKVRRLKIMRLLGLAAPVGSPFSF-SHRSS-
>MICRparv
------------------------------------------------------------------------------------------MPVAK-----------VVAWAI------------------------------------TPS-V--KVPAMNFSLYDETASNPTTTSADRGFDESVSGHSQDLPCSSIDQYGMHGDGG-QGVMPASIQKPSHE-DSVIKFGSLSFCRNRKARSRSSCCLNKHIHEDPLFYPSDKFIPPVARDADD-GLAPGNMVWDKAVRNDWWPAEC--------------------------------------------------------------------------------------------------------------DERTKNTSAAFEDDAFK-------------------------QALCKHENGR-L------------EL-----QSSTKHEKSP---DASKTSV--S--SNS-RD-------DHD--KEEGRGKRKRRSKLHFDEMAIPDNPVRKLRRLKIMRLLGLAAPVGSPFSH-THRSTS
>RIMAelli
------------------------------------------------------------------------------------------MPVAK-----------EGAWAF------------------------------------TPSGK--IAPAMNFTCYVDTASVPTRASTDQGYDESVSGHGQDLPDFSLDQCSMHSNGE-QGVMMASIQKPPHEVESVIKCGSLSSCQNRKIRSHSSNYLNKRILEDPLLYSSGKSILPVARDADT-GLAPKNMIWVKAVHNGWWPAE-------------------------------------------------------------------------------------------------------------RFEERNTNTLEEFKDDPPK-------------------------QALCKYENGS-LKLSQ--NRC-TEEM-----QKPTKHDKSP---DASKTSV--S--SNS-KD------------EEEGRGKRKRKTKIHFDEMAVRDNPARKLRRLKIMRLLGLTAPVGSPFAH-THRSS-
>THELangu
---------------------------------------------------------------------------------------------------------------------------------------------------------------MDFTCYVDTALVSLRTTTDQGYDVSVSGHNQGLPDFSLDQCSMHSGGE-QGVMSASIQKPPNEVESIIKCGSLSSFQNRKVRSHSSSYLNKRILQDPLLYSSDKSILPVARDANA-ELAPGNIVWVRAVRNGWWPAE-------------------------------------------------------------------------------------------------------------CFEEKNKNTFEESKDDAPK-------------------------KALCKYENGG-LKLPE--NRC-TGEI-----QRPTKHDKSP---DASKTSV--S--SNS-RD-------DHD-KEEVGRGKRKRRTKIHFDEMAIPDNPARKLRRLKIMRLLGLAAPVGSPFSP-THRSS-
>LECAnigr
-----------------------------------------------------------------------------------------MLFVAE-----------VLFFCFFSLGSFSGGRNAARIVDKGLNDIT-KTC------LFTLVRH--NSLAMDVSSCNNISSNSKSASTDPSSDESVSGRIQDMFDIPLVHCSMQMDGG-QGVVSQPLEKLPKEVKPVIKFCSPN--RNRNNKSCINRYLNNYSP--------DNSFLPAARDTDA-WLAPGKVVWVKTVHHGWWPAEVMDTKVLHG-IATQHTVKVAVHLFALHE-------------------------------------RALLN-TGDISEFPN-----------------------------CFEERSKNPSEAFQ-DALG-------------------------QALSKHGHES-PGAKQ--DRF-PFPN-----ATPTHSDKQS---DLSNASI--S--SST-KD-------DIE--PEEGKGKRKRKSKIPFDELSFPDNPARKVRRLKIMRSLGLAAPVGSPFTF-ANRSSS
>EPIPpurp
---------------------------------------------------------------------------------------------------------------------------------------------------------------MNFSCYNDTAFIPTRVSTDKGYDESVSGHSQNLPDFSLDQCSMQNN-G-QGLVSESFQKPPKDVESLTKYGYLSSGRNRNVRSSSNSYLNKQDPEEPLLFSLDKSILSAARDADA-WLAPGNVVWVKAIRHGWWPAEVMDIRILKG-NDIQHTARVLVQLFEFHE-------------------------------------RAWLD-TSDLSQFPK-----------------------------CFEERSKNPSEAFQ-EALK-------------------------QALCKYGNES-LRTSQ--DRC-IGEM-----QSPTQHDKSP---DVSKTST--S--RST-EN-------DHD--EEEGRGKRKRKLKIHFDEMAVPDDRARKIRRLKIMRLLGLAAPVGSPFSL-TRKSS-
>DIURorie
------------------------------------------------------------------------------------------MPVEG-----------ELGLLL------------------------------------HPA-E--VAAAMSFSCYNDTASVPTRASADQGYDESVYGHSQDFPDTLLHHCGLHSDGG-QGVMSASIQKPPNGVESIIKYGSLSSCRNRKARSNSTNYLNKHVLEGPLLYSSDKSILPAARDADA-GLAPGNVVWVKAFRSGWWPAE-------------------------------------------------------------------------------------------------------------YSEERSRNTVEAFKDDDLK-------------------------QALCKYGSGS-LKKSQ--NSC-TTGM-----QSPTKLDKSP---DASKTSV--S--SNG-KD-------DHD--KEEGRGKRKRRKKRHFDEMAVPDNPARKLRRLKIMRLLGLAAPVGSPFSV-THRSS-
>EPIDfulg
---------------------------------------------------------------------------------------------------------------------------------------------------------------------------------------------------------MFSNGG-QRVMSESIQKRPNEFESVTQYDSPSASVIRKVGTHSNSYLNKHSSEDPLLFTSDKSILPTARDADT-WLAPANLVWVKDIRHGWWPAEVMDIRTLKD-NDCQHTARVLVQLFEVHE-------------------------------------RAWVD-ASDLSQFPN-----------------------------YYEERSKNPSEAFQ-DALK-------------------------QAMSKHANGS-LRTSQ--DGC-NGGM-----RSLTQSDKSP---DASNPSI--S--SSG-KN-------DHD--EEEGRGKRKRKTKIHFDEMAVADNPARKIRRLKIMRLLGLAAPVGSPFSP-THRSS-
>ORCHital
---------------------------------------------------------------------------------------------------------------------------------------------------------------MNFSCHNDISTIPTRASTDQGYDESVSG--RELTDFFQDRSAMHSNGG-EGVMSASIHKSLNEVESDIKYGSLSSCRNRKIRSSSSSYLNKNVLEEPLLYSSDKSILQVTRDADT-WLTPGNIVWVKAVHNGWWPAEVRDLRVLDS-NDCQRTARVLVQLFKLEE-------------------------------------RIWVD-TSVLSQFPK-----------------------------FFEERSKNTSEAFK-DAVK-------------------------QALCKYENGN-LKPSQ--SRC-TAEM-----QSPIQHDKSP---DASKTSV--S--TSG-KD-------DDD-AKDEGRGKRKRKTKIHFDEMAVPDNPVRKNRRLKIMRLLGLAAPVGSPFLL-SHRSS-
>ANOEemei
---------------------------------------------------------------------------------------------------------------------------------------------------------------MNFSYCNDTASVPSKACADQGLDESVSGHYQDLPDFSLDQCEMLSSER-QGVMSTSFQKPPNEIESFLKYGSLISCRNRKVRSQSSSYLNKHVLEEPLLYSSDKSILPVARDADT-WLAPGNIVWVKAICNGWWPAEVWDLRVLDG-KDSQHTARVLVQLFEFQE-------------------------------------RVWVD-TSDLSQFPK-----------------------------CFEERSKNTSKAFK-DALN-------------------------QALFKYENGS-LKPSQ--NRC-TGEM-----PNPTKHDKSP---VESKTSV--T--SSS-KD-------DHD--KEEGRGKRKRKTKLHFDEMAVPDNPARKLRRLKIMRQLGLAAPVGSPFVL-THKSN-
>PAPHhirs
---------------------------------------------------------------------------------------------------------------------------------------------------------------MDISCWDDNAPIPTTTGSVQGFTGSLSRHGQDLPDFSLEQCSIHNKGG-HGVKSQYIQKAPNEVESIITHDSLSSCTNRKTGPHANCHRNNHFPKVPLSYPSVKSILPTARGGDA-YFAPGNMVWVKTVHYGWWPAEVMDIRVLNG-IDSQRTTRVLVQLFGFHE-------------------------------------RVWVD-TEDLTQFSI-----------------------------CYEERSKNPSEAFQ-NALK-------------------------QALSKYGKIS-FGISQ--DRC-TGEM-----NSPTQLDKSP---DASNTSI--S--SST-KE-------DHS--KEGGRGKRKRKLKIHFDEMTIPDNPARKLRRLKIMRLLGLAAPVGSPYCF-S-----
>CALEmajo
------------------------------------------------------------------------------------------MPVAK-----------EGLWAF------------------------------------SPSGK--VSPAMNFTCYVDTALAPTRVSTDQGYDESVSGHGQDLPDFLLDQCSMHGKGE-QGVEMASIQKPPNEVESVTKCGSLNSCRNRKVRSHSSSYLNKRILEDPLLYSSGKFILPLARDADT-GLETSNMDFVKSVRSGWWTAE-------------------------------------------------------------------------------------------------------------CFEERNTDTLEEFKDDASE-------------------------QTLCRYENGS-LKLSP--NRC-NGEM-----QTPTKHEKY----DTSKSSV--S--SSS-KD-------------EEGRGKRKRKTKMHFDEMAVRDNPVRKLRRLKIMRLLGLAAPVGSPFSH-SHRSSL
>DRAKthyn
---------------------------------------------------------------------------------------------------------------------------------------------------------------MNFTCYVDTASVPTRASTDQGYAEFVSGHGQELPDFLLDHCGMHSNGE-HGVEMASIQKPPIEAESVIKCGSLNSCRNRKVRSHSSNYLNRRIVEDPLIYSSSKSILPLSRNTDA-GLATRNMDGVKSVHSSWCIAE-------------------------------------------------------------------------------------------------------------CSDERNTDTLEEFKVDSSE-------------------------QELCKYENGS-QKLSQ--NLC-TGEM-----QIPTKHDNS----DASKTSV--S--SNG-KD------------EEEGRGKRKRKTKIHFDEMTVRDNPARKLRRLKIMRQLGLAAPVGSPFSH-TQRSS-
>LIMOabor
---------------------------------------------------------------------------------------------------------------------------------------------------------------MNFSCYNDTAFIPTRVTSDKGYGESVSGHSQNLLDFSLDQCSMRSN-V-QGVVSESFQKPPNDVESLSKYGHLSSCRNRNVRSSSNSYLNKQDPEEPLLFSSDKSFLSVARDADA-WLAPGNIVWVKAVGRGWWPAEVMDIRILKG-NDSQHTARVLVQLFEFQE-------------------------------------RAWVD-TSDLSQFPK-----------------------------CFEERSKNPSEAFQ-DALKQVVLWFLSLSHPFTHLQSLHSSFVCQALTKYGNES-LRTSQ--DKC-TGER-----QSATQHDKTP---DVSKTSI--S--SST-KN-------DHD--EEGGRGKRKRKLKIHFDEMTVPDDRGRKIRRLKIMRLLGLAAPVGSPFSL-TRKSS-
>NEUWmali
----------------------------------------------------------------------MVELPLCE-----------LMPVNQ-----------LGSGGG------------------------------------TPS-D--EVLAMDAYCCKVMSSSSTRTTIDQGCDESVSGRSQDLG-----LYSFQSISW-KRFKSRSIRKPFSRSASLAKYNSLNSFLNRKVWSNSLSYLDNDFQREPLLSSSDKSIMPPSLNADA-WLAPGNIVWVKTVNGGWWPAEVMDITVPEG-IGSQHSRQVVVQLFGCHE-------------------------------------ITWVHRAEDLSQFSD-----------------------------CYEERSKNPSEAFQ-DALK-------------------------QALCKNGHET-VGTSQ--NGF-------------------P---DAWDSSV--S--SSA-KH-------GHD--EEEGRGRRKRKLKIHFDELSVPDKPARKLRRLKIMRLLGLAAPVGSPFSL-SHRSS-
>GOODfuma
---------------------------------------------------------------------------------------------------------------------------------------------------------------MNFSCCNDTASIPTKACTDQEHDESVSGHDQDLPDFLLEQCEMHSSER-QGVMSTSFLKPPNKIESAINYGSLISCRNRKVRSQSSSYLNKHVLEEPLLYSSDKSILPVARDADT-WLAPGNIVWVKAISDGWWPAQVWDLRVLDG-KDNQHTSRVLVQLFEFQE-------------------------------------RVWVD-TSDLSQFPK-----------------------------CFEERSKNTSKAFK-DALN-------------------------QALCKYENGS-LKPLQ--NRC-TGEM-----QSPTKHDKSP---VESKTSV--T--SSS-KD-------DHD--KEEGRGKRKRKMKIHFDEMAVPYNPARKLRRLKIMRLLGLAAPVGSPFSL-THKSYY
>CHILsemi
------------------------------------------------------------------------------------------MPVAT-----------EGVWAF------------------------------------SPSDK--IATAMNSTCYVDIASAPTRATTDQGYNESVSGHGQDLPDFLLDQCSMHSNGE-QGVGMASIQKPPNEVESVFKCGSLNYCRNRKVRSHSSSYLNKRILEDPLLYSSGKSILPLARDVDA-GLGTRNMDWVKSVRTGWWPAK-------------------------------------------------------------------------------------------------------------CFEGRNTDTLEEFKDDPSE-------------------------PALCKYENGS-LKLSQ--NGC-AGEK-----QIPPKHDKS----DASKTSV--S--GNS-KD------------EEEGRGKRKRKTKIHFDEMAIRDNPVRKLRRLKIMRLLGLAAPVGSPFSH-THRSS-
>APOSshen
M------PQGF---FGFVNLMLKKRL----------VVVLVVSLEALDLCASESV-----------DYSVMSVFWTCSFF--------PMEVEEL-----------LGLGFL------------------------------------RKE-R--IVPSLDVFCCKVISSSPTRNTVDLGSDESVSGHSQHLG-----LCSFQSVSW-KRFKSRSIRKPLSGPASLAKYKSLNSWINRKVLLHSNSYLDNQFPREPLLCSLDKSTIP-SRDLDA-WLAPGNIVWVKTITGGWWPAEVVDIIAPEG-IVRRHVRQVVVQLFGCHG-------------------------------------LTWVRKAEDLSQFSD-----------------------------CYEERCKNHSEAFQ-DALK-------------------------QALCKYGHEM-VGTSQ--NGF-------------------I---DACDSSV--S--SST-KH-------GHD--EEGGRGRRRRKLKIHFDEISVPDKPARKLRRLKIMRMLGLVAPVGSPFSL-SHRSS-
>CALAplic
---------------------------------------------------------------------------------------------------------------------------------------------------------------MNFSWYNDTASIPKRFSTDLGYDASVSGHSQELPDFSLDHCGMHGDGG-LGVISASIQKYPNEVEAVIKYGSLNSCRNRKVRSHSSSQLNKRVLEDPLLYSSDKSTPLVARDADI-KLAPGKTVWVKAVRNGWLPAD-------------------------------------------------------------------------------------------------------------CFEEKSKNTLEEFK-DAPK-------------------------QAQSKFENVS-LK-PQ--NSC-TDEM-----QSPTKADNSP---DASKTSV--STTSNS-KD-------DNG--KEEGRGKRQRRSKIHFDEMAIPDNPARKLRRLKIMRLLGLAAPVGSPFSH-THRSS-
>SERAvome
-----------------M-----------------------------------------------------------------------------------------------------------------------------IDSALTCG-S--YAPAMNFACHNDIATIPICASTDQGYDESVSG--RELIGFFQDRLGMHSNGG-EGAMLASIQKPLNEVEPVIKYGSPSSCGNRKVRSSSSSYLNKNVLKEPLLYSSDKSILQVTRDVDT-WLALGNIVWVKAVHNGWWPAEVRDLRVLDS-NDNQRSARVLVELFKLQE-------------------------------------RVWVD-TSVLSQFPK-----------------------------CFEERSENTSEAFK-DALK-------------------------QALCKYENRI-PKPSL--SRC-TAEL-----QSPTQHDKSP---DASKTSV--S--TSG-KD-------DDD-AKEEGRGKRKRKTKIHFDEMAVPDNPVRKNRRLKIMRLLGLTAPVGSPFSL-SHRSS-
>PLATclav
---------------------------------------------------------------------------------------------------------------------------------------------------------------MNFSCHNDIGTIPTRASTDQGYDESVSG--RVLTGFFQDRSSVRSNGG-EGVMSASIQKPLNEVESVIRYGSPSSCSNRKVRSSSSSYLNKNVHEELLLYSSDKSILQVTGDADT-WLALGNVVWVKTVHNGWWPAEVRDLRILDT-NDSKRTARVLVELFKLQE-------------------------------------RVWVD-TSVLSQFPK-----------------------------CFEERSKSTSEAFK-DALQ-------------------------QALCKYENGS-LKPSP--SRC-TAEM-----QSPTQHDKSP---DASKTSV--S--TSG-KD-------DDD-AKEEGRGKRKRKTKIHFDEMAVPDYPVRKTRRLKIMRLLGLAAPVGSPFSF-SHRSS-
>ANOEroxb
---------------------------------------------------------------------------------------------------------------------------------------------------------------MNFSYCNDTASVPSKACADQGLDESVSGHYQDLPDFSLDQCEMLSSER-QGVMSTSFQKPPNEIESFLKYGSLISCRNRKVRSQSSSYLNKHVLEEPLLYSSDKSILPVARDADT-WLAPGNIVWVKAICNGWWPAEVWDLRVLDG-KDSQHTARVLVQLFEFQE-------------------------------------RVWVD-TSDLSQFPK-----------------------------CFEERSKNTSKAFK-DALN-------------------------QALFKYENGS-LKPSQ--NRC-TGEM-----PNPTKHDKSP---VESKTSV--T--SSS-KD-------DHD--KEEGRGKRKRKTKLHFDEMAVPDNPARKLRRLKIMRQLGLAAPVGSPFVL-THKSY-
>OPHRsphe
-----------------MA---------------------------------------------------------------F----------------------------------------------------------------TTPS-I--QAPAMNFSCHKDIATIPTRTSTEQGNDESVSG--RELKDFFQDRSGMHSNGG-EVVTLASIQKPLNEVESVITYVSPSSCRNRKVRSSSSSYLQKNI-EEPLLYSSDKS-NQVTRDIDT-WLALGNIVWVKSVHNGWWPAEVRDLRILDS-NDSQRTARVLVELFKLQE-------------------------------------RVWVD-TSVLSQFPK-----------------------------CFEERSKNTSEAFK-DALK-------------------------QALCKYENRS-TKPSL--SRC-TAEM-----QSPTQHDKSP---DASKTSA--S--TSS-KDG------DDD-GKEEGRGKRKRKTKIHFDEITVPDNPARKSRRLKIMRLLGLAAPVGSPFSL-SHRSS-
>MASDpict
---------------------------------------------------------------------------------------------------------------------------------------------------------------------------------------------------------MFSNGG-QGVLSESIQKCPNEFESVSKYDSLSSSRMRKVGTHSNSYLNKHVSEEPLLVTSDKSILPTPRDTDS-WLTPGNIVWVKDIRHGWWPAEVMDIRILED-NDYQHTARVLVQLFQVHE-------------------------------------RAWAD-ASDLSKFPN-----------------------------YFEERSKNPSGPFQ-DALK-------------------------QALCKYGKGS-FRISQ--DEC-VGDM-----RSPFQPDKSPAASDASNTSI--S--GRT-KN-------DHD---EEGRGKRKRKTKIHFDEMSVADNPARKIRRLKIMRQLGLAAPVGSPFSP-THKSS-
>NEUWzoll
----------------------------------------------------------------------MVELPLCE-----------LMPANQ-----------IGSGGG------------------------------------TPS-D--EVLAMDAYCCKVISSSSTRTTIDQGCDESVSGRSQDLG-----LYSFQSISW-KRFKSRSIRKPFSRSASLAKYNSLNSFLNRKVWSNSLSYLDNDFQREPLLSSSDKSIMPPSVNADA-WLAPGNIVWVKTVNGGWWPAEVMDITVPEG-IGSEHTRQVVVQLFGCHK-------------------------------------ITWVHRAEDLSQFSD-----------------------------CYEERSKNPSEAFQ-DALK-------------------------QALCKNGHET-VGTSQ--NGF-------------------P---DAWDSSV--S--SSA-KH-------GHD--EEEGRGRRKRKLKIHFDELSVPDKPARKLRRLKIMRLLGLAAPVGSPFSL-SHRSS-
>MEXIxero
---------------------------------------------------------------------------------------------------------------------------------------------------------------MDISCCDDIAPIPTTTGSDEGCTRSVSGHGHDLPYSSLEQYSIHSNGG-QGVKSQYIRKPPNEVESINTYDSLSCCTNRKTGSHASSYLNDHFPKVPLSCLSDKSILPTAGGGDD-YIAPGIMVWVKTIYHGWWPAEVMDIRVLDG-IESQHTERVLVQLFGFHE-------------------------------------RAWVD-SEDLTQFAI-----------------------------CYEERSKNPSEAFQ-EALK-------------------------QALSKYGKRS-FGISQ--DRC-AGDI-----TSPTQHEKSP---DASNTSI--S--SST-KE-------NHS--KEGGRGKRKRKLKIHFDEMAIPDNPARKLRRLKIMRLLGLAAPVGSPYCF-SHRSS-
>CREMappe
---------------------------------------------------------------------------------------------------------------------------------------------------------------------------------------------------------MFSNGG-QGVMSESIQKLPNEFEN--------------VGTHSNNYLNKHSPEEPLILTSDKSMLPTARDGDA-WLAPGNIVWIKDIRHGWWPAEVMDMRVPKD-NDHRHTARVLVQLFEVHE-------------------------------------RAWVD-ASDLSQFTN-----------------------------CFDERSENSSEAFH-DALK-------------------------QALCKYGNGS-LR---------------------TEPDKSP---DASKTSV--S--SSI-KN-------DHD--EEGGRGKRKRKTKIHFDERAVADNPARKIRRLKIMRLLGLAAPVGSPFSP-AHKSS-
>CYPRflav
---------------------------------------------------------------------------------------------------------------------------------------------------------------MDISCCDDTAPIPTTTGTDQGCTGSVSGHSQDLPDFSLEQYIMHSNGG-QGIKSQYIQKPPNEVESIITYDSLSFCTNRKIRSRANRYLNNHFPKEPSSFPSDRSFLPAAGGDDA-YLAPGNMVWVKTVHHGWWPAEVMNIMVLDD-IDSQHTARVLVHLFGFHE-------------------------------------RTWVD-TEDLTQFTI-----------------------------CYEERSKNPSEAFQ-DALK-------------------------QALSKYGKRS-LGISQ--DGC-TGGL-----KSPTQHYKSP---DASNTSI--S--SST-KE-------DHS--KEGGRGKRKRKLKIHFDEMTIPDNPARKNRRLKIMRLLGLAAPVGSPFSH-T-----
>GYMNodor
---------------------------------------------------------------------------------------------------------------------------------------------------------------MNFSCHNDIATIPTRASTDQGYDESVSG--RELTGFFQDRSGMHSNGG-EGVMSASIQKPLNEVESVIKYGSPSSCRNRKVRSSSSSYLNKNVLEEPLLYSSDKSILQVTRDADT-WLVLGNIVWVKAVHNGWWPAEVRDLRILDS-NDSQRTARVLVELFKLQE-------------------------------------RVWVD-TSVLSQFPK-----------------------------CFEERSKNTSEAFK-DALK-------------------------QALCKFENGS-LKPSQ--SRC-AAEM-----QSPTQHDKSP---DASKTSV--S--TSG-KD-------DDD-AKEEGRGKRKRKTKIHFDEMAVPDNPVRKNRRLKIMRLLGLAAPVGSPFSL-SHRSS-
>PHAIflav
---------------------------------------------------------------------------------------------------------------------------------------------------------------------------------------------------------MFSNGG--GFMSESIQKRPNEVESVTKHDSLSSCRNRKFGTHSNSYLNKHAPKEPLLFTSDKFILPAARDTDS-WLAPGNIVWVKHIRHGWWPAEVMDIRVLKD-NDYQHTARFLVQLFEIYE-------------------------------------RAWVD-ASDLSQFPH-----------------------------NLEERIKNPSEAFQ-DALK-------------------------QAFNKCGNGS-LRPSQ--DGC-T---------------------DASKTSI--S--SSS-KD-------DHD--EEGGRGKRKRKTKIHFDEMAVADNPARKLRRLKIMRLLGLAAPVGSPFSS-THKSS-
>CALAcreb
---------------------------------------------------------------------------------------------------------------------------------------------------------------MNFSWYNDTASIPTRFSTDLGYDASVSGHSQELPDFSLDQCGMHSDGG-LGVISASIQKYPKEVEAVIKYGSLNSCRSRKVRSHSSSQLNKRVLQDPLLYSSDKSTPLVARDADI-KLAPGKTVWVKAVCNGCLPAD-------------------------------------------------------------------------------------------------------------CFEERSKNTLEEFK-DAPK-------------------------QAQSKFENVS-LK-PQ--NSC-TDEM-----QSPTKADNSP---DASKTSV--STTSNS-KD-------DNG--KEEGRGKRQRRSKIHFDEMAIPDNPARKLRRLKIMRLLGLAAPVGSPFSH-THRSS-
>PHRAlind
-----------------MATLVRLM--------------------------------------------RR-----------------------E-----------GGKEERER-GKFVAIRSQGR-------DHT-TAL------TRIVAAR--TIPAMDISCCDDIVPTPRTTGTDHGCTGSVSGHGQDLPDFSLEQYSIHSNGG-QRVKSEYLRKPPKEVESIITYDSLSSCTNRKSGSRANSYLNNHFPKVPLSYPSDKAILPTAGGDDA-YLAPGIMVWVKRLHHGWWPAEVIDVRVLDG-IESQHIARVLVQPFGFHE-------------------------------------RAWVD-TEDLTQFAI-----------------------------CYEERSKNPSEAFQ-NALK-------------------------QALSKYRKTS-FGISQ--DGC-TGEI-----NSPTQHDKSP---DASNTSI--S--SST-KE-------DHS--KEGGRGKRKRKLKIHFDEMSIPDNPARKLRRLKIMRLLGLAAPVGSPYCF-SPRSS-
>GALEfabe
---------------------------------------------------------------------------------------------------------------------------------------------------------------MDFSSCNDISSKFKTAITDPDSDESVSGRSEDMSDISLVHCSMPMDGG-QGV-SQSLENIPNEVDPVINFFPLNSCRSRNKKSCTNRYFNNYIPKVPLPFSSDKSFLPTYEGIDT-WLAPGKVAWVKTVHHGWWPAEVMDIRVFNG-IATHHTIQVVVHLFALHK-------------------------------------RALVD-KEDLSEFPN-----------------------------CFEERSKNVSEAFQ-DALE-------------------------QAFSKHGRES-PRERE--AVQ-PFLT-----PSPTQN-------NLSNAST--S--SST-KD-------NLD--REEGRGKRKRKSKIPFDELAFPDNPTRRVRRLKIMRLLGLAAPVGSPFSF-AHRSS-
>EPIPhell
---------------------------------------------------------------------------------------------------------------------------------------------------------------MNFSCYNDTAFIPTRVSTDKGYDESVSGHSQNLPDFSLDQCSMQNN-G-QGLVSESFQKPPKDVESLTKYGYLSSGRNRNVRSSSNSYLNKQVPEEPLLYSLDKSILSAARDADA-WLAPGNVVWVKAIRHGWWPAEVMDIRILKG-NDIQHTARVLVQLFEFHE-------------------------------------RAWLD-TSDLSQFPK-----------------------------CFEERSKNPSEAFQ-EALK-------------------------QALCKYGNES-LRTSQ--DRC-IGEM-----QSPTQHDKSP---DVSKTST--S--GST-KN-------DHD--EEEGRGKRKRKLKIHFDEMAVPDDRARKIRRLKIMRLLGLAAPVGSPFSL-TRKSS-
>GOODpube
---------------------------------------------------------------------------------------------------------------------------------------------------------------MNFSCCNDTASVPTKACTDQGHDESVSGHSQDLPDFSLDQCEMHSSER-QGVMSTSFQKPPNKIESVINYGSLISCRNRKVLSQSSSYLNKQVLEEPLLYSADKSILPIARDADT-WLAPGNIVWVKAICNGWWPAQVWDLRVLDD-KDNQNTARVLVQLFEFQE-------------------------------------RVWVD-TSDLSQFPK-----------------------------CFEERSKNTSKAFK-DALN-------------------------QALCKYENGS-LKSSQ--NRC-TGEM-----QIPTKHEKSP---VESKTSV--T--SSS-KD-------DHD--KEEGRGKRKRKTKIHFDEMSVPDNPARKLRRLKIMRLLGLAAPVGSPFSL-THKSY-
>HAEMdisc
---------------------------------------------------------------------------------------------------------------------------------------------------------------MNFSYYNDTSSDHTKACTDQGHDESVSGHYQDLPDFSLDQCEMHSSER-QGVMSTSFQK-PNEIKSFIKYGSLISCGNRKVRSQSSSYLNKNVLEEPLLYSSDKSILPVARDADT-RFAPGNIVWVKAMCNGWWPAEVRDLRVLDG-KDSQHTERVLVQLFEFQE-------------------------------------RIWVD-ASDLSQFPK-----------------------------CFEERSKNTSKSFK-DALN-------------------------QALLKYENGS-LKPSQ--NRC-TGEM-----PSPTKHEKSP---VESKTSV--T--SSS-KD-------DHD--K--GRGKRKRKTKLHFDEMAVPDNPVRKLRRLKIMRQLGLAAPVGSPFAL-THKSYN
>HYPOheme
-----------------MKGMMEGR---------------------------------------------------CQ---------QMLQSL----------------------------------------DIP-KFCRQPRSRAARPNPHPPKGFVEEFSSCKGDSSGTTIASMDQHSDDPVSQYSEEFPEFTLFRCNTLWNGQLEGLISKPDEVLMTESDAISRNSSLDFGKSRNVVPHSNDRVNTHSAAGPSPVTSDDSVLPAAGNADA-WLAPGNIVWAKT-YNKWWPAEIMDESRVQECIGSEHGVQVLVQLFGSHQ-------------------------------------YTWLDPAGELSQFDH-----------------------------CYEEKSKNPLKAFQ-DALK-------------------------QALSKHVPSS-PRILS--NEL-GDEL-----KSTPPDDQSL---DVWNTWS--A--SGT-K--------DKC--IGEGRSKRKRKLTIHFDELTVSENKMRKSRRLRIMRQLGLAPPAGSPFSL-THGRAA
>BORYspha
-----------------MKRRYQ-----------------------------------------------------------------MLLPF----------------------------------------HIP-DSCRQPRSRVGRPPPR--EGRLHEFSSCKDGSSSTTTASMNRGNDDPVSRHSEEMTEFSLLRCTMSWNGRQEGMSLKSTEVRATEVESVSKNASLDSSKNRNIGSHSNDHDSTHSSEGPLPFDPDSCMRPDAGNASS-WVSPGNVVWAKTVF-EWWPAEVMDERVVQECTGGRHVGHVLVQLFGTQQ-------------------------------------YAWLDPVGDLSQFDY-----------------------------CYEERSKNPLKAFQ-EALK-------------------------QALCKHPQSS-PRILS--NGC-SDEL-----NISTENDQSP---DV-------S--SIQ-TD-------DKC--TEGGRGKRTRKLKSHFDELTFPKKPLRRVRRLRIMRHLGLAAPVGSPFSL-SHGRSA
>CALAtsoo
---------------------------------------------------------------------------------------------------------------------------------------------------------------------------------------------------------MFSNGG--GVMSESIQKRPIEVESVTKHDSLSSCRNRKFGTHSNSYLNKHAPEEPLLFTSSKFILPAARDADS-WLAPGNIVWVIDIRHGWWPAEVMEIRVLKD-NDFQHTARILVQLFGICE-------------------------------------RAWVD-ASDLSQFSH-----------------------------YLEERNKNPSEAFQ-DALK-------------------------QALSKCGNGS-LRTSQ--DGR-T---------------------DVSKTSI--S--SSS-KD-------DHD--EEGGRGKRKRKTKIHFDEMAVADNPARKLRRLKIMRLLGLAAPVGSPFSS-THKSS-
>SELEaequ
---------------------------------------------------------------------------------------------------------------------------------------------------------------MDISCCGDIAPIPTTTGTDQGCTVSVSGHGQDLPDFSLEQYSMHSNGG-QGVTSQNIRKPHNEVESIITYDSLSSCTNRKTGSRANSYLNNHFPKVPLPFPSDKSILPNDGGGDA-YLAPGNMVWVKTVHHGWWPAEAMDIRVLDS-IDSQHTARVLVQLFGFHE-------------------------------------RAWVD-TEDLTQFTI-----------------------------CFEERSKNPSEAFQ-DALK-------------------------QALFKCGKRN-LG--Q--DRC-TGEI-----KSPTQHDKSP---DASNTSI--S--SST-KE-------DHS--KEGGRGKRKRKLKIHFDEMTIPDNPARKLRRLKIMRSLGLAAPVGSPFSL-SHRSS-
>DACThata
---------------------------------------------------------------------------------------------------------------------------------------------------------------MNFSCHNDIATIPTRASTDQGYDESVSG--RELSGFFQDRLGMHSNGG-EGVMSASIQKPLNEVESVIKYGSPSSCRNRKVRSSSSSYLNKNVLEEPLLYSSNKSILQVTRDANT-WLALGNIVWVKAVHNGWWPAEVRDLRILDS-NDSQRTARVLVELFKLQE-------------------------------------RVWVD-TSVLSQFPK-----------------------------CFEERSKNTSEAFK-DALK-------------------------QALCKYENGS-LKPSQ--SRC-TAEM-----QSPTQHDKSP---DASKTSV--S--TSG-KD-------DDD-AKEEGRGKRKRKTKIHFDEMAVPDNPVRKNRRLRIMRLLGLAAPVGSPFSL-SHRSS-
