# Supplementary material for: Orchid Phylotranscriptomics: The Prospects of Repurposing Multi-Tissue Transcriptomes for Phylogenetic Analysis and Beyond
Source: Front Plant Sci. 2022 May 27;13:910362. doi: 10.3389/fpls.2022.910362 (PMC9196242; doi:10.3389/fpls.2022.910362)
Supplement: Supplementary file 4 [file Data_Sheet_3.zip › ortho_MSA/r1/OG0009236.fa]

>ANOEemei
------------------------------------------------------------------------------------------------------------------------------------MVHFKNRYMVIEVLINSSKDSSGNDPIIVTEYNLLKAIKDNILLNFGECGLALSLGSLQVKYVNPFTKLCVIRTSRDDYQKIWSAMTMVKSIGKCPVTLNLLALSGTIKACKTVALKCEDAKFEQYKLE-VGNHITSEINSQIRSYMEKIKML-EN
>ANOEroxb
------------------------------------------------------------------------------------------------------------------------------------MVHFKNRYMVIEVLINSGKDSSGNDPIIVTEYNLLKAIKDNILLNFGECGLALSLGSLQVKYVNPFTKLCVIRTSRDDYQKIWSAMTMVKSIGKCPVTLNLLALSGTIKACKTVALKCEDAKFEQYKLE-VGNHITSEINSQIRSYMEKIKML-EN
>APOSodor
------------------------------------------------ERRGAA--GFPGLLIFER-IC-AGGVHSDRERRGAAGFPGLLIFERICAGGVHSDRERRGAAGP--------------NLRPIIMVLFKNRYMVIEVAINVIKDSSGNEPIIVTEYNLLKAIKDSILFNFGECGLALSLGSLQVKYVNPSTKLCIVRTSREDHQKIWSAMTMVTSIAKCPVTITLLHLSGTIKACKNAALKCEEAKFEQYKLE-AGPRLTPEKSLEIRSFIEKINAL-EN
>APOSshen
-------------------------------------------------RRSSS----------PR-TSRTSPASPQHSRTSSATFSTTGIFLR-----------RFFVYGP--------------NLRPITMVLFKNRYMVIEVAINVIKDSSGNEPIIVTEYNLLKAIKDSILFDFGECGLALSLGSLQVKYVNPSTKLCIVRTSREDHQKIWSAMTMVTSIAKCPVTITLLHLSGTIKACKNAALKCEEAKFEQYKLE-AGPRLTPEKSLEIRSFIEKINAL-EN
>BLETstri
------------------------------------------------------------------------------------------------------------------------------------MVQFKNRYLVIEVLINGGKDSSGNDPIIITEYNLLKAIKDNILLNFGECGLALALGSLQVKYANPSTKLCIIRTSRDDYQKIWSAMTMVKSIGKCSVTFNLLALSGTIKACKNAALKCEEAKFEQYKLE-ADNPLTPERLSQIRGYIEKIKTL-EN
>BORYspha
------------------------------------------------------------------------------------------------------------------------------------MVLFKNRYMVLEVLID-SKDSGGNDPIIVTEFNISKAIRDSIQLNFGECGLAVSLGSFQVKYVNPTTKLCVIRTSREDHRKVWSAITMVRSIGKCAVTFNLLDLTGSIKACRRAALKCDETKFEQYKLE-AGGNVTPEITDSLKKCFEKAKTL-ES
>CALAcreb
------------------------------------------------------------------------------------------------------------------------------------MVQFKNRYMVIEVLINGGKDSSGNDPIIVTEYNLLKAIKDNILLNFGECGLALSLGSLQVKYVNPSTKLCVIRTSRDDYQKIWSSMTMVKSIGKCSVTLNLLALSGTIKACKTAALKCEEAKIEQYKLE-GGNHITPERLSQIRSFIEKIKSL-EN
>CALAplic
------------------------------------------------------------------------------------------------------------------------------------MVQFKNRYMVIEVLINGGKDSSGNDPIIVTEYNLLKAIKDNILLNFGECGLALSLGSLQVKYVNPSTKLCVIRTSRDDYQKIWSSMTMVKSIGKCSVTLNLLALSGTIKACKTAALKCEEAKIEQYKLE-GGNHITPERLSQIRSFIEKIKSL-EN
>CALAsini
------------------------------------------------------------------------------------------------------------------------------------MVQFKNRYLVIEVLINSGKDSSGNDPIIITEYNLLKAIKDNILLNFGECGLALSLGSLQVKYANPSTKLCIIRTSREDYQKIWSAMTMVKSIGKCSVTINLLALSGTMKACKSAALKCEEAKFEQYKIE-AENHLTPERLSQIRGYIDKIKAL-EN
>CALAtsoo
------------------------------------------------------------------------------------------------------------------------------------MVQFKNRYLIIEVLINSGKDSSGNDPIIITEYNLLKAIKDNILLNFGECGLALSLGSLQVKYANPSTKLCIIRTSRDDYQKIWSAMTMVKSIGKCSVTINLLALSGTMKACKSAALKCEEAKFEQYKLD-AENHLTPERLSQIRGYIDKIKTL-EN
>CALEmajo
------------------------------------------------------------------------------------------------------------------------------------MVQFKNRYLVIEVLLDAGKDSSGIDPIIVTEYNLLKAIKDNILLNFGECGFALSLGSLQVKYVNPSTKLCVIRTSRDDYQKIWSAMTMVKTIGKCPVTLNLLALSGTIKACKAAALKCEEAKFEQIKLE-GRSHMTPEKLSQIRSYFEKIKSL-EN
>CEPHdama
------------------------------------------------------------------------------------------------------------------------------------MVQFKNRYMVMEVLINGVKDSSGNDPIIVTEYNLLKTIKDSILLNFGECGLALSLGSLQVKYVNPTTKLCVIRTSRDDYQKIWAAMTMVKSIGKCPVTLNLLALSGTIKACKSVALKCEEAKLEQYKFE-AGNHLTPERLSQIKGYIDKIKTL-EN
>CHILsemi
------------------------------------------------------------------------------------------------------------------------------------MVQFKNRYFVIEVLINGAKDSSGNDPIIVTEYNLLKAIKDNILLNFGECGLALSLGSLQVKYINPSTKLCVIRTSRDDYQKIWSAMTMVKSIGKCPVTLNLLALSGTIKACKTAALKCEEAKFEQIKLE-GWSHITPERLSQIRSYIEKIKSL-EN
>CHILtrap
------------------------------------------------------------------------------------------------------------------------------------MVQFKNRYFVIEILINGAKDSSGNDPIIVTEYNLLKAIKDNILLNFGECGLALSLGSLQVKYINPSTKLCVIRTSRDDYQKIWSAMTMVKFIGKCPVTLNLLALSGTIKACKTAALKCEEAKFEQIKLE-GWSHITSERLSQIRSYMEKIKSL-EN
>CORYacti
------------------------------------------------------------------------------------------------------------------------------------MVQFKNRYMVIEVLINGGKDSSGNDPIIVTEYNLLKAIKDNILLNFGECGLALSLGSLQVKYVNPSTKLCILRTSRDDYQKIWSAMTMVKSIGKCPVTLNLLSLSGTIKACKTAALKCEEAKFEQYKLE-AENRITPERLSQIRSYMDKIKLL-EN
>CREMappe
------------------------------------------------------------------------------------------------------------------------------------MVQFKNRYLVIEVLINGGKDSSGNDPIIITEYNLLKAIKDNILLNFGECVLALSLGSLQVKYANPSTKLCIIRTSRDDYQKVWSAMTMVKSIGKCSVTFNLLALSGTIKACKSAALKCEEAKFEQYKLE-ADNLLAPERLSQIRGYIEKIKTL-EN
>CRYPlept
------------------------------------------------------------------------------------------------------------------------------------MVQFKNRYMVIEVLINGCKDSSGNDSIIVTEYNLLKAIKDNILLNFGECGLALSLGSLQVKYVNPFTKLCIIRTSRDDYQKIWSAMTMVKSIGKCPVTLNLLALNGTIKACKTAALKCEEAKYEQYKLE-GGERITQERASQIRSYIEKIKAL-EN
>CYMBensi
------------------------------------------------------------------------------------------------------------------------------------MVQFKNRYLVIEVLINGGKDSSGNDPIIITEYNLLKAIKDNILLNFGECGLALSLGSLQVKYVNPFTKLCIIRTSRDDHQKIWSAITMVKSIGKCSVTFNLLDLSGTIKACKNAALKCEDAKFEQYKLE-AENHLTPERLSQIRGYIEKIKAL-EN
>CYMBmann
------------------------------------------------------------------------------------------------------------------------------------MVQFKNRYLVIEVLINGGKDSSGNDPIIITEYNLLKAIKGNILLNFGECGLALSLGSLQVKYVNPFTKLCIIRTSRDDHQKIWSAITMVKSIGKCSVTFNLLDLSGTIKACKNAALKCEEAKFEQFKLE-AENHLTPERLSQIRGYMEKIKAL-EN
>CYPRbard
-----------------------------VECCY-----WEEI---------------------------------------SKRFYVIEVLI-------------------------NSARIRIHTNKLNTMVQFKNRYMVIEVLINSSKDSAGNDPIIITKYNLLKAIKDSILLNFGECGFALSLGSLQVKYVNPSTKLCVIRTSRDDYQKVWSAMSMLKSIGKCPVTLNLLDLSGTMKACKNAALKCEEAKFEQYKLE-AGDRFTPERSHQIRAYIQKIKSL-EN
>CYPRflav
------------------------------------------------------------------------------------------------------------------------------------MVQFKNRYMVIEVLINATKNRDGNDPIIITEYNLLKAIKDIILLNFGECGLALSLGSLQVKYVNPFTKLCVIRTSRDDYQKVWSAMSMLKSIGKCPVTLNLLDLSGTMKACKNAALKCEEAKFEQYKLE-AGDLFTPERSQQIRAYFQKIKSL-EN
>DACThata
------------------------------------------------------------------------------------------------------------------------------------MVQFKNRYMVIEVMINGSKDSSGNDPIIITEYNLLKAIKDKILLNFGECGLALSLGSLQVKYVNPSTKLCVIRTSRDDYQKIWAAMTMVKCIGKCSITLNLLDLSGTIKACKSAALKCEEAKFEEYKLE-VGNLITPERLSQIRSYSEKIKML-EN
>DENDchryso
------------------------------------------------------------------------------------------------------------------------------------MVQFKNRYLVIEVLINGGKDSSGNDPIIITEYNLLKAIKDNILLNFGECGLALSLGSLQVKYVNPSTKLCIIRTSRDDYQKIWSAMTMVKSIGRCPVTFNLLALSGTIKACKSAALKCEEAKFEQYKLE-AQNHLTPERLSQIRGYIDKIKTL-EN
>DENDnobi
------------------------------------------------------------------------------------------------------------------------------------MVQFKNRYLVIEVLINGGKDSSGNDPIIITEYNLLKAIKDNILLNFGECGLALSLGSLQVKYVNPSTKLCIIRTSRDDYQKIWSAMTMVKSIGKCPVTFNLLALSGTMKACKSAALKCEEAKFEQYKLE-APNHLTPERLSQIRGYIDKIKTL-EN
>DIURorie
------------------------------------------------------------------------------------------------------------------------------------MVQFKNRYMVIEVFINGGKDSSGNDPIIVTEYNLLKAIKDNILLNFGECGLALSLGSLQVKYVNAYTKLCIIRTSRDDYQKIWSAMTMVKSIGKCPVTLNLLALCGTIKACKIAALKCEEAKFEQHKLE-GGNYITPERSSQIRSYIEKIKSL-EN
>DRAKelas
------------------------------------------------------------------------------------------------------------------------------------MVQFKNRYMVIEVLINNAKDSSGKDPIIVTEYNLLKAIKDNILLNFGECGFALSLGSLQVKYVNPSTKLCVIRTSRDDYQKIWSAMTMVKTIGKCPVTLNLLALSGTIKACKTAALKCEEAKLEQIKLQ-GWSHITPEKLSQIRSFFVKINSL-EN
>DRAKthyn
------------------------------------------------------------------------------------------------------------------------------------MVQFKNRYMVIEVLINNAKDSSGKDPIVVTEYNLLKAIKDNILLNFGECGLALSLGSLQVKYVNPSTKLCVIRTSRDDYQKIWSAMTMVKTIGKCPVTLNLLALSGTIKACKTAALKCEEAKLEQIKLQ-GWSHITPEKLSQIRSFFVKINSL-EN
>EPIDfulg
------------------------------------------------------------------------------------------------------------------------------------MVQFKNRYLVIEVLINDGKDSSGNDPIIITEYNLLKAIKDNILLNFGECGLALSLGSLQVKYVNLSTKLCIIRTSRDDYQKIWSAMTMVKSIGKCSVTFNLLALSGTIKACKSAALKCEEAKLEQYKLE-AQNLLTPERLSQIRGYIEKIKTL-EN
>EPIDpuni
------------------------------------------------------------------------------------------------------------------------------------MVQFKNRYLVIEVLINGGKDSSGNDPIIITEYNLLKAIKDNILLNFGECGLALSLGSLQVKYVNPSTKLCIIRTSRDDYQKIWSAMTMVKSIGKCSVTFNLLALSGTIKACKSAALKCEEAKLEQYKLE-AQNLLTPERLSQIRDYIEKIKTL-EN
>EPIPhell
-------------------------------------------------------------------------------------------------------------------------------------------------------DSSGNDPIIVTEYNLMKAIKDSILLNFGECGLSLSLGSLQVKYVNPSTKLCVIRTSRDDYQKIWAAMTMVKSIGKCPVTLNLLAVSGTIKACKSVALKCEEAKIEQYKFE-AGSHLTPE------------------
>ERYCcris
------ISLR----------------------------------------------LFP------------IPTRSETTKEENKNVAKTYSFSI-----------QGLAERP--------------KYIERIMVQFKNRYLVMEVLINSGKDSSGNDPIIITEYNLLKSIKDSILLSFGECSLALSLGSLQVKYVNPFTKLCIIRTSRDDYQKIWSAITMVKSIGKCSVTFNLLDLSGTMKACKNAALKCEEAKFEQFKLE-AENHLTPERISQIRGYTEKIKAL-EN
>ERYCpuss
------------------------------------------------------------------------------------------------------------------------------------MVQFKNRYLVMEVLINSDKDSSGNDPIIITEHNLLKSIKDSILLSFGECSLALSLGSLQVKYVNPFTKLCIIRTSRDDYQKIWCAITMVKSIGNCSVTFNMLDLSGTMKACKNAALKCEEAKFEQYKLE-AGNHLTPERISQITGYIEKIKAL-EN
>GALEfabe
------------------------------------------------------------------------------------------------------------MICP-----PFGCFLEAEKHTVHIMVQFKNRYMVIEVLVNAAKDSAGNDPIIVTEYNLLKAIKDSILLNFGECGLALSLGSLQVKYVNPATKLCVIRTSRADYAKTWSAITMVTSIGKCSVTLNLLDLSGTIKACKAAALKCEEGRFEQYKLE-VGHHLTPERLQQIKGYMEKIKAL-EN
>GASTelat
MKQPIALSIRSADLKINRNFFLHSIEHQLAESPYLPRKPLNLFSTIGRRRRGSSCCLLP-LGTRPRGTCSSFPWLRTADRHKQARISPILLLLR----------SRFKLLRPADLSSPTPS-------RVIIMVQFKNRYLVIEVLINGHKDSSGNDPIIITEYNLLKAIKDSIMLNFGECGLALSLGSLQVKYANPSTKLCIIRTSRDDYQMIWSAMTMVKSIGKCPIALNLLVLSGTLKACKSAALKCEEAKFDQYKLEAAGNHLSPEKLSQIRGYIERINTL-EN
>GOODfuma
------------------------------------------------------------------------------------------------------------------------------------MVHFKNRYMVIEVLINSGKDSSGNDPIIVTEYNLLKAIKDNILLNFGECGLALSLGSLQVKYVNPFTKLCIIRTSRDDYQKIWSAMTMVKSIGKCPVTLNLLALSGTIKACKTVALTCEESKFEQYKLE-VGNHITPERVSQIRSYMEKIKML-EN
>GOODpube
------------------------------------------------------------------------------------------------------------------------------------MVHFKNRYMVIEVLINSDKDSSGNDPIIVTEYNLLKAIKDNILLNFGECGLALSLGSLQVKYVNPFTKLCVIRTSRDDYQKIWSAMTMVKNIGKCPVTLSLLALSGTIKACKTVALTCEEAKFEQYKLE-GGNHITPERVSQIRSYVEKIKMFFTM
>GYMNdens
------------------------------------------------------------------------------------------------------------------------------------MVQFKNRYMVIEVMINGSKDSSGNDPIIVTEYNLLKAVKDKILLNFGECGLALSLGSLQVKYVNPSTKLCVIRTSRDDYEKIWAAMTMVKSIGKCPITLNLLDLSGTIKACKSAALKCEEAKFEEYKLE-VGNLITPERLSQIRSYSEKIKML-EN
>GYMNodor
--------------------------------------------------------------------------------------------------------------------------------------------------ISGSKDSSGNDPIIVTEYNLLKAIKDKILLNFGECGLALSLGSLQVKYVNPSTKLCVIRTSRDDYQKIWAAMTMVKNIGKCPITLNILDLSGTIKACKSAALKCEEAKFEEYKLE-VGNLITPERLSQIRSYSEKIKML-EN
>HABElong
------------------------------------------------------------------------------------------------------------------------------------MVQFKNRYMVIEVLINGNKDSSGNDPVIVTEYNLLKVIKDKILLNFGECGLALSLGSLQVKYVNPSTKLCVIRTSRDDYQKIWSAMTMVKSIGKCPITLNLLALSGTIKACKSAALKCEEAKFEQYKLE-VGNHITPERLSQIRSYSEKIKTL-EN
>HABEpant
------------------------------------------------------------------------------------------------------------------------------------MVQFKNRYMVIEVLINGNKDSSGNDPVIVTEYNLLKVIKDKILLNFGECGLALSLGSLQVKYVNPSTKLCVIRTSRDDYQKIWSAMTMVKSIGKCPITLNLLALSGTIKACKSAALKCEEAKFEQYKLE-VGNHITPERLSQIRSYSEKIKTL-EN
>HAEMdisc
------------------------------------------------------------------------------------------------------------------------------------MVHFKNRYMVIEVLINSGKDSAGNDPIIVTEYNLLKAIKDNILLNFGECGLALSLGSLQVKYVNPFTKLCVIRTSRDDYQKIWSAMTMVKSIGKCPVTLNLLALSGTIKACKTVALKCEEAKFEQYKIE-VGNHITTEINSQIKSYMEKIKML-EN
>HEMIforr
------------------------------------------------------------------------------------------------------------------------------------MVQFKNRYLVIEVLINGSKDSSGNDPIIVTEYNLLKAIKDKILLNFGECGLALSLGSLQVKYVNPSTKLCVIRTSRDDYQKIWAAMTMVKSIGKCPITLNLLALSGTIKACKSTALKCEEAKFEEYKLE-VGNRITEERLSQIRSYSEKIKML-EN
>HYPOheme
------------------------------------------------------------------------------------------------------------------------------------MVLFKNRYMVFEVLLD-SKDSGGTEPIIISEFNVSKAIKDSILLNFGECGLAVSLRSFQVKYVNPTTKVCIIRSSREDHQKVWSAITMVRSIGKCSVTFNLLNLSGSIRACKHAALKCEEAKFEHYKLK-VGG-ITEERTHSVKKCIEKIKTF-EN
>LANAlana
------------------------------------------------------------------------------------------------------------------------------------MVLFKNRYMVFEVMID-SKDSGGADPIIISEFNVSKAIKDSIQLNFGECGLALSLRSFQVKYVNPTTKLCIIRSSREDHRKVWSSITMVRSIGKCPVTFNLLNLSGSIRACRRAALKCDEAKFEQFKLG-NGGNVTEERTQCVKKCIEKIKTL-EN
>LECAnigr
------------------------------------------------------------------------------------------------------------------------------------MVQFKNKYMVIEVLVNADRDSAGNDPIIVTEYNLLKAIKDSILLNFGECGLALALGSLLVKYVNPATKLCVIRASRADYQKVLSAITMVTSIGKCSVTLNLLDLSGTIKSCKAAALKAEEAKFEQYKLE-VGHHLTSQRLQQIKGYMLKINVM-EN
>LIMOabor
------------------------------------------------------------------------------------------------------------------------------------MVQFKNRYLVMEVLINSGKDSFGNDPIIVTEYNLLKAIKDSILLNFGECGLALSLGSLQVKYVNPSTKLCVIRTSRDDYQKIWAAMTMVKRIGNCPITLNLLALSGTIKACKCVALKCEEEKIEQYKFE-AGNHLTPERLSQIKGYIEKIKTL-EN
>MASDpict
------------------------------------------------------------------------------------------------------------------------------------MVQFKNRYLVIEVLINGGKDSSGNDPIIITEYNLLKAIKDNILLNFGECGLALSLGSLQVKYANPTTKLCIIRTSRDDYQKIWCAMTMVKSIGKCSTTFNLLALSGTIKACKSAALKCEEAKFEQYKLE-AENLLTPERLSQIRGYIEKIKTL-EN
>MEXIxero
------------------------------------------------------------------------------------------------------------------------------------MVQFKNRYMVIEVLINAAKDSSGNDPILITEYNLLKAIKDSILQNFGECGLAQSLGSLQVKYANPSTKLCVLRTSRDDYQKVWSAMSLLRSIGKCPVTLNLLDLSGTMRACKIAALKCEEAKLEQYKLE-AGDCFTPEIAQQIRAYIQKIKAL-EN
>MICRparv
------------------------------------------------------------------------------------------------------------------------------------MVQFKNRYLVIEILINGCKDSSGNDPIIVTEYNLLKAIKDNILLNFGECGLALALGSLQVKYVNPSTKLCVVRTSRDDYQKIWSAMTMVKSIGKCPVTLNLLALSGTIKACKAAALKCEEAKFEQCKLE-GGNHITPERLSQIRSYMEKIKSL-EN
>MOLIcapi
------------------------------------------------------------------------------------------------------------------------------------MVLFKNRYMVFEVLLD-FKDSGGADPIIISEFNVSKAIKDSILLNFGECGLAVSLRSFQVKYVNPTTKVCIIRSSREDHQKVWSAVTMVRSIGKCAVTFNLLDLSGSVRACKHAALKCEEAKFEHYKLK-VGG-ITEERTHSVKKCIEKIKTF-EN
>NEUWmali
------------------------------------------------------------------------------------------------------------------------------------MVQFKNRYMVIEVAINANKDSSGNDPIIITEHNLLKAIKDSILLNFGECGLALSLGSLQVKYVNPSTKLCIIRTSREDHQKIWSAMTMVTSIAKCPVTITLLHLSGTIKACKNAALKCEEAKFEQYKLE-AGTHLTSEKSAQIRSFIEKINAL-EN
>NEUWzoll
------------------------------------------------------------------------------------------------------------------------------------MVQFKNRYMVIEVAINANKDSSGNDPIIITEHNLLKAIKDCILLNFGECGLALSLGSLQVKYVNPSTKLCIIRTSREDHQKIWSAMTMVTSIAKCPVTITLLHLSGTIKACKNAALKCEEAKFEQYKLE-AGTHLTSEKSAQIRSFIEKINAL-EN
>OECEmacu
------------------------------------------------------------------------------------------------------------------------------------MVQFKNRYLVMEVLINGGKDSSGNDPIIITEYNLLKVIKDNILLNFGECGLALSLGSLQVKYVNPFTKLCIIRTSRADYQKIWSAITMVKSIGKCSVTFNLLDLSGTIKACKNAALKCEEAKFEQYKLE-AANH-TPERLSQIRGYIEKIKAL-EN
>OPHRgarg
------------------------------------------------------------------------------------------------------------------------------------MVQFKNRYMVIEVLINGSKDSSGNDPIIVTEYNLLKAIKDKILLNFGECGLALSLGSLQVKYVNPSTKLCVIRTSRDDYQKIWAAMTMVRSIGKCPITLNLLALSGTIKACKDAALKCEEAKFEEYKLE-VGNLITQERLSQIRSYYEKIKML-EN
>OPHRsphe
------------------------------------------------------------------------------------------------------------------------------------MVQFKNRYMVIEVLINGSKDSSGNDPIIVTEYNLLKAIKDKILLNFGECGLALSLGSLQVKYVNPSTKLCVIRTSRDDYQKIWAAMTMVRSIGKCPITLNLLALSGTIKACKDAALKCEEAKFEEYKLE-VGNLITQERLSQIRSYSEKIKML-EN
>ORCHital
------------------------------------------------------------------------------------------------------------------------------------MVQFKNRYMVIEVLINGIKDSSGNDPIIVTEYNLLKAIKDKILLNFGECGLALSLGSLQVKYVNPSTKLCVIRTSRDDYQKIWAAMTMVKSIGKCPITLNLLALSGTIKACKSAALKCEEAKFEEYKLE-VGNLITPE------------------
>PAPHconc
--------------------------------------------------------------------------------------------------------------------------------MLNTMVQFKNRYMVIEVLINAAKDSAGNDPILITEYNLMKAIKDSILQNFGECGFALSLGSLQVKYVNPSTKLCVIRAARDDYQKVWSAMSMLRSIGKCPVALNLLDLSGTMRACKNAALKCEEAKLEQYKLE-AGDRFTPEKSQQIRAYIQKIKAL-EN
>PAPHhirs
------------------------------------------------------------------------------------------------------------------------------------MVQFKNRYMVIEVLINAAKDSAGNDPILITEYNLMKAIKDSILQNFGECGLALSLGSLQVKYVNPFTKLCVIRAARDDYQKVWSAMSMLKSIGKCHVTLNLLDLSGTMRACKNAALKCEEAKLEQYKLE-AGDRFTPERSQQIRAYIQKIKAL-EN
>PHAIflav
------------------------------------------------------------------------------------------------------------------------------------MVQFKNRYLVIEVLINGGKDSSGNDPIIITEYNLSKAIKDNILLNFGECGLALSLGSLQVKYANPSTKLCIIRTSRDDYQKIWSAMTMVKSIGKCSVTINLLALSGTMKACKSAALKCEEAKFEQYKLE-AENHLTPEKLSQIRGYIEKIKAL-EN
>PHAItank
------------------------------------------------------------------------------------------------------------------------------------MVQFKNRYLVIEVLINSGKDSSGNDPIIITEYNLLKAIKDNILLNFGECGLALSLGSLQVKYANPSTKLCIIRTSRDDYQKIWSAMTMVKSIGKCSVTINLLALSGTMKACKSAALKCEEAKFEQYKLE-AENNLTPERLSQIRGYIEKIKAL-EN
>PHALcorn
------------------------------------------------------------------------------------------------------------------------------------MVLFKNRYLVIEVLINGGKDSSGNDPIIITEYNLLKAIKDNILLNFGECGLALSLGSLQVKYANPSTKLCIIRTSRDDYQKIWSAITMVKSIGKCSVTFNLLALSGTIKACKNAALKCEEAKFEQYKLE-AANHLTPERLSQIRGYMEKIKTL-EN
>PHALmode
------------------------------------------------------------------------------------------------------------------------------------MVLFKNRYLVIEVLINGGKDSSGNDPIIITEYNLLKAIKDNILLNFGECGLALSLGSLQVKYANPSTKLCIIRTSRDDYQKIWSAITMVKSIGKCSVTFNLLALSGTIKACKSAALKCEEAKFEQYKLE-AANHLTPERLSQIRGYMEKIKTL-EN
>PHRAlind
------------------------------------------------------------------------------------------------------------------------------------MVQFKNRYMVIEVLINTTKDSSGNDPILITEYNLLKAIKDSILQNFGDCGLALSLGSLQVKYVNPSTKLCVIRTSRDDYQKVWSAMSLLRSIGKCPVTLSLLDLSGTMRACKNAALKCEEAKLEQYKLE-AGDRCTPERALQMRAYIQKIKAL-EN
>PLATclav
------------------------------------------------------------------------------------------------------------------------------------MVQFKNRYMVIEVMINGSKDSSGNDPVIVTDYNLLKAIKDKILLNFGECGLALSLGSLQVKYVNPSTKLCVIRTSRDDYQKIWAAMTMVKSIGKCPVTLNLLDLSGTIKACKSAALKCEEAKFEEYKLE-VGNRITPERLSQIRSYTEKIKML-EN
>PTERcurt
------------------------------------------------------------------------------------------------------------------------------------MVQFKNRYMVIEVLINGGKDSSGNDPIIVTEYNLLKAIKDNILLNFGECGLALSLGSLQVKYVNPSTKLCVIRTSRDDHQKIWSAMTMVKSIGKCSVTLNLLALSGTIKACKTAALKCEEAKFEQYKLE-VGNHITPERISQIRSYIERIKML-EN
>RIMAelli
------------------------------------------------------------------------------------------------------------------------------------MVQFKNRYMVIEVLINGGKDSSGNDPIIVTEYNLLKAIKDNILLNFGECGLALSLGSLQVKYVNPSTKLCVIRTSRDDYQKIWSAMTMVKSIGKCPVTLNLLALSGTIKACKTAALKCEEAKFEQHKLE-GGSHITPERLSQIRSYMEKIKSL-EN
>SELEaequ
----------------------------------------ERVTTGARERR------------------------QVASGGSTERFYVIEVLI-------------------------NAA-------KLNTMVQFKNRYMVIEVLINAAKDSAGNDPIIITEYNLLKAIKDSILLNFGECGFALSVGSLQVKYANPYTKLCVIRTSRDDYQMVWSAMSMLKSIGKCPVTLNLLDLNGTIRTCKIAALKCEEAKFEQYKLE-TGDRFTPQRSEQITGYIQKIKAL-EN
>SERAvome
------------------------------------------------------------------------------------------------------------------------------------MVQFKNRYMVIEVLINGSKDSSGNDPIIVTEYNLLKAIKDKILLNFGECGLALSLGSLQVKYVNPSTKLCVIRTSRDDYQKIWAAMTMVKSIAKCPITLNLLSLSGTIKACKNAALKCEEAKFEQYKLE-VGNLITPERLAQIRSYSEKIKML-EN
>THELangu
------------------------------------------------------------------------------------------------------------------------------------MVQFKNRYMVIEVLINSGKDSSGNDPIIVTEYNLLKAIKDNILLNFGECGLALSLGSLQVKYVNPSTKLCVIRTSRDDYQKIWSAMTMVKSIGKCSVTLNLLALSGTIKACKAAALKCEEAKFEQHKLE-GGSHITPERLSQIRSYMEKIKSL-EN
>VANIplan
------------------------------------------------------------------------------------------------------------------------------------MVQFKNRYMVIEVIVNAGRDSAGNDPIIVTEYNLSKAIKDSILLNFGECGLALSLGSLQVKYLNPATKLCIIKASRADYQKIWSAMAMVTSIGKCSVTLNLLDLSGTIKACKAAALKCEEMKFEQYKLD-VGHHLTPERLQQTKKYMEKIKAL-EN
>VANIshen
------------------------------------------------------------------------------------------------------------------------------------MVQFKNRYMVIEVMVNAGRDSAGNDPIIVTEYNLLKAIKDSILLNFGECGLALSLGSLQVKYLNPATKICIIKASRADYQKIWSGMAMVTSIGKCSVTLTLLDLSGTIKACKAAALKCEEMKFEQYKLE-VGHHLTPERLQQTKKYMEKIKAL-EN
>EPIPaphy
------------------------------------------------------------------------------------------------------------------------------------MVQFKNRYLVIEVLINGGKDSSGNDPIIITEYNLLKVIKDCILLNFGECGLALSLGSLQVKYANPSTKLCIIRTSRDDYQRIWAAITMVKSIGKCPVTLNLIDLSGTIKACKNAALKCEEAKFELYKLE-AGSHLNEDRLAQIKGYIEKIKTL-EN
