# Supplementary material for: Orchid Phylotranscriptomics: The Prospects of Repurposing Multi-Tissue Transcriptomes for Phylogenetic Analysis and Beyond
Source: Front Plant Sci. 2022 May 27;13:910362. doi: 10.3389/fpls.2022.910362 (PMC9196242; doi:10.3389/fpls.2022.910362)
Supplement: Supplementary file 4 [file Data_Sheet_3.zip › ortho_MSA/r1/OG0008843.fa]

>APOSshen
----------------------------------MGKPATGWISIQKRKPLLLLLLAVLSVSAAGFLFLRGSLDSCDCSRFGGSDSMPTSVAL--VRAGDPSSCASNEQNPLRFMRSKLVLLVSHELSLSGGPLLLLELAFLLRNVGAQVVWITYQKPAGENEVIYSLEHRMLNRGVQVLYARGQEAVDIALKADMVILNTAVTGKWLEFVLKDHHSKVLSKILWWIHEMRGHYFKLDYVKHLPFVAGAMIDSNTTAEYWKNRTHERLGIQMPKTFVVHLGNSKELMEIAEDSVARRVLREHIRESLGVRNEDIIFAIINSVSRGKGQDLFLQSFYESLKIILEKKL-QVPAMHALIVGSDMSAQKKFETELRNFVVKRGIQDKVHFVNKTLTVAPYLAAIDVLVQNSQARGECFGRITIEAMAFQLPVLGTAAGGTTEIVVDGSTGLLHPVGKE-GVAPLAENIVKLATHVERRLSMGQTGYRRVNERFMEHHMAERIASVLKQVLQKSRERLH------------
>DENDnobi
----------------------------------MAKPAPGCFTLQKRK-RLLLIFVAICFSVAVFFCFRGTLDTCDFRRDSVA----ASVAVAMDMARNLPPDGNLEKNQLDFMRSKLVLLVSHELSLSGGPLLLMELAFLLRNVGARVIWITYQKPAEENEVIHTLEHKMMNRGLQVLSAKSQEAIDTALKADMIVLNTAVTGKWLDVVLKKHLSQVLSKILWWIHEMRGHYFKLDYVKHLPFVAAAMIDSNTTAEYWKNRTQERLGIHMPKTYAVHLGNSKELMEIAEDYVAQRVLREHIRESLGVRSEDLLIAIINSVSRGKGQDLFLQSFYESLQLIREQKF-EVPAIHAVVVGSDMNAQTKFEGELRNFVARQGIQDIVHFVNKTLTIVPYLAAIDVLVQNSQGRGECFGRITIEAMSFQLPVLGTAAGGTTEIIVDGLTGLLHPVGKE-GVGPLAKNIVTLATHVERRLSMGKEGYRRVKERFMEHHMSQRVASVFKQVLQNRSA---------------
>OECEmacu
----------------------------------MAKPAPCWLTHQKRK-RLFLLFAALCLSTIAFFCFRGTLDNCDCRRDSVA----ASAAV--DRTRLLASDGNVEKNPLDFMRSKLVLLVSHELSLSGGPLLLMELAFLLRNVDAQVMWITCQKPIEENEVTHTLEHKLTNKGVRVLSAKGQEAIDAALQADMIVLNTAVTGKWLDAMFAKHLSQVLPKILWWIHEMRGHYFKLDYVKHLPFVAAAMIDSNTTAEYWKNRTHERLGIKMPKTYAVHLGNSKQLMEIAEDYVAQRVLREHIRESLGVRNEDLLIAIINSVSRGKGQDLFLQSFYECLQLIRGQKLEEVPAIHAVVVGSDMNAQTKYEGELRNFVASKGIQDRVHFVNKTLTVAPYLAAIDVLVQNSQSRGECFGRITIEAMAFQLPVLGTAAGGTTEIVVDGLTGLLHPVGKE-GIIPLAKNIVKVATHVERRLSMGREGYKRVKDRFMEHHMSERIASVLKQVLQNRSA---------------
>GOODpube
----------------------------------MAKPVPGWFALSKRK-RLLLLFAVLSFSIAAFLSLRGSLDSCDCRREAGE----FSAES--DGAHILELEGNVAKNPLGFMNSKLVLLVSHELSLSGGPLLLMELAFLLRKVGAHVIWITYQKPAEENEVTHSLEYKMLNRGVQVLSAKGQEAIDTALKADLIVLNTAVSGKWLDTGLKEHLSQVLPKILWWIHEMRGHYFKLDYVKHLPFVAAAMIDSHTTAKYWKNRTHERLGIQMPKTYVVHLGNSKELMEIAENYVARRVLKEHIRESLGVQNEDLLFAIINSVSRGKGQDLFLQSFCESFKLIREQKL-EVPAMHAAVVGSDMNSQTKFEGELRNLVAKHGIQDRVHFVNKTLAVAPYLAAIDVLVQNSQARGECFGRITIEAMAFQLPVLGTAAGGTTEIVIDGVTGLLHPVGKEEGVKTLAKNIVKLATQVDTRVAMGKEGYRMVKERFLEHHMAERIASVLKQLLMPTMK---------------
>DACThata
---------------------------------------------------------------------------------------------------------------------------------------------------------------------------MVNKGVQVFSAKGQDAIDSALKADMIVLNTAVSGKWLDAVLNEHLSQVLPKVLWWIHEMRGHYFKLDYVKHLPSVAAAMIDSNTTAEYWKNRTHERLGIQMPKTYVVHLGNSKELMEIAESYVARRVLREHIRESLEVQNEDLLFAIINSVSRGKGQDLFLQSFYESLKLIREQKL-EVPAMHAIIVGSDINAQTKFEGELRNFVAKQGIQDRVHFVNKTLAVAPYLAAIDVLVQNSQARGECFGRITIEAMAFQLPVLGTSAGGTTEIVVDGVTGLLHPVGKENGVMTLAENIVILATQADRRLAMGKEGYRKVKEKFMEHHMAERIASVLKQLPLHRPGNDFAAFK--------
>MEXIxero
----------------------------------MAKPALSWISLQKRN--LLLILSVLSIVTTAVLFFRGTLDSCNCNPDVVA-----ASSV--QRAQIPSHHSTVEKNPLGFMRSKLVLLVSHELSLSGGPLLLMELAFILRNVGAHVVWLTYQKPAEDNEVTYSLEHKMKDRGVQVLSAKGQEAIDTALKADVIVLNTAVTGKWLDIVLKEHLAQVLPKILWWIHEMRGHYFKLDYVKHLPFVAGAMIDSHTTAEYWKNRTRERLGIHMPKTYVVHLGNSNEVMEVAEDSVARRVLREHIRESLGVHNEDLLFAIINSISRGKGQDLFLQSFFESLRMIREQKL-QTPTIHAVVVGSDMNAQTKFEMELRNFVIKQGIKDRVHFVNKTLTVAPYLAAIDVLVQNSQARGECFGRITIESMAFQLPVLGTAAGGTTEIVVDGSTGLLHPTGKE-GVSSLAKNIVKLATHVERRLTMGKKGYTRVKERFMEHHMAERIALVLKEI-QKTQSHSD------------
>ORCHital
------------------------------------------------------------------------------------------------------------------MSSKVVLLVSHELSLSGGPLLLMELAFLLRKVGAHVIWITYQKPDLENAIAHSLEYKMVNKGVQVFSSKGQDAIDSALKADMIVLNTAVSGKWLDAVLKEHLSQVLPKVLWWIHEMRGHYFKLDYVKHLPSVAAAMIDSNTTAEYWKNRTHERLGIQMPKTYVVHLGNSKELMEIAESYVARRVLREHIRESLEVQNEDLLFAIINSVSRGKGQDLFLQSFYESLKLIREQKL-EVPAMHAIIVGSDINAQTKFEGELRNFVAKQGIQDRVHFVNKTLAVAPYLAAIDVLVQNSQARGECFGRITIEAMAFQLPVLGTSAGGTIEIVVDGVTGLLHPVGKEKGVMTLAENIVILATQADRRLAMGKEGYRKVKEKFLEHHMAERIASVLKQLPLHRIDDNDCKEES-------
>EPIPpurp
----------------------------------MAKPAPGWFALQKRK-RLLLLFAALSLSTAAFFSLRGSLDSSDCRRDCGA----ASVAV--DRACILEPDGNFEKNPLGFMRSKLVLLVSHELSLSGGPLLLMELAFLLRNVGTQVRWITYQKPTEENEVAHSLEQKMLNTGVQILSSKGQEAIDTAFKADMIVLNTAVTGKWLDALLKEHLSQFLPKILWWIHEMRGHYFKLDYVKHLPFVAAAMIDSNITAEYWKNRTHERLGIQMPKTYVVHLGNSKELMEIAEDYVARRVLREHIRESLGVRNEDLLFAIINSVSRGKGQDLFLQSFYESLQLIREQKI-EVPAMHVVVVGSDINAQTKFEGELRNFVAKQGIQDIVHFVNKTLTVAPYLAAIDVLVQNSQARGECFGRITIEAMAFQLPVLGTAAGGTTEIVVDGLTGLMHPVGKD-GVVPLAKNIVKLATNVERRLIMGKEGHKRVKEMFMEHHMAERIASVLKEVIQKSKDSSA------------
>LECAnigr
----------------------------------MAKHTSARISLLKSK-RLLLLLILVSISVTAILFFWRSLDSCLFCQHACA----ASAMA--DRPLIPMSYSSLEKNPLGFMRSKYVLLVSHELSLSGGPLLLMELAFLLRNVGTKVSWMTIQKPAEENEVIYSLEHKMLDRGVQVLSSSGQEAIDAVLKADMIILNTAVTGKWLDTVLKEHLTEVLSKILWWIHEMRGHYFKLDYVKHLPFVAGAMIDSRTTAEYWKNRTSEKLGILMPNTYVVHLGNSKEVMEIAEDAVARRVFREHIRESLGVHNEDLLFAIINSVSRGKGQDLFLQSFYECLKLVRVKKL-QLPALHAVIVGSDMAAHTKLEIELRDFVIKQGIQDRVHFVNKTSTVAPYLTAIDVLVQNSQARGECFGRITIEAMAFQLPVLGTAAGGTVEIVVNGSTGLLHPTGKE-GIPILAQNMVKLATQVERRLTMGKKGYARVKERFMEHHMAERIASVFKAVHKSQTSSGQI-----------
>EPIPaphy
----------------------------------MVKPASTFLSFKKRR-NHFIIFIILLLSTAILIYLRISFHYCDCIRTNII----DSSMA--NKSCIPPAIDNLEKSPMDFMKSKLVLLVSHELSLSGGPLLLMEFAFLLRKVGANVVWVTYQKPAEENAVIHNLEHKMINRGVQLLNAKGQEAIETSLKADIIVLNTAVSGKWLDAVLKNHLSEVLPKILWWIHEMRGHYFRMEYVKHLPFVAAAMIDSNTTAEYWKNRTHDRLGIQMPRIYAVHLGNNRELMEIAEDFTARSVFREHIRESLGVGTDDLLFAIINSVSRGKGQDLFLQAFHESLGLIRERKA-GVPAIHAVVVGSDMNAQTKFEGELRNFAVKQGIQDRVHFVNKTLTVSPYLAAIDVLVQNSQARGECFGRITIEAMAFQLPILGTEAGGTREIVVDGVTGLLHPAGKD-GVRRLAENIAKLAGNAEMRLTLGKEGYKRVKERFMEHHMAARIASVLIHVLHNSKHDSARASPIKHKVTRR
>RIMAelli
----------------------------------MAKPALGWYTLPKRK-MLLLFFAVLFLSIVAFLSLRGSIDSSDCRRDGGE----LSMAL--HRPRILAPEVNSVKNPLGFMSSKLVLLVSHELSLSGGPLLLMELAFLLRNVGARVVWITYQKPAEENEVSHSLEYKMFNRGVQILSSKSQEAIDTALKADMIVLNTAVTGKWLDAVLKEHLSQVFPKILWWIHEMRGHYFRLDYVKHLPFVAAAMIDSNSTAKYWEIRTHERLGIQMPKTYVVHLGNSKELMEVAESCVARRILREHIRETLGVQNEDLLFAIINSVSRGKGQDLFLQSFYESFKFIRAKNL-EVPAVHAVVVGSDMNSQTKFEGELRNFVSKQGIQDRVHFVNKTLAVAPYLAAIDVLVQNSQARGECFGRITIEAMAFQLPVLGTAAGGTTEIVVDGVTGLLHPVGKEGGVKTLAENIVKLATQVDTRVAMGKAGYWRVKERFMEHHMAERIASVLKELLPQARK---------------
>PAPHhirs
----------------------------------MAKRALSWIS-QKRN-MLLLILSVLSISTAAVLFLRGTLDSCN--PDVVA-----AYSV--HRAQIRSPYRTVEKNPLGFMRSKLVLLVSHELSLSGGPLLLMELAFLLRNVGAQVVWFTYQKPAEDNEVTYNLHHKMLDRGVQVLSAKGQEAIDTALKADMIVLNTAVSGKWLDSVLKEHLAQVLPKILWWIHEIRGHYFKLDYVKHLPFVAGAMIDSHTTAEYWKNRTLEWLGIHMPKTYVVHLGNIKELMEVAEDSVARRVLREHIRESLGVHNEDLLFAIINSVSRGKGQDLFLQSFFESLQMIREQKL-LMPTIHAVIVGSDMHAQTKFEMELRNIVVKQGMKDRVHFVNKSLTVAPYLAAIDVLVQNSQARGECFGRITIEAMAFQLPVLGTAAGGTTEIVVDGSTGLLHPVGKG-GVLSLAKNIVKLATHVERRLTMGKKGYARVKERFMEHHMEERIALVLKEL-QKTESHSD------------
>BORYspha
----------------------------------MAKPAAGWISLQKKR-LLFLLLLVFSVSTAVVFLIRGALESCDPRPKD------VGAPV--DRVLLPPQVGSIQKKSLAFMRSKLVLLVSHELSLSGGPLLLMELAFLLRSAGAEVVWITNQKSAEMSKVMYSLEHRMLDRGVQVLSAKGEEAIDTALKADLLVLNTAVSGKWLDAVLKENVPKILPKILWWIHEMRGHYFRLEYVKHLPFVEGAMIDSYTTAEYWKNRTRERLGIQMPRTYVVHLGNSEELMEVAEDSVARRVLREHIRESLGVRNEDLLFAIINSVSRGKGQDLFLQSFHESLQLIQQQKV-QVPSMHAVVVGSDMNAQTKFETELRSFVFKRQIQERVHFVNKTLAIAPYLAAIDVLVQNSQARGECFGRITIEAMAFQLPVLGTAAGGTTEIVVDGFTGLLHPVGKE-GITPLAKNIVKLAAHVDQRLRMGRKGYERVKERFMEHHMADRIASVLKDVLNKSKGRSRA-----------
>CHILsemi
CREIFKVKDASTKPLASSSSREEAWQVNIKLNPFMTKPALGWFTLPKRK-RLLLLFVVPFLSILAFLSLRASIDCSDCLRDGGK----FSTVL--RRPHVLAPEVNPMKNPLGFMSSKLVLLVSHELSLSGGPLLLMELAFLLRTVGAQVFWITYQKPAEENEVSHSLEYKMFNRGVQILSAKSQDAIGTALKADMVVLNTAVTGKWLNTVLKEHFSQVFPKILWWIHEMRGNYFRLDYVKHLPFVAAVMIDSNSTAEYWKNRTHERLGIQMPKTYVVHLGNSKELMEVAENYVTRRILREHIRETLGVQNDDLLFGIINSVSRGKGQDLFLQSFYESLNLIREKNL-EVPAMHAVVVGSDMNSQTKFEVELRNFVAKQGIQDRVHFINKTLAVAPYLAAIDVLVQNSQGRGECFGRITIEAMAFQLPVLGTAAGGTTEIVVDGVTGLLHPVGKGGGVNTLVRNIVRLATQVETRAAMGREGYRKVKERFTEHHMAGRIASVLKEVLPQVRK---------------
>CALEmajo
----------------------------------MAKPSPGWLTFKKRE-RLLLLFAALFLSTLAFLSLRGSIDCRDCLRDGGE----FSMVL--RRPRILAPDINPVKNPLGIMSSKLVLLVSHELSLSGGPLLLMELAFLLRIVGAQVFWITYQKPTEENNVSRSLEYKMVNRGVQILSAKGHDAIGTSLKADMIVLNTAVTGKWLDAVLNEHLSQVFPKILWWIHEMRGHYFKLDYVKHLPFVAAAMIDSNSTAEYWKNRTHERLGIQMPKTYVVHLGNSKELMEVAENDVARRIHREHIRQALGVQNDDLLFGIINSVSRGKGQDLFLQSFCESLNLIREKKL-EVPAMHAVVVGSDMNSQTKFEVELRNFVAKQRIQDRVHFINKTLAVTPYLAAIDVLVQNSQARGECFGRITIEAMAFQLPVLGTAAGGTTEIVVDGVTGLLHPVGKEAGIKTLARNIVKLATEAETRAAMGREGYRRVKERFMEHHMAERIASVLKELLPQVRR---------------
>GALEfabe
----------------------------------MAKHSSAWISLQKSK-RLLLLLFILSISVTAILFLRSSLDSCNCSRPRGV----ASATT--DRALISTSNSSFEKDPLGFMRSKFVVLVSHDLSLTGGPLLLMELALLLRNVGTGVAWMTYQKPAKDSEIIYSLEHKLLDRGVQVLSSSGQVAIDTALKADMIILNTAVTGKWLDAVLKEHLTKVLPKILWWIHEMRGHYFKLDYVKHLPFVAGVMIDSYTTAEYWKNRTSERLRILMPSTYVVHLGNSKELVEVAEDAVARRVLREHIRESLGVHSEDLLFAIINSVSRGKGQDLFLQSFYESLELVRIKKL-QVPTMHAVIVGSDMNAHTKLEMELRNFALKQGIQDRVHFVNKTLNVAPYLAAVDVLVQNSQARGECFGRVTIEAMAFKLPILGAAVGGTMEIVVDGSTGLLHPVGKE-GVPVLAQNMVKLATHVERRLTMGKKGYARVKERFMEHHMAERVASVLKKVLQKAKPSYPS-----------
>CYPRbard
----------------------------------MAKPAPAWISLQRRN--LLLLLTVLSISTAAVLFLRGTLDSCNCSPDFVA-----SSSV--DRAQIPSPYSTVEKNPLGFMRSKLVLLVSHELSLSGGPLLLMELAFLLRNVGAQVVWLTYQKPAEDNEVIYSLEHKMLDQGVQVLSAKGQETIDTALKAYMIVLNTAVAGKWLDIVLKEHLAQVLPKTLWWIHEMRGHYFKLDYVKHLPFVAGVMIDSHTTAEYWKNRTQERLGIHMPKTYVVHLGNSKEVMEVAKDSVARRVLREHIRESLGVRNEDLLFAIINSVSRGKGQDLFLQSFYESLGMIREQKL-QVPTIHAVVVGSDMYAQTKFEMELRNFVGKQGIKDRVHFVNKTLTVAPYLAAIDVLVQNSQARGECFGRITIEAMAFQLPVLGTAAGGTTEIVVNGSTGLLHPAGKE-GVPSLAKNIVKLATHVERRLTMGKKGYARVKERFMEHHMAERIASVLKEVVKK------------------
>LIMOabor
----------------------------------MGKPAPGWFTLQKRK-RLLLLFAALSLSTVGFLYIRGSLDSSDCRWDCGA----ASVPM--DSPCILKTDGNVEKNPLGFMRSKLVLLVSHELSLSGGPLLLMELAFLLRNVGTQVRWITHQKPAEENEVAHSLEQKMLNRGVQVLSVKGPEAIDSALKADMIVLNTAVTGKWLDTVLKEHLSQFLPKILWWIHEMRGHYFKLDYIKHLPYVVAVMIDSNTTAEYWKNRTHERLGIQMPKTYVVHLGNSKELMEIAEDYVARRVLREHIRESLGVRNEDLLFAIINSVSRGKGQDLFLQSFYESLQLIRGQKL-EVPVMHAVVVGSDTNAQTKFEGELRNFVAKQGIQDIVHFVNKTISVAPYLAAIDVLVQNSQARGECFGRITIEAMAFQLPVLGTDAGGTTEIVVDGLTGLLHPAGKN-GVIPLGKNIVKLATNVERRLVMGKEGYKRVKERFMEHHMAERIASVLKEVIQKSKGRSD------------
>ERYCpuss
----------------------------------MAKPALGWLTGHKRK-RLFLIFVILLAS--AFILFRGTLNNDYCRRQSIE----ASVAV--DKTRLLTSDVSDDNNPLDFMRFKLVLLVSHELSLSGGPLLLMELAFLLRNVDAQVMWITYQKPIEEKDVTHTLEHKLVNKGVRVLSSKGQEAIDVALKADIIVLNTAVTGKWFDAMFSKHLSLILPKVLWWIHEMRGHYFKLDYVKHLPFVAAAMIDSNTTAEYWKNRTHERLGIKMPKTYVVHLGISKELMEVAEDYVAQRLLREHIRESLGVRTDDFLVAIINSVSRGKGQDLFLQSFYESLQLIRELNLDQVPAIHAVVVGSDMHAQTKFEGELRNYVAMKRIQDRVHFVNKTLTVAPYLAAIDVLVQNSQSRGECFGRITIEAMAFQLPVLGTAAGGTTEIVVDGLTGLLHPVGKE-GINPLAKNIVKLATHVERRLSMGREGYKRVKETFTEHHMSQRIASVLKQLFHNSTANTPRPTTFHL-----
>HYPOheme
------------------------------------------------------------------------------------------------------------------MRSKLVLLVSHELSLSGGPLLLMELAFLLRSVGTNVVWITNQKSVDMNEVTYSLEHKMLDRGVQVLSAKGQEAINCALKADLVVLNTAVAGKWLDAVLKEHLPQVLPKILWWIHEMRGHYFKLEYVQHLPFVAGAMIDSHTTAEYWKNRTHDRLRIQMPQTYVVHLGNSKELMEVAEDKVARRVLREHIRESLGVRNEDLLFAIINSVSRGKGQDLFLQAFHQSLQLIHEQKL-KVPSMHAVVVGSDMNAQTKFETELRDFVLSRGIKDQVHFVNKTLTVAPYLAAIDVLVQNSQARGECFGRITIEAMAFQLPVLGTAAGGTTEIVVDGSTGLLHPVGKE-GVTPLAKNIVKLATHVERRLTMGKKGYERVKERFMEHHMEDRIASVLKEVLKKSKGRSSS-----------
>CREMappe
---------------------------------MMAKPSPGGFTLQKRK-H-LLLFAALCLSTAAFFCFRGTLDTRDCRRDSVA----ASVEV--DRACLLVPDDNVKKNPLDIMRSKLVLLVSHELSLSGGPLLLMELAFLLRNAGAQVIWITYQKPTEENELTRTLEEKLMNRGVQVLSSKGQEAVDTALKADIIVLNTAVAGKWLDTVLKKHLSLVFPKILWWLHEMRGHYFKLDYVKHLPFVAAAMIDSNAAAEYWKNRTRERLGIQMPKTYAVHLGNSKELLEIAEDYAAQRVLREHIRESLGVRNEDLLIAIINSVSRGKGQDLFLQSFYESLRLIREKKL-EVPPVHAVVVGSDMNAQAKFEGELRSFVARQGIQDRVHFVNKTLTVAPYLAAIDVLVQNSQARGECFGRITIEAMAFQLPVLGTAAGGTAEIVVDGLTGLLHPAGKE-GVGPLAENIVELATHVERRLKMGKAGYMRVKERFMEHHMVEGIASVLKQVLQSSSS---------------
>CYMBensi
----------------------------------MAKPAPGWFTLQKRK-RLFLLLAALCLSTVAFFCFRGTLDTCDCRRESVA----ASVAV--DRVRLLASDGNIEKNPLDFLRSKLVLLVSHELSLSGGPLLLMELAFLLRNVDAQVIWITYQKPVEENEVTHTLEHKLMNRGVLVLSAKGQEAIDTTLKADVIVLNTAVTGKWLDAMLTKHLSQVLPKILWWIHEMRGHYFKLDYIKHLPFVAAAMIDSNTTAEYWKNRTHECLGIQMPKTFAVHLGNSKDLMEIAEDYVAQRVLREHIRESLGVRNEDLLIAIINSVSRGKGQDLFLQSFYESLKLIREQKL-EVPAIHAVIVGSDMNAQTKFEVELRNFVARQGIQDRVHFVNKTLTVAPYLAAIDVLVQNSQSRGECFGRITIEAMAFQLPVLGTAAGGTTEIVDDGLTGLLHPVGKE-GISPLAKNIVKLASHVERRLSMGKEGYKRVKERFMEHHMSERIASVLRQVLQSRSA---------------
>CEPHdama
----------------------------------MAKPAPGWFTLHKRK-RLLLLFAALSLSTAAFFSIRGSLDSSDCRRDCGS----TSGAV--DRDCILQPDGNVEKNHLDFMRSKLVLLVSHELSLSGGPLLLMELAFLLRNVGTQVIWITYQKPAEENEVAHSLEQKMLNRGVQVHSAKGQEAIDTALKADMIVLNTAVTGKWLDAVLKEHLSQFLPKILWWIHEMRGHYFILDYIKHLPFVAAAMIDSNTTAEYWKNRTHERLGIQMPKTYVVHLGNSKELMEIAEDYVARRVLREHIREYLGVRNEDLLFAIINSVSRGKGQDLFLQSFYESLRLIREQKL-EVPAMHVVVVGSDMNAQTKFEGELRNFVAKQGIQDMVHFVNKTLTVAPYLAAIDVLVQNSLARGECFGRITIEAMAFQLPILGTDAGGTTEIVVDGLTGLLHPAGKD-GVIPLAKNIIKLATNVERRLIMGKEGYRRVKERFMEHHMAERIASVLKEVIHKSKGPSASDLSTN------
>HEMIforr
----------------------------------MAKPVAGWFTIRKRK-QLLLLLALLSIPILALLTLRSS-----CRREDIG----FSVAV--DRPRSLGTEDNAFMNPLAFMSSKVVLLVSHELSLSGGPLLLMELAFLLRKVGARVIWITHQKSDLENAIAHSLEHKMVNKGVQIFSAKGQDAIDSALKADMIVLNTAVSGKWLDAVLKEHLSQVLPKVLWWIHEMRGHYFKLDYVKHLPSVAAAMIDSNTTAEYWKNRTHERLGIQMPKTYVVHLGNSKELMEIAESYVARRVLREHIRESIGVQNEDLLFAIINSVSRGKGQDLFLQSFYESLKLIREKKL-EVPAMHAIIVGSDINAQTKFEVELRNFVATQGIQDRVHFVNKTLAVAPYLAAIDVLVQNSQARGECFGRITIEAMAFQLPVLGTSAGGTTEIVVDGVTGLLHPVGKEKGVMTLAENIVILATQVDRRLAMGKEGYKKVKEKFMEHHMAERIASVLKQLPLDSYNAREDDSAPLNEMPRR
>CYPRflav
----------------------------------MAKPAPAWISLQRRN--LLLLLAVLSISTAAIFFLNGILNSCNCSLDFVA-----SSSV--NRARIPSPYSTVEKNPLGFMRSKLVLLVSHELSLSGGPLLLMELAFLLRNVGAQVVWLTYQKPAEDNEVIYSLEHKMLDQGVQVLSAKGQEAIDTALKADMIVLNTAVAGKWLDIVLKEHLAQVLPKILWWIHEMRGHYFKLDYVKHLPFVAGAMIDSHTTAEYWKNRTQERLGIHMPKTYVVHLGNSKEVMEVAKDSVARRVLREHIRESLGIRNEDLLFAIINSVSRGKGQDLFLQSFYESLGMIHEQKL-QVPKIHAVVVGSDMYAQTKFEMELRNFVGKQGINDRVHFVNKTLTVAPYLAAIDVLVQNSQARGECFGRITIEAMAFQLPVLGTAAGGTTEIVVDGSTGLLHPTGKE-GVSSLAKNIVKLATHVERRLTMGKKGNARVKERFMEHHMAERIASVLKEILQK------------------
>GOODfuma
----------------------------------MAKPAPGWFALSKRE-RLLLLFAVLSFSIAAFLSLHGSLDSCDCHREAGE----FSAEL--DGAHILALEGNVAKNPLGFMNSKLVLLVSHELSLSGGPLLLMELAFLLRKVGAHVFWITYQKPAEENEVTHSLEYKMFNRGVQVLSAKGQEAIDTALKADLIVLNTAVTGKWLDTGLKEHLSQVLPKILWWIHEMRGHYFKLDYVKHLPFVAAAMIDSHTTAKYWKNRTHERLGIQMPKTYVVHLGNSKELMEIAENYVARRILKEHIRESLGVQNEDLLFAIINSVSRGKGQDLFLQSFCESFKLIRGQKL-EVPAMHAVVVGSDMNSQTKFEGELRNFVAKHGIQDRVHFVNKTLAVAPYLAAIDVLVQNSQARGECFGRITIEAMAFQLPVLGTDAGGTTEIVIDGVTGLLHPVGKEEGIKTLAKNIVKLATQVDTRVAMGKEGYRMVKERFLEHHMAERIASVLKQLLLPTMN---------------
>OPHRgarg
----------------------------------MAKPVPGWFTFHKRK-QLIFLFAVISIPILAFLPLRSYLYSCDFRREDGT----FYAGA--DRPRILDVGDNHVKNPLDFMSSKVVLLVSHELSLSGGPLLLMELAFLLRNVGAQVIWITYQKPDLENAIAHSLEYKMVNRGVQVFSAKGQNAIDSALRADMIVLNTAVTGKWLDAVLKEHLSQVLPKVLWWIHEMRGHYFRLDYVKHLPSVAAAMIDSNTTAEYWKNRTHERLGIQMPKTYVVHLGNSKELMEIAESYVARRVLREHIRESLELQNEDLLFAIINSVSRGKGQDLFLQSFYESLKLIREQKL-DVPAVHAIIVGSDINAQTKFEGELRNYVAKQGIQDRVHFVNKTLAVAPYLAAIDVLVQNSQARGECFGRITIEAMAFQLPVLGTSAGGTTEIVVDGVTGLLHPVGKEKGVMTLAENIVFLATQADRRLAMGKEGYRKVKEKFLEHHMAERIASVLKQLSLHRSENDFSAFT--------
>HABElong
----------------------------------MGKPVPGWLTPHKRK-QLLLLSIVLSIPILGFLTLRSSFHSCDCHREDSA----FSLAV--DRTRVMGPEGHAVKNPLAFMRSKVVLLVSHELSLSGGPLLLMELAFLLRNVGAQVIWITYQKPDLENAIAHSLEYKMINRGVQVFSAKGQDAIDSALRADLIVLNTAVTGKWLDAVLKEHLSQVLPKVLWWIHEMRGHYFKLDYVKHLPFVAAAMIDSNTTAEYWKNRTHERLGIQMPKTYVVHLGNSKELMEIAESYVARRVLREHIREFLEVQNEDLLFAIINSVSRGKGQDLFLQSFYESLKLIRERKL-EAPAMHAIIVGSDINAQTKFEGELRNYVAKQGIQDRVHFINKTLTVAPYLAAVDVLVQNSQARGECFGRITIEAMAFQLPVLGTSAGGTTEIVVDGVTGLLHPVGKEKGVMTLAENIVTLATQIDRRVAMGKEGYRKVKEKFMEHHMAERVASVLKQLPLHRSENEFSAFK--------
>CALAtsoo
----------------------------------MAKHAPSSFTLQKKK-RFLVLFVALCLSTAAFFCFRGTLDTYDSRRDSVA----ASMVV--DRASIMAPVSDVEKNPLDFMRSRLVLLVSHELSLSGGPLLLMELAFLLRNAGSQVIWITYQKSAEENEVTHTLEHKIMNRGLQVLPAKSQEAIDTALKADMIVLNTAVTGKWLDAVLKKHLSQVLPKILWWIHEMRGHYFKLDYVKHLPFVAAAMIDSNTTAEYWKNRTRERLGIQMPKTYAVHLGNSKELMEIAEDYVAQKVLREHIRESLGVPNEDLLIAIINSVSRGKGQDLFLQSFYESLQLIREQKL-EVPTIHAVVVGSDMNAQTKFEGELRNFVARQGIQNRVHFINKTLTVAPYLAAIDVLVQNSQARGECFGRITIEAMAFQLPILGTAAGGTTEIVVDGFTGLLHPVGKE-GVIPLAKNIVKLVTHVERRLSMGKEGYRRVKERFMEHHMSERIASVLKEVLHNPSTLTLRKL---------
>PHALcorn
LRQ---------------------SQSRIEYPFVMAKPAPGSSTLQ-RK-RLLLVFSAVCITTAVFLCFRATLETCDCRRDSIV----SSAAV--DSARLLAPVGNVEKNPLDFMRSKLVLLVSHELSLSGGPLLLMELAILLRNVGAQVIWVTYQKPAEENEVIHSLEHKMTNRGVQVLSAKGQETINTALKADMIVLNTAVTGKWLDSVLKKHLSQVLPKILWWIHEMRGHYFKLDYIKNLPFVAVAMIDSKITAEYWKNRTHERLGIQMPKTCAVHLGNSKELMEIAEDYVAQRVLREHIRESLGVRNEDLLFAIINSVSRGKGQDLFLQSFYESLQLIREQKF-EAPAIHALVVGSDMNAQTKFEGELRNFVAMQGIQDRVHFVNKTLTVAPYLAAIDVLVQNSQARGECFGRITIEAMAFQLPVLGTAAGGTTEIVVDGLTGLLHPVGKE-GVIPLAKNIVELVTHVETRLSMGKEGYRRVKERFMEYHMSERIALVLKEVLHHRSA---------------
>CHILtrap
MREFFHGKQCGALSEVAIVKDDEAQHLAAGLNPFMMKPALGWFTLPKRK-RLLLLFAVLFLSILAFLSLRASIDCSDCLRDGGK----FSTVL--RRPHVLAPEVNPMKNPLGFMSSKLVLLVSHELSLSGGPLLLMELAFLLRTVGAQVFWITYQKPAEENEVSRSLEYKMFNRGVQILSAKSQDAIGTALKADMVVLNTAVTGKWLDAVLKEHFSQVFPKILWWIHEMRGNYFRLDYVKHLPFVAAVMIDSNSTAEYWKNRTHERLGIQMPKTYVVHLGNSKELMEVAENYVTRRILREHIRETLGVQNDDLLFGIINSVSRGKGQDLFLQSFYESLNLIREKNL-EVPAMHAVVVGSDMNSQTKFEVELRNFVAKQGIQDRVHFINKTLAVAPYLAAIDVLVQNSQGRGECFGRITIEAMAFQLPVLGTAAGGTTEIVVDGVTGLLHPVGKGGGVKTLARNIVRLATQVETRAAMGREGYRKVKERFTEHHMAGRIASVLKEVLPQVRK---------------
>ANOEemei
----------------------------------MAKSAPGWFTLLKRN-RLLLLFVVLSFSIVAFLSLRGSLDSCDCRQEGGQ----FSSEL--DGDHILALKGNAVKNPLGFMNSKLVLLVSHELSLTGGPLLLMELAFLLRKVGANVFWITYQKPAEENDVTHSLEYKMFNKGVQVLSSKGQEAIDTALKADLIVLNTAVSGKWLDTGLKEHLSQVLPKILWWIHEMRGHYFKLDYVKHLPFVAAAMIDSHTTAKYWKNRTHERLGIQMPKTYVVHLGNSKELMETAESYVARRVLKEHIRESLGIQNEDLLYAIINSVSRGKGQDLFLQSFCESLKLIREQKL-EVPAMHALVVGSDMNSQTKFEGELRNFVEKHGIQGRVHFVNKTLAVAPYLAAIDVLVQNSQARGECFGRITIEAMAFQLPVLGTAAGGTTEIVIDGVTGFLHPVGKGEGVNTLAKNIVKLATQVDTRVAMGKEGYRMVKERFMEHHMAERIASVLQQLLLPTMN---------------
>CALAsini
----------------------------------MAKHAPSSFNLQKKK-RFLVLFVALCLFTAVFFCFRGTLDTYDSRRDSVA----ASVMV--DRASVMAPGGNGEKNPLGFMRSRIVLLVSHELSLSGGPLLLMELAFLLRNAGAQVIWITYQKSAEENEVTHTLEHKIMNRGLQVLSAKSQEAIDTALKADMIVLNTAVTGKWLDAVLKKHLSQVLPKILWWIHEMRGHYFKLDYVKHLPFVAAAMIDSNTTAEYWKNRTRERLGIQMPKTYAVHLGNSKELMEIAEDYVAQRVLREHIRESLGVPNEDLLIAIINSVSRGKGQDLFLQSFYESLRLIREQKL-EVPTIHAVVVGSDMNAQTKFEGELRDFVARQGIQNRVHFVNKTLTVAPYLAAIDVLVQNSQARGECFGRITIEAMAFQLPILGTAAGGTTEIVVDGFTGFLHPVGKE-GVIPLAKNIVKLATHVERRLSMGKEGYRRVKERFMEHHMSERIASVLKEVLHNPSALTLTKL---------
>CALAplic
----------------------------------MAKPSTRCFTLQKGK-RLLVLFVVLSFIMVVFLYLQGSRPSSGYRQECGE----FSMAF--DKARSFVEE---VKNPLDFMSSSTVILVSHELSISGGPLLLMELAFLLRNVGAQVFWITYQKPIEENEASRSLEYKLFNKGVQILSTKGQEAIDTALKANLIVLNTAVTGKWLDMVLKENISHFFPKILWWIHEMRGHYFRLDYVKHLPFVAAAMIDSNSTAEYWKNRTHERLGIQMPKTYVVHLGNSKELMEIAESYVARRVLREHIRESLGVQNEDLLFAIINSVSRGKGQDLFLQSFYESLKLIKQQKL-QVPTMHALVVGSDMNSQTKFEEELRNFVAKHGIQDRVHFVNKTRAVTPYLAAIDVLVQNSQARGECFGRITIEAMAFQLPVLGTAAGGTTEIVVDGVTGLLHAVGKVDGVKTLANNIVKLATHVDTRIAMGKEGYRKVKEEFMEHHMAERIASVIKEVFHRSKN---------------
>OPHRsphe
----------------------------------MAKPVPGWFTFHKRK-QLIFLFAVISIPILAFLTLRSYLNSCDCRREDGT----FYAGA--DRPRILDVGDNHVKNPLDFMSSKVVLLVSHELSLSGGPLLLMELAFLLRNVGAQVIWITYQKPDLENAIAHSLEYKMVNRGVQVFSAKGQNAIDSALRADMIVLNTAVTGKWLDAVLKEHLSQVLPKVLWWIHEMRGHYFRLDYVKHLPSVAAAMIDSNTTAEYWKNRTHERLGIQMPKTYVVHLGNSKELMEIAESYVARRVLREHIRESLEVQNEDLLFAIINSVSRGKGQDLFLQSFYESLKLIREQKL-DVPAMHAIIVGSDINAQTKFEGELRNYVAKQGIQDRVHFVNKTLAVAPYLAAIDVLVQNSQARGECFGRITIEAMAFQLPVLGTSAGGTTEIVVDGVTGLLHPVGKEKGVMTLAENIVFLATQADRRLAMGKEGYRKVKEKFLEHHMAERIASVLKQLSLHRSENDFSAFT--------
>VANIplan
----------------------------------MAKYASTWISPHKSR-RLLLLLFVFSISVIAILFLWSSLNYCYYRRHAGI----ASAMA--DRAVIPTSYSSFDKNRLGFMRSKFVLLVSHELSLSGGPLLLMELAFLLRNVGTEVAWMTYQKPAEDSEAIYSLEHKILDRGVQVLPSSGQDAVNTVLKSDMIILNTAVTGKWLEAVLKEHITEVLPKILWWIHEMRGHYFKLDYVKHLPYVAGAMIDSHSTAEYWKSRTSERLGIAMPSTYVVHLGNSKELMEVAEDAVARRVLREHIRESLGLHNEDLLFAIINSVSRGKGQDLFLQSFYESLKLVHIKKL-QVPAMHAVIVGSDMSGHTKLEIELRTFAVKQGIKDRVHFVNKTLTVAPFLAAIDVLVQNSQARGECFGRITIEAMAFQLPVLGTSAGGTTEIVINGSTGLLHPTGKE-GIPILAQNMVKLATQVETRLTMGKKGFARVKERFMEHHMAERIASVLEEVLHKSNPRSS------------
>HABEpant
----------------------------------MGKPVPGWLTPHKRK-QLLLLSIVLSIPILGFLTLRSSFHSCDCHREDSA----FSLAV--DRTRVMGPEGHAVKNPLAFMRSKVVLLVSHELSLSGGPLLLMELAFLLRNVGAQVIWITYQKPDLENAIAHSLEYKMINRGVQVFSAKGQDAIDSALRADLIVLNTAVTGKWLDAVLKEHLSQVLPKVLWWIHEMRGHYFKLDYVKHLPFVAAAMIDSNTTAEYWKNRTHERLGIQMPKTYVVHLGNSKELMEIAESYVARRVLREHIREFLEVQNEDLLFAIINSVSRGKGQDLFLQSFYESLKLIRERKL-EAPAMHAIIVGSDINAQTKFEGELRNYVAKQGIQDRVHFINKTLTVAPYLAAVDVLVQNSQARGECFGRITIEAMAFQLPVLGTSAGGTTEIVVDGVTGLLHPVGKEKGVMTLAENIVTLATQIDRRVAMGKEGYRKVKEKFMEHHMAERVASVLKQLPLHRSENEFSAFK--------
>CORYacti
----------------------------------MANPAPGWFTLPRRK-R-LLLFAVLTLSIVALLSLLGSIDSSDCRWGSCE----ISVAL--DRPRILTHEGNPPKNPLGFMRSKLVLLVSHELSLSGGPLLLMELGFLLRNVGARVFWITYQKPPEENDVTNSLESKMFNRGMQVLSAKGQEAIDTALKADMIVLNTAVTGKWLDTVLKEHFSQVYPKILWWIHEMRGHYFRLDYVKHLPFVAVAMIDSNSTAEYWKSRTLERLGIQMPKTYVVHLGNSKELMGIAENYVARGVLRKHIRESLGVQTEDLLFAIINSVSRGKGQDLFLQSFYESLKLIRERKL-EVPTMHAVVVGSDMNSQTKFEGELRNFVVKQGIQDKVHFVNKTLAVAPYLAAIDVLVQNSQARGECFGRITIEAMAFQLPVLGTAAGGTTEIVVDGVTGMLHPVGKDGGVKTLANNIVKLATEVDTRIAMGKEGYRKVKERFMEHHMAERIASVLKELLLRRPVHEFAAIE--------
>CALAcreb
----------------------------------MAKPSTRCFTLQKGK-RLLVLFAVLSFVMVVFLYLQGSRPSSGYRQECGE----FSIAF--DKARSFVEE---VKNPLDFMSSSTVILVSHELSISGGPLLLMELAFLLRNVGAQVFWITYQKPIEENEASRSLEYKLFNSGVQILSTKGQEAIDTALKADLIVLNTAVTGKWLDMVLKEHISHFFPKILWWIHEMRGHYFRLDYVKHLPFVAAAMIDSNSTAEYWKNRTHERLGIQMPKTYVVHLGNSKELMEIAESYVARRVLREHIRESLGVQNEDLLFAIINSVSRGKGQDLFLQSFYESLKLIKQQKL-QVPTMHALVVGSDMNSQTKFEEELRNFVAKHGIQDRVHFVNKTRAVAPYLAAIDVLVQNSQARGECFGRITIEAMAFQLPVLGTAAGGTTEIVVDGVTGLLHAVGKVDGVKTLANNIVKLATHVDTRVAMGKEGYRKVKEEFMEHHMAERIASVIKEVFHRSKI---------------
>EPIDpuni
------------------------------------------------------------------------------------------------------------------MRSKLVLLVSHELSLSGGPLLLMELSFLLKNTGAQVIWITYQKPTEENEVTHTLEYKLLNKGIQVISAKGQEAIDTALKADMIVLNTAVSGKWLDVVLKKHLSNVFPKILWWIHEMRGHYFELDYVEHLPFVAAAMIDSNATAEYWKNRTNERLGIQMPRTYVVHLGNSKELMEIAEDYVAKRAFREHIRGSLGVRNEDVLIAIINSVSRGKGQDLFLHSFYESLQLIREQKF-EMPAIHALVVGSDMNAQTKFEGELRNFVARQGIQDRVHFVNKTLKVAPYLAAIDVLVQNSQARGECFGRITIEAMAFQLPVLGTAAGGTTEIVVDDLTGFLHPVGKE-GVVPLVKNIVELATNVERRLSMGKAGYKRVKERFMEHHMTERMASVFKQVLQNPLNGKL------------
>MASDpict
--------------------------------MIMSKPSPYRFTIHKRK-N-LLLFAALSLSTAFFLCFYITLDTCDRRPRNIT----PPLAL--DRARFVAPDDSNNNNALDIMRSKRALLVSHELSLSGGPLLLMELAFLLRNGGAQVIWITYQKTIEGNEVTRALERKLLKKGVRVVPAKGQEAIDSALDADMIVLNTAVSGKWLDAVLKEHLSRVFSKILWWIHEMRGHYFKLDYVKHLPFVAAAMIDSNATAEYWKNRTLERLGFRMPVTYVVHLGNSKELMGVAEDYFARRALRGSVRESLGVRNEDLLIGIINSVSRGKGQDLFLRSFYESLRLIRERKF-EMPAIHAVVVGSDVNAQTKFEGELRSFVARQGIQDRVHFVNKTLAVAPYLAAIDVLVQNSQARGECFGRITIEAMAFQLPVLGTNAGGTIEIVVDGLTGLLHPVGKE-GVASLANNIVELATHVERRLGMGKEGYKRVKERFMEHHMSERITSVLKQILQNRSP---------------
>PHALmode
----------------------------------MAKPAPGSSALQKRK-RLLLVFSAVCITTTVFLCFRATLETCDCRRDIIV----SSATV--DSARLLAPVGNVEKNPLDFMRSKLVLLVSHELSISGGPLLLMELAILLRNVGAQVIWVTYQKPAEENEVIHSLEHKMTNRGVQVLSAKGQETINTALKADMIVLNTAVTGKWLDSVLKKHLSQVLPKILWWIHEMRGHYFKLDYIKNLPFVAAAMIDSKITAEYWKNRTHERLGIQMPKTCAVHLGNSKELMEIAEDYVAQRVLREHIRESLGVRNEDLLFAIINSVSRGKGQDLFLQSFYESLQLIREQKF-EAPAIHALVVGSDMNAQTKFEGELRNFVAMQGIQDRVHFVNKTLTVAPYLAAIDVLVQNSQARGECFGRITIEAMAFQLPVL-------------------------------------------VSLPSMKGCY--------------------------------------------
>DIURorie
----------------------------------MAKPAPGWLTLPTRK-RLFLLLAFLSLSIVAFLSLRGSLDSSDCRRYAGQ----FSVML--DRTRILAPEGSPVKDPLDFMRSKLVLLVSHELSLSGGPLLLMELAFLLRNVDAQVFWITYQKPAEENKICRSLEHKMFNRGVQVISSKGKEAIDIALKADMIILNTAVAGKWLDVVLKEHLSQVLPKILWWIHEMRGHYFRLDFVKHLPYVAAAMIDSNSTAEYWKNRTHERLGIEMPKTYVVHLGNSKELMEVAESYVARRVLREHIRESLGVQNEDLLFAIINSVSRGKGQDLFLQSFYESLKLIREQKL-EVPAMHAVVVGSDMNSQTKFEGELRNFVEKQGIQDRVHFVNKTLAVTPYLAAIDVLVQNSQARGECFGRITIEAMAFQLPVLGTAAGGTTEIVVDGVTG--------------------------------------------------------------------------------
>EPIPhell
----------------------------------MAKPAPGWFALQKRK-RLLLLFAALSLSTAAFFSLRGSLDSSDCRRDCGA----ASVAV--DRACILEPDGNFEKNPLGFMRSKLVLLVSHELSLSGGPLLLMELAFLLRNVGTQVRWITYQKPTEENEVAHSLEQKMLNTGVQILSSKGQEAIDTAFKADMIVLNTAVTGKWLDALLKKHLSQFLPKILWWIHEMRGHYFKLDYVKHLPFVAAAMIDSNITAEYWKNRTHERLGIQMPKTYVVHLGNSKELMEIAEDYVARRVLREHIRESLGVRNEDLLFAIINSVSRGKGQDLFLQSFYESLQLIREQKI-EVPAMHVVVVGSDINAQTKFEGELRNFVAKQGIQDIVHFVNKTLTVAPYLAAIDVLVQNSQARGECFGRITIEAMAFQLPVLGTAAGGTTEIVVDGLTGLMHPVGKD-GVVPLAKNIVKLATNVERRLIMGKEGHKRVKEMFMEHHMAERIASVLKEVIQKSKDSSA------------
>PHAIflav
----------------------------------MAKPAPGSFTLQKKK-RFIVLFVALCLSTAAFFCFRGTLDTCVSHSDSVA----ASVVV--DSASIMAPDGNVEKNPMDFMRSKLVLLVSHELSLSGGPLLLMELAFLLRNAGAQVIWITYQKSAEENEVTHTLEHKIMNRGLQVLSAKSQEAIDTALKADMIVLNTAVTGKWLDAVLKKHLSQVLPKILWWIHEMRGHYFKLDYVKHLPFVAAVMIDSNTTAEYWKNRTHERLGIQMPKTYAVHLGNSKELMEIAEDYVAQRVLREHIRESLGVRNEDLLIAIINSVSRGKGQDLFLQSFYESLQLIQEQKL-EVPTIHAVIVGSDMNAQTKFEGELRNFVVRQGIQNRVHFVNKTLTVSPYLAAIDVLVQNSQARGECFGRITIEAMAFQLPILGTAAGGTTEIVVDGFSGLLHPVGKE-GVIPLAKNIVKLVTHVERRLSMGKEGYRRVKERFMEHHMSERIASVLKEVLHNPSASTLRKL---------
>BLETstri
----------------------------------MAKPAPGLFTLQKRK-RLLLLFAALCLSTAAFFCFRGTIDTCDCRRDSVA----ASVSV--DR------DGNVEKNPLGFMRSKLLLLVSHELSLSGGPLLLMELAFLLRNAGAQVIWITYQKPAEENEVTHTLEHKMMKRGLQVLSAKSQEAIDTALKADMIVLNTAVTGKWLDAVLKKHLSQVLPKILWWIHEMRGHYFKLDYVNHLPFVAAAMIDSNTTAEYWKNRTHERLGIQMPKTYAVHLGNSKELMEIAEDYVAQRVLREHIRESLGVRNEDLLIAIINSVSRGKGQDLFLQSFYESLQLIREQKV-EVPAIHAVIVGSDMNAQTKFEGELRNFVARQGIQDRVHFVNKTLTVAPYLAAIDVLVQNSQGRGECFGRITIEAMAFQLPVLGTAAGGTTEIVVDGLTGLLHPVGKE-GVSPLAKNIVKLVTHVERRLSMGKEGYKRVKERFMEYHMSERIASVLKEVLQNRSA---------------
>ERYCcris
----------------------------------------------MRK-RLFLLYAILLAV--AFICFRG---NEDCRRQSIE----ASVAV--DRTRLLTSDVSDENSPLDFMRFKLVLLVSHELSLSGGPLLLMELAFLLRNVDAQVMWITYQKPIKEKDVTHTLEHKLVNKGARVLSAKGQEAIDVALKADIIVLNTAVTGKWLDAMFARHLSQILPKILWWIHEMRGHYFKLDYVKHLPFVAAAMIDSNTTAEYWKNRTHERLGIKMPKTYVVHLGISKELMEVAEDYVAQRVLRERIRESLGVRNDDFLIAIINSVSRGKGQDLFLQSFYESLQLIREQNLEEVPAIHAVVVGSDMHAQTKFERELRNFVAMKRIQDRVHFVNKTLTVAPYLAAIDVLVQNSQSRGECFGRITIEAMAFQLPVLGTAAGGTTEIVVHGLTGLLHPVGKE-GINPLAKNIVKLATHVERRLSMGREGYKRVKETFTEHHMSERIASVLKQLFHNSSANTPSPPTFHL-----
>CRYPlept
----------------------------------MAKPTSGCYTLPNRK-RLLLFFAVLSLSTVVFVSLRHSLGSSYCVRDGGE----FSAAF--VRARILAPEVVTVNNPLGFMSSRIVLIVSHELSLSGGPLLLLELAFLLKDVGSQVFWITYQKPAEENEVSRTLELKMFNRGVQVLSGKGQAAVDTALKADMIVLNTAVTGKWLDIVLKEHLSQVFPKILWWIHEMRGHYFRLDYVKHLPLVAAAMIDSNSTAKYWKNRTHERLGIQMPKTYVVHLGNSKELMDIAESYIARRVLREYVRESLGVQNEVLLFAIINSVSRGKGQDLFLQSFYESLEFIREQKI-DAPAMHAVVVGSDMNSQTKFEGELRNFVAKQGIQDRVHFINKTLAVAPYLAAIDVLVQNSQGRGECFGRITIEAMAFQLPVLGTAAGGTTEIVVDGVTGLLHPVGKESGVKTLTKNIVKLATQVDTRVAMGKEGYRRVKERFMEHHMAERIAAVLKELLISRSGNEFTAIK--------
>THELangu
--------------------------------MFMAKPALKLFTLRKR-----LLFAVLFISIVVFLCLRRSIESSDCRRDGGE----FSMAL--YRPRMLVPEVNAVKDPLGFMSSKLVLVVSHELSLSGGPLLLMELAFLLRNVGAHVFWITYQKPTERNEVSRSLEYKMFNKGVQILSAKSQVAVDTALKADMIVLNTAVTGKWLDAVLKEHLSQVFPKILWWIHEMRGHYFRLDYVKHLPFVAAAMIDSNSTAEYWKNRTHERLGIQMPKTYVVHLGNSKELMEVAESYVARRILREHIRESLGVQNEDILFAIINSVSRGKGQDLFLQSFYESLKWIREKNL-EVPAMHAVIVGSDMNSQTKFEGELRSFVAKQGIQDRVHFVNKTLAVTPYLAAIDVLVQNSQARGECFGRITIEAMAFQLPVLGTAAGGTTEIVVDGVTGLLHPVGKEDGVKTLAKNIVKLATQVDLRVAMGKEGYRKVKERFMEHHMAERIASVLKELLPQVRK---------------
>CYMBmann
----------------------------------MAKPAPGWFTLQKRK-RLFLLLAALCLSTVAFFCFRGTLDTCDCRRESVA----ASVAV--DRVRLLASDGNIEKNPLDFMRSKLVLLVSHELSLSGGPLLLMELAFLLRNVDAQVIWITYQKPIEENEVTHTLEHKLMNRGVLVLSAKGQEAIDTALKADMIVLNTAVTGKWLDAMLTKHLSQVLPKILWWIHEMRGHYFKLDYIKHLPFVAAAMIDSNTTAEYWKNRTHERLGIQMPKTYAVHLGNSKDLMDIAEDYVAQRVLREHIRESLGVRNEDLLIAIINSVSRGKGQDLFLQSFYESLKLIREQKL-EVPAIHAVIVGSDMNAQTKFEVELRNFVARQGIQDRVHFVNKTLTVAPYLAAIDVLVQNSQSRGECFGRITIEAMAFQLPVLGTAAGGTTEIVDDGLTGLLHPVGKE-GISPLTKNIVKLASHVERRLSMGKEGYKRVKERFMEHHMSERIASVLIQVLQSRSA---------------
>GASTelat
----------------------------------MARSSSRWLTLQARK-RFILPFLALALCTAAFLSFRTFLDVCNCHWDCGA----IPVSM--NRVLISSSDDNAEKNSLSFMRSKRALLVSHELSLSGGPLLLMELAFLLRHVGTQVIWITYQKPAKENKISHSLEHKMMSRGVQILSARGQEAVDAALRVDIIVLNTAVTGKWLDVALNKHLTQVFPKILWWIHEMRGHYFKLDYVKHLPFVKVAMIDSNATAEYWKNRTHERLGIQMPKTYAVHLGNSKEFMGIAEDYVARRILREHIRESLGIGAEDLVFAIINSVSRGKGQDLFLQAFYESLQLMQENKA-EVPATYAVVIGSDMDAQTKFEGELRNFVASKGIQGRVHFVNKTLTVTPYLAAIDVLVQNSQGRGECFGRITIEAMAFQLPVLGTAGGGTVEIVVDGLTGLLHPTGKE-GVSYLAKNIVELATYGDRMLSMGKEGYMRVKERFMEHHMAARIASVFKHVI--------------------
>VANIshen
----------------------------------MAKYASAWISLHKSK-R-LLLLFVFSISVIAILFLWSSLDCSYSRRHAGT----ASAMA--DRDLIPTAFSSFEKNQLGFMRSKFVLLVSHELSLSGGPLLLMELAFLLRNVGTEVAWMTYQKPAEESEVIYSLEHKILDRGVQVLPSTGQDAVNTVLKSDMIILNTAVTGKWLDAVLKEHITEVLPKILWWIHEMRGHYFKLDYVKHLPYVAGAMIDSHSTAEYWKNRTSERLGIIMPSTYVVHLGNSKELMEVAEDAVARRVLREHIRESLGVHDKDLLFAIINSVSRGKGQDLFLQSFYESLKLVRIKKL-QVPAMHAVIVGSDMSGHTKLEMELRTFAVKQGIKDRVHFVNKTLTVAPFLAAIDVLVQNSQARGECFGRITIEAMAFQLPVLGTSAGGTTEIVINGSTGLLHPTGKE-GVPILAQNMVKLATQVETRLMMGKKGFARVKERFMEHHMAERIASVLKEILHKSNPRSS------------
>EPIDfulg
----------------------------------MAKPSPGCFTLQKRK-R-FLLLAALCLSTTAFLCICGTIGTYGRRRDIII----ASVAV--DRTHLLAPEDNVEKNPLDIMRSKLVLLVSHELSLSGGPLLLMELSFLLKNTGAQVIWITYQKPTEENEVTHTLEYKLLNKGIQVISAKGQEAIDTALKADMIVLNTAVSGKWLDVVLNKHLSHVFPKILWWIHEMRGHYFKLDYVKHLPFVAAAMIDSNATAEYWKNRTNERLGIQMPRTYVVHLGNSKELMEIAEDYVAKRAFREHIRGSLGVRNEDVLIAIINSVSRGKGQDLFLHSFYESLQLIREQKF-EMPAIHALVVGSDMNAQTKFEGELRNFVARKGIQDRVHFVNKTLKVAPYLAAIDVLVQNSQARGECFGRITIEAMAFQLPVLGTAAGGTTEIVVDGLTGFLHPVGKE-GVGPLVKNIVELATNVERRLSMGKAGYKRVKERFMEHHMTERMASVFKQVLQNPLNGKL------------
>MOLIcapi
----------------------------------MAKPAAGWVSLHQNR-LLLLLLLVLSVSTAIAFLIRGALEPCDPRRPEGA----AAVATAQDRVQLRP-----RASPLGFMRSKLVLLVSHELSLSGGPLLLMELAFLLRSIGANVVWITNQKSPDMNEVTYSLEHKMLDRGVQVLSAKGQEAINCALKADLVVLNTAVAGKWLDAVLKEHLPQVLPKILWWIHEMRGHYFKLEYVQHLPFVAGAMIDSHTTAEYWKNRTLDRLRIQMPQTYVVHLGNSKELMEVAEDKVARRVLREHIRESLGVRNEDLLFAIINSVSRGKGQDLFLQAFHQSLQLIHEQKL-KVPSMHAVVVGSDMNAQTKFETELRDFVLSRGIKDQVHFVNKTLTVAPYLAAIDMLVQNSQARGECFGRITIEAMAFQLPVLGTAAGGTTEIVVDGSTGLLHPVGKE-GVTSLAKNIVKLATHVERRLTMGKKGYERVKERFMEHHMEDRIASVLKEVLQKSKGRSSF-----------
>DRAKthyn
----------------------------------MAKSALGLFTLPNRK-RLLLLFVVLLLSILTFLSLRSSIDCSGCIKDDSK----FSTVI--RRPYVFTPEVNPVKNPLGFMSSKLVLLVSHELSLSGGPLLLMELAFLLKNVGAQVFWITYQKPAEENEVSRSLEYKMFNRGLQILSAKSQEAIGTALKADLVVLNTAVTGKWLDTELKGHISQVFPKILWWIHEMRGHYFRLDYVKHLPFVAAAMIDSNSTAEYWKNRTHERLGIRMPKTYVVHLGNSKELMEVAENYAARRILRERIRQSLGVQNDDLLFGIINSVSRGKGQDLFLQSFYESLNMIREENL-EVPAMHAIVVGSDMNSQTKFELELRSFAAKQGIQDRVHFVNKTLAVAPYLAAIDVLVQNSQARGECFGRITIEAMAFQLPVLGTAAGGTTEIVVDGVTGLLHPVGKGAGVEALARNIVKLAAQVEVRAAMGREGYRRVKDRFLEHHMAERIASVLKQVLN-------------------
>NEUWzoll
----------------------------------MGKPATGWISVQRKP-LLLLLLAVLSVSAASFLFLRGSLDSCDCSRCRGTASMSTPLAL--GRAGIPSPCASIEKNPLSFMRSRLVLLVSHELSLSGGPLLLLELAFLLRNVGAQVVWITYQKPAGENEVIYSLEHRMLNQGVQVLHARGQEAIDTALKADMIVLNTAVAGKWLESVLKDHF-EVLPKILWWIHEMRGHYFNLDYVKHLPFVAGAMIDSYTTAEYWKNRTHDRLGIQMPKTYVVHLGNSKELMEIAEDFAARRVLREHIRESLGVRNEDLLFAIINSVSRGKGQDLFLQSFYESLQMILEKKL-QVPAMHALIVGSDMSAQTKFETELRNFVVKQGIQDKVHFVNKTLTVAPYLAAIDVLVQNSQARGECFGRITIEAMAFQLPVLGTAAGGTTEIVDDGSTGLLHPVGKE-GVTPLAKNIVKLATHVERRLTMGQKGYRKVKEKFMEHHMAERIASVLKQVLQKSRGRFQ------------
>GYMNdens
----------------------------------MAKPVPRWFPLHKRK-QLLLLFAALSIPILAFLTLRSFLYSCDCRREDRA----FSVVV--DRPRILGPEGNALENPLAFMSSKVVLLVSHELSLSGGPLLLMELAFLLRKVGAQVIWITYQKPDLENAIAHSLEYKMVNKGVQVFSAKGQDAIDSALKADMIVLNTAVSGKWLDAVLKEHLSQVLPKVLWWIHEMRGHYFKLDYVKHLPSVAAAMIDSNTTAEYWKNRTHERLGIQMPKTYVVHLGNSKELMEIAESYVARRVLREHIRESLEVQNEDLLFAIINSVSRGKGQDLFLQSFYESLKLIREQKL-EVPAMHAIIVGSDINAQTKFEGELRNFVAKQGIQDRVHFVNKTLAVAPYLAAIDVLVQNSQARGECFGRITIEAMAFQLPVLGTSAGGTTEIVVDGVTGLLHPVGKEKGVMTLAENIVILATQADRRLAMGKEGYRKVKEKFMEHHMAERIASVLKQLPLHSQESKNFRIDIDERMDER
>NEUWmali
----------------------------------MGKPATGWISFQRKP-LLLLLLAVLSVSAAGFLFLRGSLDSCDCSRCRGAASMSTPLAL--GRAGIPSPYASIEKNSLSFMRSKLVLLVSHELSLSGGPLLLLELAFLLRNVGAQVVWITYQKPAGENEVIYSLEHRMLNQGVQVLHARGQEAIDTALKADMIVLNTAVAGKWLESVLKDHF-EVLPKILWWIHEMRGHYFKLDYVKHLPFVAGAMIDSNTTAEYWKNRTHDRLGIQMPKTYVVHLGNSKELMEIAEDSAARRVLREHIRESLGVRNEDLLFAIINSVSRGKGQDLFLQSFYESLQMILEKKL-QVPAMHALIVGSDMSAQTKFETELRNFVVKQGIQDKVHFVNKTLTVAPYLAAIDVLVQNSQARGECFGRITIEAMAFQLPVLGTAAGGTTEIVDDGSTGLLHPVGKE-GVTPLAKNIVKLATHVERRLTMGQKGYRKVKERFMEHHMAERIASVLKQVLQKSRGRL-------------
>GYMNodor
----------------------------------MAKPVSGWFPLHKRK-QLLLLFAVLSIPILAFLTLRSSLYSCDCRREDSA----FSVAV--DRPRILAPEGNALKNPLAFMSSKVVLLVSHELSLSGGPLLLMELAFLLRKVGAQVIWITYQKPDLENAIAHSLEFKMVNKGVQVFSAKGQDAIDSALKADMIVLNTAVSGKWLDAVLKEHLSQVLPKVLWWIHEMRGHYFKLDYVKHLPSVAAAMIDSNTTAEYWKNRTHERLGIQMPKTYVVHLGNSKELMEIAESYVARRVLREHIRESLEVQNEDLLFAIINSVSRGKGQDLFLQSFYESLKLIREQKL-EVPAMHAIIVGSDINAQTKFEGELRNFVAKQGIQDRVHFVNKTLAVAPYLAAIDVLVQNSQARGECFGRITIEAMAFQLPVLGTSAGGTTEIVVDGVTGLLHPVGKEKGVMTLAENIVILATQADRRLAMGKEGYRKVKEKFMEHHMAERIASVLKQLPLHRSGNDFAAFK--------
>PHAItank
----------------------------------MAKPAPGSFTLQKKK-RFLVLFVALCLSTAAFFCFRGTLDTCDSRRDSVA----ASVVV--DRASIMAPDGNVEKNPLEFMRSKLVLLVSHELSLSGGPLLLMELAFLLRNAGAQVIWITYQKSAEENEVTRTLEHKIMNRGLQVLSAKSQEAVDTALKADMIVLNTAVTGKWLDAVLKKHLSQVLPKILWWIHEMRGHYFKLDYVKHLPFVAAAMIDSNTTAEYWKNRTHERLGIQMPKTYAVHLGNSKELMEIAEDYVAQRVLREHIRESLGVRNEDLLIAIINSVSRGKGQDLFLQSFYESLQLIREQKL-EVPMIHAVVVGSDMNAQTKFEGELRNFVARHGIQNRVYFVNKTLTVAPYLAAIDVLVQNSQARGECFGRITIEAMAFQLPILGTAAGGTTEIVVDGFTGLLHPVGKE-GVIPLAKNIVELVTHVERRMSMGREGYRRVKERFLEHHMSERIASVLKEALRNPS----------------
>SELEaequ
----------------------------------MAKTAPAWISLQKRN-LLLLLLAVLSISTAAVLLLRGALDSCNCSPDVVS-----ASSV--DRAQIRSPYSTIEKNPLGFIRSKLVLLVSHELSLSGGPLLLMELAFLLRNVGAHVVWLTYKNPVEDNEVTYTLKHKMLDRGVQVLSAKGQEAIETAFKADIIVLNTAAAGKWLDIVLKEHLAQVLPKILWWIHEMRGHYFKPDYVKHLPFVAGAMIDSHTAAEYWKNRTRERLGIQMPKAYVVHLGNSKEVMEVAEDSVARRVLREHIRESLGFRSEDLLFAIINSVSRGKGQDLFLQSFYESLRMIREQKL-QLPAIHAVVVGSDIYAQKKFEMELRNFVVKQGIKDRVHFVNKTLTVAPYLAAIDVLVQNSQARGECFGRITIEAMAFQLPVLGTAAGGTTEIVVDGSTGLLHPAGKE-GVSSLAKNIVKLATHVERRLTMGKKGYARVKERFMEYHMVERIASVLKEVLQKSESRSA------------
>MICRparv
----------------------------------MVKSVPGCSTLLKMK-RLLLLFVVLSLSIVAFLSLRGSLDAYGCSRDGRD----FSVAL--DWTRSHALEVNSIKDPLDFMSSKIVLLVSHELSLSGGPLLLMELAFLLRNVGAHVFWITYQKPTEENEVSHNLEYKMFNRGVQILSAKSQEAIGTALKADMIVLNTAVTGKWLDAVLGEHLSQVFPKILWWIHEMRGHYFKLDYVKHLPFVAAAMIDSKSTAEYWKNRTHERLGIQMPKTYVVHLGNSKELMEVAESYVARRVLREHIRESLGVQNKDLLFAIINSVSRGKGQDLFLQSFCESLKLIRDQKL-EVPAMHAVLVGSDMNSQTKFEGELRNFVAKQGIQGRVHFVNKTLAVAPYLATIDVLVQNSQARGECFGRITIEAMAFELPVLGTAAGGTTEIIVDGVTGLLHPVGKEGGVKTLANNIVKLAAQADTRAAMGKEGYRRVKERFMEHHMAERIATVLKKLPRGSENENAAIL---------
>DENDchryso
----------------------------------MAKPAPGCFTLQKRK-RLLLIFVAICFSVAVFFCFRGTLDTCDFRRDSVA----ASVAVDMDMARNLPPDGNLEKNPLDFMRSKLVLLVSHELSLSGGPLLLMELAFLLRNVGARVIWITYQKPAEENEVIHTLEHKMMNRGLQVLSAKSQEAIDTALKADMIVLNTAVTGKWLDAVLKKHLSQVLSKILWWIHEMRGHYFKLDYVKHLPFVAAAMIDSYTTAEYWKNRTQERLGIHMPKTYAVHLGNSKELMEIAEDYVAQRVLREHVRESLGVRSEDLLVAIINSVSRGKGQDLFLQSFYESLQLIREQKF-EVPAIHAVVVGSDMNAQTKFEGEIRNFVARQGIQDRVHFVNKTLTIAPYLAAIDVLVQNSQGRGECFGRITIEAMSFQLPVLGTAAGGTTEIIVDGLTGLLHPVGKE-GVGPLAKNIVTLATHVERRLSMGKEGYRRVKERFMEHHMSERIASVFKEVLQNRSA---------------
>PLATclav
------------------------------------------------------------------------------------------------------------------MSSKVVLLVSHELSLSGGPLLLMELAFLLRKVGAQVIWITYQKPDLENAIAHSLEFKMVSKGVQVFSAKGQDAIDSALKADMIVLNTAVSGKWLDAVLKEHLSQVLPKVLWWIHEMRGHYFKLDYVKHLPSVAAAMIDSNTTAEYWKNRTHARLGIQMPKTYVVHLGNSKELMEIAESYVARRVLREHIRESLDVQDEDLLFAIINSVSRGKGQDLFLQSFYESLKLIREQKL-QVPAMHAIIVGSDINAQTKFEGELRNFVAKHGIQDRVHFVNKTLAVAPYLATIDVLVQNSQARGECFGRITIEAMAFQLPVLGTSAGGTTEIVVDGVTGLLHPVGKEKGVMTLAENIVILATQADRRLAMGKEGYRKVKERFMEHHMAERIASVLKQLPLHKSENDFATFK--------
>SERAvome
----------------------------------MGKPAPGWFTLHNRK-QLLFLVAVLSILILSFLTLRSSHCSCDCRREDTA----FSLAV--DRPRLLDPEGNAAKNPLAFMSSKVVLLVSHELSLSGGPLLLMELAFLLRNVGAQVIWITCQKPDLENAVAHSLEYKMVNRGVQVFSAKGQNAIDSALKADVIVLNTAVTGKWLDAVLKEHLSQVLPKVLWWIHEMRGHYFRLDYVKHLPSVAAAMIDSNTTAEYWKNRTHERLGIQMPKTYVVHLGNSKELMEIAESYVARSVLREHIRESLEVQNEDLLFAIINSVSRGKGQDLFLQSFYESLKLIREQKL-EVPAMHAIIVGSDINAQTKFEGELRNFVAKQGIQDRVHFVNKTLAVAPYLAAIDVLVQNSQARGECFGRITIEAMAFQLPVLGTSAGGTTEIVVDGVTGLLHPVGKEKGVMALAENIVILATQPDRRLAMGKEGYRKVKEKFMEHHMAERIASVLKQLPLE---NNFAAFK--------
>ANOEroxb
----------------------------------MAKSAPGWFTLLKRN-RLLLLFVVLSFSIVAFLSLRGSLDSCDCRQEGGQ----FSSEL--DGDHILALKGNAAKNPLGFMNSKLVLLVSHELSLTGGPLLLMELAFLLRKVGAHVFWITYQKPAEENDVTHSLEYKMFNKGVQVLSSKGQEAIDTALKADLIVLNTAVSGKWLDTGLKEHLSQVLPKILWWIHEMRGHYFKLDYVKHLPFVAAAMIDSHTTAKYWKNRTHERLGIQMPKTYVVHLGNSKELMETAESYVARRVLKEHIRESLGIQNEDLLYAIINSVSRGKGQDLFLQSFCESLKLIREQKL-EVPAMHALVVGSDMKSQTKFEGELRNFVEKHGIQGRVHFVNKTLAVAPYLAAIDVLVQNSQARGECFGRITIEAMAFQLPVLGTAAGGTTEIVIDGVTGFLHPVGKGEGVNTLAKNIVKLATQVDTRVAMGKEGYRMVKERFMEHHMAERIASVLQQLLLPTMN---------------
>DRAKelas
----------------------------------MAKSALGLFTLLNRK-RLLLLFVVLLLSILTFLSLRSSIDCSGCIKDDSK----FSTVL--RRPYVFTPEVNPVKNPLGFMSSKLVLLVSHELSLSGGPLLLMELAFLLKTVGAQVFWITYQKPAEENEVSRTLEYKMFNGGLQILSAKSQEAIGIALKADLVILNTAVTGKWLDTELKGHLSQVFPKILWWIHEMRGHYFRLDYVKHLPFVAAAMIDSNSTAEYWKNRTHERLGIRMPKTYVVHLGNSKELMEVAENYAARRILRERIRQSLGVQNDDLLFGIINSVSRGKGQDLFLQSFFESLNMIREKNL-EVPAMHAIVVGSDMNSQTKFELELRSFAAKQGIQGRVHFVNKTLAVAPYLAAIDVLVQNSQARGECFGRITIEAMAFQLPVLGTAAGGTTEIVVDGVTGLLHPVGKGAGVEALARNIVKLAAQAEVRAAMGREGYRRVKDRFLEHHMAERIASVLKQVLN-------------------
>PHRAlind
----------------------------------MAKPALSWISVQKRN-LLLLILSVLSISTATVLFLRGTLDSCNCNPDVVA-----ASSV--HRDQIPSHYSTVEKNPLGFMRSKLLLLVSHELSLSGGPLLLMELAFLLRNVGAHVVWLTYQKPAKDNEVTYNLEHKMLDRGVQVLSAKGQEAIDTALKADVIVLNTAVTGKWLDIVLKEHLAQVLPKILWWIHEMRGHYFKLDYVKHLPFVAGAMIDSHTTAEYWKNRTRERLGIHMPKTYVVHLGNSNEVMEVAEDSVARRVLREHIRESLGVHNEDLLFAIINSISRGKGQDLFLQSFFESLRMIREQKL-QMPAIHAVVVGSDLYAQTKFEMELRNIVVKQGMKDRVHFINKTLTVAPYLAAIDVLVQNSQAHGECFGRITIEAMAFQLPVLGTSAGGTTEIVVDGSTGFLHPVGKE-GVLSLAKNIVKLATHVERRLTMGKKGYVRVKERFMEHHMAERIASVLKEL-QKIESHTH------------
>PAPHconc
----------------------------------MAKPALSWIS-QKRN-MLLLILSVLSISTAAVLFLRGTLDSCN--PDLVA-----AYSV--HRAQIRSPYRTVEKNPLGFMRSKLVLLVSHELSLSGGPLLLMELAFLLRNVGAQVVWFTYQKPAEDNEVTYNLHHKMLDRGVQVLSAKGQEAIDTALKADMIVLNTAVSGKWLDSVLKEHLAQVLPKILWWIHEIRGHYFKLDYVKHLPFVAGAMIDSHTTAEYWKNRTLERLGIHMPKTYVVHLGNSKELMEVAEDSVARRVLREHIRESLGVHNEDLLFAIINSVSRGKGQDLFLQSFFESLRMIREQKL-LLPTIHAVVVGSDMHAQTKFEMELRNIVVKQGMKDRVHFVNKTLTVAPYLAAIDVLVQNSQARGECFGRITIEAMAFQLPVLGTAAGGTTEIVVDGSTGLLHPVGKE-GVLSLAKNIVKLATHVERRLTMGKMGYARVKERFMEHHMEERIASVLKEL-QKTESHSD------------
>APOSodor
----------------------------------MGKPATGWISVQKRKPLLLLLLAVLSVSAAGFLFLRGSLDSCDCSRFGGSDSMPTSVAL--VRAGVPSSCASNEQNPLRFMRSKLVLLVSHELSLSGGPLLLLELAFLLRNVGAQVVWITYQKPAGENEVIYSLEHRMLNRGVQVLYARGQEAVDIALKADMVILNTAVTGKWLEFVLKDHHSKVLSKILWWIHEMRGHYFKLDYVKHLPFVAGAMIDSNTTAEYWKNRTHERLGIQMPKTFVVHLGNSKELMEIAEDSVARRVLREHIRESLGVRNEDIIFAIINSVSRGKGQDLFLQSFYESLKIILEKKL-QVPAMHALIVGSDMSAQTKFETELRNFVVKRGIQDKVHFVNKTLTVSPYLAAIDVLVQNSQARGECFGRITIEAMAFQLPVLGTAAGGTTEIVVDGSTGLLHPVGKE-GVAPLAENIVKLATRMERRLSMGQTGYRRVKERFMEHHMADRIASVLKQVLQKSRERLH------------
>LANAlana
----------------------------------MAKPAAGWISLHQKRLLLLLLLLVFSVSTAVVILIRGALESCDPRPEG------PAAAA--DRLQLRPEAGSRRKSSLGFMRSKLVLLVSHELSLSGGPLLLMELAFLFRSVGARVVWITNQKSVEMDEVTYSLEHKMLDRGLQVLSAKGQEAINTALKADLVVLNTAVAGKWLDAVLKEHVPQVLPKILWWIHEMRGHYFKLEYVKHLPFVAGAMIDSHTTAEYWKNRTRDRLGIQMAKTYVVHLGNSQELMEVAEDSIARRVLREHIRQSLGVRNEDLLFAIINSVSRGKGQDLFLQSFHESLQLIQGQKL-KVPSMHAVVVGSDMNAQTKFETELRDFVVKRGMKDHVHFVNKTLTVAPYLAAIDVLVQNSQARGECFGRITIEAMAFQLPVLGTAAGGTTEIVVNGSTGLLHPVGKE-GITPLAKNIVKLATHVERRLTMGKKGYERVKERFMEHHMEDRIASVLREVLQKSKSSSIS-----------
>HAEMdisc
----------------------------------MAKSAPGWFALSKRK-RLLLLFVLLSFSIAAFLSLRGSLDSCDCRREGDK----FSPEL--YGDHISAPEGNAAKNPLSFMNSKLVLLVSHELSLTGGPLLLMELAFLLRKVGAHVFWITYQKPAEENDVTHSLEHKMFNKGVQVLSSKGQEAIDTALKADLIVLNTAVSGKWLDTGLKEHLSQVLPKILWWIHEMRGHYFKLDYVKHLPFVAAAMIDSHTTAKYWKNRTHERLGIQMPKTYVVHLGNSKELMETAESYVARRVLKEHIRESLGIQDEDLLYAIINSVSRGKGQDLFLQSFSESLKLIREQKL-EVPAMHALVVGSDMNSQTKFEGELRNFVEKHGIQGRVHFVNKTLAVAPYLAAIDILVQNSQARGECFGRITIEAMAFQLPVLGTAAGGTTEIVIDGVTGFLHPVGKEEGVKTLAKNIVKLATQVDTRVAMGKEGYRVVKERFMEHHMAERIASVLQQLLLPTMN---------------
