# Supplementary material for: Orchid Phylotranscriptomics: The Prospects of Repurposing Multi-Tissue Transcriptomes for Phylogenetic Analysis and Beyond
Source: Front Plant Sci. 2022 May 27;13:910362. doi: 10.3389/fpls.2022.910362 (PMC9196242; doi:10.3389/fpls.2022.910362)
Supplement: Supplementary file 4 [file Data_Sheet_3.zip › ortho_MSA/r1/OG0009080.fa]

>CRYPlept
MLLSPGHSPRHISLTPSATVSTPSP-AEKSLTLTTPTTSSSF-TASTNPRKRRALVLDEETYVASIEKIIERDFFPDIPKLRDRLDWLEAVRSRDPIIIRDVQLKILERRAAAAS-GKTPSTATAVAAANGRTRSPATESFFPFSSSTPFGSDNTPSLLPTSGNQAVDGDLPSSIVDTSLSLDDFCHRYTSEDNESFSKILEKVNRKRREQYAHLLQGESEEPLKTIEDEKRDRITDGYGTSGQPLATLDEWKYTAKNLLMYNPVDRGEVPLTEDERAERLKGLTKEIDRSNTRFHVTSIADSNPTKEEEAASFLYTPVPGTTPAATSWPFGDRNTEKGKKYDLEDLKKTPDQFYAEIS-KSVNGFSFVKTPSPAPGVDESPFMTWGAIEGTPLRLDLEETQLGNGGSSDGPHFSIPLPPSRDVKAHSLSREATRRLRERSKMYQKPPLPSPARGGSVSPGVRNLSPAAQKFVRNAIAKSSHTVDETLRASYRRASPVTSTPKERSLSRFSRDGSLVSRSPSARQDSACPW
>EPIDfulg
MLLSPGHSPRHISVASSSPIATPSSATEKSLTLSTPNAT----TAVHNSRKRRASVLDEDTYVTSIEKIIERDFFPDIPKLRDRLDWLEAARSGDPIIIRDAQLKILERRAAAAA-GKTPST--SAAATDGRTRS-------PFFSITPFGSDKTPSFVPDPGNQAANEEDPSSIVDTSLSLDEFCSRYTSEDNESFSKIIEKVNRKRREQNAHLLQGEMEETVKTIEDERCDRITDGYGTSGQPLATLDGWKYTAKNLLMYNPVDRGEVPLTEEERAERLKGLTKEIDKSNTRFHEKSIAESKPTKEEEAAAFLYTPVPGTTPAGASWPFGDRQADKLKKYDLEDLRKTPNAFFAESAKKSENGYSFVKTPSPAPGVDESPFMTWGAIEGTPLRLDLEETPVGNGGSSDGPHFSIPLPPSRDVKAHSLSREATRRLRERSKMYQKPPLPSPARGGSVSPSVRNLSPAAQKFVRNAIAKSSCSVDETLRASYRGTSPAASTPKQRGLSRFSRDESLASRSPSVRQDSASPW
>DIURorie
MLLSPGHSPRHITLSPSSAVSTPPA-AEKTLTQAI---SSTFSDVAANPRKRRAAVLDEETYVASIEKIIERDFFPDIPKLRDRLDWLEAVRSRDPIIIRDVQLKILERRAAAAF-GKTPSTASAAAAANGSTRSPPSASFFPFSSSTPLGSDKTPSLLPSSSDHAIDGEIP-SIVNTSLSLDDFCRQYTSEDNESFSKIMEKVNRKRREQYAHLLLGERQEPLNTIEDVKMDRITDGYGTSGQPLATLDGWKYTAKNLLMYNPVDRGEVPLTEDERAERLKGLTKVIDRSNTRFQGKSVADSNPTKEEEAASFLYTPVPGTTPAGASWPFADRNAEKSKKYDLEDLRKTPDQFYVEIKKEPVNGYRFVKTPSPAPGTDESPFMTWGAIEGTPLRLDLEDSPLGNGGSSDGPHFSIALPPSRDVKAHSLSREATKRLRERSKMYQKPPLPSPARGGSASPSVRNLSPAAQKFVRNAIAKSSQSVDETLRASYRRASPITSTPKERSLSRFSRDGSLLSRSPSVRQDSASPW
>MEXIxero
---------------------------------------------------------------------------------------------GDPILIRDAQLKILERRAAAAAVGKTPSS-ATAAAIDGRSRTPASASFFPCFSTTPFGSDRTPLPVPATGGPVASDDDPSAAVDTSLSLDDFCRRYTSEDNESFSKILDKVNRKRREQHAHLLEGEREEATKVIEDEKRDRITDGYGTSGQPVATLDGWKYTAKNLLMYNPVDGGEVPLTEEERAERLKALTKEIDRSNTRFHGRSIADSKPTKEEEAAAFLYTPVLGTTPTGASWPFGDRQAEKSKKYDLEDLRKTPNPFFAEYAKKSENGYSFMKTPSPAPGVDESPFMTWGEIEGTPLRLDLEETPLGNCGSSDGPHFSIPLPPSRDVKAHSLSREAARRLRERSMMYRKPPLPSSARGGSASPSVRNLSPAAQKFVRNAIAKSSHSIDETLRASYRGASPTSSTPKGRGLSRFSRDRSLASRSPSVGHDSASPW
>CYPRflav
MLLSPGHSPRHIS------PPTPSS-AEKTPTLAIPTSSS--APAAPNPRKRRATVLDEDTYVASIEKIIERDFFPDIPKLRDRLDWLSATRSGDPIVIRDAQLKILERRAAAAAGGKTSSYSAAAAAIDGLSRTPASASFFPF-SATPCGSDKTP--LPATGDQFPNDDDPSAVVDTLLSLDGFCHRYTSEDNESFSKILEKVNRKRREQYGHLLEGEREEASKFIEDEKRDRITDGYGTSGQPVATLDGWKYRAKNLLMYNPVDGGEVPLTEEERAERLKGLTKEIDRSNTRFHGKSIADSKPTKEEEAAAFLYTPVPGTTPTGASWPFGDRQAEKSKKYDLDDLRKTPNPFFAEYAKKSENGYSFMKTPSPVPGVDGSPFMTWGEIEGTPLRLDLEETALGNGGSSNGPHFSIPWPPSRDVKAHSLSREAARRLRERSKMYRKPPLPSPARGGSASPSVRNLSPAAQKFVRNAIAKSSCSVDETLRASYRGASPISSTPKVRGLSRFSRDGSLASRSPSVKQDSASPW
>HEMIforr
MLLSPGHSPRHLSPTPSAAVSTPSS-AEKTLTLTTPTASPSFTSAAPNPRKRRAAVLDEETYIASIEKIIERDFFPDIPKLRDRLDWLEAARSRDPVMIRDAQLKILERRAAAAADGKTPSAATVAADTDGRTRTPASVPFFPFSSSTPFGSDKTPTLLPSSTNQAADEIDPSAIADTSLSLDEFCCKYTSEDNESFSKIMEKVNRKRREHYAHLLQGEKDGSSQTLVDEKRDRITDGYGTSGQPLATLDGWKYTAKNLLMYNPVDRGEVPLTAEEMAERLKGLTKEIDRSNTRFHGKSIADSKPTKDEEAASFLYTPVPGTTPAGASWPFGDRNSEKSKKYDLEDLRKTPDQFYIESAKESVKGYNFVKTPSPAPGVGESPFMTWGAIEGTPLRLDLEETPLINGGSSDGPHFSIPLPPSRDVKAHSLSREATRRLRERSKMYQKPPLPSPARGGSASPSVRNLSPAAQKFVRNAIAKSSHTVDETLRASYRGASPAAATPKERSLSRFSRDGSLLSRSPSVRQDSASPW
>ERYCpuss
MLLSPGKSPRQISLTPSSDSAI-------------------IKPSIPSSKKRPVNVLDEDTYISSIEKIIERDFFPDIPNLRDRLDFLEATRSGDPVIIRDAQLKILDRRPV-----------------------------------------KIPTL------------DQSCVVDDSISLDEFCSRYTSEDNESFSNIMEKVNRKRRKDYEHLYQGEREEFV-----ERGDRITDGYGTSGQSLATLDGWKYTAKNLLMYNPSDCGEVPLSVEERVERLKGLEKEIDKLNTRFHGK-FADSKFGKEEEAGVFLYTPVTGTTPAGACWPFGDRRAEKMKKYDLEDLRKTPNVFFEESGKKSENGYSFVKTPSPAPGVDESPFMTWGAIEGTPLRLDLEDTRIGNGGSSDGPHFSIPLPPSRDLKAHSLSREATRRLRERTKMYKKPPLPSPARVGSVSPNVRNLSPAAQKFVRNAIAKSSCSVDETLRASYRGMSPIPCTPKGRGLSRFSTDGSLVSRSPSVRQNSASPW
>DRAKthyn
MLLSPGHSPRHIS--PSAAVSTPPF-AEK--TLATPTTSSSCLAAASNPRKRRSAVLDEETYVASIEKIIERDFFPDIPKLRDRLDWIEAARSRDPIVIRDVQLKILERRAAAAS-GK------AAATADGRSRTPASASLFPFSSATPFGSDKTPSLPPASGNQAVDDEDSSSVVDTSLSLDEFCRQYTSEDNESFSKIMEKVNRKRREQYAHLLQGEGEEPLKTIEDEKRDRVTDGYGTSGQPLATLDGWKYTAKNLLMYNPVDRGEVPLTEDERFERLKGLTKEIDRSNTRFHLKSIADSNSTKEEEAASFLYTPVQSTTPAGASWPFGDRNAEKVKKYDLEDLRKTPDQFYAEIT-KSVKGYSFVKTPSPAPGVDGSPLMTWGAIEGTPLRLDLDDSPVGNGGSSDGPHFSIPLPASRDVKAHSLSREATKRLRERSKMFQKPPLPSPARGGSASPGVRNLSPAAQKFVRNAIAKSSHTVDETLRASYRRASPAAATPKGRSLSRFSRDGSLLSISPSVKHEPASPW
>EPIDpuni
MLLSPGHSPRHISVASSSPIATPSSATEKSLTLSTPNAT----TAVHNSRKRRASVLDEDTYVTSIEKIIERDFFPDIPKLRDRLDWLEAARSGDPIIIRDAQLKILERRAAAAA-GKTPST--SAAATDGRTRS-------PFFSITPFGSDKTPSFVPDPGNQAANEEDPSSIVDTSLSLDEFCSRYTSEDNESFSKIIEKVNRKRREQNAHLLQGEMEETVKTIEDERCDRITDGYGTSGQPLATLDGWKYTAKNLLMYNPVDRGEVPLTEEERAERLKGLTKEIDKSNTRFHEKSIAESKPTKEEEAAAFLYTPVPGTTPAGASWPFGDRQAEKLKKYDLEDLRKTPNAFFAESAKKSENGYSFVKTPSPAPGVDESPFMTWGAIEGTPLRLDLEETPVGNGGSSDGPHFSIPLPPSRDVKAHSLSREATRRLRERSKMYQKPPLPSPARGGSVSPSVRNLSPAAQKFVRNAIAKSSCSVDETLRASYRGTSPAASTPKQRGLSRFSRDESLASRSPSVRQDSASPW
>ERYCcris
MLLSPGHSPRQISVTPSSSSAIDKA--------STPSSS----ALSHNSKKRRVNVLDEDTYVSSIEKIIERDFFPDIPKLRDRLDWLEAARSGDPIIIRDAQLKILERRAAAAA-GKTPSA--SSTAADGRTRS-------PFFSITPFGSD-NPSFAPAAVDECADEEHRSSVVDESLSLDEFCSRYTSEDNESFSNIMEKVNRKRREQYEHLYQGEREESVKVLEDERRDRITDGYGTSGQPLATLDGWKYTAKNLLMYNPSDRGEVPLTVEERAERLKGLTKEIDKLNTRFHGKSIADSKPTKEEEAAAFLYTPVPGTTPSGAPWPFVDRQAEKLKKYDLEDLRKTPNVFCAESVKKSENGYSFVKTPSPAPGVDESPFMTWGAIEGTPLRLDLEETPVGNGGSSDGPHFSIPLPPSRDLKAHSLSREATRRLRERSKMYQKPPLPSPARVGSVSPNVRNLSPAAQKFVRNAIAKSSCSVDETLRASYRGMSPITSTPKSRGLSRLSTDGSLVSRSPSVRQNSASPW
>LIMOabor
MLLSPGHSPRHISLAPYSATASPSS-SEKTLTLATPNSS----AAAPNPRKRLATVLDEDSYIASIEKIIERDFFPDIPKLRDRLDWLEAVRSGDPIIIRDAQLKILERRAASAA-GKTPST--AAGATYGRTRS-------PFSSATPFGADKTPSFVPAAGDQTTNEDDPSSIVDTSISLDDFCFRYTSEDNESFSKIMEKVNRKRREQYAYLLQGEREEIVDTIEGDKRDRITDGYGTSGQPLATLDGWKYTVKNLLMYNPVDRGEVPLTDEEMAERLKGLTKEIDRSNTRFHGKSIADSKPTKEEEAASFLYTPVPGTTPAGA-WPFGDRQAEKLKKYDLDDLKKTPNQFFAESAKKSENGYSFMKTPSPAPGVEESPFMTWGAIEGTPLRLDMEETLVGNGGSSDGPHFSIQFPPSRDVKAHSLSREATRRLRERSKMYKKPPLPSPARGGSASPSVRNLSPAAQKFVRDAIAKSSHSVDETLRASYRGASPIVSTPKERGLSRFSRDGSLASRCPSVIQDSTSPW
>HABEpant
MLLSPGHSPRHISLTPSAAVSTPSS-SEKTLALTTPTSSSAFSATAPNPRKRRAAVLDEETYIASIEKIIERDFFPDIPRLRDRLDWLEAARSGDPVVIRDAQLKILERRAAAAS-GKTPSTATVAADTDG--RTPASASFFPFSSSTPFGSDKTPTLLSSSSNQVTDEIDPSSIADTSLSLDEFCGRYTSEDNESFSKIMEKVNRKRREQYAHLLLGEKEESSKTIVDEKRDRITDGYGTSGQPLATLEGWKYTAKNLLMYNPVDRGEVPLTVEEMAERLKGLTKEIDRSNTRFHGKSIADSKPTKDEEAASFLYTPVPGITPAGASWPFADRNSEKSKKYDLEDLRKTPDQFYIESAKESVQGYNFVKTPSPAPGVGESPFMTWGAIDGTPLRLDLEETPLGNGGCSDGPHFSIPLPPSRDVKAHSLSREATRRLRERSKMYQKPPLPSPARGGSASPSVRNLSPAAQKFVRNAIAKSSRAVDETLRASYRGVSPAASTPKERSLSRFSRDGSLLSRSPSVRQD--SPW
>CALAplic
MLLSPGHSPRHISLSPSTRISTPPP-ADKTLTLATPTTPSALPVALPNPRKRRAAVLDEETYVASIEKIIERDFFPDIPKLRDRLDWLEAARSRDPIVIRDVQLKILERRAAAAA-GKTPSTATVSAASNGATRSPSSASFFPFASSTPFGSDKTPSLFTSSGNPGVGGDMPSSIVDTSISLDDFCRRYTSEDNESFSKILEKVNRKRMEQYAHLLVGEKDDILNSIEDEKRDRITDGYGTSGQPLATLDGWKYTAKNLLMYNPVDRGEVPLTVDERAERLKGLTKEIDRSNTRFHGRSIADSNPTKEEEAASFLYTPVPGITPAGASWPFGDRNAQKLKKYDLEDLRKTPDQFYAEIAKDPVNGYRFVKTPSPVPGMDESPFMTWGAIDGTPLRLDLEETPLGNGGSSDGPHFSIPLPPSRDVKAHSLSREATRRLRERHKMFQKPPLPSPARGGSASPNVRNLSPAAQKFVRNAIAKSSQSVDETLRASYRRASPMASTPKERSLSRFSRDGSLLSRSPSVRQDSASPW
>DENDchryso
MLLSPGHSPRHISVAPSSPTSTPSSTAEKTLIRSTPNSS----AAAYNSKKRRVSVLDEDTYVASIEKIIERDFFPDIPKLHDRLDWLEAARSGDPIIIRDAQLKILERRAAAVS-GKTPST--VAAATDDRIRS-------PFSSATPFGSDKTPLFVPAAVEQSANEEDPSSIVDTSLSLDEFCRRYTSEDNESFSKIMEKVNRKRREQYAHLLQGEMEETVKTIEDERRDRITDGYGTSGQPLATLDGWKYTAKNLLMYNPVDRGEVALTKEERAERMKGLTKEIDKSNTRFHGKSIADSKPTKEEEEATFLYTPVPGITPTGASWPFGDRQAEKLKKYDLEDLRKTPNAFFAESAKKSENGYSFVKTPSPAPGVDESPFMTWGAIEGTPLRLDLEEAPVGNGGSSDGPHFSIQLPPSRDVKAHSLSREATRRLRERSKMYQKPPLPSPARGGSASPSVRNLSPAAQKFVRNAIAKSSCSVDETLRASYRGTSPMASTPKERGLSRFSRDGSLASRSPSVRQNSASPW
>CALAsini
MLLSPGHSPRHISVAPSSPTATPSSAADKGLTLSTPNST---------SRKRRASVLDEDTYIASIEKIIERDFFPDIPKLRDRLDWLEAARSGDPIIIRDTQLKILERRAAIAA-GKTPST--AAASTNCRTRS-------PFSSSTPFGSDKTPSFFPAPGDQSANEEEPSSIVDTSFSLDEFCRRYTSEDNESFSKIMEKVNRKRREQYAHLLQGEMEEMVKTIEDERMDRITDGYGTSGQPLATLDGWKYTAKNLLMYNPVDRGEVPLTEEERAERLKGLTKEIDKSNTRFHGKSIADSKPTKEEEAAAFLYTPVPGTTPTGASWPFGDRQAEKLKKYDLDDLRKTPNAFFAESAKKSDNGYSFVKTPSPAPGVDESPFMTWGAIEGTPLRLDLEETPVGNGGSSDGPHFSIPLPPSRDVKAHSLSREATRRLRERSKMYQKPPLPSPARGGSASPIVRNLSPAAQKFVRNAIAKSSSSVDETLRASYRGASPVACTPKERGLSRFSRDGSLASRSPSAGQDSASPW
>DENDnobi
MLLSPGHSPRHISVAPSSPSATPSSTAEKTLIRSTPNSS----AAAYNSKKRRVSVLDEDTYVASIEKIIERDFFPDIPKLHDRLDWLEAARSGDPIIIRDAQLKILERRAATVS-GKTPST--VAATTDGRTRS-------PFSSATPFGSDKTPLFVPAAVDQSANEEDPSSIVDTSLSLDEFCHRYTSEDNASFSKIMEKVNRKRREQYAHLLQGEMEEMVKTIEDERRDRITDGYGTSGQPLATLDGWKYTAKNLLMYNPVDRGEVALTKEERAERMKGLTKEIDKSNTRFHGKSIADSKPTKEEEEATFLYTPVPGITPAGASWPFGDRQAEKLKKYDLEDLRKTPNAFFAESAKKSENGYSFVKTPSPAPGVDESPFMTWGAIEGTPLRLDLEDAPVGNGGSSDGPHFSIQLPPSRDVKAHSLSREATRRLRERSKMYQKPPLPSPARGGSASPSVRNLSPAAQKFVRNAIAKSSCSVDETLRASYRGTSPMASTPKERGLSRFSRDGSLASRSPSVRQNSASPW
>OECEmacu
MLLSPGHSPRHISVAPSSPTSTSFSATEKS---STPNSN----PAAHNSKKRRVVVLDEDTYVTSIEKIIERDFFPDIPKLRDRLEWLEAARSGDPIIIRDAQLKILERRAAAAA-GKTPCT--SAAATDGRTRS-------PFSSITPFGSDKTPSFVPAAGDKFADEEDPSSIIDNSLSLDEFCRRYTSEDNESFSKIVEKVNRKRREQYAHLFQGEKEETVMTIEDERRDRITDGYGTSGQPLATLDGWKYTAKNLLMYNPVDRGEVPLTDEEMAERLKALTKEIDKSNTRFHGKSITDLKPTKEEEAAAFLYTPVPGTTPAGASWPFGDRQAEKLKKYDLEDLRKTPNTLFAESAKKSENGYSFVKTPSPAPGVDESPFMTWGAIEGTPLRLDLEETPVGNGGSSDGPHFSIPLPPSRDVKAHSLSREATRRLRERSKMYQKPPLPSPARGSSVSPSVRNLSSAAQKFVRNAIAKSSSSVDETLRASYRGTSPIASTPKGRGLSRLSRDGSLASRSPSVRQNSASPW
>ANOEemei
MLLSPGHSPRHISVSPTAAAYTPS--AEKSLTLATPTKSSPFSAAASNPRKRSAAVLDEETYVASIEKIIERDFFPDIPKLRDRLDWLEAVRSRDPVIIRDVQLKILERRAAPGH-GRTPSIATASAAPHGLTRSPSSASFFPFSSATPFGSDKTPSLIPSYGNPVID-EDPSSIVDTSLSLDDFFHRYTSEDNESFSKIIEKVNRKKREQYAHLLLGEKEGALNSIEDAKRDRITDGYGTSGQPLATLDGSKYTAKNLLMYNPADRGEVPLTEEERAERLKGLTKEIDRPNTRFHVKSIADSNPTKEEEAASFLYTPVPGTTPAGVPWPFGDRNAEKLKKYDLEDLRKTPDQFYVESIKESVNGYNFVKTPSPAPGVDESPFMTWGAIEGTPLRLDLEETPLGNGGSSDGPHFSIPLPPSRDVKAHSLSRDATRRLRERSKMYQKPPLPSPARGGSASPSVRNLSPAAQKFVRNAIAKSSRSVDETLRASYRGASPITSTPKERSLSRFSRDGSLLSRSPSVRQDSASPW
>OPHRsphe
MLLSPGHSPRHISLSPSS--------PSQTLTLTSPSHSS---SSPPNPKKRRPSILDEESYISSIESIIERDFFPDLPNLRDHLDLLLASRSHDPVLLRDAQLKILDRRAAAAA-GIPPSD---------HLRSP--------VSSTPFQSHQTPSHPLPPID-----PYPSP---AALSLDDFCAKFTSEDNHSFSKILEKVNRKKREQFAHLLHEESPS---SWGVSDRDRITDGYGTSGQPTATLDGWNYTAKNLLMYNPVDRGEVPLTAEEMAERLKGLRKEIDRSNTRFR---VADSKLVKNEEAASFLYTPVPGVTPAGASWPFADRNSEKSKKYDLEDLRKTPDQFYVELAKELVKGYSYVKTPSPVPG--ESPFMTWGAIDGTPLRLDLEDTQVINGGSSDGPHFSIPLPASRDAKAHSLSREATRRLRERSKLYQKPPLPSPVRGGSASPSVRNLSPAAQKFVRNAIAKSSHGVDETLRASYRGASPGAATPKERSLSRFSRDGSLLSRSPSVRHDSATPW
>VANIshen
MLLSPGHSPRHITLTPSSNAAAATS-AEKTPTPSTTPSSS---TAAIPTRKRRVTVLDEDTYVAAIEKIIERDFFPDIPKLRDRLDWLEATRSGDPILIRDAQLKILERRAAAAS-VKTPSSTPAACGTDGRTRTPASNSFVPFSSTTPFGFEKTPTFAPHVGGQVADDDIPDAGVDTSLSLDDFCRRYTSEDNESFSKVMEKVNRKRRERYNYLLEGERSGLVNAITDEKRDRITDGYGTSGQPLSTLDGWKYTAKNLLMYNPVDGGEVPLTEDERALRIMGMTKEIERSNTRFHERPVGDSKPTKDEEAASFLYAPVPGTTPSGASWPFGDRQAEKLRKYDLEDLRKTPNPFFAESAKKLLNGYSFVKTPSPAPGVDESPFMTWGDIEGTPLRLDLEDTPVGNGGSSDGPHFSIPLPPSRDVKAHSLSREAARRLRERSKIYKKPPLPSPARGGSASPSVRNLSPAAQKFVRNAIAKSSHSVDETLRASYRGASPLVSTPKERSLSRFSRDGSLAFRSPSVRQDPSSPW
>HABElong
MLLSPGHSPRHISLTPSAAVSTPSS-SEKTLALTTPTSSSAFSATAPNPRKRRAAVLDEETYIASIEKIIERDFFPDIPRLRDRLDWLEAARSGDPVVIRDAQLKILERRAAAAS-GKTPSTATVAADTDG--RTPASASFFPFSSSTPFGSDKTPTLLSSSSNQVTDEIDPSSIADTSLSLDEFCGRYTSEDNESFSKIMEKVNRKRREQYAHLLLGEKEESSKTIVDEKRDRITDGYGTSGQPLATLEGWKYTAKNLLMYNPVDRGEVPLTVEEMAERLKGLTKEIDRSNTRFHGKSIADSKPTKDEEAASFLYTPVPGITPAGASWPFADRNSEKSKKYDLEDLRKTPDQFYIESAKESVQGYNFVKTPSPAPGVGESPFMTWGAIDGTPLRLDLEETPLGNGGCSDGPHFSIPLPPSRDVKAHSLSREATRRLRERSKMYQKPPLPSPARGGSASPSVRNLSPAAQKFVRNAIAKSSRAVDETLRASYRGVSPAASTPKERSLSRFSRDGSLLSRSPSVRQD--SPW
>GYMNdens
MLLSPGHSPRHISLTPSSAVSTPSS-AEKTLALTNPTTSSSFSPTAPNPRKRRAAVLDEETYIASIEKIIERDFFPDIPKLRDRLDWLEAVRTRDPVMIRDAQLKILERRAAAAS-GKTPSTVTVTADTDGRTRTPASAPFVPFSSSTPFGSDKTPTLLSSSTNQATDEINPSSIADTSLSLDKFCWKYTSEDNESFSKIMEKVNRKRREQYAHLLQVENEDPSKTIVDEKRDRITDGYGTSGQPLATLDGWKYTSKNLLMYNPVDRGEVPLTAEEMAERMKGLTKEIDRSNTRFHGKSIADSKPTKDEEAASFLYTPVPGTTPAGASWPFADRNSEKSKKYDLEDLRKTPDQFYTESAKESVKGYNFVKTPSPAPGVGESPFLTWGAIEGTPLRLDFEESPLINGGSSTGPHFSIPLPPTRDAKAHSLSREATRRLRERSKMYQKPPLPSPSRGGSASPSVRNLSPAAQKFVRNAIAKSSQAVDETLRASYRGASPAAATPKERSLSRFSRDGSLLSRSPSVRQDSAAPW
>PHAItank
MLLSPGHSPRHISVTPSSPTATPSSAADKALTLSIPNST---------SRKRRASVLDEDTYIASIEKIIERDFFPDIPKLRDRLDWLEAARSGDPIIIRDAQLKILERRAATAA-GKTPST----AATDGRTRS-------PFSSTTPFGSDKTPSFFPAPGDQSANEEDSSCIVDTSFSLDEFCRRYTSEDNESFSKIMEKVNRKRREQYAHLLQGEMEETVKTIEDERMDRITDGYGTSGQPLATLDGWKYTAKNLLMYNPVDRGEVPLTEEERAERLKGLTKEIDKSNTRFHGKSVADSKPTKEEEAAAFLYTPVPGTTPTGASWPFGDRQAEKLKKYDLEDLRKTPNAFFAESEKKSENGYSFVKTPSPAPGVDDSPFMTWGAIEGTPLRLDLEETPVGNGGSSDGPHFSIPLPPSRDVKAHSLSREATRRLRERSKMYQRPPLPSPARGGSASPIVRNLSPAAQKFVRNAIAKSSNSVDETLRASYRGASPIACTPKERGLSRFSRDGSLASRSPSAGQDSTSPW
>CYMBmann
MLLSPGHSPRHISVAPSSPTVTPSSATDKS---STPNVN----AAAQNSRKRRIIVLDEDTYVTSIEKIIERDFFPDIPKLRDRLDWLEAARSGDPIIIRDAQLKILERRASGAA-GKTPST--SAAATHGRTRS-------PFSSITPFGSDKTPSFVPAPSEKSANEEDPSSIVDNSLSLDEFCCRYTSEDNESFSKIMEKVNRKRREQYAHLFQGEKEETVKTIEDEKRDRITDGYGTSGQPLATLDGWKYTAKNLLMYNPVDRGEVTLTNEERAERLKGLTKEIDKSNTRLHGKSIADSKPTKEEEAASFLYTPVPGTTPAGASWPFGDRQAEKLKKYDLEDLRKTPNAFFAESAKKSENGYSFVKTPSPAPGVDESPFMTWGAIEGTPLRLDLEETPVGNGGSSDGPHFSIPLPASRDVKAHSLSREATRRLRERSKMYKKPPLPSPARGGSVSPSVRNLSPAAQKFVRNAIAKSSCSVDETLRASYRGTSPIASTPKDRGLSRLSRDGSFESRSPSVTQNSASPW
>PTERcurt
MLLSPGHSPRHISATPSVASSTPS--AEKTLSLTTPTTSSAFSATASNPRKRRAAVLDEETYVASIEKIIERDFFPDIPKLRDRLDWLEAARSRDPIIIRDAQLKILERRAAAAS-GKTPST--AAAATNGGTRSPASASFFSFSSATPFGSDKTPRLLSSYDNQVID-EDPSSIVDTSLSLDDFCCRYTSEDNESFSKIMEKVNRKRREKYAHLLQGEREGTLNTIEDAKKDRITDGYGTSGQPLATLDGWKYTAKNLLMYNPVDRGEVPLTEEEMAERLKGLTKEIDRSNTRFHVKSIAESNPTKEEEAASFLYTPVPGTTPTGAPWPFGDRNAEKFKKYDLEDLRKTPDQFYVESTKELVNGFSFVKTPSPAPGANESPFMTWGAIEGTPLRLDLEETPVGNGGSSDGPHFSIPLPPSRDVKAHSLSREATRRLRERSKMYQKPPLPSPARGGSVSPSVRNLSPAAQKFVRNAIAKSSNSVDETLRASYRGASPSAATPKERSLSRFSRDGSLLSRSPSVRQDSVSPW
>PHRAlind
MLLSPGHSPRHIS------PPTPS--SDQTLTLTTPTSSS--SPGTPNPRKRRATVLDEDTYVASIEKIIERDFFPDIPKLRDRLDWLEAARSGDPILIRDAQLKILERRAAAPSGGKTPSSAAAAAATGDRSRTPASASFFPFFSTTPFGSENTPLTVPATSGPVASDDDPSAAVDTSLSLDDFCRRYTSEDNESFSKILDKVNRKRREQHDHLLEGEREEAAKTIEGEKRDRITDGFGTSGQPVATLDGWKYTAKNLLMYNPVDGGEVPLTEEERAERLKGLTKEIDRSNTRFHGRSIADSKPTKEEEAAAFLYTPVPCTSPAGASWPFGDRLAEKSKKYDLEDLRKTPNPFFAEYAKKSENGYSFMKTPSPAPGVDESPFMTWGEIEGTPLRLDLEETTIGNCGSSDGPHFSIPLPPSRDVKAHSLSREAARRLRERSKMYRKPPLPSSARGGSASPSVRNLSPAAQKFVRNAIAKSSRSIDETLRASYRGASPTSSTPKGRGLSRFSRDGSLASRSPSIGHDSASPW
>CHILtrap
--------------------------------------------------------------------------------------------------------------------------------------------------------------------------------------------------------MEKVNRKRREQYAHLLQGEGEEPLKTIEHERRDRITDGYGTSGQPLATLDGWKYTAKNLLMYNPVDRGEVPLTEDERAERLKGLTKEIDRSNTRFHLKSIADSNPTKEEEAASFLYTPVQSTTPAGASWPFGDRNAEKVKKYDLEDLRKTPDQFYAEIT-KSINGYSFVKTPSPAPGVVESPFMTWGAIEGTPLRLDLDETPLGNGGSIDGPHFSIPFPPSRDVKAHSLSREATKRLRERSKMFQKPPLPSPARGGSASPGVRNLSPAAQKFVRNAIAKSSHSVDETLRASYRRASPVVSTPKERSLSRFSRDGSLLSRSPSVKHEPASPW
>MOLIcapi
MLLSPGHSPRHISPAPSS------A-SEKTLALDSPS------TTTPNPRKRGPVVLDEDSYVAAIEKIIERDFFPDLPKLRDRLDWLAAVRTQDPIQIRDAQLKILERRAAAAA-AKTPSATPA--TAANRTRTHTP----FGFSATPLGTDQTPVAPPPSASTDADPSEPS--PDSLLSLDEFFRRYSSEDNESFSKIMEKVNRKQKERYAHLLEGETPR--AAIEDVKRDRITDGYGTSGQPVSTLDGWKYTAKNLLMYNPSDGGEAKLTEEERAERIKGLTKEISRNNTRFHGKSVAEARPTKEEAAVAILYAPVAGTTPAGAAWPFPDREAERLKKYDLEDLRKTPNPFFAESGKKSEDGYSFLKTPSPAPGVDESPFMTWGDIEGTPLRLDLEETP---GGSSEGAHFRIPLPPSRDVKAHSMSRVAARKLRERSKMFQKPPLPSPARGGSASPSVRTLSPAAQKFVRNAIAKSSRTVDETLRASYRGATPSTSTPKGRTLTRFSRDGSLGSRSPSTRKGSTPPW
>PHALcorn
MLLSPGHSPRHISTPSSSPNSSSSA-AEKTLTLKP--------ADPFNPRKRRISVLDEDTYVAAIEKIIERDFFPDIPKLRDRLDWLEATRSGDPIIIRDAQLKILERRAAAAS-GKTPST--SAAATDGRTRS-------PF-SATPFGSDKTPAFVSVSSDQAANEEDPTSNVDTSLSLDEFCCRYTSEDNESFSKIIEKVNRKRRDHYSHLLQGELKETVKTIEDERRDRITDGYGTSGQPLATLDGWKYTAKNLLMYNPADSSEVPLTEEERDERLKGLTKEIDKSNTRFQGKSIADSKPTKEEQAASFLYTPVPGTTPAGASWPFGDRQAEKLKKYDLEDLRKTPNAFFAESEKIPENGYSFVKTPSPAPGVDGSPFMTWGAIEGTPLRLDLEETPVGNGGSIDGPHFSIPLPPSRDVKAHSLSREATRRLRERSKMYRKPPLPSPARGCSASPSVRNLSPAAQKFVRNAIAKTSSSVDENLRASYRGTSPGVSTPRERSLSRFSRDGSLASRSPSVRQDSASPW
>SELEaequ
MLLSPGHSPRHIS------PPTPSS-TGKTLTLATPTSSS--APAAPNPRKRRATVLDEDTYVASIEKIIERDFFPDIPKLRDRLDWLEAARSGDPILIRDAQLKILERRAAAAAGGKTPSS----AATDGRSRTPASASFFPFFSATPFGSDKTPPSVPATGDQDSNDDDPSAVVDTSLSLDDFCRRYTSEDNESFSKIMEKVNRRRREQHAHLLEGEREQAAKAIEDEKRDRITDGYGTSGQPVATLDGWKYTAKNLLMYNPVDRGEVPLTEEERAERLKGLTKEIDMSNTRFHGKSIADLKPTKEEEAAAFLYTPVPGTTPAGASWPFGDRLAEKSKKYDLEDLRKTPNPFFAEYAKKSENGYSFVKTPSPAPGVDESPFMTWGEIDGTPLRLDLEETPLGNGGSSDGPHFSIPLPPSRDVKAHSLSREAARRLRERSKIYRKPPLPSPSRGGSASPSVRNLSPAAQKFVRNAIAKSSRSVDETLRASYRGASPI-STPKERGLSRFSREGSLASKSPSVRQDSASPW
>APOSodor
MLLSPGHSPRHISTTPSPAVSTASS-AEKNLTLTSPASS----AAAPTSKKRRATILDEDTYVAAIEKIVERDFFPDIPKLRDRLDWLEAARSGDPVLIRETQLKILERRA-----GKTPSGV-------GRVRTPASSSFFPFSSATPFGSDNTPAALPEAGDQEATGNDSCVDVDTSGSLDEFFRRYTSEDNESFSKIMEKVNRKRRERYAHLLEGEKKEEVKAIEGVKRDRITDGYGTSGQPVSTIDGWNYTAKNLLMYNPSDRGEAPLTEEERAERLKALTKEVDRSNTRFHGKSVADSKPTKEEEAASFLYTPVPGTTPAGASWPFADRESEKSRKYDLEDLRKTPNPFFSESAKKSEDGYSFVKTPSPAPGVDESPFMTWGEIEGSPLRLDLEESLVGNGGSSDGPHFRIPLPPSRDVKAHSLSREAARRLRERSKLIQKPPLPSPARGGSASPSVRNLSPAAQKFVRNAIAKSSRSVDETLRASYRGASPMISTPKERALSRFSRDGSLASRSPSVGHDSTSPW
>DACThata
---------------------------------------------------------------------------------------------------------------------------------DGRTRTPASAPFVPFSSSTPFGSDKTPTLLSSSTNQAADEIDPSSIADTSLSLDKFCWKYTSEDNESFSKIMEKVNRKRREQYAHLWQGENQDPSKTLADEKRDRITDGYGTSGQPLATLDGWKYTAKNLLMYNPVDRGEVPLTAEEMAERLKGLTKEIDRSNTRFHGKSIADSKPTKDEEAASFLYTPVPGTTPAGASWPFADRNSEKSKKYDLEDLRKTPDQFYTESAKESVKGYNFVKTPSPAPGVGESPFMTWGAIEGTPLRLDFEESPLINGGSSNGPHFSIPLPPTRDAKAHSLSREATRRLRERSKMYQKPPLPSPSRGGSASPGVRNLSPAAQKFVRNAIAKSSQAVDETLRASYRGASPAAATPKERSLSRFSRDGSLLSRSPSVRQDSAAPW
>CYPRbard
MLLSPGHSPRHIS------PPTPSS-AEKILTLATPTSSS--APAAPSPRKRRATVLDEDTYVASIEKIIERDFFPDIPKLRDRLDWLAAVRSGDPIVIRDAQLKILERRAAAAAGGKTSSYSAAAAATDGRSRTPASASFFPF-SATPFGSDKTP--LPATGDQVSNDDDPSAAVDTFLSLDGFCLRYTSEDNESFSKILEKVNRKRREQYGHLLEGEREEAEKGIEDEKRDRITDGYGTSGQPVATLDGWKYRAKNLLMYNPVDGGEAPLTEEERAERLKGLTKEIDRSNTRFHGKSVADSKPTKEEEAAAFLYTPVPGTTPAGASWPFGDRQAEKSKKYDLDDLRKTPNPFFAEYAKKSENGYSFVKTPSPAPGVDGSPFMTWGEIEGTPLRLDFEETALGNGGSSNGPHFSIPWPPSRDMKAHSLSREAARRLRERSKMYRKPPLPSPARGGSASPGVRNLSPAAQKFVRNAIAKSSCSVDETLRASYRGASPISSTPKVRSLSRFSRDGSLASRSPTVKQDSASPW
>GOODpube
MLLSPGHSPRHISVSPSTAPYTPS--TEKALTLPTPTTSSPFSATASNPRKRSAAVLDEETYVASIEKIIERDFFPDIPKLRDRLDWLEAVRSRDPIIIRDVQLKILERRSAAAS-GRTPSIATASAATHGLTRSPSSASFFPFSSATPFGSDKTPSLLSSYCNQVID-EDPSSIVDTSLSLDDFFHRYTSEDNESFSKIIDRVNRKKREQYAHLLQGEREGTLNTIEDAKRDRITDGYGTSGQPLATLDGSKYTAKNLLMYNPADRGEVPLTEEERAERLKGLTKEIDKPNTRFHAKSIADSNPTKEEEAASFLYTPVPGTTPFGAPWPFGDRNAEKLKKYDLEDLRKTPDQLYVESTKESVNGYNFVKTPSPAPGVDESPFMTWGAIEGTPLRLDLGETPLGNGGSSDGPHFSIPLPPSRDVKAHSLSREATRRLRERSKMYQKPPLHSPARGGSASPSVRNLSPAAQKFVRNAIAKSSRSVDETLRASYRGASPIVSTPKERSLSRFSREGSLLSRSPSVKQDPASPW
>HYPOheme
MLLSPGHSPRHLSPGPA-------A-SEKALTPDSQTPPP---AAAPNPRKRGPAVLDEDSYVASIERIIERDFFPDLPKLRDRLDWLAAVRTQDPIAIRDAQLKILERRAAAAG-SKTPSATPA---TANRTRTHTP----FGLSATPFGTDRTPAAPPPSAADADPGSEPS--PDLSLSLDDFFRRYTSEDNESFSKIMEKVNRKRKERYAHLLEGEMPR--AAIEDVKLDRITDGYGTSGQPVSTLDGWKYTAKNLLMYNPSDEDEVKLTEEERAERIKGLTKEISRNNTRFHGKSVAEARPTREEEAVAILYAPVAGTTPAGAAWPFPDREAERLKKYDLEELRKTPNPFFAESGKKSQDGYSFLKTPSPAPGVDESPFMTWGEIEGTPLRLDLEEMP---GGSSEGAHFRIPLPPSRDVKAHSLSREAARKLRERSKMFQKPPLPSPARGGSASPSVRTLSPAAQKFVRNAIAKSSRTVDETLRASYRGASPSTSTPKGRTLTRFSRDGSLGSRSPT-RKGSTPPW
>CALAtsoo
MLLSPGHSPRHISVAPSSPTVTPSPAADKALTLSTPNST---------SRKRRASVLDEDTYIASIEKIIERDFFPDIPKLRDRLDWLEAARSGDPIIIRDTQLKILERRAAIAA-GKTPST--AAASTNGRTRS-------PFSSSTPFGSDKTPSFFPAPGDQSANEEEPSSIVDTSFSLDEFCRRYTSEDNESFSKIMEKVNRKRREQYAHLLQGEMEEMVKTIEDERMDRITDGYGTSGQPLATLDGWKYTAKNLLMYNPVDRGEVPLTEEERAERLKSLTKEIDKSNTRFHGKSIADSKPTKEEEAAAFLYTPVPGTTPTGASWPFGDRQAEKLKKYDLDDLRKTPNAFFVESAKKSDNGYSFVKTPSPAPGVDESPFMTWGAIEGTPLRLDLEETPVGNGGSSDGPHFSIPLPPSRDVKAHSLSREATRRLRERSKLYQKPPLPSPARGGSASPIVRNLSPAAQKFVRNAIAKSSSSVDETLRASYRGASPVACTPKERGLSRFSRDESLASRSPSAGHDSASPW
>MICRparv
MLLSPGHSPRHISPTPTTAVSSPSS-AQKSLTLATPITSSSFSATASNPKKRRATVLDEETYVASIERIIERDFFPDIPKLRDRLDWLEAVRSRDPIVIRDVQLKILERRAAAAS-GKTPSTTTSEAATNGRTGSPSSASVFPLSSSTPFGSDKTPSLLHSSGNQAIDGEVPLSIVHTSLSLDDFCSRYTSEDNESFSKIMDRVNRKRREQNAYLLQGEGEPTLNTIEDGKRDRITDGYGTSGQPLATLDGWKYTAKNLLMYNPVDRGEVPLTEDEMAERLKGLTKEIDRSNTRFHGKSIADSNPTKEEEAASFLYTPVPGTTPGGASWPFGDRNAEKLKKYDLEDLKKTPDQFYDEITRKSVNGYSFVKTPSPAPGADESPFMTWGAIDGTPMRLDLEETSLGNCGSSDGPHFSIPLPPTRDVKAHSLSREATRRLRERSKMYQKPPLPSPARGGSASPSVRNLSPAAQKFVRNAIAKSSHSVDETLRASYRRASPISSTPKERSLSRFSRDGGLLSRSPSIRQASASPW
>LANAlana
MLLSPGHSPLHISSTPT-------A-AEKTLTQDSQNPTAQSAQSTPNPRKRGPAVLDEDTYVAAIEKIIERDFFPDIPKLRDRLDWLEAVRSGDPVVIRDAQLKILERR--AAG-GKTPSSAAADATSGFRTRTQTPGSAFFPSSATPFGSDRTPVVLPAGANA----SDPSADADASLSLDEFFRRYTSEDNESFSKIMEKVNRKRKERYAHLLEGEKEGAPKALEDEKRDRITDGYGTSGQPMSTLEGWKYTATNLLMYNPADQGEASLIEEERAERMKGLTKEINRPNTRFHGKSVADSKPTKEEEAVSILYTPVPGTTPAGAAWPFADREAERSKKYDLEDLRKTPNPFFVESGKKSENGYSFVRTPSPAPGVDESPFMTWGEIEGTPLRLDLEETPVGVSGSSEGPHFRIPFPPSRDVKAHSLSREAARKLRERSKMFQKPPLPSPARGGSASPSVRTLSPAAQKFVRNAMAKSSRSVDETLRASYRGASPVTSTPKEKSLTRFSRDGTSGSRSPSTRQGSTPPW
>SERAvome
MLLSPGHSPRHISLTPSASLSTPSS-ADKTLT--TPTLSTSFSPTPLNPKKRRAAVLDEETYIASIEKIIERDFFPDIPNLRDRLDWLEASRTRDPVVIRDAQLKILERRAAAAS-GKTPSTTTA--NSGVRTRTPASA---PFPSSTPFGSDKTPA------DQAAHEIDPSPAADTSLSLDEFCRKYTSEDNESFSKIMEKVNRRRREQYAHLLQGEF--PSRAILDEKRDRITDGYGTSGQPLATLDGWKYTAKNLLMYNPVDRGEVPLTAEEMAERLKGLRKEIDRSNTRFHGKSVADSKPTKDEEAASFLYTTVPGTTPAGASWPFADRNSEKSKKYDLEDLRKTPDQFYTESAKEAVKGYNFVKTPSPAPGVGESPFMTWGAIEGTPLRLDLEETQLINGGSSDGPHFSIPLPASRDAKAHSLSREATRRLRERSKLYQKPPLPSSARGGSTSPNVRNLSPAAQKFVRNAIAKSSRAVDETLRASYRGASPAAVTPKERSLSRFSRDGSLLSRSPSVRQDSSTPW
>PHAIflav
MLLSPGHSPRHISVASSSPTATPSSAADKTLTISTPNST---------SRKRRASVLDEDTYIASIEKIIERDFFPDIPKLRDRLDWLEAARSGDPIIIRDAQLKILERRAAIAA-GKTPST--AAAATDGRTRS-------PFSSTTPFGSDKTPSFFRAPGDQSANEEDPSSIVDTSFSLDEFCRRYTSEDNESFSKIMEKVNRKRREQYAHLLQGEMEEMVKTIEDERMDRITDGYGTSGQPLATLDGWKYTAKNLLMYNPVDRGEVPLTEEERAERLKGLTKEIVKSNTRFHGKSIADSKPTKEEEAAAFLYTPVPGTTPTGASWPFGDRQAEKLKKYDLEDLRKTPNAFFAESAKKSDNGYSFVKTPSPAPGVDDSPFMTWGAIEGTPLRLDLEETPVGNGGSSDGPHFSIPLPPSRDVKAHSLSREATRRLRERSKMYQKPPLPSPARGGSASPIVRNLSPAAQKFVRNAIAKSSNSVDETLRASYRGASPIACSPKERGLSRFSRDGSLASRSPSAGQDSTSPW
>EPIPpurp
MLLSPGHSPRHISLTPSPAIANFSS-SEKTLSLATPNSS----AAAPNPRKRHATVLDEDTYIASIEKIIERDFFPDIPKLRDRLDWLEAARSGDPILIRDAQLKILERRAASAA-GKTPST--AARAT-GRTRS-------PFSSATPFGSDKTPSFVPAADDQATNEDDPSSIVETSLSLDDFCHRYTSEDNESFSKIMEKVNRKRRERYAYLLQGEREETVYTIEDEKRDRITDGYGTSGQPLATLDGWKYTVKNLLMYNPVDRGEVPLTEEEMAERLKSLTKEIDRSNTRFHGKSIADSKPTKEEEAAAFLYTPVTGITPAGACWPFGDRQAEKLKKYDLDDLKKTPNQFFAESAKKSENGYSFVKTPSPVPGVEESPFMTWGAIEGSPLRLDLEQTPVGNGGSSDGPHFSIQLPPSRDVKAHSLSREATRRLRERSRMYQKPPLPSPARGGSASPSVRNLSPAAQKFVRNAIAKSSNSVDETLRASYRRSSPIVSTPKERGLSRFSRDGSLASRCPSVRQDSTSPW
>THELangu
MLLSPGHSPRRISPAPSTAASPPPS-SEKTLTLATPTTSSSLPATASNPRKRRSAVLDEETYVASIERIIERDFFPDIPKLRDRLDWLEAARSRDPIIIRDVQLKILERRAAAAS-GKAPST---AATSDARTRSPSSASFFPFASSTPFGSDKTSS---ASVNQDIDGEIPSSTVDTSLSLDEFCSRYTSEDNESFSKIMEKVNMKRRERYAHLLQGERVEPLNTIEDGKMDRITDGYGTSGQPLATLDGWKYTAKNLLMYNPVDRGEVPLTEDERAERLKGLTKEIDRSNTRFHVKSIADSKPTKEEEAASFLYTPVPGTTPAGACWPFGDRNAEKVKKYDLEDLRKTPDQFYAEIV-KSVNGYNFVKTPSPAPGVDESPFMTWGAIEGTPLRLDLDDTPLGNGGSSDGPHFSIPLPPSRDVKAHALSREATRRSRERSKMYQKPPLPSPARGDSASPSVRNLSPAAQKFVRNAIAKSSHSVDETLRASYRRASPVASTPKERSLSRFSRDGSLLSRSPSVRHDSAPPW
>CYMBensi
MLLSPGHSPRHISVASSSPTATPSSATDKS---STPNVN----AAAHNSRKRRIIVLDEDTYVTSIEKIIERDFFPDIPKLRDRLDWLEAARSGDPIIIRDAQLKILERRATFAA-GKTPST--SAAATDGRTRS-------PFSSITPFGSDKTPSFVPAPGEKSADEEDPSSIVDNSLSLDEFCCRYTSEDNESFSKIMEKVNRKRREQYAHLFQGEKEETVKIIEDEKRDRITDGYGTSGQPLATLDGWKYTAKNLLMYNPVDRGEVTLTNEERAERLKGLTKEIDKSNTRLHGKSIADSKSTKEEEAASFLYTPVPGTTPAGASWPFGDRQAEKLKKYDLEDLRKTPNTFFAESAKKSENGYSFVKTPSPAPGVDESPFMTWGAIEGTPLRLDLEETPFGNGGSSDGPHFSILLPASRDVKAHSLSREATRRLRERSKMYKKPPLPSPARGGSVSPSVRNLSPAAQKFVRNAIAKSSCSVDETLRASYRGTSPIASTPKERGLSRLSRDGSFESRSPSVTQKSVSPW
>BLETstri
MLLSPGHSPRPISVPPSSPTSTPSD-KTLTLTLTTPNST----SSAPNPRKRRATVLDEDTYIASIEKIIERDFFPDIPKLRDRLDWLEAARSGDPIIIRDAQLKILERRSSAAA-GKTPV---------GRTRS-------PFSSATPFGSDKTPSFVPSAADRSADEEDSSSVVDASLSLDDFCRRYTSEDNESFSRIMEKVNRKRRERYAHLLLGEMEGTVKTVEDERRDRITDGYGTSGQPLATLDGWKYTAKNLLMYNPVDRGEVELTKEEMAERLKGLTKEIVKSNTRLHGKSVADSKTTKEEEAASFLYTPVPGTTPGGASWPFGDRQAEKLKKYDLEDLRKTPNAFFAESAKKLENGYSFVKTPSPAPGVDESPFMTWGAIEGTPLRLDLEDTPVGNGGSSDGPHFSIPLPPSRDVKAHSLSREATRRLRERSKMFQKPPLPSPARGGSVSPSVRNLSPAAQKFVRNAIAKSSCSVDETLRASYRGTSPIPSTPKERGLSRFSRDGSLASRSPTVKQDSASPW
>CALAcreb
MLLSPGHSPRHISLSPSTRVSTPPP-ADKTLTLATPTTSSALPVALPNPRKRRAAVLDEETYVASIEKIIERDFFPDIPKLRDRLDWLEAARSRDPIVIRDVQLKILERRAAAAA-GKTPSTATVSAGSNGATRSPSSASFFPFASSTPFGSDKTPSLFTSSGNPGVGGDMPSSIVDTSISLDDFCRRYTSEDNESFSKILEKVNRKRMEQYAHLLVGEKDDILNSIEDEKRDRITDGYGTSGQPLATLDGWKYTAKNLLMYNPVDRGEVPLTVDERAERLKGLTKEIDRSNTRFHGRSIADSNPTKEEEAASFLYTPVPGITPAGASWPFGDRNAQKLKKYDLEDLRKTPDQFYAEIAKDPVNGYRFVKTPSPVPGMDESPFMTWGAIEGTPLRLDLEETPLGNGGSSDGPHFSIPLPPSRDVKAHSLSREATRRLRERHKMFQKPPLPSPARGGSASPNVRNLSPAAQKFVRNAIAKSSQSVDETLRASYRRASPMASTPKERSLSRFSRDGSLLSRSPSVRQDSASPW
>EPIPaphy
MLLSPGNSPRHISVSPSLSTDNSST-AE-LLTLES-------SAIVHNQRKRRATVLDEDTYVESIEKIIERDFFPDIPKLRDRLDWLEATRSGDPILIRDAQLKILERRAAAAAASKTPGS---IAATDCRTRS-------PFFSATPFGSDKTPSVAPSASDLGFKEENPSSIVDTTISLDEFCGRYTSEDNESFSKIIDKVNRKRREKYAHLIQGEIEEPAKTIEEERRDRITDGYGTSGQPLATLDWCNYTAKNLLMYNPVDRGEVPLTKEEREERLNGLTKEIDKANTRFYGKSTANSKPTKEEVAAAFLYTPVRGTTPTGASWPFNDRQAEKMKKYDLEELRKTPNPFFVESAKKSENGYSFVKTPSPAPGVDESPFMTWGGIDGTPLRLDLEQPLVGIVGSSDGPHFSIPFPPSRDVKAHSLSREATRRLRERSNMHPKPPLPSPSRNGSSSPFVRNLSPAAQKFVRNAIGKSSSSVDETLRASYRGGSPISSSPKQRSLSRFSRDDSLAQRSLPTRPNSSSPW
>LECAnigr
MLLSPGHSPRHITLTPSSSTATPSS-AEKTPTLSAKSSTS---GSIPNPRKRRATVLDEDTYVAAIEKIIERDFFPDIPKLRDRLDWLEAARSGDPVVIRDAQLKILERRAVAAS-EKTPSAAPAAGGMDSRVRTPASDLFTPLCSTTPLGNDKTPSFAPHAGGQVADDDNSDAGVDTSLSLDEFCRRYTSEDNESFSKITEKVNRKRRERYAYLLEGEKEEAAKTIEDEKRDRITDGYGTSGQPLATLDGWKYTAKNLLMYNPVDRGEVPLTEEERALRLMGMTKEIDKSNTRFHERPVGDSKPTKEEEASSFLYSPVPGTTPGGASWPFGDRQAEKLKKYDLEDLRKTPNPFFAESTKKSENGYSFIKTPSPAPGVDESPFMTWGEIEGTPLRLDLEETPVGNGGSSDGPHFSIPLPPSRDVKAHSLSRDAARRLRERSKIYKKPPLPSPARGGSASPSVRNLSPAAQKFVRNAIAKSAHSVDETLRASYRGASPLLSSPKERSLSRFSRDGSLASRSPSATQDTASPW
>APOSshen
MLLSPGHSPRHISTTPSPAVSTASS-AEKNLTLTSPASS----AAAPTSKKRRATILDEDTYVAAIEKIIERDFFPDIPKLRDRLDWLEAARSGDPVLIRETQLKILERRA-----GKTPSGV-------GRVRTPASSSFFPFSSATPFGSDNTPAALPEAGDQEANGNDSCVDVDTSGSLDEFFRRYTSEDNESFSKILEKVNRKRRERYAHLLEGEKKEEVKAIEGVKRDRITDGYGTSGQPVSTIDGWNYTAKNLLMYNPSDRGEAPLTEEDRAERLKALTKEVDRSNTRFHGKSVADSKPTKEEEAASFLYTPVPGTTPAGASWPFADRESEKSRKYDLEDLRKTPNPFFSESAKKSEDGYSFVKTPSPAPGVDESPFMTWGEIEGSPLRLDLEESPVGNGGSSDGPHFRIPFPPSRDVKAHSLSREAARRLRERSKLFQKPPLPSPARGGSASPSVRNLSPAAQKFVRNAIAKSSRSVDETLRASYRGASPVISTPKERALSRFSRDGSLASRSPSVGHDSTSPW
>CEPHdama
-------------------------------------------------------------------------------------------------------------------------T--AAGATYGRTRS-------PFSSATPFGSDKTPSFVPAADDQATNEDDPSFIADASLSLDDFCLRYTSEDNESFSKIMESVNRKRRERYAYLLEGEREETVDTIEDEKRDRITDGYGSSGQPLATLDGWKYTVKNLLMYNPVDRGEVPLTEEERAERLKGLTKEIDRSNTRFHGKSIADSKPTKEEEAASFLYTPVTGITPAFASWPYGDRQAEKLKKYDLEDLRKTPNQFFAESAKKSENGYSFVKTPSPAPGVEESPFMTWGAIEGTPLRLDLEEMPVGNGGSSDGPHFSIQLPPSRDVKAHSLSREATRRLRERSKMYQKPPLPSPARGGSASPTVRNLSPAAQKFVRNAIAKSSQSVDETLRASYRGASPIVSTPKERGLSRFSRDGSLASRCPSVRHDSTTPW
>GOODfuma
MLLSPGHSPRHISVSPSTAAYTPC--TEKALTLPTPTTSSPFSAAASNPRKRSAAVLDEETYVASIEKIIERDFFPDIPKLRDRLDWIEAVRSRDPIIIRDVQLKILERRSAAAS-GRTPSIATASAATHGLTRSPSSASFFPFSSATPFGSDKTPSLLSSYCNQVID-EDPSSIVDTSLSLDDFFHRYTSEDNESFSKIIEKVNRKKREQYAHLLQGEREGTLNTIEDAKRDRITDGYGTSGQPLATLDGSKYTAKNLLMYNPADRGEVPLTEEERAERLKGLTKEIDKPNTRFHAKSVADSNPTKEEEAASFLYTPVPGTTPSGAPWPFGDRNAEKLKKYDLEDLRKTPDQFYVESTKESVNGYSFVKTPSPAPGMDESPFMTWGAIEGTPLRLDLEETPLGNGGSSDGPHFSIPLPPSRDVKAHSLSREATRRLRERSKMYQKPPLPSPARGGSASPSVRNLSPAAQKFVRNAIAKSSRSVDETLRASYRGASPIASTPKERSLSRFSRDGSLLSRSPSVRQDSASPW
>MASDpict
MLLSPGQSPRQIS-SPTS--------KTLTLTLTTPISTS------QNPRKRRADILDEDTYISSIEKIIERDFFPDIPNLRDRLDWLEAVRSSDPIVIRDAQLQILDRRSAPA--------------------------------------------------------DQSSVVDPSLSLDEFCRKYTSEDNASFSKIMENVNRKRREQFAHLLNQETVG--AVVEGATRDRITDGYGTSGQPLDTLDGWKYTAKNLLMYNPSDCGEVSLTKEEMGERLKGLTKEIDRSNTRFHEKSIGDSKDAKEEDAATFLYTTVTGVTPAGACWPFGDRQAEKLRRYDLEDLKKTPDAFFA--AKDLENGYNFVKTPSPAPGVDESPFMTWGAIEGTPLRLDLEEGIVGNGGSSDGPHFSIPLPPTRDVKAHSLSRDATRRLRERSKIYQRPPLPSPARGGSVSPSVRNLSPAAQKFVRNAIAKSSCSVDETLRASYRGTSPAASTPKRRSLSRFSKDGSLASRSPSVRQNSASPW
>NEUWzoll
MLLSPGRSPRHLSTTPSSTVTTSSS-AEKTLTLTSPTSSS---SAAPTSKKLRATVLDEDTYVAAIEKIVESDFFPDIPKLRNRLDWLEAARSGDPVLIREAQLKILERRA-----GKTPSTV-------GRVRTPASSSFFSLSSATPFGSDKTPSSVPDAGDQEANGNDASVGVDIAGSLDEFFHRYTSEDNESFSKIMEKVNRKRRERYAHLLEAEKEE-MKAIEDEKRDRITDGYGTSEQPVSTIDGWNYTAKNLLMYNPSDRGEAPLTEEERAERLKGLTKEIDRSNTRFHGKSVADSKLTKEEEAASFLYTPVPGTNPDGASWPFADRQSEKSKKYDLEDLRKTPNPFFSESAKKSENGYSFVKTPSPAPGVDESTFMTWGEIEGSPLRLDLEETTVGNGGSSDGPHFKIPLPPSRDVKAHSLSREAARRLRERSKMFQKPPLPSPVRGGSASPSVRNLSPAAQKFVRNAIAKSSRSVDETLRASYRGSSPMISTPKERGLSRFSRDGSLVSRSPSVRQDSASPW
>NEUWmali
MLLSPGQSPRNISPTSSPAVSTPSS-AGKTLSLTSPTSSS---AAARTSKKRLATILDEDTYVAAIEKIVERDFFPDIPKLRDRLDWLEAARSGDPILIREAQLKILERRA-----GKTPTTV-------GRVRTPASSSFFSLSSATPFGSDKTPSSVPDAGDQEANGNDASVGVDTAGSLDEFFRRYTSEDNESFSKIMDKVNRKRRERYAHLLEGEKEE-MKAIEDEKRDRITDGYGTSEQPVSTIDGWNYTAKNLLMYNPSDRGEAPLTEDERAERLKGLTKEIDRSNTRFHGKSVADSKLTKEEEAASFLYTPVPGTNPDGASWPFADRQSEKSKKYDLEDLRKTPNPFFSESAKKSENGYSFVKTPSPAPGVDESPFMTWGEIEGSPLRLDLEETTVGNGGSSDGPHFKIPLPPSRDVKAHSLSREAARRLRERSKMFQKPPLPSPVRGGSASPSVRNLSRAAQKFVRNAIAKSSRTVDETLRASYRGSSPMISTPKERGLSRFSRDGSLVSRSPSVRQDSASPW
>CHILsemi
MLLSPGHSPRHISVTPSAAVSTPHS-AEKTLTLATPTSSSSFPATASNPRKRRSAVLDEETYVASIEKIIERDFFPDIPKLRDRLDWLEAARSRDPIVIRDVQLKILERRAAAAS-GK------AAATADGRSRTPASASFFSFSSSTPFGSDKTPSFPPASENQAVDDEDSSSVVDTSLSLDEFCRQYTSEDNESFLKIMEKVNRKRREQYAHLLQGEGEEPLKTIEHEKRDRITDGYGTSGQPLATLDGWKYTAKNLLMYNPVDRGEVPLTEDERAERLKGLTKEIDRSNTRFHLKSIADSNPTKEGEAASFLYTPVQSTTPAGASWPFGDRNAEKVKKYDLEDLRKTPDQFYAEIT-KSINGYSFVKTPSPAPGVVESPFMTWGAIEGTPLRLDLDETPLGNGGSIDGPHFSIPFPPSRDVKAHSLSREATKRLRERSKMFQKPPLPSPARGGSASPGVRNLSPAAQKFVRNAIAKSSHSVDETLRASYRRASPVVSTPKERSLSRFSRDGSLLSRSPSVKHEPASPW
>DRAKelas
MLLSPGHSPRHIS--PSAAVSTPPF-AEK--ALATPTTSSSCLAAASNPRKRRSAVLDEETYVASIEKIIERDFFPDIPKLRDRLDWIEAARSRDPIVIRDVQLKILERRAAAAS-GK------AAATADGRSRTPASASLFPFSSATPFGSDKTPSLPPASGTKAVDDEDSSSVVDTSLSLDEFCRQYTSEDNESFSKIMEKVNRKRREQYAHLLQGEGEEPLKTIEDEKRDRITDGYGTSGQPLATLDGWKYTAKNLLMYNPVDRGEVPLTEDERFERLKGLTKEIDRSNTRFHVKSIADSNSTKEEEAASFLYTPVQSTTPGGASWPFGDRNAEKVKKYDLEDLRKTPDQFYAEIT-KSVKGYSFVKTPSPAPGVDGSPFMTWGAIEGTPLRLDLDDSPVGNGGSSDGPHFSIPLPASRDVKAHSLSREATKRLRERSKMFQKPPLPSPARGGSASPGVRNLSPAAQKFVRNAIAKSSHTVDETLRASYRRASPAAATPKGRSLSRFSRDGSLLSISPSVKHEPASPW
>PLATclav
MLLSPGHSPRHISLTPSADVSAPSS-AEETLALTTRTTSSSFSPAAPNPRKRRAAVLDEETYIASIEKIIERDFFPDIPKLRDRLDWLEAVRTRDPVMIRDAQLKILERRAAAAS-GKTPSTATVNADTEGRTRTPASAPFVPFSSSTPFGSDKTPILLSSSANQATGEIDPSSSADTSLSLDEFCWKYTSEDNESFSKIMEKVNRKRREQYAHLLLGENEEPSKTLVDEKRDRITDGYGTSGQPLATLDGWKYTAKNLLMYNPVDRGEVPLTAEEMAERLKGLTKEIDRSNTRFHGKSIADSKPTKDEEAASFLYTPVPGTTPAGASWPFADRNSEKSKKYDLEDLRRTPDQFYTESAKESVKGYNFVKTPSPAPGVGESPFMTWGAIEGTPLRLDFEESPLINGGSSDGPHFSIPLPPSRDAKAHSLSREATRRLRERSKMFQKPPLPSPSRGGSASPSVRNLSPAAQKFVRNAIAKSSQAVDETLRASYRGASPAAATPKERSLSRFSRDGSLLSRSPSVRQDSAAPW
>PHALmode
MLLSPGHSPRHISTPSSSPNSSSSA-AEKTLTLKP--------ADPFNPRKRRISVLDEDTYVAAIEKIIERDFFPDIPKLRDRLDWLEATRSGDPIIIRDAQLKILERRAAAAS-GKTPST--SAAATDGRTRS-------PF-SATPFGSDKTPSFVSVSGDQAANEEDPTSNVDTSLSLDEFCCRYTSEDNESFSKIMEKVNRKRRDHYSHLLQGELKETVKTIEDERRDRITDGYGTSGQPLATLDGWKYTAKNLLMYNPADSSEVPLTEEERDERLKGLTKEIDKSNTRFQGKSIADSKPTKEEQAASFLYTPVPGTTPAGASWPFGDRQAEKLKKYDLEDLRKTPNAFFAESEKISENGYSFVKTPSPAPGVDGSPFMTWGAIEGTPLRLDLEETPVGNGGSIDGPHFSIPLPPSRDVKAHSLSREATRRLRERSKMYRKPPLPSPARGCSASPSVRNLSPAAQKFVRNAIAKTSNSVDENLRASYRGTSPAVSTPRERSLSRFSRDGSLASRSPSVRQDSASPW
>ANOEroxb
MLLSPGHSPRHISVSPTAAAYTPS--AEKSLILATPTKSSPFSAAASNPRKRSAAVLDEETYVASIEKIIERDFFPDIPKLRDRLDWLEAVRSRDPVIIRDVQLKILERRAAPGH-GRTPSIATASAAPHGLTRSPSSASFFPFSSATPFGSDKTPSLIPSYGNPVID-EDPSSIVDTSLSLDDFFHRYTSEDNESFSKIIEKVNRKKREQYAHLLLGEKEGALNTIEDAKRDRITDGYGTSGQPLATLDGSKYTAKNLLMYNPADRGEVPLTEEERAERLKGLTKEIDRPNTRFHVKSIADSNPTKEEEAASFLYTPVPGTTPAGVPWPFGDRNAEKLKKYDLEDLRKTPDQFYVESIKESVNGYNFVKTPSPAPGVDESPFMTWGAIEGTPLRLDLEETPLGNGGSSDGPHFSIPLPPSRDVKAHSLSRDATRRLRERSKMYQKPPLPSPARGGSASPSVRNLSPAAQKFVRNAIAKSSRSVDETLRASYRGASPITSTPKERSLSRFSRDGSLLSRSPSVRQDSASPW
>PAPHhirs
MLLSPGHSPRHIS------PATPS--SEKTPTLTTPPSSS--ASASPNPRKRRATVLDEDTYVASIEKIIERDFFPDIPKLRDRLDWLEAARSGDPILIRDAQLKILERRATEAAGGKTPSSSTAGAATDGRSRTPASASFFP-FSATPFGSDKTPLLVPATGGPIATDDDPSAVVDTSLSLDDFCRRYTSEDNESFSKIMDKVNRKRREQNAHLLEGEREEAVKTIEDEKRDRITDGYGTSGQPVATLDGWKYTAKNLLMYHPVDGGEVPLTEEERAERMKGLTKEIDRSNTRFHGKSIADSKPTKEEEAAAFLYTPVPGTTPAGASWPFGDRLAEKSKKYDLEDLRKTPNTFFAEYAKKSENGYSFLKTPSPAPGVNESPFMTWGEIDGTPLRLDLEETPL--GGSSDGPHFSIQFPPSRDVKAHSLSREAARRLRERSKMYRRPPLPSSVRGGSASPSVRNLSPAAQKFVRNAIAKSSRSIDETLRASYRGASPTSSTPKERGLSRFSRDRSLASRSPSVGHDSASPW
>CREMappe
MLLSPGHSPRHISVSSSSPTATPSSAIKKALTISTPNST----AVAHNSRKRRASVLDEDTYVTTIEKIIERDFFPDIPKLRDRLDWLEATRSGDPIIIRDAQLKILERRAAAAA-GKTPST--SAAATDGRTRT-------PFSSITPFGSDKTPSFIPAPGDQSANEEDPSSIVDTSLSLDEFCRMYTSEDNESFSKIMEKVNRKRREQYAHLLQGEMEETLKTIEDERRDRITDGYGTSGQPLATLDGWKYTAKNLLMYNPVDRGEVPLTMEERAERLKSLTKEIDKSNTRFHEKSIADSKPTKEEEAAAFLYTPVPGTTPAGASWPFGDRQAEKLKKYDLEDLRKTPNAFFAESAKKTENGYSFVKTPSPAPGVDESPFMTWGAIEGTPLRLDLEETPVGNGGSSDGPHFSIPLPPSRDVKAHSLSREATRRLRERSKMYQKPPLPSPARGGSVSPSVRNLSPAAQMFVRNAIAKSSCSVDETLRASYRGASPIASTPKQRGLSRLSRDGSLASKSPSVRQDSTPPW
>RIMAelli
MLLSPGHSPRHISLTPSTAVSTLPS-IEKTLTLATSTTSSSFPATASNPRKRRSAVLDEETYVASIEKIIERDFFPDIPKLRDRLDWLEAARSRDPIIIRDVQLKILERRAAAAS-GKAPSI----ATAADRTRSPASASFFPFSSSTPFGSDKTPSFPSASGNLAIDDEDPTAIVDTSLSLDEFCHRYTSEDNESFSMIMEKVNRKRREQYAHLLQGESEEPLNTIEDEKRDRITDGYGTSGQPLATLDGWKYTAKNLLMYNPVDRGEVPLTEDERAERLKGLTKEIDRSNTRFHVKSIADSNPTKEEEAASFLYTPVPGVTPAGASWPFGDRNAEKVKKYDLEDLRKTPDQFYAEIT-KSVNGYSFVKTPSPAPGADESPFMTWGAIEGTPLRLDLEETPLGNGGSSDGPHFSIPLPPSRDVKAHSLSREATRRLRERSKMFQKPPLPSPARGGSASPGVRNLSPAAQKFVRNAIAKSSHSVDETLRASYRRASPAASTPKERSLSRFSRDGSLLSRSPSVRHDSASPW
>GALEfabe
--------------------------------------------------------------------------------------------------------------AAAAS-GKTLSASPAVGGTDGRTRTPASDSFVPFSSATPFGSGKTPSFGRHAGGQVADDDNPDSGVDTSLSLDDFCRRYTSEDNESFFKIMEKVNRKRRERYGHLLEGEREEAAKAIEDEKRDRITDGYGTSGQPLSTLDGWKYTAKNLLMYNPVDQGEAPLTEDERAVRLFGTTKAIDRSNTRFHERPTGGSKPTQEEEATSFLYSPVPGTTPGGASWPFGNRQAEKLKKYDLEDLRKTPNPFLAESAKKSENEYSFVKTPSPAPGVEESPFMTWGEIEGTPLRLDLEEALVGNVGSSDGPHFSIPLPPSRDVKAHSLSREAARRLRERSKIYKKPPLPSPARGGSASPGVRNLSPAAQKFVRNAIAKSSHSVDETLRASYRGASPLVSTPKERNLSRFSRDGSLASRSPSVKQDPSPPW
>GASTelat
MLQSPGRSPRHISASPSPITPIPSS-APKTLTLGTP-------KSASNPRKRCASVLDEDTYVSSIEAIIERDFFPDTPNLRDRLDWLQASRSGDPILIRDAQLKILERRAAAAS---------------------------PAFS----GYDKTPPFLPTSAHRVSNEEDPS-----SLSLDDFCRRYTSEDNASFSKILEKVNRKRRERYAHLLQGEMEGAVRILEDERRDRITDGYGTSGQPLATLDGWKYTAKNLLMYNPADRGEVPLTIEERAERLKGLTKEIDKSSTRFHGKPAADSRPTKEEEASSFLYSPVPGTTPAGASWPFGDRQAEKLKKYDLEDLRKTPNPFFAESAVNSENGYSFVQTPSPAPGAVESPFMTWGAIEGTPLRLDLEETLVGNGGSSDGPHFSIPLPPSRDVKAHSLSREATRRLRERSKMYQKPPLPSPARGGSASPNVRNLSPAAQKFVRNAIAKSALSVDETLRASYRGASPTAFTPKERGLSRFSRDGSSTSRPSSVRQG----W
>GYMNodor
MLLSPGHSPRHISLTPSSAVSTPSS-AEKTLALTNPATSSSFSPTAPNPRKRRAAVLDEETYIASIEKIIERDFFPDIPKLRDRLDWLEAVRTRDPVMIRDAQLKILERRAAAAS-GKTPSTVTVTADTDGRTRTPASAPFVPFSSSTPFGSDKTPTLLSSSTNQATDEINPSSIADTSLSLDKFCWKYTSEDNESFSKIMEKVNRKRREQYAHLLQVENEDPSKTIVDEKRDRITDGYGTSGQPLATLDGWKYTAKNLLMYNPVDRGEVPLTAEEMAERMKGLTKEIDRSNTRFHGKSIADSKPTKDEEAASFLYTPVPGTTPAGASWPFADRNSEKSKKYDLEDLRKTPDQFYTESAKESVKGYNFVKTPSPAPGVGESPFMTWGAIEGTPLRLDFEESPLINGGNSNGPHFSIPLPPTRDAKAHSLSREATRRLRERSKMYQKPPLPSPSRGGSASPSVRNLSPAAQKFVRNAIAKSSQAVDETLRASYRGASPAAATPKERSLSRFSRDGSLLSRSPSVRQDSAAPW
>CALEmajo
MLLSPGHSPRHIS--PSAAVSTPPP-AEK--TPANPTASPSFLAAASNPRKRRSAVLDEETYVASIEKIIERDFFPDIPKLRDRLDWLEAARSRDPIVIRDVQLKILERRVAAAS-GKS-----AAATADGRSRTPASASFFPFSSSTPFGSDKTPLFPPASGNQAVDDEDSSSLVDTSLPLDEFCRRYTSEDNESFSKIMEKVNRKRREQYAHLLQGEGEEPLNTIEDQKRDRITDGYGTSGQPLATLDGWKYTAKNLLMYNPADRGEVPLTEDERAERLKGLTKEIDRSNTRFHSKSIADSNPTKEEVAASFLYTPVQSTTPAGASWPFGDRNAEKVKKYDLEDLRKTPDQFYAEIT-KSVNGYSFVKTPSPAPGVDDSPFMTWGAIEGTPLRLELDDSPLGNGGSSDGAHFSIPLPPSRDVKAHSLSREATKRLRERSKMFQKPPLPSPARGGSASPGVRNLSPAAQKFVRNAIAKSSHSVDETLRASYRRASPVVSTPKERSLSRFSRDGSLLSRSPSVKHEPGSPW
>VANIplan
MLLSPGHSPRHITLTPSSATATTSS-AEKTPTPSTTPSSS---IAAIPTRKRRVTVLDEDSYVAAIEKIVERDFFPDIPKLRDRLDWLEATRSGDPILIRDAQLKILERRAAAAS-GKTPSSTPVACGTDGRTRTPASDSFVPFSSTTPFGFEKTPTIAPQAGGKVSEDDNPDAGVDTSLSLDDFCRLYTSEDNESFSKILEKVNRKRRERYNYLLEGEGSGLADAIKDEKSDRITDGYGTSGQPLSTLDGWKYTAKNLLMYNPVDGGEVPLTEDERALRLMGMTKEIERSNTRFHERPVGDSKPTKDEEAASFLYAPVPGTTPSGASWPFGDRQAEKLRKYDLEDLRKTPNPFFAESAKKSENGYSFVKTPSPAPGVDESPFMTWGDIEGTPLRLDLEDTPVGNGGSSDGPHFSIPLPPSRDVKAHSLSRDAARRLRQTSKIYKKPPLPSPARGGSASPSVRNLSPAAQKFVRNAIAKSSHSVDETLRASYRGASPVVSTPKERSLSRFSRDGSLAFRSPSVRQDPSSPW
>CORYacti
MLLSPGHSPRHISLSPSTAVSTPPS-ADNPLTLATPTTFSSFSATPSNPRKRRAAVLDEETYVTSIEKIIERDFFPDIPKLRDRLDWLEATRSRDPIIIRDVQLKILERRRAAASYGKSPSTAIATAATNGLTCSPTSDSFFPFSSSTPFGSDKTPSLLSSSEYQAIDGEVPLSIVDTSLSLDDFCHRHTSEDNESFSKIMEKANRKRREQYAHLLQGERAETLNTIEDKKRDRITDGYGTSGQPLATLDGWKYTAKNLLMYNPVDRGEVPLTDEERAERLKGLTKEIDRSNTRFHAKSIADSNPTKVEEAASFLYTPVPCTTPAGASWPFGDRNAEKLKKYDLEDLRKTPDQFYAEITKEPVNGYRFVKTPSPAPGLEESPFMTWGAIEGTPFRLDLVEKSLGNCGSSDEPHFSIPLPPSRDVKAHSLSREATRRLRERSKMYQKPPLPSPARGGSASPIVRNLSPAAQKFVRDTIAKSSQSVDETLRASYRMASPTTSAPKERSLSRLSRDGSLLSKSPAVKQDSTSSW
>EPIPhell
MLLSPGHSPRHISLTPSPAIADFSS-SEKTLSLATPNSS----AAAPNPRKRHATVLDEDTYIASIEKIIERDFFPDIPKLRDRLDWLEAARSGDPILIRDAQLKILERRAASAA-GKTPST--AARAT-GRTRS-------PFSSATPFGSDKTPSFVPAADDQASNEDDPSSIVETSLSLDDFCHRYTSEDNESFSKIMEKVNRKRRERYAYLLQGEREETVYTIEDDKRDRITDGYGTSGQPLATLDGWKYTVKNLLMYNPVDRGEVPLTEEEMAERLKSLTKEIDRSNTRFHGKSIADSKPTKEEEAAAFLYTPVTGITPAGACWPFGDRQAEKLKKYDLDDLKKTPNQFFAESAKKSENGYSFVKTPSPVPGVEESPFMTWGAIEGSPLRLDLEQTPVGNGGSSDGPHFSIQLPPSRDVKAHSLSREATRRLRERSRMYQKPPLPSPARGGSASPSVRNLSPAAQKFVRNAIAKSSNSVDETLRASYRRSSPIVSTPKERGLSRFSRDGSLASRCPSVRQDSTSPW
>PAPHconc
MLLSPGHSPRHIS------PRTPS--SEKSPTLTTP-SSS--ASASPNPRKRRATVLDEDTYVASIEKIIERDFFPDIPKLRDRLDWLEAARSGDPILIRDAQLKILERRATEAAGGKTPSSSTAGAATDGRSRTPASASFFPLFSSTPFGSDKTPLLVPATGGPIATDDDPSAVVDTSLSLDDFCQRYTSEDNESFSKIMDKVNRKRREQNAHLLEGEREEAAKTIEDEKRDRITDGYGTSGQPVATLDGWKYTAKNLLMYNPVDGGEVPLTEEERAERMKGLTKEIDRSNTRFHGKSIADSKPTKEEEAAAFLYTPVPGTTPAGASWPFGDRQAEKSKKYDLEDLRKTPNPFFAEYAKKSENGYSFLKTPSPAPGVNESPFMTWGEIDGTPLRLDLEETPL--GGSSDGPHFSIQFPPSRDVKAHSLSREAARRLREKSKLYRRPPLPSSVRGGSASPSVRNLSPAAQKFVRNAIAKSSRSIDETLRASYRGASPTSSTPKERGLSRFSRDQSLASRSPSVGHDSASPW
>OPHRgarg
MLLSPGHSPRHISLSPSS--------PSQTLTLTSPSHSS---SSPPNPKKRRPSILDEESYISSIESIIERDFFPDLPNLRDHLDLLLASRSHDPVLLRDAQLKILDRRAAAAA-GIPPSD---------HLRSP--------VSSTPFQSHQTPSHPLPPID-----PYPSP---AALSLDDFCAKFTSEDNHSFSKILEKVNRKKREQFAHLLHEESPS---SWGVSDRDRITDGYGTSGQPTATLDGWNYTAKNLLMYNPVDRGEVPLTAEEMAERLKGLRKEIDRSNTRFR---VADSKLVKNEEAASFLYTPVPGVTPAGASWPFADRNSEKSKKYDLEDLRKTPDQFYVELAKELVKGYSYVKTPSPVPG--ESPYMTWGAIDGTPLRLDLEDTQVINGGSSDGPHFSIPLPASRDAKAHSLSREATRRLRERSKLYQKPPLPSPARGGSASPSVRNLSPAAQKFVRNAIAKSSHGVDETLRASYRGASPGAATPKERSLSRFSRDGSLLSRSPSVRHDSATPW
>HAEMdisc
MLLSPGHSPRHISVSPTAAAYTPS--AEKSLTLATPTTSSPSSAVASNPRKRSAAVLDEETYVASIEKIIERDFFPDIPKLRDRLDWLEAVRSRDPVIIRDVQLKILERRAAAGS-GRTPSIATASAAPHGLTRSPSSASFFPFSSATPFGSDKTPSLIPSYGNQVID-EDPSSIVDTSLSLDDFFHRYTSEDNESFSKIIEKVNRKKREQYAHLLQGEKEGALNTIEDAKRDRITDGYGTSGQPLATLDGSKYTAKNLLMYNPADRGEVPLTEEERAERLKGLTKEIDRPNTRFHAKSIADSNPTKEEEAASFLYTPVPGTTPAGAPWPFGDRNAEKLKKYDLEDLRKTPDQFYVESAKESVNGYSFVKTPSPAPGVDESPFMTWGAIEGTPLRLDLEETPLGNGGSSDGPHFSIPMPPSRDVKAHSLSREATRRLRERSKMYQKPPLPSPARGGSASPSVRNLSPAAQKFVRNAIAKSSRSVDETLRASYRGASPIASTPKERSLSRFSRDGSLLSRSPSVRQDSASPW
>ORCHital
MLLSPGHSPRHISLTPSTAISTPSA-AQKTLALT--TTSTSFSPAAPNPRKRRAAVLDEETYIASIEKIIERDFFPDIPKLRDRLDWLEAARTRDPVMIRDAQLKILERRAAAAS-GKTPTSTAVIADTDGRTRTPASAPFVPFSSSTPFGSDKTPSLLSSSANQGTDEIDPCYIADTSLSLDEFCRKYTSEDNESFSKIIEKVNRKRREQYAHLLQGEDEFPSKTILDEKRDRITDGYGTSGQPLATLDGWNYTAKNLLMYNPVDRGEVPLTAEEMAVRLKGLTKEIDRSNTRLHGKSIADSKPTKDEEAASFLYAPVPGTTPAGASWPFADRNLEKSRKYDLEDLRRTPDQFYTESAKESVKGYNFVKTPSPAPGVGESPFMTWGAIEGTPLRLDLDGSPLSNGGSSDGPHFSIPLPASRDAKAHSLSREATRRLRERSKMYQKPPLPSPARGGSASPGVRNLSPAAQKFVRNAIAKSSHAVDETLRASYRGASPAAATPKERSLSRFSRDGSLLSRSPSVRQDSAAPW
>BORYspha
MLLSPGHSPRHISPTPSTTTTP--S-SKKALTLETTNSTTPSSRCPANPRKRGADVLDEDTYVAAIEKIIERDFFPDIPKLRDRLDWLEAVRSGDPILIRDAQLKILERR--AAG-GKTPSAFLDASSSGNRTSTGTPASIFFTSSATPFSSDRTPSIPPATGDLLAL-DNPSADLGASLTLDQFFQRYTSEDNESFSKIMEKVNQKRKERFSHLLEGDMV-TQKALEDEKRERVTDGYGTSGQPVSTLEGWKYTPKNLLMYNPSDEDAVPLTEEERAEKIKGLTKEINRPNTRFHGKSVADSKLTKEEEAVAILYTPVPGTTPVGAAWPFADREAERLKKYDLEDLRKTPNPFFVESAKKSENGYSFLRTPSPAPGVDGSPFMTWGEIEGTPMRLDLEEMPVGIGGSSEGPHFRIPLPPSRDVKAHSLSREAARKLRERSKMFRKPPLPSPARGGSASPSVRNLSPAAQKFVRNAIAKSSNSVDETLRASYRGASPVVGTPKERTLTRFSRDGSLGSRSPSVKQASTPPW
