# Supplementary material for: Orchid Phylotranscriptomics: The Prospects of Repurposing Multi-Tissue Transcriptomes for Phylogenetic Analysis and Beyond
Source: Front Plant Sci. 2022 May 27;13:910362. doi: 10.3389/fpls.2022.910362 (PMC9196242; doi:10.3389/fpls.2022.910362)
Supplement: Supplementary file 4 [file Data_Sheet_3.zip › ortho_MSA/r1/OG0008791.fa]

>PHALcorn
MSPSGAVEK-SEGDEAALRGGELLYCGGTIWENMGRRTAAADSNLVSPTRLRTFVGVDVRFVASGCSSCHCVALDVGGRCYTWGRNEKSQLGHGDTLNRNLPTFVHGLSKHKIVSAATGRNHTVVITDDGKSFSFGFNKHGQLGTGSTRNEIEAFPVASLVSEVTTAACGADFTVWLSSVEGSSILTAGLPQYGQLGHGTDNEYNTKESSVKLAYEPQSRPRAIASLSGKTITKVACGTNHTVAVDSDGFVYTWGFGGYGRLGHREPKDEWVPRLVEVFQRKNVLPHDAVISAGSVNSACTGGGGQLYMWGKLKTTGDEWMYPKPVLDLSGWNIRCMASGNMHHVIGADESCISWGHAQYGELGYGQLGPKTSSIPKKVDSLEGMHVKSVACGFGFSLIVVERENIGDLLDKLEVYDGETAEGIEDNN-TGAIRSQTNKREVKPACTKR-KQ-EDTSKEDDHGDHDSDDH-EDETNDESDGRKS--KRRGKPSSRGRG---KGAKKIASEAKNSGRGRGRPKSVSKGSSERG---GKKGKSR
>VANIshen
MSASGALDKSEEGKEAASEGGELLYCGGTNWDIIGRKAAVAAENLVSPTRVRPLLGVDIRFVASGCSSCHCVALDVHGRCYTWGRNEKGQLGHSDTIHRSLPTVVSGLAKHKIVGAAAGRNHTVVITDDGKSYAFGFNKHGQLGTGSTKSEIEAFPVASLVAQATKVACGADFTVWLSSADGSSILTAGLPQYGQLGHGTDNEYNTKDSSVKLAYEPQSRPRAIAAFSEKLITKVACGTNHTVAVDSNGFVYTWGFGGYGRLGHREQKDEWVPRLVEVFQRQNVLPPDAVVAAGSVSSACTAGGGQLYMWGKLKTTGDEWMYPKPVMDLSGWNIRCMSSGNMHHIVGADDSCISWGYAQYGELGYGSLGPKSSANPKKIDVLDGMQVKSVACGLGLSLIVVDRKNSGDRLDKLEVYDGGTAEGTADRN-EAAVRDKSKRRPTNSSSSKKRKQEESSAES-EDAGEESGGS--DDANGESAGRNG--KRKGRRK------AVKTTKTTATKDNTSGRGRGRPP---------GR--GKKPKNR
>HABEpant
MSASGAVKKSEEGEAEGSGGGELLFCGGTVWDSLGKKTIPAEAQLVSPTRLRSLVGVDIRFVASGCSSCHFVALDVEGRCYTWGRNEKGQLGHGDTRQRSLPSIVQGLSKYRIVNAATGRNHTVVITDDGQSFSFGFNKFGQLGIGSLKAEIEAFPVESLVSQATITACGADFTVWLSSVEGSSIITAGLPQYGQLGHGTDNEYNTKDSSVRLAYEPQPRPRAIAALSGKTITKVACGTNHTVAVDSNGFVYTWGFGGYGRLGHREQKDEWAPRLVEVFQRQNVLPPNAIVCAGSVSSACTAGGGQLYMWGKLKNTGDEWMYPKPVMDLSGWNIRCMASGNMHHFIGADDSCISWGYSQFGELGYGLLGPKSSANPKKVESLDGMHVKSVACGLGFSVIVVDKQNNVDRLDEFEVFEGAAIEETEGNDNGASVKNSTNRTEPKSANPKKRG-EEDSSGE-DEDENESDDY---EANGRSASSKR--KRGAKSSGRGRGKGRGGTRGKAAEAKSSGRGKGRAAAEEKGSSGRTR--GRNAKSR
>BORYspha
MSAADTDKKPDEEKKAAAVAGELLYCGGTNWDVMGRKTLPGAVNIVSPTRLRPLVGVDIRFVASGCSSCHCVALDVGGRCYTWGRNEKGQLGHGDTLQRNMPTVVPELSKYKIINAGAGRNHTVVVTEDGRSFSFGMNKHGQLGSGSTKNEIEPSPILCLVSEATSAVCGADFTVWLSSVEGSSIQTAGHPQYGQLGHGTDNEYNAKEGSVKLVHEPQPRPRAISAFSGKTIVKVACGANHTVAVDSSGFVYTWGFGGYGRLGHREQKDEWVPRLVEVFQRHNVLPPNAIISAGSASSACTAGGGQLYMWGKLKNAGDDWMYPKPVMDLSGWNIRCMDSGNMHHVIGADDSCISWGHAQYGELGYGPLGQKSSANPKKIESLDGMHVTSVACGLGLSLIVVDRTKGGDKLDQLEVYDVDSVEGTDENKNDIATGTKKGASKPSSNSNKR-KKQQDSSGSEDNGSSEEDDE-EEDANGDMETPKG--RR-------GRG---RGAERAGAGVRSSGRGRGRPPKSGKASSRRGRGRGRKGKSS
>ERYCcris
MSLPVAVEKPEEGDEEASNGGELLFCGGTIWESMGRKTATAELNLVSPTRLRTLVGVDIRFVASGCASCHCVALDVGGRCYTWGRNEKSQLGHGDTLNRSLPTIVYELSKHKIVSAATGRNHTVVITDEGKSFSFGFNKHGQLGTGSTRNEIEAFPVASLASEVTTVACGADFTVWLSSVEGSSILTAGLPQYGQLGHGTDNEYNTKESSVRLAYESQPRPRAIASLSGKTITKVACGTNHTVAVDSDGFLYTWGFGGYGRLGHREQKDEWVPRLVEVFQRKNVLPHDAVISAGSASSACTAGGGQLYMWGKLKITGDENMYPKPIMDLSGWNIRCMASGNMHHVIGADDSCISWGHAQYGELGYGSLGPKTSTTAKKVDSLEGMHVKSVACGFGCSLIVVERKNIGDRLDKLEVYDAETAEGTVNNN-AAAITDTVNKRELKSASKKR-KQQDYASEE-----NDGESH-DDEVNGESARRKS--KRGGKLSGTGRGK---GAKK----AKSSARGRGRPKSDSKGGSGGGR---KKAKSR
>APOSodor
MSAAEIEKKAEE-EAGGTAGGELLYCGGTNWETMGRKATAAAGNLVLPTRLRSLVGVDIRVVASGCSSCHCVALDVEGRCYTWGRNEKGQLGHGDIRHRYLPAIIHGLSEYKIVGAAAGRNHTVVITDEGKGFSFGLNKHGQLGTGSAKNEIETYPVPCMVSHVTNVACGADFSVWLSSEEGSSILTAGLPQYGQLGHGTDNEYNTKDSSVKLAYEAQPRPRAIAAFSDKTITKVACGANHTVAVDSNGFVYTWGFGGYGRLGHREQKDEWAPRLVEVFQRHNVLPPDAVVAAGSVSSACTAGGGQLYMWGKLKTTGDEWMYPKPVMDLSGWNIHCMASGNMHHVVGGDDSCISWGYSQYGELGYGSLGQKSSANPKKVDVLDGMRVTSVACGLGLSLIVVDRKNVGDRLDKLEIYDGGTAAETEENN-DSGVGNTSDKVNANSSS--KRKKQEDSSEEYGDEGTEGDES-EEEINGESGSRRS--QRGRKSATRGR-----GAKRTAPEAKSSGRGRGRPRSQEKDSSSRGRGRGRKQKSR
>LIMOabor
MSASGTVDKPEEGDEAALTDGELLYCGGTMWEAMGRKTMTADSNLVSPTRLRPLVGVDICFVASGCTSCHCVALDVEGRCYTWGRNEKGQLGHGDTLKRNLPAIVHGLSKHKIVKAATGRSHTVVITDDGKSFSFGFNKHGQLGMGSARNEIEAFPVPSLVSQVTNTACGADFTTWLSSVEGSSILTGGLPQYGQLGHGTDHEYNTKESAVKLAYEPQTRPRAIVSLSGKTIAKVACGANHTVAVDSNGFVYTWGYGGYGRLGHREQKDEWTPRLVEFFQRHNVLPHDAVISAGSVSSACTAGGGQLYMWGKLKTTGDEWMYPKPVMDLSGWNIRCMASGNMCHVAGADESCISWGYAQCGELGYGSLGPKSSVNPKKVDSLEGMHVISVACGLGLSLIVVDRKNIGDRLDELEVYDGGADE---ERN-AAEVTDTTNKREAKSA--KKRMKQ-DSSEESEGGGHESDGS-ECEVNGESAGTKS--RRGRKSSGRGFGKGGRGAKKMATEAKS--RGRGQPKSEDKGSSGRNH--GRKAKSR
>EPIPpurp
MSASGTVEKPKEGDEAALAGGELLYCGGTIWEAMGRKTVTAESNLVSPTRIRPLVGVDIRFVASGCTSCHCVALDVEGRCYTWGRNEKGQLGHGDTLNRNVPVIVHGLSKHKIVSASAGRNHTVVITDDGKSFSFGFNKHGQLGMGSTRNEIEAFPVASLVSQVTNTSCGADFTAWLSSVEGSSLLTAGLPQYGQLGHGTDHEYNTKESAVKLAYEPQSRPRAIASLSGKTITKVACGANHTVAVDSNGFVYTWGYGGYGRLGHREQKDEWAPRLVEFFQRHNVLPHDAIISAGSVNSACTAGGGQLYMWGKLKTTGDEWMYPKPVMDLSGWNIRCMASGNMRYIVGADESCISWGYAQCGELGYGALGPKSSANPKKVDSLEGMHVKSVACGVGFSLIVVDRKNIGDQLDELEIYDGGADEGTAERN-DAEVKDTSNKK-AKSA--GKRMKQ-DSSEEHESGGNESDDGDEYEVNGVSAGTKG--KQGRKSSGRGRAKGGSGAKKKATEAKSSGRGRGQPKSGDKGSSGGVR--GKKAKSR
>PHALmode
MSPSGAVEK-SEGDEAALRGGELLYCGGTIWENMGRRTTAAESNLVSPTRLRTFVGVDVRFVASGCSSCHCVALDVGGRCYTWGRNEKSQLGHGDTLNRNLPTFVHGLSKHKIVSAATGRNHTVVITDDGKSFSFGFNKHGQLGTGSTRNDIEAFPVASSVSEVTTAACGADFTVWLSSVEGSSILTAGLPQYGQLGHGTDNEYNTKESSVKLAYEPQSRPRAIASLSGKTITKVACGTNHTVAVDSDGFVYTWGFGGYGRLGHREPKDEWVPRLVEVFQRKNVLPHDAVISAGSVNSACTGGGGQLYMWGKLKTTGDEWMYPKPVLDLSGWNIRCMASGNMHHVIGADESCISWGHAQYGELGYGQLGPKTSTIPKKVDSLEGMHVKSVACGFGFSLIVVDRENIGDLLDKLEVYDGETAGGLEDNN-TGAIRSQTNKREVKSASTKR-KQ-EDTSKEDDQGDHDSDDH-EDETNDESDGRKS--KRRGKPSSRGRG---KGAKKIASEAKNSGRGRGRPKSVSKGSSERG---GKKGKSR
>DENDnobi
MSPSGAVEKPEEGDEAALAGGELLYCGSTIWETMGRKTVATESNLVSPTRLRNLVGVDIRFVASGCASCHCVALDVGGRCYTWGRNEKSQLGHGDTLNRSLPTIVYGLSKHKIVSAATGRNHTVVITDDRKSFSFGFNKHGQLGTGSTRNEIEAFPVASLVSEVTKAACGADFTAWLSSVEGSSILTAGLPQYGQLGHGTDNEYNTKESSVRLAYEPQPRPRAISSLSGKTITKVACGTNHTVAVDSDGFVYTWGFGGYGRLGHREPKDEWVPRLVEVFQRKNVLPHDAVISAGSVNSACTGGGGQLYMWGKLKSTGDEWMYPKPVMDLSGWNIRCMASGNLHHVIGADDSCISWGHAQYGELGYGSLGPKTSTTPKKIDSLEGMHVKSVACGLGLSLIVVDRENIGDRLDKLEIYDGETAEGPVESN-AAAVRNTTNKTELKSASKKR-KQLEDPSEEYEEEEHDSDDY-KDEVNGESVSTRS--KRGGKRSGRGRGK---GATNIAAGAKSSGRGRGRPKSDDKVFSGRGR---TRAKSR
>PHRAlind
MSAGETTKKPEEGEKE-PGGGELLYCGGTNWESMGRKTTPADGNLVSPTRLRPFVGVDIRFVASGCTSCHCVALDVEGRCYTWGRNDKGQLGHADTRHRSQPAVVYGLSMYKVVSAATGRNHTVVITDDGKSFSFGLNKSGQLGTGSTKNEIESLPATCLVSHVTNAACGADFTVWLSSVEGSSIITAGLPQYGQLGHGTDNEYNTKDSSVKLAYEPQPRPRAIASLSEKTITKVACGTNHTVAVDSNGFVYTWGFGGYGRLGHREQKDEWVPRLVEVFQRQNVLPPNAVVAAGSVSSACTAGGGQLYMWGKLKTTGDEWMYPKPVMDLSGWNIRCMASGNMHHVIGADDSCISWGYSQYGELGYGSVGPKSSANPKKVEILDGMHVKSVACGLGLSLIVVDRKNLSDRLEKLEVYDGGAADGAAENP-DAAVEGASNRRVANSANSRKRKQQEDSSEDYEGGGLESDDS-KGEANGKSAGRKS--KRSGKASGR----GGRDEKKKATETKGSGQGSGRSKYVDKGSTGRDRGRARKTKSR
>EPIPaphy
MAPSEAVGKPDEDHEADISGGELLYCGGTMWESMGRKATSAENNILLPTRLRSLVNVDIRFVASGCNSCHCVALDVAGRCYTWGRNEKSQLGHGDSLPRSLPIIVDGLSKHKIVKAATGKSHTVVITDDGKSFSFGFNKHGQLGTGSTKNEVEAFPVASLVSEVTNVACGADFTAWLTSVEGSSILTAGLPQYGQLGHGTDKEHNSKESSVKLVYEPQSRPQAISSLAGKTITKVACGTNHSVAVDSNGFVYTWGFGGYGRLGHREQKDEWVPRLVEIFQRNNVLPQEAVISAGSVSSACTAAGGQLYMWGKLKNSGDDWMYPKPVFDLSGWNIRCMASGNMHHIVGADESCISWGNGQYGELGYGALGQKSSAKPKKIDSLEGMHIKSVACGLGLSLIVVDRKNIGDRLNELQVYDCATAEENTKIN-AAVVKGASNKKEAKSAPNKR-KQQVTISEEHEDEDYESESE-DDDANEKSSGAKS--KRGRKASSKSRDNGGRNAKKTATGARSSGRGKGQSTSENKGSSAGGR---KKAKR-
>CHILsemi
MSSSGVAVNPDEGDEPASEGGELLFCGGTTWESLGKKTAPSDGNLVSPTRLRSLIGVDIRFVASGCTSCHCVALDVEGRCYTWGRNEKGQLGHGDTRQRSVPAIVHGLSKYNIVNAATGRNHTVVVTDDGQSFSFGHNKYGQLGTSSIKVEIETFPVASSVSEATRVACGADFTVWLSSVEGSSILTAGLPQYGQLGHGTDNEYNTKESSVKLAYEPQSRPRAIATLSEKTITKVACGTNHTVAVDSNGYVYTWGFGGYGRLGHREQKDEWVPRLVEVFQRQNILPHDAVLSAGSVSSACTAGGGQLYMWGKLKTTGDDWMYPKPVMDLSGWKIHCMASGNMHHVTGADDSCISWGFSQYGELGYGPLGPKSSANPKKVDSLEGMHVKSVACGFGLSLIVVDKINNGDRLEELEIFDDGAAEEAEDKSNDPAAKNATNKSEPKSASLKKRKQQEDSSREDDEGEYENDEYDDDEANGESAGRKS--RQVGKSSSRGRGKGGGRAKGKAGEAKSSGRGRARAAPEDKGSSGRAR--GRKPKSR
>MICRparv
MSAPAIAEKAEEIVEAGSVGGELLYCGGTTWESLGRKTTPADGNLVLPTRLRSLVGVDIRFVASGCTSCHCVALDVEGRCYTWGRNEKGQLGHGDTRHRNLPAIVQGLLKHTIVSAATGRNHTVVVTDDGQSFSFGHNKYGQLGTSSIKVEIETLPVASLVSEATITACGADFTVWLSSVEGSSILTAGLPQYGQLGHGTDNEYNTKESSVKLAYEPQSRPRAIATLSGKTITKVACGTNHTVAVDSNGFVYTWGFGGYGRLGHREQKDEWVPRLVEVFQRQNVLPNDAVVSAGSVSSACTAGGGQLYMWGKLKTTGDEWMYPKPVMDLSGWKIHCMASGNMHHVIGADDSCISWGYSQYGELGYGPLGPKSSANPKKVDSLDGMHVMSVACGFALSLIVVDKKNIDYRLDELEIYDGAPAEEAEEKNNDLAVK-SVNKIEPRSAISKKRKQQKDSSKD--DGENESDD--SDEINGKSAGTKS--RQGGKSSGKGRGKGGGRARGKGGAAKVSGQGRARAISEDKGSSRRGR--GRMAKGR
>CALEmajo
MSSSGAAVKPDEGDGPAAVGGELLYCGGTTWESLGKKTAPADGNLVSPTRLRSLVGIDIRFVASGCTSCHCVALDVDGRCYTWGRNEKGQLGHGDTRQRNVPTSVHGLSKYKIVNAATGRNHTVVVTDDGQSFSFGHNKFGQLGTSSIKAEIETIPVVSSVSEVTRTACGADFTVWLSSVEGSSILTAGLPQYGQLGHGTDNEYNTKESSVKLAYEPQSRPRAIATLSEKSITKVACGTNHTVAVDSNGYVYTWGYGGYGRLGHREQKDEWVPRLVEVFQRQNILPHDAVVSAGSVSSACTAGGGQLYMWGKLKTTGDDWMYPKPVMDLSGWKIHCMASGNMHHVIGADDSCISWGYSQYGELGYGPLGPKSSANPKKVDSLEGMHVKSVACGYGLSLIVVDKINDSDRLEELDIYDGGAAEEAEDKSKDPAAKNATNKSEPKSAASKKRKQQEDSSRE-DEGENESDEY-DDEANGESTGKKS--RQAGKSSSRGRGKGGGPSKGKAGEAKSSGRGRPRAISEDKGSSGRGR--GRKPKSR
>EPIPhell
MSASGTVEKPKEGDEAALAGGELLYCGGTIWEAMGRKTVTAESNLVSPTRIRPLVGVDIRFVASGCTSCHCVALDVEGRCYTWGRNEKGQLGHGDTLNRNVPVIVHGLSKHKIVSASAGRNHTVVITDDGKSFSFGFNKHGQLGMGSTRNEIEAFPVASLVSQVTNTSCGADFTAWLSSVEGSSLLTAGLPQYGQLGHGTDHEYNTKESAVKLAYEPQSRPRAIASLSGKTITKVACGANHTVAVDSNGFVYTWGYGGYGRLGHREQKDEWAPRLVEFFQRHNVLPHDAVISAGSVNSACTAGGGQLYMWGKLKTTGDEWMYPKPVMDLSGWNIRCMASGNMRYIVGADESCISWGYAQCGELGYGALGPKSSANPKKVDSLEGMHVKSVACGVGFSLIVVDRKNIGEKLDELEIYDGGADEGTAERN-DAEVKDTTNKK-AKSA--GKRMKQ-DSSEEHESGGNESDDGDEYEVNGVSAGTKG--KQGRKSSGRGRGKGGSGAKKKTTEAKSSGRGRGQPKSGDKGSSGGGR--GKKAKSR
>PTERcurt
MSTSGIAVNSEEGDEMASAGGELLYCGGTMWEAMGRKTTPADGSLTSPTRLRSLVGVDIRFVASGCTSCHCVALDVQGRCYTWGRNEKGQLGHGDTRQRSLPAIVHELSKHKIISAAAGKNHTVVITDDGQSFSFGHNKNGQLGMGSSKSDIEAFPVASLVSQATVAACGADFTVWLSSMEGSSILTAGHPQYGQLGHGTDNEYNTKESSVRLAYEPQPRPRVIATFSGKKITKVACGTNHTVAVDSNGFVYTWGFGGYGRLGHREQKDEWTPRIVEVFQRQNVLPHDAIISAGSVSSACTAGGGQLYMWGKLKTTGDEWMYPKPVMDLSGWNIRCMASGNMHHVIGADDSCISWGYSQCGELGYGSFGPKSSANPKKVDSLNGMHVKSVACGLGLSLIVVDRKNIGDRLDQLEIFDGEAANDAEEKNNGAAVKNTTNKIEPKSANSKK-MKQEDSAEE-EDGENESDDY-EDDINGESAGTKSKRKRGGKSSGRGRNNGGRGAKGKAAEAKSSGRGRGRPRSEDKGSSSRGR--GKKAKTR
>NEUWzoll
MSAAEMEKKAEDGG--GTAGGELLYCGGTNWETMGRKTTAAAGNFVLPTRLRPLLGVDIRLVASGCSSCHCVALDVEGRCYTWGRNEKGQLGHGDIRHRYLPTIIHGLSEYHIVGAAAGRNHTVVISDEGESFSFGLNKHGQLGTGSAKNEIETYPVACMVSQVTNVACGSDFTVWLSSVEGSSILTAGLPQYGQLGHGTDNEYNTKDSSVRLAYEAQSRPRAIAALSGKTITKVACGANHTVAVDSNGFVYTWGFGGYGRLGHREQKDEWVPRLVEVFQRHNVLPPDAVVAAGSVSSACTAGGGQLYMWGKLKTTGDEWMYPKPVMDLSGWNIRCMASGNMHHVVGADDSCISWGYSQYGELGYGSLGQKSSANPKKVDVLDGMRVTSVACGLGLSLIVVDRKNVGDRLDMLEIYDGGPAAETEENN-DAAVKDTADRMNTNSSSKRK---QEDSSDEYEDEGTEGDES-DDEINGESGGRRT--QWGRKSGGRGR-----GAKRATPETKSSGRGRGRPKSQEKGSSGRGRGRGRGKKPK
>CYPRflav
MSVSEAAKKPEEGEKEASCGGELLYCGGTNWESMGRKTTSADGNLVSPTRLRSLVGVDIRFVASGCTSCHCVALDVEGHCYTWGRNDKGQLGHADTRHRTQPAVVYGLSKHKIVSAATGRNHTVVITDDGKSFSFGLNKSGQLGTGSTKNEIESSPVTCLVSQATVAACGADFTVWLSSVEGASILTTGLPQYGQLGHGTDNEYNTKDSSVKLVYEPQPRPRAIASLSEKNITKVACGTNHTVAIDSSGLVYTWGFGGYGRLGHREQKDEWVPRLVEVFQKQNVLPPNAVVAAGSASSACTAGGSQLYMWGKLKTTGDEWMYPKPVMDLSGWNIRCMASGNMHHVIGADDSCISWGCSQFGELGYGSLGPKSSANPKKVDILDGMHVKSVACGLGLSLIVVDRKNFSDRLEKLEVYDGGENDGTAENT-DVAVKNTSNKKVANSANSRKRKQQKDSSEESEGGGLESDDS-KYEANGESAGKKS--KRGGKSSGRGRSTGGKGAKGMTTEAKSSGRGRGRPKS-DKGSSGRGGGRGRKPKSR
>MEXIxero
MSAGETTEKPEEGQKE-PDGGELLYCGGTNWESMGRKTTPADGNLVSPSRLRPLVGVDIRFVASGCTSCHCVALDVEGRCYTWGRNEKGQLGHADTRHRSQPAVVYGLTKHRIVSAATGRNHTVVITDDEKSFSFGFNKNGQLGTGSTKNEIESLPVTCLVSQVTNAACGADFTVWLSSVEGSSILTAGLPQYGQLGHGTDNEYNTKDSSVKLAYEPQPRPRAIASLSEKTIKKVACGTNHTVAVDSNGFVYTWGFGGYGR-------------CVIFF---------------------------LYLAFYL--------------------------------------------------------------------------------FSLKF------------------------------------------------------------------------------------------------------------------------------------------------
>CREMappe
MSPSGAAENPEEGDEAVLRGGELLYCGGTIWETMGRKATAAETNLVSPARLRTLVGVDIRFVASGCTSCHCVALDVGGRCYTWGRNEKGQLGHGDTLNRSLPTIVYGLSKHKIVSASTGRNHTVAITDDGKSFSFGFNKFAQLGTGSTRNEIEAFPVASMVSEVTTVACGGDFTTWLSSIEGSSILTAGLPQYGQLGHGTDNEYNTKEVSVKLAYEPQSRPRAIASLSGKTITKVACGTNHTVAVDSNGFVYTWGFGGYGRLGHREPKDEWVPRLVEVFQRKNVLPHDAVISAGSASSACTGGGGQLYMWGKLKSTGDEWMYPKPVMDLSGWNIRCMASGNMHHVIGADESCISWGHALYGELGYGSLGPKTSTTPKKVDSLEGMHVKSVACGVGLSMIVVDRENIGDRLDELEVYDGETAEGTLENN-SPAIRSTTNKKPVKSAPRKR-KQQADTSEEDQVAEHDSDGH-DDEANGESGDAKS--KRGGKPPGRGRAKGGKGAKKIAAEAKSSGRGKGRPKSDGKGGSGRGG---KKAKKS
>NEUWmali
MSAAEMEKKAEDGD--GTAGGELLYCGGTNWETMGRKTTAAAGNFVLPTRLRPLLGVDIRLVASGCSSCHCVALDVEGRCYTWGRNEKGQLGHGDIRHRYLPTIINGLSEYHIVGAAAGRNHTVVISDEGESFSFGLNKHGQLGTGSAKNEIETYPVPCMVSQVTNVACGSDFTVWLSSVEGSSILTAGLPQYGQLGHGTDNEYNTKDSSVRLAYEAQSRPRAIAVLSGKTITKVACGANHTVAVDSNGFVYTWGFGGYGRLGHREQKDEWVPRLVEVFQRHNVLPPDAVVAAGSVSSACTAGGGQLYMWGKLKTTGDEWMYPKPVMDLSGWNIRCMASGNMHHVVGADDSCISWGYSQYGELGYGSLGQKSSANPKKVDVLDGMRVTSVACGLGLSLIVVDRKNVGDRLDKLEIYDGGSAAETEENN-DAAVKDTADRMNTNSSSKRK---QEDSSDEYEDEGTERDES-DDEINGESGGRRT--QWGRKSGGRGR-----GAKRATPETKSSGRGRGRPKSQEKGSSGRGR--GRGKKPK
>CEPHdama
MSASGTAEKPEEGDEAALAGGELLYCGGTMWEAMGRKTMTAESNLVSPTRIRPLVGVDICFVASGCTSCHCVALDVEGRCYTWGRNEKGQLGHGDTLTRNLPVIVNGLSKYKIVSASTGKNHTVVITDDGKSFSFGFNKHGQLGTGSTRNEIEAFPVTSLVSQVTNTACGADFTAWLSSVEGSSILTAGLPQYGQLGHGTDNEYNTKESAVKLAYEPQARPRAIASLSGKTITKVACGANHSVAVDSNGFVYTWGYGGYGRLGHREQKDEWSPRLVEFFQRHNVLPHDAVISAGSVSSACTAGGGQLYMWGKLKTTGDEWMYPKPVMDLSGWNIRCMASGNMRHIIGADESCISWGYGQCGELGHGSLGPKSSANPKKLDILEGMHVKSVACGVGLSLIVVDRKNIRDRLDELEVFDGGDNEETVEPY-AAEVKDTTNKREAKSA--GKRTKQ-DSSEEYEGGGHESDGC---EVNGESAGKKS--KKGRKSSGK-------GAKKVATEAKSSGRGKGHPKSEDKGSSGRGR--GRKAKNR
>APOSshen
MSAAEIEKKAEE-DAGGTAGGELLYCGGTNWETMGRKATAAAGNLVLPTRLRSLVGVDIRVVASGCSSCHCVALDVEGRCYTWGRNEKGQLGHGDIRHRYLPAIIHGLSEYKIVGAAAGRNHTVVITDEGKGFSFGLNKHGQLGTGSAKNEIETYPVPCMVSHVTNVACGADFSVWLSSEEGSSILTAGLPQYGQLGHGTDNEYNTKDSSVKLAYEAQPRPRAIAAFSDKTITKVACGANHTVAVDSNGFVYTWGFGGYGRLGHREQKDEWVPRLVEVFQRHNVLPPDAVVAAGSVSSACTAGGGQLYMWGKLKTTGDEWMYPKPVMDLSGWNIHCMASGNMHHVVGADDSCISWGYSQYGELGYGSLGQKSSANPKKVDVLDGMRVTSVACGLGLSLIVVDRKNVGDRLDKLEIYDGGTAAETEENN-DSGVGNTSDKVNANSSS--KRKKQEDSSEEYGDEGTEGDES-EEEINGESGSRRS--QRGRKSATRGR-----GAKRTAPEAKSSGRGRGRPRSQEKDSSSRGRGRGRKQKSR
>DRAKthyn
MSSSGVAVKLDEGDEPASVGGELLYCGGTMWESLGKKAAPSDGNLVSPTRLRSLVGVDIRFVASGCSSCHCVALDVEGRCYTWGRNEKGQLGHGDTQQRNVPAIVHGLSKYKIVNAATGRNHTVVVTDDGQSFSFGHNKYGQLGTCSIKVEIETFPVASSVSEVTRTACGADFTVWLSSVEGSSILTAGLPQYGQLGHGTDNEYNTKESSVKLAYEPQSRPRAIATLSEKTITKVSCGTNHTVAVDSNGYVYTWGYGGYGRLGHREQKDEWVPRLVEVFQRQNILPHDAVVSAGSVSSACTAGGGQLYMWGKLKTTGDDWMYPKPVMDLSGWKIHCMASGNMHHIIGADDSCISWGYSQYGELGYGPLGPKSSANPKKVDSLEGMHVKSVACGFGLSLIVVDKINNGDRLEELEIYDGGAVEEAEDKKNDPPVKNATNKSEPKS--STKRKQQADSSQE-DEAENENDEY-DDEANGESTGNKS--RQAGKSSSRGRGRGGGRAKGKAGEAKSSGRGGGRAISEDKGSSGRGR--GRKPKSR
>GALEfabe
-------------------------------------------------------------------------------------------------------------------------------------------------------------------VTKVACGADFTVWLSSVEGSSILTAGLPQYGQLGHGTDNEYNTKDSSVKLAYEPQSRPRAIAAFSEKIISKVACGANHSVAVDSNGFVYTWGFGGYGRLGHREQKDEWVPRLVEVFQRQNVLPPDAVVAAGSVSSACTAGGGQLYMWGKLKTTGDEWMYPKPVMDLSGWNIRCMSSGNMHHIVGADDSCISWGYAQYGELGYGSLGPKSSANPKKVDILDGMHVNSV--------------------------------------------------------------------------------------------------------------------------------------------------------
>LANAlana
MSAAGPEKKPEDGEEAVAVAGELLYCGSTNWETMGRKGSPAAGNLPSPTRLRSLVGVDIRFVASGCSSCHCVALDVKGRCYTWGRNEKGQLGHGDTLQRTMPTIVSELGKYKVIRAGAGRNHTVVVTEEGRSFSFGMNKHGQLGVGSTRNEIEPSPVLCLVSQATNAVCGADFTVWLSSVEGSSILTAGLPQYGQLGHGTDNEYNAKDSSVRLVYEPQPRPRAISAFSEKTITKVACGANHTVAVDSSGFVYTWGFGGYGRLGHREQKDEWVPRLVEVFQRQNVLPPDAVVSAGAVSSACTAGGGQLYMWGKLKNTGDDWMYPKPVMDLSGWNIRCMDSGNMHHVVGADDQCISWGVAQYGELGYGPLGQKSSANPKKVEILDGMHITSVACGLGLSIIVVDRTDIGDRLDELEVYDFETAEGTEENK-NGSGAAIKNKKVPNSKDSKKRKQ-KDSSESEDEGDESSDEDEDEDANGEIEGTKH--KRGGRASSRGRG---RGAKRVAMEVKSSGRGRGRPKSADKARSGRGRGRGRKGKSR
>ANOEroxb
MSASGIAVKSGESDEAASVGGELLYCGGTMWEALGKKSIPPEGYLVSPTRLRSLVGVDIRFVASGCTSCHCVALDVQGRCFTWGRNEKGQLGHGDTRQRSLPTIVHELSKHKIISASTGRNHTVVITDDGQSFSFGHNKNGQLGMGSSKSDIESLPVASLVSQATTTACGADFTVWLSSVEGSSILTAGLPQYGQLGHGTDNEYNTKESSVKLAYEPQPRPRAIATLSGKTITKVACGTNHTVAVDSNGFVYTWGFGGYGRLGHREQKDEWAPRLVEVFQRQNVLPPDAIVSAGSVSSACTAGGGQLYMWGKLKTTGDEWMYPKPVMDLSGWNIRCMASGNMHHVIGADDSCISWGYAQYGELGYGSLGPKSSANPKKVDSLNGMHVKRVACGYGLSLIVVDTKSIGDRLDEFEIYDGEAVEETEEKSNGPAAKNTT----PKPTNSKK-MKQDDSSE---DAENESDDY-EDDINGESAATKSKRKRGGKSSGRGRGKGSSGSKGKATETKSSGRGRGRPRSEDKGSSGRGQ--GKKAKNR
>MOLIcapi
MSSAVSEKKP-DGKDEKAVAGELLYFGGTNWETLGRKSSPAAGNLVSPTRIRPLMGVDIRFVASGCSSCHCVALDVEGRCYTWGRNEKGQLGHGDTLNRNAPVIVSGLSKYKVIRAGAGRNHTVVVTEEGKSFSFGMNKHGQLGTSSTKNEIEASPVLCLVSDATNAVCGADFTVWLSSVEGSSILTAGLPQYGQLGHGTDNEYNSKDGSVRLAYEPQPRPRAISTFSEKTIVKVASGANHTVAVDSSGFVYTWGFGGYGRLGHREQKDEWVPRIVDVFQKNNVLPPNAVVSAGAVSSACTAGGGQLYMWGKMKTTGDDWMYPKPVMDLSGWNIRCMDSGNMHHVVGADESCISWGHAQYGELGYGPLGQKSSANPKKVDVLEGMRVTSVGCGLGLSLIVVDRTNVGEKLAQLEVYDPEMSVEGTENK-NAITKNAGKKGVAN-VDSKKRKKQKDSSESEDEGDGSSEEEGDDEIDA----TNH-EQRGGRASSRRRG---RGAKKAATEVKSSGRGRGRPKSAEKASSGRGRGRGRKGKSR
>HYPOheme
MSAADPARKPDDDKDGKAVAGELLYCGGTNWETLGRKGAPATSNLVSPTRIRSLMAVDIRFVASGCSSCHCVALDVEGRCYTWGRNEKGQLGHGDTLNRNAPVIVSGLSKYKIIRAGAGRNHTVVVTEEGKSFSFGTNKHGQLGTGPTKNEIEPSPVLCLVSDATNAVCGADFTVWLSSVEGSSILTAGLPQYGQLGHGTDNEYNSKDGSVRLVYEPQPRPRAISTLSEKTIVKVACGANHTVAVDSSGFVYTWGFGGYGRLGHREQKDEWVPRIVDVFQKNNVLPPNAVISAGAVSSACTAGGGQLYMWGKMKTTGDDWMYPKPVMDLSGWNIHCMDSGHMHHVVGADASCISWGHAQYGELGYGPLGQKSSANPKKVDILEGMHVTSVACGLGLSLIVVDRAIAGEKLAQLEVYDPEISVEETENK-NAISKNVGKKGVANSIDSKKRKKQKDSSESEDEGDGSSEEEDDDEIDA----TNH--KRGGRASSRGRG---RGAKKVATEVKSSGRGRGRPKSAEKASSGRGRGRGRKGKSR
>DRAKelas
MSSSGVAVKLDEGDEPASVGGELLYCGGTMWESLGKKAAPADGNLVSPTRLRSLVGVDIRFVASGCSSCHCVALDVEGRCYTWGRNEKGQLGHGDTQQRNVPAIVHGLSKYKIVNAATGRNHTVVVTDDGQSFSFGHNKYGQLGTCSIKVEIETFPVASSVSEVTRTACGADFTVWLSSVEGSSILTAGLPQYGQLGHGTDNEYNTKESSVKLAYEPQSRPRAIATLSEKTITKVSCGTNHTVAVDSNGYVYTWGYGGYGRLGHREQKDEWVPRLVEVFQRQNILPHDAVVSAGSVSSACTAGGGQLYMWGKLKTTGDDWMYPKPVMDLSGWKIHCMASGNMHHIIGADDSCISWGYSQYGELGYGPLGPKSSANPKKVDSLEGMHVKSVACGFGLSLIVVDKINNGDRLEELEIYDGGAVEEAEDKKNDPSAKNATNKSEPKS--STKRKQQEDSSQE-DEAENENDEY-DDEANGESTGKKS--RQVGKSSSRGRGRGGGRAKGKAGEAKSSGRGGGRAISEDKGSSGRGR--GRKPKSR
>DACThata
MSVSGTAEKSEEVDAAGSGGGELLFCGGTVWDSLAKKTMPAEAQLVSPTRIRSLVGVDIRFVASGCSSCHFVALDVEGRCYTWGRNEKGQLGHGDTRQRSLPSIVQGLSKHRIVNAATGRNHTVVITDDGQSFSFGFNKYGQLGTGSSKVEIEAFPVESLVSEATITACGADFTVWLSSVEGASIITAGLPQYGQLGHGTDNEYNTKDSSVRLAYEPQPRPRAIATLSGKTITKVACGTNHTVAADSNGFVYTWGFGGYGRLGHREPKDEWAPRLVEVFQRHNVLPHNAIVCAGSVSSACTGGGGQLYMWGKLKNHGDEWMYPKPVMDLSGWNIRCMASGNMHHFIGADDSCISWGLSQFGELGYGPLGPKSSANPKKVDSLDGMHVKSVACGLSFSVIVVDKQNIVDRLDEFEVFEGAAIEEIEVKDNGASVINSTNKLEPKSANLKKRKQQEDSSNE-DESGNESDDY---EANGKSARTKN--KRGGKSSGRGRGKGGGGTRGKAAEAKTSGRGSGRAKAEEKSSSGRAR--GRMAKS-
>THELangu
MTSSGTAVKPEDVDEPASVGGELLYCGGTTWESLGRKTPAADGNLVSPTRLRSLVGVDIRFVASGCNSCHCVALDVEGRCYTWGRNEKGQLGHGDTRHRSVPAIVHGLSKYKIINAATGRNHTVVVTDDGQSFSFGHNKYGQLGTSSTKVEIETFPVASLVSEATVTACGADFTVWLSSVEGSSILTAGLPQYGQLGHGTDNEYNTKESSVKLAYEPQSRPRAIATLSEKTIKKVACGTNHTVAVDSNGFVYTWGYGGYGRLGHREQKDEWVPRLVEVFQRQNVLPHDAILSAGSVSSACTAGGGQLYMWGKLKTTGDDWMYPKPVMDLSGWNIHCMASGNMHHVIGADDSCISWGYSQYGELGYGPLGPKSSANPKKVDSLEGMHIKSVACGLGLSLIVVDKKNNADRLDELEIYDGAAAEVAEDKSNDPTVKNVTNKTGPKSASSKKRKQEADPSQE-DEGENESDDY-EDETNGESAGTKS--RRGGKSSGRGRGKGGGHAKSTARETRISSRGRADATSEDKGGRGRGR--GRKPKSR
>PHAIflav
MSPSGAVEKPDEGDKAALSGGELLYCGGTIWETMGRKTTSAESNLVSPTRLRTLVGVDIRFVASGCASCHCVALDVGGHCYTWGRNEKSQLGHGDTLTRSLPTIVYGLSKYKIVSAATGRNHTVVVTDDGKSFSFGFNKHGQLGTGSTRNEMEAFPVASLVSEVTTAACGADFTAWLSSVEGSSILTAGLPQYGQLGHGTDNEYNTRESSVKLAYEPQSRPRAIASLSGKTMTKVACGTNHTVAVDSNGFVYTWGFGGYGRLGHREPKDEWVPRLVEVFQRKNVLPHDAVISAGSVSSACTGGGGQLYMWGKLKSTGDEWMYPKPVMDLSGWNIRCMASGSLHHVIGADDSCISWGHAQYGELGYGSLGPKTSTAPKKVDSLEGMHVKSVACGVGLSLIVVDRENIGELLDKLEVYDGETAEGTVNNN-AAANRVTTNKKGVKSASKKRQQQQEDSSEE-----HENDDH-EDEVNGESAGSKS--KRGGVPSVRGHR---KGAKKMAAEAKSSGRGRGHLKSDGKGSSGRGR---KKAKSR
>HEMIforr
MSSSGAVEKTEEVDAAGSGGGELLFCGGTVWESLGKRAMPIEAQLVSPTRLRSLVGVDIRFVASGCNSCHFVALDVEGRCYTWGRNEKGQLGHGDTRQRSLPSIVQGLSKHRIVNAATGRNHTVVITDDGQSFSFGFNKYGQLGTGSSKVEMEAFPVESLVSEATRTACGADFTVWLSSVEGSSIITAGLPQYGQLGHGTDNEYNTKDSSVRLAYEPQPRPRAIATLSGKTITKVSCGTNHTVAADSNGFVYTWGFGGYGRLGHREPKDEWSPRLVEVFQRHNVLPHNAIVCAGSVSSACTAAGGQLYMWGKLKNTGDEWMYPKPVMDLSGWNIRCMASGNMHHFIGADDSCISWGYSQFGELGYGPLGPKSSSTPKKVDSLDGMHVKSVACGLGFSVIVVDKQNIVDRLDEFEVFEGAVIEETEVNDNGASVMNPTNKSEPKSA--KKRK-QEDSSEE-DDGGNESDDY---EVNGKSTG-RS--KRSTKPSGRGRGKGGGGTRGKAAGAK--------------GSSGRAR--GRKAKSR
>ERYCpuss
MSLH------EEGDEAASNGGELLFCGGTNWDSMGRKIATSERNLVLPTRLSNLVGVDIRFVASGCASCHCVALDVGGRCYTWGRNEKSQLGHGDTLNRSLPTIVYELSKHKIVSAATGRNHTVVITDEGKSFSFGFNKHGQLGTGSTRNEIEAFPVASLASEVTTVACGADFTVWLSSVEGSSILTAGLPQYGQLGHGTDNEYNTKESSVRLAYEPQPRPRAIASLSGKTITKVACGTNHTVAVDSNGFLYTWGFGGYGRLGHKEQKDEWVPRLVEVFQRKNVLPRDAVISAGSVSSACTAGGGQLYMWGKLKTAGDDNMYPKPIMDLSGWNIRCMASGYMHHVIGADDSCISWGHAQYGELGYGSLGPKTSSTAKKVDSLEGMHVKSVACGFGCSLIVIERKNIGDRLDKLEVYDAETAEGTVNNN-AAAIKDTVKKRELKSSSRKR-KQQDYASEE-----NDGESH-DDEVNGESARRKS--KRGGKLSGRGRGK---GAKKAVIEAKSSARGRGRPKSESKGGSGGGR---KKTKIR
>OECEmacu
MSPSGAVEKPEEADEAALHGGELLYCGGTIWEAMGRKTVTAERNLVSPTRLRTLVGIDVRFVASGCASCHCVALDVGGRCYTWGRNEKSQLGHGDTLNRSLPTIVYGLSKHKIVSAATGRNHTMVITDEGKSYAFGFNKHGQLGTGSARNEIEAFPVASLASEVITVACGADFTVWLSSVEGSSILTAGLPQYGQLGHGTDNEYNTKESSVRLAYEPQPRPRAIASLSGKTITKVACGTNHTVAVDSNGFLYTWGFGGYGRLGHREQKDEWVPRLVEVFQRKNVLPPDAVISAGSVSSACTAGGGQLYMWGKLKTTGDEWMYPKPVMDLSGWNIRCMASGNMHHVIGADDSCISWGHAQYGELGYGSLGPKTSTTPKKVDSLEGMHVKSVACGYGLSLIVVERENIGDRLDKLEVYDGETDEGTVNTN-AAAIRDTPNKRGLKSATGKR-KEQEAASEEYEDGENDVESH-DDEVNGESARTKS--KRGGKPSGRGRGKG----VKVAAEGKSSARGRGRPKSDVKGSSSRGR---KKAKSR
>HAEMdisc
MSASGIAAKSEESDEAASGGGELLYCGGTMWEAMGKKSIPPEGYLVSPTRLRSLVGVDIRFVASGCTSCHCVALDVQGRCYTWGRNEKGQLGHGDTRQRSLPTIVHELSKHKIISASTGRNHTVVITHDGQSFSFGHNKNGQLGMGSSKSDIEALPVASLVSQATKTACGADFTVWLSSVEGSSILTAGLPQYGQLGHGTDNEYNTKESSVKLAYEPQPRPRAIAALSGKTITKVACGTNHTVAVDSNGFVYTWGFGGYGRLGHREQKDEWAPRLVEVFQRQNVLPPDAVVSAGSVSSACTAGGGQLYMWGKLKTTGDEWMYPKPVMDLSGWNIRCMASGNMHHVIGADDSCISWGYAQYGELGYGSLGPKSSANPKKVDSLNGMHVKSVACGYGLSLIVVDTKNIGDRLDEFEIYDGEAAEDTEEKSNGPAAKKTTNKIGLKPAKSKK-MKQDDSSEE--DVENESDDY-EDDLNGEFAATKSKRKQGGKSSGRGRGKGSSGSKVKAAETNSSGRGRGRPRSEDKGSSGRGQ--GKKAKNR
>GOODfuma
MSASRIAVKSEEGDEAESAGGELLYCGGTMWEGMGKKSMPAERNLVSPTRLRSLVGVDIRFVASGCTSCHCVALDVQGRCFTWGRNEKGQLGHGDTRQRSLPTIVHELSKHKIVSASTGRNHTVVIADDGQSFSFGHNKNGQLGMGSSKSDIEAFPVASLVSQATTTACGADFTVWLSSVEGSSILTAGLPQYGQLGHGTDNEYNTKESSVRLAYEPQPRPRAIATLSGKTITKVACGTNHTVAVDSNGFVYTWGFGGYGRLGHREPKDEWAPRLVEVFQRQNVLPHDAVVSAGSVSSACTAGGGQLYMWGKLKTTGDEWMYPKPVMDLSGWNIRCMASGNMHHVIGADDSCISWGYAQYGELGYGSLGPKSSANPKKVDSLNGMHVKSVACGFGLSLVVVDTKNIGDRLDELEIYDGESAEDTEDKNNGP-AKNTTNKIDPKPANSKK-MKQEYSSE---DGENVSDDY-EDDINGESASTKSKRKRGGKSSGRGRGRGGSGSKGKVTEAKISGQGRGRPRSEDKGSSGRSR--GKKAKNR
>HABElong
MSASGAVKKSEEGEAEGSGGGELLFCGGTVWDSLGKKTIPAEAQLVSPTRLRSLVGVDIRFVASGCSSCHFVALDVEGRCYTWGRNEKGQLGHGDTRQRSLPSIVQGLSKYRIVNAATGRNHTVVITDDGQSFSFGFNKFGQLGIGSLKAEIEAFPVESLVSQATITACGADFTVWLSSVEGSSIITAGLPQYGQLGHGTDNEYNTKDSSVRLAYEPQPRPRAIAALSGKTITKVACGTNHTVAVDSNGFVYTWGFGGYGRLGHREQKDEWAPRLVEVFQRQNVLPPNAIVCAGSVSSACTAGGGQLYMWGKLKNTGDEWMYPKPVMDLSGWNIRCMASGNMHHFIGADDSCISWGYSQFGELGYGLLGPKSSANPKKVESLDGMHVKSVACGLGFSVIVVDKQNNVDRLDEFEVFEGAAIEETEGNDNGASVKNSTNRTEPKSANPKKRG-EEDSSGE-DEDENESDDY---EANGRSASSKR--KRGAKSSGRGRGKGRGGTRGKAAEAKSSGRGKGRAAAEEKGSSGRTR--GRNAKSR
>PAPHconc
MSAGETAMKPDEPDQE-PGGGELLYCGGTSWESMGKKSTLADGNLVSPTRLRPLVGVDIRFVASGCTSCHCVALDVEGRCYTWGRNEKGQLGHTDTRHRSQPAVVYGLSKHKIVSAATGRNHTVVITNDGKSFSFGLNKNGQLGTGSAKNEIESSPATCLVSQVTNAACGADFTVWLSSVEGSSILTAGLPQYGQLGHGTDNEYNTKDSSVKLAYEPQPRPRAIASLSEKTITKVSCGTNHTVAVDSNGFVYTWGFGGYGRLGHREQKDEWVPRLVEVFQRQNVLPPNAVVAAGSVSSACTAGGGQLYMWGKLKNTGDDWMYPKPVMDLSGWNIRCMASGNMHHVIGADDSCISWGCAQYGELGYGSSGPKSSANPKKIEILDGMRVKSVACGLGLSLIVVDRTNLSDLLEKLDVYDGRAADGTAENP-DAAVMDASNKKVANSANSRKKKQQVDSSEEYEGGGLESDDS-KGEANGKSAGRKN--KRGGKGSGRG--LGGRGEKRKATETKGSGQRRGRPKYDDKRNTGRGRG-GRK-KA-
>CYMBmann
MSPSGALEKPEEGDGAALCGGELLYCGSTIWETMGRKTAAAERNLVSPTRLRTLVGVDVRFVASGCASCHCVALDVGGRCYTWGRNEKSQLGHGDTLNRSLPTIVYGLSKHKIVSAATGRNHTVVITDEGKSFSFGFNKHGQLGTGSTRNEIEAFPVASLASEVTTAACGADFTIWLSSVEGSSILTAGLPQYGQLGHGTDNEYNTKESSVKLAYEPQPRPRAIASLSGKTITKVACGTNHTVAVDSNGFVYTWGFGGYGRLGHREQKDEWVPRLVELFQRKNVVPHDAVISAGSVNSACTAGGGQLYMWGKLKITGDEWMYPKPVMDLSGWNIRCMASGNMHHVIGADDSCISWGHAQYGELGYGPLGPKSSTTPKKVDILEGIHVKSVACGYGFSLIVVDRENIGDRLDKLEVYDGETAEGTVDNK-AAAIKDTTNKREVKSASRKR-KQ-EDASEEYEDGENDSDSH-NEEVNGRSARTKS--KRGGKPSGGGRGKGGRGAKKMADEVKSSGRGSGRPKSDGKGGSGRGR---KNAKSR
>CALAsini
MSPSGAVEKPEEGDKAALSGGELLYCGGTIWETMGRKTTSAESNLVSPTRLGNLVRVDVRFVASGCASCHCVALDVGGRCYTWGRNEKSQLGHGDTLNRSLPTIVYGLSKYKIVNAATGRNHTVVITDDGKSFSFGFNKHGQLGTGSTRNEVEAFPVASLVSEVTTAACGADFTAWLSSVEGSSILTAGLPQYGQLGHGTDNEYNTRESSVKLAYEPQSRPRAIASLSEKIITKVACGTNHTVAVDSNGFVYTWGFGGYGRLGHREPKDEWVPRLVEVFQRKNVLPHDAVISAGSVSSACTGGGGQLYMWGKLKSTGDEWMYPKPVMDLSGWNIRCMASGSMHHVIGADDSCISWGHAQFGELGYGSMGPKTSTTPKKVDSLEGMHVKSVACGLGLSLIVVDRENIGERLDKLEVYDGETAKETVNNN-AAANRVTTNIRGVKSASKKR-QQQEDSSEE-----HDSDGH-EDEVNGESAGSKRKHKRGGVPSGRGRGR-SKGAKKIAAETKSSGRGRGHPKSDGKGSSSRGR---KKAKCR
>CYMBensi
MSPSGAVEKPEEGDEAALCGGELLYCGSTIWETMGRKTAADERNLVSPTRLRTLVGVDVRFVASGCASCHCVALDVGGRCYTWGRNEKSQLGHGDTLNRSLPTIVYGLSKHKIVSAATGKNHTVVITNEGKSFSFGFNKHGQLGTGSTRNEIEAFPVASLASEVTTAACGADFTVWLSSVEGSSILTAGLPQYGQLGHGTDNEYNTKESSVKLAYEPQPRPRAIASLSGKTIAKVACGTNHTVAVDSNGFVYTWGFGGYGRLGHREQKDDWVPRLVEVFQRKNVVPHDAVISAGSVNSACTAGGGQLYMWGKLKSTGDEWMYPKPVMDLSGWNIRCMASGNMHHVIGADDSCISWGHAQYGELGYGPLGPKSSTTPKKVDILEGMHVKSVACGVGFSLIVVDRENIGDRLDKLEVYDGETAEGTVDNK-AAAIKDTTNKREVKSASRKR-KQQEDASEEYEDGENDSDSH-NDEVNGRSARTKS--KRGGKTSSRDRGKGGRGAKKIADVVKSSGRGRRRPTSDGKGGSGRGR---KKEKSR
>GASTelat
MPPFRDANKHEEGDEAALAGGELLYCGGTVWESMGRKATAAENNLVSPTRLRTLVGVTIRFVASGCTSCHCVALDIEGRCYTWGRNEKSQLGHGDTLNRNQPTIVNGLLKHKIVGAATGRNHTVIITDDEKSFSFGYNKHGQLGTGSTKNEIEAFPVASLVSEVTTAACGADFTTWLSSAEGSSILTAGLPQYGQLGHGTDNEHNTKESSVKLAYEPQPRPRAIASLSAKTITKVACGTNHTVAVDSDGFVYTWGFGGYGRLGHREQKDEWIPRVVEVFQRKNVLPLDAVVSAGSASSACTAVGGQLYMWGKVKNTGDEWMYPKPVMDLSGWNIRCMSSGNMHHVIGADESCISWGYSQHGELGYGLLGPKSSANPKKVDILEGMHVKSVACGLGLSMIVVDRKNVGDRLDKLEFYDGGDTEGTVEKN-DDMTSDMNNKREAKLSSKKKRHQADDISEECEGGEPESDDDEDDEANGESVGKKS--KRGGKPSRRGRGKGGR----VATQKSPAVQGRGYPKTEGKGSTGRGR---KKAKKT
>CHILtrap
MSSSGVAVNPDEGDEPASEGGELLFCGGTTWESLGKKTAPSDGNLVSPTRLRSLIGVDIRFVASGCTSCHCVALDVEGRCYTWGRNEKGQLGHGDTRQRSVPAIVHGLSKYNIVNAATGRNHTVVVTDDGQSFSFGHNKYGQLGTSSIKVEIETFPVASSVSEATRIACGADFTVWLSSVEGSSILTAGLPQYGQLGHGTDNEYNTKESSVKLAYEPQSRPRAIATLSEKTITKVACGTNHTVAVDSNGYVYTWGFGGYGRLGHREQKDEWVPRLVEVFQRQNILPHDAVLSAGSVSSACTAGGGQLYMWGKLKTTGDDWMYPKPVMDLSGWKIHCMASGNMHHVTGADDSCISWGFSQYGELGYGPLGPKSSANPKKVDSLEGMHVKSVACGFGLSLIVVDKINNGDRLEELEIFDDGAAEEAEDKSNDPAA------SELKSASLKKRKQQEDSSRE-DEGEYENDEYDDDEANGESAGRKS--RQAGKSSRRGRGKGGGRAKGKAGEAKSSGRGRGRAAPEDKGSSGRAR--GRKPKSR
>DIURorie
MSASGILAKPEEGDEAESVGGELLYCGGTMWESLGRKTTPADGNLVSPTRIRSLVGVDIRFVASGCTSCHCVALDAEGRCYTWGRNEKGQLGHGDTQHRSLPAIVHALSKYKIVNAATGKNHTVVITDDRQSFSFGHNKYGQLGTSSIKVEIETFPVACSVPEATRTACGADFTVWLSSVEGSSILTAGLPQYGQLGHGTDNEYNTKESSVKLAYEPQSRPRAIATLSGKTITKVACGTNHTVAVDSNGFVYTWGFGGYGRLGHREQKDEWAPRLVEVFQRQNVLPHDAVVSAGSVSSACTAGGGQLYMWGKLKTTGDEWMYPKPVMDLSGWKIHCMASGNMHHVIGADDSCISWGYSQYGELGYGPLGPKSSANPKKIDSLEGMHVKSVACGFGLSLIVVDKKNNDDRLDELEIYDGGAVEEAEGKYNDATV---NTKAEPKSTSFKKRTKQEDSPQE--DDENEGDDY-EDEINGEPAGKKR--RRGGKSSGGGRGKGRGPTKGKHIDAKSSGRGRARATSEDKGKSGRGR--GRKPNSR
>GYMNodor
MSASGTVEKSEEVDAAGSGGGELLFCGGTVWDSLSKRAIPVEAQLVSPTRIRSLVGVDIRFVASSGSSCHFVALDVEGRCYTWGRNEKGQLGHGDTRQRSLPSIVQGLSKHRIVNAATGKNHTVVITDDGQSFSFGFNKYGQLGTGSSKVEIEAFPVESLVSQATLTACGADFTVWLSSVEGASIITVGLPQYGQLGHGTDNEYNTKDSSVRLAYEPQSRPRAIATLSGKTITKVACGTNHTVAADSNGFVYTWGFGGYGRLGHREPKDEWAPRLVEVFQRHNVLPHNAIVCAGSVSSACTGGGGQLYMWGKLKNHGDEWMYPKPVMDLSGWNIRCMASGNMHHFIGADDSCISWGLSQFGELGYGPLGPKSSANPKKVDSLDGMHVKSVACGLSFSVIVVDKQNIVDRLDEFEVFEGAAIEETEVNDNGASVMNSTNKLEPKSANSKKR-QQEDSSDE-DESGNESDDY---EVNGKSARTKN--KRGGKSSGRGRGKGGGGTRGKAAEAKTSGRGSGRAKAEEKGSSGRAR--GRKAKS-
>ANOEemei
MSASGIAVKSGESDEAASVGGELLYCGGTMWEALGKKSIPPEGYLVSPTRLRSLVGVDIRFVASGCTSCHCVALDVQGRCFTWGRNEKGQLGHGDTRQRSLPTIVHELSKHKIISASTGRNHTVVITDDGQSFSFGHNKNGQLGMGSSKSDIESLPVASLVSQATTTACGADFTVWLSSVEGSSILTAGLPQYGQLGHGTDNEYNTKESSVKLAYEPQPRPRAIATLSGKTITKVACGTNHTVAVDSNGFVYTWGFGGYGRLGHREQKDEWAPRLVEVFQRQNVLPPDAIVSAGSVSSACTAGGGQLYMWGKLKTTGDEWMYPKPVMDLSGWNIRCMASGNMHHVIGADDSCISWGYAQYGELGYGSLGPKSSANPKKVDSLNGMHVKRVACGYGLSLIVVDTKSIGDRLDEFEIYDGEAVEETEEKSNGPAAKNTT----PKPANSKK-MKQDDSSE---DGENESDDY-EDDINGESAATKSKRKRGGKSSGRGRGKGSSGSKGKATETKSSGRGRGRPRSEDKGSSGRGQ--GKKAKNR
>PAPHhirs
MSAGETAMKPDEPEQE-PSGGELLYCGGTNWESMGKKATLADGSLVSPTRLRPLVGVDIRFVASGCTSCHCVALDVEGRCYTWGRNEKGQLGHADTRHHSQPAVVYGLSKHKIVSAATGRNHTVVITDDGKSFSFGLNKNGQLGIGSAKSEIESSPAACLVSQVTNTACGADFTVWLSSVEGSSILTAGLPQYGQLGHGTDNEYNTKDSSVKLAYEPQPRPRAIASLSEKTITKVACGTNHTVAVDSNGFVYTWGFGGYGRLGHREQKDEWVPRLVEVFQRQNALPPNAVVAAGSVSSACTAGGGQLYMWGKLKNTGDDWMYPKPVMDLSGWNIRCMASGNMHHVIGADDSCISWGYSQHGELGYGSSGPKSSANPKKVEILDGMRVKSVACGLGLSLIVVDRTNLNDLLEKLDVYDGGAADGTAENP-DAAVMDTSNKRVANSANSRKKKQQQDSSEEYEGGGLESDDS-KGEANGKSAGRKS--KRGGKDSGRG--LGGRGEKRKATETKGSGQLRGRPKYDDKGNTGRGRG-ARKTKRR
>GOODpube
--------------------------------------------------------------------------------------------------------------------------------------------------------------------TTTACGADFTVWLSSVEGSSILTAGLPQYGQLGHGTDNEYNTKESSVRLAYEPQPRPRAIATLSGKMITKVACGTNHTVAVDSNGFVFTWGFGGYGRLGHREQKDEWAPRLVEVFQRQNVLPHNAVISAGSVSSACTAAGGQLYMWGKLKTTGDEWMYPKPVMDLSGWNIRCMASGNMHHVIGADDSCISWGYAQYGELGYGSLGPKSSANPKKVDSLNGMHVKSVACGFGLSLIVVDTKNIGDRLDELEIYDGEAAEDTEEKNNGP-AKNTTNKIDPKPANSKK-MK-EYSSE---DGENESDDY-EDDINGESAGTKSKSKRGGKSSGRGRGKGGSGSKGKVTEAKSSGRGKGRPRSEDKGSSGRSR--GKKAKNR
>RIMAelli
MSSSGIAVKPDEGDEPASVGGELLYCGGTMWESLGRKTTAADGNLVSPTRLRSLVGVDIRFVASGCASCHCVALDVEGRCYTWGRNEKGQLGHGDTRQRSVPTIVHGLSKCKIVNAATGRSHTVVVTDDGQSFSFGHNKYGQLGTSSTKVEIETFPVASLVSEATITACGADFTVWLSSVEGSSILTAGLPQYGQLGHGTDNEYNTKESSVKLAYEPQSRPQAIATLSGKTITKVACGTNHTVAVDSNGFVYTWGFGGYGRLGHREQKDEWVPRLVEVFQRQNVLPHDAVVSAGSVSSACTAGGGQLYMWGKLKTTGDDWMYPKPVMDLSGWKIHCMASGNMHHVIGADDSCISWGYSQYGELGYGPLGPKSSANPKKVDSLDGMHVKSVACGFGLSLIVVDKKNNGDRLEELEIYDGGAAEEAQEKSNDPAVKNVINKPERKSASSKKRKQQQDSSQE-DQDENESDDH-EDETNGESAGTKS--KRGGKSSGKGRGKASGRAKGKARETKSSGRGRALAISEDKGISARSS--GRKPKSR
>ORCHital
MSASGTVEKSEEVDAAGSGPGELLFCGGMVWESLPKKTMPVEAQLVSPTRLRSLVGVDIRFVASGCSSCHFVALDVEGRCYTWGRNDKGQLGHGDTRQRSLPSIVQGLSKHRIVNAATGKNHTVVITDDGQSFSFGFNKYGQLGTGSSKVETEAFPVESLVSQATKTACGADFTVWLSSVEGSSIITAGLPQYGQLGHGTDNEYNTKDSSVRLAYEPQPRPRAIATLSGKTITKVACGTNHTVAADTNGFVYTWGFGGYGRLGHREQKDEWAPRLVEVFQRHNVLPHNAIVCAGSVSSACTGGGGQLYMWGKLKNNGDEWMYPKPVMDLSGWNIRCMASGNMHHFIGADDSCISWGLSQFGELGYGPLGPKSSANPKKVDSLDGMHVKSVACGLNFSVIVVDKQNIADRLDEFEVFEGAAIEETEVKDNGASIKKPTNKLEPKSANSKKRK-QEDSSDE-DEGGDESDDY---EVNGKSTRTKS--KRGGKSSGRGRGKGNGGARGKAAEAKTSGRESGRV-GEEKGRSARSR--GRKAKS-
>MASDpict
------MAKLEESDETAINGGELLYCGGTIWETMGKKTT-SERNLVSPTRLRTLVGVDIRFVASGCTSCHCVALDVEGRCYTWGRNEKGQLGHGDTLNRSLPTIVYGLSKDKIVNAATGRNHTVVITDDGKSFSFGFNKSGQLGTGSSRNEIEAFPVASLVSEVTTVACGGDFTAWLSSVEGSSILTVGLPQYGQLGHGTDNEYNTKESSVKLAYEPQSRPRAITSLSEKTITKVACGTNHTVAVDSNGFVYTWGFGGYGRLGHREQKDEWVPRLVEVFQRKNVLPHDAVISAGSVSSACTGGGGQLYMWGKLKTTGDEWMYPKPVMDLSGWNIRCMASGYMHHVVGADDSCISWGHAQYGELGYGALGPKTSSTAKKVDSLEGMHVKSVACGLGLSLIVVDRRNFGDRLDKLEVYDGEAAEGAVDNN-ASLIKGTPNKKEGKSAPRKR-KQQDDTSEEYEDGEHDSDNN-DEEVNGESAGMNK--KRGNKTAGRGRPKGGKNAKKTAANAK--GRGRGRPKSDGKGSSDHGR---KKAKSS
>CALAtsoo
MSPSGAVEKPDEGDKAALSGGELLYCGGTIWEIMGRKTTSAESNLVSPTRLRNLVGVDVRFVASGCASCHCVALDVGGRCYTWGRNEKSQLGHGDTLNRSLPTIVYGLSKYKIVNAATGRNHTVVITDDGKSFSFGFNKHGQLGTGSTRNEIEAFPVASLVSEVTTAACGADFTAWLSSVEGSSILTAGLPQYGQLGHGTDNEYNTRESSVKLAYEPQSRPRAIASLSEKTITKVACGTNHTVAVDSNGFVYTWGFGGYGRLGHREPKDEWVPRLVEVFQRKNVLPHDAVISAGSVSSACTGGGGQLYMWGKLKSTGDEWMYPKPVMDLSGWNIRCMASGSMHHVIGADDSCISWGHAQFGELGYGSMGPKTSTTPKKVDSLEGMHVKSVACGLGLSLIVVNRENIGERLDKLEVYDGETAEETVNNN-AVANRVTTNKRGVKPTSKKR-QQQEDSSEEHEDEEHDSDGH-EDEVNGESAGSKRKLKRGGVPSGRGRGR-GKGAKKIAAEAKSSDRGRGHPKSDGKDSSGRDR---KKAKSR
>DENDchryso
MSPSGAVEKPEEGDEAALAGGELLYCGSTIWESMGRKTVAAERNLVSPTRLRNLVGVDIRFVASGCASCHCVALDVGGRCYTWGRNEKSQLGHGDTLNRSLPTIVYGLSKHKIVSAATGRNHTVVITDDRKSFSFGFNKHGQLGTGSTRNEIEAFPVASLVSEVTNAACGADFTAWLSSVEGSSILTAGLPQYGQLGHGTDNEYNTKESSVRLAYEPQPRPRAISSLSGKTITKVACGTNHTVAVDSDGFVYTWGFGGYGRLGHREPKDEWVPRLVEVFQRKNVLPHDAVISAGSVNSACTGGGGQLYMWGKLKSTGDEWMYPKPVMDLSGWNIRCMASGNLHHVIGADDSCISWGHAQYGELGYGSLGPKTSTTPKKIDSLEGMHVKSVACGLGLSLIVVDRENIGDRLDKLEVYDGETAEGAVENN-AAAVRDATNKREVKSASKKK-KQLEVPSEEYEEGEHDSDDH-EDEVNGESVGTKS--KRGGKRSSRGRGKGGKGAKNIAAEAKSSGRGRGRPKSDDKVFSGRGR---KRAKSR
>LECAnigr
MSAADTFNKPEEGEEEAPDCGELLFCGNTNWETMGRKTTVADGNLMSPTRFRALVGVDIRFVASGCTSCHCVALDVHGQCYTWGRNEKGQLGHSDTLYRTLPNVVFGLSKHKIISAATGRNHTVVIADDGKSFAFGFNKHGQLGTGSTKNEIESFPVASLVVQATKLACGADFTVWLSSAEGSSILTAGLPQYGQLGHGTDNEYNTKDSSVKLAYEPQSRPRAIAALSEKTITKVACGTNHTVAVDSNGFVYTWGFGGYGRLGHREQKDEWVPRLVEVFQRQNVLPPDAVVAAGSVSSACTAGGGQLYMWGKLKTTGDEWMYPKPVMDLSGWKIRCMSSGYMHHIVGADDSCISWGHAQYGELGYGSLGPKSSANPKKIDILDGMHVNSVACGLGFSLIVVDRKNIGDRLEKLEVYDGGTAEGTAERN-NATVRKTAKKRTANS--SSKKRKQEDSSAESEDAGQESESS-DDDVNGKSA--------------RGRSTGGRAAKKMVTKDKNSGRGRGRPKSQDKGSSIRGR--GRKAK--
>OPHRgarg
MSASRTVEKSEEVDAAGSGGGELLFCGGTGWDSLSKKTMPAEAQLVTPTRIRSLVGVDIRFVASGCSSCHFVALDVEGRCYTWGRNEKGQLGHGDTQQRSLPSIVQGLSKHRIVNAATGKNHTIVITDDGQSFSFGFNKYGQLGTGSSKVEIEAFPVESLVSQATVTACGADFTVWLSSVEGSSIITAGLPQYGQLGHGTDNEYNTKESSVRLAYEPQARPRAIATLSGKTITKVACGTNHTVAADSNGFVYTWGFGGYGRLGHREQKDEWAPRLVEVFQRHNVLPHNAIVCAGSVSSACTGGGGQLYMWGKLKNNGDDWMYPKPVMDLSGWNIRCMSSGNMHHFIGADDSCISWGLSQFGELGYGPLGPKSSANPKKVDSLEGMHVKSVACGQSFSVIVVDKQNMVDRLDEFEVFEGAVIEETKVDDNGASAMNSMNKLEPKSA--KKRKQQEDSSDE-DESGNESDEY---KVNGKSARQKS--KRGGKSSGRGRGKVGSGTRGKAAEAKTSGRGSGRAKAEEKGSSGRAR--GRKAKS-
>BLETstri
MSLSGAVEKPEEGDEAALAGGELLYCGGTSWETMGRKTTTSERNLVSPTRLRTLVGVDIRFVASGCASCHCVALDVGGQCYSWGRNEKSQLGHGDTLHRSLPTIVYGLSKHKIVGAATGRNHTVVITDDGKSFSFGFNKHGQLGMGSTRNEIEAFPVASLVSEVTNVACGADFTAWLSSVEGSSILTAGLPQYGQLGHGTDNEYNTKESSVKLAYEPQPRPRAIASLSEKTITKVACGTNHTVAVDSNGFVYTWGFGGYGRLGHREPKDEWVPRLVEVFQRKNVLPHDAVISAGSVSSACTGGGGQLYMWGKLKSTGDEWMYPKPVMDLSGWNIRCMASGHMHHVIGADDSCISWGHAQYGELGYGSLGPKSSANPKKVDSLEGMHVKSVACGVGFSLIVLDRKNIGDRLEKLEVYDGGTAEGTVDNN-AAAVRDTTDKREVKSASRKR-KQQEDTSEEYEDGEHESDSH-EDEVNGEFAGTKS--KRGGKPSGRGRGKGAKGAKKIAAEAKSSGRGRGRPKSDGKGSSSRGR---KKAKSR
>PHAItank
MSPSGAVEKPEEGDKVALSGGELLYCGGTIWETMGRKTTSAESNLVSPTRLRTLVGVDIRFVASGCASCHCVALDVGGRCYTWGRNEKSQLGHGDTLNRSLPTIVYGLSKYTIVSAATGRNHTVVVTDDGKSFSFGFNKHGQLGTGSTRNEIEAFPVASLVSEVTIAACGADFTAWLSSVEGSSILTAGLPQYGQLGHGTDNEYNTRESSVKLAYEPQSRPRAIASLSGKTITKVACGTNHTVAVDSNGFVYTWGFGGYGRLGHREPKDEWVPRIVEVFQRKNVLPHDAVISAGSVSSACTGGGGQLYMWGKLKSTGDEWMYPKPVMDLSGWNIRCMASGSMHHVIGADESCISWGHAQYGELGYGSLGPKTSTTPKKVDSLEGMHVKSVACGVGLSLIVVDREKIGELLDKLEVYDGETAEGTVDNN-AAANRVITNKRVVKSASKKR-QQQEDSSEE-----LDSDGH-EDEANGKSAPSKS--KR-GVPSGRGRG---KGVKKIAAEAKSSSRGRGRLKSDGKGSSGRGR---KKPKSR
>OPHRsphe
MSASRTVEKSEEVDAAGSGGGELLFCGGTGWDSLSKKTMPAEAQLVTPTRIRSLVGVDIRFVASGCSSCHFVALDVEGRCYTWGRNEKGQLGHGDTQQRSLPSIVQGLSKHRIVNAATGKNHTIVITDDGQSFSFGFNKYGQLGTGSSKVEIEAFPVESLVSQATVTACGADFTVWLSSVEGSSIITAGLPQYGQLGHGTDNEYNTKESSVRLAYEPQARPRAIATLSGKTITKVACGTNHTVAADSNGFVYTWGFGGYGRLGHREQKDEWAPRLVEVFQRHNVLPHNAIVCAGSVSSACTGGGGQLYMWGKLKNNGDDWMYPKPVMDLSGWNIRCMSSGNMHHFIGADDSCISWGLSQFGELGYGPLGPKSSANPKKVDSLEGMHVKSVACGQSFSVIVVDKQNMVDRLDEFEVFEGAVIEETKVDDNGASAMNSMNKLEPKSA--KKRKQQEDSSDE-DESGNESDEY---KVNGKSARQKS--KRGGKSSGRGRGKVGSGTRGKAAEAKTSGRGSGRAKAEEKGSSGRAR--GRKAKS-
>SERAvome
MSASGTVEKSEELDAAGSGGGELLFCGGTDWDSLAKKSMPVEAQLVSPTRIRSLVGVDIRFVASGCSSCHFVALDVEGRCYTWGRNEKGQLGHGDTRQRSLPSIVQGLSKHRIVNAATGKNHTVVITDDGQSFSFGFNKYGQLGIGSSKVEIEAFPVESLVSQATITACGADFTVWLSSVEGSTIITAGLPQYGQLGHGTDNEYNTKDSSVRLAYEPQPRPRAIATLSGKTITKVACGTNHTVAADSNGFVYTWGFGGYGRLGHREPKDEWAPRLVEVFQRHNVLPHNAIVCAGSVSSACTGGGGQLYMWGKLKNNGDEWMYPKPVMDLSGWNIRCMASGNMHHFIGADDSCISWGLSQFGELGYGPLGPKSSANPKKVDSLEGMHVKSVACGLNFSMIVVDKQNIVDRLDEFEVFEGAVIEETEVNDNGASVMNSTSKSEPKSANSKKRKQQEDSTEE-DESGNESDDY---EVNGKSARTKS--KRGGKSSGRGRGKGGGGTGRKAAEAKTSVRGSGRAKAEEKGSSGRPR--GRKAKS-
>PLATclav
MSASGTVEKSEEADAVGSGGGELLFCGGTVWDSLSKKTIPVEAQLVSPTRIRSLVGVDIRFVASGCSSSHFVALDVEGRCYTWGRNEKGQLGHGDTRQRSLPSIVQGLSKHRIVNASTGRNHTVVITDDGQSFSFGFNKYGQLGTGSSKVEIEAFPVESLVSQATITACGADFTVWLSSVEGSSILTAGLPQYGQLGHGTDNEYNTRDSSVRLAYEPQPRPRAIATLSEKTIIKVACGTNHTVAADSNGFVYTWGFGGYGRLGHREPKDEWAPRLVEVFQRHNVLPHNAIVCAGSVSSACTGGGGQLYMWGKLKLNGDEWMYPKPVMDLSGWNIRCMASGNMHHFIGADDSCISWGVSQFGELGYGPLGQKSSAKPKKVDILDGMHVKSVACGQSFSVIVVDKQNIVDRLDEFEVFEGAAIEETEVNDNGASVMSSTNKLEPKSANSQKRKQQEDSSEE-EQSENESDDY---EVNGKSARTKS--KRVGKSSGRGRGKGGGGTR------------SGRPKAEEKGSSGRAR--GRKAKS-
>CORYacti
MSASTIAEKPDEGDEPASVGGELLYCGGTMWESLGKKTTPVDGNLVSPTRLRSLVGVDIRFVASGCTSCHCVALDVEGRCYTWGRNEKGQLGHGDTQNRSLPTVVHGLSKHKIVSAATGRNHTVVVTNDGQSFSFGHNKYGQLGTSSSKVEIETLPVASLISEATITACGADFTVWLSSVEGSSILTAGLPQYGQLGHGTDNEYNTKESSVKLAYEPQSRPRAIATLSGKTITKVACGTNHTVAVDSNGFVYTWGFGGYGRLGHREQKDEWVPRLVEVFQRQNVLPHDAVVSAGSVSSACTAGGGQLYMWGKLKTTGDEWMYPKPVMDLSGWKIHCMASGNMHHVIGADDSCISWGYSQYGELGYGSLGPKSSANPKKVDSLDGMHVKSVACGFGLSLVVVDKENIGGRLDELEIYDGCAAEEPEENNNDVAVRNVINKMESRSAVSKKRMKLEDSVQE--DDENKSKDY-EEGINGEYTNKKS--RRDGESFSRGRGKGGGRAKGKVGVAKSSGRGKAHAMSEEKGTSGR-R--GRKTE--
>GYMNdens
MSASGTVEKSEEVDAAGSCGGELLFCGGTVWDSLSKRAIPVEAQLVSPTRIRSLVGVDIRFVASSGSSCHFVALDVEGRCYTWGRNEKGQLGHGDTRQRSLPSIVQGLSKHRIVNAATGKNHTVVITDDGQSFSFGFNKYGQLGTGSSKVEIEAFPVESLVSQATLTACGADFTVWLSSVEGASIITVGLPQYGQLGHGTDNEYNTKDSSVRLAYEPQSRPRAIATLSEKTITKVACGTNHTVAADSNGFVYTWGFGGYGRLGHREPKDEWAPRLVEVFQRHNVLPHNAIVCAGSVSSACTGGGGQLYMWGKLKNHGDEWMYPKPVMDLSGWNIRCMASGNMHHFIGADDSCISWGLSQFGELGYGPLGPKSSANPKKVDSLDGMHVKSVACGLSFSVIVVDKQNIVDRLDEFEVFEGAAIEETEVNDNGASVMNSTNKLEPKSANLKKR-QQEDSSDE-DESGNESDDY---EVNGKSARTKN--KRGGKSSVRGRGKGGGGTRGKAAEAKTSGRGSGRAKAEEKGSSGRAR--GRKAKS-
>EPIDfulg
MSLSGAVEKLEEGDEAAARGGELLYCGGTIWENMGRKTSTAERNLVSPTRLRTLVGVDIRFVGSGCASCHCIALDVGGRCYTWGRNEKGQLGHGDTLNRSLPSIVYGLSKHKIVSAAAGRNHTVVITDDGKSFSFGFNKHGQLGIGSTRNEIESFPVASLVSEVTTVACGGDFTAWLSSVEGSSILTAGLPQYGQLGHGTDNEYNTKESSVKLAYEPQSRPRAIASLSEKTITKVACGTNHTVAVDSNGFVYTWGFGGYGRLGHREQKDEWVPRLVEVFQRKNVLPHDAVISAGSVSSACTGGGGQLYMWGKLKTHGDEWMYPKPVMDLSGWNIRCMASGNMHHVIGADDSCISWGHALYGELGYGSLGPKTSAAPKKVDSLEGMHVKSVACGVGLSLIVVDRENIGDRLDKLEVYDGETAEGATDNN-AAAISGTPNKKEVKSASRKR-KQQEDTSEEYEDGEHGSDAH-DDEVNGEFAGPKS--KRGGKTSGRGRARGGKGAKKMAAEAKKSGRGRGRPKSDGKGSSGRGR---KKAKSR
>EPIDpuni
MSPSGAVEKLEEGDEAAARGGELLYCGGTIWENMGRKTSTAERNLVSPTRLRTLVGVDIRFVGSGCASCHCIALDVGGRCYTWGRNEKGQLGHGDTLNRSLPSIVYGLSKHKIVSAAAGRNHTVVITDDGKSFSFGFNKHGQLGIGSTRNEIESFPVASLVSEVTTVACGGDFTAWLSSVEGSSILTAGLPQYGQLGHGTDNEYNTKESSVKLAYEPQSRPRAIASLSEKTITKVACGTNHTVAVDSNGFVYTWGFGGYGRLGHREQKDEWVPRLVEVFQRKNVLPHDAVISAGSVNSACTGGGGQLYMWGKLKTHGDEWMYPKPVMDLSGWNIRCMASGNMHHVIGADDSCISWGHALYGELGYGSLGPKTSAAPKKVDSLEGMHVKSVACGVGLSLIVVDRENIGDRLDKLEVYDGETAEGATDNN-AAAISGTPNKKELKSASRKR-KQQEDTSEEYEDGEHGSDAH-DDEVNGEFAGPKS--KRGGKTSGRGRARGGKGAKKMAAEAKKSGRGRGRPKSDGKGSSGRGR---KKAKSR
>SELEaequ
MSAGEAAKKPEEGEKEAPACGELLYCGGTNWESMGRKATPADRNLVSPTRLRPLVGVDIRFVASGCTSCHCVALDVEGRCYTWGRNEKGQLGHADTRHRSQPAGVYGLSKHKIVSAATGRNHTVVITDDGKSFSFGLNKSGQLGTGFTKNEIESSPVTCLVSQATNAACGADFTVWLSSVEGSSILTAGLPQYGQLGHGTDNEYNTKDSSVKLAYEHQPRPRAIASLSEKTITKVACGTNHTVAADSNGFVYTWGFGGYGRLGHREQKDEWVPRLVEVFQRQNVLPPNAVVAAGSVSSACTAGGGQLYMWGKLKTTGDEWMYPKPVMDLSGWNIRCMASGNMHHVIGADDSCISWGYSQYGELGYGSFGPKSSANPKKVDILDGMHVKSVACGLGLSLIVVDRKNLSDRLEKLEVYDGRAADGTAENT-DAAVTDTSNKKVANSANSRKRRQQEDSSEEYEGGGLESDDS-KDEANGES-GRMS--KRGGKSSGRGRSRGGRSAKRMAPESKSSGGGRGRPKSEDKGSSGHGGARGRKKKSR
>CALAplic
MSASGVAEKTEGDDDVCSMGGELLYCGGTTWESLGRKTSPADANLVSPTRLRPLVGVNIRFIASGCTSCHCVALDVEGRCYTWGRNEKGQLGHGDTQPRILPALVDGLSKHKIVNAATGRNHTVVITDDGQSFSFGHNKYGQLGISSSKVEIETFPVSSSVSEATITACGADFTVWLSSVEGSSILTAGLPQYGQLGHGTDNEYNTKESSVKLAYEPQSRPRAIATLSGKTIIKVACGTNHTVAVDSNGFVYTWGFGGYGRLGHREQKDEWVPRLVEVFQRHNVLPHDAVVSAGSVSSACTAGGGQLYMWGKLKTTGDEWMYPKPVMDLSGWKIHCMASGNMHHVVGADDSCISWGYSQYGELGYGPLGPKSSANPKKIDSLDGMHVKSVACGFGLSLIVVDKKNIADRLNEMEIYDGVAVEEAEENKNDPPVKNTSKKTEPKSAISKKRMKQVDSSE---DGENESDDY-NDEINGESAGKKK--RRVGKSSSRGRGKGSGSAKGKTGEAKGSNRGKARMVSEEKSSSGRGR--GRKAKNR
>CYPRbard
MSASETAKKPEGEKEEAPCGGELLYCGGTNWESMGRKTTPADGNLVSPTRLRPLVGVDIRFVASGCTSCHCVALDVEGRCYTWGRNDKGQLGHADTRHRIQPAVVYGLSKHKIVSAATGRNHTVVITDDGKSFSFGLNKSGQLGTGSTKNEIESSPVTCLVSQATIAACGADFTVWLSSVEGSSILSAGLPQYGQLGHGTDNEYNTKDSSVKLAYEPQPRPRAIASLSEKTITKVACGTNHTVAVDSNGLVYTWGFGGYGRLGHREQKDEWVPRLVEVFQKQNFLPPNAVVAAGSVSSACTAGGGQLYMWGKLKTTGDEWMYPKPVMDLSGWNIRCMASGNMHHVIGADDSCISWGYSQYGELGYGSSGPKSSANPKKVDILDGMHVKSVACGLGLSLIVVDRKNLSDRLEKLEVFDGSADDGIAENT-DVAVKDTTNKKVANSANSKKRKQQEDSSEESEGGGLESDDS-KYEANGDSAGRKS--KRGGKSSGRGGSTGGRGAKKTATEAKSSGRGRGRPKS-DKGSSGHGGGGGGGRKTK
>CRYPlept
MSASGIAEKPEEGDEAASVGGELLFCGGTMWDSLGKKTTPADGNLVSPTRLHSLVGVDIRFVASGCTSCHCVALDVEGRCYTWGRNEKGQLGHGDTRLRSLPAIVHGLSKYKIVNAATGRNHTVVVTDDGQSFSFGNNKYGQLGTCSSKVEIETLPVVCSVSEATLTACGADFTVWLSSVEGSSILTAGLPQYGQLGHGTDNEYNTKESSVKLAYEPQSRPRAIATLSGKTITKVACGTNHTVAADSNGFVYTWGFGGYGRLGHREQKDEWIPRLVDVFQRQNVLPQDAVVSAGSVSSACTAGGGQLYMWGKLKTTGDEWMYPKPVMDLSGWKIHCMASGNMHHIIGADDSCISWGYSQYGELGYGPLGPKSSANPKKIDSLEGMRVKSVACGFGLSLIVVDKKNNGNRLDELEIYDGVAAEEAEEKNNNPAVKTVINKSELKSGRSKKRKL-EDSSQEDGKNESDEDED-EDEINGESSATVS--RRGSKPSGRGRGKGGGRAKGKAQETKRSGRPRARAMSEDNGGSGRGR--GRKRKSR
>VANIplan
MSASDALDKHEEGKEDASEGGELLYCGGTNWDTIGRKATVAAENLVSPNRVRPLLGVDIRFVASGCSSCHCVALDVHGRCYTWGRNEKGQLGHSDTSHRSLPTVVFGLAKHKIVGAAAGRNHTVVIADDGKSYAFGFNKHGQLGTGSTKNEIEAFPVASLVAQATKVACGADFTVWLSSADGSSILTAGLPQYGQLGHGTDNEYNTKDSSVKLAYEPQSRPRAIAAFSEKLITKVACGTNHTVAVDSNGFVYTWGFGGYGRLGHREQKDEWVPRLVEVFQRQNVLPPDAVVAAGSVSSACTAGGGQLYMWGKLKTTGDEWMYPKPVMDLSGWNIRCMSSGNMHHIVGADDSCISWGYAQYGELGYGSLGPKSSANPKKIDVLDGMQVKSVACGLGLSLIVVDRKNIGGRLDKLEVYDGGIAEGTADTK-DAAVKDTAKKRTTNSSSSKKRKQEESSAES-EDAVDESGDS--DDANGDSAGKNV--KRRGRRN------AAKTTKTTATKDKNSGSGRGRPRGPAHVEATRGRNAGKQGQQL
