# Supplementary material for: Orchid Phylotranscriptomics: The Prospects of Repurposing Multi-Tissue Transcriptomes for Phylogenetic Analysis and Beyond
Source: Front Plant Sci. 2022 May 27;13:910362. doi: 10.3389/fpls.2022.910362 (PMC9196242; doi:10.3389/fpls.2022.910362)
Supplement: Supplementary file 4 [file Data_Sheet_3.zip › ortho_MSA/r1/OG0008969.fa]

>GALEfabe
--------------------------MDITVG-VLAPRRRRSMFSFVRIWLLILMVWVGESTA---------KPSVFSLFNLKSKSKFWSESVIRTAYDDLEGSVPAEHRKMEVVNYTKAGNIANFLRMSEVDSIYLPIPINFIFIGFEGKGNHEFKMGSEEMPRWFTKIDHIFEHTRIPPIGEVLTPFYKTIVEKSLRHHLPLVSHINYNFSVHAIQLGEEVTSVFEQAIRAFSRKEDVFDSRTDEDVVWQVDIDKVAYIFSTLIDYLKIDDTYNIFILNPKYTNKMHHYGYRRGLSESEINFLKENKTLQTQVLQSEHAKGNDLEIDNINPRPLHLNRPTSNFAWTTTEEVNTVEWSKRYSDALSHLESLNEGKDDVGMLHDKIVQMLHGKKDDLNYLLVEVLKLGDFSGLHTECLTDTWIGGNRWAFIDLSAGPFSWGPVVGGEGVRTELSLPNVDKTIGAVAEVSDDEAEEKLQDVIRERFSSFGDEHQAIDILLAEIDIYELFAFKHCKGRRTKLALCEELDERMHDLKSELEGFNSGESDESHRKKALDALKRMEKWNLFSDSPEEYHSYTVAHDTFLSQLGATLWGSMKHIVAPSMAGGAYHYYEKISFQIYFITQEKVRNMKKLPVNLKAITDGLSSLAVASQKVMFSQQLLALSDDPALTMAFSVARRAATVPLLLVNGTYRLTTRPYLDSSILQHQLQKMSDHGSLKGAHSDSRSTVEIPIFWFIHTDPLLLDKHYQARALSDMVIVVQSDKSSWESHLQCNGNSLLWDLRKPTKAAIAATAEHLAGLLPLHLAYSQAHETAIEDWRWSVGCNPVSITSQGWYLSQFQSDAIARSYIITALEESILAVNSAINLLVLEHTTKQGFRLFKSQERAMVDKYNSVVSLWRRIAAMSSGLRYGEVVKLLHLLEDSSKGFVEHVNTTISLLHPIHCTRQRKLDIELDLTTIPAFLVVFGMLWFLLRPRRPKPKIN
>CYPRflav
--------------------------MNGAHMKLIST--RRSMPSSIRIVYLIFMLLVAETNAAPRESRKTGISSVFSLFNLKSKSKFWSESVIHTDFDDLEGSVPSGHGKMEVVNYTQAGNIANFLKMSEVDSIYLPVPINFIFIGFEGKGNHEFKMGPEEMSRWFTKLDHIFEHNRIPPIGEILTPFYKISVEKSQRHHLPLVSHINYNFSVHAIQMGEKVTSVFEQAVMALSRKEDILDSRADEDVVWQVDIDRMGYLFSTLIDYLKIEDVYNIFILNPKYNNKRFHYGYRRGLSDSEMNFLKENKTLQTQILQSEHATGTALEIDKINPRPLYVNRPASNFVWTTTEEVDTIEWSQKCSFVLTNVKTSNDGNNDLELLSNKLIQMLHDKKDDLENILEKGLKSGDFTGLQSECLTDTWIGGNRWAFIDLSAGPFSWGPAVGGEGVRTELSLPSVGKTIGAVAEITEDEAEDKLQDFIRERFSSFGDDHQAIDILLAEIDIYELFAFKHCQGRRTKLALCEELDERMHDLKSELEGYDNEGSEESHRKKALDALKRMEKWNLFSETPEEYQRYTVAHDTFLAHLGATLWSSMRHIVAPSMADGAYHYYEKISFQIYFITEEKVRNIKKLPVDLKALADGLSSLAVASQHVMFSQHLLALSEDPALTMAFSVARRAAAVPLLLVNGTYRLTTRAYLDSSILQHQLQKLSDHGSLKGTHSDSRSTLEVPIFWFIHNDPLLVDKHYQARALSDMVIVIQSDKSAWESHLQCNGRSILWDLRRPIKAAIAATAEHLAGLLPLHLTYSRAHETAIEDWTWSVGCNPLSITSQGWHLPQLQSDAIARSYIITALEESIQDVNVAIHQLVFEQTNAQGFGLFKSHERAMLDKYNSVVSLWRRIATMSSGLRYGDTMKLLHLLEDYTKGFADHVNATITSLHPMHCTRQRKVDVELDLTTIPAFLLVFAILWFVLRPRRPKPKIN
>ERYCcris
--------------------------MDSSIRNLVSTRLRRYVFSSARIVLLIIMVLVAEASAASRGIGGSGKSSVFSLFNLKSKSKFWSESVIRTDFVDLEGSVPSGYGKMEADNYTRAGNIANYLKMSEIDSIYLPVPINFIFIGFEGKGNHEFVLGPEEMSRWFTKIDHIFEHTRVPHIGEILTPFYKTSVEKSQRYHLPLVSHVNYNFSVHAIQMGEKVTSVVEQALAALSRKDVILDSRADEDVVWQVDIDRIGYIFTTLIDYLKISDAYNIFILNPNY-NKRHHYGYRRGLSESEIKFLKENKTLQDKLLQSEHDAGPTLEIDKTDSRPLYVNRPTSNFVWTTTEEIDTVEWSKKSSDVLTHVMSSNEGKDDVELLSKKVIQMLHGKKDDLSDILLEGLKSGDFTALHVECLTDTWIGANRWMFIDLSAGPFSWGPAVGGEGVRTELSLPNVGKTIGAVAEIKEEEAEDKLQDVIRERFSSFGDDHHAIDILVAEIDIYELFAFRHCKGRRTKLALCEELEERMHDLKSELEGYNSDDSDENHKKKALDSLKRMEKWNLFSDTPEEYQSYTVAHDTFLAHLGATLWGSMRHIVAPSMADGAYHYYETISFQIYFITQEKVRSIKKLPVNLKALTEGLSSLAVTFQKVMFSQNLLALSEDPELTMAFSVARRAAAVPLLLVNGTYRLTTRAYLDSSILQRQLQKLSDHGSLKGTHSHSRSTLEVPIFWFIHNDPVLVDKHYQARALFDMVIVVQSDKAVWESHLQCNGKSIIWDLKRPIKAAIASTAEHLAGLLPLHLAYSQVHETALEDWAWSVGCTPLSITSQGWHVSEFQTDAIARSYIITALEESILTVNAVIHRLVLEQTTAQGFRLFKSQERALVDKYNSVVSLWRRIATIASGLRYGDAMKLLSLLEDSSKGFADHVNTTIALLHPLHCTRQRKVSVVFDLTTVPAFLVVFAILWFVFRPRRQKPKIN
>BORYspha
--------------------------MDLYPQSSFSNSLCRTIIRSIWIGLLILLFLTAQSNAASLKRPKTSKSSVFSLFNLKAKSKFWSESVIRGDFDDLESTISSDHGKMEVVNYTKAGNIANFLKLSEVDSIYLPVPVNFIFIGFEGKGNYEFKLGPEELERWFTQIDHIFEHTRVPPIGEVLTPFYKINVETVQHHHLPLTSHVNYNFSVHAIEMGEKVTSVFEHAIKVLSRKEEVPDVRKNEDALWQVDIDRVEFLFTSLVNYLQIEDANNIFVLNLKHNVGKAHYGYRRGLSESEINFLRENKTLQIKILQSESVKGSSLEIDKGNPRPLYVNRPMSTFAWTTTEEIDTIEWSKKCLDALNSVEKLNEGKDSEELLYNKVIQMLHGKEDDMNQRMEKGLKSGDLTGLHPECLTDTWIGRDRWAFIDLSAGPFSWGPAVGGEGVRTEFSLPNVGKTIGAVAEITEDEAEDKLQDAIRERFSSFGDDHQAIDILLAEIDIYELFAFKHCKGRKVKLALCEELDERMRDLKSELEGYNSEESDESHKGKALDALKRMEKWNLFSDTSEEFQSYTVARDSFLAHLGATLWSAMRHIIAPSMADGAYHYYEKISFQIYFITQEKVRNMKQLPVNLRALTDGLSSLLTSSQDVMFSQHQLALSEDPALTMAFSVSRRAAAVPLLLVNGTYRSTVRAYLDSSILQRQLQKLSDHDSLRGSHSSSRSTLEIPIFWFIHNDPLFVDKHYQAKALSDMIIVVQSEASTWESHLQCNGRSLLLDLRNPIKAAIAATAEHLAGLLPLHLVYSEAHDTAIEDWTWSIGCNPLSITSQGWQVSRFQLDVIARSYIITALEESIEAVNAAVRILALERTTAEGFKLFKSQERIMVERYNSIISFWRRISTISSGLRYDDAMKLLSLLEAATKGFTDHVNSTIAALHPIHCTRQRKVDVEIDLTTIPAFLVVFGILWFVLRPRRPKPKIN
>NEUWmali
--------------------------MDFAPGKLDSTLLIRSMFSSLRIAFLILALLASVSSAAHWETRKSGKSSVFSLFNLKSKSKFWSESVIRTDFDDLEGSVPSGHGKMEALNYTKAGNIANFLKISEVDSIYLPVPINFIFIGFEGKGNHEFKLGPEEMMRWFTKIDHIFEHTRIPPIGETLSPFYKISVGKSPRHHLPLVSHVNYNFSVHAIQMGESVTSVFEQAISALSRKDDIFDSRADEDLLWQVDVDKMGFLFSTLVGYLKIEDAYNIFILNPKYNNKRLRYGYRRGLSESEINLLKENTTLQSRILQSEHGTGIALEIDKPNPRPLYVNRPASNFLWTTTEEVDTLEWSKRYSDILNNVKLSNDGKDDRDLLYDIVVQMLHGKKDDLNDLLEKGLKSGEFTGLHIECLTDAWIGGDRWAFIDLSAGPFSWGPAVGGEGVRTELSLPNVGKTIGAVAEITEDEAEDKLQDAIRERFSSFADDHQAIDILLAEIDVYELFAFKHCKGRRTKLALCEELDERMHDLKSELEGYDGEDSDESQKKKALDALKRMEKWNLFSDTSEEYQSYTVAHDSFLAHLGATLWGSMRHIVAPSMADGAYHYYEKISFQIYFITQEKVKNMKQLPVNLKALTDGLSSLAVASQKVMFSQHLLALSEDPALTMAFSVARRAAAVPLLLVNGTYRLTTRAYLDSSILQHQLQKLSDHVSLKGMPSDSRSTLEVPIFWFVHNDVLLLDKHYQARALPDMVIVVQSDKPAWESYLQCNGKSLLSDLRMPIKAAIAATAEHLAGLLPLHLVYSQAHDTAIEDWTWSVGCNPVSITSHGWHLSLFQSDAIARNYIITAVEESIVATNAAIHLLVLEHTNTQGFKLFKSQERAIVDKYNSVVGLWRRIATISSGLRYGDALKLLYLLEDSSKGFANQVNSTIALLHPIHCTRQRKVDIELDVTTIPAFLIVFVILWLVLRPRRAKPKIN
>PHAIflav
--------------------------MGFTSRKLVSSTPRRCMFSSPRIVLLILMVLVAEASAASREIRRSGKSSVFSLFNLKSKSKFWSESLIRTDFDDLKGSVPSGHGKMGVVNYTNAGNIANFLKMSEVDSIYLPVPINFIFIGFEGKGNHEFLLGPEEMSRWFTKIDHIFEHTRIPHIGEILTPFYKTSVEKSQRYHLPLLSHVNYNFSVHAIQMGEKVTSVFEQAVAALSRKEVMLDSRADEDVVWQVDIDRLGYIFTTLIDYLKIEDAYNIFILNPKYNNKRLHYGYRRGLSESEINFLKENKTLQAKILQAEHVTGPTLEIDKTDPRPLYVNRPAANFVWTTTEEIDTVEWSKKCSDVLTHVTSSNEGKDDVELLSNKAIQMLYGKKDDLSDLLREGLESGDFTGFHVECLTDTWIGANRWTFIDLSAGPFSWGPAVGGEGVRTELSLPNVGKTIGAVAEIKEEEAEDKLQDVIRERFSSFGDDHQAIDILVAEIDIYELFAFRHCKGRRTKLALCEELEERMHDLKSELEGYNSDDSEESHKNKALDALRRMEKWNLFSDTPEEYQSYTVAHDTFLSHLGATLWGAMRHVVAPSMADGAYHYYDKISFQIYFITQEKVRNMKKLPVKLKALTVGLSSLAVTFQKVMFSQHLLALSEDPELTMAFSVARRAAAVPLLLVNGTYRLTTHAYLDSSILQRQLRKLSDHSSLKGTHSDSRSTLEVPIFWFIHNDPVLVDKHYQARALSDMVIVVQSDKAVWESHLQCNGKSIAWDLRRPIKAAIAATAEHLAGLLPLHLAYSQVHETALEDWTWSVGCSPLSVTSQGWHLSQFHTDAIARSYIITALEESIQTVNSVIHRLVLEQTTALGFRLFKSQERELVEKYNSVVSLWRSIATKSSELRYGDAMKLLYTLEDSSKRFSDHVNTTIALLHPVHCTRQRKVNVVLDLTTIPAFLVVFAILWFVFRPRRQKPKIN
>LECAnigr
--------------------------MP--KGMLLKS--------------IMLIVLC-----------------------------MWTALLL----------ILSG---------------------------------------------------------------------------------------------LPL--------------------------------KKLIL------------------------------------------------------------------------------------------------------------------LNGQKKYYDVLTQVESSNEGKDDVGMLYDKIVQMLHGKKDDLDYLLGEVLKSGDFTGLRTECLTDTWIGGHRWAFIDLSAGPFSWGPAVGGEGVRTELSLPNVDKTVGAVVEVSEDEAEAKLQDVIRERFSSFGDEHQAIDILLAEIDIYELFAFNHCKGRRTKLALCEELDERMHDLKSELEQYNSRDSDEAHRKKALDALKRMENWNLFSDFAKEYQSYTVAHDTFLAQLGATLWGSMKHIVAPSMAEGAYHYYEKISFQIYFITQEKVRDMKKLPVNLKALTDGLSSLAVASQKVMFSQQMLALSDHPALTMAFSVARRAAAVPLLLVNGTYRMTTRPYVDSSILQHQLRKLGDHASLKGGHAKSRSTVEIPIIWFIHTDSLLVDKHYQARALSDMVIVVQSDKSSFETHLQCNGKSLLWDLRRPIKAAIAATAEHLAGLLPLQLAYSRAHETAIEDWTWSVGCNPLSFTSQGWHLSQFQSDAISRSYIITSLEESILTINAAIHLLQIEHTTAQTFRLFKSQERTIVDKYNSVVGLWRRIATMSSELRYGDVVKLLHLLEDYSKGFADQVNSTIGLLHPVHCTRRRQVDIKLDLTTVPAFMVVLAMLWFVLRPRRTKTKIN
>CRYPlept
--------------------------MVPTSRELASTTPRRCILSFPWIGLLFLMVLLVETSAASRERPGNVRPSVLSLFNLQSKSKFWSESVIRTDFDDLEGSGPSGHRKEDVLNYTRAGNIANFLKMSEIDSIYLPVPINFIFIGFEGKGNHEFKLVPEEMTRWFTKIDHIFEHTRLPPIGEILTPFFKTTVEKSHHQHLPLISHVTFNFSVHAIQMGEKVTSVFEQAVEAFSRKDDILDSRADEDVLWQVDIDRMGYFFSTLIDYLKIEDAYNIFILNPKYNKKRLHYGYRRGLSESEINFLKENKTFQDKILQSEPVAGQPLDIDKPDPKPLYVNRPASTFVWTTTEEVDTVEWSKKFSDVLTHFISSNEGKDDAELLSSKVVQMLYGKKDDLNELLGEGLKAGDFTGLQSECLTDTWIGSNRWVFIDLSAGPFSWGPAVGGEGVRTKGSLPNMGRTIGAAADITEDEAEDKLQDVIREKFSSFGDDHQAIDILVAEIDIYELFAFKHCKGRRTKLALCEELEERMHDLSSELEGFSSDDSDERHKKKALDALQRMEKWNLFTDTPEEYQKYTVAHDTFLAQLGATLWGSMRHVVAPSMADGAYHYYDKISFQIYFITQEKVSNIKKLPVNLKAVSDGLSSLAVSSQKVMFSQHLLSLSDDPALTMAFSVARRAATVPLLLVNGTYRLTTRSYLDSFILQRQLQRLSDHGSLKGTHSDSRSTLEVPIFWFIHNEPLLVDKHYQARSLSDMVIVVQSDRSAWESHLQCN----------------------------------------------------------------------------------------------------------------------------------------------------------------------------------------------------------------
>CALEmajo
--------------------------MDSASGERFSTTLRSCAFSYSRIGLLLLVVLLVETSAVSRERPGSGRPSVFSLFNMKSKSKFWSDSVIRTDFDDLEGSVPSGYGKMEALNYTKAGNIANFLKMSEVDSIYLPVPINFIFIGFEGKGNHEFKLVPEEMSRWFTKIDHMFEHTRVPPIGEILTPFFKTTVQKSHHHHLPLVSHITFNFSVHAIRTGEKVTSIFEQAVEAFSRKDDIFDSRADEDVLWQVDIDRMGYIFATLIDYLKIEDAYNIFIMNPKYRKKRLHYGYRRGLSESEINFLKENKTLQEKVLQSEPVTGLPLDIDKTDPRPLYVNRPASNFAWTTTEEVDTVEWSKKFSDVLMRVMSFNEGKDDAELLSNKVVQMFYGKKDELNDLMGEGLKLGDFTGFQAECLTDTWIGSNRWAFIDLSAGPFSWGPAVGGEGVRTEHSLPNVGKTIGAVAEITEDEAEDKLQDVIRERFSSFGDDHQAIDILVAEIDIYELFAFKHCKGRRTKLALCEELEERMHELKSELEGLNSDDSDESQKKKALNALQRMEKWNLFTDTPEEYQRYTVAHDTFLAQLGATLWGSMRRVAAPSMADGAYHYYDKISFQIYFITQEKVRNMNKLPVNLRAINDGLSSLAISSQKVMFSQHLLSLSEDPALTMAFSVARRAATVPLLLVNGTYRLTTRSYLDSSILQRQLQRLSDHGSLKGTHSDSRSTLEVPIFWFIHNEPLLVDKHYQARSLTDMVLVVQSDVSAWESHLQCNGKSIIWDLRRPIKAAVAATAQHLAGLLPLHLAYSQAHRTAIEDWAWSVGCNPTSTTSQGWHLSQFQTDAIARSYIITSLEESIQAVNSAVHRLVLEKTTTQGFRLFISEERAMVDKYNSVINLWRRIAAISGGLRYVDAMKLLNLLEDSSKRFADHVNTTIALLHPIHCTRQRKVNIELDLTTVPAFLVVFAILWFVFRPRRPKPKVN
>SERAvome
--------------------------MDFAPGELVSTTERGYRFYFLRIGLVILMVLAAKTTAASLERPGSLKSSVFSLFNLKSKSKFWSESVIRTDFDDLEGSVPSGHGKMEVANYTKAGNIANFLKMSEVDSIYLPVPINFIFIGFEGKGNHEFKLGPDEMSRWFTQIDHIFEHTRIPPIGEMLTPFFKTIVEKSHHHHLPLVSHVTYNFSVHAIQMGEKVTSVFEQAVEAFSRKEDILDSRADEDVLWQVDIDRMGYIFTTLIDYLKIEDAYNIFILNPKYIKKRLHYGYRRGLSESEINFLKENKTLQDKILQSDHVTEQSLDIGKADPRPLYVNRPASSFAWTTTEEVDTVEWSKKCSDVLTHVLSSNDGKDDAELLSNKVIQMVYGKKDDLSDLLIEGLKSGDFTGLQTECLTDTWIGANRWAFIDLSAGPFFWGPAVGGEGVRTEHSLPNVGKTIGAVAEISEDEAEDKLQDVIRERFSSFGDVHQAIDVLVAEIDIYELFAFKHCKGRRTKLALCEELEERMHDLKGELEGYNSEDSDESHKKKALNALQRMEKWNLFSDTPEEYQSYTVAHDTFLAQLGATLWGSMRRVVAPSMADGAYHYYDKISFQLYFITQEKIRNMKKLPVNLKSVTNGLSSLAVASQKIMFSQHLLSLSEDPALTMAFSVARRAATVPLLLVNGTYRLTTRAYLDSTILQRQLQKLSDHGSLKGTHSVARSTLEVPIFWFIHNEPLLIDKHYQARSLFDMVIVVQSDRSAWESHVQCNGKSIMWDLRRPIKAAVASTAQHLAGLLPLHLGYSHAHQTAVEDWVWSVGCNPISTTSQGWQFSQFQTDAIARNYIITALEESIQTVNTAIHRLLLEHTTSQGFRLFKSQERAMVDKYNSVVSSWRRIAAISSGLRYGDAMRHISLLEDSSKGFADYVNATIASLHPVHCTRQRKVNIELDFTTIPAFLVVFAILWFVFRPRRPKPKIN
>HAEMdisc
--------------------------MDSGLRKLVSTTPQRCMLTFSRIFLLILMVLVAESGAASWERSRSGKSSVFSLFNLKSKSKFWSESVIHTDFDDLEGSVPSGHGKMELVNYTKAGNIANFLKMSEVDSIYLPVPINFIIIGFEGKGNHEFKLGPEEMSKWFTQLDHTFEHTRVPPIGEILTPFFKTIVEKIQHHHLPLVSHITYNFSIHAIQMGEKVTSVFEQAVEVLSRKEDILDSRAIEDVLWQVDIDRMGYIFTTLIDYLKIEDSYNIFILNPKYNKKRLHYGYRRGLSESEINFLKENKTFQSKILQSEHATGPSLDIDKTDPRPLYVNRPASTFVWTTTEDVDTVEWSKKSSDVLTNVMMSNEGKDDAELVFNKVVQMLYGKKDDLNEKLGEMLNSGDFTSLQIECLTDTWIGANRWAFIDLSAGPFSWGPAVGGEGVRTEHSLPNVGKTIGAVAEITEDEAEDKLQDVIREKFSSFGDDHQAIDILVAEIDIYELFAFKHCKGRRTKLALCEELEERMHDLKSELEGFNSDDSDESHKKKALDALQRMEKWNLFSDTPEEYQSYTVARDTFLAHLGATLWGSMRHVVAPSMADGAYHYYDKISFQLYFITQEKVRNIKKLSVNLKVITEALSSLGVASQKVMFSQQLLSLSDDPALTMAFSVARRAATVPLLLVNGTYRLTTRAYLDSSILQRQLHKLSDHGSLKGTHSDSRSTLEVPIFWFIHNEPLLLDKHYQARSLFDMVIVVQSDRSVWESHLQCNGKSIVWDLRRPIKAALAATAHHLAGLLPLHLAYSHAYQTAVEDWAWSVGCNPISTTSHGWQLSQFQTDAIARSYIITALDESIQAVNTAVHRLVLEQTTTQGFRLFKSQERVMVDKHNSVIGLWRRIATISSGLRYGDALKLLNLLEDSSKGFADHVNATIASLHPVHCTRQRKVNIELDLTTVPAFMAVFAILWFVFRPRRPKPKIN
>CALAcreb
--------------------------MDSTSRELVSTTLRRFMFSFPRIGLLIIMILLVESNAASRERFGSSKSSVFSLFNLKSKSRFWSESVIRTDFDDLEGSVPSGHGKMDVLNYTKAGNIAQYLKMSEVDSIYLPIPINFIFIGFEGKGNHEFKLVSEEMSRWFTKIDHIFEHTRVPPIGEILTPFFKTTIENSHHHHLPLVSHITYNFSVNAIQMGEKVTSVIEQAVEALSRKDDILDSRPDEDVLWQVDIDRMGYIFTTLIDYLKIDDAYNIFVLNPKYNKKRLHYGYRRGLSESEINFLKENKTLQHKMLQSDQVTGLPLDIDKAEPRPLHVNRPTSTFIWTTTEEFDTLEWSKKCSDVLTHVMTSNEGKDDVELLSNKVVQM-YGKNDDMNEPLVEGLKSGDFTGLQIECLTDTWIGENRWAFIDLSAGPFSWGPAVGGEGVRTEHSLPNVGKTIGAVAEITEDEAEDKLRDVIREKFSSFGDDHQAIDILVAEMDIYELFSFKHCKGRRTKLALCEELEERMHDLKSELEGYNSNDSDEIHKKKALDALQRMEKWNLFSDTPEEYQKYTVAHDTFLAQLGATLWGSMRHVVAPSMADGAYHYYDKISFQLYFITQEKVRNIKKLSVNLKAITDGLSSLAVASQKVMFSQHLLALSDDPALTMAFSVARRAATVPLLLVNGTYRLTTRPYLDSSILQRQLQRLSDHGSLKGTHSESRSTLEVPIFWFIHNEPLLVDKHYQAKSLYDMVIVVQSDRSAWESHLQCNGKSIIWNLRRPIKAALSATAHHLAGLLPLHLAYSHAHSTATEDWAWSVGCNPISTTSQGWYLSQFQSDAIARSYIITSLEESILTVNNAIHRLVLENTFTQSFRLFKSQERAMVDKYNSVVNSWRRIAAVSSGLRYGDAMKLLNLLEDSSKGFADHVNTTIASLHPIHCTRQRKVSIQLDLTTVPAILVVFAILLFVLRPRRPKPKIN
>ERYCpuss
--------------------------MDFSIRNIVSNRSRRYVFSSARIILLIIIVLVAEVSAASRGIGGSGKSSVFSLFNLKSKSKFWSESVIRSDFVDLEGSVPSGYGKMDSVNYTRAGNIANYLKMSEIDSIYLPVPINFIFIGFEGKGNHEFVLGPEEMSRWFTKIDHIFEHTRVPHIGEILTPFYKTSVEKSQRYHLPLVSHINYNFSVHALQMGEKVTSVVEQALAALSRKEVILDSRADEDVVWQVDIDRMGYIFTTLIDYLKISDAYNIFILNPNY-NKRHHYGYRRGLSESEIKFLRENKTLQDKLLQSKHDAEPTLDIDKTDSRPLYVNRPTSNFVWTTTEEIDTVEWSKKSFDVLTHVMSSNEGKDDVELLSNKVIQMLHGKKDDLSDILLEGLKSGDFTGLHVECLTDTWIGANRWMFIDLSAGPFSWGPAVGGEGVRTELSLPNVGKTIGAVAEIKEEEAEDKLQDVIRERFSSFGDDHHAIDILVAEIDIYELFAFRHCKGRRTKLALCEELEERMHDLKSELEGYNSDESDENHKKKALDSLKRMEKWNLFSDTPEEYQSYTVAHDTFLAHLGATLWGSMRHIVAPSMADGAYHYYDTISFQIYFITQEKLKNIKKLPVNLKALTEGLSSLAVAFQKVMFSQNLLALSEDPELTMAFSVARRAAAVPLLLVNGTYRLTTRAYLDSSILQRQLQKLSDHGSLKGTHSHSRSTLEVPIFWFIHNDPVLVDKHYQARALFDMVIVVQSEKAVWESHLQCNGKSIIWDLKRPIKAAIASTAEHLAGLLPLHLAYSQVHETALEDWAWSVGCTPLSITSQGWHVSEFQTDAIARSYIITALEESILTVNAVIHRLVLEQTTAQGFKLFKSQERALVDKYNSVVSLWRRIATIASGLRYGDAMKLLSLLEDSSKGFADHVNTTIALLHPLHCTRQRKVNIVFDLTTVPAFLVVFAILWFVFRPRRQKPKIN
>CALAtsoo
--------------------------MEFASRKLVSTTSRRCMFSSPRIVLLILMILVAEASAASREIRGRGKSSVFSLFNMKQKSKFWSESLIRTDFDDLEGSVPSGHGKLEVVNYTKAGNIASFLKMSEIDSIYLPVPINFIFIGFEGKGNHEFILGPEEMSRWFTKIDHIFEHTRIPHIGEILTPFYKTSVEKSQRFHLPLLSHVNYNFSVHAIQMGEKVTSVLEQAVAALSRKEVMLDSRADEDVVWQVDIDRLGYIFTTLIDYLKIEDAYNIFILNPKYNNKRLHYGYRRGLSESEINFLKENKTLQAKILQAEHVTGPTLEIDKTDPRPLYVNRPASNFVWTTTEEIDTVEWSKKCSDVLSHVTLSNEGKDDVELLSNKVIQMLYDKKDDLSDLLREGLESGDFTGFHVECLTDTWIGSNRWTFIDLSAGPFSWGPAVGGEGVRTELSLPNVGKTIGAVAEIKEDEAEDKLQDVVRERFSSFGDDHQAIDVLVAEIDIYELFAFRHCKGRRTKLALCEELEERMHDLKSELEGYNSDDSDESHKNKALDALKRMEKWNLFSDTPEEYQSYTVAHDTFLSHLGATLWGSMRHVVAPSMADGAYHYYDKISFQIYFITQEKVMNMKKLPVKLKALTVGLSSLAVAYQKVMFSQHLMALSEDPELTMAFSVARRAAAVPLLLVNGTYRLTTRAYLDSSILQRQLRKLSDHSSLKGTHSDSRSTLEVPIFWFIHNEPVLVDKHYQARALSDMVIVVQSDKAVWESHLQCNGKSIAWDLRRPIKAAIAATAEHLAGLLPLHLAYSRVHETALEDWTWSVGCSPLSVTSQGWHLSQFHTDAIARSYIITALEESIQTVNSVIHRLVLEQTTALGFRLFKSQERAMVDNYNSVVSSWRRISTISSGLRYGDAMKLLNLLEDSSKKFSDHVNTTIALLHPVHCTRQRKVDVVLDLTTIPAFLVVFAILWFVFRPRRQKPKIN
>ORCHital
--------------------------MDSAPGELVSTMARRYMFYYLRTGLLVLMVLAAKTTAASLERPGSRKSSVFSLFNLKSKSKFWSESVIRTDFDDLEGSVPSGHGKMELANYTKAGNIANFLKMSEVDSIYLPVPINFIFIGFEGKGNHEFKLGPDEMSRWFTQIDHIFEHTRVPPIGEILTPFFKTIVEKSHHHHLPLVSHVTYNFSVHAIQMGEKVTSVFEQAVEALSRKEDILDSRADEDVLWQVDIDRMGYIFTTLIDYLKIEDAYNIFILNTKYNKKRLHYGYRRGLSESEINFLKENKTLQDKILQSDHVTEQSLDIDKADPRPLYVNRPASSFVWTTTEEVDTVEWSKKCSDVLTHVLSSNEGKDDAELLSNKVVQMLYGKKDDLSDLLGEGLKSGDFTGLQTECLTDTWIGANRWAFIDLSAGPFFWGPAVGGEGVRTEHSLPNVGKTIGAVAEISEDEAEDKLQDVIREKFSSFGDDHQAIDILVAEIDIYELFAFKHCKGRKTKIALCEELEERMHDLKGELEGYNSDDSDESHKKKALDALQRMEKWNLFSDTPEEYKSYNVAHDTFLAQLGATLWGSMRRVVAPSMADGAYHYYDKISFQLYFITQEKVRNSKKLPVNLKSITNGLSSLAVASQKIMFSHHLLSLSEDPALTMAFSVARRAATVPLLLVNGTYRLTTRAYLDSSILQRQLQKLSDHGSLKGTHSDARSTLEVPIFWFIHNEPLLVDKHYQARSLSDMVIVVQSDRSAWESHLQCNGKSIMWDLRRPIKAALAATAQHLAGLLPLHLGYSHAHQTAVEDWVWSVGCNPISTTSQGWQLSQFQTDAIARNYIITALEESIQAVNTAIHRLVLEQTTAQGFGLFKSQERAMVDKYNSVVSSWRRISTISSGLRFGDAMRLLNLLEDSSKGFSDHVNATIASLHPVHCTRRRKVNIELDLTTIPAFLVVFAILWFVFRPRRPKPKIN
>CEPHdama
LRLSLRLLPSSGSNLRSLFRGFSRGAMDSTSRKFVSTTPRRYMFYFPRIVLLILMVLMTETSAAPWESRGSG-SSVFSLFNLKSKSKFWSESVIRTGFDDLEGSVPSGHGKMEVVNYTKAGNIANFLKMSEVDSIYLPIPINFIFIGFEGKGNHEFKLGPEEMSRWFTKIDHTFEHTRIPPIGEILTPFYKTIVEKSQRHHLPLVSHVNYNFSVHAIQMGEKVTSVFEQAIAALSRKEDILDSRADEDVFWQVDIDRMGYIFTTLIDYLKIEDAYNIFILNPKYNNKRFHYGYRRGLSKMEINFLKENTALQAKILQSEHVTGSTLEIDKTDPRPLYVNRPASNFVWTTTEEVDTLEWSKKCSDVLTHVMSSNEGKDDAELLSNKVIQMLHGKKDDLNDLLGEGIKSGNFTGLHVECLTDTWIGANRWAFIDLSAGPFSWGPAVGGEGVRTEISLPNVGKTIGAVAEITEDEAEDKLQDVIRERFSSFGDDHQAIDILVAEIDIYELFAFRHCKGRRTKLALCEELEERMHDLKSELEGYNSDDSNESHKKKALDALKRMEKWNLFSDTPEEYQSYTVAHDTFMSHLGATLWGSMRRVVAPSMADGAYHYYDKISFQIYFITQEEVRNIKKLPVNIKALTDGLSSLAVAYQKVMFSQHPLALSEDPALTMAFSVARRAAAVPLLLVNGTYRLTTRAYLDSSILQRQLQKLSDHGSLKGTHSDSRSTLEVPIFWFIHSDPLLVDKHYQARALSDMVIVVQSDKSVWESHLQCNGKSIAWDLRRPIKAAIAATAEHLAGLLPLHLAYSQAHETALEDWTWSVGCNPLSMTSQGWHLSQFQTDAIARSYIITALEESIQTLNAVIHRLVLEQTSTQGFRLFKSQERSIVDKYNSVVSLWRRIATISSGLRYGDAMKLLSLLEDSSKGFADHVNTTIASLHPVHCTRQRKVDIELDLTTIPAFLVVFAILWFVFRPRRPKPKIN
>EPIPhell
LRLSLALLPSSGSNHRSLSRGFSRGAMDSTSRKFVSTTPRRYMFYFSRIVLLILMVLMAETSAAPRESRGSG-SSVFSLFNLKSKSKFWSESVIRTGFDDLEGSVPSGHGKMEVANYTKAGNIANFLKMSEVDSIYLPIPINFIFIGFEGKGNHEFKLGPEEMSRWFTKIDHTFEHTRIPPIGEILTPFYKTVVEKSQRHHLPLVSHVNYNFSVHAIQMGEKVTSVFEQAIEALSRKEDILDSRADEDVFWQVDIDRMGYIFTTLIDYLKIEDAYNIFIMNPKYNNKRLHYGYRRGLSETEINFLKENTALQAKILQSEHVTGPSLEIDKTEPRPLYVNRPASNFVWTTTEEIDTVEWSKKCSDVLTHVMSSNEGKDDAELLSNKVIQMLHGKKDDLNDLLGEGIKSGDFTGLHVECLTDTWIGANRWAFIDLSAGPFSWGPAVGGEGVRTEISLPNVGKTIGAVAEITEDEAEDKLQDVIRERFSSFGDDHQAIDILVAEIDIYELFAFRHCKGRRTKLALCEELEERMHDLKSELEGYNIDDSNESHKMKALDALKRMEKWNLFSDIPEEYQSYTVAHDTFLSHLGATLWGSMRRVVAPSMADGAYHYYDKISFQIYFITQEEVRNIKKLPVNLKALTDGLSSLAVAYQKVMFSQHPLALSEDPALTMAFSVARRAAAVPLLLVNGTYRLTTRAYLDSSILQRQLQKLSDHGSLKGTHSDSRSTLEVPIFWFIHSDPLLVDKHYQARALSDMVIVVQSDKSVWESHLQCNGKSIAWDLRRPIKAAIAATAEHLAGLLPLHLTYSQAHETALEDWTWSVGCNPLSMTSQGWHLSQFQTDAIARSYIITALEESIQTLNAVIHRLVLEQTTSQGFRLFKSQERAIVDKYNSVVSLWRRIATISSGLRYGDAMKLLSLLEDSSKGFADHVNATIASLHPVHCTRQRKVDIELDLTTIPAFLVVFAILWFVFRPRRPKPKIN
>CHILtrap
--------------------------MDSASGERISTTLRSNMFSFSRIVLLMLMILMVETSAASRERPGSGRSSVFSLFNLKSKSKFWSESVIRTDFDDLEGSVPSGYGKMEVLNYTKAGNIANFLKMSEVDSIYLPVPINFIFIGFEGKGNHEFKLVPEEMSRWFTKIDHIFEHTRVPPIGEILTPFFKTTVEKSHYHHLPIVSHISFNFSVHAIRMGEKVTSIFEQAVEAFSRKDDIFDSRADEDVLWQVDIDGMGYIFATLIDYLKIEDAYNIFILNPKYKKGRRHYGYRRGLSESEINFLKENKILQDKVLQSEPVTGLPLDIDKTDPRPLYVNRPASNFAWTTTEEVDTVEWSKKCSDVLMRVMSFNEGKDDTELLSNKVVQMLYGKKDDLNELLGEDLKLRDFTGFQDECLTDTWIGSNRLAFIDLSAGPFSWGPAVGGEGVRTVHSLPNVGKTIGAVAEITEDQAEDKLQDVIRERFSSFGDDHQAIDILVAEIDIYELFAFKHCKGRRTKLALCEELEERMHELKSELEGLNSDDSDESQKKKALDALQRMEKWNLFTDTPEEYQRYTVAHDTFLAQLGATLWGSMRHVVTPSMADGAYHYYDKISFQIYFITQEKVRNMNKLPVNLRAVSDGLSSLAISSQKVMFSQHLLSLSEDPALTMAFSVARRAASVPLLLVNGTYRLTTRSYLDSSILQRQLQRLSDHGSLKGTHSDSRSTLEVPIFWFIHNEPLLVDKHYQARSLTDMVLVVQSDRSAWESHLQCNGKSIIWDLRRPIKAALAAAAQHLAGLLPLHLAYSHAHQTAVEDWAWSVGCNPLSTTSQGWHLSQFQTDAIARSYIITSLEESIQAVNSAIHQLVLERTTTQGFRLFKSQERALVDKYNSVISLWRRIATISSGLRYVDAMKLLNLLEDSSKGFADHVNTTIALLHPIHCTRHRKVNLELDLTTVPAFLVVFAILWFVFRPRRPKPKVN
>MOLIcapi
--------------------------MDPSSKSPNSSSIARSLSSSIWIGLLILLFFTAGSDASSLKSLKTGKNSVFSLFNLKGKSKFWSESVIRGDFDDLESSISSNHGKMEVVNYTKAGNIANFLKLSEVDAIYLPVPVNFIFIGFEGKGNHEFKLGPEELERWFTKIDHIFEHTRVPPIGEILTPFYKINIEKVEHHHLPLISHVNYNFSVHAIEMGEKVTSVFEHAITALSRKEDILDSREDTDAFWQVDIDRMEYLFSTLVDYLQIEDAYNIFILNPKRDAIRTHYGYRRGLSESEINFLKENKTLQAKILHSGSKSESSLEIDKGNPRPLYVNRPTSTFAWMTSEEIDTIEWSKRCLDALNSVEKLNGGKDSAELLYSKVAQMLHG-KDDLDQLLEKELKSGDLAGLHPECLTDTWIGKDRWAFIDLSAGPFSWGPAVGGEGVRTELSLPNVEKTVGAAAEIIESEAEDKLQEAIQEKFSSFGEDHQAIDVLLAEIDIYEVFAFKHCKGRKIKLALCEELDERMHDLKSELEGYNNDESEENQKRKALDALRRMENWNMFSDTYEEFQTYTVARDSFLAHLGALLWGSMRHVIAPSVADGAYHYYEKISYQIYFITQEKVRSMKQLPVNLRALTDALSSLSVSSQRVMFSQHLLPLSEDPALTMAFSVARRAAAVPLLLVNGTYRSTTRAYLDSSILQLQLQKLSDHGSLKGTHSGSRSTLEIPIFWFIHNDALFVDKHYQAKALSDMIIVVQSETSTWESHLQCNGRSILLDLRNPIKAAIAATSEHLAGVLPLHLVYSHAHETAIEDWTWSVGCNPLSVTSQGWHLSRFQADAIARSYIITVLEQSIEAVNSAIQLLVRERTTAQGFKLFKFQERVMVEKYNSVVSLWRRISTICSGLRYGDAMKLLTLLEDASKGFTDHVNSTITALHPIHCTRERKVDIEIDRTTIPAFLFVFAILWLVLRPRRPKPKIN
>DENDchryso
LSFTSALVSSSESNRRSFFGGFSGGAMDAASKKLVSTTPRRCMFSFSRILLLIIIVLVAETRAASRVSRGSGKSSVFSLFNLKSKSKFWSESLIRTDFDDLEGSVPSSHGKMEVVNYTKAGNIANFLKMSEVDSIYLPVPMNFIFIGFEGKGNHEFLLGSEEMSRWFTKIDHIFEHTRIPHIGEILTPFYKTSVEKSQRYHLPLVSHVNYNFSVHAIQMGEKVTSVFEQAIAALSRKEVILDSRADEDVVWQVDIDRMGYILTTLIDHLKLEDAYNVFILNPKYNNKKLHYGYRRGLSESEINFLNENKTLQAKILQSEHVTGPTLEIDKTDPRPLYVNRPSSNFVWTTTEEIDTVEWSKKCSDVLTHVASSTEGKDDVELLSSKVIQMLYGKKDDLSDLLREGLKSGDFTGLQAECLTDTWIGANRWMFIDLSAGPFSWGPTVGGEGVRTELSLPNVGKTIGAVAEIKEDEAEDKLQDVIRERFSSFGDDHQAIDILVAEIDIYELFAFRHCKGRRTKLALCEELEERMHDLKSELEGFKSDDSDESHKKKALDALKRMEKWNLFGDTPEEYQSYTVAHDTFLSHLGATLWGSMRHVVAPSMADGAYHYYEKISFQIYFITQEKVRNMKKLPVNLKALTDGLSSLSVAFQKVMFSQHLLALSEDPDLTMAFSVARRAAAVPLLLVNGTYRLTTRAYLDSFILQRQLQKLSDHGSLKGTHSDSRSTLEVPIFWFIHNDPVLVDKHYQARALSDMVIVVQSDKAVWESHLQCNGKSIAWDLRRPIKAAIAATAEHLSGLLPLHLAYSQVHEAALEDWTWSVGCSPLSITSQGWHLSLFQTDAIARSYIITALEESIQTVNAVIHRLVLEQTTAQGFRLFKSQERTMVDKYNSVVTLWRRIATISSGLRYGDAMKLLHLLENSSKGFADHVNTTIALLHPVHCTRQRKVDIVLDLTTIPAFLVVFAILWFVLRPRRQKPKIN
>LIMOabor
--------------------------MDFTSRNFVSMTPRRYMIYFSRIVLLILMVLMAETSAAPWERRGIG-SSVFSLFNLKSKSKFWSESVIRTGFDDLEGSVPSGHGKMEVVNYTKAGNIANFLKMSEVDSIYLPIPINFVFIGFEGKGNHEFKLGPEEMSRWFSKIDHTFEHTRIPPIGEILTPFYKTIVEKSQHHRLPLISHVNYNFSVHAIQMGEKVTSVFEQAIAALSRKEDILDSRADEDVFWQVDIDRMGYIFTTLIEYLKIEDAYNIFILNPKYNNKRLHYGYRRGLSEAEINFLKENTALQAKILQPEHVTVPTLEIDKTDPRPLYVNRPASNFVWTTTEEVDTVEWSKKCSDVLTHVMSSNEGKDEAELLSNKVIQMLHGKKDDLNDLLGEGIKSGDFTGLHVECLTDTWIGANRWAFLDLSAGPFSWGPAVGGEGVRTEISLPNVGKTIGAVAEIAEDEAEDKLQDVIRERFSSFGDDHQAIDILVAEIDIYELFAFRHCKGRRTKLALCEELEERMHDLKSELEGYNSDDSDESHKRKALDALKRMEKWNLFGDTPEEYQSYTVAHDTFLSHLGATLWGSMRRVVAPSMADGAYHYYDKISFQIYFITQEEVRNIKKLPVNLKALTDGLSSLAVAYQKVMFSQHPLSLSEDPALTMAFSVARRAAAVPLLLVNGTYRLTTRAYLDSSILQRQLQKLSDHGSLKGTHSDSRSTLEVPIFWFIHSDPLLVDKHYQARALSDMVIVVQSDKSVWESHLQCNGKSIAWDLRRPIKAAIAATAEHLAGLLPLHLAYSQAHETALEDWTWSVGCNPLSMTSQGWHLSQFQTDAIARSYIITALEESIQTLNSVIHRLVLEQTTTQGFRLFKSQERAIVDKYNSVVSLWRRIATISSGLRYGDAMKLLSLLEDSSKGFADQVNTTIASLHPVHCTRRRKVDIELDLTTIPAFLVVFAILWFVFRPRRPKPKIN
>CHILsemi
--------------------------MDSASGERISTTLRSYMFSFSRIVLLLLMILMVETSAASRDRPGSGRSSVFSLFNLKSKSKFWSESVIRTDFDDLEGSVPSGYGKMEVLNYTKAGNIANFLKMSEVDSIYLPVPINFIFIGFEGKGNHEFKLVPEEMSRWFTKIDHIFEHTRVPPIGEILTPFFKTTVEKSHYHHLPIVSHISFNFSVHAIRMGEKVTSIFEQVVEAFSRKDDIFDSRADEDVLWQVDIDGMGYIFATLIDYLKIEDAYNIFILNPKYKKGRRHYGYRRGLSESEINFLKENKILQDKVLQSEPVTGLPLDIDKTDPRPLYVNRPASNFAWTTTEEVDTVEWSKKCSDVLMRVMSFNEGKDDTELLSNKVVQMLYGKKDDLNELLGEDLKLRDFTGFQDECLTDTWIGSNRLAFIDLSAGPFSWGPAVGGEGVRTEHSLPNVGKTIGAVAEITEDQAEDKLQDVIRERFSSFGDDHQAIDILVAEIDIYELFAFKHCKGRRTKLALCEELEERMHELKSELEGLNSDESDESQKKKALDALQRMEKWNLFTDTPEEYQRYTVAHDTFLAQLGATLWGSMRHVVTPSMADGAYHYYDKISFQIYFITQEKVRNMNKLPVNLRAVSDGLSSLAISSQKVMFSQHLLSLSEDPALTMAFSVARRAASVPLLLVNGTYRLTTRSYLDSSILQRQLQRLSDHGSLKGTHSDSRSTLEVPIFWFIHNEPLLVDKHYQARSLTDMVLVVQSDRSAWESHLQCNGKSIIWDLRRPIKAALAATAQHLAGLLPLHLAYSHAHQTAVEDWAWSVGCNPLSTTSQGWHLSQFQTDAIARSYIITSLEESIQAVNSAIHRLVLERTTTQGFRLFKSQERALVDKYNSVISLWRRIATISSGLRYVDAMKLLNLLEDSSKGFADHVNTTIALLHPIHCTRHRKVNLELDLTTVPAFLVVFAILWFVFRPRRPKPKVN
>EPIPpurp
--------------------------MDSTSRKFVSTTPRRYMFYFSRIVLLILMVLMAETSAAPRESRGSG-SSVFSLFNLKSKSKFWSESVIRTGFDDLEGSVPSGHGKMEVANYTKAGNIANFLKMSEVDSIYLPIPINFIFIGFEGKGNHEFKLGPEEMSRWFTKIDHTFEHTRIPPIGEILTPFYKTVVEKSQRHHLPLVSHVNYNFSVHAIQMGEKVTSVFEQAIEALSRKEDILDSRADEDVFWQVDIDRMGYIFTTLIDYLKIEDAYNIFIMNPKYNNKRLHYGYRRGLSETEINFLKENTALQAKILQSEHVTGPSLEIDKTEPRPLYVNRPASNFVWTTTEEIDTVEWSKKCSDVLTHVMSSNEGKDDEELLSNKVIQMLHGKKDDLNDLLGEGIKSGDFTGLHVECLTDTWIGANRWAFIDLSAGPFSWGPAVGGEGVRTEISLPNVGKTIGAVAEITEDEAEDKLQDVIRERFSSFGDDHQAIDILVAEIDIYELFAFRHCKGRRTKLALCEELEERMHDLKSELEGYNIDDSNESHKMKALDALKRMEKWNLFSDIPEEYQSYTVAHDTFLSHLGATLWGSMRRVVAPSMADGAYHYYDKISFQIYFITQEEVRNIKKLPVNLKALTDGLSSLAVAYQKVMFSQHPLALSEDPALTMAFSVARRAAAVPLLLVNGTYRLTTRAYLDSSILQRQLQKLSDHGSLKGTHSDSRSTLEVPIFWFIHSDPLLVDKHYQARALSDMVIVVQSDKSVWESHLQCNGKSITWDLRRPIKAAIAATAEHLAGLLPLHLTYSQAHETALEDWTWSVGCNPLSMTSQGWHLSQFQTDAIARSYIITALEESIQTLNAVIDRLVLEQTTSQGFRLFKSQERAIVDKYNSVVSLWRRIATISSGLRYGDAMKLLSLLEDSSKGFADHVNATIASLHPVHCTRQRKVDIELDLTTIPAFLVVFAILWFVFRPRRPKPKIN
>VANIplan
--------------------------MDFIDGTFLPPPLRRSMYSFLRICLLILMVLVAGSTA---------KSSVFSLFSLKSKSKFWSESVIRTAFDDLEGSVPSGHGKMEVVNYTKAGNIANFLRMSEVDSIYLPIPINFIFIGFEGKGNYEFKLGPEEMPRWFTKIDHIFEHTRIPPMGEVLTPFYKTIVEKSLRHHLPLVSHINYNFSVHAIQMGEEVTSVFEQAITALSRKEVLFDSRAGEDVVWQVDIDKMAYIFSTLVDYLKIDDTYNIFVLNPKYRNKRLHYGYRRGLSESEINFLKENKTLQALVLQSEHAKGNALEIDNIIPRPLHLNRPASNFVWTTTEEVNTVEWSKKYSDALTHAE--NEGKDDVGVLYDKIVKMLHDKKDDLNYLLGEALKSGDFTGLHSECLTDTWIGGNRWAFIDLSAGPFSWGPAVGGEGVRTELSLPNVNKTIGAVAELTEVEAEEKLQDAIRERFSSFDGEHQAIDILLAEIDIYELFAFKHCKGRRTKLALCEELDERMHDLKSELEGYNIGDSDESHRKKALDALKRMERWNLFSDPPEEYHSYTVAHDTFLAQLGATLWGSMKHIVAPSMADGAYHYYEKISFQIYFITQEKITNMKKLPVNLKAFTDGLSSLAVTSQKVMFSQQMLALSDDPALTMAFSVARRAAAVPLLLINGTYRLTTRPYLDSSILQRQLQKLSDHGSLKGTHSDSRSTLEIPIFWFIHTDPLLIDKHYRARALSDMVIVVQSDESSWESHLQCNGKSLLWDLRRPIKAAIAATAEHLAGLLPLHLVYSQAHETAIEDWSWSVGCNPVSITSQGWHLSQLQSDAIARSYINTALEESILVVNAAIHLLVLEHTTKQGFGLFKSQERAMVDKYNSVVTLWRRIATLSSGLRYGEVVKLLHLLEDSSKGFAEHVNATISLLHPVHCTRQRKVDIELDLTTVPAFLIVFAILWFLFKPRRPKPKIN
>APOSodor
--------------------------MDFTPRRLEPTSVLRSKFSLPRAALLILVLLVLESNAAPWETRKSGKSSVFSLFNLKSKSKFWSESVIRTDFDDLEGSVPSGHGKTEALNYTKAGNIANFLKMSEVDSIYLPVPVNFIFIGFEGKGNHEFKLGSEEMLRWFTKIDHIFEHTRIPPIGETLSPFYKITIGKSQHHHLPLVSHINYNFSVHAIQMGESVTSVFEQAVTSLSRKDDIFDSRADEDLIWQVDIDRMGFLFSTLVGYLKIEDAYNVFILNPKCNNKRLHYGYRRGLSGSEINLLKENKTLQSKILQLEHATGINFEIDKPNPRPLYVNRLASNFAWTTTEEVDTLEWSKRCSDVLNNVKISNDGKDDIELLSNKVVQMLHGKKDDLNNLLEKGLKTGDFSGFHVDCLTDTWIGGDRWAFIDLSAGPFSWGPAVGGEGVRTELSLPNVGKTIGAVAEITEDEAEDKLQDAIRERFSSFGDDHQAIDILLAEIDVYELFAFKHCKGRRTKLALCEELDERMHDLKNELEGYNGDESAES-QKKALNALKRMEKWNLFSDTPEEYQSYTVARDSFLAQLGATLWGSIRHIVAPSMADGAYHYYEKISFQIYFVTQEKVKNMKNLPVNLMALTDGLSSLAVASQKVMFSQHLLALSEDPALTMAFSIARRAAAVPLLLVNGTYRLTTRAYLDSSILQHQLQKLSDHVTLKGMPSDSRSTLEVPIFWFIHNDVLLLDKHYQARALSDMVIVVQSDKPAWESYLQCNGKSLLSDLRRPIKAAIASTAEHLAGLLPLHLVYSQAHDTAIEDWTWSVGCNPVSITSHGWHLSLFQSDAIARNYIVTALEESIIATNAAIRLLVLEHTTTQGFKLFKSQERSIVDKYNSLVGLWRRISTVSSGLRYGDALRLLYLLEDSSKGFANQVNSTIALLHPIHCTRQRKVDVELDLTTIPAFLVVFIILWLVLRPRRPKPKIN
>OPHRsphe
--------------------------MYSAPGELVSTRTLGYMLYFLRTSLLIVMVLAAKTTAASLERPGSRKSSVFSLFNLKSKSKFWSESVIRTDFDDLEGSVPSGHGKMEVTNYTKAGNIANFLKMSEVDSIYLPVPINFIFIGFEGKGNHEFKLGLDEMSRWFTKIDHIFEHTRVPPIGEILTPFFKTIVEKSHHHHLPLVSHVTYNFSVHAIQMGEKVTSVFEQAVEALSRKEDIFDSRADEDVLWQVDIDRMGYIFTTLIDYLKIEDAYNIFILNPKYSKKRLHYGYRRGLSESEINFLKENKTLQDQILQSDHATEENLDIDKADPRPLYVNRPPSSFVWTTTEEVDTVEWSKKCSDLLTHVLSSNDGKDDAELLSNKVVQMLYGKKDDLSDLLGEGLKSRDFTGLQTECLTDTWIGANRWAFIDLSAGPFFWGPAVGGEGVRTEHSLPNVGKTIGAVAEISEDEAEDKLQDVIREKFSSFGDDHQAIDILVAEIDIYELFAFKHCKGRRTKIALCEELEERMHDLKGELEGYNSDDSDEIHKKKALDALQRMEKWNLFSDTPEEYQSYTVAHDTFLAQLGATLWGSMRRVVTPSMAVGAYHYYDKISFQLYFITQEKVRNIKKLPINLKSVTNGLSSLAVASQKIMFSQHLLSLSEDPALTMAFSVARRAATVQLLLVNGTYRLTTRAYLDSSILQRQLQKLSDHGSLKGTHSDARSTLEVPIFWFIHKEPLLLDKHYQARPLFDMVIVVQSDRSAWESHLQCNGKSIMWDLRRPIKAALAATAQHVTGLLPLHLGYSHAHQTAVEDWVWSVGCNPISTTSQGWQLSQFQTDAIARNYIITALEESIQDVNTAIHRLVLEQTTTQGFRLFKSQERAMVDKYNSVVSSWKRIAAISSSLRYGDAMRLLNLLEDSSKGFVDHVNATIASLHPVHCTRRRKVNIELDFTTIPAFLVVFVILWFVFRPRRPKPKIN
>RIMAelli
--------------------------MDSASRELFSTTPRRYMFSFPRIGLLFLMVLLVETSAASRERPGSGRSSVFSLFNLKSKSKFWSESVIRTDFDDLEGSVPSGYGKMEVVNYTKAGNIANFLKMSEVDSIYLPVPINFIFIGFEGKGNHEFKLVPEEMSRWFTKIDHIFEHTRVPPIGEILTPFFKTTVEKSHYNHLPLVSHITFNFSVHAIQMGEKVTSIFEEAVEAFSRKDDILDSRTDEDVLWQVDIDRMGYIFATLIDYLKIEDAYNIFILNPKYNKKRLHYGYRRGLSESEINFLKENKTFQDKILQSEPVTGMPLDIDKTDPRPLYVNRPASNFAWTTTEEVDTVEWSKMCSDVLMRVMSFNEGKDDAELLSNKVVQMLYGKKDDLNELLGEGLKSGDFTGLQIECLTDTWIGSNRWAFIDLSAGPFSWGPAVGGEGVRTENSLPNVGKTIGAVAEITEDEAEDKLQDVIRERFSSFGDDHQAIDILVAEIDIYELFAFKHCKGRRTKLALCEELEERMHDLKSELEGVNSDDSDESHKKKVLDALQRMEKWNLFTDTPEEYERYTVAHDTFLAQLGATLWGSMRHVVAPSMADGAYHYYDKISFQIYFITQEKVRNIKKLPVNLRAVSDGLSSLAVSSQKVIFSQHLLSLSEDPALAMAFSVARRAATVPLLLVNGTYRLTTRSYLDSSILQRQLQRLSDHGSLKGTHSDSRSTLEVPIFWFIHNELLLVDKHYQARSLTDMVIVVQSDRSAWESHLQCNGKSIIWDLRRPIKAALAATAQHLAGLLPLHLTYSHAHQTAIEDWAWSVGCNPISTTSQGWQLSQFQADAIARSYIITSLEESIQAVNTAIHQLVLEKTTTQGFRLFKSQERAMVDKYNSVISLWRRIATISSGLRYGDAMKLLNLLEDSSKGFADHVNTTIASLHPIHCTRRRKVNIELDMTTVPAFLIVFAILWFVFRPRRPKPKIN
>DIURorie
--------------------------MDSASRELVSVTPRRYMFSFTLIAVLILMVLLAETSAASVKRPGGSKSSVFSLFNMKSKSKFWSESVIRSDFDDLEGSIPSGHGKMEVVNYTKAGNIANFLKMSEVDSIYLPVPINFIFIGFEGKGNYEFKLVSEEMSRWFTKIDHIFEHTRVPPIGEILTPFFKTIVEKSLHLHLPLVSHITYNFSVHAIQMGEKVTSVFEQAIEALSRKDDMSDSRADEDVLWQVDIDRMGYIFTTLVDYLKIEDAYNIFVLNPKYNKKRLHYGYRRGLSESEINFLKENKTLQTTIIQAEPVKGLPLDIDKTDPRPLYVNRPTSNFVWTTTEEVDTVEWSKKCSDVLTHVISLNEGKDDAELLSNKVVQMLHGKKDDLSELLGEGLKSGDFTVLQSECLTDTWIGANRWAFIDLSAGPFSWGPAVGGEGVRTEHSLPNVRKTIGAVAELTEDEAEDKLQDVIREKFSSFGDDHQAIDILVAEIDIYELFAFKHCNGRRTKLALCQELEERMHDLKSELEGYNSDDSDESHKKKALDALQRMEKWNLFSDTPEEYQRYTVAHDTFLAHLGATLWGSMRHVVAPSMADGAYHYYDKLSFQIYFITQEKVRNMKKLPVNLKAVNDGLSSLAVASQKVMFSQHLLSLSEDPTLTMAFSVARRAATVPLLLVNGTYRSTTRSYIDSSILQRQLQRLSDHGSLKGTHSDSRSTLEVPIFWFIHNEPLLLDKHYQARSLSDMVIVVQSDTSAWESHLQCNGKSIIWDLRSPIKAALAATAQHLAGLLPLHLAYSHAHQTAIEDWAWSVGCSPISTTSQGWYLSQFQTDAIARSYIITSLEESIQAVNTAIHRLVLEQTTTQGFKVFKSQERSMVDKYNSVVTLWRRIATISSGLRYGDAMKLLNILEDSSKGFADHVNTTLALLHPIHCTRQRKVSIELDLTTIPAFLVVFAILWFVFRPRRPKPKVN
>GYMNdens
--------------------------MDSAPGELLSTTARRYMFYFLRTGLLILMVLSAKTTAASLERPGSRKSSVFSLFNLKSKSKFWSESVIRTDFDDLEGSVPSGHGKMEVANYTKAGNIANFLKMSAVDSIYLPVPINFILIGFEGKGNHEFKLGPDEMSRWFTQIDHIFEHTRVPPIGEILTPFFKTIVAKSHHHHLPLVSHVTYNFSVHGIQMGEKVTSVFEQAVEALSRKEDILDSRADEDVLWQVDIDRMGYIFTTLIDYLKIGDAYNIFILNPKYNKKRLHYGYRRGLSESEINFLKENKTLQDKILQSDHVTEQSLDIDKADPRPLYVNRPASTFVWTTTEEVDTVEWSKKCSDVLTHVLLSNEGKDNAELLSNKVVQMLYGKKDDLSDILGEGLKSGDFTGLQTECLTDTWIGTNRWAFIDLSAGPFFWGPAVGGEGVRTEHSLPNVGKTIGAVAEISEDEAEDKLQDVIREKFSSFGDDHQAIDILVAEIDIYELFAFKHCKGRRTKIALCEELEERMHDLKGELEGYNSDDSDESHKKKALDALQRMEKWNLFSDTPEEYQSYTVAHDTFLAQLGATLWGSMRRVIAPSMADGAYHYYDKISFQLYFITQEKVRNMKKLPVNLKSVTNGLSSLAVASQKIMFSQHLLSLSEDPALTMAFSVARRAATVPLLLVNGTYRLTTRAYLDSSILQRQLQKLSDHGSLKGTHSDARSTLEVPIFWFIHNEPLLVDKHYQARSLFDMVIVVQSDRSAWESHLQCNGKSIMWDLRRPIKAALAATAQHLAGLLPLHLGYSHAHQTAVEDWVWSVGCNPISTTSQGWQLSQFQTDAIARNYIITALEESIQAVNTAIHRLVLEQTNTQGFRLFKSQERAMVDKYNSVVSSWRRIAAISSGLRYGDAMRLLSLLEDSSKGFADHVNATIASLHPVHCTRRRKVNIELDLTTIPAFLVVFAILWFVFRPRRPKPKIN
>CORYacti
--------------------------MDYASRKLVSSMPRR-LLSFPWIGLLILMVMLVEKGAAARERPGSGKSSVFSLFNLKSKSKFWSESVIRTDFDDLEGSVPSGYGKMEVLNYTKAGNIANFLKMSEVDSIYLPVPINFIFIGFEGKGNHEFKLVPEEMSRWFTKIDHIFEHTRVPPIGEILTPFFKSTVEKSHHHHLPLVSHITYNFSVHAIQMGEKVTSVFEQAIEALSRKDDILDSRADEDVLWQVDIDRMGYIFTTLIDYLKIDDAYNIFILNPKYNKKRLHYGYRRGLSESEVNFLKENKTIQARILQSELGTGLSLDIDKTDSRPLYVNRPSAAFIWTTTQEVDTVEWSKKCSDVLTHVMSSNEGKDDAELLSNKAIQMLYGKKDDLNEPLGEGLKSGDFTGLQIECLTDTWIGANRWAFIDLSAGPFSWGPAVGGEGVRTEHSLPNVGKTIGAVAEITEDEAEDKLQDVIREKFSSFGDDHQAIDILVAEIDIYELFAFKHCKERRTKLVLCEELQERMHDLKSELEGYNSDDSDEIHKKKALDALQRMEKWNLFSDTPEEYQRYTVAHDTFLAQIGAALWGSMRHVVAPSMANGAYHHYDKISFQLYFITEEKIRNIKKLPVNLKAVNDGLSSLAVASQKVMFSQHLLSLSEDPALTMAFSVARRAATVPLLLVNGTYRLTTRSYLDSSILQRQLQRLSAHGSLKGTHSDSRSTLEVPIFWFIHNEPLLVDKHYQARSLSDMVIVVQSDRSAWESHLQCNGKSIIWDLRRPIKAALASTAEHLAGLLPLHLAYSHAHQTVIEDWAWSVGCNPISTTSQGWYLSQFQTDAIARSYIITSLEESIQAVNTAIHRLVLEQTTTQGFRLFKSQERAMVDKYNSVISLWRRISTISSGLRYGDAMKLLNLLEESSNRFADHVNATIASLHPIHCTRRRKVSIELDLTTVPAFLVVFVILWFVFRPRRPKPKIN
>ANOEroxb
--------------------------MDSGLRKLVSTMPKRFMLPFPRIALLILMVLVAESGAASWEKSRSGKSSVFSLFNLKSKSKFWSESVIRTDFEDLEGSVPSGHGKMELVNYTKAGNVANFLKMSEVDSIYLPVPINFIFIGFEGKGNHEFKLGPEEMSKWFTQLDHTFEHTRVPPIGEILTPFFKTIVEKTQHHHLPLVSHITYNFSIHAIQMGEKVTSVFEQAVGVLSRKEDILDSRADEDVLWQVDIDRMGYIFTTLIDYLKIEDSYNIFILNPKYNKKRLHYGYRRGLSESEINFLKENKTFQSKILQSEHVTGPSLDIDKVDPRPLYVNRPASTFVWTTTEDVDTVEWSKKSSDVLTNVMMSNEGKDDAELVSNKIVQMLYGKKDDLNEKLGEMLNSGDFTSLQIECLTDTWIGANRWAFIDLSAGPFSWGPAVGGEGVRTEHSLPNVGKTIGAVAEITEDEAEDKLQDVIREKFSSFGDEHQAIDILVAEIDIYELFAFKHCKGRRTKIALCEELEERMHDLKSELEGFNSDDSDESHRKKALDALQRMEKWNLFSDTPEEYQSYTVAHDTFLAHLGATLWGSMRHVVTPSMADGAYHYYDKISFQIYFITQEKVRNIKKLSVNLKAITEALSSLGVVSQKVMFSQQLLSLSEDPALTMAFSVARRAATVPLLLVNGTYRLTTRAYLDSSILQRQLHKLSDHGSLKGTHSDSRSTLEVPIFWFIHNEPLLLDKHYQARSLFDMVIVVQSDRSVWESHLQCNGKSIVWDLRRPIKAALAATAHHLAGLLPLHLAYSHAYQTAVEDWAWSVGCNPISTTSQGWQLSQFQTDAIARSYIITALEESIQAVNSAIHRLVLEQTTTQGFRLFKSQERVMVDKHNSVISLWRRIATISSGLRYGDALKLLNLLEDSSKGFADHVNATIASLHPVHCTRQRKVDIELDLTTVPAFLVVFAILWFVFRPRRPKPKIN
>PAPHconc
--------------------------MKGAHRKLIST--RRSMLSFVRIVLLISMLLVAEKSAAQWESRKSGKPSVFSLFNLKSKSKFWSESVIHTDFDDLEGSVPSGHGKMEAVNYTKAGNIANFLKMSEVDSIYLPVPINFIFIGFEGKGNHEFKLGPEEMSRWFTKLDHIFEHSRIPPIGEILIPFYKISVEKSQHYHLPLVSHVKYNFSVHAIQMGEKVTSVFEQAVLALSRKEDILDSRADEDVIWQVDIDRMGHLFSTLIDYLKIADAYNIFILNPRYSNKRLHYGYRRGLSESEMNFLKENKTLQAQILQSEHSTGTSLEIEKTDPRPLYVNRPASNFVWTTTEEVDTIEWSQKSSFVLTNVKTSNEGKNDLELLSNKVVQMLHGKKDDLGNLLEKGLKSGDFTGLQSECLTDTWIGGNRWAFIDLSAGPFSWGPAVGGEGVRTELSLPNVGKTIGAVAEITEDEAEDKLQDFIRERFSSFGDDHHAIDIILAEIDIYELFAFKHCKGRRTKLVLCEELDERMHDLKSELEGYDIEDSDESHKKKALDALKRMEKWNLFRETPEEYQSYTVAHDTFLAHLGATLWSSMRHIVAPSMADGVYHYYEKISYQIYFITEEKVRNIKKLPVDLKALSDGLSSLAVVSQHVMFSQHLLALSEDPALTMAFSIARRAAAVPLLLVNGTYRLTTRAYLDSSILQHQLQKLSDHVSLKGTHSDLRSTLEVPIFWFIHNDPLLVDKHYQARALSDMVIVIQSDKSDWESHLQCNGKSILWDLRRPIKAAIAATAEHLAGLLPLHLVYSQAHETAIEDWTWSVGCNPISITSQGWHLPQFQSDAIARSYIINALEKSIQDVNVAIHQLVLEQTTTQGFRLFKSHERSLLDRYNSVISLWRRIATISSGLRYGDTMKLLHLLEDYTKGFADHANATIASLHPVHCTRQRKVDVELDLTTIPAFLLVFAILWFVLRPRRPKPKIN
>OECEmacu
LSGLLPLIPSSGSNRRSFFGGFSGVPMDSSIRNLVLTPSRSHMFSSARIVVLIIMVLVAEASAASKEIRGSGKSSVFSLFNLKSKSKFWSESVIRSDFDDLEGSVPSGHGKMEVVNYTRAGNIANYLKMSEVDSIYLPVPINFIFIGFEGKGNHEFVLGPEEMSRWFTKIDHIFEHTRIPHIGEILTPFYKTSVEKSRRYHLPLVSHINYNFSVHAIQMGEKVTSVFEQAIAALSRKEVMLDTRADEDVVWQVDIDRMGYIFTTLIDYLKIVDAYNIFILNPKY-NKRHHYGYRRGLSELEINFLKENKTLQAKFLQSEHVTGPTLEIDKTDARPLYVNRPVSNFVWTTTEEIDTVEWSKKCSDVLTHVMSSNEGQDDVELLSNKVIQMLHGKKDDLSDLLLEGLKLGDFTGLHVECLTDTWIGANRWMFIDLSAGPFSWGPAVGGEGVRTELSLPNVGKTIGAVAEIKEEEAEDKLQDVIRERFSSFGDDHHAIDILVAEIDIYELFAFRHCKGRRTKLALCEELEERMHDLKSELEGYNSDDSDENHRKKALDALKRMEKWNLFSDTPEEFQSYTVAHDTFLSHLGATLWGSMRHVVAPSMADGAYHYYDKLSFQIYFITQEKVRNIKKLPVNLKALTEGLSSLAVAFQKVMFSQHLLALSEDPELTMAFSVARRAAAVPLLLVNGTYRLTTRAYLDSSILQRQLQKLSDQGSLKGTHSDSRSTLEVPIFWFIHNDPVLVDKHYQARALFDMVIVVQSDKAVWESHLQCNGKSIIWDLKRPIKAAIAATAEHLAGLLPLHLAYSQVHETALEDWAWSVGCSPLSITSQGWHLSQFQTDAIARSYIITALEESILTVNAVIHRLVLEQTTAQGFRLFKYQERALVDKYNSVVSLWKRIATIVSGMRYGDAMKLLSLLEDSSKGFSDHANATIALLHPVHCTRQRKVDVVLDLTTVPAFLIVLAILWFVFRPRRQKPKIN
>CYMBmann
--------------------------MDSSTRNLVSTPSRRYMFYSSRIVLLIIMVLVAEASAASREIRGSAKSSVFSLFNLKSKSKFWSESLIRTDFDDLEGSVASGHGKMELVNYTRAGNIANYLKMSEVDSIYLPVPINFIFIGFEGKGHHEFVLGPEEMSRWFTKIDHIFEHTRIPHIGEILTPFYKTSVEKSQRYHVPLVSHVNYNFSVHAIQMGEKVTSVFEQALAALSRKEVMLDSRADEDVVWQADIDRMGYIFTTLIDYLKIMDAYNIFILNPKY-NKRHHYGYRRGLSESEINFLKENKTLQAKILQSEHVTGPSLEIDKTDARPLYVNRPATNFVWTTTEEIDTVEWSKKCSDVLNHVMSSNDGKDDVELLSNKVIQMLYGKKDDLSDLLLEGLKSGDFTGLQAECLTDTWIGTNRWMFIDLSAGPFSWGPAVGGEGVRTELSLPNIGKTIGAVAEIKEDEAEDKLQDVIRERFSSFGVDHHAIDILVAEIDIYELFAFRHCKGRRTKLALCEELEERMHDLKSELEGYNSDDSDENHKKKALDALKRMEKWNLFSDTPEEYQSYTVAHDTFLSHLGATLWGSMRHVVAPSMADGAYHYYDKISFQIYFITQEKVRNMKKLPVNLKALTDGLSSLAVAFQKVMFSQHLLALSEDPELTMAFSVARRAAAVPLLLVNGTYRLTTRAYLDSSILQRQLQKLSDHGSLKGTQSDSRSTLEVPIFWFMHSDPVLVDKHYQARALFDMVIVVQSDKALWESHLQCNGKSIIWDLKRPIKAAIAATAEHLAGLLPLHLAYSQVHETALEDWAWSVGCSPLSITSQGWHLSQFQTDAIARSYIITALEESILTVNAVIHRLVLEQTTAQSFRLFKSQERALVDKYNSVVSLWRRIATIASGLRYGDAMKLLSLLEDSSKGFADQANTTIALLHPVHCTRQRKVDVVLDVTTVPAFLVVFAILWFVFRPRRQKPKIN
>DACThata
--------------------------MNSSPGELVSTTARRYMFYFLRTGLLLLMVLAAKTTAASLERPGSRKSSVFSLFNLKLRSKFWSESVIRTDFDDLEGSVPSGHGKMKVANYTKAGNIANFLKMSAVDSIYLPVPINFILIGFEGKGNHEFKLGPDEMSRWFTQIDHIFEHTRVPPIGEILTPFFKTIVAKSHHHHLPLVSHVTYNFSVHAIQMGEKVTSVFEQAVEALSRKEDILDSRADEDVLWQVDIDRMGYIFTTLIDYLKIEDAYNIFILNPKYNKKRLHYGYRRGLSESEINFLKENKTLQDKILQSDRVTEQSLDIDKSDPRPLYVNRPASTFVWTTTEEVDTVEWSKKCSDVLAHVLLSNEGKDNAELLSNKVVQMLYGKKDDLSDILGEGLKSGDFTGLQTECLTDTWIGTNRWAFIDLSAGPFFWGPAVGGEGVRTEHSLPNVGKTIGAVAEISEDEAEDKLQDVIREKFSSFGDDHQAIDILVAEIDIYELFAFKHCKGRRTKIALCEELEERMHDLKGELEGYHSDDSDESHKKKALDALQRMEKWNLFSDTPEEYQSYTVAHDTFLAQLGATLWGSMRRVVAPSMADGAYHYYDKISFQLYFITQEKVRNMKKLPVNLKSVTNGLSSLAVASQKIMFSQHLLSLSEDPALTMAFSVARRAATVPLLLVNGTYRLTTRAYLDSSILQRQLQKLSDHGSLKGTHSDARSTLEVPIFWFIHNEPLLVDKHYQARSLFDMVIVVQSDRSAWESHLQCNGKSIMWDLRRPIKAALAATAQHLAGLLPLHLGYSHAHQTAVEDWVWSVGCNPISTTSQGWQLSQFQTDAIARNYIITALEESIQAVNTAIHRLVLEQTNTQGFRLFKSQERAMVDKYNSVVSSWRRIAAISSGLRYGDAMRLLSLLEDSSKGFADHVNATIASLHPVHCTRRRKVNIELDLTTIPAFLVVFAILWFMFRPRRPKPKIN
>PHALmode
RALLIALVSLFQPESPELLWRFSGGIMASASRELVLTSPRRCIFSSHWIVLLLLMVLVAQASAASREIRGSGKSSVFSLFNLKTKSKFWSESVIRTDFDDLEGSVPSGRGKMEEVNYTKAGNIANYLKISEVDSIYIPVPINFIFIGFEGKGNHEFMLGPEEMSQWFTKIDHMFEHTRIPPIGEILTPFYKTSVEKSQRYHLPLVSHVNYNFSVHAIQMGEKVTSVFEQAVAALSRKEVMLDSRGGEEVFWQVDIDRMGYIFTTLINYLKIEDAYNIFILNPNYNNRRLHYGYRRGLSESEINFLKENKTLQAKILQSEHATGPTLEIDKTDPRPLYVNRPASNFVWTTTEEIDTVEWSKRCSDVLTHVTSSNDGKDDVELLTNKVIQMLHGKKDDLSDLLLEGLKLGDFTGFQAECLTDTWIGPNRWMFIDLSAGPFSWGPAVGGEGVRTELSLPNVGKTIGAVAEIKEDEAEDKLQDVIRERFSSFGDDHHAIDILVAEIDIYELFSFRHCKGRRTKLALCEELEERMHDLKNELEGYNSDGSDESQKRKALDALKRMEKWNLFRDTPEEFQSYTVAHDTFLAHLGATLWGFMRRVVAPSMADGAYHFFDKISFQIYFITQEKVRNMKKLPVNLKALTDGLSSLAVAFQKVMFSQHLLALSEDPELTMAFSVARRAAAVPLLLVNGTYRMTTHAYFDSSILQRQLQKLSDHGSLKGTHSDHRSTLEVPIFWFIHNDPVLVDKHYQARALSDMVIVVQSDKAVWESHLQCNGKSIAWDLRKPIKAAIAATAEHLAGLLPLHLAYSQVHETALEDWTWSVGCSPLSITSQGWHLSQFQTDAIARSYIITALEESIQTVNAVIHRLVLEQTTAQGFRLFKSQERAMVDKYNSVVSLWRRIATISSGLRYGDTMKLLSLLEDTSKGFAEHANNTIALLHPVHCTRQRRVNIVLDLTTVPAFLVVFAILWFVFRPRRQKPKIN
>SELEaequ
--------------------------MNGSHRELLSS--RRSMPSYIRIFLLIFMLLVAETSAAPLESRKSGRSSVFSLFNIKSKSKFWSESVIHTDFDDLEGSVPSGHGKMEVVNYTKAGNIANFLKMSEVDSIYLPIPMNLIFIGFEGKGNHEFKLGPEEMSRWFTKLDHIFEHNRIPPIGEILTPFYKISVEKSQRHHLPLVSHVNYNFSIHAIEMGEKVTSVFEQAVMALSRKEDILDSRADEDVVWQVDIDRMGYLFSTLIDYLKIEDAYNIFILNPKYNNKRLHYGYRRGLSEPEMNFLKENKTLQAQILQSEHAMGTALEIDKTNPRPLYVNRPASNFFWTTTEEVDTVEWSQKCSFVLNNVKASNEGKNDLELLSNKVIQMLHGKKDDLENLLEKGLKSGDFAGLQSECLTDTWIGGNRWAFIDLSAGPFSWGPAVGGEGVRTERSLPNVGKTIGAVAEITEDEAEDKLQDFIRERFSSFGDDHQAIDILLAEIDIYELFAFKHCQGRRTKLALCEELDERMHDLKSELEGYDNEDSNESHRKKALDALKRMEKWNLFSETPEEYQSYTVAHDTFLAHLGATLWSSMRHIVAPTMADGAYHYYEKISFQIYFVTEEKVGNIKKLPVNLKALADGLSSLAVASQQVMFSQHLLALSEDPALTMAFLVARRAAAVPLLLVNGTYRLTTRAYLDSSTLQHQLQKLSDHGSLKGTHSDSRSTLEVPIFWFIHNDPLLVDKHYQARALSDMVIVIQSDKSAWESHLQCNGKSILWDLRRPIKAAISATAEHLAGLLPLHLAYSQAHETAIEDWTWSVGCNPISITSQGWHLPQFQSDAIARSYIITALEESIQDVNVAIHQLVLEQTTTQGFRLFKSHERAMLDKYNSVVSLWRRIATMSSGLRYGDTMKLLHLLEDYTKGFADHVNATIASLHPVHCTRQRKVDVELDLTTIPAFLLVFAIIWFVLRPRRPKPKIN
>BLETstri
ESTLLPFVPSSGSNRRSFFRGFSGGAMDSASRKLVSTTPRRYMLSFPWIVLLILTVLVAETSAASRESRGSGKTSVFSLFNLKSKSKFWSESLIRADFDDLEGSVPSGHGKMEIVNFTKAGNIANFLKMSEVDSIYLPVPINFIFIGFEGKGNHEFMLGPEEMSRWFTKIDHIFEHTRIPHIGEILTPFYKTSVEKSQRYHLPLVSHINYNFSVHAIQMGEKVTSVFEQAVAALSRKEVMLDSRADEDVVWQVDIDRMGYIFTTLIDYLKIEDAYNIFILNPKYNNKKLHYGYRRGLSESEINFLKENKTLQAKILESEHVTGPTLEIDKTDPRPLYVNRPASNFVWTTTEEIDTVEWSKKCSDVLTHVTSSNEGKDDAELLSNKVIQMLYGKNDDLSDLLREGLKSGDFTGLHVECLTDTWIGANRWMFIDLSAGPFSWGPAVGGEGVRTELSLPSVGKTIGAVAEIKEDEAEDKLQDVIRERFSSFGDDHQAIDILVAEIDIYELFAFRHCKGRRTKLALCEELEERMHDLKSELEGYNSDDSDESHKKKALDALKRMEKWNLFSDTPEEYQSYTVAHDTFLSHLGATLWGSMRRVVAPSMADGAYHYYDKISFQIYFITQDKVRTMKKLPVNLKALTDGLSSLAVGFQKVMFSHHLLALSEDPDLTMAFSVARRAAAVPLLLVNGTYRLTTRAYLDSSILQRQLQKLSDHGSLKGRHSDSRSTLEVPIFWFIHNDPVLVDKHYQARALSDMVIVVQSEKSVWESHLQCNGKSIAWDLRRPIKAAIAATAEHLAGLLPLHLAYSQVHETALEDWTWSVGCSPLSITSQGWHLSQFQTDAIARSYIITALEESIQTVNAVIHRLVLEQTTAQGFRLFKSRERAMVDKYNSVVSSWRRIATISSGLRYGDAMKLLYLLEDSSKGFADHVNTTIALLHPVHCTRQRKVDIVLDLTTIPAFLVVFAILWFVFRPRRQKPKIN
>HYPOheme
--------------------------MDPSSKFPNSSSIARSISSSLWIGLLLLLFLTATSDASSLRGRKTGKNSVFSLFNLKGKSKFWSESVIRGDFDDLQSSVSSDHGKMEVVNYTKAGNIANFLKLSEVDAIYLPVPVNFIFIGFEGKGNHEFKLGPEELERWFTKIDHIFEHTRVPPIGEVLTPFYKINIEKVEHHHLPLISHVNYNFSVHAIEMGEKVTSVVEHAITALSRKEDILDSREDRDVLWQVDIDRMEYLFSTLVNYLQIEDAYNIFILNPKRDATRSPYGYRRGLSESEINFLKENKTLQAKILQSGSHSESSLEIDKGNPRPLYVNRPASTFAWTTSEEIDTIEWSKRCLDALDSVKKSNEGKDSAELLYSKVAQMLHG-KDDLDQLLEKELKSGDLAGLHPECLTDTWIGKDRWAFIDLSAGPFSWGPAVGGEGVRTELSLPNVEKTIGAAAEIMESDAEEKFQEAIQGKF-NLGKDHQAIDMLLAEIDVYEVFASKHCMGRKIKLALCDALDERMRDLKSELEGYDNEESEESQKRKALDALRRMENWDMFSDTYEEFQTYTVARDSFLAHLGALLWGSMRHVIAPSVADGAYHYYEKISFQIYFITQEKVRSMKQLPVNLKALTEALSSLSVSSQKVMFSQQLLPLSEDPALTMAFSVARRAAAVPLLLVNGTYRSTTRAYLDSSILQRQLQKLSDHGSLKGTHSGSRSTLEIPIFWFIHNDPLFVDKHYQAKALSDMIIVVQSGTSTWESHLQCNGRSLLLDLRNPIKAAIAATSEHLAGLLPLHLVYSHAHETAIEDWTWSVGCNPLSITSQGWHLSRFQSDAIARSYIITALEQSIQAVNSAIQLLVMERTTTQGFKLFKSQERVMVDKYNSIVSLWRRISTISSGLRYGDAMKLVTLLEDASKGFTDHVNSTIAALHPIHCTRERKVDIEVDLTTIPAFLFVFVILWFVLRPRRAKPKIN
>CALAplic
--------------------------MDSTSRELVSTTLRRFMFSFPRIGLLILMILLVESNAASRERFGSSKSSVFSLFNLKSKSRFWSESVIRTDFDDLEGSVPSGHGKMDVLNYTKAGNIAHYLKMSEVDTIYLPIPINFIFIGFEGKGNHEFKLVSEEMSRWFTKIDHIFEHTRVPPIGEILTPFFKTTIEKSHHHQLPLVSHITYNFSVNAIQMGEKVTSVIEQAVEALSRKDDILDSRPDEDVLWQVDIDRMGYIFTTLIDYLKIDDAYNIFVLNPKYNKKRLHYGYRRGLSESEINFLKENKTLQHKILQSDQVTGLPLDIDKADPRPLYVNRPTSTFIWTTTEELDTLEWSKKCSDVLTHVMTSNEGKDDVELLSNKVVQM-YGKNDDMNEPLVEGLKSGDFTGLQIECLTDTWIGENRWAFIDLSAGPFSWGPAVGGEGVRTEHSLPNVGKTIGAVAEITEDEAEDKLRDVIREKFSSFGDDHQAIDILVAEMDIYELFSFKHCKGRRTKLALCEELEERMHDLKSELEGYNSDDSDEIHKKKALDALQRMEKWNLFSDTPEEYQKYTVAHDTFLAQLGATLWGSMRHVVAPSMADGAYHYYDKISFQLYFITQEKVRNIKKLSVNLKAITDGLSSLAVASQKVMFSQHLLALSDDPALTMAFSVARRAATVPLLLVNGTYRLTTRPYLDSSILQRQLQRLSDHGSLKGTHSESRSTLEVPIFWFIHNEPLLVDKHYQAKSLYDMVIVVQSDRSAWESHLQCNGKSIIWNLRRPIKAALSATAHHLAGLLPLHLAYSHAHSTATEDWAWSVGCNPISTTSQGWYLSQFQSDAIARSYIITSLEESILTVNNAIHRLVLENTFTQSFRLFKSQERAMVDKYNSVVNSWRRIAAVSSGLRYGDAMKLLNLLEDSSKGFADHVNTTIASLHPIHCTRQRKVSIQLDLTTVPAFLVVFAILWFVLRPRRPKPKIN
>PHRAlind
--------------------------MNGAHRKLIST--HRPMPSSIRFVLLIFMLLMVDTSAAPMESRKSGKHSVFSLFNLKSKSKFWSESVIRTDFDDLKGSVPSGHGKMEVVNYTKAGNIANFLKMSEVDSIYLPVPINFIFIGFEGKGNHEFKLGPEEMSRWFTKLDHIFEHNRIPPIGEILTPFYKISVEKSQRYHLPLVSHVNYNFSVHAIQMGEKVTSAFEQAVLALSRKEDILDSRADEHVVWQVDIDRMGYLFSTLIDYLKIEDAYNIFILNPKYNNKRLHYGYRRGLSESEMNFLKENKTFHAQILQSEHATETSLEIDKANPRPLYVNRPASNFVWTTTEEVDTIEWSQKCSIVLTNVITSNEGKNDLELLSNKVIQMLHGKKDDLGNLLEKGLKLGDFTGLQSECLTDTWIGGNRWAFIDLSAGPFSWGPAVGGEGVRTELSLPNVGKTIGAVAEITEDEAEDKLQDFIRERFSTFGDDHQAIDVLLAEIDIYELFAFKHCQGRRTKLALCEELDERMHDLKSELEGYDNEDSNESHKKKALDALKRMEKWNLFSETPEEYQSYTVAHDTFLAHLGATLWSSMRHIVAPSMADGVYHYYEKISFQLYFITEEKVRNIKKLPVNLKALADGLSSLAVASQHVMFSQQLLALSEDPALTMAFSVARRAAAVPLLLVNGTYRLTTRAYLDSSILQRQLQKLSDHVSLKGTHSDSRSTLEVPIFWFIHNDPLFVDKHYQAKALSDMVIVIQSDKSEWESHLQCNGKSILWDLRRPIKAAIAATAEHLAGLLPLHLVYSQAHETAIEDWTWSVGCNPLSITSQGWHLPQFQSDAIARSYIITALENSIQDVNVAIHQLVLEQTTTQGFRLFKSHERAMLDKYNSVVSLWRRIATISSGLRYGDTMKLLHLLEDSAKGFVDHVNATIASLHPVHCTRQRKVDVELDLTTIPAFLLVFAIIWFVLRPRRPKPKIN
>HEMIforr
--------------------------MDSAPGELVSTTAQRYKFHLLRTGLLILTVLAAKTTAASLERPGNRKSSVFSLFNLKSRSKFWSESVIRTDFDDLQGSVPSGHGKMEVANYTKAGNIANFLKMAEVDSIYLPVPINFIFIGFEGKGNHEFKLGPDEMSRWFTHIDHIFEHTRVPPIGEILTPFFKTIVENSHHHHLPLISRVTYNFSVHAIQMGEKVTSIFEQAVEALSRKEDILDSRADEDVLWQVDIDRMGYIFTTLIDYLKIEDAYNIFILNPKYNKKRLHYGYRRGLSESEINFLKENKTLQDKILQSDHATGQSLDIDKADPRPLYANRPASTFVWTTTEEVDTVEWSKRCNDVLLHVLVSNEGKDDAELLSNKVVQMLHGKKDDLSDLLGEGLKSGDFTGLQTECLTDTWIGANRWAFIDLSAGPFFWGPAVGGEGVRTEHSLPNVGKTIGAVAEISEDEAEDKLQDVIREKFSSFGDDHQAIDILVAEIDVYELFAFKHCKGRRTKIALCEELEERMHDLKGELEGYNSEDSDESHKKKALDALQRMEKWNLFSDTPEEYQSYTVAHDTFLAQLGATLWGSMRRVVTPSMADGAYHYYDKISFQLYFITQEKVRNVKKLPVNLKSVTNGLSSLAVASQKIMFSQHLLSLSEDPALTMAFSVARRAATVPLLLVNGTYRLTTRAYLDSSILQRQLQKLSDHGSLKGTHSDARSTLEVPIFWFIHNEPLLVDKHYQARSLFDMVIVVQSDRSAWESHLQCNGKSIMWDLRRPIKAALAATAQHLAGLLPLHLGYSHAHQTAVEDWVWSVGCNPISTTSQGWQLTQFQTDAIARNYIITALEESILAVNTAIHRLVLEQTTIHGFRLFKSQERAIVDNYNSVISSWRRIAAISSGLRYGDAMRLLSLLEDSSKKFADHVNATIALLHPVHCTRRRKVNIELDLTTIPAFLVVFAILWFVFRPRRPKPKIN
>MICRparv
--------------------------MDSATRELVSTTTRRLMFSCRRIALLILVVLLVETSAASRERLGSGKSSVFSLFNLKSKSKFWSESVIRTDFDDLEGSVPSGHGKMEVLNYTKAGNIANFLKMTEVDSIYLPIPINFIFIGFEGKGNHEFKLVSEEMSRWFTTIDHIFEHTRVPPIGEILTPFFKTTIEKSHHHHLPLVSHITYNFSVHAIQMGEKVTSVFEQAIGALSRKDDILDSRADEDVVWQVDVDRMGYIFTTLIDYLKIEDTYNIFILNPKYNKKRLHYGYRRGLSESEVNFLKENTTLQAKILQSDRDTGLTLDIDKTGPKPLYVNRPTSTFALTTTEEVDTVEWSKKCSDVLTHVISSNEGKNDAELLANKVVQMLYGKKDDLNELLGEGLKSGDFTGVQGECLTDTWIGANRWAFIDLSAGPFSWGPAVGGEGVRTEYSLPNVGKTIGAVADVTEEEAEDRLQDVIREKFSSFGDDHQAIDILVAEIDIYELFAFKHCKGRRTKLALCEELEERMHDLISELESYNSDDSDESHKKKALDALQRMEKWNLFSDTPEEYQRYTVAHDTFLAQLGATLWGSMRHVVAPSMADGAYHYYDKISFQLYFITQEKVRNMKKLPVNLKAVSEGLSSLTVASQKVMFSQHLLSLSEDPALTMAFSVARRAATVPLLLVNGTYRLTTRSYLDSSILQRQLQRLSHQGSLKGTHSDSRSILEVPIFWFIHNEPVLVDKHYQARSLADMVIVVQSERSAWESHLQCNGKSIIWDLRRPIKAALAATAQHLAGLLPLHLAYSHAHQTAIEDWAWSVGCNPISTTSQGWYLSQFQTDAIARSYIITSLEESIQTVNTAIHQLVIEKTTAQGFRLFKSQERVMVDKHNSVVSLWRRISTISSGLRYGDAMKLVNLLEDSSKGFAEHVNTTIASLHPIHCTRQRKVSIELDLTTVPAFLVVFAILWFVFRPRRPKPKIN
>HABElong
----------MTSNSRGLCRGFSRGSMNPATGELVSTTARRYMFNFLRTGLLILMVLAAKSTAASLERPGSRKSSVFSLFNLKLKSKFWSESVIRTDFDDLEGSVPSVHGKMELANYTKAGNIANFLKMSEVEFIYLPVPINFIFIGFEGKGNHEFKLGPNEMSRWFTQIDHIFEHTRVPPIGEILTPFFKTVVEKSHHHHLPLVSHVTYNFSVHAIQMGEKVTSVFEQAVEALSRKEDILDTRADEDVLWQVDIDRMGYIFTTLIDYLKIEDAYNIFILNPKYNKKRLHYGYRRGLSESEINFLKENKTLQDKILQSEHVTGQSLDIDKANPRPLYVNRPASTFVWTTTEEVDTVEWSKKCSDVLTHVLSSNEGKDDAELLSNKAAQMLYGKKDDLSDLLGEGLKSGDFTGLQAECLTDTWIGANRWAFIDLSAGPFFWGPAVGGEGVRTEHSLPNVGKTIGAVAEITEDEAEDKLQDVIREKFSSFGDDHQAIDILVAEIDIYELFAFKHCKGRRTKIALCEELEERMHDLKGELEGYNNDDSDEGHKKKALDALQRMEKWNLFIDTPEEYQRYTVAHDTFLAQLGATLWGSMRRVVAPSMADGAYHYYDKISFQLYFITQEKVRNMKKLPVNLKSVTNGLSSLAVASQKVMFSQHLLSLSEDPALTMAFSVARRAATVPLLLVNGTYRLTTRAYLDSSILQRQLQKLSGHGSLKGTHSESRSTLEVPIFWFIHNEPLLVDKHYQAKSLFDMVIVVQSDRSAWESHLQCNGKSIMWDLRRPMKAALAATAQHLAGLLPLHLGYSHAHQTAIEDWVWSVGCNPISTTSQGWQLSQFQTDAIARNYIITELEQSIQAVNAAVHHLVLEQTTTQSFRLFKSQERAMVEKYNSVISSWRRIAAISSGLRYGDAMRLLSLLEDSSKGFADHVNSTIASLHPVHCTRQRKVKIVIDLTTIPAFLVLFAILWFVFRPRRQKPKIN
>ANOEemei
--------------------------MDSGLRKLVSTMPKRFMLPFPRIVLLILMVLVAESGAASWEKSRSGKSSVFSLFNLKSKSKFWSESVIRTDFEDLEGSVPSGHGKMELVNYTKAGNVANFLKMSEVDSIYLPVPINFIFIGFEGKGNHEFKLGPEEMSKWFTQLDHTFEHTRVPPIGEILTPFFKTIVEKTQHHHLPLVSHITYNFSIHAIQMGEKVTSVFEQAVAVLSRKEDILDSRADEDVLWQVDIDRMGYIFTTLIDYLKIEDSYNIFILNPKYNKKRLHYGYRRGLSESEIHFLKENKTFQSKILQSEHVTGPSLDIDKADPRPLYVNRPASTFVWTTTEDVDTVEWSKKSSDVLTNVMMSNEGKDDAELVSNKIVQMLYGKKDDLNEKLGEMLNSGDFTSLQIECLTDTWIGANRWAFIDLSAGPFSWGPAVGGEGVRTEHSLPNVGKTIGAVAEITEDEAEDKLQDVIREKFSSFGDEHQAIDILVAEIDIYELFAFKHCKGRRTKLALCEELEERMHDLKSELEGFNSDDSDESHRKKALDALQRMEKWNLFSDTPEEYKSYTVAHDTFLAHLGATLWGSMRHVVAPSMADGAYHYYDKISFQIYFITQEKVRNIKKLSVNLKAITEALSSLGVTSQKIMFSQQLLSLSEDPALTMAFSVARRAATVPLLLVNGTYRLTTRAYLDSSILQRQLHKLSDHGSLKGTHSDSRSTLEVPIFWFIHNEPLLLDKHYQARSLFDMVIVVQSDRSVWESHLQCNGKSIVWDLRRPIKAALAATAHHLAGLLPLHLAYSHAYQTAVEDWAWSVGCNPISTTSQGWQLSQFQTDAIARSYIITALEESIHAVNSAIHRLVLEQTTTQGFRLFKSQERVMVDKHNSVISLWRRIATISSGLRYGDALKLLNLLEDSSKGFADHVNATIASLHPVHCTRQRKVDIELDLTTVPAFLVVFAILWFVFRPRRPKPKIN
>MASDpict
--------------------------MDSSSKKL---------FASLWIFLLILMYLAAETSAATRE-IGSGKPSLYFLFNLKSKSKFWSESLIRNDIDDLEGSVPSGHGKMEIVNYTQAGSIANFLKLSEVDSIYLPIPINFIFIGFEGKGNYDFSLGQEEMSRWFTKIDHIFEHTRIPHIGEILTPFYKTMVEKSEHYHLPLVSHINYNFSVHAIQMGEKVTSVFEQAVSALSRKEVMFDLRADVDVVWQVDIDRMGYIFTTLIDYLKIEDAYNIFILNPKYN-KRLHYGYRRGLSESEINFLKENKTLQAKLLQSEHITGPNLEIDKIGPRPLYVNRPASNFVWTTTEEIDTVEWSKKCYDVLSHVTLSNEGKDDLELLSNKVIQMLNGKKDDLSDLLQEGLKSGDFTGLHSESLTDTWIGENRWAFIDLSAGPFSWGPAVGGEGVRTELSLPNVGKTIGAVAEIMEDEAEDKLHDVIRERFSSFGDDHQAVDILLAEIDVYELFAFRHCKGRRKKLALCEELEERMHDLKSELEGYNSGDSDESHKQKALDALKRMEKWNLFSDIPEEYQSYNVARDTFLSHMGATLLGSMRHVVTPSTADGAYHYYDKISFQIYFITQEKVRNIKKLPVNLKAVMDGLSSLAVSSQKVMFSQHLLALSEDSELTMAFSVARRAAAVPLLLVNGTYRLTTRAYLDSSILQRQLQKLSDHGSLKGIHSYSRSTLEVPIFWFINSNPVLVDKYYQARALFDMVIVVQSEKAEWESHLQCNGKSIAWDLRRPIKAAIAATAEHLAGLLPLHLAYSQVHETALEDWTWSVGCSPFSITSQGWHLSQFQTDAIARSYIITALEESVLTVNSVIHRLVIEKTTAQGFRSFKSQERVMMDKYNSVVSLWRRIAAVSSGLRYGDAMKLLSLLEDSSKGFADLANTTIALLHPVHCTRQRKVGIVLDLTTIPAFLVVFAILWLVFRPRRQKPKIN
>EPIPaphy
--------------------------MNYVSRKLISTSPWRFIF-YPQTVLIILMVLTAETSAASWGSGGKGMSSVFSLFNLKSKSKFWSESLIHNDFEDLEGSMPSGHGKMEVANYTKAGNIAKFLQMNEVDSIYLPVPINFIFIGFEGKGNHEFKLGPEEMSRWFTKIDHMFEHTRIPRIGEILTPFYRINVEKFHRYHLPLVSHINYNFSVHAIQMGEKVTAVFEQAIAVLSRKEAMIDSRADEEVVWQVDIDKMGYIFSTLIEYLKIEDAYNIYILNPKYHGKRLHYGYRRGLSESEINFLKENKTLQAKVLQSEHITGPILEIDKTDPRPLYVNRPAANFVWTTTEEIDTVEWTKKCTDILTDFSHLNEVKDEAEILSDKVIQMLNEKRGEISNILQDALRSEDFTGLQAECLTDTWIGANRWAFIDLSAGPFTWGPAVGGEGVRTELSLPNVGKTIGAVAEIKEDEAEDKLQDVIRERFSSFGDDHQAVDILVAEIDIYELFAFRHCKWRRTKLALCEELEERMHDLRNELEGYSTDDSDERHKEKALDALKRMERWNLFSDTPEEYQNYNVARDTFLSHLGATLWGSMRHLVAPSMADGAYHYYEKISFQIYFITQDKVRNMKKLPVNLNALTEGMSSLAVAFQKIMFSQHLLALSEDPALTMAFSVARRAAAVPLLLVNGTYRLTTRPYLDSSILQRQLQKLSDHGSLKGRHSDSRSTLEVPIFWFIHNDPLLVDKHYQARALSDMVIVVQSDKSVWESHLQCNGKPIALDLRRPIKAAIAATAEHLAGLLPLHLSYSHVHETAIEDWAWSVGCNPLSIISQDWHISQFQTDAIARSYIITALEESILTLNAVIHRLVLEKTTAQGFKLFKSEERAMVDKYNSVISLWKRIATISGGLRYGDAMRLLSSLEESSKGFADHVNNTIALLHPVHCTRQRKVNIELDLTTIPAFLAVFFILWLVFRPRRQKPKIN
>GOODpube
--------------------------MDSALRMLGSTTPRRCMFPFLLIVLLILMVLVAESGAASREISRSGKSSVFSLFNLKFKSKFWSESVIHTDFDDLEGSVPSGHGKMEVINYTKAGNIANFLKMSEVDSIYLPIPINFIFIGFEGKGNHEFKLGPEEMSRWFTQLDHTFEHTRVPPIGEILTPFFKTIVEKSQHHHLPLVSHITYNFSVHAIQMGEKVTSVFEQAVGVLSRKEDILDSRADEDVLWQVDIDRMGYIFTTLIDYLKIEDAYNIFILNPKYNKKRLHYGYRRGLSESEINFLKENKTFQAKVLQSEHVTGPSLDIDKTDPRPLYVNRPTSTFVWTTTEEVDTVEWSKKSSDVLTNVMMSNEGKDDAELVSNKVVQMLYGKKDDLNEQLGEGLKSGDFTSLQIECLTDTWIGANRWAFIDLSAGPFSWGPAVGGEGVRTEHSLPNVGKTIGAVAEITEDEAEDKLQDVIREKFSSFGDDHQAIDILVAEIDIYELFAFKHCKGRRTKLALCEELEERMHDLKSELDGYNSDESDESHKKKALDALQRMEKWNLFSDTPEEYQSYTVAHDTFLAHLGATLWGSMRHVVAPSMADGAYHYYDKLSFQIYFITQEKVRNIKKLSVNLKAITDALSSLAVTSQKVMFSQQLLSLSEDPALTMAFSVARRAATVPLLLVNGTYRLTTRAYLDSNILQRQLHKLSDHGSLKGTHSDSRSTLEVPIFWFIHNEPLLLDKHYQARSLFDMVIVVQSDRSVWESHLQCNGKSIVWDLRRPIKAALAATAHHLSGLLPLHLVYSHAHQTAVEDWAWSVGCNPISTTSQGWHLSQFQTDAIARSYIITALEESIQAINAAIHRLVIEQTTTQGFRLFKSQERVMVDKHNSVISLWRRIATISSGLRYGDALKLLNLLEDSSNGFADHVNATIASLHPVHCTRHRKVNMELDMTTVPAFLVVFAILWFVFRPRRLKPKMN
>APOSshen
--------------------------MDFTPRRLEPTSVLRSKFSLPRAALLILVLLVLESNAAPWETRKSGKSSVFSLFNLKSKSKFWSESVIRTDFDDLEGSVPSGHGKTEALNYTKAGNIANFLKMSEVDSIYLPVPVNFIFIGFEGKGNHEFKLGSEEMLRWFTKIDHIFEHTRIPPIGETLSPFYKITIGKSQHHHLPLVSHVNYNFSVHAIQMGESVTAVFEQAVTSLSRKDDIFDSRADEDLIWQVDIDRMGFLFSTLVGYLKIEDAYNIFILNPKCNNKRLHYGYRRGLSGSEINLLKENKTLQSKILQLEHATGIVFEIDKPNPRPLYVNRVASNFAWTTTEEVDTLEWSKRCSDVLNNVKISNDGKDDIELLSNKVVQMLHGKKDDLNNLLEKGLKTGDFSGFHVDCLTDTWIGGDRWAFIDLSAGPFSWGPAVGGEGVRTELSLPNVGKTIGAVAEITEDEAEDKLQDAIRERFSSFGDDHQAIDILLAEIDVYELFAFKHCKGRRTKLALCEELDERMHDLKNELEGYNGDESAES-QKKALNALKRMEKWNLFSDTPEEYQSYTVARDSFLAQLGATLWGSIRHIVAPSMADGAYHYYEKISFQIYFVTQEKVKNMKNLPVNLMALTDGLSSLAVASQKVMFSQHLLALSEDPALTMAFSIARRAAAVPLLLVNGTYRLTTRAYLDSSILQHQLQKLSDHVTLKGMPSDSRSTLEVPIFWFIHNDVLLLDKHYQARALSDMVIVVQSDKPAWESYLQCNGKSLLSDLRRPIKAAIASTAEHLAGLLPLHLVYSQAHDTAIEDWTWSVGCNPVSITSHGWHLSLFQSDAIARNYIVTALEESIIATNAAIRLLVLEHTTMQGFKLFKSQEQSIVDKYNSLVGLWRRISTVSSGLRYGDALRLLYLLEDSSKGFANQVNSTIALLHPIHCTRQRKVDVELDLTTIPAFLVVFIILWLVLRPRRPKPKIN
>GYMNodor
--------------------------MDSAPGELLSTTARRYMFYFLRTGLLILMVLSAKTTAASSERPGSRKSSVFSLFNLKSKSKFWSESVIRTDFDDLEGSVPSGHGKMEVANYTKAGNIANFLKMSAVDSIYLPVPINFILIGFEGKGNHEFKLGPDEMSRWFTQIDHIFEHTRVPPIGEILTPFFKTVIAKSHHHHLPLVSHVTYNFSVHGIQMGEKVTSVFEQAVEALSRKEDILDSRADEDVLWQVDIDRMGYIFTTLIDYLKIEDAYNIFILNPKYNKKRLHYGYRRGLSESEINFLKENKTLQDKILQSDHVTEQSLDIDKADPRPLYVNRPASNFVWTTTEEVDTVEWSKKCSDVLTHVLLSNEGKDNAELLSNKVVQMLYGKKDDLSDILGEGLKSGDFTGLQTECLTDTWIGTNRWAFIDLSAGPFFWGPAVGGEGVRTEHSLPNVGKTIGAVAEISEDEAEDKLQDVIREKFSSFGDDHQAIDILVAEIDIYELFAFKHCKGRRTKIALCEELEERMHDLKGELEGYNSDDSDESHKKKALDALQRMEKWNLFSETPEEYQSYTVAHDTFLAQLGATLWGSMRRVIAPSMADGAYHYYDKISFQLYFITQEKVRNMKKLPVNLKSVTNGLSSLAVASQKIMFSQHLLSLSEDPALTMAFSVARRAATVPLLLVNGTYRLTTRAYLDSSILQRQLQKLSDHGSLKGTHSDARSTLEVPIFWFIHNEPLLVDKHYQARSLFDMVIVVQSDRSAWESHLQCNGKSIMWDLRRPIKAALAATAQHLAGLLPLHLGYSHAHQTAVEDWVWSVGCNPISTTSQGWQLSQFQTDAIARNYIITALEESIQAVNTAIHRLVLEQTNTQGFRLFKSQERAMVDKYNSVVSSWRRIAAISSGLRYGDAMRLLGLLEDSSKGFADHVNATIASLHPVHCTRRRKVNIELDLTTIPAFLVVFAILWFVFRPRRPKPKIN
>CYPRbard
--------------------------MNGAHRKTIST--RRSMPSSIRILHLIFMLLVAETSAAPLESRKSGISSVFSLFNLKSKSKFWSESVIHTDFDDLEGSVPSGHGKMEVVNYTKAGNIANFLKMSEVDSIYLPVPINFIFIGFEGKGNHEFKLGPEEMSRWITKLDHIFEHNRIPPIGEILTPFYKISVEKSQRHHLPLVSHINYNFSVHAIQMGEKVTSVFEQAVMALSRKEDMLDSRADEDVVWQVDIDRMGYLFSTLIDYLKIEDAYNVFILNPKYNNKKLHYGYRRGLSELEMNFLKENKTLQTQILQSEHATGTSLEIDKTNPRPLYVNRPASNFVWTTTEEVDTIEWSQKCSFVLTNVKTSNDGKNDLELLSDKLVQMLHGKKDDLENILEKGLKSGDFTGLQSECLTDTWIGGNRWAFIDLSAGPFSWGPAVGGEGVRTELSLPNVGKTIGAVAEITEDEAEDKLQDFIRERFSSFGDDHQAIDILLAEIDIYELFAFKHCQGRRTKLALCGELDERMHDLKSELDGYDNDDSNESHRKKALDALKRMEKWNLFSETPEEYQSYTVAHDTFLAHLGATLWSSMRHIVAPSMADGAYHYYEKISFQIYFITEEKVRNIKKLPVNIKALADGLSSLAVASQHVMFNQHLLALSEDPALTMAFSVARRAAAVPLLLVNGTYRLTTRSYLDSSILQHQLQKLSDHGSLKGTHSDSRSTLEVPIFWFIHNDPLLVDKHYQARALSDMVIVIQSDKSAWESHLQCNGKSILWDLRRPIKAAIAATAEHLAGLLSLHLTYSQAHETAIEDWTWSVGCNPLSITSQGWHLPQFQSDAIARSYIITALEESIQDVNVAIHQLVLEQTNTQGFRLFKSHERAMLDKYNSVVSLWRRIATMSSGLRYGDTMKLLHLLEDYTKGFADHVNATIASLHPVHCTRQRKFDVQLDLTTIPAFLLVFAILWFVLRPRRPKPKIN
>DRAKthyn
--------------------------MDSPSRGRFSTALRSYMVSFSRIILLLLMVLLVETSAASRERPGSGRSSVFSLFNMKSKSKFWSENVIRTDIDDLEASVPSGYGKMEALNYTKAGNIANFLEMSEVDSIYLPVPINFIFIGFEGNGNHEFKLVPEEMSRWFTKIDHIFEHTRVPPIGEILTPFFKTTVEKSHHHHLPLVSHITFNFSVHAIRMGEKVTSIFEQAVEAFSRKDDIFDSRADEDVLWQVDIDRMGYIFTTLIDYLKIEDAYNIFILNPKYRKKRLHYGYRRGLSESEINFLKENKTLQDKVLQSEPVTGLPLDIEKADPRPLYVNRPASNFAWTTTEEVDTVEWSKKCSDVLMRITSYNEGKDDTELLSNKVVQMLYGKKDDLNDLLGEGLKLGDFTGFQVECLTDTWIGSNRWAFIDLSAGPFSWGPAVGGEGVRTEHSLPNVGKTIGAVAEMTEDEAEDKFQDVIRERMSSFGDGHQAIDIHVAEIDIYELFAFKHCKGRRTKLALCEELEERMHELKSELEGLNIDDSDESQKKKALDALQRMEKWNLFTDTPEEYQKYTVAHDTFLAQLGATLWGSMRQVVAPSMADGAYHYYDKISFQIYFITQEKVRNIKKLPVNLRAVSDGLSSLAISSQKVMFSQHLLSLSEDPALTMAFSVARRAATVPLLLVNGTYRLTTRSYLDSSILQRQLQRLSDHGSLKGTHSDSRSTLEVPIFWFIHNEPLLVDKHYQARSLTDMVLVVQSDTSAWESHLQCNGKSIVWDLRRPIKAALAATAQHLAGLLPLHLAYSQAHQTAIEDWAWSVGCNPISTTSQGWHLSQFQTDAIARNYIITSLEESIQAVNSAVHRLVLEKTTMQGFRLFKSQERAMVNKYNSVISLWRRVSTISSGLRYVDAMKLLNLLEDSSKDFADHVNTTIALLHPIHCTRQRKVNIELDLTTVPAFLVVFAILWFVFRPRRPKPKVN
>CREMappe
--------------------------MYSASRKLVSATPRRYMFSSPRIVLLILMVLVAETSAVSRGI-GSAKSSVFSLFNLKSRSKFWSESLIRTDFGDLEGSVPSDHGKMEVVNYTKAGNIANFLKLTEVDSIYLPVPINFIFIGFEGKGNHEFILGTEEMSRWFTKIDHVFEHTRIPRIGEILTPFYKTSVEKSQRYHLPLVSHVNYNFSVHAIQMGEKVTSLFEQAVAALSRKEVMFDSRADEDVVWQVDIDRMGYIFTTLIDYLKIEDAYNIFILNPKYNNKRLHYGYRRGLSESEINFLKENKTLQAKILQSEHVAGPTLEIDKTDPRPLYVNRPTSNFVWTTSEEIDTVEWSKKCSDVLSHVTLSNEGKDDVELLSDKVIQMLYGKNDDLSDLLREGLKSGDFTGLHVECLTDTWIGENRWTFIDLSAGPFSWGPAVGGEGVRTELSLPNVGKTIGAVAEIKEDEAEDKLQGVIRERFLSFGDDHQAIDILVAEIDIYELFAFRHCKGRRTKLALCEELEERMHDLKSELEGYKSDDSDESHKKKALDALKRMEKWNLFSDTPEEYQSYTVARDTFLSHLGATLWGSMRHVVAPSIADGAYHYYDKISFQIYFITQEKVRNIKKLPVNLKALTEGLSSLAVAFQKVMFSQHLLALSEDPELTMAFSVARRAAAVPLLLVNGTYRLTTRAYLDSSILQRQLQKLSDHGSLKGTHSNSRSTLEVPIFWFIHNDPVLVDKHYQARALFDMVIVVQSEKAVWESHLQCNGNSIAWDLRRPIKAAIAATAEHLAGLLPLHLAYSQVHETALEDWAWSVGCSPLSITSQGWHLSQFQTDAIARSYIITALEESIQTVNAVIHRLVLEKTTSQGFRLFKSQERALVDKYNSVVSLWRRIATVSSGHRYGDAMKLLYLLEDSSKGFADHANTTIALLHPIHCTRQRKVDIVLDPTTIPAFLAVFALLWLVFRPRRQKPKIN
>MEXIxero
--------------------------MNSARRGLIST--HRSMQSSIRIVLLIFMLLVADASAAPRESRKSAKPSVFSVFNLRWNSKFWSESVIHSDFNDLEGSVPSGHGKMEVVNYTKAGNIANYLKMSEVDSIYLHVPINFIFIGFEGKGNHEFKLGSEEMSRWFTKLDHIFEHSRIPPIGEILTPFYKISVEKSQRYHLPLVSHVNYNFSVHAIQMGEKVTSAFEQAMLALSRKEDILDPRADEDVVWQVDIDRMGYLFSTLIDYLKIEDAYNIFILNPKYNNKRLYYGYRRGLSESEMNFLKENKTLQTQILQSEHATETSLEIDKTNPKPLYVNRPVSNFVWTATEEVDTIEWSQKCSFVLNNVKASNEGKNNVELLSNKVIQMLHGKKDDLGDLLEKALKSGDFTGLQSECLTDTWIGGNRWAFIDLSAGPFSWGPAVGGEGVRTEHSLPNVGKTIGAVAEITEDEAEDKLQDFIRERFSFFGDDHQAIDILLAEIDIYELFAFKHCQGRRTKLALCEELDERMHDLKSELEGYGNEDSDENLKKKALDALKRMEKWNLFSETPEEYQRYTVARDTFLAHLGATLFSSMRHIVAPSMADGAYHYYEKISFQMYFITEEKVRNIKKLPVNLKALADGLSSLAVASQHVMFSQHLLALSEDSALTMAFSVARRAAAVPLLLVNGTYRLTTRAYLDSSILQRQLQKLSDHVSLKGTHSDSRSTLEVPIFWFIHNDPLLVDKHYQARALSDMIIVIQSDKSEWESHLQCNGKSILWDLRRPIKAAIAATAEHLAGLLPLHLVYSQAHETAIEDWTWSVGCNPISITSQGWHLPQFQSDAIARSYIITALEKSIQDVNVAIHQLVLEQTS-----ILLLQQLLMI----FLIHHFFLHNSHLFGLRWKHFFKDLSI----------------------------------------KWLIVVLMLWL-FKMRRRTARI-
>LANAlana
--------------------------MDRSSKAPTSSSIGRSICLPLWIGLLILLLLMAESNASPLGIRKTGKSSVFSLFNLRGKSKFWSESVIRGDFDDLESSISSDHGKMEVVNYTKAGNIANFLKLSEVESIYLPVPVNFIFIGFEGKGNHEFKLVPEELERWFTKIDHIFEHTRVPPIGEVLTPFYKINIEKVQHRHLPHISHVNYNFSVHAIQMGEKVTSVFEHAIKVLSHKEDISDTREDEEVMWQVDIDRMKYLFSTLVNYLQIEDAYNVFILNPKHDVKRIHYGYRRGLSESEINYLKENKTLQTKILQSGSVTESSLEIDKGNPRPLYVNRPTSTFAWTTTEEIDTIEWSKKCLDALDSVERVNEGKDNAELVYGKAAQMLHG-KDDLSQLLGKGLKSGDLTGLRPECLTDTWIGKDRWAFIDLSAGPFSWGPAVGGEGVRTELSLPNVEKTVGAVAEITEEEAEDKLQDAIREKFSSFSEDRQAIDILLAEIDIYELFAFKHCKGRKVKLALCEELDERMHDLKKELEGYNTEESEENQKRKALDALRRMENWNLFSDTYEEFQSYTVARDSFLAHLGATLWGSMRHIIAPSVADGAYHYYEKISYQLYFITQEKVRNIKQLPVNLRALTDALSSLLVSSQKVMFSQHLLPLSEDPALTMAFSVARRAAAVPLLLVNGTYRSTVRAYLDSSILQRQLQKLSDHGSLKGTHSSSRTTLEIPIFWFIHNDPLFVDKHYQAKALTDMVIVVQSESSTWESHLQCNGRSLLLDLRNPIKAAIAATSEHLAGLLPLHLVYSQAHETAIEDWTWSVGCNPLSITSQGWHLSRFQSDVIARSYIITALEESIQAVNAAIRLLVLERTTAQGFKLFKSQERVMVDKYNSVISLWRRISTISSGLRYGDAMKLLSLLEDASKGFTDLVNSTITALHPIHCTRERKVDIEVDFTTIPAFLAVFAILWFVLRPRRPKPKIN
>THELangu
--------------------------MDFSSSEHVSTRPRRYMFSFPRIGLLLLMLLLVETSAASRGRPGSGRSSVFSLFNLKSKNKFWSESVIRTDFDDFEGSVPSGHGKMEVLNYTKAGNIANFLKMSEVDSIYLPVPINFIFIGFEGKGNHEFKLVPEEMSRWFTKIDHIFEHTRVPPIGEILTPFFKTTVEKSRHHHLPLVSHITFNFSVHAIQMGEKVTSVFEQAVEAFSRKDDVLDSRSDEDVLWQVDIDRMGYIFATLIDYLKIEDAYNIFILNPKYNKKRVRYGYRRGLSESEINFLKENKTLQDRILQSEPVAGLLLDIDKTDPRPLYVNRPASNFVWTTTEEVDTVEWSKKCSDVLMHVMSLNEGKDDAELLFNKVVQMLHGKKDDLDELLGESLNSGYFTGLQAECLTDTWIGSNRWAFLDLSAGPFSWGPAVGGEGVRTEYSLPNVGKTIGAVAEITEDEAEDKLQDIIREKFSSFGDDHQAIDILVAEIDIYDLFAFKHCKGRRIKLALCEELEERMHDLKSELEGFNSDESDESHKKKAFDALQRMEKWNLFTDTPEEYQRYTVAHDTFLAQLGATLWGYMRHVVAPSMADGAYHYYDKISFQIYFITQEKVRNMKKLPVNLKAISEGLSSLAVSSQKVMFSQHLLSLSDDPALTMAFSVARRSATVPILLVNGTYRLTTRSYLDSSILQRQLQRLSDHGSLKGTHSDSRSTLEVPIFWFIHNEPLLVDKHYQARSLTDMVIVVQSDRSAWESHLQCNGKSIIWDLRRPIKAALASTAQHLAGLLPLHLAYSLAHQTAIEDWAWSVGCNPISTTSQGWHLSLFQNDAIARCYIITSLEESIEAVNTAIHRLVLEKTTAQGFRLFKSQERVMVDKYNSVVSLWRRIATISSGLRYGDALKLLNLLEDSSKGFADHVNTTIASLHPIHCTRQRKVSIELDLTTVPAFLIVFAILWFVFRPRRPKPKIN
>EPIDfulg
----------------------------------------------------------------------------------------------------------------------------------------------------------------------------------------------------------------------------------------------------------------------------------------------------------------------------------------------------------------------------------------------------MLYGKKDDLSDLLLEGLKSGDFTGLHIECLTDTWIGANRWAFIDLSAGPFSWGPAVGGEGVRTELSVPNVGKTIGAVAEIMEEEAEEKLHDVIRERFSSFGDDHQAIDILVAEIDIYELFAFRHCKGRRTKLALCEELEERMHDLKSELEGYNSDDSDESHKKKALDALKRMEKWNLFSDTSEEYQSYNVARDTFLSHLGATLWGSMRHVVAPSIADGAYHYYDKISFQIYFITQEKVRNMKKLPVNLKALTDGLSSLAIAFQKVMFSQHLLALSEDPELTMAFSVARRAAAVPLLLVNGTYRLTTRAYLDSSILQRQLQKLSDHGSLKGTHSDSRSTLEVPIFWFIHNDPVLVDKHYQARALFDMVIVVQSEKAVWESHLQCNGKSIAWDLRRPIKAAIGATAEHLAGLLPLHLAYSQVHETALEDWTWSVGCSPLSVTSQGWHLSQLQTDAIARSYIITALEESIQTVNAVIHRLVLEKTTAQGFRLFKSQERAMVDKYNSVVSLWRRIATISSGLRYGDAMKLLHLLEDSSKGFADHANATIALLHPVHCTRQRKVNVVLDPTTIPAFLVVFAILWFVLRPRRQKPKIN
>PHALcorn
RALLFALLSLFQPESPELLWRFSGGIMASASRELVLTSPRRCIFSSHWIVLLLLMVLVAQASAASREIRGSGKSSVFSLFNLKTKSKFWSESVIRTDFDDLEGSVPSGRGKMEEVNYTKAGNIANYLKISEVDSIYLPVPINFIFIGFEGKGNHEFILGPEEMSQWFTKIDHMFEHTRIPPIGEILTPFYKTSVEKSQRYHLPLVSHVNYNFSVHAIQMGEKVTSVFEQAVAALSRKEVMLDSRADEEVFWQVDIDRMGYIFTTLINYLKIEDAYNIFILNPNYNNRRLHYGYRRGLSESEINFLKENKTLQAKILQSEHATGPTLEIDKTDPRPLYVNRPASNFVWTTTEEIDTVEWSKRCSDVLTHVTSSNDGKDDVELLTNKVIQMLHGKKDDLSDLLLEGLKLGDFTGFQAECLTDTWIGPNRWMFIDLSAGPFSWGPAVGGEGVRTELSLPNVGKTIGAVAEIKEDEAEDKLQDVIRERFSSFGDDHHAIDILVAEIDIYELFSFRHCKGRRTKLALCEELEERMHDLKNELEGYNSDGSDESQKRKALDALKRMEKWNLFRDTPEEFQSYTVAHDTFLAHLGATLWGFMRRVVAPSMADGAYHYYDKISFQIYFITQEKVRNMKKLPVNLKALTDGLSSLAVAFQKVMFSQHLLALSEDPELTMAFSVARRAAAVPLLLVNGTYRLTTHAYFDSSILQRQLQKLSDHGSLKGTHSDHRSTLEVPIFWFIHNDPVLVDKHYQARALSDMVIVVQSDKAVWESHLQCNGKSIAWDLRRPIKAAIAATAEHLAGLLPLHLAYSQVHETALEDWTWSVGCSPLSITSQGWHLSQFQTDAIARSYIITALEESIQTVNAVIHRLVLEQTAAQGFRLFKSQERAMVDKYNSVVSLWRRIATISSGLRYGDTMKLLSLLEDTSKGFAEHANNTIALLHPVHCTRQRRVNIVLDLTTVPAFLVVFAILWFVFRPRRQKPKIN
>GASTelat
--------------------------MDSSSRKLVSTASLQYVFSHPRIVLLFFLVLVAEANAASWEKTGSERSSVFSLFNLKSKSKFWSESLIHTGFDDLDGSMPSSHGKMEVFNYTKAGNIANFLKLSEVDSIYLPVPINFIFIGFEGKGNHEFKIGQEEMSRWFSKIDHTFEHTRIPHIGEILTPFYKTSVEKSQRYHLPLVSHINYNFSVHAIHMGEKVTSVFEQAVAALSRKEVLLDSRVDEDVVWQVDIDRMGYVFTTLIEYLKIDDAYNIFILNPKYNNRRFHYGYRRGLSESEINFLKENKTFQAKIHQSQHVTGPVLEIDKSDPRPLYVNRPASNFVWTTTEEFNTFEWSKKCTDVLTHIISSNEGKDDAELLFNKVIQMLHG-KDDFNDLLQEGLKSGDFTGLRTECLTDTWIGAKRWAFIDLSAGPFSWGPAVGGEGVRTEHSLPNVGKTIGAVAEITEDEAEDKLQDTIRERFSSFDHDHQAIDVLVAEIDIYELFAFKHCKGRRTKLALCDELDERMHDLKSELEGFHSDDSDESHKKKALDALKRMEKWNLFTDTPEEFQSYNVARDTFLSHMGATLLGSMRHVVTPSMADGAYHYYDKLSFQIYFITEEKVRNIKKLPVNLKALSDGLSSLAVSFQNIIFSQHLLALSEDPALTMAFSVARRAAVVPLLLVNGTYRLTTSAYFDSSILQRQLQKLSEHGSLKGSHFSSRSTLEVPIFWFIHNDAVFVDKHYQARALSDMIIVVQSDKSSWESHLQCNGKPILWDLRRPIKAAIAATAEHLAGLLPLHLAYSQVHETALEDWTWSVGCSPLSITSQGWHLSQFHTDAIARSYIVTALEESIQAVNAAIRRLVLEQATSQGFRLFKPQERAIMDKYNSVISLWRRIAAISSGLRYGDGLKLLHLLEDNSKGFAEQVNSTIAVLHPVHCTRQRRVEIELDLTTVPTLLILLAILWFVFRPRRQKPKIN
>DENDnobi
--------------------------MDAASKKLASTTPRRCMFSFCRILLLIIIVLVAETRAASRVSRGSGKSSVFSLFNLKSKSKFWSESLIRTDFDDLEGSVPSGHGKMEVVNYTKAGNIANFLKMSEVDSIYLPVPINFIFIGFEGKGNHEFLLGPEEMSRWFTKIDHIFEHTRIPHIGEILTPFYKTSVEKSQRYHLPLVSHVNYNFSVHAIQMGEKVTSVFEQAVAALSRKEVILDSRADEDVVWQVDIDRMGYILTTLIDHLKLEDAYNVFILNPKYNNKRLHYGYRRGLSESEIKFLNENKTVQAKILQSEHVTGPTLEIDKIDPRPLYVNRPSSNFVWTTTEEIDTVEWSKKCSDVLTHAASSTEGKDDVELLSSKVIQMLYGKKDDLSDLLREGLKSGDFTGLQAECLTDTWIGANRWMFIDLSAGPFSWGPTVGGEGVRTELSLPNVGKTIGAVAEIKEDEAEDKLQDVIRERFSSFGDDHQAIDILVAEIDIYELFAFRHCKGRRTKLALCEELEERMHDLKSELEGFKSDDSDESHKKKALDALKRMEKWNLFGDTPEEYQSYTVAHDTFLSHLGATLWGSLRHVVAPSMADGAYHYYEKISFQIYFITQEKVRNMKKLPVNLKALTDGLSSLAVAFQKVMFSQHLLALSEDPDLTMAFSVARRAAAVPLLLVNGTYRLTTRAYLDSLILQRQLQKLSDHGSLKGIHSDSRSTLEVPIFWFIHNDPVLVDKHYQARALSDMVIVVQSDKAVWESHLQCNGKPIAWDLRRPIKAAIAATAEHLSGLLPLHLAYSQVHETALEDWTWSVGCSPLSITSQGWHLSLFQTDAIARSYIITALEESIQTVNGVIHRLVLEQTTAQGFRLFKSQERTMVDKYNSVVSLWRRIATISSGMRYGDAMKLLHLLENSSKGFADHVNTTIALLHPVHCTRQRKVDVVLDLTTIPAFLVVFAILWFVLRPRRQKPKIN
>EPIDpuni
VQLCFPLSLSSGLNRRSFFEEFSGGAMDSASGKLASTAPRRYAFSSRQIVLLILMVLVAETSAVSREI-GSRKPSVFSLFNLKSRSKFWSESLIRSDFDDLEGSVPSGHGKMELVNYTKAGNIANFLKISEVDSIYLPVPINFIFIGFEGKGNHEFLLGPEEMSRWFTKIDHIFEHTRIPRIGEILTPFYKTSVEKSQRYHLPLVSHINYNFSVHAIQMGEKVTSVFEQAIAALSRREVMFDSRADQDVVWQVDIDRMGYIFTTLIDYLKIEDAYNIFILNPKYNNKRLQYGYRRGLSESEINFLKENKTLQAKILQSEHVTGPTLEIDKTDPRPLYVNRPASNFVWTTTEEIDTVEWSKKCSDVLSHATLSNEGKDDVELLSNKVIQMLYGKKDDLSDLLLEGLKSGDFTGLHIECLTDTWIGANRWAFIDLSAGPFSWGPAVGGEGVRTELSVPNVGKTIGAVAEIMEEEAEEKLHDVIRERFSSFGDDHQAIDILVAEIDIYELFAFRHCKGRRTKLALCEELEERMHDLKSELEGYNSDDSDESHKKKALDALKRMEKWNLFSDTSEEYQSYNVARDTFLSHLGATLWGSMRHVVAPSIADGAYHYYDKISFQIYFITQEKVRNMKKLPVNLKALTDGLSSLAIAFQKVMFSQHLLALSEDPELTMAFSVARRAAAVPLLLVNGTYRLTTRAYLDSSILQRQLQKLSDHGSLKGTHSDSRSTLEVPIFWFIHNDPVLVDKHYQARALFDMVIVVQSEKAVWESHLQCNGKSIAWDLRRPIKAAIGATAEHLAGLLPLHLAYSQVHETALEDWTWSVGCSPLSVTSQGWHLSQFQTDAIARSYIITALEESIQTVNAVIHRLILEKTTAQGFRLFKSQERAMVDKYNSVVSLWRRIATISSGLRYGDAMKLLHLLEDSSKGFADHANATIALLHPVHCTRQRKVNVVLDPTTIPAFLVVFAILWFVLRPRRQKPKIN
>PLATclav
--------------------------MDSAPGELASTTARRYLFYFLRTGLLILMVLTAKTTAASLERPGNRKSSVFSLFNLKSKSKFWSESVIRTDFDDLEGTVHSGHGKMEVANYTKAGNIANFLKMSEVDSIYLPVPINFILIGFEGKGNHDFKLGPDEMPRWFTQIDHIFEHTRVPPIGEILTPFFKTIVAKSHHHHLPLVSHVTYNFSVHAIQMGEKVTSVFEQAVEVLSRKDDILDSRADEDVLWQVDIDRMGYIFTTLIDYLKIEDAYNIFILNPKYSKKKLHYGYRRGLSESEINFLKENKTLQDKILQSDHVTEQSLDIDKADPRPLYVNRPASTFVWTTTEEVDTVEWSKKCSDVLTHVLLSNEGKDNAELLSNKVVQMLYGKKDDLSDILGEGLKSGDFTGLQTECLTDTWIGANRWAFVDLSAGPFFWGPAVGGEGVRTEHSLPNVGKTIGAVAEISEDEAEDKLQDVIREKFSSFGDDHQAIDILVAEMDIYELFAFKHCKGRRTKISLCEELEERMHDLKGELEGYNSDESDESHKKKALDALQRMEKWNLFSDTPEEYQSYNVAHDTFLAQLGATLWGSMRHVVAPSMADGAYHYYDKISFQLYFITQEKVRNMKKLPVNLKSVTNGLSSLAVASQKIMFSQHLLSLSEDPALTMAFSVARRAATVPLLLVNGTYRLTTRAYLDSSILQRQLQKLSDHGSLKGTHSDARSTLEVPIFWFIHNEPLLVDKHYQARSLFDMVIVVQSDRSAWESHLQCNGKSIMWDLRRPIKAALAATAQHLAGLLPLHLGYSHAHQTAVEDWVWSVGCNPMSTTSQGWQLSQFQTDAIARNYIITALEESILAINTAIHRLVLEKTNTQGFRLFKSQERAMVDKYNSVVSSWRRIAAISGGLRYGDAMRLLSLLEDSSKGFADHVNATIASLHPVHCTRRRKVNIELDLTTIPAFLVVFAILWFVFRPRRPKPKIN
>CYMBensi
--------------------------MDSSTRNLVSTPSRRYMFYSSRIVLLIIMVLVVEASAASREIRGSGKSSVFSLFNLKSKSKFWSESLIRTDFDDLEGSVASGHGKMELVNYTRAGNIANYLKMSEVDSIYLPVPINFIFIGFEGKGHHEFVLGPEEMSRWFTKIDHIFEHTRIPHIGEILTPFYKTSVEKSQRYHLPLVSHVNYNFSVHAIQMGEKVTSVFEQALAALSRKEVMLDSRADEDVVWQADIDRMGYIFTTLIDYLKIVDAYNIFILNPKY-NKRHHYGYRRGLSESEINFLKENKTLQAKILQSEHVTGLSLEIDKTDARPLYVNRPATNFVWTTTEEIDTVEWSKKCSDVLNHVMSSNEGKDDVELLSNKVIQMLYGKKDDLSDLLLEALNSGDFTGLQAECLTDTWIGTNRWMFIDLSAGPFSWGPAVGGEGVRTELSLPNIGKTIGAVAEIKEDEAEDKLQDVIRERFSSFGVDHHAIDILVAEIDIYELFAFRHCKGRRTKLALCEELEERMHDLKSELEGYNSDDSDENHKKKALDALKRMEKWNLFSDTPEEYQSYTVAHDTFLSHLGAMLWGSMRHVVAPSMADGAYHYYDKISFQIYFITQEKVRNMKKLPVNLKALTDGLSSLAVAFQKVMFSQHLLALSEDPELTMAFSVARRAAAVPLLLVNGTYRLTTRAYLDSSILQRQLQKLSDHGSLKGTQSDSRSTLEVPIFWFIHNDPVLVDKHYQARALFDMVIVAQSDKTLWESHLQCNGKSIIWDLKRPIKAAIAATAEHLAGLLPPHLAYSQVHETALEDWTWSVGCSPLSITSQGWHLSQFQTDAIARSYIITALEESILTVNAVIHRLVLEQTTAQGFRLFKSQERALVDKYNSVVSLWRRIATIASGLRYGDAMKLLSLLEDSSKGFADQANTTIVLLHPVHCTRQRKVDVVLDLTTVPAFLVVFAILWFVFRPRRQKPKIN
>OPHRgarg
--------------------------MYSAPGELVSTRSLGYMLYFLRTSLLIVMVLAAKTTAASLERPGSRKSSVFSLFNLKSKSKFWSESVIRTDFDDLEGSVPSGHGKMEVTNYTKAGNIANFLKMSEVDSIYLPVPINFIFIGFEGKGNHEFKLGLDEMSRWFTKIDHIFEHTRVPPIGEILTPFFKTIVEKSHHHHLPLVSHVTYNFSVHAIQMGEKVTSVFEQAVEALSRKEDIFDSRADEDVLWQVDIDRMGYIFTTLIDYLKIEDAYNIFILNPKYSKKRLHYGYRRGLSESEINFLKENKTLQDQILQSDHATEENLDIDKADPRPLYVNRPPSSFVWTTTEEVDTVEWSKKCSDLLTHVLSSNDGKDDAELLSNKVVQMLYGKKDDLSDLLGEGLKSRDFTGLQTECLTDTWIGANRWAFIDLSAGPFFWGPAVGGEGVRTEHSLPNVGKTIGAVAEISEDEAEDKLQDVIREKFSSFGDDHQAIDILVAEIDIYELFAFKHCKGRRTKIALCEELEERMHDLKGELEGYNSDDSDEIHKKKALDALQRMEKWNLFSDTPEEYQSYTVAHDTFLAQLGATLWGSMRRVVTPSMAVGAYHYYDKISFQLYFITQEKVRNIKKLPINLKSVTNGLSSLAVASQKIMFSQHLLSLSEDPALTMAFSVARRAATVQLLLVNGTYRLTTRAYLDSSILQRQLQKLSDHGSLKGTHSDARSTLEVPIFWFIHKEPLLLDKHYQARPLFDMVIVVQSDRSAWESHLQCNGKSIMWDLRRPIKAALAATAQHVTGLLPLHLGYSHAHQTAVEDWVWSVGCNPISTTSQGWQLSQFQTDAIARNYIITALEESIQDVNTAIHRLVLEQTTTQGFRLFKSQERAMVDKYNSVVSSWKRIAAISSSLRYGDAMRLLNLLEDSSKGFVDHVNATIASLHPVHCTRRRKVNIELDFTTIPAFLVVFVILWFVFRPRRPKPKIN
>VANIshen
--------------------------MDFADWTLLPPPLRRSTYSFLRICFLILVVLVAGSNA---------KSSVFSLFSLKSKSKFWSESVIRTAFDDLEGSVPSGHGKMEVVNYTKAGNIANFLRMSEVDLIYLPIPINFIFIGFEGKGNYEFKMGPEEMLRWFTKIDHIFEHTRIPPMGEVLTPFYKTIVEKSLRHHLPLVSHINYNFSVHAIQVGEEVTSVFEQAITALSRKEVLFDSRAGEDVVWQVDIDKMAYIFSTLVDYLKIDDAYNIFVLNPKYRNKRLHYGYRRGLSESEINFLKENKTLQAMVLQSEHAKGNALEIDNIIPRPLHLNRPASNFVWTTTEEDNTVEWSKKYSDALTHVESLNEGKDDVGMLYDKIVKMLYDKKDDLNYLLGEALKSGDFTGLHSECLTDTWIGGNRWAFIDLSAGPFSWGPTVGGEGVRTELSLPNVNKTIGAVAELTEVEAEEKLQDAIRERFSSFDDEHQAIDILLAEIDIYELFAFKHCKGRRTKLALCEELDERMRDLKSELEGYNNGDSDESHRKKALDALKRMERWNLFSDPPEEYHSYTVAHDTFLAQLGATLWVSMKHIVAPSMADGAYHYYEKISFQIYFITQEKIRNMKKLPVNLKAFTDGLSSLAVASQKVMFSQQMLALSDDPALTMAFSVARRAAAVPLLLINGTYRLTTRPYLDSSILQHQLQKLSDHGSLKGKHSDSRSTLEIPIFWFIHTDPLLIDKHYQARALSDMVIVVQSDESSWESHLQCNGKSLLWDLRRPIKAAIAAAAEHLAGLLPLHLAYSQAHETAIEDWSWSVGCNPVSITSQGWDLSQFQSDAIARSYIITALEESILALNAAIHLLVLEHTTKQGFRLFKSQERAIIDKYNSVVTLWRRIATMSSGLRYGEVVKLLHLLEDSSKGFAEHVKATIGLLHPVRCTRQRKVDIELDLTTVPAFLVVFAILWFLLRPRRPKPKIN
>CALAsini
--------------------------MNFASRKLVSTTSRRCMFSSPRIVLLILMVLVAEASAASREIRGSGKSSVFSLFNMKQKSKFWSESLIRTDFDDLEGSVPSGHGKMEVLNYTKAGNIASFLKMSEIDSIYLPVPINFIFIGFEGKGNHEFMLGPEEMSRWFTKIDHIFEHTRIPHIGEILTPFYKTSVEKSQRFHLPLLSHVNYNFSVHAIQMGEKVTSVFEQAVAALSRKEVMLDSRADEDVVWQVDIDRLGYIFTTLIDYLKIEDAYNIFILNPKYNNKRLHYGYRRGLSESEINFLKENKTLQAKILQSEHVTGPTLEIDKTDPRPLYVNRPASNFVWTTTEEIDTVEWSKKCSDVLTHVTLSNEGKDDVELLSNKIIQMLYDKKDDLSDLLREGLESGDFTGFHVECLTDTWIGANRWTFIDLSAGPFSWGPAVGGEGVRTELSLPNVGKTIGAVAEINEDEAEDKLQDVVRERFSSFGDDHQAIDVLVAEIDIYELFAFRHCKGRRTKLALCEELEERMHDLKSELEGYNSDDSDESHKNKALDALKRMEKWNLFSDTPEEYQSYTVAHDTFLSHLGATLWGSMRHVVAPSMADGAYHYYDKISFQIYFITQEKVRNIKKLPVKLKALTGGLSSLAVAFQKVMFSQHLMALSEDPELTMAFSVARRAAAVPLLLVNGTYRLTTRAYLDSSILQRQLRKLSDHSSLKGTHADSRTTLEVPIFWFIHNEPVLVDKHYQARALSDMVIVVQSDKAVWESHLQCNGKSIAWDLRRPIKAAIAATAEHLAGLLPLHLAYSRVHETALEDWTWSVGCSPLSVTSQGWHLSQFHTDAIARSYIITALEESIQTVNSVIHRLVLEQTTALGFRLFKSQERAMVDNYNSVVSLWRRIATISSGLRYGDAMKLLNLLEDSSKKFSDHVNTTIALLHPVHCTRQRKVDVVLDLTTIPAFLVVFAILWFVFRPKRQKPKIN
>NEUWzoll
--------------------------MDFAPGKLDSTSLIRSMFSSLRIAFLILALFALVSSAAHWETRKSGKSSVFSLFNLKSKSKFWSETVIRTDFDDLEGSVPSGHGKMEALNYTKAGNIANFLKISEVDSIYLPVPINFIFIGFEGKGNHEFKLGPEEMRRWFTKIDHIFEHTRIPPIGETLSPFYKISVGKSPRHHLPLVSHVNYNFSVHAIQMGESVTSVFEQAISALSRKDDIFDSRADEDLLWQVDVDKMGFLFSTLVGYLKIEDAYNIFILNPKYNNKRLRYGYRRGLSESEINLIKENKALQSRILQSEHGTGIALEIDKPNPRPLYVNRPASNFLWTTTEEVDTLDWSKRYSDVLNNVKLSNDGKDDRELLYDIVVQMFHGKKDDLNDLLEKGLKSGEFTGLHVECLTDTWIGGDRWAFIDLSAGPFSWGPAVGGEGVRTELSLPNVGKTIGAVAEITEDEAEDKLQDAIRERFSSFADDHQAIDVLLAEIDVYELFAFKHCKGRRTKLALCEELDERMHDLKSELEGYDGEDSDESQKKKALDALKRMEKWNLFSDTSEEYQSYTVAHDSFLAHLGATLWGSMRHIVAPSMADGAYHYYEKISFQIYFITQEKVKNMKQLPVNLKALTDGLSSLAVASQKVMFSQHLLALSEDTALTMAFSVARRAAAVPLLLVNGTYRLTTRAYLDSCILQHQLQKLSDHVSLKGMPSDSRSTLEVPIFWFVHNDVLLLDKHYQARALPDMVIVVQSDKPAWESYLQCNGKSLLSDLRMPIKAAIAATAEHLAGLLPLHLVYSQAHDTAIEDWTWSVGCNPVSITSHGWHLSLFQSDAIARNYIITAVEESIVATNAAIHLLVLEHTNTQGFKLFKSQERAIVDKYNSVVGLWRRIATISSGLRYGDALKLLYLLEDSSKGFANQVNNTIALLHPIHCTRQRKVDIELDVSTIPAFLIVFVILWLVLRPRRAKPKIN
>PHAItank
--------------------------MDFASSKLVSTTPRRCMFSSPRI-LLILMVLVAEASAASREIRGSGKSSVFSLFNLKSKSKFWSESLIRTDFDDLEGSVPSGHGKMEVVNYTKAGNIASFLKMSEVDSIYLPVPINFIFIGFEGKGNHEFMLGPEEMSRWFTKIDHIFEHTRIPHIGEILTPFYKTSVEKSQRYHLPLLSHVNYNFSVHAIQMGEKVTSVFEQAVAALSRKEVMLDSRADEDVVWQVDIDRMGYIFTTLIDYLKIEDTYNIFILNPKYNNKRLHYGYRRGLSESEINFLKENKTLQAKILQAEHVTGPNLEIDKTDPRPLYVNRPASNFVWTTTEEIDTVEWSKKCSDVLTHVTSSNEGKDDVELLSNKVIQMLYGKKDDLSDLLREGLESGNFTGFNVECLTDTWIGENRWTFIDLSAGPFSWGPAVGGEGVRTELSLPNVGKTIGAVAEIKEDEAEDKLQDVIRERFSSFGDDHQAIDVLVAEIDIYELFAFRHCKGRRTKLALCEELEERMHDLKSELEGYNSDDSDESRKNKALDALKRMEKWNLFSDTPEEYQSYTVAHDTFLSHLGATLWGSMRHVVAPSMADGAYHYYDKISFQLYFITQEKVRDMKKLPVKLKALTVGLSSLAVAFQKVMFSQHLLALSEDPELTMAFSVARRAAAVPLLLVNGTFRLTTRAYLDSSILQRQLRKLSDHSSLKGTHSDSRSTLEVPVFWFIHNDPVLVDKHYQARALSDMVIVVQSDKAVWESHLQCNGKSIAWDLRRPIKAAIAATAEHLAGLLPLHLAYSQVHETALEDWTWSVGCSPLSVTSQGWHISQFHTDAIARSYIITALEESIQTVNSVIHRLVLQQTTALGFRLFKSQEREMVDKYNSVVSLWRRIATISSGLRYGDALKLLHMLEDSSKRFSDHVNTTIALLHPVHCTRQRKVDVVLDLTTIPAFLVVFAILWFVFRPRRQKPKIN
>GOODfuma
--------------------------MGSALRMLVSTTPRRCMFTFSRIVLLILMVLVAESGAASRERSRSGKSSVFSLFNLKSKSKFWSESVIRTDFDDLEGSVPSGHGKMEVVNYTKAGNIANFLKMSEVDSIYLPVPINFIFIGFEGKGNHEFKLGPEEMSRWFTQLDHTFEHTRVPPIGEILTPFFKTIVEKSQHHHLPLVSHITYNFSVHAIQMGEKVTSVFEQAVGVLSRKEDILDSRADEDVLWQVDIDRMGYIFTTLINYLKIEDAYNIFILNPKYNKKRLHYGYRRGLSESEINFLKENKTFQAKILQSEHVTGPSLDIDKTDPRPLYVNRPASTFVWTTTEEVDTVEWSKKSSDVLTNVMMSNEGKDDAELVSNKVVQMLYGKKDDLNEQLGEGLKSGDFTSLQTECLTDTWIGANRWAFIDLSAGPFSWGPAVGGEGVRTEHSLPNVGKTIGAVAEITEDEAEDKLQDVIREKFSSFGDDHQAIDILVAEIDIYELFAFKHCKGRRTKLALCEELEERMHDLKSELEGYNSDDSDESHKKKALDALQRMEKWNLFSDTPEEYQSYTVAHDTFLAHLGATLWGSMRHVVAPSMADGAYHYYDKLSFQIYFITQEKVRNIKKLSVNLKAITDALSSLAVTSQKVMFSQQLLSLSEDPALTMAFSVARRAATVPLLLVNGTYRLTTRAYLDSSILQRQLHKLSDHGSLKGTHSDSRSTLEVPIFWFIHNEPLLLDKHYQARSLFDMVIVVQSDRYVWESHLQCNGKSIVWDLRRPIKAALAATAHHLTGLLPLHLAYSHAYQTAVEDWSWSVGCNPISTTSQGWHLSQFQTDAIARSYIITALEESIQAVNAAIHRLVLEQTTTQGFRLFKSQERVMVDKHKSVISLWRRIATISSGLRYGDALKLLNLLEDSSKGFADHVNATIASLHPVHCTRQRKVNIELDLTTVPAFLVVFAILWFVFRPRRPKPKIN
>HABEpant
----------MTSNSRGLCRGFSRGSMNPATGELVSTTARRYMFNFLRTGLLILMVLAAKSTAASLERPGSRKSSVFSLFNLKLKSKFWSESVIRTDFDDLEGSVPSVHGKMELANYTKAGNIANFLKMSEVEFIYLPVPINFIFIGFEGKGNHEFKLGPNEMSRWFTQIDHIFEHTRVPPIGEILTPFFKTVVEKSHHHHLPLVSHVTYNFSVHAIQMGEKVTSVFEQAVEALSRKEDILDTRADEDVLWQVDIDRMGYIFTTLIDYLKIEDAYNIFILNPKYNKKRLHYGYRRGLSESEINFLKENKTLQDKILQSEHVTGQSLDIDKANPRPLYVNRPASTFVWTTTEEVDTVEWSKKCSDVLTHVLSSNEGKDDAELLSNKAAQMLYGKKDDLSDLLGEGLKSGDFTGLQAECLTDTWIGANRWAFIDLSAGPFFWGPAVGGEGVRTEHSLPNVGKTIGAVAEITEDEAEDKLQDVIREKFSSFGDDHQAIDILVAEIDIYELFAFKHCKGRRTKIALCEELEERMHDLKGELEGYNNDDSDEGHKKKALDALQRMEKWNLFIDTPEEYQRYTVAHDTFLAQLGATLWGSMRRVVAPSMADGAYHYYDKISFQLYFITQEKVRNMKKLPVNLKSVTNGLSSLAVASQKVMFSQHLLSLSEDPALTMAFSVARRAATVPLLLVNGTYRLTTRAYLDSSILQRQLQKLSGHGSLKGTHSESRSTLEVPIFWFIHNEPLLVDKHYQAKSLFDMVIVVQSDRSAWESHLQCNGKSIMWDLRRPMKAALAATAQHLAGLLPLHLGYSHAHQTAIEDWVWSVGCNPISTTSQGWQLSQFQTDAIARNYIITELEQSIQAVNAAVHHLVLEQTTTQSFRLFKSQERAMVEKYNSVISSWRRIAAISSGLRYGDAMRLLSLLEDSSKGFADHVNSTIASLHPVHCTRQRKVKIVIDLTTIPAFLVLFAILWFVFRPRRQKPKIN
>PAPHhirs
--------------------------MKGAHWKLISA--RRSMPSFIRIFLLIFMLSVVEKSAPQWESRKSGKPSVFSLFNLKSKSKFWSESVIHTDFEDLESSVPSGHGKMEVVNYTKAGNIANFLKMSEVDSIYLPVPINFIFIGFEGKGNHEFKLGPEEMSRWFTKLDHIFEHSRIPHIGEMLTPFYKISVEKSQRYHLPLVSHVKYNFSVHAIQMGEKVTSVFEQAVLALSRKDDILDSRADEDVIWQVDIDRMGYLFSTLIDYLKIADAYNIFILNPRYSNKRLHYGYRRGLSESEMNFLKENKTLQAQILQSEHSTGTSLEIEKTDPRPLYVNRPASNFVWTTTEEVDTIEWSQKSSFVLTNVKTSNEGKNDLELLSNKVVQMLHGKKDDLGNLLEKGLKSGDFTGLQSECLTDTWIGGNRWAFIDLSAGPFSWGPAVGGEGVRTELSLPNVGKTIGAVAEITEDEAEDKLQDFIRERFSSFGDDHHAIDIILAEIDIYELFAFKHCKGRRTKLVLCEELDERMHDLKSELEGYDKEDSDESHKNKALDALKRMEKWNLFRETPEEYQSYTVAHDTFLAHLGATLWSSMRHIVAPSMADGVYHYYEKISYQIYFITEEKVRNIKKLPVNLKALSDGLSSLAVASQHVMFSQHLLALSEDPALTMAFSIARRAAAVPLLLVNGTYRLTTRAYLDSSILQHQLQKLSDHVSLKGTRSDLRSTLEVPIFWFIHNDPLLVDKHYQARALSDMVIVIQSDKSDWESHLQCNGKSILWDLRRPIKAAIAATAEHLAGLLPLHLVYSQAHETAIEDWTWSVGCNPISITSQGWHLPQFQSDAIARSYIINALEKSIQDVNVAIHQLVLEQTTTQGFQLFKSHERALLNRYNSVISLWRRIATISSGLRYGDTMKLLHLLEDYTKGFADHVNATIASLHPVHCTRQRKVDVELDLTTIPAFLLVFAILWFVLRPRRPKPKIN
>DRAKelas
--------------------------MDSPSRGRFSTALRSYMVSFSRIILLLLMVLLVETSAASRERPGSGRSSVFSLFNMKSKSKFWSENVIRTDIDDLEASVPSGYGKMEALNYTKAGNIANFLEMSEVDSIYLPVPINFIFIGFEGNGNHEFKLVPEEMPRWFTKIDHIFEHTRVPPIGEILTPFFKTTVEKSHHHHLPLVSHITFNFSVHAIRMGEKVTSIFEQAVEAFSRKDDIFDSRADEDVLWQVDIDRMGYIFTTLIDYLKIEDAYNIFILNPKYRKKRLHYGYRRGLSESEINFLKENKTLQDKVLQSEPVTGLPLDTEKADPRPLYVNRPASNFAWTTTEEVDTVEWSKKCSDVLMRITSYNEGKDDTELLSNKVVQMLYGKKDDLNDLLGEGLKLGDFTGFQVECLTDTWIGSNRWAFIDLSAGPFSWGPAVGGEGVRTEHSLPNVGKTIGAVAEMTEDEAEDKFQDVIRERMSSFGDGHQAIDIHVAEIDIYELFAFKHCKGRRTKLALCEELEERMHELKSELEGLNIDDSDESRKKKALDALQRMEKWNLFTDTPEEYQKYTVAHDTFLAQLGATLWGSMRQVVAPSMADGAYHYYDKISFQIYFITQEKVRNIKKLPVNLRAVSDGLSSLAISSQKVMFSQHLLSLSEDPALTMAFSVARRAATVPLLLVNGTYRLTTRSYLDSSILQRQLQRLSDHGSLKGTHSDSRSTLEVPIFWFIHNEPLLVDKHYQARSLTDMVLVVQSDTSAWESHLQCNGKSIVWDLRRPIKAALAATAQHLAGLLPLHLAYSQAHQTAIEDWAWSVGCNPISTTSQGWHLSQFQTDAIARNYIITSLEESVQAVNSAVHRLVLEKTTTQGFRLFKSHERAMVNKYNSVISLWRRVSTISSGLRYVDAMKLLNLLEDSSKDFADHVNTTIALLHPIHCTRQRKVNIELDLTTVPAFLVVFAILWFVFRPRRPKPKVN
