# Supplementary material for: Orchid Phylotranscriptomics: The Prospects of Repurposing Multi-Tissue Transcriptomes for Phylogenetic Analysis and Beyond
Source: Front Plant Sci. 2022 May 27;13:910362. doi: 10.3389/fpls.2022.910362 (PMC9196242; doi:10.3389/fpls.2022.910362)
Supplement: Supplementary file 4 [file Data_Sheet_3.zip › ortho_MSA/r1/OG0009127.fa]

>ANOEemei
---------------------------------------------------------------------------------------------------------------------------------------------------------MKSGRKNLKKASQEDGFSLQEGESIMQVVSLRGSNVIEVIDAQGLKSLALFPAKFQKSFWIKRGNFVAVAEG-GREKALESGDKIACIVSRVLFHAQVRDLERSPNWPASF--RNA--QP-EELKAVQLQSESDHAC--GTLNYDS----EDD--LPPLEANLNRRRPVDLYSDSDQD-------
>ANOEroxb
---------------------------------------------------------------------------------------------------------------------------------------------------------MKSGRKNLKKASQEDGFSLQEGESIMQVVSLRGSNVIEVIDAQGLKSLALFPAKFQKSFWIKRGSFVVVAEG-GREKALESGDKIACIVSRVLFHAQVRDLERSPNWPASF--RNA--QP-EELKAVQLQPESDHAR--GALNYDS----EDD--LPPLEANLNRRRPVDLYSDSDQD-------
>APOSodor
---------------------------------------------------------------------------------------------------------------------------------------------------------MKSGRKNLKKASKEEGLSLQDGQSVMQVVSLRGSNIIEVMDDKGVKFLALFPAKFQRRFWIKRGSFVVVDDG-GRQKAIESGNKIACIVHRVLFHEQVRFLEKSPDWPAIF--KNA--RA-EDSNVIQQLPVVENVE---ILNADS----EDE--LPPLESNLNRNRPVEVYSDSDPDQDS----
>APOSshen
---------------------------------------------------------------------------------------------------------------------------------------------------------MKSGRKNLKKASKEEGLSPQDGQSVMQVVSLRGSNIIEVMDDKGVKFLALFPAKFQRRFWIKRGSFVVVDDG-GRQKAIESGNKIACIVHRVLFHEQVRFLEKSPDWPAIF--KNA--RA-EDSNVIQQLPVVENVE---ILNADS----EDE--LPPLEANLNRNRPVEVYSDSDPDQDS----
>BLETstri
FP-------PPPLFRISHH------RIAALRDPRPRSATLSASLRDPQPRLGLAPLGPPALS-------LSNLKSNPALAPPLRFAPCWLPPIGPARLQPSLFILRSSAPRLGDSSLPSWHCG---------SKREA--------------IAMKSGRKNLKKASAEDCISLQEGQSIMQVVSLRGSNVIEVMDAKGVKSLALFPAKFQRSFWIKRGNFVIVDEG-GREKALESGDKIACIVSQVLFHAQVRSLERSPDWPLSF--KNA--RP-EEPKTFQLLPESYHGE---VLNSDS----EDD--LPPLEANLNRRRPVDLYSDSDSDHDS----
>BORYspha
------------------------------------------------------------------------------------------------------------------------------------------------------------------------------------------------MDAKGVTSLALFPSKFQKSLWIKKGNFVVIDGS-GREKALDSGSKIACMVSQVLFRDQVRILEKTSEWPTIF--KTK--VV-DDSKAHQQLSTSACQE---DLNSDG----DDD--LPPLEANLNRSRPMELYSDSDASCDSDSGS
>CALAcreb
---------------------------------------------------------------------------------------------------------------------------------------------------------MKSGRKNLKKASQEDGLSLQKGEIIMQVVSLRGSNVVEVMDAQGVKYLALFPAKFQRSFWIKRGNFVVVDDG-GRVKALESGDKIACIVSRVLFHAQVRDLERSSDWPASF--RGTK-CAEEELKSFVLPHESEHMP---ALNSDS----DDD--LPPLEENLNRRRPVDLSSDFGSDQD-----
>CALAplic
---------------------------------------------------------------------------------------------------------------------------------------------------------MKSGRKNLKKASQEDGLSLQKGEIIMQVVSLRGSNVVEVMDAQGVKYLALFPAKFQRSFWIKRGNFVVVDDG-GRVKALESGDKIACIVSRVLFHAQVRDLERSSDWPASF--RGTK-RAEEELKSFVLPHESEHMP---ALNSDS----DDD--LPPLEENLNRRRPVDLSSDFGSDQD-----
>CALAsini
---------------------------------------------------------------------------------------------------------------------------------------------------------MKSGRKNLKKASAEDDISLQEGQSIMQVVSLRGSNVIEVMDAKGVKSLALFPAKFQRSFWIKTGNFVIVDEG-GREKALESGDKIVCMVSQVLFHAQIRSLERSPDWPASF--KNV--RP-EEPKISQLPPESYHGK---VLNSDS----EDD--LPPLEANLNRRRPVDLYSDSDSDSDHHS--
>CALAtsoo
---------------------------------------------------------------------------------------------------------------------------------------------------------MKSGRKNLKKASAEDGISLQEGQSIMQVVSLRGSNVIEVMDAKGVKSLALFPAKFQRSFWIKTGNFVIVDEG-GREKALESGDKIVCMVSQVLFHAQIRSLERSPDWPASF--KNV--RP-EEPKISQLPPESYHGK---VLNSDS----EDD--LPPLEANLNRRRPVDLYSDSDSDSDHHS--
>CALEmajo
---------------------------------------------------------------------------------------------------------------------------------------------------------------------------------------LRGSNLIEVMDAQGGKSLALFPAKFQRSFWIKIGNFVVVDVG-GREKALESGDKIACIVLRVLFHQQVRDLERSPDWPASFRRSSA--RPEEEPEASEAPQEAEDVG---AVNCDS----DDD--LPPLEANLNRRRPVDLYSDSGSDQD-----
>CEPHdama
---------------------------------------------------------------------------------------------------------------------------------------------------------MISGRKSLKKASEEDDISLQEGQSIMQVLSLRGSNVIEVMDAKDVKSLALFPAKFQRSFWIKRGSFVVVDEG-GREKALESGDKIACIVSRVLFHAQVRTLERSPDWPASF--RNA--RP-EEPRTSQILPESDHIE---VLNSDS----EDD--LPPLEANLNRRRPVDLYSDSDSDQDS----
>CHILsemi
---------------------------------------------------------------------------------------------------------------------------------------------------------MKSGRKNLKKASEEDGFSLQEGEIIMQVFSLRGSNVIEVMDAQGVKSLALFPAKFQRSFWIKRGNFVVVDVG-GREKALESGGKIACIVLRVLFHAQVRHLERSPDWPASFRRSSA--RPEEELKALEVPPEAEGMD---AMNRDSDDSDDDD--LPPLEANLN-RRPADLYSDSDSDQD-----
>CHILtrap
---------------------------------------------------------------------------------------------------------------------------------------------------------MKSGRKNLKKASQEDGFSLQEGEIIMQVFSLRGSNVIEVMDAQGVKSLALFPAKFQRSFWIKRGNFVVVDVG-GREKALESGGKIACIVSRVLFHAQVRHLERSPDWPARFRRSSA--RPEEELKASEVPPEAEGMD---VMNRDSHDSDDDD--LPPLEANLN-RRPADLYSDSDSDQD-----
>CORYacti
---------------------------------------------------------------------------------------------------------------------------------------------------------MKSGRKNLKKASEEDGLYLQEGEIIMQVVSLRGSNVIEVMDAHGVKSLALFPAKFQKSFWIKRGSFVVVDDG-GREKALESGDKISCIISRVLFHAQVRDLEKSPDWPLNF-RRNA--EPEEELKAFELPPESGY----------S----DDD--LPPLEANLNRRRPVDLYSDSGSDQD-----
>CREMappe
---------------------------------------------------------------------------------------------------------------------------------------------------------MKSGRKNLRKASSEDGISLQEGQSIMQVVSLRGSNVIEVLDAKGVKSLALFPAKFQRSFWIKTGNFVIVDED-GREKALESGDKIACIVSQVLFHAQLRSLEKSPDWPASF--RHG--RP-EEPKASLLLPESSHGE--VVLNSDS---EEDD--LPPIEANLNRRRPVDLYSDSDSDLES---Y
>CRYPlept
---------------------------------------------------------------------------------------------------------------------------------------------------------MKSGRKNLKKA-YEDGISLQEGEIIMQVVSLRGSNVIEVMDAQGVKSLALFPAKFQKSFWIKRGNFVVVDDG-GREKAQESGDKIVCIVSRVLFHAQVRDLERSPDWPVSF-RRNT--RPEEERRAFQPPPEADHVG---PLDADS----DDG--LPPLEANLNKSRPVDLYSDSGSDQED----
>CYMBensi
---------------------------------------------------------------------------------------------------------------------------------------------------------MKSGRKNLKKASAEDCISLQEGQSIMQVVSLRGSNVIEVIDAEGVKSLALFPAKFQRSFWIKTGNFVIVDEG-GREKALESGDKIACIVTQVLFHAQIRYLERSPGWPASF--KNA--RH-EEPKTCQLLPESYHGE---VLNSDS----EDD--LPPLEANLNRRRPVEIYSNSDSDQDS----
>CYMBmann
---------------------------------------------------------------------------------------------------------------------------------------------------------MKSGRKNLKKASAEDCISLQEGQSIMQVVSLRGSNVIEVIDAEGVKSLALFPAKFQRSFWIKTGNFVIVDGG-GREKALESGDKIACIVTQVLFHAQVRYLERSPGWPASF--KNA--RH-EEPKTCQLLPESCHGE---VLNSDT----EDD--LPPLEANLNRRRPVEIYSNSDSDQDS----
>CYPRbard
---------------------------------------------------------------------------------------------------------------------------------------------------------MISGRKNLKKAFEEHVVSLQEGQSIMQVVSLRGSNVIEVMDAEGVKSLALFPAKFQRSFWIKKGNFVVADVG-GREKALKLGNKVACIVSRVLYHEQVRSLEKSPSWPTIF--KNA--II-EDPKTCQVLQELHHGE---FVNSDS----EDD--LPPLEPNLNRSRPVELYSDSDQES------
>CYPRflav
----------------------------APPLLLLFSVVTAAS---------TAP------------------------------------------------LLLFLLPARHWLLISDLKFE---------LKAI---------------FAMISGRKNLKKASEEHGVSLQEGQSIMQVVSLRGSNVIEVMDAEGVKSLALFPSKFQKCFWIKKGNFVLVDVG-GREKALELGNKIACIVSRVLYHEQVRSLEKSPSWPTIF--KDA--II-EDPKSCQVLQELHRGE---FVNSDS----EDD--LPPLEPNLNRSRPVELYSDSDSDQES----
>DACThata
---------------------------------------------------------------------------------------------------------------------------------------------------------MKSGRKNLKKASEEDGVSLQEGQSIMKVVSLRGSNVIEVMDAQGVKSLALFPAKFHRSFWIKRGNFVLADEG-RREKAMESGDKIACIVSRVLFHAQVRDLERSPNWPASF--RNV--QPEEEPEVVRLLPESGHVA---VLNYDS----DDE--LPPLEENCNRRRPVDPYSDSDSDQD-----
>DENDchryso
---------------------------------------------------------------------------------------------------------------------------------------------------------MKSGRKNLKKASAEDGISFQEGQSIMQVVSLRGSNVIEVMDAEGVKSLALFPAKFQKSFWIKTGNFVIVDEG-GREKALESGDKIACIVSQVLFHAQVRSLERSPDWPASF--KNA--RP-EEPKNVQLQPESYHGE---VLNSDS----EDD--LPPLEANLNRRRPVELYSDSDSDHDT----
>DENDnobi
---------------------------------------------------------------------------------------------------------------------------------------------------------MKSGRKNLKKASAEDGISLQEGQSIMKVVSLRGSNVIEVMDAEGVKFLALFPAKFQRSFWIKTGSFVIVDEG-GREKALESGDKIACIVSQVLFHAQVRSLERSPDWPASF--KSA--RP-EEPKNVQLQPESYHGE---VQNSDG----EDD--LPPLEANLNRRRPVELYSDSDHDA------
>DIURorie
---------------------------------------------------------------------------------------------------------------------------------------------------------MRSGRKNLKKAFEEDGLSLQEGEIIMQVVSLRGSNVIEVVDARGVKSLALFPAKFQRSFWIKKGNFVVVDDG-GREKALESGDKIACIVSRVLFHAQIRDLERSPDWPASF-RRNA--PPEIEQKASELPPESVDVG---GRSDDS----DDD--LPPLEANLNRRRPVDLYSDSGSDQD-----
>DRAKelas
---------------------------------------------------------------------------------------------------------------------------------------------------------MKSGRKNLKKASKEDGLSLEEGEIIMQVVSLRGSNVIEVMDAQGVKSLALFPAKFQRSFWIRRGNFVVVDVG-GREKAMESGDKIACIVLRVLFHAQVRVLERSPDWPVSF--RSSV-RPEEELKGSEAPPKAEDMD---TMNRDS----DDD--LPPLEANLNRRRPVNLYSDSGSDQD-----
>DRAKthyn
----------------------------------------------------------------------------------------------------------------------------------------------------------------------------------MQVVSLRGSNVIEVMDAQGVKSLALFPAKFQRSFWIRRGNFVVVDVG-GREKAMESGDKIACIVLRVLFHAQVRVLERSPDWPARF--RSSV-RLEEELKGSEAPPKAKDMD---TMNCDS----DDD--LPPLEANLNRRRPVNLYSDSGSDQD-----
>EPIDfulg
---------------------------------------------------------------------------------------------------------------------------------------------------------MKSGRKNLKKASAEDGISLQEGQSIMQVVSLRGSNVIEVMDAKGVKSLALFPAKFQRSFWIKTGNFVIVDED-GREKALESGDKIACIVSQVLFHAQLRSLEKSPDWPASF--KNA--RP-EEPKTSQLLPQSYYQE---VLNSDS----EDD--LPPLEANLNRLRPVDLYSTSDSDSDSDS--
>EPIDpuni
---------------------------------------------------------------------------------------------------------------------------------------------------------MKSGRKNLKKASAEDGISLQEGQSIMQVVSLRGSNVIEVMDAKGVKSLALFPAKFQRSFWIKTGNFVIVDED-GREKALESGDKIACIVSQVLFHAQLRSLEKSPDWPASF--KNA--RP-EEPKTSQLLPQSYYQE---VLNSDS----EDD--LPPLEANLNRLRPVDLYSTSDSDSDSDS--
>EPIPhell
---------------------------------------------------------------------------------------------------------------------------------------------------------MISGRKSLKKASEDVDISLQEGQSIMQVLSLRGSNVIEVMDAKGVNCLALFPAKFQKSFWIKRGNFVVVDEG-GREKALESGDKIACIVSRVLFHAQVRALERSNDWPASF--RNA--RT-EEPKTSQLLPESDHLE---VLNSDS----EDD--LPPLEANLNRRRPVDLYSDSDSDQDS----
>EPIPpurp
---------------------------------------------------------------------------------------------------------------------------------------------------------MISGRKSLKKASEDVDISLQEGQSIMQVLSLRGSNVIEVMDAKGVNCLALFPAKFQKSFWIKRGNFVVVDEG-GREKALESGDKIACIVSRVLFHAQVRALERSNDWPASF--RNA--RT-EEPKTSQLLPESDHLEVLKVLNSDS----EDD--LPPLEANLNRRRPVDLYSDSDSDQDS----
>ERYCcris
---------------------------------------------------------------------------------------------------------------------------------------------------------MKSGRKNLKKASAEDGFSLQEGQSIMQVVSLRGSNVIEVMDAKGVKSLALFPAKFQRSFWIKTGSFVIVDEG-GRAKALESGDKIACIVTQVLFHAQVRSLERSPAWSANF--KNA--RS-EETKTHQVLPESYQEE---VVNSDS----EDD--LPPLEANLNRRRPVELYSDSDSDQDS----
>ERYCpuss
---------------------------------------------------------------------------------------------------------------------------------------------------------MKSGRKNLKKASAEDGFSLQEGQSIMQVVSLRGSNVIEVVDAKGVKSLALFPAKFQRSFWIKTGSFVIVDEG-GREKALESGDKIACIVTQVLFHAQVRSLERSPTWSANF--KNA--RS-EETKIHQVLPESYHGE---VVNSDS----EDD--LPPLEANLNRRRPVELYSDSDSDQDS----
>GALEfabe
MAVQVTSCCPNCPKRLSPAVRGEAITTVALPAEVGEEAVTSSSP--------TAPAGESSLATRRGAHLLRLIIDNRSDRELRGFFCC------------ELRILFSSLFGLHKLVAQNIHFN---------IKFVP--------------RAMTSGRKNLKKASEEYGFSLQEGQSVMQVVSHRGCNLIEVMDAEGEKILALFPAKFQKSFWIKRGSFVVVDDG-GKEKALESGNKIACIVSQVLFHGQIRALKKSPDWPAIF--KNS--RT-EDPKALQLLQETGHGD---VPNSDS----EDD--LPPLEANLNRSRPVELYSDSDSEEDS----
>GASTelat
---------------------------------------------------------------------------------------------------------------------------------------------------------MKSGRKNLKKASEESGISLQEGQSIMQVASLRGSNVIEVMDANGVKSLALFPAKFQKSFWIKTGNFVVVDEA-GREKALKSGDKIACIVCQVLFHSQVRTLQRSTNWPASF--KNA--AP-EEPKAAQFLPELYHGGGGMVLNSDT----EDD--LPPLEANLNRQRPVDLYSDSDSDPDT----
>GOODfuma
---------------------------------------------------------------------------------------------------------------------------------------------------------MKSGRKNLKKASQEDRFLLQEGESIMQVVSLRGSNVIEVMDAQGVKSLALFPAKFQRSFWIKRGNFVVVDEG-GREKALESGDKIACIVSRVLFHAQVRDLERSPDWPASF--KNA--QPEEELKAFQLQPEPD------FLNYDS----EDD--LPPLEANLNRRRPVDLYSDSDQD-------
>GOODpube
---------------------------------------------------------------------------------------------------------------------------------------------------------MKSGRKNLKKASQEDSFLLQEGESIMQVVSLRGSNVIEVMDAQGVKSLALFPAKFQRSFWIKRGNFVVVDEG-GREKALESGDKIACIVSQVLFHAQVRDLERSPDWPASF--KNA--QPEEELKAFQLQPESD------LLNYDS----EDD--LPPLEANLNRRRPVDLYSDSDQD-------
>GYMNdens
---------------------------------------------------------------------------------------------------------------------------------------------------------MKSGRKNLKKASEEDGVSLQEGQIIMKVVSHRGSNVIEVMDAQGVKSLALFPAKFQKSFWIKRGNFVLADEG-RREKAQEPGDKISCIVSRVLFHAQVRDLERSPNWPASF--RNV--QPEEEPEVLRLLPESRHVA---VLNYDS----DDD--LPPLEENCNRRRPVDPYSDSDSDQD-----
>GYMNodor
---------------------------------------------------------------------------------------------------------------------------------------------------------MKSGRKNLKKASEEDGVSLQEGQSIMKVVSLRGSNVIEVMDAQGVKSLALFPAKFQKSFWIKRGNFVLADEG-RREKALESGDKIACIVSRVLFHAQVRDLERSPNWPASF--RNV--QPEEEPEVLRPLPESRHVA---VLNYDS----DDD--LPPLEENCNRRRPVDPYSDSDSDQD-----
>HABElong
---------------------------------------------------------------------------------------------------------------------------------------------------------MKSGRKNLKNASEEDEVSLHEGQSIMKVVSLRGSNIIEVIDANGVRSLALFPAKFQRSFWIKRGNFVLVDVV-GREEALESGDKIACIVSRVLFHAQVRDLEKSPNWPASF--RNV--RPEEEPEALQFLPES---------NYDS----DND--LPPLEENCNRRRPVDLYSDSDQD-------
>HABEpant
---------------------------------------------------------------------------------------------------------------------------------------------------------MKSGRKNLKNASEEDEVSLHEGQSIMKVVSLRGSNIIEVIDANGVRSLALFPAKFQRSFWIKRGNFVLVDVV-GREEALESGDKIACIVSRVLFHAQVRDLEKSPNWPASF--RNV--RPEEEPEALQFLPES---------NYDS----DND--LPPLEENCNRRRPVDLYSDSDQD-------
>HAEMdisc
---------------------------------------------------------------------------------------------------------------------------------------------------------MKSGRKNLKKASQEDGFSLQEGESIMQVVSLRGSNVIEVIDAQGLKSLALFPAKFQKSFWIKRGNFVVVAES-GREKALESGDKIACIVSRVLFHAQVRDLERSPNWPASF--RNV--QP-KELKAFQLQPESDLAH--GALDYDS----EDD--LPPLEANLNRRRPVDLYSDSDQD-------
>HEMIforr
---------------------------------------------------------------------------------------------------------------------------------------------------------MKSGRKNLKKASEEDGVSLQEGQSIMKVVSLRGSNVIEVMDAKGVKSLALFPAKFQRSFWIKRGNFVLADEG-GREKALESGDKIACIVSRVLFHTQVRDLERSPNWPASF--RSL--QPEEEPKVLQLVPESSCVA---ALNYDS----DDD--LPPIEKNCN-RRPVDPYSDSDPDQD-----
>HYPOheme
---------GKPRRRLSPP---------------------------------TAPRAPSEI---------------------------------------LLLLLLLLLLQIDSIVFQLSSYSPTKDCDRQFLNFSPPPNRLADLSSPKSGANMKAGRKNLKRASKEDVLSLQEGHSIMQVVSLRGSNLIEVMDGKGVKSLALFPAKFQKSFWIKRGNFVVVDGS-GRDEALGSGSKIACMVSQVLYHDQVRTLEKSSDWPEIF--KSK--AA-DESNVHQQLPTAECEE---DTSSDG----EDD--LPPLEANLNRSRPVELYSDADADSVSDS--
>LANAlana
---------------------------------------------------------------------------------------------------------------------------------------------------------MKAGRKNLKKAYEEDALSLQEGHSIMKVVSLRGSNLIEVLDGKGVKSLALFPAKFQRSFWIKRGNFVVVDES-GRDEALGSGSKIACMVSQVLNHDQIRTLEKSSDWPTIF--KTK--TV-DESNPLQQLPTSHCKE---DTISDG----EED--LPPLEANLNRRRPLEAYSDSDANSNSDLSS
>LECAnigr
MATQV------------------------------FVAVTSGY--------------------------------------------------------------------------------------------------------------WFSWRKNLKKASEEHGFSLHGGQSIMQVLSHRGSNLIEVMDAKGEKFLALFPAKFQRSFWIKRGSFVVVNDD-GREKALESGNKIACIVSQVLFHGQIRALEKSSDWPAIF--KNI---T-EGPKACQLVPESEDGD---VSKSDS----EDD--RPPLEANLNRSRPVELYSDSE---------
>LIMOabor
---------------------------------------------------------------------------------------------------------------------------------------------------------MISGRKSLKKASDEGDISLQEGQSIMQVLSLRGSNVIEVMDAKGVKSLALFPAKFQRSFWIKIGNFVVVDEG-GREKALESGDKIACIVSRVLFHAQVRALERSSDWPASF--RNA--RP-EEPKTFKLLQESDNVA---VLNSDS----EDD--LPPLEANLNRRRPVDLYSDSDSDQDS----
>MASDpict
---------------------------------------------------------------------------------------------------------------------------------------------------------MKSGRKNLKKASAEDGISLQEGQSIMQVVSLRGSNVIEVMDAKGLKSLALFPAKFQRSFWIKIGNFVIVDED-GREKALESGDKIACIVSQVLFHAQLRSLQKSPDWPASF--KNA--RP-DEPKTSLLLPESHQRD---ILNSDS----EDD--LPPLEANLNRQRPVDLYSDSDSDNDS----
>MEXIxero
---------------------------------------------------------------------------------------------------------------------------------------------------------MISGRKNLKKASKDHALSLQEGQSIMQVVSLRGSNVIEVMDSEGVKSLALFPAKFQRSFWIKRGSFVVVDVG-GREKALELGNKIACIISRVLFQEQVRSLEKSPSWPTIF--KDA--II-EDPKSSQVLKESHNGE---SLNSDS----EDD--LPPLEANLNRSRPVELYSDSDSDQEF----
>MICRparv
---------------------------------------------------------------------------------------------------------------------------------------------------------MKSGRKNLKKASEEDGLSLQEGENIMQVISLRGSNVIEVMDAQGVKFLALFPAKFQRSFWIKRGNFVVVNDC-GREKALESGDKIACIISRVLFHAQVRDLERSPDWPATF-RRNA--LPAEELKCFELPPESDQAG---SQNCDS----DDD--LPPLEANLNRRRPVDLYSDSDQD-------
>MOLIcapi
---------------------------------------------------------------------------------------------------------------------------------------------------------MKAGRKNLKRASKDDVLSFQEGHSVMQVVSLRGSNLIEVMDSKGVKSLALFQAKFQKSFWIKRGNFVVVDGS-GRDEALGSGSKIACLVSQVLYHDQVRTLEKASDWPEIF--KSK--AL-DELNVHQQLPSSECEE---DMNSDV----EDD--LPPLEANLNRSRPVELYSDSDADSGPDS--
>NEUWmali
-------------------------------------------------------------------------------------------------------------------------------------------------------------------------MLLVTTKDVVATHTL-------VMDAKGVKSLALFPAKFQRSFWIKRGSFVVVDEG-GREKAIESGNKIACIVYQVLFHEQVRSLEKSPDWPAIF--KNA--RP-EDSNAIQQLPAVENVD---ILNVDS----EDE--LPPLEANLNRNRPIELYSDSDSDPDQDS--
>NEUWzoll
---------------------------------------------------------------------------------------------------------------------------------------------------------MKSGRKNLKKASEEEGISFQDGQSIMQVVSLRGSNLIEVMDAKGVKSLALFPAKFQRSFWIKRGSFVVVDEG-GREMAIESGNKIACIVYQVLFHEQVRSLEKSPDWPAIF--KNA--RP-EDSNAIQQLPAVENVD---TLNVDS----EDE--LPPLEANLNRNRPIELYSDSDSDPDQDS--
>OECEmacu
---------------------------------------------------------------------------------------------------------------------------------------------------------MKSGRKNLKKASAEDGVSLQEGQSIMQVVSLRGSNVIEVMDAKGVKSLALFPAKFQRSFWIKTGNFVIVDEG-GREKALESGDKIACIVTQVLFHAQVRSLERSPAWPASF--KNA--RP-EELKTHQFLPESYHGE---VLNSDS----EDD--LPPIEANLNRRRPLELYSDSDSDQDS----
>OPHRgarg
---------------------------------------------------------------------------------------------------------------------------------------------------------MKSGRKNLKKASEEDGVSLQEGQSIMKVVSLRGSNVIEVMDAKGVKSLALFPAKFQRSFWIKTGSFVLADEGVQREKAVESGDKISCIVSRVLFHAQVRDLERAPDWPASF--RNVC-RPVEEPEVLQSCMESSHVG---FVNYDS----DDDDELPPIEENLNRRRPVDPYSDSDQD-------
>OPHRsphe
---------------------------------------------------------------------------------------------------------------------------------------------------------MKSGRKNLKKASEEDGVSLQEGQSIMKVVSLRGSNVIEVMDAKGVKSLALFPAKFQRSFWIKTGSFVLADEGVQREKAVESGDKISCIVSRVLFHAQVRDLERAPDWPASF--RNVC-RPVEEPEVLQSCMESSHVG---FVNYDS----DDDDELPPIEENLNRRRPVDPYSDSDQD-------
>ORCHital
---------------------------------------------------------------------------------------------------------------------------------------------------------MKSGRKNLKKASEEDGVSLQEGESIMKVVSLRGSNVIEVMDAKGVKSLALFPAKFQRSFWIKRGNFVLVDEG-RRGKALESGDKIACIVSRVLFHAQVRNLERSSNWPASF--RNM--RLEEEPEVLQLLPEASHVA---ILNCDS----EDG--LPPLEENCNRRRP-----------------
>PAPHconc
---------------------------------------------------------------------------------------------------------------------------------------------------------MISGRKNLKKASKDHVLSLQEGQSIMQVVSLRGSNVIEVMDAEGVKSLALFPAKFQRSFWIKRGSFVVVDVG-GREKAMELGNKIACIVSRVLFQEQVRSLEKSPSWPTIF--KDA--IT-EDPNFSQVLRESHCGE---SVNSDS----EDD--LPPLVANLNRSRPVELYSDSDSDQEV----
>PAPHhirs
---------------------------------------------------------------------------------------------------------------------------------------------------------MISGRKNLKKASRDHVLSLQEGQSIMQVVSLRGSNVIEVMDAEGVKSLALFPAKFQRSFWIKRGSFVVVDVG-GREKALELGNKIACIVSRVLFQEQVRSLEKSPSWPTIF--KDA--IT-EDPNSCLVLQKSHSGE---SVNSDS----EDD--LPPLEANLNRSRPVELYSDSDSDQEV----
>PHAIflav
---------------------------------------------------------------------------------------------------------------------------------------------------------MKSGRKNLKKASAEDGISLQEGQSIMQVVSLRGSNVIEVMDAKGVKSLALFPAKFQRSFWIKTGNFVIVDEG-GRDKALESGDKIVCMVSQVLFHAQIRSLERSPDWPASF--KNV--RP-GEPKISQLLPESYHGK---VLNSDS----EDD--LPPLEANLNRQRPVDLYSDSDSDHDS----
>PHAItank
---------------------------------------------------------------------------------------------------------------------------------------------------------MKSGRKNLKKAYAEDGISLQEGQSIMQVVSLRGSNVIEVMDAKGVKSLALFPAKFQRSFWIKTGNFVIVDEG-GREKALESGDKIVCIVSQVLFHAQVRSLERSPNWPASF--KNV--RP-EKPMISQLPPESYHGK---VLNSDS----EDD--LPPLEANLNRRRPVDLYSDSGSESDSDHDS
>PHALcorn
---------------------------------------------------------------------------------------------------------------------------------------------------------MKSGRKNLRKASIEDGISLQEGQSIMQVVSLRGSNVIEVMDAEGVKSLALFPAKFQRSFWIKTGNFVIVDEG-GREKALESGDKIACIVSQVLFHAQVRSLEKSPDWPAKF--KNA--RP-VESQTFQLQPEL-------VLNSDS----DED--LPPLEANLNRRRPVDIYSDSASDSDHDS--
>PHALmode
---------------------------------------------------------------------------------------------------------------------------------------------------------MKSGRKNLRKASIEDGISLQEGQSIMQVVSLRGSNVIEVMDAEGVKSLALFPAKFQRSFWIKTGNFVIVDEG-GREKALESGDKIACIVSQVLFHAQVRSLEKSPDWPAKF--KNA--RP-VESQTFQLQPEL-------VLNSDS----DED--LPPLEANLNRRRPVDIYSDSASDSDHDS--
>PHRAlind
---------------------------------------------------------------------------------------------------------------------------------------------------------MISGRKNLKKASKEHTLSLQEGQSIMQAVSLRGSNVIEVVDAEGVKSLALFPAKFQRRFWIKRGSFVVVDVG-GREKALELGNKIACIVSRVLFHEQVRSLEKSPSWPTIF--KDA--KT-EDPKSFQVLQESCYGE---SVNSDG----EDD--LPPLEANLNRSRPSELYSDSDSDQEF----
>PLATclav
---------------------------------------------------------------------------------------------------------------------------------------------------------MKSGRKNLKKASEEDGFSLQEGQSIMKVVSLRGSNLIEVMDAQGVKSLALFPAKFQRSFWIKRGNFVLADEG-RREKALESGDKIACIVSRVLFHAQVHDLERSPNWPASF--RNV--QPEEEPEVLRLLPESGHVA---VLNYDS----DDG--LPPLEENCNRRRPVDPYSDSDSDSDQD---
>PTERcurt
---------------------------------------------------------------------------------------------------------------------------------------------------------MKSGRKNLKKASQENDFSLQEGENIMQVVSLRGSNVIEVMDAEGVRSLALFPAKFQRSFWIKRGNFVVVD-G-GREKALESGDKIACIVSRVLFHAQVRDLERSPNWPASF--RNA--RPEEELKARRVPPESDHAG---CPSDDS----EDD--LPPLEANLNRRRPVDLYSDSDQD-------
>RIMAelli
---------------------------------------------------------------------------------------------------------------------------------------------------------MKSGRKNLKKAFEEDGLSLQEGEIIMQVVSLRGSNVIEVMDAQGVKSLALFPAKFQRSFWIKRGNFVVVDVG-GREKALESGDKIACIVLRVLFHAQVRDLERSPDWPASF--RSSV-RGEEEVKASELSPESEDMG---AMNHDS----DDD--LPPLEANLNRRRHVDLYSDSASEQD-----
>SELEaequ
---------------------------------------------------------------------------------------------------------------------------------------------------------MISGRKNLKRASEEHGLSLQEGQSIMQVVSLRGSNVIEVMDAEGVKSLALFPAKFRRSFWIKRGSFVVVDVG-GREKALELGNKIACIVSRVLFHQQVRSLEKSPSWPTIF--KDA--IT-EDPKSCRVLEESHHGE---CVNSDS----EDD--LPPLEANLNRRRPVELYSDSDSDQEF----
>SERAvome
---------------------------------------------------------------------------------------------------------------------------------------------------------MKSGRKNLKKASEEDGVSLQEGESIMKVVSLRGSNVIEVMDGKGVKSLALFPAKFQRSFWIKRGNFVLVDEG-RRDKALESGDKIACIVSRVLFHAQVRDLERSLNWPASF--RNV--RAAEEPEVLQPFLASSHV----VLNHDS----DDG--LPPLEENCNRRRPVDPYSDSDQD-------
>THELangu
---------------------------------------------------------------------------------------------------------------------------------------------------------MKSGRKHLKKASEEDGLSLHEGEIIMQVVSLRGSNVIEVMDAQGVKSLALFPAKFQRSFWIKRGNFVVVDIG-GREKALESGDKIACIVLRVLFHAQVRDLERSADWPASF--RSCSAPPAEEVKVAALPPLEA------DLNTDS----DDD--LPPLEANLNRRRPVDLCSDSGSDQN-----
>VANIplan
---------------------------------------------------------------------------------------------------------------------------------------------------------MISGRKNLKKAFEEHGFSLHEGQSIMQVVSLRGSNLIEVMDAKGETFLALFPAKFQRSFWIKKGSFVVVDDG-GKEKALESGNKIACIVSQVLFHGQLRALEKSPHWPAIF--KNT--RA-EEPKASPLRPESDHGD---EPKSDS----EDD--LPPLEANLNRSRPFELYSDSESEEDT----
>VANIshen
---------------------------------------------------------------------------------------------------------------------------------------------------------MISGRKNLKKAFEEHGFSLNEGQSIMQVVSLRGSNLIEVMDAKGENFLALFPAKFQRSFWIKRGSFVVVDDG-GKEKALESGNKIACIVSQVLFHGQLRALEKSPDWPAIF--KNT--RA-EEPKAFPLQPESDHGD---EPKSDS----EDD--LPPLEANLNRSRPVELYSNSESEEDT----
>EPIPaphy
---------------------------------------------------------------------------------------------------------------------------------------------------------MKSGRKNLRKASTEDGICLQEGQSIMQVVSLRGSNVIEVMDAKGVKSLALFPAKFQKSFWIKRGNFVIVDES-GREKALESGDKIVCIVFQVLFHAQVRILEKVPDWPACF--KDE--RS-EEANPVPHLPESSHGE---AQNSES---EDDD--GPPLEANLNRCSPVHLYSDSDSDCQE----
