# Supplementary material for: Orchid Phylotranscriptomics: The Prospects of Repurposing Multi-Tissue Transcriptomes for Phylogenetic Analysis and Beyond
Source: Front Plant Sci. 2022 May 27;13:910362. doi: 10.3389/fpls.2022.910362 (PMC9196242; doi:10.3389/fpls.2022.910362)
Supplement: Supplementary file 4 [file Data_Sheet_3.zip › ortho_MSA/r1/OG0008813.fa]

>ANOEemei
---------------------------MEISM-R--SAF-L--PFL-LILLSQLAAPITGIRFPQAIPVS----STQIPNRALKTAVFSLGSFWRSEAAFGCLPGVVRTLVGYAGGTKSNPDYRNLGNHAECVKIEYDPTLISFKQLLDVFWASHDSRQVFGQGPDVGNQYRSIIFTNGTLETRLAAASKEAEQTRIRSSIVTTQIQQLGTFYPAESDH----------------------Q--------------KFELKRYH-FLLQLIGSMPEEELQKSSLATKLNGYAAELCPPKIQKQIDVKIDEILKSGWP---ILRGV------------
>ANOEroxb
---------------------------MEISM-R--SAF-L--PFL-LILLSQIAAPITGIRFPQAIPVS----SSQIPNRALKTAVFSLGSFWRSEAAFGCLPGVVRTLVGYAGGTKSNPDYRNLGNHAECVKIEYDPTLISFKQLLDVFWASHDSRQVFGQGPDVGNQYRSIIFTNGTLETRLAAASKEAEQTRIRSSIVTTQIQQLGTFYPAESDH----------------------Q--------------KFELKRYH-FLLQLIGSMPEEELQKSSLATKLNGYAAELCPPKIQKQIDVKIDEILKSGWP---ILRGV------------
>APOSodor
--------------------------MGKFSG-S--DAL-LLLYLL-AIVVSLLVRPTLGIRFRQATQES----THRHMNRRLKAAVFALGSFWRSEAAFGCLPGVVRTIVGYAGGTKNNPEYRNLGDHAECVQIEYDPTVISFKQLLDVFWASHDPRQLFGQGPDVGNQYRSIILTNGTLEARLAAASKEREQTISKSSIVMTQIQQLGTFYPAESDH----------------------Q--------------KFELKRNR-LLLQLIGNMPEEELQRSSLATKLNGYAAELCPPKIQKKIDAKIDDILKTGWP---ILRDI------------
>APOSshen
--------------------------MGKFSG-S--DAL-WLLYLL-AIVVSLFVRPTLGIRFRQANQES----THRHMNRPLKAAVFALGSFWRSEAAFGCLPGVVRTIVGYAGGTKNNPEYRNLGDHAECVQIEYDPTVISFKQLLDVFWASHDPRQLFGQGPDVGNQYRSIILTNGTLEARLAAASKEREQTISKSSIVMTQIQQLGTFYPAESDH----------------------Q--------------KFELKRNR-LLLQLIGNMPEEELQRSSLATKLNGYAAELCPPKIQKKINAKIDDILKTGWP---ILRDI------------
>BLETstri
--------------------------MEDISW-R--HLF-L--LLL-LVFLSQLATQTLGIRFPQATTES----SRQNPNRPLKTAVFALGSFWRSEAAFGCLPGVVRTLVGYAGGTKSNPEYRNLGNHAECVQIEYDPTLISFKQLLEVFWASHDPRQVFGQGPDVGNQYRSIIFTNGTLEARLAASSKDTEQTRSRSSIVTTQIQQLGVFYPAESDH----------------------Q--------------KFELKRNR-FLLQLIGNIQEEELQKSTLAAKLNSYAAELCSPKIQKQIDARIDEILKIGWP---ILRGL------------
>BORYspha
---------------------------MELRA-K--YQA-L--GLF-IALLVSRAEPILGIRFPDPIREP----SRRQPNRPLKVAVFALGSFWQSEAAFGCLPGIVRTSVGYAGGSKPNPEYRNLGDHAECVRVEYDPILIPFKQLLDVFWLSHDSRQVFGQGPDVGNQYRSIIFTNGTLEARLAAVSKEKEQTKSRSSIVTTQIEQLGTFHPAESDH----------------------Q--------------KFELKRNR-FLMQLIGNMPEEELTMSNLAAKLNGYAAELCPPYIQKKIDAKIDEILKNGWP---ILKEL------------
>CALAcreb
---------------------------MKISRID--ASF-M--AFL-LVLLSPLATPIVGIRFPPAIPAS----SPPLTNRALKIAVFALGSFWRSEAAFGCLPGVVRTLVGYAGGTKSSPEYRNLGNHAECVKIEYDPTLISFKQLLDVFWASHDPRQVFGQGPDVGNQYRSIIFANGTLEFRLAAASKEAEQTKSRSSIVTTEIRQLGSFYPAESDH----------------------Q--------------KFELKRKH-FLLQLIGNMPEEELQKSSLAAKLNGYASELCPPKIRMKIDGKIDEILKNGWP---ILRGI------------
>CALAplic
---------------------------MKISRID--ASF-M--AFL-LVLLSPLATPIVGIRFPPAIPAS----SPPRTNRALKIAVFALGSFWRSEAAFGCLPGVVRTVVGYAGGTKSSPEYRNLGNHAECVKIEYDPTLISFKQLLDVFWASHDPRQVFGQGPDVGNQYRSIIFANGTLEFRLAAASKEAEQTKSRSSIVTTEIRQLGSFYPAESDH----------------------Q--------------KFELKRNH-FLLQLIGNMPEEELQKSSLAAKLNGYASELCPPKIRMKIDGKIDEILKNGWP---ILRGI------------
>CALAsini
---------------------------MEISW-R--YVF-L--LLL-LGLISHIATPTLGIRFPQAIPES----ARQNSNRPLKSAVFALGSFWRSEAAFGCLPGVARTLVGYAGGTKPNPEYRNLGNHAECVQIEYDPTLISFKQLLDVFWASHDPRQVFGQGPDVGNQYRSIIFTNGSLEARLAASSKETEQTKSRSSIVTTQIQQLGVFYAAESDH----------------------Q--------------KFELKRNK-FLLQLIGNIEEEELQRSTMAAKLNGYAAEFCPPRIQKQIDARIDDLLKIGWP---ILRGL------------
>CALAtsoo
---------------------------MEISW-R--YVF-L--LLL-LGLISHLATPTLGIRFPQAIPES----SRQNSNRPLKAAVFALGSFWRSEAAFGCLPGVARTLVGYAGGTKSNPEYRNLGNHAECVQIEYDPTLISFKQLLDVFWASHDPRQVFGQGPDVGNQYRSIIFTNSSLEARLAASSKETEQTKSRSSIVTTQIQQLGVFYPAESDH----------------------Q--------------KFELKRNK-FLLQLIGNIQEEELQKSTMAAKLNSYAAEFCPPRIQKQIDARIDDILKIGWP---ILRGL------------
>CALEmajo
---------------------------MEISR-K--DAI-L--LLL-LVLVTQVATLVVGIRFRQPIPLS----SPERSDRALKVAVFALGSFWRSEAAFGCLPGVVRTLVGYCGGTKPNPDYRNLGNHAECVKIEYDPTLISFKQLLDVFWVSHDSRQVFGQGPDVGNQYRSIIFANGTLETRLAAASKEAEQTKSRSSIVTTQIQQPGLFYPAESDH----------------------Q--------------AFQILQSWIFLNDLCSSF--SACHRSSRVAEIRVEAQSSSPATDRKHAGGGASEVEPGRQTERLCFRALPSEDPEEDRCED
>CEPHdama
MCS---------------------SGMENISR-R--YAF-L--LLL-IVLISQLGTPTLGIRFPQAIPES----SRQHPSRPLKAAVFAIGSFWRSEAAYGCLPGVVRTLVGYAGGTKSNPEYRNLGNHAECVQIEYDPTLISFKQLLDVFWASHDPRQVFGQGPDVGNQYRSIIFTNGTLEARLAAASKETEQTKNKNSIVTTQIQQLGVFYPAESDH----------------------Q--------------KFELKRNR-FLLQLIGNMPEEELQKSTLATKLNGYAAELCPPKIQKRIDARIDQILISGWP---ILREV------------
>CHILsemi
----------------------MPYVEMEISR-E--DAF-L--LLL-LFLVAQLTTPVAGIRFRQPIPES----SPEHSDRALKVAVFALGSFWRSEAAFGCLPGVVRTLVGYAGGTKPNPDYRNLGNHAECVKIEYDPTLISFKQLLDVFWASHDPRQVFGQGPDVGNQYRSIIFANGTLEARLAAASKEAEQTKSRSSIVTTQIQQPGIFYPAESDH----------------------Q--------------KFELKRHH-FLLQLIGNMPEEELQKSSLAAKLNGYASELCPPKIQRKIDVKIDEILKNGWP---ILRGV------------
>CHILtrap
---------------------------MEISR-E--DAF-L--LLL-LVLVAQLTTPVAGIRFRQPIPES----SPEYSDRALKVAVFALGSFWRSEAAFGCLPGIVRTLVGYAGGTKPNPDYRNLGNHAECVKIEYDPTLISFKQLLDVFWASHDPRQVFGQGPDVGNQYRSIIFANGTLEARLAAASKEAEQTKSRSSIVTTHIQQPGIFYPAESDH----------------------Q--------------KFELKRHH-FLLQLIGNMPEEELQKSSLAAKLNGYASELCPPKIQRKIDVKIDEILKNGWP---ILRGV------------
>CORYacti
---------------------------MEISR-R--DPF-L--LLL-LVLASHLATPIAGIRFSQSIPAS----SPQHTDRALKTAVFALGSFWRSEAAFGCLPGVVRTFAGYSGGTKSNPEYRNLGNHAECVKIEYDPTLISFKRLLDVFWASHDPRQVFGQGPDVGNQYRSIIFANGTLESRLAAASKEAEQTKSRSSIVTTQIQQLGIFHPAESDH----------------------Q--------------KFELKRNH-FLLQLIGNMPEEELQKSSLAAKLNGYASELCPPKIQSKIDAKIDEILKNGWP---ILTGV------------
>CREMappe
---------------------------MEISW-R--HVS-S--ILL-LVLISQFATLTLGIRFPQATPES----SRQDLNRPLKAAVFALGSFWRSEAAFGCLPGVVRTLVGYAGGTKSNPEYRNLGNHAECVQIEYDPTLITFKQLLDVFWASHDPRQVFGQGPDVGNQYRSIIFTNGSLEARLAASSKETEQTKSRSSIVTTQIQQLGLFYPAESDH----------------------Q--------------KFELKRNK-FLLQLIGNMAEEELKKSTLASKLNSYAAELCPPNIHKKIDGKIDEILKIGWP---ILREV------------
>CRYPlept
-----------------------------MEM-R--DAF-L--LIV-IVLLSQLAEPVVGIRFPQAIPSS----SPQHPNVALKVAVFALGSFWRSESAFGCLPGVVRTSVGYAGGTKSNPDYRNLGNHAECVKIEYDPTLISFKQLLDVFWASHDPRQVFGQGPDVGNQYRSIIFANGTLEARLAAASKEAEQTKSRSSVVTTQIQPLENFYPAESEH----------------------Q--------------KFELKRHH-FLLQLIGNMPEEELQKSSLAAKLNGYASELCPPNIQKKIDAKIDEILKNGWP---ILRAV------------
>CYMBensi
---------------------------MEISL-R--YVL-L--LLV-LVLISQFAIPTLGIRFPQAVPES----SRQNPNRPLKAAVFALGSFWRSEAAFGCLPGVVRTLVGYAGGTKSNPEYRNLGNHAECVQIEYDPTLISFKQLLDVFWASHDPRQVFGQGPDVGNQYRSIIFSNGSLEARLAASSKETEQTKSRSSIVTTQIQQLGVFYPAESDH----------------------Q--------------KFELKRNK-FLLQLIGNIQEEELQKSTLAAKLNSYAAELCPLKIQKQIDAKIDDILKTGWP---LLREV------------
>CYMBmann
---------------------------MEISL-R--FVL-L--LLL-LVLISQFAIPTLGIRFPQAIPES----SRQNPNRPLKAAVFALGSFWRSEAAFGCLPGVVQTLVGYAGGTKSNPEYRNLGNHAECVQIEYDPTLISFKQLLDVFWASHDPRQVFGQGPDVGNQYRSIIFTNGSLEARLAASSKETEQTKSRSSIVTTQIQQLEVFYPAESDH----------------------Q--------------KFELKRNK-FLLQLIGNIQEEELQRSTLAAKLNSYAAELCPLNIQKQIDAKIDDILKTGWP---LLREL------------
>CYPRbard
--------------------------MLEFSR-R--SAS-F--LYFLLLLVSQLSSPTLGIRFPHPVQES----ASQQPKRQLKVAVFALGSFWSSEAAFGCLPGVIRTLVGYAGGGKANPEYRNLGDHAECVQVEYDPTLISFKQLLDVFWASHDSRQVFGQGPDVGNQYRSIIFTNGTLEARLAAASKEREQTKSRSSIVTTQIQQLGHFYLAESDH----------------------Q--------------KFELKRNH-FLLQLIGNVPEEELKKSSLAAKLNGYAADLCPPKIQRQIDSRIEEILRSGWP---ILSGV------------
>CYPRflav
--------------------------MLDFSR-R--SAF-F--LHFLLLLISQLSSQTLAIRFPHPIQES----TSQQPNRQLKVAVFALGSFWSSEAAFGCLPGVIRTLVGYAGGGKTNPEYRNLGDHAECVQVEYDPALISFKQLLDVFWASHDSRQVFGQGPDVGNQYRSIIFTNGTLEARLAAASKEREQTKSRNSIVTTQIQQLGPFYLAESDH----------------------Q--------------KFVLKRNH-FLLQLIGNVTEEELKKSSLAAKLNGYAAELCPPKIQKQIDSRIEEILRSGWP---ILSGV------------
>DACThata
---------------------------MEIPR-R--FAF-F--FLL-LVLVSQLPTPIIGIRFPQATPVS----SLQHPNPPLKSAVFALGSFWRSEAAFGCLPGVARTLVGYSGGTKPNPDYRNLGNHAECVKIEYDPTLISFKQLLDVFWASHDSRQVFGQGPDVGNQYRSIIFTNGTLEARLAAASKEAEQTKSRSSIVMTQIQQVGIFYPAETDH----------------------Q--------------KFELKRHP-FLLQLIGNMPEEELQKSSIATKLNGYASELCPPKIQKQIDAKIDEILKN-WP---ILREV------------
>DENDchryso
--------------------------MEEISW-R--FVF-S--LLL-LVLVSQIATPTLGIRFPQAVPEA----SRQNTNRPLRAAVFALGSFWRSEAAFGCLPGVVRTLVGYAGGTKPNPEYRNLGNHAECVQIEYDPTVISFKQLLDVFWASHDPRQVFGQGPDVGNQYRSIIFTNGSVEARLAASSKETEQTKSRSSIVTTQIQQLGVFYPAESDH----------------------Q--------------KFELKRNR-FLLQLIGNIEEEELQKSTLAAKLNSYAAELCPPKLQKQIDARIDEILKIGWP---ILREL------------
>DENDnobi
--------------------------MEEISW-R--YVF-S--LLL-LVLVSQIATPTLGIRFPQAIPEA----SRQNTNRPLRAAVFALGSFWRSEAAFGCLPGVVRTLVGYAGGTKPNPEYRNLGNHAECVQIEYDPTVISFKQLLDVFWAGHDPRQVFGQGPDVGNQYRSIIFTNGSLEARLAASSKEAEQTKSRSSIVTTQIQQLGVFYPAESDH----------------------Q--------------KFELKRNR-FLLQLIGNIEEEELQKSTLAAKLNSYAAELCPPKIQKQIDARIDEILKIGWP---ILREL------------
>DIURorie
---------------------------MEISS-R--VSL-L--LLL-LVQVSQLATPIVGIRFPQSIQVS----PAQYTNRTLKTAVFALGSFWRSEAAFGCLPGVVRTFVGYAGGTKSNPDYRNLGDHAECVKIEYDPTLISFKQLLDIFWSSHDPRQVFGQGPDVGNQYRSIIFANGTLEARLAAASKEAEQTKSRSSIVTTEIQQIGIYYPAESDH----------------------Q--------------KFELKRNH-FLLQLIGNMPEEELQKSSLASKLNGYASELCPPKIQKQIDVKVDEILKNGWP---LLTSV------------
>DRAKthyn
---------------------------MEISR-K--DAV-L--LLL-LVLITQLAAPVAGIRFRQPIAVS----SPEHSGRALKVAVFALGSFWRSEAAFGCLPGVVRTLVGYSGGTKPNPDYRNLGNHAECVKIEYDPTLISFKQLLDVFWASHDPRQVFGQGPDVGNQYRSIIFANGTLEARLSAASKEAEQTKSRSSIVTTQIQPPGIFYPAESDH----------------------Q--------------KFELKRNQ-FLLQLIGNMPEEELQKSSLAAKLNGYASELCPPEIQRKIDLKIDEILKKGWP---ILRGV------------
>EPIDfulg
--------------------------MEEISW-R--CVF-LIPLLA-LILISQLAMPAVGIRFPQAIPES----SRHDPNRPVKAAVFALGSFWRSEAAFGCLPGVVRSLVGYAGGTKSNPEYRNLGNHAECVQIEYDPTLISFKQLLDVFWASHDSRQVFGQGPDVGNQYRSIIFTNGSLEARLAASSKETEQTKSRSSIVTTKIQQLGVFYPAESDH----------------------Q--------------KFELKRNK-FLLQLIGNLQEEELQKSTLAAKLNGYAAELCPPKIQKQIDGRIDEILKIGWP---ILRDV------------
>EPIDpuni
--------------------------MEEISW-R--CVF-LIPLLV-LILISQLAMPAVGIRFPQAIPES----SRHDPNRPVTAAVFALGSFWRSEAAFGCLPGVVRTLVGYAGGTKSNPEYRNLGNHAECVQIEYDPTLISFKQLLDVFWANHDSRQVFGQGPDVGNQYRSIIFTNGSLEARLAASSKEKEQTKSRSSIVTTKIQQLGIFYPAESDH----------------------Q--------------KFELKRNK-FLLQLIGNLQEEELQKSTLAAKLNGYAAELCPPKIQKQIDGRIDEILKIGWP---ILREV------------
>EPIPhell
--------------------------MEIISR-R--HAF----LLL-LVLISQLGTPTLGIRFPQAVPES----SRQHPSRALKAAVFAIGSFWRSEAAFGCLPGVVRTLVGYAGGTKSNPEYRNLGNHAECVQIEYDPTLISFKQLLDVFWASHDPRQVFGQGPDVGNQYRSIIFTNGSLETRLAAASKETEQTKSKSSIVTTQIQQLGVFYPAESDH----------------------Q--------------KFELKRNR-FLLQLIGNMPEEELQKSTLATKLNGYSAELCPPKIQKQIDARIDEILKSGWP---ILQEV------------
>EPIPpurp
--------------------------MEIISR-R--HAF----LLL-LVLISQLGTPTLGIRFPQAVPES----SRQHPSRALKAAVFAIGSFWRSEAAFGCLPGVVRTLVGYAGGTKSNPEYRNLGNHAECVQIEYDPTLISFKQLLDVFWASHDPRQVFGQGPDVGNQYRSIIFTNGTLETRLAAASKETEQTKSKSSIVTTQIQQLGVFYPAESDH----------------------Q--------------KFELKRNR-FLLQLIGNMPEEELQKSTLATKLNGYSAELCPPKIQKQIDARIDEILKSGWP---ILQEV------------
>ERYCcris
---------------------------MEISW-S--YVS-F--LLI-SILISQNAVSTLGIRFPHAIPEP----SRQNPNRPLKVAIFSLGSFWRSEATFGCLPGVVRTLVGYSGGTKTNPVYRNLGNHAECVQIEYDPALISFKQLLDVFWVSHDPRQVFGQGPDVGNQYRSIIFTNGSIETRLAASSKEAEQTKSRSSIVTTQIQPVGVFYPAESDH----------------------Q--------------KFELKRNK-FLMQLIGSTQEEELQRSTMASKLNSYAAELCPPKIQSQIDARIDEILKLGWP---LLRDV------------
>ERYCpuss
-----MYVNLLPLLNIYLVFVPFHMAKMEISW-C--SVP----FLL-SILISQNAVLTLGIRFPHAIPES----SHQNPNKPLNVAIFALGSFWRSEAIFGCLPGVLRTLVGYSGGTKINPVYRNLGNHAECVQIEYDPALISFKQLLDVFWVSHDPRQVFGQGPDVGNQYRSIIFTNGSIETRLAASSKEAEQTKSRSSIVTTQIQPVGVFYPAESDH----------------------Q--------------KFELKRNK-FLMQLIGSTQEEELQRSTMASKLNSYAAELCPPKIQSQIDAKIDEILKLGWP---LLREV------------
>GALEfabe
---------------------------MELSS-R--YAF-T--ILL-VVLV---SQSTFGSRFPQPIQGS----SHKEPNRQLKVAVFALGSFWRSEAAFGCLPGVVWTSVGYAGGTKTNPEYRNVGDHAECVKIEYDPTLISFKQLLDVFWASHDPRQAFGQGPDVGNQYRSIIFTNGTLEASLAAASKEREQTKSRSSIVLTQIQQLGNFHLAESDH----------------------Q--------------KFELKRNR-FLLQLIGNLAEDELRTSSLAAKLNGYAAELCLPKIQKQIDGRIAEILKGGWP---ILRGV------------
>GASTelat
---------------------------MTDSS----CAF-S--LFL-LVLIHHFSTPIIGIRLPQAAPES----ARQNPSRPLKTVVFALGSFWRSEAAFGCLPGVVRTLVGYAGGTKPNPEYRNLGNHAECVQVEYDPTLISFKQLLDVFWASHDSRQVFGQGPDVGNQYRSIIFTNSTLEARLAAVSKEMEQTKSRSSIVTTQILQMGNFYPAESDH----------------------Q--------------KFELKRNK-FLQQLIGNMQEEELWKSTLAAKLNGYAADLCPLKIQKKLDARIDNVLKIGWP---ILRDL------------
>GOODfuma
---------------------------MEISR-R--CAF-L--PFL-LVLLSQLAVPIIGIRFPQAIPVS----SNQIPNRALKTAVFALGSFWRSEAAFGCLPGVVRTLVGYAGGTKFNPDYRNLGNHAECVKIEYDPTLISFKQLLDVFWASHDPRQVFGQGPDVGNQYRSIIFTNGTLEARLAAASKEAEQTRIRSSIVTTQIQQLGSFYPAESDH----------------------Q--------------KFELKRYH-FLLQLIGNMPEEELQKSSLATKLNGYAAELCSPKIQKQIDVKIGEILKSGWP---ILREV------------
>GOODpube
---------------------------MEISM-R--CAF-L--PFL-LVLQSQLAVPIIGIRFPQAIPVS----SSQIPNRALKTAVFALGSFWRSEAAFGCLPGVVRTLVGYAGGTKLNPDYRNLGSHAECVKIEYDPTLISFKQLLDVFWASHDPRQVFGQGPDVGNQYRSIIFANGTLEARLAAASKEAEQTRIRSSIVTTQIQQLESFYPAESDH----------------------Q--------------KFELKRYH-FLLQLIGNMPEEELQKSSLATKLNGYAAELCSPKIQKQIDVKIGEILKSGWP---ILRGV------------
>GYMNdens
---------------------------MEMSR-R--FA--F--FLL-LVLVSQLATPIIGIRFPQATPVS----SLQHPNRPLKSAVFALGSFWRSEAVFGCLPGVARTLVGYSGGTKPNPDYRNLGNHAECVKIEYDPTLISFKQLLDVFWASHDSRQVFGQGPDVGNQYRSIIFTNGTLEARLAAASKEAEQTKSRSSIVMTQIQQVGIFYPAETDH----------------------Q--------------KFELKRHP-FLLQLIGNMPEEELQKSSIATKLNGYASELCPPKIQKQIDAKIDQILKNDWP---ILREV------------
>GYMNodor
---------------------------MEISR-R--FAF-F--FLL-LVLVSQLATPIIGIRFPQATPVS----SLQHPNRPLKSAVFALGSFWRSESAFGCLPGVARTLVGYSGGTKPNPDYRNLGNHAECVKIEYDPTLISFKQLLDVFWASHDSRQVFGQGPDVGNQYRSIIFTNGTLEARLAAASKEAEQTKSRSSIVMTQIQQVGIFYPAETDH----------------------Q--------------KFELKRHP-FLLQLIGNMPEEELQKSSIATKLNGYASELCPPKIQKQIDAKIDQILKKDWP---ILREV------------
>HABElong
---------------------------MEISR-R--FAF----LLF-LFLVCQLATPIIGIRFPQAIPVS----SHQHPNRPLKSAIFALGSFWRSEAAFGCLPGVARTLVGYAGGTKPNPDYRNLGNHAECVKIEYDPTLISFKQLLEVFWASHDSRQVFGQGPDVGNQYRSIIFTNGTLEARLAAASKEAEQTKSTSSIVTTQIQQVGIFYPAEADH----------------------Q--------------KFELKRHS-FLLQLIGNMPEEELQKSSIAAKLNGYASELCPPKIQKQIDRKIDEILKKGWP---ILTEL------------
>HABEpant
---------------------------MEISR-R--FAF----LLF-LFLVCQLATPIIGIRFPQAIPVS----SHQHPNRPLKSAIFALGSFWRSEAAFGCLPGVARTLVGYAGGTKPNPDYRNLGNHAECVKIEYDPTLISFKQLLEVFWASHDSRQVFGQGPDVGNQYRSIIFTNGTLEARLAAASKEAEQTKSTSSIVTTQIQQVGIFYPAEADH----------------------Q--------------KFELKRHS-FLLQLIGNMPEEELQKSSIAAKLNGYASELCPPKIQKQIDRKIDEILKKGWP---ILTEL------------
>HAEMdisc
-------------------------------M-R--CAF-L--PFL-LVLLCQLSAPISGIRFPQATPVS----SSQIPNRALKTAVFALGSFWRSEAAFGCLPGVVRTLVGYSGGTKFNPDYRNLGNHAECVKIEYDPTMISFKQLLDVFWASHDSRQVFGQGPDVGNQYRSIIFTNGTLETRLAAASKEAEQTRIRSSIVTTQIQQLGSFYPAEYDH----------------------Q--------------KFELKRYH-FLLQLIGSMPEEELQKSSLATKLNGYAAELCPPKIQKQIDAKIEEILKSGWP---ILRGV------------
>HEMIforr
---------------------------MKISR-R--FPF----FLL-LVLISLLATPILGIRFPPAIPAS----SLHQPNRPLKSAVFALGSFWRSEAAFGCLPGVARTLVGYSGGTKPNPDYRNLGNHAECVKIEYDPTLISFKQLLDVFWASHDSRQVFGQGPDVGNQYRSAIFTNGTLEARLAAASKEAEQTKSRSSIVTTQIQQVG-------------------------------------------------------------------------------------------------------------------------------
>HYPOheme
---------------------------MELPV-K--YLASS--LLL-LVLLGSLSEQTLAIRFPDPIRES----TSRQSTRSLKIAVFALGSFWRSEAAFGCLPGVVRTSVGYSGGSKSNPEYRNLGDHAECVQVEYDPTLIQFKQLLDVFWASHDSRQVFGQGPDVGNQYRSIIFTNGTVEARLAAASKEREQTKSRSSIVTTQIQQLGTFYPAESDH----------------------Q--------------KFELKRNR-FLLQLLGNLPEEELVGSNLAAKLNGYAAELCPPAIQKRIDAKIDDILKKGWP---ILREV------------
>LANAlana
---------------------------MEVPN-KNWYLV-Y--LLF-VALLGSMAEQTLGIRFPDPIRES----TRRQPNRSLKVAVFALGSFWRSEAAFGCLPGVVRTSVGYAGGSKPNPEYRNLGDQAECVRVEYDPNLIQFKQLLDVFWGSHDSRQVFGQGPDVGMQYRSIIFTNGTLEARLAAASKEREQTKSRSSIVTTEIQQLGMFYPAESDH----------------------Q--------------KFELKRNR-FLLQLIGNMPDEELITSSLAAKLNGYAAELCPLEIQKKIDTKIDDILKNGWP---ILREV------------
>LECAnigr
--------------------------MMHLQS-R--YAL-T--ILL-VVLV---SQSTFGSRFPQPIQEL----SHKQPNPPLKTAVFALGSFWWSEAAFGCLTGVIRTSVGYAGGTKTNPEYRSVGDHAECVKIEYDPTLISFKQLLDVFWASHDPRQVFGQGPDVGNQYRSVIFSNGTLEARLAAASKEREQTKSRSSIVLTQIQRLGDFHLAESEH----------------------Q--------------KFELKRNR-LLLQLIGNMSEDELRTSSLAAKLNSYAAELCSSKLQEQIDARIAEILKSAWP---ILRGV------------
>LIMOabor
--------------------------MENVSR-R--YAL----LLL-LVLISQLGTPTIGIRFPQAIPES----SRQHPIRPLKAAVFAIGSFWRSEAAFGCLPGVVRTLVGYAGGTKSNPEYRNLGNHAECVQIEYDPTLISFKQLLDVFWASHDPRQVFGQGPDVGNQYRSIIFTNGTLEARLAAASKEMEQTKSKSSMVTTQIQQLGVFYPAESDH----------------------Q--------------KFDLKRNR-FLLQLIGNMPEEELQKSTLATKLNGYAAELCPPKIQKQIDARIDEILKSGWP---ILREV------------
>MASDpict
--------------------------MEEISQ-R--NKF-LNLPLL-FLLIHHLATSALAIRFHPTVQES----SRHDLNRPLKSAVFSLGSFWRSEAVFGCLPGVVRTSVGYAGGTKSNPEYRNLENHAECVQIEYDPTLISFKQLLDVFWSSHDPRQFFGQGPDVGNQYRSIIFTNNILEARLAASSKEAEQTKSRSSIVTTQIQQLEAFYPAESDH----------------------Q--------------KFELKRNK-FLLQLIGNIQEEELQKSTLAAKLNGYAAELCSPKIQKQIDGKIDEILKVGWP---ILRGL------------
>MEXIxero
--------------------------MLDFSR-R--SAL-F--FHF-LLLISQLSSPAFGIRFPHPIQES----TSQLPKWQLKVAIFALGSFWRSEAVFGCLPGVVSTVVGYAGGGKTNPEYRNLGDHAECVQVEYDPTLISFKQLLDVFWASHDSRQVFGQGPDVGNQYRSIIFTNGTLEARLAAASKEREQTKSRNSIVTTQIQQLGPFYLAESDH----------------------Q--------------KFELKRNH-FLMQLIGNVPEEELKKSSLPAKLNGYAAELCPPKIQRQIDSRIEEILKGGWP---ILRV-------------
>MICRparv
---------------------------MEISR-R--GSF-L--LVL-LFLIVQLATPIVGIRFPQAIPES----SPQHSSRALKTAVFALGSFWKSEAAFGCLPGVVRTLVGYSGGTKSNPDYRNLGNHAESVKIEYDPTLISFKQLLDVFWASHDARQVFGQGPDVGNQYRSIIFANGTLETRLAAASKEAEQTKSRSSMVTTQIQQVGIFYPAESDH----------------------Q--------------KFELKQNH-FLLQLIGNMPEEELQKSSLAAKLNGYASELCPPKIQRQIDAKIDQILQNGWP---ILREV------------
>MOLIcapi
---------------------------MELPV-K--CLA-S--LLL-LVVLGSLSEQTLAIRFPDPIRES----TSRQSTRSLKIAVFALGSFWRSEAAFGCLPGVVRTAVGYAGGSKSNPEYRNLGDHAECVQIEYDPNLIQFKQLLDVFWASHDSRQVFGQGPDVGNQYRSIIFTNGTVEARLAAASKEREQTKSRSSIVTTQIQQLGTFCPAESDH----------------------Q--------------KFELKRNR-FLLQLLGNMPEEELVSSNLAAKVNGYAAELCPPAIQKRIDAKIDDILKRGWP---FLREV------------
>NEUWmali
LFSYFLSVVLYAT-DVYCFLRVCPNAMGKFSG-R--DGL-LLLCLL-AILVSQLVWPTSGIRFRQPIQES----THQHPNRPLKVAVFALGSFWRSEAAFGCLPGVIHTTVGYAGGTKNNPEYRNLGDHAECVQIEYDPTLISFKQLLDVFWASHDPRQVFGQGPDVGNQYRSIILTNGTLEARLAAASKEREQTIRKSSIVMTQIHQLGTFYPA--------------------------------------------------------------------------------------------------------------------------
>NEUWzoll
--------------------------MGKFSG-R--DAL-LLLCLL-AILVSQLVWPTSGIRFRQPIQES----THQHPNRPLKVAVFALGSFWRSEAAFGCLSGVIRTTVGYAGGTTNSPEYRNLGDHAECVQIEYDPTLISFKQLLDVFWASHDPRQVFGQGPDVGNQYRSIILTNGTLEARLAAGTKEREQTISKRSIVMTQIHQLGTFYPAESDH----------------------Q--------------KFELKRNR-FLLQLIGNMPEEELQRSSLATKLNGYAAELCPPKIQKKIDAKIDEILKTGWP---ILRDI------------
>OECEmacu
---------------------------MENSC-R--YVL-W--LLL-LVLTSQHAIPTLGIRFPQAIPES----SRQNPNRPLKAAVFALGSFWRSEAAFGCLPGVVRTSVGYAGGTKSNPEYRNLGNHAECVQIEYDPALISFKQLLDVFWASHDARQVFGQGPDVGNQYRSIIFTNGSIEARLAASSKETEQTKSRSSIVTTQIEQLGLFYPAESDH----------------------Q--------------KFELKRNK-FLMQLIVNTQEEELQQSTLAAKLNSYAAELCPPKIQKRIDARIDEVLKLGWP---LLREL------------
>OPHRgarg
---------------------------MAISR-R--STL----FFL-LALISQLATPITAIRFRQTTPVT----SRQYPNRPLNSAVFALGSFWRSEAAFGCLPGVVRTLVGYSGGTKPNPEYRNLGNHAECVKIEYDPTLISFKQLLDVFWASHDSRQVFGQGPDVGNQYRSIIFTNGTIEARLAAASKESEQTKSRSSIVMTQIQQVGIFYPAEADH----------------------Q--------------KFELKRHP-LLLQLIGNMPEEELQKSSIATKLNGYASELCPPKIQNQIDAKIDEILKNDWP---ILREV------------
>OPHRsphe
---------------------------MAISR-R--STL-F--FLL-LALISQLATPITAIRFRQTTPVT----SRQYPNRPLNSAVFALGSFWRSEAAFGCLPGVVRTVVGYSGGTKPNPEYRNLGNHAECVKIEYDPTLISFKQLLDVFWASHDSRQVFGQGPDVGNQYRSIIFTNGTIEARLAAASKESEQTKSRSSIVMTQIQQVGIFYPAEADH----------------------Q--------------KFELKRHP-LLLQLIGNMPEEELQKSSIATKLNGYASELCPPKIQNQIDAKIDEILKNDWP---ILREV------------
>ORCHital
---------------------------MEISR-R--SAF-F--FLL-LVLVSQLATPIIGIRFPQVTPVS----SRQHTNRPLKSAVFALGSFWRSEAAFGCLPGVARTLVGYSGGTKPNPDYRNLGNHAECVKIEYDPSLISFKQLLDVFWASHDSRQVFGQGPDVGNQYRSIIFTNGTLEARLAAASKEAEQTKSRSSIVTTQIQQVGIFYPAETEH----------------------Q--------------KFELKRRP-FLLQLIGNMPEEELQKSSIATKLNGYASELCPPKIQKKIDAKIDEILKNDWP---ILKEV------------
>PAPHconc
---------------------------MNFSR-R--SAF-F--FHF-LLLILLLSSPTLGIRLPHPIQES----TSHLPKWHLKVAVFALGSFWRSEAAFGCLPGVVGTVVGYAGGCKANPEYRNPGDHAECVQVEYDPTLISFKQLLDVFWASHDSRQVFGQGPDVGNQYRSIIFTNGTLEARLAAASKEREQTKSRSSIVTTHIQQLGPFYLAEPDH----------------------Q--------------KFELKRNH-FLVQLIGNLPEEELKKSSLAAKLNGYAAELCPPKIQKQIDSRIEEVLRTGWP---ILRGV------------
>PAPHhirs
--------------------------MLNFSR-R--SAF-L--FQF-LLLILQLSSPTLGIRLPHPIPES----TSLLPKWHPKVAVFALGSFWRSEAAFGCLPGVVRTVVGYAGGFKANPEFRNPGDHAECVQVEYDPTLISFKQLLDVFWASHDSRQVFGQGPDVGNQYRSIIFTNGTLEARLAAASKEREQTKSRSSIVTTHIQQLGPFYLAEPDH----------------------Q--------------KFELKRNH-FLVQLIGNLPEEELKKSSLAAKLNGYAAELCPPKIQKQIDSRIEEVLRAGWP---ILRGV------------
>PHAIflav
---------------------------MEISW-R--YVF-L--LLL-LGLISQLATPTLGIRFPPAIPES----SRLNSNRPLKTAVFALGSFWRSEAAFGCLPGVVRTSVGYAGGTKSNPEYRNLGNHAECVQIEYDPTLISFKQLMDVFWATHDPRQVFGQGPDVGNQYRSIIFTNGSLEARLASSSKETEQTKSRSSIVTTQIQQLGVFYPAESDH----------------------Q--------------KFELKRNK-FLLQLIGNIQEEELQKSTMAAKLNSYAAELCPPRIQKQIDARIDDILKIGWP---ILREL------------
>PHAItank
---------------------------MEISW-R--HLF-L--LLL-LGLISQLATPTLGIRFPQAIPESSRQNSRQNSNRPLKAAVFALGSFWRSEAAFGCLPGVVRTLVGYAGGTKSNPEYRNLGNHAECVQIEYDPTLISFKQLLDVFWATHDPRQVFGQGPDVGNQYRSIIFTNGSLEARLASSSKETEQTKSRSSIVTTQIQQLGVFYPAESDH----------------------Q--------------KFELKRNK-FLLQLIGNIQEEELQKSTMAAKLNSYAAELCPPRIQKQIDSRIDDILKIGWP---ILREL------------
>PHALcorn
MRSVHRRSARRP---------SPPSAGMGISW-R--SVV-V--FLL-LVLISQLAEPTLGIRFPQAIPES----SRQNSNRPLKSAVFALGSFWRSEAVFGCLPGVVRTLVGYAGGTKANPEYRNLGNHAECVQIEYDPTLISFKQLLDVFWASHDSRQVFGQGPDVGNQYRSIIFTNSSLEARLAASSKETEQTKSRSSIVTTQIQQLGVFNPAESDH----------------------Q--------------KFELKRNK-FLMQLIGNMQEEELQQSTLAAKLNSYAAELCPPKIQKKIDAKIDEILKIGWP---LLREV------------
>PHALmode
MRSVHRRSAPLP---------PPPSAGMGISW-R--CVV-L--YLL-LVLISQLAEPTLGIRFPQAIPEA----SRQNSDRPLKLAVFALGSFWRSEAVFGCLPGVMRTLVGYAGGTKANPEYRNLGNHAECVQIEYDPTLISFKQLLDVFWASHDSRQVFGQGPDVGNQYRSIIFTNSSLEARLAASSKETEQTKSRSSIVTTQIQQLGVFNPAESDH----------------------Q--------------KFELKRNK-FLMQLIGNMQEEELQQSTLAAKLNSYAAELCPPKIQKKIDAKIDEILKIGWP---LLKEV------------
>PHRAlind
--------------------------MLDFSR-R--SAF-F--FHF-FLLISQLSSPALGIRFPHPIQES----TSQLPKWQLKVAVFALGGFWRSEAAFGCLPGVVSTVVGYAGGGKTNPEYRNLGDHAECVQVEYDPTLISFKQLLDVFWASHDSRQVFGQGPDVGNQYRSIIFTNGTLEARLAAASKEREQTKSRNSIVTTQIQQLGPFYLAESDH----------------------QVLAVYFSTFKRVIKKFELKRNH-FLLQLIGNVPEEELKKSSLAAKLNGYAAELCPPKIQKQIDSRIEEILKSGWP---ILRGV------------
>PLATclav
---------------------------MEISR-R--FAL-F--FLL-LVLVSQLATPIIGIRFPQAIPAS----SRRYPNRPLKSAVFALGSFWRSEAAFGCLPGVARTLVGYSGGTKPNPEYRNLGNHAECVKIEYDPTLISFKQLLDIFWASHDSRQVFGQGPDVGNQYRSIIFTNGTLEARLAAASKEAEQTKSRSSIVMTQIQQMGIFYPAETDH----------------------Q--------------KFELKRHP-FLLQLIGNMPEEELQKSSIATKLNSYASELCPPKIQKQLDEKIDGILKNDWP---ILREV------------
>PTERcurt
-----MRLSLFAV-------TSLPSAGMEISR-R--RAF-L--VFL-LVLVYQLATPVYGIRFPQAIPAL----SRQLPNRALKTAVFALGSFWRSEASFGCLPGVVRTLVGYAGGTKSNPGYRNLGNHAECVKIEYDPTLISFKQLLDVFWATHDSRQVFGQGPDVGNQYRSIIFTNGTLEARLAAASKEAEQTKSRSSIVTTQIQQLGIFYPAESDH----------------------Q--------------KFELKRNH-FLLQLIGNMPEEELQTSSLAAKLNGYASDLCPPNIQKKIDAKIDEILKSGWP---ILRTV------------
>RIMAelli
---------MFPL---------PPSAGMEISR-R--DAF-L--LLL-LVLVTQLPTPVVGIRFPQAIPVS----SSQHPDRALKVAVFALGSFWRSEAAFGCLPGVVRTLAGYAGGTKPNPDYRNLGNHAECVKIEYDPTLVSFKQLLDVFWSSHDPRQVFGQGPDVGNQYRSIIFANGTLEARLAAASKETEQTKSRSSIVTTQIQQLGVFYPAESDH----------------------Q--------------KFELKRNH-FLLQLIGNMPEEELQKSSLAAKLNGYASELCPPKIQRQIDVKIDEILKNGWP---ILRGI------------
>SELEaequ
--------------------------MRDFSR-R--SAF-F--LHF-FLLISQLSSPTLGIRFPHPIQES----TSQLPKRQLKVAVFALGSFWRSEAAFGCLPGVVHTVVGYAGGGKTNPEYRNLGGHAECVQVEYDPTLISFKQLLDVFWASHDSRQVFGQGPDVGNQYRSIIFTNGTLETRLAAASKEREQTRSRNSIVTTQIQQLGPFYLAESDH----------------------Q--------------KFELKRNH-FLLQLIGNVPEEELKKSSLAAKLNGYAAELCPPKIQRQIDSRIEEILRGGWP---ILRGV------------
>SERAvome
---------------------------MEISR-R--FTF-F--FFF-LILVCQLATPIIGIRFPQATPVS----SRQYTNRPLQSSVFALGSFWRSEAAFGCLPGVALTSVGYSGGTKPNPEYRNLGNHAECVKIEYDPTLISFKQLLDVFWASHDSRQVFGQGPDVGNQYRSIIFTNGTLEARLAAASKEAEQTKSRSSIVLTQIQQVGIFYPAEADH----------------------Q--------------KFELKRHP-LLLQLIGNMPEEELQKSSIATKLNGYASELCPPMIQKQIDAKIDEILKNDWP---ILREV------------
>THELangu
---------------------------MEISR-R--ASF-L--LLL-LLLIIQLAKPVVGIRFPPAFPVS----SSKQPDRELKVAVFALGSFWRSEAAFGCLPGVVRTLVGYAGGTKSNPEYRNLGNHAECVKIEYDPTLLSFKQLLDVFWASHDPGQVFGQGPDVGNQYRSIIFANGTLEARLAAASKEAEQTKSRSSIVTTQIQQLGIFYPAESDH----------------------Q--------------KFELKRNH-FLLQLIGNMPEEELQKSSLAAKLNGYASELCPPKIQRQIDVKIDEILKNGWP---VLRGV------------
>VANIplan
---------------------------MELPN-R--YAL-I--ILL-LVLL--FSRSAFGSRFPQPIQES----SHKGPSRPLKVAVFALGSFWRSEAVFGCLPGVVRTSVGYAGGTKTNPEYRNVGDHAECVKVEYDPTLISFKQLLDVFWVSHDPRQVFGQGPDVGNQYRSIIFTNATLEARLAATSKEREQTKSRSSIVLTQIQQLEDFYLAESVHQVLVSLLVIVFQLWCLSSSIPWQ--------------KFELKRNQ-FLLQLIGNMAEDELRASSLAAKLNGYVAELCPPQIQKQIDAKIAEILKGGWP---ILRGV------------
>VANIshen
---------------------------MELPN-R--YAL-T--ILL-LVLL--FSRSAFGSRFPQPIQES----SHKGPSRPLKVAVFALGSFWRSEAVFGCLPGVVRTSVGYAGGTKTNPEYRNVGDHAECVKIEYDPTLISFRQLLDVFWMSHDPRQVFGQGPDVGNQYRSIIFTNGTLEARLAAASKEREQTKSRSSIVLTQIQQLENFYLAEPDH----------------------Q--------------KFELKRNH-FLLQLIGNMAEDELRSSSLAAKLNGYVAELCPPKIQSQIDGRIAEILKGGWP---ILRGV------------
>EPIPaphy
---------------------------MEIFW-R--YTT-F--LLF--FSLSHLPAHTVGIRYPTEIPEI----SRHNPSSPRKIVVFALGSFWRSEAVFGCFPGVVRTLVGYAGGSKSNPEYRNPGNHAECVQIEYDPAVTSFNQLLNVFWASHDSRQVFGQGPDVGNQYRSIIFTNSTQEARLAVLGKEAEQTKSRSSIVTTQIQQLGIFHPAESEH----------------------Q--------------KFELKRNR-FLLQLIGSLPEEELQKSTMAAKLNGYAAELCPPATRKKIDAKIDEILKFGWP---VLRRV------------
