# Supplementary material for: Orchid Phylotranscriptomics: The Prospects of Repurposing Multi-Tissue Transcriptomes for Phylogenetic Analysis and Beyond
Source: Front Plant Sci. 2022 May 27;13:910362. doi: 10.3389/fpls.2022.910362 (PMC9196242; doi:10.3389/fpls.2022.910362)
Supplement: Supplementary file 4 [file Data_Sheet_3.zip › ortho_MSA/r1/OG0009114.fa]

>CALAcreb
M-DDE-CLFWRLQAAAASSKMTLKMVFFSLFLIFCMAEPSVLSRKMLYLNLDGQTNILLSWPILSAGIFVLVSVVLSLFLIFEHLIVYYQPEEQKFLIGIILMVPVYAVESFLSLLDSKVAFICEIMRDCYEAFALYCFERYLIACLGGEERTIKLMENQVIISSSIPFLELAYEDAVVRHPFPLNCFMRDWYLGSDFYQAVKIGIVQYMILKTICALLAIILQLFGVYGEGKFEWTYGYPYLAVVLNFSQTWALYCLIQFYSVTKDKLDPIKPLAKFLVFKSIVFLTWWQGVIVAFLFSTGAFKGHLAQELKTRIQDYIICIEMGISAIVHLYVFPAKPYECGERCIRNVSVMTDYASLGAPPDIDEVADGGRLARMHFPQSDDNQRRLSFPQSVRDVVFGGSEIMVDDVKFTVSHVVEPVERGIARFNETLHQISENVKLHEMRKRKAKDDTYLIPMHSWSKEFSDAHDHISEGSSSDSGFPRKKTSIATSKPRMSNVSN-------------
>EPIDfulg
M-----FLFWSLQTSAAFAKMPLKMVLSSMFFLFSAAESSGFSRKMLYLNVDGQSNILLSWPVLSAGIFVLVSVVLSLFLVIEHLVVYYQPEEQKFLIGIILMVPVYAVESFLSLLNSKAAFICEIMRDCYEAFALYCFERYLIACLGGEERTIKLMENQVQTSSSIPLLELAYEDGVVRHPFPLNCCMRNWFLGPDFYQAVKIGIVQYMILKTICALLAIILQLLGVYGEGKFEWTCGYPYLAVVMNFSQTWALYCLIQFYSVTKDKLDHIKPLAKFLVFKSIVFLTWWQGVIVAFLFSTGAFKGHLAQELKTRIQDYIICIEMGISAIVHLYVFPAKPYQCGERRVCNVAILADYASLGAPPDPDEVAEGGRLARMLFSQSDDNQRRLSFPQSVRDVVFGGSEIMVDDVKFTVSHVVEPVERSIARLNETIHQISESVKRHEMRKRKAKDDSDFIPLQSWTKEFSDAHEHISEGSFSDTGVSRKKTKSATLKARMSDVYSRHSDI--------
>HABElong
MYKDGCYLFWRLQAAAASSMMTLKKVFFSILFILYVAESSDFSRKMLYLNLDGKSNILLSWPILSAGIFVLISVVLSMFLIFEHLLVYYQPEEQKFLIGIILMVPVYAVESFLSLLNSKAAFFCEIMRDCYEAFALYCFERYLIACLGGEESTIKLMENQVQTSSSMSLLELAYEDAAVRHPFPLNCFMRNWYLGSDFYQAVKIGIVQYMILKTVCAFLAIILQLFGVYGEGKFGWTYGYPYLAVVLNFSQTWALYCLIQFYSVTKDKLDPIKPLAKFLVFKSIVFLTWWQGVIVAFLFSTGSFKGHLAQELKTRIQDYIICIEMGISAIVHLYVFPAKPYQRGERCVRNVSVMADYASLGAPPDVDEVTDGARFARMHMSHSDDNQKRMNFHQSVRDVVFGGSEIMVDDVKFTVSHVVEPMERGIARVNETLHQISESMKQHEIRKRKAKDDTYLIPMHSWSKEFADAHDHISEGCFSDSGLPRKKTNVATSMPRISSISTQHSILEYGGSS--
>CALEmajo
MCMNGCYLLWRLQSAAASFKMTVKMVIFSILFTFAIAESSVISRKMLYMNLYGQSKILINWPILSAGIFVLVSVVLSLFLIFEHLAVYYQPEEQKFLIGIILMVPVYAVESFLSLLDSKVAFICEIMRDCYEAFALYCFERYLIACLGGEESTIKLMENQIQITSSMPLLELDYEDAVVRHPFPLNCFLRNWYLGSDFYQAVKIGIVQYMILKTICALLAIILQLLGVYGEGKFGWAYGYPYLAVVLNFSQTWALYCLIQFYSVTKDKLDPIKPLAKFLVFKSIVFLTWWQGVIVAFLFSTGAFKGHLAQELKMRIQDYIICIEMGVSAVVHLYVFPATPYRRGERCVRNVSVMTDYASLGAPPDADEVIDDGRFARMHISHSDDNQRRMSFPQSVRDVVLGGSEIMVDDVKFTVSHIVEPVERGISRFNETLHQISENVKQQEMRKRKAKDDTYLIPMRSWSKEFSDAHDPASEGSFSDSGLSRKKQDKLS-----------------------
>CEPHdama
M-----FLFWTSQTSAVSCTMTLKMVFSSIFFLFSVVESSGFSRKMLYLSLDGQSNILLSWPILSAGIFVLVSVVLSLFLISEHLVVYYQPEEQKFLIGIILMVPVYAVESFLSLLDSKAAFICEIMRDCYEAFALYCFERYLIACLGGEERTVKLMENQVQTSSSLPLLELSYEDGVVRHPFPLNFCMRNWYLGPDFYQAVKIGIVQYMILKTICALLAIILQVFGVYGEGKFKWTYGYPYLAVVLNFSQTWALYCLIQFYSVTKDKLDPIKPLAKFLVFKSIVFLTWWQGVIVAFLFSTGAFKGHLAQELKTRIQDYIICIEMGISAIVHLYVFPAKPYQRGERCIRNVSVMADYASLGAPPDLDEVAEGGRLARMHISHSDDNQRRLSFPQSVCDVVFGGSEIMVDDVKFTVSHVVEPVERGIARLNETLHQISESVKQHEMQKRKAKDDSYFIPMHSWTMEFSDAHDHISEGSFSDSGLSRKKTKSATSKARMSDVSTQHSNFEYAGSSWT
>CORYacti
--------------------MSLKMVLFSIFFIFSVARSSVLSKKILYLNLDGHSNILLSWPILSAGIFVLVSVVLSLFLIFEHLVVYYQPEEQKFLIGIILMVPVYAVESFLSLLDSKVAFVCEIMRDCYEAFALYCFERYLIACLGGEEKTIKLMENQVQTSSSMPLLELAYEDAVVRHPFPLNCFMRNWYLGSDFYQAVKVGIVQYMILKTICALLAIILQLFGVYGEGHFAWTYGYPYLAVVLNFSQTWALYCLIQFYAITKDKLDPIKPLAKFLVFKSIVFLTWWQGVIVAFLFSTGSFKGHLAQELKTRIQDYIICIEMGISAVVHLYVFPAKPYRHGERCVRNVSVMSDYASLEAPPDVDEVTDGGRLARMHISDSDDYQRRLSLPQSVRDVVFGGSEIMVDDVKFTVSHVVEPVERGFARFNETLHQISENVKQHEIRKRKAKDDNYLVPMHSWSKEFSDAHDHVLEGSSSDSGLPRKKTSIATSKPKMSDASTRHS----------
>VANIplan
------------------------MGLSSNFFLFSLAQSTSFLRKMFLINLDEQSNISLSWPILSAGLFVLVSVVLSMFLIFEHLAVYYLPEEQKFLIGIIFMVPVYAVESFLSLLDSKAAFIFEIMRDCYEAFALYCFERYLIACLGGEEKTIKLMETQFQVSSSMPLLEIAYEDGFVKHPFPLNCLLGDWYLGPEFYQAVKIGIVQYMILKTVCALIAIVLQFFGVYGEGKFEWRYGYPYLAVVLNFSQTWALYCLIQFYSVTKDKLHPIKPLAKFLVFKSIVFLTWWQGVVVAFLFSTGAFKGHLAQELKTCIQDYLICIEMGISAIVHLYVFPATPYRRGERCIRNVSVMDDYAAIGSPLDPEEVSEGGMLSRMRIARCDDNQRRPSFPESVCDVVFGGSEIMVDDVKFTVSHVVEPMERGIARLNKTIHQISENIKQHEMRKRKAKDDSDLIPLRTWTKEFSEARDHVAEGSFSDSGLSRKKTKTVDSKARLSDTSCGSL----------
>CHILtrap
MYTDGCYLFWRLQAAAASFKMTLKMVIFSILFIFSMAESSVFSRKMLYINVYGQSTILMSWPILSAGIFVLVSVVLSLFLIFEHLVVYYQPEEQKFLIGIILMVPVYAVESFLSLLNSKVAFICEIMRDCYEAFALYCFERYLIACLGGEESTIKLMENQIQISSSMPLLELAYEDAVVRHPFPLNCFIRNWYLGSDFYQAVKIGIVQYMILKTICALLAIILQLLGVYGEGKFEWAYGYPYLAVVLNFSQTWALYCLIQFYSVTKDKLDPIKPLAKFLVFKSIVFLTWWQGVIVAFLFSTGAFKGHLAQELKMRIQDYIICIEMGISAIVHLYVFPAKPYRCGERCIRNVSVMADYASLGAPPDVDEVADDGRFARMHVSRTDDDQRRMSFPQSVRDVVLGGSEIMVDDVKFTVSHVVEPVERGIARFNETLHQISESVKQHEMRKRRAKDDTYLIPMHSWSKEFSDAHDPVSTGSFSDSGLSRKKQVL-------------------------
>CYPRbard
--------------------MAFRIVFFSILFLFTLAESSSFSRKMLYLNMDGQSSILLSWPILSAGIFVLISLVLSVFLIFEHLAVYYQPEEQKFLIGIILMVPVYAVESFVSLLDAKAAFICEIMRDCYEAFALYCFERYLIACLGGEERTIKLMESQVQASSSMPLLELAYEDGVVRHPFPLSCLLRKWYLGPDFYQAVKIGIVQYMILKTICALLAIVLQLLGVYGEGKFEWRYGYPYLAVVLNFSQTWALYCLIQFYSVAKDNLDPIKPLAKFLVFKSIVFLTWWQGVIVAFLFSTGAFKGHLVQKLKTGIQDYIICIEMGISAIVHLYVFPAKPYECGERCIRNFSVMANYASLGAPPDPDEVAEGGRLTRTRIP--SDNQRQLSFPESVRDVVFGGSEIMVDDVKFTVSHVVEPMERGISRLNKALHQISENVRQHKMRKRKAKDDTYIIPMRSWTKEFSEAHDHIAEGSFSDSGLSRKKTKSAISKARRSDVSSERSSFEYGGTRWI
>GYMNdens
MYKDGCYLFWRLKVAVVSSKMTLKMIFFSILFVLSVAESSGFSRKMLYLNLDGKSNILLSWPILSAGVFVLVSVVLSLFLIFEHLLVYYQPEEQKFLIGIILMVPVYAVESFLSLLDSKAAFFCEIMRDCYEAFALYCFERYLIACLGGEERTIKVMENQVQTSSSMSLLEYAYEDEAVRHPFPLNCFMRNWYLGSDFYQAVKIGIVQYMILKTVCAFLAIILQLFGVYGEGKFGWTYGYPYLAVVLNFSQTWALYCLIQFYSVTKDKLDPIKPLAKFLVFKSIVFLTWWQGVIVAFLFSTGSFKGHLAQELKTRIQDYLICIEMGISAIVHLYVFPAKPYQRGERCVRNASIMDDYASLGAPPDVDEVADGGRFARMHISHSDDNQKRMSFHQSVRDVVFGGSEIMVDDVKFTVSHVVEPVERGIARFNETLHQISESVKQHEMRKRKAKDDTYLIPMHSWSKEFADAHDHISEGCFSDSGLPRKKTNMTTSMPRISNVSTQHSKLEYGGSS--
>GOODpube
------------------------------------------------------------------------------------------------------MVPVYAVESFLSLLDSKVAFFCEIMRDCYEAFALYCFERYLIACLGGEERTIKLMENQVQISSNMPLMDIAYEDVVVRHPFPLSCFMRNWYLGSDFYQAVKIGIVQYMILKTICALLAIIFQLFGVYGEGKFEWTYGYPYLAVVLNFSQTWALYCLIQFYSVTKDKLDPIKPLAKFLVFKSIVFLTWWQGVIVAFLFSTGAFKGHLAQELKTRIQDYIICIEMGISAIVHLYVFPAKPYQRGERCVHNVSIMADYASLGASPDEDEVADNGRLARMNISCSDDNQRRLSFPQSVRDVVFGGSEIMADDVKFTVSHVVEPVERGIARFNETLHQISQSVKQHEMRKRKSKDDTYLIPMHSWSKEFFDAHNHISEGSFSDSGLPRKKTNVATSKPKISNVSSQHSTFEYGGNSLT
>CREMappe
M-----LLFWSLQTFVAFAKMLLKMGFPSIFFLFSAAESSGFSRKMLYLNVDGQSNILLSWPVLSAGIFVLVSVVLSLFLVFEHLVVYYQPEEQKFLIGIILMVPVYAVESFLSLLNSKAAFICEIMRDCYEAFALYCFERYLIACLGGEERTIKLMENQVQTSSSMPLLELAYEDGVVRHPFPLNCFMRNWFLGPDFYQAVKIGIVQYMILKTICALLAIILQLLGVYGEGKFEWTCGYPYLAVVMNFSQTWALYCLIQFYSVTKDKLDHIKPLAKFLVFKSIVFLTWWQGVIVAFLFSTGAFKGHLAQELKTRIQDYIICIEMGISAVVHLYVFPAKPYQCGERCVRNVSILADYASLGAPPDPDEVAEGGRLTRMHISQPDDNQRRLSFPQSVRDVVFGGSEIMADDVRFTVSHVVEPVERGIARLNETLHQISESVKQHEMRKRKAKDDSYLIPLHSWAKEFSDAHEHVSEGSFSDTGLSRKKTKSSTFKAGMSDAYSQHSTLEHGRSSWM
>CALAsini
M-----FLFWSLQTSAAFAKMELKMVFPSIYFLFSVADSSGFSRKMLYLNLDGQSHILLSWPILSAGIFVLVSVVLSLFLVFEHLAVYYQPEEQKFLIGIILMVPVYAVESFLSLLNSKAAFICEIMRDCYEAFALYCFERYLIACLGGEERTIKLMENQVQTSSSMPLLELAYEDGIIRHPFPLNCCMRNWYIGPDFYQAVKIGIVQYMILKTICAFLAIILQLFGVYGEGKFEWTCGYPYLAVVLNFSQTWALYCLIQFYSVTKDKLDHIKPLAKFLVFKSIVFLTWWQGVIVAFLFSTGAFKGHLAQELKTRIQDYIICIEMGISAIVHLYVFPAKPYQCGERCVRNVSVLADYASLGAPPDPDEVAEGGRLARMHISQSDDDQRRLSFPQSVRDVVFGGSEIMVDDVKFTVSHVVEPVERGIARLNETLHIISESVKRHEMRKRKAKDDSYLIPMHSWTKEFSDAHEHISEGSSSDTGLSRKKTKSATFKARMSDVYSRHSTFEHGRSSWT
>DIURorie
-------MFRRLQAAATSSKMTLKTTVFSILFIFSMAESSVFSRKMLYLSLDGNSNILLSWPILSAGIFVLVSVVLSLFLIFEHLVVYYQPEEQKFLIGIILMVPVYAVESFLSLLDSKVAFVCEIMRDCYEAFALYCFERYLIACLGGEERTIKLMENQVQASSSMPLLELAYEDAVVRHPFPLNCIIRNWYLGSDFYQAVKIGIVQYMILKTICALLAIILQLFGVYGEGKFEWTYGYPYLAVVLNFSQTWALYCLIQFYAVTKDKLDPIKPLAKFLVFKSIVFLTWWQGVIVAFLFSTGAFKGRLAQELKTRIQDYIICIEMGISAIVHLYVFPAKPYRRGERCVRNFSVMTDYASLGAPPDVDEVTDSGKLAKMHISHSDDSQRRLSFPQSVCDVVFGGSEIMVDDVKFTVSHVVEPVERGIARFNERLHQISESVKRHEMRKRKAKDDTYLIPMHSWSKEFSDAHNHISEGSFSDSGLPRKKTSCNL-----------------------
>CYPRflav
--------------------MAFKIIFYSILFLFTLAESSSFSRRMLYLNLDGQSSILLSWPILSAGIFVLISLVLSVFLIFEHLAVYYQPEEQKFLIGIILMVPVYAVESFVSLLDAKAALICEIMRDCYEAFALYCFERYLIACLGGEERTIKLMESQVQASSSMPLLELAYEDGVVRHPFPLNCLLRKWYLGPDFYQAVKIGIVQYMILKTICALLAIVLQLLGVYGEGKFEWRYGYPYLAVVLNFSQTWALYCLIQFYSVTKDKLDPIKPLAKFLVFKSIVFLTWWQGVIIAFLFSTGAFKGHLVQKLKTGIQDYIICIEMGISAIVHLYVFPAKPYECGERCIRNFSVMANYASLGAPPDPDEVAEGGRLSRMRIP--SDNQRQLSFPESVRDVVFGGSEIMVDDVKFTVSHVVEPMERGISRLNKALYQISENVRQHKIRKRKAKDDTYLIPMCSWTKEFSEAHDHITEQSFSDSGLSRKKTKSAIWKARRSDVSSERS-FEYGGTRWI
>BORYspha
--------------------MAWKGGFYSLLLLLAVAESSSRPGKMFPL-MGAQSNILPSWPILSAGIFVAVAFVLSLFLIFEHLAVYNQPEEQKFLIGLILMVPVYAVESFLSLLDSKVAFICEIMRDCYEAFAMYCFERYLIACLGGEENSIKIMEAQVQISSSMPLLELAYEDGIVKHPFPLNCLLRHWYLGSDFYQAVKIGIVQYMILKTICALLAIILQALGVYGEGKFEWRYGYPYLAVILNFSQTWALYCLIQFYSVTKDKLDHIKPLAKFLVFKSIVFLTWWQGVIIAFLFSTGFVKGHLALELKTRIQDYIICIEMGIAAIVHLYVFPAKPYQHGERCIPNVAVMADYASLGAPPDPEEVRESGRLTKMRTTHSDDRERRLSFPQSVRDVVFGSGEIMVDDVKFTVSHVVEPVERGIAKINETFHQISENVKLHEMRKRRAKDDSYLVPMKSWNEEVSEFQDHLPEGSISDSGLTRKRRN------RKPDVSSERASFEFRGSRWA
>OECEmacu
M-----FWFWSLQASAALAKMALKMVFPSIFFLSSVAESSGFSRKILYLNLGVQSNILLSWPILSAGIFVLVSVVLSLFLVFEHLVVYYQPEEQKFLIGIILMVPVYAVESFLSLLNSKAAFICEIMRDCYEAFALYCFERYLIACLGGEERTIKLMENQVRTSSSIPLLELAYEDEVVRHPFPLNCCMNDWYLGSDFYQAVKIGIVQYMILKTICALLAIILQIFGVYGEGKFEWTCGYPYLAVVLNFSQTWALYCLIQFYSVTKDKLDHIKPLAKFLVFKSIVFLTWWQGVIVAFLFSTGAFKGHLAQELKTRVQDYMICIEMGISAIVHLYVFPAKPYQCGQRCVGSVSILADYASLGVPPDPDEVAEGGRLARMHISQSDVNQ-RLTFPQSVRDVVLGGSEIMVDDVKFTVSHVVEPVERGIARLNETLHQISESVKQHEIRKRKAKDDSYLIPLHTWAKEFSDAHEQISEGSFSDTGISRKKTKSANFKARMSDVYSRHSTFEHGRSSWM
>HYPOheme
--------------------MVWKGILYWLLLLFALAESSSRQGNMFSIDLGAESNMSVSWPILSAGIFVLVALVLSLFLIFEHLAVYNQPEEQKFLIALILMVPVYAVESFLSLLDSKVAFICEIMRDCYEAFALYCFERYLIACLGGEENTIKIMESQVQISSSMPLLEFAYEEGVVRHPFPLNCLLRHWYLGSDFYQAVKIGIVQYMILKTICALIAIVLELLGVYGEGKFEWKYGYPYLAVVLNFSQTWALYCLIQFYSVTKEKLDPIKPLAKFLVFKSIVFLTWWQGVIIAFLFSTGFLKGHLAQELKTRIQDYIICIEMGIAAVVHLHVFPAKPYQQGERCLRNVAVMADYASLGAPPDPEEVRESGRLSKMHIGRPDEREKRLSFPQSVRDVVVGSGEIMVDDVRFTVSHVVEPMERGLAKINETFHQISETVKQHEKRKKKAKDDSYLIPMKSWKEEFSEAHDHLPEGSFSDSGLSRKRQN------KKSYISSERSSIESRGSRWF
>MASDpict
--------------------MTLKMVFPSIFFLFSVVESLSFSRKMLYPYVDGQSNVLLSWPVLSAGIFVLVSVVLSMFLVFEHLVVYYQPEEQKFLIGIILMVPVYAVESFLSLLNSKAAFICEIMRDCYEAFALYCFERYLIACLGGEERTIKLMENQLQTSSSIPLLELAYEDGLVRHPFPLNCCMKNWFLGPEFYQAVKIGIVQYMILKTICALLAIILQLLGVYGEGKFEWTCGYPYLAVVMNFSQTWALYCLIQFYSVTKDKLDHIKPLAKFLVFKSIVFLTWWQGLIVAFLFSTGAFKGHLAQELKTRIQDYIICIEMGISAIVHLYVFPAKPYQCGERCVRNVSILADYASLGAPPDPDEVAEGGRLERRLISQSDDNQSRLSFPQSIRDVVFGGSEIVVDDVKFTVSHVVEPVERSITRLNKTLHQISESVKQHEMRKKKAKDDSYLIPLHSWTKEFSDAHEHISEGSFSDTGKSRKKPMSKTFKATMSDVYSRHSTFEHGRSSWM
>CYMBensi
M-----FLFWSLQI-AAFAKMALKMVFPSIFFLFFVAESSGFSRNMLHLDLGGQSNILLSWPILSAGIFVLVSVVLSLFLVFEHLVVYYQPEEQKFLIGIILMVPVYAVESFLSLLNSKAAFICEIMRDCYEAFALYCFERYLIACLGGEERTIKLMENQVRTSSSIPLLELAYEDGVVRHPFPLNCCMSNWYLGPDFYQAVKIGIVQYMILKTICALLAIILQIFGVYGEGKFEWTCGYPYLAIVLNFSQTWALYCLIQFYSVTKDKLDHIKPLAKFLVFKSIVFLTWWQGVIVAFLFSTGAFKGHLAQELKTRIQDYIICIEMGISAIVHLYVFPAKPYQCGERCVRNVSILADYASLGGPPDPDEVAEGGRLARMHISQSDDNQRRPSFPQSVRDVVLGGSEIMVDDVKFTVSHVVEPVERGIARLNETLHQISESVKQHEMRKRKAKDDSYVIPLHSWTKEFSDAHEHISEGSFSDTGLSRKKTKSATYKARMSDVYSRHSTSEHGRSSWM
>PAPHconc
--------------------MAFKIVFFSIFFLFNLAKSSSFSRKMLYLNLDGQSSILLSWPILSAGIFVLISLVLSVFLIFEHLSVYYLPEEQKFLIGIILMVPVYAVESFLSLLNAKAAFICEIMRDCYEAFALYCFERYLIACLGGEERTVKLMESQVQASSSMPLLELAYEDGVVRHPFPLSCLLRNWYLGPDFYQAVKIGIVQYMILKTICALLAIVLQLLGVYGEGKFEWRYGYPYLAVVLNFSQTWALYCLIQFYSVAKDKLDPIKPLAKFLVFKSIVFLTWWQGVIVAFLFSTGAFKGHLVQKLKTGIQDYIICIEMGISAIVHLYVFPAKPYECGERCIRNFSVMADYASLGAPPDQDEVAEGGRLARMRIP-SDNNRRQLSFPESVRDVVIGGSEIMVDDVKFTVSHVVEPMGRGISRLNKALHRISDNVKHHEMRKIKAKDDTYLIPMRSWSQEFSEAHDHIGQGSFSDSGLSRMKTKSANTKVS-SDVSSDRSSFDYGGARWI
>APOSodor
M--------------WRSVKMALKLVLCSFTLLISLVESSDFSRNMLHLSLDEDPNRLMSWPIVSAGLFVFIALVLSLFLVFEHLVVYHQPEEQKFLIGIILMVPVYAVESFLSLLNLEASFFCEIMRDCYEAFALYCFERYLIACLGGEENTIKLMETQSNDSSRLPLLELAYEEAAVRHPFPLNCLIRNWYLGPDFYQAVKIGIVQYMILKTICAFLAIVLQLFGVYGEGKFEWKYGYPYLAVVLNFSQTWALYCLVQFYSVTKEKLEPIKPLAKFLVFKSIVFLTWWQGVIVAFLFSTGAFKGHLVQELKTSIQDYIICIEMGISAFVHLHVFPAKPYQRGERCFRNVSIMADYASLGAPDDPDEVRESERLSKMRINLSDYNQRQLSFSQSVCDVVLGSGGIVVDDVKFTVSHVVGPMERGMARVNDALHQISENVKRHEMRKRKAKDDSYLIPMQPWTKEFSEAHDHLAGGSFSDSGLSKKKTKCTASS---------------------
>CHILsemi
MYTDGCYLFWRLQAAAASFKMTLKMVIFSILFIFSMAESSVFSRKMLYINVYGQSTILMSWPILSAGIFVLVSVVLSLFLIFEHLVVYYQPEEQKFLIGIILMVPVYAVESFLSLLNSKVAFICEIMRDCYEAFALYCFERYLIACLGGEESTIKLMENQIQISSSMPLLELAYEDAVVRHPFPLNCFIRNWYLGSDFYQAVKIGIVQYMILKTICALLAIILQLLGVYGEGKFEWAYGYPYLAVVLNFSQTWALYCLIQFYSVTKDKLDPIKPLAKFLVFKSIVFLTWWQGVIVAFLFSTGAFKGHLAQELKMRIQDYIICIEMGISAIVHLYVFPAKPYRCGERCIRNVSVMADYASLGAPPDADEVADDGRFARMHVSRTDDDQRRMSFPQSVRDVVLGGSEIMVDDVKFTVSHVVEPVERGIARFNETLHQISESVKQHEMRKRRAKDDTYLIPMHSWSKEFSDARDPVSAGSFSDSGLSRKKQVL-------------------------
>ORCHital
MYKDGCYLFWRLNAVVASSKMTLKMVFFSILLVFSVAESSGFSRKILYLNLDGKSNILLSWPILSAGIFVLVSVVLSLFLIFEHLLVYYQPEEQKFLIGIILMVPVYAVESFLSLLDSKAAFFCEIMRDCYEAFALYCFERYLIACLGGEERTIKFMENQVQTSSSMSLLEYAYEDTAVRHPFPLNCFMSNWYLGSDFYQAVKIGIVQYMILKTVCAFLAIILQLFGVYGEGKFGWTYGYPYLAVVLNFSQTWALYCLIQFYSVTKDKLDPIKPLAKFLVFKSIVFLTWWQGVIVAFLFSTGSFKGHLAQELKTRIQDYIICIEMGISAIVHLYVFPATPYQRGERCVRNVSVMADYASLGAPPDVDEVADGGRFTRMHISQSDDKQKRMSFHQSVRDVVFGGSEIMVDDVKFTVSHVVEPVERGIARFNETLHQISESVKQHEMLKRKAKDDTYLIPMHSWSKEFTDAHDHISEGCFSDSGLRRKKTSMTTSMPKMSNASTQHSPLEFGGSS--
>ANOEroxb
MYTND-NLFWRLQVA-TALKMLLKMVFFSILFIFSMAESSTYSRKMLYLNLDRQSNILLSWPIMSAGIFVLISVILSLFLIFEHLVVYYQPEEQKFLVGIILMVPVYAVESFLSLLDSKVAFFCEIMRDCYEAFALYCFERYLIACLGGEERTIKLMENQVQISSSMPLMELVYEDVVVRHPFPLNCFMRNWYLGSDFYQAVKIGIVQYMILKTICALLAIIFQLFGVYGEGKFEWTYGYPYLAVVLNFSQTWALYCLIQFYSVTKDKLDPIKPLAKFLVFKSIVFLTWWQGVIVAFLFSTGAFKGHLAQELKTRIQDYIICIEMGISAIIHLYVFPAKPYQRGERCARNVSIMADYASLGAPPDEDEVTDSGSLARMNISHSDGNQRRLSFPQSVRDVVFGGSEIMADDVKFTVSHVVEPVERGIARFNETLHQISESVKRHEMRKRKSKDDTHLIPMHSWSKEFSDAHNHISEGSFSDSGLPRKKTNIATSNPKMPNVSSQISTFE-------
>GALEfabe
------------------------MSFLSKFSHSNMAQSSSFWSKMVFANLDEQSNLLLSWPVLSAGLFVLVSFVLSMFLIFEHLLVYYQPEEQKFLIGIILMVPVYAVESFLSLLDSKASFVFEIMRDCYEAFALYCFERYLIACLGGEERTIKLMETQLQASSSMPLLEIAYEDGVVRHPFPLNCLLGDWYLGSEFYQAVKIGIVQYMILKTICALIAIVLQFFGVYGEGKFEWRYGYPYLAVVLNFSQTWALYCLIQFYSVIKDKVYHIKPLAKFLVFKSIVFLTWWQGVIVAFLFSTGAFKGHLAQELKTRIQDYLICIEMGVSAIVHLYVFPATPYRRGERCIRNVSVMDDYAALGSPLDSEEVAEGGRLSRMRVAHDDDDRRRPSFPDSVCDVVFGGSGIMVDDVKFTMSHVVEPMERGIARLNRAIHQISENVKQHELRKRKAKDDSYLIPLRSWTREFSEARENMAEGSFSDGGLPRKKTKPANPKARMPDA---------------
>EPIPaphy
ML-------------ICVTKSELK------------AESSGFSKKMLYYNLEEQSSMLLSWPIFSAGIAVLVSVVLSLYLVFEHLIVYYQPEEQKFLIGIILMVPVYAIESFLSLLNSKAAFICEIMRDCYEAFALYCFERYLIACLGGEEKTLKLMENQVQTNSSMPLLELSYEDRVIRHPFPLNCCMRNWYLGPDFYQAVKIGIVQYMILKTICALLAIILQFFGVYGEGKFEWSCGYPYLAVVLNFSQTWALYCLIQFYSVIKDKLQHIKPLAKFLVFKSIVFLTWWQGVAVAFLFSTGAFRGHLAQELKTRIQDYLICIEMGISAIVHLYVFPAKPYQNGERCVRNVSVLADYASLGAPLDPDEVAEGGRLARMNASLSGNNLRPPTFPQSVRDVVIGGSEIMVDDVKFTVSHVVEPVERGIARINHTFQQISENVKQHEVRKLKAKDDSYLIPMPSWTKEFSDAYERNSEGSFSDSGLSRNKTKYATSKA-----TSDHGC---------
>CRYPlept
MYKDGCYLFWRSQVTAASSKMTLEMVFLSILFILSMAESSAFSRKMLFLNLDGQSNMLLSWPILSAGIFVIISVVLSLFLILEHLVVYYQPEEQKFLIGIILMVPVYAVESFLSLLDSKVAFVCEIMRDCYEAFALYCFERYLIACLGGEERTIKLMENQVQISSSAPLLELAYEDEVVTHPFPLNCCMRNWYLGSDFYQSVKIGIVQYMILKTICALLSIILQLFGVYGEGKFEWTYGYPYLAVVLNFSQTWALYCLIQFYSVTKDKLDPIKPLAKFLVFKSIVFLTWWQGVIVAFLFSTGAFKGHLAQELKTRIQDYIICIEMGISAVVHLYVFPAKPYERGERCVRNISVMTDYASLGAPPDADEVADSELSGRRHISQSDDDQRRLSFSQSVRDVVFGGSEIMVDDVKFTVSHVVEPVERGIARFSETLHQISESVKQHELRKRKAKDDTYLIPMRSWSKEFSDAHDHVSEGSFSDSGLPRKKTSSATSMGKC------------------
>CYMBmann
M-----FLFWSLQI-AAFAKMALKMVFPSIFFLFVVTESSGFSRNMLHLDLGGQSNILLSWPILSAGIFVLVSVVLSLFLVFEHLVVYYQPEEQKFLIGIILMVPVYAVESFLSLLNSKAAFICEIMRDCYEAFALYCFERYLIACLGGEERTIKLMENQVRTSSSIPLLELAYEDGVVRHPFPLNCCMSNWYLGPDFYQAVKIGIVQYMILKTICALLAIILQIFGVYGEGKFEWTCGYPYLAIVLNFSQTWALYCLIQFYSVTKDKLDHIKPLAKFLVFKSIVFLTWWQGVIVAFLFSTGAFKGHLAQELKTRIQDYIICIEMGISAIVHLYVFPAKPYQCGERCVRNVSILADYASLGAPPDPDEVAEGGRLARMHISQSDDNQRRPSFPQSVRDVVLGGSEIMVDDVKFTVSHVVEPVERGIARLNETLHQISESVKQHEMRKRKAKDDSYVIPLHSWTKEFSDAHEHISEGSFSDTGLSRKKTKSATFKARMSDVYSRHSASEHGRSSWM
>HABEpant
MYKDGCYLFWRLQAAAASSMMTLKKVFFSILFILYVAESSDFSRKMLYLNLDGKSNILLSWPILSAGIFVLISVVLSMFLIFEHLLVYYQPEEQKFLIGIILMVPVYAVESFLSLLNSKAAFFCEIMRDCYEAFALYCFERYLIACLGGEESTIKLMENQVQTSSSMSLLELAYEDAAVRHPFPLNCFMRNWYLGSDFYQAVKIGIVQYMILKTVCAFLAIILQLFGVYGEGKFGWTYGYPYLAVVLNFSQTWALYCLIQFYSVTKDKLDPIKPLAKFLVFKSIVFLTWWQGVIVAFLFSTGSFKGHLAQELKTRIQDYIICIEMGISAIVHLYVFPAKPYQRGERCVRNVSVMADYASLGAPPDVDEVTDGARFARMHMSHSDDNQKRMNFHQSVRDVVFGGSEIMVDDVKFTVSHVVEPMERGIARVNETLHQISESMKQHEIRKRKAKDDTYLIPMHSWSKEFADAHDHISEGCFSDSGLPRKKTNVATSMPRISSISTQHSILEYGGSS--
>RIMAelli
------------------------------------------------------------------------------------------------------------------------------------------------------------MENQLQISSSMPLLELAYKDVVVRHPFPLNCFIRNWYLGSDFYQAVKIGIVQYMILKTICALLAIILQLFGVYGEGKFEWTYGYPYLAVVLNFSQTWALYCLIQFYSVTKDKLAPIKPLAKFLVFKSIVFLTWWQGVIVAFLFSTGAFKGHLAQELKTRIQDYIICIEMGISAIVHLYVFPAKPYQRGERCVRNASVMTDYASLGAPPDVDEVVDGGRFARMHISQSDDDHRRLSFPQSVRDVVVGGSEIMVDDVKFTVSHVVEPVERGIARFNETLHQISESVKQHEMRKRKAKDDTYLIPMHSWSKEFSDAHDHVSEGSFSDSGLSRKKTSIPH-----------------------
>ERYCpuss
M-----LLFWGLQTWAALAKMALKMVFPSIFFLSSVAESLGISRKILYFNLGVQSNVLLSWPILSAGIFVLVSVVLSLFLVFEHLVVYYQPEEQKFLIGIILMVPVYAVESFLSLLNSKVAFICEIMRDCYEAFALYCFERYLIACLGGEERTIKLMENQVRTSSSMPLLELAYEDEVVRHPFPLNCFINNWYLGSDFYQAVKIGIVQYMILKTICALLAIILQIFGVYGEGKFEWTCGYPYLAVVLNFSQTWALYCLIQFYSVTKDKLEHIQPLAKFLVFKSIVFLTWWQGVIVAFLFSTGAFKGHLAQELKTRIQDYIICIEMGISAIVHLYVFPAKPYQRGERRFHNFSILADYASLGAPPDPDEVAEGGRLAQMHISQSDVSQTRLSFPQSVRDVVLGGSEIMVDDVKFTVSHVVEPVERGIARLNETLHQISESVKKHEMRKRKAKDDSYLIPLSSWTKEFSDAHEQISEGSFSDTGISRKKTKPATFKARMSDAYSRYSTFEHGRSSWM
>ERYCcris
M-----FFFWGLQTWAALAKMALKMVFPSIFFLSSVVESSGLSRKILYFHLGVQSNVLLSWPILSAGIFVLVSVVLSLFLVFEHLVVYYQPEEQKFLIGIILMVPVYAVESFLSLLNSKAAFICEIMRDCYEAFALYCFERYLIACLGGEERTIKLMENKVGSSSSMPLLELAYEDGVVRHPFPLNCFMNNWYLGSDFYQAVKIGIVQYMILKTICALLAIILQIFGVYGEGKFEWTCGYPYLAVVLNFSQTWALYCLIQFYSVTKDKLEHIQPLAKFLVFKSIVFLTWWQGVIVAFLFSTGAFKGHLAQELKTRIQDYIICIEMGISAIVHLYVFPAKPYQRGERRIRNFSILADYASLGSPPDPDEVAEGGRLAQVHISQSDVNQTRLSFPQSVRDVVLGGSEIMVDDVKFTVSHVVEPVERGIARLNETLHQISESVKKHEMRKRKAKDDSYLIPLSSWTKEFSDAHEQISEGSFSDTGISRKKTKSATFKARMSDAYSRHSTFEHGRSSWM
>EPIDpuni
M-----FLFWSLQTSAAY--MPLKMVLSSMFFLFSAAESSGFSRKMLYLNVDGQSNILLSWPVLSAGIFVLVSVVLSLFLVIEHLVVYYQPEEQKFLIGIILMVPVYAVESFLSLLNSKAAFICEIMRDCYEAFALYCFERYLIACLGGEERTIKLMENQVQTSSSIPLLELAYEDGVVRHPFPLNCCMRNWFLGPDFYQAVKIGIVQYMILKTICALLAIILQLLGVYGEGKFEWTCGYPYLAVVMNFSQTWALYCLIQFYSVTKDKLDHIKPLAKFLVFKSIVFLTWWQGVIVAFLFSTGAFKGHLAQELKTRIQDYIICIEMGISAIVHLYVFPAKPYQCGERRVCNVAILADYASLGAPPDPDEVAEGGRLARMLFSQSDDNQRRLSFPQSVRDVVFGGSEIMVDDVKFTVSHVVEPVERSIARLNETIHQISESVKRHEMRKRKAKDDSDFIPLQSWTKEFSDAHEHISEGSFSDTGVSRKKTKSTTLKARMSDVYSRHSDI--------
>GYMNodor
MYKDGCYLFWRLKDAVASSKMTLKMVFFSILFVLSVAESSGFSRKMLYLNLDGKSNILLSWPILSAGVFVLVSVVLSLFLIFEHLLVYYQPEEQKFLIGIILMVPVYAVESFLSLLDSKAAFFCEIMRDCYEAFALYCFERYLIACLGGEERTIKVMENQVQTSSSMSLLEYAYEDEAVRHPFPLNCFMRNWYLGSDFYQAVKIGIVQYMILKTVCAFLAIILQLFGVYGEGKFGWTYGYPYLAVVLNFSQTWALYCLIQFYSVTKDKLDPIKPLAKFLVFKSIVFLTWWQGVIVAFLFSTGSFKGHLAQELKTRIQDYLICIEMGISAIVHLYVFPAKPYQRGERCVRNVSVMDDYASLGAPPDVDEVADGGKFARMHISHSDDNQKRMSFPQSVRDVVFGGSEIMVDDVKFTVSHVVEPVERGIARFNETLHQISESVKQHEMRRRKAKDDTYLIPMHSWSKEFADAHDHISEGCFSDSGLPRKKTNMTTSMPRISNVSTQHSKLEYGGSS--
>PAPHhirs
--------------------MTFKILFFSIFFLFNLAKSSSFSRKMLYLNLDGQSSILLSWPILSAGIFVLISLVLSVFLIFEHLSVYYLPEEQKFLIGIILMVPVYAVESFLSLLNAKAAFICEIMRDCYEAFALYCFERYLIACLGGEERTVKLMESQVQASSSMPLLELAYENGVVRHPFPLSCLLRNWYLGPDFYQAVKIGIVQYMILKTICALLAIVLQLLGVYGEGKFEWRYGYPYLAVVLNFSQTWALYCLIQFYSVAKDKLDPIKPLAKFLVFKSIVFLTWWQGVIVAFLFSTGAFKGHLVQKLKTGIQDYIICIEMGISAIVHLYVFPAKPYECGERCIRNFSVMADYASLGAPPDQDEVAEGGRLARMRIP-SDNNQRQLSFPESVRDVVVGGSEIMVDDVKFTVSHVVEPMGRGISRLNRALHRISENVKHHEMRKIKAKDDTYLVPMRSWSKEFSEAHDHIGQGSFSDSGLSRMKTKSATTKVR-SDVSSDCSSFDYGGA---
>LANAlana
--------------------MAWKQVLYSLVLLFALGESSSSPGQTVFANSSAESNVSISWPILSAGIFVLVALVLSLFLIFEHLAIYNQPEEQKFLIGLILMVPVYAVESFLSLLDSKVAFICEIMRDCYEAFALYCFERYLIACLGGEENTIKIMEAQVQISSSMPLLELAYEDGVVRHPFPLNCLLRHWYLGSDFYQAVKIGIVQYMIVKTICALVAIVLEPFGVYGEGKFEWKYGYPYLAVVLNFSQTWALYCLIQFYSITKEKLDPIKPLAKFLVFKSIVFLTWWQGVVIAFLFSTGFLKGHLAQELKTRIQDYIICIEMGIAAVVHLYVFPAKPYQRGERCLRNVAVMADYASLGAPPDPEEVRESGRLTRMHIGRPDDIERRLSFPQSVRDVVFGSGEIMVDDVKFTVSHVVEPMERGFAKINETFHQISENVKQHEKRKRKAKDDSYVIPLQSWKEEFLEVHDHLPEGSISDSGLTRKRQN------RKVDVSSERSSFEFSGSRWD
>BLETstri
M-----FLFWSLQTPPTFAKMALKMVFPSIFFLFSVAESSGFSRKMLYLNLDGQSNILLSWPILSAGIFVLVSVVLSLFLIFEHLVVYYQPEEQKFLIGIILMVPVYAVESFLSLLNSKAAFICEIMRDCYEAFALYCFERYLIACLGGEERTIKLMEKQVQTSSSIPLLELAYEDGVVRHPFPLNCCMRKWYLGPDFYHAVKIGIVQYMILKTICALLAIILQLFGVYGEGKFDWTCGYPYLAVVLNFSQTWALYCLIQFYSVTKDKLDHIKPLAKFLVFKSIVFLTWWQGVIIAFLFSTGALKGHLAQELKTRIQDYIICIEMGISAIVHLYVFPAKPYQRGERCVRNVSVLADYASLGAPPDPDEVAEGGRLARMHISQSDDNQRRLSFPQSVRDVVFGGSEIMVDDVKFTVSHVVEPMERGIARLNETFHQISESVKQHEMRKRKAKDDTYLIPMHSWTKEFSDAHEHVSEGSFSDTGLSRKKTKFATFKARMSDVYTRHSTFAYGRSSWI
>SERAvome
MIRMGVNLFWRLKAVIASSMMTLKMVFFSILFDLSVAESSGFSKEMFYLNLDGKSNILLSWPILSAGIFVLVSVVLSLFLTFEHLLVYYQPEEQKFLIGVILMVPVYAVESFLSLLNSKAAFFCEIMRDCYEAFALYCFERYLIACLGGEERTIKFMENQVQASSSMSLLEYAYEDAVVRHPFPLNCFMRNWYLGSDFYQAVKIGIVQYMILKTVCAFLAIILQLFGVYGEGKFGWTYGYSYLAVVLNFSQTWALYCLIHFYSVTKDKLDPIKPLAKFLVFKSIVFLTWWQGVIVAFLFSTGSFKGHLAQELKTRVQDYIICIEMGISAIVHLYVFPAKPYQRGERCVRNVSVMADYASLGAPPDVDEVADGGRFARMHISHSDDNQNRMSFHQSVCDVVFGGSEIMVDDVKFTVSHVVEPVERGIARFNETLHKISESVKQHEMRKRKAKDDTYLIPMHSWSKEFADAHDHISEGCFSDSGLPRKKTTMTTSMPRMSNASTQHSTLEYGGSS--
>OPHRsphe
MYKNGCYLFWRLKVVIASSKMTLKMVFFSILFGLSVAESSGFSRKMLYLNLDGKSNILLSWPILSAGIFVLVSVVLSLFLIFEHLLVYYQPEEQKFLIGIILMVPVYAVESFLSLLDSKAAFFCEIMRDCYEAFALYCFERYLIACLGGEERTIKFMENQDQTSSSMSLLEYDYEDAAVRHPFPLNCFMKNWYLGSDFYQAVKIGIVQYMILKTVCAFLAIILQLFGVYGEGKFGWTYGYPYLAVVLNFSQTWALYCLIQFYSVTKDKLDPIKPLAKFLVFKSIVFLTWWQGVIVAFLFSTGSFKGHLAQELKTRIQDYIICIEMGISAIVHLYVFPAKPYQRGERCVRNVSVMADYASLGAPPDVDEVADGGRFAKMHISHSDDNQKRMSFHQSVRDVVFGGSEIMVDDVKFTVSHVVEPVERGIARFNKTLHQISESVKQHEMRKRKAKDDSYLIPMHSWSKEFSDAHDHVSEGCFSDSGLPKKKTNMTASMPRMPNASSQHSTLEYGGSS--
>HAEMdisc
MHMDG-YLFWRLQVA-TASKMLLKMIFFSILFIFSMAEPSIYSKKMLYLNLDGQSNILLSWPIMSAGIFVLISVVLSLFLIFEHLVVYYQPEEQKFLVGIILMVPVYAVESFLSLLDSKVAFFCEIMRDCYEAFALYCFERYLIACLGGEERTIKLMENQVQISSSMPLMELVYEDVVVRHPFPLNCFMRNWYLGSDFYQAVKIGIVQYMILKTICALLAIIFQLFGFYGEGKFEWTYGYPYLAIVLNFSQTWALYCLIQFYSVTKDKLDPIKPLAKFLMFKSIVFLTWWQGVIVAFLFSTGAFKGHLAQELKTRIQDYIICIEMGISAIMHLYVFPAKPYQRGERCVRNVSIMADYASLGAPPDEEEVADSGRLARMSISHSDDNQRRLSFPQSVRDVVFGGSEIMADDVKFTVSHVVEPVERGIVRFNETLHQISESVKRHEMRKRKSKDDTYLIPMHSWSREFSDAHNHFSEGSFSDSGLPRKKTNIATSNPMMPNVSSKHSTFE-------
>APOSshen
M--------------WRSVKMTLKLVLCSFTLLISLVESSDFSRNMLHLSLDEDPNRLMSWPIVSAGLFVFIALVLSLFLVFEHLVVYHQPEEQKFLIGIILMVPVYAVESFLSLLNLEASFFCEIMRDCYEAFALYCFERYLIACLGGEENTIKLMETQSNDSSRLPLLELAYEEAAVRHPFPLNCLIRNWYLGPDFYQAVKIGIVQYMILKTICAFLAIVLQLFGVYGEGKFEWKYGYPYLAVVLNFSQTWALYCLVQFYSVTKEKLEPIKPLAKFLVFKSIVFLTWWQGVIVAFLFSTGAFKGHLVQELKTSIQDYIICIEMGISAFVHLHVFPAKPYQRGERCFRNVSIMADYASLGAPDDPDEVRESERLSKMRVNLSDYNQRQLSFSQSVCDVVLGSGGIVVDDVKFTVSHVVGPMERGVARVNEALHQMSENVKRHEMRKRKAKDDSYLIPMQPWTKEFSEAHDHLAGGSFSDSGLSKKKTKCTASS---------------------
>PLATclav
MYKDGCYLFWRLKSTVASSKMTLKMVFFSILFVLSVAESSGFSRKMLNLNLDGKSNILLSWPILSAGFFVLVSVVLSLFLIFEHLLVYYKPEEQKFLIGIILMVPVYAVESFLSLLNSKAAFFCEIMRDCYEAFALYCFERYLIACLGGEESTIKVMENQVQTSSSMSLLEYAYEDAAVRHPFPLNCFMRNWYLGSDFYQAVKIGIVQYMILKTVCAFLAIILQLFGVYGEGKFGWTYGYPYLAVVLNFSQTWALYCLIQFYSVTKDKLDPIKPLAKFLVFKSIVFLTWWQGVIVAFLFSTGSFKGHLAQELKTRIQDYIICIEMGISAIVHVYVFPAKPYQRGERCVRNVSVMDDYASLGAAPDVDEVADGGRFAKMHISNSDDNQKRMSFHQSVRDVVFGGSEIMVDDVKFTVSHVVEPVERGIARFNETLHQISESVKQHEMRKRKAKDDTYLIP---------------------------------------------------------
>EPIPhell
--------------------MTLKMVFSSILFFFSVAESSGFSRKMLYLSLDGQSNILLSWPIISAGIFVLVSVVLSLFLISEHLVVYYQPEEQKFLIGIILMVPVYAVESFLSLLDSKAAFICEIMRDCYEAFALYCFERYLIACLGGEERTVKLMENQVQTSSSMPLLELAYEDGVVRHPFPLNCCMRNWYLGPDFYQAVKIGIVQYMILKTICALLAIILQVFGVYGEGKFKWTYGYPYLAVVLNFSQTWALYCLIQFYSVTKDKLEPIKPLAKFLVFKSIVFLTWWQGVIVAFLFSTGAFKGHLAQELKTRIQDYIICIEMGISAIVHLYVFPAKPYQRGERCVRNVSVMADYASLGVPPDPDEVAEGGRLARMHISHSDDNQRRLSFPQSVRDVVLGGSEIMVDDVKFTVSHVVEPVERGIARLNETLHQISESVKQHEMQKRKAKDDTYFIPMHSWMKEFSDAHDHISEGSFSDSGLSRKKTKPATSRARMSDVSTQHSKFRYGGSSWT
>VANIshen
---------------------------------------------MFFINLDEESNILLSWPVLSAGLFVLVSVVLSMFLIFEHLAVYYLPEEQKFLIGIILMVPVYAVESFLSLLDSKAAFIFEIMRDCYEAFALYCFERYLIACLGGEEKTIRLMETQFQVSSSTPLLEIAYEDGFVKHPFPLNCLLGDWYLGPEFYQAVKIGIVQYMILKTVCALIAIVLQFFGVYGEGKFEWRYGYPYLAVVLNFSQTWALYCLIQFYSVTKDKLHHIKPLAKFLVFKSIVFLTWWQGVVVAFLFSTGAFKGHLAQELKTCIQDYLICIEMGISAIVHLYVFPATPYRRGERCIRNVSVMDDYAAIGSPLDPEEVSEGGMLSRMRIARHDDNQRRLSFPESVCDVVFGGSEIMVDDVKFTVSHVVEPMERGIARLNKTIHQISENVKQHEMRKRKAKDDSYVIPLRTWTKEFSEARDHVSEGSFSDSGLSRKKTKPADSKARLSDTSSGSLC-------WS
>CALAtsoo
--------------------MELKMVFPSIYFLFSVADSSGFSRKMLYLNLDGQSHILLSWPILSAGIFVLVSVVLSLFLVFEHLAVYYQPEEQKFLIGIILMVPVYAVESFLSLLNSKAAFICEIMRDCYEAFALYCFERYLIACLGGEERTIKLMENQVQTSSRMPLLELAYEDGIIRHPFPLNCCMRNWYIGPDFYQAVKIGIVQYMILKTICALLAIILQLFGVYGEGKFEWTCGYPYLAVVLNFSQTWALYCLIQFYSVTKDKLDHIKPLAKFLVFKSIVFLTWWQGVIVAFLFSTGAFKGHLAQELKTRIQDYIICIEMGISAIVHLYVFPAKPYQCGERCVRNVSVLADYASLGAPPDLDEVAEGGRLARMHISQSDDDQRRLSFPQSVRDVVFGGSEIMVDDVKFTVSHVVEPVERGIARLNETLHIISESVKRHEMRKRKAKDDSYLIPMHSWTKEFSDAHEHISEGSFSDTGLSKKKTKSATFKAGMSDAYSRHSTFEHGRSNWT
>PHALmode
--------------------MALKMVFPSIFFHFSMAESSGLSN----LSLDVQSYILLSWPILSAGIFVLVSVVLSLFLVLEHLVIYYQPEEQKFLIGIILMVPVYAVESFLSLLNSKAAFICEIMRDCYEAFALYCFERYLIACLGGEERTIKLMENQAKTSSSMPLLELVYEDGVIRHPFPLNCCMRNWYPGPEFYQAVKIGIVQYMILKTICALLAIILQLFGVYGEGKFEWTCGYPYLAVVLNFSQTWALYCLIQFYSVTKDKLDHIKPLAKFLVFKSIVFLTWWQGVIVAFLFSTGAFKGHLAQELKTRIQDYIICIEMGIAAIVHLYVFPAKPYQCGERCVRNVSILADYASLGAPPDPDEVAEGGRLARMHISQSDENQKRLSFPQSVRDVVLGGSEIMVDDVKFTVSHVVEPVERGIARLNESLHQISESVKQHEMRKRKAKDDSYFIPLHSWTKEFSDVHEHISEGSFSDTGLSRKKTKPAISKASTSDVYSQHSTFEHGRSSWT
>PHALcorn
--------------------MALKMVFPSIFFHFSMAESSGLSN----LSLDVQSYILLSWPILSAGIFVLVSVVLSLFLVLEHLVIYYQPEEQKFLIGIILMVPVYAVESFLSLLNSKAAFICEIMRDCYEAFALYCFERYLIACLGGEERTIKLMENQAKTSSSMPLLELVYEDGVIRHPFPLNCCMRNWYPGPEFYQAVKIGIVQYMILKTICALLAIILQLFGVYGEGKFEWTCGYPYLAVVLNFSQTWALYCLIQFYSVTKDKLDHIKPLAKFLVFKSIVFLTWWQGVIVAFLFSTGAFKGHLAQELKTRIQDYIICIEMGIAAIVHLYVFPAKPYQCGERCVRNVSILADYASLGAPPDPDEVAEGGRLARMHISQSDENQKRLSFPQSVRDVVLGGSEIMVDDVKFTVSHVVEPVERGIARLNESLHQISESVKQHEMKKRKAKDDSYFIPLHSWTKEFSDVHEHISEGSFSDTGLSRKKTKPAISKASTSDVYSQHSTFEHGRSCWT
>ANOEemei
MYTND-NLFWRLQVA-TALKMLLKMVFFSILFIFSMAESSAYSRKMLYLNLDRQSNILLSWPIMSAGIFVLISVILSLFLIFEHLVVYYQPEEQKFLVGIILMVPVYAVESFLSLLDSKVAFFCEIMRDCYEAFALYCFERYLIACLGGEERTIKLMENQVQISSSMPLMELVYEDVVVRHPFPLNCFMRNWYLGSDFYQAVKIGIVQYMILKTICALLAIIFQLFGVYGEGKFEWTYGYPYLAVVLNFSQTWALYCLIQFYSVTKDKLDPIKPLAKFLVFKSIVFLTWWQGVIVAFLFSTGAFKGHLAQELKTRIQDYIICIEMGISAIIHLYVFPAKPYQRGERCARNVSIMADYASLGAPPDEDEVADSGSLARMNISHSDANQRRLSFPQSVRDVVFGGSEIMADDVKFTVSHVVEPVERGIARFNETLLQISESVKRHEMRKRKSKDDTHLIPMHSWSKEFSDAHNHISEGSFSDSGLPRKKTNIATSNPKMPNVSSQISTFK-------
>PTERcurt
M-----LVVWRLQPA-TASKMSLRMVFFSVLFIFSMAESSGLSRKMLYLNLDGQSNILLSWPILSAGIFVLISVVLSLFLIFEHLVVYYQPEEQKFLIGIILMVPVYAVESFLSLLDSKVAFFCEIMRDCYEAFALYCFERYLIACLGGEEGTIKLMENQVQISSSMPLLEITYEDDVVRHPFPLNCFMRNWYLGSDFYQAVKIGIVQYMILKTICALVAIILQFFGVYGEGKFEWTYGYPYLAVVLNFSQTWALYCLIQFYSVTKDKLDPIKPLAKFLVFKSIVFLTWWQGVIVAFLFSTGAFKGHLAQELKTRIQDYIICIEMGISAIVHLYVFPAKPYQRGERCVRNVSVMADYASLGAPPDVDEVADGGRLARMHISHSDDNQRRLSFPQSVRDVVFGGSEIMVDDVKFTVSHVVEPVERGIARFNETLHQISESVKQHDMRKRKAKDDTYLIPMHSWSTEFSDAHNHISEGSSSDSGLSRKRTNIATSKPNMSNVSTQHSTF--------
>GOODfuma
MYMDG-YLFWRLQVA-TASKMPLKMVFFSILFIFSMAESSVFSRKMLYLNLDGLSNIFLSLPILSAGIFVLISVVLSLFLIFEHLVVYYQPEEQKFLIGIILMVPVYAVESFLSLLDSKVAFFCEIMRDCYEAFALYCFERYLIACLGGEERTIKLMENHVQISSSMPLMEIAYEDEVVRHPFPLNCFMRNWYLGSDFYQAVKIGIVQYMILKTICAFFAIIFQLFGAYGEGKFEWTYGYPYLAVVLNFSQTWALYCLIQFYSVTKDKLDPIKPLAKFLVFKSIVFLTWWQGVIVAFLFSTGAFKGHLAQELKTRIQDYIICIEMGISAIVHLYVFPAKPYQRGERCVRNVSIMADYASLGAPPDEDEVADSGRLARMNISYSDDNQRRLSFPQSVRDVVFGGSEIMADDVKFTVSHVVEPVERGIARFNETLHQISQSVKQHEMRKRKSKDDTYLIPMHSWSKEFFDAHNHISEGSFSDSGLPRKKTNVATSKPKMSNVSSQHSTFEYGGSS--
>NEUWmali
L--------------LVSVKMELKVVLCSFSLLISLVKSSGFSRNMLYLNLDEGANRLTSWPILSAGLFVSVALVFSLFLIFEHLAVYHQPEEQKFLIGIILMVPVYAVESFLSLLNSEAAFICEIMRDCYEAFALYCFERYLIACLGGEENTIKLMETQANGSSSLPLLELSYEEPAVRHPFPLNCLLRNWYLGPDFYQAVKIGIVQYMILKTICALLAIILQLFGVYGEGKFEWRYGYPYLAVVLNFSQTWALYCLVQFYSVTKEKLEPIKPLAKFLVFKSIVFLTWWQGVVVAFLFSTGAFKGHLVQELKTSIQDYIICIEMGISAIVHLYVFPAKPYKRGDRCFRNVSVMDDYASLGAPEDPDEVTESGRLSKMRIDHSDYNQRQLSFSQSICDVVLGSGGIVVDDVKFTVSHVVEPMERGMARVNEALHQISENVKRHEMRKRNAKDDSYLIPMQPWINEFSEAHDHLAGGSFSDSGLSKKKTKSAPYKARLSDASSQHSCIEVSGDRWT
>NEUWzoll
M--------------RVSVKMELKVVLCSFSLLISLVKSSGFSRNMLYLNLDEGPNRLTSWPILSAGLFVSVALVFSLFLIFEHLAVYHQPEEQKFLIGIILMVPVYAVESFLSLLNSEAAFICEIMRDCYEAFALYCFERYLIACLGGEENTIKLMETQANGSSSLPLLELSYEEPAVRHPFPLNCLLRNWYLGPDFYQAVKIGIVQYMILKTICALLAIILQLFGVYGEGKFEWRYGYPYLAVVLNFSQTWALYCLVQFYSVTKEKLEPIKPLAKFLVFKSIVFLTWWQGVVVAFLFSTGAFKGHLVQELKTSIQDYIICIEMGISAIVHLYVFPAKPYKRGDRCFRNVSVMDDYASLGAPEDPDEVTESGRLSKMRIDHSDYNQRQLSFSQSICDVVLGSGGIVVDDVKYTVSHVVEPMERGMARVNEALHQISENVKRHEMRKRNAKDDSYLIPMQPWINEFSEAHDHLAGGSFSDSGLSKKKTKSAPYKARLSDASSQHSCIEVSGDRWT
>DRAKelas
--------------------MTLKMVLFSILIISSMAESSVFSSKMLSINVYVQSTILMSWPILSAGIFVLVSVVLSLFLMFEHLAVYYQPEEQKFLIGIILMVPVYAVESFLSLLDSKVAFVCEIMRDCYEAFALYCFERYLIACLGGEESTIKLMENQIQINSGMPLLELAYEDAVVRHPFPLNCFIRNWYLGSDFYQAVKIGIVQYMILKTICALLAIILQLFGVYGEGKFEWSYGYPYLAVVLNFSQTWALYCLIQFYSVTKDKLDPIKPLAKFLVFKSIVFLTWWQGVIVAFLFSTGAFKGHLAQELKTRIQDYIICIEMGISAVVHLYVFPAQPYRRGERCIRNVSVMTDYASLGAPPDADEVIDDGRFARLHISHSTDDHRRMSFPQSVRDVVLGGSEIMVDDVKFTVSHVVEPVERGIARFNETLHQISESVKQHEMRKRKAKDDTFLIPMHSWSKEFSDAHDSASEGSFSDSGLSRKKQVL-------------------------
>MICRparv
MYSDGCYLFWRLQAAAASSKMTLKMVLFSTIFIFSLAESSVFSRKMLYPNVDGKSNILLSWPILSAGVFVLASVILSIFLIIEHLVVYYQPEEQKFLIGVILMVPVYAIESFLSLLDSKVAFICEIMRDCYEAFALYCFERYLIACLGGEERTIKLMENKVQSTSSMPLLELAFEDIVVRHPFPLNCFMRDWYLGSDFYQAVKIGIVQYMILKTICALLAIILQLFGVYGEGKFELSYGYPYLAVVLNFSQTWALYCLIQFYSVTKDKLDPIKPLAKFLVFKSIVFLTWWQGVIVAFLFSTGAFKGHLAQELKTRIQDYIICIEMGISAIVHLYVFPATPYQSGERWVRKDSVMADYASLGAPPDVDEVAFGGSIGKTHISHSDDDQRRLSFPQSVRDVVFGGSEIMVDDVKFTVSHVVEPMERGIARFNKTLHQISENVKQHEMRKRKAKDDTYLIPLQSWSKEFSDARDHISEGSFSDSGLSRK-TSITTAKPRMSNASCQHSRF--------
>LIMOabor
------------------------------------------------------------------------------------------------------MVPVYAVESFLSLLDSKAAFICEIMRDCYEAFALYCFERYLIACLGGEERTVKLMENQVQTSSSMPLLELAYEDGVVKHPFPLNCCMRNWYLGPDFYQAVKIGIVQYMILKTICAFLAIILQVFGVYGEGKFKWTYGYPYLAVVLNFSQTWALYCLIQFYSVTKDKLDPIKPLAKFLVFKSIVFLTWWQGVIVALLFSTGAFKGHLAQELKTRIQDYIICIEMGISAIVHLYVFPAKPYQRGERCVRNVSVMADYASLGAPPDPDEVAEGGRLARMHISHSEDNQRRLSFPQSVCDVVFGGSEIMVDDVKFTVSHVVEPVERGIARFNETLHQISENVKQHEMQKRKTKDDAYFIPMHSWREEFSDAQDHISEGSFSDSGLSRKKTKSASSKARMSDVSTQHSKFEYGGSSWT
>SELEaequ
--------------------MAFKIVFFSIFFLFTLAESSSFSRKMLYLNLDGQSSILLSWPILSAGIFVLISLVLSLFLIFEHLAAYYQPEEQKFLIGVILMVPVYAVESFLSLLDAKAAFICEIMRDCYEAFALYCFERYLIGCLGGEERTLKLMESQVQASSSMPLLELAYEDGVVRHPFPLSCLLRKWYLGPDFYQAVKIGIVQYMILKTICALLAIVLQLLGVYGEGKFEWGYGYPYLAVVLNFSQTWALYCLIQFYSVAKDKLNPIKPLAKFLVFKSIVFLTWWQGVIVAFLFSTGAFKGHLVQKLKTGIQDYIICIEMGISAIVHLYVFPAMPYERGERCIRNFSVMADYASLGAPFDPDEVAEGGRLARMRIP-SDNNQRQLSFPESVRDVVFGGSEIMVDDVKFTVSHVVEPMERGISRLNKALHQISENVRHHKMRKTKAKDDTYLIPMRSWTKEFSEVHDHIAEGSFSDSGLSRKRRQSVTSKARRSDVSSERSSFEYGGTRWI
>DENDchryso
M-----FLFWSVQTPTALAKMALKMVFPSIFFLFSEAESSGISRKMLYLNLDGQSNILLSWPILSAGIFVLVSVVLSLFLVLDHLVVYYEPEEQKFLIGIILMVPVYAIESFLSLLNSKAAFVCEIMRDCYEAFALYCFERYLIACLGGEERTIKLMENQVETSSSIPLLELAYEDRVIRHPFPLNCCMRKWYLGPDFYQAVKIGIVQYMILKTICALLAIILQLFGVYGEGKFEWTCGYPYLAVVLNFSQTWALYCLIQFYSVTKDKLDHIKPLAKFLVFKSIVFLTWWQGIIVAFLFSTGAFRGHLAQELKTRIQDYIICIEMGIAAIVHLYVFPARPYQRGERCVRNVSVLADYASLGAPPDPDEIAEGGRLARMHISHSDDNQRPLSFPQSVRDVVFGGSEIMADDVKFTVSHVVEPMERGIAKLNETLHQISESVKRHEMRKRKAKDDTYLIPMPSWTTEFSDAHEHISEGSFSDTGLSRKKTKSATFKARISDVYTRHSSFEHGRSSWI
>GASTelat
-----------------------MMVFFPLSFPLSVAESSGLSRKMLYFNLLGHSNILLSWPILSAGIFVLVSVVLSLFLVIEHLAVYYLPEEQKFLIGIILMVPVYAVESFLSLLNSKAAFICEIMRDCYEAFALYCFERYLIACLGGEERTIKLMENQVQASTSIPLLELAYENGIVRHPFPLNCCMRNWYLGPDFYQAVKIGIVQYMLLKTICALLAIILQLFGVYGEGKFEWTCGYPYLAVVLNFSQTWALYCLIQFYSVTKDKLDHIKPLAKFLVFKSIVFLTWWQGVTVAFLFSTGAFKGHLAQELKTRIQDYLICIEMGIAAVVHLYAFPAKPYKCGERCIRNVSVLADYASLGAPPDPDEVAEGGRLARMHISHSDGTSRRTNFPQSVRDVVLGGSEIMVDDVKFTVSHVVEPVERGIAKLNETLHQITESVKQQEVRARKAKDDAHLIPMRLWTNEFSEAHDIISQGSFSDSGLLSKKRFRNLA----------HT----------
>DACThata
MYKDGCYLFRRLKAAVASSKMTLKMVFFSILFVLSVAESSGFSRKMLYFNLDGKSNILLSWPILSAGIFVLVSVVLSLFLIFEHLLVYYQPEEQKFLIGIILMVPVYAVESFLSLLDSKAAFFCELMRDCYEAFALYCFERYLIACLGGEERTIKVMENQVQTSSSMSLLEYAYEDEAVRHPFPLNCFMRNWYLGSDFYQAVKIGIVQYMILKTVCAFLAIILQLFGVYGEGKFGWTYGYPYLAVVLNFSQTWALYCLIQFYSVTKDKLDPIKPLAKFLVFKSIVFLTWWQGVIVAFLFSTGSFKGHLAQELKTRIQDYIICIEMGISAIVHLYVFPATPYQRGERCVRNVSVMDDYASLGAPPDVDEVADGGRFARMHISLTNDNQKRMSFHQSVRDVVFGGSEIMVDDVKFTVSHVVEPVERGIARFNETLHQISESVKQHEMRKRKAKDDTYLIPMHSWSKEFADAHDHISEGCFSDSGLPRKKTNMTTSMPRMSNVSTQHSKLEYGGSS--
>HEMIforr
MHKDGYHLFWRLKAVVISFKMTLKMVFFSVLFVLSVAESSGFSS----LNLDGKSNILLSWPIFSAGIFVLVSVVLSLFLIFEHLLVYYQPEEQKFLIGIILMVPVYAVESFLSLLDSKAAFFCEIMRDCYEAFALYCFERYLIACLGGEERTIKLMENQVQTSSSMSLLEYAYEDAAVRHPFPLNCFMRNWYLGSDFYQAVKIGIVQYMILKTVCAFLAIILQLFGVYGEGKFGWTYGYPYLAVVLNFSQTWALYCLIQFYSVTKDKLDPIKPLAKFLVFKSIVFLTWWQGVIVAFLFSTGFFKGHLAQELKTRIQDYIICIEMGISAIVHLYVFPAKPYQRGERCVRNASVMADYASLGAPPDVDEVADGGRLARMHISHSDDNQKRMSFHQSVRDVVFGGSEIMVDDVKFTVSHVVEPVERGIARFNETLHQISESVKQHEMRKRKAKDDTYLIPMHSWSKEFADAHDHISEGCFSDSGLPRKKTNMATSMPGMSNVSNQHST---------
>DRAKthyn
M-----LLVLEVTCCFTSFKMTLKMVLFSILFISSMAESSVFSSKMLSINVYVQSTILMSWPILSAGIFVLVSVVLSLFLMFEHLAVYYQPEEQKFLIGIILMVPVYAVESFLSLLDSKVAFVCEIMRDCYEAFALYCFERYLIACLGGEESTIKLMENQIQINSGMPLLELAYEDAVVRHPFPLNCFIRNWYLGSDFYQAVKIGIVQYMILKTICALLAIILQLFGVYGEGKFEWSYGYPYLAVVLNFSQTWALYCLIQFYSVTKDKLDPIKPLAKFLVFKSIVFLTWWQGVIVAFLFSTGAFKGHLAQELKTRIQDYIICIEMGISAVVHLYVFPAQPYRRGERCIRNVSVMTDYASLGAPPDADEVIDDGRFARLHISHSTDDHRRMSFPQSVRDVVLGGSEIMVDDVKFTVSHVVEPVERGIARFNETLHQISESVKQHEMRKRKAKDDTFLIPMHSWSKEFSDAHDSASEGSFSDSGLSRKKQVL-------------------------
>PHRAlind
--------------------MALKIGFFSIFLLFTLAKSSSFSRKMFYLNLDGQSSILLSWPILSAGIFVLISLVLSVFLIFEHLAVYYLPEEQKFLIGIILMVPVYAVESFLSLLNAKAAFICEIMRDCYEAFALYCFERYLIACLGGEERTIKLMESQVQASSSIPLLELAYEDGVVRHPFPLSCLLRNWYLGPDFYQAVKIGIVQYMILKTICALLAIVLQLLGVYGEGKFEWRYGYPYLAVILNFSQTWALYCLIQFYSVAKDKLDPIKPLAKFLMFKSIVFLTWWQGVIVAFLFSTGVFKGHLVQKLKTGIQDYIICIEMGISAILHLYVFPAKPYECGERCIRNFSVMADYASLGVPPDPDEVAEGGRLARMRIP-SDNNQRQLSFPESVRDVVIGGSEIV------------------------------------------------------------------------------------------------------------
>PHAIflav
M-----FLFWSLQTSAAFAKMELKMVFPSIYFLFSVAESSGFSRKMLYLNLDEQSHILLSWPILSAGIFVLVSVVLSLFLVFEHLAVYYQPEEQKFLIGIILMVPVYAVESFLSLLNSKAAFICEIMRDCYEAFALYCFERYLIACLGGEERTITLMENQVQTSSIMPLLELAYEDGIVRHPFPLNCCMRNWYLGPDFYQAVKIGIVQYMILKTICALLAIILQLFGVYGEGKFEWTCGYPYLAVVLNFSQTWALYCLIQFYSVTKDKLDHIKPLAKFLVFKSIVFLTWWQGVIVAFLFSTGAFKGHLAQELKTRIQDYIICIEMGISAIVHLYVFPAKPYQCGERCVRNVSVLADYASLGAPPDPDEVAEGGRLARMHISQSDDDQRRLSFPQSVRDVVFGGSEIMVDDVKFTVSHVVEPVERGIAKLNETLHIISESVKRHEMRKRKAKDDSYLIPMHSWTKEFSDAHEHISEGSFSDTGLSRKKTKSATFKARMSNVYSRHSRFEHGRSNWT
>DENDnobi
M-----FLFWSAQTPTALAKMALKMVFPSIFFLFSEAESSGISRKMLYLNLYGQSNILLSWPILSAGIFVLVSVVLSLFLVLDHLVVYYEPEEQKFLIGIILMVPVYAIESFLSLLNSKAAFICEIMRDCYEAFALYCFERYLIACLGGEERTIKLMENQVQTSSSMPLLELAYEDRVIRHPFPLNCCMRKWYLGPDFYQAVKIGIVQYMILKTICALLAIILQLFGVYGEGKFEWTCGYPYLAVVLNFSQTWALYCLIQFYSVTKDKLDHIKPLAKFLVFKSIVFLTWWQGIIVAFLFSTGAFRGHLAQELKTRIQDYIICIEMGIAAIVHLYVFPARPYQRGERCIRNVSVLADYASLGAPPDPDEIAEGGRLARMHISHSDDNQRPLSFPQSVRDVVFGGSEIMADDVKFTVSHVVEPMERGIAKLNETLHQISESVKRHEMRKRKAKDDSFLIPMPSWTTEFSDAHEHISEGSFSDTGLSRKKTKSATFKARISDVYTRHSTFEHGRSSWI
>CALAplic
M--DE-CLFWRLQAAAASSKMTLKMVFFSLFLIFCMAEPSVLSRKMLYLNLDGQTNILLSWPILSAGIFVLVSVVLSLFLIFEHLIVYYQPEEQKFLIGIILMVPVYAVESFLSLLDSKVAFICEIMRDCYEAFALYCFERYLIACLGGEERTIKLMENQVITSSSIPFLELAYEDAVVRHPFPLNCFMRDWYLGSDFYQAVKIGIVQYMILKTICALLAIILQLFGVYGEGKFEWTYGYPYLAVVLNFSQTWALYCLIQFYSVTKDKLDPIKPLAKFLVFKSIVFLTWWQGVIVAFLFSTGAFKGHLAQELKTRIQDYIICIEMGISAIVHLYVFPAKPYECGERCIRNVSVMTDYASLGAPPDIDEVADGGRLARMHFPQSDDNQRRLSFPQSVRDVVFGGSEIMVDDVKFTVSHVVEPVERGIARFNETLHQISENVKLHEMRKRKAKDDTYLIPMHSWSKEFSDAHDHISEGSSSDSGFPRKKTSIATSKPRMSNVSN-------------
>OPHRgarg
MYKNGCYLFWRLKVVIASSKMTLKMVFFSILFGLSVAESSGFSRKMLYLNLDGKSNILLSWPILSAGIFVLVSVVLSLFLIFEHLLVYYQPEEQKFLIGIILMVPVYAVESFLSLLDSKAAFFCEIMRDCYEAFALYCFERYLIACLGGEERTIKFMENQDQTSSSMSLLEYDYEDAAVRHPFPLNCFMKNWYLGSDFYQAVKIGIVQYMILKTVCAFLAIILQLFGVYGEGKFGWTYGYPYLAVVLNFSQTWALYCLIQFYSVTKDKLDPIKPLAKFLVFKSIVFLTWWQGVIVAFLFSTGSFKGHLAQELKTRIQDYIICIEMGISAIVHLYVFPAKPYQRGERCVRNVSVMADYASLGAPPDVDEVADGGRFAKMHISHSDDNQKRMSFHQSVRDVVFGGSEIMVDDVKFTVSHVVEPVERGIARFNKTLHQISESVKQHEMRKRKAKDDSYLIPMHSWSKEFSDAHDHVSEGCFSDSGLPKKKTNMTASMPRMPNASSQHSTLEYGGSS--
>MEXIxero
--------------------MAFKIVFFSVFFLFTLAKSSSFSRKMLYLNLDGQSSILLSWPILSAGIFVLISLVLSMFLVFEHLAAYYLPEEQKFLIGIILMVPVYAVESFLSLLNAKAAFICEIMRDCYEAFALYCFERYLIACLGGEEKTVKLMESQVQSSSSVPLLELAYEEGVVRHPFPLSCLLRNWYLGPDFYQAVKIGIVQYMILKTICALLAIVLQLLGVYGEGKFEWRYGYPYLAVVLNFSQTWALYCLIQFYSVAKDKLDPIKPLAKFLVFKSIVFLTWWQGVIVAFLFSTGVFKGHLVQKLKTGIQDYIICIEMGISAVVHLYVFPAKPYECGERCIRNFSVMADYASLGAPPDPDEVAEGGRLSRMRLP-SDNNQRQLSFPESVRDVVIGGSEIMVDDVKFTVSHVVEPVERGISRLNKALHRISENVKHHEMRKRKAKDDTYLIPLSSWTKEFSDAHDHIAQGSFSDSGLSRKKTKSANSKLR-FDAFSDRSSFEYGGTRWI
>MOLIcapi
--------------------MVLKGILYWLLLLFALAESSSRPGKMFSINLDAESNMSVSWPILSASIFVLVALVLSLFLVFEHLAVYNQPEEQKFLIALILMVPVYAVESFLSLLDSKVAFICEIMRDCYEAFALYCFERYLIACLGGEENTIKIMESQVQISSSMPLLEFAYEEGVVRHPFPLNCLLRHWYLGSDFYQAVKIGIVQYMILKTICALIAIVLELFGVYGEGKFEWKYGYPYLAVVLNFSQTWALYCLVQFYSITKEKLDPIKPLAKFLVFKSIVFLTWWQGVIIAFLFSTGFLKGHLAQELKTRIQDYIICIEMGIAAVVHLHVFPAKPYQQGERCLRNVAVMADYASLGAPPDPEEVRESGRLTRMHIGRPDEREKRLSFPQSVRDVVVGSGEIMVDDVRFTVSHVVEPMERGLAKINETFHQISENVKQHEMRKKKAKDDSYLIPMKSWKEEFSEAHDHLPEGSFSDSGLSRKRQN------KKSYISSEHSSVESRGSAWL
>PHAItank
M-----FLFWSLHTSAAFAKMELKMVFPSIYFLFSLAESSGFSRKMLYLNLDGQPHILLSWPILSAGIFVLVSVVLSLFLVFEHLAVYYQPEEQKFLIGIILMVPVYAVESFLSLLNSKAAFICEIMRDCYEAFALYCFERYLIACLGGEERTIKLMENQVQTSSSMPLLELAYEDGIIRHPFPLNCCMRNWYPGPDFYQAVKIGIVQYMILKTICALLAIILQLFGIYGEGKFEWTCGYPYLAVVLNFSQTWALYCLIQFYSVTKDKLDHIKPLAKFLVFKSIVFLTWWQGVFVAFLFSTGAFKGHLAQELKTRIQDYIICIEMGISAIVHLYVFPAKPYQCGERRVRNVSVLADYASLGAPPDPDEVAEGGRLARMHISQFDDDQRRLSFPQSVRDVVFGGSEIMVDDVKFTVSHVVEPVERGIARLNETLHIISESVKRHEMRKRKAKDDSYLIPMHSWTKEFSDAHEHISEGSFSDTGLSRKKTKSATFKARMSDVYSRHSTFEHGRSNWT
>THELangu
--------------------MTLKMVLFFVFLAFSMAESSVFSRIMLY-NLDGHSNILLSWPILSAGMFVLVSVVLSLFLIIEHLVVYYQPEEQKFLIGIILMVPVYAVESFLSLLDSKVAFICEIMRDCYEAFALYCFERYLIACLGGEESTIKLMENQVQISSSMPLLELAYENAVVRHPFPLNCFIRNWYLGSDFYQAVKIGIVQYMILKTICALLAIILQLFGVYGEGHFEWSYGYPYLAVVLNFSQTWALYCLIQFYSVTKDKLEPIKPLAKFLVFKSIVFLTWWQGVIVAFLFSTGAFKGHLAQELKTRIQDYIICIEMGISAIVHLYVFPAKPYQRGERCVRNVSIMTDYASLGAPPDVDEVIDGGRFARRNISHSDDNQKRLSFPQSVRDVVFGGSEIMVDDVKFTVSHVVEPVERGIARFNETLHQISESVKQHEMQKRKVKDDTYLIPMHSWSKEFSDAHDLVSEGSFSDSGLSRKKTSIATSKSSTS-----------------
