# Supplementary material for: Orchid Phylotranscriptomics: The Prospects of Repurposing Multi-Tissue Transcriptomes for Phylogenetic Analysis and Beyond
Source: Front Plant Sci. 2022 May 27;13:910362. doi: 10.3389/fpls.2022.910362 (PMC9196242; doi:10.3389/fpls.2022.910362)
Supplement: Supplementary file 4 [file Data_Sheet_3.zip › ortho_MSA/r1/OG0009166.fa]

>NEUWzoll
---------------------------------------------------------------------------MGSISCPL-SVSS-PS-NF-NKP-RFSSRT--SSRMLTVRC-TVG--------------VVAEPNVALSTEPLLVNAIQGEKVDRPPVWLMRQAGRYMKSYQMICEKYPSFRERSENVDLVVEISLQPWKVFKPDGVILFSDILTPLPGMNIPFDIVKGKGPVIYNPVRTATDVDQVRDFDPLESVPYVGEALTILRAEVKNEAAVLGFVGAPFTLASYVVEGGSSKHFSKIKNMAFSQPKVLHALLQKFADSMAKYIKYQADNGAQAVQIFDSWATELSPVDFEEFSLPYLKQIVYSVKKTHPHLPLILYASGSGGLLERLSLTGVDVVSLDWTVDIAEGRRRLGLDVAVQGNVDPGVLFGSKEFITKRILDTVNKAGNDKHILNLGHGIVVGTPEENVAHFFEVAKGIRYAV-----------------------
>OECEmacu
---------------------------------------------------------------------------MGSISCPV-SLCS-PPFNY-LKA-GFCSHS--PSRMLGVRC-AVR-------------EAVAESSIASTTEPLLLNAIRGEIVERPPVWLMRQAGRYMKSYQMICEKYPSFRERSENVDLVVEISLQPWKVFKPDGVILFSDILTPLPGMNIPFDILKGKGPIIHYPLRTANDVAGVKEFVPEESVPYVGEALSIIREEVKGEAAVLGFVGAPFTLASYVVEGGSSKHFSKIKNVAFSQPKVLHALLQKFTDSMSRYIKYQADNGAQAVQIFDSWATELSPVDFEEFSLPYLKQIVASVKKTHPHLPLILYASGSGGLLERLCLSGVDVVSLDWTVDMAEGRRRLGLDVAVQGNIDPGVLFGSKDFITKRIIDTVKKAGCDKHVLNLGHGIVVGTPEENVAHFFEVAKGIRYANLSS--------------------
>DRAKthyn
---------------------------------------------------------------------------MGSCSSPV-SLCS-PS-KF-RRV-GVRPGS--SSKILSVRC-ITG-------------EVVAEPNIASVTEPLLVNAIRGEKVERPPVWLMRQAGRYMKSYQKICERYPSFRERSENVDLVVEISLQPWKVFKPDGVILFSDILTPLSGMNIPFDILKGKGPVIHDPIRTANGVDKVREFVPEESVPYVGKSLTILREEVNGEAAVLGFVGAPFTLASYVVEGGSSKHFSKIKNMAFSQPKVLHALLQKFADSMSKYIKYQADSGAQAVQIFDSWATELSPVDFEEFSLPYIKQIVSSVKATHPHLPLILYASGSGGLLERLRLTGVDVVSLDWTVDMAEGRKRLGFDVAVQGNVDPGVLFGSKEFIESRILDTVEKAGNEKHILNLGHGVVVGTPEENVAHFFEIAKNIRYAR-----------------------
>CALAsini
---------------------------------------------------------------------------MRSISCPV-CLCS-SS-KF-LKA-GFRSRS--SLRMLDVCC-TVR-------------EVAVESSVAGATEPVLINAIRGEKVERPPVWLMRQAGRYMKSYQMICEKYPSFRERSENVDLVVEISLQPWKVFKPDGVILFSDILTPLPGMNIPFDILKGKGPVIHDPLRTANDVARVSEFVPEESVPYVGEALSILREEVKGEAAVLGFVGAPFTLASYVVEGGSSKHFSKIKNLAFSQPEVLHALLQKFTNSMSSYIKYQADNGAQAVQIFDSWATELSPVDFEEFSLPYLKQIVSAVKTTHPDLPLILYASGSGGLLERLRLSGVDVVSLDWTVDMAEGRRRLGSDVAVQGNIDPGVLFGSKEFITKRIHDTVKKAGSDKHILNLGHGIVVGTPEENVAHFFQVAKEIRYVD-----------------------
>CALAcreb
---------------------------------------------------------------------------MGTSSCPLSSLCS-PS-NF-LKT-GFHSRS--PSKILAVRC-ISG-------------EVVAEPRIASAIEPLLLNAVRGEKVERPPVWLMRQAGRYMKSYQKICERYPSFRERSENVDLVVEISLQPWKVFKPDGVILFSDILTPLSGMNIPFDIIKGKGPVIHNPIRTANDVEEVREFVPEDSVPYVGNSLTILREEVKGEAAVLGFVGAPFTLASYVVEGGSSKHFSKIKNMAFSQPKVLHALLQKFTDSMSKYIKYQADNGAQAVQIFDSWATELSPTDFEEFSLPYIKQIVASVKKTHPHLPLILYASGSGGLLERLRLTGVDVISLDWTVDMIEGRKRLGLDVAVQGNVDPGVLFGSKEFITKRIHDTVKKAGNDKHILNLGHGIVVGTPEENVAHFFEVAKNIRYVN-----------------------
>SERAvome
---------------------------------------------------------------------------MGSFSCPV-SVSS-LP----KKA-GFSSLP-SSSRILSVRC-IAR-------------EVVVEPSIISVTEPLLLNAVRGEKVERPPVWLMRQAGRYMKSYQKICERYPSFRERSENVDLVVEISLQPWKVFKPDGVILFSDILTPLSGMKIPFDILKGKGPVIHNPIRTASDVDQVREFVPEESVPYVGKSLTILREEVKGEAAVLGFVGAPFTLASYVVEGGSSKHFSKIKSMAFSQPKVLHTLLQKLAYSMSTYIKYQADNGAQAVQIFDSWATELSPVDFEEFSLPYIKQIVDSVKKTHPHLPLILYASGSGGLLERLRLTGVDVVSLDWTVDMAEGRKRLGSDVAVQGNVDPGALFGSKEFITKRIHETVRKAGRDKHILNLGHGIVVGTPEENVAHFFEVAKNLRYDNN----------------------
>BLETstri
---------------------------------------------------------------------------MGSISCPV-SLCS-PS-NF-LKR-GSRSRS--SLRMLDVRC-TVG-------------EVVAELSVASATEPLLINAIRGEKVERPPVWLMRQAGRYMKSYQMICEKYPSFRERSENVDLVVEISLQPWKVFKPDGVILFSDILTPLPGMNIPFDILKGKGPVIHDPLRTANDVAGVREFVPEESVPYVGEALSILREEVKGEAAVLGFVGAPFTLASYVVEGGSSKHFSKIKNLAFSQPKVLHTLLQKFTDSMSRYIKYQADNGAQAVQIFDSWATELSPVDFEEFSLPYLKQIVASVKKTHPHLPLILYASGSGGLLERLRLTGVDVVSLDWTVDMGEGRRRLGLDVAVQGNIDPGVLFGSKEFITKRIHDTVKKAGSDKHILNLGHGIVVGTPEENVAHFFKVAKEIRYSD-----------------------
>PHRAlind
-----MPPSLSNSQY------PAYDLFQDKETDFQ--QKPGDRPAEL-----------QRQSSRLWKEA--RILTMASISCPL-SLSS-SS-AF-RKP-RFGSHL--TSRMRVVRC-AVG-------------EAVAESSVVSATEPLLINAVRGEKVERPPVWLMRQAGRYMKSYQMICEKYPSFRERSENVDLVVEISLQPWKVFKPDGVILFSDILTPLSGMNIPFDIVKGKGPVIYSPLRTTNDVDQVREFTPEESVPYVGEALTILREEVKCEAAVLGFVGAPFTLASYVVEGGSSKHFSKIKNMAFAQPKVLHALLQKFSDSMSRYIKYQADNGAQAVQIFDSWATELSPVDFEEFSLPYLKQIVSSVKKTHPHLPLILYASGSGGLLERFRSTGVDVVSLDWTVDMGDGRRRLGLDVAVQGNVDPGVLFGSKDFITNRIHDTVRKAGTDKHILNLGHGIVVGTPEENVAHFFEVAKGIRYGN-----------------------
>EPIDfulg
---------------------------------------------------------------------------MGTISCPI-SLCF-PS-NF-LKA-GFRSRS--SSRMLGVRC-TVG-------------EAIVESSVASATEPLLIDAIRGEKVERPPVWLMRQAGRYMKSYQMICEKYPSFRERSENVDLVVEISLQPWKVFKPDGVILFSDILTPLPGMNIPFDILKGKGPVIHDPLRTANDVAGVTEFVPEESVPYVGEALSILREEVKGEAAVLGFVGAPFTLASYVVEGGSSKHFSKIKNLAFSQPKVLHALLQKFADSMSSYIKYQADNGAQAVQIFDSWASELSPVDFEEFSLPYLKQIVTSVNKTHPHLPLILYASGSGGLLERLRLSGVDVVSLDWTVDMAEGRRRLGSDVAVQGNIDPGVLFGSKDFITRRIHDIVMKAGASKHILNLGHGIVVGTPEENVAHFFEVAKQIRYGDLSS--------------------
>CYPRbard
---------------------------------------------------------------------------MASISCPL-SLSS-AS-NF-CKP-----HP--ASRMRVVRC-AVG-------------EAVAESSVASATEPLLINVVRGEKVERPPVWLMRQAGRYMKSYQMICEKYPSFRERSENVDLVVEISLQPWKVFKPDGVILFSDILTPLPGMNIPFDIVKGKGPVIYSPLRTTNDVDQVRKFTPEESVPYVGEALTILREEVKGEAAVLGFVGAPFTLASYVVEGGSSKHFSKIKNLAFSQPKVLHALLQKFSDSMSRYIKYQADNGAQAVQIFDSWATELSPVDFEEFSLPYLKQIVSSVKKTHPHLPLILYASGSGGLLERFRSTGVDVISLDWTVDMGEGRRRLGLDVAVQGNVDPGVLFGSKDFITNRIHDTVRKAGSDKHILNLGHGIVVGTPEENVAHFFEVAKGIRYGN-----------------------
>PHALcorn
---------------------------------------------------------------------------MGTISCPV-SLCS-PS-KF-LKG-GFRSRS--SLRMLDVRC-TVE-------------EILVESNVSSAIEPLLINAIRGEKVERPPVWLMRQAGRYMKSYQMICEKYPSFRERSENVDLVVEISLQPWKVFKPDGVILFSDILTPLPGMNIPFDILKGKGPVIHDPLRTANGVTGVKEFVPEESVPYVGEALSILREEVKGKAAVLGFVGAPFTLASYVVEGGSSKHFSNIKKLAFSQPKILHALLQKFTNSMSRYIKYQADNGAEAVQIFDSWATELSPVDFDEFSLPYLKQMVASVKNTHPHLPLILYASGCGGLLERLRLSGVDVVSLDWTVDMGEGRRRLGLDIAVQGNVDPGVLFGSKDFITKRIHDTVEKAGTNKHVLNLGHGIVVGTPEENVAHFFEVAKEIRYGNLSD--------------------
>ERYCcris
---------------------------------------------------------------------------MGSIFCPV-SLCS-PP-KN-LKS-GFRFRS--QSRMFMACC-AVG-------------EAVAESSVASTTETLLLNAIRGEIVERPPVWLMRQAGRYMKSYQMLCEKYPSFRERSENVDLVVEISLQPWKVFRPDGVILFSDILTPLPGMNIPFDILKGKGPIIHYPLRTANDVAGVKEFIPEESVPYVGEALSILREEVKGEAAVLGFVGAPFTLASYVVEGGSSKHFSKIKNLAFSQPKVLHALLQKFTDSMSRYIKYQADNGAQAVQIFDSWATELSPADFEEFSLPYLKQIVASVKKTHPHLPLILYASGSGGLLERLRLSGVDVISLDWTVDMAEGRRRLGLDVAVQGNIDPGVLFGSKDFITKRILETVKKAGCDKHVLNLGHGIVVGTPEENVMHFFEVAKGIRYANLSS--------------------
>CYPRflav
---------------------------------------------------------------------------MVSISCPL-SLSS-PS-NF-CKP-MVGSHP--ASRKRVIRC-AVG-------------EAVAEPSVASATEPLLINAVRGEKVERPPVWLMRQAGRYMKSYQMICEKYPSFRERSENVDLVVEISLQPWKVFKPDGVILFSDILTPLPGMNIPFDIVKGKGPVIYSPLRTINDVDQVREFSPEESVPYVGEALTILREEVKGEAAVLGFVGAPFTLASYVVEGGSSKHFSKIKNLAFSQPKVLHALLQKFSDSMSKYIKYQADNGAQAVQIFDSWATELSPVDFEEFSLPYLKQIVSSVKKTHPHLPLILYASGSGGLLERFRSTGVDVISLDWTVDMGEGRRRLGLDVAVQGNVDPGVLFGSKDFITNRIHDTVRKAGGDKHILNLGHGIVVGTPEENVAHFFEVAKGIRYGN-----------------------
>CHILtrap
---------------------------------------------------------------------------MGSSSCPL-SLCS-PS-TF-RKV-GFRPRS--SSKILAVRC-ITG-------------EVVAEPNIAGITEPLLVNAVRGEKVERPPVWLMRQAGRYMKSYQKICERYPSFRERSENVDLVVEISLQPWKVFKPDGVILFSDILTPLSGMNIPFDILKGKGPVIHDPIRTANDVDEVREFIPEESVSYVGKSLTILREEVKGEAAVLGFVGAPFTLASYVVEGGSSKHFSKIKHMAFSQPKVLRALLQKFADSMSRYIKYQADNGAQAVQIFDSWATELSPVDFEEFSLPYIKQIVASVKATHPHLPLILYASGSGGLLERLRLTGVDVVSLDWTVDMAEGRKRLGSDVAVQGNVDPGVLFGSKEFITKRIHDTVEKAGNDKHILNLGHGIVVGTPEENVAHFFETAKSIRYSF-----------------------
>CHILsemi
---------------------------------------------------------------------------MGSSSCPL-SLCS-PS-TF-RKV-GFRPRS--SSKILAVRC-ITG-------------EVVAEPNIAGITEPLLVNAVRGEKVERPPVWLMRQAGRYMKSYQKICERYPSFRERSENVDLVVEISLQPWKVFKPDGVILFSDILTPLSGMNIPFDILKGKGPVIHDPIRTANDVDEVREFIPEESVSYVGKSLTILREEVKGEAAVLGFVGAPFTLASYVVEGGSSKHFSKIKHMAFSQPKVLCALLQKFADSMSRYIKYQADNGAQAVQIFDSWATELSPVDFEEFSLPYIKQIVASVKATHPHLPLILYASGSGGLLERLRLTGVDVVSLDWTVDMAEGRKRLGFDVAVQGNVDPGVLFGSKEFITKRIHDTVEKAGNDKHILNLGHGIVVGTPEENVAHFFETAKNIRYSF-----------------------
>APOSodor
---------------------------------------------------------------------------MGRISCPI-SVSS-PS-NF-CKP-RFSSRP--PSRMLTVLC-TVG---------------VAEPNVASATEPLLVNAIRGEKVERPPVWLMRQAGRYMKSYQMICQKYPSFRERSENVDLVVEISLQPWKVFKPDGVILFSDILTPLPGMNIPFDIVKGKGPVIYNPLRTATDVDQVREFHPEESVPYVGEALTILRAEVNNEAAVLGFVGAPFTLASYVVEGGSSKHFSKIKNMAFSQPKVLHALLQKFTGSMARYIKYQADGGAQAVQIFDSWATELSPVDFEEFSLPYLKQIVDSVKKTHPHLPLILYASSSGGLLERLPLTGVDVISLDWTVDIAEGRRRLGLDVAVQGNVDPGVLFGSKEFITKRILDTVNKAGNDKHILNLGHGIVVGTPEENVAHFFEVAKGIRYAI-----------------------
>GYMNodor
---------------------------------------------------------------------------MGSFSYPL-SVSS-LP----KKA-GCPSRC--FSRIHSVRC-IAG-------------EVVVEPSFISVTEPLLLNAIRGEKVERPPVWLMRQAGRYMKSYQKICERYPSFRERSENVDLVVEISLQPWKVFKPDGVILFSDILTPLPGMEIPFDILKGKGPVIHDPIRTASDVDQVRKFVPEESVPYVGKSLTILREEVKGEAAVLGFVGAPFTLASYVVEGGSSKHFSKIKSMAFSQPKVLHTLLQKLADSMSTYIKYQADNGAQAVQIFDSWATELSPVDFEEFSLPYIKQIVDSVKKTHHHLPLILYASGSGGLLERLRLTGVDVVSLDWTVDMAEGRKRLGSDVAVQGNVDPGALFGSKEFITKRIHDTVRKAGRDKHILNLGHGIVVGTPEENVAHFFEVAKNLRYDNN----------------------
>PHAItank
---------------------------------------------------------------------------MRSISCPV-SLCS-SS-KF-LKA-GFRSRS--SLRMLDVCC-TVG-------------EVVVESSVASATEPLLLNAIRGEKVERPPVWLMRQAGRYMKSYQMICEKHPSFRERSENVDLVVEISLQPWKVFKPDGVILFSDILTPLSGMNIPFDILKGKGPVIHDPLRTANDVARVSDFVPEESVPYVGEALSILREEVKGEAAVLGFVGAPFTLASYVVEGGSSKHFSKIKNLAFSQPKVLHALLQKFTDSMSRYIKYQADNGAQTVQIFDSWATELSPVDFEEFSLPYLKQIVASVKTTHPHLPLILYASGSGGLVERLRLSGVDVVSLDWTVDMAEGRRRLGSGVAVQGNIDPGVLFGSKEFITKRIHDTVKKAGSEKHILNLGHGIVVGTPEENVAHFFQVAKEIRYID-----------------------
>MOLIcapi
---------------------------------------------------------------------------MSSVCGSL-SLPFLPS-TS-RKP-GSIARS--NSRMLKVNC-VVG-------------EFVEEPKVASVSEPLLLNAVRGEKVERPPVWLMRQAGRYMKSYQTLCEKYPSFRERSENVDLVVEISLQPWKVFKPDGVILFSDILTPLPGMNIPFDIVKGKGPVIYSPLRTAADVDQVRDFVPEEWVPYVGQALKILRTEVKNEAAVLGFVGAPFTLASYVVEGGSSKHFSKIKNLAFSQPTVLHALLQKFTNSMADYIRYQADNGAQAVQIFDSWATELSPVDFEEFSLPYLKQIVDSVKRTHPDLPLILYASGSGGLLERLPLTGVDVVSLDWTVDMEEGRKRLGTDIAVQGNVDPGVLFGSKDFITHRILDTVRKAGSNKHILNLGHGIVVGTPEENVAHFFEVAKGIRY-------------------------
>HYPOheme
---------------------------------------------------------------------------MSSVCSSL-SLPFLPS-SFSRKP-GSNARH-LNSKMLKVHC-VVG-------------EFVEESKVASVSEPLLLNAVRGEKVERPPVWLMRQAGRYMKSYQTLCEKYPSFRERSENVDLVVEISLQPWKVFKPDGVILFSDILTPLPGMNIPFDIVKGKGPVVYSPLRTTADVDQVRDFVPEEWVPYVGEALKILREEVKSEAAVLGFVGAPFTLASYVVEGGSSKHFSKIKNLAFSQPKVLHALLQKFTNSMAEYIKYQADNGAQAVQIFDSWATELSPVDFEEFSLPYLKQIVDSVKKTHPDLPLILYASGSGGLLERLPLTNVDVVSLDWTVDMEEGRKRLGSNIAVQGNVDPGVLFGSKDFITHRILDTVKKAGSSKHILNLGHGIVVGTPEENVAHFFEVAKGIRY-------------------------
>OPHRgarg
---------------------------------------------------------------------------MGSFSCPL-SVSS-LP----KKS-NFSSLPSSSSSILSVRC-IAG-------------EVAVGRSIVSVTEPLLLNAVRGEKVERPPVWLMRQAGRYMKSYQKICERYPSFRDRSENVDLVVEISLQPWKVFKPDGVILFSDILTPLSGMKIPFDIIKGKGPVIHDPIRTASDVDQVREFVPEESVPYVGKSLTILREEVKGEAAVLGFVGAPFTVASYVVEGGSSKHFSKIKRMAFSQPKVLHALLQKLTDSMSTYIKYQADNGAQAVQIFDSWATELSPVDFEEFSLPYIKQIVDCVKKTHPHLPLILYASGSGGLLERLRLTGVDVVSLDWTVDMAEGRKRLGSDVAVQGNVDPGVLFGSKEFITKRIHDTVKKAGSHKHILNLGHGIVLGTPEENVAHFFEVAKNLSYSNN----------------------
>EPIPhell
---------------------------------------------------------------------------MGSISCPL-SLCS-PS-NF-RKA-GFCPRP--SSRMLVVHC-TVG-------------EVVAESSVANATEPLLINTIRGEKVERPPVWLMRQAGRYMKSYQITCEKYPSFRERSENVDLVVEISLQPWKVFKPDGVILFSDILTPLPGMNIPFDIIKGKGPVIHDPLRTANDVGEVREFVPEESVSYVGEALSILREEVKGEAAVLGFVGAPFTLASYVVEGGSSKHFSKIKNMAFSQPKVLHALLQKFTDSMSRYIKYQADNGAQAVQIFDSWATELSPVDFEEFSLPYLKQIVASVKKTHPHLPLILYASGSGGLLERLRLAGVDVVSLDWTVDMAEGRRRLGLDVAVQGNVDPGVLFGSKDFITKRIHDTVKKAGSDKHILNLGHGIVVGTPEENVAHFFEVAKEIRYNDSSP--------------------
>CEPHdama
---------------------------------------------------------------------------MGSISCPL-SLCS-PS-NF-RKV-GFRFRP--SSRMLVVHC-TVG-------------EVVAESSVAGATEPLLINTIRGEKVERPPVWLMRQAGRYMKSYQITCEKYPSFRERSENVDLVVEISLQPWKVFKPDGVILFSDILTPLPGMNIPFDILKGKGPVIHDPLRTASDVGEVREFVPEESVSYVGEALSILREEVKGEAAVLGFVGAPFTLASYVVEGGSSKHFSKIKNMAFSQPKVLHALLQKFTDSMSRYIKYQADNGAQAVQIFDSWATELSPVDFEEFSLPYLKQIVASVKKTHPHLPLILYASGSGGLLERLRLTGVDVVSLDWTVDMAEGRRRLGLEVAVQGNVDPGVLFGSKDFITKRIHDTVKKAGSDKHILNLGHGIVVGTPEENVAHFFQVAKEIRYSNSSP--------------------
>ANOEemei
---------------------------------------------------------------------------MASSSCPL-SLCS-PS-NF-RKA-GSPSHP--SSGILPVRS-IGG-------------EVVAEPSIVRAIEPLLINAVRGEKVERPPVWLMRQAGRYMKSYQKICERYPSFRERSENVDLVVEISLQPWKVFKPDGVILFSDILTPLSGMNIPFDILKGKGPVIHDPIRTAKDVDEVREFVPEESVPYVGKSLLILREEVKGEAAVLGFVGAPFTLASYVVEGGSSKHFSKIKNMAFSQPKVLHALLQKFADSMSKYIKYQADCGAQAVQIFDSWATELSPVDFEEFSLPYIKQIVASVKKTHPHLPLILYASGSGGLLERLRLTGVDVVSLDWTVDMLEGRKRLGLDVAVQGNVDPGVLFGSREFITRRIHDTVKKAGNYRHILNLGHGIVVGTPEENVAHFFEVAKSIRYTN-----------------------
>HAEMdisc
---------------------------------------------------------------------------MASSSCPL-SLCS-PS-NF-RKS-GSPPHP--SSGILTVRS-IGG-------------EVVAEPSIVRAIEPLLVNAVRGEKVERPPVWLMRQAGRYMKSYQKICERYPSFRERSENVDLVVEISLQPWKVFKPDGVILFSDILTPLSGMNIPFDILKGKGPVIHHPIRTAKDVDEVREFIPEESVPYVGKSLLILREEVKGEAAVLGFVGAPFTLASYVVEGGSSKHFSKIKNMAFSQPKVLHALLQKFADSMSKYIKYQADCGAQAVQIFDSWATELSPVDFEEFSLPYIKQIVASVKETHPHLPLILYASGSGGLLERLRLTGIDVVSLDWTVDMLEGRKRLGFDVAVQGNVDPGVLFGSREFITKRIHDTVKKAGNYRHILNLGHGIVVGTPEENVAHFFEVAKNIRYIN-----------------------
>PTERcurt
---------------------------------------------------------------------------MGSSSCPL-SLCS-PS-NF-RKA-RCPSRP--SSRMLTVRCTIGG-------------EVVAEQSIVSAIEPLLINAVRGEKVERPPVWLMRQAGRYMKSYQKICERYPSFRERSENVDLVVEISLQPWKVFKPDGVILFSDILTPLSGMNIPFDILKGKGPVIHDPIRTANDVDEVREFVPEESVPYVGKSLTILREEVKGKAAVLGFVGAPFTLASYVVEGGSSKHFSKIKNMAFSQPEVLHALLQKFTDSMSSYIKYQADNGAQAVQLFDSWATELSPVDFEEFSLPYIKQIVSSVKKTHPHLPLILYASGSGGLLERLRLTGVDVVSLDWTVDMLEGRKRLGFDVAIQGNVDPGVLFGSKEFITRRIHDTVKKAGNHKHILNLGHGIVVGTPEENVAHFFEVAKNIRYIN-----------------------
>DACThata
---------------------------------------------------------------------------MGSFSCPL-SVSS-LP----MKA-GFPSRR--FSRIHSVRC-IAG-------------EVVVEPSFIGVTEPLLLNAVRGEKVERPPVWLMRQAGRYMKSYQKICERYPSFRERSENVDLVVEISLQPWKVFKPDGVILFSDILTPLPGMGIPFDILKGKGPVIHDPIRTASDVDQVREFVPEESVPYVGKSLTILREEVKGEAAVLGFVGAPFTLASYVVEGGSSKHFSKIKSMAFSQPKVLHALLQKLADSMSTYIKYQADNGAQTVQIFDSWATELSPVDFEEFSLPYIKQIVDSVKKTHHHLPLILYASGSGGLLERLRLTGVDVVSLDWTVDMAEGRKRLGSNVAVQGNVDPGALFGSKEFITKRIHDTVRKAGRDKHILNLGHGIVVGTPEENVAHFFEVAKNLRYDNN----------------------
>PAPHconc
---------------------------------------------------------------------------MASIFCLV-SLCS-PS-TF-RKP-RVGSHL--TPRIRVMRC-AVG-------------EAVAESSVASATEPLLINAVRGEKVERPPVWLMRQAGRYMKSYQMICEKYPSFRERSENVDLVVEISLQPWKAFKPDGVILFSDILTPLPGMNIPFDIVKGKGPVIYCPLRTTNDVDQVREFTPEETVPYVGEALTILREEVKCEAAVLGFVGAPFTLASYVVEGGSSKHFSKIKNLAFAQPKVLHALLQKFSDSMSRYIKYQADNGAQAVQIFDSWATELSPVDFEEFSLPYLKQIVSSVKKTHPHLPLILYASGSGGLLERFRTTGVDVVSLDWTVDMGEGRRRLGLDVAVQGNVDPGVLFGSKDFITNRIHDTVRKAGSDKHILNLGHGIVVGTPEENVSHFFEVAKGIRYGN-----------------------
>HEMIforr
---------------------------------------------------------------------------MGSFSYPL-SVSS-LP----KKA-GFPSRP--SSGILSARC-IAG-------------EVVVEPSIISITEPLLLNAVRGEKVERPPVWLMRQAGRYMKSYQKICEKYPSFRERSENVDLVVEISLQPWKVFKPDGVILFSDILTPLSGMKVPFDILKGKGPVIHNPVRTASDVDQVREFVPEVSVPYVGKSLTILREEVKGEAAVLGFVGAPFTLASYVVEGGSSKHFSKIKSMAFSQPKVLHTLLQKLADSMSTYIKYQADNGAQAVQIFDSWATELSPVDFEEFSLPYIKQIVDSVKKTHPHLPLILYASGSGGLLERLRLTGVDVVSLDWTVDMAEGRKRLGSDVAVQGNVDPGALFGSKEFITKRIHETVRKAGRDKHIMNLGHGIVVGTPEENVAHFFEVAKNLRYDNN----------------------
>HABEpant
---------------------------------------------------------------------------MGSVSCPL-SVSS-LP----KKA-GVPSCP-SSSRILSVRC-ITG-------------EVVAEPSIISVTEPLLLNAVRGEKVERPPVWLMRQAGRYMKSYQKICERYPSFRERSESVDLVVEISLQPWKVFKPDGVILFSDILTPLSGMKIPFDILKGKGPVIHDPIRTASDVDQVREFVPEESVPYVGKSLSILREEVKGEAAVLGFVGAPFTLASYVVEGGSSKHFSKIKSMAFSQPKVLHALLQKFAKSMSSYIKYQADNGAQAVQIFDSWATELSPVDFEEFSLPYIKQIVDSVKKTHSHLPLILYASGSGGLLERLRLTGVDVVSLDWTVDMAEGRKRLGSDIAVQGNVDPGVLFGSKEFITKRIHETVRKAGCDKHILNLGHGIVVGTPEENVAHFFEVAKNLRYAN-----------------------
>PHAIflav
---------------------------------------------------------------------------MGSISYPV-SLCS-SS-KF-LKS-GFRSRS--SLRMLDVCC-TVG-------------EVVVESSVTSATEPLLINAIRGEKVERPPVWLMRQAGRYMKSYQMICEKYPSFRERSENVDLVVEISLQPWKVFKPDGVILFSDILTPLPGMNIPFDILKGKGPVIHDPLRTANDVARVSEFVPEESVPYVGEALSILREEVKGEAAVLGFVGAPFTLASYVVEGGSSKHFSKIKNLAFSQPKVLHSLLQKFTNSMSRYIKYQADNGAQAVQIFDSWATELSPVDFEEFSLPYLKQIVAAVKTTHPHLPLILYASGSGGLLERLRLSGVDVVSLDWTVDMAEGRRRLGSDVAVQGNIDPGVLFGSKEFITKRIHDTVKKAGSNKHILNLGHGIVVGTPEENVAHFFQVAKEIRYID-----------------------
>CALEmajo
---------------------------------------------------------------------------MGSSSYPL-SVCS-SS-NF-GKM-RFRPRS--SSKIIAVRC-IAG-------------EVVTEPNIASITEPLLVNAVRGEKVERPPVWLMRQAGRYMKSYQKICERYPSFRERSENVDLVVEISLQPWKVFKPDGVILFSDILTPLSGMNIPFDILKGKGPVIHDPIRAANDVDKVREFVPEESVSYVGKSLTILREEVKGEAAVLGFVGAPFTLASYVVEGGSSKHFSKIKNMAFSQPKVLHALLQKFADSMSRYIKYQADSGAQAVQIFDSWATELSPIDFEEFSLPYIKQIVASVKTTHPHLPLILYASGSGGLLERLRLTGVDVVSLDWTVDMAEGRKRLGFDVAVQGNVDPGVLFGSKEFITKRIHDTVEKAGSDKHILNLGHGIVVGTPEENVAHFFEVAKNIRYVN-----------------------
>CYMBensi
---------------------------------------------------------------------------MGSISYPV-SLCY-PS-KY-LEG-RFLSRS--LSRTPVLRC-AVG-------------EAVAESSVASTTEPLLINAIQGEIVERPPVWLMRQAGRYMKSYQMICEKYPSFRERSENVDLVVEISLQPWKVFKPDGVILFSDILTPLPGMNIPFDILKGKGPVIHYPLRTANDVAGVKEFVPEESVLYVGEALSILREEVKGEAAVLGFVGAPFTLASYVVEGGSSKHFSKIKNLAFSQPKVLHALLQKFTDSMSRYIKYQADNGAQAVQIFDSWATELSPVDFEEFSLPYLKQIVTSVKKTHPDLPLILYASGSGGLLERLRLSGVDVVSLDWTVDMAEGRRRLGLDVAVQGNIDPGVLFGSKDFITKRILDTVKKAGSDKHVLNLGHGIVVGTPEENVAHFFEVAKDIRYSDLSS--------------------
>CALAplic
---------------------------------------------------------------------------MGTSSCPL-SLCS-PS-NF-LKT-GFHSRS--PSKILAVRC-ISG-------------EVVAEPRIASAIEPLLLNAVRGEKVERPPVWLMRQAGRYMKSYQKICERYPSFRERSENVDLVVEISLQPWKVFKPDGVILFSDILTPLSGMNIPFDIVKGKGPVIHNPIRTANAVEEVREFVPEDSVPYVGNSLTILREEVKGEAAVLGFVGAPFTLASYVVEGGSSKHFSKIKNMAFSQSKVLHALLQKFTDSMSKYIKYQADNGAQAVQIFDSWATELSPTDFEEFSLPYIKQIVASVKKTHPHLPLILYASGSGGLLERLRLTGVDVISLDWTVDMIEGRKRLGLDVAVQGNVDPGVLFGSKEFITKRIHDTVKKAGNDKHILNLGHGIVVGTPEENVAHFFEVAKNIRYVN-----------------------
>LECAnigr
---------------------------------------------------------------------------MGSISCAV-LLSS-SS-NF-RGM-ELCSRH--PSRMRAVRC-TVR-------------EVVVEPHVVNASETILINAIRGEKVERPPVWLMRQAGRYMKSYQMICEKYPSFRKRSENVELVVEISLQPWKAFKPDGVILFSDILTPLQGMNIPFDIVNGKGPVVHDPIRAPADVDRVREFVPEESVPYVGEALKILRKEVNSEAAVLGFVGAPFTLASYVVEGGSSKHFTKIKHMAFTQPKVLHALLQKFADSMSMYIKYQADNGAQTVQIFDSWATQLSPVDFEEFSLPYLKQIVSSVQKTHPHLPLILYASGSGGLLERLRSTGVDIISLDWTIDIAEGRRRLGLDIAVQGNVDPGVLFGSKEFIAARIHDTVRKAGSHKHILNLGHGIVVGTPEENVAHFFEVAKGIRYTD-----------------------
>PLATclav
---------------------------------------------------------------------------MGSFSCPF-SVSS-LP----KKA-GFPSRP--SSRILSIRC-IAG-------------EVVVEPSIISVTEPLLLNAVRGEKVERPPVWLMRQAGRYMKSYQKICERYPSFRERSENVDLVVEISLQPWKVFKPDGVILFSDILTPLSGMKIPFDILKGKGPVIHDPIRTASDVDQVKEFVPEESVPYVGKSLTILREEVKGEAAVLGFVGAPFTLASYVVEGGSSKHFSKIKSMAFSQPKVLHALLQKLAYSMSTYIKYQADNGAQAVQIFDSWATELSPVDFEEFSLPYIKQIVDSVKKTHPHLPLILYASGSGGLLERLRLTGIDVVSLDWTVDMAEGRKRLGSDVAVQGNVDPGALFGSKEFITKRIHDTVRKAGSHKHILNLGHGIVVGTPEENVAHFFEVAKNLRYDNN----------------------
>GOODfuma
---------------------------------------------------------------------------MGSSSCPL-SLCS-PS-NF-RKA-GFPSHP--SSGILTVRC-IGG-------------EVVAEPRIVRAIEPLLINAVRGEKVERPPVWLMRQAGRYMKSYQKICERYPSFRERSENVDLVVEISLQPWKVFKPDGVILFSDILTPLSGMNIPFDILKGKGPIIHDPIRTAKDVDEVREFVPEESVPYVGKSLLILREEVKGEAAVLGFVGAPFTLASYVVEGGSSKHFSKIKNMAFSQPKVLHALLQKFADSMSKYIKYQADCGAQAVQIFDSWATELSPVDFEEFSLPYLKQIVASVKKTHPHLPLILYASGSGGLLERLRLTGIDVVSLDWTVDMLEGRKRLGLDVAVQGNVDPGVLFGSREFITRRIHDTVKKAGNYRHILNLGHGIVVGTPEENVAHFFEVAKNIRYIN-----------------------
>LIMOabor
---------------------------------------------------------------------------MGSISCPL-SVCS-PS-NF-RIS-GFRSRP--SSRML-VHC-TVG-------------EVVAESSLANATEPLLIHTIRGEKVERPPVWLMRQAGRYMKSYQITCEKYPSFRERSENVDLVVEISLQPWKVFKPDGVILFSDILTPLPGMNIPFDIIKGKGPVIHDPLRTANDVGEVREFVPEESVSYVGEALSILREEVKGEAAVLGFVGAPFTLASYVVEGGSSKHFSKIKNMAFSQPKVLHALLQKFTYSMSRYIKYQADNGAQAVQIFDSWATELSPVDFEEFSLPYLKQIVASVKKTHPHLPLILYASGSGGLLERLRLAGVDVVSLDWTVDMAEGRRRLGLDVAVQGNVDPGVLFGSKEFITKRVHDTVKKAGRDKHILNLGHGIVVGTPEENVAHFFEVAKKIRYSDSFP--------------------
>VANIshen
---------------------------------------------------------------------------MGSISCPL-SVSS-SS-NF-RRT-GLCSRH--PSKMRAVRC-TVG-------------EVVAEPHVVTATDPLLINAVRGEKVERPPVWLMRQAGRYMKRYQMICEKYPSFRERSENVDLVVEISLQPWKAFKPDGVILFSDILTPLPGMNIPFDIVKGKGPVIYDPIRAASDVDRVREFIPEESVPYVGEALKTLRKEVDNEAAVLGFVGAPFTLASYVVEGGSSKHFTKIKKMAFTQPKVLHALLQKFTNSMSRYIRYQADNGAQTVQIFDSWATELSPVDFEEFSLPYLKQIVSSVKKTHPQLPLILYASGSGGLLERLRSTGVDIISLDWTVDMAEGRKRIGSDVAVQGNIDPGVLFGSKEFIAARIHDTVVKAGSHKHILNLGHGIVVGTPEENVAHFFEVAKSIRYRD-----------------------
>DRAKelas
---------------------------------------------------------------------------MGSCSSPV-SLCS-PS-KF-RRV-GVRPVS--SSKILSVRC-ITG-------------EVVAEPNIASVTEPLLVNAIRGEKVERPPVWLMRQAGRYMKSYQKICERYPSFRERSENVDLVVEISLQPWKVFKPDGVILFSDILTPLSGMNIPFDILKGKGPVIHDPIRTANDVDEVREFVPEESVPYVGKSLTILREEVNGEAAVLGFVGAPFTLASYVVEGGSSKHFSKIKNMAFSQPKVLHALLQKFADSMSKYIKHQADSGAQAVQIFDSWATELSPVDFEEFSLPYIKQIVSSVKSTHPHLPLILYASGSGGLLERLRLTGVDVVSLDWTVDMAEGRKRLGFDVAVQGNVDPGVLFGSKEFIESRILDTVEKAGNEKHILNLGHGVVVGTPEENVAHFFEIAKNISCKSPVPPAVRAQHL----------PQ
>BORYspha
---------------------------------------------------------------------------MSSICSPL-YLAS-PS-SF-GSP-GLNSRS--NSKMLKVNC-TVG-------------EFIAEPKVASVAEPILLNAVRGGKVERPPVWLMRQAGRYMKSYQMICEKYPSFRERSENVDLVVEISLQPWKVFKPDGVILFSDILTPLPGMNIPFDIVKGKGPVIYSPLRTAADVDQVRDFVPEESVPYVGEALTILRAEVKSEAAVLGFVGAPFTLASYVVEGGSSKHFSKIKNLAFSQPKVLHALLQKFTNSMAQYIKYQADNGAQAVQIFDSWATELSPVDFEEFSLPYLKNIVDSVKKTHPDLPLILYASGSGGLLERFLLTGVDVVSLDWTVDMEEGRRRLGSNVAVQGNVDPGVLFGSKEFITKRILDTVRKAGTSKHILNLGHGIVVGTPEENVAHFFEVAKGIRY-------------------------
>VANIplan
---------------------------------------------------------------------------MGSISCPL-SVSS-SS-NF-RRI-GLCFRH--PSKLRAVRC-TVG-------------EVVAEPHVVTATDPLLINAVRGEKVERPPVWLMRQAGRYMKRYQMICEKYPSFRERSENVDLVVEISLQPWKAFKPDGVILFSDILTPLPGMNIPFDIVKGKGPIIYDPIRAASDVDRVREFIPEESVPYVGEALKSLRKEVDNEAAVLGFVGAPFTLASYVVEGGSSKHFTKIKKMAFTQPKVLHALLQKFTDSMSSYIKYQADNGAQTVQIFDSWATELSPVDFEEFSLPYLKQIVSSVKKTHPHLPLILYASGSGGLLERLRSTGVDIISLDWTVDMAEGRKRLGSDVAVQGNIDPGVLFGSKEFIASRIHDTVVKAGSHKHVLNLGHGIVVGTPEENVAHFFEVAKSIRYRD-----------------------
>GASTelat
---------------------------------------------------------------------------MATISFSL-SPTS-PF-NF-LNA-GILSRP--SPRMLGIRCSFAG-------------EAVAESSVASATEPLLINTLRGEKVERPPVWLMRQAGRYMKSYQMICQKHPSFRERSENVDLIVEISLQPWKAFKPDGVILFSDILTPLPGMNIPFDILEGKGPVIHDPLRTADDIERVREFVPEESAPYVGKALSVLREEVNGRATVLGFVGAPFTLASYAVEGGSSKHFSKIKSLAFSYPEVLHSLLEKFSDSMSRYINYQADCGAQAVQIFDTWAAELSPADFEEFSLPYLKKIVASVKKSHPDLPLILYASRTGGLLEKLRSTGVDVVSLDWTVDMGEGRRRLGFDVAVQGNIDPAVLFGSKEFITKKILETVRKAGSDGHILNLGHGIVVGTPEENVSHFFEVAKSIRYADLSF--------------------
>PAPHhirs
---------------------------------------------------------------------------MASTFCLI-SLSS-PS-TF-RKP-RVGSDL--TPRMRVVRC-AVG-------------EAVVESSVASATEPLLINAVRGEKVERPPVWLMRQAGRYMKSYQMICEKYPSFRERSENVDLVVEISLQPWKVFKPDGVILFSDILTPLPGMNIPFDIVKGKGPVIYRPLRTANDVDQVTEFTPEESVPYVGEALRILREEVKCEAAVLGFVGAPFTLASYVVEGGSSKHFSKIKNLAFAQPKVLHALLQKFSDSMSRYIKYQADNGAQAVQIFDSWATELSPVDFEEFSLPYLKQIVSSVKKAHPHLPLILYASGSGGLLERFRSTGVDVVSLDWTVDMGEGRRRLGLDVAVQGNVDPGVLFGSKDFITNRIHDTVRKAGSDKHILNLGHGIVVGTPEENVAHFFEVAKGIRTLLNPWYLAFIYSLWRASDAGEDNIQ
>SELEaequ
---------------------------------------------------------------------------MASISCPL-SLTS-PS-NF-RKR-RVGSHL--TSRMRVVRC-AVG-------------EAVAESSVASAIEPFLINAVRGEKVERPPVWLMRQAGRYMKSYQMICEKYPSFRERSENVDLVVEISLQPWKVFKPDGVILFSDILTPLPGMNIPFDIVKGKGPVIYSPLKTTNDVGQVKEFTPEESVPYVGEALAILREEVKDEAAVLGFVGAPFTLASYVVEGGSSKHFSKIKNLAFSQPKILHALLQKFSDSMSRYIKYQADNGAQAVQIFDSWATELSPVDFEEFSLPYLKQIVSSVKKTHPHLPLILYASGSGGLLERFRWTGVDVISLDWTVDMGEGRRRLGMDVAVQGNVDPGVLFGSKDFITNRIHDTVRKAGRDKHILNLGHGIVVGTPEENVAHFFEVAKGIRYGN-----------------------
>ERYCpuss
---------------------------------------------------------------------------MWSISCPV-SLCF-PT-KN-LKS-GFRFRS--QSRIFMARC-AVG-------------EAVAESSVASTTEPLLLNAIRGEIVERPPVWLMRQAGRYMKSYQMLCEKYPSFRERSENVDLIVEISLQPWKVFRPDGVILFSDILTPLPGMNIPFDILKGKGPIIHYPLRTADDVAGVKEFIPEESVPYVGEALSILREEVKGEAAVLGFVGAPFTLASYVVEGGSSKHFSKIKNLAFSQPKVLHALLQKFTDSMSRYIKYQADNGAQAVQIFDSWATELSPVDFEQFSLPYLKQIVASVKKTHPHLPLILYASGSGGLLERLRLSGVDVISLDWTVDMAEGRRRLGLDVAVQGNIDPGVLFGSKDFITKRILETVKKAGCDKHVLNLGHGIVVGTPEENVVHFFEVAKGIRYVDLSF--------------------
>MEXIxero
---------------------------------------------------------------------------MASISCPL-SLSS-PS-TF-RKL-RVGSHL--TSRMRVVRC-AIG-------------EAVAESSVASATEPLLINAIRGEKVERPPVWLMRQAGRYMKSYQMICEKYPSFRERSENVDLVVEISLQPWKVFRPDGVILFSDILTPLPGMNIPFDIVKGNGPVIYSPLRTTNDVDQVREFIPEESVPYVGEALTILREEVKCEATVLGFVGAPFTLASYVVEGGSSKHFTKIKNLAFAQPKVLHALLQKFSDSMSRYIKYQADNGAQAVQIFDSWATELSPVDFEEFSLPYLKQIVSSVKKTHPHLPLILYASGSGGLLERFCSTGVDVVSLDWTVDMGEGRRRLGLDIAVQGNVDPGVLFGSKDFITNRIHDTVRKAGRDKHILNLGHGIIVGTPEENVAHFFEVAKGIRYGN-----------------------
>CYMBmann
---------------------------------------------------------------------------MGSISYPV-SLCY-PS-NY-LEG-RFLSRS--LSRTPVLRC-AVGGLWGKRCDSGDCSEAVAESSVASTTEPLLINAIRGEIVERPPVWLMRQAGRYMKSYQMICEKYPSFRERSENVDLVVEISLQPWKVFKPDGVILFSDILTPLPGMNIPFDILKGKGPVIHYPLRTANDVTGVKEFVPEESVPYVGEALSILREEVKGEAAVLGFVGAPFTLASYVVEGGSSKHFSKIKNLAFSQPKVLHALLQKFTDSMSRYIKYQADNGAQAVQIFDSWATELSPVDFEEFSLPYLKRIVTSVKKTHPDLPLILYASGSGGLLERLRLSGVDVVSLDWTVDMAEGRRRLGLDVAVQGNIDPGVLFGSKDFITKRILDTVKKAGSDKHVLNLGHGIVVGTPEENVAHFFEVAKDIRYSNLSS--------------------
>CREMappe
------------------------------------------------------------------------MPIMGTISCPV-SLYF-PP-KF-LKA-GFRSRS--SLRMLNVRC-TVG-------------EAMAASSVASATEPLLIDAIRGEKVERPPVWLMRQAGRYMKSYQMICEKYPSFRERSENVDLVVEISLQPWKVFKPDGVILFSDILTPLPGMNIPFDIIKGKGPVIHDPLRTANDVAGVTEFVPEESVPYVGEALSTLREEVKGGAAVLGFVGAPFTLASYVVEGGSSKHFSKIKSLAFSQPKVLHALLQKFTDSMSRYINYQADNGAQAVQIFDSWATELSPVDFEEFSLPYLKQIVASVKKTHPLLPLILYASGSGGLLERLRLSGVDVVSLDWTVDMEEGRRRLGLDVAVQGNVDPGVLFGSKDFITKRIHDTVKKAGTYKHILNLGHGIVVGTPEENVAHFFEIAKEIRYSNLSS--------------------
>CRYPlept
---------------------------------------------------------------------------MGTSASPL-SLCS-PS-NF-RKV-GFRSHS--SPQILAVRC-ISG-------------EVVAEPSIASAIEPLLINAVRGEKVERPPVWLMRQAGRYMKSYQKICERYPSFRERSENVDLVVEISLQPWKVFKPDGVILFSDILTPLSGMNIPFDILKGKGPVIHDPIRTANDVDDVRKFVPEESVPYVGNSLTILREEVKGDAAVLGFVGAPFTLASYVVEGGSSKHFSKIKNMAFSQPKVLHALLQKFADSMSTYIKYQADNGAQAVQIFDSWATELSPVDFEEFSLPYIKQIAASVKKTHPHLPLILYASGSGGLLERLRLTGVDVVSLDWTVDMAEGRKRLGLDVAVQGNVDPGVLFGSKEFITKRIHDTVKKAGNDKHILNLGHGIVVGTPEENVAHFFEVAKNLRYVD-----------------------
>GYMNdens
---------------------------------------------------------------------------MGSFSCPL-SVSS-LP----KKA-GFPSRR--FSRTHSVRC-IAG-------------EVVVEPSFISVTEPLLLNAIRGEKVERPPVWLMRQAGRYMKSYQKICERYPSFRERSENVDLVVEISLQPWKVFKPDGVILFSDILTPLPGMEIPFDILKGKGPVIHDPIRTASDVDQVREFVPEESVTYVGKSLTILREEVKGEAAVLGFVGAPFTLASYVVEGGSSKHFSKIKSMAFSQPKVLHTLLQKLADSMSTYIKYQADNGAQAVQIFDSWATELSPVDFEEFSLPYIKQIVDSVKKTHHHLPLILYASGSGGLLERLRLTGVDVVSLDWTVDMAEGRKRLGSDVAVQGNVDPGALFGSKEFITKRIHDTVRKAGRDKHILNLGHGIVVGTPEENVAHFFEVAKNLRYDNN----------------------
>RIMAelli
---------------------------------------------------------------------------MGSSSCPL-SLCS-PS-NF-RKV-GFPSRS--SSMILAVRC-ISG-------------EVVAERNIASVTEPLLVNAVRGEKVERPPVWLMRQAGRYMKSYQKICERYPSFRERSENVDLVVEISLQPWKVFKPDGVILFSDILTPLSGMNIPFDILKGKGPVIHDPVRTANDVDEVREFVPEESVPYVGKSLTILREEVKGEAAVLGFVGAPFTLASYVVEGGSSKHFSKIKNMAFSQPKVLHALLQKFTNSMSRYIKYQADNGAQAVQIFDSWATELSPADFEEFSLPYLKQIVASVKTTHPHLPLILYASGSGGLLERLRLTSVDVVSLDWTVDMAEGRKRLGFDVAVQGNVDPGVLFGSKEFITKRIHDTVKKAGNDKHILNLGHGIVVGTPEENVAHFFEIAKNIRYVS-----------------------
>LANAlana
---------------------------------------------------------------------------MSSVCSSL-SLSSLPS-SF-RKT-GSSSRP--SSRMLRVRC-VIG-------------EFVPESKAATVAEPLLLHAVRGEKVERPPVWLMRQAGRYMKSYQILCEKHPSFRERSENVDLVVEISLQPWKVFRPDGVILFSDILTPLPGMNIPFDIVKGKGPVIYNPLRTAADVDQVRDFVPEESVPYVGEALSILRAEVKNEAAVLGFVGAPFTLASYVVEGGSSKHFTKIKNLAFSQPKVLHALLQKFTNSMGEYIKYQADNGAQAVQIFDSWATELSPEDFEEFSLPYLKQIVDSVKKTHPDLPLILYASGSGGLLERLPLTGVDVVSLDWTVDMEEGRKRLGSNIAVQGNVDPGVLFGSKEFITKRILDTVRKAGNSKHVLNLGHGIVVGTPEENVAHFFDVAKGIRY-------------------------
>GOODpube
---------------------------------------------------------------------------MGSSSCPL-SLCS-PS-NF-CKA-GFPSHP--SSGILAVRC-IGG-------------EVVAEPSIVRTIEPLLINVVRGEKVERPPVWLMRQAGRYMKSYQKICERHPSFRERSENVDLVVEISLQPWKVFKPDGVILFSDILTPLSGMNIPFDIIKGKGPIIHDPIRTAKDVDEVREFVPEESVPYVGKSLLILREEVKGEAAVLGFVGAPFTLASYVVEGGSSKYFSKIKNMAFSQPKVLHALLQKFSESMSKYIKYQADCGAQAVQIFDSWATELSPVDFEEFSLPYLKQIVASVKKTHPHLPLILYASGSGGLLERLRLTGVDVISLDWTVDMLEGRKRLGLDVAVQGNVDPGVLFGSREFITRRIHDTVKKAGNYGHILNLGHGIVVGTPEENVAHFFEVAKNIRYIN-----------------------
>MASDpict
---------------------------------------------------------------------------MSNISCPV-SLCF-PS-NF-LKANSFRSLS--SSTMLNLRC-SVG-------------GVLVESSVGSVTEPLLVDAIRGRKVERPPVWLMRQAGRYMKSYQMLCEKYPSFRERSENVDLVVEISLQPWKVFKPDGVILFSDILTPLPGMNIPFDILKGKGPVIHDPLRTANDVAEVTEFVPEESVPYVGEALSILRDEVKGGAAVLGFVGAPFTLASYVVEGGSSKHFSKIKNLAFSQPKVLHALLQKFTNSMSRYIKYQADNGAQAVQIFDSWATELSPVDFEEFSLPYLKQIVASVKQTHPHLPLILYASGSGGLLERLRLSGVDVVSLDWTVDMAEGRRRLGLEVAVQGNIDPGVLFGSKEFITKRIHDTVRKAGFDKHILNLGHGIVVGTPEENVAHFFHVAKEIRYCDLSS--------------------
>GALEfabe
---------------------------------------------------------------------------MGSVACPL-SLSS-SS-NF-RRM-GLYPRR--PSRMRAVRC-AVG-------------EVDAEPQAVNTIEPLLINAVRGKKVERPPVWLMRQAGRYMKSYQMICKKYPSFRERSENVDLVVEISLQPWKAFKPDGVILFSDILTPLPGMNIPFDIVKGKGPVIYDPIRAATDVDRVRVFVPEESVPYVGEALKILRKEVNNEAAVLGFVGAPFTLASYVVEGGSSKHFTKIKNMAFTQPKVLHSLLQKLADSMSRYVEYQAENGAQAVQIFDSWAAELSPVDFEEFSLPYLKQIVSSARKTRPHLPLILYASGSGGL-----------------------------------------------------------------------------------------------------------------------
>CORYacti
---------------------------------------------------------------------------MGSTSYPI-SLCS-SS-NC-RKL-GFPSRS--SSTILTVRC-VSR-------------EVVAEPSIAIATEPLLLNAVRGENVERPPVWLMRQAGRYMKSYQKICERYPSFRERSENVDLVVEISLQPWKVFKPDGVILFSDILTPLSGMNIPFDIFKGKGPVIHDPIRTSIDVEQVREFVPEESVPYVGNSLTILREEVKDEAAVLGFVGAPFTLASYVVEGGSSKHFSKIKNMAFSQPKVLHALLQKFSDSMSRYIKYQADNGAQAVQIFDSWATELSPVDFEEFSLPYIKQIVASVKKTHPHLPLILYASGSGGLLERLRLTGVDVVSLDWTVDMVEGRKRLGFDIAVQGNVDPGVLFGSKEFITKRIHDTVKKAGNHKHILNLGHGIVVGTPEENVAHFFEVAKNLRYAN-----------------------
>DENDnobi
---------------------------------------------------------------------------MGSISCPV-SLCS-QP-KS-LKA-RYRSRS--SSRMLDVRC-TVG-------------EVVAESRVASATEPLLINAVRGEKVDRPPVWLMRQAGRYMKSYQMICERYPSFRERSENVDLVVEISLQPWKVFKPDGVILFSDILTPLPGMNIPFDILKGKGPVIHDPLRTANDVAGVTEFVPEESVPYVGEALSILREEVKGEAAVLGFVGAPFTLASYVVEGGSSKHFSKIKNLAFSQPKVLHALLQKFTHSMSRYIKYQAENGAQAVQIFDSWATELSPVDFEEFSLPYLKEIVASVKKTHPHLPLILYASGSGGLLERLRLTGVDVVSLDWTVDMWEGRRRLGLDVAVQGNIDPGVLFGSKEFITKRIHDTIKKAGSDKHILNLGHGIVVGTPEENVAHFFEVAKGIRYSDLSS--------------------
>OPHRsphe
---------------------------------------------------------------------------MGSFSCPL-SVSS-LP----KKS-NFSSLPSSSSSILSVRC-IAG-------------EVAVGRSIVSVTEPLLLNAVRGEKVERPPVWLMRQAGRYMKSYQKICERYPSFRDRSENVDLVVEISLQPWKVFKPDGVILFSDILTPLSGMKIPFDIIKGKGPVIHDPIRTASDVDQVREFVPEESVPYVGKSLSILREEVKGEAAVLGFVGAPFTVASYVVEGGSSKHFSKIKRMAFSQPKVLHALLQKLADSMSTYIKYQADNGAQAVQIFDSWATELSPVDFEEFSLPYIKQIVDCVKKTHPHLPLILYASGSGGLLERLRLTGVDVVSLDWTVDMAEGRKRLGSDVAVQGNVDPGVLFGSKEFITKRIHDTVKKAGSHKHILNLGHGIVLGTPEENVAHFFEVAKNLSYNNN----------------------
>THELangu
---------------------------------------------------------------------------MGSSTCPL-SLCS-PS-NF-RKA-GFPSRS--SSRILAVRC-ISG-------------EVVAEPNIASATELLLLNAVRGEKVERPPVWLMRQAGRYMKSYQKICERYPSFRERSENVDLVVEISLQPWKVFKPDGVILFSDILTPLSGMNIPFDILKGKGPVIHDPVRTANDVDEVREFVPEESVPYVGNSLTILREEVKGEAAVLGFVGAPFTLASYVVEGGSSKHFSKIKKIAFSQPKVLHALLQKFTDSMSRYIKYQADNGAQAVQIFDSWATELSPVDFEEFSLPYIKQIVASVKKTHPHLPLILYASGSGGLLERLRLTGVDVVSLDWTVDMAEGRKRLGFEVAIQGNVDPGVLFGSREFITERIHDTVKKAGNNKHILNLGHGIVVGTPEENVAHFFEVAKSIRYVDDELN------------------I
>ANOEroxb
---------------------------------------------------------------------------MASSSCPL-SLCS-PS-NF-RKA-GSPSHP--SSGILTVRS-IGG-------------EVVAEPSIVRAIEPLLINAVRGEKVERPPVWLMRQAGRYMKSYQKICERYPSFRERSENVDLVVEISLQPWKVFKPDGVILFSDILTPLSGMNIPFDILKGKGPVIHDPIRTTKDVDEVREFVPEESVPYVGKSLLILREEVKGEAAVLGFVGAPFTLASYVVEGGSSKHFSKIKNMAFSQPKVLHALLQKFADSMSKYIKYQADCGAQAVQIFDSWATELSPVDFEEFSLPYIKQIVASVKKTHPHLPLILYASGSGGLLERLRLTGIDVVSLDWTVDMLEGRKRLGLDVAVQGNVDPGVLFGSREFITRRIHDTVKKAGNYRHILNLGHGIVVGTPEENVAHFFEVAKNIRYTN-----------------------
>MICRparv
---------------------------------------------------------------------------MGSSSCPL-SLCS-SS-NF-CKA-GLPSRP--SVRIFAVRC-IST-------------EVVAEPCIASAIEPLLVNTIQGEKVERPPVWLMRQAGRYMKSYQKICERYPSFRERSENVDLVVEISLQPWKVFKPDGVILFSDILTPLSGMNIPFDILKGKGPVIHDPVRTANDVDEVREFVPEESVPYVGTSLKILREEINGEAAVLGFVGAPFTLASYVVEGGSSKHFSKIKKMAFSQPKVLHALLQKFTDSMSKYIKYQADNGAQAVQIFDSWATELSPVDFEEFSLPYIKQIVASVKSTHSHLPLILYASGSGGLLERLRLTGVDVVSLDWTVDMVEGRKRLGLDMAVQGNVDPGVLFGSKEFITKRIHDTVKKAGSNKHILNLGHGIVVGTPEENVAHFFEVAKSIRYLD-----------------------
>PHALmode
FTYNQDSPLESNGGIDRGALGPA-GPFQTSSTVLVLFRFPSVRPQSIQIREDFISNLGQRSKNRAGREPERRIPIMGTISCPV-SLCS-PS-KF-LKG-GFRSRS--SLRMLDVRC-TVE-------------EVVVESNVSSAIEPLLINAIRGEKVERPPVWLMRQAGRYMKSYQMICEKYPSFRERSENVDLVVEISLQPWKVFKPDGVILFSDILTPLPGMNIPFDILKGKGPVIHDPLRTANGVTGVKEFVPEESVPYVGEALSILREEVKGKAAVLGFVGAPFTLASYVVEGGSSKHFSKIKKLAFSQPKILHALLQKFTNSMSRYIKYQADNGAQAVQIFDSWATELSPVDFDEFSLPYLKQMVASVKNTHPHLPLILYASGCGGLLERLRLSGVDVVSLDWTVDMGEGRRRLGLDIAVQGNVDPGVLFGSKDFITKRIHDTVEKAGTNKHVLNLGHGIVVGTPEENVAHFFEVAKEIRYGNLSD--------------------
>EPIPaphy
---------------------------------------------------------------------------MGSISCSD-HLLS-SS-IF-FKS-RSHFRQ--SSRKIEVRC-TVG-------------EFVAESSVAIATEPLLIKAIKGENVDRPPVWLMRQAGRYMKSYQMLSEKYPSFRERSENVDLIVEISLQPWKVFKPDGVIMFSDILTPLSGMNIPFDILKGNGPHINSPIRTADDIAKVREFVPEESVPYVGEALSILRKEVNDKAAVLGFVGAPFTLASYVIEGGSSKNFSKIKSLAFSQPKVLHALLQKFADAMSTYVKYQADNGAQAVQIFDSWASELSPMDFDEFSMPYLKQIVSAVKNTHPNLPLILYASGSGALLERLHLSGADVISLDWTVDIGEGRRRLGPDVAVQGNIDPCALFGSKKFITERILDTVLKAGNAKHILNLGHGVVVGTPEENVAHFFEVAKEIRYADLFT--------------------
>DENDchryso
---------------------------------------------------------------------------MGSISCPV-SLCS-QP-KS-LKA-GYRSRS--SSRMLAVRC-TVG-------------EVVAESSVASTTEPLLINAVRGEKVGRPPVWLMRQAGRYMKSYQMICERYPSFRERSENVDLVVEISLQPWKVFKPDGVILFSDILTPLPGMNIPFDILKGKGPVIHDPLRTANDVAGVTEFVPEESVPYVGEALSILREEVKGEAAVLGFVGAPFTLASYVVEGGSSKHFSKIKNLAFSQPKVLHALLQKFTDSMSRYIKYQADNGAQAVQIFDSWATELSPVDFEEFSLPYLKEIVATVKKTHPHLPLILYASGSGGLLERLRLTGVDVVSLDWTVDMWEGRRRLGLDVAVQGNIDPGVLFGSKEFITKRIHDTIKKAGSDKHILNLGHGIVVGTPEENVAHFFEVAKGIRYSNLSS--------------------
>NEUWmali
---------------------------------------------------------------------------MGSISCLL-SVSS-PS-NF-NKP-RFSSRT--SSRMLTVRC-TVG--------------VVAEPNVALSTEPLLVNAIRGEKVDRPPVWLMRQAGRYMKSYQMICEKYPSFRERSENVDLVVEISLQPWKVFKPDGVILFSDILTPLPGMNIPFDIVKGKGPVIYNPVRTATDVDQVRDFDPQESVPYVGEALTILRAEVKNEAAVLGFVGAPFTLASYVVEGGSSKHFSKIKNMAFSQPKVLHALLQKFADSMAKYIKYQSDNGAQAVQIFDSWATELSPVDFEEFSLPYLKQIVYSVKKTHPRLPLILYASGSGGLLERLSLTGVDVVSLDWTVDIAEGRRRLGLDVAVQGNVDPGVLFGSKEFITKRILDTVNKAGNDKHILNLGHGIVVGTPEENVAHFFEVAKGIRYVV-----------------------
>CALAtsoo
---------------------------------------------------------------------------MRSISCPV-SLCS-SS-KF-LNA-GFRSRS--SLRMLDVSC-TVG-------------EVAVESSVASATEPLLINAIRGEKVERPPVWLMRQAGRYMKSYQMICEKYPSFRERSENVDLVVEISLQPWKVFKPDGVILFSDILTPLPGMNIPFDIVKGKGPVIHDPLRTANDVARVSEFVPEESVPYVGEALSILREEVKGEAAVLGFVGAPFTLASYVVEGGSSKHFSKIKNLAFSQPKVLHALLQKFTNSMSSYIKYQADNGAQAVQIFDSWATELSPVDFEEFSLPYLKQIVSAIKTTHPDLPLILYASGSGGLLERLRLSGVDVVSLDWTVDMAEGRRRLGSDVAVQGNIDPGVLFGSKEFITKRIHDTVKKAGSDKHILNLGHGIVVGTPEENVAHFFQVAKEIRYVD-----------------------
>ORCHital
---------------------------------------------------------------------------MGCFSYPL-SVSS-LP----KNA-GFPSRP--SSRILSVRC-ITG-------------ELVVEPSLISVTEPLLLNAVRGEKVERPPVWLMRQAGRYMKSYQKICERYPSFRERSENVDLVVEISLQPWKVFKPDGVILFSDILTPLSGMKIPFDILKGKGPVIHDPIRTASDVDQVREFVPEESVPYVGKSLTILREEVKGEAAVLGFVGAPFTLASYVVEGGSSKHFSKIKSMAFSQPKVLHTLLQKLGDSMSTYIKYQADNGAQAVQIFDSWATELSPVDFEEFSLPYIKQIVDSVKKTHPHLPLILYASGSGGLLERLRLTGVDVVSLDWTVDMAEGRKRLGSDVAVQGNVDPGTLFGSKEFITKRIHDTVRKAGRDKHILNLGHGIVVGTPEENVAHFFEVAKNLRYDNN----------------------
>HABElong
---------------------------------------------------------------------------MGSVSCPL-SVSS-LP----KKA-GVPSCP-SSSRILSVRC-ITG-------------EVVAEPSIISVTEPLLLNAVRGEKVERPPVWLMRQAGRYMKSYQKICERYPSFRERSESVDLVVEISLQPWKVFKPDGVILFSDILTPLSGMKIPFDILKGKGPVIHDPIRTASDVDQVREFVPEESVPYVGKSLSILREEVKGEAAVLGFVGAPFTLASYVVEGGSSKHFSKIKSMAFSQPKVLHALLQKFAKSMSSYIKYQADNGAQAVQIFDSWATELSPVDFEEFSLPYIKQIVDSVKKTHSHLPLILYASGSGGLLERLRLTGVDVVSLDWTVDMAEGRKRLGSDIAVQGNVDPGVLFGSKEFITKRIHETVRKAGCDKHILNLGHGIVVGTPEENVAHFFEVAKNLRYAN-----------------------
>EPIDpuni
---------------------------------------------------------------------------MGTISCPI-SLFF-HS-KF-LKA-GFRSRS--SSRMLGVRC-TVG-------------EAVVESSVASATEPLLIDAIRGEKVERPPVWLMRQAGRYMKSYQMICEKYPSFRERSENVDLVVEISLQPWKVFKPDGVILFSDILTPLPGMNIPFDILKGKGPVIHDPLRTANDVAGVTEFVPEESVPYVGEALSILRQEVKGEAAVLGFVGAPFTLASYVVEGGSSKHFSKIKNLAFSQPKVLHALLQKFADSMSSYIKYQADNGAQAVQIFDSWASELSPVDFEEFSLPYLKQIVTSVNKTHPHLPLILYASGSGGLLERLRLSGVDVVSLDWTVDMAEGRRRLGSDVAVQGNIDPGVLFGSKDFITRRIHDIVMKAGASKHILNLGHGIVVGTPEENVAHFFEVAKQIRYGDLSS--------------------
>APOSshen
---------------------------------------------------------------------------MGRISCPI-SVSS-PS-NF-RKP-RFSSRP--PSRMLTVLC-TVG---------------VAEPNVASATEPLLVNAIRGEKVERPPVWLMRQAGRYMKSYQMICKKYPSFRERSENVDLVVEISLQPWKVFKPDGVILFSDILTPLPGMNIPFDIVKGKGPVIYNPLRTATDVDQVREFHPEESVPYVGEALTILKAEVNNEAAVLGFVGAPFTLASYVVEGGSSKHFSKIKNMAFSQPKVLHALLQKFTDSMARYIKYQADGGAQAVQIFDSWATELSPVDFEEFSLPYLKQIVDSVKKTHPHLPLILYASSSGGLLERLPLTGVDVISLDWTVDIAEGRRRLGLDVAVQGNVDPGVLFGSKEFITKRILDTVNKAGNDKHILNLGHGIVVGTPEENVAHFFEVAKGIRYAI-----------------------
>EPIPpurp
---------------------------------------------------------------------------MGSISCPL-SLCS-PS-NF-RKA-GFCPRP--SSRMLVVHC-TVG-------------EVVAESSVANATEPLLINTIRGEKVERPPVWLMRQAGRYMKSYQITCEKYPSFRERSENVDLVVEISLQPWKVFKPDGVILFSDILTPLPGMNIPFDIIKGKGPVIHDPLRTAIDVGEVREFVPEESVSYVGEALSILREEVKGEAAVLGFVGAPFTLASYVVEGGSSKHFSKIKNMAFSQPKVLHALLQKFTDSMSRYIKYQADNGAQAVQIFDSWATELSPVDFEEFSLPYLKQIVASVKKTHPHLPLILYASGSGGLLERLRLAGVDVVSLDWTVDMAEGRRRLGLDVAVQGNVDPGVLFGSKDFITKRIHDTVKKAGSDKHILNLGHGIVVGTPEENVAHFFEVAKEIRYNDSSP--------------------
>DIURorie
---------------------------------------------------------------------------MGSSPCPL-PLYS-PP-TF-RKA-GFPPRC--SSTVPAVRC-ISR-------------EVVVEPSIASATEPLLLNAVRGEKVERPPVWLMRQAGRYMKSYQKICERYPSFRERSENVDLVVEISLQPWKVFKPDGVILFSDILTPLSGMNIPFDIHKGKGPIIHDPVRTADDVDEVREFVPEESVPYVGSSLTILREEVKGEAAVLGFVGAPFTLASYVVEGGSSKHFSKIKNMAFSQPKVLHALLQKFTNSMSRYIKYQADNGAEAVQIFDSWATELSPVDFEEFSLPYIKQIVASVKKTHPHLPLILYASGSGGLLERLRLTGIDVVSLDWTVDMAEGRKRLGLDVAVQGNVDPGVLFGSKEFITKRIHDTVKKAGNHKHILNLGHGIVVGTPEENVAHFFEVAKSIRYDS-----------------------
