# Supplementary material for: Orchid Phylotranscriptomics: The Prospects of Repurposing Multi-Tissue Transcriptomes for Phylogenetic Analysis and Beyond
Source: Front Plant Sci. 2022 May 27;13:910362. doi: 10.3389/fpls.2022.910362 (PMC9196242; doi:10.3389/fpls.2022.910362)
Supplement: Supplementary file 4 [file Data_Sheet_3.zip › ortho_MSA/r1/OG0009420.fa]

>DENDnobi
---------------------------------MDA-AP-PYYQ-HA--PPP--SHY--PYYHQP--------------------SAEK-----------------------------------------PPPA--YFHSQH-PL--P-PPVPHYALPLP--PP------P----APLP--PLPNHDEVRTLFIAGLPDDCKSREIYNLFREFPGYQSSHLRISTESSR------PYAFAVFADQQSAVAAMHALNDFVFDLENESTLYIELARSNSKSAKRPRK----------------------------GVGSNIHMPGMGN--SAYSTYDYPSTQ---SYISFDHDEAHEVDPKKP----------------------------------TASRNPPPQNNPPCPTLFVANLGPACSEKELTRMFSKYPGFLKLMLQHKKGVSVAFVDFQDIAC---STEALNSLQGSSLFSSF------GERLRIE---------Y--------------------SKSRMG--------LR----------------K--------------RDR--------------
>LECAnigr
---------------------------------MDG-APSSFCH-QP--PPP--SHH--PYHHQPS-------------------PVQY-----------------------------------------SPLLQVYSHSSQ-PP----PLGSHYGV--------------------PP--PIPRHDELRTLFIAGLPDDCKSREIYNLFRDFPGYESSHLRSSTESSH------PYAFAVFSDQHSAVAAMHALNGIVFDLENESTLYIELAKSNSKFAKRSKT----------------------------GFGSSMYTPGRGN--SAYSTNGYPSTQ---SHASYDYAATHDVDPKKN-------------------------------------------------DFFV----------------------------------------------------------------------------------------------------------------------------------------------------------------------------
>DACThata
---------------------------------MDA-SLSSFYQ-HA--PPP--SHY--PYYHEP--------------------PVQQ-----------------------------------------LPPA--YSLSQQ-PL--P-PPASHYAL--------------------PP--PVPHHDEVRTLFIAGFPDDCKSREIYNLFREFPGYQSSYLRSSTESSR------PYAFAVFDDHLSAVAALEALNGFIFDLEKDSTLYIELAKSNSKSGQRPRR----------------------------GIGSNMHMSGKGS--SAYSTYDNPSTQ---SHTSLDHVDAHNADPKTQ----------------------------------AASRTYVPQNNPPCPTLFMANLGPTCSEQELTQILSNYPGFVKLKMQNKQGVAVAFADFQDIPS---SKGALNSLQGTMLSASS------GEPVRIE---------Y--------------------SKSRMG--------LR----------------R--------------RDRSLPG----------
>PHRAlind
---------------------------------MDA-APSSYYY-HP--PPP--SHY--PYYELP--------------------PSSAQLPPPLFSHLQPP------------------PPPPPFSHLQPPPP--YSHSQQ-PP--P-PIGSHYAG--------------------PP--PLPHHEEVRTLFVAGLPDDCKPREIYSLFRDFPGYQSSHLRGSTDTSH------PYAFAVFADQQSAVAALHALNGLVFDFEDDATLYIELAKSNSKSTKRLRT----------------------------GVGSNRHMSGIGN--SAYSTNDYPSTQ---SHTSFDHATSQDVDLKKM----------------------------------MASKTYVPQNNLPCPTLFVANLGPSCSEQELTQIFSKCSGFLKLKVQNKNGVPVAFVDFEDIAS---STEALNHLQGTDFHSSF------GEPIRLE---------Y--------------------AKSRMG--------LR----------------K--------------RDR--------------
>HABElong
---------------------------------MDA----AFYQ------PP--YHY--PYYDEP--------------------PVQQ-------------------------------LPPAHSRSLQVPPA--YSRSQQ-PL--P-PSASHYAL--------------------PP--PVPHRDEVRTLFIAGLPDDCKSREICNLFRGFPGYQSSYLRANTESSR------PYAFAVFDDQQSAVTALEALKGFIFDLEKDSTLYIELAKSNPKSSQRPRR----------------------------GIGSNMHMSGKGS--SAYSTYDYPSTQ---SHTSFDHVDAHNADSKAP----------------------------------AASRTHVPRNNPPCQTLFFANLAPTCSEQELTQILSKYPGFVKLKLQNKQGVAVAFADFKDVAS---STEALNSLQGTMLSSSS------GEPIRIE---------Y--------------------SKSRMG--------LR----------------K--------------RDR--------------
>PLATclav
MKWMWVARENPKILKRPPPIASQARKLFLPIS-MDT-SLSSFYQ-HA--PPP--SHY--PYYHEP--------------------PAQQ-------------------------------PPPAHSRSLQLPPA--YSLSQQ-PL--L-PPASHYAL--------------------PP--PVPHHDEVRTLFIAGLPDDCKSREIYNLFREFPGYQSSYLRSSTESSR------PYAFAVFDDHQSAVAALEALNGFIFDLEKDSTLYIELAKSNSKSSQHPRR----------------------------GIGSNMHMSGKGS--SAYSTYDNPSTQ---SHTSFDHVDAHNVDPKAQ----------------------------------AASRTYVPQNNPPCPTLFMANLGPTCSEQELTQILSKYPGFLKLKMQNKHGVAVAFADFQDIPS---STGALNSLQGTMLSASS------GEPIRIE---------Y--------------------SKSRMG--------LR----------------R--------------RDR--------------
>CYPRbard
---------------------------------MDA-AP-SYYH-HP--PPP--SHY--PYYQPP--------------------LPSAQ------------------------------PPPPPFSHSQPPPQ--YSHTQQ-PL--P-PLGSHYVV--------------------PP--LLSHNDEVRTLFVAGLPDDCKPREIYNLFREFPGYQSSHLRSSTESSH------PYAFAVFADQQSAVTALHALNGLVFDFEDDATLYIELAKSNSKSTKRLRT----------------------------GVGSNRHMSGIGN--SAYSMNGYSSTQ---SHTSFDYAASHDVDLKKTVCF-----PHMRSC------SKLDIMLQFH---PMASKTYVPQNNPPCPTLFVANLGPTCSEQELTQIFSKCSGFLKLKVQNKNGVPVSFVDFEDIAS---STEALNHLQGTALHTSF------GEPMRLE---------Y--------------------AKSRMG--------LR----------------R--------------RDR--------------
>GOODpube
------------------------------MDLMDG-ALSSYYQ-PA--PPP--SHY--PYYHEL--------------------PAQQ-------------------------------PQPAYSRSQLPPPA--YSRSLQ-PL--P-PPDSHYDL--------------------PP--PLPHHDEVRTLFIAGLPDDCKPREIYNLLREFPGYQSSHLRSSTESSH------PYAFAVFDDQQSAVAAIHVLNGLIFDLEKDSTLYIELAKSNSKSSKRPRK----------------------------GIGSNIHMPGIGS--SAYNMYDYPSTQ---SHTSFDHSDEYDVDPKML----------------------------------TASRTYIPQNNPPCPTLFVANLAPTCSEQELIRIFSKYPGFVKLKMQNRKGVVVVFADFQDIAS---STEALNSLQGISLYPSS------GEPVRIE---------Y--------------------SKSRMG--------MR----------------K--------------RDR--------------
>GASTelat
---------------------------------MDA-APSSYYQ-----TTP--SHY--PYYHQP--------------------PVQQ-----------------------------------------PPQT--YFHSQH-TL--P-PPAADHAI--------------------PV--PLPHDDEVRTLFIAGLPDDCKSREIYNLFREFPGYQSSHLRTSTGSSH------AYAFSVFDNQQSAVSAMHALNGFLFDLEKDSTLYIELARSNSK-SKRIRK----------------------------GVGSNVHLPGMGN--SAYNTHDYTSTQ---SHASFDYEDAHEVNPKTP----------------------------------TAPRTNA-QKNPPCPTLFVANLFPSCSERELTRIFSKYPGFLKLMVQYRSGVPVAFVDFQDVAS---STEALNSLQETTLYSAFGDRLCIGEHIRVE---------YPFI-----------------CLLDYG--------LY----------------RF---FILSIIISDIPEK------IVF-----
>EPIDfulg
---------------------------------MDG-AP-SHYR-LS--PPP--SHY--PYYHQP--------------------PAEK-----------------------------------------APAT--YFQSQH-PL--P-PPASHYALSLP--PPPPPHLPP----TPPP--PPPHHDEVRTLFVAGIPDDCKSREIYNLFREFPGYEFSHLRSSNDSSR------PYAFVVFADQQSAVAAMHALNGLVFDLEEDSTLYIELARSNSKAAKRPRK----------------------------GVGSNTHMPGMGN--SAYSTYDYPSTQ---SRASFNYDDAHEVDPKKP----------------------------------AASKTYTPQNNPPCPTLFIANLRPAFSEKELTRIFTKYPGFLKLMLQRRSGVSVAFVDFQDIAT---STEALNSLQGTSTLSSF------GEPLRIE---------Y--------------------SKSRMG--------LR----------------K--------------RNR--------------
>OPHRsphe
----------------------------------------------P--PPP--SHY--PYYHHPQ-------------------PPLQ-----------------------------------------PPPP--------------------YSL--------------------PP--PVPHHDEVRTLFIAGLPDDCRSREIHNLFRDLPGYNSSHLRTSTESSR------PYAFAVFDDHQSAVAALEALNGFIFDLEKESTLYIELAKSNSKSSQHPRS----------------------------GNGSNMHMSGKGS--SAYSTFDNPSTQ---SHTSFDHVNAHNAGPKMQ----------------------------------AASKTYVPQNNPPCPTLFVANLGPTCSEQELTQIFFKYPGFVKLKIQNKHGFAVAFADFKDIPS---STEALNGLHGTILSSSS------GEPIRIE---------Y--------------------SKSRMG--------MR----------------R--------------RGR--------------
>ORCHital
---------------------------------MDA-SLSSFYQ-HA--PPP--SHY--PYYHEP--------------------PVQQ-------------------------------PPPVHSRSLQLPPA--YSLSQQ-PL--P-PPASHYAL--------------------PP--PVPHHDEVRTLFIAGLPDDCKSREIYNLFREFPGYQSSYLRTSTESSR------PYAFAVFDDHQSAVAALEALNGFIFDLEKDLTLYIELAKSNSKSSQRPRR----------------------------GIGSNMHMSGKGS--SAYSTYDNPSTQ---SHTSIDHVNADNADPTMQ----------------------------------AASRTYVPQNNPPCPTLFVANLGPTCSEKELTQIFSKYPGFVKLKMQNKHGVAVAFADFQDIPS---STEALNSLQGTMLYSSS------GEPIRIE---------Y--------------------SKSRMG--------LR----------------R--------------RDR--------------
>PHAItank
--------------------------------------------------------------------------------------------------------------------------------------------------------------------------------------LPHHDEVRTLFIAGLPDDCKSREIYNLFREFPGYQSSHLRSSTDTSH------PYAFAVFADQQSAVAAIHALNGLVFDLENESTLYIELARSNSKSTKRLRK----------------------------GVGSNLHMSGMGS--SAYSTYDYPSTQ---SHRSFDYDGAHEVDLKKP----------------------------------SASRTYSPQNNHPCPTLFVANLGPTCSEQELTRIFSKYPGFLKLMLRKKNGVSVAFIDFKDIGS---STEALNSLQGTSLYLSS------GAPLRIE---------Y--------------------SKSRMG--------LR----------------K--------------RDR--------------
>LANAlana
---------------------------------MED-IAAAYYH-QP--PPS--SHY--PYYPPPP-----HLA--AGPAAGVPPPSYQ--------------------------------PPPPHSHVAPPP---YPHHEN-P---P-HFVPSYSL--------------------PP--LEAPQDEVRTLFIAGLPDDVKEREIYNLFREFPGYQSCQLRSSGQSSR------AYAFAVFSDQQSAVAAVHALNGLVFDLEKESTLYINLAKSNSR-SKRSRTD---DGVPHSSDKKTRGTIPYSRDFSNSGVGSNIHMPGMGN--SAYSMNGYPSTQ---SHASFDYKTMNDADPNK--------------------------------------------STAPCPTLFVANLGPTCSEQELTQVFSRCPGFLKLKMQNKNGVPVAFVDFQDEAC---STGALNHLQGTFLYSSV------GEGMRLE---------YPFFFPLF--PP-------LFVGSLF-----------------------------------------------------------
>CYMBensi
---------------------------------MDA----SYYQ-HT--PPP--SHH--PYYYQP--------------------PAEK-----------------------------------------PPPA--YFHSQH-PL--P-PPASHYALPLP--PPAA---APPHPLPLPL--PLPHDDEVRTLFIAGLPDDCKSREIYNLFREFPGYQSSHLRNSTDSSH------PYAFAVFADQQSAVAAMHALNGLVFDLESGSTLYIELARSNSKSAKRLRK----------------------------GVGSNIHMPGMGN--SAYSTYDYPSTQ---SRTRFDYDDAHEVDQEKP----------------------------------TASRTYAPQNNPPCPTLFVANLGPTCSEQELTRIFSKYPGFLKLMLQKKKGVSVVFADFKDIAS---STEALNSLQGTTLYSSF------GERLRIE---------Y--------------------SKSRMG--------LR----------------K--------------RAR--------------
>PAPHhirs
---------------------------------MDA-APSSYYH-HP--PPP--SHY--PYYELP--------------------PPSAQPPPPLFSHFP--------------------PPPPPLSHLPPPPP--YSHSQQ-PP--P-PPGSHYAV--------------------PP--SLPHQEEVRTLFVAGLPDDCKPREIYNLFRDFPGYQSCHLRGSTDTSQ------PYAFAVFADRQSAVAALHSLNGLVFDFEDDATLYIELAKSNSKSTKRLRT----------------------------GIGSNRHMSGIGN--SAYSTNDYPSTQ---SHTTFDYATSQDVDYKKMAFLVSKGIIHQRSCPATPQQNGLAVRKNRHLLDAIDSKAYLPQNNPPCPTLFVANLGPTCSEQELAQIFSKYSGFLKLKVQNKNGVPVAFVNFEDIAS---STEALNNLQGTDLPSSF------GEPMRVE---------Y--------------------AKSRMG--------LR----------------K--------------RDR--------------
>APOSshen
---------------------------------MDA-GSSSYYH-HP--PPP--SHY--PYYQPA---------------A----EVPQ-----------------------------------------PPLS--YSHFRR-NS--P-PLASHYDL--------------------PP--PLSRHDELRTLFVAGLPDDVKHREIYNLFREFPGYRSSQLRISTDHSHVTKFASPYAFVVFADQRTAVAAQHALNGLLFDLEKESTLYIELAKSNSRSSKRSKT----------------------------GDGSNTYTPGMGK--SSHSTIGYPSTQ---SHTRYDYGAPHGGDPLLQ----------------------------------PTSEAYVPQNNPPCATLFVANLGTTCSEKELAQIFRKFPGFLKLKMQNRNGVPVAFVDFEDTGC---STEALNRLQGTPLHSTY------GEPMRLE---------Y--------------------AKSRMG--------LR----------------K--------------RER--------------
>GYMNodor
---------------------------------MDA-SLSSFYQ-HA--PPP--SHY--PYYHET--------------------PVQQ-----------------------------------------LPPA--YSLSQQ-PL--P-PPASHYAL--------------------PP--PVPHHDEVRTLFIAGLPDDCKSREIYNLFREFPGYQSSYLRTSTESSR------PYAFAVFDDHQSAVAALEALNGFIFDLEKDSTLYIELAKSNSKSSQRPRRVTCDSLQAHVAHVGTLCTL--------AGIGSNMHMSGKGS--SAYSTYDNPSTQ---SHTSFDHVEAHNADPKTQ----------------------------------AASRTYVPQNNPPCPTLFMANLGPTCSEQELTQILSKYPGFVKLKMQNKQGVAVAFADFQDIPS---STGALNSLQGTMLSASS------GEPIRIE---------Y--------------------SKSRMG--------LR----------------R--------------RDR--------------
>ERYCpuss
---------------------------------MDA----SYYQ-HS--PP--------PYYYQT--------------------QAEN-----------------------------------------PPPP--YFHSQNPPL--H-PPPSHYSLPH----------------SNPPPLPLPQNDQVRTLFIAGLPDDCLSREIYNLFRDFPGYQSSYLRGTTESSH------PYAFAIFANQQCAVDAMNALNGFVFDMENDSTLYIELARSNSKSSKRQRK----------------------------GVGSNAHIPGMGSN-SAYSTHDYSSTE---SRARIDSDDPHEVEPKKP----------------------------------AASRTHIPQHNPACPTLFMANLHPALSEQELTRNFCKFPGFLKLMLQKKRGVSVAFVDFKDIAS---STEALNSLKETTQYSSF------GERLRVE---------Y--------------------SKSRMG--------LR----------------R--------------SDR--------------
>VANIshen
---------------------------------MDA-APSSYYN-QP--PPS--SHH--SYYHHSS-------------------PAQY-----------------------------------------PPLPQVYSHSTQ-PP--PLPLGSHYGV--------------------PP--PLSRHDELRTLFIAGLPDDCKSREIYNLFRDFPGYESSHLRSSTESSH------PYAFAVFADQHSAVAAMHALNGMVFDLENDSTLYIELAKSNSKFAKHSKT----------------------------GFGSRMYMPGRGN--SAYSTNGYPSTQ---SHASYDYAAAHDVEPKKS----------------------------------TSSSNYVPQDNPPCPTLFVANLARTCSEQELAQLFSKYPGFLKLKMQNKSGVPVAFVDFQVICCLLLLVVYLSRLDSDVFFCN-------NKKIPFEDNHCLFVQPS--------------------VNAFLN--------LL----------------K--------------FLRSDAV----------
>EPIPpurp
--------------------------------------------------------------------------------------------------------------------------------------------------------------------------------------------------------------YNLFREFPGYQSSHLRSSTESSH------PYAFAVFADQQSAVAAMHALNGLVFDLENDSTLYIELAKSNSKSAKRLRK----------------------------GVGSNIHMPGMGN--SAFSTYDYPSTQ---SYRSFDYDEAHDVDPKSP----------------------------------TASRSYAPQNNPPCPTLFVANLGPTCSERELGRVFSKYPGFLKLKMQNKNGVPVAFADFQDIAS---STAALNDLQGTSLYSSF------GESIRIE---------Y--------------------SKSRMG--------LR----------------R--------------RDR--------------
>NEUWmali
---------------------------------MDS-ASSSYYH-QP--PPP--SHY--PYYQPPPPSHYLYYQPPPPPAA----EEQQ-----------------------------------------PSLS--YSHFRR-NS--P-PLASHYAL--------------------HP--PLPHPDEVRTLFVAGLPDDVKHREIYNLFREFPGYRSSQLRSSTGHSH------PYAFAVFADQHSAVAAQHALNGLIFDLEKESTLYIELAKSNSRSSKRPRT----------------------------GVGSNTYMPGMGN--SSYSPNGYPSTQ---SHASYDYGAAHVVDPKNP----------------------------------PASAIHVPQNNPPCATLFVANLGTTCSEQELTQIFRKFPGFLKLKMQNKNGVPVAFVDFQDTGS---STEALNRLQGTPLHSTY------GDPMRLE---------Y--------------------AKSRMG--------RR----------------K--------------RER--------------
>PHAIflav
--------------------------------------------------------------------------------------------------------------------------------------------------------SHYVLPHP--PPP----PP----PPPP--PLPHHDEVRTLFIAGLPDNCKSREIYNLFREFPGYQSSHLRSSTDTSH------PYAFAVFADQQSAVAAIHALNGLVFDLENESTLYIELARSNSKSAKRLRK----------------------------GVGSNLHMSGMSN--SAYSTYDYPSTQ---SHRSFDYDGAHEVDLKKP----------------------------------TASRTYTPQNNPPCPTLFVANLGPTCSEQELTRIFSKYPGFLKLMLRKKNGVSVAFIDFQDIGS---STEALNSLQGTSLYLSS------GVPLRIE---------Y--------------------SKSRMG--------LR----------------K--------------RDR--------------
>MOLIcapi
---------------------------------MED-MAAAYYH-HHHLASS--SHYTSSYYPPPP-----HLAP-PPPPAPLPPPSYQ---------------------------------PPPLSHLAPPP---YSHHQN-P---P-LYSASYSL--------------------DP-----PQDELRTLFIAGLPDDVKEREIYNLFREFPGYQSCQLRGSGQSTR------AFAFAVFVDQHSAVTAMRALNGMVFDLEKESTLYINLAKSNSR-GKRSRAD---DGVSYSSDKKIRETVPYSRDILDTGVGSNIYMPGLGN--SAYSMNGYPSTQ---SHTSFDYGTMKDTDPNK----------------------------------------YVPQNTTPCLTLFVANLGPTCSEQELTEVFSRCPGFLKLKMQNKHGVPVAFVDFQDVAA---STGALNHLQGTLLHSSV-------EGMRLE---------F--------------------AKSRMG--------LR----------------R--------------REKKT------------
>GYMNdens
---------------------------------MDA-SLSSFYQ-HA--PPP--SHY--PYYHET--------------------PVHQ-----------------------------------------LPPA--YSLSQQ-PL--P-PPVSHYAL--------------------PP--PVPHHDEVRTLFIAGLPDDCKSREIYNLFREFPGYQSSYLRTSTESSR------PYAFAVFDDHQSAVAALEALNGFIFDLEKDSTLYIELAKSNSKSSQRPRRVTCDSLQAHVAHVGTLCTL--------AGIGSNMHMSGKGS--SAYSTYDNPSTQ---SHTSFDHVDAHNADPKTQ----------------------------------AASRTYVPQNNPPCPTLFMANLGPTCSEQELTQILSKYPGFVKLKMQNKQGVAVAFADFQDIPS---STGALNSLQGTMLSASS------GEPIRIE---------Y--------------------SKSRMG--------LR----------------R--------------RDR--------------
>CALAsini
---------------------------------MDA-AP-PYYQ-RT--SPP--SHY--PYYLQP--------------------PADK-----------------------------------------PPPT--YFYSQH-PL--P-PPVSHYALPLPPTPPP----PP----PPPP--SLPHHDEVRTLFIAGLPDNCKPREIYNLFREFPGYQSSHLRSSTDTSH------PYAFAVFADQQSAVAAIHALNGLVFDLENESTLYIELARSNSKSTKRLRK----------------------------GVGSSLHMSGMGN--SAYSTYDYPSTQ---SHRSFDYDGAHEVDLKKP----------------------------------TASRAYTPQKNPPCQTLFVANLGPTCSEQELTRIFSKYPGFLKLMLRKKNGVSVAFIDFQDIGS---STEALNSLQGTSLYLSS------GVPLRIE---------Y--------------------SKSRMG--------LR----------------K--------------RDR--------------
>OPHRgarg
---------------------------------MDASSLSSFYHPHP--PPP--SHY--PYYHHPQ-------------------PPLQ-----------------------------------------PPPP--------------------YSL--------------------PP--PVPHHDEVRTLFIAGLPDDCRSREIHNLFRDLPGYNSSHLRTSTESSR------PYAFAVFDDHQSAVAALEALNGFIFDLEKESTLYIELAKSNSKSSQHPRS----------------------------GNGSNMHMSGKGS--SAYSTFDNPSTQ---SHTSFDHVNAHNAGPKMQ----------------------------------AASKTYVPQNNPPCPTLFVANLGPTCSEQELTQIFFKYPGFVKLKIQNKHGFAVAFADFKDIPS---STEALNGLHGTILSSSS------GEPIRIE---------Y--------------------SKSRMG--------MR----------------R--------------RGR--------------
>HYPOheme
-------------------------------------------------------------------------AP-PLPPAPLPPPSHQ---------------------------------PPPLSHLAPAP---YAHHQN-S---S-YYASSYSL--------------------DP-----QQDELRTLFVAGLPDDVKEREIYNLFREFPGYQSSQLRGSGQSTR------AYAFAVFIDQHSAVTAMRALNGLVFDLEKESTLYINFAKSNSR-GKRSRTD---DGVSYSSDKKIRGTVPYSRDFLDTGVGSNIHMPGLGN--SAYSMNGYPSTQ---SHTTFDYGTVKDTDPNK----------------------------------------YVPQNTTPCPTLFVANLGPTCSEQELTEAFSRCPGFLKLKMQNKHGVPVAFVDFQDVAA---STGALNHLQGTLLQSSV-------EGMRLE---------F--------------------AKSRMG--------LR----------------R--------------REKKT------------
>PHALcorn
---------------------------------MDA-TPSSYYQ-HT--LPPSGSHY--PYHHPP--------------------PADE-----------------------------------------PPPT--YFHSQH-PL--P-PPVSRYALPHP--PP------P------PP--PPTHHDEVRTLFIAGLPDDCKTREIYNLFREYPGYVSSHLRSSTDSSR------PYAFAVFADQQSAVAAMHALNGLVFDLENNSTLYIDLARSNSKSTKRQIK----------------------------GVGSNIHMPGNGN--SAYSTYDYPSTQ---SHISFHYDEAHEVDPKKL----------------------------------TSLRTYALQNNPPCPTLFVANLGPTCSEQELTSIFSKYPGFLKLLLQKRNGVFVAFADFQDIAS---STEALNSLQGTSLNTSS------GDPLRIE---------Y--------------------SKSRMG--------LR----------------K--------------RDRR-------------
>CRYPlept
---------------------------------MDA-TFSSHYQ-HA--PPL--SHY--SYYHEL--------------------PAKQ-----------------------------------------PPPA--HSRSQQ-PL--P-PPVSHYAS--------------------PP--NLPHHDEVRTLFIAGLPDDCKSREIYNLFREFPGYQSSHLRSTTESSH------PYAFAVFDDQQCAIAAMHALNGLIFDLEEDSTLYIELAKSNSKSSKRPRK----------------------------GIGSNIHMPGMGS--SAYSTYDYPSIQ---SQTSFDQTAAHDLDSKGLL--------------------------------QTASRTYIPQNNPPCPTLFVTNFGPNCSEQELSRMFSKYPGFVKLKMQNNYRVAVAFVDFQDIAS---STVALNSLQGTSFYPSS------GEPLRIE---------Y--------------------SKSRMG--------MS----------------K--------------RDR--------------
>GOODfuma
---------------------------------MDG-ALSSYYQ-PA--APP--SHY--PYYHEL--------------------PAQQ-------------------------------PPPAYSRSQQPPPA--YSRSLQ-PL--P-PPGSHYNL--------------------PP--PLPHHDEVRTLFIAGLPDDCKPREIYNLFREFPGYQSSHLRSSTESSH------PYAFAVFDDQQSAVAAIHALNGLIFDLEKDSTLYIELAKSNSKSSKRPRK----------------------------GIGSNIHMPGIGS--SAYNTYDYPSTQ---SHTSFDHSDEYDVDPKML----------------------------------TASRTYIPQNNPPCPTLFVANLAPTCSEQELIRIFSKYPGFVKLKMQNRNGVVVVFADFQDIAS---STEALNSLQGISLYPSS------GEPIRIE---------Y--------------------SKSRMG--------MR----------------K--------------RDR--------------
>GALEfabe
---------------------------------MDA-AP-SYYH-QP--PPP--SHH--SYYHQPS-------------------PAQY-----------------------------------------PPLPEVYSHSTQ-PP--PLPLGSHYGV--------------------SP--PHPRHDEVRTLFIAGLPDDCKSREIYNLFRDFPGYESSHLRSSTESSH------PYAFAVFSDQHSAVAAMHALNGMVFDLENESTLYIELAKSNSKFAKRSKT----------------------------GFGSSMYMPGRGN--SAYSTNGYPSTQ---SHASYDYAAAHDVDPKKL----------------------------------TTSSNYVPQDNPPCPTLFVANLAQTCSEKELTQFFSKYPGFLKLKMQNKSGVPVAFVDFQDAAC---SSEALNRLQGTTLFSSV------GETLRLE---------Y--------------------AKARMG--------LR----------------K--------------RER--------------
>LIMOabor
---------------------------------MDA-APSSYYQ-HT--LPP--SHY--PYYHEPP------------PQQ----PPQQ-----------------------------------------PPPP--QTHSQQ-PL--P-PPGSHYDL--------------------PL--PLTPHDEVRTLFIAGLPDDCKSREIYNLFREFPGYQSSHLRSSSESSH------PYAFAVFADQLSAVAAMHALNGLIFDLESDSTLYIELAKSNSKSAKRIRK----------------------------GVGSNIHMPGMGN--SAYSTYDYPSTQ---SCRSFDFDDAHDVDPKNP----------------------------------TASRTYAPQNNPPCPTLFVANLGPTCSERELSRVFSKYPGFLKLKMQNKNGVPVAFADFQDIAS---STAALNSLFGTSLYSSF------GERIRIE---------Y--------------------SKSRMG--------LR----------------K--------------RDK--------------
>SERAvome
---------------------------------------------HSLQPPP--ANY--HSLQPP--------------------PANY-------------------------------------HSLQPPPE--YSLPQQ-PL--P---ASSYAL--------------------PV--PVPHHDDVRTLFIAGLPDDCKSREIYNLFRELPGYRSSHLRTSTESSR------PYAFAVFDDHQSAVAAIEALNGFILDLEKETTLYIELAKSNSKSSQRPRR----------------------------DSGTIERINEQKFFIKSLQHHKQGESF---SHASFDHVDAHNAGPKMQ----------------------------------AASRTHVPQNNPPCPTLFVANLGPACSEQVLTQIFFKYPGFVKLKMQNKRGFAVAFADFQDIAS---STEALNSLQGTMLSSSP------GEPIRIE---------Y--------------------SKSRMG--------LR----------------R--------------REGR-------------
>DRAKthyn
---------------------------------MDA-VHSSYYQ-HA--PPP--PHY--PYYHEL--------------------PAQP-----------------------------------------PPPP--YSRSLQ-RL--P-SPGPHYAD--------------------AP--SLPHRDELRTLFIAGLPDDCKSREIYNLFREFPGYETSHMRSGTESSH------PYAFAVFEDQHSAVTAMHALNGLIFDLEEDSTLHIELAKSNTKSSKRPRK----------------------------GIGSNLHMPGMGS--SAYSTYEYPSLQ---SHSSFDYAAAHDVDTRAL----------------------------------TTSRNYIPQNNPPCPTLFVANLGPSCSEQELTRIFSKYPGFVKLKMQIRNGVTVAFADFQDIAS---STEALDSLQGTSLYPSS------GEPLRIE---------Y--------------------SKSRMG--------LR----------------K--------------RDRR-------------
>MICRparv
M-----PREA------------------LPFS-MDT-SISSYYP-HA--PPP--SHY--PYYHEL--------------------PAQQ-----------------------------------------PPPV--NSRTQQ-PL--P-HPGHHYAM--------------------PP--SFPENDEVRTLFIAGLPDDCKSREIYNLFREFPGYQSSHLRSTTESSH------PYAFAVFDDQQSAVAAIHGLNGFVFDLEKDSTLHIELAKSNSKSSKRPRK----------------------------GIGSNIHMPGMGS--SAYSSYDYPSTQ---SHTSFDYAAAHDVDSKML----------------------------------TASRTYIPQNNPPCPTLFVANLGSTCSEQELTRIFSKYPGFVKLKMQNKNGIVVAFADFQDIAS---STEALNSLQGTSLYPSS------GEPLRIE---------Y--------------------SKSRMG--------LR----------------K--------------RNR--------------
>DENDchryso
---------------------------------MDA-AP-PYYQ-HA--PPP--SHY--PYYHQP--------------------PAEK-----------------------------------------PPPT--YFHSQH-AL--P-PPVPHYALPLP--PP------P----APLP--PLPNHDEVRTLFIAGLPDDCKSREIYNLFREFPGYQSSHLRSSTESSR------PYAFAVFADQQSAVAAMHALNDFVFDIENESTLYIELARSNSKSAKRLRK----------------------------GVGSNIHMPGMGN--SAYSTYDYPSTQ---SYISFDHDDAHEVDPKKP----------------------------------TASRTYPPQNNPPCPTLFVANLGPACSEKELTRMFSKYPGFLKLMLQHRKGVSVAFVDFQDIAC---STEALNSLQGTSLFSSF------GERLRIE---------Y--------------------SKSRMG--------LR----------------K--------------RDR--------------
>CHILtrap
---------------------------------MDA-A-HSYYQ-RA--PPP--SHY--PYYHEL--------------------PAQQ-----------------------------------------LPPV--HSRSLQ-PL--P-SPGSHYAD--------------------AP--TLPHRDELRTLFIAGLPDDCKSREIYNLFREFPGYESSHLRSGTESSH------PYAFAVFEDQQSAVAAMHALNGLIFDLEEDSTLHIELAKSNSKSSKRPQK----------------------------GVGSNLHMPGMGS--SAYSTYEYPSLQ---SHSSFDHTAALDVDTKAL----------------------------------TTSRTYIPQNNPPCPTLFVANLGPSCSEQELTRIFSKYPGFVKLKMQIKNGVAVVFVDFQDIAS---STEALDSLQGTSLYPSS------GEPLRIE---------Y--------------------SKSRMG--------LR----------------K--------------RDRR-------------
>DIURorie
---------------------------------MDS-SLSSYYH-DG--PPP--SHY--PYYHQL--------------------PAQQ-----------------------------------------PLPP--HSRSQQ-PL--P-PAGSHYAV--------------------PP--PLTRHDEVRTLFIAGLPDDCKSREIYNLFREFPGYQSSHLRSTTDATH------PYAFAVFDDQQSAVAAMHALNGLIFDLENDSTLHIELAKSNSKSSKRPRK----------------------------GIGSDIHMPGMGS--SAYSMYDHSSTQ---SRTSFEHADARALESKPP----------------------------------TASRAYIPQNNPPCSTLFLANFNPACLEEELSRIFSRYPGFVKLKMQNKNGLAVAFVDFQDIAS---STEALNSLQGATSYPSS------GEPLRIE---------Y--------------------SKSRMG--------LR----------------R--------------RDR--------------
>ERYCcris
---------------------------------MEA----SYYQ-HT--AP--------PYYYQP--------------------PAEN-----------------------------------------PPPP--YFHSQHPPL--P-PPASHYALPH----------------TNSP--PLPHNDEVRTLFIAGLPDDCMSREIYNLFRDFPGYQSSYLRGTTDSSH------PYAFAIFANQQCAVDAMNALNGFVFDMENDSTLYIELARSNSKSSKRPRK----------------------------GVGSNAHTPGMGS--SAYSTHDYSATE---SRARIDSDDPHEVEPKKP----------------------------------AASRTHTPQHNPACPTLFLANLRPALSEQELTRNFCKFPGFLKLMLQKKRGVSVAFVDFKDIAS---STEALNSLKETTQYSSF------GEPLRVE---------Y--------------------SKSRMG--------LR----------------R--------------RDR--------------
>EPIDpuni
---------------------------------MDG-AP-SHYR-LS--PPP--SHY--PYYHQP--------------------PAEK-----------------------------------------APAT--YFQSQH-PL--P-PPASHYALSLP--PPPPPHLPP----TPPP--PPPHHDEVRTLFVAGIPDDCKSREIYNLFREFPGYEFSHLRSSNDSSR------PYAFVVFADQQSAVAAMHALNGLVFDLEEDSTLYIELARSNSKAAKRPRK----------------------------GVGSNTHMPGMGN--SAYSTYDYPSTQ---SRASFNYDDAHEVDPKKP----------------------------------AASRTYTPQNNPPCPTLFIANLRPAFSEKELTRIFTKYPGFLKLMLQRRSGVSVAFVDFQDIAT---STEALNSLQGTSTLSSF------GEPLRIE---------Y--------------------SKSRMG--------LR----------------K--------------RNR--------------
>BORYspha
---------------------------------------AAAYY-RP--PHA--SHY--PYYPPPP-----HLG--PAPLAGSAPPHQL---------------------------------PPPQSHLGPPYQ--YQHQHQ-PQPQP-QYGVPYSL--------------------PP--VRPHEDEVRTLFIAGLPDDVDSREVYNLFREFPGYQSSQLRSSGQSAH------AYAFAVFTDQQSAVAAMHALNGLVFDLEKESTLYIDLAKSNSR-SKRLRSD---DGVPYSSDKKNRGSVAYSRSFLDSGAGSNIHMPGMGN--SAYSMNGYPSTQSFHSYTSFDYGVENGRDPNKL---------------------------------NDTSPTYAPQSNPPCPTLFVANLSSTCSEQELTQVFSRCPGFLKLKMQNKHGVPVAFIDFQDVAS---STGALNNLKGTHLHSSA------GEGMRLE---------Y--------------------AKSRMG--------LR----------------R--------------RERKT------------
>BLETstri
---------------------------------MDA-APSSYYQ-HT--PPP--SHY--PYYHQP--------------------PAEK-----------------------------------------PPPT--YFHSQH-PL--P-PPVSHYALPPP--LPL-----P---LPLPP--PLPQHDEVRTLFIAGLPDNCKSREIYNLFREFPGYQSSHLRSSTESSR------PYAFAVFADQQSAVAAMHALNGLVFDLENDSTLYIELARSNSKSTKRLKK----------------------------GVGSNIHMPGIGN--SAYSTYDYPSTQ---SHTSFDYDDAHEVDPKKP----------------------------------TASRTYAPQNNPPCPTLFVANLGPTCSEKELTRIFSKYPGFLKLMLQNKNGISVAFADFQDIAS---STEALNSLQGTTLFSSF------GEHLRIE---------Y--------------------SKSRMG--------LR----------------K--------------RDR--------------
>MEXIxero
---------------------------------MDA-APSSYYH-HP--PPP--SHY--PYYGLL--------------------PSSAQPPPPPFSHFQPPPPPLSHLQPPPPPVSHLQPPPPPLSHLQPPPA--YSHSQQ-PI--P-LLGSHYAG--------------------PS--PLPHQEEVRTLFVAGLPDDCKPREIYNLFRDFPGYQSSHLRGSTDTSH------PYAFAVFADQQSAVAALHALNGLVFDFEDDATLYIELAKSNSKTAKRLRT----------------------------GVGSNRHMSGIGN--SAYSTNDYPSTQ---SHTSFDHAVSQDVDLKKML--------------------------------QVASKTYVPQNNPPCPTLFVANLGPTCSEQELTQIFSKCSGFLKLKVQNKNGVPVAFVDFEDIAS---STEARNHLQGTDLHSSF------GEPLRLE---------Y--------------------PFIRLP--------IF----------------KFVDVKYLS----NLRTNSSCSM---------
>PHALmode
-------------------------------------TPSSYYQ-HT--LPPSGSHY--PYHHPP--------------------PADE-----------------------------------------PPPT--YFHSQH-PL--P-PPVSRYALPHP--PP------P------PP--PPTHHDEVRTLFIAGLPDDCKSREIYNLFREYPGYVSSHLRSSTDSSR------PYAFAVFADQQSAVAAMHALNGLVFDLENNSTLYIDLARSNSKSTKRQIK----------------------------GVGSNIHMPGKGN--SAYSTYDYPSTQ---SHISFHYDEAHEVDPKKL----------------------------------TSSRTYALQNNPPCPTLFVANLGPTCSEQELTSIFSKYPGFLKLLLQKRNGVSVAFADFQDIAS---STEALNSLQGTSLNTSS------GDPLRIE---------Y--------------------SKSRMG--------LR----------------K--------------RDRR-------------
>ANOEroxb
---------------------------------MDG-ALSSYYQ-PA--APP--SHY--PYYHDL--------------------PPQQ-------------------------------TPPAYSRSHQPPPA--YTRPLQ-PL--P-PPGSHYDL--------------------PP--PLPHHDEVRTLFIAGLPDDCKPREIYNLFREFPGYESSHLRSSTESSH------PYAFAVFDDQQSAVAAIHALNGLIFDLEKDSTLYIELAKSNSKSSKRPRK----------------------------GYGSNIHMPGIGS--SAYNTYDYPSTQ---S--SFDHSDAYDVDPKML----------------------------------TASRTYIPQNNPPCPTLFVANLGPACSEQELIRIFSKYPGFVKLKMQNRNGVIVAFADFQDIAS---STEALNSLQGISLYPSS------GEPIRIE---------Y--------------------SKSRMG--------MR----------------K--------------RDR--------------
>EPIPhell
---------------------------------MDA-ASSSYYQ-HT--LPP--SDY--SYYHQPP------------PQQ---PPPQQ-----------------------------------------PPPP--YTHSQQ-PL--P-PPGSHYAL--------------------PL--PLTPHDEVRTLFIAGLPDDCKSREIYNLFREFPGYQSSHLRSSTESSH------PYAFAVFADQQSAVAAMHALNGLVFDLENDSTLYIELAKSNSKSAKRLRK----------------------------GVGSNIHMPGMGN--SAFSTYDYPSTQ---SYRSFDYDDAHDVDPKSP----------------------------------TASRSYAPQNNPPCPTLFVANLGPTCSERELGRVFSKYPGFLKLKMQNKNGVPVAFADFQDIAS---STAALNDLQGTSLYSSF------GESIRIE---------Y--------------------SKLRMG--------LR----------------R--------------RDR--------------
>RIMAelli
---------------------------------MDA-VVSSYYQ-HA--PPP--SHY--PYYHEL--------------------PAQQ-----------------------------------------PPPK--HSRSLQ-PL--P-PPGSRYVN--------------------AP--TLPHRDELRTLFIAGLPDDCKSREIYNLFREFPGYESSHLRSGTESSH------PYAFAVFDDQQSAVAAMHALNGLIFDLEEDSTLHIELAKSNSKSSKRPRK----------------------------GIGSNIHMPGMGS--SAYSTYEYPSLQ---SHSSFDHTAAHDVDSKAL----------------------------------TASRTYIPQNNPPCPTLFVANIDPACSEEELTQIFSKYPGFVKLKMQNKNGVVVAFADFQDPAS---STEALNSLQGASLYPSS------GAPLRIE---------Y--------------------SKSRMG--------LR----------------K--------------RGRR-------------
>CYPRflav
---------------------------------MDA-APSSYYH-HP--PPP--SHY--PYYQPP--------------------PPSAQ------------------------------PPPPPFSHSQPLLQ--YSHSQQ-PL--P-PLGSHYAG--------------------PP--LLSHNDEVRTLFVAGLPDDCKPREIYNLFREFPGYQSSHLRSSTESSH------PYAFAVFADQQSAVAALHALNGLFFDFEDDATLYIELAKSNSKSTKRLRT----------------------------GVRSNRHMPGIGN--SAYSTNGYPSTQ---RHTSFDYAASHDVDLKKTVCF-----PHMCSC------SKLDIMLQFH---PMASKTYVPQNNPPCPTIFVANLGPTCSEQELTQIFSKCSGFLKLKVQNKNGVPVSFVDFEDIAS---STEALNHLQGTALHTSF------GEPMRLE---------Y--------------------AKSRMG--------LR----------------R--------------RDR--------------
>CORYacti
---------------------------------MDG-TLSSYYH-HV--PPP--PHY--PYFHEL--------------------EAEQ-----------------------------------------PPPG--YALTQQ-PL--P-PPVSHYAD--------------------PP--PVSRHDEVHTLFIAGLPVDCKSREIYNLFREFPGYQYSHLRSPTGSSQ------PYAFAVFEDQQSAVAAMHVLNGLIFDVEKDSTLYIELAKSNTKSSKRSRK----------------------------GIGSNIHMPGMGS--SAYSTYDYPSAQ---SHTGFDHATAYDVDSKAL----------------------------------TASGSYIPRSNPPCSTLFVANIDPSCSDHELTRFFSKFPGFVKLKMQNKNGFVVAFADFQDIGS---STEALNGLQGTTFYPSS------GKPLRVE---------Y--------------------SKSRMG--------LS----------------K--------------RNRE-------------
>PAPHconc
---------------------------------MDA-APSSYYH-HP--PPP--SHY--PYYELP--------------------PPSAQPPPPLFSHYQ--------------------PPPPPLSHLPPPPP--YSHSQQ-PP--P-PPGSHYAV--------------------PP--SLPHQEEVRTLFVAGLPDDCKPREIYNLFRDFPGYQSCHLRGSTDTSQ------PYAFAVFADRQSAVAALQSLNGLVFDFEDDATLYIELAKSNSKSTKRLRT----------------------------GVGSNRHMSGIGN--SAYSTNDYPSTQ---SHTTFDYAASQDVDFKKM----------------------------------IASKTYLPQNNPPCPTLFVANLGPTCSEQELAQIFSKYSGFLKLKVQNKNGVPVAFVNFEDIAS---STEALNHLKGTDLPSSF------GEPMRLE---------Y--------------------AKSRMG--------LR----------------K--------------RDR--------------
>VANIplan
---------------------------------MDA-APSSYYH-QP--PPP--SHH--SYYHHPS-------------------PVQY-----------------------------------------PPLPQVYSHSTQ-PP--PLPLGSHYGV--------------------PP--PLSRHDELRTLFIAGLPDDCKSREIYNLFRDFPGYESSHLRSSTESSH------PYAFAVFADQHSAVSAMHALNGMVFDLENDSTLYIELAKSNSKFAKRSKT----------------------------GFGSRMYMPGRGN--SAYSTNGYPSTQ---SHASYDYAAAHDVEPKKS----------------------------------TSSSNYVPQDNPPCPTLFVANLARTCSEQELAQLFSKYPGFLKLKMQNKSGVPVAFVDFQDTVC---STEALNRLQGTTMHASA------GDTLRLE---------Y--------------------AKARMG--------LR----------------K--------------RDSYC------------
>CYMBmann
---------------------------------MDA----SYYQ-HT--PPP--SHH--PYYYQP--------------------PAEK-----------------------------------------PPPA--YFHSQH-PL--P-PPASHYALPLP--PPAA---AP----PLPL--PHPHDDEVRTLFIAGLPDDCKSREIYNLFREFPGYQSSHLRSSTDSSH------PYAFAVFADQQSAVAAMHALNGLVFDLENGSTLYIELARSNSKSAKRLKK----------------------------GVGSNIHMPGMGN--SAYSTYDYPSTQ---SRTRFDYDDAHEVDQEKP----------------------------------TASRTYAPQNNPPCPTLFVANLGPTCSEQELTRIFSKYPGFLKLMLQKKKGVSVVFADFKDIAS---STEALNSLQGTTLCSSF------GERLRIE---------Y--------------------SKSRMG--------LR----------------K--------------RAR--------------
>CALAtsoo
--------------------------------------------------------------------------------------------------------------------------------------------------------------------------P----PPPP--SLPLHDEVRTLFIAGLPDNCKSREIYNLFREFPGYQSSHLRSSTDTSH------PYAFAVFADQQSAVAAIHALNGLVFDLENESTLYIELARSNSKSTKRLRK----------------------------GVESSLHMSGMGN--SAYSTYDYPSTQ---SHRSFDYDGAHEVDLKKP----------------------------------TASRAYTPQKNPPCPTLFVANLGPTCSEQELTRIFSKYPGFLKLMLRKKNGVSVAFIDFQDIGS---STEALNSLQGTSLYLSS------GVPLRIE---------Y--------------------SKSRMG--------LR----------------K--------------RDR--------------
>THELangu
------------------------------ME-MDA-PPSYYHH-HA--PPP--SHY--PYYHEL--------------------PAQQ-----------------------------------------PPPA--HSLSQQ-SF--P-PPGSYYAN--------------------PP--TIPHHDEVRTLFIAGLPDDCKSREIYNLFREFPGYESCDLRSSTESSH------PYAFAVFDDQQTAVAAMHAFNGLIFDLEKDSTLHIELAKSNSNSIKRPRK----------------------------GIGSNIHMPGMGS--SAYRTYEYPSLQ---SHSRFDRTAMHDVDSKAL----------------------------------TASRSYIPQNNPPCPTLFVANLGPTCSEEDLTQIFTKYPGFVKLKMQSKNGAAVAFADFQDITS---STAALNNLQGSLLYPSS------GKPLRVE---------Y--------------------TKSRMG--------LR----------------R--------------RDR--------------
>CALEmajo
---------------------------------MDA-APSSYYL-HA--PPP--SHY--PYYHDL--------------------PAQQ-----------------------------------------PPPA--HSRSLQ-PL--P-SPRSHYAD--------------------AT--TLPHRDELRTLFIAGLPDDCKSREIYNLFREFPGYESSHLRSGTESSH------PYAFAVFEDQQSAVAAMHALKGFIFDLEEDSTLHIELAKSNSKSSRRPQK----------------------------GIGSNLHMPGMGS--SAYSTYEYPSFQ---SHSSFDYAAALDVDTKAL----------------------------------STSRTYIPQNNPPCPTLFVANLGP-CSEQELIRIFSKYPGFVKLKMQIKNGVAVAFADFQDIAS---STEALDSLQGTSLCPSS------GEPLRIE---------Y--------------------SKSRMG--------LR----------------K--------------RDRR-------------
>SELEaequ
---------------------------------MDA-APSSYYH-HP--PPP--SHY--PYYQPP--------------------PPSAQ------------------------------PPPPAFSHLQPPPP--YSYSQQ-PP--P-PLGSHYAG--------------------PP--SLPHHDEVRTLFVAGLPDDCKPREIYNLFRDFPGYQSSHLRSSTESSH------PYAFAVFADQQSAVAALHALNGLVFDFEDDATLYIELAKSNSKSAKRLRT----------------------------GVGSNRHMSGIGN--SAYSTNDYPSTQ---SHTSFDYAASQEVDLKKM----------------------------------MASKTYVPQNNPPCPTLFVANLGPTCSEQELTQIFSKCSGFLKLKVQNKNGVPVAFVDFEDIAS---STEALNHLQGTALHTSF------GEPMRLE---------Y--------------------AKSRMG--------LR----------------K--------------RDR--------------
>ANOEemei
---------------------------------MDG-ALSSYYQ-PA--AAP--SHY--PYYHDL--------------------PPQQ-------------------------------TPPPYSRSHQPPPA--YTRPLQ-PL--P-PPGSHYDL--------------------PP--PLPHHDEVRTLFIAGLPDDCKPREIYNLFREFPGYESSHLRSSTESSH------PYAFAVFDDQQSAVAAIHALNGLIFDLEKDSTLYIELAKSNSKSSKRPRK----------------------------GYGSNIHMPGIGS--SAYNTYDYPSTQ---S--SFDHSDAYDVDPKML----------------------------------TASRTYIPQNNPPCPTLFVANLGPACSEQELIRIFSKYPGFVKLKMQNRNGVVVAFADFQDIAS---STEALNSLQGISLYPSS------GEPIRIE---------YPFKIWILWASPKGPIASFSYALSKFF--------FRIQICIQIVGFVVGLLAT--------------RDSIPENG---FSLGNP
>HAEMdisc
---------------------------------MEG-ALSSYYQ-PA--PPP--SHY--PYYHDL--------------------PPQQ-------------------------------TPPAYSRSHQPPPP--YSRSLQ-PL--P-PPGSHYDL--------------------PP--PLLHHDEVRTLFIAGLPDDCKPREIYNLFREFPGYESSHLRSSTESSH------PYAFAVFDGQQSAVAAIHALNGLIFDLEKDSTLYIELAKSNSKSSKRPRK----------------------------GYGSNIHMPGIGS--SAYNTYDYPSAQ---SHTSFDHSDTYDVGPKML----------------------------------TASRPYIPQNNPPCPTLFVANLGPTCSEQELIRIFSKYPGFVKLKMQNRNGVVVAFADFQDIAS---STEALNSLQGISLYPSS------GEPIRIE---------YPFKNWILWTSPKGSITSLAYALFMDF--------------------------S--------------WDPFYTLD---FY----
>HABEpant
---------------------------------MDA----AFYQ------PP--YHY--PYYDEP--------------------PVQQ-------------------------------LPPAHSRSLQVPPA--YSRSQQ-PL--P-PSASHYAL--------------------PP--PVPHRDEVRTLFIAGLPDDCKSREICNLFRGFPGYQSSYLRANTESSR------PYAFAVFDDQQSAVTALEALKGFIFDLEKDSTLYIELAKSNPKSSQRPRR----------------------------GIGSNMHMSGKGS--SAYSTYDYPSTQ---SHTSFDHVDAHNADSKAP----------------------------------AASRTHVPRNNPPCQTLFFANLAPTCSEQELTQILSKYPGFVKLKLQNKQGVAVAFADFKDVAS---STEALNSLQGTMLSSSS------GEPIRIE---------Y--------------------SKSRMG--------LR----------------K--------------RDR--------------
>CEPHdama
------------------------------------------------------------------------------------------------------------------------------------------------------------L--------------------PI--PPTPHDEVRTLFIAGLPDDCKSREIYNIFRVFSGYQSSHLRSSTESSH------PYAFAVFSDQQSAVAAMHALNGLVFDLENNSTLYIELAKSNSKSSKRLRK----------------------------GVGSNVHMPGMGN--SAYGTYDYPSTQ---SYRSFDYDEAHDVDPKNP----------------------------------TALRSYTPQNNPPCPTLFVANLSPTCSERELGRVFSKYPGFLKLKIQNKNGVPVAFADFQDIAS---STAALNSLQESSLYSSF------GERIRIE---------Y--------------------SKSRMG--------LR----------------K--------------RDR--------------
>DRAKelas
---------------------------------MDA-VHSSYYQ-HA--PPP--PHY--PYYHEL--------------------PAQQ-----------------------------------------PPPP--YSRSLQ-PL--P-SPGPHYAD--------------------AP--SLPHRDELRTLFIAGLPDDCKSREIYNLFREFPGYETSHMRSGTESSH------PYAFAVFEDQHSAVAAMHALNGLIFDLEEDSTLHIELAKSNTKSSKRPRK----------------------------GIGSNLHMPGMGS--SAYSTYEYPSLQ---SHSSFDYAAAHDVDTRAL----------------------------------TTSRNYIPQNNPPCPTLFVANLGPSCSEQELTRIFSKYPGFVKLKMQIRNGVTVAFADFQDIAS---STEALDSLQGTSLYPSS------GEPLRIE---------Y--------------------SKSRMG--------LR----------------K--------------RDRR-------------
>APOSodor
---------------------------------MDA-GSSSYYH-HP--PPP--SHY--PYYQPA---------------A----EVPQ-----------------------------------------LPLS--YSHFRR-NS--P-PLASHYDL--------------------PP--PLSRHDELRTLFVAGLPDDVKHREIYNLFREFPGYRSSQLRTSTDHSHVTKFASPYAFVVFADQRTAVAAQHALNGLLFDLEKESTLYIELAKSNSRSSKRSKT----------------------------GDGSNTYTPGMGK--SSHSTIGYPSTQ---SHTRYDYGAPHSGDQ--P----------------------------------PTSEAYVPQNNPSCATLFVANLGTTCSEKELAQIFRKFPGFLKLKMQNRNGVPVAFVDFEDTSC---STEALNRLQGTPLHSTY------GEPMRLE---------Y--------------------PFKQSDSISIPAYYVK----------------E--------------IQRCFCAVHVFVSWVFS
>CREMappe
---------------------------------MDA-APSSYHQ-HS--PPP--SHY--PYYQQP--------------------PTEM-----------------------------------------PPPT--YFHSQH-PF--P-PPVSNYAFPLP--PPP----PP----PPPP--PLPHHDDVRTLFIAGLPDNCKSREIYNLFRVFPGYQSSHLRSSTDSSH------PYAFAVFADQQSAVAAMHALNGLVFDLENDSTLYIDLARSNSKSAKRLRK----------------------------GVGSNMHMPGMGN--SAYSTYDYPSTQ---SLTSFDNDAVHEVDPNNT----------------------------------AASRSYA-QNNPPCPTLFVANLGPTCSENELTRIFSKCPGFLKLMLQKRNGVSVAFVDFQDIAS---STAARNSLIGTSLFSSF------GERPRIE---------YPFFI----------------SHIYIC--------LKYQ--------------K--------------RPSPHQYDCLNFNYM--
>NEUWzoll
---------------------------------MDS-ASSSYYH-QP--PPP--SHY--PYYQPP-----------APPAA----EAQQ-----------------------------------------PSLS--YCHFRR-NS--P-PLASHYAL--------------------PP--PLPHPDEVRTLFVAGLPDDVKHREIYNLFREFPGYRSSQLRSSTGHSH------PYAFAVFADQHSAVAAQHALNGMVFDLEKESTLYIELAKSNSRSSKRPRT----------------------------GVGSNTYMPGMGN--SSYSPNGYPSTQ---SHASCDYGAAHVVDPKNP----------------------------------PASAIHVPQNNPPCATLFVANLGTTCSEQELTQIFRKFPGFLKLKMQNKNGVPVAFVDFQDTGS---STEALNRLQGTALHSTY------GEPMRLE---------Y--------------------AKSRMG--------LR----------------K--------------RER--------------
>OECEmacu
---------------------------------MDA----SYYQ-HT--PPP--SHH--PYYHQP--------------------PAEN-----------------------------------------PHPA--YFHSHH-PL--P-PPVSHYALPLH--PP------P------PP--PLPHDDEVRTLFIAGLPDDCKSREIYNLFREFPGYQSSHLRSSTDSSH------PYAFAVFADQQSAVAAMHALNGLVFDLESGSTLYIELARSNSKSAKRLRK----------------------------GSGSNIHMPGMSN--SAYSTYDYPSTQ---SHTRFEYDDPHEVEPRKL----------------------------------TASRAYTPQNNPPCPTLFMANLGPAFSEQELTRIFSKYPGFLKLMLQKRNGVSVAFVDFKDIAS---STEALNSLQGTTLYSSF------GERLRVE---------Y--------------------SKSRMG--------LR----------------K--------------RAR--------------
>CHILsemi
---------------------------------MDA-A-HSYYQ-RA--PPP--SHY--PYYHEL--------------------PAQQ-----------------------------------------LPPV--HSRSLQ-PL--P-SPGSHYAD--------------------AP--TLPHRDELRTLFIAGLPDDCKSREIYNLFREFPGYESSHLRSGTESSH------PYAFAVFEDQQSAVAAMHALNGLIFDLEEDSTLHIELAKSNSKSSKRPRK----------------------------GVGSNLHMPGMGS--SAYSTYEYPSLQ---SHSSFDHTAALDVDTKAL----------------------------------TTSRTYIPQNNPPCPTLFVANLGPSCSEQELTRIFSKYPGFVKLKMQIKNGVAVVFVDFQDIAS---STEALDSLQGTSLYPSS------GEPLRIE---------Y--------------------SKSRMG--------LR----------------K--------------RDRR-------------
>HEMIforr
-------------------------------------------------------------------------------------------------------------------------------------A--YPLSQQ-PF--P-PPASHYAL--------------------PP--PIPQHDEVRTLFIAGLPEDCKSREIHNLFRGFPGYQSSHMRTSTESSR------PYAFAVFDDQQSAVSALEALNGFIFDLEKNSTLYIELAKSNSKSSQGPRR----------------------------GIGSNMHMSGKGS--SAYSTYDNPSTQ---SHTSFDHVDAHNAGPKMK----------------------------------AAPRTYVPQNNPPCPTLFMANLGPTCSEQELTQILSKYQGFVKLKMQNKHGVAVAFTDFQDIQS---STEALNSLQGTMLSSSS------VEPIRIE---------Y--------------------SKSRMG--------LR----------------K--------------QNK--------------
