# Supplementary material for: Orchid Phylotranscriptomics: The Prospects of Repurposing Multi-Tissue Transcriptomes for Phylogenetic Analysis and Beyond
Source: Front Plant Sci. 2022 May 27;13:910362. doi: 10.3389/fpls.2022.910362 (PMC9196242; doi:10.3389/fpls.2022.910362)
Supplement: Supplementary file 4 [file Data_Sheet_3.zip › ortho_MSA/r1/OG0009037.fa]

>ANOEemei
M--SVSMTVMTLNLCEGDLPADSPNAWEKRREICVSVITSYSPTILCTQQGLKWQLEFLQQCLPGYDQFGISRKGSEDTLDEHCTIFYDT---------EKVELLEGGTFWLSESPSVPGSMSWGSTEPCIATWATFQLKRVEPPGFSFQIVNTYLDEFSPRSRRRSALLTWQHIASLPPNLPVVYCGGFNVQKESTTGRFLLGRSREHGVVGDMRDAWLNARVRKNVSLI------------------RTYHAFI--------------------------GDKRGAVEFLKLIFRALCLCWGSQIQDLHVDWILFRGRSLVPVSCEVVNDNIDGFYPSSHYPVFAEFMLPRN-VR-LLETPG-ES---------------
>ANOEroxb
M--SVSMTVMTLNLCEGDLPADSPNAWEKRREICVSVITSYSPTILCTQQGLKWQLEFLQQCLPGYDQFGISRKGSEDTLDEHCTIFYDT---------EKVELLEGGTFWLSESPSVPGSMSWGSTEPCIATWATFQLKRVEPPGFSFQIVNTYLDEFSPRSRRRSALLTWQHIASLPPNLPVVYCGGFNVQKESTTGRFLLGRSREHGVVGDMRDAWLNARVRKNVSLI------------------RTYHAFI--------------------------GDKRGAVEFLKLIFRALCLCWGSQIQDLHVDWILFRGRSLVPVSCEVVNDNIDGFYPSSHYPVFAEFMLPRN-VR-LLETPG-ES---------------
>APOSodor
M--SVSITVMTLNLHEGDLPADSPNAWEKRREICVSVITSYSPTILCTQQGLKLQLEFLHQCLPGYDQFGISRKGSDDTMDEHCTIFYDK---------EKVELLEGGTFWLSESPSVPGSMSWGSTVPCIATWATFQLKVVEPPGFNFQIVNTYLDELSPRARRRSALLTWQHIASLPPNLPVIYCGGFNTQKESTTGRFLLGRSREHGVVGDMRDAWPVARVRKNVSLI------------------RTYHGFK--------------------------GDKQGAVEFLKLIFRALCLCWDRQTQDLHVDWILFRGRSLFPASCEVVNDNIDGFYPSSHYPVFTEFMLPRN-LR-LLETPA-ER---------------
>APOSshen
M--SVSITVMTLNLHEGDLPEDSPNAWEKRREICVSVITSYSPTILCTQQGLKLQLEFLHQCLPGYDQFGISRKGSDDTMDEHCTIFYDK---------EKVELLEGGTFWLSESPSVPGSMSWGSTVPCIATWATFQLKGVEPPGFNFQIVNTYLDELSPRARRRSALLTWQHIASLPPNLPVIYCGGFNTQKESTTGRFLLGRSREHGVVGDMRDAWPVARVRKNVSLI------------------RTYHGFK--------------------------GDKQGAVEFLKLIFRALCLCWDRQTQDLHVDWILFRGRSLFPASCEVVNDNIDGFYPSSHYPVFTEFMLPRN-LR-LLETPA-ER---------------
>BLETstri
M--SVSITVMTLNLSDGDLPAESPNAWEKRREICVSVIANYSPTILCTQQGLKWQLEFLQQCLPGYDQFGISRKGSEDTLDEHCTIFYDK---------EKVELLEGGTFWLSESPSVPGSMSWGSAAPCIATWGTFQLKRVEPPGFSFQIVNTYLDEFSPRSRRRSALLTWQHIASLPPNLPVIYCGGFNTEKESTAGRFLLGRSREHGVVGDMRDAWPNARTRKNVSLI------------------HTYHGFK--------------------------GDKQGAVEFLKLIFRALCLCWDRQTQDLHLDWILFRGRSLVPSSCEVVNDNIDGFYPSSHYPLFAEFTLPRT-VR-LLETPS-ES---------------
>CALAcreb
M--SVSMTVMTLNLCEGDLPADSPNVWEKRREICISVITSYSPTIICTQQGLKLQLEFLQQCLPGYDQFGISRKGSEDTLDEHCTIFYDK---------EKVELLEGGTFWLSESPSVPGSMSWGSTAPCIATWATFQLKRVEPPGFSFQIVNTYLDELSPRSRRRSALLTWQHIASLPPNLPVVYCGGFNVQKESTTGRFLLGRSREHGVVGDMRDAWLNARVRKNVSLI------------------RTYHAFI--------------------------GDRRGAVEFLKLIFRALCLCWGSQTQDLHVDWILFRGRSLVPVSCEVVNDNIDGFYPSSHYPVFAEFMLPRN-VR-LLEETSIES---------------
>CALAplic
M--SVSMTVMTLNLCEGDLPADSPNVWEKRREICISVITSYSPTIICTQQGLKLQLEFLQQCLPGYDQFGISRKGSEDTLDEHCTIFYDK---------EKVELLEGGTFWLSESPSVPGSMSWGSTAPCIATWATFQLKRVEPPGFSFQIVNTYLDELSPRSRRRSALLTWQHIASLPPNLPVVYCGGFNVQKESTTGRFLLGRSREHGVVGDMRDAWLNARVRKNVSLI------------------RTYHAFI--------------------------GDRGGAVEFLKLIFRALCLCWGSQTQDLHVDWILFRGRSLVPVSCEVVNDNIDGFYPSSHYPVFAEFMLPRN-VR-LLEETSIES---------------
>CALAtsoo
M--SVAITVMTLNLSDEDLPAESPNAWEKRREICVSVIANYSPTILCTQRGLKWQLEFLQQCLPGYDQFGISRKGSEDTLDEHCTIFYDK---------EKVELIEGGTFWLSESPSVPGSMSWGSAAPCIATWGTFQLKRVEPPGFSFQIVNTYLDEFSPRSRRRSALLTWQHIASLPPNLPVIYCGGFNTQKESTTGRFLLGRSREHGVIGDMRDTWPNARTRKNVSLI------------------HTYHGFK--------------------------GEKQGAVELLKLIFRALCLCWDRQTQDLHLDWILFRGRSLVPASCEVVNDNIDGFYPSSRYPLFAEFTLPRT-LR-LLENPS-VS---------------
>CALEmajo
M--SVSMTVMTLNLNEGDLPADSPNAWDKRREICVSVITSYSPTIICTQQGLQWQLEFLRQCFPGYEQFGISRKGSGDTLDEHCTIFYDK---------EKVELLEGGTFWLSESPSVPGSMSWGSTAPRIATWATFQLKRVEPPGFTFQIVNTYLDEFSPRSRRRSALLTWQHIASLPPNLPVVYCGGFNVQKESTTGRFLLGRSREHGVVGDMRDAWLNARVRKNVSLI------------------RTYHAFA--------------------------GDRRGAVEFLKLIFRALCLCWGSQTQDLHADWILFRGRSLVPVSCEIVNDNIDGLYPSSHYPVFAEFMLPRS-VR-LLEAPT-EA---------------
>CEPHdama
M--SVSITVMTLNLCEGDLPEDSPNGWEKRREICVSVITNYSPTILCTQQGLKWQLEFLQQCLPGYDQFGISRKGSEDTLDEHCTIFYDK---------EKVELLEGGTFWLSESPSVPGSLSWGSTMPCIATWATFQLKRVEPPGFSFQIVNTYLDELSPRSRRRSALLTWQHIASLPPNLPVVYCGGFNTQKESTAGRFLLGRSREHGVVGDMRDTWPNARVRKNVSLI------------------RTYHGFK--------------------------GDKQGAVEFLKLIFRALCLCWDRQTQDLHVDWILFRGRSLVPVSCEVVNDNIDGFYPSSHYPVFAEFMLPRT-VR-LLETSS-ES---------------
>CHILsemi
M--SISMTVMTLNLSEGDLPADSPNAWEKRREICVSVITSYSPTIICTQQGLQWQLEFLRQCFPGYDQFGISRKGSEDTLDEHCTIFYDK---------EKVELLEGGTFWLSESPSVPGSMSWGSTAPRIATWATFQLKRVEPPGFSFQIVNTYLDELSPRSRRRSALLTWQHIASLPPNLPVVYCGGFNVQKESTTGRFLLGRSREHGVVGDMRDAWLNARVRKNVSLI------------------RTYHAFV--------------------------GDKRGAVEFLKLIFRALCLCWGSQTQDLHVDWILFRGRSLVPVSCDVVNDNIDGFYPSSHYPVFAEFMLPRN-VR-LLETPV-ET---------------
>CHILtrap
M--SVSMTVMTLNLSEGDLPADSPNAWEKRREICVSVITSYSPTIICTQQGLQWQLEFLRQCFPGYDQFGISRKGSEDTLDEHCTIFYDK---------EKVELLEGGTFWLSESPSVPGSMSWGSTAPRIATWATFQLKRVEPPGFSFQIVNTYLDEFSPRSRRRSALLTWQHIASLPPNLPVVYCGGFNVQKESTTGRFLLGRSREHGVVGDMRDAWLNARVRKNVSLI------------------RTYHAFV--------------------------GDKRGAVEFLKLIFRALCLCWGSQTQDLHVDWILFRGRSLVPVSCDVVNDNIDGFYPSSHYPVFAEFMLPRN-VR-LLETPV-ET---------------
>CORYacti
M--TVSMTVMTLNLCEGDLPADSPNAWEKRREICVSVITSYSPTILCTQQGLKWQLEFLQQCLPGYDQFGISRKGSEDTLDEHCTIFYDK---------EKVELLEGGTFWLSESPSVPGSMSWGSTAPCIATWATFQLKRVEPPGFSFQIVNTYLDEFSPRSRRRSALLTWQHIASLPPNLPVVYCGGFNVQKESTTGRFLLGRSREHGVVGDMRDSWLNARVRKNVSLI------------------RTYHAFT--------------------------GDRRGAVEFLKLIFRALCLCWGSQTQDLHVDWILFRGRSLVPVSCEVVNDNIDGFYPSSHYPVFSEFMLPRN-VR-LLETPL-ES---------------
>CREMappe
M--SVSITVMTLNLSDGDLPADNPNAWEKRREICVSVIANYSPTILCTQQGLKWQLEFLQQCLPGYDQFGISRKGSEDTLDEHCTIFYDK---------EKVELLEGGTFWLSESPSVPGSISWGSAAPCIATWGTFQLKRVEPPGFSFQIVNTYLDEFSPRSRRRSALLTWQHIASLPPSLPVIYCGGFNTQKESTTGRFLLGRSREHGVVGDMRDVWPNARARKNVSLI------------------HTYHGFKGSFEPESTRLSCTRDYIFIYLFIFASGDKQGAVEFLKLIFRALCLCWDRQTQDLHLDWILFRGRSLVPASCEVVNDNIDGFYPSSHYPLFAEFALPRT-LR-PLEPPP-ES---------------
>CRYPlept
M--SVSMTVMTLNLCEGDLPEGSPNAWEKRREICVSVITSYSPTIICTQQGLKWQLEFLQQCLPGYDQFGISRKGSEDTLDQHCTIFYDK---------EKVELLEGGTFWLSESPSVPGSMSWGSTAPCIATWATFQLKRVEPPGFSFQIVNTYLDELSPRSRRRSALLTWQHIASLPPNLPVVYCGGFNVQKESTTGRFLLGRSREHGVVGDMRDAWLNARIRKNVSLI------------------RTYHAFL--------------------------GDKRGAVEFLKLIFRALCLCWGSQTQDLHVDWILFRGRSLVPVSCEVVNDNIDGFYPSSHYPVFAEFMLPRN-VR-LLETLA------------------
>CYMBensi
M--SVSITVMTLNLSDGDLPPDSPNAWEKRREICVSVIANYSPTILCTQQGLEQQLEFLQQCLPGYGQFGISRKGSEDTLDEHCTIFYDM---------EKVELLEGGTFWLSESPSVPGSMSWGSAAPCIATWGTFQLKRVEPPGFSFQIVNTYLDEFSPRSRRRSALLTWQHIASLPPNLPVIYCGGFNTQKESTTGRFLLGRSREHGVVGDMRDAWPNARTRKNVSLI------------------HTYHGFK--------------------------GDKQGAVEFLKLIFRALCLCWDRQTQDLHLDWILFRGRSLVPASCEVVNDNIDGFYPSSHYPVFAEFTLPRT-VR-LMETPS-ES---------------
>CYMBmann
M--SVSITVMTLNLSDGDLPPDSPNAWEKRREICVSVIANYSPTILCTQQGLEQQLEFLQQCLPGYGQFGISRKGSEDTLDEHCTIFYDK---------EKVELLEGGTFWLSESPSVPGSMSWGSAAPCIATWGTFQLKRVEPPGFSFQIVNTYLDEFSPRSRRRSALLTWQHIASLPPNLPVIYCGGFNTQKESTTGRFLLGRSREHGVVGDMRDAWPNARTRKNVSLI------------------HTYHGFK--------------------------GDKQGAVEFLKLIFRALCLCWDRQTQDLHQDWILFRGRSLVPASCEVVNDNIDGFYPSSHYPVFAEFTLPRT-VR-LIESPS-QS---------------
>CYPRbard
M--SVSVTVMTLNLHEGDLPADSPNAWEKRREICVSVITSYSPTILCTLQGLKWQLEFLQQCLPGYDQFGISRKGSEDTLDEHCTIFYDK---------EKVELLEGGTFWLSESPSVPGSMSWGSTVPSIATWATFQLKRVEPPGFTFQIVNTNLDEFSPRSRRRSALLTWQHIASLPPNLPVVYCGGFNTQKESTTGRFLLGRSREHGVVGDMRDTWHNARIRKNVSLI------------------RTYHGFK--------------------------GDKQGAVEFLKLIFRALCLCWDRQTQDLHIDWILFRGRSLVPASCEVVNDNIDDFYPSSHYPVFAEFMLPRT-VR-FLEAPS-E----------------
>CYPRflav
M--SVSVTVMTLNLLEGDLPADSPNAWEKRREICVSVITSYSPTILCTLQGLKWQLEFLQQCLPGYDQFGISRKGSEDTLDEHCTIFYDK---------EKVELLEGGTFWLSESPSVPGSMSWGSTVPSIATWATFQLKRVEPPGFTFQIVNTNLDEFSPRSRRRSALLTWQHIASLPPNLPVVYCGGFNTQKESTTGRFLLGRSREHGVVGDMRDTWHNARIRKNVSLI------------------RTYHGFK--------------------------GDKQGAVEFLKLIFRALCLCWDRQTQDLHIDWILFRGRSLVPASCEVVNDKIDDFYPSSHYPLFAEFMLPRT-VR-FLETPS-E----------------
>DACThata
M--NVSVTVMTLNLCEGDLPADSPNAWEKRREICVSVITSYSPTIVCTQQGLKWQLEFLQQCLPGYEQFGISRKGSEDILDEHCTIFYDK---------EKVELLEGGTFWLSESPSVPGSMSWGSTAPCIATWATFQLKRVEPPGFSFQIVNTYLDEFSPRSRRRSALLTWQHIASLPPNLPVVYCGGFNVQKESTTGRFLLGRSREHGVVGDMRDAWLCARVRKNVSLI------------------RTYHEFK--------------------------GDRRGAVEFLKLIFRALCLCWGSQTQDLHVDWVLFRGRSLVPVLCEVVNDNIDGFYPSSHYPVFTEFMLPRN-VR-LLESPA-ES---------------
>DENDchryso
M--SVSITVMTLNLSDGDLPVDSPNAWEKRREICVSVIANYSPTILCTQQGLKWQLEFLQQCLPGYDQFGISRKGSEDTLDEHCTIFFDK---------EKVELLEGGTFWLSESPSVPGSMSWGSAAPSVATWGTFQLKRVEPPGFSFQIVNTYLDEFSPRSRRRSALLTWQHIASLPPNLPVIYCGGFNTEKESTTGRFLLGRSREHGVVGDMRDAWPNARTRKNVSLI------------------HTYHGFK--------------------------GDKQGTVEFLKLIFRALCLCWDRQTQDLHLDWILFRGRSLVPASCEVVNDNIDGFYPSSRYPVFAEFNLPRT-VR-LVETPT-PSES-------------
>DENDnobi
M--SVSITVMTLNLSDGDLPVDSPNAWEKRREICVSVIANYSPTILCTQQGLKWQLEFLQQCLPGYDQFGISRKGSEDTLDEHCTIFFDK---------EKVELLEGGTFWLSESPSVPGSMSWGSAAPSIATWGTFQLKRVEPPGFSFQIVNTYLDEFSPRSRRRSALLTWQHIASLPPNLPVIYCGGFNTEKESTTGRFLLGRSREHGVVGDMRDAWPNARTRKNVSLI------------------HTYHGFK--------------------------GDKQGTVEFLKLIFRALCLCWDRQTQDLHLDWILFRGRSLVPASCEVVNDNIDGFYPSSRYPVLAEFNLPRT-VR-LVETPT-PSES-------------
>DIURorie
M--SVSMTVMTLNLLEGGLPEDSPNAWEKRRDICVSVITSYSPTVICTQQGLKWQLEFLQQCLPGYDQFGISRKGSEDTLDEHCTIFYDK---------EKVELLEGGTFWLSESPSVPGSMSWGSTAPCIATWATFQLKRVEPPGFSFQIVNTYLDEFSPRSRRRSALLTWQHIASLPPNLPVVYCGGFNVQKESTTGRFLLGRSREHGVVGDMRDAWLSARVRKNVSLI------------------RTYHAFL--------------------------GDKRGAVEFLKLIFRALCLCWGSQTQDLHVDWILFRGRSLVPVSCEVVNDNIDGFYPSSHYPVFAEFMLPRN-VR-LLEAPV-LS---------------
>DRAKelas
M--SVSMTVLTLNLSEGDLPADSPNAWEKRREICVSVITSYSPTIICTQQGLQWQLEFLRQCFPGYDQFGISRKGSEDTLDEHCTIFYDN---------DKVELLEGGTFWLSESPSVPGSMSWGSTAPRIATWATFQLKRVEPPGFSFQVVNTYLDEFSPRSRRRSALLTWQHIASLPPNLPVVYCGGFNVQKESTTGRFLLGRSREHGVVGDMRDAWLNARVRKNVSLI------------------RTYHAFA--------------------------GDRRGAVEFLKLIFRALCLCWGSQTQDLHVDWILFRGRSLVPVSCEVVNDNIDGFYPSSHYPVFAEFMLPRN-VR-LLETSA-ET---------------
>DRAKthyn
M--SVSMTVLTLNLSEGDLPAESPNVWEKRREICVSVITSYSPTIICTQQGLQWQLEFLRQCFPGYDQFGISRKGSEDTLDEHCTIFYDN---------EKVELLEGGTFWLSESPSVPGSMSWGSTAPRIATWATFQLKRVEPPGFSFQVVNTYLDEFSPRSRRRSALLTWQHIASLPPNLPVVYCGGFNVQKESTTGRFLLGRSREHGVVGDMRDAWLNARVRKNVSLI------------------RTYHAFA--------------------------GDKRGAVEFLKLIFRALCLCWGSQTQDLHVDWILFRGRSLVPVSCEVVNDNIDGFYPSSHYPVFAEFMLPRN-VR-LLEASA-ET---------------
>EPIDfulg
M--SVSITVMTLNLSDGDLPADSPNAWEKRREICVSVIANYSPTILCTQQGLKWQLEFLQQCLPGYDQFGISRKGSEDTVDEHCTIFYDK---------EKVELLEGGTFWLSESPSVPGSMSWGSAAPCIATWGTFQLKRVEPPGFSFQIVNTYLDEFSPRSRRRSALLTWQHIASLPPNLPVIYCGGFNTQKESTTGRFLLGRSREHGVVGDMRDAWPNARTRKNVSLI------------------HTYHGFK--------------------------GDKQGAIEFMKLIFRALCLCWDRQTQDLHLDWILFRGRSLVPSSCEVVNDNIDGFYPSSRYPVFAEFTLPRT-VR-LLEPQP-LLEA-------------
>EPIDpuni
M--SVSITVMTLNLSDGDLPADSPNAWEKRREICVSVIANYSPTILCTQQGLKWQLEFLQQCLPGYDQFGISRKGSEDTVDEHCTIFYDK---------EKVELLEGGTFWLSESPSVPGSMSWGSAAPCIATWGTFQLKRVEPPGFSFQIVNTYLDEFSPRSRRRSALLTWQHIASLPPNLPVIYCGGFNTQKESTTGRFLLGRSREHGVVGDMRDAWPNARTRKNVSLI------------------HTYHGFK--------------------------GDKQGAIEFMKLIFRALCLCWDRQTQDLHLDWILFRGRSLVPSSCEVVNDNIDGFYPSSRYPVFAEFTLPRT-VR-LLEPQP-PLEA-------------
>EPIPhell
M--SVSITVMTLNLSEGDLPADSPNGWEKRREICVSVITSYSPTILCTQQGLKWQLEFLQQCLPGYDQFGISRKGSEDTLDEHCTIFYDK---------EKVELLEGGTFWLSESPSVPGSMSWGSTMPCIATWATFQLKRVEPPGFSFQIVNTYLDEFSPRSRRRSALLTWQHIASLPPNLPVVYCGGFNTQKESTTGRFLLGRSREHGVVGDMRDAWPNARVRKNVSLI------------------RTNHGFK--------------------------GDKQGAVEFLKLIFRALCLCWDRQTQDLHFDWILFRGRSLVPVSCEVVNDNIDGFYPSSHYPVFAEFMLPRT-VR-LLETPA-ET---------------
>EPIPpurp
M--SVSITVMTLNLSEGDLPADSPNGWEKRREICVSAITSYSPTILCTQQGLKWQLEFLQQCLPGYDQFGISRKGSEDTLDEHCTIFYDK---------EKVELLEGGTFWLSESPSVPGSMSWGSTMPCIATWATFQLKRVEPPGFSFQIVNTYLDEFSPRSRRRSALLTWQHIASLPPNLPVVYCGGFNTQKESTTGRFLLGRSREHGVVGDMRDAWPNARVRKNVSLI------------------RTNHGFK--------------------------GDKQGAVEFLKLIFRALCLCWDRQTQDLHFDWILFRGRSLVPVSCEVVNDNIDGFYPSSHYPVFAEFMLPRT-VR-LLETPA-ET---------------
>ERYCcris
M--SVSITVMTLNLSDGDLPPESPNVWEKRREICVSVIANYSPTILCTQQGLKQQLEFLQQCLTGYGQFGISRKGSEDTLDEHCTIFYDK---------EKVELLEGGTFWLSESPSIPGSMSWGSAAPCIATWGTFQLKRVEPPGFNFQIVNTYLDEISPRSRRRSALLSWQHIASLPPNLPVIYCGGFNTQKESTTGRFLLGRSREHGVVGDMRDAWPNARNRKNVSLI------------------HTYHGFK--------------------------GDKQGAVELLKLIFRALCLCWDRQTQDLHLDWILFRGRSLVPASCEVVNDNIDGFYPSSRYPVLAEFTLPRS-VR-LSETPS-ES---------------
>ERYCpuss
M--SVSITVMTLNLSDGDLQPESPNVWEKRREICVSVIANYSPTILCTQQGLKQQLEFLQQCLTGYGQFGISRKGSEDTLDEHCTIFYDK---------EKVELLEGGTFWLSESPSIPGSMSWGSAAPCIATWGTFQLKRVEPPGFNFQIVNTYFDEFSPRSRRRSALLSWQHIASLPPNLPVIYCGGFNTQKESTTGRFLLGRSREHGVVGDMRDAWPNARNRKNVSLI------------------HTYHGFK--------------------------GDKQGTVELLKLIFRALCLCWDRQTQDLHLDWILFRGRSLAPTSCEVVNDNIDGFYPSSRYPVLAEFTLPRS-VR-LSETLS-ES---------------
>GALEfabe
M--SVSITIMTLNLHEGDLPADSPNAWIKRREICISVITSYSPIILCTQQGVKWQLEYLQQCLPGYAQFGISRLGSGDTLDEHCTIFYDK---------EKVELLEGGTFWLSESPSVPGSMSWGSTLPSIATWATFQLKRTEPSAFNFQIVNTYLDEFSPRARRRSALLTWQHIASLPPNLPVVYCGGFNTQKESTTGRFLLGRSREHGAVGDMRDAWPNARVRKNVSLI------------------RTYHGFK--------------------------GDKQGVMELLKLIFRALCLCWDRQTQDLHVDWILYRGRSLVPASCVVVNDNIDGFYPSSRYPVFAEFVLPRT-VR-LLETSP-ER---------------
>GASTelat
M--TVSITVMTLNLSDGDLPADSPNAWEKRREICVSVITSYSPTILCTQQGLKWQLEFLQQCLPGYGQIGISRKGLEDILDEHCTIFYDK---------EKVELLEGGTFWLSESPSIPGSLSWGSTAPCIATWATFQLKRVEPPGFSFQIVNTCLDEFSPRSRRRGALLTWQHIASLPPNLPVVYCGGFNTQKESTTGRFLLGRSREHGVVGDLRDAWPNARVRRNISLI------------------HTYHGFK--------------------------GDKQGVVEFLKLIFRALCLCWDRQTQDLHLDWILFRGRSLIPASCEVINDNIDGLYPSSHYPIFAEFTLPRT-LR-PVEPPS-GG---------------
>GOODfuma
M--SVSMTVMTLNLCEGDLPADSPNAWDKRREICVSVITSYSPTILCTQQGLKWQLEFLQQCLPGYDQFGISRKGSEDTLDEHCTIFYDT---------EKVGLLEGGTFWLSESPSVPGSMSWGSTEPCIATWATFQLKRVEPPGFSFQIVNTYLDEFSPRSRRRSALLTWQHIASLPPNLPVVYCGGFNVQKESTTGRFLLGRSREHGVVGDMRDAWLNARVRKNVSLI------------------RTYHAFI--------------------------GDKRGAVEFLKLIFRALCLCWGSQIQDLHVDWILFRGRSLVPVSCEVVNDNIDGFYPSSHYPVFAEFMLPRN-VR-LLETPV-ES---------------
>GOODpube
M--SVSMTVMSLNLCEGDLPADSPNAWEKRREICVSVITSYSPTILCTQQGLKWQLEFLQQCLPGYDQFGISRKGSEDTLDEHCTIFYDT---------EKVELLEGGTFWLSESPSVPGSMSWGSTEPCIATWATFQLKRVEPPGFSFQIVNTYLDEFSPRSRRRSALLTWQHIASLPPNLPVVYCGGFNVQKESTTGRFLLGRSREHGVVGDMRDAWLNSRVRKNVSLI------------------RTNHAFI--------------------------GDKRGAVEFLKLIFRALCLCWGSQIQDLHVDWILFRGRSLVPVSCEVVNDNIDGFYPSSHYPVFAEFMLPRN-VR-LLETPV-ES---------------
>GYMNdens
M--NVSVTVMTLNLCEGDLPADSPNAWEKRREICVSVITSYSPTIVCTQQGLKWQLEFLQQCLPGYEQFGISRKGSEDILDEHCTIFFDK---------EKVELLEGGTFWLSESPSVPGSMSWGSTAPCIATWATFQLKRVEPPGFSFQIVNTYLDEFSPRSRRRSALLTWQHIASLPPNLPVVYCGGFNVQKESTTGRFLLGRSREHGVVGDMRDAWLCARVRKNVSLI------------------RTYHEFK--------------------------GDRRGAVEFLKLIFRALCLCWGSQTQDLHVDWVLFRGRSLVPVLCEVVNDNIDGFYPSSHYPVFTEFMLPRN-VR-LLESPA-ES---------------
>GYMNodor
M--NVSVTVMTLNLCEGDLPADSPNAWEKRREICVSVITSYSPTIVCTQQGLKWQLEFLQQCLPGYEQFGISRKGSEDILDEHCTIFYDK---------EKVELLEGGTFWLSESPSVPGSMSWGSTAPCIATWATFQLKRAEPPGFSFQIVNTYLDEFSPRSRRRSALLTWQHIASLPPNLPVVYCGGFNVQKESTTGRFLLGRSREHGVVGDMRDAWLCARVRKNVSLI------------------RTYHEFK--------------------------GDRRGAVEFLKLIFRALCLCWGSQTQDLHVDWVLFRGRSLVPVLCEVVNDNIDGFYPSSHYPVFTEFMLPRN-VR-LLESPA-ES---------------
>HABElong
M--NVSMTVMTLNLCEGDLPADSPNAWEKRREICVSVITSYSPTIVCTQQGLKCQLEFLQQCLSGYEQFGISRKGSEDTLDEHCTIFYDK---------EKVELLEGGTFWLSESPSVPGSMSWGSTAPCIATWATFQLKRLEPPGFNFQIVNTYLDEFSPRSRRRSALLTWQHIASLPPNLPVVYCGGFNIQKESTTGRFLLGRSREHGVVGDMRDAWLCARARKNVSLI------------------RTYHGFK--------------------------GDKRGAVEFLKLIFRALCLCWGSQTQDLHVDWVLFRGRSLVPVLCEVVNDNIDGFLP----------IIPLSRVR-GVHVAS-QRSAARVPCRELGFFRK
>HABEpant
M--NVSMTVMTLNLCEGDLPADSPNAWEKRREICVSVITSYSPTIVCTQQGLKCQLEFLQQCLSGYEQFGISRKGSEDTLDEHCTIFYDK---------EKVELLEGGTFWLSESPSVPGSMSWGSTAPCIATWATFQLKRLEPPGFNFQIVNTYLDEFSPRSRRRSALLTWQHIASLPPNLPVVYCGGFNIQKESTTGRFLLGRSREHGVVGDMRDAWLCARARKNVSLI------------------RTYHGFK--------------------------GDKRGAVEFLKLIFRALCLCWGSQTQDLHVDWVLFRGRSLVPVLCEVVNDNIDGFYPSSHYPVFVEFMLPRN-VR-LLESPV-ES---------------
>HAEMdisc
M--SFSMTVMTLNLWEGDLQADSPNAWEKRREICVSVITSYSPTILCTQQGLKWQLEFLQQCLPGYDQFGISRKGSEDTLDEHCTIFYDT---------EKVELLEGGTFWLSESPSVPGSMSWGSTEPCIATWATFQLKRVEPPGFSFQIVNTYLDEFSPRSRRRSALLTWQHIASLPPNLPVVYCGGFNVQKESTTGRFLLGRSREHGVVGDMRDAWLNARVRKNVSLI------------------RTYHAFL--------------------------GDKRGAVEFLKLIFRALCLCWGSQIQDLHVDWILFRGRSLVPVSCEVVNDNIDGFYPSSHYPLFAEFMLPRN-VR-LLETPV-ES---------------
>HEMIforr
M--NVSMTVMTLNLSEGDLPSDSPNAWEKRREICVSVITSYSPTIVCTQQGLKWQLEFLQQCLPGYEQFGISRKGSEDILDEHCTIFYDK---------EKVELLEGGTFWLSESPSVPGSMSWGSTAPCIATWATFQLKRVEPPGFSFQIVNTYLDEFSPRSRRRSALLTWQHIASLPPNLPVVYCGGFNVQKESTTGRFLLGRSREHGVVGDMRDAWLCTRVRKNVSLI------------------RTYHGFK--------------------------GDRRGAVEFLKLIFRALCLCWGSQTQDLHVDWVLFRGRSLVPVLCEVVNDNIDGFYPSSHYPVFTEFMLPRN-VR-LLESPA-ES---------------
>HYPOheme
MTNSVSITVMTLNLHEGDQASESPNSWEKRRDLCVSVITSYSPTVLCTQQGLKWQLEFLQQCLPGYDQFGISRKGSQDTSDEHCTIFYDK---------DKVELLEGGTFWLSESPSVPGSMTWGSTVPCIATWATFQLKRVEPPGFSFQIVNTNLDEFSPRARRRSALLTWQHIASLPPNLPVLYCGGFNTQKESTTGRFLLGRSREHGVVGDMRDAWPSARSRKNVSLI------------------RTYHGFK--------------------------GDKQGAAEFLKLVFRALCLCWDRQTQDLHVDWILFRGRTLTPVSCEVVNDNIDGFYPSSHYPIFAEFMLPRT-VR-FLDVSA------------------
>LANAlana
M--GVSITVMTLNLHEGDQPRESPNSWEKRRDLCVSVITSYSPTILCTQQGLKWQLEFLQQCLPGYDQFGISRKGPQDTSDEHCTIFYDK---------DKVELLEGGTFWLSESPSVPGSTSWGSTVPCIATWATFQLKRVEPPGFSFQIVNTNLDEYSPRARRRSALLTWQHIASLPPNLPVVYCGGFNTQKESTTGRFLLGRSREHGVVGDMRDAWPSARTRKNVSLI------------------RTYHGFK--------------------------GDKQGAMEFLKLIFRALCLCWDRQTQDLHVDWILFRGRSLTPVSCEVVNDNIDSFYPSSHYPIYAEFMLPRT-VR-LLDAPA------------------
>LECAnigr
M--SASITVMTLNLHEGDLPPDSPNAWVKRREICISVITSYSPIILCTQQGVKWQLDYLQQCLPGYAQFGISRFGSEDTLDGHCTIFYDK---------EKVERLEGGTFWLSESPSVPGSMSWGSTVPSIATWATFQLKRTEPSAFTFQIVNTYLDEFIPRAQRRSALLTWQHIASLPPSLPVVYCGGFNTQKESTAGRFLLGRSREHGSVGDMRDAWPNARVRKNVSLI------------------RTYHGFK--------------------------GDNQGAVELLKLIFRALCLCWDRQTQDLHDDWILYRGRALVPASCVVVNDNIDGLYPSSRYPMFAEFVLPRT-VR-FVENAT-ER---------------
>LIMOabor
M--SVSITVMTLNLSEGDLPADSPNAWEKRREICVSVITSYSPTILCTQQGLKWQLEFLQQCLPGYDHFGISRKGSGDTLDEHCTIFYDK---------EKVELLEGGTFWLSESPSVPGSMSWGSTMPCIATWATFQLKRVEPPGFSFQIVNTYLDEFSPRSRRRSALLTWQHIASLPPNLPVVYCGGFNTQKESTAGRFLLGRSREHGVVGDMRDAWPNARVRKNVSLI------------------RTYHGFK--------------------------GDKQGAVEFLKLIFRALCLCWDRQTQDLHVDWILFRGRSLVPVSCEVVNDNIDGFYPSSHYPVFAEFMLPRT-IR-LLETSE-ES---------------
>MASDpict
M--SVSITVMTLNLSEGDLPAENPNAWEKRREICVSVIANYSPTIFCTQQGLKWQLEFLQQCLPGYDQFGMSRKGAEDTLDEHCTIFYDK---------EKVELLEGGTFWLSESPSVPGSISWGSAAPCIATWGTFQLKIVEPPGFSFQIVNTYLDEFSPRSRRRSALLTWQHIASLPPNLPVIYCGGFNTQKESTTGRFLLGRSREHGVVGDMRDAWPNARTRKNVSLI------------------HTYHGFK--------------------------GDKQGAVEFLKLIFRALCLCWDRQTQDLHLDWILFRGRSLVPASCEVVNDNIDGLYPSSHYPVFAEFTLPRF-VR-LLEPSL-QS---------------
>MEXIxero
M--SVSVKVMTLNLHEGGLPADSPNAWEKRREICVSVITSYSPTILCTQQGLKWQLDFLQQCLPGYDQFGISRKGSEDTLDEHCTIFYDR---------EKVELLEGGTFWLSESPSVPGSMSWGSTVPSIATWATFQLKRVEPPGFTFQIVNTNLDQFSPRSRRRSALLTWQHIASLPPNLPVVYCGGFNTQKESTAGRFLLGRSREHGVVGDMRDTWPNARIRKNVSHI------------------RTYHGFK--------------------------GDKQGAVEFLKLIFRALCLCWDRQTQDLHVDWILFRGRSLVPASCEVVNDNIDGFYPSSHYPVFAEFMLPRM-VR-FLETSE------------------
>MICRparv
M--SFSMTAMTLNLCEGDLPADSPNAWEKRREICVSVITSYSPTILCTQQGLKWQLEFLQQCLPGYDQFGISRKGSEDTLDEHCTIFYDK---------EKVELLEGGTFWLSESPSVPGSMSWGSKAPCIATWATFQLKRVEPPGFSFQIVNTYLDEFSPRSRRRSALLTWQHIASLPPNLPVVYCGGFNVQKESTTGRFLLGRSREHGVVGDMRDAWLNARVRKNVSLI------------------RTYHAFV--------------------------GDKRGAVEFLKLIFRALCLCWGSQTQDLHVDWILFRGRSLVPVSCEVVNDNIDGFYPSSHYPVFAEFMLPRN-VR-LLETAS-ET---------------
>MOLIcapi
MTASVSITVMTLNLHEGDQPSESPNSWEKRRDLCVSVITSYSPTILCTQQGLKWQLEFLQQCLPGYDQFGISRKGSQDTSDEHCTIFYDK---------DKVELLEGGTFWLSESPSVPASMSWGSTVPCIATWATFQLKRVEPPGFSFQIVNTNLDEFSPRARRRSALLTWQHIASLPPNLPVLYCGGFNTQKESTTGRFLLGRSREHGVVGDMRDAWPSARSRKNISLI------------------RTYHGFK--------------------------GDKQGTMEFLKLIFRALCLCWDRQTQDLHIDWILFRGRTLTPVSCEVVNDNIDGFYPSSHYPIFAEFMLPRT-VR-LLDTPA------------------
>NEUWmali
----------------------------------------------CTQQGLKWQLEFLQQCLPGYDQFGISRKGSEDTSDEHCIIFYDK---------EKVELLEGGTFWLSESPSVPGSMSWGSTVPCIATWATFQLKGVEPPGFSFQIVNTYLDELSPRARRRSALLTWQHIASLPPNLPIIYCGGFNTQKESTTGRFLLGRSREHGVVGDMRDAWPNARVRKNVSLI------------------RTYHGFK--------------------------GDKQGAVEFLKLIFRALCLCWDRQTQDLHVDWILFRGRSLVPASCEVVNDNIDGFYPSSHYPVFTEFMLPRS-LR-LLETPA-ER---------------
>NEUWzoll
M--SVSITVMTLNLHEGDLAADSPNAWEKRREICVSVITSYSPTILCTQQGLKWQLEFLQQCLPGYDQFGISRKGSEDTSDEHCIIFYDK---------EKVELLEGGTFWLSESPSVPGSMSWGSTVPCIATWATFQLKGVEPPGFSFQIVNTYLDELSPRARRRSALLTWQHIASLPPNLPIIYCGGFNTQKESTTGRFLLGRSREHGVVGDMRDAWPNARVRKNVSLIRTYHGFKGYIQMLLPLALRTYHGFK--------------------------GDKQGAVEFLKLIFRALCLCWDRQTQDLHVDWILFRGRSLVPASCEVVSDNIDGFYPSSHYPVFTEFMLPRN-LR-LLETPA-ER---------------
>OECEmacu
M--SVSITVMTLNLSDGDLLPDSPNAWEKRREICVSVIANYSPTILCTQQGLKQQLEFLQQCLPGYGQFGISRKGSEDTLDEHCTIFYDK---------EKVELLEGGTFWLSESPSVPGSMSWGSAAPCIATWGTFQLKRVEPPGFSFQIVNTYLDEFSPRSRRRSALLTWQHIASLPPNLPVIYCGGFNTQKESTTGRFLLGRSREHGVVGDMRDAWPNARTRKNVSLI------------------HTYHGFK--------------------------GDKQGAVEFLKLIFRALCLCWDRQTQDLHVDWILFRGRSLVPASCEVVNDNIDGFYPSSHYPVFAEFTLPRT-VR-LIETPS-ES---------------
>OPHRgarg
M--NISITVMTLNLCEGDLPADSPNAWEKRREICVSVITSYSPTIICTQQGLKWQLEFLQQCLPGYEQFGISRKGSEDILDEHCTIFYDR---------EKVELLEGGTFWLSESPSVPGSMSWGSTTPCIATWATFQLKGVEPPGFSFQIVNTYLDEFSPRSRRRSALLTWQHIASLPPNLPVVYCGGFNVQKESTTGRFLLGRCREHGVVGDMRDAWLCARVRKNVSLI------------------RTYHEFK--------------------------GDRRGAVEFLKLIFRALCLCWGSQTQDLHVDWVLFLGRSLVPVLCEVVNDNIDGFYPSSHYPVFTEFMLPRN-VR-LLESPA-ES---------------
>OPHRsphe
M--NISITVMTLNLCEGDLPADSPNAWEKRREICVSVITSYSPTIICTQQGLKWQLEFLQQCLPGYEQFGISRKGSEDILDEHCTIFYDR---------EKVELLEGGTFWLSESPSVPGSMSWGSTTPCIATWATFQLKGVEPPGFSFQIVNTYLDEFSPRSRRRSALLTWQHIASLPPNLPVVYCGGFNVQKESTTGRFLLGRCREHGVVGDMRDAWLCARVRKNVSLI------------------RTYHEFK--------------------------GDRRGAVEFLKLIFRALCLCWGSQTQDLHVDWVLFRGRSLVPVLCEVVNDNIDGFYPSSHYPVFTEFMLPRN-VR-LLESPA-ES---------------
>ORCHital
M--NVSVTVMTLNLCEGDLPADSPNAWEKRREICVSVITSYSPTIVCTQQGLKWQLEFLQQCLPGYEQFGISRKGSEDILDEHCTIFYDK---------EKVELLEGGTFWLSESPSVPGSMSWGSTAPSIATWATFQLKRVELPGFSFQIVNTYLDEFSPRSRRRSALLTWQHIASLPPNLPVIYCGGFNVQKESTTGRFLLGRSREHGVVGDMRDAWLCARVRKNVSLI------------------RTYHEFK--------------------------GDRRGAVEFLKLIFRALCLCWGSQTQDLHVDWVLFRGRSLVPVLCEVVNDNIDGFYPSSHYPVFTEFMLPRN-VR-LLESPA-ES---------------
>PAPHconc
M--SVSIKVMTLNLHEGELPADSPNAWEKRREICVSVITSYSPTILCTQQGLKWQLDFLQQCLPGYDQFGISRKGSEDTLDEYCTIFYDK---------EKVELVEGGTFWLSESPSVPGSMSWGSTVPSIATWATFQLRRVEPPGFTFQIVNTNLDEFSPRSRRRSALLSWQHIASLPPSLPVVYCGGFNTQKESTAGRFLLGRSREHGVVGDMRDTWPNARIRKNVSLI------------------RTYHGFK--------------------------GDKQGAVEFLKLIFRALCLCWDRQTQDLHVDWILFRGRSLVPASCEVVNDNIDGFYPSSHYPVFAEFMLPRM-VR-YLETSE------------------
>PAPHhirs
M--SVSIKVMTLNLHEGELPADSPNSWEKRREICVSVITSYSPTILCTQQGLKWQLDFLQQCLPGYDQFGISRKGSEDTLDEYCTIFYDK---------EKVELLEGGTFWLSESPSVPGSMSWGSTVPSIATWATFQLRRVEPPGFTFQIVNTNLDEFSPRSRRRSALLSWQHIASLPPSLPVLYCGGFNTQKESTTGRFLLGRSREHGVVGDMRDTWPNARIRKNVSLI------------------RTYHGFK--------------------------GDKQGAVEFLKLIFRALCLCWDRQTQDLHVDWILFRGRSLVPASCEVVNDNIDGFYPSSHYPVFAEFMLPRM-VR-YLETSE------------------
>PHAIflav
M--SVSITVMTLNLSDEDLPADSPNAWEKRREICVSVIANYSPTILCTQRGLKWQLEFLQQCLPGYDQFGISRKGSEDTLDEHCTIFYDK---------EKVELIEGGTFWLSESPSVPGSMSWGSAAPCIATWGTFQLKRVEPPGFSFQIVNTYLDEFSPRSRRRSALLTWQHIASLPPNLPVIYCGGFNTQKESTTGRFLLGRSREHGVVGDMRDAWPNARTRKNVSLI------------------HTYHGFK--------------------------GDKQGAVEFLKLIFRALCLCWDRQTQDLHLDWILFRGRSLIPASCEVVNDNIDGFYPSSRYPVFAEFTLPRT-LR-MLETPP-VS---------------
>PHAItank
M--SVSITVMTLNLSDEDLPADSPNAWEKRREICVSVIANYSPTILCTQQGLKWQLEFLQQCLPGYDQFGISRKGSEDTLDEHCTIFYDK---------EKVELIEGGTFWLSESPSVPGSMSWGSSAPCIATWGTFQLKRVEPPGFSFQIVNTYLDEFSPRSRRRSALLTWQHIASLPPNLPIIYCGGFNTQKESTTGRFLLGRSREHGVVGDMRDAWPNARTRKNVSLI------------------HTYHGFK--------------------------GDKQGAVELLKLIFRALCLCWDRQTQDLHLDWILFRGRSLVPASCEVVNDNIDGFYPSSRYPVFAEFTLPRT-LRLLLETPS-VS---------------
>PHALcorn
M--SVSITVMTLNLSDGDLPADSPNAWEKRREICVSVIANYSPTILCTQQGLKGQLEFLQQCLPGYDQFGISRKGSEDIIDEHCTIFYDK---------EKVELLEGGTFWLSESPSIPGSMSWGLAAPCIATWGTFQLKRVEPPGFSFQIVNTYFDEFSPRARRRSALLTWQHIASLPPNLPVIYCGGFNTQKESTTGRFLLGRSREHGVVGDMRDVWPNARTRKNVSLI------------------HTYHGFK--------------------------GDKQGAVEFLKLIFRALCLCWDRQTQDLHLDWILYRGRSLAPASCEVVNDNIDGFYPSSRYPVFAEFTLPRT-VR-LIETPS-ES---------------
>PHALmode
M--SVSITVMTLNLSDGDLPADSPNAWEKRREICVSVIANYSPTILCTQQGLKGQLEFLQQCLPGYDQFGISRKGSEDIIDEHCTIFYDK---------EKVELLEGGTFWLSESPSIPGSMSWGSAAPSIATWGTFQLKRVEPPGFSFQIVNTYFDEFSPRARRRSALLTWQHIASLPPNLPVIYCGGFNTQKESTTGRFLLGRSREHGVVGDMRDVWPNARTRKNVSLI------------------HTYHGFK--------------------------GDKQGAVEFLKLIFRALCLCWDRQTQDLHLDWILYRGRSLAPASCEVVNDNIDGFYPSSRYPVFAEFTLPRT-VR-LIETPS-EN---------------
>PHRAlind
M--SVSVKVMTLNLHEGDLPADSPNAWQKRREICISVITSYSPTILCTQQGLKWQLDFLQQCLPGYDQFGISRKGLEDILDEHCTIFYDK---------EKVELLEGGTFWLSESPSVPGSMSWGSIVPSIATWATFQLKRVEPPGFTFQIVNTNLDEFSPRSRRRSALLTWQHIASLPPNLPVVYCGGFNTQKESTTGRFLLGRSREHGVVGDMRDTWPNARIRKNVSLI------------------RTYHGFK--------------------------GDKQGVVEFLKLIFRALCLCWDRQTQDLHVDWIFFRGRSLVPASCEVVNDNIDGFYPSSHYPVFAEFMLPRM-VR-FLETSE------------------
>PLATclav
M--NVSVTVMTLNLCEGDLPADSPNAWEKRREICVSVITSYSPTIVCTQQGLKWQLEFLQQCLPGYEQFGISRKGSEDILDEHCTIFYDK---------EKVELLEGGTFWLSESPSVPGSMSWGSTAPCIATWATFQLKRVEPPGFSFQIVNTYLDEFSPRSRRRSALLTWQHIASLPPNLPVVYCGGFNVQKESTTGRFLLGRSREHGVVGDMRDAWLCARVRKNVSLI------------------RTYHEFK--------------------------GDRRGAVEFLKLIFRALCLCWGSQTQDLHVDWVLFRGRSLVPVLCEVVNDNIDGFYPSSHYPVFTEFMLPRN-VR-LLESPA-ES---------------
>PTERcurt
M--SVSMTVMTLNLCEGDLPADSPNAWEKRREICVSVITSYSPTILCTQQGLKWQLEFLQQCLPGYDQFGISRKGSEDTLDEHCTIFYDT---------EKVELLEGGTFWLSESPSVSGSMSWGATVPCIATWATFQLKRVEPPGFSFQIVNTYLDEFSPRSRRRSALLTWQHIASLPPNLPVVYCGGFNVQKESTTGRFLLGRSREHGVVGDMRDAWLNARVRKNVSLI------------------RTYHAFI--------------------------GDKRGAVEFLKLIFRALCLCWGSQIQDLHVDWILFRGRSLVPVSCEVVNDNIDGFYPSSHYPVFAEFMLPRN-VR-LLETPV-ES---------------
>RIMAelli
M--SISMTVMTLNLCEGDLTADSPNAWEKRREICVSVITSYSPTIICTQQGLQWQLEFLQQCLPGYDQFGISRKGSEDTLDEHCTIFYDK---------EKVELLEGGTFWLSESPSVPGSMSWGSIAPCIATWATFQLKRVEPPGFSFQIVNTYLDEFSPRSRRRSALLTWQHIASLPPNLPVVYCGGFNVQKESTTGRFLLGRSREHGVVGDMRDAWLNARVRKNVSLI------------------RTYHAFE--------------------------GDKRGAVEFLKLIFRALCLCWGSQTQDLHADWILFRGRSLVPISCEVVNDNIDGFYPSSHYPVFAEFMLPRN-VR-LLEAPV-ET---------------
>SELEaequ
M--SVSVTVMTLNLHEGDLPADSPSAWEKRREICVSVITSYSPTILCTQQGLKWQLEFLQQCLPGYHQFGISRKGSEDTLDEHCTIFYDN---------EKVELLEGGTFWLSESPSVPGSMSWGSTVPSIATWATFQLKRVEPPGFTFQIVNTNLDEFSPRSRRRSALLTWQHIASLPPSLPVVYCGGFNTQKESTTGRFLLGRSREHGVVGDMRDTWPNARIRKNVSLI------------------RTYHGFK--------------------------GDKQGAVEFLKLIFRALCLCWDRQTQDLHVDWILFRGRSLVPASCEVVNDNIDGFYPSSHYPVFAEFILPRT-VR-FLEAPS-E----------------
>SERAvome
M--NVSITVMTLNLCEGDLPADSPNTWEKRREICVSVITSYSPTVVCTQQGLKWQLEFLQQCLPGYEQFGISRKGSEDILDEHCTIFYDK---------EKVELLEGGTFWLSESPSVPGSMSWGSTAPCIATWATFQLKRVEPPGFSFQILNTYLDEFSPRSRRRSALLTWQHIASLPPNLPVVYCGGFNAQKESTTGRFLLGRSREHGVFGDMRDAWLCARVRKNVSLI------------------RTYHEFK--------------------------GDRRGAVEFLKLIFRVLCLCWGSQTQDLHVDWVLFRGRSLVPVLCEVVNDNIDGFYPSSHYPVFAEFMLPRN-VR-LLESPA-ES---------------
>THELangu
M--SVSMTVMTLNLCEGDLPADSPNAWEKRREICVSVITSYSPTIICTQQGLKWQLEFLQQCLPGYDQFGISRKGSEDTLDEHCTIFYDK---------EKVELLEGGTFWLSESPSVPGSMSWGSIAPCIATWATFQLKRVEPPGFSFQIVNTYLDEFSPRSRRRSALLTWQHIASLPPNLPVVYCGGFNVQKESTTGRFLLGRSREHGVVGDMRDAWLNARVRKNVSHI------------------RTFHAFL--------------------------GDKRGAVEFLKLIFRALCLCWGSQTQDLHVDWILFRGRSLVPVSCEVVNDNIDGFYPSSHYPVFAEFMLPRN-VR-LLEAPV-GT---------------
>VANIplan
M--SVSITVMTLNLHEGDLSVDSPNAWVKRREICISVITSYSPIILCTQQGVKWQLEYLQQCLPGYAQFGISRLGPEDILDEHCTIFYDK---------EKVELLEGGTFWLSESPSVPGSMSWGSTVPSIATWATFQLKRTEPSAFTFQIVNTYLDELSARARRRSAFLTWQHIASLPPNLPVVYCGGFNTQKESTTGRFLLGRSREHGAVGDMRDAWPSARVRKNVSLI------------------RTYHGFK--------------------------GDKQGAMELLKLIFRALCLCWDRQTQDLHVDWILYRGRSLVPASCVVVNDNIDGFYPSSRYPVFAEFVLPRT-VR-LLETTP-ER---------------
>VANIshen
M--SVSITVMTLNLHEGDLSVDSPNAWVKRREICISVITSYSPIILCTQQGVKWQLEYLQQCLPGYAQFGISRLGPEDILDEHCTIFYDK---------EKVELLEGGTFWLSESPSIPGSMSWGSTMPSIATWATFQLKRTEPSAFTFQIVNTYLDELSARARRRSAFLTWQHIASLPPNLPVVYCGGFNTHKESTTGRFLLGRSREHGAVGDMRDAWPSARVRKNVSLI------------------RTYHGFK--------------------------GDKQGAMELLKLIFRALCLCWDRQTQDLHVDWILYRGRSLVPASCVVVNDNIDGFYPSSRYPVFAEFVLPRT-VR-LLETTP-ER---------------
>EPIPaphy
M--SVSITVMTLNLSGGDLPEDSPNAWEKRREICVSVIANYSPTILCTQQGVKLQLEFLQQCFPGYGQFGVSRKGSVDDLDEHCTIFYDK---------EKVEVLEGGTFWLSESPSVPGSLSWGSIVPCIATWATFQLKSVEPSVFSFQIVNTYLDELSPRSRRRSALLTWQHIASLPPSLPVVYCGGFNTQKESTTGRFLLGRSREHGVLGDMRDAWPNARVRKNASLI------------------HTYHGFK--------------------------GEKHGAVEFLKLIFRALCLCWDRQTQDLHVDWILFKGRSFVPSSCEIVNNNIDGMYPSSRYPVLAEFTLPRN-IR-LLETPS-ESQ--------------
