# Supplementary material for: Orchid Phylotranscriptomics: The Prospects of Repurposing Multi-Tissue Transcriptomes for Phylogenetic Analysis and Beyond
Source: Front Plant Sci. 2022 May 27;13:910362. doi: 10.3389/fpls.2022.910362 (PMC9196242; doi:10.3389/fpls.2022.910362)
Supplement: Supplementary file 4 [file Data_Sheet_3.zip › ortho_MSA/r1/OG0009161.fa]

>OPHRgarg
-----------------------------------------------------------------------------------------------------------------------------------------SYSK----------------------------------------TARTTSL------PA----------SVQPIPAGQ----------------PEISSI--------LES--------ERNFWEGFCNGYFSKST-YYLPRRTSVSHLANSHSPSDRNWNFIL-YTSYSTSYSPFPRLFAHEMHGLKRW-QPIRYTS-NALVTVDTSDGVARFCLGK---------------------PTE-KQRIQPKATQK-V-KK-KLSRKAKLNELKWYRLKAKKKMKSPNPEVRIRYKLEKAKRKEEWLIEKLQKLEMPKALEPEHDPEILTEEEKFYLRRTGEKKKNYVPVGRRGVFGGVVLNMHLHWKKHETVKVICKPCRPGQVNEYAKDLTLLSKGTVIDIKRDNTIIFYRGKNYVQPKIMSPLDTLSKQKALDKYKFEQSLEHTSQFIEKLEKELEDYHKHVAMYKIMDPILSKSSTTTKQFSCL---------F
>MICRparv
---------------------------------------------------------------------------------------------------------------------------------------------------------------------------------------------------------------------------------------------------------------MLRKSWAGFFNGYLSPSN-LFLSRPTFVSHLPKYLCPNDRSWNSIL-YSSYSTCCSPFQRLAIHEMHVLERW-QPIRYKS-NALVTVETEDGVARFSLGKPIDKQRIQPAGTKRVRFSLGEPIE-KQRIQPKGTRS-V-KK-KMSRKAKLNELKWYRLKAKKKMKSPNPEVRIRYKLDKAKRKEEWLIEKLKKFDIPRPPEPEHDPEILTEEEKFYLKRTGEKKKNYVPIGIRGVFGGVVLNMHLHWKNHETVKVTCKPCRPGQVYEYAKELTRLSRGTVIDIKADNTIIFYRGKNYVQPKVMSPLDTLSKQKALDKYKFEQSLEHTSEFIEKLEKELEDYHKHVAKYKKLKLSS-----------------------
>PHRAlind
---------------------------------------------------------------------------------------------------------------------------------------MIGLS------------------------------------------SFKDR--------------------VRSVCRG--IYR--CRGS--------DFSL--------LNT--------PRNPRSEFHIWYRSTLS-PFLPRPTFVPLFAKYP-PSNRGTKPFF-STSDATSTIAFKSSVIHEVCGLQRW-QPIRYRS-NALVTVDTADSVARFCIDN---------------------LGE-KSRIQPR-VKK-T-KR-KMSRKAKLNELKWYRLKAKKKMKSPNPEVRIRYKLDKAKRKEEWLIEKLRKLEMPKAPEPEHDPEILTEEERFYLKRTGEKKKNYVPVGRRGVFGGVVLNMHLHWKKHETVKVICKPCRPGQVYEYAKELMRLSKGTVIDIRADNTILFYRGKNYVQPEVMSPPDTLSKQKALDKYKFEQSLEHTGLFIEKLERELEDYHKHIAMFRKSEGISLKSSTATE---------------
>OECEmacu
----------------------------------------------------MILAFLN-------------------------------------------GDRKQN---------------------------MVVFAR----------------------------------------LFRKDL--------------------IMSVHEG--FC---YRKL--------KSSL--------SYT--------SRSSWAAFHDGYFYTSNSSFLSRPIFVLRLAKYLCPNNRGWEFIL-SASYSTFDSRFRSFVIHEMLGLERW-QPVRYRS-NALVSVDTANSVARFCIDK---------------------PSE-KQGVQPKGMKK-V-KK-KMSRKAKLNELKWYRLKAKKKMKSPNPEVRIRYKLDKAKRKEEWLIEKLRKFDMPKAAEPEHDPEILTEEEKFYLKRTGEKKKNYVPVGRRGVFGGVVLNMHLHWKKHETVKVICKPCRPGQVYEYAKELTRLSKGTVIDIKADNTIIFYRGKNYVRPEVMSPPDTLSKQKALEKYRFEQSLEHTSQFIEKLEKELEDYHKHVAVYKNSTNNE-----------------------
>GYMNodor
--------------------------------------------------------------------------------------------------------------------------------------------------------------------------------------------------------------------------------------------M------------------LFRTFWAGFCNGYISKSS-YYLPRRTFVSHLAKSHSPSDRNWKSIL-YTSYSTSYSPFPRLFTHEIHGLKRW-QPIRYIS-NALVTVDTSNGVARFCLGK---------------------PTE-KLKIQPKGTQK-V-KK-KMSRKEKLNELKWYRLKAKKKMKSPNPEVRIRYKLEKAKRKEEWLIEKLQKLEMPKAPESEHDPEILTEEEKFYLKRTGEKKKNYVPVGRRGVFGGVVLNMHLHWKKHETVKVICKPCRPGQVNEYAKELTRLSKGTVIDIKMDNTIIFYRGKNYVQPKIMSPLDTLSKQKALDKYMFEQSLEHTSQFIVKLEKELEDYHKHVAMYKHLEPILSKSSTTTEQFS------------
>ANOEroxb
---------------------------------------------------------------------------------------------------------------------------------------MII-----------------------------------------------RQ--------------------VVS-----------LLKI--------KGAKG-------KHVDMQVKERVIRNYRVGFCNGYFSASN-NFLPLPTFVPQFSNYLCPNDRRWKFLL-SATYST-SSLFQRLVIHHMNGLERW-QPIRYIS-NSLVTVDTADGVARFCLGK---------------------PTE-KHRIQSKGTMK-I-KK-KMSRKAKLNELKWYRLKAKKKMKSSNPEVRIRYKLDKAKRKEEWLIEKLQKLEIPKAPDQEHDPEILTEEEKFYLKRTGEKKKNYVPVGRRGVFGGVILNMHLHWKKHETVKVSCKPCRPGQVYEYAKELTRLSKGTVIDIKADNTIIFYRGKNYVQPKVMSPPDTLSKQKALDKYKFEQSLEHTSQFIEKLEKELEDYHKHVAVYKTLEPNLFESSTVT----------------
>EPIPaphy
---------------------------------------------------------------------------------------------------------------------------------------M--------------------------------------------------------------------------------YW-----RL--------KSLV--------SYN--------SRNSWARLHNAYICTSN---LSRPMIVSHLVKYIGTNNSGWKTNL-FPSSSTTCSSFRTFDLHEIHGLEVW-QPIRYRS-NALVTVDTANNVARFCVDK---------------------PTE-MQGIQPKRMKK-V-KK-KMSRKAKLNELKWYRLKAKKKMKSPNPEVRIRYKLDKAKRKEDWLIEKLRKFEMPKSPEPDYDPEILTEEEQFYLKRTGEKKKNYVPVGRRGVFGGVILNMHLHWKKHETVKVICKPCRPGQVNEYAKELTRLSKGVVIDIKADNTILFYRGKNYIRPKVMSPPDTLSKLKALEKYKFEQSLEHTSQFIEKLQKELEDYHKHLSVYRKLQQSSSENRVTA----------------
>DIURorie
---------------------------------------------------------------------------------------------------------------------------------------------------------------------------------------------------------------------------------------------------------------MLRKSWAGLINGYLSPSN-HLVPRPTFISHFTKYLHPNDRTYMSIF-SASYAASFSPFQRLVMHEMRVLERWRQPIRYRS-NALVTVDTVDGVARFSLGA---------------------PTK-KQRIQPKGMKT-V-KK-KMSRKAKVNELKWYRLKARKKMKSPNPEVRIRYKLDKAKRKEEWLIEKLRKFEMPKAPEPEHDPEILTEEEKFYLKRTGEKKKNYVPLGRRGVFGGVILNMHLHWKMHETVKVICKPCRPGQVYEYAKELTRLSKGTVIDIKADNTIMFYRGKNYVQPKVMSPPDTLSKQKALDKYKFEQSLEHTSEFIEKLEKELEDYFKHVAMYKKLKPNISEGSTRT----------------
>CHILsemi
---------------------------------------------------------------------------------------------------------------------------------------------------------------------------------------------------------------------------------------------------------------MLRKPWACILNVYLSTSN-YFLPRPIFDPRLAKYLCPNDRSWKSIL-YASYSTSSSPFQRLAKHKMCIMERW-QPIRYIS-NALVTVDTADGVARFCLGK---------------------PSE-KQRFQPKETKK-V-RK-KMSRKAKVNELKWYRLKAKKKMKSPNPEVRIRYKLDKAKRKEEWLIEKLKKLEMPKAPEPEHDPEILTEEEKFYLKRTGEKKKNYVPLGRRGVFGGVVLNMHLHWKMHETVKVICKPCRPGQVYEYAKELTRLSNGTVIDITADNTIIFYRGKNYVQPKVMSPPDTLSKPKALDKYKFQQSLEHTGEFIEKLEKELEDYHKHVATYKKLVMKPSRWPRTT----------------
>OPHRsphe
----------------------------------------------------------------------------------------------------------------------------------------PSYSK----------------------------------------TARTTSL------PA----------SVQPIPAGQ----------------PEISSI--------LES--------ERNFWEGFCNGYFSKST-YYLPRRTSVSHLANSHSPSDRNWNFIL-YTSYSTSYSPFPRLFAHEMHGLKRW-QPIRYTS-NALVTVDTSDGVARFCLGK---------------------PTE-KQRIQPKATQK-V-KK-KLSRKAKLNELKWYRLKAKKKMKSPNPEVRIRYKLEKAKRKEEWLIEKLQKLEMPKALEPEHDPEILTEEEKFYLRRTGEKKKNYVPVGRRGVFGGVVLNMHLHWKKHETVKVICKPCRPGQVNEYAKDLTLLSKGTVIDIKRDNTIIFYRGKNYVQPKIMSPLDTLSKQKALDKYKFEQSLEHTSQFIEKLEKELEDYHKHVAMYKIMDPILSKSSTTTKQFSCL---------F
>CYMBensi
----------------------------------------------------MV-------------------------------------------------DWKQN---------------------------MVVFSR----------------------------------------FCRNNL--------------------VIDVCEG--YW---HRKL--------KSSL--------SST--------SRNSWAGFHDGYFYTSNSSFLSRPIFVSRLAKYLCPNNRGWKFIL-STSYSTSDSRFRSFVIHEMHGLERW-QPIRYRS-NALVTVDTANSVARFCIDK---------------------PSE-KQGIQPKGRKK-V-KK-KMSRKSKLNELKWYRLKAKKKMKSPNPEVRIRYKLDKAKRKEEWLIDKLRKFEMPKAPEPEHDPEILTEEEKFYLKRTGEKKKNYVPVGRRGVFGGVVLNMHLHWKKHETVKVICKPCRPGQVYEYAKELTRLSKGTVIDIKADNTIIFYRGKNYVRPEVMSPPDTLSKQKALEKYRFEQSLEHTSQFIEKLEKELEDYHKHIAVYKNLQGNSSMSSTTIE---------------
>GYMNdens
--------------------------------------------------------------------------------------------------------------------------------------------------------------------------------------------------------------------------------------------M------------------LFRNFWAGFCNGYISKSS-YYLPRRTFVSHLAKSHSPSDRNSKSIL-YTSYSTSYSPFPRLFTHEMHGLKRW-QPIRYIS-NALVTVDTSDGVARFCLGK---------------------PTE-KLKIQPKGTQK-V-KK-KMSRKEKLNELKWYRLKAKKRMKSPNPEVRIRYKLEKAKRKEEWLIEKLQKLEMPKAPDSEHDPEILTEEEKFYLKRTGEKKKNYVPVGRRGVFGGVVLNMHLHWKKHETVKVICKPCRPGQVNEYAKELTRLSKGTVIDIKMDNTIIFYRGKNYVQPKIMSPLDTLSKQKALDKYMFEQSLEHTSQFIEKLEKELEDYHKHVAMYKHLEPILSKSSTTTEQFS------------
>CALAtsoo
---------------------------------------------------------------------------------------------------------------------------------------MGVFPR----------------------------------------LSRNNR--------------------VLSVCEG--YW---YWKL--------KSSI--------SYT--------SRNSCAGFHNGYLRTSNPSFLSRPIFVSRLATYICQNNRGWKFIL-STSYSTSHSLFQSFVVHEMPGLEWW-QPIRYIS-NALVTVDTANNVARFCIDK---------------------PSE-KQGFQPKGMKK-V-KN-KMSRKAKLNELKWYRLKAKKKMKSPNPEVRIRYKLDKAKRKEEWLIEKLRKFEIPKAPESEHDPEILTEEEKFYLKRTGEKKKNYVPVGRRGVFGGVVLNMHLHWKKHETVKVICKPCRPGQVYDYAKELTRLSKGTVIDIKADNTIIFYRGKNYVRPEVMSPPDTLSKQKALEKYKFEQSLEHTSQFIEKLEKELEDYHKHIAVYKNLQLGSRNVGIS-----------------
>CORYacti
--------------------------------------------------------------------------------------------------------------------------------------------------------------------------------------------------------------------------------------------M------------------LLRKSWAGFFNGYSSASN-HFLSRPAFISQLAKYRCPNDRSWKPIL-YTSYSTSSSPFHRLILHEMHVLERW-QSIRYTS-NALVTVDTSDGMARFSIGK---------------------PTQ-KQRVQPKRTKN-V-KK-KMSRKSKLNELKWFRLKAKKKMKSPNPEVRIRYKLDKAKRKEEWLIEKLKKFEMPKAPEPEHDPEILTEEEKFYLKRTSERKKNYVPLGRRGVFGGVVLNMHLHWKKHETVKVSCKPCRPGQVHEFAKELTRLSKGTVIDIKDDNTIIFYRGKNYVQPEVMSPTDTLSKQKALDKYKFEQSLEHTSEFIEKLEKDLEAYHKHVAMYKKLEPTSSESSTATT---------------
>DRAKelas
--------------------------------------------------------------------------------------------------------------------------------------------------------------------------------------------------------------------------------------------M------------------GMRKTWAGIFNVYLPASH-YFFPRPTFAPHLAKYICPNDRSRKSIL-YESYSISSSSFQRLAEHNMCFMERR-RPIRCTS-NALVTIDTADGMARFCLGK---------------------PSE-KQRIQPKETKK-V-KK-KMSRKAKVNELKWYRLKAKKKMKSPNPEVRIRYKLDKAKRKEEWLIEKLKKLEMPKAPEPEHDPEILTEEEKFYLKRTGEKKKNYVPLGRRGVFGGVILNMHLHWKMHETVKVICKPCRPGQVYEYAKELIRLTKGTVIDITADNTIIFYRGKNYVQPRVMSPPDTLSKQKALDKYKFQQSLEHTGEFIEKLEKELEDYHKHVAVYKKLEMKSRARRRTTY---------------
>PHALcorn
----------------------------------------------------------------------------------------------------------------------------------------------------------------------------------------------------------------MSICGG--YL---YRKM--------KSPI--------SYT-------LLRNSWAGFHRGYFCTSNPSFLTRQIFVSRFAKYLCPNQIAWKSTL-STSYSTFDSLFWGFNMHEMHGLERW-QPIRYRS-NAIVTVDTANKVARFCIDE---------------------QIE-KKGVHPKGMKK-V-KK-KMSRKAKLNELKWYRLKAKKKMKSPNPEVRIRYKLDKAKRKEEWLIEKLRKFEMPKAPEPEHDPEILTEEEKFYLKRTGEKKKNYVPLGRRGVFGGVVLNMHLHWKKHETVKVICKPCRPGQVYEYAKELTRLSKGTVIDIKADNTILFYRGKNYVRPEVMSPPDTLSKHKALDKYKFEQSLEHTGQFIEKLEKELEDYHKHIAVYKNLQGTFSDSLTTIE---------------
>APOSshen
---------------------------------------------------------------------------------------------------------------------------------------MVFSSR----------------------------------------LLCNAR--------------------IRSICEGI-FW---GWRL--------ESNF--------HII--------LRNSWSGFYNGYCTTSNHTVHSRPSFTP---MYNGPNNRSWKLNL-FASNSICSFSLQKSVITELYCLQRW-QPIRFIS-NALVSVDTNGRVARFSLGE---------------------PCG-NQGGQAKGIKK-T-KK-KMSRKAKRNELKWYRLKAKKKMKSPNPEVRIRYKLEKAKRKEEWLIEKLRKFEMPKAPEPEHDPEILTEEERFYLKRIGEKKKNYVPVGRRGVFGGVVLNMHLHWKKHETVKVICKPCRLGQVHEFANELTRLSKGTVIDIKADNTILFYRGKNYVQPQIMSPPDTLSKQKALEKYRFEQSLEHTSQFIEKLEKELEDYHQHIALYKKNEGISSKSSEEVNPE-------------
>EPIPpurp
-------------------------------------------------------------------------------------------------------------------------------------------------------------------------------------------------------------------------------------------------------------------------------------------------LYPNNRGLKSIL-STPYSTSSSLFWRLAIHEKHGLDRW-QPIRYRS-NALVTVDTADSVARFCLDK---------------------PGE-KQIIQPKGMKK-V-KK-KMSRKSKLNELKWYRLKAKKKMKSPNPEVRIRYKLDKAKRKEEWLIEKLRKFEIPKVPEPEHDPEILTEEEKFYLKRTGEKKKNYVPVGRRGVFGGVVLNMHLHWKKHETVKVICKPCRPGQVFEYAKELTRLSKGTVIDIKADNTIVFYRGKNYVRPEVMSPPDTLSKQKALEKYKFEQSLEHTSQFIEKLEKELEDYHKHVAVYKNLEWISSKSSATTE---------------
>CHILtrap
--------------------------------------------------------------------------------------------------------------------------------------------------------------------------------------------------------------------------------------------------------------------------------------------------------------------------------MCIMERW-QPIRYIS-NALVTIDTADGVARFCLGK---------------------PSE-KHRFQPKETKKVV-RK-KMSRKAKVNELKWYRLKAKKKMKSPNPEVRIRYKLDKAKRKEEWLIEKLKKLEMPKAPEPEHDPEILTEEEKFYLKRTGEKKKNYVPLGRRGVFGGVVLNMHLHWKMHETVKVICKPCRPGQVYEYAKELTRLSNGTVIDITADNTIIFYRGKNYVQPKVMSPPDTLSKPKALDKYKFQQSLEHTGEFIEKLEKELEDYYKHVATYKKLVMKSSRWPRTT----------------
>GOODfuma
---------------------------------------------------------------------------------------------------------------------------------------MAQFS---------------------------------------------RQ--------------------FVS-----------LLKI--------KGAKG-------KHVEMQVKERVIRNSRAGICNGYFYASN-NFLPRPTFVSHFAKYLYPNDRSWKSYL-SATYSTSSSLFQRFIIHDMNGLERW-QSIRYIS-NSLVTVDTADGVARFCLGK---------------------PTE-KHRIQPKGSMK-I-KK-KMSRKAKLNELKWYRLKAKKKIKSSNPEVRIRYKLDKAKRKEEWLIEKLQKLEMPKAPDQEHDPEILTEEEKFYLKRTGEKKKNYVPVGKRGVFGGVILNMHLHWKKHETVKVSCKPCRPGQVYEYAKELTRLSKGTVIDIKADDTIIFYRGKNYVQPKVMSPPDTLSKQKALDKYKFEQSLEHTSQFIEKLEKELEDYHKHVALYKTLEPNLSENSTTT----------------
>LANAlana
---------------------------------------------------------------------------------------------------------------------------------------MASTSR----------------------------------------IQSCKR--------------------IGSIYGGS-SW---CRIL--------DFPL--------PRS--------SRNSWTRFSDGYCPMPSLFLMQRLMFFSHFSAYLCPNQRGYKDISFSTPIAMSSLPVQKTVVPGFFGLQRW-QSIRFSS-NAILTLNTDDSVARFFIDK---------------------PTT-KPGFQTKGVQK-P-KRQKMSRKAKLNELKWYRLKAKKKMKSPNPEVRIRYKLEKAKRKEEWLIEKLRKFEITKAPEPVHDPESLTEEERFYLKRTGEKKKNYVPVGRRGVFGGVVLNMHLHWKKHETVKVVCKPCRPGQIHEYAEEIARLSKGIVIDIKANNTIIFYRGKNYVQPEVMSPPDTLSKQKALEKYKFEQSLEHTSQFIEKLEEELEEYHKHIALYRKNSKEISNKNPTTSS--------------
>CALAsini
---------------------------------------------------------------------------------------------------------------------------------------MGIFPR----------------------------------------LSRNNG--------------------VLSVCEG--YW---YWKL--------KSSI--------SYT--------SRNSWAGFHNGYFRTSNPSFLSRPIFVSCLATYICQNNRGWKFIL-STSYSTSHSLFQSFVVHEMPGLERW-QPIRYIS-NALVTVDTANSVARFCIDK---------------------PSE-KQGVQPKGMKK-V-KK-KMSRKAKLNELKWYRLKAKKKMKSPNPEVRIRYKLDKAKRKEEWLIEKLRKFEIPKAPESEHDPEILTEEEKFYLKRTGEKKKNYVPVGRRGVFGGVVLNMHLHWKKHETVKVICKPCRPGQVYDYAKELTRLSKGTVIDIKADNTIIFYRGKNYVRPEVMSPPDTLSKQKALEKYKFEQSLEHTSQFIEKLEKELEDYHKHITVYKNLQLGSRNVGIS-----------------
>DENDchryso
-----------------------------------------------------------------------------------------------------------------------------------------------------------------------------------------------------------------------------------------------------------------------------------------------------------------------------MHEMNGLERW-QPIRYRS-NAQVTVDTASSVARFCIDT---------------------PSE-KQGIQPKGMKK-V-KK-KMSRKAKLNELKWYRLKAKKKMKSPNPEVRIRYKLDKAKRKEEWLIEKLRKFEMPKAPEPEHDPEILTEEEKFYLKRTGEKKKNYVPVGRRGVFGGVVLNMHLHWKKHETVKVICKPCRPGQVYEYAKELTRLSKGTVIDIKADNTILFFRGKNYVRPEVMSPPDTLSKQKALEKYKFEQSLEHTSQFIEKLEKELEDYHKHIAVYKNLQGISSKSFSTIE---------------
>GASTelat
---------------------------------------------------------------------------------------------------------------------------------------M----------------------------------------------------------------------KFAILLPGL-RW---LRSP--------SQVT--------VPS------PRIGYSWAGSYDGYFCTSIRSYLSGPTFVPHLVKYFCPNNVGWKFIL-STK-SSTLSLFRSSGTHEGHGLERW-QPVRCRS-NALVTIDTTSSVARFCLDK---------------------PIV-KQGIQKKEKKK-V-KK-KMSRKAKLKELRWYRLKAKKKMKSPNPEVRIQYKLDKAKRKEEWLIEKLRKFEMPKTPEPEHDPEILTEEEKFYLKRTGEKKKNYVPVGRRGVFGGVVLNMHLHWKKHETVKVICKPCRPGQVYEYAKELTRLSKGIVIDIKADNTILFFRGKNYVRPEAMSPPNTLSKYKALDKYKFEQSLEHTSQFIEKLEKELEDYNKHVVMYKSLQQTFSNSSTTTE---------------
>CYMBmann
----------------------------------------------------MV-------------------------------------------------DWKQN---------------------------MVVFSR----------------------------------------FCRSNL--------------------LIDVCEG--YW---HRKL--------RSSL--------SST--------SRNSWAGFHDGYFYTSNSSFLSRPIFVSRLAKYLCPNNRGWKFIL-STSYSTSYSRFRSFFIHEMHGLERW-QPIRYRS-NALVTVDTANSVARFCIDK---------------------PSE-KQGIQPKGMKK-V-KK-KMSRKSKLNELKWYRLKAKKKMKSPNPEVRIRYKLDKAKRKEEWLIDKLRKFEMPKAPEPEHDPEILTEEEKFYLKRTGEKKKNYVPVGRRGVFGGVVLNMHLHWKKHETVKVICKPCRPGQVYEYAKELTRLSKGTVIDIKADNTIIFYRGKNYVRPEVMSPPDTLSKQKALEKYRFEQSLEHTSQFIEKLEKELEDYHKHIAVYKNLQGNSSMCSTTIE---------------
>EPIDpuni
--------------------------------------------------------------------------------------------------------MKQY---------------------------MIVLSR----------------------------------------LSGKNQ--------------------AMSVCGG--CC---YRKL--------KSTLS------FSYT--------SRNSWAGFHSGYFFTSNPSFLSRPNFVSRLSKYLCPNNRGWKSIL-STSYSTSNSLFRSFFMHKMHGFERW-QSIRYRS-NAVVTVDTANSVARFCIDK---------------------PSE-KQGVQPKRMKK-V-KK-KLSRKAKLNELKWYRLKAKKKMKSPNPEVRIRYKLDKAKRKEEWLIEKLRKLEMPKAPEPEHDPEILTEEEKFYLKRTGEKKKNYVPVGRRGVFGGVVLNMHLHWKKHETVKVICKPCRPGQVYEYAKELTRLSKGTVIDIKADNTILFYRGKNYVRPEVMSPPDTLSKQKALEKYKFEQSLEHTSQFIEKLEKELEEYHKHIAVYKNLQGNSSMSSTIIE---------------
>HEMIforr
--------------------------------------------------------------------------------------------------------------------------------------------------------------------------------------------------------------------------------------------M------------------LFRKFWAGFCNGYFSKSN-YYLPRRTFVSHLVKSHSPSDRNWKSIL-YTSYSTSYSPFPRLFTHEMHGLKSW-QPIRYIS-NALVTVDTSDGVARFCLGK---------------------STE-KQRIEPKGTQK-V-KK-KMSRKAKLNELKWYRLKAKKKMKSPNPEVRIRYKLEKAKRKEEWLIEKLQKLEMPRAPEPEHDPEILTEEEKFYLKRTGEKKKNYVPVGRRGVFGGVVLNMHLHWKKHETVKVICKPCRLGQVHEYAKELTRLSKGTVIDIKMDNTIIFYRGKNYVQPKIMSPLDTLSKQKALDKYKFEQSLEHTSQFIEKLEKELEDYHNHVAMYKNLEL-LSKSSTATA---------------
>CALEmajo
--------------------------------------------------------------------------------------------------------------------------------------------------------------------------------------------------------------------------------------------M------------------VLRKPWAGIFNVYLSASK-YFLPSPTFVPHSAKYLCPNDRS-RTIL-YASYSTSSSPFQRLAKHKMRIIERW-QPIRYPSHNALVTVDTADGVARFCLGE---------------------PTE-KQRIQPKETKK-V-RK-KTSRKEKLNELKWYRLKAKKKMKSPNPEVRIRYKLDKAKRKEEWLIEKLKKLEMPKALEPEHDPEILTEEEKFYLKRTGEKKKNYVPLGRRGVFGGVILNMHLHWKMHETVKVICKPCRPGQVYEYAKELTRLSKGTVIDITADNTIIFYRGKNYVQPKVMSPPDTLSKPKALDKYKFQQSLEHTGEFIEKLEKELEDYHKHVAMYKKLEMKSSKSPRFT----------------
>MOLIcapi
---------------------------------------------------------------------------------------------------------------------------------------MAPTSR----------------------------------------ILFSKR-------------------AIRSISGGG-SS---CRIL--------DSSL--------PNP--------SRNSWDGLINGPCQMPSLLLIRRLMCVSDFSTYLCPNLRGYKDFF-FSAPAMPCLPIQSSTVHRFSGMQRW-QPIRYRS-NSLVTLNIDDNVARFSLDK---------------------PVA-KPGVTKKGKNK-P-KRPKMSRKAKLNELKWYRLKAKKKMKSPNPEVRIRYKLEKAKRKEEWLIEKLRKFEVPKAPEPVHDPEILTEEERFYLKRTGEKKKNYVPVGRRGVFGGVVLNMHLHWKKHETVKVICKPCRPGQIHEYAEEIARLSKGTVIDIKANNTILFYRGKNYVQPEVMSPPDTLSKQKALEKYKFEQSLEHTSQFIEKLEKELEEYHKHLALYRKKSEESFKNNSVDCATLNETMQYEANMLE
>CYPRbard
---------------------------------------------------------------------------------------------------------------------------------------MVGLSR------------------------------------------FNDG--------------------VRSVCRGI-YW---CPGS--------DSSL--------FHA--------PRNPRSEFHIGCCSTSNPSCLPRPTFVPHLAKYL-PSNRGPKSIF-STSDATSSFEFQRSVIHEVCGLQRW-QPIRYRS-NALVTVDTADSVARFCLDK---------------------PSE-KSRIQPKGVKK-T-KK-KMSRKAKLNELKWYRLKAKKKMKSPNPEVRIRYKLDKAKRKEEWLIEKLRKLEMPKAPEPEHDPEILTEEERFYLKRTGQKKKNYVPVGRRGVFGGVVLNMHLHWKKHETVNVICKPCRPGQVYEYAKELMRLSKGTAIDIKADNTILFYRGKNYVQPEVMSPPDTLSKQKALEKYKFEQSLEHTGQFIEKLEKELEDYQKHIALFRKS---------------------------
>SERAvome
--------------------------------------------------------------------------------------------------------------------------------------------------------------------------------------------------------------------------------------------M------------------LFRNFWAGFCSRHFSKST-YYLSRRTFVSHLTKSHSPNDRNWKFIL-YTSYSTSYSPFPRLFTHEMHGLKGW-QPIRYIS-NALVAIDTSDGVARFCLGK---------------------PTE-KQRIQPKGMQK-V-KK-KISRKAKLNELKWYRLKAKKKMKSRNPEVRIRYKLEKAKRKEEWLIEKLQKLEMPKAPEPEHDPEILTEEEKFYLKRTGEKKKNYVPVGRRGVFGGVVLNMHLHWKKHETVKVICKPCRPGQVNEYAKELTRLSKGTVIDIKTDNTIIFYRGKNYVQPKIMSPLDTLSKQKALDKYKFEQSLEHTSQFIEKLEKELEDYHKHVAMYKTLKPILSKSSTTTEQFS------------
>PHAItank
---------------------------------------------------------------------------------------------------------------------------------------MGLFPR----------------------------------------LSRNNR--------------------VLSICEG--YC---YWKF--------KSSI--------SYT--------SRNFWAGFHNGYFCTSNPSFLSRPILFSRLATYICQNNRGWKFIL-STSYSTSDSLFQSFVVHEMPGLERW-QPIRYKS-NALVTVDTANSVARFCIDK---------------------PSE-KQGVQPKGMKK-V-KK-KMSRKAKLNELKWYRLKAKKKMKSPNPEVRIRYKLDKAKRKEEWLIEKLRKFEMPKAPEPEHDPEILTEEEKFYLKRTGEKKKNYVPVGRRGVFGGVVLNMHLHWKKHETVKVICKPCRPGQVYDYAKELTRLSKGTVIDIKADNTIIFYRGKNYVRPEVMSPPDTLSKQKALEKYKFEQSLEHTSQFIEKLEKELEDYHKHIAVYKNLQGISSKSSTTI----------------
>EPIDfulg
--------------------------------------------------------------------------------------------------------MKQY---------------------------MIVLSR----------------------------------------LSGKDQ--------------------AMSVCGG--CC---YRKL--------KSTL--------SYT--------SRNSWAGFHSGYFFTSNPSFISRPNFVSRLSKYLCPNNRGWNSIL-STSYSTSNSLFRSFFMHKMHGFERW-QSIRYRS-NAVVTVDTANSVARFCIDK---------------------PSE-KQGVQPKRMKK-V-KK-KLSRKAKLNELKWYRLKAKKKMKSPNPEVRIRYKLDKAKRKEEWLIEKLRKLEMPKAPEPEHDPEILTEEEKFYLKRTGEKKKNYVPVGRRGVFGGVVLNMHLHWKKHEAVKVICKPCRPGQVYEYAKELTRLSKGTVIDIKADNTILFYRGKNYVRPEVMSPPDTLSKQKALEKYKFEQSLEHTSQFIEKLEKELEEYHKHIAVYKNLQGNSSMSSTIIE---------------
>GALEfabe
---------------------------------------------------------------------------------------------------------------------------------------MVLFSR----------------------------------------LRFSDR--------------------ARLVRGGI-YL-------------------------------------YWRNFIPGFYDGCCARSS-LALSRQNFVPSLSISSFFSHRCWKSVL-STSVATFYLPFQRSVIRELYG-PTW-QSIRYRS-NALVTVDTTDRVARFCLGK---------------------PNETQQAIQPKAMK----RK-KMSRKSKLNELKWYRLKAKKKMKSPNPEVRIRYKLDKAKRKEEWLIDKLRKFEISKAPEPELDPEILTEEERFYLKRTGEKKKNYVPLGRRGVFGGVVLNMHLHWKKHETVKVICKPCRPGQVYEYAKEIARLSKGIVIDIKADNTILFYRGKNYVQPEVMSPPDTLSKEKALEKYKFEQSLEHTSQFIEKLEKELDDYHKHIALYKKNEGISSKISTSAP---------------
>BORYspha
---------------------------------------------------------------------------------------------------------------------------------------MASTSR----------------------------------------LLFSNL--------------------IRSISPGV-FW---CHSL--------DFSL--------AHS--------MRSSLMGISNGYCS------ISRFMFVSQFPMILCPNVRGYRAISLFTPFAVSSSLVQRSVLHKLYGLQAW-QFIRFRS-NALVTLNTEDSVARFSLDK---------------------PTA-KPGSRKEGMEK-P-KRPKLSRKAKLNELKWYRLKAKKKMKSPNPEVRIRYKLEKAKRKEEWLIEKLRKFEIPKAPEPVHDPESLTEEERFYLKRTGEKKRNYVPVGRRGVFGGVVLNMHLHWKKHETVKVTCKPCRPGQVHEYAEELARLSKGTVIDIKANNTILFYRGKNYVRPEVMSPPDTLSKPKALEKYRFEQSLEHTSQFIEKMEKELEDYHKHIALYRKKSEEITTNKSTISDNY------------
>PLATclav
----------------------------------------------------------------------------------------------------------------------------------------------------------------------------------------------------------------------------------------------------------------------------------------------------------------------------------------------------------------------------------------------------MQK-V-KK-KISRKAKLSELKWYRLKAKKRMKSPNPEVRIRYKLEKAKRKEEWLIEKLQKLEMPKAPESEHDPEILTEEEKFYLRRIGEKKKNYVPVGRRGVFGGVVLNMHLHWKKHETVKVICRPCRPGQVNEYAKELTRLSKGTVIDIKMDNTIIFYRGKNYVQPKIMSPPDTLSKQKALDKYKFEQSLEHTSQFIEKLEKELEDYHKHVAMYKNLEPILSKSSTTTEQFS------------
>RIMAelli
--------------------------------------------------------------------------------------------------------------------------------------------------------------------------------------------------------------------------------------------------------------------------------------------------------------------------------MHVLERW-QTIRCIS-NALVTVDTTDGVARFCLGK---------------------PAE-KQRIQPKET-K-V-RK-KISRKAKLNELKWYRLKAKKKIKSPNPEVRIRYKLAKAKRKEEWLIEKLKKLEMPKAPEPEHDPEILTEEEKFYLKRTGEKKKNYVPLGRRGVFGGVVLNMHLHWKMHETVKVICKPCRPGQVYEYAKELTRLSKGTVIDIKADNTIIFYRGKNYVQPKVMSPPDTLSKQKALDKYKFEQSLEHTSEFIEKLEKELEDYHKHVSMYKKFDPKSSKSSGTKTSKIFLRAS-------
>ANOEemei
----------------------------------------------------------------------------------------------------------------------------------------------------------------------------------------------------------------------------------------------------------QITKRVIRNYRVGFCNGYFSASN-NFLPWPTFVPHFSNYLCPNDRRWKFLL-SATYST-SSLFQRLVIHDMNGLERW-QPIRYIS-NSLVTVDTADGVARFCLGK---------------------PTE-KHRIQSKGTMK-I-KK-KMSRKAKLNELKWYRLKAKKKMKSSNPEVRIRYKLDKAKRKEEWLIEKLQKLEMPKAPDQEHDPEILTEEEKFYLKRTGEKKKNYVPVGRRGVFGGVILNMHLHWKKHETVKVSCKPCRPGQVYEYAKELTRLSKGTVIDIKADNTIIFYRGKNYVQPKVMSPPDTLSKQKALDKYKFEQSLEHTSQFIEKLEKELEDYHKHVAVYKTLEPNLFESSTVT----------------
>CALAcreb
--------------------------------------------------------------------------------------------------------------------------------------------------------------------------------------------------------------------------------------------M------------------LLRKSLAGFFNGYLSASN-YFLSRPTFVPHLAKFISPNDRSWKSIL-YASYSISSSPFHRLDMNEMHALERL-QSIRYTS-NALVTVDTANGVARFCLGK---------------------PTE-KQRIQPKVMKK-V-KK-KMSRKAKLSELKWYRLKAKKKMKSPNPEVRIRYKLDKAKRKEEWLIEKLRKLEMPKAPEPDHDPEILTEEEKFYLKRTGEKKKNYVPLGRRGVFGGVVLNMHLHWKKHETVKVICKPCRPGQVHEYAKELTRLSKGTVIDIKADNTIMFYRGKNYVQPKIMSPPDTLSKQKALDKYQFEQSLEHTSEFIEKLEKELEDYHKYVAMYKKLDPNSSERYTTK----------------
>BLETstri
----------------------------------------------------------------------------------------------------------------------------------------------------------------------------------------------------------------MSVCGG--YW---CRRL--------KSSL--------SYT--------SRNSWAGFHNGYFCTSNPSFVSRPIFVSHLAKYLCPNNRDWKSIL-STSYSTSSSLFGSFVIHEMHGMERW-QPIRYRS-NALVTVDTANSVARFCIDK---------------------PSE-KQGIQPKGMKK-V-KK-KMSRKAKLNELKWYRLKAKKKMKSPNPEVRIRYKLDKAKRKEEWLIEKLRKFEMTKAPEPEHDPEILTEEEKFYLKRTGEKKKNYVPVGRRGVFGGVVLNMHLHWKKHETVKVICKPCRPGQVYEYAKELTRLSKGNVIDIKADNTILFYRGKNYVRPEVMSPPDTLSKQKALEKYKFEQSLEHTSQFIEKLEKELEDYHKHISVYKNLQQISSESSTTIE---------------
>SELEaequ
MERN------------------------------YIHFGSL----------KMLIN--T-------------------------------------------EGMEKG---------------------------LYKVCH----------------------------------------FSVLAT--------------------MHPLCSA-----GQYRALNILSDFLSKSQL------------------FMRNPRSEFYIGYCCTSNPLVLPWPTFVPHLAKYL-PSNRGLKSFF-STSDATSSFAFQRSVIHEVCGLQRW-QPVRYRS-NALVTVDTADSVARFCLDK---------------------PSE-KSQIQPKRVKK-S-KR-KMSRKAKLNELKWYRLKAKKKMKSPNPEVRIRYKLDKARRKEEWLIEKLRKLEMPKAPEPEHDPEILSEEERFYLKRTGQKKKNYVPVGRRGVFGGVVLNMHLHWKKHETVKVICKPCRPGQVYEYAKELTRLSKGTVIDIKADNTILFYRGKNYVQPAVMSPPDTLSKQKALEKYKFEQSLEHTGQFIEKLEKELEDYHKHIALFRKSEEISLKSSTATE---------------
>VANIshen
---------------------------------------------------------------------------------------------------------------------------------------MVLFSY----------------------------------------LRYNNR--------------------ASLIHGGI-YW-------------------------------------YRRNFNAGSYVGYCFKSS-VVTPRQNLLPSLPSNSFFANRCWKPVL-PTSVATFYLPFQRSVIRELYGFPPW-HSIRYRS-NAIVTVDTSDGVARFCVVK---------------------PNE-IKAIQPKAMK----RK-KMSRKAKLNELKWYRLKAKKKMKSPNPEVRIRYKLDKAKRKEEWLIEKLRKFEMPKAPEPELDPEILTEEERFYLKRTGEKKKNYVPLGRRGVFGGVVLNMHLHWKKHETVKVICKPCRPGQVYEYAKEIARLSKGIVIDIKADNTILFYRGKNYVQPEVMSPPDTLSKAKALEKYKFEQSLEHTSQFIEKLEKDLDDYHEHIALYKKNEGISSKSSTAAV---------------
>HYPOheme
---------------------------------------------------------------------------------------------------------------------------------------MASTSR----------------------------------------ILFSKR-------------------AIRSINGGG-SS---CRIL--------DSSL--------PHL--------SSNSWNGLTNGPCQMPSLLLIERLMCLSHFSTYICPNHRGYKDIS-FSAPAMPCLPVQSSVVHKFSGMQRW-QPIRYRS-NSLVTLNTDDNVARFSLDK---------------------PIT-KPGVKTRGANK-P-KRPKMSRKAKLNELKWYRLKAKKKMKSPNPEVRIRYKLEKAKRKEEWLIEKLRKFEVPKAPEPVHDPEILTEEERFYLKRTGEKKKNYVPVGRRGVFGGVVLNMHLHWKKHETVKVICKPCRPGQIHEYAEEIARLSKGTVLDIKANNTILFYRGKNYVQPEVMSPPDTLSKQKALEKYKFEQSLEHTSQFIEKLEKELEEYHKHIALYREKSEEISNNNPAVSNC-------------
>PAPHconc
---------------------------------------------------------------------------------------------------------------------------------------MLGFS------------------------------------------CFKYR--------------------VRSVCRG--VYR--WQAS--------DSPL--------LYT--------PRNLRSDFHIYYRSTSSLSFLPRPTFIPHLAKYL-SSNRDPESFF-STSDDTSSFVFKRSVIHEACGLQRW-QPIRYRS-NALVTVDTADSVARFCIDK---------------------LGE-KIRIQPR-VKK-T-KR-KMSRKAKLNELKWYRLKAKKKMKSPNPEVRIRYKLDKAKRKEEWLIEKLRKLEMPKAPEPEHDPEILTEEERFYLKRTGEKKKNYVPVGRRGVFGGVVLNMHLHWKKHETVKVICKPCRPGQVFEYAKELTRLSKGTVIDIKADNTILFYRGKNYVQPEVMSPPDTLSKQKALEKYKFEQSLEHTGQFIEKLDKELEDYHKHIALFRKSEGISLKSSTATE---------------
>DACThata
------------------------------------------------------------------------------------------------------------------------------------------------------------------------------------------------------------------------------------------------------------------------------------------------------------------------------------------IRYIS-NALVTVDTSDGVARFCLGK---------------------PTE-KLKIQPKGKQK-V-KK-KMSRKAKLNELKWYRLKAKKKMKSPNPEVRIRYKLEKAKRKEEWLIEKLQKLEMPKAPESEHDPEILTEEEKFYLKRTGEKKKNYVPVGRRGVFGGVVLNMHLHWKKHETVKVICKPCRPGQVNEYAKELTRLSKGTVIDIKMDNTIIFYRGKNYVQPKIMSPLDTLSKQKALDKYKFEQSLEHTSQFIEKLEKELEDYHKHVAMYKNLEPILSKNSTTTEQFS------------
>HAEMdisc
MASNLICCHAVDPLARTTSTVASWCVFNACVGGRFLSFCSIANIARFRFPAKLLPACPSCPVQAQSLCLPSCLQDQPSSIDPTLPAAPPSILPTPCVTVRSLPSHRQNRLLPLPASSQSYAPATCKPAPPSSSLSLADYSKPPHPVFPNTVQLVLQSPATLNRNHYPTFSPTAYLLQPAPSLVHRHQAGRPSHPPARATSTATCAPTESSAATGVQLW---LPEL--------EG----------SSS--------RRNSRAGFCNGYFSASN-NFLPWPTFVSHFSKYLFPNDRRWKSHL-SATCST-SSLFQRLAIHDMNGLERW-QPIRYIS-NSLVTVDTADGVARFCLGK---------------------PTE-KHRIQPKATMK-I-KK-KMSRKAKLNELKWYRLKAKKKMKSSNPEVRIRYKLDKAKRKEEWLIEKLQKLEMPKTPDQEHDPEILTEEEKFYLKRTGEKKKNYVPVGRRGVFGGVILNMHLHWKKHETVKVSCKPCRPGQVYEYAKELTRLSKGTVIDIKADNTIIFYRGKNYVQPKVMSPPDTLSKQKALDKYKFEQSLEHTSQFIEKLEKELEDYHKHVAVYKTLEPNLLESSTAT----------------
>NEUWzoll
MG------------------------------------------------------------------------------------------------------------------------------------VMLMKG--------------------------------------------------------------------RTNMTQV-MWM-MTWMKN-----YMEEELFIQNQRMKSMN--------DLYPWAGIYNGYCTTSNLTVLARPSFVS---KYNFANNRGWKSNL-HTSNSIYCFSFQNSVITDLYCSQKW-QLIRFIS-NALVSVDTDGRVARFCLGE---------------------PSG-SQGDQAKGMKK---NK-KLSRKAKLNELKWYRLKAKKKMKSPNPEVRVRYKLEKAKRKEEWLIEKLRKFDMPKAPEPEHDPEILTEEERFYLKRIGEKKKNYVPLGRRGVFGGVVLNMHLHWKKHETVKVICKPCRPGQVHEFAKELTRLSKGTVIDIKADNTILFYRGRNYVQPEVMSPSDTLSKQKALEKYRFEQSLEHTSQFIEKLEKELEDYHQHIALYRKNEGISSKSSEEVNVE-------------
>THELangu
--------------------------------------------------------------------------------------------------------------------------------------------------------------------------------------------------------------------------------------------M------------------LLRKPWAGFFNGYLSSSS-HFLPRPTFGSHLPKYHCPNDRSWKSFL-YASYSTSSSPFHRLVIHEMHFLERW-QPIRYNS-NAVVTVDTTDGVARFCLGK---------------------PME-KQRIQPKEIKK-V-RK-KISRKVKLNELKWYRLKAKKKIKSPNPEVRIRYKLDKAKRKEEWLIEKLKKLEMPRAPEPEHDPEILTEEEKFYLKRTGEKKKNYVPLGRRGVFGGVVLNMHLHWKMHETVKVICKPCRPGQVYEYAKELTRLSKGTVIDIKADNTIMFYRGKNYVQPKVMSPPDTLSKQKALDKYKFEQSLEHTSEFIEKLEKELEEYHKHVAMYKKLEMKTSKSFRTTY---------------
>ORCHital
--------------------------------------------------------------------------------------------------------------------------------------------------------------------------------------------------------------------------------------------M------------------LFRNFLAGFCSGY-SKSN-YYLPRRTLVSHLAKSHSPSDRTRKFIL-YTSSSTSYSPFSRLITHDMHGLKCW-QPIRYIS-NALVTVDTSDGVARFCLGK---------------------PTE-KQRIQPKGTQK-V-KK-KMSRKAKLSELKWYRLKAKKKMKSPNPEVRIRYKLEKAKRKEEWLIEKLQKLEMPKAPEAEHDPEILTEEEKFYLKRTGEKKKNYVPVGRRGVFGGVILNMHLHWKKHETVKVTCKPCRPGQVNEYAKELTRLSKGTVIDIKTDNTIIFYRGKNYVQPKIMSPLDTLSKQKALDKYKFEQSLEHTSQFIEKLEKELEDYHKHVAMYKNLEPILSKSSTTTEQLS------------
>VANIplan
---------------------------------------------------------------------------------------------------------------------------------------MALFSH----------------------------------------WRNSNR--------------------ASLVRGGI-YW-------------------------------------YRRNFNAGFYVAYCFKSS-VVTPRQNLLQILPSNSFFANRCWKPVL-PTSVATFYLPFQSSVIHELYGFSPW-HSIRYRS-NAIVTVDTSDGVARFCVGK---------------------PNE-IKAIQPKATK----RK-KMSRKAKLNELKWYRLKAKKKMKSPNPEVRIRYKLDKAKRKEEWLIEKLRKFEMPKASEPELDPEILTEEERFYLKRTGEKKKNYVPLGRRGVFGGVVLNMHLHWKKHETVKVICKPCRPGQVYEYAKEIARLSKGIVIDIKADNTILFYRGKNYVQPEVMSPPDTLSKAKALEKYKFEQSLEHTSQFIEKLEKDLDDYHKHIALYKKNEGISSKSSTAAA---------------
>HABEpant
---------------------------------------------------------------------------------------------------------------------------------------MTS------------------------------------------------------------------------------YL---LHQL------LAFGSY--------IFS--------PMNFWAGFCNRYFSKSN-YFHPRRTFVSHFAKSHSPSDGNMKSIL-RTSYSISYLPFPRLFTHEMHGLETW-QPIRCIS-NALVTVDTSDGVARFCVGE---------------------PTE-KQRIQPKITQK-V-KK-KMSRKAKLIELKWYRLKAKKKMKSPNPEVRIRYKHEKAKRKEEWLIEKLQKLEMPKAPEPEHDPEILTEEEKFYLKRTGEKKKNYIPVGRRGVFGGVVLNMHLHWKKHETVKIVCKPCKPGQVHEYAKELTRLSKGTVIDIKTDNTIIFYRGKNYVQPKIMSPLDTLSKQKALDKYKFEQSLEHTSQFIEKLEKELEDYHKHIAMYKKLEPILSKSSTTTG---------------
>CREMappe
--------------------------------------------------------------------------------------------------------MKQY---------------------------MVIFSR----------------------------------------LSRNDR--------------------ATSACGG--YW---Y-QL--------KSTL--------SYS--------SRNSRAGLHNGYFCTSNPSFLSSPISVSRLAKYLCPNNRGWNSIL-STSYSTSNSLFQSFFIHEMHGLGRW-QPIRYNS-NALVTVDTANSVARFCIDE---------------------PSK-EQGVQPKVMKK-V-KK-KLSRKAKLNELKWYRLKAKKKMKSPNPEVRIRYKLDKAKRKEEWLIEKLLKFEMPKATEPEHDPEILTEEEKFYLKRTGEKKKNYVPVGRRGVFGGVVLNMHLHWKKHETVKVICKPCRPGQVYEYAKELTRLSKGIVIDIQADNTILFFRGKNYVRPEVMSPPDTLSKLKALEKYKFEQSLEHTSQFIEKLEKELEEYHKHIAVYKNLQGNSSKCSTTIE---------------
>CRYPlept
---------------------------------------------------------------------------------------------------------------------------------------------------------------------------------------------------------------------------------------------------------------MLRKSWAGLFYGYLSSSN-HFLQRPTYVSHLATYLCPNDRSWKSILYASSNATCSSPFQRFIMHEMRVFERW-QPIRYKS-NALVTVDTADGVVRFSLCT---------------------PTE-KQRIQPKGTNK-VKKK-KMSRKVKLNELRWYRLKAKKKMKSPNPEVRIRYKLDKAKRKEEWLIEKLKKMELPKAPEPEHDPEILTEEEKFYLKRTGEKKKNYVPVGRRGVFGGVILNMHLHWKMHETVKVVCKPCRPGQVYEYAKELTRLSKGTVIDIKADNTIIFYRGKNYVQPKVMSPPDTLSKQKALDKYKFEQSLEHTCEFIEKLEKELEDYHKHVAMYKKLKLNSSKDSIAT----------------
>GOODpube
---------------------------------------------------------------------------------------------------------------------------------------------------------------------------------------------------------------------------------------------------------------VIRNSRAGICNGYFYSSN-NFLPRPTFVSHFAKCLCPNDRSWKFYL-SATYST-SSLFQRLIIHDMNGLARW-QPIRYIS-NSLVTVDTADGVARFCLGK---------------------TTE-KHRIQPKRTMK-I-KK-KMSRKAKLNELKWYRLKAKKKMKSSNPEVRIRYKLEKAKRKEEWLIEKLQKLEMPKAPDQEHDPEILTEEEKFYLKRTGEKKKNYVPVGIRGVFGGVILNMHLHWKKHETVKVSCKPCRPGQVYEYAKELTRLSKGTVIDIKVDNTIIIYRGKNYVQPKVMSPPDTLSKQKALDKYKFEQSLEHTSQFIEKLEKELEDYHKHVAVYKTLEPNLSESSTTT----------------
>APOSodor
---------------------------------------------------------------------------------------------------------------------------------------MVFSSR----------------------------------------LLCNAR--------------------IRSICERI-FW---GWRL--------ESNF--------HII--------LRNSWSGFYNGYCTTSNHTVHSRPSFTP---MYNGPNNRSWKLNL-FASNSICSFSLQKSVITELYCLQRW-QPIRFIS-NALVSVDTNGRVARFCLGE---------------------PCG-NQGGQAKGIKK-T-KK-KMSRKAKLNELKWYRLKAKKKMKSPNPEVRIRYKLEKAKRKEEWLIEKLRKFEMPKAPEPEHDPEILTEEERFYLKRIGEKKKNYVPLGRRGVFGGVVLNMHLHWKKHETVKVICKPCRPGQVHEFAKELTRLSKGTVIDINADNTILFYRGKNYVQPQIMSPPDTLSKQKVENPIPRRQV--AVSNLVASMSRTTNQ-----------------------PGWDLCGV-------
>CEPHdama
---------------------------------------------------------------------------------------------------------------------------------------MVVFSY----------------------------------------L---AR--------------------SGYVCRGG-HW---YRSL--------KSSL--------SCV--------SRNSWAGFYNGYFPTSNPSFLPRPVFVSHLAKYLYPNNRVLKSIL-STPYSTTSSLFWRLVIHEKHGLDRW-QPIRYRS-NALVTVDTADNVARFCLDK---------------------PGE-KQRIQPKGMKK-V-KK-KMSRKAKINELKWYRLKAKKKMKSPNPEVRIRYKLDKAKRKEEWLIEKLRKFETPKVPEPEHDPEILTEEEKFYLKRTGEKKKNYVPVGRRGVFGGVVLNMHLHWKKHETVKVICKPCRPGQVFEYAKELTRLSKGTVIDIKADNTILFYRGKNYVRPEVMSPPDTLSKQKALDKY------------------------------------------------------------
>NEUWmali
---------------------------------------------------------------------------------------------------------------------------------------MVFSSR----------------------------------------LLCNAL--------------------IRSICKGI-CL---GWRL--------ESNF--------HNT--------LRNPWAGIYNGYCTTSNLSVIARPSFVS---KYNFANNRGWKSNL-HTSNSIYCFSFQNSVITDLYCLQKW-QLIRFTS-NALVSVDTDGRVARFCLGE---------------------PSG-SQGDQAKGMKK---NK-KLSRKAKLNELKWYRLKAKKKMKSPNPEVRIRYKLEKAKRKEEWLIEKLRKFDMPKAPEPEHDPEILTEEERFYLKRIGEKKKNYVPLGRRGVFGGVVLNMHLHWKKHETVKVICKPCRPGQVHEFAKELTRLSKGTVIDIKADNTILFYRGKNYVQPEVMSPSDTLSKQKALEKYRFEQSLEHTSQFIEKLEKELEDYHQHIALYRKNEGISSKSSEEVNVE-------------
>HABElong
---------------------------------------------------------------------------------------------------------------------------------------MTS------------------------------------------------------------------------------YL---LHQL------LAFGSY--------IFS--------PMNFWAGFCNRYFSKSN-YFHPRRTFVSHFAKSHSPSDGNMKSIL-RTSYSISYLPFPRLFTHEMHGLETW-QPIRCIS-NALVTVDTSDGVARFCVGE---------------------PTE-KQRIQPKITQK-V-KK-KMSRKAKLIELKWYRLKAKKKMKSPNPEVRIRYKHEKAKRKEEWLIEKLQKLEMPKAPEPEHDPEILTEEEKFYLKRTGEKKKNYIPVGRRGVFGGVVLNMHLHWKKHETVKIVCKPCKPGQVHEYAKELTRLSKGTVIDIKTDNTIIFYRGKNYVQPKIMSPLDTLSKQKALDKYKFEQSLEHTSQFIEKLEKELEDYHKHIAMYKKLEPILSKSSTTTG---------------
>DENDnobi
MPA-------------------------------------------------LV---------------------------------------------------------------------------------MVVYSR----------------------------------------LSRNDR--------------------VMSVCGG--YW---YRRL--------KSSL--------SFA--------SRSSCAGFQNGYFCTSNPSFLSRPIFVSHLAKYLCPNDRVWKSNL-STPYSTSSSLFRSFGMHEMNGLERW-QPIRYRS-NAQVTVDTANNVARFCIDT---------------------PSE-KQGIQPKGMKK-V-KK-KMSRKAKLNELKWYRLKAKKKMKSPNPEVRIRYKLDKAKRKEEWLIEKLRKFEMPKAPEPEHDPESLTEEEKFYLKRTGEKKKNYVPVGRRGVFGGVVLNMHLHWKKHETVKVICKPCRPGQVYEYAQELTRLSKGTVIDIKADNTILFFRGKNYVRPEVMSPPDTLSKQKALEKYKFEQSLEHTSQFIEKLEKELEDYHKHIAVYKNLQGISSTSFSTIE---------------
>CALAplic
--------------------------------------------------------------------------------------------------------------------------------------------------------------------------------------------------------------------------------------------M------------------LLRKSLAEFFNGYLSASN-YFLSRPTFVPHLAKFISPNDRSWKSIL-YASYSISSSPFHRLDMNEMHALERL-QSIRYTS-NALVTVDTANGVARFCLGK---------------------PTE-KQRIQPKVMKK-V-KK-KMSRKAKLSELKWYRLKAKKKMKSPNPEVRIRYKLDKAKRKEEWLIEKLRKLEMPKAPEPDHDPEILTEEEKFYLKRTGEKKKNYVPLGRRGVFGGVVLNMHLHWKKHETVKVICKPCRPGQVHEYAKELTRLSKGTVIDIKADNTIMFYRGKNYVQPKIMSPPDTLSKQKALDKYQFEQSLEHTSEFIEKLEKELEDYHKYVAMYKKLEPNSSERYTTK----------------
>PHAIflav
---------------------------------------------------------------------------------------------------------------------------------------MGVFPR----------------------------------------LSRNNR--------------------VLSVCEG--YW---HGKL--------KSSI--------SYT--------SRNSWAGFHNGYLCTSNPSFLSRPIFVSRLATYIYQNNRGWKFIL-STSYSTSHSLFQSFVVHEMPGLERW-QPIRYRS-NALVTVDTTNSVARFCIDK---------------------PSE-KQGVQSKGMKK-V-KK-KMSRKAKLNELKWYRLKAKKKMKSPNPEVRIRYKLDKAKRKEEWLIEKLRKIEMPKAPEPEHDPEILTEEEKFYLKRTGEKKKNYVPVGRRGVFGGVVLNMHLHWKKHETVKVICKPCRPGQVYDYAKELTRLSKGTVIDIKADNTIIFYRGKNYVRPEVMSPPDTLSKQKALEKYKFEQSLEHTSQFIEKLEKELEDYHKHIAVYKNLQGISSKSSTTT----------------
>PAPHhirs
---------------------------------------------------------------------------------------------------------------------------------------MLGLS------------------------------------------CFKDR--------------------VRSVCRG--IY---RWQA--------SDSQ--------FYT--------PRNLRSDFHVYYRSTSSLSFLPRPTFVPHLAKYL-PSNRGPESFF------TSSFVFKRSVIHEACGLQRW-QPIRYRS-NALVTVDTADSVARFCIDK---------------------LGE-KIRIQPR-VKK-T-KR-KMSRKAKLNELKWYRLKAKKKMKSPNPEVRIRYKLDKAKRKEEWLIEKLRKLEMPKAPEPEHDPEILTEEERFYLKRTGEKKKNYVPVGRRGVFGGVVLNMHLHWKKHETVKVICKPCRPGQVYEYAKELTRLSKGTVIDIKADNTILFYRGKNYVQPEVMSPPDTLSKQKALDKYKFEQSLEHTGQFIEKLDKELEDYHKHIALFRKSQ--------------------------
>MEXIxero
--------------------------------------------------------------------------------------------------------------------------------------------------------------------------------------------------------------------------------------------------------------------------------------------------------------------------------------------------------------------------------------------------------------MSRKAKLNELKWYRLKAKKKMKSPNPEVRIRYKLDKAKRKEEWLIEKLQKFEMPKAPEPEHDPEILTEEERFYLKRTGEKKKNYVPVGRRGVFGGVVLNMHLHWKKHETVKVICKPCRPGQVYEYAKELTRLSKGTVIDIKADNTILFYRGKNYVQPEVMSPPDTLSKQKALDKYKFEQSLEHTGLFIEKLEKELEDYHKHIALFRKSEGISSKSFTTTE---------------
>ERYCcris
---------------------------------------------------------------------------------------------------------------------------------------MVLLSR----------------------------------------LFRKDL--------------------IMPLCEG--FW---YRKL--------KSSL--------FYA--------SRSSWAGFHDGYFYTYNSSFLSRPIFVLRLAKYLCPNNRGSKFIL-STSYSTFDSRFRIFVIHEIHGLERW-QPVRYRS-NALVTVDTANSVARFCIDK---------------------PSE-KQ-VKPKGMKK-V-KK-KMSRKAKLNELKWYRLKAKKKMKSPNPEVRIRYKLDKAKRKEEWLIEKLRKFDMPKAPEPEHDPEILTEEEKFYLKRTGEKKKNYVPVGRRGVFGGVVLNMHLHWKKHETVKVICKPCRPGQVYEYAKELTRLSKGTVIDIKAENTIIFYRGKNYVRPEVMSPPDTLSKQKALEKYRFEQSLEHTSQFIEKLEKELEDYHMHIAVHKNSQGNFSKSSTYIE---------------
>ERYCpuss
----------------------------------------------------ML-------------------------------------------------DRKQN---------------------------MVFLSR----------------------------------------LFRKDL--------------------IMSNCEG--FW---CRKL--------KSSL--------LYT--------SRSSWAGFHDGYFYTYNSSFLSKPIFVLRLAKYLCPNNRGSKFIL-STSYSTFDSRFRIFVMHEIHGLERW-QPIRYRS-NALVTVDTANSVARFCIDK---------------------PSE-KQ-VKPKVMKK-V-KK-KMSRKAKLNELKWYRLKAKKKMKSPNPEVRIRYKLDKAKRKEEWLIEKLRKFDMPKAPEPEHDPEILTEEEKFYLKRTGEKKKNYVPVGRRGVFGGVVLNMHLHWKKHETVKVICKPCRPGQVYEYAKELTRLSKGTVIDIKAENTIIFYRGKNYVRPEVMSPPDTLSKQKALEKYRFEQSLEHTSQFIEKLEKELEDYHMHIAVHKNLQGNFSKSSTNIE---------------
>PHALmode
----------------------------------------------------------------------------------------------------------------------------------------------------------------------------------------------------------------MSICGG--YL---YRKM--------KSPI--------SYT-------LLRNSWAGFHRGYFCTSNPSFLTRQIFVSRFAKYLCPNQIAWKSTL-STSYSTFDSLFWGFNMHEMHGLERW-QPIRYRS-NAIVTVDTANNVARFCIDE---------------------QIE-KKGVQPKGMKK-V-KK-KMSRKAKLNELKWYRLKAKKKMKSPNPEVRIRYKLDKAKRKEEWLIEKLRKFEMPKAPEPEHDPEILTEEEKFYLKRTGEKKKNYVPLGRRGVFGGVVLNMHLHWKKHETVKVICKPCRPGQVYEYAKELTRLSKGTVIDIKADNTILFYRGKNYVRPEVMSPPDTLSKQKALDKYKFEQSLEHTGQFIEKLEKELEDYHKHIAVYKNLQGTFSDSLTTIE---------------
>CYPRflav
---------------------------------------------------------------------------------------------------------------------------------------MVGLFR------------------------------------------FNDR--------------------VRSVCRGI-YW---CPGS--------DSSL--------FHT--------PRNPRSEFHIGCCSTSNPSFLPRPTFVPHLAKYL-PSNTGPKSFF-STSDATSSFAFQRSVIHEVCGLQRW-QRIRYRS-NALVTVDTADSVARFCLDK---------------------PSK-KSRFQPKGMKK-T-KK-KMSRKAKLNELKWYRLKAKKKMKSPNPEVRIRYKLDKAKRKEEWLIEKLRKLEMPKAPEPEHDPEILTEEERFYLKRTGQKKKNYVPVGRRGVFGGVVLNMHLHWKKHETVNVICKPCRPGQVYEYAKELIRLSKGTVIDIKADNTILFYRGKNYVQPEVMSPPDTLSKQKALEKYKFEQSLEHTSQFIERLEKELEDYHKHIALFRKS---------------------------
>PTERcurt
--------------------------------------------------------------------------------------------------------------------------------------------------------------------------------------MHLRQ--------------------VMD-----------LLKI--------KGAKG-------KHVVMQIKERMIRNSRAGFSSKCFFASN-YFLPRPSFCLHLAKYLCPNDRSWRSMI-YAPHSTSSSPFQRLVIHEMHRLERW-QPIRYIS-NALVTVDTAEGVARFCLGK---------------------PTE-KHRIQPKKSMK-V-RK-KISRKAKLNELKWYRLKAKKKMKSPNPEVRIRYKLDKAKRKEEWLIEKLQKLEMPKAPEPEHDPEILTEEEKFYLKRTGEKKKNYVPVGRRGVFGGVVLNMHLHWKKHETVKVICKPCRPGQVYEYAKELTRLSKGTVIDIKADNTIMFYRGKNYIQPKVMSPPDTLSKQKALDKYKFEQSLEHTSQFIEKLEKELEDYHKHLAVYKKLDPNSSESSTTT----------------
>MASDpict
------------------------------------------------------------------------------------------------------------------------------------------------------------------------------------------------------------------------------------------------------------------------------------------------------------------------------------------------------------------------------------------------------------------------------------------------------------------MPKAPDPEHDPEILTEEEKFYLKRTGEKKKNYVPVGRRGVFGGVVLNMHLHWKKHETVKVICKPCRPGQVYEYAKELTRLSKGIVIDIKEDNTVIFYRGKNYARPQVMSPPDTLSKHKALEKYKFEQSLEHTSQFIEKLEIELEEYHKHIAVYKNLHGNSLVSSKT-----------------
>EPIPhell
----------------------------------------------------------------------------------------------------------------------------------------------------------------------------------------------------------------------------------------------------------------------------------------------------------------------------------------------------------------------------------------------------------------------------------MKSPNPEVRIRYKLDKAKRKEEWLIEKLRKFEIPKVPEPEHDPEILTEEEKFYLKRTGEKKKNYVPVGRRGVFGGVVLNMHLHWKKHETVKVICKPCRPGQVFEYAKELTRLSKGTVIDIKADNTIVFYRGKNYVRPEVMSPPDTLSKQKALEKYKFEQSLEHTSQFIEKLEKELEDYHKHVAVYKNLEWISSKSSATTE---------------
>LIMOabor
----------------------------------------------------------------------------------------------------------------------------------------------------------------------------------------------------------------MSVCGR--YW---YRCL--------KLPL--------SYA--------SRNSLAAFYNGDFSPSNPYFIPRPVFVSHLAKCLYPNNRGLKSIL-STPYSTSPSLFWRLVIHEKHGLNRW-QPIRFRS-NDLVTVDTADSVARFCLDK---------------------PGE-KQRIQPRGMKK-V-KK-KMSRKAKLNELKWYRLKAKKKMKSPNPEVRIRYKLDKAKRKEEWLIEKLRKFEMPKVPEPEHDPEILTEEEKFYLKRTGEKKKNYVPVGRRGVFGGVVLNMHLHWKKHETVKVICKPCRLGQVFEYAKELTRLSKGTVIDIKADNTILFYRGKNYVRPEVMSPPDTLSKQKALEKYKFEQSLEHTSQFIEKLEKELEDYHKHVAVYKNLECISSKSSATTE---------------
>DRAKthyn
--------------------------------------------------------------------------------------------------------------------------------------------------------------------------------------------------------------------------------------------M------------------VMRKTWAGIFNVYLPASH-YFFPRPTFAPHLAKYICPNDRSRKSIF-YASYSTSSSSFQRLAEHNMCFMERR-QPIRCTS-NALVTIDAADGVARFCLGK---------------------PTE-RQRIQPKETKK-V-KK-KMSRKAKVNELKWYRLKAKKKMKSPNPEVRIRYKLDKAKRKEEWLIEKLKKLEMPKALEPEHDPEILTEEEKFYLKRTGEKKKNYVPLGRRGVFGGVVLNMHLHWKMHETVKVICKPCRPGQVYEYAKELTRLTKGTVIDITADNTIIFYRGKNYVQPRVMSPPDTLSKQKALDKYKFQQSLEHTGEFIEKLEKELDDYHKHVAVYKKLEMKSSARRRTTY---------------
>LECAnigr
--------------------------------------------------------------------------------------------------------------------------------------------------------------------------------------------------------------------------------------------------------------------------GYCSKSS-LVLPSQNWVSSLPTYSFLANRCRKSVL-PTSVATFYLPFQRSVIHELYGFPTW-QSIRYRS-NALVTIDTTDRVAKFCLGK---------------------TSE-TLAIQPKAMK----KK-KMSRKAKLNELKWYRLKAKKKMKSPNPEVRIRYKLDKAKRKEEWLIEKLRKFEMPKSPEPEHDPEILTEEERFYLKRTGEKKKNYVPLGRRGVFGGVVLNMHLHWKKHETVKVICKPCKPGQVYEYAKEIARLSKGIVIDIKVDNTILFYRGKNYVQPEVMSPPDTLSKQKALEKYRFEQSLEHTSQFIEKLEKELDDYHKHIALYKKNEGISSKSSTSAA---------------
