# Supplementary material for: Orchid Phylotranscriptomics: The Prospects of Repurposing Multi-Tissue Transcriptomes for Phylogenetic Analysis and Beyond
Source: Front Plant Sci. 2022 May 27;13:910362. doi: 10.3389/fpls.2022.910362 (PMC9196242; doi:10.3389/fpls.2022.910362)
Supplement: Supplementary file 4 [file Data_Sheet_3.zip › ortho_MSA/r1/OG0008853.fa]

>CYMBmann
--------------------------------MAVLQQACSAPLARSLRPHISM---------AAA----AITSPPMVAPRLPKTNSCFLIGMSESELRQLALDYG--------------------------------------Q----KSYRGKQLHDLLYKTKAKEFQDFSHLPQVFREELHETGWRVGRSPIHHAVTASDGTVKILIRLEDNRLIEAVGIPIEHE-KGSFRLTACVSSQVGCPLRCSFCATGKGGYSRNLLRHEIVEQVMAIEEIFKHRVTNVVFMGMGEPMLNLKSVLEAHRCLNKDIQIGQRMMTISTVGVPNTIKMLASHKLQSTLAV--------SLHAPNQKLREEIIPSAKSYPLDALMHDCKEYFLETGRRVSFEYTLLAGKNDAVEHAVELADLLHCYSRGSHVNLIPFNPIDGSEYRRPYKKAV---IAFAAALEDKKITVSIRQTRGLDANAACGQLRNDFQKRPLF-----------------------------E-VP-TTESHLS-P--------V------------------------------------
>CALAsini
--------------------------------MAVLQHSCSAPLARSLRPHISISAAAAAAAAAAA----AVASPPRVAPRLLKTDSRFLIGMSESELRQLALDHG--------------------------------------Q----KSYRGKQLHDLLYKTRAKEIQDFSHLPQVFREELREAKWRVGRSPIHHAITASDGTVKILIRLEDNRLIEAVGIPVEHD-EGSFRLTACVSSQVGCPLRCSFCATGKGGYSRNLLRHEIVEQVMAIEEIFKHRVTNVVFMGMGEPMLNLKSVLEAHRCLNKDIQIGQRMITISTVGVPNTIKMLASHKLQSTLAV--------SLHAPNQMLREKIVPSAKSYPLDALMHDCKEYFQETGRRVTFEYTLLAGTNDAVEHAVELAELLHCYSRGSHVNLIPFNPIDDSEYRRPYKKAV---LAFAAALEDKKITVSIRQTRGLDASAACGQLRNDFQKRPLL-----------------------------E-KP-SNEPHFS-P--------VIRT---------------------------------
>APOSshen
--------------------------MAGPLSMAALQQAYSAPFARALRSRVSM---------ATA----ALTSLPGVTAQPLKPDTRFLLGMSESELRHLALDFG--------------------------------------Q----QSYRGKQLHDLLYKTRAKEIQDFSHLPQAFREELRQAGWRVGRSPIHRAVAAADGTIKILIRLEDNRLIETVGIPVEDD-KGSFRLTACVSSQVGCPLRCSFCATGKGGYSRNVRRHEIVEQVMAIEELFQHRVTNVVFMGMGEPMLNLKSVLDAHRCLNKDLNIGQRMMTISTVGVPNTIKMLASHKLQSTLAV--------SLHAPNQNLRQQIIPSAKSYPLDVLMHDCKEYFLETGRRVSFEYTLLAGVNDGVDDAVQLAELLHYYCGGSHVNLIPFNPINGSDYRRPYKKTV---LAFAATLESMKITVSVRQTRGLDASAACGQLRNDFQKSPFL-----------------------------E-VP-AAESQLS-P--------L------------------------------------
>DACThata
-------------------------------------------------------------------------------------------------------------------------------------------------------------------TRVKDINDFSYLPQVFREELREAGWRVGRSAIHHSVTASDGTIKVLIRLEDSRLIEAVGIPIEDD-KGFVRLTACVSSQVGCPLRCSFCATGKGGYLRNLRQHEIVEQVMAIEEIFKHRVTNVVFMGMGEPMLNLKSVLGAHRCLNKDICIGQRMMTISTVGVPNTIKMLASHKLQSTLAV--------SLHAPNQKLREQIIPSAKSYPLNALMNDCKEYFKETGRRVSFEYTLLAGTNDAVEHAVELAELLHCYSGASHVNLIPFNPIEDSEYRRPYKKAV---LAFAAALEEKKITASVRQTRGLDAGAACGQLRNDFQKSPLP-----------------------------E-VP-AAAESSLSS--------V------------------------------------
>BLETstri
--------------------------------MAVLQHAYAAPLARSLRPHISM-------AAAAA----AAASPPMVAPRLFKADSRFLIGMSESDLRQLALDYG--------------------------------------Q----KSYRGKQLHDLLYKSRAKEIQDFSHLPQVFREELREAGWRVGRSPIHHAVTASDGTVKILIRLEDNRLVEAVGIPVEHD-EGSFRLTACVSSQVGCPLRCSFCATGKGGYSRNLHRHEIVEQVMAIEEIFKHRVTNVVFMGMGEPMLNLKSVLEAHRCLNKDIQIGQRMMTISTVGVPNTIKMLASHKLQSTLAV--------SLHAPNQKLREEIIPSAKSYPLDALMHDCKEYFQETGRRVSFEYTLLAGTNDAVEHAVELAELLHCYSRGSHVNLIPFNPIDGSEYRRPYKKAV---LAFAAALEDKKITVSVRQTRGLDANAACGQLRNDFQKSPLL-----------------------------E-VA-TTESQLS-P--------V------------------------------------
>DIURorie
--------------------------------MAVLQQASSASLARSMWSRGSM---------AAM----ALSSPPVVTQQLLKSDSRFLLGMSELELRQVALDYG--------------------------------------Q----KSYRGKQLHDLLYKTRVKKINDFSHLPQVFRDELSEAGWRVGRSPVHHAITASDGTVKILIRLEDSRLIETVGIPVEDD-KGSFRLTACVSSQVGCPLRCSFCATGKGGYSRNLHRHEIVEQVMAIEELFKLRVTNVVFMGMGEPMLNLKAVLGALRCLNKDVQIGQRMMTISTVGVPNTIKMLASHKLQSTLAV--------SLHAPNQKLREQIIPSAKSYPLDALMNDCKEYFKETGRRVSFEYTLLAGTNDAVEHAVELAELLCCYSRGSHVNLIPFNPIEDSQYRRPYKKAV---LAFAAALEEKKITVSVRQTRGLDANAACGQLRNEFQKIPLL-----------------------------E-VP-AESLSS------------------------------------------------
>DENDnobi
--------------------------------MAVLQQGCSASIARSLRPHISM------AAAAAA----AIASPPMVVPRLRKTDSRFLIGMSESELRQLALDYG--------------------------------------Q----KSYRGKQLHDLLYKTRAKEIQDFSHLPQVFREELREAGWRVGRSPIHRAVTASDGTVKILIRLEDNRLIEAVGIPVEDD-KGSFRLTACVSSQVGCPLRCSFCATGKGGYSRNLLRHEIVEQVMAIEEIFKHRVTNVVFMGMGEPMLNLKSVLEAHRCLNKDIQIGQRMMTISTVGVPNTIKMLASHKLQSTLAV--------SLHAPNQKIREEIIPSAKSYPLDAIMHDCKEYFLETGRRVSFEYTLLAGTNDAVEHAVELAELLHCYSRGSHVNLIPFNPIDGSEYRRPYKKAV---LAFAAALEDKKITVTVRQTRGLDASAACGQLRNDFQKSPLL-----------------------------E-VP-TTESQLS-P--------L------------------------------------
>ANOEroxb
--------------------------------MAVLQQAYSAPLARSLRSRGSF---------AAA----ALASPPLVAPRLLKPDSRFLLGMSEQELRQVALDYG--------------------------------------Q----KSYRGKQLHDLLYKARVKDIHEFSHLPQVFREGLREAGWKVGRSPIHHAVTASDGTVKILIRLEDSRLIEAVGIPVEVD-KGSFRLTACVSSQVGCPLRCSFCATGKGGYLRNLHRHEIVEQVMAIEELFKHRVTNVVFMGMGEPMLNLKSVLGAHRCLNKDIQIGQRMMTISTVGVPNTIKMLASHKLQSTLAI--------SLHAPNQKLREQIIPSAKSYPLDALMNDCKEYFRETGRRVSFEYTLLAGINDAVKHAVELAELLHFYSRGSHVNLIPFNPIEDSEYRRPYKKAI---LAFAAALEEKKITASIRQTRGLDANAACGQLRNDFQKSPLL-----------------------------E-AP-AASLISL-P--------YEAEVAA------------------------------
>PTERcurt
--------------------------------MAVLQQACSAPLARSLRSRGSI---------AAA----ALAMPPMVTPRILNSDSRFLLGMSEQELRQVALDYG--------------------------------------Q----KSYRGKQLHDLLYKTRVKEIHEFSHLPQVFREELCEAGWRVGRSPIHHAVTASDGTVKILLRLEDSRLIEAVGIPVEDD-KGSFRLTACVSSQVGCPLRCSFCATGKGGYLRNLHRHEIVEQVMAIEEVFKHRVTNVVFMGMGEPMLNLKSVLGAHRCLNKDIQIGQRMMTISTVGVPNTIKMLASHKLQSTLAV--------SLHAPNQKLREQIIPSAKSYPLDALMNDCKEYFGETGRRVSFEYTLLAGINDAVEHAVELTELLHCYIRGSHVNLIPFNPIEDSEYKRPYKKAV---LAFAAALEENKITASIRQTRGLDANAACGQLRNDFQKSPLL-----------------------------E-VP-AASLGSL-H--------YEAEIVV------------------------------
>MICRparv
--------------------------------MAVLQQACSPHLARSLRSRGSM---------TAI----ALASPPVVVPRLPKSDSRILLGMSESELRQVAQDYG--------------------------------------Q----KSYRGKQLHDLLYKTRVKEIDDFSHLPQVFRDELREAGWKVGRSPIHHSITASDGTVKILIRLEDSRLIETVGIPVEYD-KGSFRLTACVSSQVGCPLRCSFCATGKGGYLRNLHQHEIVEQVMAIEELFKLRVTNVVFMGMGEPMLNLKSVLGAHRCLNKDIQIGQRMMTISTVGVPNTIKMLASHKLQSTLAV--------SLHAPNQKLREQIIPSAKSYPLDALMNDCKEYFKETGRRVSFEYTLLAGTNDSVEHAVELSEMLHCYIRGSHVNLIPYNPIKDSEYKRPYKKAV---LAFAAALEEKKITTSIRQTRGLDANAACGQLRNDFQKSPVL-----------------------------E-VP-AAHLDSI-Q--------YEAVMVH------------------------------
>OPHRsphe
--------------------------------MAVLQKVCSAPLAHSLRSNGSI--------PAAA----ALASAPMLAPRLLKTDSRNLLGMSETELRQVALRYG--------------------------------------Q----KSYRGKQLHDLLYKKRVKDINDFCHLPQVFREELREAGWRVGRSAIHHAVTASDGTIKALIMLEDSRLIEAVGIPVQDD-KGPVRLTACISSQVGCPLRCSFCATGKGGYLRNLGRHEIVEQVMAIEEIFNHRVTNVVFMGMGEPMLNLNSVLGAHRCLNKDIHIGQRMMTISTVGVPNTIKMLASHKLQSTLAV--------SLHAPNQKLREQIIPSAKSYPLNALMNDCKEYFNVTGRRVSFEYTLLAGTNDAVEHAIELAELLHCYSPASHVNLIPFNPIDDSEYRRPYKKAV---LAFAAALEEKKITASIRKTRGLDVSAACGQLRNDFQKSPLL-----------------------------E-IP-AAES--------------------------------------------------
>CALAtsoo
MLVKNPNKYPAQHFSRAVEILSEKGRLATSQSMAVLQQSFSAPLARSLRPHISIT---AAAVAAVA----AVASPPRVAPRLLKTDSRFLIGMSESELRQLALDYG--------------------------------------Q----KSYRGKQLHDLLYKTRAKEIEDFSHLPQVFREELREARWRVGRSPIHHAITASDGTVKILIRLEDNRLIEAVGIPVEHD-EGSFRLTACVSSQVGCPLRCSFCATGKGGYSRNLLRHEIVEQVMAIEEIFKHRVTNVVFMGMGEPMLNLKSVLEAHRCLNKDIQIGQRMMTISTVGVPNTIKMLASHKLQSTLAV--------SLHAPNQILREKIVPSAKSYPLDALMHDCKEYFQETGRRVTFEYTLLAGTNDAVEHAVELAELLQCYSRGSHVNLIPFNPIDDSEYRRPYKKAV---LAFAAALENKKITVSIRQTRGLDASAACGQLRNDFQKRPLL-----------------------------E-KP-SNEPQLS-P--------V------------------------------------
>GALEfabe
--------------------------------MAVLQTGCSAPIARALRTRCSM---------ATAASSSAHSPQSLGPTRLCNSDSRFLLGMSETELRKLALDLG--------------------------------------Q----QSYRGKQLHDLIYKTRAKEIQEFSHLPQAFREELRKAGWMVGRSSIHRAVAASDGTMKVLLRLHDDRLIEAVGIPVEDD-KDFYRLTACVSSQVGCPLRCSFCATGKGGYSRNLQTHEIVEQVMAIEELFKHRVTNVVFMGMGEPMLNLKSVLEAHRCLNKDIQIGQRMMTISTVGVPNTIKMLASHKLQSTLAV--------SLHAPNQKLREQIIPSAKAYPLVALMHDCKEYFLETGRRVSFEYTLLGK---------------------------------------------------------------------------------------------------------------------------------------------------------------------------------
>CEPHdama
--------------------------------MAALQQACSVPLARSLQSRVSM---------AAA--ATALVSPPMASPRLLKSDSRFLLGMSEPQLRHLALDYG--------------------------------------Q----QSYRGKQLHDLLYKTRVKEIQDFSHLPQVFREELREAGWRVGRSPIHHAVTASDGTVKILIRLEDNRLIETVGIPVEDD-KGSFRLTACVSSQVGCPLRCSFCATGKGGYSRNLHRHEIVEQVMTIEELFKHRVTNVVFMGMGEPMLNLKAVLEAHRCLNKDIQIGQRLMTISTVGVPNTIKMLALHKLQSTLAV--------SLHAPNQKLREQIVPSAKSYPLDALLHDCKEYFRETGRRVSFEYTLLAGTNDAVEHAVELSELLHCYCRGSHVNLIPFNPIDGSEYRRPYKKAV---LAFAAALEDQKITVSIRQTRGLDANAACGQLRNDFQKRPLL-----------------------------E-IP-ATEPQPS-P--------L------------------------------------
>NEUWmali
--------------------------------MAALQQACSAPLARALRSRGST---------AAA----SLTFVPAVTAQPPKADTRFLLGMSESELRQLALVFG--------------------------------------Q----QSYRGKQLHDLLYKTRAKEIQDFCHLPQAFREELHQAGWTVGRSPVYRTVRASDGTIKILIRLEDNRLIETVGIPVEED-EGSFRLTACVSSQVGCPLRCSFCATGKGGYSRNLLRHEIVEQVMAIEELFQHRVTNVVFMGMGEPMLNLKSVLDAHRCLNKDINIGQRMMTISTVGVPNTIKMLASHKLQSTLAV--------SLHAPNQNLRQQIIPSAKSYPLDALMHDCREYFLETGRRVSFEYTLLAGINDGIDHAVQLAELLHYHSRGSHVNLIPFNPIDGSDYRRPYKKGV---LAFAATLESKKITVSVRQTRGLDASAACGQLRNDFQKSPLL-----------------------------E-VP-ATEPQPL-H--------YKAKTADDLLQ--------------------------
>MOLIcapi
M-------------------------EAVRAPMATLQHVCSAPLARALSSRV------------SA----AIASPS-LPSRASQSDSRVLLGKSEPELQQIAIDFG--------------------------------------Q----QKYRGKQLHHLLYKTKAKEIQDFSHLPQAFRDDLREAGWKVGRSPVHRAITAADGTVKILIKLEDNRLIESVAIPVEDD-KGSFRLTACVSSQVGCPLRCSFCATGKGGFSRNLKQHEIVEQVLAIEELFKHRVTNVVFMGMGEPMLNLKAVLEAHRCLNKDIQIGQRMITISTVGVPNTIRMLASHRLQSTLAV--------SLHAPNQKLREQIVPSAKSYPLDAIMDDCKDYFLQTGRRVSFEYTLLAGINDGKEHATELAEMLRGCGGGYHVNLIPYNPIEGSEYRRPYKRVV---LAFVEALQSRKITVSVRQTRGLDASAACGQLRNDFQKNPLL-----------------------------Q-SA-AVEPPTSLP--------V-----------------SN-----------------
>PLATclav
--------------------------------MAVLQKACSAPLAHSLRSRGSI---------PVA----AIASPPMAAPRLLKSDSRYLIGMSESELRQVALDFG--------------------------------------Q----KSYRGKQLHDLLYKKRVKDINDFSHLPQVFREELREAGWRVGRSAIHHTVTSSDGTIKVLIRLEDSRLIEAVGIPIEDD-KGFIRLTACVSSQVGCPLRCSFCATGKGGYLRNLRQHEIVEQVMAIEEIFKHRVTNVVFMGMGEPMLNLKSVLGAHRCLNKDIRIGQRMMTISTVGVPNTIKMLASHMLQSTLAV--------SLHAPNQKLREQIIPSAKSYPLNALMNDCKEYFKETGRRVSFEYTLLAGTNDAVEHAVELAELLHCYGGASHVNLIPFNPIEDSEYRRPYKKAV---LAFAAALEEKRITASVRQTRGLDASAACGQLRNDFQKSSLL-----------------------------E-VP-AAESELSLP--------FEAQVAD------------------------------
>PHALcorn
--------------------------------MAGLQQACSAPFARSWRQHISK---------AAA--ASAISSPPIVAPRLPKTDSRFLIGMSESELRQLAIDYG--------------------------------------Q----KSYRGKQLHDLLYKTRAKEIQDFSHLPQVFREELRKAGWRVGRSPIHHAVTASDGTVKILIRLEDNRLVEAVGIPVEHE-KGSFRFTACVSSQVGCPLRCSFCATGKGGYSRNLLRHEIVEQVMAIEEIFKHRVTNVVFMGMGEPMLNLKSVLESHRCLNKDLQIGQRMMTISTVGVPNTIKMLASHKLQSTLAV--------SLHAPNQKLREEIIPSAKSYPIDALMHDCKDYFQETGRRVSFEYTLLAGTNDAVEHAIELAELLRCRSPGSHVNLIPFNPIAGSEYRRPYKKAV---LAFAAALEGRKITVSIRQTRGLDASAACGQLRNDFQKRPLL-----------------------------D-LP-TSESQLS-P--------V------------------------------------
>PHAIflav
--------------------------------MAVLQQGCSVPLARSLRPHISI------AAAAAA----AIASPPRVAPRLLKTDSRFLIGMSESELRQLALDYG--------------------------------------Q----KSYRGKQLHDLLYKTRAKEIQDFSHLPQVFREELREARWRVGRSPIHHAITASDGTVKILIRLEDNRLIEAVGIPVEHD-EGSFRLTACVSSQVGCPLRCSFCATGKGGYSRNLLRHEIVEQVMAIEEIFKHRVTNVVFMGMGEPMLNLKSVLEAHRCLNKDIQIGQRMMTISTVGVPNTIKMLASHKLQSTLAV--------SLHAPNQILREKIVPSAKSYPLDALMHDCKEYFQETGRRVTFEYTLLAGTNDAVEHAVELAELLHCYSRGSHVNLIPFNPIDDSEYRRPYKKAV---LAFAAALEDKKITVSIRQTRGLDASAACGQLRNDFQKSPLL-----------------------------E-KP-SNEPQLS-P--------L------------------------------------
>HABElong
--------------------------------MAVLQQACSTRLAHSLGSRGSF---------AAA----AIVSTPSVASPLLKSDSRYLLGMSETELRQVALDCR--------------------------------------Q----KSYRGKQLHDLLYRKRIKEIHDFSHLPQVFCETLREAGWRVGRSAIHHTVTASDGTIKILIRLEDSRLIEAVGIPIEDD-KGSIRLTACVSSQVGCPLRCSFCATGKGGYLRNLHRHEIVEQVMAIEEIFKHRVTNVVFMGMGEPMLNLKSVLGAHRCLNKDIQIGQRMMTISTVGVPNTIKMLASQMLQSTLAV--------SLHAPNQKLREQIIPSAKSYPLNALMNDCKEYFRETGRRVSFEYTLLAGINDAVEHAVELAELLHCYSRASHVNLIPFNLIEDSEYRRPYKKAV---LWWLLSFYY-------------------GLMLNLYLKASLGNNLAIRFSSLLSIMFTYLWSYSALGLHFC-----LGENHSE-PTDGLFEGFIRQNCCCFLFKH-----SSN------SLVHFVDISED
>APOSodor
--------------------------MAGPLSMAALQQAYSAPFARALRSRVSM---------ATA----ALTSLPGVTAQPLKPDTRFLLGMSESELRQLALDFG--------------------------------------Q----QSYRGKQLHDLLYKTRAKEIQDFSHLPQAFREELRQAGWRVGRSPIHRAVAAADGTIKILIRLEDNRLIETVGIPVEDD-KGSFRLTACVSSQVGCPLRCSFCATGKGGYSRNVQRHEIVEQVMAIEELFQHRVTNVVFMGMGEPMLNLKSVLDAHRCLNKDLNIGQRMMTISTVGVPNTIKMLASHKLQSTLAV--------SLHAPNQNLRQQIIPSAKSYPLDVLMHDCKEYFLETGRRVSFEYTLLAGVNDGVDDAVQLAELLHYYCGGSHVNLIPFNPINGSDYRRPYKKTV---LAFAATLESMKITVSVRQTRGLDASAACGQLRNDFQKSPFP-----------------------------E-VP-AAESQLS-P--------L------------------------------------
>CYMBensi
--------------------------------MAVLQQACSAPLARSLRPHISM---------AAA----AITSPPMVAPRLPKTNSRFLIGMSESELRQLALDYG--------------------------------------Q----KSYRGKQLHDLLYKTKVKEFQDFSHLPQVFREELHEAGWRVGRSPIHHAVTASDGTVKILIRLEDNRLIEAVGIPIEHE-NGSFRLTACVSSQVGCPLRCSFCATGKGGYSRNLLRHEIVEQVMAIEEIFKHRVTNVVFMGMGEPMLNLKSVLEAHRCLNKDIQIGQRMMTISTVGVPNTIKMLASHKLQSTLAV--------SLHAPNQKLREEIIPSAKSYPLDALMHDCKEYFLETGRRVSFEYTLLAGKNDAVEHAVELADLLHCYSLGSHVNLIPFNPIDGSEYRRPYKKAI---LDLWLK----------------------GSILGDFTIDFVF-----------------------------H-WSIWTL---------------------------------------------------
>MEXIxero
--------------------------------MTALQQACSAPLARALRSRGST---------AAA----ALTSPPVVLPQLFKASSRFLLGMSEKELRQLALDHG--------------------------------------Q----QSYRGKQVHDLLYKTRAKEIQDFSHLPQVFRDGLREAGWRVGRSPIHHAVTASDGTVKILIRLEDNRLVETVGIPVEDN-NGGFRLTACVSSQVGCPLRCSFCATGKGGYSRNLHPHEIVEQVMAIEELFKCRVTNVVFMGMGEPMLNLKSVLEAQRCLNKDIQIGQRMMTISTVGVPNTIKMLASHKLQSTLAV--------SLHAPNQKLREQIIPSAKSYPLDALMRDCKEYFRETGRRVSFEYTLLAGINDAIEHAVELAELLHCYSWGSHVNLIPFNPIDGAEYRRPYKKAV---LAFAAALEGRKITVSVRQTRGLDASAACGQLRNEFQKRPLL-----------------------------E-EP-ATEPQLS-P--------V------------------------------------
>ANOEemei
--------------------------------MAVLQQACSAPLARSLRSRGSF---------AAA----ALASPPLVAPRLLKPDSRFLLGMSEQELRQVALDYG--------------------------------------Q----KSYRGKQLHDLLYKAKVKEIHEFSHLPQVFREGLLEAGWKVGRSPIHHAVTASDGTVKILIRLEDSRLIEAVGIPVEVD-KGSFRLTACVSSQVGCPLRCSFCATGKGGYLRNLHRHEIVEQVMAIEELFKHRVTNVVFMGMGEPMLNLKSVLGAHRCLNKDIQIGQRMMTISTVGVPNTIKMLASHKLQSTLAI--------SLHAPNQKLREQIIPSAKSYPLDALMNDCKEYFRETGRRVSFEYTLLAGINDAVKHAVELAELLHFYSRGSHVNLIPFNPIEDSEYRRPYKKAI---LAFAAALEEKKITASIRQTRGLDANAACGQLRNDFQKSPLL-----------------------------E-AP-AASLISL-P--------YEAEVAA------------------------------
>HABEpant
--------------------------------MAVLQQACSTRLAHSLGSRGSF---------AAA----AIVSTPSVASPLLKSDSRYLLGMSETELRQVALDCR--------------------------------------Q----KSYRGKQLHDLLYRKRIKEIHDFSHLPQVFCETLREAGWRVGRSAIHHTVTASDGTIKILIRLEDSRLIEAVGIPIEDD-KGSIRLTACVSSQVGCPLRCSFCATGKGGYLRNLHRHEIVEQVMAIEEIFKHRVTNVVFMGMGEPMLNLKSVLGAHRCLNKDIQIGQRMMTISTVGVPNTIKMLASQMLQSTLAV--------SLHAPNQKLREQIIPSAKSYPLNALMNDCKEYFRETGRRVSFEYTLLAGINDAVEHAVELAELLHCYSRASHVNLIPFNLIEDSEYRRPYKKAV---LWWLLSFYY-------------------GLMLNLYLKASLGNNLAIRFSSLLSIMFTYLWSYSALGLHFC-----LGENHSE-PTDGLFEGFIRQNCCCFLFKH-----SSN------SLVHFVDISED
>HYPOheme
M-------------------------EAVRAPMATLQHVCSAPLARALRSRV------------SA----AIASPS-LPSRASQSDSRVLLGKSEPELQQLAIDFG--------------------------------------Q----QKYRGKQLHHLLYKTKAKEIQDFSHLPQAFRDDLREAGWKVGRSPVHRAVTAADGTVKILIKLEDNRLIETVGIPVEDD-KGSFRLTACVSSQVGCPLRCSFCATGKGGFSRNLKQHEIVEQVLSIEELFKHRVTNVVFMGMGEPMLNLKAVLEAHRCLNKDIQIGQRMITISTVGVPNTIRMLASHKLQSTLAV--------SLHAPNQKLREQIVPSAKSYPLDAIMDDCKDYFLQTGRRVSFEYTLLAGINDGKEHATELAEMLHGCGGGYHVNLIPYNPIEGSEYRRPYKRAV---LAFVEALESRKITVSVRQTRGLDASAACGQLRNDFQKSPLL-----------------------------E-SA-AVDPQLS-P--------A------------------------------------
>PAPHhirs
--------------------------------MAALQQACSAPLARVLRSRGS-----------AA----VLTSPPGVLPRLLKANSRFLIGMSEKELRQLALDHG--------------------------------------Q----QSYRGKQLHDLLYKTRAKEIQDFRHLPQVFKEDLREAGWRVGRSPIHHDVTASDGTVKILIRLEDNILVETVGIPVKYD-NGSFRLTACISSQAGCPLRCSFCATGKGGYSRNLHPHEIVEQVMAIEELFKHRVTNVVFMGMGEPMLNLKSVLKAHRCLNKDIQIGQRMMTISTVGVPNTIKILASHKLQSTLAV--------SLHAPNQKLREQIIPSAKSYPLDALMRDCNEYFRETGRRVSYEYTLLAGINDTVEHAVEIAELLHCYSRGSHVNLISFNPIDGSEYRRPYKKAV---LAFAAALEGKKITVSVRQTRGLDASAACGQLRNDFQKTPLI-----------------------------E-EP-ATEPQFS-P--------V------------------------------------
>ERYCcris
--------------------------------MAALQQACSASFSRSLRPRISM---------AAG----GLTSPPVVAPRLPMTGSRFLIGMSESDLRQLALDFG--------------------------------------Q----KSYRGKQMHDLLYKTRAKEFQDFSHLPQVFREGLREAGWRVGRSPIHHAVSASDGTIKILIRLEDNRLVEAVGIPLEQE-KGSFRLTACVSSQVGCPLRCSFCATGKGGYSRNLLRHEIVEQVMAIEEIFKHRVTNVVFMGMGEPMLNLKSVLGAHRCLNKDIQIGQRMMTISTVGVPNTIKMLASHKLQSTLAV--------SLHAPNQKLREEIIPSAKSYPLDALLHDCKEYFLETGRRVSFEYTLLAGKNDAVEHAVELADLLHCYSRGSHVNLIPFNPIDGSEYRRPYKKAI---LAFAAALEDKKITVSIRQTRGLDASAACGQLRNDFQKRSLL-----------------------------E-VP-ASEPQFS-P--------V------------------------------------
>EPIPpurp
--------------------------------MAALQQACSVPLARSLQSRVSM---------AAA--ATGLVSPPMVSPRLLKSDSRFLLGMSEPELRQLALNYG--------------------------------------Q----QSYRGKQLHDLLYKTRVKEIQDFSHLPQVFREELREAGWRVGRSPIHRSVTASDGTVKILTRLEDNRLIETVGIPVEDD-KGSFRLTACVSSQVGCPLRCSFCATGKGGYSRNLHRHEIVEQVMTVEELFKHRVTNVVFMGMGEPMLNLKSVLEAHRCLNKDIQIGQRLMTISTVGVPNTIKMLASHKLQSTLAV--------SLHAPNQKLREQIVPSAKSYPLDALMHDCNDYFKETGRRVSFEYTLLAGTNDAVEHAVELAELLHCYCRGSHVNLIPFNPIDGSEYRRPYKKAV---LAFAAALEDQKITASIRQTRGLDASAACGQLRNDFQKSPLL-----------------------------E-VP-ATEPQSS-P--------V------------------------------------
>VANIplan
--------------------------------MAVLQTGCSVPLARALRTRCSM---------AAVNSSPALSSQSLGVPRLSNSDSRFLLGMSETELRKLALDLG--------------------------------------Q----QSYRGKQLHDLIYKTRAKEIQEFSHLPQAFREELRKAGWMVGRSSTHHVVTASDGTIKILIRLHDNRLIETVGIPVDDD-KGFYRLTACVSSQVGCPLRCSFCATGKGGYSRNLRVHEIVEQVMAIEELFKHRVTNVVFMGMGEPMLNLKSVLQAHRCLNKDIQIGQRMMTISTVGVPNTIKMLASRKLQSTLAV--------SLHAPNQKLREQIIPSAKTYPLTSLLHDCKEYFMETGRRVSFEYTLLAGINDGVHHAIELAELLHSYVRGSHVNLIPFNPIDGSEYRRPYKKTI---LSFAEALESRKITVSIRQTRGLDVGAACGQLRNEFQKSPMI-----------------------------H-YQ-LPELKAP-A--------V---------------------------VHVLE----
>ORCHital
--------------------------------MAVLQKACSAPLAHSLRSRGSI---------PAA----ALASPPMVEPRLLKSHSRYLLGMSELELRQVALDYGQVVNSSRNPSHLFLFSIFTSQKRKSHFPIFCGLGTIMTQ----KSYRGKQLHDLLYKTRVKDINDFSYLPEVFREELREAGWRVGRSAIHHVVTASDGTIKVLIRLEDSRLIEAVGIPVEDD-KGSVRLTACVSSQVGCPLRCSFCATGKGGYLRNLHRHEIVEQVMAIEQIFKHRVTNVVFMGMGEPMLNLKSVLGAHRCLNKDIHIGQRMMTISTVGVPNTIKMLASHKLQSTLAV--------SLHAPNQKLREQIIPSAKSYPLNALMNDCKEYFKETGRRVSFEYTLLAGTNDAVEHAVELAELLHCYSRASHVNLIPFNPIEDSEYRRPCKKAV---LAFAAALEKKKITASVRQTRGLDASAACGQLRNDFQKSPLL-----------------------------E-VP-AAESSLL-S--------V------------------------------------
>HEMIforr
--------------------------------MAVLQKACSSPFAHSLRPRVSI---------PAA----ALASPPTVAPRLLKSDSRYLLGMSESELLQLALEYG--------------------------------------Q----KSYRGKQLHDLLYKKRVKDISDFSHLPQVFREELREAGWRVGRSAIHRTVTASDGTIKILIRLEDSRLIEAVGIPIEDD-KGSVRLTACVSSQVGCPLRCSFCATGKGGYLRNLHQHEIVEQVMSIEEIFKHRVTNVVFMGMGEPMLNLKSVLGAHRCLNKDIRIGQRMMTISTVGVPNTIKMLASHKLQSTLAV--------SLHAPNQKLREQIIPSAKSYPLNALMNDCKEYFKETGRRVSFEYTLLAGTNDAVEHAVELAELLHCYSRGSHVNLIPFNPIEDSEHRRPYKKAV---LAFAAALEEKKITASVRQTRGLDASAACGQLRNDFQKSPLL-----------------------------E-VP-AAESLLL-N--------F------------------------------------
>GOODfuma
--------------------------------MAVLQQACSAPLARSLRSRGSF---------AAA----ALASPPLVAPRLLKSDSRFLLGMSELELRQVALDYG--------------------------------------Q----KSYRGKQLHDLLYKTRVKEIHDFSHLPQMFRERLCEAGWKVGRSPIHHAVTASDGTVKILIRLEDSRLIEAVGIPVEVD-KRSFRLTACVSSQVGCPLRCAFCATGKGGYLRNLHRHEIVEQVMAIEELFKHRVTNVVFMGMGEPMLNLKSVLGAHRCLNKDIQIGQRMMTISTVGVPNTIKMLASHKLQSTLAVSILVLVASSLHAPNQKLREQIIPSAKSYPLDALMNDCKEYFRETGRRVSFEYTLLAGINDAVEHAVELAELLHCYSRGSHVNLIPFNPIEDSEFRRPYKKAV---LAFAAALEEKKIMASIRQTRGLDANAACGQLRNDFQKRPLL-----------------------------E-AP-AASLVSL-P--------YEAEVAA------------------------------
>EPIDfulg
--------------------------------MAVLQQACSAPLARSLRPHISI-----AAAAAAA----AIASPLLVAPRLSKTDSRFLIGMSELELRQLSLDYG--------------------------------------Q----KSYRGKQLHDLVYKTRAKDIQDFSHLPQVFREELREAGWRVGRSPIHHAVTSSDGTVKILIRLEDDRLIETVGIPVEHE-KGSFRLTACVSSQVGCPLRCSFCATGKGGYSRNLLRHEIVEQVMAIEEIFKHRVTNVVFMGMGEPMLNLKSVLEAHRCLNKDIQIGQRMMTISTVGVPNTIKMLASHKLQSTLAV--------SLHAPNQKLREEIIPSAKSYPLDALLHDCKDYFQETGRRVSFEYTLLAGTNDAVEHAVELAELLHCYSRGSHVNLIPFNPIDGSEYRRPYKKAV---LAFAAALEDKKITVSIRQTRGLDASAACGQLRNDFQKRPLP-----------------------------E-VP-TAESQLS-P--------V------------------------------------
>LECAnigr
--------------------------------MAVLQTAFSAPLARALRIRCST---------AAPTSSSALASQSMGLPRLFVSDSLFLLGRSETELRKLALDFG--------------------------------------Q----KSYRGKQLHDLIYKARAKEIQHFSHLPQAFREELIKVGWKVGRSSIHHAVTSSDGTIKILIRLHDNRLIETVGIPVEDD-KGFCRLTACVSSQVGCPLRCSFCATGKGGYSRNLQSHEIVEQVMAIEELLKHRVTNVVFMGMGEPMLNLKSVLEAHRCLNKDIQIGQRMMTISTVGVPNTIKMLASQKLQSTLAV--------SLHAPNQKLREQIIPSAKTYPLDALMLDCKEYFLETGRRVSFEYTLIAGINDYVDNAIELAELLNCYSRGSHVNLIPFNPIDGSEYRRPYKKTI---LSFAETLESRKITVSVRQTRGLDAGAACGQLRNEFQKSPLL-----------------------------V-VP-GAESQLS-T------------------------------------------G--
>DRAKelas
--------------------------------------------------------------------------------------------MSEAELRQVALDYG--------------------------------------Q----KNYRGKQLHDLLYKTRVKEIHDFNHLPQVFRDELQEAGWRVGRSPIHHAVTASDGTVKILIRLEDSRLIETVGIPVEDD-KGSFRLTACVSSQVGCPLRCSFCATGKGGYFRNLHRHEIVEQVMAIEELFKLRVTNVVFMGMGEPMLNLKSVLGALRCLNKDIQIGQRMMTISTVGVPNTIKMLASHKLQSTLAV--------SLHAPNQKLREKIIPSAKSYPLDALMNDCKEYFKETGRRVSFEYTLLAGTNDAVEHAIELAELLHYYCRGSHVNLIPFNPIEDSEYRRPYKKTV---LAFAKALEEKKITVSIRQTRGLDANAACGQLRNDFQKSPLI-----------------------------E-EP-VASPNTS-L---------------------------------------------
>CHILsemi
--------------------------------MALLHQACSAPLARSLLPRCSV---------AVV----ALASPPMSIPRLVKSDSRFLLGMSEAELRQVALDYG--------------------------------------Q----KSYRGKQLHDLLYKTRVKEIHDFSHLPQVFRDELHEAGWRVGRSPIHHAVTSSDGTVKILIRLEDSRLIETVGIPVEDD-KGSFRLTACVSSQVGCPLRCTFCATGKGGYFRNLHRHEIVEQVMAIEELFKLRVTNVVFMGMGEPMLNLKSVLGALRCLNKDIQIGQRMMTISTVGVPNTIKMLASHKLQSTLAV--------SLHAPNQKLREKIIPSAKSYPLDALMNDCKVYFKETGRRVSFEYTLLAGTNDAVEHAIELAELLHHYNRGSHVNLIPFNPIEDSEYRRPYKKTI---LAFAKALEEKKITVSIRQTRGLDANAACGQLRNDFQKSPLI-----------------------------Q-VP-VASLNSS-L---------------------------------------------
>CYPRflav
--------------------------------MAALQQACSAPLARAIRFRGST---------TAA-AAEVLTSPPVVLPRLLKANSRVLIGMSEKELRLLALDHG--------------------------------------Q----QSYRGKQLHDLLYKTRAKEIQDFSHLPQVFREGLREAGWRVGRSPIHLTVTASDGTVKILIRLEDNRLVETVGIPVEVD-NGSFRLTACVSSQVGCPLRCSFCATGKGGYSRNLHPHEIVEQVMAIEEIFKHRVTNVVFMGMGEPMLNLKSVLESHRCLNKDIQIGQRMMTISTVGVPNTIKMLASHKLQSTLAV--------SLHAPNQKLREQIIPSAKSYPLDALMRDCKEYFRETGRRVSFEYTLLAGINDAVEHAVELAEMLHCYSRGSHVNLIPFNPIDGSEYRRPYKKAV---LAFATALEGKKITVSIRQTRGLDASAACGQLRNDFQKSPLI-----------------------------D-EP-VTEPQLS-P--------V------------------------------------
>EPIPhell
--------------------------------MAALQQACSVPLARSLQSRVSM---------AAA--ATGLVSPPMVSPRLLKSDSRFLLGMSEPELRQLALNYG--------------------------------------Q----QSYRGKQLHDLLYKTRVKEIQDFSHLPQVFREELREAGWRVGRSPIHRSVTASDGTLKILTRLEDNRLIESVGIPVEDD-KGSFRLTACVSSQVGCPLRCSFCATGKGGYSRNLHRHEIVEQVMTVEELFKHRVTNVVFMGMGEPMLNLKSVLEAHRCLNKDIQIGQRLMTISTVGVPNTIKMLASHKLQSTLAV--------SLHAPNQKLREQIVPSAKSYPLDALMHDCNDYFKETGRRVSFEYTLLAGTNDAVEHAVELAELLHCYCRGSHVNLIPFNPIDGSEYRRPYKKAV---LAFAAALEDQKITVSIRQTRGLDASAACGQLRNDFQKSPLL-----------------------------E-VP-ATEPQSS-P--------V------------------------------------
>OECEmacu
--------------------------------MAVLQQACSAPLARSLRPHISM---------AAA----AITSPPMVATRLPKTDNRFLIGMSESELRQLALDYG--------------------------------------Q----KSYRGKQLHDLLYKTRAKEFQDFSHLPQMFREELRDAGWRVGRSPIHHAVTASDGTVKVLIRLEDNRLVETVGIPVEQE-KGSLRLTACVSSQVGCPLRCSFCATGKGGYSRNLLRHEIVEQVMAIEEIFKHRVTNVVFMGMGEPMLNLKSVLEAQRCLNKDILIGQRMMTISTVGVPNTIKMLASHKLQSTLAV--------SLHAPNQKLREEIIPSAKAYPLDALMNDCKEYFLETRRRVSFEYTLLAGKNDAVEHAAELADLLHCFCGGSHVNLIPFNPIVGSEYRRPYKKAV---LAFAAALEDKNITVSIRQTRGLDASAACGQLRNDFQKRPLV-----------------------------E-VP-AAESQFS-P--------VEAETVH------------------------------
>GYMNdens
--------------------------------MAVLQKACSVPLAHSLRSRGSI---------PAA----ALASPPMVAPRLLKSDSRYLLGMSESELRQVALDCG--------------------------------------Q----KSYRGKQLHDLLYKTRVKDINDFSHLPQVFREELREAGWRVGRSAIHHTVTASDGTIKVLIRLEDSRLIEAVGIPIEDD-KGFVRLTACVSSQVGCPLRCSFCATGKGGYLRNLRQHEIVEQVMAIEEIFKHRVTNVVFMGMGEPMLNLKSVLGAHRCLNKDIRIGQRMMTISTVGVPNTIKMLASHKLQSTLAV--------SLHAPNQKLREQIIPSAKSYPLNALMNDCKEYFKETGRRVSFEYTLLAGTNDAVEHAVELAELLHCYCGASHVNLIPFNPIEDSEYRRPYKKAV---LAFAAALEEKKITASVRQTRGLDASAACGQLRNDFQKSPLL-----------------------------E-VS-AVES--------------------------------------------------
>GASTelat
--------------------------------MAVLQQACSTSLARSLRPRISMT-----SAAAAV----AVTSPPVSAPMFLKGDSRFLIGMSEPQLRQLAAECG--------------------------------------Q----ASYRGKQLHDLLYKKRVKDIQNFTDVPQLFREALLEAGWRVGRSPLHRAITAADGTVKILNKLEDNKLIEAVGIPVDDA-KGSIRLTACISSQVGCPLRCSFCATGMGGYSRNLHPHEIIEQVMAIEEIFKHRVTNVVFMGMGEPMLNLKSVLKALTCLNKDIHIGQRMITISTVGVPNTIKMLASHRLQSTLAV--------SLHAPNQKLREKIIPSAKSYPLKALMQDCKEYFNESRRRLTFEYTLLAGINDAVEHAIELSQLLHSYCHGSHVNLIPFNPIDGSEYRRPYKKAV---LAFAAALEDNKITTSVRQTRGLDASAACGQLRNDFQKSPLP-----------------------------ELLP-ATESQFS-P---------------------------------------------
>CALEmajo
--------------------------------MALLPQACSAPLARSLLSRGSM---------ASV----ALASAPAPVPPLLKSDSRYLLGMSEPELRQVALDCG--------------------------------------Q----KSYRGKQLHDLLYKTRVKEIHDFSHLPQVFRDELHEAGWRVGRSPIHHVVTASDGTIKILLRLEDSRLIETVGIPVEGD-KGSFRLTACVSSQVGCPLRCSFCATGKGGYFRNLHKHEIVEQVMAIEELFKLRVTNVVFMGMGEPMLNLKSVLGALRCLNKDIQIGQRMMTISTVGVPNTIKMLASHKLQSTLAV--------SLHAPNQKLREKIIPSAKSYPLDALMNDCKVYFKETGRRVSFEYTLLAGTNDAVEHAVELAELLHYYSRGSHVNLIPFNPIEDSEYRRPYKKTV---LAFAKALEENKITVSIRQTRGLDANAACGQLRNDFQKSPLV-----------------------------E-AP-AASLSFS-H---------EAEAVN------------------------------
>RIMAelli
--------------------------------MALLQQACSAPLARSLLSRGSM---------AAV----ALASPPVAVPRLLKSESRFLLGMSESELRQVALDYG--------------------------------------H----KSYRGKQLHDLLYKTRVKEIHEFSHLPQVFRDELHEAGWRVGRSPIHHAITASDGTVKILIRLEDSRLIETVGIPVEDE-KGSFRLTACVSSQVGCPLRCSFCATGKGGYLRNLHRHEIVEQVMAIEELFKLRVTNVVFMGMGEPMLNLKSVLGALRCLNKDIQIGQRMMTISTVGVPNTIKMLASHRLQSTLAV--------SLHAPNQKLREQIIPSAKSYPLDALLNDCKEYFKETGRRVSFEYTLLAGTNDAVEQAVELAELLHYYSRGSHVNLIPFNPIKDSAYRRPYKKTV---LAFAAALEENKITVSIRQTRGLDANAACGQLRNDFQKSPLI----------------------------------------------------------------------------------------
>EPIDpuni
--------------------------------MAVLQQACSAPLARSLRPHISI-----AAAAAAA----AIASPLLVAPRLSKTDSRFLIGMSELELRQLSLDYG--------------------------------------Q----KSYRGKQLHDLVYKTRAKDIQDFSHLPQVFREELREAGWRVGRSPIHHAVTSSDGTVKILIRLEDDRLIETVGIPVEHE-KGSFRLTACVSSQVGCPLRCSFCATGKGGYSRNLLRHEIVEQVMAIEEIFKHRVTNVVFMGMGEPMLNLKSVLEAHRCLNKDIQIGQRMMTISTVGVPNTIKMLASHKLQSTLAV--------SLHAPNQKLREEIIPSAKSYPLDALMHDCKDYFQETGRRVSFEYTLLAGTNDAVEHAVELAELLHCYSRGSHVNLIPFNPIDGSEYRRPYKKAV---LAFAAALEDKKITVSIRQTRGLDASAACGQLRNDFQKRPLP-----------------------------E-VP-TAESQLS-P--------V------------------------------------
>LANAlana
------------------------------MAMATLQHVYSAPLARALRCR-------------AA----SIASPS--SSRASQSDSLVLLGKSELELQQLAIDFG--------------------------------------Q----QKYRGKQLHQLLYKTKAKEIQDFSHLPQGFRNDLREAGWMVGRSPVHQAVTAADGTVKILIKLEDNRLIETVGIPVEDD-KGSFRLTACVSSQVGCPLHCTFCATGKGGFSRNLKQHEIVGQVLAIEELFKHRVTNVVFMGMGEPMLNLKAVLEAHRCLNKDVQIGQRMMTISTVGVPNTIRMLASHKLQSTLAV--------SLHAPNQKLREKIVPSAKSYPLDAIMDDCKDYFLQTGRRVSFEYTLLAGVNDGVEHAAELAEMLHGCGRGYHVNLIPFNPIQGSEYRRPYKRMV---LAFLEALESRKITVSVRQTRGLDASAACGQLRNDFQKSPLL-----------------------------E-SS-TAEPQLT-P--------A------------------------------------
>VANIshen
--------------------------------MAILQTGCSVPLARALRTRCSI---------AAANSSPALSSQSLGVPQLFNSDSRFLLGMSETELRKLALDLG--------------------------------------Q----QSYRGKQLHDLIYKTRAKDIQEFSHLPQTFREELRKAGWMVGRSSIHQVVTASDGTIKILIRLHDNRLIETVGIPVEDD-KGFYRLTACVSSQVGCPLRCSFCATGKGGYSRNLRAHEIVEQVMAIEELFKHRVTNVVFMGMGEPMLNLKSVLQAHRCLNKDIQIGQRMMTISTVGVPNTIKMLASHKLQSTLAI--------SLHAPNQKLREQIIPSAKTYPLGSLLHDCKEYFLETGRRVSFEYTLLAGINDGVHHAIELAQLLHSYVRGSHVNLIPFNPIDGSEYRRPYKKTI---LSFAEALESRKITVSIRQTRGLDVGAACGQLRNEFQKSPML-----------------------------H-YE-RPQLKAP-A--------L---------------------------DHVLE----
>CRYPlept
--------------------------------MAVLQQACSTSLARSLRSRGSM---------AAT----VLASPPMVSPRLLKSDSRFLLGLSESELRQVALDFG--------------------------------------Q----KSYRGKQLHDLLYKTRVKDIHEFSHLPQVFRDELCEAGWSVGRSPIHHSVTASDGTVKILIRLEDNRLIETVGIPVEGD-KSSFRLTACVSSQVGCPLRCSFCATGKGGYLRNLHQHEIVEQVMAIEELFNLRVTNVVFMGMGEPMLNLKSVLGALRCLNKDIQIGQRMMTISTVGVPNTIKMLASHKLQSTLAV--------SLHAPNQKLREQIIPSAKSYPLDALMNDCKEYFKETGRRVSFEYTLLAGTNDAVEHAVELAGLIHCYSRGSHVNLIPFNPIEDSEYRRPYKKAV---LAFAAALEGKKITISIRQTRGLDANAACGQLRNDFQKSPLF-----------------------------E-LP-AATITNK-Q--------IPVHQISKQLSNIFRSFVENYWGCYLSCKYFLNPAV-
>CHILtrap
--------------------------------MALLHQACSAPLARSLLPRCSV---------AVV----ALASPPMSIPRLVKSDSRFLLGMSEAELRQVALDYG--------------------------------------Q----KSYRGKQLHDLLYKTRVKEIHDFSHLPQVFRDELHEAGWRVGRSPIHHAVTSSDGTVKILIRLEDSRLIETVGIPVEDD-KGSFRLTACVSSQVGCPLRCTFCATGKGGYFRNLHRHEIVEQVMAIEELFKLRVTNVVFMGMGEPMLNLKSVLGALRCLNKDIQIGQRMMTISTVGVPNTIKMLASHKLQSTLAV--------SLHAPNQKLREKIIPSAKSYPLDALMNDCKVYFKETGRRVSFEYTLLAGTNDAVEHAIELAELLHHYNRGSHVNLIPFNPIEDSEYRRPYKKTI---LAFAKALEEKKITVSVRQTRGLDANAACGQLRNDFQKSPLI----------------------------------------------------------------------------------------
>SERAvome
--------------------------------MAVLQKACSAPLAHSLRSRGSI---------PAA----ALPSAPMVAPRLLKLDSRYLLGMSESELRQVALDYG--------------------------------------Q----KSYRGKQLHDLLYKTRVNDINDFCHLPQVFRKELHEAGWSVGRSAIHHAVTASDGTIKVLIRLEDSRLIEAVGIPVEDD-KGYVRLTACVSSQVGCPLRCSFCATGKGGYFRNLRRHEIVEQVMAIEDIFKHRVTNVVFMGMGEPMLNLNSVLGAHRCLNKDLCIGQRMMTISTVGVPNTIKMLASHKLQSTLAV--------SLHAPNQKLREQIIPSAKSYPLNALMNDCKEYFKETGRRVSFEYTLLAGTNDGVEHAIELAELLHCYSHASHVNLIPFNPIEDSEYRRPYKKAV---LAFAAALEEKKITASVRQTRGLDASAACGQLRNEFQKSPLL-----------------------------Q-TD-RKSV-------------V------------------------------------
>GOODpube
--------------------------------MAVLQQACSAPLARSLRSRGSF---------AAA----ALASPPLVAPRLLKSDSRFLLGMSELELRQVALDYG--------------------------------------Q----KSYRGKQLHDLLYKTRVKEIHDFSHLPQVFRERLCEAGWRVGRSPIHHAVTASDGTVKILIRIEDSRLIEAVGIPVEVD-KGSFRLTACVSSQVGCPLRCAFCATGKGGYLRNLHRHEIVEQVMAIEELFKHRVTNVVFMGMGEPMLNLKSVLGAHRCLNKDIQIGQRMMTISTVGVPNTIKMLASHKLQSTLAV--------SLHAPNQKLREQIIPSAKSYPLDALMNDCKEYFRETGRRVSFEYTLLAGINDAVEHAVELAELLHCYSRGSHVNLIPFNPIEDSEYRRPYKKAV---LAFAAALEEKKIIVSIRQTRGLDANAACGQLRNDFQKSPLL-----------------------------E-AP-AASLVSL-P--------YEAEVAA------------------------------
>OPHRgarg
--------------------------------MAVLQKVCSAPLAHSLRSNGSI--------PAAA----ALASAPMLAPRLLKTDSRNLLGMSETELRQVALRYG--------------------------------------Q----KSYRGKQLHDLLYKKRVKDINDFCHLPQVFREELREAGWRVGRSAIHHAVTASDGTIKALIMLEDSRLIEAVGIPVQDD-KGPVRLTACISSQVGCPLRCSFCATGKGGYLRNLGRHEIVEQVMAIEEIFNHRVTNVVFMGMGEPMLNLNSVLGAHRCLNKDIHIGQRMMTISTVGVPNTIKMLASHKLQSTLAV--------SLHAPNQKLREQIIPSAKSYPLNALMNDCKEYFNVTGRRVSFEYTLLAGTNDAVEHAIELAELLHCYSPASHVNLIPFNPIDDSEYRRPYKKAV---LAFAAALEEKKITASIRKTRGLDVSAACGQLRNDFQKSPLL-----------------------------E-IP-AAES--------------------------------------------------
>PHRAlind
--------------------------------MATLQQACSAPLARALRSRGS----------AAA----ALTSPPVGLPRLLKANSSFLIGMSEKELRQLAIDHG--------------------------------------Q----QSYRGKQLHDLLYKTRVKEIQDFSHLPQVFREKLREAGWRVGRSPIHHALTASDGTVKILIRLEDNRLVETVGIPVEDN-NGAFRLTACISSQVGCPLRCSFCATGKGGYSRNLHPHEIVEQVMAIEELFKHRVTNVVFMGMGEPMLNLKSVLEAQRCLNKDIQIGQRMMTISTVGVPNTIKMLASHKLQSTLAV--------SLHAPNQKLREQIIPSAKSYPLDALMRDCKEYFRETGRRVSFEYTLLAGINDAVEHAVELAELLHCYSRGSHVNLIPFNPIDGSEYRRPYKKAV---LAFATALEGKKITVSVRQTRGLDARAACGQLRNDFQKSPLL-----------------------------E-ET-TTEPQLS-P--------V------------------------------------
>CALAcreb
--------------------------------MAALQQACSAPLVRSLRSRGSL---------AAI----PLAAPPVMAPRLRQSDSRFLLGMSESELRQVAIDYG--------------------------------------Q----KSYRGKQLHDLLYKTRVKEINEFSHLPQVFRDELSDAGWRVGRSPIHHTITAADGTIKILIRLVDNRLIETVGIPVEDD-NGSFRLTACVSSQVGCPLRCSFCATGKGGYFRNLQQHEIVEQVMAIEELFKLRVTNVVFMGMGEPMLNLKSVLGAHRCLNKDVQIGQRMMTISTVGVPNTIKMLASHKLQSTLAV--------SLHAPNQKLREQIIPSAKSYPLNALMNDCKEYFKETGRRVSFEYTLLAGINDTVEHAVELAELLQRYIRGSHVNLIPFNPIEDSEYRRPYKKAV---LAFAAALEEKKITASIRQTRGLDANAACGQLRNDFQKTPLL-----------------------------E-VP-VPSLNSL-P--------YEAELVY------------------------------
>CORYacti
--------------------------------MAMLQQACSVPLVRSLRSRGSM---------AAM----ALASPPMEAPRLLKPDSRFLLGMSESELRQVALDYG--------------------------------------Q----KSYRGKQLHDLLYKTRVKEIDDFSHLPQVFRDELRDAGWKIGRSPIHHAITASDGTVKILIRLEDSRLIETVGIPVEYD-KGSFRLTACVSSQVGCPLRCSFCATGKGGYSRNLQRHEIVEQVMAIEELFKLRVTNVVFMGMGEPMLNLKSVLGAHRCLNKDIQIGQRMMTISTVGVPNTIKMLASHKLQSTLAV--------SLHAPNQKLREQIVPSAKSYPLDALMNDCKEYFKETGRRVSFEYTLIAGTNDAVEHAVELAELLHCYSRGSHVNLIPFNPIKDSEYRRPYKKAV---LAFAAALEEKKITVSVRQTRGLDANAACGQLRNDFQKRPVL-----------------------------E-EP-AGSLDSV-P--------CEAKVVN------------------------------
>PHALmode
--------------------------------MAVLQQACSAPFARSWRQHISK---------AAA----AIASPPFLAPRLPKTDSRFLIGMSETELRQLAIDYG--------------------------------------Q----KSYRGKQLHDLLYNTRAKEIQDFSHLPQVFREELREAGWRVGRSPIHHAVTASDGTVKILLRLEDNRLVEAVGIPVEHE-KGSFRLTACVSSQVGCPLRCSFCATGKGGYSRNLLRHEIVEQVMAIEEIFKHRVTNVVFMGMGEPMLNLKSVLESHRCLNKDLQIGQRMMTISTVGVPNTIKMLASHKLQSTLAV--------SLHAPNQKLREEIIPSAKSYPIDALMHDCKDYFQETGRRVSFEYTLLAGTNDAVEHAVELAELLRCRSPGSHVNLIPFNPIAGSEYRRPYKKAV---LAFAAALEGRKITVSIRQTRGLDASAACGQLRNDFQKRPLL-----------------------------D-LP-TSESQLS-P--------V------------------------------------
>PAPHconc
--------------------------------MAALQQACSAPLARVLRSRGS-----------AA----ALTSPPVVLPRVLKANSRFLIGMSEKELRQLALDHG--------------------------------------QVKKLQSYRGKQLHDLLYKTRAKEFQDFRHLPQVFMEDLREAGWRVGRSPIHHDVTASDGTVKILIRLEDNILVETVGIPVKVD-NGSFRLTACISSQVGCPLRCSFCATGKGGYSRNLHPHEIVEQVMAIEELFKHRVTNVVFMGMGEPMLNLKSVLKAHRCLNKDIQIGQRMMTISTVGVPNTIKMLASHKLQSTLAV--------SLHAPNQKLREQIIPSAKSYPLDALMHDCNEYFRETGRRVSYEYTLLAGINDAVEHAVEIAELLHRYSRGSHVNLIPFNPIDGSDYRRPYKKAV---LAFAAALEGKKITVSVRQTRGLDASAACGQLRNDFQKTPLI-----------------------------E-EP-ATEPQLS-P--------V------------------------------------
>DRAKthyn
--------------------------------MALLYQACSAPLARSLLSRGSV---------AAV----AITSPPMSSPRLLKSDSRFLLGMSEAELRQVALDYG--------------------------------------Q----KNYRGKQLHDLLYKTRVKEIHDFNHLPQVFRDELQEAGWRVGRSPIHHAVTASDGTVKILIRLEDSRLIETVGIPVEDD-KGSFRLTACVSSQVGCPLRCSFCATGKGGYFRNLHRHEIVEQVMAIEELFKLRVTNVVFMGMGEPMLNLKSVLGALRCLNKDIQIGQRMMTISTVGVPNTIKMLALHKLQSTLAV--------SLHAPNQKLREKIIPSAKSYPLDALMNDCKEYFKETGRRVSFEYTLLAGTNDAVEHAIELAELLHYYCRGSHVNLIPFNPIEDSEYRRPYKKMV---LAFAKALEEKKITVSIRQTRGLDANAACGQLRNDFQKSPLI-----------------------------E-EP-VASPNSS-L---------------------------------------------
>HAEMdisc
--------------------------------MAVLQQVCFASLARSLRPRGSF---------AAA----ALASPPSVAPRLLKSESRFLLGMSEQELRQVALDFG--------------------------------------Q----KSYRGKQLHDLLYKARAKEIHEFIHLPQMFREGLREAGWRVGRSPIHHAVTASDGTVKILIRLEDSRLIEAVGIPVEVD-KGPFRLTACVSSQVGCPLRCSFCATGKGGYLRNLHRHEIVEQVMAIEELFKHRVTNVVFMGMGEPMLNLKSVLGAHRCLNKDIQIGQRMMTISTVGVPNTIKMLASHKLQSTLAV--------SLHAPNQKLREQIIPSAKSYPLDALMNDCKEYFRETGRRVSFEYTLLAGINDAVEHAVELAELLHCYSRGSHVNLIPFNPIEDSEYRRPYKKAV---LAFAAALEENKITASIRQTRGLDANAACGQLRNDFQKSPLL-----------------------------E-AP-AASLISL-P--------YEAEVAA------------------------------
>NEUWzoll
M----------------LEYEKRGDGIERSLSMAALQQACSAPLARALRSRGST---------AVA----SLTFVPAVTAQPPKADTRFLLGMTESELRQLALVFG--------------------------------------Q----QSYRGKQLHDLLYKTRAKEVQDFCHLPQAFREQLHQAGWTVGRSPVYRAVRASDGTIKILIRLEDNRLIETVGIPVEED-EGSFRLTACVSSQVGCPLRCSFCATGKGGYSRNLLRHEIVEQVMAIEELFQHRVTNVVFMGMGEPMLNLKSVLDAHRCFNKDINIGQRMMTISTVGVPNTIKMLASHKLQSTLAV--------SLHAPNQNLRQQIIPSAKSYPLDALMHDCREYFLETGRRVSFEYTLLAGINDGIDHAVQLAELLHYHSRGSHVNLIPFNPIDGSDYRRPYKKAV---LAFAATLESKKITVSVRQTRGLDASAACGQLRNNFQKSPLL-----------------------------E-VP-ATEHQPL-H--------YKAKTADDLLQ--------------------------
>BORYspha
--------------------------------MATLQYVCSAPLARALRSR-------------AA----SIASSS--SLRVCQPDPRVLLGMSELELQELAINFG--------------------------------------Q----QKYRGKQLHHLLYKTKAKEIQDFSHLPQAFREGLREAGWRVGRSPIHSMVAAADGTIKILIKLDDNRLVETVGIPVEDD-RGSVRLTACVSSQVGCALRCSFCATGKGGFSRNLQQHEIVEQVLTIEELFKHRVTNVVFMGMGEPMLNLKSVLGAHRCLNKDVQIGQRMMTISTVGVPNTIKMLASHKLQSTLAV--------SLHAPNQKLRETIVPSAKSYPLDAIMEDCKDYFLQTGRRVTFEYTLLAGINDRKEHAAELAELLHGCGGGYHVNLIPFNPIEGSEFRRPYKKAV---VAFAEALETRKITVSIRQTRGLDASAACGQLRNDFQKSPLL-----------------------------E-SL-SPEPQLS-P--------V------------------------------------
>SELEaequ
--------------------------------MAALQQACSAPLARALRSRGST--------AAAA----ALTPPPVVSPRFLRANSRFLIGMSEKELRQLALDHG--------------------------------------Q----QSYRGKQLHDLLYKTRAKEIQEFSHLPQVFREELREAGWRVGRSPIHHAVTASDGTVKILIKLEDNRLVETVGIPVEDD-NGSFRLTSCVSSQVGCPLRCSFCATGKGGYSRNLHPHEIVEQVMAIEELFKHRVTNVVFMGMGEPMLNLKSVLEAHRCLNKDIQIGQRMMTISSVGVPNTIKMLASHKLQSTLAV--------SLHAPNQKLREQIIPSAKSYPLDALMRDCKEYFRETGRRVSFEYTLLAGINDAVDHAVELAELLHFYSRGSHVNLIPFNPIDGSEYRRPYKKAV---LAFATALEGKKITVSVRQTRGLDANAACGQLRNDFQKSPML-----------------------------E-EP-ATEPQFF-P--------VEAETAG------------------------------
>THELangu
--------------------------------MALLQQACSAPLTRSLLFRGSM---------SAV----ALPSPPMVVPRLLKSDSRFLLGMSELELRQVALDHG--------------------------------------Q----KSYRGKQLHDLLYKTRVKEIQDFSHLPQVFRDDLREAGWSVGRSPIHHAVTASDGTVKILIRLEDSRLIETVGIPVEDC-KGSSRLTACVSSQVGCPLRCSFCATGKGGYLRNLFRHEIVEQVMAIEELFKLRVTNVVFMGMGEPMLNLKSVLGALRCLNKDIQIGQRMMTISTVGVPNTIKMLASHKLQSTLAV--------SLHASNQKLREQIIPSAKSYPLDALMNDCKEYFKETGRRVSFEYTLLAGTNDTVEHAVELAELLHGYTRGSHVNLIPFNPIEDSEYRRPYKKAV---LAFAAALEEKKITVSIRQTRGLDANAACGQLRNDFQKSPLL-----------------------------E-VP-AASPDSF-V---------------------------------------------
>CALAplic
--------------------------------MAALQQACSAPLVRSLRSRGSL---------AAI----PLAALPVMAPRLRQSDSRFLLGMSESELRQVAIDYG--------------------------------------Q----KSYRGKQLHDLLYKTRVKEINEFSHLPQVFRDELSDAGWRVGRSPIHHTITAADGTIKILIRLEDNRLIETVGIPVEDD-NGSFRLTACVSSQVGCPLRCSFCATGKGGYFRNLQQHEIVEQVMAIEELFKLRVTNVVFMGMGEPMLNLKSVLGAHRCLNKDVQIGQRMMTISTVGVPNTIKMLASHKLQSTLAV--------SLHAPNQKLREQIIPSAKSYPLNALMNDCKEYFKETGRRVSFEYTLLAGINDTVEHAVELAELLQRYIRGSHVNLIPFNPIEDSEYRRPYKKAV---LAFAAALEEKKITASIRQTRGLDANAACGQLRNDFQKTPLR-----------------------------E-VP-VPSLNSL-P--------YEAELVY------------------------------
>LIMOabor
--------------------------------MAAFQQACSVPLARSLQSRVSM---------AAA--ATALVSPPMVSPRFFKSDSRFLLGMSEPALRQLALDYG--------------------------------------Q----QSYRGKQLHDLLYKTRVKEIQDFSHW-----------------------------------------------IPVEDD-KGSFRLTACVSSQVGCPLRCSFCATGKGGYSRNLHRHEIVEQVMIIEELFKHRVTNVVFMGMGEPMLNLKSVLEAHRCLNKDIQIGQRLMTISTVGVPNTIKMLASQKLQSTLAV--------SLHAPNQKLREQIVPSAKSYPLDALMHDCKEYFLETGRRVSFEYTLLAGTNDAVEHASELAELLHCYIRGSHVNLIPFNPIEGSEYRRPYKKAV---LAFAAALEDQNITVSIRQTRGLDASAACGQLRNNFQKRPLL-----------------------------E-VP-ASEPQPL-L--------HETKGTD------------------------------
>PHAItank
--------------------------------MAVLQQACSAPLARSLRPHISI---------AAA----AIASPPRVAPRLLKTDSRFLIGMSESELRQLALDYG--------------------------------------Q----KSYRGKQLHDLLYKTRVKEIQDFSHLPQVFREELREARWRVGRSPIHHVITASDGTVKILIRLEDNRLIEAVGIPVEHD-DGSFRLTACVSSQVGCPLRCSFCATGKGGYSRNLLRHEIVEQVMAIEEIFKHRVTNVVFMGMGEPMLNLKSVLEAHRCLNKDIQIGQRMMTISTVGVPNTIKMLASHKLQSTLAV--------SLHAPNQMLREKIVPSAKSYPLDALIHDCNEYFQETGRRVSFEYTLLAGTNDAVEHAVELAELLHCYSRGSHVNLIPFNPIDDSEYRRPYKKAV---LAFAAALEDQKITVSIRQTRGLDASAACGQLRNDFQKSPLL-----------------------------E-KP-SNEPQLS-P--------V------------------------------------
>ERYCpuss
--------------------------------MATLQQACS----RSLRPRISM---------AAG----GLTLPVVMAPRIPMNGSRFLIGMSESELRQLALDFG--------------------------------------Q----KSYRGKQMHDLLYKTRAKEFQDFSHLPQVFREGLREAGWRVGRSPIHHAVSASDGTVKILIRLEDNRLVEAVGIPLEQE-KGTFRLTACVSSQVGCPLRCSFCATGKGGYSRNLLRHEIVEQVMAIEEIFKHRVTNVVFMGMGEPMLNLKSVLEAHRCLNKDIQIGQRMMTISTVGVPNTIKMLALHKLQSTLAV--------SLHAPNQKLREEIIPSAKSYPLDALLHDCKEYFLETGRRVSFEYTLLAGKNDAVEHAVELADLLHCYSRGSHVNLIPFNPIDGSEYRRPYKKAI---LAFAAALEDKKITVSIRQTRGLDASAACGQLRNDFQKGSLL-----------------------------E-VP-ASEPQFS-P--------V------------------------------------
>CYPRbard
--------------------------------MAALQQACSVPLARALRFRGST---------AAV-AADALTSPPVVLPRLLNANSRFLIGMSEKELRMLALDHG--------------------------------------Q----QSYRGKQLHDLLYKTRAKEIQDFSHLPQVFREGLREAGWRVGRSPIHLAVTASDGTVKILIRLEDNRLVETVGIPVEVD-NGFFRLTACVSSQVGCPLRCSFCATGKGGYSRNLHPHEIVEQVMAIEELFKHRVTNVVFMGMGEPMLNLKSVLESHRCLNKDIQIGQRMMTISTVGVPNTIKMLASHKLQSTLAV--------SLHAPNQKLREQIIPSAKSYPLDALMRDCKEYFRETGRRVSFEYTLLAGINDAVEHAVELAELLHRYSRGSHVNLIPFNPIDGSEYRRPYKKAV---LAFATALEGKKITVSIRQTRGLDANAACGQLRNDFQKSPLL-----------------------------D-EP-STEPQLS-P--------V------------------------------------
>GYMNodor
--------------------------------MAVLQKACSVPLAHSLRSRGSI---------PAA----ALASPPMVAPRLLKSDSRYLLGMSESELRQVALDYG--------------------------------------Q----KSYRGKQLHDLLYKTRVKDINDFSYLPQVFREELREAGWRVGRSAIHHTVTASDGTIKVLIRLEDSRLIEAVGIPIEDD-KGFVRLTACVSSQVGCPLRCSFCATGKGGYLRNLRQDEIVEQVMAIEEIFKHRVTNVVFMGMGEPMLNLKSVLGAHRCLNKDIRIGQRMMTISTVGVPNTIKMLASQKLQSTLAV--------SLHAPNQKLREQIIPSAKSYPLNALMNDCKEYFKETGRRVSFEYTLLAGTNDAVEHAVELAELLHCYCGASHVNLIPFNPIEDSEYRRPYKKAV---LAFAAALEEKKITASVRQTRGLDASAACGQLRNDFQKSPLL-----------------------------E-VS-AAES--------------------------------------------------
>EPIPaphy
--------------------------------MAVLQQSCSGLLARSLRPHISM---------VSS--ATELTSPPSVALKLLKADSRILIGLSEPELRQLACDYG--------------------------------------Q----QSYRGKQLHDLLYKNRVKEIEEFIHLPQTFREELRQGGWRVGRSPVHHAVTSSDGTVKILIRLEDNRLIEAVGIPAEDD-KGSIRLTACVSSQVGCPLRCSFCATGKGGFSRNLRCNEIVEQVMAIEEIFKHRVTNVVFMGMGEPMLNLKSVLEAHRCLNKDIQIGQRMMTISTVGVPNTIKMLASRKLQSTLAV--------SLHAPNQKLREQIILSAKSYPLDALMHDCKEYFDETGRRVSFEYILLAGVNDAVEHAIGLAELLHCYSRGSHVNLIPFNPIDGSDYQRPYKKSVCTTLTFAI-------------------------LFMFFIRGKLT----------------------------------------------------------------------------------------
>MASDpict
--------------------------------MAVLQQVCAAPLARSLRQRISM---------ASV----AVNSPSVVTPMLPKSDSRFLIGMTESELRQLSIDYN--------------------------------------Q----KSYRGKQLHDLLYKTRAKDIQDFSHLPQVFREELHEAGWRVGRSPIHNAITASDGTVKILIRLEDDRLIETVGIPVEHE-KGSFRLTACVSSQVGCPLRCSFCATGKGGYSRNLLRHEIVEQVMAIEEIFKRRVTNVVFMGMGEPMLNLKSVLEAHKCLNKEIQIGQRMMTISTVGVPNTIKMLASYKLQSTLAV--------SLHAPNQKLREEIIPSAKSYPLDALMHDCKEYFQETGRRVSFEYTLLAGTNDAVEHAVELAELLHCYCRGSHVNLIPFNPIDGSEYRRPYKKAV---LAFAAALEDKKITVSIRQTRGLDASAACGQLRNDFQKRPLS-----------------------------L-QE-AEAAH-------------------------------------------------
>DENDchryso
--------------------------------MAVLQQGCSASIARSLRPHISM--------AASA----AIASPPMVAPRLRKTDSRFLIGMSESELRQLALDYG--------------------------------------Q----KSYRGKQLHDLLYKTRAKEIQDFGHLPQVFREELREAGWRVGRSSIHRAVTASDGTVKILVRLEDNRLIEAVGIPVEDD-KGSFRLTACVSSQVGCPLRCSFCATGKGGYSRNLLRHEIVEQVMAIEEIFKHRVTNVVFMGMGEPMLNLKSVLEAHRCLNKDIQIGQRMMTISTVGVPNTIKMLASHKLQSTLAV--------SLHAPNQKIREEIIPSAKSYPLDALMHDCKEYFQETGRRVSFEYTLLAGTNDAVEHAVELAELLHCYSRGSHVNLIPFNPIDGSEYRRPYKKAV---LAFAAALEDKKITVSVRQTRGLDASAACGQLRNDFQKSPLL-----------------------------E-VT-TTESQLS-P--------V------------------------------------
