# Supplementary material for: Orchid Phylotranscriptomics: The Prospects of Repurposing Multi-Tissue Transcriptomes for Phylogenetic Analysis and Beyond
Source: Front Plant Sci. 2022 May 27;13:910362. doi: 10.3389/fpls.2022.910362 (PMC9196242; doi:10.3389/fpls.2022.910362)
Supplement: Supplementary file 4 [file Data_Sheet_3.zip › ortho_MSA/r1/OG0009313.fa]

>ANOEemei
----------------------------------------------------------------------------------------------------------------------------------------------------------------------------------------------------------QEGSNF------------------KAAELLPFLSFI--------KRNNLQTEFFFIG--------------------------SSQYLVTSIHEH------------WFCARCINTSRPAGEGVIVMQI-AAY--------LLVAMYEGSIS-----------------------SATQAMVSVDQFVSQLSRRIH-----
>ANOEroxb
---------------------------------------------------------------------------------------MADWVLTHKLW---------------------------EKWVSGNL---------------GDPLKAALLLNYDPAAPSRLTS----------------------------VIAEQEGSNF------------------KAAELLPFLSFI--------KRNNLQTEFFFIG--------------------------SSQYLVTSIHEH------------WFCARCINTSRPAGEGVIVMQI-AAY--------LLVAMYEGSIS-----------------------SATQAMVSVDQFVSQLSRRIH-----
>APOSodor
---------------------------------------------------------------------------------------MGDWAATHKLW---------------------------EKWTANNVGSF------------TEPLKAALLLHYDPAAPSRLMS----------------------------LIAEQSGANF------------------QAVELRPFLNFV--------KQNNLQTELFSIG--------------------------PSQYLVTSIHEH------------WFCARCINTSKAAGEGVIVIQT-AAY--------LLVAMYEGSIG-----------------------AASRAMVAAEQFVWLLKRRSH-----
>APOSshen
MLLTSGLNPSLLLTASLGPTRDQHGEGTANEVRPSPTIVDVAGHCWRFCRSWTPALLGNSLAA----------------------TTMGDWAATHKLW---------------------------EKWTANNVGSF------------TEPLKAALLLHYDPAAPSRLMSFMVSNHFRCILLVSIEVEGFVNMIISCFVRAEQSGANF------------------QAVELRPFLNFV--------KQNNLQTEFFSIG--------------------------PSQYLVTSIHEH------------WFCARCINTSKAAGEGVIVIQT-AAY--------LLVA--------------------------------------------------------
>BLETstri
---------------------------------------------------------------------------------------MADWAMTHRLW---------------------------EKWIANNLGTS------------GEPLKAALLINYDPSAPSRLTS----------------------------FIAEQEGTNF------------------KPAELRSFLNFI--------KRNNLQTEFFFIG--------------------------SSQYLVTSIHEH------------WFCARCINTSRPAGEGVIVMQI-AAY--------LLVAMYEGSIG-----------------------SATQAMVAVEQFVWQLSRRIH-----
>BORYspha
---------------------------------------------------------------------------------------MADWASTHRLW---------------------------EKWASNHIGSS------------GQPLKAALLINYDPNSPSRLMS----------------------------VIAEQEGIKL------------------KAIEVHPFLEFV--------KRNSLQKEFFFIG--------------------------PNQYLVTSIHEH------------WFCGRCVNTSKPAGEGVIVMQI-MAH--------LLVTMYEGSIS-----------------------SASRAMVAVDQFVWQLNRQNH-----
>CALAcreb
---------------------------------------------------------------------------------------MADWAVTHKLW---------------------------EKWVSRNH---------------GDLLKAALLLNFDPAAPSRLTS----------------------------VIAEQEGSNF------------------KAADLQPFLSFM--------KRNNLQTEFFFIG--------------------------SSQYLVTSIHEH------------WFCARCINTSKPAGEGVIVMQI-AAY--------LLVAMYEGSIS-----------------------SATRAMVAVDQFVSQLSRRIH-----
>CALAplic
---------------------------------------------------------------------------------------MADWAVTHRLW---------------------------EKWVSRNH---------------GDLLKAALLLNFDPAAPSRLTS----------------------------VIAEQEGSNF------------------KAADLQPFLSFM--------KRNNLQTEFFFIG--------------------------SSQYLVTSIHEH------------WFCARCINTSKPAGEGVIVMQI-AAY--------LLVAMYEGSIS-----------------------SATRAMVAVDQFVSQLSRRIH-----
>CALAsini
---------------------------------------------------------------------------------------MADWTVTHKLW---------------------------EKWIANNLGTS------------GEPLKAALLINYDPAAPSRLTS----------------------------FIAEQEGTNF------------------KPADLRSFLNFI--------KRNNLQTEFFFIG--------------------------SSQYLVTSIHEH------------CFCARCINTSRPAGEGVIVMQI-AAY--------LLVAMYDGSIG-----------------------SATLAMVAVEQFVWQLSRRIH-----
>CALAtsoo
---------------------------------------------------------------------------------------MADWTVTHKLW---------------------------EKWISNNLGTS------------GEPLKAALLINYDPAAPSRLTS----------------------------FIAEQEGTNF------------------KPADLRSFLNFI--------KRNNLQTEFFFIG--------------------------SSQYLVTSIHEH------------CFCARCINTSRPAGEGVIVMQI-AAY--------LLVAMYDGSIG-----------------------SATKAMVAVEQFVWQLSRRIH-----
>CALEmajo
---------------------------------------------------------------------------------------MVDWVATHKLW---------------------------EKWVSRNI---------------GDTLKAALLLNYDPAAPSRLTS----------------------------VIAEQAGTNF------------------RAAELQPFLSFI--------KRNNLQTEFFFIG--------------------------PSQYLVTSIHEH------------WFCARCINTSKPAGEGVIVMHI-AAH--------LLVAMYEGSIS-----------------------SATRAMAAVDQFVAQLGRRSH-----
>CEPHdama
---------------------------------------------------------------------------------------MADWVVTHKLW---------------------------EKWIANSL---------------GEPLKAALLINYDPAAPSRLTS----------------------------VIAEQEGTNF------------------KAGELRPFLNFI--------KRNNLQIEFFFIG--------------------------SSQYLVTSVHEH------------WFCARCINTSRPAGEGVIVLQI-AAY--------LLVAMYEGSIG-----------------------SATRAMVAVEQFAWQLSRRIH-----
>CHILsemi
---------------------------------------------------------------------------------------MADWMVTHKLW---------------------------EKWVSRSI---------------GDTLKAALLLNYDPSAPSRLTS----------------------------VIAEQAGTSF------------------IAAELQPFLSFV--------KRNNLQTEFFFIG--------------------------PNQYLVTSIHEH------------WFCARCINTSKPAGEGVIVMHV-AAH--------LLVAMYEGSIS-----------------------SATRAMAAVDQFVAQLGRRSH-----
>CHILtrap
---------------------------------------------------------------------------------------MADWMVTHKLW---------------------------EKWVSRSI---------------GDTLKAALLLNYDPSAPSRLTS----------------------------VIAEQAGTSF------------------IAAELQPFLSFV--------KRNNLQTEFFFIG--------------------------PNQYLVTSIHEH------------WFCARCINTSKPAGEGVIVMHV-AAH--------LLVAMYEGSIS-----------------------SATRAMAAVDQFVAQLGRRSH-----
>CORYacti
---------------------------------------------------------------------------------------MADWSVTHKLW---------------------------EKWVSRNI---------------GDPLKAALLLNYDPAAPSRLTS----------------------------VIAEQEGTNF------------------KAAELQPFLSFI--------KRNNLQTEFFFIG--------------------------PSQYLVTSIHEH------------WFCARCINTSKPAGEGVIVMQI-AAY--------LLIAMYEGSIS-----------------------SATRAMVSVDQFASQLSRRIH-----
>CREMappe
---------------------------------------------------------------------------------------MADWAVTHKLW---------------------------EKWIANNLGAS------------GESLKAALLINYDPAAPSRLTS----------------------------FIAEQEGVNF------------------KPAELRSFLNFF--------KRNNLQTEFFSIG--------------------------SNQYLVTSIHEH------------WFCARCINTSRPAGEGVIVMQI-AAY--------LLVAMYEGSIG-----------------------SATRAMVAVEQFVSQLCRRIH-----
>CRYPlept
---------------------------------------------------------------------------------------MADWVVAHKLW---------------------------EKWVSRNI---------------GEPLKAALLLNYDPTAPSRLTS----------------------------VIAEQEGTNF------------------KAAELHPFLSFV--------KRNNLQTEFFFIG--------------------------SSQYLVTSIHEH------------WFCARCINTSKAAGEGVIVMQI-AAY--------LLVAMYEGSIS-----------------------SATRAMVAVDQFASQLSRKIH-----
>CYMBensi
---------------------------------------------------------------------------------------MADWAVTRKLW---------------------------EKWIAINL---------------GEPLKAALLINYDPAAPSRLTS----------------------------FIAEQEGTNF------------------KPAELRSFLNFI--------KRNNLQTEFFFIG--------------------------SSQYLVTSIHEH------------WFCARCINTSRPAGEGVIVAQI-AAY--------LLVAMYEGSIG-----------------------SATRAMVAVEQFMWQLSRRIH-----
>CYMBmann
---------------------------------------------------------------------------------------MADWAVTRKLW---------------------------EKWIAINL---------------GEPLKAALLINYDPAGPSRLTS----------------------------FIAEQEGTNF------------------KPAELRSFLNFI--------KRNNLQTEFFFIG--------------------------SSQYLVTSIHEH------------WFCARCINTSRPAGEGVIVAQI-AAY--------LLVAMYEGSIG-----------------------SATRAMVAVEQFMWQLSRRIH-----
>CYPRbard
---------------------------------------------------------------------------------------MADWAATHKLW---------------------------EKWVANNLGTS------------GEPLKAALLINYDSAAPSRLTS----------------------------IIAEQEGTNF------------------KASELQPFLTFI--------KRNNLQTEFFFIG--------------------------SNQYLVTSIHEH------------WFCARCTNTSKPAGEGVIVMQI-ASY--------LLVAMYEGSIG-----------------------AATQAMVAVDQFVWQLNRRIH-----
>CYPRflav
---------------------------------------------------------------------------------------MADWAATHKLW---------------------------EKWVATNLGTS------------GEPLKAALLISYDPAAPSRLTS----------------------------VIAEQEGTNF------------------KASELRPFLTFI--------KQNNLQTEFFFIG--------------------------SNQYLVTSIHEH------------WFCARCTNTSKPAGEGVIVMQI-ASY--------LLVAMYEGSIG-----------------------AATQAMVAVDQFVWQLNRRIH-----
>DACThata
---------------------------------------------------------------------------------------MADWAATHKLW---------------------------EKWVSNNL---------------GDPLKAALLLNYDPAAPSRLTS----------------------------VIAEQEGTSF------------------KASELLPFLNFI--------KRNNLQAEFFFIG--------------------------SSQYLVTSIHEH------------WFCARCINTSKPAGEGVLVMHM-AAY--------LLIAMYEGSIS-----------------------SATRAMVAVDQFAWQVSRRNH-----
>DENDchryso
---------------------------------------------------------------------------------------MADWAVTHKLW---------------------------EKWIANNLGTS------------GEPLKAALLINYDPAAPSRLTS----------------------------CIAEQEGTNF------------------KPVELRSFLNFI--------KQNNLQTEFFFIG--------------------------SSQYLVTSIHEH------------WFCARCINTSRPAGEGVIVMQI-AAY--------LLVAMYEGSIG-----------------------SATRAMVAVEQFVWQLSRRIH-----
>DENDnobi
---------------------------------------------------------------------------------------MADWAVTRKLW---------------------------EKWIANNLGTSA-FPV----IGAGEPLKAALLINYDPAAPSRLTS----------------------------CIAEQEGTNF------------------KSVELRSFLKFI--------KQNNLQNEFFFIG--------------------------SSQYLVTSIHEH------------WFCARCINTSRPAGEGVIVMQI-AAY--------LLVAMYEGSIG-----------------------SATRAMVAVEQFVWQLSRRIH-----
>DRAKelas
---------------------------------------------------------------------------------------MADWAVTRKLW---------------------------EKWVSRNI---------------GDTLKAALLLNYDTAAPSRLIS----------------------------VIAEQAGTNF------------------KAAELQPFLSFI--------KRNNLQTEFFFIG--------------------------PSQYLVTSIHEH------------WFCARCINTSKPAGEGVIVMHI-AAH--------LLVAMYEGSIS-----------------------SATRAMAAVDQFASQLSRRGH-----
>DRAKthyn
---------------------------------------------------------------------------------------MADWAVTRKLW---------------------------EKWVSRNI---------------GDTLKAALLLNYDTAAPSRLIS----------------------------VIAEQAGTNF------------------KAAELQPFLSFI--------KRNNLQTEFFFIG--------------------------PNQYLVTSIHEH------------WFCARCINTSKPAGEGVIVMHI-AAH--------LLVAMYEGSIS-----------------------SATRAMAAVDQFASQLSRRGH-----
>EPIDfulg
---------------------------------------------------------------------------------------MVDWVVTHKLW---------------------------EKWITNNLGVS------------GEPLKAAVLINYDPAAPSRLTS----------------------------FIAEQEGANF------------------KPVELRSFLNFI--------KRNNLQTEFFFIG--------------------------SNQYLVTSIHEY------------WFCARCINTSRPAGEGVLVMQI-ASY--------LLVAMYEGSIG-----------------------SATRAMVAVEQFAWQLCRRIH-----
>EPIDpuni
---------------------------------------------------------------------------------------MVDWVVTHKLW---------------------------EKWITNNLGVS------------GEPLKAAVLINYDPAAPSRLTS----------------------------FIAEQEGVNF------------------KPVELRSFLNFI--------KRNNLQTEFFFIG--------------------------SNQYLVTSIHEY------------WFCARCINTSRPAGEGVLVMQI-ASY--------LLVAMYEGSIG-----------------------SATRAMVAVEQFAWQLCRRIH-----
>EPIPhell
---------------------------------------------------------------------------------------MGEMDCKQSRYLQLVQLSISPSFSLPSPLFEIENC--TETFLVV---CT------------GETLKAALLINYDPAAPSRLTS----------------------------IIAEQEGTNF------------------KAADLRSFLSYI--------KRNNPQIEFFFIG--------------------------SSQYLVTSVHEH------------WFCARCINTSRPAGEGVIVMQI-AAY--------LLVAMYEGSIG-----------------------SATRAMVAVEQFAWQLSRRIH-----
>EPIPpurp
---------------------------------------------------------------------------------------MADWAATHKLW---------------------------EKWIANSL---------------GETLKAALLINYDPAAPSRLTS----------------------------IIAEQEGTNF------------------KAADLRSFLSYI--------KRNNPQIEFFFIG--------------------------SSQYLVTSVHEH------------WFCARCINTSRPAGEGVIVMQI-AAY--------LLVAMYEGSIG-----------------------SATRAMVAVEQFVWQLSRRIH-----
>ERYCcris
---------------------------------------------------------------------------------------MADWTITHKLW---------------------------EKWAPINVGTS------------GEQLKAALLINYDPNAPSRLNS----------------------------TIAEQEGTNF------------------KPTELRSFLNFV--------KQNNLQTEFFFIG--------------------------SSQYLVTSIHEH------------WFCARCINTCRPTGEGVIVAQI-ATY--------LLVAMYDGSIG-----------------------SATRAMVAVEQFMWQLSRRIH-----
>ERYCpuss
---------------------------------------------------------------------------------------MADWTIIHKLW---------------------------EKWVHINVGTS------------GEQLKAALLINYDPIAPSRLNS----------------------------VIAEQEGTNF------------------KPTELRSFLNFV--------KQNNLQTEFFFIG--------------------------SSQYLVTSIHEH------------WFCARCINTSRPAGEGVIVAQI-ATY--------LLVAMYDGSIG-----------------------SATRAMVAVEQFMWQLNRRIH-----
>GALEfabe
---------------------------------------------------------------------------------------MADWAATHKLW---------------------------DKWVANNLSST------------GGPLKAALLINYDPAAPSRLTS----------------------------VIAEQEGSNF------------------HASELRPFLSFV--------KRNNLQSEFFSIG--------------------------PNQYLVTSVHEH------------WFCARCINTSKPAGEGVIVMQIAAAF--------LLVAMYEGSIG-----------------------AATRAMVAVDQFTWQLSRRVH-----
>GASTelat
---------------------------------------------------------------------------------------MADWIVVHKLW---------------------------EKWIANNIGTS------------GEPLKGALLINYDSAAPSRLIS----------------------------VIAEQEGINL------------------KSTDIQSFLNFV--------KRNKFQTELFSIG--------------------------SSQYLVTSIHEH------------LFCARCINTSRPTGEGVIVKQI-AAF--------LLVAMYEGSIG-----------------------SATQAMVAVEQFVWQLSRKFH-----
>GOODfuma
---------------------------------------------------------------------------------------MADWVVTHKLW---------------------------EKWVSGNL---------------GDPLKAALLLNYDPAAPSRLTS----------------------------VIAEQEGTNF------------------KAAELLPFLSFI--------KRNNLQTEFFFIG--------------------------SSQYLVTSTHEH------------WFCARCINASRPAGEGVIVMQI-AAY--------LLVAMYEGSIS-----------------------SATRAMVSVDQFVSQLSRRIH-----
>GOODpube
---------------------------------------------------------------------------------------MADWVVTHKLW---------------------------EKWVSGNL---------------GDPLKAALLLNYDPAAPSRLTS----------------------------VIAEQEGTNF------------------KAAELLPFLSFI--------KRNNLQTEFFFIG--------------------------SSQYLVTSTHEH------------WFCARCINASRPAGEGVIVMQI-AAY--------LLVAMYEGSIS-----------------------SATRAMVSVDQFVSQLSRRFH-----
>GYMNdens
-----------------SP-RPRFKK-------PHP---SPV--PD-------PAFI------T-SNPDLSSAFVSEATSLGAEAAIMADWAVTHKLW---------------------------EKWVSNNL---------------GDPLKAALLLNYDPAAPSRLTS----------------------------VIAEQEGTSF------------------KASELLPFLNFI--------KRNNLQAEFFFIG--------------------------SSQYLVTSIHEH------------WFCARCINTSKPAGEGVLVMHM-AAY--------LLIAMYEGSIS-----------------------SATRAMVAVDQFAWQVSRRNH-----
>GYMNodor
-----------------------FK---------NF---TRL--PD-------PAFI------T-SNPDLSSVFVSEATSLGAEAAIMADWAVTHKLW---------------------------EKWVSNNL---------------GDPLKAALLLNYDPAAPSRLTS----------------------------VIAEQEGTSF------------------KASELLPFLNFI--------KRNNLQAEFFFIG--------------------------SSQYLVTSIHEH------------WFCARCINTSKPAGEGVLVMHM-AAY--------LLIAMYEGSIS-----------------------SATRAMVAVDQFAWQVSRRNH-----
>HABElong
---------------------------------------------------------------------------------------MADWAVTHKLW---------------------------EKWVSNNL---------------GNPLKAALLLNYDPAAPSRLTS----------------------------VVAEQEGTSF------------------MASELLPFLNFV--------KRNNLQTEFFFIG--------------------------SSQYLVTSIHEH------------WFCARCINTSKPAGEGVIVMHI-AAY--------LLIAMYEGSIS-----------------------SATRAMVAVDQFVWQLSRRIH-----
>HABEpant
---------------------------------------------------------------------------------------MADWAVTHKLW---------------------------EKWVSNNL---------------GNPLKAALLLNYDPAAPSRLTS----------------------------VVAEQEGTSF------------------MASELLPFLNFV--------KRNNLQTEFFFIG--------------------------SSQYLVTSIHEH------------WFCARCINTSKPAGEGVIVMHI-AAY--------LLIAMYEGSIS-----------------------SATRAMVAVDQFVWQLSRRIH-----
>HAEMdisc
---------------------------------------------------------------------------------------MADWVVAHKLW---------------------------EKWVSGNL---------------GDPLKAALLLNYDPAAPSRLTS----------------------------VIAEQEGSSL------------------KAAELLPFLSFI--------KRNNLQTEFFFIG--------------------------SSQYLVTSIHEH------------WFCARCINTSRPAGEGVIVMQI-AAY--------LLVAMYEGSIS-----------------------SATQAMVAVDQFVSQLSRRIH-----
>HEMIforr
---------------------------------------------------------------------------------------MADWAVTHKQW---------------------------EKWVSNNL---------------GDPLKAALLLNYDPAAPSRLTS----------------------------VIAEQEGTSF------------------KASELQPFLNFI--------KRNNLQTEFFFIG--------------------------SSQYLVTSIHEQ------------WFCARCINTSKPAGEGVIVMHM-AAY--------LLIAMYEGSIS-----------------------SATRAMIAVDQFAWQLSRRIH-----
>HYPOheme
---------------------------------------------------------------------------------------MGDWASIHRVW---------------------------DKWASNNIGTS------------GEPLKAALLLNYDPNGPSRLMS----------------------------VIAEQEGIRL------------------KAPELQPFLEFV--------KQCKLQKEYFFIG--------------------------QNQYLVTSIHEH------------WFCARCVNTSKPAGEGVIIMQT-MAY--------LLVAIYEGSIS-----------------------SASRAMVAADQFVWQLNRRNH-----
>LANAlana
---------------------------------------------------------------------------------------MADWASTHRLW---------------------------EKWASNQVGSS------------GEPLKAAVLINYDPSGPSRLMS----------------------------VIAEQEGIRL------------------KALELQPFLDYI--------KRNNLQKEFFFIG--------------------------QNQYLVTSIHEH------------WFCARCVNTTKPAGEGVIVMQT-MAY--------LLVTMYEGSIS-----------------------SASRAMVAVDQFVWQLNRRNH-----
>LECAnigr
---------------------------------------------------------------------------------------MADWAATHKIW---------------------------DKWVANNVSSS------------GEPLKAALLINYDPAAPSRLTS----------------------------VIAEQEGTNF------------------HASELQPFLNFV--------KRNNLQTEFFFIG--------------------------SNQYLVTSIHEH------------WFCARCINTSKPAGEGVIVMQI-AGY--------LLVAMYDGSIG-----------------------ASTRAMVAVDQFLWQLSRRIH-----
>LIMOabor
---------------------------------------------------------------------------------------MGDWVVTHKLW---------------------------EKWIANSL---------------GEPLKAALLINYDPTAPSRLTS----------------------------FIAEQEGTNF------------------KAAELRPFLNFI--------KRNNLQSELFFIG--------------------------SNQYLVTSVHEH------------WFCARCINTSRPAGEGVIVMQI-AAY--------LLVAMYEGSIG-----------------------SATRAMVAVEQFVWQLSRRIH-----
>MASDpict
---------------------------------------------------------------------------------------MADWAVTHKLW---------------------------EKWIGNNVAAS------------GEPLKSALLINYDPNSPSRLAS----------------------------VIAEQEGANF------------------KPAELRSFLDFI--------KRNNLQTEFFFLG--------------------------PNQYLVTSIHEH------------WFCARCINTSRPAGEGVIVMQI-AAY--------LLVAMYEGSIG-----------------------SATRAMVSVEQFAWQLSRRIY-----
>MEXIxero
-------------------------------------------VCF-------PLFL----------------------------LFLPNPLCLH--W-----------------------K--LKCGLAF---SP------------GEPLKAALLINYDPAAPSRLTS----------------------------IIAEQEGTNF------------------KASELRPFLTYI--------KQNNLQTEFFFIG--------------------------SNQYLVTSIHEH------------WFCARCINTSKPAGEGVIVMQI-AAY--------LLVAMYEGSIG-----------------------AATQAMVAVDQFAWHLNRRIH-----
>MICRparv
---------------------------------------------------------------------------------------MADWAVTHKLW---------------------------EKWVSRHM---------------GDTLKAALLLNYDPAAPSRLTS----------------------------VMGA--GIDLGLILRLTPSASIDLPVRRKPSHGQASLPLIPPKLSSPVTAANLQRS---VGYSTALGILPADRSPYPQHTTASPLPVSTSYLSWPIPNHPAFSPLQPKPLPFLPAASLPSFSPLQPKLLPSPLAASHQTFPSILSLLPLIFSSYINHHCHISLPSRTATCNKPPAFPPPNLTTSFPTNHHIAGRVKYGVN----I
>MOLIcapi
-----------LRGSERKSNRRREEDGRLG--------VDSSG--------------------------------------------LGQVGFQQHRPLRCLTL-LLPFLLLPSRFSTKNEIFLLFLWIHS-----------------GEPLKAALLLNYDPNGPSRLVS----------------------------VIAEQEGIRL------------------KAPELQPFLEFV--------KQNKLQKEYFFIG--------------------------QNQYLVTSIHEN------------WFHARCVNTSKPAGEGVIIMQT-MAH--------LLVAIYEGSIG-----------------------SASRAMVAVDQFVWQLNRRNH-----
>NEUWmali
---------------------------------------------------------------------------------------MGDWAATHKIW---------------------------EKWTANSVGSS------------REPLKAALLLHYDPAAPSRLMS----------------------------LIAEQLEANF------------------QAIELRPFLNFV--------KQNNLQTEFFHIG--------------------------PSQYLVTSIHEH------------WFCARCINTSKPAGEGVIVIQT-AAY--------LLVAMYEGSIG-----------------------AASRAMVAAEQFVWQLNRRSH-----
>NEUWzoll
---------------------------------------------------------------------------------------MGDWAATHKIW---------------------------EKWTANSVGSS------------REPLKAALLLHYDPAAPSRLMS----------------------------LIAEQLEANF------------------QAIELRPFLNFV--------KQNNLQTEFFHIG--------------------------PSQYLVTSIHEH------------WFCARCINTSKPAGEGVIVIQT-AAY--------LLVAMYEGSIG-----------------------AASRAMVAAEQFVWQLNRRSH-----
>OECEmacu
---------------------------------------------------------------------------------------MADWAVTHKLW---------------------------EKWTASNLGTS------------GEPLKAALLINYDPTAPSRLVS----------------------------LIAEQEGSNF------------------KPAELRSFLNFI--------KRNNLQTEFFFIG--------------------------SSQYLVTSIHEH------------WFCARCINTSRPAGEGVIVVHI-AAY--------LLVAMYEGSIG-----------------------SATRAMVAVEQFMWQLSRRVH-----
>OPHRgarg
---------------------------------------------------------------------------------------MADWAVTHKLW---------------------------EKWVSNNL---------------GDPLKAALLLNYDPAAPSRLTS----------------------------VIAEQEGTNF------------------KASELLPFLNFI--------KRNNLQTEFFFIG--------------------------SSQYLVTSIHEH------------WFCARCINTSKPAGEGVIVMHM-AAY--------LLIAMYEGSIS-----------------------SATRAMVAADQFVWQLSRRNH-----
>OPHRsphe
---------------------------------------------------------------------------------------MADWAVTHKLW---------------------------EKWVSNNL---------------GDPLKAALLLNYDPAAPSRLTS----------------------------VIAEQEGTNF------------------KASELLPFLNFI--------KRNNLQTEFFFIG--------------------------SSQYLVTSIHEH------------WFCARCINTSKPAGEGVIVMHM-AAY--------LLIAMYEGSIS-----------------------SATRAMVAADQFVWQLSRRNH-----
>ORCHital
---------------------------------------------------------------------------------------MADWAVTHKLW---------------------------EKWVSNNL---------------GDPLKAALLLNYDPAAPSRLTS----------------------------VIAEQEGTSF------------------KASELLPFLNFI--------KRNNLQAEFFFIG--------------------------SSQYLVTSIHSH------------WFCARCINTSKPAGEGVIVMHM-AAY--------LLIAMYEGSIS-----------------------SATRAMVAVDQFAWQMSRRNH-----
>PAPHconc
---------------------------------------------------------------------------------------MGEMGGGQPRNLRGTT----------------------ESRVADKLRPPCSFETHVHHVG-GQKLFKC----------RSLRK----------------------------LKAEQEGTNF------------------KASELRPFLTYI--------KRNNLQTEFFFIG--------------------------TNQYLVTSIHEH------------WFCARCTNTSKPAGEGVIIMQI-AAY--------LLVAMYDGSIG-----------------------AATQAMVAVDHFAWQLNRRIH-----
>PAPHhirs
---------------------------------------------------------------------------------------MADWAATHKLW---------------------------EKWGASNLGTS------------GEPLKAALLINYDPLAPSRLTS----------------------------IIAEQEGTNF------------------KASELRPFLTYI--------KRNNLQTEFFFIG--------------------------TNQYLVTSIHEH------------WFCARCTNTSKPAGEGVIVMQI-AAY--------LLVAMYDGSIG-----------------------AATQAMVAVDHFAWQLNRRIH-----
>PHAIflav
---------------------------------------------------------------------------------------MADWTVTHKLW---------------------------EKWIANNLGTS------------GEPLKAALLINYDPAAPSRLTS----------------------------FIAEQEGTNF------------------KPADLRSFLDFI--------KRNNLQTEFFFIG--------------------------SSQYLVTSIHEH------------CFCARCINTSRPAGEGVIVMQI-AAY--------LLVAMYDGSIG-----------------------SATQAMVAVEQFVWQLSRRIH-----
>PHAItank
---------------------------------------------------------------------------------------MADWTMTHKLW---------------------------EKWIANNLGTS------------GEPLKAALLINYDPAAPSRLTS----------------------------FIAEQEGTNF------------------KPADLRSFLSFI--------KRNNLQTEFFFIG--------------------------SSQYLVTSIHEH------------CFCARCINTSRPAGEGVIVMQI-AAY--------LLVAMYDGSIG-----------------------SATQAMVAIEQFVWQLSRRIH-----
>PHALcorn
---------------------------------------------------------------------------------------MTDWAVTHKLW---------------------------EKWIVNNVGAS------------GEPLKAALLINYDPAAPSRLVS----------------------------FIAEQEGTNF------------------KPAELRQFLNFI--------KGNNLQTEFFFLG--------------------------SSQYLVTSIHEH------------WFCARCINTSRPAGEGVIIMQI-AAY--------LLVAMYEGSIG-----------------------SATQAMAAAEQFAWQLSRRIH-----
>PHALmode
---------------------------------------------------------------------------------------MTDWAVTHKLW---------------------------EKLIVNNVGAS------------GEPLKAALLINYDPAAPSRLVS----------------------------FIAEQEGTNF------------------KPAELRQFLNFI--------KRNNLQTEFFFLG--------------------------SSQYLVTSIHEH------------WFCARCINTSRPAGEGVIIMQI-AAY--------LLVAMYEGSIG-----------------------SATQAMAAAEQFVWQLSRRIH-----
>PHRAlind
---------------------------------------------------------------------------------------MADWAATHKLW---------------------------EKWVASKLGTS------------GEPLKAALLINYDPAAPSRLTS----------------------------IIAEQEGTNF------------------KPSDLRPFLTHI--------KRNNLQTEFFFIG--------------------------SNQYLVTSIHEH------------WFCARCTNTSKPAGEGVIVMQI-AAY--------LLVATYEGSIG-----------------------AATQAMVAVDQFAWQLNRRIH-----
>PLATclav
---------------------RRLHI--------SY---SSP--PP-------P-----------STPAHSSVFVSEATSLGPEAAIMADWAATHKLW---------------------------EKWVSNNL---------------GDPLKAALLLNYDPAAPSRLTS----------------------------VMAEQEGTSF------------------KASELLPFLNFI--------KRNNLQAEFFFIG--------------------------SSQYLVTSIHEH------------WFCARCINTSKPAGEGVLVMHM-AAY--------LMIAMYEGSIS-----------------------SATRAMVAVDQFAWQVSRRNH-----
>PTERcurt
---------------------------------------------------------------------------------------MADWVVTQKLW---------------------------EKWVFVNL---------------GNPLKAALLLNYDPAAPSRLTS----------------------------VIAQQEGTNF------------------KAAELLPFLSFI--------KRNNLQTEFFFLG--------------------------SSQYLVTSVHEH------------WFCARCINTSKPAGEGVIVMQI-AAY--------LLVAMYEGSIS-----------------------SATRAMVAVDQFVSQLSRRIH-----
>RIMAelli
---------------------------------------------------------------------------------------MADWVLTHKLW---------------------------EKWVSRNI---------------GDTLKAALLLNYDPAAPSRLIS----------------------------VITEQAGTSF------------------KAAELQPFLSFI--------RRNNLQTEFFFIG--------------------------PSQYLVTSIHEH------------WFCARCINTSKPAGEGVIVMHI-AAY--------LLVV----------------------------------AM--------------------
>SELEaequ
---------------------------------------------------------------------------------------MADWAATHKLW---------------------------DKCVANNLGTS------------GEPLKAALLINYDPTAPSRLTS----------------------------IIAEQEGTNF------------------KASELRPFLTFI--------KRNNIQTEFFFIG--------------------------SNQYLVTSIHEH------------WFCARCTNTSKPAGEGVIVMQI-AAY--------LLVAMYEGSIG-----------------------AAIQAMVAVDQFVWQLNRRIH-----
>SERAvome
-------------KKPITPHRPRFKK-----LHPSP---QSPGFPS-------PPFLPQILSSTTSSPSLSSIFVSKVTSIPTEGVIMADWAATHKLW---------------------------EKWVSNNL---------------GDPLKAALLLNYDPAAPSRLTS----------------------------VIAEQEGTNF------------------KASELLPFLHFI--------KRNNLQTEFFFIG--------------------------SSQYLVTSIHEH------------WFCARCINTSKPAGEGVIVMHM-AAY--------LLIAMYEGSIS-----------------------SATRAMVAARSEERRVGKECRSRWSP
>THELangu
---------------------------------------------------------------------------------------MADWMATHKLW---------------------------EKWVSRNI---------------GEPLKAALLLNYDLSAPSRLTS----------------------------VIAEQVGTNF------------------KAAELQPFLSFI--------KRNNLQIEFFFIG--------------------------PCQYLVTSIHEH------------WFCARCINTSKPAGEGVIVMQI-AAH--------LLVAMYEGSIS-----------------------SATRAMAAVDQFVSQPGRRVH-----
>VANIplan
---------------------------------------------------------------------------------------MADWAATHKIW---------------------------DKWVTNNLGST------------GEPLKVALLINYDPAAPSRLTS----------------------------VIAEQEGSNF------------------LASELRPFLDYI--------KRNNLQTEFFFIG--------------------------SNQYLVTSVHEH------------WFCSRCINTSKPGGEGVIVMHI-GAY--------LLVAFYEGSVG-----------------------AATRAMVAVDQFMYQLSRRIH-----
>VANIshen
---------------------------------------------------------------------------------------MADWVVTHKMW---------------------------DKWVANNLGST------------GEPLKVALLINYDPAAPSRLTS----------------------------VIAEQEGSNF------------------LSSELRPFLDYI--------KRNNLQTEFFFIG--------------------------SNQYLVTSVHEH------------WFCARCINTSKPTGEGVIVMHI-GAY--------LLVACYEGSIG-----------------------AATRAMVAVDQFMYQLSRRIH-----
>EPIPaphy
--------------------------------------------------------------------------------------MMADWMVAHKLW---------------------------EKWISNNI---------------GKPLKAALLINYDPTAPSRLNS----------------------------VIAEQDGINL------------------NSAELRSFLNFI--------KRNDLQNEFFCIG--------------------------SSQYVITSIHEH------------WFCSRCINTLKPAGEGAIVMQI-AAY--------ILVAMYDGSIG-----------------------SATEAMVAVEQFGWQIRHKTH-----
