# Supplementary material for: Orchid Phylotranscriptomics: The Prospects of Repurposing Multi-Tissue Transcriptomes for Phylogenetic Analysis and Beyond
Source: Front Plant Sci. 2022 May 27;13:910362. doi: 10.3389/fpls.2022.910362 (PMC9196242; doi:10.3389/fpls.2022.910362)
Supplement: Supplementary file 4 [file Data_Sheet_3.zip › ortho_MSA/r1/OG0009586.fa]

>ANOEemei
-------------------------------------------MTAVIEELDPRRCTAFMGEIARLEKKIFPKHESLARTLEQEVTRKNSGLIYAKAEVDG-REG--GEIVGYVMYSWISSICASITKL-------------------------------AVKESYRRQGHGEALLKAAIQK-CRTRNARRICLHVDPERIPALSLYEKL-------------------------------GFQIDVLVESYYSADRNAYRMYLEFDC-----------------------
>ANOEroxb
-------------------------------------------MTAVIEELDPRRCTAFMGEIARLEKKIFPKHESLARTLEQEVTRKNSGLIYAKAEVDG-REG--GEIVGYVMYSWISSICASITKL-------------------------------AVKESYRRQGHGEALLRAAIQK-CRTRNARRICLHVDPERIPALSLYEKL-------------------------------GFQIDVLVESYYSADRNAYRMYLEFDC-----------------------
>APOSodor
M-----AEGGAAGVIAELKAG---------------GFSD--LVEVVIEELDPRRCTELVKEIARLEKKIFPKHESLARFLEKEVRRKNSGLIYAKAVKGR-QGG--DQIVGYVMYSLTTTLCASITKL-------------------------------AVKENYRRLGHGEALLKAAIQK-CRTRNVQRVCLHVDPERIPALSLYRKL-------------------------------SFQIDELVESYYCADRNAYRMSLKFEC-----------------------
>APOSshen
M-----AERGAAGVIAELKAG---------------GFSD--LVEVVIEELDPRRCTELVKEIARLEKKIFPKHESLARFLEKEVRRKNSGLIYAKAVKGR-QGG--DQIVGYVMYSLTTTLCASITKL-------------------------------ADDSPAASVLAGPQALRTLLARTCYPRSTTPRTLRLVSPR-PASPHFARPRRASPRPVSLSRAAQRLTRPRLASPVRSATPACRSDSRIASCPSASTSPASVALTHPDGNGILT-----------------
>BLETstri
-------------------------------------------MAVVIEELDPRRCTELVEEIVRLEKKTFPKHESLARSLKQEAMRKNSGLIYAKVVSEG-RGG--GEIVGYVMYSWISSLCASITKL-------------------------------AVKESYRRQGHGEALMKAAIQK-CRTRNVQRVCLHVDPERIPAVSLYEKL-------------------------------GFQIEDLIESYYSVDRNAYRMYLEFDG-----------------------
>BORYspha
--------------------------------------------------------------MVKLERKIFPKHESLARSFHEEVRKKNSGLIYAKVGKDE-GDE--EEIVGYVMYSRISSLCASITKL-------------------------------AVKENYRRQGHGEALLKAAIQK-CRRRNIQRVCLHVDPARVPAVSLYKKL-------------------------------GFQIDELIECYYSSDRNAYRMYLEFKD-----------------------
>CALAsini
-------------------------------------------MAVVIEELDPRRCTELIEDISRLEKKTFPKHESLARSLEHEVMRKNSGLIYAKEVSEG-RGG--GELVGYVMYSWISSICASITKL-------------------------------AVKESHRRQGHGEALMKAAIQK-CRTRNIQRVCLHVDPERIIAVSLYEKL-------------------------------GFQIEE--------------------------------------------
>CALEmajo
-------------------------------------------MAAVLEELDPRRCAELVDEIARLEKRIFPKHESLARSLEQELARKSSGLIYAKAAIAA-RGG--AEIVGYVMYSWTSSICASITKL-------------------------------AVKESCRRRGHGEALLKAAIQK-CRARNARRVCLHVDPERVPALSLYEKL-------------------------------GFRTDALVESYYSVGRNAYRMFLEFDS-----------------------
>CEPHdama
-------------------------------------------MAAVIEELDARRCTELVEEIARLEKKIFPKHESLARSLEQEVMRKNSGLIYAKSASEG-GRG--CEIVGYVMYSWISSLCASITKL-------------------------------AVKEGYRRQGHGEALLKAAIQK-CRTRKVQRVCLHVDPERISAVLLYEKVV------------------------------GFCSFSSLMKLWSSRLLQIVLMRQWKGETVALLFVLAMVFLKFCIMMNKV
>CHILsemi
-------------------------------------------MAAVIEELDPRRCAELVEEIARLEKKVFPKHESLARSLEHEATRKNSGLIYAKAGSEA-RRG--GEIVGYVMYSWTSSICASITKL-------------------------------AVKESCRRQGHGEALLRAAIQK-CRTRNVHRVCLHVDPERVPALSLYQKL-------------------------------GFKVDNLVESYYSVDRSAYRMYLESEF-----------------------
>CHILtrap
-------------------------------------------MAAVIEELDPRRCAELVEEIARLEKKVFPKHESLARSLEHEATRKNSGLIYAKAGSEA-RGG--GEIVGYVMYSWISSICASITKL-------------------------------AVKESCRRQGHGEALLRAAIQK-CRTRNVHRVCLHVDPERVPALSLYQKL-------------------------------GFKVDNLV------------------------------------------
>CORYacti
-------------------------------------------MATAIEELDPRRCSELLEEIARLEKKIFPKNESLARSLEQEVTRKNSGIIYAKAGSEG-RGA--GEVVGYVMYSWISSICASITKL-------------------------------AVKESCRRQGHGEALLKAAIQK-CRTRNVRRVCLHVDPERIPAISLYEKL-------------------------------GFKIEDLIESYYSVDRNAYRMYLEFDF-----------------------
>CREMappe
--------------------------LKINLESCSITTES--VMTVVIEELDQRKCKELVEEIARLEKKVFPKHESLARSLEQEMMRKNSGLIYAKAVSEG-HGG--GEIVGYVMYSWISSLCASINKL-------------------------------AVKEGYRRQGHGEALMKSAIQK-CRTRNVQRVCLHVDPERIPAVSLYEKL-------------------------------GFQIEELIECYYSVDRNAYRMYLEFDSKC---------------------
>CRYPlept
-------------------------------------------MAAVMEELDPHGCTDLVEEIARLEKKIFPKHESLARSLQQEATRKNSGLIYAKAGNQG-RGG--GEIVGYVMYSWTSSICASITKL-------------------------------AVKESCRRQGHGEALMKAAIQK-CRTRYVQRICLHVDPERVPALSLYKKL-------------------------------GFQIDGLIESYYSGDRNAYRMYLEFDCYC---------------------
>CYMBensi
-------------------------------------------MAAVIEELDPRRCTELVEEIARLEKKIFPKHESLARSFEQEVMRKNSGLIYAKAVSEG-LGD--GVIVGYVMYSWISSLCASITKL-------------------------------AVKESHRRQGHGEALMKAAIQK-CRTRNVQRICLHVDPERIPAVSLYEKL-------------------------------GFQIEELIESYYSVGRNAYRMYLEFDGEC---------------------
>CYMBmann
-------------------------------------------MAAVIEELDPRRCTELVEEIARLEKKIFPKHESLARSFEQEVMRKNSGLIYAKAVSEG-LGD--GVIVGYVMYSWISSLCASITKL-------------------------------AVKESHRRQGHGEALMKAAIQK-CRTRNVQRICLHVDPERIPAVSLYEKL-------------------------------GFQIEELIESYYSVGRNAYRMYLEFDGEC---------------------
>CYPRbard
M----------------QNAT---------------RRSQSVMAVEMIEEVNPQRCTELLEEMARLEKKIFPKHESLAQSLEQELKRKNSGLIYAKAASGE-QGG-DGDLVGYVMYSWISSLCASITKL-------------------------------AVKERYRRQGHGEALLRAAIQK-CRSKKAHRVCLHVDPERIPAFSLYEKL-------------------------------GFQIDEFIESYYSIDRSAYRMYLEFDG-----------------------
>CYPRflav
------------------------------------------MAVAIIEEVDPRRCTELLEEITRLEKKIFPKHESLARSLDQELKRKNTCLIYAKAASGE-QGG-EGELVGYVMYSWISSLCASITKL-------------------------------AVKEGYRRQGHGEALLRAAIQK-CRTKKAHRVCLHVDPERIPAVSLYEKL-------------------------------GFQIDDFIEFYYSIDRSAYRMYLEFDG-----------------------
>DACThata
-------------------------------------------METVIQELDPRSCTELVEEIARMERKIFPKHESLARSLEQDLTRKNSGLIYAKAGSVG-RGG--GEIVGYVMYSWISSLCASITKL-------------------------------AVKESYRRQGHGEALLKAAIQK-CRTRTVQRVCLHVDPERIPALSLYQKL-------------------------------GFQIDDLVESYYSVDRNAYRMYLDFDC-----------------------
>DENDchryso
-------------------------------------------MAAVIEELDPRKCTESVEEIARLEKKTFPKHESLARSLEQEVMRKNSGLMYAKVTSEG-RGG--GEIVGYVMYSWISSLCASITKL-------------------------------AVKESYRRQGLGEALMKAAIQK-CRTRNVLRVCLHVDPERIPAVSLYEKL-------------------------------GFQIEDLVASYYSVDRNAYRMYLDFDG-----------------------
>DENDnobi
-------------------------------------------MAAVIEELDPRKCTESVEEISRLEKKTFPKHESLARSLEQEVMRKNSGLIYAKVTSEG-R-G--GEIVGYVMYCWISSLCASITKL-------------------------------AVKESYRRQGLGEALMKAAIQK-CRTRNVLRVCLHVDPERIPAVSLYEKL-------------------------------GFQIEVLVASYYSVDRNAYRMYLDFDG-----------------------
>DIURorie
-------------------------------------------MTAVIEELDSRRRTELVEEIARLEKKIFPKHESLARSLEQEVTRKNSGLIYAKAATEE-REG--GEIVGYVIYSWFSSICASITKL-------------------------------AGANS------------------------------LDP----FADLFDRQEN----------------------------DGF------------DR--YRP-----------------------------
>DRAKelas
-------------------------------------------MAAVIEELDPRSCSNPVEEIARLEKKLFPKHESLALFLKQEVARKNSGLIYLKI-------D--GEIVGYVMYSWTSSICASITKL-------------------------------AVKESCRRQGHGEALLKAAIQK-CRSRNVHRVCLHVDPVRIPALSLYEKL-------------------------------GFRIDVLVESYYSVNRNAYRMYLEFDF-----------------------
>DRAKthyn
-------------------------------------------MTAVIEELDPRSCSNPVEEIARLEKKLFPKHESLALFLKQEVARKNSGLIFAKI-------D--GEIVGYVMYSWTSSICASITKL-------------------------------AVKESCRRQGHGEALLKAAIQK-CRSRNVHRVCLHVDPVRIPALSLYEKL-------------------------------GFRIDVLVESYYSVNRNAYRMYLEFDF-----------------------
>EPIDfulg
-------------------------------------------MAAVIEELDRRSCTELVEEIARLEKKIFPKHESLAGSLEQEVMRKNSGLIYAKTVSEG-QGG--GVIVGYAMYSWISSLCASITKL-------------------------------AVKESCRRHGHGEALMKAAIQK-CRTRNVQRVCLHVDPQRIPAVLLYEKL-------------------------------GFQIEELIQSYYSVDRNAYRMYLEFGNKS---------------------
>EPIPhell
-------------------------------------------MAAVIEELDARMCTELVEEIARLEKKIFPKHESLARSLEQEVTRKNSGLIYAKAAIEG-GRV--FEIVGYVMYSWISTLCASITKL-------------------------------AVKESYRRKGHGEALLKAAIQK-CRTRKVQRVCLHVDPERISAVLLYEKV-------------------------------GFRIDELIESYYSVDRNAYRMYLEFDGGC---------------------
>EPIPpurp
-------------------------------------------MAAVIEELDARRCTELAEEIARLEKKIFPKHESLARSLEQEVTRKNSGLIYAKAAIEG-GRV--FEIVGYVMYSWISTLCASITKL-------------------------------AVKESYRRKGHGEALLKAAIQK-CRTRKVQRVCLHVDPERISAVLLYEKV-------------------------------GFRIDELIESYYSVDRNAYRMYLEFDG-----------------------
>ERYCcris
-------------------------------------------MAAVIEELDHRRSTNLIEEIARLEKKIFPKHESLARSLQLEVMRKNSGLIYAKAGSEG-GKD--GVIIGYVMYSWISSLCASINKL-------------------------------AVMEIHRRKGYGEALMKAAIEK-CRTRSVRRICLHVDPERIAAVSLYVKL-------------------------------GFRIDELIESYYSVDRNAYRMYLEFDEDC---------------------
>ERYCpuss
-------------------------------------------MATVIEELDHRRNTNLISEIAKLEKKIFPKHESLSRSLQLEVMRKNSALIYAKSLSEG-GKH--GVIIGYVMYSRISSLCASITKL-------------------------------AVMEIHRRKGYGEKLMKAAIQK-CRERGFRRICLHVDPERIAAVSLYVKL-------------------------------GFLIDELIESYYSVDRNAYKMYLEFDEDC---------------------
>GALEfabe
-------------------------------------------MEVVVEELDPRKSPELVDEIARLEKRIFPKHESLARSLEQEVRKTRSGLLYAKAATGGVRGS--GEIIGYVMYSSISSLCASITKL-------------------------------AVKENCRRKGHGEALLRAAIHK-CKARNVQRVCLHVDPERAPAVSLYVKL-------------------------------GFQIDEFIESYYSAGRNAYRMFLEFNDQ----------------------
>GASTelat
-------------------------------------------MAAVMEELDAHRCTNLVEDIARLEKKIFPKHESLSRSIKHEATRKNSGLIYATSVSEG-QGR--GEIIGYVMYSWVSSLCASITKL-------------------------------AVRESHRRQGFGEALLKAAIQN-CRTRNIQRISLHVDPERIPAVLLYEKL-------------------------------GFLIDELIESYYSVDRNAYRMYLESDS-----------------------
>GOODfuma
-------------------------------------------MVAVIEELNPRQCTKFMGEIARLEKKIFPKHESLARSLEQEVTRKNSGLIYAKAEGEG-SGG--GEIVGYVMYSWISSLCASITKL-------------------------------AVKESYRRQGHGEALLKAAIQK-CRTRNVQRICLHVDPDRIPALSLYEKL-------------------------------GFQIDVLVEAYYSVDRNAYRMYLEFDCSC---------------------
>GYMNdens
-------------------------------------------MGTVIQELDPRRCTELVEEIARMERKIFPKHESLARSLEQDLTRKNSGLIYAKAGSER-RGG--GEIVGYVMYSWISSLCASITKL-------------------------------AVKESYRRQGHGEALLKAAIQK-CRTRTVQRVCLHVDPERIPALSLYQKL-------------------------------GFQIDDLVESYYSVDRNAYRMYLDFDC-----------------------
>GYMNodor
RIFKRRVITHTNSVRIAKSAVLIAAPVFFSCWAAAQASES--RMETVIRELDPQRCTELVEEIARMERKIFPKHESLARSLEQDLTRKNSGLIYAKAGSEG-RGG--GEIVGYVMYSWISSLCASITKL-------------------------------AVKESYRRKGHGEALLKAAIQK-CRTRTVQRVCLHVDPERIPALSLYQKL-------------------------------GFQIDHLVESFYSVDRNAYRMYLDFDC-----------------------
>HABElong
-------------------------------------------MESVMEELDP-RCTELVEEIARMEKKIFPKHESLARSLEQDLTRKNSGLIYAKAGSEG-RGG--GEVVGYVMYSWISSLCASITKL-------------------------------AVKESYRRQGHGEALLKSAIQK-CRTRKVQRILLHVDPERIPALSLYEKL-------------------------------GFQIDVLVESYYSVGRDAYRMYLNLDC-----------------------
>HABEpant
-------------------------------------------MESVMEELDP-RCTELVEEIARMEKKIFPKHESLARSLEQDLTRKNSGLIYAKAGSEG-RGG--GEVVGYVMYSWISSLCASITKL-------------------------------AVKESYRRQGHGEALLKSAIQK-CRTRKVQRILLHVDPERIPALSLYEKL-------------------------------GFQIDVLVESYYSVGRDAYRMYLNLDC-----------------------
>HAEMdisc
-------------------------------------------MTAVIEELNPRRCTALMGEIARLEKKIFPKHESLARSFEQEATRKNGGLIYAKAEVEG-REG--GEIVGYVMYSWISSLCASITKL-------------------------------AVKESYRRLGHGEALMKAAIEK-CRRRNVRRICLHVDPERIPALSLYEKL-------------------------------GFQIDVLVESYYSVDRNAYRMYLEFDC-----------------------
>HYPOheme
--------------------------------------------AAAVAELDPRRCSEVVEEIVRLEKKIFPKHESLARSFHEEVRKKNTGLLYVKKAAGKGKGE-EDELVGYVMFSWVTSLCASITKL-------------------------------AVKENFRRQGHGEALLKAAIQK-CRTRNIGRVCLHVDPSRIPAVSLYKKL-------------------------------GFQIDQLIECYYSSDRNAYRMYL---------------------------
>LANAlana
-------------------------------------------MAAPVAELNPRKCFELVEEMVRLEKKIFPKHESLARSFHEEVRKKNTGLLYVKKARKG-KGEVEEEIVGYVMYSWISSLCASITKL-------------------------------AVKENYRRQGHGEALLKAAVQK-CRTRNIGRVCLHVDPTRIPAVSLYKKL-------------------------------GFQVEELIECYYSSDRNAYRMYLDFDNYN---------------------
>LECAnigr
-------------------------------------------MAVVIEELDPRRSPHVVGEIARLEKKTFPKHESLARSLEQEVKRKNSVVLYAKAASGAVLGS--GEIVGYVMYSRISSLCASITKL-------------------------------AVKENWRGKGHGEALMKGAINN-CKRWNAQRVCLHVDPERTSAVSLYAKL-------------------------------GFQVDEFIYSYYSADRDAYRMYLEFNGE----------------------
>LIMOabor
-----------------------------------MATKS--GMAAVIEEMDARSCTDLVEEIARLEKKIFPKHESLAQSLEHEVMRKNSGLIYAKSASEE-GRG--CEIVGYVMYSWISSLCASITKL-------------------------------AVKESCRRQGHGEALMKAAIQK-CRTRKIQRVCLHVDPERISAVLLYEKL-------------------------------GFRIDELIESYYSVDRNAYRMYLEFDG-----------------------
>MASDpict
-------------------------------------------MAVVIEELERHGCSKLIEEIARLEKKIFPKQESLARSLEKELTKKNSGLIYAKTVSQG-QER--GSIVGYIMYSWISSLCASITKL-------------------------------AVKDGYRRQGHGEALMKAAIQK-CRTRNVQRVCLHVDPGRIPAVSLYEKL-------------------------------GFKFEQLIESYYSVDRNAYRMYLEFDVKS---------------------
>MEXIxero
------------------------------------------MAAAIIEELNPLRYTELLEDIAKLEKKIFPKHESLARSLEHELKRKNSGLIYAKAASGE-QEG-KGELVGYVMYSWISSLCASITKL-------------------------------AVKERCRRQGHGEALLRAAIEK-CRTRKVHRVCLHVDPERIPAVSLYQKF-------------------------------GFQIDDFIESYYSVDRSAYRMFLEFDDS----------------------
>MICRparv
-------------------------------------------MAAVIEELDPRRCTDLVLEIARLEKKIFPKHESLARSFEVEVARKNSGLIYAKVGSEG-RGG--GEIVGYVMYSLISSICASITKL-------------------------------AVKESYRRQGHGEELLKAAIQK-CRTRNVQRVCLHVDPGRIPALSLYQKL-------------------------------GFKIDELIESYYSVDRNAYRMYLEFDF-----------------------
>MOLIcapi
-------------------------------------------MAAAVAELDPRRCSEVVEEIVRLERKIFPKHESLARSFHEEVRKKNTGLLYVKKVGNG-KGE-EGELVGYVMYSWISSLCASITKL-------------------------------AVKENFRRQGHGESLLKAAIQK-CRARNIARVCLHVDPSRIPAVSL-------------------------------------------------------------------------------------
>NEUWmali
----------MAGLIEGQNGS---------------TLSE--LVEVVIEELDHRRCTELVEEIARLEKKIFPKHESLARSLEQEVRMKNSGLIYAKAVKGQ-RGG--GEIVGYVMYSLASALCASITKL-------------------------------AGANS--------------------------------------LPFFPLL---------------------------------------------------------------------------------
>NEUWzoll
----------MAGLIEGQNGS---------------TLSE--LVEVVIEELDHRRCTELVEEMARLEKKIFPKHESLARSLEQEVRRKNSGLIYAKAVKGQ-RGG--GEIVGYVMYSLASALCASITKL-------------------------------AVKETHRRQGHGEELVKAAIQK-CRTRNVQRVCLHVDPERIPAVALYEKL-------------------------------GFQIDELVESYYSANRNAYRMYLEFDGRS---------------------
>OECEmacu
-------------------------------------------MAAVIEELDHRRCTKLVEEIARLEKKIFPKHESLARSLEQEAMRKNSGLIYAKAVSEG-GGD--GVIVGYVMYSWISSLCASITKL-------------------------------AIKESHRRQGHGEALMKAAIQK-CRTRNVQRICLHVDPERIPAVSLYEKL-------------------------------GFQIDELIQSYYSVDRNAYRMYLEFDDDC---------------------
>OPHRgarg
-------------------------------------------METVIHELNPQRNTELLEEIARLEKKIFPKHESLSRSLHQHLKTKNTCLLYAKPDTQA-PGS--GEIVGYIIFSFTSSLCASITKL-------------------------------AVKESYRRQGYGEALLKAAIQK-CRVRTVQRVCLHVDPERTPALSLYKKL-------------------------------GFQIDHLVVSYYSVDRNAYRMYLDFDC-----------------------
>OPHRsphe
-------------------------------------------MEAVIHELNPQRNTELLEEIARLEKKIFPKHESLSRSLHQHLKTKNTCLLYAKPDTQA-PGS--GEIVGYIIFSFTSSLCASITKLAGLHFKPLLANNFFLFFSIDQVLANCAIVLDAVKESYRRQGYGEALLKAAIQK-CRVRTVQRVCLHVDPERTPALSLYKKL-------------------------------GFQIDHLVVSYYSVDRNAYRMYLDFDC-----------------------
>ORCHital
---------------------MHIPDIFFSCWAAAQLSES--WMETVIQELDPRRCTELVEEIARMERRIFPKHESLARSLKQDLTRKNSGLIYAKAGSEG-REG--GEIVGYVMYSWISSLCASLTKL-------------------------------AVKESYRRQGHGEALLKAAVQK-CRTRTVQRVCLHVDTERIPALSLYKKL-------------------------------GFQIDDLVESYYSVGRNAYRMYMDFDC-----------------------
>PAPHconc
------------------------------------------MAVAIIEELNPRRCTELSEEIARLEKKIFPKHESLARLLEQELKRKNSGLIYAKAVTGE-KGG-DGELVGYVMYSWISSLCASITKL-------------------------------AVKERYRRQGHGEALLRAAIQK-CRTRKVHRVCLHVDPERIPAVTLYEKI-------------------------------GFQIDDVIESYYSVDRSAYRMYLEFDG-----------------------
>PAPHhirs
------------------------------------------MAVAIVEELNPRRCTELSEEIARLEKKIFPKHESLARSLEQELKRKNSGLIYAKTATGE-KGG-DGELVGYVMYSWTSSLCASITKL-------------------------------AVKERYRRQGHGEALLRAAIQK-CRTRKVHRVCLHVDPERIPAVTLYEKF-------------------------------GFQIDDVVESYYSVDRSAYRMYLEFDG-----------------------
>PHAIflav
--------------------------MAGRPRNCE--TES--VMAVVIEELDPRRCTELIGNIAKLEKKTFPKHESLARSLEHEVMRKNSGLIYAKAVSEV-RGG--GELVGYVMYSWISSLCASVTKL-------------------------------AVKESHRRQGHGEALMKAAIQK-CRTRNIQRVCLHVDPERIPAVSLYEKL-------------------------------GFQIEELIESYYSVDRNAYRMYLEFDDLF---------------------
>PHAItank
--------------------------MVGRPRNCE--TES--VMALVIEELDPRRCTELIGDIARLEKKTFPKHESLSRSLEHEVMRKNSGLIYAKAVSEG-RGG--EELVGYVMYSWISSLCASITKL-------------------------------AVKESHRRQGHGEALMKAAIQK-CRIRNIQRVCLHVDPERIHAISLYEKL-------------------------------GFQIEELIESYYSVDRNAYRMYLEFDD-----------------------
>PHALcorn
-------------------------------------------MPAVIEELDSRRRTGLIDEITRLEKKIFPKHESLARSLEEEVMRKNSGLIYAKEVSEG-R-E--GVIVGYVMYSWTSSICASITKL-------------------------------AVKESYRRQGHGHALMKAAIQK-CRTRNVQRVCLHVDPKRIPAVSLYEKL-------------------------------GFQIEQLIESYYSVDRNAYRMYLEFDDKC---------------------
>PHALmode
----------MFPIQPAKTNS-----RFVYCSAAQLRTES--VMPAVIEELDSRRRTGLIEEITRLEKKIFPKHKSLDRSLEQEVMRKNSGLIYAKEVSEG-R-E--GVIVGYVMYSWTSSICASITKL-------------------------------AVKESYRRQGHGEALMKAAIQK-CRTRNVQRVCLHVDPERIPAVSLYEKL-------------------------------GFEIEQLIESYYSVDRNAYRMYLEFDDKC---------------------
>PHRAlind
------------------------------------------MAAAIIEELNPRRCTELLEEISKLEKKIFPKHESLARSLEQELRRKNSGLIYAKAASGE-QGG-EGELVGYVMYSCISSLCASITKLAGAIDSPTTSQSDFSF--SDQLMAVCCCCFAAVKERYRRQGHGEALLRAAIQK-CRTRKVHRVSLHVDPERIPAVSLYEKF-------------------------------GFQIDDFIESYYSVDRSAYRMYLEFDG-----------------------
>PTERcurt
-------------------------------------------MAAVIEELDPRRCTAFVEEIARLEKKIFPKHESLARSLEQEVARKNIGLIYARAGKEG-QGG--GEIVGYVMYSWISSLCASITKL-------------------------------AVKESYRRHGHGETLLKAAIHK-CRTRNVQRVCLHVDPERIPALSLYKKL-------------------------------GFQIDDLIESYYSVDRNAYRMYLEFDC-----------------------
>RIMAelli
-------------------------------------------MEAVIEELDPRRCAELVEEIARLEKKIFPKHESLARYLEQEVTKKNSGLIYAKAGSEA-LGA--GEILGYVMYSW-TSICASITKL-------------------------------AVKEGYRRRGHGEALLKAAIQK-CRTGNARRVCLHVDPERIPALSLYEKL-------------------------------GFKIDDLIESYYSVDRNAYRMYLEFDF-----------------------
>SELEaequ
------------------------------------------MAVAIIEELDPRRCTELLEEIARLEKKIFPKHESLARSLEQELKRKNSGLIYAKAASGE-QGG-EDELVGYTMYSWISSLCASIPKL-------------------------------AVKERYRRQGHGEALLRAAIQK-CRSRKVHRVCLHVDPERIPAVSLYEKF-------------------------------GFQIDDFIESYYSVDRGAYRMYLEFDG-----------------------
>SERAvome
------------------------------------------METVVIQELDPRRCTDLVEEIARIEKKIFPKHESLARSFHEDLTRKNSGLIYAMAGTEG-QGG--GEVVGYVMYSWISSLCASITKL-------------------------------AVKERYRRQGHGEALLKSAIQK-CRTRTVQRVCLHVDPERIPALSLYKKL-------------------------------GFQVDDLVASYYSADRNAYRMYLDFDC-----------------------
>THELangu
-------------------------------------------MTAVIEELDPRSCTDLLEQITRLEKIVFPENESLSRSLEEEVKRKNSGLIYSKAGSEA-EGG--GEIVGYVMYSWISSICALITEL-------------------------------AVKESYRRQGHGEALLKAAIQK-CRTRKAQRICLHVDPERIPALKLYEKL-------------------------------GFKIDHLIESYYSVDTNAYRMYLDFDVQS---------------------
>VANIplan
-------------------------------------------MAVVIEELDPRKSTELVEEITRLEKKIFPKHESLSRSFEQEVRRKNSGLLYAKISTGG-RGS--VEIVGYVMYSWISSLCASITKL-------------------------------AVKENCRRKGYGEELLRAAIHK-CRTRNIQRVCLHVDPERIPAVLLYKKL-------------------------------GFQIDEFIECYYSADRNAYRMYLEFNEQ----------------------
>VANIshen
-------------------------------------------MAVVIEELDPRKSTELVEEITRLEKKIFPKHESLSRSLEQEVRRKNSGLLYAKASTGG-RGS--VEIVGYVMYSWISSLCASITKL-------------------------------AVKENCRRKGYGEELLRAAIHK-CRTRNIQRVCLHVDPERIPAVSLYEKL-------------------------------GFQIDEFIECYYSADRNAYRMYLEFNEQ----------------------
>EPIPaphy
---------------------------------------------MAIEELNPRKSSKLIEEIARLEKKIFPKHESLSRSLDQELRRKNSGLICATTVNGG-RED--GDIAGYLMYFWISSICVSITKL-------------------------------AVNESCRRQGHGEAMMRAAIQK-FRTRNAKRICLHVDPERTPAVSLYEKL-------------------------------GFQIEELIESYYSTDRNAYRMFLEFDD-----------------------
