# Supplementary material for: Orchid Phylotranscriptomics: The Prospects of Repurposing Multi-Tissue Transcriptomes for Phylogenetic Analysis and Beyond
Source: Front Plant Sci. 2022 May 27;13:910362. doi: 10.3389/fpls.2022.910362 (PMC9196242; doi:10.3389/fpls.2022.910362)
Supplement: Supplementary file 4 [file Data_Sheet_3.zip › ortho_MSA/r1/OG0008781.fa]

>GASTelat
---------------------------------------------------------------------MKED---SASNAHASYTCLRLELSSAS--E-RSHDSFFIHGTWFPSHFRLSITDGLSAWTCD------------GSDAEVRQRAEQWDQSVSEYLSLAEHYIGFQQQDSKYGFEDAGKGHRR-------------LSWTFEKQGTKLEWRWKCQPSSDSKQNIVEILNFIMDANIRLSEEVVRKTQS--FEKLKVEAERCLSQSQIFSNEKVEFESAVYAK-------FIAVLNSKKA-----------------------------KLRELRDQLLKLN---------------------GKPAE------DDDKSSNETER-------------FDGGTD-D--DDAVDYLRGLRGNSP--DALE-------T-AAASTSKGL----ARNR--------------------------------------------------------------------
>DENDnobi
SLECRGKATS---------AQNNFPAATTSSFAILSLNHYSLLNEQAFTESTQKACPD-GEYPTRCPLAMEDD---PACNADARHTCLKLELPSAL--G-RSKDSIFIRGTWFPSHFRLSITDGLHVWTCE------------GSDAEVRQRAEQWDQSVTEYVALAERYLGFQQPDSKYGFEDADKGQMR-------------LSWTFEKQGTKLEWRWKCQPSSDSKQNIVEILDFLLDANIRLSEEVVRKTQS--FEKLKVEAERCLSQSQAFSNEKAEFESASYAK-------FVDVLNSKKA-----------------------------KLRELRDRLSKIN---------------------GKEPE-------DEESSDKTDR-------------FDGGSD-D--ENAIEIFRDPGSDSP--DASE-------G-VGASTWKAR----QRTR--------------------------------------------------------------------
>PHRAlind
-------------------------------------------------------------------------------MVDARHTCLKLEIPTAS--G-TSKDSIFVRGSWFPTRFRLSITDGLHAWTCD------------ASDAEVRQRAEQWDQTAVDYIALAERYLGFQQPGSSYVFEDAGNGHRR-------------LSWTFEKQGTKLEWRWKCQPSSDCKKNIVEILDFLMDANIRLSDEVVRKAQS--FEKLKVEADKCLSQSQRFCDEKVDFESVAFAK-------FVAVLNSKKA-----------------------------KLRELRDQISKLNNQG------------------GKAPE-------EDESSGKTES-------------FDGGSD-D--KNAGESASDP-SDSP--VVSK-------H-YGPSTSKGR----KRTR--------------------------------------------------------------------
>PHALcorn
---------------------------------------------------------------------MEYN---SAPNADARHTCLKLELPSAS--G-RSNALIFIRGTWFTSHFHLSITDGFDAWTCE------------GSDAEVRQRAEQWDQSVSEYIALAERYLGFQQPDSKYGFEDAGKGHRRVSLLFFRLSSQLSLSWTFEKQGTKLEWRWKCHPSSDSKQNIVEILDFLMNANIRLSEEVIRKTQS--FEKLKVEAERCLSQSQTFSNEKAEFESAAYAK-------FIDVLNSKKA-----------------------------KLRELRDRISKIN---------------------GKAVE-------DDDSSDKAQR-------------FDGGSD-D--ENAIEMYRDSGSDSP--DA------------------------------------------------------------------------------------------------
>OPHRgarg
---------------------------------------------------------------------MVD---------DTKHTCLKLEIPSSS--E-CSKYSIFVRGIWFPSRFRLSITDGLRAWTCE------------ASDAEVKQRAEQWDQPVSEYIALAEQYLGFQQPGSEYGFEDAGKGSMR-------------LSWTFEKQGTKLEWRWKCQPSADIKENIVEILDFLLDANIRLSEEVVRKTQS--SNKLKVEAEKCLLQSQTFCKEKSEFESAAYAKVKNGSVVFPIVHSEDEAYAMYCEYAHRTGFSVRKQHLTYWTHTRIIKGREYSCSKAGVKST-------------------KSSPK------KFRKLDTRTKCL--------ACISFNTDKD-GKNWTVTRFVEE--HNHP--LATEEEQHLLRSHRIISNMQGKRVDAKKKR--LL----------------------------------------------------------------
>VANIshen
---------------------------------------------------------------------MEEDS--TDKSKTTRHTCLKLDIPSPS--K-GSKDSIFVRGTWLPSRFHLSITDGIHAWTCD------------ASEDEVRQRAEQWDQPVSEYIALVEHYLGFQQPGSKYSFEDAGNGHRR-------------LSWTYEKQGTKLEWRWKCQASVDAKENIVEILDFLMDANIRLSEEVVRKSHS--FEKLKVEAEKCIAQSQTFSKEKAEFEATAFAK-------QLVTFSSL---------------------------------------------------------------------------------------------------------------------------------------------------------------------------------------------------------------------------------
>RIMAelli
--------------------------------------------------------------------MLSEEGL------CPKKVCVK---------S--------------------------------------------------------------------------KRRFSSRCFDISSSNFLK-------------LSWTFEKQGTILEWRWKCQPSPDSKQNIVEILDFLMDANIRLSEEVVRKTQS--FEKLKAEAERCLLQSQKFNSEKAEFESAAFAK-------FIAVLNSKKA-----------------------------KLRELRDRISKLN---------------------GKAQE-------EDA-SDKTES-------------FDGGSD-N--DNAVEFARDPGSDSDSGDASE-------G-VGTSALVGR----KRTCK-------------------------------------------------------------------
>LECAnigr
RVKKKKPFSY----------------------------------------------------------AMAEGCAIANNAEATRHTCLKLEFSSPS--K-GSEDAVFVRGSWLPSCFHLSITDGIHAWTCD------------ASEAEVRQRAEQWDQPVSEYIAVAEHYLGFRQPGSNYTFEDAGNGHRR-------------LSWTFEKQGTKLEWRWKCQASSDCKANIVEILDFLMDANIRLSEEVVRESHS--FEKLKVEAEKCLAQSQKFSSEKEEFETAAFAK-------FIAILNSKKS-----------------------------KLRELRDRLSKLNSQV------------------GKAPI-------KDEPTENSES-------------SDVGSD-G--NNAAEYRRE-----P--YASR-------G-VGTSTPMGR---PKRTRQ-------------------------------------------------------------------
>GOODpube
---------------------------------------------------------------------MVD---------EARHTCLKLELPSAS--G-RSKYYIFIRGTWFPSRFCLSITDGLHAWTCD------------ASDAELRQRAEQWDLSVLEYIALAEQYLGFQQQGSKYGFEDAGKGHMR-------------LSWTFEKQGTKLEWRWKCQPSSDNKQNIVEILDFLMDANIRLSEEVVRKTQS--FEKLKVEAERCLMQSQMFSNEKTEFESAAYAK-------FIAVLNSKKA-----------------------------KLRELKNQISKLN---------------------GKVPE-------DDE-SDKTES-------------FDGGSD-N--DNAA---------------------------------------------------------------------------------------------------------------
>EPIPhell
---------------------------------------------------------------------MEDD---IASNADARHTCLKLELPSAS--G-RSKDSIFIRGTWFPSRFRLSITDGLDAWTCE------------GSDAEVRQRAEQWDQPVSEYIALAERYLGFQQPDSKYGFEDAGKGHRR-------------LSWTFEKQGTKLEWRWKCQPSSDSKQNIVEILDFLMDANIHLSDELVRKTQS--FERLKVEAERSLLQSQTFCNEKAEFESAAYAK-------FIAVLNSKKA-----------------------------KLRVLRDRLSKLN---------------------GKAAE-------DDESSDKNMN-------------FDDGSD-G--DNAKEFVRDLESDSP--DASE-------D-VGTSISKGR----KRTL--------------------------------------------------------------------
>CYPRbard
-------------------------------------------------------------------------------MGDARHTCLKLDIPSAS--G-ISKDSIFVRGTWFPTRFHLSITDGLHAWTCD------------ASDAEVRQRAEQWDQPAVEYIALAERYLGFQQPGSNYGFEDAGNGHRR-------------LSWTFEKEDTKLEWRWKCQPSSDSKKNIVEILDFLMDANIRLSEEVVRKTQS--FEKLKVEAEKCLSQSQRFSDEKVEFESAAFAK-------FVAILNSKKS-----------------------------KLRELRGQISRLNGQG------------------GKAPE-------DDESSEKTNS-------------FDGGSD-D--NNAAESGRDP-SDSP--DASM-------G-AGPSTSKGR----KRTR--------------------------------------------------------------------
>DACThata
---------------------------------------------------------------------MDD---------DAKHTCLKLEVPSSS--G-RSSYSIFVRGTWFPSRFRLSITDGLHAWTCE------------ASDAEVKQRAEQWDQPVLEYIALAERYLGFQQPDSEYGFEDAGKGHMR-------------LSWTFEKQGTKLEWRWKCQPSPDSKQNIVEILDFLMDANIRLSEEVVRKTQS--FEKSKVEAERCLLQSQTFCNEKSEFESAAYAKVKKEPAVFPIVHSEDEAYAMYCDYAHRTGFSVRKQHLTYWT-----HTRIIKGREYSCS---------------------KAGVK-------STKSSPKKYRKLDTRTGCRACIFFNTDKN-G--KNWTVIKFVEEHNHP--LATEKEQHLLRSNRNISNMQG-----KRVDAKKNTIIVDDGEPKANEFSFLSGSTNEPPSCNIPTLIRGLASS------IEPLEGLS-----------
>PHALmode
---------------------------------------------------------------------MEYS---SAPNADARHTCLKLELPSVS--G-RSNASIFIRGTWFTSHFHLSITDGFDAWTCE------------GSDAEVRQRAEQWDQSVSEYIALAERYLGFQQPDSKYGFEDAGKGHRR-------------LSWTFEKQGTKLEWRWKCQPSSDSKQNIVEILDFLMDANIRLSEEVIRKTQS--FEKLKVEAERCLSQSQTFSNEKAEFESAAYAK-------FIDVLNSKKA-----------------------------KLRELRDRISKIN---------------------GKAVE-------DDESSDKAQR-------------FDGGSE-D--ENAIEMYRDSGSDSP--DA------------------------------------------------------------------------------------------------
>HABEpant
---------------------------------------------------------------------MED---------GARHTCLKLEVPSSS--G-TSSYSIFVRGTWFPSRFRLSITNGLHAWTCE------------ASDADVKQRAEQWDQPVSEYIALAEQYLGFQQPDSEYGFEDAGKGHMR-------------LSWTFEKQGTKLEWRWKCQPSPDSKQNIVEILDFLMDANIRLSAHPTMKHYE----ATTSEAVNEL-----------DGESVGGES-------YVAAEPSVDG-----------------------------SSRQRKRKATAVNVLADAINNMAKSMQQTTTTINSSTAE------PMVSNSDRIYE-------------ALTRLP-D--LNEAKILRA--MDLL--GANK---------TKFESFMAL---PKRMRMTWLHIQFND--------------------------------------------------------F-
>NEUWmali
-----------------------------------------------------------------------------------------------------------------------------------------------------------------------------------------------------------------------------------------------MDANIRLSEEVVRKTQS--FEKLKVEAEKCLAQSQKFCNEKLEFESAAFAK-------FVDVLNSKKV-----------------------------KLRELRDQLSKLGDQG------------------VKAPE-------EDESADKTES-------------FDGGSD-D--ENAAESIREAGSGLP--AASD-------A-VVASTSKG-----KRTRK-------------------------------------------------------------------
>HYPOheme
----------------------------------------------------------------------------MADSGATRHSCLKLEIGGENDPA-GPKDAIFIKGTWFPSRFDLSITDGLHAWTCN------------AAEGEVRKRAEQWDQPVPDYVALAERYLGFQQPGSKYGFEDAGDGCRR-------------LSWTFEKQGTKLEWRWKCQPSTNSKQTTAGILDFLMDANIRLSEEVVRKTQS--FERLKAEAEKCLSQSEKFKTEKTAFESAAYAK-------FVAVLNSKKA-----------------------------KLRELRDRISKLESA-------------------GKAPK-------EDVSTDKTES-------------LDERTD-D--EEVEEPS----HDLP--DVSE-------N-VGTSSPKGQ----KRKTRK------------------------------------------------------------------
>CALAplic
---------------------------------------------------------------------MVD---------DAKHTCLKLELPSSS--G-RSKDSIFVRGTWFPSRFRLSITDGLHSWTCE------------ASDAEVKQRAEQWDLGELEYIALAERYLGFQQPGSKYSFEDAGKGHRR-------------LSFTFEKQSTILEWRWKCQPSPDSKQNIIEILDFLMDANIRLSEEVVRKTQS--SEKLKAEAERCLLQSQTFNNEKAEFESAAFAK-------FITVLNSKKA-----------------------------KLRELRDRISKQN---------------------GKAPE-------EEEESDKTES-------------FDGENE-D--ENAAEFVRNPENDSP--EASG-------D-VGTSVSVGR----KRTRK-------------------------------------------------------------------
>CYPRflav
-------------------------------------------------------------------------------MADARHTCLKLDIHSAS--G-ISKDSIFVRGAWFPTRFRLSITDGLHAWTCD------------ASDVEVRQRAEQWDQPAVEYIALAERYLGFQQPDSSYGFEDAGNGHRR-------------LSWTFEKEGTKLEWRWKCKPSSDSKKNIVDILDFLMDANIRLSEEVIRKTQS--FEKLKVEAEKCLSQSQRFSDEKVEFESAAFAK-------FVAILNSKKA-----------------------------KLRELRDQISRLNGQD------------------GKAPE-------DDESSEKTNS-------------FDGGSD-D--NNAAESGRDP-SDSP--DASK-------G-AGPSTSKGR----KRTR--------------------------------------------------------------------
>MOLIcapi
----------------------------------------------------------------------------MADSGATRHSCLKLEIGGENDPA-GTEDAIFIKGTWFPSRFDLSITDGLHAWTCN------------AAEGEVRKRAEQWDQPVPDYVALAERYLGFQQPGSKYGFEDAGDGRRR-------------LSWTFEKQGTKLEWRWKCQPSPNSKQTTAGILDFLMDANIRLSEEVVRKTQS--FERLKAETEKCFSQSEKFKTEKAEFESAAYTK-------FVAVLNSKKT-----------------------------KLRELRDRISKLEAA-------------------GKAPK-------EDESTDKTES-------------FDERSD-D--EEVEKPI----DDLP--DAAE-------N-VGTSSSKGQ----KRKTRK------------------------------------------------------------------
>ANOEemei
---------------------------------------------------------------------MVD---------EARHTCLKLELPSAS--G-SSKDSIFIRGTWFPFRFRLTITDGLRAWTCD------------ASDAEVRQRAEQWDLSVLEYIALAEQYLGFQQQGSKYGFEDAGKGHMR-------------LSWTFEKQGIKLEWRWKCQPSSDDKQNIVDILDFLMDANIRLSEEVVRKTQS--FEKLKVEAERCLMQSQMFSDEKTEFESAAYAK-------FIAVLNSKKA-----------------------------KLRELRDQISKLN---------------------GKTPD-------DDE-SDKTES-------------FEGGSD-D--DNGAEFVRDP---------------------------------------------------------------------------------------------------------
>ERYCpuss
---------------------------------------------------------------------MEDKS--SIFITNARQTCLKLNIPSSS--G-KINESLFIRASWFPSHFQLSITDGINSWTCD------------GSDAEVKQRADQWDQSVSEYIALAERYLGFQQVDSEYGFQDAGGGNRR-------------LSWTFEKQGTKLEWRWKCQPSSDSKQNIVGILDFLMDANIRLSEEVVRKTQS--FDKLKVEAERCLSQSQAFTKEKAEFESAAYAK-------FVDVLNSKKA-----------------------------KLRELRDRLSKTN---------------------AKEPE-------DDESSDKNDR-------------YDGGSD-D---------------------------------------------------------------------------------------------------------------------
>THELangu
---------------------------------------------------------------------MED---------VTRHTCLKLELPSSS--G-RSKESIFIRGTWFPSRFRLSITDGLHSWTCE------------ASDAEVKQRAEQWDMSDLEYIALAERYLGFQQPGSKYSFEDDGKGHRR-------------LSWTFEKQGTMLEWRWKCQPSPDSKQNIVEILDFLMDANIRLSEEVVRKTQS--FEKVKAEAEKCLLQSQTFSNEKAEFESAAFAK-------FIAVLNSKKA-----------------------------KLRELRDRVSKLN---------------------GKAPE-------EDE-SDKTES-------------FDGESD-H--DNAIEFVRDPGSDSA--DASD-------D-VGTSASVGR----KRTRLLHII-------------------------------------------------------------SS
>EPIDpuni
---------------------------------------------------------------------MEDDD--SSSNADARHTCLKLELSSAS--A-RSKDSIFIRGIWYPSHFHLTITDGLHAWTCE------------GSDAEVRQRAEQWDQSVSEYIGLAERYLGFQQPDSKYGFEEAGKGHMR-------------LSWTFEKQGTKLEWRWKCQQSSESKQNIVEILGFLMDANIRLSEEVVRKTQS--FEKLKVEAERCLTQSQAFSKEKAEFESAAYAK-------FIDVLNSKKA-----------------------------KLRELRDRVSKIN---------------------GKELD-------DDESSDKIDR-------------FDGGSD-D--ENAIVSFRDPGADSP--NASE-------G-FGTSTSKGR----QRKRKI------------------------------------------------------------------
>CRYPlept
---------------------------------------------------------------------MED---------DARHTCLKLELPSSS--G-RSKDSIFVRGTWFPSRFSLSITDGLHAWTCE------------ASESEVKQRAEQWDISEVEYIALAERYLGFQQPGSKYSLEDAGKGHKR-------------LSWTFEKQGTLLEWRWKCQPSPDIKQNIVEILDFLMDANIRLSEEVVRKTQS--FEKLKAEAERCLLQSQTFSNEKAEFESAAFAK-------FVTVLNSKKA-----------------------------KLRELRDRVSKLN---------------------GKAPE-------EDD-SDKTES-------------FDGGSG-N--DSPAEFVRDQGRDSP--ESSE-------G-ARIPASVG-----------------------------------------------------------------------------
>HEMIforr
---------------------------------------------------------------------MEG---------DARHTCLKLEVPSSS--G-SSRHSIFVRGTWFPSRFRLSITDGLHAWTCE------------ASDAEVQQRADQWDQPVSEYIALAERYLGFQQPDSEYGFEEAGKGHMR-------------LSWTFEKQGTKLEWRWKCQPSPDSKQNIVEILDFLMDANIRLSEEVVRKTQS--FEKLKVEAERCLLQSQTFCNEKSEFESAAYGK-------FIAVLNSKKA-----------------------------KLRELRDEISKLN---------------------SEAPP-------PDEDSDKTES-------------FDGGSD-G--GNAIEIVRDPGSDSP--GASE-------H-VGTAPSRGR----KRTRAKSGV-----HEPWFATAELLAAASD--PTCIRKEVIRQSNTSGIIKENSKPLQILVFFLVKIGALKS
>MASDpict
---------------------------------------------------------------------MQDNQQNSTSNANTNHTCLKLDLPSSS--T-ITKDSIFICGTWFPSHFHLSITNGLQAWTCH------------GSDVEVRQRAGQWDQSASEYVGLAQRYLGFQQPDSRYGFEDVGDGQRR-------------LSWTFEKQGTKLEWRWKCQPSSDSKQNVVEILDFLMDANIRLSEEVVRKTQS--FEKLKVEAERCLLQSQAFRNEKAEFESAAYAK-------FVDVLNSKKT-----------------------------KLRELRDRILKTN---------------------GKAVD-------DDESSDRINR-------------FDGGSD-D--ENAIESFRDHRSDSP--NASE-------G-VGTSTFKGR----QR----------------------------------------------------------------------
>PHAIflav
---------------------------------------------------------------------MEDD---SDSKAHARHTCLKLELPSAS--G-RSKESIFIRGTWFPSHFHLSITDGLHAWTCE------------GSDAEVNQRAEQWDQSVSEYIAFAERYLGFQQPDSKYGFEDAGKGHRR-------------LSWTFEKQGTKLEWRWKCQPSSDSKQNIVEILDFLIDANIHLSEEVVRKTQS--FEKLKVEAESCLLQSQAFSNEKAEFESAAYVK-------FIDVLNSKKT-----------------------------KLRELRDRILKIN---------------------GKAAE------DDDESSDKTDR-------------FDGGSD-D--DNAIEIYKDPGRDSP--DASE-------G-VGASTSKGR----QRRR--------------------------------------------------------------------
>CALAtsoo
---------------------------------------------------------------------MEDD---SASKAHARHTCLKLELPSAS--G-RSKESIFIRGTWFPSHFHLSITDGLHAWTCE------------GSDAEVKQRAEQWDQSVSEYIAFAERYLGFQQPDSKYGFEDAGKGHRR-------------LSWTFEKQGTMLEWRWKCQPSSDSKQNIVEILDFLIDANIRLSEEVVRKTQS--FEKLKVEAERCLFQSQAFSNEKAEFESAAYAK-------FTDVLNSKKT-----------------------------KLRELRDRILKIN---------------------GKAAE------DDDESSDKTDR-------------FDGGSD-D--DNAIEIYRDPGSDSL--VDSE-------V-VGASTSKGR----QRKR--------------------------------------------------------------------
>GYMNodor
---------------------------------------------------------------------MDD---------DAKHTCLKLEVPSSS--G-RSRYSIFVRGTWFPSRFRLSITDGLQAWTCE------------ASDAEVKQRAEQWDQPVSEYIALAERYLGFQQPDSEYGFEDAGKGHMR-------------LSWTFEKQGTKLEWRWKCQPSPDSKQNIVEILDFLMDANIRLSEEVVRKTQS--FEKVKVEAERCLLQSQTFCNEKSEFESASYAKVKKEPVVFPIVHSEDEAYAMYCDYAHRTGFSVRKQHLTYWT-----HTRIIRGREYSCS---------------------KAGVK-------SIKSSPKKFRKLDTRTGCRACIFFNTDKD-G--KNWTVTKFVEEHNHP--LATEKEQHLLRSHRSISTMQGR----KRVDAKKNTIIVDDGEPKAKEFSFLSGSTNEPPSCNIPTLIRGLDGS------IEPLERLS-----QDHGEP
>APOSshen
---------------------------------------------------------------------MKSDPAAAAAAGDVRHTCLKLEIPSSS--SLGGKEAIFVRGTWLPSRFRLSITDGLHAWTCD------------ASETEVRQRAEQWDQPVSEYIALAERYLGFQQPGSKYGFEEAGSGHRR-------------LSWTLEKQGTKLEWRWKCQPSLDSRQNIVEILDFLMDANIHLSEEVVRKTQS--FEKLKVEAEKCLAQSQKFCNEKLEFESAAFAK-------FVDVLNSKKV-----------------------------KLRELRDQLSKLGDQG------------------VKAPE-------QDESTDKVES-------------FNGGSD-D--ENAVESVRNRGSGSP--DASY-------A-VVASTSKG-----KRTRK-------------------------------------------------------------------
>ERYCcris
---------------------------------------------------------------------MEVES--SISITGAKHTCLKLELPSAS--G-RSNDSVFIRGTWFPSHFHLSITDGINAWTCD------------GSDAEVKQRADQWDQLVSEYIALAERYLGFQQVDSKYGFEDAGGGNRR-------------LSWTFEKQGTKLEWRWKCQPSSDSKQNIVGILDFLMDANIRLSEEVVRKTQS--FEKLKLEAERCLSQSQTFSKEKAEFEYAAYAK-------FVDVLNSKKA-----------------------------KLRELRDSLSKTN---------------------VKEPE-------DYESSDKTDR-------------YDVESD-D--ENAIEIYKDPGGDSH--DASS-------S---------------RKH--------------------------------------------------------------------
>ANOEroxb
---------------------------------------------------------------------MVD---------EARHTCLKLELPSAS--G-SSKDSIFIRGTWFPFRFRLTITDGLRAWTCD------------ASDAEVRQRAEQWDLSVLEYIALAEQYLGFQQQGSKYGFEDAGKGHMR-------------LSWTFEKQGIKLEWRWKCQPSSDDKQNIVDILNFLMDANIRLSEEVVRKTQS--FEKLKVEAERCLMQSQMFSDEKTEFESAAYAK-------FISVLNSKKA-----------------------------KLRELRDQISKLN---------------------GKTPD-------DDE-SDKTES-------------FEGGSD-D--DNGAEFVRDP---------------------------------------------------------------------------------------------------------
>SERAvome
---------------------------------------------------------------------MVD---------EAKHTCLKLEIPSSS--G-SSSYPIFVRGIWFSTRFRLSITDGLHAWTCE------------ASDAEVKQRAEQWDQPVSEYIALAERYLGFQQPDSKYVFEDAGKGHMR-------------LSWTFEKQGTKLEWRWKCQPSPDSKQNIVEILDFLMDANIRLSEEVVRKTQS--FEKLKVEAERCLLQSQTFCNEKSEFESAAYAK-------FIAVLNSKKA-----------------------------KLRELRDEMSKLN---------------------GKAPE-------VDD-SDKTES-------------YHGGSD-D--DSPSEIIRDPGNDWP--GTSK-------R-VVTSASRGR----KRTR--------------------------------------------------------------------
>HABElong
---------------------------------------------------------------------MED---------GARHTCLKLEVPSSS--G-TSSYSIFVRGTWFPSRFRLSITNGLHAWTCE------------ASDADVKQRAEQWDQPVSEYIALAEQYLGFQQPDSEYGFEDAGKGHMR-------------LSWTFEKQGTKLEWRWKCQPSPDSKQNIVEILDFLMDANIRLSAHPTMKHYEGSFAATTSEAVNEL-----------DGESVGGES-------YVAAEPSVDG-----------------------------SSRQRKRKATAVNVLADAINNMAKSMQQTTTTINSSTAE------PMVSNSDRIYE-------------ALTRLP-D--LNEAKILRA--MDLL--GANK---------TKFESFMAL---PKRMRMTWLHIQFND--------------------------------------------------------F-
>EPIDfulg
---------------------------------------------------------------------MEDDD--SSSNADARHTCLKLELPSAS--G-RSKDSIFIRGIWFPSHFHLTITDGLHAWTCE------------GSVAEVRQRAEQWDQSVSEYIGLAERYLGFQQPDSKYGFEDAGKGHMR-------------LSWTFEKQGTKLEWRWKCQQSSESKHNIVEILDFLMDSNIRLSEEVVRKTQS--FEKLKVEAERCLSQSQAFSKEKAEFESAAYAK-------FIDVLNTKKA-----------------------------KLRELRDRVSKIN---------------------GKELA-------DDESSDKTDR-------------FDGGSD-D--ENAIVSFRDPGADSP--NASE-------G-FGTSTSKGR----QRKRKI------------------------------------------------------------------
>CORYacti
---------------------------------------------------------------------MED---------DARHTCLKLELPSSS--G-SSKDSIFVRGTWFLSRFSLSITDGLHAWTCE------------ASDTDVKQRTEQWDMSVLEYIQLAERYLGFQQPGSKYSFEDAGKGHRR-------------LSWTFEKQGTILEWRWKCQPSLDSKQNIVEILDFLMDANIRLSEEVVKKTLS--FEKLKAEADKCLLQSQTFSNEKAEFESAAFDK-------FVTVLNSKKA-----------------------------KLRELRDRISKLN---------------------GKAPE-------EDE-SDKTES-------------FHGESD-D--DNAAEFVRDPRNDSP--DASK-------G-VGTA-SMAR----KRRH--------------------------------------------------------------------
>CEPHdama
---------------------------------------------------------------------MEDI---SASNVEARHTCLKLELPSAS--G-RCKDSIFIRGTWFPSRFCLSITDGLHAWTCE------------GSDAEVRQRAEQWDQPVSEYIALAERYLGFQQPDSKYGFEDAGKGHRR-------------LSWTFEKQGTKLEWRWKCQPSSDSKQNIVEILDFLMDANIHLSEELVRKTQS--FEKLKVEAERSLLQSQTFCNEKAEFESAAYAK-------FIAVLNSKKA-----------------------------KLRVLRDRISKVN---------------------GKAPE-------DDESSDKTVN-------------FDGGSD-D--DNATKFVRDPGSDSP--DASE-------G-VGTSISKGR----KRTR--------------------------------------------------------------------
>OECEmacu
---------------------------------------------------------------------MEDN---SFSNADVRHTCLKLELPSAS--G-RSKDSIFIRGTWSPSRFHLSITDGLNAWTCD------------GSDAEVKQRAEQWDQSVSDYIALAERYLGFQQADSKYGFEDAGKGHRR-------------LSWTFEKQGTKLEWRWKCQPSSDSKQHIVGILDFLMDVNIRLSDEVVRKTQS--FEKLKVEAERCLSQSQAFSKEKADFESAAYAK-------FVDVLNSKKA-----------------------------KLRELRDRLSKTI---------------------IEAPE-------DDESSDKTDR-------------FDGGSE-D---------------------------------------------MRMP--------------------------------------------------------------------
>MICRparv
---------------------------------------------------------------------MED---------DARHTCLKLELPSSS--G-RSKESIFVRGTWFPSRFQLSIIDGLHAWICE------------ASDAEVKQRAEQWDLSVLEYIALAERYLGFQQPGSNYSFEDAGKGHRR-------------LSWTFEKQGTILEWRWKCQPSLDSKHNIVKILDFLMDANIRLSVEVVRKTQS--FEKLKAEAERCLLQSEKFSNEKAEFESAAFAK-------FITVLNSKKA-----------------------------KLRELRDRLSKLN---------------------GKTSE-------EDE-SDKTGN-------------F----D-N--DDTAEFAGDLGSDSP--AASD-------E-VGTSAPVGR----KRTRQ-------------------------------------------------------------------
>OPHRsphe
---------------------------------------------------------------------MVD---------DTKHTCLKLEIPSSS--E-CSKYSIFVRGIWFPSRFRLSITDGLRAWTCE------------ASDAEVKQRAEQWDQPVSEYIALAEQYLGFQQPGSEYGFEDAGKGSMR-------------LSWTFEKQGTKLEWRWKCQPSADIKENIVEILDFLLDANIRLSEEVVRKTQS--SNKLKVEAEKCLLQSQTFCKEKSEFESAAYAKVKNGSVAFPIVHSEDEAYAMYCEYAHRTGFSVRKQHLTYWTHTRIIKGREYSCSKAGVKST-------------------KSSPK------KFRKLDTRTKCL--------ACISFNTDKD-GKNWTVTRFMEE--HNHP--LATEEEQHLLRSHRIISNMQGKRVDAKKKR--LL----------------------------------------------------------------
>CREMappe
---------------------------------------------------------------------MEDD---SAANADARHTCLKLELPSTS--G-GSKDSIFIRGTWFPSHFHLSITDGLHAWTCE------------GSNAEVSQRAEQWDQSVSEYIGLAERYLGFQQPDSKYGFEDAGKGHMR-------------LLWTFEKQGTKLEWRWKCQPSSDSKQNIVEIMGFLMDANIRLSEEVVRKTQS--FENMKVEAERCLSQSQAFSNEKAEFESAAYAK-------FIDVLNSKKA-----------------------------KLRELRGRISKIN---------------------GKALE-------DDESSDKTDR-------------FDGGSD-DEKEKAIEIFRDPGSDSP--NAFE-------AVVGTSGSKGR----QRKR--------------------------------------------------------------------
>CYMBensi
---------------------------------------------------------------------MEDD---SVSDADARHTCLKLELPSVS--G-RSKDSIFIRGTWFPSHFHLSITDGLNAWTCE------------GSDAEVKQRAEQWDQLVSEYIALAERYLGFQQPDSKYGFEDAGKGHRR-------------LSWTFEKKGTKLEWRWKCQPSSDSKQNIVEILDFLMNANIRLSEEVVRKTQS--FEKLKVEAERCLLQSQAFSKEQTEFESAAYAK-------FVDVLNSKKL-----------------------------KLRELRDCLSKIN---------------------GKATE-------DDVSSDKTDR-------------FDGGSD-D--EKAIEIYRDPGSDSP--DASS--------------SKSR----QRKR--------------------------------------------------------------------
>LANAlana
---------------------------------------------------------------------------MESSSTSARHSCLKLEIPAEND-A-GTKDAIFIKGTWFDTHFDLSITDGLHSWTCN------------ALEEEVRKRAEQWDQPVSEYVALAERYLGFQQPGSRYAFEDAGNGQRR-------------LSWTFEKQGTKLEWRWKCQLSSNSKQTTAGILDFLMDANIRLSEEVVRKTQS--FDRLKAEAERCLSQSEKFKNEKTEFESAVYAK-------FVAVLNSKKA-----------------------------KLRELRDRISKLETA-------------------GKAPKEEDTPVEEDESTDKTES-------------FDERSD-D--EKVDHPV----NDPP--DTSA-------N-VVTSSSKGR----KRRTYT------------------------------------------------------------------
>LIMOabor
---------------------------------------------------------------------MEDD---SASNADARHTCLKLELPSAS--G-RSKDSIFIRGTWYPSRFCLSITDGLHAWTCE------------GSDAEVRQRAEQWDQPVSEYIALAEQYLGFQQPDSKYGFEDAGKGHRR-------------LSWTFEKQGTKLEWRWKCQPSSDSKQNIVEILDFLMDANIRLSEELVRKNQS--FEKLKVETERSLLQSQMFFNEKAEFESAAYAK-------FIAVLNSKKA-----------------------------KLRALRDRISKLN---------------------GKAAE-------GDESSDKTEK-------------FDGGSD-E--DNATELVRDPGSDSP--DTSE-------G-VGTSISKAR----KRTR--------------------------------------------------------------------
>GYMNdens
---------------------------------------------------------------------MDD---------DAKHTCLKLEVPSSS--G-RSRYSIFVRGTWFPSRFRLSITDGLQAWTCE------------ASDAEVKQRAEQWDQPVSEYIALAERYLGFQQPDSEYGFEDAGKGHMR-------------LSWTFEKQGTKLEWRWKCQPSPDSKQNIVEILDFLMDANIRLSEEVVRKTQS--FEKVKVEAERCLLQSQTFCNEKSEFESASYAKVKKEPVVFPIVHSEDEAYAMYCDYAHRTGFSVRKQHLTYWT-----HTRIIRGREYSCS---------------------KAGVK-------SIKSSPKKFRKLDTRTGCRACIFFNTDKD-G--KNWTVTKFVEEHNHP--LATEKEQHLLRSHRSISTMQG-----KRVDAKKNTIIVDDGEPKAKEFSFLSGSTNEPPSCNIPTLIRGLAGS------IEPLERLS-----QDHGEP
>SELEaequ
---------------------------------------------------------------------MDKED--SATMADARHTCLKLEIPSAS--G-MSKDSIFVRGAWFPTRFLLSITDGLHAWTCD------------ASDAEVRQRAEQWDQPAVEYVALAERYLGFQQPGSTYGFEDAGNGHRR-------------LSWTFEKQGTKLEWRWKCQLSSDSKKNIVEILDFLMDANMRLSEEVVRKTQS--FEKLKVEAEKCLSQSQRFSNEKVEFESIAFAK-------FVAVLNSKKA-----------------------------KLRELRDRLSRLNGQG------------------GKAPK-------DDESSDKPES-------------FDGGSG-D--NN-AESARDP-SDSP--DASA-------G-VGPSTSKGR----KRTR--------------------------------------------------------------------
>CHILtrap
---------------------------------------------------------------------MED---------DARHTCLKLELPSSS--G-RSKDSIFVRGTWFPSRFCLSITDGLHSWICE------------ATDAEVKQRAEQWDMSDLEYIALAERYLGFQQPGSKYSFEEAGKGHRR-------------LSWTFEKQGTVLEWRWKCQPSPDSKQNIVEILDFLMDANIRLSEEVVRKTQS--FERLKAEAERCLLQSQNFNNEKVEFESSTFAK-------FIAVLNSKKA-----------------------------KLRELRDRISKQD---------------------GKAAE-------GGE-SDKTES-------------FDGESDKD--DDAVGFARDPGSDSG--DALE-------G-VGTSASAVR----KRAR--------------------------------------------------------------------
>MEXIxero
-------------------------------------------------------------------------------MDDARHTCLKLEIPTAS--G-MSKESIFVRGEWFPTRFRLSITDGLHSWTCD------------ASDAEVRQRAEQWDQPSVDYIALAERYLGFQQPGSIYGFEDAGNGHRR-------------LSWTFEKQGTKLEWRWKCQPSSDSRKNIVEIIDFLMDANIRLSEEVVRKTQS--FAKLKVEADTCLSQSQRFCDEKVEFESGAFAK-------FVAVLNSKKA-----------------------------KLRELRDQISRLNSIG------------------SKASD-------EDEPSDKTES-------------FDGGSD-D--NIAAESVRYP-SGSP--DASK-------D-SGPSTSKGR----KRTRK-------------------------------------------------------------------
>VANIplan
---------------------------------------------------------------------MEEDS--TDKSKATRHTCLKLDIPSPS--K-GSKDSIFVRGTWLPSRFHLSITDGIRAWTCD------------ASEDEVRQRAEQWDQPVSEYIALVEHYLGFQQPGSKYSFEDAGNGHRR-------------LSWTYEKQGTKLEWRWKCQASVDTKENIVEILDFLMDANIRLSEEVVRKSHS--FEKLKVEAEKCIAQSQKFSIEKAEFEAAAFAK-------FIAILNSKKS-----------------------------KLRELRDKLSKLNGQV------------------SKAPM-------EDESSDKSES-------------SDGGSN-G--DSAAKFGKVLVHVSP--GASG-------C-VDTSTSKGR----KRTR--------------------------------------------------------------------
>CALAsini
---------------------------------------------------------------------MEDD---SASKAHARHTCLKLELPSAS--G-RSNEPIFIRGTWFPSHFHLSITDGLHAWTCE------------GSDAEVKQRAEQWDQSVSEYIAFAERYLGFQQPDSKYGFEDAGKGHRR-------------LSWTFEKQGTKLEWRWKCQPCSDSKQNIVEILDFLIDANIRLSEEVVRKTQS--FEKLKVEAERCLFQSQAFSNEKAEFESAAYAK-------FTDVLNSKKT-----------------------------KLRELRDRILKIN---------------------GKAAE------DDDESSDKTDR-------------FDGGSD-G--DNAIEIYRDPGSDSP--DASE-------R-VGASTSKGR----QRKR--------------------------------------------------------------------
>ORCHital
---------------------------------------------------------------------MDD---------NARHTCLKLEVPSSS--G-RSRYSIFVRGTWFPSRFRLSITDGLHAWTCE------------ASNAEVKQRAEQWDQPVSEYIALAEQYLGFQQPGSEYRFEDAGKGNMR-------------LSWTFEKQGTKLEWRWKCQPSPDSKQNIVEILDFLMDANIRLSEEVVRKTQS--FEKLKAEAERCLLQSQTFCNEKSEFESAAYAK-------FIAVLNSKKA-----------------------------KLRELRDELSKLN---------------------GKAPP--------DEDSDKTES-------------FNGGSG-G--DNPSEFVRDRGSDSP--GSSK-------P-VGTSASRGR----KRTR--------------------------------------------------------------------
>APOSodor
---------------------------------------------------------------------MESDP--AAAAGDVRHTCLKLEIPSSS--SLGGKEAIFVRGTWLPSRFRLSITDGLHAWTCDGFYSRRLSFLSAASETEVRQRAEQWDQPVSEYIALAERYLGFQQPGSKYGFEEAGSGHRR-------------LSWTLEKQGTKLEWRWKCQPSLDNRQNIVEILDFLMDANIHLSEEVVRKTQS--FEKLKVEAEKCLAQSQKFCNEKLEFESAAFAK-------FVDVLNSKKV-----------------------------KLRELRDQLSKLGDQG------------------VKAPE-------QDESADKVES-------------FNGGSD-D--ENAVESVRNRGSGSP--DASD-------V-VVASTSKG-----KRTRK-------------------------------------------------------------------
>NEUWzoll
---------------------------------------------------------------------MDGD---QAAADDVRHTCLKLEIPSSS--SSRSKDAIFVRGTWFPSRFRLSITDGLHAWTCD------------ASETEVRQRAEQWDQPVSEYIALAERYLGFQQQGSKYGFEDAGNGHRR-------------LSWTFEKQGTTLEWRWKCQPSQDSRQNIVEILDFLMDANIRLSVEVVRKTQS--FEKLKVESEKCLAQSQKLCNEKLEFESAAFAK-------FVDVLNSKKV-----------------------------KLRELRDQLSKLGDQG------------------VKAPE-------EDESADKTES-------------FNGGSD-D--ENAAESIREAGSGLP--AASD-------A-VVASTSKG-----KRTRK-------------------------------------------------------------------
>CALAcreb
---------------------------------------------------------------------MED---------DAKHTCLKLELPSSS--G-RSKDSIFVRGTWFPSRFRLSITDGLHSWTCE------------ASDAEVKQRAEQWDLGELEYIALAERYLGFQQPGSKYSFEDAGKGHRR-------------LSFTFEKQSTILEWRWKCQPSPDSKQNIIEILDFLMDANIRLSEEVVRKTQS--SEKLKAEAERCLLQSQTFNNEKTEFESAAFAK-------FITVLNSKKA-----------------------------KLRELRDRISKQN---------------------GKAAE-------DEEESDKTES-------------FDGENE-D--ENAAEFVRNPENDSP--EASG-------D-VSTSVSVGR----KRTRR-------------------------------------------------------------------
>GALEfabe
---------------------------------------------------------------------MQEDS--TDNAEAARHTCLKLDIPSPS--K-GSKEAIFVRGTWLPSRFHLSITDCIHAWTCD------------ASEAEVRQRADQWDQPVSEYIALVEHYLGFQQPGSKYSFEDAGNGHRR-------------LSWTFEKQGMKLEWRWKCLASADTKANIVEILDFLMDANIRLSEEVVRKSHS--FEKLKVESGKCLAQSQKFSSEKVEFETAVFAK-------FIAVLNSKKT-----------------------------KLRELRDKLSKLEGQV------------------GKAPI-------EDESTDKSDG-------------SDGGSN-G--NNKAESRRKHIHDSP--GASR-------A-VGSFISKGR----KRTR--------------------------------------------------------------------
>EPIPaphy
---------------------------------------------------------------------MED----SAPFGDARHTCLKLDLPSAS--V-KSTESIFIRGTWFSSHFYITITDGLHAWTCD------------GSNEEVRQRADQWDLSISEYIVLAERYLGFQQPDSKYGFEDAGKGHMR-------------LSWTFEKQATKLEWRWKFQPSYDSKQNILEILNFLMDSNIRLSEEVVRKTHY--VEELKVEAERCLSQSHRFSNEKMEFESAAYAK-------FVSVLNSKKS-----------------------------KLRELRGHVAKLN---------------------GKAPE-------DNDSSEKLGG-------------SDGGSD-G--EKTIEFDRDLGSDSS--DA------------------------------------------------------------------------------------------------
>GOODfuma
---------------------------------------------------------------------MVD---------EARHTCLKLELPSAS--G-RSKDSIFIRGTWFPSRFRLSITDGLHAWTCD------------ASDAEVRQRAEQWDFSIVEYIALAEQYLGFQQQGSKYGFEDAGKGHMR-------------LSWTFEKQGTELEWRWKCQPSLDNKQNIVEILDFLMDANIRLSEEVVRKTQS--FEKLKVEAERCLMQSQKFINEKTEFESAAYAK-------FIAVLNSKKA-----------------------------KLRDLRDQISKLN---------------------GKVPE-------DDE-SDKTES-------------FDGGSD-N--DNAAEFVRDPGSDSP--DASE-------G-AGTSASKGL----KRKSK-------------------------------------------------------------------
>PTERcurt
---------------------------------------------------------------------MVD---------DARHTCLKLELPSAS--G-RSKDSIFVRGTWFPSRFRLLITDGLHAWTCD------------ASDTEVRQRAEQWDLSVIEYIALAEQYLGFQQPGSKYGFEDAGKGHMR-------------LLWTFEKQGTTLEWRWKCQPSSDTKQSMVEILDFLMDANIRLSEEVVRKTQS--FEILKVEAERCLMQSQTFSKEKAEFESAAYAK-------FIAVLNSKKA-----------------------------KLRELRDCISKLN---------------------GKAPE-------DDG-SDKNES-------------FDGGSD-D--DNAAEVVRDPGSDSP--NASE-------G-VGTS-SKGR----KRRNR-------------------------------------------------------------------
>CHILsemi
---------------------------------------------------------------------MED---------GARHTCLKLELPSSS--G-RSKDSIFVRGTWFPSRFCLSITDGLHSWTCE------------AADAEVKQRAEQWDMSDLEYIALAERYLGFQQPGSKYSFEEAGKGHRR-------------LSWTFEKQGTILEWRWKCQPSPDSKQNIVQILDFLLDANIRLSEEVVRKTQS--FERLKAEAERCLLQSQNFNNEKVEFESSAFAK-------FIAVLNSKKA-----------------------------KLRELRDRISKLD---------------------GKAAE-------GEE-SDKTES-------------FDGESDND--DNAVGFARDPGS-----DASE-------G-VGTSASAGR----KRAR--------------------------------------------------------------------
>DENDchryso
---------------------------------------------------------------------MEDD---PACNADARHTCLKLELPSAS--G-RSKDSIFIRGTWFPSHFRLSITDGLHVWTCE------------GSDAEVRQRAEQWDQSVSEYVALAERYLGFQQPDSKYGFEDAGKGQMR-------------LSWTFEKQGTKLEWRWKCQPSSDSKQNIVEILDFLLDANIRLSEEVVRKTQS--FEKLKVEAERCLSQSQAFSNEKAEFESAAYAK-------FVDVLNSKKA-----------------------------KLRELRDRLSKIN---------------------GKAPE-------DDESSDKTDR-------------FDGGSD-D--DNAIEIFRDPGSDSP--DASG-------G-VGASTWKGR----QRTR--------------------------------------------------------------------
>BLETstri
---------------------------------------------------------------------MED---------DARHTCLKLELHSSS--G-RSKDSIFIRGTWFPSRFHLSITDGLHSWTCE------------GSDAEVRQRAEQWDQSVSDYIALAERYLGFQQPDSIYGFEDAGKGNMR-------------LSWTFEKQGTKLEWRWKCQPSSDSKQNIVEILDFLMDANIRLSEEVVRKTQS--FEKLKVEAERCLSQSQAFSNEKAEFESAAYAK-------FIAVLNSKKA-----------------------------KLRELRDRISKLN---------------------GKAPE-------DDESSDKTDR-------------FDGGSD-D--ENAIEIFRDPGNDSP--DASE-------G-IGTSTLKGR----QRTR--------------------------------------------------------------------
>DRAKelas
---------------------------------------------------------------------MED---------DVRHTCLKLELPSSS--G-RSKDSIFVRGTWFTSRFRLSITDGLHSWTCE------------ATDAEVKQRAEQWDMSDLEYIALAERYLGFQQPGSKYSFEDAGKGHRR-------------LSWTFEKEGTILEWRWKCQPCPDSKQNIVEILDFLMDANIRLSEEVVRKTQS--FERLKAEAERCLLQSQNFNNEKAEFESAAFAK-------FVAVLNSKKA-----------------------------KLRELRDQISKLN---------------------GKAAE-------EDE-SDKTES-------------FAGESD-N--DNAVGFVKDPGSDST--DASD-------G-VGTSALVGR----QRTRP-------------------------------------------------------------------
>HAEMdisc
---------------------------------------------------------------------MVD---------DAKHTCLKLELPSAS--A-RSKDSIFIHGTWFPFRFRLSITDGLRAWTCD------------ASDAEVRQRAEQWDLSVLEYIALAEQYLGFQQQGSKYGFEDAGKGHMR-------------LSWTFEKEGIKLEWRWKCQPSSDDKQNIVEILDFLMDANIRLSEEVVRKTQS--FEKLKVEAERCLMQSQMFSNEKTEFESAAYAK-------FISVLNSKKA-----------------------------KLRELRGQISKLN---------------------GKIPE-------DDE-SDKTES-------------FDGGSD-N--DNGAEFVRDTGSDSP--DASG-------S-VGTSASK------------------------------------------------------------------------------
>CYMBmann
SSSVGSPAVVFVERRISCVRVNQIPFLLSS---ILISNFINPLPSQLI--------PDGGEFRLSALLAMED-----VSDADARHTCLKLELPSAS--G-RSKDSIFIRGTWFPSHFHLSITDGLNAWTCE------------GSDAEVKQRAEQWDQLVSEYIALAERYLGFQQPDSKYGFEDAGKGHRR-------------LSWTFEKKGTKLEWRWKCQPSSDSKQNIVEILDFLMNANIRLSEEVVRKTQS--FEKLKVEAERCLLQSQAFSKEQTEFESAAYAK-------FVDVLNSKKL-----------------------------KLRELRDCLSKIN---------------------GKAPE-------DDVSSDKTDR-------------FDGGSD-D--EKAIEIYRDPGSDSP--DASS--------------SKSR----QRKR--------------------------------------------------------------------
>CALEmajo
-----------------------------------------------------------------------------------------------------------------------------------------------------------------------------------------------------------------------------------------------MDSNIRLSEEVVRKTQS--FERLKAEAERCLLQSQNFNNEKTEFESASFAK-------FISVLNSKKA-----------------------------KLRELRDRIAKLN---------------------GKSPE-------EDE-SDKTEN-------------FDGESDNN--DDAAGVVRDPGSDST--DASE-------G-VGASASVGR----KRTRS-------------------------------------------------------------------
>BORYspha
M------FVFLLH-----------PA------------------------------PT---------IVICELLSIYAMEECTRHTCLKLEIPAEDD-S-ESKEAMFIKGTWFASHFDISVTDGLHTWTCN------------ASESEVRQRAEQWDQSVSEYIALAERYLGFQQPGSRYSFEDAGNGQRR-------------LSWTFEKQGTKLEWRWKCQPSSNSKEAITGIMDFLMDANIRLSEEVVRKTQS--FEKLKVEAERCLSQSEKFKNEKSAFESAVYEK-------FVAVLNSKKA-----------------------------KLRELRDRISKLETA-------------------EKAPQ------EEEELTDKTES-------------FDERSD-D--EKVKEPV-----DHL--HAPE-------S-TATSSSKGR----KRRTRN------------------------------------------------------------------
>PAPHconc
-------------------------------------------------------------------------------MANARHTCLKLEIPTAS--G-TSKESIFVRGSWFPTHFRLSITDGLHAWTCD------------ASNAEVRQRAEQWDQTAEDYIALAERYLGFQQPGSTYGFEDAGNGHRR-------------LSWTFEKQGTKLEWRWKCQPSSDCKKNIVEILDFLMDANIRLSEEVVRKTQS--FEKLKVEAEKCLSQSQRFCDEKVEFESAAFAK-------FVALLNSKKA-----------------------------KLRELRDQISRLNSHS------------------RKATK-------EDESSDKTES-------------FDCGSD-D--KNAAESARDP-SDSP--LASK-------D-SGPSTSKGR----KRTR--------------------------------------------------------------------
>DRAKthyn
---------------------------------------------------------------------MED---------DVRHTCLKLELPSSS--G-RSKDSIFVRGTWFPSRFRLSITDGLHSWTCE------------ATDAEVKQRAEQWDMSDLEYIALAERYLGFQQPGSKYSFEDAGKGHRR-------------LSWTFEKEGTILEWRWKCQPCPDSKQNIVEILDFLMDANIRLSEEVVRKTQS--FERLKAEAERCLLQSQNFNNEKAEFESAAFAK-------FVAVLNSKKA-----------------------------KLRELRDQISKLN---------------------GKAVE-------EDE-SDKTES-------------FAAESD-N--DN------------------D-------G--------------------------------------------------------------------------------------
>PHAItank
---------------------------------------------------------------------MEDD---SASKAHARHTCLKLELPSAS--A-RSKDLIFIRGTWFPSHFLLSITDGLHAWTCE------------GSDAEVKQRAEQWDQSVSEYIAFTERYLGFQQPDSKYGFEDVGKGHRR-------------LSWTFEKQGTMLEWRWKCQPSFDGKQNIVEIMDFLIDANIRLSEEVVRKTQS--FEKLKVEAERCLLQSQAFSNEKAEFESAAYAK-------FIDVLNSKKS-----------------------------KLRELRDRILKIN---------------------GKAAE------DDDETSDKTDR-------------FDGGSD-D--ENAIEIYREPGSDSP--DASE-------G-VGASTSKGR----QRRR--------------------------------------------------------------------
>PAPHhirs
-------------------------------------------------------------------------------MADARHTCLKLEIPTAS--G-TSKDSIFVRGSWFPAHFRLSITDGLHAWSCD------------ASNAEVRQRAEQWDQTAEDYIALAERYLGFQQPGSSYGFEDAGNGHRR-------------LSWTFEKQGTNLEWRWKCQPSSDCKKNIVEILDFLMDANIRLSEEVVRKTQS--FEKLKVEAEKCLSQSQSFCNEKVEFESATFAK-------FVALLNSKKA-----------------------------KLRELRDQISRLNSHS------------------RKASK-------EDESSDKTES-------------FDCGSD-D--KNAAESDRDP-SDSP--SASK-------D-SGPSTSKGR----KRTR--------------------------------------------------------------------
>DIURorie
---------------------------------------------------------------------MDD---------DARHTCLKLELPSPS--G-RHKDSIFVRGTWFPSQFRLSITDGLHAWICE------------ASEAEVKQRAEQWDLSVLEYIALAERFLGFQQPGSKYSFEDAGKGHRR-------------LSWTFEKQGTILEWRWKCQPSPDSKQNVIEILDFLMDANIRLSEEVVRKTQS--FEKLKAEAERCLLQSQTFSNEKAEFESAVFAK-------FVAVLNSKKA-----------------------------KLRELRDQISKLN---------------------GKAPN-------EEE-SDKTES-------------FNGESD-Y--DNAADSVRDLGSDSP--DASE-------S-AGTSASVGR----KRTR--------------------------------------------------------------------
>EPIPpurp
---------------------------------------------------------------------MEDD---LASNADARHTCLKLELPSAS--G-RSKDSIFIRGTWFPSRFRLSITDGLDAWTCE------------GSDAEVRQRAEQWDQPVSEYIALAERYLGFQQPDSKYGFEDAGKGHRR-------------LSWTFEKQGTKLEWRWKCQPSSDSKQNIVEILDFLMDANIHLSDELVRKTQS--FERLKVEAERSLLQSQTFCNEKAEFESAAYAK-------FIAVLNSKKA-----------------------------KLRVLRDRLSKLN---------------------GKAAE-------DDESSDKNMN-------------FDDGSD-G--DNAKEFVRDLESDSP--DASE-------G-VGTSISKGR----KRTL--------------------------------------------------------------------
