# Supplementary material for: Orchid Phylotranscriptomics: The Prospects of Repurposing Multi-Tissue Transcriptomes for Phylogenetic Analysis and Beyond
Source: Front Plant Sci. 2022 May 27;13:910362. doi: 10.3389/fpls.2022.910362 (PMC9196242; doi:10.3389/fpls.2022.910362)
Supplement: Supplementary file 4 [file Data_Sheet_3.zip › ortho_MSA/r1/OG0009734.fa]

>ANOEemei
---------------------------------------------------------------------------------------------------MEAASNG--NGNSKQ-AVDPQPEK--MSPRADGVEDQRHP---PGEGGDAA-AS------SLMTR-LKMEDMQEKGGL----LLRTLELVFSLLSAIVMA---SNKHGDWMNF-DR-YEEYRYLLAISILVF-LYSLGQVVRQVHFLSTG-SDVLPARAGTIFSFAGDQVAAYA-----MISALSAAIPITNRMREGSDNMFTDVSSASISMAFFAFLSL----------TI-SALISGYKLSKH-------------------SYI------------------
>ANOEroxb
---------------------------------------------------------------------------------------------------MAADRNG--NGNSEQ-AADPPPEK--MSPRADGVEDQRHP---PGEGGGAA-AS------SLMTR-LKMEDMQEKGGL----LLRTLELVFSLLSAIVMA---SNKHGDWMNF-DR-YEEYRYLLAISILVF-LYSLGQVVRQVHFLSTG-SDVLPARAGTIFSFAGDQVAAYA-----MISALSAAIPITNRMREGSDNMFTDVSSASISMAFFAFLSL----------TI-SALISGYKLSKH-------------------SYI------------------
>APOSodor
---------------------------------------------------------------------------------------------------MAAATN----GDGKP-RPNPP----------ADSEDPRPQ---AETAGDAA-VT------SVVRR-WKREDILEKGVL----LLRALGWVFSLISLVVMA---SNKHGDWMNF-DR-YEEYRYLLAISILAF-LYSMGQVVRQVHRFSTG-RDVVPARAAAIVDFAGDQTAAYL-----LMSALSAAIPLTNNMRKGADNLFTDASSAAISMAFFAFLSL----------AL-SALISGYKLSKQ-------------------IYI------------------
>APOSshen
---------------------------------------------------------------------------------------------------MAAAAD----GDGKP-RPYPA----------ADAEDPRPQ---AETAGDAA-VT------SVVRR-WKREDILEKGVL----LLRALGWVFSLISLVVMA---SNKHGDWMNF-DR-YEEYRYLLAISILAF-LYSMGQVVRQVHRFSTG-RDVVPARAAAIVDFAGDQTAAYL-----LMSALSAAIPLTNNMRKGADNLFTDASSAAISMAFFAFLSL----------AL-SALISGYKLSKQ-------------------THI------------------
>BLETstri
---------------------------------------------------------------------------------------------------MAVS-N----GNGKQ-GIDPPSET--PTQRADDLE-HPPP---PTADADAA-IA------SVVQR-WKREDFQQKGGL----LFRALQFLFSLLSFILMA---SNKHGDWKNF-DR-YGEYRYLLAISILVF-LYSSAQLVRQVHRFSTG-RDLMSARAGIIFDFVGDQVAAYV-----LISALSAAIPITNRMREGADNLFTDASAASISMAFFAFLSL----------AL-TALVSGYKLSNH-------------------TYI------------------
>BORYspha
-------------------------------------------------------------------------------------------------------------------------------------------------------VT------SVVRR-WKREDLIEKGVL----VLRALTLLFSLISFLVMA---SNKHGDWREF-DH-YEEYRYIVAIAVLAF-LYSVGQVVRQVHRLSSG-LDAVPTRWSGIVDFGGDQVVAYL-----LISALSAAIPLTNRMREGADNVFTDASAASISMAFFAFVSL----------AV-SAMISGYKLSKQ-------------------TYI------------------
>CALAcreb
-----------------------------------------------------------------------------------------------------MADA----GNSKK-PADPPPET--TTHRTDDVENHPPP---PAETGDVA-VAS-----SFMMRLLRRENLQEKSGL----ILRGAELIFSLLAAIIMA---SNEHGDWKNF-DR-YEEYRYLLAISILVF-LYSLGQGVRQFHLLSTG-RDVLPARAAIVFSFVGDQVAAYF-----MISALSAAIPITNRMREGADNLFTDASSASITWEILCIPALLALHCRCLDREV-PATISSPATSHQHSRRWQSVSLPAAISHSTTPYL-YQF--------------
>CALAplic
-----------------------------------------------------------------------------------------------------MADA----GNSKK-PADPPPEP--TTHRTDDVENHPPP---PAETGDVA-VAS-----SFMMRLLRRENLQEKSGL----ILRGAELIFSLLAAIIMA---SNEHGDWKNF-DR-YEEYRYLLAISILVF-LYSLGQGVRQFHLLSTG-RDVLPARAAIVFSFVGDQVAAYF-----MISALSAAIPITNRMREGADNLFTDASSASISMAFFAFISL----------AL-SALNSGYKLSRH-------------------IYI------------------
>CALAsini
---------------------------------------------------------------------------------------------------MAVANN----GTSKQ-GIDPPAEP--TTQRPDDIE-EPPP---ATADGSAV-IA------SVVQR-WKREDFQKKGGL----LLRALQFLFSLLSFILMA---SNKHGDWMNF-DR-YEEYRYLLAISILVF-LYSSGQLVRQVHRFSTG-GDLMPARAGTIFDFAGDQVAAYL-----LISALSAAIPITNRMREGADNLFTDASAASIRLFLEPRISV----------NIYQNLIHPYPCEKE-------------------KKKKDQKKKTSEDGVASEP--
>CALAtsoo
---------------------------------------------------------------------------------------------------MAVAKN----GTSKQ-GIDPPSDP--TTRRADDVE-EPPP---ATADGSAA-IA------SVVRR-WKREDFQKKGGL----LLRALQFLFSLLSFILMA---SNKHGDWMNF-DR-YEEYRFLLAISILVF-LYSLVQLVRQVHRFSSG-RDFLPARAGTIFDFAGDQVGAYI-----LISALSAAIPITNRMREGADNLFTDASAASISMAFLAFSSL----------AL-SALLSGYKLSTH-------------------TYI------------------
>CALEmajo
MDESRENTSASARRSNPPFSWKSSHTSRRVMNDGAAASRDSAGGWPSTSSAGRAAVPLGGLAAGFPSPLVSAAIAELRENPGCHILGARQ-AESSRSSAMAADTN----GDGKP-AAKPPRGT--AARPAEDVEGQ--P---PAESRDAA-AP------SFMTRLLVWEDFQEKGGL----LLRALALVFSLLSSIVMA---SNEHGDWMDF-DR-YEEYRYLLAISILVL-LYSLGQGVRQFHLFRTG-RDMLPARTATIFSFAGDQVAAYL-----MISALSAAIPITNRMREGADNLFTDASSASISMAFFAFVSL----------AL-SALLSGYKLSKH-------------------AYI------------------
>CHILsemi
---------------------------------------------------------------------------------------------------MAAATN----GDGKP-VADPPRGT--TSRPAEDVEDQRAP---PAEAGDAA-AP------SFMTGLLKWEGFQEKGGL----LLRALALLFSLLSSIVMA---SNEHGDWMDF-DR-YEEYRYLLAISILVF-LYSLGQGVRQFHLFRTG-RDMMTARTATIFSFAGDQVAAYL-----MISALSAAIPITNRMREGADNLFTDASSASISMAFFAFVSL----------AL-SALLSGYKLSKN-------------------VYI------------------
>CHILtrap
-------------------------------------------------------------------------------------------------------------------SANPPRGT--TSRPAEDVEDQRAP---PAEAGDVA-AP------SFMTGLLKWEGFQEKGGL----LLRALALLFSLLSSIVMA---SNEHGDWMDF-DR-YEEYRYLLAISILVF-LYSLGQGVRQFHLFRTG-RDMMTARTATIFSFAGDQVAAYL-----MMSALSAAIPMTNRMREGADNLFTDASSASISMAFFAFVSL----------AL-SALLSGYKLSKN-------------------VYI------------------
>CORYacti
---------------------------------------------------------------------------------------------------MTAATD----GNGKQ-MADPPPET--TNRRTEDVEDQRPP---AAEAGDAA-AP------SFMMR-LRRENFQEKGGL----LLRALELLFSLLSSVIMA---SNKHGDWMDF-DR-YEEYRYLLAISILVF-LYSLGQGVRQFYLYRTG-RDVLPARASTIFSFAGDQVAAYV-----IISALSAAIPITNRMREGADNLFTDASSASISMAFFAFLSF----------AL-SALISGYKLSKH-------------------VYI------------------
>CREMappe
---------------------------------------------------------------------------------------------------MAVANN----GNSKQ-GIDPPAEP--TAHRADDVE-GPPP-PAATADGDVA-IA------SVLQR-WKREDFQKKGGL----LLRVLQFIFSLFAFILMA---SNKHGDWMNF-DH-YEEYRYLLAISILVF-LYSSAQLVRQVHLFSTG-RDLMPARAGTIFDFAGDQVAAYV-----MISASSAAIPITNRMREGADNLFTDASSASISMAFFAFLSL----------AL-SALVSGYKLSNH-------------------TYI------------------
>CRYPlept
---------------------------------------------------------------------------------------------------MAAVTN----GNSKP-GGDSAAET--ATRRAEDVEGQRLP---PAKTGNAA-VP------SLMMRLLNRENFQEKGGL----LLRGLGLLFALLSFIVMA---SNKHGDWMDF-DR-YEEYRYLLAISILVS-LYSLGQGVRQFHLYRTG-RDMLPARAATIFSFAGDQVAAYV-----MISALSAAIPITNRMREGADNLFTDASSASISMAFFAFISL----------AL-SALISGYKLSKH-------------------IYI------------------
>CYMBensi
---------------------------------------------------------------------------------------------------MAVANN----GTSKQ-GINPPAEP--TTQRVDDVE-ERPPPAAAAADGDAA-IA------SVLQR-WRREDFQKKGGL----LVRVLQVIFSLLSSILMA---SNKHGDWMNF-DH-YEEYRYLLAISILVF-LYSSAQLVRQVHRFSTG-RDLIPARAGTIFDFAGDQVAAYV-----MISASSAAIPITNRMREGADNLFTDASSASISMAFFAFLSL----------AV-SALVSGYKLSNR-------------------SYI------------------
>CYMBmann
---------------------------------------------------------------------------------------------------MAVANN----GTSKQ-GIDPPAEP--TTQRAVDVE-ERPPPSAATADGDAA-IA------SVLQR-WRREDFQKKGGL----LLRALQVIFSLLSSILMA---SNKHGDWMNF-DH-YEEYRYLLAISILVF-LYSSAQLVRQVHRFSTG-RDLIPARAGTIFDFAGDQVAAYV-----MISASSAAIPITNRMREGADNLFTDASSASISMAFFAFLSL----------AV-SALVSGYKLSNR-------------------SYI------------------
>CYPRbard
--------------------------------------------------------------------------------------------------MAPAGAN----TSKKK-GPNPPSNT--SAPSSADVEDPPPA---TVTSGDAS-VR------SVVMR-WKREDFQEKGVL----LLRALGCLFSLLSFIVMA---TNNHGGWMNF-DQ-YDEYRYLLAISILAF-LYCIIQVVLRLHRFSTG-RDVVSARTGTIVDFSGDQVAAYL-----LMSALSAAIPFTISIRKGADNLFTDASSASISMAFFAFLSL----------AL-SAVISGYKLSKQ-------------------TYI------------------
>CYPRflav
------------------------------------------------------------------------------------------------------MGN----TSKKK-GPDPPSNT--SAPISADVENPPPA---TVTAGDAF-VT------SVVMR-WKTEDFQEKGVL----LLRALGCLFSLLSSIVMA---TNNHGGWMNF-DQ-YDEYRYLLAISILAF-LYCIIQVVLRLHRFSTG-RDVVSARTATIVDFAGDQVAAYL-----LMSALSAAIPFTISIRKGADNLFTDASSASISMAFFAFVSL----------AL-SAMISGYKLSKQ-------------------TYI------------------
>DACThata
---------------------------------------------------------------------------------------------------MAAPTN----GNGKQ-SADPPPET--TTRRTDDVEDQRPP---PTGAGNAG-IP------SFVQRLIMRENLQEKGGL----LLQALGLLFSLLSAIIMA---SNKHGDWMNF-DR-YEEYRYLLAISILVF-LYSLGQVIRQVHLSSTG-HDMLPARISTIFSFAGDQVAAYL-----MISALSAAIPLTNNMRKGADNLFTDASSASISMAFFAFLSL----------AI-SALISGYKLSKH-------------------SYI------------------
>DENDchryso
---------------------------------------------------------------------------------------------------MAVANN----GTSKQ-GIDPPSET--TTRRAGDVE-QPPP---PTADGDAA-IA------SVVQR-WKREDFQEKAGL----LLRALQFLFSLLSFVLMA---SNKHGDWMNF-DR-YEEYRYLVAISILVF-LYSSVQLVRQVRRFSTG-RDIMPARAGTIFDFAGDQVAAYL-----MISASSVAIPITNRMREGADNLFTDASSASISMAFFAFLSF----------AL-SALASGYKLSKH-------------------SYI------------------
>DENDnobi
---------------------------------------------------------------------------------------------------MAVANN----GTSKQ-GIDPPSET--TARRAGDVE-QPPP---RTADGDAA-IA------SVVQR-WKREDFQEKAGL----LLRALQFLFSLLSFVLMA---SNKHGDWMNF-DR-YEEYRYLVAISLLVF-LYSSVQLVRQVRRFSTG-RDFMPARAGTIFDFTGDQVAAYL-----MISSSSAAIPITNRMREGSDNIFTDASSASISMAFFAFLSF----------AL-SALASGYKLSKH-------------------SYI------------------
>DIURorie
---------------------------------------------------------------------------------------------------MAAPTG----GNSKQ-AADPPMET--TTHRAEDVEGQRPP---LAGGSDAA-VP------SFMMRVLKWENFQERGGL----LLRVLELIFSLLSFIIMA---SNKHGDWMDF-DR-YEEYRYLLAISILVF-LYSLGQGVRQFHLFNTG-REMLPARVGTIFSFAGDQVAAYL-----MISALSAAIPMTNRMREGADNLFTDATSAPLGNFTFS-----------------TPVVKCCRLG------------------------------------------
>DRAKelas
-----------------------------------------------------------------------------------------------------------------------------------------------------------------MTRLLKWEDFQEKGGL----LLRALAMLFSVLSSIVMA---SNEHGDWMDF-NR-YEEYRYLLAISILVF-LYSLGQGIRQFHLFRTG-RDMLPARTAMISSFAGDQNSHQQ-----CTGSKTGPM-IYNRSRV--------RQARVIDLA-------------------------------H-------------------IYN-----------TPPHPC-
>EPIDfulg
---------------------------------------------------------------------------------------------------MAVANN----GKSKQ-GIDPIVEP--KTQRADDVEEPPPPPPAATADGDAA-IA------SVLQR-WKREDFQKKGGL----LLRALQFLFSLLSFILMA---SNKHGGWMNF-DR-YEEYRYLLAISILVF-LYSSIQLLRQVHRLSTG-RDFMPARAGTIFDFAADQVAAYA-----MISAASAAIPITNSMREGADNLFTDASAASISMAFFAFLSL----------AL-SALVSGYKLSNH-------------------TYI------------------
>EPIDpuni
---------------------------------------------------------------------------------------------------MAVANN----GKSKQ-GIDPIVEP--KTQRADDVEEPPPPPPAATADGDAA-IA------SVLQR-WKREDFQKRGGL----LLRALQFLFSLLSFILMA---SNKHGGWMNF-DR-YEEYRYLLAISILVF-LYSSIQLLRQVHRLSTG-RDFMPARAGTIFDFAADQVAAYA-----MISAASAAIPITNSMREGADNLFTDASAASISMAFFAFLSL----------AL-SALVSGYKLSNH-------------------TYI------------------
>EPIPhell
---------------------------------------------------------------------------------------------------MAVASN----GSRKQ-EVDPPEET--TTPKADDVEDQRPP---ATADGDAV-VA------SVVQR-WRREDFQEKGGL----LLRALELLFSLLSFIIMA---SNKHGDWMNF-DH-YEEYRYLLAISIFVF-LYSLGQVVREVHRLSTG-RDVMPVRASMIFDFAGDQVAAYA-----LISALSAAIPITNRMREGADNLFTDASSASISMAFFAFLSL----------AL-SALVSGYKLSKH-------------------SYI------------------
>EPIPpurp
------------------------------------------------------------------------------------------------------------------------------------------------------------------------EDFQEKGGL----LLRALELLFSLLSFIIMA---SNKHGDWMNF-DH-YEEYRYLLAISIFVF-LYSLGQVVREVHRLSTG-RDVMPVRASMIFDFAGDQVAAYA-----LISALSAAIPITNRMRE-----------------------------------------------------------------------------------------
>ERYCcris
---------------------------------------------------------------------------------------------------MAVANN----NTSKQ-KIHNPSEP--TTENPNDVE-SRP------ADGDAA-IA------SVLQR-WRREDFQKKGGF----LLRLLQFIFSLLSSILMA---SNKHGDWMNF-DR-YEEYRYLLAISILVF-LYSAAQLIREIHRFSSG-RDLVPARVGAILDFGGDQVAAYV-----MISASSAAIPITNRMREGADNLFTDASSASISMAFFAFLSF----------AV-SALVSGYKLSNY-------------------TYV------------------
>ERYCpuss
---------------------------------------------------------------------------------------------------MAVANN------NKQ-KIHNPSDP--TTQNPNDVE-SRP------ADGDAA-IA------SVLQR-WRHEDFQKKVGF----LLRLLQFIFSLLSSILMA---SNKHGDWMNF-DR-YEEYRYLLAISILVF-LYSAAQLIREIYRFSSG-RDLVPARVGAILDFGGDQVAAYV-----MISASSAAIPITNRMREGADNLFTDASSASISMAFFAFLSF----------AV-SALVSGYKLSNY-------------------TYV------------------
>GALEfabe
-----------------------------------------------------------------------------------------------------RSRHRFVATEGRQ-SRGPATGVFVVGRRGGGVGADALE--KGGLQGEGG-ISSSRPGMPLLPPVLRRDGVQQARRLDELRPLRRVQVRLRSRGFTSGSRSRSNGEKELRSLIDRWFVDVRYLVAISILSF-LYTLGQVARQVYRSRTGGRDAMPARTSTIVEFAGDQVCPPFSPDVCIVCSYSDHQQHEERCRQLVHGCF-------LGFHQHGFLRL----------PV-PCLVC-FDLRIQ-------------------AFQ--AILRMNLNCMLHLPLI
>GASTelat
-------------------------------------------------------------------------------------------------------MG----GSGEHGSVLPP-----SDKRADEMESQ--P---SAAHGDAA-IA------SVVRR-WRREDFEKRGGL----ILRGLQLFFSLLSFVLMA---SNRHGDWLNF-DR-YEEYRYLLAISILVF-LYALAQTVRLIRRLSGR-RDFLPEREATLFDFAGDQVSAYL-----LMSALSAAIPMTNRMREGADNLFTDASSASISTAFFAFLSI----------AI-SALISGYQLCKH-------------------TLL------------------
>GYMNdens
---------------------------------------------------------------------------------------------------MAAPTN----GNDKQ-PSDPPPET--ATRRTDDVEDQRPP---PTGAGSAG-IP------SFVQRLIRRENLQEKGGL----LLQALGLLFSLLSAIIMA---SNKHGDWMNF-DR-YEEYRYLLAISILVF-LYSLGQVIRQVHLSSTG-HDMLPARISTIFTFAGDQVAAYL-----MISALSAAIPITNNMRKGADNLFTDASSASISMAFFAFLSL----------AI-SALISGYKLSKH-------------------SYI------------------
>GYMNodor
---------------------------------------------------------------------------------------------------MAAPTN----GNDKQ-PADPPQET--ATRRTDDVEDQRPP---PTGAGNAG-IP------SFVQRLIRRENLQEKGGL----LLQALGLLFSLLSAIIMA---SNKHDDWMNF-DR-YEEYRYLLAISILVF-LYSLGQVIRQVHLSSTG-HDMLPARISTIFSFAGDQVSAYL-----MISALSAAIPITNNMRKGADNLFTDASSASISMAFFAFLSL----------AI-SALISGYKLSKH-------------------SYI------------------
>HABElong
---------------------------------------------------------------------------------------------------MAAPTS-----DGKQ-PADPPPET--TTRRTDDVEDHRPL---PTGAGNAA-IP------SFLQRLIRRENLQEKGGL----LLQAIGLVFSLLSAIIMA---SNKHGDWMNF-DR-YEEYRYLLAISILVF-LYSLGQVIRQVHLSSTG-HDMLPARVSTIFSFAGDQVAAYL-----MMSALSAAIPITNNMRKGADNLFTDASSASISMAFFAFLSL----------AL-SALISGYKLSKH-------------------SYI------------------
>HABEpant
---------------------------------------------------------------------------------------------------MAAPTS-----DGKQ-PADPPPET--TTRRTDDVEDHRPL---PTGAGNAA-IP------SFLQRLIRRENLQEKGGL----LLQAIGLVFSLLSAIIMA---SNKHGDWMNF-DR-YEEYRYLLAISILVF-LYSLGQVIRQVHLSSTG-HDMLPARVSTIFSFAGDQVAAYL-----MMSALSAAIPITNNMRKGADNLFTDASSASISMAFFAFLSL----------AL-SALISGYKLSKH-------------------SYI------------------
>HEMIforr
---------------------------------------------------------------------------------------------------MAAPSTG--DGNGKQ-PANPPPET--TS----------PP---PNGAGNAA-IP------TFVQRLIRRENIQEKGGL----LLQTLGLLFSLLSAIIMA---SNKHGDWMNF-DR-YEEYRYLLAISILVL-LYSLGQVIRQVHLSRTG-HDMLPARLSTIVSFSGDQVAAYL-----MISALSAAIPITNNMRKGADNLFTDASSASISMAFFAFLSL----------AV-SALISGFKLSKQ-------------------SYI------------------
>HYPOheme
--------------------------------------------------------------------------------------------------------------------------------------------------------------------------------M----VLRAVAGAFAVLSAVVMG---SNKHGDWKDF-DQ-YQEYKYLVAIGVLGF-VYTGLQVGRQVHRLRTG-RDLVPRRHGPILDFAGDQITAYF-----MISALSAAIPLTNRMREGADNVFTDASAASISMAFFSFLSL----------AL-SALISGFKLSKQ-------------------TYI------------------
>LANAlana
---------------------------------------------------------------------------------------------------METAAV----DGGKP-TAGASEET-----PPPDIEQPAAA---ATIGGDA--VT------SVVRR-WKREDLLEKSGL----VLRALAALFSLISLLVMG---SNKHGDWKDF-DR-YEEYRYVLAIGILGF-LYSMGQVIRQVHRFSTG-WDLVPRRASGILDFAGDQVTAYF-----LISALSAAIPLTNRMREGADNMFTDASAASISMAFFAFLAL----------AL-SALVSGFKLSKQ-------------------TYI------------------
>LECAnigr
---------------------------------------------------------------------------------------------------MGNASN----GTSKPRAPDTTTDS--SERRTADLENQRPA---SSPPGDAA-VS------SVLTR-WRTVDFQEKGGL----LLRALGCLFSLLSLIVMA---SNKHGDWMNF-DR-YDEYRYLLAISILAF-LYCVCQLVRHAYRSSAGDRDVVPAKMSAVVNFAGDQVVAYL-----LISALSAAIPLTNNMRKGVDNLFTDTSAASISMAFFAFLSL----------AL-SALISGYKLSKQ-------------------AYV------------------
>LIMOabor
---------------------------------------------------------------------------------------------------MAVASN----GSSKQ-EVDPPAEK--TNPMADDVEDQRPP---ATAAGDAA-VA------SVVQR-WRREDFQEKGGL----LLRALELLFSLLSFILMA---SNKHGDWMDF-DR-YEEYRYLLAISILVF-LYSLGQVVRQVHRFSTG-RDLMPARAAMIFDFAGDQVAAYF-----LMSALSAAIPITNRMREGADNLFTDASSASISMAFFAFLSL----------AL-SALVSGYKLSKH-------------------SYI------------------
>MASDpict
----------------------------------------------------------------------------------------------------MSDSN----NNNKQ-SKDSVANP------TVDLENQ------RQSDGDAA-IA------SILQR-WKRQDFQIKIQF----LLRSFQFLFSLLSFILMA---SNKHGDWMNF-DR-YEEYRYLLGISILVF-LYSTVQIVRHVYRLSNG-RDLMADRFGAIFDFGADQVAAYI-----MISASSAAIPITNRMREGADNLFTDSSSASISMAFFAFLSF----------AI-SAIFSGYKLSKH-------------------TYI------------------
>MEXIxero
----------------------------------------------------------------------------------------------------MSSKI----ASNKK-GPDPTPKA--AAPSATDVEDPAPS---TATAGDSY-VA------SVVMR-WKREDFQEKGVL----LLRALGCLFSLLSFIVMG---TNNHGDWMNF-DH-YDEYRYLLAISILAF-LYCVVQVVLRLHRFNTS-REVVSTRTAKIADFAGDQVTAYL-----LISALSAAIPLTNNIRKGADNLFTDASSASISMAFFAFVCL----------AI-SAVISGYKLSKQ-------------------TL-------------------
>MICRparv
---------------------------------------------------------------------------------------------------MAAASN----GNGKQ-VADHPAET--KNRRADDVEDQRPP---TAEAGNAA-VP------SFMTR-FKWENFEEKGGL----LLRLLELLFSLLSFIIMA---SNKHGDWMNF-DR-YEEYRYLLAISILVF-LYSLVQSVRHFQIYSTG-RDVFPARAATILSFAGDQVAAYV-----MISALSAAIPITNRMREGADNLFTDASSASISMAFFAFLSF----------AL-SALLSGYKLSKH-------------------IYI------------------
>MOLIcapi
---------------------------------------------------------------------------------------------------MAADEG------------KPPAPEATPSAPPADPE-QPTA---GAANDDAV-VT------SVVRR-WKREDLVEKSTM----VLRAVGGAFAVLSAVVMG---SNKHGDWKDF-DQ-YQEYKYLVAIGVLGF-LYAGLQVGRQVHRLRTG-RDLVPRPHAAVLDFAGDQVTAYF-----MISALSAAIPLTNRMREGADNMFTDASAASISMAFFSFLSL----------AL-SALISGFKLSKQ-------------------TYI------------------
>NEUWmali
------------------------------------------------------------------------------------------------------------------------------------------Q---EEAAGDAA-VT------SVVRR-WKREDIQEKGVL----LLRALGWVFSLISLIVMA---SNKHGGWMNF-DR-YEEYRYVLAISILAF-LYSMGQVMRQVHQFSTG-RDVVPAKAAAIVDFAGDQMVAYL-----LISAVSAAIPITNNMRKGADNLFTDASSAAISMAFFAFMSL----------SL-SALISGYKLSKQ-------------------TYV------------------
>NEUWzoll
---------------------------------------------------------------------------------------------------MAAPTN----SAGKL-GSNSP----------ADAEDQLPQ---EEAAGDAA-VT------SVVRR-WKREDIHEKGVL----LLRALGWVFSLISLIVMA---SNKHGGWMNF-DR-YEEYRYILAISILAFVLYSMGQVMRQVHRFSTG-RDVVPAKAAAIVDFAGDQMVAYL-----LISAVSAAIPITNNMRKGADNLFTDASSAAISMAFFAFLSL----------AL-SALISGYKLSKQ-------------------TYV------------------
>OECEmacu
---------------------------------------------------------------------------------------------------MAVANN----GTSKH-GIDPPSEP--TTRRPDDVE-ERRPASAPTADGDAA-IA------SVLQR-WRREDFQKKGGL----LLRALQVIFSLLSSILMA---SNKHGDWMNF-DH-YEEYRYLLAISILVF-LYASAQLVRQVHQFSTG-RDLMPARAGTIFDFAGDQVAAYV-----MISAASAAIPITNRMREGADNLFTDASSASISMAFFAFLSL----------AV-SALVSGYKLSNL-------------------SYI------------------
>OPHRgarg
--------------------------------------------------------------------------------------TRRQPIFSYTCSGMAAPTN----GDGKQ-PSNPPPET--TTRRTDDVEDQRPP---PSGAGNAV-IP------SFLQRLIRRENLQEKAGL----LLHALGLLFSLLSAIIMA---SNKHGDWMNF-DR-YEEYRYILAISI------------------------------------------------------------------------------------------------------------------------------------------------------------
>OPHRsphe
---------------------------------------------------------------------------------------------------MAAPTN----GDGKQ-PSNPPPET--TTRRTDDVEDQRPP---PSGAGNAV-IP------SFLQRLIRRENLQEKAGL----LLHALGLLFSLLSAIIMA---SNKHGDWMNF-DR-YEEYRYILAISILAF-LYCLGQVIRQVHLSSTG-HDVLPARISMIFTFAADQVAAYL-----LISALSAAIPITNNMRKGADNLFTDASSASISMAFFAFLSL----------AI-SALISGYKLSKH-------------------SYI------------------
>ORCHital
---------------------------------------------------------------------------------------------------MAAPTN----GNGKQ-PDDPPPET--TTRRTDDVEDQRPP---PTGAGNAT-IP------SFVQRLIRRENLQEKGGL----LLQALGLLFSLLSAIIMA---SNKHGDWMNF-DR-YEEYRYLLAISILVF-LYSLGQVIRQVHLSSTG-NDMLPARISTIFSFAGDQVAAYL-----MISALSAAIPITNNMRKGADNLFTDASSASISMAFFAFLTL----------AI-SALMSGYKLSKH-------------------SYI------------------
>PAPHconc
---------------------------------------------------------------------------------------MRQPMPSKIQEMAPDSAN----TSKKN-GSDPPSKA--SAPSAADVEDPPPG---TVTAGDSF-MA------PVLMR-WKREDFQEKAVM----LLRVLGFLFSLLSFIVMA---TNNHGGWMNF-DH-YDEYRYLLAISILAF-LYCVVQVVLRLHRFSTG-REVVSARTATIVDFAGDQAAAYL-----LMSALSAAIPLTNNIRKGADNLFSDASSASISMAFFAFLSL----------AV-SAMISGYKLSKQ-------------------TL-------------------
>PAPHhirs
---------------------------------------------------------------------------------------MRQPMPSKIQGMAPDSAN----TSKKK-GSDPPSNA--SASSAADVGDPPPG---AVTAGDSF-MA------PVLMR-WKREDFQEKGVL----LLRALGFLFSLLSFIVMA---TNNHGGWMNF-DH-YDEYRYLLAISILAF-LYCVVQVVLQLHRFSTG-REVVSARTATIVNFAGDQVAAYL-----LMSALSAAIPLTNNIRRGADNLFSDASSASISMAFLAFLSL----------AL-SAMISGYKLSKQ-------------------TL-------------------
>PHAIflav
---------------------------------------------------------------------------------------------------MAVSNN----GTSKQ-GIDPPSEP--TTQRTDDIE-EPPP---ATADGSAA-IA------SVVQR-WKREDFQKKGGL----LLRALQFLFSLLSFILMA---SNKHGDWMNF-DR-YEEYRYLLGISILVF-LYSSGQLVRQIHRFSTG-RDLLPARAGTIFDFAGDQVAAYL-----LISALSAAIPITNRMREGADNLFTDASAASISMSFLSFLSL----------AL-SALLSGYKLSTH-------------------TYI------------------
>PHAItank
---------------------------------------------------------------------------------------------------MAVANN----GTSKQ-GIDPPAEPMTTTQRADDVE-EPPP---ATADGSAV-IA------SVVQR-WKREDFQKKGGL----VLRALQSLFSLLSFILMA---SNKHGDWMNF-DR-YEEYRYLLAISILVF-LYSSGQLVRQFHRFSTG-RDLLPARAGTIFDFAGDQVAAYL-----LISALSAAIPITNRMREGADNLFTDSSAASISMSFLAFLFL----------AL-S---------------------------------------------------
>PHALcorn
---------------------------------------------------------------------------------------------------MAVANN----GTSKQ-GIDPPAEQ--KTHRAQDVEEQHPR---PTTDGDAA-IA------SVVQR-WKREDFRKKAEL----LLRALQFLFSLLSFVLMA---SNKHGDWMNF-DR-YEEYRYLLAISILVF-LYSSAQVIRQVHRLSTG-RDLMPARAGTIFDFAADQVAAYM-----MISASSAAIPMTNRMRAGADNLFTDASAASISMAFLAFLAL----------AI-SALASGYKLSNH-------------------TYI------------------
>PHALmode
---------------------------------------------------------------------------------------------------MAVANN----GTSKQ-GIDPPAEQ--KTHRAQDVEEQHPR---PTTDGDAA-IA------SVVQR-WKREDFRKKGEL----LLRALQFLFSLLSFVLMA---SNKHGDWMNF-DR-YEEYRYLLAISILVF-LYSSAQLIRQIHRLSTG-RDLMPARAGTIFDFAADQVAAYM-----MISALSAAIPMTNRMRAGADNLFTDASAASISMAFLAFLAL----------AI-SALASGYKLSNH-------------------TYI------------------
>PHRAlind
-------------------------------------------------------------------------------------------MPSKIQEMASASAN----TSRKK-IPDPTPKA--SAASPADVEDPTPG---TATAGDSF-VA------SVVMR-WRREEFQEKGVL----LLRALGCLFSLLSFIIMG---TNNHGGWMNF-DH-YDEYRYLFAISILAF-LYCLVQIVLRLHRFSTS-REVVSVRTATIVDFAGDQVAAYL-----LMSALSAAIPLTNNIRKGADNLFTDASSASISMAFFAFLSL----------AL-SAVISGYKLSKQ-------------------TL-------------------
>PTERcurt
---------------------------------------------------------------------------------------------------MAAATN----DNSKQ-ADDPPAET--MTPRADDVEDQRRP---PPAEGDGA-VS------SLMMR-LKMENFQEKGGL----LLRVLELLFSLLSAIVMA---SNKHGDWMNF-DR-YEEYRYLLAISILVF-LYSLGQVVRQVHLLSTG-RDMLPARAATIFSFAGDQVAAYA-----MISALSAAIPLTNRMREGSDNLFTDASSASISMAFFAFLSL----------AL-SALISGYKLSKH-------------------SYI------------------
>RIMAelli
---------------------------------------------------------------------------------------------------MAAATN----GKGKP-VADPPMET--RTRRAEDVEGQRPP---PAEAGDAAGVP------SFMMRLLKWEDFQERGGL----LLRALELLFSLVSSIVMA---SNKHGDWMNF-DR-YEEYRYLLAISILVF-LYSLGHGVRQFHLFRTG-RDLMPARTATIFSFAGDQVAAYL-----MISALSAAIPITNRMREGADNLFTDASSASISMAFFAFISL----------AL-SALLSGYKLSKN-------------------VYI------------------
>SERAvome
---------------------------------------------------------------------------------------------------MAAPTN----GDGKQ-PSDPPTET--TTRRTDDVEDQRPP---PAGAGNAA-IP------SFLQRLIRRENLQEKGGL----LLHALGLLFSLLSAIVMA---SNKHGDWMNF-DR-YEEYRYLLAISILAF-LYSLGQVIRQVHLSSTG-HDVLPARTSTIFSFAGDQVSAYL-----MISALSAAIPITNNMRKGADNLFTDASSASISMAFFAFLSL----------AI-SALISGYKLSKH-------------------SYI------------------
>THELangu
---------------------------------------------------------------------------------------------------MAAATN----GNSKQ-VADHSRDR--TTRRAEDVEDQHPP---PAAAGDAA-VPS-----SFMTRLLKWENFQERAGL----LLRALELLFSLLSAIVMA---SNKHGDWMNF-DR-YEEYRYLLAISILVF-LYSLGQGVRQFHLFRTG-RDMMPARTATIFSFAGDQVSAYV-----MISALSAAIPITNRMREGADNLFTDASSASISMAFFAFISL----------AL-SSLISGYKLSKH-------------------VYI------------------
>VANIplan
---------------------------------------------------------------------------------------------------MAATGN----GTSKPGASDHTTES--SAKRAADPEDARPA---SSSAGDAA-VA------SVLMR-WRREDFKEKGGL----LLRAVGCLFSLLALIVMA---SNKHGDWMNF-DR-YDEYRYLVAISILAF-LYSLGQVARQVYRSSAGGRDVLPVRLSDIVDFAGDQVVAYF-----LISALSAAIPVTNNMRKGADNLFTDASSASISMAFFAFLSL----------AL-SALISGYKLSKQ-------------------TYL------------------
>VANIshen
VF--------------PTWNYDASKT--IIINLKNSPRVRINGSWTGTKEA-----------------------LTHRTHPFFPLASLRRVAESAGEA-MASTGN----GTSKPGESAHTTKS--SGQRAADPEDPRPA---SSSAGDAA-VA------SVLMR-WRREDFKEKGGL----LLRALGCLFSLLALIVMA---SNKHGDWMNF-DR-YDEYRYLVAISILAF-LYSLGQVARQVYRSSAGGRDVLPARMSAILDFAGDQVVAYF-----LISALSAAIPITNNMRKGTDNLFTDASSASISMAFFAFLSL----------AL-SSLISGYKLSKQ-------------------TYV------------------
>EPIPaphy
---------------------------------------------------------------------------------------------------MAVASN----GNSKT-EIDPPAET---TQTATNTEDQPPP---KPLAGDAV-VA------SVVRR-WRRENLQQKGEV----ILRALGLLFSLLSSILMA---SNKHGDWKNF-DR-YQEYRYLLAISILVL-LYSLGQVVRQVHRLRTG-HDFMPVRTATIFDFAGDQVAGYA-----MMSALSAAIPITNRMREGADNSFTDASSASISMAFFAFLSL----------AF-SALLSGYKLANH-------------------SYL------------------
