# Supplementary material for: Orchid Phylotranscriptomics: The Prospects of Repurposing Multi-Tissue Transcriptomes for Phylogenetic Analysis and Beyond
Source: Front Plant Sci. 2022 May 27;13:910362. doi: 10.3389/fpls.2022.910362 (PMC9196242; doi:10.3389/fpls.2022.910362)
Supplement: Supplementary file 4 [file Data_Sheet_3.zip › ortho_MSA/r1/OG0009327.fa]

>ANOEemei
------------------------------------------------------------------------------------------------------------------------------------------------------------------------------------------------------------MQEPRT-L-LQEEDPRPKPYKKKVSGQSAP-SSSKKGDAE-KAK-VGFAG---SAKPKKTLKSNLKA-DAS----QQA-----------DGFGSDSLPEYSSY---SGDYRGLRHKYLFLEEESISLDRELNMVESEIKALENEKFGLLDQLVVLEGLVDPSELKSK--DAF-
>ANOEroxb
------------------------------------------------------------------------------------------------------------------------------------------------------------------------------------------------------------MQEPRT-S-LQEEDPRPKPYKKKVSGQSAP-SSSKKGDAE-KAK-VGFAG---SAKPNKTLKSNLKA-DAS----QHA-----------DGFGSD---EYLSY---SGDYRGLRHKYLFLEEESISLDRELNMVESEIKALENEKFGLLDQLVVLEGLVDPSELKSK--DAF-
>APOSodor
------------------------------------------------------------------------------------------------------------------------------------------------------------------------------------------------------------MQEPRM-V-PPEELTHSRLSKKKAPSQFAP-SGLKKGDTE-KGKLVSAAS---TKRTKKSSKRSLND-GASQ-GFQHT-----------NVSSPDSFVDASMY---SADYRTLRHQYLLLEDESFSLDRELGVMEAEVKALEEEKFALLDQLVVLEGLMDPSELKPQ------
>APOSshen
------------------------------------------------------------------------------------------------------------------------------------------------------------------------------------------------------------MQEPRM-V-PPEELTHARLSKKKAPSQFAP-SGLKKGDTE-KGKLVSAAS---TKRTKKSSKRSPND-GASQ-GFQHT-----------NVSSPDSFVDTSMY---SADYRTLRHQYLLLEDESFSLDRELGVMEAEVKALEEEKFALLDQLVVLEGLMDPSELKPQ------
>BLETstri
------------------------------------------------------------------------------------------------------------------------------------------------------------------------------------------------------------MQEPRI-R-PQEEAPRPKSAKKKASSQSAP-SASKKGEVE-KGK-AGFAG---SLLSKKTSKRSLKA-DASQSPFQHT-----------DGSASESLPDSACF--GGGDYRGLRHKYLVLEEESLSLDRALSMVETDIKALENDKFGLLDQLIVMEGLIDPSELKSK--ENCK
>BORYspha
------------------------------------------------------------------------------------------------------------------------------------------------------------------------------------------------------------MQEPRM-V-PTEEVPVPKPRKKKPSTQVAS-AVQKKSEIH-TGK---------------------KT-DVST-PY--------------------SLLDASVS---NSEYRALRRKYLVLEEDSFSLDRDLNEVETEVKTLEDEKFALLDRLVVLEGLTDPSELHPQ--GRL-
>CALAcreb
------------------------------------------------------------------------------------------------------------------------------------------------------------------------------------------------------------MQEPRI-L-PHDEDPRPKSYKKKAPVQSAP-SSSKKLEVQ-KGK-AGLAG---SSKSKKTSKSSLKA-DASQ-SFQRA-----------DGHSSDSLPDYSSY---NSDYRELRHKYLVLEEESFSLDRELSMVDSEIQTLQSQKAGLLDQLVVLEGLIDPSELKSK--DGF-
>CALAplic
------------------------------------------------------------------------------------------------------------------------------------------------------------------------------------------------------------MQEPRI-L-PHDEDPRPKSYKKKAPVQSAP-SSSKKLEVQ-KGK-AGLAG---SSKSKKTSKSSLKA-DASQ-SFQRA-----------DGHSSDSLPDYSSY---NSDYRELRHKYLVLEEESFSLDRELSMVDSEIQTLQSQKAGLLDQLVVLEGLIDPSELKSK--DGF-
>CALAsini
-----------------------------------------------------------------------------------------------------------------------------------------------------------------------------------------------------------------M-M-HQEEVPRPKSVKKKASNQSAP-SATKKGEVQ-KGK-SGFVG---FLHVKKTSKRSLKA-DASQPPFQHT-----------DGSASESLPDSSSF---GGDYRGLRHKYLLLEEESLSLDRALSMVETDIKALENDKFGLLDQLVVLEGLIDPSELKSK--ESCK
>CALAtsoo
-----------------------------------------------------------------------------------------------------------------------------------------------------------------------------------------------------------------M-M-HQEEVPRPKSVKKKASSQSAP-SATKKGEVQ-KGK-SGFVG---FLHVKETSKRSLKA-DASQPPFQHT-----------DGSASESLPDSSSF---GGDYRGLRHKYLLLEEESLSLDRALSMVETDIKALENDKFGLLDQLVVLEGLIDPSELKSK--ESCK
>CALEmajo
-------------------------------------------------------------------------------------------------------------------------------------------------------MSRDFSPA-----------------------------------------KKERMQEPRT-S-LHEEDPRPKPHKKKAPSQSAP-SASKKGDAE-KVK-AGSTG---SAKSKKTMKNSLKT-YASR-PLQRT-----------AGHASDSLPDHSPY---GSDYTELRHRYLVLEEESLSLDRELSMVDSEIQALESQKFGLLDQLVVLEGLVDPSELKPK--DGF-
>CEPHdama
------------------------------------------------------------------------------------------------------------------------------------------------------------------------------------------------------------MQEFRI-M-PQEEVPRPKSGKKKASSQSAP-SASKKGEVA-KGK-VGFAG---SAKSKKTSKRSQKA-DASHPPFQHT-----------DGSASESLPDSSSF---SGDYRGLRHKYLVLEEESLSLDRELTMVESEIKALENDKFGLLDQLVVLEGLIDPTELKSK--EGCK
>CHILsemi
R------------------TDLP------------TL--PPPSRLH----------------------------------------RAA--PCDSHRPPFHPSDIHVNSALLI---LPRTSEYRFRRLPHIPIV----------ISPLALPTADRCTSSVSLFDL-----------GAPSASI-------AGCIQRDCPPVKKKMQEPRI-S-PQEEDPRPKSCKKK-----AP-SSSRKGD----AK-AGSTG---SAKSKKTMKNSLKA-DASQ-PFLRT-----------DAHASDSLPDYSSY---SSDYRELRHRYLVLEEESFSLDRELCMVDSEIKALENQKFGLLDHLVVLEGLVDPLELKSK--DGF-
>CHILtrap
------------------------------------------------------------------------------------------------------------------------------------------------------------------------------------------------------------MQEPRI-S-PQEEDPRPKSCKKK-----AP-SSSRKGD----AK-AGSTG---SAKSKKTMKNSLKA-DASQ-PFLRT-----------DAHASDSLPDYSSY---SSDYRELRHRYLVLEEESFSLDRELCMVDSEIKALENQKFGLLDHLVVLEGLVDPLELKSK--DGF-
>CORYacti
------------------------------------------------------------------------------------------------------------------------------------------------------------------------------------------------------------MQEPRI-L-PQEEDPRTKPSKKKASGQSAP-SSSKKGEVE-KGK-VGSAG---SVKSKKTSKSSLKP-DASQ-PFQRTDGHASQPFQHADGHASDSLPDYSSH---SSDYRELRHKYLVLEEESFSLDRELSMVDSEIRALENQKVGLLDQLVVLEGLVDPSEFKSK--DGF-
>CREMappe
------------------------------------------------------------------------------------------------------------------------------------------------------------------------------------------------------------MQEPRI-I-PQEEVPRPKPAKKKASRPSAS-PATKKGEPE-KGK-AGFAG---HLQSKKTPKRSLKADDASQQPFPHT-----------DGSASESLPDSSSF---GGDYRGLRHKYLVLEEESLSLDRALSMVETDIKALENDKFGLLDQLVVLEGLIDPSELKSK--ENCK
>CRYPlept
-------------------AAIPRDLAVLLAAGTSIL--LADKRIHLSSGQFSEVAVGLFAGHCILVDDQQIHLSIGLVGLAVDVCRAV--SC----------DIAVDTAFDLATYLCISNP------PTHAIL----------FAYLPLSFAAACTSSSQLHRSIWT------TPLQPSPAV-----------FKEIIIQQKKMQEPQI---SLHEDPRPKPSKKKPSSKSAP-SSSTKGEAE-KGR-AGSAG--SSAKPKKASKSSLKP-DASQ-PLQRT-----------DGHASDSLPDYSPY---SSDYRELRHKYLVLEEESFSLDRELSMVDSEIKALENQKVGLLDQLVVLEGLVDPSELKLK--DGF-
>CYMBensi
------------------------------------------------------------------------------------------------------------------------------------------------------------------------------------------------------------MQEPRI-M-AQEEVPRPKSAKKKASSQSAP-SAAKKGEVE-KGK-SGFAV---SLQPKKTSKRSLKA-NASQPTFQHT-----------DGSASESLPDSSSF---SGDYRGLRHKYLVLEEESLSLDRALSMVESDINALENDKFGLLDQLVVLEGLIDPSELKSK--EKNK
>CYMBmann
------------------------------------------------------------------------------------------------------------------------------------------------------------------------------------------------------------MQEPRI-M-AQEEAPRPKSAKKKASSQSAP-SAAKKGGVE-KGK-PGFAV---SLQPKKTSKRSLKA-DASQPPFQHT-----------DGSASESLPDSSAF---AGDYRGLRHKYLVLEEESLSLDRALSMVESDINALENDKFGLLDQLVVLEGLIDPSELKSK--EKI-
>CYPRbard
------------------------------------------------------------------------------------------------------------------------------------------------------------------------------------------------------------MQEPLM-P-PLEEVPRSKSGKKKAYARLAP-SALKNG--E-KGK-LVSSS---SAKSKKTSKRDPTA-DVSQ-PFQHT-----------DGSASESLPDSSSY---SSDYRQLRHKYLVLEEESFSLDRELSLIQSEVKALEDEKFELLDQLVVMEGLIDPSELKSK--KGGL
>CYPRflav
------------------------------------------------------------------------------------------------------------------------------------------------------------------------------------------------------------MQEPRI-L-PLEEVPRPKYGKKKPSAKLAP-SALKNG--E-KGK-LVSVG---SAKPKKTSKRDLTT-DVSQ-PFHHT-----------DGSASESLPDSSSY---SSDYRELRHKYLVLEEESSSLDIELSLIQTEVKALEDEKFELLDQLVVMEGLIDPSELRSK--KGCK
>DACThata
------------------------------------------------------------------------------------------------------------------------------------------------------------------------------------------------------------MQEPPV-L-SQEEDPRPKTCKKKP-----T-TSAKKGEAE-KGR-GGPAG---SSKP-KNSKGSQKP-DASE-SFHGI-----------DGCASDSFPDCSSY---SGDYRGLRHQYLLLEEESVSLDRELSAVEFEITDLEKEKFGLLDQLVVLEGLVDPSALKSK--DGF-
>DENDchryso
AK-------------------------------------SGKRRIYSA----------------VRLRGAQI----PFAGFNINPAQILHKSC------------------------CQTAP------PRERVIPYPPRERSLTPIEAASDSGRSIPPHGILHPSRPIPPHGILPPSSPISLGIPSSFLSPLLARPEGLSSVEEMQEPRI-M-PQEEVPRPKSTKKKVSNQSAP-SLTKKGGID-KGK-AGFAG---SQPSKKTSKRGLKA-DASQPPLQHT-----------DGSASESLPDSSSL---GGDYRGLRHKYLVLEEESLSLDRALSMVEADIKALENDKLGLLDQLVVLEGLIDPSELKFK------
>DENDnobi
--------------------------------------------------------------------------------------------------------------------------------------------------------------------------------------------------MLEGLSSIEEMQEPRI-M-PHEEVSRPKSTKKKVSTQSAP-SLSKKGGVD-KGK-AGFAG---SLQSKKTSKRGLKA-DASQPPLQHT-----------DGSASESLPDSSSL---GGDYRGLRHKYLVLEEESLSLDRTLSMVEADIKALENDKLGLLDQLVVLEGLIDPSELKSK------
>DRAKelas
----------------------------------------MEKHSH-------------------------------------------------------------------------------------------------------LNFTDRFFSS-----------------------------------------KNKKMQEHRA-S-PQKEDPRPKSSKKKASCQSSP---SKKREAK-RVK-TGPTS---SAKSKKTTKNSLKA-DSSQ-PFQRT-----------DSRASDPLPDYSSH---SSDYRELRHKYLVLEEESFSLDRELSMVDSEIKALENQKFGLLDQLVVLEGLVDPSELKSKIFSNR-
>DRAKthyn
------------------------------------------------------------------------------------------------------------------------------------------------------------------------------------------------------------MQEHRT-S-PHKEDPRPKSSKKKASCQSSP---SKKGDTK-RVK-TGPTG---SAKSKKTTKNSLKA-DSSQ-PFQRT-----------DSRASDPLPDYSSH---SSDYRELRHKYLVLEEESFSLDRELSMVDSEIKALENQKFGLLDQLVVLEGLVDPSELKSKIFSNR-
>EPIDfulg
------------------------------------------------------------------------------------------------------------------------------------------------------------------------------------------------------------MQEPRIMM-ALEEVPRPKPAKKKASTKSAP-SAAKKGEVE-KGR-AGFAG---YPQSKKTSKRSLKADETSQPPFQHT-----------DGSASESLQDSSSFGGGGGDYRGLRHKYLLLEEESMSLDRALNMAETEIKALENDKFVLLDQLVVLEGLIDPSELKSK--EKL-
>EPIDpuni
------------------------------------------------------------------------------------------------------------------------------------------------------------------------------------------------------------MQEPRIMM-ALEEVPRPKPAKKKASTKSAP-SAAKKGEVE-KGR-AVFAG---YPQSKKTSKRSLKADETSQPPFQHT-----------DGSASESLQDSSSFGGGGGDYRGLRHKYLLLEEESMSLDRALNMAETDIKALENDKFVLLDQLVVLEGLIDPSELKSK--EKL-
>EPIPhell
------------------------------------------------------------------------------------------------------------------------------------------------------------------------------------------------------------MQEFRI-M-PQEEVPRPKSGKKKASSQSAA-SASKKGEVA-KGK-AGFAG---SAKSKQTSKRSVKA-DASHPPFQHT-----------DGSASESLPDSSSF---SGDYRGLRHKYLVLEEESLSLDRELSLAESEIKALENEKFGLLDQLVVLEGLIDPTELKSK--EGCK
>EPIPpurp
------------------------------------------------------------------------------------------------------------------------------------------------------------------------------------------------------------MQEFRI-M-PQEEVPRPKSGKKKASSQSAA-SASKKGEVA-KGK-AGFTG---SAKSKQTSKRSLKA-DASHPPFQHT-----------DGSASESLPDSSSF---SGDYRGLRHKYLVLEEESLSLDRELSLAESEIKALENEKFGLLDQLVVLEGLIDPTELKSK--EGCK
>ERYCcris
-----------------------------------------------------------------------------------------------------------------------------------------------------MSHGFSLPLFIFL-----------------LSPLLLYTKKAAFRFFLQ-ITICKRMQEPRI-M-PQDEILLPKPANKKTSRQSAS-SATKKREFE-KRK-SALAG---SLQP-KNSKKSLKA-DASQPLFQHT-----------DGSASESLPD-SSF---SGDYRGLRHKYLVLEEESLSLDRALSMIESEIKALENDKFGLLDQLVVLEGLMDPSEIQGK--L---
>ERYCpuss
------------------------------------------------------------------------------------------------------------------------------------------------------------------------------------------------------------MQEPRI-M-PQDEILLPKPANKKTSRQSAS-SATKKREFE-KRK-SALAG---SLQP-KNSKRGLKA-DASQSLFQHT-----------DGSASESLPDSSSF---ASDYRGLRHKYLVLEEESLSLDRALSMIESEIKVLENDKFGLLDQLVVLEGLMDPSELKSK--ENCK
>GALEfabe
------------------------------------------------------------------------------------------------------------------------------------------------------------------------------------------------------------MQEPRI-L-SLEEVPHPKPGKKKSSSQPTP--ASKKGEVE-KGK-GGFAG---PAMPKKTTKRSLKA-DASK-PFQAT-----------NASASEPLTDLSSY---NGDYRGLRHKYLVLEEENMSLDQQVSMVESEVMALEDEKHALLDQLVVLEGLIDPSELKPK--DAR-
>GASTelat
------------------------------------------------------------------------------------------------------------------------------------------------------------------------------------------------------------M------L--------VGRSKKKGSS-----SSSTRVKAE-KGKNAGMEG---------SNKRSSSN-NKRRPP----------------------LPESQ-----PGDYRGLRHKYLVLEEESASLDRALGAVESDIGALEDRKSALLDHLVVLEGLIHPSELKNS--PTK-
>GOODfuma
------------------------------------------------------------------------------------------------------------------------------------------------------------------------------------------------------------MQEPRT-L-QQEEDPRPKPYKKKASGQ-----SSKKGDTE-KSK-VGFAG---SAKSKKTLKSNLKA-DASQ-PFQRT-----------DGCGSDSFPEYSSY---SGDYRGLRHKYLFLEEESISLDRELNMVESEIKALENEKLGLLDQLVVLEGLVDPSELKSK--DAF-
>GOODpube
------------------------------------------------------------------------------------------------------------------------------------------------------------------------------------------------------------MQEPWA-L-LQEEDPRPKPYKKKASGQ-----SSKKGDTE-KSK-VSFAG---SAKSKKTLKSNLRA-DASQ-PFQRA-----------DGCGSDSLPEYSSY---SGDYRGLRHKYLFLEEESISLDRELNMVESEIKALENEKFGLLDQLVVLEGLVDPSELKSK--DAFQ
>GYMNdens
------------------------------------------------------------------------------------------------------------------------------------------------------------------------------------------------------------MQEPRV-LSSQEEDHRPKIGKKKP-----P-TLAKKGEAE-KGR-GGLTG---SSNP-KNSKGSQKP-DASE-SFHGI-----------DGCASDSFPDCSSY---GRDYRGLRHQYLLLEEESVSLDRELSIVEFEVTDLEKEKFRLLDQLVVLEGLVDPSALESK--DGF-
>GYMNodor
------------------------------------------------------------------------------------------------------------------------------------------------------------------------------------------------------------MQEPRV-LSSQEEDTRPKTGKKKP-----P-TSAKKGEAE-KGR-GGLTG---SSNP-KNSKGSQKP-DASE-SFHGI-----------DGCASDSFPDCSSY---GGDYRGLRHQYLLLEEESVSLDRELSIVEFEVTDLEKEKFRLLDQLVVLEGFVDPSALESK--DGF-
>HAEMdisc
------------------------------------------------------------------------------------------------------------------------------------------------------------------------------------------------------------MQEPRT-L-PQEEDPRPKPCKKKASGQSAP-SSSKKGDAE-KTK-VGYAG---SAKSKKTLKSNLKA-DAS----QHA-----------DGCGSDSMPEYASY--RGGDYRGLRHKYLFLEEESISLDRELNMVESEIKALENEKFGLLDQLVVLEGLVDPSELKSK--DAFL
>HYPOheme
------------------------------------------------------------------------------------------------------------------------------------------------------------------------------------------------------------MQDSRM-V-PPEEVPHLKARKKKPSNPVTS-MIQKKGETN-KGK-ETIHS---SLKAKKSTKRGQNN-DASP-PFQQS-----------DVMVSDSLLDASVS---SNDYRALRRKYLVLEEESFTLDRDLSKVEVEVKTLEDEKVALLDQLVVLEGLIDPSELHPQ--GGL-
>LANAlana
------------------------------------------------------------------------------------------------------------------------------------------------------------------------------------------------------------MQEPRM-V-PQEEVPHLKARKKKPLTQATS-VIQKKGETNRRSK-ETFHP---SLKTKKVSKRSLNN-DDSP-SFQQT-----------DLLVSDSLLDASVS---SNEYRALRRKYLVLEEESFTLDRNMSKVEAEVKTLEDEKFALLDQLVVLEGLIDPSELHPQ--GGL-
>LECAnigr
------------------------------------------------------------------------------------------------------------------------------------------------------------------------------------------------------------MQDPRN-L-PLEESPHPKPTKKKS-------SAGKKGEVE-KTK-VGLPP---SSTSKKNPKRTLKA-DAFK-P------------------ATEPSADPSTY---DGDYRGLRHKYLLLEEEGLSLDRELSAVESEVRTLEDEKNALLDRLVVLEGLIDPSELKPK------
>LIMOabor
------------------------------------------------------------------------------------------------------------------------------------------------------------------------------------------------------------MQEFRI-M-PQEEVPRPKSGKKKASSQSTP-SASKKREVA-RGK-VGFAG---SAKSKKNSKRSLKA-DAYQPPFQHT-----------DGSASESLLDSSSF---SGDYRGLRHKYLVLEEESLSLDRELSMVDSEIKGLENEKFGLLDQLVILEGLIDPTELKSK--EGCK
>MASDpict
------------------------------------------------------------------------------------------------------------------------------------------------------------------------------------------------------------MQEPRL-M-PQEEVPRPKFAKKKASNQSVP-SATKKREVE-KGK-ADFAG---SQQSKKTSKRSLKADDASPPPFLQT-----------EGSVSESLPDSSSF---GQDYRGLRHKYLLLEEESMSLDRALSMVETDIKDLENNKFGLLDQLVVLEGLMDPSELKYK--ENCK
>MEXIxero
-----------------------------------------------------------------------------------------------------------------------------------------------------------------------------------------------------------------M-L-PTQEVPHLKSGKKKASTKLAPPSAPRNG--E-RAK-VVSAG---SAKSKKTSKRDLIT-DASH-PFQNT-----------DGSASESLPDSSSY---GSDYRELRHKYLVLEEESCSFDKELSLIQSEVKALQDEKFGLLDQLIVMEGLIDPSEFKSK--KGCK
>MICRparv
------------------------------------------------------------------------------------------------------------------------------------------------------------------------------------------------------------MQEPRI-S-PQDDDLRSKSYKKKALSQSA-----KKGEVV-KGR-AGTAA---SSKSKKTSKS-----NQSH-PLQLP-----------DNHISDSLPDYSSF---GIDYRELRHKYLILEEESLSLDQELSMVDSEIKALEDQKAGLLDQLVVLEGLIDPSELKSK--DRFQ
>MOLIcapi
------------------------------------------------------------------------------------------------------------------------------------------------------------------------------------------------------------MQDSRV-V-PPEEMPRLKARKKKPSTPVTS-MIQKNGETN-KGK-ETIHS---SLKARKSSKRGQNN-DASP-PFQQS-----------DVMVSDSLLDAAVS---SNDYRALRHKYLVLEGESFTLDRDFNKVEVEVKTLEDEKFALLDQLVVLEGLINPSELHPQ--GGS-
>NEUWmali
-------------------------------------------------------------------------------------------------------------------------------------------------------------------------------------------------------------MEPGM-V-PLEEITHSKPSKKKASRQFAP-SGLKKGDTE-KGKLVSAVP---TKKLKKSSKMSLTD-DASQ-AFQHT-----------NFSAPDSLLDTSIY---SADYRTLRHKYLVLEDESFSLDRDLSMMETEVKALEEEKFALLDQLVVLEGLMDPSELKPQ------
>NEUWzoll
-------------------------------------------------------------------------------------------------------------------------------------------------------------------------------------------------------------MEPGM-V-PLEEITHSKQSKKKASRQFAP-SGLKKGDTE-KGKLVSAVP---TKKLKKSSKKSLTD-DASQ-AFQHT-----------NFSAPDSLLDTSIY---SADYRTLRHKYLVLEDESFSLDRNLSMMETEVKALEEEKFALLDQLVVLEGLMDPSELKPQ------
>OECEmacu
------------------------------------------RTIH-------------------------------------------------------------------------------------------------------LSSSRSSSPSLYI-----------------FSLILPHQEKSVSNFFLQGLLSVKEMQEPRT-M-PQDEVPRLKPAKKKASRQSAP-SATKKGELE-KGK-SAIAG---SLQPKNISKRSLKA-DASQPPFQHT-----------DGSASESLPDSSSF---AGDYRGLRHKYLVLEEESLSLDQALSMVESEIKALENDKFGLLDQLVVLEGLMDPSELKSK--ENCK
>OPHRgarg
KKIKQNEKPGSHFCLFATQPQYQRRLIPQLSPIPAAVNYLYDRRPPTPS---------------VPVSSDE-----SFVGPS------------------------------------PSPP------ELDGILRF-------RQHSVSLQNLRSFSTVTPLLTHL---------PSVPVRLI-PRLHWR----SEERLLSSKEMQEPRV-L-SPEEDPRPKTGKKKP-----P-TLSKKGDAE-KGR--GHTG---SLKP-KNLKGSQKP-DASE-SFHGI-----------DGCASDSLPDSLSY---GGDYRGLRHQYLLLEEESVSLERELSMVEFEIADLEKEKFGLLDQLVVLEGLVDPATLKSK--DVC-
>OPHRsphe
---KQNEKPGSHFCLFATQPQYQRRLIPQLSPVPAAVNYLYDRRPPTPS---------------VPVSSDE-----SFVGPS------------------------------------PSPP------ELDGILRF-------RQHSVSLQNLRSFSTVTPLLTHL---------PSVPVRLI-PRLHLR----SEERLLSSKEMQEPRV-L-SPEEDPRPKTGKKKP-----P-TLSKKGDAE-KGR--GHTG---SLKP-KNLKGSQKP-DASE-SFHGI-----------DGCASDSLPDSSSY---GGDYRGLRHQYLLLEEESVSLERELSMVEFEIADLEKEKFGLLDQLVVLEGLVDPATLKSK--DVC-
>ORCHital
------------------------------------------------------------------------------------------------------------------------------------------------------------------------------------------------------------MQEPGV-L-SQEEDPRAKTCKKRP-----P-TSAKKGEAE-KGR-DDLTG---SLKPKKSSKCSQKP-DASE-SFHGI-----------DGCASDSFPDCSSY---SRDYRGLRHQYLLLEEESVSLDRELSTVEFEITDLEKEKFGLLDQLVILEGLVNPSALKLK--DGF-
>PAPHconc
------------------------------------------------------------------------------------------------------------------------------------------------------------------------------------------------------------MQEPRM-L-PLQEVPHPKSGKKKTSTKLAPPSALKNG--E-KRK-VVSAG---LAKSKKTLKRDLIT-EASH-PFQNT-----------DGSASESLPDSSSY---GSDYRELRHKYLVLEEESFSLDKEMSLIQSEVKALEDEKFGLLDQLVVMEGLIDPSELKSK--KGCK
>PAPHhirs
------------------------------------------------------------------------------------------------------------------------------------------------------------------------------------------------------------MQGPRM-P-PLQEVPRPKSGKKKASIKVAPPSAPKNG--E-KRK-VVSAG---LSKSKKPLKRDMIT-EASH-PFQNT-----------DGSASESLPDSSSY---GSDYRELRHKYLVLEEESFSLDREMSIIQSEVKALEDEKFGLLDQLVVMEGLIEPSELKSK--KGCK
>PHAIflav
------------------------------------------------------------------------------------------------------------------------------------------------------------------------------------------------------------MQDPRIMM-HQEEVSRPKSVKKKASSQSAP-SATKR-EVQ-KGK-TGFVG---SLHVKKTSKRSLKA-DTSQPPFQHT-----------DGSASESLPDSSSF---GGDYRGLRHKYLLLEEESLSLDRALSMVETDIKALENDKFGLLDQLVVLEGLIDPLELKSK--ESCN
>PHAItank
------------------------------------------------------------------------------------------------------------------------------------------------------------------------------------------------------------MQDPRIMM-HQEEVPRPKSVKKKASSQSAS-SASKKGEVQ-KGK-TGFVG---SLQVKKTSKRSLKA-DASQPPFQHT-----------DGSASESLPDSSSF---GGDYRGLRHKYLLLEEESLSLDRALCIIETDIKALENDKFGLLDQLVVLEGLIDPSELKSK--ESFK
>PHALcorn
----------------------------------------------------------------------------------------------------------------------MQMPLE------------------------SCEYEKFFYD-----------------------------------------LQQKEMQEPGR-M-PTEELSRPKPAAKKK----AA-SATKKAEAE-KAK-AGFAG---SLQSKKTARRNPKA----E-HFQHT-----------DGSASESLPDSSSS-FGGGDYRGLRHKYLLLEEEGLSLDRALSMVETEIKALENDKFELLDQLVVLEGLIDPSELKSK--EN--
>PHALmode
------------------------------------------------------------------------------------------------------------------------------------------------------------------------------------------------------------MQEPGR-M-PTEELSRPKPAAKKK----AA-SATKKAEAE-KAK-AGFAG---SLQSKKNARRNPKA----E-HFQHT-----------DGSASESLPDSSSS-FGGADYRGLRHKYLLLEEEGLSLDRALSMVETEIKALENDKFELLDQLVVLEGLIDPSELKSK--EN--
>PHRAlind
------------------------------------------------------------------------------------------------------------------------------------------------------------------------------------------------------------MQEPRM-L-PLQEVPHPKSGKKKASTKLAPPSAPRNG--E-KGK-V---G---SAKSKKTLKKDLIT-DTSH-PFQNT-----------DGSASESLPDSSSH---GSDYRELRHKYLVLEEESFSLDRELSLIQSEVKALEDEKFGLLDQLVVMEGLIDPSELKSK--KGCK
>PLATclav
-------------------ARHSVGLQGLLHPR-------------------------------------------SFVGTT------------------------------------TSSH------------KT-------HSHHCS-------SSVQPL--------------AISAPLIDSKVHLR-----SEDCYLVKKMQEPRV-L-SPEEDPRPKTCKKKP-----P-TSVKKGEAE-KGR-GALTG---SLKP-KNPKGSQKP-DSLE-SFHGM-----------DGCGSDSFPDCSSY---SGDYRGLRHQYLLLEEESVSLDRELSIVEFEITDLEKEKFGLLDQLVVLEGLVDPSALKSK--GGL-
>PTERcurt
-----------------------------------------------------------------------------------------------------------------------------------------------------------------------------------------------------------MMQEPRI-L-SQEEETRPKSYKKKAS---AP-SSSKKGEVE-KGK-VGFAG---SAKSKKTMKTSLKT-DASQ-PFQRT-----------DGCAPDPLLDYSTY---SGDYRGLRHKYLVLEEESGSLDRELSMVESEIKALENEKFGLLDKLVVLEGLVDPSELKSK--DAFQ
>RIMAelli
------------------------------------------------------------------------------------------------------------------------------------------------------------------------------------------------------------MQEPRI-S-PQEEDPRPKSYKKKASCQSAP-SSSKKEDVE-KVR-GGSTG---SAKSKKAMKSSLKA-DASQ-PFQRK-----------DSHASDSLPDYSSY---SSDYRELRHKYLVLEEEGFSLDRELSMVDSEIKALENQKFKLLDQLVVLEGLVDPSELKSK--DGFS
>SELEaequ
------------------------------------------------------------------------------------------------------------------------------------------------------------------------------------------------------------MQEPRM-L-SLEEVPRPKSGKKKASTRLAP-PALKNG--E-KGK-LVSAG---SAKSKKTSKRDPTA-DASQ-PFQHT-----------DGSASESLPDSSSY---SSDYRELRHKYLVLEEESFSLDRELSLIQSEVKALEDEKFGLLDQLVVMEGLIDPSELKSK--KGCK
>SERAvome
-----------------------------------------------------------------------------------------------------------------------------------------------------MVTLRSEGRDEILFRGL---------TGVACSLI----------FALQLMRAIKEMQEPRV-L-SQEEDPQPKTCKKKP-----P-TSAKRGEAE-KG--TALTG---SWKP-KNLKGSQKP-DAAE-SFHPI-----------DGCASDYNPDCSSY---SRAYRGLRHQYLLLEEESVSLDRELSVVEFEIADLEKEKFELLDQLVVLEGLVDPSALKSK--DGF-
>THELangu
------------------------------------------------------------------------------------------------------------------------------------------------------------------------------------------------------------MQEPRM-L-PQEEDPRPKSYKKKAPCQTAP-SSSSKGEVE-KGR-AGPAG---STKSKKGLKSSLKA-DASQ-PFQRP-----------DSHASDSLPDYSSY---NSDYRELRHKYLVLEEESFSLDRNLSMIDSEIKALENQKNGLLDQLVVLEGLVDPSELKSK--DGIQ
>VANIplan
------------------------------------------------------------------------------------------------------------------------------------------------------------------------------------------------------------MQESQI-L-PLEEVPHPKPGKKKSSSQSTS--TSKKGEVE-KGK-GGSAG---SAMAKKTTKRTLKA-DAYK-PFQTT-----------DGSASESLPDSSSY---VGDYRELRHKYLVLEEASLSLDEQMDIIESEVKALEDEKHALLDQLVVLEGLIDPSELKAK--EAR-
>VANIshen
------------------------------------------------------------------------------------------------------------------------------------------------------------------------------------------------------------MQESQI-L-PQEEVPHPKPGKKKSSSQSTS-TTSKKGEVE-KGK----VG---SAMAKKTTKRTPKA-DAYK-PFQTT-----------DGSASESLPDSSSY---GGDYRELRHKYLVLEEASLSLDQQMDIIESEVKALEDEKHALLDQLVVLEGLIDPSELKPK--EAR-
>EPIPaphy
-------------------------------------------------------------------------------------------------------------------------------------------------------------------------------------------------------------------M-PQDEA-LSRLSMKKASTQTFH-PASKKEKIE-KSK-ASSAG---STHPKRPSKRSLKAVDESQPSLHNI-----------ESSAADSWSNFSSC-ANSGDYRGLRHTYLVLEEESLSLDKALSMVESNIVALENEKFGLLDQLVVLEGLVEPSELKSM--EICK
