# Supplementary material for: Orchid Phylotranscriptomics: The Prospects of Repurposing Multi-Tissue Transcriptomes for Phylogenetic Analysis and Beyond
Source: Front Plant Sci. 2022 May 27;13:910362. doi: 10.3389/fpls.2022.910362 (PMC9196242; doi:10.3389/fpls.2022.910362)
Supplement: Supplementary file 4 [file Data_Sheet_3.zip › ortho_MSA/r1/OG0009042.fa]

>HEMIforr
MRFFDELPPMEFFRSEKMSLVQLIIPVESAQRAISYLGELGLLQFKDLNDDKSPFQRTFVNQVKRCGEMSRKLRFLKDQINKSNLTILARPALEPDTNLEELEVLLGEHEAELLEMNTNSEKLQQTYNELLEFKLVLLKAGGFLVSEQNHAAPSERELDEHVYTPEEDGGTLSLLEQEIQPEFSNKAGLRFISGIICKSKALIFERMLFRATRGNMFFHQAQAGELVMDPVSGEMVDNTVFVVFFSGDQAKTKIHKICVSFGANCYPVPEDMTKQRQIIREVLSRLSELETTLDAGIRHRNKALNSIGCQLWRWTMMVKKEKAVYDNLNKLNFDVTKKCLVGEGWCPAFAKPQIKDALQRATIDSNSQLGIIFHVMDATESPPTYFRTNRFTQAFQEIVDAYGVARYQEANPSVYSVVTFPFLFAVMFGDWGHGICLLFAALVLILYERKLGSQKLGSFMELAFGGRYVILLMALFSIYCGLIYNEFFSIPYHIFGQSAYRCRDPSCSDAHTAGLIKYREPYKFGVDPSWRGNRSELPFLNSLKMKMSILLGVTQMNLGIMLSYFDAKYHGNSLDIRYQFVPQIIFLNSLFGYLALLIVVKWCTGSQADLYHVMIYMFLSPTESLGDNELFWGQKILQIFLLLMAIIAVPWMLFPKPFILRKLNMERFQGRTYGALHTSETDLDVELDSTREQHNEFNFSEVFVHQMIHSIEFILGAVSNTASYLRLWALSLAHSELSTVLYEKILLLAWGYNNIVIRLVGVAIFAFATAFILLMMETLSAFLHALRLHWVEFMGKFYRGDGYKFTPFSFAALAVEEE
>ANOEroxb
MRFFDELPPMDFLRSEKMSFVQLIIPVESAHRAITYLGELGLVQFRDLNDDKSPFQRTFVNQVKRCWEMSRKLRFFRDQINKSNLAILALPALQTDVHLEELEVQLGELEAELLEMNANSEKLQQTYNELLEFKLVLLKAGGFLVSGQNHAAPSERELDENVYTAEEDGGTLSLLEQEILPEFPNKAGLRFICGIICKSKALRFERMLFRATRGNMLFHQAQAGEHVMDPASGEMVEYTVFVVFFSGDQARTKILKICDSFGANCYPVPEDINKQRQITREVLSRLSELETTLDAGIRHRNKALSSIGSQLWRWTMMVKKEKAMYDTLNKLNFDVTKKCLVGEGWCPAFAKPQIKDALQRATIDSNSQLGIIFHVMEATESPPTYFRTNRFTQAFQEIVDAYGVARYQEANPSLFSVVTFPFLFAVMFGDWGHGICLLLAALVLILYERKLGSQKLGSFMEMAFGGRYVILLMALFSIYCGLIYNEFFSVPYHIFGQSAYRCRDPSCSDAHTAGLIMYREPYKFGVDPSWRGNRSELPFLNSLKMKMSILLGIAQMNLGIMLSYFDSKYHRNSLDIRYQFIPQMIFLNSLFGYLALLIVVKWCTGSQADLYHVMIYMFLSPTDNLGDNQLFWGQKALQILLLLMAIVAVPWMLFPKPFILRKLHMERFQGRTYGILQTMDTDLDAELDSAREHHSEFNFSEVFVHQMIHSIEFILGAVSNTASYLRLWALSLAHSELSTVFYEKILLLSWGYKNIIIRLVGLAVFAFATAFILLMMETLSAFLHALRLHWVEFMGKFYHGDGYKFTPFSFSSLADDEE
>CREMappe
MRFFNELPPMDFLRSEKMSLVQLIIPVESAHRAITYLGELGLVQFRDLNNDKSPFQRTFVNQVKRCGEMSRKLRFFHDQINKAGLAILPRPATQPDAHLEELEVQLGEHEAELLEMNANSEKLQQTYNELLEFKLVLQKAGGFLVSAQNHAAPSERELDENVYTGEEDEGALSLLE---QPELSKKAGLRFISGIVCKSQALRFERILFRATRGNMFFHHAPAGEHVMDPISGEMVEKTVFVVFFSGEQAKTKILKICDSLGANCYPVPEDINKQKQITREVLSRLSELETTLDAGIRHRNQSLSSIGCQLWRWTMMVKKEKAVYDTLNKLNFDVTKKCLVGEGWCPAFAKPQIKDSLQRATNDSNSQLGIIFHAMDATESPPTYFRTNRFTRAFQEIVDAYGVARYQEANPSVYSVVTFPFLFAVMFGDWGHGICLLFGALFLILRERKLGSQKLGSFMEMAFGGRYVILLMALFSIYCGLIYNEFFSIPYHIFGPSAYKCRDPSCMDAHTAGLVKYREPYKFGVDPSWRGSRSELPFLNSLKMKMSILFGVTQMNLGIMLSYFDAKFHGNSLDVRYQFVPQMIFLNSLFGYLALLIVVKWCTGSKADLYHVMIYMFLSPVEDLGENQLFWGQKTLQILLLIMAIVAVPWMLFPKPFILRKLHVERFQGRTYGILRTSDVDLDAELDSAQDRHDEFNFSEIFVHQMIHSIEFVLGAVSNTASYLRLWALSLAHSELSTVFYEKILLLAWGYNNIVIRLVGLAIFAFATAFILLMMETLSAFLHALRLHWVEFMGKFYHGDGYKFQPFSFASLANEEE
>LIMOabor
MRFFEELPPMDFLRSEEMSFMQLIIPVESAQRAITYLGELGLVQFRDLNDDKSPFQRTFANQVKRCGEMSRKLRFFNDQINKASLAILARPALQPDIHLEELEVQLGEHEVELLEMNTNSEKLQQTYNELLEFKLVLLKAGGFLVSAQNHAAPSERELDENVFTAEEDGGTISLLE---QPELSDKAGLRFVSGIICKSKALRFERMLFRATRGNMFFHHAPAGEHVMDPVSADMVEKTVFVVFFSGEQAKTKILKICDSFGANCYPVPEDINKQRQITREVLSRLSEFETTLDAGIRHRNKALGSIGCQLWRWTMMVKKEKAVYDTLNKLNFDVTKKCLVGEGWCPAFAKPQIKDALQRATIDSNSQLGIIFHVMDATESPPTYFRTNRFTYAFQEIVDAYGVARYQEANPSVYSVVTFPFLFGIMFGDWGHGICLLFAALVLILHERKLGSQKLGSFMEMAFGGRYVILLMALFSIYSGLIYNEFFSVPYHIFGPSAYKCRDPSCSDAHTSGLVKYGEPYKFGVDPSWRGSRSELAFLNSLKMKMSILLGVAQMNLGIMLSYFDAKFHRNSLDIRYQFVPQMIFLNSLFGYLALLIIVKWCTGSEADLYHVMIYMFLSPTENLGDNQLFWGQKALQILLLFMAIVAVPWMLFPKSFMLRKLHMERFQGRTYGVLRTSDTDIDVELDSGREHHSDFNFSEVFVHQMIHSIEFVLGAVSNTASYLRLWALSLAHSELSTVFYEKILLLAWGYDNIIIRFVGLAVFASATAFILLMMETLSAFLHALRLHWVEFMGKFYHGDGYKFRPFSFTSLAEEEE
>MICRparv
MGFFDELPPMDFLRSEKMSFVQLIIPVESAHRAITYLGELGLVQFRDLNDDKSPFQRTFANQVKRCGEMSRKLRFFRDQINKSNLGILARPPLQTDIHLEELEVQLGQHEAELLEMSTNNEKLQQSYNELLEFKLVLLKAGGFLVPAQNHVTPSERELDENVYIAEENGGTLSLLEQENQPEFSNKAGLRFISGIICKSRALKFERMLFRATRGNMFFHHAQAGEHVMDPTSGEMVENTVFVVFFSGDQAKTKILKICDSFGANCYPVPEDINKQRQIIREVLSRLSELETTLDAGILHRNKVLNSIGCQLWRWTMMVKREKAIYDTLNKLNFDVTKKCLVGEGWCPAFAKPQIKDALQRSTIDSNSQLGIIFHVMEATESPPTYFRTNRFTHAFQEIVDAYGVARYQESNPSLFSVITFPFLFAVMFGDWGHGICLLFAALILVLYERKLGSQRLGSFMELAFGGRYVILLMALFSIYCGLIYNEFFSVPYHIFGQSAYRCRDPSCSDAHTAGLVKYGKTYKFGVDPSWRGSRSELPFLNSLKMKMSILLGISQMNLGIMLSYFDAKYHRNTLDIRYQFVPQMIFLNSLFGYLALLIIVKWCTGSQADLYHVMIYMFLSPTENLGDNQLFWGQKALQIFLLLMAIVAVPWMLFPKPFILRKLHMERFQGRTYGILRTSESDADVELDSARQHNGEFNFSEVFVYQMIHSIEFVLGAVSNTASYLRLWALSLAHSELSTVFYEKILLLAWGYENIIIRLVGLSVFAFATAFVLLMMETLSAFLHALRLHWVEFMGKFYHGDGYKFTPFSFASLADDEE
>EPIDpuni
MRFLNELPPMDFLRSEKMSFVQFIIPVESAHRAITYLGELGLVQFRDSNDDKSPFLRTFVNQVKRCGEMSRKLRFFSDQINKASLTILARPALQPDVHLEELEVQLGQHEAELLEMNTNSEKLQQTYNELLEFKLVLQKAGGFLVSAQNHAAPSERELDENLYTAEEDEGTLSLLEQELQSNLSKKAGLRFISGIICKSQALRFERMLFRATRGNMFFHHAPAGEQVMDPISGEMVEKTVFVVFFSGEQAKTKILKICDSFGANCYPVPEDLNKQKQITREVLSRLSELETTLDAGIRHRNQSLNSIGCQLWRWTMMVKKEKAVYDTLNKLNFDVTKKCLVGEGWCPAFAKPQIKDALQRATIDSNSQLGIIFHVLDATESPPTYFRTNRFTHAFQEIVDAYGVARYQEANPSVYSVITFPFLFAVMFGDWGHGICLLFAALFLIVRERKLGSQKLGSFMEMAFGGRYIILLMALFSIYCGLIYNEFFSVPYHIFGSSAYKCRDPSCSDAHTAGLIKYREPYKFGVDPSWRGSRSELAFLNSLKMKMSILLGVTQMNLGIILSYFDAKFHGNSLDIRYQFVPQMIFLNSLFGYLALLIVVKWCTGSKADLYHVMIYMFLSPIENLGDNQLFWGQKTLQILLLLMAIVAVPWMLFPKPFILRKLHMERFQGRTYGVLQTSDADLDVELDSAQEHHNEFNFSEVFVHQMIHSIEFVLGAVSNTASYLRLWALSLAHSELSTVFYEKILLLAWGYNNIVIRLVGLAVFAFATAFILLMMETLSAFLHALRLHWVEFMNKFYHGDGYKFKPFSFTSLADEDE
>EPIPpurp
MRFFDELPPMDFLRSEKMSFMQLIIPVESAHRAITYLGELGLVQFRDLNDDKSPFQRTFVNQVKRCGEMSRKLRFFNDQINKANLAILARPALQPDIHLEDLEVQLGEHEVELLEMNTNSEKLQQTYNELLEFKLVLLKAGGFIVSAQNHAAPSERELDENVYTAEEDGGTISLLEQEIQPKISDKAGLRFISGIICKSKALRFERMLFRATRGNMFFHHAPAGEHVMDPVSADMVEKTVFVVFFSGEQAKTKILKICDSFGANCYPVPEDINKQRQITREVLSRLSELGITLDAGIRHRNEALSSIGCQLWRWTMLVKKEKAVYDTLNKLNFDVTKKCLVGEGWCPAFAKPQIKDALQRATIDSNSQLGIIFHVMDATESPPTYFRTNRFTHAFQEIVDAYGVARYQDANPSVYSVITFPFLFGIMFGDWGHGICLLLAALVLILHERKLGSQKLGSFMEMAFGGRYAILLMSLFSIYCGLIYNEFFSVPYHIFGTSAYKCRDPSCSDAHTSGLIKYREPYKFGVDPSWRGSRSELAFLNSLKMKMSILFGVAQMNLGIMLSYFDAKFHGNSLDVRCQFVPQMIFLNSLFGYLALLIVVKWCTGSKADLYHVMIYMFLSPTENLGDNQLFWGQKALQIFLLLMAIVAVPWMLFPKSFILRKQHMERFQGRTYGILRTSDTDLDVELDSGREHHNDFNFSEVFVHQMIHSIEFVLGAVSNTASYLRLWALSLAHSELSTVFYEKILLLSWGYNSIIIRFVGFAVFAFATAFILLMMETLSAFLHALRLHWVEFMGKFYHGDGYKFRPFSFTSLADEEE
>PHRAlind
MKFFEELPPMDFLRSEKMSFVQLIIPVESAKRAVTHLGEIGLLQFKDLNDDKSPFQRTFVNQVKRCGEMSRKLKFLSDQINKASLATSARPALQPDIHLEELEVQLGEHEAELLEMNTNSEKLRQTYNELLEFKLVLMKAGGFLVSAQNHSAPSERELDENVYTNEEDVGTLSLLEQELKPELPNKAGLRFISGIICKSKALRFERMLFRTTRGNMFFHQAPAGEHVMDSISGEMVEKTVFVVFFSGEQAKTKILKICDSFGANCYPVPEDITKQRQITREVLSHLSELETTLDAGMHHRNKVLNSIGSQLWRWSMMVKKEKAVYDTLNKLNFDVTKKCLVGEGWCPAFAKPQIKEALQRATVSSNSQVGIIFHVMDATESPPTFFRTNRFTNAFQEIVDAYGIARYQEANPAVYSVVTFPFLFAVMFGDWGHGICLLLAALVLIIREGKLGSQKLGSFMEMAFGGRYVILLMSLFSIYCGLIYNEFFSVPYHIFGQSAYKCRDPSCMDAHTVGLIKYREPYKFGVDPSWRGSRSELAFLNSLKMKMSILLGVAQMNLGIVLSYFDAKFHGNSLDIRFQFVPQMIFLNCLFGYLAVLIVVKWCTGSQADLYHVMIYMFLSPTENLGDNQLFWGQKPLQILLLLMAIVAVPWMLFPKPFILRKLHIERFQGRTYGILRTSDTDLDVEPDSAREHYSDFNFSEIFVHQMIHSIEFVLGAVSNTASYLRLWALSLAHSELSTVFYEKILLLAWGYESIIIRIIGLAVFTFATAFVLLMMETLSAFLHALRLHWVEFMGKFYHGDGYKFRPFSFTFIADEEE
>CEPHdama
MRFFDELPPMDFLRSEKMSFMQLIIPVESAHRAITYLGELGLVQFRDLNDDKSPFQRTFVNQVKRCGEMSRKLRFFNDQINKASLAILARPALQPDIHLEELEVQLGEHEVELLEMNTNSEKLQQTYNELLEFKLVLLKAGGFIVSSQNNAAPSERELDENVYTAEEDGGAISLLEQEIQPKLSDKAGLRFISGIICKSKALRFERMLFRATRGNMFFHHAPAGEHVMDPVSADMVEKTVFVVFFSGEQAKTKILKICDSFGANCYPVPEDINKQRQITREVLSRLSELETTLDAGIRHRNKALSSIGCQLWRWTMMVKKEKAVYDTLNKLNFDVTKKCLVGEGWCPAFAKPQINDALQRATIDSNSQLGIIFHVMDATESPPTYFRTNRFTHAFQEIVDAYGVARYQEANPSVYSVITFPFLFGIMFGDWGHGICLLLAALVLILHERKLGSQKLGSFMEMAFGGRYVILLMALFSIYSGLIYNEFFSVPYHIFGPSAYKCRDPSCSDAHTSGLIKYREPYKFGVDPSWRGSRSELAFLNSLKMKMSILLGVAQMNLGIMLSYFDAKFHGNSLDIRYQFVPQMIFLNSLFGYLALLIVVKWCTGSKADLYHVMIYMFLSPTENLGDNQLFWGQKALQILLLLMAIVAVPWMLFPKSFILRKLHMERFQGRTYGILRTSDTDLDVELDSGREHHSDFNFSEVFVHQMIHSIEFVLGAVSNTASYLRLWALSLAHSELSTVFYEKILLLAWEYDNIIIRFLGLAVFASATAFILLMMETLSAFLHALRLHWVEFMNKFYHGDGYKFRPFSFTSLADEEE
>NEUWzoll
MKFFDDLPPMDFLRSEKMSFVQLIIPVESAQRAISYLGELGLVQFKDLNDDKSPFQRTFVNQVKRCGEMSRKLRFFSDQITKARLTISALPALQPNIEFEELEVQLGEHESELLEMNTNSEKLQETFNELLEFKLVLLKAGGFLVSAHNHSASSETELDENMYSNEKNGEALSLLEQEIQPELPNKAGLRFISGIICKSKALRFERMLFRATRGNVFFHQAPAGEHVRDHISGEMVEKTIFVVFFSGEQAKAKILKICDSFGANCYPVPEDLNKQRQVTREVSSRLSELETTLDAGIRHRNTALSSIGCQLWRWTLMVKKEKAIYDILNMLNFDVTKKCLVAEGWCPTFAKPQIKDALQRATIDCNSQVGIIFHVMDAIESPPTYFSTNRFMHAFQEIVDAYGVARYREANPAVYSVITFPFLFAVMFGDWGHGICLLLAALVLILRERKLGSQKLGSFMEMAFGGRYVILLMALFSIYCGLIYNEFFSVPFHIFGPSSYRCRDPHCSDARSAGLVKYREPYKFGVDPSWRGSRSELPFLNSLKMKMSILLGVAQMNLGILLSYFDAKFHGNSLEIRYQFVPHMIFLNSLFGYLAFLIVVKWCTGSQADLYHVMIYMFLSPSEDLGDNQLFWGQKVLQILLLLMAIIAVPWMLFPKPFILKKLHTERFQGRTYGILRTSDTDLDIEPDSAREYHDDFNFNEVFVHQMIHSIEFILGAVSNTASYLRLWALSLAHSELSSVFYEKILLLAWRYNSIIIRLAGLAVFTFATAFVLLMMETLSAFLHALRLHWVEFMGKFYHGDGYKFRPFSFVSIAEEED
>CHILsemi
MRLFDELPPMDFLRSEKMSFVQLIIPVESAHRAITYLGELGLVQFRDLNDDKSPFQRTFVNQLKRCGEMSRKLRFFRDQINKSNLAVVARPALQTDFRLEELEVQLSEHEAELLEMNTNSEKLQQTYNELLEFKLVLLKAGDFLVPSQNHVAPIERELDENMHTTEEDVGTLSLLEQGNQPVFSNKAGLRFISGIICKSKALRFERMLYRATRGNMFFHQAQAGEHVMDPASGEMVENTVFVIFFSGDQAKIKILKICDSFGANCYPVPEDINKQRQIMREVLSRLSELETTLDAGLLHRNKALSSVGCQLWRWTMMVKREKAIYDTLNKLNFDVTKKCLVGEGWCPAFAKPQIKDALQRATIDSNSQLGIIFHVMEATESPPTYFRTNQFTQAFQEIVDAYGVARYQEANPSLFSIVTFPFLFAVMFGDWGHGICLLFAALVLILYERKLGSQKLGSFMELAYGGRYVILLMALFSIYCGLIYNEFFSIPYHIFGQSAYRCRDSSCSDAHTAGLIKYREPYKFGVDPSWRGSRSELPFLNSLKMKMSILLGIAQMNLGIMLSYFDAKYHGNSLDIRYQFIPQVILLNSLFGYLALLIVVKWCTGSQADLYHVMIYMFLSPTENLGDNQLFWGQKALQIFLLLMAIVAVPWMLFPKPFILRKLHMERFQGRNYGILRTSETDLDVEFDSSHQHHSEFNFSEVFVHQMIHSIEFVLGSVSNTASYLRLWALSLAHSELSSVFYEKILLLAWGYDNIVVRLVGLSVFAFATAFILLMMETLSAFLHSLRLHWVEFMNKFYHGDGYKFTPFSFASLASDDE
>GYMNdens
MRFFDELPPMEFLRSEKMSFVQLIIPVESAQRAISYLGELGLVQFKDLNDDKSPFQRTFVNQVKRCGEMSRKLRFLKDQINKSNLTILARPALEPDANLEELEILLGEHEAELLEMHTNSEKLQQTYNELLEFKLVLLKAGVFLVSDQNHAAPSERELDEHVYTPEEDGGTLSLLEQEIQPEFSNKAGLGFISGIICKSKALRFERMLFRATRGNMFFHQAQAGELVMDPVSGEMVENTVFVVFFSGDQAKTKIHKICDSFGANCYPVPEDMAKQRQIIREVLSRLSELETTLNAGIRHRNKALSSIGCQLWRWTMMVKKEKAVYDTLNKLNFDVTKKCLVGEGWCPAFAKPQIKDALERATIDSNSQLGIIFHVMDATESPPTYFRTNRFTQAFQEIVDAYGVARYQEANPSVYSVVTFPFLFAVMFGDWGHGICLLFAALVLILYERKLGSQKLGSFMELAFGGRYVILLMALFSIYCGLIYNEFFSIPYHIFGQSAYRCRDPSCSDAHTAGLIKYREPYKFGVDPSWRGNRSELPFLNSLKMKMSILLGIAQMNLGIMLSYFDAKYHGNFLDIRYQFVPQIIFLNSLFGYLALLIVVKWCTGSQADLYHVMIYMFLSPTESLGDNQLFWGQKALQIVLLLMAIIAVPWMLFPKPFILRKLNMERFQGRTYGILHTSETDLDVELDSTREHHNEFNFSEVFVHQMIHSIEFILGAVSNTASYLRLWALSLAHSELSTVFYEKILLLSWGYNNIIIRLVGVAIFAFATTFILLMMETLSAFLHALRLHWVEFMGKFYHGDGYKFTPFSFAALADNEE
>HAEMdisc
MRFFDELPPMDFLRSEKMSFVQLIIPVESAHRAITYLGELGLVQFRDLNDDKSPFQRTFVNQVKRCGEMSRKLRFFRDQINKSNLAILALPALQADIHLEELEIQLGEHEAELLEMNANSEKLQQTYNELLEFKLVLLKAGGFLVSGQNHAAPSERELDENVHTAEEDGGTLSLLEQEILPEFPNKAGLRFICGIICKSKALRFERMLFRATRGNMLFHQAQAGEHVMDPASGEMVEYTVFVVFFSGDQARAKILKICDSFGANCYPVPEDINKQRQITREVLSRLSELETTLDAGIRHRNKALSSIGCQLWRWTMMVKKEKAMYDTLNKLNFDVTKKCLVGEGWCPAFAKPQIKDALQRATIDSNSQLGIIFHVMEATESPPTYFRTNRFTQAFQEIVDAYGVARYQESNPSLFSVVTFPFLFAVMFGDWGHGICLLLAALVLILYERKLGSQKLGSFMEMAFGGRYVILLMALFSIYCGLIYNEFFSVPYHIFGQSAYRCRDPSCSDAHTAGLIMYRGPYKFGVDPSWRGSRSELPFLNSLKMKMSILLGIAQMNLGIMLSYFDSKYHRNSLDIRYQFIPQMIFLNSLFGYLALLIVVKWCTGSQADLYHVMIYMFLSPTDNLGDNQLFWGQKALQILLLLMAIVAVPWMLFPKPFILRKLHMERFQGRTYGILRTMDTDLDVELDSTREHHSEFNFSEVFVHQMIHSIEFILGAVSNTASYLRLWALSLAHSELSTVFYEKILLLSWGYENIIIRLAGLAVFAFATAFILLMMETLSAFLHALRLHWVEFMGKFYHGDGYKFTPFSFSSIADDEE
>GASTelat
MRFFNELPPMDFLRSEKMSFVQLIIPVESAKRAITYLGELGLIQFRDLNDDKSPFQRAFANQVKRCGEMSRKLRFFNDQISKSSIAVLPLPALQPDIHLEELEVHLCEHEAELFEMNTNSEKLRQTYNELLEVKLVLQKAGDFLVSAKNHSVPPERELDENAYAAEEDGGTLSLLEQEVQPELSNKAGLRFISGIICKSKALKFERMLFRATRGNMLFHHAPAGEQVTNHLSGEKEEKTVFVVYFSGKQAKTKILKICDSFGANCYPVPDDINKQKQITREVLTRLSELEITLEAGLQHRNKALGSIGCQLWRWTMMVKKEKSVYDTLNKLSFDVTKKCLIGEGWCPSFAELQIKDALQRATVDSNSQLGIIFHVMDATESPPTYFKTNRFTNAFQEIIDAYGVARYQEANPSVYSVVTFPFLFAVMFGDWGHGICLLFAALVLILREHKLGSQKLGSFMEMAFGGRYVILLMALFSIYCGLIYNEFFSIPYHIFGPSAYKCRDPSCRDAHIAGLIKYREPYKFGVDPSWRGSRSELPFLNSLKMKMSILLGLSQMNLGLMLSYFDAKLHGNSLDIRYQFVPQMIFLNSLFGYLALLIVVKWCTGSKADLYHVMIYMFLSPTDNLGENQLFWGQKTLQILLLLMAIVAVPWMLFPKPFFLRKLHVERFQGRSYGILRTSDTDIDVELNSANESLSEFNFSEVFVHQMIHSIEFVLGAVSNTASYLRLWALSLAHSELSTVFYEKILLLSWGYNSFIIRLVGLAVFAFATAFILLMMETLSAFLHALRLHWVEFMGKFYHGDGYKFRPFSFASLAGDNE
>PLATclav
MRFFDELPPMEFLRSEKMSFVQLIIPVESAQRAISYLGELGLIQFKDLNDDKSPFQRTFVNQVKRCGEMSRKLRFLKDQINKSNLTILARPALEPDTNLEELEVLLGEHEAELLEMHTNSEKLQQTYNELLEFKLVLLKAGVFLVSDKNHAAPSERELDEHVYTPEDDGGTLSLLEQEMQPEFSNKAGLRFISGIICKSKALRFERMLFRATRGNMFFHQAQAGELVMDPVSGEMVENTVFVVFFSGDQAKTKILKICDSFGANCYPVPEDMTKQRQIIREVLSRLSELETTLNAGIRHRNKALSSIGCQIWRWTIMVKKEKAVYDTLNKLNFDVTKKCLVGEGWCPAFAKPQVKDALERATVDSNSQLGIIFHVMDATESPPTYFRTNRFTQAFQEIVDAYGVARYQEANPSVYSVVTFPFLFAVMFGDWGHGICLLFAALVLILYERKLGSQKLGSFMELAFGGRYVILLMALFSIYCGLIYNEFFSIPYHIFGQSAYRCRDPSCSDAHTAGLIKYREPYKFGVDPSWRGNRSELPFLNSLKMKMSILLGIAQMNLGIMLSYFDAKYHGNTLDIRYQFVPQIIFLNSLFGYLALLIVVKWCTGSQADLYHVMIYMFLSPTESLGDNQLFWGQKALQILLLLMAIIAVPWMLFPKPFILRKLNMERFQGRTYGILHTSETDLDVELDSTRVHNNEFNFSEVFVHQMIHSIEFVLGAVSNTASYLRLWALSLAHSELSTVLYEKILLLSWGYNNIIIRLLGVAIFAFATAFILLMMETLSAFLHALRLHWVEFMGKFYHGDGYKFTPFSFAALADDEE
>GOODpube
MRFFDELPPMDFLRSEKMSFVQLIIPVESAHRAITYLGELGLVQFRDLNDDKSPFQRTFVNQVKRCGEMSRKLRFFRDQINKSNLAILARPALQTDIHLEELEVQLGEHEAELLEMNANSEKLQQTYNELLEFKLVLLKAGGFLVSGQNHAAPSERELDENVYTA-EDGGTLSLLEQEILPEFPNKAGLRFISGIICKSKALRFERMLFRATRGNMLFHQAQAGEHVMDPASGEMVEYIVFVVFFSGDQARIKILKICDSFGANCYPVPEDINKQRKITAEVLSRLSELETTLNAGIRHRNEALSSIGCQLWRWTMMVKKEKAMYDTLNKLNFDVTKKCLVGEGWCPAFAKPQIKDALQRATIDSNSQLGIIFHVMEATESPPTHFRTNRFTQAFQEIVDAYGVARYQEANPSLFSVITFPFLFAVMFGDWGHGICLLFAALVLILYERKLGSQKLGSFMELAFGGRYIILLMALFSIYCGLIYNEFFSVPYHIFGQSAYRCRDPSCSDAHTAGLIMYREPYKFGVDPSWRGSRSELPFLNSLKMKMSILLGIAQMNLGIMLSYFDSKYHGNSLDIRYQFIPQMIFLNSLFGYLALLIVVKWCTGSQADLYHVMIYMFLSPTDNLGDNQLFWGQKALQILLLLMAIVAVPWMLFPKPFILRKLHMERFQGRTYGILRTMDTELDVELDSSRELHSEFNFSEVFVHQMIHSIEFILGAVSNTASYLRLWALSLAHSELSTVFYEKILLLSWGYENFIIRLAGLAVFAFATAFILLMMETLSAFLHALRLHWVEFMSKFYHGDGYKFTPFSFSSLADDEE
>ANOEemei
MRFFDELPPMDFLRSEKMSFVQLIIPVESAHRAITYLGELGLVQFRDLNNDKSPFQRTFVNQVKRCGEMSRKLRFFRDQINKSNLAILALPALQTDVHLEELEVQLGEHEAELLEMNANSEKLQQTYNELLEFKLVLLKAGGFLVSGQNHATPSERELDENVYTAEEDGGTLSLLEQEILPEFPNKAGLRFICGIICKSKALRFERMLFRATRGNMLFHQAQAGEHVMDPASGEMVEYTVFVVFFSGDQARTKILKICDSFGANCYPVPEDINKQRQITREVVSRLSELETTLDAGIRHRNKALSSIGSQLWRWTMMVKKEKAMYDTLNKLNFDVTKKCLVGEGWCPAFAKPQIKDALQRATIDSNSQLGIIFHVMEATESPPTYFRTNRFTQAFQEIVDAYGVARYQEANPSLFSVVTFPFLFAVMFGDWGHGICLLLAALVLILYERKLGSQKLGSFMEMAFGGRYVILLMALFSIYCGLIYNEFFSVPYHIFGQSAYRCRDPSCSDAHTAGLIMYREPYKFGVDPSWRGSRSELPFLNSLKMKMSILLGIAQMNLGIMLSYFDSKYHRNSLDIRYQFIPQMIFLNSLFGYLALLIVVKWCTGSQTDLYHMMIYMFLSLTDNLGDNPLFWGQKALQILLLLMAIVAVPWMLFPKPFILRKLHMERFQGRTYGILQTMDTDLDAELDSAREHHSEFNFSEVFVHQMIHSIEFILGAVSNTASYLRLWALSLAHSELSTVFYEKILLLSWGYKNIIIRLVGLAVFAFATAFILLMMETLSAFLHALRLHWVEFMGKFYHGDGYKFTPFSFSSLADDEE
>APOSodor
MRFLNDLPPMDLLRSEKMSFVQLIIPAESAQRAISYLGELGLVQFKDLNDDKSPFQRTFVNQVKRCGEMSRKLRFFSDQISKAGLMISALPALQPNIDLEELEVQLGEHESELLEMNTNSEKLQQTYNELFEFKLVLLKAGGFLVSAHNHSASSAMELDENMYYNEENGEELSLLEQEIEPELPNKAGLRFISGIILKSKALKFERMLFRATRGNMFFHQAPAGAHVRDHIYGEMVEKTVFVVFFSGEQAKTKILRICDSFDANCYPVPEELNKQRQVTREVSSRLSELETALDAGIRHRNTTLSSIGCQLWRWTLMVKKEKAIYDTLNMLNFDVTKKCLVGEGWCPTFAKPQIKDALQRATVDSNSQVGIIFHVMDAMESPPTYFRTNQFTHAFQEIVDAYGVARYREANPAVYSVITFPFLFAVMFGDWGHGLCLLLAALALILRERKLGSQKLDSFMEMAFGGRYVILLMALFSIYCGLIYNEFFSVPFHIFGPSAYRCRDLHCSDAYSVGLVKYREPYKFGVDPSWRGSRSELPFLNSLKMKMSILLGVAQMNLGILLSYFDAKFHGNSLDIRYQFVPQMIFLNSLFGYLALLIIVKWCTGSQADLYHVMIYMFLSPSEDLGDNQLFWGQKALQILLLLMAIAAVPWMLFPKPFILKRLHTERFQGRTYGILRTSDADLDIEPDSAREHHDDFNFSEVFVHQMIHSIEFVLGAVSNTASYLRLWALSLAHSELSTVFYEKILLLAWRYNSIIIRITGLAVFAFATAFILLMMETLSAFLHALRLHWVEFMNKFYHGDGYKFRPFSFVSIAEEED
>DRAKthyn
MRLFGDLPPMDFLRSEKMSFVQFIIPVESAHRAITYLGELGLVQFRDLNDDKSPFQRTFVNQLKRCGEMSRKLRFFKDQINKSNLAVLARPALQTDIRLEELEVQLREHESELLEMNTNSEKLQQTYNELLEFKLVLLKAGDFLVPSQTHAAPIEREMDENMHTAEEDMGTLSLLEQGNKPMFSNKAGLRFISGIICKSKALRFERMLYRATRGNMFFHQAQAGEHVMDPASGEMVENTVFVVFFSGDQAKIKILKICDSFGANCYPVPEDINKQRQIMREVLSRLSELETTLDAGLLHRNNALSSIGCQIWRWTMMVKREKAIYDTLNKLNFDVTKKCLVGEGWCPAFAKPQIKDALQRATIDSNSQLGIIFHVMEATESPPTYFRTNRFTQAFQEIVDAYGVARYQEANPSLFSIVTFPFLFAVMFGDWGHGICLLFAALVLILYERKLGSQKLGSFMELAYGGRYVILLMALFSIYCGLIYNEFFSIPYHIFGQSAYRCRDPSCSDAHTTGLIKYREPYKFGVDPSWRGSRSELPFLNSLKMKMSILLGIAQMNLGIMLSYFDAKYHGNSLDIRYQFIPQVIFLNSLFGYLALLIVVKWCTGSQADLYHVMIYMFLSPTENLGDNQLFWGQKALQMFLLLMAIVAVPWMLFPKPFILRKLHMERFQGRTYGILRNTEADLDVDFDSSNQRHSEFNFSEVFVHQMIHSIEFVLGAVSNTASYLRLWALSLAHSELSTVFYEKILLLAWGYDNIAVRLVGLSVFAFATAFILLMMETLSAFLHALRLHWVEFMNKFYHGDGYKFTPFSFASLASDDE
>GOODfuma
MRFFDELPPMDFLRSEKMSFVQLIIPVESAHRAITYLGELGLVQFRDLNDDKSPFQRTFVNQVKRCGEMSRKLRFLRDQINKSNLAILARPALQTDIHLEELEVQLGEHEAELLEMNANSEKLQQTYNELLEFKLVLLKAGGFLVSGQNHAAPSERELDENVYTAEEDGGTLSLLEQEILPEVPNKAGLRFISGIICKSKALRFERMLFRATRGNMLFHQAQAGEHVMDPASGEMVEYTVFVVFFSGDQARIKILKICDSFGANCYPVPEDINKQRKITTEVLSRLSELETTLDAGIRHRNKALSSIGCQLWRWTMMVKKEKAMYDTLNKLNFDVTKKCLVGEGWCPAFAKPQIKDALQRATIDSNSQLGIIFHVMEATESPPTYFKTNRFTQAFQEIVDAYGVARYQEANPSLFSVVTFPFLFAVMFGDWGHGICLLFAALILILYERKLGSQKLGSFMELAFGGRYVILLMALFSIYCGLIYNEFFSVPYHIFGQSAYRCRVPSCSDAHTAGLIMYREPYKFGVDPSWRGSRSELPFLNSLKMKMSILLGIAQMNLGIMLSYFDSKYHGNSLDIRYQFIPQMIFLNSLFGYLALLIVVKWCTGSQADLYHVMIYMFLSPTDNLGDNQLFWGQKALQILLLLMAIVAVPWMLFPKPFILRKLHMERFQGRTYGILRTMDTELDVELDSSREHHSEFNFSEVFVHQMIHSIEFILGAVSNTASYLRLWALSLAHSELSTVFYEKILLLSWGYENFIIRLAGLAVFAFATAFILLMMETLSAFLHALRLHWVEFMSKFYHGDGYKFTPFSFSSLADDEE
>BLETstri
MRFFNELPPMDFFRSEKMSFVQLIIPVESAHRAITYLGEIGLVQFRDLNDDKSPFQRTFVNQVKRCGEMSRKLRFFSDQINKASLTILARPALQPDVHLEELEVQLGDHEAELLEMNSNSEKLQQTYNELLEFKLVLLKAGGFLVSAQNHAAPSERELDENVYTAEEDEGTLSLLE---KPALSNKAGLRFISGIICKSKALRFERMLFRATRGNMFFHHAPAGENVMDPVSGEMVEKTVFVVFFSGEQAKTKILKICDSFGANCYPVPEDINKQKQITREVSSRLSELETTLDSGIHHRNKALSSIGGQLWRWTMMVKKEKAVYDTLNKLNFDVTKKCLVGEGWCPAFAKPQIKDALQRATIDSNSQLGIIFHVMDATESPPTYFRTNRFTHAFQEIVDAYGVARYQEANPSVYSVVTFPFLFAVMFGDWGHGICLLFAALFLILRERKLGSQKLGSFMEMAFGGRYIILLMALFSIYCGLIYNEFFSVPYHIFGPSAYKCRDPSCSDAHTAGLIKYREPYKFGVDPSWRGSRSELAFLNSLKMKMSILLGVTQMNLGIMLSYFDAKFHGNSLDIRYQFVPQMIFLNSLFGYLALLIVVKWCTGSKADLYHVMIYMFLSPIENLGDNQLFWGQKTLQILLLLMAIVAVPWMLFPKPFILRKLHMERFQGRTYGILRTSDADLDVELDSAQEHHNDFNFSEVFVHQMIHSIEFVLAAVSNTASYLRLWALSLAHSELSTVFYEKILLLAWGYNSIIIRLAGLTVFTFATAFILLMMETLSAFLHALRLHWVEFMGKFYHGDGYKFKPFSFTSLVDEQE
>EPIDfulg
MRFLNELPPMDFLRSEKMSFVQFIIPVESAHRAITYLGELGLVQFRDSNDDKSPFLRTFVNQVKRCGEMSRKLRFFSDQINKASLTILARPALQPDVHLEELEVQLGQHEAELLEMNTNSEKLQQTYNELLEFKLVLQKAGGFLVSAQNHAAPSERELDENVYTAEEDEGTLSLLE---QSNLSKKAGLRFISGIICKSQALRFERMLFRATRGNMFFHHAPAGEQVMDPISGEMVEKTVFVVFFSGEQAKTKILKICDSFGANCYPVPEDINKQKQITREVLSRLSELETTLDVGIRHRNQSLNSIGCQLWRWTMMVKKEKAVYDTLNKLNFDVTKKCLVGEGWCPAFAKPQIKDALQRATIDSNSQLGIIFHVLDATESPPTYFRTNRFTHAFQEIVDAYGVARYQEANPSVYSVITFPFLFAVMFGDWGHGICLLFAALFLIVRERKLGSQKLGSFMEMAFGGRYIILLMALFSIYCGLIYNEFFSVPYHIFGSSAYKCRDPSCSDAHTAGLIKYREPYKFGVDPSWRGSRSELAFLNSLKMKMSILLGVTQMNLGIILSYFDAKFHGNSLDIRYQFVPQMIFLNSLFGYLALLIVVKWCTGSKADLYHVMIYMFLSPIENLGDNQLFWGQKTLQILLLLMAIVAVPWMLFPKPFILRKLHMERFQGRTYGVLQTSDADLDVELDSAQEHHNEFNFSEVFVHQMIHSIEFVLGAVSNTASYLRLWALSLAHSELSTVFYEKILLLAWGYNNIVIRLVGLAVFAFATAFILLMMETLSAFLHALRLHWVEFMNKFYHGDGYKFKPFSFTSLADEDE
>DACThata
---------------------------------------------------------------------------------------------------------------------------------------------------------------------------------------------------------------------------------------------------------------------------------------------------------------------------MMVKKEKAVYDTLNKLNFDVTKKCLVGEGWCPAFAKPQIKDALERATIDSNSQLGIIFHVMDATESPPTYFRTNRFTQAFQEIVDAYGVARYQGANPSVYSVVTFPFLFAVMFGDWGHGICLLFAALVLILYERKLGSQKLGSFMELAFGGRYVILLMALFSIYCGLIYNEFFSIPYHIFGQSAYRCRDPSCSDAHTAGLIKYREPYKFGVDPSWRGSRSELPFLNSLKMKMSILLGIAQMNLGIMLSYFDAKYHGNSLDIRYQFVPQIIFLNSLFGYLALLIVVKWCTGSQADLYHVMIYMFLSPTESLGDNQLFWGQKSLQILLLLIAIIAVPWMLFPKPFILRKLNMERFQGRTYGILHTSETDLNVELDSTREHHNEFNFSEVFVHQMIHSIEFILGSVSNTASYLRLWALSLAHSELSTVLYEKILQLSWGYNNIIIRFVGVAIFAFATAFILLMMETLSAFLHALRLHWVEFMGKFYHGDGYKFTPFSFATLVDDEE
>PTERcurt
MRFFDELPPMDFLRSEKMSFVQLIIPVESAHRAITYLGELGLVQFRDLNDDKSPFQRTFVNQVKRCGEMSRKLRFFRDQINKSNLAVLARPALQTDIQLEELEVKLGDHEAELLEMITNSEKLQQTYNELLEFKLVLLKAGGYLVSGQNHATPSERELDENVYTAKEDGGTLSLLEQEIQPEFSNKAGLRFISGIICKSKALRFERMIFRATRGNMLFHQAQAGEHVMDPASGEMVEYTVFVVFFSGDQAKIKILKICDSFGANCYPVPEDINKQRQITREVLLRLSELETTLDAGIRHKNKALSSIGSQLWRWTMMVKKEKAMYDTLNKLNFDVTKKCLVGEGWCPSFAKPQIKDALQHATVDSNSQLGIIFHVMEATESPPTYFRTNRFTRAFQEIVDAYGIARYQEANPSLFSIITFPFLFAVMFGDWGHGICLLFGALVLILYERKLGSQKLGSFMEMAFGGRYVILLMALFSIYCGLIYNEFFSVPYHIFGQSAYRCRDTSCSDAHTAGLIKYRDPYKFGVDPSWRGSRSELPFLNSLKMKMSILFGIAQMNLGIMLSYFNAKYHGNSLDIRYQFVPQMIFLNSLFGYLALLIVVKWCTGSQADLYHVMIYMFLSPTEDLGDNQLIWGQKALQIMLLLMAIIAVPWMLFPKPFILRKLHMERFQGRTYGILRTSDTELDVELDSTREHQSEFNFSEVLVHQMIHSIEFILGAVSNTASYLRLWALSLAHSELSTVFYEKILLLAWGYDSIIIRLIGLSVFAFATAFILLMMETLSAFLHSLRLHWVEFMGKFYRGDGYKFTPFSFASLADDEE
>CALAcreb
MKFFDELPPMDFLRSEKMSFVQLIIPVESAHRAMTYLGELGVVQFRDLNNDKSPFQRTFVNQVKRCGEMSRKLKFFRDQINKSNLAISARPSLQTDIHLEELEVQLGEHEAELLEMNTNSEKLQQTYNELLEFKLVLLKASSFLVPQQNHAAPSERELDENVYTTEEDAGTLSLLEQENQPEFSNKAGLRFISGIICKSKALRFERMLFRATRGNMFFHQAQAGEYVVDPVSGEMVENTVFVVFFSGDQAKIKILKICDSFGANCYPVPEDINKQRQITREVLSRLSELETTLDAGILHRNKVLSSIGCQLWRWTMMVKREKAIYDTLNKLNFDVTKKCLVGEGWCPAFAKPQVKDALQRATIDSNSQLGIIFHVMEATESPPTYFRTNRFTRAFQEIVDAYGVARYQEANPSLFSVVTFPFLFAVMFGDWGHGICLLFAALILILYERKLGSQKLGSFMELAFGGRYVILLMALFSIYCGLIYNEFFSVPYHIFGQSAYRCRDPSCGDAHTVGLIKYREPYKFGVDPSWRGSRSELPFLNSLKMKMSILFGVAQMNLGILLSYFDAKYHGRSLDIRYQFVPQMIFLNSLFGYLALLIIVKWCSGSQADLYHLMIYMFLSPTENLGDNQLFWGQKGLQIFLLLIAIVAIPWMLFPKPFILRKLHMERFQGRTYGILRTSDTDLDVELNSTHQHQNEFNFSEVFVHQMIHSIEFVLGAVSNTASYLRLWALSLAHSELSTVFYEKILLLAWGYNNIIIRIVGLSVFAFATAFVLLMMETLSAFLHALRLHWVEFMGKFYHGDGYKFAPFSFASLADDEE
>HYPOheme
MKIFDQLPPMEHLRSERMSFVQLIIPVESAHRAVSYLGDLGLVQFKDLNHDKSPFQRTFVNQVKRCGEMSRKLRFFSDQINKAGLTSSVRPAMQPGVDLEQLEVQLGEHEAELLEMNTNSEKLRQTYNELLEFKLVLQKAGGFLVSAHNPAVSPERELDETSYSKEVDGEHLSLLEQEMQPEPSSKAGLRFISGIICKSKALRFERMLFRATRGNMFFNQAPAEGHVADPVTGEMIEKTVFVVFFSGEQARTKILKICEAFGASCYPVPEESSKQRQITREVSSRLSELETTLDAGIRHRNKALSSIGFQLWQWTLMVRKEKAVYNTLNMLNFDVTKKCLVGEGWCPTFAKPQIKDALQRATIDSNSQVGIIFHVMDAVESPPTYFRTNRFTHAFQEIVDAYGVARYQEANPAVYSVITFPFLFAVMFGDWGHGICLLLGSLILIIRENRLGSQKLGSFMEMAFGGRYVILLMALFSIYCGLIYNEFFSVPFHIFGASAYECRSHGCSDAHTVGLIKVRDPYKFGVDPSWRGSRSELPFLNSLKMKMSILLGITQMNLGIMLSYFDAKFHGNSLDIRYQFVPQMIFLNSLFGYLSLLIVIKWCTGSQADLYHVMIYMFLSPTDDLGDNQLFWGQKPLQILLLLMAIVAVPWMLFPKPFILRKLHTERFQGRTYGMLGTSEMDLDIEPDSARQHHEDFNFSEVFVHQMIHSIEFVLGAVSNTASYLRLWALSLAHSELSTVFYEKILLLAWGYDNIIIRLAGLAVFAFATAFILLMMETLSAFLHALRLHWVEFMNKFYHGDGYKFRPFSFASLADEED
>HABElong
MRFFDELPPMEFLRSEKMSFVQLIIPVESAQRAISYLGELGLLQFKDLNDDKSPFQRTFVNQVKRCGEMSRKLRFLKDQINKSNLTILSRPALEPDTNLEELEVVLGEHEAELLEMNANSEKLQQTYNELLEFKLVLLKAGGFLVSEQNHAVPSERELDETVYTP-EDGGTLSLLEQEIQPEFSNKAGLRFISGIICKSNSLRFERMLFRATRGNMFFHQAQAGELVMDPASGEMVENTVFVVFFSGDQVKTKILKICDSFGANCYPVPDDMTKQRQIIREVLSRLSELETTLDAGIRHRNKALGSIGCQLWRWTMMVKKEKAVYDTLNKLNFDVTKKCLVGEGWCPAFAKPQIKDALQRATIDSNSQLGIIFHVMDVTESPPTYFRTNRFTQAFQEIIDAYGVARYQEANPSVYSVVTFPFLFAVMFGDWGHGICLLFAALVLILYERKLGSQKLGSFMELAFGGRYVILLMALFSIYCGLIYNEFFSIPYHIFGQSAYRCRDPSCSDAHTAGLTKYREPYKFGVDPSWRGSRSELPFLNSLKMKMSILLGVTQMNLGLMLSYFDAKYHGKSLDVRYQFVPQIMFLNSLFGYLALLIVVKWCTGSQADLYHVMIYMFLTPTESLGDNQLFWGQRALQIMLLLMAIIAVPWMLFPKPFILRKLNMERFQGRTYGVLHTSETDIGVEFDSTQERHNEFNFSEVFVHQMIHSIEFILGAVSNTASYLRLWALSLAHSELSTVLYEKILLLAWGYNNLVIRLVGVAIFAFATAFILLMMETLSAFLHALRLHWVEFMGKFYHGDGYKFMPFSFASLADDEE
>OPHRsphe
MRFFNELPPMEFLRSEKMSFVQLIIPVESAQRAISYLGELGLVQFKDLNDDKSPFQRTFVNQVKRCGEMSRKLRFLKDQINKSNLTILARPALEPDTNLEELEVLLGEYEAELLEMNANSEKLQQTYNELLEFKLVLQKAGGFLVSEKNHAVPSERELDEHVYTLEEDGGALSLLEQEIQPEYSNKAGLRFISGIICKSKALSFERMLFRATRGNMFFHQAQAGELVMDPVSGEMVENTVFVVFFSGDQAKTKILKICVSFGANCYPVPDDMTKQRQIIREVLSRLSELETTLDAGIRHRNKALSSIGCQLWRWTMMVKKEKAVYDTLNKLNFDVTKKCLVGEGWCPAFAKPQIKDALQRATVDSNSQLGIIYHVMDATESPPTYFRTNRFTQGFQEIIDAYGVARYQEANPSVYSVVTFPFLFAVMFGDWGHGICLLFAALVLILYERKLGLQKLGSFMELAFGGRYVILLMALFSIYCGLIYNEFFSIPYHIFGQSAYRCRDPSCSDAHTAGLIKYREPYKFGVDPSWRGSRSELPFLNSLKMKMSILLGVAQMNLGLMLSYFDAKYHGNSLDIRYQFVPQIIFLNSLFGYLALLIVVKWCTGSQADLYHVMIYMFLSPTESLGDNQLFWGQKALQISLLLMAIVAVPWMLFPKPFILRKLNMERFQGRTYGVLHTSETDLDVELDSTRDHHNEFNFSEVFVHQMIHSIEFILGAVSNTASYLRLWALSLAHSELSTVLYEKLLLLAWGYNNFIIRLVGLAVFVFATAFILLMMETLSAFLHALRLHWVEFMGKFYHGDGYKFTPLSFAAITDDEE
>PAPHhirs
MRFFDELPPMDFLRSEKMSFVQLIIPVESAKRAVTHLGEIGLLQFKDLNDDKSPFQRTFVSQVKRCGEMSRKLKFLSDQINKASLAISARPALQPDIHLEELEVQLGEHEAELLEMNTNSEKLRQTYNELLEFKLVLMKAGGFLVSAQNHSGPSERELDENVYTNEEDVGTLSLLEQEMKPELPNKAGLKFISGIICKSKALRFERMLFRTTRGNMFFHQVPAGEHVMDSISGEMVEKIVFVVFFSGEQAKTKILKICDSFAANCYPVPEDIGKQRQITREVLSRLSELETTLDAGMRHRNKVLSTIGSQLWRWSMMVKKEKAVYDTLNKLNFDVTKKCLVGEGWCPAFAKPQIKEALQRATVASNSQVGIIFHVMDATESPPTYFQTNRFTNAFQEIVDAYGIARYQEANPAVYSVVTFPFLFAVMFGDWGHGICLLLAALVLIIRERKLGSQKLGSFMEMAFGGRYIILLMSLFSIYCGLIYNEFFSVPYHIFGQSAYKCRDPSCRDAHTIGLIKYREPYKFGVDPSWRGSRSELAFLNSLKMKMSILLGVAQMNLGIILSYFDSKFHGNSLDIRFQFVPQMIFLNSLFGYLALLIVVKWCTGSQADLYHVMIYMFLSPTENLGDNQLFWGQKALQILLLFMAIVAVPWMLFPKPFILRKLHIERFQGRTYGVLRTSDNDLVVEPDSAREHYSDFNFSEIFVHQMIHSIEFVLGAVSNTASYLRLWALSLAHSELSTVFYEKILLLAWGYDSTVIRIIGLVVFAFATAFVLLMMETLSAFLHALRLHWVEFMGKFYHGDGYKFIPFSFTSIADDDE
>PAPHconc
MRFFDELPPMDFLRSEKMSFVQLIIPAESAKRAVTHLGEIGLLQFKDLNDDKSPFQRTFVSQVKRCGEMSRKLKFLSDQINKAGLAISARPALQPDIHLEELEVQLGEHEAELLEMNTNSEKLRQTYNELLEFKLVLMKAGGFLVSAQNHSGPSERELDENVYTNEEDVGTLSLLEQEMKPELPNKAGLRFISGIICKSKALRFERMLFRTTRGNMFFHQVPAGERVMDSISGEMVEKIVFVVFFSGEQAKTKILKICDSFAANCYPVPEDISKQRQITREVLSRLSELETTLDAGMRHRNKVLNTIGSQLWRWSMMVKKEKAVYDTLNKLNFDVTKKCLVGEGWCPAFAKPQIKEALQRATVASNSQVGIIFHVMDATESPPTYFQTNRFTNAFQEIVDAYGIARYQEANPAVYSVVTFPFLFAVMFGDWGHGICLLLAAMVLIIRERKLGSQKLGSFMEMAFGGRYIILLMSLFSIYCGLIYNEFFSVPYHIFGKSAYKCRDPSCRDAHTIGLIKYREPYKFGVDPSWRGSRSELAFLNSLKMKMSILLGLAQMNLGIILSYFDSKFHGNSLDIRFQFVPQMIFLNSLFGYLALLIVVKWCTGSQADLYHVMIYMFLSPTENLGDNQLFWGQKALQILLLLMAIVAVPWMLFPKPFILRKLHIERFQGRTYGILRTSDNDLDVQPDSAREHYSDFNFSEIFVHQMIHSIEFVLGAVSNTASYLRLWALSLAHSELSTVFYEKILLLAWGYDSTVIRIIGIVVFAFATAFILLMMETLSAFLHALRLHWVEFMSKFYHGDGYKFIPFSFTSIADEDE
>CALAsini
MRFFNELPPMDFLRSEKMSFVQFIIPAESAHRAITYLGELGLVQFRDLNNDKSPFQRTFVNQVKRCEEMSRKLRFFSDQINKASLTILARPALQPDVHLEQLEVQLDEHVAELLEMNSNSEKLQHTYNELLEFKLVLQKAGGFLVSAQNHAAPSERELDENVYTAEEDEGTLSLLE---QPGLSNKAGLRFISGIICKSKALRFERMLFRATRGNMFFHHAPAGEHVMDRISGEMEEKTVFVVFFSGEQAKTIILKICDSFGANCYPVPDDINKQKQYTREVLSRLSELETTLDAGILHRNKALSSIGCQLWRWTMMVKKEKAVYDTLNKLNFDVTKKCLVGEGWCPAFAKPQIKDALHRATIDSNSQLGIIFHVMDATESPPTYFRTNLFTHAFQEIIDAYGVARYQEANPSVYSVVTFPFLFAVMFGDWGHGICLLFAALFLILRERKLGSQKLGSFMEMAFGGRYVILLMALFSIYCGLIYNEFFSVPYHIFGSSAYKCRDPSCSDAHTAGLIKFREPYKFGVDPSWRGSRSELPFLNSLKMKMSILFGVTQMNLGIILSYFDAKFHGNSLDIRYQFVPQMIFLNSLFGYLALLIIVKWCTGSKADLYHVMIYMFLSPIENLGDNQLFWGQKTLQIVLLLMAIVAVPWMLFPKPFILKRLHMERFQGRTYGILQTSDADLDVELNSAQEHHNDFNFSEVFVHQMIHSIEFVLGAVSNTASYLRLWALSLAHSELSTVFYEKILLLAWGYKNIIIRLVGLAVFAFATAFILLMMETLSAFLHALRLHWVEFMGKFYHGDGYKFNPFSFTSIANEEE
>ERYCcris
MRFFNELPPMDFLRSEKMSFVQFIIPVESAHRAITYLGEIGLVQFRDINDDKSPFQRTFVNQVKRCGEMSRKLRFLSDQINKASLANFARPALQPDVYLEELEVQLGEHETELLEMNANSEKLQQTYNELLEFKLVLQKACGFLVSAHNHAAPSERELDENVYTANEDEGTVSLLE---QPELSKKAGLRFISGIICKSKALRFERMLFRATRGNMFFHHAPAEEHVMDPISGEMVEKTVFVVFFSGDQARTKILKICDSFGVNCYPVPEDMNKQKQITREVLSRLSELETTLDAGIRHRNQALSSIGCQLWRWTMMVKKEKAVYDTLNKLNFDVTKKCLVGEGWCPAFAKPQIKDALQRATIDSNSQLGIIFHVMDATESPPTYFRTNRFTHAFQEIIDAYGIARYQEANPSVYSVVTFPFLFAVMFGDWGHGICLLVAALFLILRERKLGSQKLGSFMEMAFGGRYVILLMALFSIYCGVIYNEFFSVPYHIFGPSAYKCRDPSCSDAHTAGLIKYQEPYKFGVDPSWRGSRSELPFLNSLKMKMSILFGVTQMNLGIILSYFDAKFHGSSLDIRYQFVPQMIFLNSLFGYLALLIVVKWCTGSKADLYHVMIYMFLSPIENLGENQLFLGQKTLQILLLLLAIVAVPWMLFPKPFILRKLHVERFQGRNYGILRTSDTDL--ELDSTQDHHNDFNFSEIFVHQMIHSIEFVLGAVSNTASYLRLWALSLAHSELSTVFYEKILLLAWGYNNIIIRIVGLTVFAFATAFILLMMETLSAFLHALRLHWVEFMSKFYHGDGYKFKPFSFASLADDEE
>ERYCpuss
MKFFKDLPPMDFFRSEKMSFVQFIIPVESAHRAITYLGEIGLVQFRDINVDKSPFQRTFVSQVKRCGEMSRKLRFLSDQINKASLANFVRPALQPDVYLDELEVQLGEHETELLEMNANSEKLQQTYNELLEFKLVLQKACGFLVSAHNHAAPSERELDENVYTAKEDEGTVSLLE---QPELSKKAGLRFISGIVCKSKALRFERMLFRATRGNMFFHHAPAEEHVMDPTSGEMVEKTVFVIFFSGDQARTKILKICDSFGANCYPVPEDMNKQKQITREVLSRLSELETTLDAGIRHRNQALSSIGCQLWRWTMMVKKEKAVYDTLNKLNFDVTKKCLVGEGWCPAFAKPQIKDALQRATIDSNSQLGIIFHVMDATESPPTYFRTNRFTHAFQEIVDAYGIARYQEANPSVYSVVTFPFLFAVMFGDWGHGICLLVAALFLILRERKLGSQKLGSFMEMAFGGRYVILLMALFSIYCGMIYNEFFSVPYHIFGPSAYKCRDPSCSDAHTAGLIKYREPYKFGVDPSWRGSRSELPFLNSLKMKMSILFGVTQMNLGIILSYFDAKFHGSSLDIRYQFVPQMIFLNSLFGYLALLIVVKWCTGSKADLYHVMIYMFLSPIENLGENQLFWGQKTLQILLLLLAIVAVPWMLFPKPFILRKRHVERFQGRNYGILRTSDTDL--ELDSTQDHHNDFNFSEIFVHQMIHSIEFVLGAVSNTASYLRLWALSLAHSELSTVFYEKILLLAWGYNSIIIRLVGLTVFAFATAFILLMMETLSAFLHALRLHWVEFMNKFYHGDGYKFKPFSFASLADDEE
>DIURorie
MRFLEELPPMDFLRSEKMCFVQLIIPVESAHRAITYLGELGLVQFRDLNGDKSPFQRTFVNQVKRCGEMSRKLRFFRDQINKSNLTILTRPALQTDIHLEELEAQLSEHEVELLEMNTNSEKLQQTYNELLEFKLVLLKARDFLVSAQNHAAPSERELDENVYTAEEESGTLSLLEQENQPEFSNKAGLRFISGIICKSKALRFERMLYRATRGNMFFHQAQAGEHVMDPISGEMVENTVFVIFFSGDQAKIKIIKICNSFGANCYPVPEDISKQRQITREVLSRLSELETTLDAGILHRNKALSSISTQLWRWTIKVKREKAIYDTLNKLNFDVTKKCLVGEGWCPAFAKPQIKEALQRATIDSNSQLGIIFHVMEATESPPTYFRTNRFTQAFQEIVDAYGVARYQEANPSLFSVVTFPFLFAVMFGDWGHGICLLFGALVLILYERKLGSQKLGSFMEMAFGGRYVILLMALFSIYCGLIYNEFFSVPYHIFGQSAYRCRDQSCSDAHTAGLIKYREPYKFGVDPSWRGSRSELPFLNSLKMKMSILLGITQMNLGILLSYFDAKYHGNSLDIRYQFVPQMIFLNSLFGYLALLIVVKWCTGSQADLYHVMIYMFLSPTENLGDNQLFWGQKALQIFLLLMAIVAVPWMLFPKPFILRKLHIERFQGRTYGILRTSDTDLDVELDSTRQHHSEFNFSEVFVHQMIHSIEFILGAVSNTASYLRLWALSLAHSELSTVFYEKILILAWGYDNIIIRLVGLSVFTFATAFILLMMETLSAFLHALRLHWVEFMGKFYHGDGYKFTPFSFASLADEEE
>CALAplic
MKFFDELPPMDFLRSEKMSFVQLIIPVESAHRAMTYLGELGLVQFRDLNNDKSPFQRTFVNQVKRCGEMSRKLKFFRDQINKSNLAISARPSLQTDIHLEELEVQLGEHEAELLEMNTNSEKLQQTYNELLEFKLVLLKASSFLVPQQNHAAPSERELDENVYITEEDAGTLSLLEQENQPEFSNKAGLRFISGIICKSKALRFERMLFRATRGNMFFHQAQAGEYVVDPVSGEMVENTVFVVFFSGDQAKIKILKICDSFGANCYPVPEDINKQRQITREVLSRLSELETTLDAGILHRNKVLSSIGCQLWRWTMMVKREKAIYDTLNKLNFDVTKKCLVGEGWCPAFAKPQVKDALQRATIDSNSQLGIIFHVMEATESPPTYFRTNRFTRAFQEIVDAYGVARYQEANPSLFSVVTFPFLFAVMFGDWGHGICLLFAALILILYERKLGSQKLGSFMELAFGGRYVILLMALFSIYCGLIYNEFFSVPYHIFGQSAYRCRDPSCGDAHTVGLIKYREPYKFGVDPSWRGSRSELPFLNSLKMKMSILFGVAQMNLGILLSYFDAKYHGRSLDIRYQFVPQMIFLNSLFGYLALLIIVKWCSGSQADLYHLMIYMFLSPTENLGDNQLFWGQKGLQIFLLLIAIVAIPWMLFPKPFILRKLHMERFQGRTYGILRTSDTDLDVELNSTHQHQNEFNFSEVFVHQMIHSIEFVLGAVSNTASYLRLWALSLAHSELSTVFYEKILLLAWGYNNIIIRIVGLSVFAFATAFVLLMMETLSAFLHALRLHWVEFMGKFYHGDGYKFAPFSFASLADDEE
>THELangu
MRLFDELPPMDFLRSEKMSFVQLIIPVESAHRAITYLGELGLIQFRDLNDDKSPFQRTFVNQLKRCGEMSRKLRFFRDQINKSNVAILARPALQTDIRLEELEVQLGEHEAELLEMNTNSEKLQQTYNELLEFKLVLLKAGDFLDSAQNHVAPSERELDENVYTTEEDGGTLSLLEQENQSEFSNKAGLRFISGIICKSKALRFERMLYRATRGNMFFHQAQAGEHVMDPASGEMVENTVFVVFFSGEQAKIKILKICDSFGANCYPVPEDINKQKQIMREVLSRLSELETTLDAGILHRNKALGSIGCQLWRWTMMVKREKAIYDNLNKLNFDVTKKCLVGEGWCPAFAKPQIKDALQRATIDSNSQLGIIFHVMEATESPPTYFRTNRFTQAFQEIVDAYGVARYQETNPSLFSIVTFPFLFAVMFGDWGHGICLLFAALVLILYERKLGSQKLGSFMELAYGGRYVILLMALFSIYCGLIYNEFFSIPYHIFGQSAYRCRDPSCSDAHTAGLIKYREPYKFGVDPSWRGSRSELPFLNSVKMKMSILLGIAQMNLGIMLSYFDAKYHRNSLDIRYQFVPQVIFLNSLFGYLALLIVVKWCTGSQADLYHVMIYMFLSPSENLGDNQLFWGQKVLQIILLLMAIVAVPWMLFPKPFILRKRHMERFQGRTYGILRTSDTDLDVEFESTRQHHSEFNFSEVFVHQMIHSIEFVLGAVSNTASYLRLWALSLAHSELSSVFYEKILLLAWGYDNIVIRFVGLSVFAFATAFILLMMETLSAFLHALRLHWVEFMSKFYHGDGYKFTPFSFAALAEDDE
>DENDchryso
MRFCNELPPMDFLRSEKMSFVQLIIPVESAHRAVTYLGELGLVQFRDLNDDKSPFQRTFVNQVKRCGEMSRKLRYFSDQINKANLAILARPTLQPDVHLEELEVQLGEHEAELLEMNANSEKLQQTYNELLEFKLVLQKAGGFLVSAQNHAGPSERELDENVYTAEDDEGNQSLLE---QPELSKKAGLRFISGIICKANALRFERMLFRATRGNMLFHHAPAGEHVMDPISGEMVEKTVFVVFFSGEQAKTKIVKICDSFGANCYPVPEDMNKQKQITREVLSRLSELETTLNAGIHHRNKALSSIGCQLWRWTMMVKKEKAVYDTLNKLNFDVTKKCLVGEGWCPAFAKPQIKDALQRSTIDSNSQLGIIFHVMDATESPPTYFRTNRFTHAFQEIVDAYGVARYQEANPSVYSVITFPFLFAVMFGDWGHGICLLFAALFLILRERKLESQKLGSFMEMAFGGRYVILLMALFSIYCGLIYNEFFSVPYHIFGSSAYKCRDASCSDTHTAGLIKYREPYKFGVDPSWRGSRSELPFLNSLKMKMSILFGVTQMNLGIMLSYFDAKFHGNSLDIRYQFVPQMIFLNSLFGYLALLIVVKWCTGSKADLYHVMIYMFLSPLENLGDNQLFWGQKTLQILLLLMAIVAVPWMLFPKPFILRKLHMERFQGRTYGILRTSDAELDVELDSAQEHHNDFNFSEVFVHQMIHSIEFVLGAVSNTASYLRLWALSLAHSELSTVFYEKILILAWGYKSIIIRLVGLAVFAFATAFILLMMETLSAFLHALRLHWVEFMNKFYHGDGYKFKPFSFTSLANEEE
>MEXIxero
MRFFDELPPMDFLRSEKMSFVQLIIPVESAKRAVTHLGEIGLIQFKDLNYDKSPFQRTFVNQVKRCGEMSRKLKFLNDQINKASLAISARPALQPDIHLEELEVQLGVHEAELLEMNTNSEKLRQAYNELLEFKLVLMKAGGFLVSAQNHSAPSERELDENVYTNEEDVETLSLLEQEMKPELLNKAGLRFISGIICKSKALRFERMLFRTTRGNMFFHQAPAGELVMDSISGEMVEKTVFVVFFSGEQAKSKILKICDSFGANCYPVPEDIGKQRQITREVLAHLSELETTLDAGVHHRNKVLNSIGSQLWRWSLMVKKEKAVYDTLNKLNFDVTKKCLVGEGWCPAFAKPQIKEALQRATVASNSQMGIIFHVMEATESPPTYFRTNRFTNAFQEIVDAYGIARYEEANPAVFSVVTFPFLFAVMFGDWGHGICLLLASLILIIRERKLGSQKLGSFMEMAFGGRYVILLMSLFSVYCGLIYNEFFSVPYHIFGQSAYKCRDPSCRDAHTIGLIKYREPYKFGVDPSWRGSRSELAFLNSLKMKMSILFGVAQMNLGIILSYFDAKFHGNSLDIRFQFVPQMIFLNSLFGYLALLIVVKWCTGSQADLYHVMIYMFLSPTENLGDNRLFWGQKPLQILLLLMAIVAVPWMLFPKPFILRKLHMERFQGRTYGILQTSDTDL--EPDSAREHYTDFNFSEIFVHQMIHSIEFVLGAVSNTASYLRLWALSLAHSELSTVFYEKILLLAWRYESIIIRIIGLAVFAFATAFILLMMETLSAFLHALRLHWVEFMNKFYHGDGYKFRPFSFTCIADAEE
>OECEmacu
MRFFDELPPMDFLRSEKMSFVQLIIPVESAHRAITYLGELGLIQFRDVNHDKSPFQRTFVNQVKRCGEMSRKLRFFSDQINKASLTIFARPALQPDVHLEELEVQLGQHEAELLEMNTNSEKLQQTYNELLEFKLVLQKAGGFLVSAHNLAAPSERELDENVYTAKEDEGTLSLLEQEIQPELSKKAGLRFISGIICKSKALRFERMLFRSTRGNMFFHHAPAGERVLDPISGEMVEKTVFVVFFSGDQAKTKILKICDSFGVNCYPVPEDINKQKQITREVLSRLSELETTLDAGIRHRNQALSSIGCQLWRWTMMVKKEKAVYDTLNKLNFDVTKKCLVGEGWCPAFAKPQIKDALQRATIDSNSQLGIIFHVMDATESPPTYFRTNRFTHAFQEIVDAYGVARYQEANPSVYSVVTFPFLFAVMFGDWGHGICLLFAALFLILRERKLGSQKLGSFMEMAFGGRYVILLMALFSIYCGMIYNEFFSVPYHIFGPSAYKCRDPSCSEAHTAGLIKYREPYKFGVDPSWRGSRSELPFLNSLKMKMSILFGVTQMNLGIILSYFDAKYHRNSLDIRYQFVPQMIFLNSLFGYLALLIVIKWCTGSKADLYHVMIYMFLSPTENLGENQLFRGQKTMQILLLLLAIVAVPWMLFPKPFILRKLHMERFQGRTYGILRTSDADLDAELDSAQDHHNDFNFSEVFVHQMIHSIEFVLGAVSNTASYLRLWALSLAHSELSTVFYEKILLLAWGYNSIIIRFIGLAIFTFATAFILLMMESLSAFLHALRLHWVEFMSKFYHGDGYKFKPFSFTSLADEEE
>DRAKelas
MRLFGDLPPMDFLRSEKMSFVQFIIPVESAHRAITYLGELGLVQFRDLNDDKSPFQRTFVNQLKRCGEMSRKLRFFQDQINKSNLAVLARPALQTDIRLEELEVQLREHESELLEMNTNSEKLQQTYNELLEFKLVLLKAGDFLVPSQTHAAPIEREMDENMHTAEEDMGTLSLLEQGNKPMFSNKAGLRFISGIICKSKALRFERMLYRATRGNMFFHQAQAGEHVMDPASGEMVENTVFVVFFSGDQAKIKILKICDSFGANCYPVPEDINKQRQIMREVLSRLSELETTLDAGLLHRNNALSSIGCQIWRWTMMVKREKAIYDTLNKLNFDVTKKCLVGEGWCPAFAKPQIKDALQRATIDSNSQLGIIFHVMEATESPPTYFRTNRFTQAFQEIVDAYGVARYQEANPSLFSIVTFPFLFAVMFGDWGHGICLLFAALVLILYERKLGSQKLGSFMELAYGGRYVILLMALFSIYCGLIYNEFFSIPYHIFGQSAYRCRDPSCSDAHTSGLIKYREPYKFGVDPSWRGSRSELPFLNSLKMKMSILLGIAQMNLGIMLSYFDAKYHGNSLDIRYQFIPQVIFLNSLFGYLALLIVVKWCTGSQADLYHVMIYMFLSPTENLGDNQLFWGQKALQMFLLLMAIVAVPWMLFPKPFILRKLHMERFQGRTYGILRNTEADLDVDFDSSNQRHSEFNFSEVFVHQMIHSIEFVLGAVSNTASYLRLWALSLAHSELSTVFYEKILLLAWGYDNIAVRLVGLSVFAFATAFILLMMETLSAFLHALRLHWVEFMNKFYHGDGYKFTPFSFASLANDDE
>CHILtrap
MRLFGELPPMDFLRSEKMSFVQLIIPVESAHRAITYLGELGLVQFRDLNDDKSPFQRTFVNQLKRCGEMSRKLRFFRDQINKSNLAVVARPALQTDIRLEELEVQLSEHEAELLEMNTNSEKLQQTYNELLEFKLVLLKAGDFLVPSQNHVAPIERELDENMHTTEEDVGTLSLLEQGNQPVFSNKAGLRFISGIICKSKALRFERMLYRATRGNMFFHQAQAGEHVMDPASGEMVENTVFVIFFSGDQAKIKILKICDSFGANCYPVPEDINKQRQIMREVLSRLSELETTLDAGLLHRNKALSSVGCQLWRWTMMVKREKAIYDTLNKLNFDVTKKCLVGEGWCPAFAKPQIKDALQRATIDSNSQLGIIFHVMEATESPPTYFRTNQFTQAFQEIVDAYGVARYQEANPSLFSIVTFPFLFAVMFGDWGHGICLLFAALVLILYERKLGSQKLGSFMELAYGGRYVILLMALFSIYCGLIYNEFFSIPYHIFGQSAYRCRDSSCSDAHTAGLIKYREPYKFGVDPSWRGSRSELPFLNSLKMKMSILLGIAQMNLGIMLSYFDAKYHGNSLDIRYQFIPQVILLNSLFGYLALLIVVKWCTGSQADLYHVMIYMFLSPTENLGDNQLFWGQKALQIFLLLMAIVAVPWMLFPKPFILRKLHMERFQGRTYGILRTSETDLDVEFNSLHQHHSEFNFSEVFVHQMIHSIEFVLGSVSNTASYLRLWALSLAHSELSSVFYEKILLLAWGYNNIVVRLVGLSVFAFATAFILLMMETLSAFLHSLRLHWVEFMSKFYHGDGYKFTPFSFASLASDDE
>PHALcorn
MRFFNELPPMDFFRSEKMSFVQLIIPVESAHRAITYLGEIGLVQFRDLNDDKSPFQRTFVNQVKRCGEMSRKLRFFSDQINKANLAILARPALQPDVHLEELEVLLGEHEAELLEMNTNSEKLQQTYNELLEFKLVLQKAGGFLVSAQNHAAPSEREMDENVYIAEEDEGILSLLE---QPELSKKSGLRFISGIICKSKALRFERMLFRATRGNMFFHHAPAGEPVLDPVSSEMVEKTVFVVFFSGEQAKAKILKICDSFGANCYPVPEDINKQRQITREVLSRLSELETTLNAGIHHRNQALSSIGCQLWRWTMMVKKEKSVYDTLNKLNFDVTKKCLVGEGWCPAFAKPQIKDALQRATIDSNSQLGIIFHVMEATESPPTYFRTNRFTNAFQEIVDAYGVARYQEANPSVYSVVTFPFLFAVMFGDWGHGICLLLAALFLIIRERKLGSQKLGSFMEMAFGGRYVILLMALFSIYCGLIYNEFFSVPFHIFGPSAYKCRDLSCSDAHTAGLIKYRQPYEFGVDPSWRGSRSELPFLNSLKMKMSILFGVTQMNLGIILSYFDAKFHGNSLDIRYQFVPQMIFLNCLFGYLALLILVKWCTGSKADLYHVMIYMFLSPTENLGDNQLFWGQKILQILLLLMAIVAVPWMLFPKPFILRKLHMERFQGRTYGILRTSDADLDVELESAQNHHNDFNFSEIFVHQMIHSIEFVLGAVSNTASYLRLWALSLAHSELSTVFFEKILLLAWGYNSIVIRLVGLTVFAFATAFILLMMETLSAFLHALRLHWVEFMNKFYHGDGYKFKPFSFSSLANEEE
>BORYspha
MKILDNLPPMDNLRSEKMSFVQLIIPVESAHRAISYLGELGLIQFKDLNDDKSPFQRTFVNQVKRCGEMSRKLRFFCDQISKAGLTSSVRPALQLNINLEELEVQLGEHEAELLEMNANSEKLRQTYNELLEFKLVLLKAGGFLVSAQNHAVPSETELDENIYSKEEDGESLSLLEQEMQPELSNKAGLKFISGIICKSKALRFERMLFRATRGNMFFNQAPAQEHLLDPVSGEMVEKTIFVVFFSGEQARTKMLKICDAFGANCYPVPEDGNKQQQITREVQSRLSELEATLDAGIRHRNKALTSIGFQLWMWTLLVKKEKAIYDTLNMLNFDVTKKCLVGEGWCPIFAITQIKGSLQRATIDSNSQVGIIFHVMDAVDLPPTYFRTNRFTHAFQEIVDAYGVARYQEANPAVYSVITFPFLFAVMFGDWGHGICLLLGSLILIIREKKLGSQKLGSFMEMAFGGRYLILLMALFSIYCGLIYNEFFSVPLHIFGASAYKCRDPSCSDAHTAGLIKYRDPYKFGVDPSWRGSRSELPFLNSLKMKMSILLGVTQMNLGLILSYFDAKFHGSSLDIRYQFIPQMIFLNSLFSYLALLIVIKWCTGSQADLYHVMIYMFLSPTDDLGENQLFWGQRPLQILLLLLALVAVPWMLFPKPFILRKLHAERFQGRTYGILGTSELDLDVEPDSARQHHEDFNFSEVFVHQMIHSIEFVLGAVSNTASYLRLWALSLAHSELSTVFYEKILLLAWGYDNIIIRLVGLSVFTFATAFILLMMESLSAFLHALRLHWVEFMGKFYHGDGYKFKPFSFASLADEEE
>CYMBensi
MRFFNELPPMDFFRSEKMSFVQLIIPVESAHRAITYLGELGLVQFRDLNDDKSPFQRTFVNQVKRCGEMSRKLRFFSDQKNKAGLAIFARPALQPDVHLEELEVQLGEHEAELLEMNTNSEKLQQTYNELLEFKLVLQKAGGFLVSAHNHAAPSERELDENVYTAEEDEGTLSLLE---QPELSKKAGLRFISGIICKSKALSFERMLFRATRGNMFFHHAPAGEHLMDPISGEMVEKTVFVVFFSGEQAKTKILKICDSFGVNCYPVPEDINKQKQITREVLSRLSELETTLDAGIRHRNQALSSIGCQLWRWTMMVKKEKAVYDTLNKLNFDVTKKCLVGEGWCPAFAKPQIKDALQRATTDSNSQLGIIFHVMDATESPPTYFRTNRFTHAFQEIVDAYGVAKYQEANPSVYSVITFPFLFAVMFGDWGHGICLLFAALFLILRERKLGSQKLGSFMEMAFGGRYIILLMALFSIYCGLIYNEFFSVPYHIFGPSAYKCRDPSCSDTHTVGLIKYREPYKFGVDPSWRGSRSELPFLNSLKMKMSILLGVTQMNLGIILSYFDAKFHGNSLDIRYQFVPQMIFLNSLFGYLALLIVVKWCTGSKADLYHVMIYMFLSPIENLGDNQLFWGQKTLQILLLLMAIVAVPWMLFPKPFILRKLHMERFQGRTYGILRTSDIGLDVELDSAQDHHNDFDFSEVFVHQMIHSIEFVLGAVSNTASYLRLWALSLAHSELSTVFYEKILLLAWGYNSIIIRFVGLAVFAFATAFILLMMETLSAFLHALRLHWVEFMSKFYHGDGYKFKPFSFASLADEEE
>MOLIcapi
--------------------------------------------------------------------MSRKLRFFSDQINKAGLTSSVRPAMQPGVDLEQLEAQLGEHEVELLEMNTNSEKLRQTYNELLEFKLVLQKAGGFLVSAHNPAVSPERELDETSYSKEVDGEHLSLLEQEMQPEPSSKAGLRFISGIICKSKALRFERMLFRATRGNMFFNQAPAEGHVADPVTGEMIEKTVFVVFFSGEQARTKILKICEAFGASCYPVPEESSKQRQITREVSSRLSELETTLDAGIRHRNKALSSIGFQLWQWTLMVRKEKAVYDTLNMLNFDVTKKCLVGEGWCPTFAKPQIKDALQRATIDSNSQVGIIFHVMDAVESPPTYFRTNRFTHAFQEIVDAYGVARYQEANPAVYSVITFPFLFAVMFGDWGHGICLLLGSLILIIRENRLGSQKLGSFMGMAFGGRYVILLMALFSIYCGLVYNEFFSVPFHVFGASAYECRSHGCSDAYTIGLIKVRDPYKFGVDPSWRGSRSELPFLNSLKMKMSILLGITQMNLGIILSYFDAKFHGNSLDIRYQFVPQMIFLNSLFGYLALLIVIKWCTGSQADLYHVMIYMFLSPTDDLGDNQLFWGQRPLQILLLLMAIVAVPWMLFPKPFILRKLHTERFQGRTYGMLGTSEMDLDVEPDSARQHHEDFNFSEVFVHQMIHSIEFVLGAVSNTASYLRLWALSLAHSELSTVFYEKILLLAWGYNNIIIRLAGFAVFAFATAFILLMMETLSAFLHALRLHWVEFMSKFYHGDGYKFRPFSFASLADED-
>PHAIflav
MRFFNELPPMDFLRSEKMSFVQFIIPVESAHRAITYLGELGLVQFRDLNDDKSPFQQTFVNQVKRCGEMSRKLRFLSDQINKASLTILARPTLQPDVNLEELEVQLGEHEAELLEMNTNSEKLQQTYNELLEFKLVLQKAGGFLVSAQNHAAPSERELDENVYTAEKDEGTLSLLE---QPGVSNKAGLRFISGIICKSKALRFERMLFRATRGNMFFHHAPAGEHVMDRISGEMVEKTVFVVFFSGEQAKTKILKICDSFGANCYPVPDDINKQKQITREVLSRLSELETTLDAGIRHRNKALSSIGCQLWRWTMMVKKEKAVYDTLNKLNFDVTKKCLVGEGWCPAFAKPQIKDALQRATIESNSQLGIIFHVMDATESPPTYFRTNRFTHAFQEIVDAYGVARYQEANPSVYSVVTFPFLFAVMFGDWGHGICLLFAALFLILRERKLGSQKLGSFMEMAFGGRYIILLMALFSIYCGLIYNEFFSVPYHIFGPSAYKCRDPSCSDAHTAGLIKYREPYKFGVDPSWRGSRSELAFLNSLKMKMSILFGVTQMNLGIILSYFDAKFHGNSLDIRYQFVPQMIFLNSLFGYLALLIVVKWCTGSKADLYHVMIYMFLSPIENLGDNQLFWGQKTLQIMLLLMAIVAVPWMLFPKPFILKRLHMERFQGRTYGILRTSDADLDIELDSAQEHDNDFNFSEVFVHQMIHSIEFVLGAVSNTASYLRLWALSLAHSELSTVFYEKILLLAWGYNNIIIRLVGLAIFAFATAFILLMMETLSAFLHALRLHWVEFMGKFYHGDGYKFKPFSFTSLANEEE
>SERAvome
MRFFDELPPMEFLRSEKMSFVQLIIPVESAQRAISYLGELGLVQFKDLNDDKSPFQRTFVNQVKRCGEMSRKLRFLKDQINKSNLTILARPALEPGTNLEELEVLLGEHEAELLEMNANSEKLQQTYNELLEFKLVLQKAGGFLVSEQNHAVPSERELDEHMYTLEEDGGTLSLLEQEIQPEFSNKAGLRFITGIICKSKALRFERMLFRATRGNMFIHQAQVGELVMDPVSGEMVENTVFVIFFSGDQAKTKILKICDSFGANCYPVPEDRTKQRQIIREVLSRLSELETTLDAGIRHRNKALSSIGCQLWRWTMMVKKEKAVYDTLNKLNFDVTKKCLVGEGWCPAFAKPQIKDALQRATVDSNSQLGIIYHVMDAIESPPTYFRTNRFTQAFQEIVDAYGVARYQEANPSVYSVVTFPFLFAVMFGDWGHGICLLFAAIVLILYERKLGSQKLGSFMELAFGGRYVILLMALFSIYCGLIYNEFFSIPYHIFGQSAYRCRDPSCSDAHTAGLVKYREPYKFGVDPSWRGNRSELPFLNSLKMKMSILLGVAQMNLGIMLSYFDAKYHGNSLDIRYQFVPQIIFLNSLFGYLALLIVVKWCTGSQADLYHVMIYMFLSPTESLGDNQLFWGQKALQISLLLMAIIAVPWMLFPKPFILRKRNMERFQGRTYGVLRTSEADLDVELDSTRE-HNEFNFSEVFVHQMIHSIEFILGAVSNTASYLRLWALSLAHSELSTVLYEKILLLSWGYNNIIIRLVGVAIFAFATAFILLMMETLSAFLHALRLHWVEFMGKFYHGDGYKFTPFSFAALADDEE
>PHAItank
-----------------------------------------------------------------------------------------------------------------------------------------------------------------------------------------------------------------------MFFHHAPAGEHVMDRISGEMVEKTVFVVFFSGEQAKTKIIKICDSFGANCYPVPDDINKQKQITREVLSRLSELETTLDAGIRHRNKALSSIGCQLWRWTMMVKKEKAVYDTLNKLNFDVTKKCLVGEGWCPAFAKPQIKDALQRATIDSNSQLGIIFHVMDATESPPTYFRTNRFTYAFQEIVDAYGVARYQEANPSVYSVVTFPFLFAVMFGDWGHGICLLFGALFLILRERKLGSQKLGSFMEMAFGGRYVILLMALFSIYCGLIYNEFFSVPYHIFGPSAYKCRDPSCSDAHTSGLIKYREPYKFGVDPSWRGSRSELPFLNSLKMKMSILFGVTQMNLGIILSYFDAKFHGNSLDIRYQFVPQMIFLNSLFGYLALLIVVKWCTGSKADLYHVMIYMFLSPIENLGDNQLFWGQKTLQILLLLMAIVAVPWMLFPKPFILKRLHMERFQGRTYGILRTSDADLDIELDSTQEHHNDFNFSEVFVHQMIHSIEFVLGAVSNTASYLRLWALSLAHSELSTVFYEKILLLAWGYNNIIIRLVGFAIFAFATAFVLLMMETLSAFLHALRLHWVEFMSKFYHGDGYKFKPFSFTSIANEED
>PHALmode
MRFFNELPPMDFLRSEKMSFVQLIIPVESAHRAITYLGEIGLVQFRDLNDDKSPFQRTFVNQVKRCGEMSRKLRFFSDQINKANLAILARPALQPDVHLEELEVLLGEHEAELLEMNTNSEKLQQTYNELLEFKLVLQKAGGFLVSAQNHAAPSEREMDENVYTAEEDEGILSLLEQEIQPELSKKSGLRFISGIICKSKALRFERMLFRATRGNMFFHHAPAGEPVLDPVSGEMVEKTVFVVFFSGEQAKAKILKICDSFGANCYPVPEDINKQRQITREVLSRLSELETTLNAGIHHRNQALSSIGCQLWRWTMMVKKEKSVYDTLNKLNFDVTKKCLVGEGWCPAFAKPQIKDALQRATIDSNSQLGIIFHVMEATESPPTYFRTNRFTNAFQEIVDAYGVARYQEANPSVYSVVTFPFLFAVMFGDWGHGICLLLAALFLIIRERKLGSQKLGSFMEMAFGGRYVILLMALFSIYCGVIYNEFFSVPFHIFGPSAYKCRDLSCSDAHTAGLIKYRQPYKFGVDPSWRGSRSELPFLNSLKMKMSILFGVTQMNLGIILSYFDAKFHGNSLDIRYQFVPQMIFLNCLFGYLALLIVVKWCTGSKADLYHVMIYMFLSPTENLGDNQLFWGQKILQILLLLMAIVAVPWMLFPKPFILRKLHMERFQGRTYGILRTSDADLDVEPDSAQNHHNDFNFSEIFVHQMIHSIEFVLGAVSNTASYLRLWALSLAHSELSTVFFEKILLLAWGYNSIVIRLVGLTVFAFATAFILLMMETLSAFLHALRLHWVEFMNKFYHGDGYKFKPFSFSSLANEEE
>LECAnigr
MRFLDDLPPMDFLRSEKMSFVQLIIPVESAHRAITYLGEIGLIQFKDLNDDKSPFQRTFVNQVKRCGEMSRKLRFFSDQIVKANLAVAAHPALQPDVDLEELEVRLGEHEAELLEMNTNSEKLQQSYNELLEFKLVLIKAGGFLVSAENHAAPHEREMDENVHT-NADEEAVHLLELDIQPEIANKAGLRFISGIICKSKALQFERMLFRSTRGNMLFHQAPAGKHVMDPISTEMVEKTVFVVFFSGEQARSKILKICNSVGANCYPVSEDITKQRQVIREVSARLAELETTLDAGIRHRKNALSSIGSQVWRWTMMIKKEKAVYDTLNMLNFDVTKKCLVGEGWCPAFAKPQIKDALQRATFDSNSQLGIIFHVMDAAESPPTYFRTNRFTHAFQEIVDAYGVARYQEANPAVYSVVTFPFLFAVMFGDWGHGICLLLAALILILRERKLGSQKLGSFMEMAFGGRYVILLMALFSIYCGLIYNEFFSVPYHLFGPSAYKCGDPACRDAYTTGLIKYREPYKFGVDPSWRGNRSELPFLNSLKMKMSILLGVAQMNLGIILSYFDAKFHGNALDIRFQFLPQLIFLNSLFGYLALLIVVKWCTGSQADLYHVMIYMFLSPTDDLGDNQLFWGQKVLQILLLLMAIVAVPWMLFPKPFILRKLHMERFQGRTYGILRSSDTVLESEPNSAREHLTDFNFSEVFVHQMIHSIEFVLGAVSNTASYLRLWALSLAHSELSTVFYEKILLLAWRYDNLIIRLAGLTVFAFATAFILLMMETLSAFLHALRLHWVEFMGKFYHGDGYKFRPLSFASLADDD-
>CYPRbard
MRFFDELPSMDFLRSEKMIFVQLIIPVDSAHRAVTHLGELGLLQFKDLNDDKSPFQRTFVNQVKRCGEMSRKLKFLSDQINMARLAILARPSLQPDIHLEELEVQLGEHEAELLEMNTNSEKLQQTYNELLEFKLVLLKAGGFLVSAQNNAAPSERELDENVYTN-EDVGTLSLLEQEMKPELSNKAGLRFISGIICKSKALRFERMLFRTTRGNMFFHQAPAGEHVMDPISGEMVEKTVFVVFFSGEQAKLKILKICDSFGANCYPVPEDISKQRQITREVLSRLSELETTLNAGMRHRNKVLNSIGSQLWKWSMMVKKEKAVYDTLNKLNFDVTKKCLVGEGWCPAFAKPQIKDALQQATVASISQVGIIFHVMDSTESPPTYFRTNRFTNAFQEIIDAYGVARYQEANPAVYSVVTFPFLFAVMFGDWGHGICLLLAALVLIIRERKLGSQKLGSFMEMAFGGRYIILLMSLFSIYCGLIYNEFFSVPYHIFGQSAYKCRDPSCSDAHTVGLIKYREPYKFGVDPSWRGSRSELAFLNSLKMKMSILLGVAQMNLGIILSYFDSKFHGNSLDIRFQFVPQIIFLNSLFGYLALLIVVKWCTGSQADLYHVMIYMFLSPTENLGDNQLFWGQRALQIWLLLMAIVAVPWMLFPKPFILRKLHMERFQGRTYGILRTSDADLDVELDSARELYSDFDFSETFVHQMIHSIEFVLGAVSNTASYLRLWALSLAHSELSTVFYEKILLLAWGYESIIIRIIGLAVFSFATAFILLMMETLSAFLHSLRLHWVEFMSKFYHGDGYKFRPFSFISIADEEE
>ORCHital
--------------------------------------------------------------------------------------------------------------------------------------------------------------------------------------------------------------MLFRATRGNMFFHQTQAGELVMDPVSGEMVENTVFVVFFSGDQAKTKIFKICDSFGANCYPVPEDMTKQRQTIREVLSRLSELETTLNAGIRHRNKALSSIGCQLWRWTMMVKKEKAVYDTLNKLSFDVTKKCLVGEGWCPAFAKPQIKEALQRATIDSHSQLGIIFHVMDATESPPTYFRTNRFTHAFQEIVDAYGVARYQEANPSVYSVITFPFLFAVMFGDWGHGICLLFAALVLILYERKLGSQKLGSFMELAFGGRYVILLMALFSIYCGLIYNEFFSIPYHIFGQSAYRCRDSSCSDAHTAGLIKYREPYTFGVDPSWRGNRSELPFLNSLKMKMSILLGVAQMNLGIMLSYFDAKYHGNSLDIRYQFVPQIIFLNSLFGYLALLIVVKWCTGSQADLYHVMIYMFLSPTENLGDNQLFWGQKTLQILLLLMAIIAVPWMLFPKPFILRKLNMERFQGRSYGVLHTSETDLDVELDSTREHHNEFNFSEVFVHQMIHSIEFILGAVSNTASYLRLWALSLAHSELSTVLYEKILLLAWGYNNIVIRLVGVAIFTFATAFILLMMETLSAFLHALRLHWVEFMGKFYHGDGYKFTPFSFAALADDED
>CALAtsoo
MRFFNELPPMDFLRSEKMSFVQFIIPVESAHRAITYLGELGLVQFRDLNNDKSPFQRTFVNQVKRCGEMSRKLRFFSDQINKASLTILARPALQPDVHLEELEVQLDEHEAELLEMNSNSEKLQHTYNELLEFKLVLQKAGGFLVSAQNHAAPSERELDENVYTAEEDEGTLSLLE---QPGLSNKAGLRFISGIICKSKALRFERMLFRATRGNMFFHHAPAGEHVMDRISGEMVEKTVFVVFFSGEQAKTIILKICDSFGANCYPVPDDINKQKQYTREVLSRLSELETTLDAGILHRNKALSSIGCQLWRWTMMVKKEKAVYDTLNKLNFDVTKKCLVGEGWCPAFAKPQIKDALHRATIDSNSQLGVIFHVMDATESPPTYFRTNLFTHAFQEIVDACGVARYQEANPSVYSVVTFPFLFAVMFGDWGHGICLLFAALFLILRERKLGSQKLGSFMEMAFGGRYVILLMALFSIYCGLIYNEFFSVPYHIFGSSAYKCRDPSCSDAHTAGLIKYREPYKFGVDPSWRGSRSELPFLNSLKMKMSILFGVTQMNLGIILSYFDAKFHGNSLDIRYQFVPQMIFLNSLFGYLALLIVVKWCTGSKADLYHVMIYMFLSPTENLGDNQLFWGQKTLQIVLLLMAIVAVPWMLFPKPFILKRLHMERFQGRTYGILQTSDADLDVELDSAQEHHNDFNFSEVFVHQMIHSIEFVLAAVSNTASYLRLWALSLAHSELSTVFYEKILLLAWGYKNIIIRLVGLSIFAFATAFILLMMETLSAFLHALRLHWVEFMGKFYHGDGYKFNPFSFTSLANEEE
>APOSshen
MRFLNDLQPMDLLRSEKMSFVQLIIPVESAQRAISYLGELGLVQFKDLNDDKSPFQRTFVNQVKRCGEMSRKLRFFSDQISKAGLMISALPALQPNIDLEELEVQLGEHESELLEMNTNSEKLQQTYNELLEFKLVLLKAGGFLVSAHNHSASSAMELDENMYYNEENGEELSLLEQEIEPELPNKAGLRFISGIILKSKALKFERMLFRATRGNMFFHQAPAGAHVRDHISGEMVEKTVFVVFFSGEQAKTKILRICDSFDANCYPVPEELNKQRQVTREVSSRLSELETALDAGIRHRNTTLSSIGCQLWRWTLMVKKDKAIYDTLNMLNFDVTKKCLVGEGWCPTFAKPQIKDALQRATVDSNSQVGIIFHVMDAMESPPTYFRTNQFTHAFQEIVDAYGVARYREANPAVFSVITFPFLFAVMFGDWGHGLCLLLAALALILRERKLGSQKLDSFMEMAFGGRYVILLMALFSIYCGLIYNEFFSVPFHIFGPSAYRCRDLHCSDAYSVGLVKYREPYKFGVDPSWRGSRSELPFLNSLKMKMSILLGVAQMNLGILLSYFDAKFHGNSLDIRYQFVPQMIFLNSLFGYLALLIIVKWCTGSQADLYHVMIYMFLSPSEDLGDNQLFWGQKALQILLLLMAIAAVPWMLFPKPFILKRLHTERFQGRTYGILRTSDADLDIEPDSAREHHDDFNFSEVFVHQMIHSIEFVLGAVSNTASYLRLWALSLAHSELSTVFYEKILLLAWRYNSIIIRITGLAVFAFATAFILLMMETLSAFLHALRLHWVEFMNKFYHGDGYKFRPFSFVSIAEEED
>CYMBmann
MRFFNELPPMDFFRSEKMSFVQLIIPVESAHRAITYLGELGLVQFRDLNDDKSPFQRTFVNQVKRCGEMSRKLRFFSDQKNKAGLAIFARPALQPDVHLEELEVQLGEHEAELLEMNTNSEKLQQTYNELLEFKLVLQKAGGFLVSAHDHAAPSERELDENVYTAEEDEGTLSLLE---QPKLSKKAGLRFISGIICKSKALSFERMLFRATRGNMFFHHAPAGEHLKDPISGEMVEKTVFVVFFSGEQAKTKILKICDSFGVNCYPVPEDINKQKQITREVLSRLAELETTLDAGIRHRNQALSSIGCQLWRWTMTVKKEKAVYDTLNKLNFDVTKKCLVGEGWCPAFAKPQIKDALQRATTDSNSQLGIIFHVMDATESPPTYFRTNRFTHAFQEIVDAYGVAKYQEANPSVYSIITFPFLFAVMFGDWGHGICLLFAALFLILRERKLGSQKLGSFMEMAFGGRYVILLMALFSIYCGLIYNEFFSVPYHIFGPSAYKCRDPSCSDAHTVGLTKYREPYKFGVDPSWRGSRSELPFLNSLKMKMSILLGVTQMNLGIILSYFDAKFHGNSLDIRYQFVPQMIFLNSLFGYLALLIVVKWCTGSKADLYHVMIYMFLSPIENLGDNQLFWGQKTLQILLLLMAIVAVPWMLFPKPFILRKLHMERFQGRTYGILRTSDTDLDVELDAAQDHHNDFNFSEVFVHQMIHSIEFVLGAVSNTASYLRLWALSLAHSELSTVFYEKILLLAWGYNNIIIRLVGLTVFAFATAFILLMMETLSAFLHALRLHWVEFMNKFYHGDGYKFKPFSFASLADEEE
>EPIPhell
MRFFDELPPMDFLRSEKMSFMQLIIPVESAHRAITYLGELGLVQFRDLNDDKSPFQRTFVNQVKRCGEMSRKLRFFNDQINKANLAILARPALQPDIHLEDLEVQLGEHEVELLEMNTNSEKLQQTYNELLEFKLVLLKAGGFIVSAQNHAAPSERELDENVYTAEEDGGTISLLEQEIQPKISDKAGLRFISGIICKSKALRFERMLFRATRGNMFFHHAPAGEHVMDPVSADMVEKTVFVVFFSGEQAKTKILKICDSFGANCYPVPEDINKQRQITREVLSRLSELGITLDAGIRHRNEALSSIGCQLWRWTMLVKKEKAVYDTLNKLNFDVTKKCLVGEGWCPAFAKPQIKDALQRATIDSNSQLGIIFHVMDATESPPTYFRTNRFTHAFQEIVDAYGVARYQDANPSVYSVITFPFLFGIMFGDWGHGICLLLAALVLILHERKLGSQKLGSFMEMAFGGRYAILLMSLFSIYCGLIYNEFFSVPYHIFGTSAYKCRDPSCSDAHTSGLIKYREPYKFGVDPSWRGSRSELAFLNSLKMKMSILFGVAQMNLGIMLSYFDAKFHGNSLDVRCQFVPQMIFLNSLFGYLALLIVVKWCTGSKADLYHVMIYMFLSPTENLGDNQLFWGQKALQIFLLLMAIVAVPWMLFPKSFILRKQHMERFQGRTYGILRTSDTDLDVELDSGREHHNDFNFSEVFVHQMIHSIEFVLGAVSNTASYLRLWALSLAHSELSTVFYEKILLLSWGYNSIIIRFVGFAVFAFATAFILLMMETLSAFLHALRLHWVEFMGKFYHGDGYKFRPFSFTSLADEEE
>CALEmajo
MRLFGELPPMDFLRSEKMSFVQLIIPVESAHRAITYLGELGLLQFRDLNDDKSPFQRTFVNQLKRCGEMSRKLRFFRDQINKSNLAVLARPALQTDIRLEELEVQLGEHEAELLEMNANSEKLQQTYNELLEFKLVLLKAGDFLVPSQNHAAPIERELDENIRTAEEDVGTLSLLEQGSQPIFSNKAGLRFISGIICKSKALRFERMLYRATRGNMFFHQAQAGEPVMDPASGEMVENTIFVVFFSGDQAKIKILKICDSFGANCYPVPEDINKQRQIIREVSSRLSELETTLNAGLLHRNKALSSIGCQLWRWTMMVKREKSIYDTLNKLNFDVTKKCLVGEGWCPAFAKPQIKDALQRATIDSNSQLGIIFHVMEATESPPTYFRTNRFTQAFQEIVDAYGVARYQEANPSLFSIVTFPFLFAVMFGDWGHGICLLFAALVLILYERKLGSQKLGSFMELAYGGRYVILLMALFSIYCGLIYNEFFSVPFHIFGQSAYGCRDPSCRDAHTAGLIKYREPYKFGVDPSWRGSRSELPFLNSLKMKMSILLGISQMNLGIMLSYFDAKYHGNSLDIRYQFIPQVIFLNSLFGYLALLIVVKWCTGSQADLYHVMIYMFLSPTESLGDNQLFWGQKALQIFLLLMAIVAVPWMLFPKPFILRKLHMERFQGRTYGILRTSETDLDVEFDSSHQHHSEFNFSEIFVYQMIHSIEFVLGAVSNTASYLRLWALSLAHSELSTVFYEKILLLAWGYDSIVVRLVGLSVFAFATAFILLMMETLSAFLHALRLHWVEFMNKFYHGDGYKFTPFSFASLAADDE
>EPIPaphy
MRLFDELPPMDFFRSERMNSVQLIIPVESAHKAVTYLGELGLVQFKDLNFDKSPFQRTFVNQVKRCGEMSRTLKYFNDQINKASLEMLAHPTLQPEIQLDELEVQLSDLEAELLEMISNSEKLKHTYNELLEFKLVLLKAGDFVVSTQNHETPTERELDENVYMADEDRGTLSLLEEEFQPEHSNKTGLRFISGIICKSKALKFEKMLFRATRGNMLFHHSPAGVNTMDIVSGEMVAKTVFVIFFSGEQVKTKILKICYSFGASCYPVPEDIDKQRHLTREVLLRLSELETTLDAGINHRNIALRSIGSQLMRWTRLVKKEKAVYDTLNKLNFDVTKKCLVGEGWYPAFAEPQIKDALQRASIDSNSQLGIIFHVMNATELPPTFFRTNRFTHVFQEIIDAYGVARYQEANPSVYSVVTFPFLFAVMFGDWGHGICLLFAALVLIVWEKKLGSQKLGSIMEMAFGGRYVIFLMAIFSIYCGLIYNEFFSVTFHIFGPSAYKCRDPNCSDARTTGLIKYREPYKFGVDPSWRGSRSELAFLNSLKMKMSILIGVTQMNLGIMLSYFDAKFHKNTLDIRYQFVPQLIFLNSLFGYLALLIIVKWCTGSKADLYHVMIYMFLSPTESLGDNQLFWGQKIFQIFLLLMAIAAVPWMLFPKPFILKKLHTERFQGRTYGILQTSDTP-DTELHSALEQLNDFNFSEVFVHQMIHSIEFVLGAVSSTASYLRLWALSLAHSELSTVFYEKILLLSWGYNSIIVRFVGLVVFIFATAFILLMMETLSAFLHALRLHWVEFMGKFYHGDGYKFSPFSFVSLEDGE-
>RIMAelli
MRLFDESPPMDFLRSEKMSFVQLIIPVESAHRAITYLGELGLVQFRDLNIDKSPFQRTFVNQVKRCGEMSRKLRFFRDQINKSNLGILARPALQTDIHLEELEVQLGQHEAELLEMNTNSEKLQQTFNELLEFKLVLRKASDFLVSSQNHAAPSERELDENVYTAEEDGGTLSLSEQENQPEFSSKAGLRFITGIICKSKALRFERMLYRATRGNMFFHQAQAGEHVMDPASGEMVENTVFVVFFSGDQAKIKILKICDSFGANCYPVPEDINKQRQIMREVLSRLSELETTLDAGILHRNKALSSIGCQLWRWTMMVKREKAIYDTLNKLNFDVTKKCLVGEGWCPAFAKPQIKDALQRATIDSNSQLGIIFHVLEATESPPTYFRTNRFTQAFQEIVDAYGVARYQEANPSLFSIVTFPFLFAVMFGDWGHGICLLFAALILILYERKLGSQKLGSFMELAFAGRYVILLMALFSIYCGLIYNEFFSVPYHIFGQSAYKCRDPSCGDAHTAGLIKYREPYNFGVDPNWRGSRSELPFLNSLKMKMSILLGIAQMNLGIMLSYFDAKYHGNSLDIRYQFVPQVIFLNSLFGYLALLIVVKWCTGSQADLYHVMIYMFLSPTENLGDNQLFWGQKALQIFLLLMAIIAVPWMLFPKPFILRKLHMERFQGRTYGILRTSDTDLDVEFDSTHQHHSEFNFSEVFVHQMIHSIEFVLGAVSNTASYLRLWALSLAHSELSTVFYEKILLLAWGYNNIVIRLVGLSVFAFATAFILLMMETLSAFLHALRLHWVEFMNKFYHGDGYKFVPFSFASLADDEE
>MASDpict
MRFLNDLPPMDFLRSEKMSFVQLIIPVESAHRAITYLGELGVIQFKDLNDEKSPFRRTFVNQVKRCGEMSRKLRFFSEQINKASLISLARPALQPGVHLEELEVQLGEHEAELLEMNTNSEKLQQTYNELLEFKLVLQKAGGFLVSAQNHAAPSERELDENVYTAEEDEGTLSLLEQEIQSKPSKEAGLRFISGIISKSQSLRFERMLFRATRGNMFFHHAPAGEQVMDPISGEMVENTVFVVFFSGEQAKTKILKICDSFGANCYPVPDDIYKQKQITKEVLARLSELETTLDAGIRHRNQSLSSIGCQLWRWTIMVKKEKAVYDTLNKLNFDVTKKCLVGEGWCPAFAKPQIKDALQRATIDSNSQLGIIFHVMDATESPPTYFRTNRFTHAFQEIIDAYGVARYQEANPSVYSVVTFPFLFAVMFGDWGHGICLLFAALFLILRERKLGSQKLGSFMEMAFGGRFVILLMALFSIYCGLIYNEFFSVPYHIFGSSAYKCRDPSCSDAHTAGLVKYREPYKFGVDPSWRGSRSELPFLNSLKMKMSILFGVTQMNLGIILSYFDAKFHGNSLDIRYQFVPQMIFLNSLFGYLALLILVKWCTGSKADLYHVMIYMFLSPFENLGENQLFWGQKTLQILLLVMAIVAVPWMLFPKPFFLRKLHMERFQGRTYGVLRTSDADLDVELDSAQEHHGEFNFSEVFVHQMIHSIEFVLGAVSNTASYLRLWALSLAHSELSTVFYEKILLLAWGYNNILIQLVGLTVFVFATAFILLMMETLSAFLHALRLHWVEFMGKFYHGDGYKFKPFSFASLASEEE
>CYPRflav
MRFFDELPPMDYLRSEKMSFVQLIIPVESAHRAVTHLGELGLLQFKDLNDDKSPFQRTFVNQVKRCGEMSRKLKFLSDQINKASLAVSARPSLQPDIHLEELEVQLGEHEAELLEMNTNSEKLQQTYNELLEFKLVLLKAGGFLVSAQNHAAPSERELDENVYTHEENVGTLSLLEQEMNPELSHKAGLRFISGIICKSKALRFERMLFRTTRGNMLFHQAPAGEHVMDPISGEMVEKTVFVVFFSGEQAKIKILKICDSFGANCYPVPEDINKQRQIAREVLSHLSELETTLDAGMRHRNKVLNSIGSQLWRWSMMVKKEKAIYDTLNKLNFDVTKKCLVGEGWCPAFAKPQIKDALQRATVASISQVGIIFHVMDSTESPPTYFRTNRFTNAFQEIVDAYGVARYQEANPAVYSVVTFPFLFAVMFGDWGHGICLLLAALVLIIRERKLGSQKLGSFMEMAFGGRYIILLMSLFSIYCGLIYNEFFSVPYHIFGQSAYKCRDPSCSDAHTVGLIKYREPYKFGVDPSWRGSRSELAFLNSLKMKMSILLGVAQMNLGIILSYFDSKFHGNSLDIRFQFVPQMIFLNSLFGYLALLIVVKWCTGSQADLYHVMIYMFLSPTENLGDNQLFWGQKALQIWLLLMAIVAVPWMLFPKPFILRKLHMERFQGRTYGILRTSDTDLDVEPDSARELYSDFDFSETFVHQMIHSIEFILGAVSNTASYLRLWALSLAHSELSTVFYEKILLLAFGYDSTIIRIIGLAVFSFATAFVLLMMETLSAFLHALRLHWVEFMSKFYHGDGYKFRPFSFISIADEEE
>VANIshen
MRFFDDLPPMDFLRSERMSFVQLIIPVECAHRAVSYLGEIGLVQFKDLNDDKSPFQRTFVNQVKRCGEMSRKLRFFSDQINKANLAVSAHSALQSDIDLEDLEVQLGEHEAELLEMNTNSEKLQQTYNELLEFKLVLMKAGGFLVSSQNHAVPVEREMDEKVHA-NEDGEAVTLLEQEIEPEIPSKAGLRFISGIICKSKALQFERMLFRATRGNMFFHQAPAGEKVMDHVSTEMVEKTVFVVFFSGEQARTKILKICNSVGANCYPVPEEITKQRQVTREVSTRLAELETTLDAGIRHRKNVLSSIGCQVWQWTMMVKKEKAVYDTLNMLNFDVTKKCLVGEGWCPAFAKPQIKDALQRATFDSNSQVGIIFHVMDSVDSPPTYFRTNRFTHAFQEIVDAYGVARYQEANPAVYSVVTFPFLFAVMFGDWGHGICLLLAALFLILRERKLGSQKLGSFMEMAFGGRYVILLMAFFSIYCGLIYNEFFSVPYHIFGSSAYKCGDPSCRDAHTTGLIKYREPYKFGVDPSWRGSRSELPFLNSIKMKMSILLGVAQMNLGIILSYFDAKFHGNALDIRYQFVPQMIFLNSLFGYLALLIIVKWCTGSQADLYHVMIYMFLSPMEDLGDNQLFWGQKVLQILLLLMAVVAVPWMLFPKPFILRKLHMERFQGRTYGILRSSDSDLDAEPNSAREHHSDFNFSEVFVHQMIHSIEFVLGAVSNTASYLRLWALSLAHSELSTVFYEKILLLAWGYDSLIIRGAGLAVFSFATAFILLMMETLSAFLHALRLHWVEFMGKFYHGDGYKFRPFSFASLVDDD-
>OPHRgarg
MRFFNELPPMEFLRSEKMSFVQLIIPVESAQRAISYLGELGLVQFKDLNDDKSPFQRTFVNQVKRCGEMSRKLRFLKDQINKSNLTILARPALEPDTNLEELEVLLGEYEAELLEMNANSEKLQQTYNELLEFKLVLQKAGGFLVSEKNHAVPSERELDEHVYTLEEDGGALSLLEQEIQPEYSNKAGLRFISGIICKSKALRFERMLFRATRGNMFFHQAQAGELVMDPVSGEMVENTVFVVFFSGDQAKTKILKICVSFGANCYPVPDDMTKQRQIIREVLSRLSELETTLDAGIRHRNKALSSIGCQLWRWTMMVKKEKAVYDTLNKLNFDVTKKCLVGEGWCPAFAKPQIKDALQRATVDSNSQLGIIYHVMDATESPPTYFRTNRFTQGFQEIIDAYGVARYQEANPSVYSVVTFPFLFAVMFGDWGHGICLLFAALVLILYERKLGLQKLGSFMELAFGGRYVILLMALFSIYCGLIYNEFFSIPYHIFGQSAYRCRDPSCSDAHTAGLIMYREPYKFGVDPSWRGSRSELPFLNSLKMKMSILLGVAQMNLGLMLSYFDAKYHGNSLDIRYQFVPQIIFLNSLFGYLALLIVVKWCTGSQADLYHVMIYMFLSPTESLGDNQLFWGQKALQISLLLMAIVAVPWMLFPKPFILRKLNMERFQGRTYGVLHTSETDLDVELDSTRDHHTEFNFSEVFVHQMIHSIEFILGAVSNTASYLRLWALSLAHSELSTVLYEKLLLLAWGYNNLIIRLVGLAIFVFATAFILLMMETLSAFLHALRLHWVEFMGKFYHGDGYKFTPLSFAAITDDEE
>CORYacti
MRIFDELPPMDFLRSEKMSLVQLIIPVESAHRAITYLGELGLVQFKDLNDDKSPFQRTFVSQVKRCGEMSRKLRFFRDQINKSNLAILARPALQADTHLEELEVQLGEHEAELLEMNANSEKLQQTYNELLEFKLVLLKAGDFLVPAQNHAAPSERELDENVYTAEEDEGTLSLLEQENQPEFSNKAGLRFISGIICKSKALRFERMLFRATRGNMFFHQTQAGEYVMDPASGEMVENTVFVVFFSGDQAKSKILKICDSFGANCYPVPEDINKQRQITREVLSRLSDLETTLDAGILHRNKALGSIGCQLWRWSMMVKREKAIYDTLNKLNFDVTKKCLVGEGWCPAFAKPQIKEALQRATIDCNSQLGVIFHVMEATESPPTYFRTNRFTQAFQEIVDAYGVARYQEANPSLFSVITFPFLFAVMFGDWGHGICLLFAALILILYERKLGSQKLGSFMEMAYGGRYIILLMALFSIYCGLIYNEFFSVPYHIFGQSAYRCRDPTCSDVHTAGLIKYREPYKFGVDPSWRGSRSELPFLNSLKMKMSILLGIVQMNLGIMLSYFNAKYHGNSLDIRYQFIPQMIFLNSLFGYLALLIVIKWCTGSQADLYHVMIYMFLSPTENLGDNQLFWGQKALQISLLLMAIVAVPWMLFPKPFILRKLHMERFQGRTYGILRTSDADVDVELDSSRQHHSEFNFSEVFVHQMIHSIEFILSAVSNTASYLRLWALSLAHSELSTVFYEKILLLAWGYESIVIRLVGLSVFAFATAFILLMMETLSAFLHALRLHWVEFMGKFYHGDGYKFTPFSFASLADDEE
>GYMNodor
MRFFDELPPMEFLRSEKMSFVQLIIPVESAQRAISYLGELGLVQFKDLNDDKSPFQRTFVNQVKRCGEMSRKLRFLKDQINKSNLTILARPALEPDANLEELEILLGEHEAELLEMHTNSEKLQHTYNELLEFKLVLLKAGVFLVSDQNHAAPSERELDEHVYTPEEDGGTLSLLEQEIQPEFSNKAGLRFISGIICKSKALRFERMLFRATRGNMFFHQAQAGELVMDPVSGEMVENTVFVVFFSGDQAKTKIHKICDSFGANCYPVPEDMTKQRQIIREVLSRLSELETTLNAGIRHRNKALSSIGCQLWRWTMMVKKEKAVYDTLNKLNFDVTKKCLVGEGWCPAFAKPQIKDALERATIDSNSQLGIIFHVMDATESPPTYFRTNRFTQAFQEIVDAYGVARYQEANPSVYSVVTFPFLFAVMFGDWGHGICLLFGALVLILYERKLGSQKLGSFMELAFGGRYVILLMALFSIYCGLIYNEFFSIPYHIFGQSAYRCRDPSCSDAHTAGLIKYREPYKFGVDPSWRGNRSELPFLNSLKMKMSILLGIAQMNLGIMLSYFDAKYHGNSLDIRYQFVPQIIFLNSLFGYLALLIVVKWCTGSQADLYHVMIYMFLSPTESLGDNQLFWGQKALQIVLLLMAIIAVPWMLFPKPFILRKLNMERFQGRTYGVLHTSETDLDVELDSTREHHNEFNFSEVFVHQMIHSIEFILGAVSNTASYLRLWALSLAHSELSTVLYEKILLLSWGYNNIIIRLVGVAIFAFATAFILLMMETLSAFLHALRLHWVEFMGKFYHGDGYKFTPFSFASLADNEE
>LANAlana
MKIFDDLPPMDHLRSEKMSFVQLIIPVESAHRAVSYLGELGLIQFKDLNHEKSPFQRTFVNQVKRCGEMSRKLRFFSDQISKAGLTSSARPPMHPGIDLEELEVQLGEHEAELLEMNANSEKLQQTYNELLEFKLVLIKAGGFLISAHNHAVPPERELDETLYSKEEDEEHLSLLEQEMQPKTSNKAGLRFISGIICKSKALRFEKMLFRATRGNMFFNQAPAEGHVMDVVSGEMVEKIVFVIFFSGEQAKTKILKICEAFGASCYPVPEDSNKQRQITREVSSRLSELEATLDAGIRHRNKALTSIGFQLWRWTIMVKKEKAVYDTLNMLNFDVTKKCLVGEGWCPIFAKPQIKDALQRATIDSNSQVGIIFHVMDAVESPPTYFRTNRFTHAFQEIVDAYGIARYQEANPAVYSVITFPFLFAVMFGDWGHGLCLLLGSLILIIRENKLGSQKLGSFMEMAFGGRYVILLMALFSIYCGLIYNEFFSVPFPIFGASAYKCRDHTCSDAHTAGLIKYRDPYKFGVDPSWRGSRSELPFLNSLKMKMSILLGVTQMNLGIILSYFDAKFHGNSLDIRYQFVPQLIFLNSLFGYLALLIVIKWCTGSQADLYHVMIYMFLSPTDDLGENQLFWGQRALQILLLLLAMVAVPWMLFPKPFILRKLQTERFQGRTYGILGTSESDIDVEPDSARQHHEDFNFSEVFVHQMIHSIEFVLGAVSNTASYLRLWALSLAHSELSTVFYEKILLLAWGYDNIIIRLAGLAVFAFATAFILLMMETLSAFLHALRLHWVEFMSKFYHGDGYKFRPFSFAFLADEED
>HABEpant
MRFFDELPPMEFLRSEKMSFVQLIIPVESAQRAISYLGELGLLQFKDLNDDKSPFQRTFVNQVKRCGEMSRKLRFLKDQINKSNLTILSRPALEPDTNLEELEVVLGEHEAELLEMNANSEKLQQTYNELLEFKLVLLKAGGFLVSEQNHAVPSERELDETVYTP-EDGGTLSLLEQEIQPEFSNKAGLRFISGIICKSNSLRFERMLFRATRGNMFFHQAQAGELVMDPASGEMVENTVFVVFFSGDQVKTKILKICDSFGANCYPVPDDMTKQRQIIREVLSRLSELETTLDAGIRHRNKALGSIGCQLWRWTMMVKKEKAVYDTLNKLNFDVTKKCLVGEGWCPAFAKPQIKDALQRATIDSNSQLGIIFHVMDVTESPPTYFRTNRFTQAFQEIIDAYGVARYQEANPSVYSVVTFPFLFAVMFGDWGHGICLLFAALVLILYERKLGSQKLGSFMELAFGGRYVILLMALFSIYCGLIYNEFFSIPYHIFGQSAYRCRDPSCSDAHTAGLTKYREPYKFGVDPSWRGSRSELPFLNSLKMKMSILLGVTQMNLGLMLSYFDAKYHGKSLDVRYQFVPQIMFLNSLFGYLALLIVVKWCTGSQADLYHVMIYMFLTPTESLGDNQLFWGQRALQIMLLLMAIIAVPWMLFPKPFILRKLNMERFQGRTYGVLHTSETDIGVEFDSTQERHNEFNFSEVFVHQMIHSIEFILGAVSNTASYLRLWALSLAHSELSTVLYEKILLLAWGYNNLVIRLVGVAIFAFATAFILLMMETLSAFLHALRLHWVEFMGKFYHGDGYKFMPFSFASLADDEE
>VANIplan
MRFFDDLPPMDFLRSERMSLVQLIIPVECAHRAVSYLGEIGLVQFKDLNDDKSPFQRTFVNQVKRCGEMSRKLRFLSDQINKANLAVSAHSALQSDIDLEDLEVQLGEHEAELLEMNTNSEKLQQTYNELLEFKLVLMKAGGFLVSPQNHAVPLEREMDENVHA-NEDGEAVTFLEQEIEPEIPSKAGLRFISGIICKSKALQFERMLFRATRGNMFFHQAPAGEKVMDHVSTEMVEKTVFVVFFSGEQARTKILKICNSVGANCYPVPEDMTRQRQVTREVSTRLAELETTLDAGIRHRKNVLSSIGCQVWQWTMMVKKEKAVYDTLNMLNFDVTKKCLVGEGWCPAFAKPQIKDALQRATFDSNSQVGIIFHVMDSVDSPPTYFRTNRFTHAFQEIVDAYGVARYQEANPAVYSVVTFPFLFAVMFGDWGHGICLLLAALFLILRERKLGSQKLGSFMEMAFGGRYVILLMAFFSIYCGLIYNEFFSIPYHIFGSSAYKCGDSACRDAHTTGLIKYREPYKFGVDPSWSGSRSELPFLNSLKMKMSILLGVAQMNLGIILSYFDAKFHGNALDVRYQFVPQMIFLNSLFGYLALLIIVKWCTGSQADLYHVMIYMFLSPMEDLGANQLFWGQKVLQILLLLMAVVAVPWMLFPKPFILRKLHIERFQGRTYGILRSSDSDLDAEPNSAREHHSEFNFSEVFVHQMIHSIEFVLGAVSNTASYLRLWALSLAHSELSSVFYEKILLLAWGYDSLIIRGAGLAVFSFATAFILLMMETLSAFLHALRLHWVEFMGKFYHGDGYKFRPFSFASLVDDE-
>NEUWmali
MKFFDDLPPMDFLRSEKMSFVQLIIPVESAQRAISYLGELGLVQFKDLNDDKSPFQRTFVNQVKRCGEMSRKLRFFSDQITKAGLTISALPALQPNIEFEELEVQLGEHESELLEMNTNSEKLQETFNELLEFKLVLLKAGGFLVSAHNHSA-SETELDENMYYNEKNGEALSLLEQEIQPELPNKAGLRFISGIICKSKALRFERMLFRATRGNMFFHQAPAGEHVRDHISGEMVEKTIFVVFFSGEQAKAKILKICDSFGANCYPVPEDLNKQRQVTREVSSRLSELETTLDAGIHYRNTALSSIGCQLWRWTLMVKKEKAIYDTLNMLNFDVTKKCLVAEGWCPTFAKPQIKDALQRATIDCNSQVGIIFHVMDAIESPPTYFSTNRFMHAFQEIVDAYGVARYREANPAVYSVITFPFLFAVMFGDWGHGICLLLAALVLILRERKLGSQKLGSFMEIAFGGRYVILLMALFSIYCGLIYNEFFSVPFHIFGPSAYRCRDPHCSDARSAGLVKFREPYKFGVDPSWRGSRSELPFLNSLKMKMSILLGVAQMNLGILLSYFDAKFHGNSLEIRYQFVPHMIFLNSLFGYLAFLIVVKWCTGSQADLYHVMIYMFLSPSEDLGDNQLFWGQKALQILLLLMAIIAVPWMLFPKPFILKKLHTERFQGRTYGILRTSDTDLDIEPDSAREYHDDFNFNEVFVHQMIHSIEFILGAVSNTASYLRLWALSLAHSELSSVFYEKILLLAWRYNSIIIRLAGLAVFTFATAFVLLMMETLSAFLHALRLHWVEFMGKFYHGDGYKFRPLSFVSIAEEED
>SELEaequ
-----------------------------------------------------------------------------------------------------------------------------------------------------------------------------------------------------------------------MFFHQAPAGEHVMDPISGEMVEKTVFVVFFSGEQAKNKILKICDSFGANCYPVPEDISKQRQITREVSSRLSELETTLDAGMRHRNKVLNSIGSQLWSWSIMVKKEKAVYDTLNKLNFDVTKKCLVGEGWCPAFAKPQIKDALQRATVASNSQVGIIFHVMDATESPPTYFRTNRFTNAFQEIVDAYGVARYQEANPAVYSVVTFPFLFAVMFGDWGHGICLLLAALVMIIRERKLGSKKLGSFMEMAFGGRYVILLMSLFSIYCGLIYNEFFSVPYHIFGQSAYKCRDPSCRDVHTIGLIKYRDPYKFGVDPSWRGSRSELPFLNSLKMKMSILLGVAQMNLGIILSYFDAKFHGNSLDIRFQFVPQMIFLNSLFGYLALLIVVKWCTGSQADLYHVMIYMFLSPTENLGDNQLFWGQKSLQILLLLMAIVAVPWMLFPKPFILRKFHMERFQGRTYGILRTSDTDLDVEPDSAREHYSDFNFSEIFVHQMIHSIEFVLGAVSNTASYLRLWALSLAHSELSTVFYEKILLLAWGSDSIIIRIIGLAVFAFATAFILLMMETLSAFLHALRLHWVEFMSKFYRGDGYKFRPFSFTSIADEEE
>DENDnobi
MRFCNELPAMDFLRSEKMSFVQLIIPVESAHRAITYLGELGLVQFRDLNDDKSPFQRTFVNQVKRCGEMSRKLRYFSDQINKANLAILPRPTLQPDVHLEELEVQLGEHEAELLEMNANSEKLQQTYNELLEFKLVLQKAGGFLVSAQNHAAPSERELDENVYTAEDEEGNLSLLE---QPELSKKDGLRFISGIICKANALRFERMLFRATRGNMFFHHAPAGEHVMDPISGEMVEKTVFVVFFSGDQAKTKIVKICDSFGANCYPVPEDMNKQKQITREVLSRLSELETTLNAGIHHRNKALSSIGCQLWRWTMMVKKEKAVYDTLNKLNFDVTKKCLVGEGWCPAFAKPQIKDVLQRATIDSNSQLGIIFHVMDATESPPTYFKTNRFTHAFQEIVDAYGVARYLEANPSVYSVITFPFLFAVMFGDWGHGICLLFAALFLILRERKLESQKLGSFMEMAFGGRYVILLMALFSIYCGLIYNEFFSVPYHIFGSSAYKCRDPSCSDTHTAGLIKYREPYKFGVDPSWRGSRSELPFLNSLKMKMSILFGVTQMNLGIMLSYFDATFHGNSLDIRYQFVPQMIFLNSLFGYLALLIVVKWCTGSKADLYHVMIYMFLSPLENLGDNQLFWGQKTLQILLLLMAIVAVPWMLFPKPFILRKLHMERFQGRTYGILRTSDAELDVELDSAQEHYNDFNFSEVFVHQMIHSIEFVLGAVSNTASYLRLWALSLAHSELSTVFYEKILLLAWGYKSIIIRLVGLAVFAFATAFILLMMETLSAFLHALRLHWVEFMNKFYHGDGYKFKPFSFTSLANEEE
>GALEfabe
MRFFDDLPPMDFLRSEKMSFVQLIIPVESAHRAISYLGEIGLVQFKDLNDDKSPFQRTFINQVKRCGEMSRRLRFFSEQINKASLVVSTHSALQSDIDLEELEVQLGEHEAELLEMNTNSEKLQQTYSELLEFKLVLMKAGGFLVSAQNHAAPLEREMDEHVHT-NEDGDTVALLEQEIQPEISHKAGLRFISGIICTSKSLQFERMLFRATRGNMFFHQAPAGEKVMDLVSTEMVEKTVFVVFFSGKQARSKILKICDSIGANCYPVPEDITKQRQVIREVSTRLAELETTLDAGIRHRKNALSSIGCQLWRWTMMVKKEKAVYDTLNMLNFDVTKKCLVGEGWCPAFAKPQIKDALQRATIDSNSQVGIIFHVMDAAESPPTYFRTNRFTLAFQEIVDAYGVARYQEANPAVYSVVTFPFLFAVMFGDWGHGICLLLAALFLILRERKLGSQKLGSFMEMAFAGRYVILLMALFSIYCGLIYNEFFSVPYHIFGPSAYKCADPACRDAHTTGLIKYREPYKFGVDPSWLGSRSELPFLNSLKMKMSILLGVTQMNLGIILSYFDAKFHGNALDIRYQFVPQMIFLNSLFGYLALLIVVKWCTGSQADLYHVMIYMFLSPTDDLGDNQLFWGQKVLQILLLLMAIVAVPWMLFPKPFILRKLHMERFEGRTYGILRSSDTDLEAEPNFAREHHGDFNFGEVFVHQMIHSIEFVLGAVSNTASYLRLWALSLAHSELSTVLYEKVLRLAWGYDSLVIRAAGLAVFACATVYILLLMETLSAFLHALRLHWVEFMSKFYRGDGYKFRPFSFASLVDDE-
>CRYPlept
MRFFDELPPMDFLRSEKMSFVQFIIPVESAHRAITYLGELGLVQFKDLNDDKSPFQRTFVNQVKRCGEMSRKLRYFRDQINKSNLVMLARPGLQTDIHLEELEVELRDHEAELLEMNANSEKLQLTYNELLEFKLVLLKAGNFLVSTQNHAAPSEIELDENVYTAEEDVGTLSLLEQENQPEFSNKAGLRFICGIICKTKALRFERMLYRATRGNMVFHQAQAGEHVMDPSSGEMVENTVFVIYFSGDQAKIKIHKICDTFGANCYPVPEDMNKQKQITREVLSRLSELETTLDAGTLHRNKALSSIGCQLWRWTMMVKREKAIYDTLNMLNFDVTKKCLVGEGWCPSFAKPQIKDALQRATIDSNSQLGIIFHVLEATESPPTYFRTNRFTQAFQEIVDAYGVARYQEANPSLFSVVTFPFLFAVMFGDWGHGICLLFAALILILYERKLGSQKLGSFMELAFGGRYVILLMALFSIYCGLIYNEFFSVPYHIFGQSAYRCRDPSCSDAHTAGLIKYRDPYKFGVDPSWRRSRSELPFLNSLKMKMSILLGIAQMNLGIMLSYFDAKYHGNSLNIRYQFVPQMIFLNSLFGYLALLIVVKWCTGSQADLYHVMIYMFLSPSDNLGDNQLFWGQKALQIFLLLMAIVAVPWMLFPKPFILRKLHLERFQGRTYGILHTSDADLDVELDSARQHHSEFNFSEVFVHQMIHSIEFILGAVSNTASYLRLWALSLAHSELSTVFYEKILLLAWGYDNIVIRLVGLSVFTFATAFILLMMETLSAFLHALRLHWVEFMGKFYHGDGYKFTPFSFASIADDE-
