# Supplementary material for: Orchid Phylotranscriptomics: The Prospects of Repurposing Multi-Tissue Transcriptomes for Phylogenetic Analysis and Beyond
Source: Front Plant Sci. 2022 May 27;13:910362. doi: 10.3389/fpls.2022.910362 (PMC9196242; doi:10.3389/fpls.2022.910362)
Supplement: Supplementary file 4 [file Data_Sheet_3.zip › ortho_MSA/r1/OG0009510.fa]

>ANOEemei
MLPAICSRPPLTPSLLSSPA-----------------------------KHRTASFSSPERYSGHRRPSASEKEESQVEIDREKALEALEKLDRQIESLAQKDSVPRNRPISSYPGLDASSDVKMGMRRSEELAEIPASFLAYS----AG-KKRR-ASKAVILSPPPSYLYSHP-RTVVKTVNFTND--APIIIIPPD-SS-QP-VTLPKPRP-AE-VPAHR-PAT--------------AASADADTDTATKES-----------GRTRFQVPDRDRL-------------------------ATEPE-LDGSPL-VAGPA-QQE----PGPAQRGPPHCYVMSPLPRWE-DVP-RRREY---------------------------------FSAEYNY---YPTPIREGIYNIATDPNRLATIFSEENP-NACSIV
>ANOEroxb
-----------------------------------------------------------------------------------------------------------------------------------------------------------------ILSPPPSYLYSHP-RTVVKSVNF-ND--APIIIIPPD-SS-PP-VTLPKPRP-AE-VPAHR-PAT--------------AA--SADTDTATKES-----------GRTRFQVPDRDRL-------------------------ATGPE-LDGSPP-VAGPA-QQE----PGPAQRGPPHCYVMSPLPRWE-DVP-RRREY---------------------------------FSAEYNY---YPTPIREGIYNIATDPNRLATIFSEENP-NACSIV
>APOSodor
--------------------------------------------------------------MGCY-P--------------------LGKM-------------------------------------------VSRAFSKCT----GK-Q-KR-ASKVVILSPPPSYTYTRP-QTTVKSVNFSND--NPIIVIPPD-SN-QT-VTLSKPHL-SE-LPTHHHPSST------------------TPVVAEHKEP-----------SKIRFSP-------------------------------GPDIQ-RASP-P-QSDPA-QPK----QTTVKHNPPHCYVMSPLPRWE-ERP-RRREY---------------------------------FSGEYSY---YPTPLREGIYSIATDANRLTTIFSEENP-NACSIA
>APOSshen
--------------------------------------------------------------MGCY-P--------------------LGKM-------------------------------------------VSRAFSKCT----GK-Q-KR-ASKVVILSPPPSYTYTRP-QTMVKSVNFSND--NPIIVIPPD-SN-QT-VTLSKPHL-SE-LPTHHHPSST------------------TPVAVEHKEP-----------SKVRFSP-------------------------------GPDIQ-RASP-P-QSDPA-QPK----QTTVKHNPPHCYVMSPLPRWE-ERP-RRREY---------------------------------FSGEYSY---YPTPLREGIYSIATDANRLTTIFSEENP-NACSIA
>BLETstri
--------------------------------------------------------------MGCY-P--------------------LCKM-------------------------------------------VSKAFGKCSGYFVGK-ERRR-SSRVVILSPPPSYLYSRP-RTVVKSVNFSNQ--NPIVIIPPD-PN-PS-VTLPKPQQ-VE-TPSHH-PTS----------SSAAPP-ANMETTAE-------------------------------------------------------PPQ-VVTS-P-PTGPV-QKE----PNPVQRGPPHCYIMSPLPRWE-ERP-RRREY---------------------------------FSGEYCY---YPTPIREGIYNIAADPNRLTTIFSEENP-NACSIV
>CALAcreb
--------------------------------------------------------------MGCS-P--------------------LGKM-------------------------------------------VSKAFWKCN----GE-KRKG-KSKVLILSPPPSYLYSRP-RAVVKTVNFSND--TPIIIIPPD-ST-PP-LTVPKPPP-TD-IPHHP-PKTAV--------VPAVVP-DVAATNADTAKA-----------TRLQSEEPDRKRF-------------------------GPGPE---------------------PAHV----PPCYVMSPLPRSE-DHR-RRREY---------------------------------FSAEYNY---YPTPIREGIYNIATDPNRLATIFSEENP-NACTIV
>CALAplic
--------------------------------------------------------------MGCS-P--------------------LGKM-------------------------------------------VSKAFWKCN----GE-KRKG-KSKVLILSPPPSYLYSRP-RAVVKTVNFSND--APIIIIPPD-SN-PP-PTVPKPPP-TD-IPHHP-PKT------------AVVP-DVAATNADTAKA-----------TRLQSEEPDRKRF-------------------------GPGPE---------------------PAHV---PPPCYVMSPLPRSE-DHR-RRREY---------------------------------FSAEYNY---YPTPIREGIYNIATDPNRLATIFSEENP-NACSIV
>CALAsini
--------------------------------------------------------------MGCF-P--------------------LGKM-------------------------------------------VSRAFGKCS----GK-EKRR-PSRVITISPPPSYLYSHP-RTVVKSVNFSNQ--TPIVIIPPD-PN-PP-VTLPKSHP-AE-NP-----------------AAAAAT-AKPETVSE-------------------------------------------------------PPY-VVSS-P-PTGPV-QKE----QPSVQREPPQCYVMSPLPRWE-ERP-RRREY---------------------------------FSREYYY---YPTPIREGIYNIATDPNRLTTIFSEENP-NACSIV
>CALAtsoo
--------------------------------------------------------------MGCF-P--------------------LGKM-------------------------------------------VSRAFGKCS----GK-EKRK-PSRVITISPPPSYLYSHP-RTVVKSVNFSNQ--TPIVIIPPD-PN-PP-VTLPKSHP-VE-NP-------------------AAAT-AKPETVSE-------------------------------------------------------PPH-VVSS-P-PTGPV-QKE----QPSVQREPPQC--------------------------------------------------------------------------------------------------
>CALEmajo
PLLFLSVIPHLSPSPLSLPSIIICPSSSSS------------------SSSLVLSGRELGEAMGCY-P--------------------LGKM-------------------------------------------VSMALRKCR----GKKKTRR-ASRVLILSPPPSYLYSRP-RTVVKSVNFAND--APIIIIPPD-PA-QP-VAGPKPHP-PE-IPPRPHPNI----------SAAAAP-AGCVADADPTKH-----------ARVKFEEPSRDRL-------------------------GPGSE-PAGS-P-TPAPA-QQS----PAPAQRAPPHCYAMSPLPRWE-DHH-RRREY---------------------------------FSSEYNY---YPTPIREGIYSIATDPSRLASFFSEENP-NACIIA
>CEPHdama
--------------------------------------------------------------MGCY-P--------------------LGKM-------------------------------------------VSKAFGKCK----GN-EKRR-SSRAVMLSPPPSYLYSRP-RTVVKSVNFSNE--TPIIIIPPD-PN-PT-VTLPKTHP-AE-TPTHH-PT----------------P-TSAETITEHPES-----------VRVRFNT-------------------------------GSEQH-KVSS-P-PTGPA-QQA----PTAAQRSPPHCYVMSPLPRWE-ERP-RRREY---------------------------------FSGEYNY---YPTPIREGIYNIAADPNRLTTIFSEENP-NACSIV
>CHILsemi
--------------------------------------------------------------MGCS-P--------------------LGKM-------------------------------------------VSAALRKCR----GKKKTRG-ASRVLILSPPPSYLYSRP-RTVVKSVNFAAD--APIIIIPPD-LA-QP-VTGPKPRP-PE-TPPHHHPNITSA-------TATSTP-AGSVADADPTKP-----------TRVKFEEPSRDR----------------------------------GS-P-TPAPV-QQS----PGPSQRAPPDCYVMSPLPRWE-DHH-RRREY---------------------------------FSAEYNY---YPTPIREGIYNIATDPNRLATIFSEENP-NACSIV
>CHILtrap
-------------------------------------------------------------------------------------------M-------------------------------------------VSAALRKCR----GKKKTRG-ASRVLILSPPPSYLYSRP-RTVVKSVNFAAD--APIIIIPPD-PA-QT-VTGPKPRP-PE-TPPHHHPNITTA-------TATSTP-AGSVADADTTKP-----------TRVKFDEPSRDR----------------------------------GS-P-TPAPV-QKS----PGPSQRAPPDCYVMSPLPRWE-DHH-RRREY---------------------------------FSAEYNY---YPTPIREGIYNIATDPNRLATIFSEENP-NACSIV
>CORYacti
M--------------------------------------------------------KVEKRMGCY-P--------------------LGKV-------------------------------------------LSKAFSNCRR--SGK-KTRG-GSKVLILSPPPSYLYSRP-RTVLKTVNFSNE--TPIIIIPPN-TS-QP-INVPKHTI-TH---------------------------IGGDTKPDTSKS-----------TQVKFEEPNRDRF-------------------------GPALE-PAGS-V-KIAHV-QPE----PTPAQRAPPQCYVMSPLPRWD-DHL-RRREY---------------------------------FSAEYNY---YPTPIREGIYNIATDPNRLATIFSEENP-NACNIV
>CREMappe
--------------------------------------------------------------MGCY-P--------------------LGEM-------------------------------------------VSKAFGKCS----GK-ERRR-SSREVKFSPPPSYLYSRP-RTVVKSVNFCNE--APIVIIPPD-PN-PP-VTLPKPRP-VE-TPKRH-PIST---------AAAATP-AKPETVAE-------------------------------------------------------PPH-VVSS-P-PTGPV-QKE----PTPVQRGPPHCYVMSPLPKWE-ERP-RRREY---------------------------------FSGEYNY---YPTPIRESIYNIGTDPNRLTAIFSEENP-NACSIV
>CRYPlept
--------------------------------------------------------------MGCF-P--------------------LRKM-------------------------------------------AKKALRKCS---EGR-KARG-ASRVLILSPPPSYLYSRP-KTVVKTVNFSNE--TPIIIIPAD-SG-QSMTTVAKPRP-PE-TPLHH-PISSPTT----TATATATP-ASAETNPDATKS-----------TRVKFEEPNRDR-------------------------------------P----TT-QQQ----PAPVQRAPPQCYAMSPLPRWE-DQP-RRREY---------------------------------FSAEYNY---YPTPIREGIYNIATDPIRLATIFSEENP-NACSIV
>CYMBensi
--------------------------------------------------------------MGCY-P--------------------LGKM-------------------------------------------VSKAFGKCS----GK-ERRR-SSRMAKLSPPPSYLYSCP-RTVVKSVNFSNE--TPIVIIPPD-PN-AP-VTLPKPHPMVD-PPTHH-PIGTTPTTAAPTGAGAAAP-AKPETIAE-------------------------------------------------------TPR-VVSS-P-PSGPV-QKE----PAPVQRGPPHCYVMSPLPRWE-ERP-RRREY---------------------------------FSREYYY---YPTPIREGIYNIATDPNRLTAIFSEENP-NACAIV
>CYMBmann
-----------SPSTLQVDA----PSFSASACEREKERERERNSAINRWVEESERERDRGREMGCY-P--------------------LGKM-------------------------------------------VSKAFGKCS----GK-ERRR-SSRMVKLSPPPSYLYSRP-RTVVKSVNFSNE--TPIVIIPPD-PN-AP-VTLPKPHPMVG-PPAHH-PIGTEPTTAVPAGVGAAAP-AKPEAIAE-------------------------------------------------------APR-VVSS-P-PSGPV-QKE----PGPVQRGPPHCYVMSPLPRWE-ERP-RRREY---------------------------------FSGEYYY---YPTPIREGIYNIATDPNRLTAMFSEENP-NACAIV
>CYPRbard
--------------------------------------------------------------MGCY-S--------------------LGKI-------------------------------------------VSRAFEKCS----GK-ERRR-ASRVVIISPPPSYMYSRP-RTVVKSVNFSSE--NPIIIIPPD-PN-QV-VTLPKPHA-TE-TSTHQ--------------STTAIP-VGPDIIHKAPIP-----------ARVRFEEPSRVRF--AA---------------------GAEPH-ETTA-P-SPNLV-QSD----LAPNQCDHPRDYIMSPLPKWE-ERP-QWREY---------------------------------FGGDFHY---YPTPIREGIYNIATDANRLTTIFSEENP-NACSIV
>CYPRflav
--------------------------------------------------------------MGCY-S--------------------LGKF-------------------------------------------ISRAFGKCS----GR-KRTK-ASSVVILSPPPSYLYSRP-RTVVKSVNFSSE--NPIIIIPPD-PN-QV-VTLPKPHA-TE-TSTHQ-SS-----------STTAIP-VGPDIIPKAPIS-----------ARVRFEEPSQIRF--AV---------------------GAEPH-EIIA-P-SPNLV-QTD----LAPVQCDPLTDYIMSPLPKSE-ERP-QLREY---------------------------------FGGEFHY---YPTPMREGIYNIATDANRLTTIFSEENP-NACSIV
>DACThata
--------------------------------------------------------------MGCY-P--------------------LGKM-------------------------------------------VTKAFRKCR----GK-ERRG-ASRVMILSPPPSYLYSRP-RTMMKSVTFAND--NPIIVIPPD-SS-QT-VAMPRPHQ-KE-TPPNH-PNSA---------ADDAIS-AGSATRADSIKS-----------TRFRFEEPNQDHEPNKT---------------------GSEPSNKAGS-S-STGPT-QPE----PTPAQRDPPPCYVMSPLPRWE-ELP-RRREY---------------------------------FSAEYNY---YPTPIREGIYNIATDPNRLTTIFSEENP-NACSIV
>DENDchryso
--------------------------------------------------------------MGCY-P--------------------LGKM-------------------------------------------VSKAFGKCS----GK-ERRR-SSRVFKLSPPPSYLYSCP-RTVVRTVNFSNQ--TPIVIIPPD-PN-PP-VTSSKPHP-VE-TATHH-PISATST------AAAAAP-AKPEAIGE-----------------------------------------------------LPHPH-VVSS-P-PTCTV-QKE----PTPVQRGPPHCYVMSPLPRWE-ERP-RRREY---------------------------------FGGEYYY---YPTPIREGIYNIAADPNRLTTIFSEENP-NACTIV
>DENDnobi
--------------------------------------------------------------MGCY-P--------------------LGKM-------------------------------------------VSKAFGKCC----GK-ERRR-SSRAFKFSPPPSYLYSCP-RTVVRTVNFSNETRTPIVIIPPD-PNRPS-LTSPKPHP-ME-TTTHH-PISTTST-------AAAAP-AKQETFGE-----------------------------------------------------VPHPQ-VVSS-P-PTCTV-QKE----PTPVQRGPPHCYVMSPLPRWE-ERP-RRREY---------------------------------FSGEYYY---YPTPIREGIYNMAADPNRLTTIFSEENP-NACTIV
>DIURorie
-------------------------------------------------------------------------------------------M-------------------------------------------VSKAFSKCG----GK-RTRG-ASRVLILSPPPSYLYSRP-RTVVKSVNFSND--APIIIIPPD-ST-QP-ITAPKHQP-AE-LPLHR-PNNTTA-------TATTIP-AGADTNSETPKS-----------TRVKFEEHSRDHV-------------------------GP-PE-PPGS-L-PAASV-PQE----PAAAQRAPPHCYVMSPLPRWE-DHQ-RRREY---------------------------------FSTEYNY---YPTPIREGIYSIAADPNRLATIFSEENP-NACRIV
>DRAKelas
--------------------------------------------------------------MGCY-P--------------------LRKM-------------------------------------------VSMALQKCR----GKRRTRG-ASRVLIISPPPAYLYSRP-RTVVKSVNFAND--VPIIVIPPD-PT-QP-TTGPKPHP-PE-IPPHHHPNI----------RATTTP-ASSIPDADPTKP-----------TRVKFEEPSRDRL-------------------------GPGTE-PAGS-S-PPAPA-QQS----PAPYQRAPPPCYVMSPLPRWE-DHH-RRREY---------------------------------FSAEYNY---YPTPIREGIYSIATDPNRLASFFSEENP-NACSIV
>DRAKthyn
--------------------------------------------------------------MGCY-P--------------------LRKM-------------------------------------------VSMALQKCR----GKRRTRG-ASRVLIISPPPAYLYSRP-RTVVKSVNFAND--VPIIVIPPD-PT-QP-TTGPKPHP-PE-IPPHHHPNI----------RATTTP-ASSIPDADPTKP-----------TRVKFEEPSRDRV-------------------------GPGTE-PAGS-S-PPAPA-QQS----PAPSQRAPPPCYVMSPLPRWE-DHH-RRREY---------------------------------FSAEYNY---YPTPIREGIYSFATDP-------------------
>EPIDfulg
--------------------------------------------------------------MGCY-P--------------------LGEM-------------------------------------------VSKAFGRCS----GK-ERRR-SSTVVKLSPPPSYLYSQP-RTVVKTVNFNNE--TPILIIPPD-PK-PP-ATLPKPHP-ME-PPTRH-PITTAAA----AAAAAVAP-ARPEIIAE-------------------------------------------------------PSH-AVTS-P-PGGPV-QKE----PAPVQRGPPHCYVMSPLPRWE-ERP-RRREY---------------------------------FSREYYY---YPTPIRESIYNIATDPTRLTTIFSEENP-NACSIV
>EPIDpuni
--------------------------------------------------------------MGCY-P--------------------LGEM-------------------------------------------VSKAFGRCS----GK-ERRR-SSRVVKLSPPPSYLYSQP-RTVVKTVNFSNE--TPILIIPPD-PK-PP-ATLPKPHP-ME-PPTRH-PITTAAA----AAAAAVAP-ARPEIIAE-------------------------------------------------------PSH-AVTS-P-PGGPV-QKE----PAPVQRGPPHCYVMSPLPRWE-ERP-RRREY---------------------------------FSREYYY---YPTPIRESIYNIATDPTRLTTIFSEENP-NACSIV
>EPIPhell
--------------------------------------------------------------MGCY-P--------------------FGKM-------------------------------------------VSKAFRKCS----GK-KRRR-ASRVVMLSPPPSYLYSRP-RTMVKSVNFSNE--NPIIIIPPD-SN-PT-VTLPKAQP-AE-TPTHH-PT--------------------RETIAELPES-----------VRVRFNT-------------------------------GSEPH-RVSS-P-PAGPV-QQE----PTPGHRSPPHCYVMSPLPRCE-ERP-RRREY---------------------------------FGGEYNY---YPTPIREGIYNIAADPNRLTTIFSEENP-NACSIV
>EPIPpurp
--------------------------------------------------------------MGCY-P--------------------FGKM-------------------------------------------VSKAFRKCS----GN-KRRR-ASRVVMLSPPPSYLYSRP-RTMVKSVNFSNE--NPIIIIPPD-SN-PT-VTLPKPPP-AE-TPTHH-PT--------------------PETIAELPES-----------VRVRFNT-------------------------------GSEPH-RVSS-P-PAGPV-QQE----PTPGHRSPPHCYVMSPLPRCE-ERP-RRREY---------------------------------FGGEYNY---YPTPIREGIYNIAADPNRLTTIFSEENP-NACSIV
>ERYCcris
--------------------------------------------------------------MGCF-P--------------------LGKL-------------------------------------------VSKAFWKCT----GK-E-KR-SSRTTKLSPPPSYKYSGP-RSVAKSVNLCNQ--APIVIIPPD-PI-TP-VTLPRP--------THQ-TTIT---------TSAAAP-TKFENVVE-------------------------------------------------------SSQ-AVRS-P-PTGPV-QKE----PVPVQRDPPHCYVMSPLPRWE-ERP-RRKEY---------------------------------FSREYYY---YPTPIREGIYNIGIDPSRLTAIFSEENP-NACTIV
>ERYCpuss
--------------------------------------------------------------MGCY-P--------------------FGKL-------------------------------------------VSKAFWMCT----GK-E-KR-SSRKVKLSPQPSYLYSNP-RSVAKSVNFSNQ--APIVIIPPD-PI-TT-VTLPRSHP-SLVTPTQQ-TTIT---------TSAATP-TKLENVVE-------------------------------------------------------SPQ-AVRS-P-PTSPT-QKE----RVQVQRNPPHCYVMSPLPRCE-ERP-RRREY---------------------------------FGREYYY---YPTPIREGIYNIGIDPSRLTAIFSEENP-NACTIV
>GALEfabe
-------------------------------------------------------------------------------------------------------------------------------------------------------------------------------------------------------------------------------SV-----------GTTAPP-TGPDVVAEAVEP-----------ARVRFAA-------------------------------EARPK-DAGP-P-VSGPL-HPE----PVPDQRGVPHGYVMSPLPRWE-ERP-RRREY---------------------------------FSGEYHC---YPTPIREGIYDIATDANRLTTIFSEENP-NACTIL
>GASTelat
--------------------------------------------------------------MGCF-P--------------------LVKK-------------------------------------------IFRAVGNCN----GK-KIFK-AGKEG-RSPPPSFSCSRS-RTVSKSVNISTE--IPVVIISSD-PN-PT-VSITPPIS-SS---------------------------------STAQES-----------PRVRFEESNRVR-----------------------------PN-ASSS-P-RVGPV-HQQ----STPVQREPPQCYVMSPLPRWE-ERP-RRKEY--------------------------------FFSREYYY---YPTPIREGIYNIAADPNRLTAIFSEENP-NACTIV
>GOODfuma
MLPAICSRLPLTPSVLSSPA-----------------------------KLRTASFSTLERYSACFRPSASEKEESQVEVDREKALEALEKLDRQLESIAQKDAVP-----------------------------RNRPISSYP----GK-ERRG-ASRAVILSPPPSYLYSQP-RTVVKSVNFSND--TPIIIIPPD-SS-QP-VTIPKPRP-TE-VPAHR-PIT--------------AA-VDADIGVATKES-----------GRVRFKEPDRDRF-------------------------AAEPE-PDGSSP-AAGPA-QQE----PSPVQRGPPHCYAMSPLPRSE-DMP-RRREY---------------------------------FSAEYNY---YPTPIREGIYNIATDPNRLATIFSEENP-NACSIV
>GOODpube
--------------------------------------------------------------------------------------------------------------------------------------------------------------------PPPSYLYSHP-RSAVKSVNFSND--TPIIIIQPD-SS-QP-VTVPRPRL-AE-VPAHR-PTT--------------AA-VNADIGAATKES-----------GRIRFKEPERDRF-------------------------ATGPE-PDG----ATGPA-QQG----PSPAQSGPPHCYVMSPLPRWE-DVP-WRREY---------------------------------FSTEYNY---YPTPIREGIYNIATDPNRLAAIFSEENP-NACRIV
>GYMNdens
--------------------------------------------------------------MGCY-P--------------------LGKM-------------------------------------------VTKAFWKCT----GK-ERRR-ASRVMILSPPPSYLYSRP-RTMMKSVTFTNE--TPIIIIPPD-SS-QT-VTMPKPHQ-KE-TPPNH-PNGAA--------AAAAIS-AGSAPKADSIKS-----------TRFRLEEPNQDHEPNKA---------------------CSEPT-KAGS-S-STGPT-QPE----PTPAQRDPPPCYVMSPLPRWE-ELP-RRREY---------------------------------FSAEYNY---YPTPIREGIYNIATDPNRLTAIFSEENP-NACSIV
>GYMNodor
--------------------------------------------------------------MGCY-P--------------------LGKM-------------------------------------------VTKAFWKCT----GK-ERRR-ASRVMILSPPPSYLYSRP-RTMMKSVTFTNE--TPIIIIPPD-SS-QT-VTMPRPHQ-KE-THPNH-PNGAA--------AAAAIS-AGAAPKADSIKS-----------TRFRFEEPNQDHEPNKA---------------------GSEPT-KAGS-S-STGPT-QPE----PTPAQRDPPPCYVMSPLPRWE-ELP-RRREY---------------------------------FSAEYNY---YPTPIREGIYNIATDPNRLTAIFSEENP-NACSIV
>HABElong
--------------------------------------------------------------MGCY-P--------------------LRKM-------------------------------------------VAKAFRKCR----GK-E-RG-PSRAVIFSPPPSYLYSRP-RTTMKSVTFTNS--TPIIIIPPD-SS-QT-AAVPKPRP-KD-LPSNH-PNIAAAT----AAEATVIS-AGAATKAE---S-----------TRIRIEEPNRDHS--ST---------------------KSEPNKASSS-S-KTAPI-QPD----PTPAGRDPPPCYVMSPLPRGE-DPA-RRREY---------------------------------FSAEYNY---YPTPIREGIYNIATDANRLTTIFSEENP-NACSIV
>HABEpant
-----------------------------------------RGL-----------ERERQTEMGCY-P--------------------LRKM-------------------------------------------VAKAFRKCR----GK-E-RG-PSRAVIFSPPPSYLYSRP-RTTMKSVTFTNS--TPIIIIPPD-SS-QT-AAVPKPRP-KD-LPSNH-PNIAAAT----AAEATVIS-AGAATKAE---S-----------TRIRIEEPNRDHS--ST---------------------KSEPNKASSS-S-KTAPI-QPD----PTPAGRDPPPCYVMSPLPRGE-DPA-RRREY---------------------------------FSAEYNY---YPTPIREGIYNIATDANRLTTIFSEENPARIWRST
>HAEMdisc
-------------------------------------------------------------------------------------------M-------------------------------------------VSKDFWKCN----G--EKRR-ASRAVILSPPPSYLYSHP-RTVVKSVNFTND--APIIIIPPD-SG-QP-VTLPKPRP-AE-IPAHR-PT---------------AA-ASAATCATTKEL-----------ERTRFQEPNRDRL-------------------------ATGPE-PEGSSP-VAGPA-QQE----PSPTQRGPPHCYIMSPLPRWE-DMP-RRREY---------------------------------FSAEYNY---YPTPIREGIYNIATDPNRLAT--------------
>HEMIforr
--------------------------------------------------------------MGCY-P-------------------LLEKM-------------------------------------------VNKAFCMCR----GKERRRG-ASRGVILSPPPSYLYSRP-RTMMKSVSFANE--TPIIIIPPN-SS-QT-VTMPKPRP-KE-NHPNN---VAAT-------TAVTIS-VSATAKADSTEP-----------TRLKFEEPNRDHS--ST---------------------GSDPN-KAGS-S-PKAPS-QPE----PTPAQRDPPPCYVMSPLPRWE-DLP-RRREY---------------------------------FSAEYNY---YPTPIREGIYSIATDPNRLTTIFSEENP-NACSIV
>HYPOheme
--------------------------------------------------------------MGCYPP--------------------LGKM-------------------------------------------MSRALGKCN----GK-EKRSSRSHRMVYSPPRTYYHH---TRVVKSVNFSND--NPIIIIPPE-IP-TTEPAIPRHHH-H--------P------------EPGSPPGRPEPPPAEPKKS-----------ARVRFSD---------------------------------RPDSPPEE-H-RAGPD-RPE----PAPVFSTPAHRYVPSPLPRWEVDGG-RRREY---------------------------------FSGEYCY---YPTPLREGIYSIATDPNRLTTIFSEENP-NACTIV
>LANAlana
M-------------------------------------------------------------ILIY------------------LIYFIAQF----------------------------FIIIIFIY-------LFPIFDSSY--FLGK-ERRRATNNKMVYSPPPTYYHT---RTVVKSVNFSND--NPVIVIPAE-AP-MA-AAIPKHHY-PE-TVISP-SA-----------HANSSP-TGPEV-AEPIEPVPTQRTGSPTGPKASKSQKKRTRF-------------------------RDGPD-QQET-V-QAGPA-GHD----PGPVYSTPAHRYVPSPLPRWE-DGA-RRREY---------------------------------FSGEYCY---YPTPIREGIYNIATDANRLTTIFSEENP-NACTIV
>LECAnigr
--------------------------------------------------------------MVCC-P--------------------LREI-------------------------------------------VSKVFGKCS---GGR-EERR-ATKMAILSPPPSYLYSRP-RPVVKSVNFSND--NPIIIIPPN-PT-QP-VTLPKPQP-AE-IPVHH-SA-----------GATAAP-------TEPAEP-----------ARVRFGA-------------------------------GRGPQ-DAGP-P-PAVPV-HPE----PVTVQRGAPHGYVMSPLPKWE-ERP-QRREY---------------------------------FSREYHY---YPTPIREGIYDIATDANRLTTIFSEENP-NACSIV
>LIMOabor
--------------------------------------------------------------MGCY-P--------------------LGKM-------------------------------------------LSKAFRKCK----GN-ERRR-ASRVVMLSPPPSYLYSRP-RTVVKSVNFSND--TPIIIIPPD-PN-TT-VTLPKHRP-AE-TPTHN-PT----------------P-ASPETIAELPEC-----------VRVRFNT-------------------------------GSEPH-KVSS-P-PTGPV-QQE----PTAGQRSPPHCYVLSPLPRWE-ERP-RRREY---------------------------------FSGEYNY---YPTPIREGIYNFAADPNRLTTIFSEENP-NACSIV
>MEXIxero
--------------------------------------------------------------MGCC-P--------------------LSKV-------------------------------------------VPRAFVKCS----GK-EKRRTSSRVVILSPPPSYLGSRS-QKAVKSVNFSNE--NPIIVIPPT-LN-QA-VTLPKPQV-AE-TIAPQ---------------STVIS--------------------------------------------------------------GGEPH-RVSG-PSSPSPV-QPD----PIPIH----QSYIMSPLPKWE-ERT-RRREY---------------------------------FGGEYHC---YPTPIRDGIYNIATDTNRLTTIFSEENP-NACSIV
>MICRparv
--------------------------------------------------------------MGCC-P--------------------LRRI-------------------------------------------MSDAFKKFG----GK-KTKG-SSRVLILSPPPSYLYSRP-RTVVKTVNFSNE--TPIIIIPPD-SS-QP-VSAPKPHP-PE-IPPHH-PTSSS--------AATSTP-TAADTNADSTKS-----------RRLKFEEPNRDRF-------------------------GSASE-PAGS-S-STGPT-QQE----PVPVQRAPPHCYVMSPLPRWE-DHP-RRREY---------------------------------FSAEYNY---YPTPIRDGIYNIATDPSRLTAIFSEENP-NACNIV
>NEUWmali
--------------------------------------------------------------MGCY-P--------------------LGKM-------------------------------------------VSRAFGKCS----GK-E-RR-ASRVVILSPPPSYAYSRP-RTVVKSVNFSND--NPVIVITPD-PN-MT-VTLPKPQT-SE-LSTPHHPPST-------------------ATAAEPREP-----------ARVRFAP-------------------------------GPDHQ-EPGH-P-QPVPA-PQE----PTPVQLGPPHCYVMSPLPRWE-ERP-RRRDY---------------------------------FSGEYNY---YPTPLREGIYSIATDANRLTTIFSEENP-NACSIA
>NEUWzoll
--------------------------------------------------------------MGCY-P--------------------LGKM-------------------------------------------VSRAFGKCT----GK-E-RR-ASRVVILSPPPSYAYSRP-RTVVKSVNFSND--NPVIVIPPD-PN-MT-VSLPKPQT-SE-FSTPHHPPST-------------------ATAAEPREP-----------ARVPFGP-------------------------------EPDHQ-EPGH-P-QPVPA-PQE----PTPVQLGPPHCYVMSPLPRWE-ERP-RRRDY---------------------------------FSGEYNY---YPTPLREGIYSIATDANRLTTIFSEENP-NACSIV
>OPHRgarg
--------------------------------------------------------------MGCY-P--------------------LWKL-------------------------------------------VTKAYWKCR----GK-ERRG-VSREMILSPPPSYLYSRP-QTMMKSVTFTND--PPIIIIPPD-SS-QT-VTMPKPQL-KE-NNPNR--------------GTTDIS-AGATTKADSVKS-----------TRFKFEQHDQGHEPNKAGPEPSKAGPEPSKTGPDPSKMGPEPS-KAGS-T-STCPT-QPE----QTQAQRDPPPCYVMSPLPRWD-EVP-RRREY---------------------------------FSAEYNY---YPTPIREGIYNIATDPNRLTTIFSEENP-NACSIV
>OPHRsphe
--------------------------------------------------------------MGCY-P--------------------LWKL-------------------------------------------VTKAYWKCR----GK-ERRG-VSREMILSPPPSYLYSRP-QTMMKSVTFTND--PPIIIIPPD-SS-QT-VTMPKPQL-KE-NNPNR--------------GTTDIS-AGATTKADSVKS-----------TRFKFEQHDQGHEPNKAGPEPSKAGPEPSKTGPEPSKMGPEPS-KAGS-T-STGPT-QPE----QTQAQRDPPPCYVMSPLPRWD-EVP-RRREY---------------------------------FSAEYNY---YPTPIREGIYNIATDPNRLTTIFSEENP-NACSIV
>ORCHital
--------------------------------------------------------------MGCY-P--------------------LGKM-------------------------------------------VTKAFWKFR----GK-ERRG-ASRAVILSPPPSYLYSHP-RTMMKSVTFANE--TPIIIIPPD-SS-QT-VTMPRHHQ-KE-IPPNH-PNSGA--------TATAIS-GGAATKADSVKS-----------TRFRLEEPSQDHE---------------------------------------------------PHKASSEPRQ--VHHQRPRFS-QNR-RRPNVIRLLAMSCHRCRGGRSCHGEESSVQSTAATLPLFVRAFTILPPIPTVLRPSL-------ARRTLMLA-----ALCK--
>PAPHconc
--------------------------------------------------------------MGCY-P--------------------FRKM-------------------------------------------VSRAF--------GK-EKRR-ASRVVILSPPPSYSSSHP-KTVVKSVNFSNE--NPIIIIPPN-IN-QA-VTLPKPHA-AE-TTTHQ-SP-----------STTVIP-SNPDNVHEAPIP-----------GQARFKEPNRVHF--VS---------------------GTEPH-QPTA-A-SPSLV-HPG----SIPIQHTPPQSYIMSPLPKWE-ERS-RQREY---------------------------------FGGEYHC---YPTPIRDGIYNIATDTNRLTTIFSEENP-NACSIV
>PAPHhirs
--------------------------------------------------------------MGCY-P--------------------FRKM-------------------------------------------FSRAF--------GK-EKRR-ASRVVILSPPPSYSSSRP-KTVVKSVNFSNE--NPIIIIPPNFSN-EA-VTLPKPHA-AE-TTTHQ-SP-----------STTVIP-SNPDNVHEAPKP-----------SQARFKEPNRVHF--VS---------------------GTEPH-QATA-P-SPSLV-HPG----SIPIQHTPPQSYIMSPLPKWE-ERS-RQREY---------------------------------FGGEYHC---YPTPIRDGIYNIATDTNRLTTIFSEENP-NACSIV
>PHAIflav
--------------------------------------------------------------MGCF-L--------------------LGKM-------------------------------------------VSRAFGKCS----GK-EKRR-PSKVITISPPPSYLYSHP-RTVVKSVNFSNQ--TPIVIIPPD-PN-PP-VTLPNPHP-AE-NPT-----------------------AKPGTVAE-------------------------------------------------------PPQVVVSS-P-PAGPV-QKE----PTPVQREPPQCYVMSPLPRWE-ERP-RRREY---------------------------------FSGEYYY---YPTPIREGIYKIATDPNRLTTIFSEENP-NACSIV
>PHALcorn
--------------------------------------------------------------MGCC-A--------------------LGKK-------------------------------------------FSEAFRKCS----GKGERRS-SSRAVELSPPPAYLYSRPTTTLIKSVNFSND--TPIVIIPPD-PN-P-----PKPRP-VE-NPAHQHPMNT----------------AAAATSAASAPAT----------KPVPIAEP---------------------------------SH-LVSS-P-ARG------------PVQRGPPHCYVMSPLPRWE-ERPQRRREY---------------------------------LSGEYSY---YPTPIREGIYTIGTDPNRLTSIFSEENP-NACTIV
>PHALmode
--------------------------------------------------------------MGCC-A--------------------LGKK-------------------------------------------FSEAFRKCS----GKEERRS-SSRAVKLSPPPAYLYSRPTTTLIKSVNFSND--TPIVIIPPD-PN-P-----PKPRP-VE-NPAHQHPMNT----------------TTATTSAASAPA-----------KPVPIAEP---------------------------------SH-MVSS-P-ARGPV-QKE----PGLVQRGPPHCYVMSPLPRWE-ERPPRRREY---------------------------------LSGEYSY---YPTPIREGIYNIGTDPNRLTSIFSEENP-NACTIV
>PHRAlind
--------------------------------------------------------------MGCY-P--------------------LSKV-------------------------------------------IPRAFGKCS----GK-QRKR-ASRVIILSPPPSCLCFRP-HKVVKSVNFSSE--NPIIVIPPI-LN-QV-KSLPKPHV-AE-TTTHQ-SS-----------GITVIP-VSPDDIHEAPIP-----------GQVRFQQSNRVRF--IS---------------------GGEPH-QVSA-P-SPSLV-QPD----PIQIQHTPLHSYIMSPLPKWE-EHS-RRREY---------------------------------FGGEYHY---YPTPIRDVIYNIATDTNRLTTIFSEENP-NACSIV
>PLATclav
-------------------------------------------------------------------------------------------------------------------------------------------------------------------------------------------------------------------------------AATVVA-------AATVIS-AGAPTKADSKKS-----------ARFL----NQDHEPNRA---------------------GFEPS-KTGS-S-STSPT-QPE----PTPAQRDPPPCYVMSPLPRWE-EMP-RRREY---------------------------------FSAEYNY---YPTPIREGIYNIATDPNRLTTIFSEENP-------
>PTERcurt
--------------------------------------------------------------MGCYPP--------------------LGKV-------------------------------------------VSKAFWKCR----GK-EKRG-ASRVVILSPPPSYLYSRP-RTVVKSVNFTNE--TPIIIIPPD-SS-QT-VTLPKPYP-AG-IPIHR-PNTSNT-------TTTISA-ANADAYADAKES-----------ARIRLEQPNRDRF--ATG--------------------SSEPD-VIGS-L-PAGPIHQQE----PCPVQRDPPHCYVMSPLPRWE-DRP-RRREY---------------------------------FSAEYNY---YPTPIREGIYNIATDPNRLATIFSEENP-NACSIV
>RIMAelli
--------------------------------------------------------------MGCY-P--------------------LGEM-------------------------------------------VSTAFRKCR----AKKRTRR-ASRVLILSPPPSYLYSRP-RTVVKSVNFAND--AQVIIIPPD-ST-QP-IAAPKPHP-PE-IPPHHHPNST---------AATSTP-ACAVADTDATKP-----------TRVKFEEPSRDRL-------------------------EPGSE-PVVS-P-APAPS-QHE----PAQAQRAPPHCYVMSPLPRWE-DHR-RRREY---------------------------------FSAEYNY---YPTPIREGIYNIATDPNRLATIFSEENP-NACSIV
>SELEaequ
---------------------------------------------------------------------------------------------------------------------------------------MNKTHQSSRK--RRK-NRRR-ASRVVIFSPPPSYLYSGP-QKVVKAVNFSSE--NPILIIPPD-PN-QA-VTSSKLHA-AE-TSTHQ-SC-----------STTIIP-TGPDMIPE---------------DRVRFEEPNHARF--AA---------------------GVVPH------V-VPNIV-QPD----LLPFQ--PPNSYMISPLPKWE-ERP-QRSEY---------------------------------FGGEYHY---YPTPIHEGIYNIATDANHLTTIFSEENP-NACSIV
>SERAvome
---------------------------------------------------------------------------------------------------------------------------------------------------------------------------------------------------------------MPKPQL-NE-NYTNS-STAAAT-------TAAPTS-AGATAKADSVKS-----------TRLRFEEPNKNHEPDKA---------------------GSEPS-KASS-S-STGKT-QPE----PTPAQRDPPPCYVMSPLPRWD-EHP-RRREY---------------------------------FSAEYSY---YPT--------------------------------
>THELangu
--------------------------------------------------------------MGCY-P--------------------LGEM-------------------------------------------VSMAYRKCG----GKKKRRG-ASRVLILSPPPSYLYSRP-TAVVKSVHFADA--TPIIVIPPD-ST-QP-ITVPKPHP-LE-VPLHHHPTS----------TTAATP-AG-----DAAKP-----------ARVKFEEPKRDRL-------------------------GPASP------A-TTEPV-QQEPAPAPAPAQRAPPHSYVMSPLPRWE-DHP-RRREY---------------------------------FSTEYNY---YPTPIREGIYSIATDPNRLATIFSEENP-NACSIV
>VANIplan
--------------------------------------------------------------MGCS-P--------------------LGQM-------------------------------------------VSTVFDKCG----GR-ERRR-ASKVMIVSPPPSYLYARP-RTVVKSVSFSND--NPIIIIPPN-QN-QQ-QAEAPPMP-----PGHQ-ST-------------------GTHVAAEGAEP-----------ARVRFAG-------------------------------GGRPK-DAGP-P-PSGPV-HPE----PVTAQRCAPHGYVMSPLPRWE-ERP-RRREY---------------------------------FSGEYHY---YPTPIREGIYEIATDANRLTTIFSEENP-NACNIV
>EPIPaphy
M------------------------------------------------------HDLRERGMGCY-S--------------------LYNM-------------------------------------------VYKAFWRCS----RKGKKMR-SSRDVKSSPPHSYVYSRP-KTVVKSVNVCKE--TPIVVIPSD-QN-PQ-LPLPVSQR-IS--------------------SGTGAT-SRPDTTAEPKES-----------IRVQYEKPRRVRS--KS--------------------------------PLAPTVN-QAE----PTPAQHLPPHCYIMSPLPWWE-KHP-RRREF---------------------------------FSEEYRY---IPTPIREGIYNVAVDPNRLTSIFSEENP-NACSIA
