# Supplementary material for: Orchid Phylotranscriptomics: The Prospects of Repurposing Multi-Tissue Transcriptomes for Phylogenetic Analysis and Beyond
Source: Front Plant Sci. 2022 May 27;13:910362. doi: 10.3389/fpls.2022.910362 (PMC9196242; doi:10.3389/fpls.2022.910362)
Supplement: Supplementary file 4 [file Data_Sheet_3.zip › ortho_MSA/r1/OG0009058.fa]

>OECEmacu
----------MSRDKERWQGRYSKLEEALEIKSLRRIISAYINYSDAAEEDVRRYERSFRKLSREHKGLLSHLPLKYQRLRRCISVNSFFIMNMLQAFDPPFDMSQDIHLDGHSDIERLPNSHFCTQASHCTEDCSAYVKKPMAENLDSASGPELSSCNGECVQS--PPRRTNEKQETSSGSSLSLI-NMNSPERNAKLIDESRDDVKFICNLDLSLHDSIPNGNISSVPNDWMETSLRLSVPPVDVDKVRCIIRNIVRDWAMEGQKERDQCYKPILEELSRLFPVRCKDRPPSCLVPGAGLGRLALEISCLGFVSQGNEFSYYMMICSSFILNHTEAAKQWTIYPWIHSNCNSLSDDDQFRPVSFPDIQPASAGITEGFSMCGGDFIEVYNDIDQEASWDAVVTCFFLDTAHNIVEYIEAISKILKDGGVWINLGPLLYHFADSYGPEDEMSIEISLEDVKKIALHYGFEIEMEKIIETTYTANPRSMMQNHYYAAFWTMKKKPRT
>SELEaequ
-------------------------------------------------------------------------------------------MNMLQAFDPPFDMSQDIDLVEHRDIENLHDSHLCTQSSHYAEEYNAYPKQHVLESRTDISGPEISSCSGGCDKTPTSLKGNNEKQEISSECSCSHIMNANSSDRDIELIDGSG-DVKVTSRPDSSLLGSTPNGNRSSAPSGWMELSLKLDVPFVDVDKVRCIIRNIVRDWALEGQKERDQCYKPILEELDRLFPVRCKERPPCCLVPGAGLGRLALEISCLGFVSQGNEFSYYMMICSSFILNQTEAVNQWAIYPWIHSNCNSLSDDDQFRPVSFPDIQPASAGITEGFSMCGGDFVEVYNAVDQEASWDAVVTCFFLDTAHNIVEYIEIISKVLKDGGVWINMGPLLYHFADSYGPEEEMSIEISLEDVKKVAVHYGFELETQKMIETTYTANPHSMMQNHYYTAFWTMKKKLKA
>HAEMdisc
MAGVGQQQRSMSREIEGPQRRFTEFEEALEIKSLRRIISAYINYSDAAEEDVKRYERSFKKLSREHMALLSHLPQKYQRLRWCISVNSFFIMKMLQAFDPPFDMSQDIDVAVHDDLENHHDSHLCTQASHFTKGSITYLKQPLPENRSSVSGLEVSSCGGECDHTLTSLKRNNVKQEISSESSC---------------IDESQDDFKFICNPDSPTHDSTPNGN-SSLPIDWMEASLKLSVPLVDVDKVRCIIRNIVRDWALEGQKERDKCYKPILEELSRLFPDRSKERPPCCLVPGAGLGRLALEISSLGFVSQGNEFSYYMMICSSFILNQTERANQWIIYPWIHSNSNSLSDDDQFRPVSFPDIHPESAGITEGFSMCGGDFVEVYNEVDQEASWDAVVTCFFLDTAHNIVEYIEVISKILRMGGVWINLGPLLYHFADSYGPDEEMSIEISLEDVKNVALQYGFELEMDKMIETTYTANPLSMMQNHYYTAFWTMRKMPRK
>PHAItank
----------MGGEKEGRQGRYSKLEEVLEIKSLRRIISAYINYSNAAEEDVRRYERSFRKLSREHKGLLSHLPLKYQRLRRCISVNSFFIMNMLKAFDPPFDMSQDIDLDEHGDIERLPNGHLCTHASHYTEDCSAHLKQPVPESIDSASGPELSSSRGGCDQT--SSKRNNEKQEISSGSSCSLIMNMNTPDCNAKLIDESRDDVKFICNLDSFPHDSTPNGNISSMPNDWMGTSLRLSVPLVDVDKVRCIIRNIVRDWAMEGKKERDQCYKPILEELNRLFPVRCKERPPSCLVPGAGLGRLALEISCLGFVSQGNEFSYYMMICSSFILNQTEAANQWIIYPWIHSNCNSLSDDDQFRPVSFPDIQPSSAGITEGFSMCGGDFIEVYNDIDQEASWDAVVTCFFLDTAHNIVEYIEVVSKILKDGGVWINLGPLLYHFADSYGPDDEMSIEISLEDVKKVALQYGFEFEMEKIIETTYTANPLSMMQNHYYTAFWTMKKKPRT
>HABElong
----------MSRKMEGSQRRFNSLEEALEIKSLRRIISAYLNYSDAAEEDVRRYERSFTKLSREHKALLSHLPLKHQRLRRCISENSIFIMNMLQAFDPPFNMRQDIDIAGDSDLESHPDGHLCRKDSQYTKACSTDPKQLVPDS-GSVSEPELSSCSGGCDHYLALSKRNKEKLEVSSGDSPGLIMDTNTCDCNSELIDENNDDVKYNCNLDSSLHDSSPNGNQSLLPADWMDTSLRLSVPLVDVDKVRCIIRNIVRDWAMEGQNERDKCYKPILEELKRLFPVRYKERPPCCLVPGAGLGRLALEISSLGFVSQGNEFSYYMMICSSFILNHAEAANQWVIYPWIHSNCNSLTDDDQFRPVRFPDIQPASAGITEGFSMCGGDFVEVYNDMDQEAAWDAVVTCFFLDTAHNIVEYIEVISKVLKEGGVWINMGPLLYHFADSYGNEEEMSIEISLEDVIKIALQYGFELEMEKTVATTYTVNPLSMMQNHYYTAFWTMRKKLKA
>MASDpict
------------QEKESSHGRYSKLEEALEIKSLRRIISAFINYSYAAEEDVKRYERSFRKLSREHKGLLSHLPQKFRRLRRCISVNSIFIMNMLQAFDPPFDMSQDIDLDGHGDIERLSNGHFCTRASQYTEGCSA---QPEPKSIDSASGPELSSCCGACDLT--PQKRNYEKQEISSGSSCSLIMNLNTPDCKAKLFDESRDKVNFICTPDSSPRDSIPNGIISSMPKDWMETSLRLNVPLVDVDKVRCIIRNIVRDWAMEGQKERDQCYKPILEELNRLFPVRCKDRPPSCLVPGAGLGRLALEISCLGFVSQGNEFSYFMMICSSFILNQTEAANQWTIFPWIHSNCNSVSDDDQFHSVAFPDIQPASAGITEGFSMCGGDFIEVYNDIDQEASWDAVVTCFFLDTAHNIIEYIEVISKILKNGGVWINFGPLLYHFADSYGSEEEMSIEISLEDVKKVALQYGFEIEMEKMIETTYTANPRSMMQNHYYTAFWTMKRKPRA
>HABEpant
----------MSRKMEGSQRRFNSLEEALEIKSLRRIISAYLNYSDAAEEDVRRYERSFTKLSREHKALLSHLPLKHQRLRRCISENSIFIMNMLQAFDPPFNMRQDIDIAGDSDLESHPDGHLCRKDSQYTKACSTDPKQLVPDS-GSVSEPELSSCSGGCDHYLALSKRNKEKLEVSSGDSPGLIMDTNTCDCNSELIDENNDDVKYNCNLDSSLHDSSPNGNQSLLPADWMDTSLRLSVPLVDVDKVRCIIRNIVRDWAMEGQNERDKCYKPILEELKRLFPVRYKERPPCCLVPGAGLGRLALEISSLGFVSQGNEFSYYMMICSSFILNHAEAANQWVIYPWIHSNCNSLTDDDQFRPVRFPDIQPASAGITEGFSMCGGDFVEVYNDMDQEAAWDAVVTCFFLDTAHNIVEYIEVISKVLKEGGVWINMGPLLYHFADSYGNEEEMSIEISLEDVIKIALQYGFELEMEKTVATTYTVNPLSMMQNHYYTAFWTMRKKLKA
>GALEfabe
----------MNPETEGQHRRYSKLEEALEIKSLRRIISAYLNYSEAAEEDVRRYEKSFRKLPHEHKALLHHLPMKYQRLRRCISVNSFFIMNMLQAFNPPFDMSQDICIDEHENIGDLPDGHLCAQVSDCSKECSSCFKQPVPDDQGNGPAAISITSRGVRGQSP-SPERNNGNQEISSGTSCTSIFRMHASDNNTELVKESR-D-----NPDSSSFDSTSNGNVSSLQSDWIEDALKLSVPLVDVDKVRCIIRNIVRDWAVEGQKERDQCYKPILEELKRLFPVRCKERPPCCLVPGAGLGRLALEISCLGFMSQGNEFSYYMMICSSFILNQTTAANQWIIYPWIHSNCNSWSDDDQFCPVTFPDIHPASAGISEGFSMCGGDFVEVYSDVDQVASWDAVVTCFFLDTAHNIVEYIEVISKVLKDGGVWINLGPLLYHFADSYGPEEEMSIEISLEDVKKVALHYGFVLEMEKIIETTYTANPRSMMQNHYYAAFWTMKKKPKA
>CYMBensi
----------MSREKEGWQGRYSKLEEALEIKSLRRIISSYINYSDAAEQDVRRYERSFRKLSREQKGLLSHLPLKYQRLRRCISVNSFFIMNMLQAFDPPFDMSQDIDLYGHGDIERLPNGHLCMQASHCTEDCSASVKQPVAENIDSASVPKLSSCSRGFDLT--PSKRNNEKQEMSSGSSLSV-MNMNSPEPNVKLIDESRDDIKFIGSLDLSLQDSTPNGNISSAPNDWMETSLRLSVPPVDVDKVRCIIRNIMRDWAMEGQKERDQCYKPILEELNRLFPVRCKDRPPSCLVPGAGLGRLALEISCLGFVSQGNEFSYYMMICSSFILNHTEAANQWTIYPWIHSNCNSLSDDDQFRPVSFPDIQPASAGITEGFSMCGGDFIEVYNDIDQEASWDAVVTCFFLDTAHNIVEYIEVISKILKDGGAWINLGPLLYHFADSYGPEEEMSIEISLEDVKKVALHYGFEIEMEKIIETTYTANPRSMMQNHYHAAFWTMKKKPRT
>PHALmode
----------MSRE-EGLQRRYSRLEEALEIKSLRRIISAYINYADAAEEDVKRYERSFRKLSREHKGLLSHLPLKFQRFRRCISANSFFIMNMLQAFDPPFDMSQDIDFDGHSDIGRFSNGHLCTHASHHMQDYSAYVKGSVPESIDIASGPELSSCSGSCDQT--PSNRNNEKQEISSESSCSLVMNINTPNGNTNLIDESMDKVKLICNLDASLHDSTPNGNMASVSNDWMETSLRLSVPLVDVDKVRCIIRNIVRDWAVEGQKERDQCYKPILEELNRLFPDRCKERPPSCLVPGAGLGRLALEISCLGFVSQGNEFSYYMMICSSFILNQTEAANQWIIYPWIHGNCNSLSDDDQFRPISFPDIQPASAGITEGFSMCGGDFIEVYNDMDQEAAWDAVVTCFFLDTAHNIVEYIEIISKVLKDGGVWINLGPLLYHFADSCGPEEEMSIEISLEDTKKVALQYGFEIEMEKIIETTYTANPRSMMQNHYYAAFWTMKKKPRT
>DENDnobi
----------MSREAEGLPRRYSKLEEALEIKSLRRIISAYINYSDAAEEDVRRYERSFRKLSREHKGLLSHLLQKFQRLRRCIAANSFFIMNMLQAFDPPFDMSQDIDLDGHGGTERLRNGHLCTQASHYTQDCSSYLKQPVLKR------PEFSSCGGGCLQN--PSKINNEK-EISSESSCTLIMNVNTPDCNAKLVDESKDDAKFICKLDSPPRDSTPNGNITSVPNNWMETSLRSSVPLVDVDKVRCIIRNIVRDWAMEGQKERDQCYKPILEELNRLFPVRCKERPPSCLVPGAGLGRLALEISCLGFVSQGNEFSYYMMICSSFILNQTQAANQWTIFPWIHSNCNSLSDDDQCRPVSFPDIQPASAGITEGFSMCGGDFIEVYNDIDQEASWDAVATCFFLDTAHNIVEYIEVISKILKDGGVWINLGPLLYHFADAYGPEEEMSIEISLEDVKKVALQYGFEFEMEKSIETTYTANPRSMMQNHYNTAFWTMKKKPRK
>VANIshen
---------------------------------------------------------------------------------------------------------------------------------------------------------------------------------------------MDASNNCTELVEESK-DAKVDSNRDSSLFDSAPNGNTSSLQSDWIEDALKLSVPLVDVDKVRCIIRNIVRDWAVEGQKERDQCYKPILEELNRLFPIRCKERPPSCLVPGAGLGRLALEISCLGFISQGNEFSYYMMICSSFILNQTAAANQWIIYPWIHSNCNSWSDDDQFRPVAFPDIHPASVGISEGFSMCGGDFVEVYNDVDQEASWDAVVTCFFLDTAHNIVEYIEVISKVLKDGGVWINLGPLLYHFADSYGPEEEMSIEISLEDVKKVALHYGFVLEMEKVIETTYTANPRSMMQNHYFAALWIMKKKSKA
>DIURorie
--------------MEGPHRRFSNHEKALEIKSIRRIVSAYINYSDAAEEDVRRYWRSFKKLSNEHKALLSHLPLKYQRLRRCISVNSFFIMNMLQAFDPPFDMSQDIDVDGQDDLENHHDSHVCTPASHYTKGSCTFPEESVPDNRGSVSGSELSSCNGGCDHVLLSSKRNTAKQEISSESSSSLIMNTNTSDCNSELIDESRDDFKSICNQWSSTHDSTSNGN-SSLRTDLMETSLRLSVPLVDVDKVRCIIRNIVRDWAVEGQKERDKCYKPILEELNRLFPVRSKQRPPCCLVPGAGLGRLALEISSLGFVCQGNEFSYYMMICSGFILNQTEVANQWIIHPWIHSNSNSLSDDDQLRPVFFPDIHPASAGITEGFSMCGGDFVEVYNDTDQEASWDAVVTCFFLDTAHNILEYIEVISKVLKEGGFWINLGPLLYHFADSYGPDEEMSIEISLEDVKKVALQYGFEMEMEKMIETTYTANPHSMMQNHYFTAFWTMRKKPKA
>GYMNodor
----------MSREMEAPQRRFSSLEEALEIKSLRRIISAYLNYSDAAEEDVRRYERSFTKLSPQHKELLSHLPLKHQRLKRCISENSIFIMNMLQAFDPPFNMCQDIDIVGDGDLESHPDSHLSTKASQYTKACSTYPKQLVPESRSSVSELELSSCSGGCDHYLTLSKRNNEKQEISNGDSHSLIMDANTCDCNSELIDENNDDVKFICNLDSSPHESSPNGNQSLLSTDWMDTSLRLSVPLVDVDKVRCIIRNIVRDWAVEGKNERDKCYTPILEELIRLFPVRCKERPPCCLVPGAGLGRLALEISSLGFVSQGNEFSYYMMICSSFILNQTEAANQWVIYPWIHSNCNSLTDDDQFRPVSFPDIHPASAGITEGFSMCGGDFVEVYNDVDQEASWDAVVTCFFLDTAHNIVEYIEVISKILKEGGVWINLGPLLYHFADSYGPEEEMSIEISLEDVIKIALQYGFELEMEKMVATTYTANPLSMMQNHYYTAFWTMRKKLKT
>BLETstri
----------MSRETEGLPRRYSKLEEALEIKSLRRIISAYINYSDAAEEDVRRYERSFRKLSREHKGLLSHLPLKYQRLRRCISVNSFFIMNMLQAFDPPFDMSQVIDLDGHGDIERLPNVHLCTQASHCTKDCNAHLKQPVSESIDSASGPELSSCSGGCDQT--PSKRNNEKQEISSESSCSLIMNMNTSDRNIELIDESRDNVKFFCNLDSSPHDSTPNGNISSVPSDWMETSLRLSVPLVDVDKVRCIIRNIVRDWAMEGQKERDQCYKPILEELNRLFPVRCKERPPCCLVPGAGLGRLALEISCLGFVSQGNEFSYYMMICSSFILNQTEAANQWIIYPWIHSNSNSLSDDDQFRPVSFPDIQPASAGITEGFSMCGGDFIEVYNDIDQEASWDAVVTCFFLDTAHNIIEYIEVISKILKDGGVWINLGPLLYHFADSYGPEEEISIEISLEDVKKVALQYGFEFEMEKIIETTYTANPRSMMQNHYYTAFWTMKKKPRT
>BORYspha
----------------MMERRYSTLEEALEIKSLRRIISAYLNYSDAAEEDVRRYERSFRSLSPTHKVLLSHLPLKYQRLRQCILMNTFLIMNMLQAFEPPLDMSQDGDIYEHENFETVSDGPLHTETAENSVECNKCPGHTGSISRNDASRPESSCFNGRNN---ASLKRSNEHK--------------------------------------------------VNSPHDWMDPALQLNVPLVDVDKVRCIIRNIVRDWAPEGQKERDQCYKPILEELDRLFPVRSKERPPCCLVPGAGLGRLALEISCLGFASQGNEFSYYMMICSSFILNHTQIAGEWTIYPWIHNNCNSLSDNDQLRPVSFPDIHPASAGITEGFSMCGGDFVEVYSDVNQEASWDAVVTCFFLDTAHNIVEYIEIISKILKDGGVWINLGPLLYHFADAYGPDDDMSIELSLEDVKKIAFHYGFELEMERTIDTTYTANPRAMMQNRYFAAFWTMKKKLKG
>OPHRsphe
SSSIRSQPRSASREMEVSQRRFRSLEEALEIKSLRRIISAYLNYSDAAEEDVRRSERSFTKLSPQHKALLSHLPLKHKRLRRCISENAIFIMNMLQAFDPPFNMCQDIDFIGDGDLENHPDSDLSTKASQYTKACSTYPKQLLPESGSSVSELELSSCSGGCDHYLSLSKR----KEITSGDSNSLIVDANTCDCHSELIDENN-DVKFICTLDSSPHDSSPNGSQRLLPTDWMDASLRSNVPLVDVDKVRCIIRNIVRDWAVEGQIERDKCYKPILEELIRLFPVRCKERPPCCLVPGAGLGRLALEISSLGFVSQGNEFSYYMMICSSFILNQTEAANQWVIYPWIHSNCNSLTDDDQFRPVSFPDIHPACAGITEGFSMCGGDFVEVYSDVDQEDSWDAVVTCFFLDTAHNIVEYIEVISKILKVGGVWINLGPLLYHFADSYGPEEEMSIEISLEDVIKIALQYGFELEMEKMVATTYTVNPLSMMQNHYYTAFWTMRKKLKT
>CALAsini
----------MSGEKEGRQGRYRKLEEALEIKSLRRIISAYINYSNAAEEDVRRYERSFRKLSREHKGLLSHLPLKYQRLRRCISVNSFFIMNMLQAFDPPFDMSQDIDIDVHGDIERLPNGYLCTQASHYTEDCSAHLKQPVPESIDSASGPELSSSSGGCDQT--SSKRNNEKQEISSESSCSLIMNMNTPDCNAKFIDESRDDVKFICNLDSSPHDSTPNGNISSVPNDWMGTSLRLSVPLVDVDKVRCIIRNIVRDWAMEGQKERDQCYKPILEELNRLFPDRCKERPPSCLVPGAGLGRLALEISCLGFVSQGNEFSYYMMICSSFILNQTEASNQWIIYPWIHSNCNSLSDDDQFRPVSFPDIQPSSAGITEGFSMCGGDFIEVYNDIDQEASWDAVVTCFFLDTAHNIVEYIEVVSKILKYGGVWINLGPLLYHFADSFGPEDEMSIEISLEDVKKVALQYGFEFEMEKIIETTYTANPLSMMQNHYYTAFWTMKKKPRT
>CHILtrap
----------MNQETQGSQRRFSNVEEALEIKSLRRIISAYINYSDAAEEDVRRYERSFKKLSHEHKALLSHLPLKYQRLRRCISVNSFFIMSMLQAFDPPFDMSQDIDVDGHDDLEILPDNHLCAKASHSTKDSWTYTEQPVPENRSSVSRSELSTSCGGCDHALIPSKINNEKQEISGESSSSVVLNTNSCDCNFELNNES------IRNVGSSTHNSIPNGN-NPLPADWTESSLRLSVPLVDVDKVRCIVRNIVRDWAVEGKAERDKCYKPILEELNRLFPVRSKERPPCCLVPGAGLGRLALEISSLGFVSQGNEFSYYMMICSSFILNHTEVANQWVIYPWIHSNSNSLLDDDQLRPVSFPDIQPASVGITEGFSMCGGDFVEVYNDVDQEASWDVVVTCFFIDTAHNILEYIDVISKVLKEGGFWINLGPLLYHFADSYGPEEEMSIEICLEDVKNVAFQYGFVLEMEKMIETTYTANPHSMMQNHYYTAFWTMKKKPKT
>EPIPhell
----------MSREIQGPQRCYSKLEEALEIKSLRRIISAYINYSDAAEEDVRRCERSFRKLSRKHKAFLSHLPLKYQRLRRCIAVNSFFIMSMLRAFVPPFDTSQDIDLDGRGDIEHLPDGHLCTQDSHSTKEWSAYLNRPVPDGRSSASLSELSSCNGGCDRSP-TSKINNEKQEISSESYCSLIMNTNTSDRNAELIDEIRDDVKFICNLDTPPYDSTPNGNISSLPNDWMETS-RLSVPMVDIDKVRCIIRNIVRDWALEGQKERDQCYKPILEELNRLFPVRCKERPPCCLVPGAGLGRLALEISCLGFVSQGNEFSYYMMICSSFILNQTEASNQWGIYPWIHSNCNSLSDDDQFRLVTFPDIQPASAGITEGFSMCGGDFVEVYNDIDQEASWDAVVTCFFLDTAHNIVEYIEVISKILKDGGVWVNLGPLLYHFADSYGPEEEMSIEISLEDVKKVALQYGFEFEMEKSIETTYTANPKSMMQNHYYTAFWTMKKKPRT
>NEUWmali
----------MSGEVEPPRRRYSKLEEALEVKSLRRILSAYLNYCDAAEEDVRRYEKSFRKLSPEHKALLPHLPVKYQRLRRCISVNSFFIMNMLQAFDPPFDINQDVYPDEHEDVENLPCVNLQALASNCTEECSTHVKHPLPESRINSSASQSPSNGVLYHQDPASPERTNKKQ-------------------------------------------------RSSPPSDWMETSLRLSIPLVDVDKVRCIIRNIVRDWAVEGRKERDQCYKPILEELNRLFPVRCKERPPCCLIPGAGLGRLALEISCLGFVAQGNEFSYYMMICSSFILNQTQSANQWTLYPWIHSNCNSLSDDDQLRPVFFPDICPASAGITEGFSMCAGDFVEVYNDVDQEASWDAVVTCFFLDTAHNIVEYIEVIFKVLKDGGVWINLGPLLYHFADSHVPEDELSIEISLEDVKKVAIQYGFELEVEKTVETTYTSNPRSMMQNNYFAAFWTMKKKPKT
>DRAKthyn
MAGDGQQHRPMNPETEGSQRRFSNQEEALEIKSLRRIISAFINYSDAAEEDVRRYERSFKKLSHEHKALLSHLPLKYQRLRRCISVNSIFIMDMLQAFDPPFDMSQDIDAYEDGDLESHFDNNLSAQALHLTKDSWTYTEQPAPEYRSTVLGSELSNCSGKCDHALIPSYRNNEKQEISGECSSSLVLNTNTCDCNFKLNDESGNGFKFICNVGSSTSSSIPNGN-SPLPADWMETSLRSSVPLVDVDKVRCIIRNIVRDWAVEGKTERDKCYKPILEELNRLFPVRSKERPPSCLVPGAGLGRLALEISSIGFATQGNEFSYYMMICSSFILNHTEVSNQWVIYPWIHSNSNSLSDDDQLRPVSFPDIQPASAGITEGFSMCGGDFVEVYNDVDQEASWDAVVTCFFIDTAHNILEYIDVISKALKEGGYWINLGPLLYHFADSYGPEEELSIEISLEDVKKVAFRYGFVLEMEKMVETTYTANPHSMMQNHYYTAFWTMKKIPKA
>CALAplic
MVGVGEQRRSTNQEMEETQRRFSNHEEALEVKSLRRIISAYINYSDAAEEDVRRYERSFKKLSREHKALLSHLPLKYQRLRKCISVNSFFIMNMLEAFDPPFDMSQHIE-DGHGDLENHPDSHLCTQTSYYSKVSCSYLEQPVPENRSIVSGSELSTCSGGCDHALVSSKRNDEKQEISSGSSSSLIVNTNTCDCKSELIDESQDDFKFICNLGSSTYVSTPNGN-SSLPTDWMETSERLSVPLVDVDKVRCIIRNVVRDWAVEGQKERDKCYKPILVELNRLFPVRSKERPPCCLVPGAGLGRLALEISSLGFVSQGNEFSYYMMICSSFILNHTEAANQWTIYPWIHSNSNSLSDDDQLRPISFPDIQPASAGITDGFSMCGGDFVEVYSGVDQEASWDAVVTCFFLDTAHNILEYIEVISKVLKEGGFWINLGPLLYHFADSYGAEEEVSIEISLEDVKKVALQYGFELEMEKMIETTYTANPYSMMQNHYNTAFWTMKKKPKT
>ERYCcris
----------MNRDKEGWQGRYSKLEEALEIKSLRRIISAYINYSDAAGEDVRRYERSFRKLSREHKGLLSHLPLKYQRLRRCISVNSFFIMNMLQAFDPPFDMSQDIDLDGHGDIERLPNSNLCTQASHCTEVCSAYVKQPMAENIVSASWPEISSCNGGCDQT---SKRTNEKQETSSGSPFSLI-NLNSPEQNGKLIDETRDGVKIVCNPDLDLHDSTPNGNISSVPNDWMETSVRLSVPPVDVDKVRCIIRNIVRDWTMEGQKERDQCYKPILEELNRLFPVRCKDRPPSCLVPGAGLGRLALEISCLGFVSQGNEFSYYMMICSSFMLNHTEAANQWTIYPWIHSNCNSQCDDDQFRPVLFPDIQPASAGITEGFSMCGGDFIEVYNDINQEASWDAVVTCFFLDTAHNIVEYIEVISKILKDGGVWINLGPLLYHFADSYGPEEEMSIEISLEDVKKVALHYGFEIEMEKIIETTYTANPQSMMQNHYYAAFWTMKRKRRA
>CYMBmann
----------MSREKEGWQGRYSKLEEALEIKSLRRIISAYINYSDAAEQDVRRYERSFRKLSREQKGLLSHLPLKYQRLRRCISVNSFFIMNMLQAFDPPFDMSQDIDLYGHGEIERLPNGHLCMQASHCTEDCSASVKQPVAENIDSASVPKLSSCSRGFDLT--PSKRNNEKQEMSSGSSLSF-MNMNSPEPNAKLIDESRDDIKFIGSLDLSLHDSTPNGNISSVPNDWMETSLRLSVPPVDVDKVRCIIRNITRDWAMEGQKERDQCYKPILEELNRLFPVRCKDRPPSCLVPGAGLGRLALEISCLGFVSQGNEFSYYMMICSSFILNHTEAANQWTIYPWIHSNCNSLSDDDQFRPVSFPDIPPASAGITEGFSMCGGDFIEVYNDIDQEASWDAVVTCFFLDTAHNIVEYIEVISKVLKDGGAWINLGPLLYHFADSYGPEEEMSIEISLEDVKKVALHYGFEIEMEKIIETTYTANPRSMMQNHYHAAFWIMKKKPRT
>EPIPaphy
--------------MAERHLPYSKSEEALEIKSLRRIISAYINYSDAAEEDARKYVRSFRKLTPEHMALLSHLPQKYRRFRRCISVNSIFIMNMLQAFDPPFDMSQDVDLDGHDNINPLSNAHLCTQTSHCTEEHSSYLKQPAG-----------------------FTKVNNEKQENYCESSCSLTMNINNSDHNTELIDDSRENGKFICNMDSSPHGSTPNEKISSVSNSCMEASVSLNVPLVDVDKVRCIIRNIVRDWAVEGQRERDQCYKPILEELDRLFPDRCKRRPPSCLVPGAGLGRLALEISRLGFVSQGNEFSYYMMICSSFILNQTETANEWKIYPWIHSNCNSLSDDDQFRPVLFPDIQPASAGITEGFSMCGGDFIEVYNDVDQKASWDAVVTCFFLDTAHNIVEYIEVISNILKDGGVWINLGPLLYHFADSYGPEEEMSIEISLEDVKKVALHYGFEFEMEKIIETTYTVNPRSMMQNHYFTAFWTMKKKPMT
>DENDchryso
----------MSRETEGLPRRYSKLEEALEIKSLRRIISAYINYSDAAEEDVRRYERSFRKLSREHKGLLSHLLLKFQRLRRCIAANSFFIMNMLQAFDPPFDMSQDIDLDGHGGTERLPNGHLCTQASHYTQDCTSYLKQPVLKR------PELSSCGEGCHQT--PSKINNEKHEISSESSCTLIMNVNTPDCNDKLVDESKDDAKFIRKLDSPPRDSTPNGNISSVPNDWMETSLRLSVPLVDVDKVRCIIRNIVRDWAMEGQKERDQCYKPILEELNRLFPVRCKERPPSCLVPGAGLGRLALEISCLGFVSQGNEFSYYMMICSSFILNQTQAANQWTIFPWIHSNCNSLSDDDQCRPVSFPDIQPASAGITEGFSMCGGDFIEVYNDIDQEASWDAVATCFFLDTAHNIVEYIEVISKILKDGGVWINLGPLLYHFADAYGPEEEMSIEISLEDVKKVALQYGFEFEMEKIIETTYTANPRSMMQNHYYTAFWTMKKKPRT
>GASTelat
----------MSRESEGPQRRYSELEEALEIKSLRRIISAYINYSEAAEEDVKRYERSFRKLSNEHKALLSHLPLKYQKLRRCISINSFFIMNMLQAFDPPFDMSQDSDLDGYGNVEHPPDGHLST--FHYSEECSSYLKLHVPESKSSALGPELSCCSGGCAQG--PFKRNSDKQEISNESSCSLVVSMDSSNRNTELIDEPRDDLKYNCKSNSSHHDSTSNGNISSLPNDLMDTSLRLSVPLVDVDKVRCIIRNIVRDWAVEGQRERDQCYKPILKELDRLFPNRSKERPPCCLVPGAGLGRLALEISCLGFLSQGNEFSYYMMICSSFILNQTEAANQWVIYPWVHSTSNSLSDDDQFRPVSFPDIQPACAGITEGFSMCGGDFVEVYNDKDQEASWDAVTTCFFLDTAHNIVEYIEVISKILKDGGVWINFGPLLYHFADSYG-SEEMSIEISLEDVKRIALLYGFELEMEKNIETTYTANPRSMMQNHYYAAFWTMKKKSKL
>EPIPpurp
----------MSREIQGPQRCYSKLEEALEIKSLRRIISAYINYSDAAEEDVRRCERSFRKLSRKHKAFLSHLPLKYQRLRRCIAVNSFFIMSMLRAFVPPFDTSQDIDLDGRGDIEHLPDGHLCTQDSHSTKEWSAYLNRPVPDGRSSASLSELSSCNGGCDRSP-TSKINNEKQEISSESYCSLIMNTNTSDRNAELIDEIRDDVKFICNLDTPPYDSTPNGNISSLPNDWMETS-RLSVPMVDIDKVRCIIRNIVRDWALEGQKERDQCYKPILEELNRLFPVRCKERPPCCLVPGAGLGRLALEISCLGFVSQGNEFSYYMMICSSFILNQTEASNQWGIYPWIHSNCNSLSDDDQFRLVTFPDIQPASAGITEGFSMCGGDFVEVYNDIDQEDSWDAVVTCFFLDTAHNIVEYIEVISKILKDGGVWVNLGPLLYHFADSYGPEEEMSIEISLEDVKKVALQYGFEFEMEKSIETTYTANPKSMMQNHYYTAFWTMKKKPRT
>EPIDpuni
----------MSREEEGPMGRYSKLEEALEIKSLRRIISAYINYSDAAEDDVRRYERSFRKLSREHKGLLSHLPLKFQKLRRCISVNSFFIMNMLQAFDPPFDMSQDIELDGHGDIECLPNGHLCTRGSQYTEVYSAYVKQPEPESIDSASGSELSGCSGECDLT---PKRNNEKQEISNGSPCSLIMNINTPDCKAKLIDETRDDVNFICNLDSSPCDSTPNGNINSMPNDWMETSLRLSVPLVDVDKVRCIIRNIVRDWAMEGQKEREQCYKPILEELNRLFPVRCKDRPPSCLVPGAGLGRLALEISCLGFVSQGNEFSYYMMICSSFILNQTEAANQWTIYPWIHSNCNSLSDDDQFRPVSFPDIQPASAGITEGFSMCGGDFIEVYNDIDQEASWDAVVTCFFLDTAHNIVEYVEVISKLLKNGGVWINFGPLLYHFADSYGPEEEMSIEISLEDVKKIALQYGFEIEMEKIIETTYTANPRSMMQNHYYTAFWTMKRKPRT
>APOSshen
----------MSGETMPPQRRYSKLEEALEVKSLRRILCAYLNYSDAAEEDVRRYERSFRKLSPEHKALLSHLPEKYQRLRRCISVNSFFIMCMLQAFDPPFDISQYVYPDELEDMENIPAGNLQAQASNCTEDCNNQAKHAPRESRINSSASQSSSNGVLCHGGP-ALQRITKKQ-------------------------------------------------RSSPPTDWMETSLRLNIPFVDIDKVRCIIRNIVRDWALEGQKERDQCYKPILEELNRLFPVRCKERPPCCLIPGAGLGRLALEISCLGFVAQGNEFSYYMMICSSFILNQTQSANQWTIYPWIHSNCNSLSDDDQLCPVFFPDMCPASAGITEGFSMCAGDFVEVYNDVDQEASWDAVVTCFFLDTAHNIVEYIEVIFKVLKDGGVWINLGPLLYHFADSHGPEDELSVEISLEDVKKVAFQYGFELEIERTVQTTYTANPRSMMQNYYFTAFWTMKKKLKT
>SERAvome
----------MSPEMEAPQRRFSSLEEALEIKSLRRIISAYLNYSDAAEEDVRRNERSFSKLSPQHKALLSHLPLKHQRLRRCISENSIFIMNMLQAFDPPFNMCQDIDIVGDGDLESHPDSDLSTKSSQYTKACSTYPKQLVPES-SSVSELELSSCSGGCDHYLTLSKRNSEKREISSGDSHRLIVDANTSDCHSELIDENN-DVKFMSNLDSSPHDSSSNGSQSLLPTDWMDTSLRSSVPLVDVDKVRCIIRNIVRDWAVEGQNERDKSYKPILEELMRLFPVRSKERPPCCLVPGAGLGRLALEISSLGFVSQGNEFSYYMMICSSFILNQTEAAHQWVIYPWIHSNCNSLTDDDQFRPVSFPDIHPACAGITEGFSMCGGDFVEVYNDVDQEASWDAVVTCFFLDTAHNIVEYIEVISKILKVGGVWINLGPLLYHFADSYGPEEEMSIEISLEDVMKIALQYGFELEMEKMVATTYTANPLSMMQNHYYTAFWTMRKKLKT
>CALAcreb
MVGVGEQRRSTNQEMEETQRRFSNHEEALEVKSLRRIISAYINYSDAAEEDVRRYERSFKKLSREHKALLSHLPLKYQRLRRCISVNSFFIMNMLEAFDPPFDMSQYIE-DGHGDLENHPDSHLCTQTSYYSKVSCSYPEQPVPENRSIVSGSELSTCSGGCDHALLSSKRNDEKQEISSGSSSSLIINTNTCDCKSELIDESQDDFKFICNLGSSTYVSTPNGNQSSLPTDWMETSERLSVPLVDVDKVRCIIRNVVRDWAVEGQKERDKCYKPILVELNRLFPVRSKERPPCCLVPGAGLGRLALEISSLGFVSQGNEFSYYMMICSSFILNHTEAANQWTIYPWIHSNSNSLSDDDQLRPISFPDIQPASAGITDGFSMCGGDFVEVYSGVDQEASWDAVVTCFFLDTAHNILEYIEVISKVLKEGGFWINLGPLLYHFADSYGAEEEVSIEISLEDVKKVALQYGFELEMEKMIETTYTANPYSMMQNHYNTAFWTMKKKPKT
>CHILsemi
FSGAGQQHRPMNQETQGSQRRFSNVEEALEIKSLRRIISAYINYSDAAEEDVRRYERSFKKLSHEHKALLSHLPLKYQRLRRCISVNSFFIMSMLQAFDPPFDMSQDIDVDGHDDLEILPDNHLCAQASHSTKDSWTYTEQPVPENRSSVSRSELSTSCGGCDHALIPSKINNEKQEISGESSSSVVLNTNSCDCNFELNDES------IRNVGSSTHNSIPNGN-NPLPADWTESSLRLSVPLVDVDKVRCIVRNIVRDWAVEGKAERDKCYKPILEELNRLFPVRSKERPPCCLVPGAGLGRLALEISSLGFVSQGNEFSYYMMICSSFILNHTEVANQWVIYPWIHSNSNSLLDDDQLRPVSFPDIQPASVGITEGFSMCGGDFVEVYNDVDQEASWDVVVTCFFIDTAHNILEYIDVISKVLKEGGFWINLGPLLYHFADSYGPEEEMSIEICLEDVKNVAFQYGFVLEMEKMIETTYTANPHSMMQNHYYTAFWTMKKKPKT
>CORYacti
MAGVGQQRRSTSQGMEGPQRSFSSHEEALEIRSLRRIISAYINYGDAAEEDVKRYERSFKKLSREHKALLSHLPLKYQRLRRCISINSFFIMNMLQAFHPPFDMSQDIDSDSHGDFGSHPASHLCTHAYNYTKGRYPYPDQPLPESRSSVSRSELSSCNGGCDHAFISSKRTNEKQEISSESSSSLNMNTNTCDCNSELIDESRDDFKFICNLGSSTQDSTPKGN-SSPPTDWRETS-RLSVPLVDVDKVRCIIRNIVRDWALEGQKERDKCYKPILEELNRLFPVRSKERPPCCLVPGAGLGRLALEISSLGFVSQGNEFSYYMMICSSFILNQTEEANQWIVYPWIHSNSNSLSDDDQLRHVSFPDIHPASAAITEGFSMCGGDFVEVYNDVDQEASWDAVVTCFFLDTAHNILEYIEVISKVLKEGGFWINLGPLLYHFADSYGPEEEMSIEISLEDVKKVALKYGFELEMEKIVETTYTANPHSMMQNHYYTAFWTMKRKQKT
>DACThata
----------MSREMEAPQRRFSNLEEALEIKSLRRIINAYLNYSDAAEEDVRRYERSFTKLSPQHKALLSHLPLKHQRLRRCISENSIFIMNMLQAFDPPFNMCQDIDIVGDGDLESHPDSHLSTKASQYTKACSTYPKQLVPES-SSVSELELSSCSGGCDHYLTLSKRNNEKQEISNGDSHSLIMDANTCDCNSELIDENNDDVKFICNLDSS-HDSSPNGNQSLLSTDWMDTSLRLSVPLVDVDKVRCIIRNIVRDWAVEGKNERDKCYKPILEELIRIFPVRCNERPPCCLVPGAGLGRLALEISSLGFVSQGNEFSYYMMICSSFILNQTEAANQWVIYPWIHSNCNSLTDDDQFRPVSFPDIHPASAGITEGFSMCGGDFVEVYTDVDQEASWDAVVTCFFLDTAHNIVEYMEVISKILKEGGVWINLGPLLYHFADSYGPEEEMSIEISLEDVIKIALQYGFELEMEKMVATTYTANPLSMMQNHYYTAFWTMRKKLKT
>MICRparv
MAGGAQQRRSISHETEGPYRRFSNNEEALEIKSLRRIISAYINYSDAAEEDVRRYERSFKNLSTKHKALLSHLPLKYQRLRRCISVNSFFIMNMLQAFDPPFDMNQDIDVDEHNDLENCPDGHLFKKASHFNEGSCTFPEQPVPESTSSVSRSQLCSCNGGCGSAHISSKSSNEKKEISSQSSSSLIEKTNIFNCNSKLIDGSRDDFKFLCNLSSSTHDSTPNGNMSSFPTDWMKLSLRLSVPLVDVDKVRCIIRNIVRDWALEGQKERDKCYKPILEELNHLFPVRSKERPPCCLVPGAGLGRLALEISSLGFVSQGNEFSYYMMICSSFILNQTEVANQWIIYPWIHSNSNSLSDDDQLRPVSFPDILPASAGITEGFSMCGGDFVEVYDDADQEASWDAVVTCFFIDTAHNIVEYIEVISKVLKEGGFWINLGPLLYHYADSYGSEEEMSIEISLEDVKKVALQHGFELEMEKMIETTYTANPNSMMQNHYYTAFWTMKKKSKT
>GOODfuma
MAGVGQQQPSMSREIEGPQRRFSNIEEALEIKSLRRIISAYINYSDAAEEDVKRYERSFKKLSREHKALLFHLPQKYQRLRRCISLNSFFIMKMLQAFDPPFDMSQDIDVDGHDDLENHPDSHPCTQASHYIKESRTYLNQPVPENISSVSGPKVSSCGGECDNAFTSSKRNNVKQEISSESSCSLNMNTNTCDCNSKVIDESQDDFKFICNPDSSTYDSTPNGN-SSLPIDWMEASLKLSVPLVDVDKVRCIIRNIVRDWAVEGQRERDKCYKPILEELNRLFPVRSKERPPCCLVPGAGLGRLALEISSLGFVSQGNEFSYYMMICSSFILNQTETANQWIIYPWIHSNSNSLSDDDQFRPVSFPDIEPESAGITEGFSMCGGDFVEVYNEADQEASWDAVVTCFFLDTAHNIVEYIEVISKVLKVGGVWINLGPLLYHFADSYGPDEEMSIEISLEDVKNVALQYGFEMEMEKMIETTYTANPLSMMQNHYYTAFWTMKKMPKK
>HEMIforr
----------MSREMEGPQRRFSSLEEALEIKSLRRIISAYLNYSDAAEEDVRRYERSFTKLSPQHKAYLSHLSLKHQRLRRCISENSIFIMNMLQAFNPPFNMCQDIDIVGDGDLESHPDNHFSTKDSQYAKACSTYPKQIVPESGSSVSELELSSCSGGCDHYLTLSKRNNEKREISSGDSRSVIMDANTCDCHSELIDENNDDVKFLCNLDSSPHDSSPNGNRSLLPTDWMDTSLRLSVPLVDVDKVRCIIRNIVRDWAVEGQNERDKCYKPILEELIRLFPVRCKERPPCCLVPGAGLGRLALEISSLGFVSQGNEFSYYMMICSSFILNQTEAANQWVIYPWIHSNCNSLTDDDQFRPVSFPDIHPASAGITEGFSMCGGDFVEVYNDVDQEASWDAVVTCFFLDTAHNIVEYIEVISKILKEGGVWINLGPLLYHFADSYGPEEEMSIEISLEDVIKIALQYGFELEMEKMVATTYTANPLSMMQNHYYTAFWTMRKKLKT
>EPIDfulg
----------MSREEEEPKGRYSKLEEALEIKSLRRIISSYINYSDAAEDDVRRYERSFRKLSREHKGLLSHLPLKFQKLRRCISVNSFFIMNMLQAFDPPFDMSQDIDLDGHGDIECLPNGHLCTRGSQYTEVCSAYVKQPEPESIDSASGSELSGCSGECDLT---PKRNNEKQEISNGSPCSLIMNINTPDCKAKLIDETRDDVNFICNLDSSPRDSTPNGNLNSVQNDWMETSLRLSVPLVEVDKVRCIIRNIVRDWAMEGQKERDQCYKPILEELNRLFPVRCKDRPPSCLVPGAGLGRLALEISCLGFVSQGNEFSYYMMICSSFILNQTEAANQWTIYPWIHSNCNSLSDDDQFRPVSFPDIQPASAGITEGFSMCGGDFIEVYNDIDQEASWDAVVTCFFLDTAHNIVEYVEVISKILKNGGAWINFGPLLYHFADSYGPEEEMSIEISLEDVKKIALQYGFEIEMEKIIETTYTANPRSMMQNHYYTAFWTMKRKPRT
>CRYPlept
MSGVGQPRRSTSQEMEGPQHRFSNHEEVLEIKSLRRIISAYVNYSDAAEEDVRKYERSFEKLSREHKALLSHLPLKYQRLRRCISVNSFFIMNMLQAFDPPFDMSQDI--DGHDDSNILPDSHLCAQASHYAK------RIPVLENQSSVSGSEL-CCSEGSDPALLSSKTNNEKQETSSESSSSLILNTNASDCISELIDESRDDFKFICNAGSSTHDSAPNTN-TSLPTERMETSLRLSVPLGDVDKVRCIIRNIVRDWALEGQKERDKCYTPILKELNRLFPFRNKERPPCCLVPGAGLGRLALEISSLGFVSQGNEFSYYMMICSSFILNHSEVANQWIICPWIHSNSNSLSDDDQLRPVSFPDIQPASAGITEGFSMCGGDFVEVYNDVDQEASWDAVVTCFFIDTAHNIIEYIEVISKVLKEGGFWINLGPLLYHFADSYGPEEEMSIEISLEDVKKVAFQYGFELEMEKMIDTTYTANPHSMMQNHYYTAFWTMKKKPKT
>LIMOabor
----------MSREIEGPQRCYSKLEEALEIKSLRRIISAYINYSDAAEEDVRKCERSFRKLSREHKALLSHLPLKYQRLRRCIDVNSFFIMSVLQAFDPPFDMSQDIDLDGHGDIEHLPDGHLCTQASHYTKEWSAYLKRPVPDGRRSGLVPELFSSNGGCDRSP-TSKINNDKK-------------------------------------------------ISSPPNDWMETSLSLSVPLVDIDKVRCIIRNIVRDWALEGQKEREQCYKPILEELNRLFPVRCKEKPPCCLVPGAGLGRLALEISCLGFVSQGNEFSYYMMICSSFILNQTQDAFEWGIYPWIHSNCNSLSDDDQFRLVNFPDIHPASAGITEGFSMCGGDFVEVYNDIDQEASWDAVVTCFFLDTAHNIVEYIEVISKILKVGGVWINLGPLLYHFADSYGPEEEMSIEISLEDVKKVALHYGFEFEMEKIIETTYTANPKSMMQNHYSAAFWTMKKKPRT
>ANOEroxb
MAGVGQQQRSMSREIEGPQRRFTDIEEALEIKSLRRIISAYINYSDAAEEDVKRYERSFKKLSHEHMALLSHLPQKYQKLRRCISVNSFFIMKMLQAFNPPFDMSQDIDVDAHNNFENHPESHLCTQASHYTKESRTYLKQPVPENRSTVSRLEVSSCGGECDHSLTSLKRNNVKQEISSESSCNLIMNTSTCDCNSKLIDESQDNFKFICNPDSSTNDSIPNGN-SLLPIDWMEASLKLSVPLVDVDKVRCIIRNIVRDWALEGQRERDKCYKPILEELNRLFPDRSKERPPCCLVPGAGLGRLALEISSLGFVSQGNEFSYYMMICSSFILNQTERANQWIIYPWIHSNSNSLYDDDQFRPVSFPDIQPESAGITEGFSMCGGDFVEVYNEVDQEASWDAVVTCFFLDTAHNIVEYIEVISKVLKMGGVWINLGPLLYHFADSFGPDEEMSIEISLEDVKNVALHYGFELEMDKMIETTYTANPLSMMQNHYYTAFWTMRKKPKK
>CALEmajo
MAGAGQQHRSMNQETEGSQRRFSNQEEVLEIKSLRRIISAYINYSDAAEEDVRRYERSFKKLSHEHKALLSHLPVKYQRLRRCISVNSFFIMNMLQAFDPPFDMSHDMDVDGHGDLENHRDIHLCEQAYPVTKDSWTYTEQPVPENRSSVSGLELSSYCGGCDHALIPSKRNNEKQEISGESSSRFALNTNACDCNFELNDESGNGFKFICKVDSSTRNSIPNGN-SPLPADWTETSLRLSVPLVDVDKVRCIIRNIVRDWAIEGKTERDKCYKPILEELNRLFPLRSKERPPCCLVPGAGLGRLALEISSLGFVSQGNEFSYYMMICSSFILNHTEVANQWVIYPWIHSNSNSLSDDDQLHPVSFPDIQPASAGITEGFSMCGGDFVEVYNDVDQEASWDAVVTCFFIDTAHNILEYIDVISKVLKEGGFWINLGPLLYHFADSYGPEEEMSIEISLDDVKKVAFQYGFVLEMEKTIETTYTANPYSMMQNRYYTAFWTMKKIRKT
>GYMNdens
----------MSREMEAPQRRFSSLEEALEIKSLRRIISAYLNYSDAAEEDVRRYERSFTKLSPQHKELLSHLPLKHQRLKRCISENSIFIMNMLQAFDPPFNMCQDIDIVGDGDLESHPDSHLSTKASQYTKACSTYPKQLVPESRSSVSELELSSCSGGCDHYLTLSKRNNEKQEISNGDSHSLIMDANTCDCNSELIDENNDDVKFICNLDSSPHDSSPNGNQSLLSTDWMDTSLRLSVPLVDVDKVRCIIRNIVRDWAVEGKNERDKCYTPILEELIRLFPVRCKERPPCCLVPGAGLGRLALEISSLGFVSQGNEFSYYMMICSSFILNQTEAANQWVIYPWIHSNCNSLTDDDQFRPVSFPDIHPASAGITEGFSMCGGDFVEVYNDVDQEASWDAVVTCFFLDTAHNIVEYIEVISKILKEGGVWINLGPLLYHFADSYGPEEEMSIEISLEDVIKIALQYGFELEMEKMVATTYTANPLSMMQNHYYTAFWTMRKKLKT
>LANAlana
-----------------MERRYSKLEEALEIKSLRRIISAYLNYSDAAGEDVRRYERSFKKLSPAHKALLSHLPLKYQRLRRCISMNTFFIMNMLQAFEPPLDMSQDIDIDEHENLENVFDGHLHMETAHNSGETSICLGQPVSISKSDVSGCGPSSFRGESNVTRESLERSSKKEEIHVESSCKSTMDGHTCKCCTESCNGSG-NVNV-GDPAICHCDSTPSRNVTSPPRDWMNPSLGLNVPLVDVDKVRCIIRNIARDWAPEGQRERDQCYKPILDELNRLFPVRSKERPPCCLVPGAGLGRLALEISCLGFVSQGNEFSYYMMICSSFILNHTEIAGQWTIYPWIHSNCNSLSDNDQLRPVSFPDIQPASAGITEGFSMCGGDFVEVYNDTSQEASWDAVVTCFFLDTAHNIVEYIEIISKILKDDGVWINLGPLLYHFADAYGPDDEMSIELSLEDVKKIAFHYGFELEMEKIIETTYTANPRSMMQNCYFAAFWTMKKRLKK
>GOODpube
MAGVGQQQRSMSSEIEGPQRRFSNIEEALEIKSLRRIISAYINYSDAAEEDVKRYERSFKKLSHEHKALLSHLPQKYQRLRRCISINSFFIMKMLQAFDPPFDMSQDIDVDGHDDLENHPNSHLCTQASHCTKESRTYLKQPVPENISSVSGPEVSSCGGECDHAFTSLKRNNVKQEISSESSCSLIMNTNTCDCNSKLIDESQ--FKFICNPDSSTHYSTPNGNHSSLPIDWMEASLKLSVPLVDVDKVRCIIRNIVRDWAVEGQRERDKCYKPILEELNRIFPVRSKERPPCCLVPGAGLGRLALEISSLGFVSQGNEFSYYMMICSSFILNQTETANQWIIYPWIHSNSNSLSDDDQFRPVSFPDIHPESAGITEGFSMCGGDFVEVYNEVDQEASWDAVVTCFFLDTAHNIVEYIEVISKVLKVGGVWINLGPLLYHFADSYGPDEEMSIEISLEDVKNVALQYGFEMEMEKMIETTYTVNPLSMMQNHYYTAFWTMKKMPKK
>DRAKelas
MAGDGQQHRPMNPETEGSQRRFSNQEEALEIKSLRRIISAFINYSDAAEEDVRRYERSFKKLSHEHKALLSHLPLKYQRLRRCISVNSIFIMDMLQAFDPPFDMSQKIEAYEHGDLENHFDNNLSAQALHLTKDSWTYTEQPAPEYRSTVSGSELSNCSGKCDHALIPSYRNNEKQEISGECSSSLVLNTNTCDCNFKLSDESGNGFKFICNVGSSTSSSIPNGN-SPLPADWMETSLRSSVPLVDVDKVRCIIRNIVRDWAVEGKTERDKCYKPILEELIRLFPVRNKERPPSCLVPGAGLGRLALEISSIGFATQGNEFSYYMMICSSFILNHTEVSNQWVIYPWIHSNSNSLSDDDQLRPVSFPDIQPASAGITEGFSMCGGDFVEVYNDVDQEASWDAVVTCFFIDTAHNILEYIDVISKALKEGGYWINLGPLLYHFADSYGPEEELSIEISLEDVKKVAFRYGFVLEMEKMVETTYTANPHSMMQNHYYTAFWTMKKITKS
>ANOEemei
MAGDGQQQRSMSREIEGPQRRFTDIEEALEIKSLRRIISAYINYSDAAEEDVKRYERSFKKLSHEHMALLSHLPQKYQKLRRCLSVNSFFIMKMLQAFNPPFDMSQDIDVDGHNDLENHPESHLCTHASHYTKESRTYLKQPVPENRSTVSRLEVSSCDGECDHSLTSLKRNNVKQEISSESSCNLNMNTSTCDCNSKLIDENQDNFKFICNPDSSTNDSIPNGN-SSLPIDWMEASLKLSVPLVDVDKVRCIIRNIVRDWALEGQRERDKCYKPILEELNRLFPDRSKERPPCCLVPGAGLGRLALEISSLGFVSQGNEFSYYMMICSSFILNQTERANQWIIYPWIHSNSNSLYDDDQFRPVSFPDIQPESAGITEGFSMCGGDFVEVYNEADQEASWDAVVTCFFLDTAHNIVEYIEVISKVLKMGGVWINLGPLLYHFADSYGPDEEMSIEISLEDVKNVALHYGFELEMDKMIETTYTANPLSMMQNHYYTAFWTMRKKPKK
>MOLIcapi
-----------------MEGRYSKLEEALEIKSLRRIISAYLNYSDAAEEDVRRYERSFRKLSPSHKALLSHLPLKYQRLRRCISKNTFFIMNMLQAFEPPLDMSQDVDINEHENLENVSDCYQHMANAHNCAESSICPGHPMLISKHDVSGAEPSGFVGESSVIRGSLKRNNKKEETDVESSCKTIADDPTSKYCNESCNGNGGDIKVTAELASCHCDSTSNGNVASPPRDWMDPSFRVNVPLVDVDKVRCIIRNIVRDWAPEGQRERDQCYKPILNELNRLFPVRCKERPPCCLVPGAGLGRLALEISCLGFVSQGNEFSYYMMICSSFILNHTQFAGEWTIYPWIHGNCNSLSDDDQLRSVTFPDIHPASAGITEGFSMCGGDFVEVYNDTSQEASWDVVVTCFFLDTAHNIVEYIEIISKILKEDGVWINLGPLLYHFADAYGPDDEMSIELSLEDVKKTAFRYGFELEVEKVIETTYTANPLSMMQAYPGALLFCMSLNCKT
>PHALcorn
----------MSRE-EGLQRRYSRLEEALEIKSLRRIISAYINYADAAEEDVKRYERSFRKLSREHKGLLSHLPLKFQRFRRCISANSFFIMNMLQAFDPPFDMSQDIDFDGHSDIGRFSNGHLCTHASHHMQDYSAYVKGSVPESIDIASGPELSSCSGSCDQT--PSNRNNEKQEISSESSCSLVMNINTPNGNTNLIDESMDKAKLICNLDASLHDSTPNGNMASVSNEWMETSLRLSVPLVDVDKVRCIIRNIVRDWAVEGQKERDQCYKPILEELNRVFPDRCKERPPSCLVPGAGLGRLALEISCLGFVSQGNEFSYYMMICSSFILNQTEAANQWIIYPWIHGNCNSLSDDDQFRPISFPDIQPASAGITEGFSMCGGDFIEVYNDMDQEAAWDAVVTCFFLDTAHNIVEYIEIISKVLKDGGVWINLGPLLYHFADSCGPEEEMSIEISLEDTKKVALQYGFEIEMEKIIETTYTANPRSMMQNHYYAAFWTMKKKPRT
>ORCHital
----------MSRETEGPQRRFSSLEEALEIKSLRRIINAYLNYSDAAEEDVRRYERSFTKLSPQHKALLSHLPLKHQKLRRCISENSIFIMNMLQAFDPPFNMCQDIDIVGDGDLESHPGSHLSTKASQYTKAGSTDPKQLVPVSRSSASELELSSCSGGCDHYLTMSKGNNEKREISSGDSCSIILDPNTCDCNSELIDENNDDVKLICNLDSSPHDSSPNGNQSLLLTDWMDTSLRLSVPLVDVDKVRCIIRNIVRDWAVEGQNERDKCYKPILEELLRLFPVRSKGRPPCCLVPGAGLGRLALEISSLGFVSQGNEFSYYMMICSSFILNQTEAANQWVIYPWIHSNCNSLTDDDQFRPVSFPDIHPASAGITEGFSMCGGDFVEVYNDVDQEASWDAVVTCFFLDTAHNIVEYIEVISKILKEGGVWINLGPLLYHFADSYGPEEEMSIEISLEDVIKIALQYGFELEMEKMVATTYTANPLSMMQNHYYTAFWTMRKKLKT
>RIMAelli
MAGVSQQHRSMNQEMEEPQRRFSNHEEALEIKSLRRIISAYINYSDAAEEDVRRYERSFKKLSREHKGLLSHLPLKYQRLRRCISVNSFFIMNMLQAFDSPFDMSQDIDVDGHGDLENHIDNHLCTQASHFTKG----MEQPVPENRSSVSVSELSSCSGGCDHALIPSKRNNEKQEISSESSSSHVLNTNACYCNSELIDESGNDFKFICNMGSSTHNSTPNGN-IPLPADWMETSLRLSVPLADVDKVRCIIRNIVRDWAAEGQKERDKCYKPILEELNRLFPVRSKERPPCCLVPGAGLGRLALEISSLGFVSQGNEFSYYMMICSSFILNHTEVANQWVIYPWIHSNSNSLSDDDQLRPVSFPDIQPASAGITEGFSMCGGDFVEVYNDVDQEASWDAVVTCFFIDTAHNILEYIDVISKVLKEGGFWINLGPLLYHFADSYGPEEEMSIEISLENVKNVAFQYGFELEMEKMIETTYTANPHSMMQNHYYTAFWTMKKKPNA
>PAPHconc
--------------MEVPQRGYSKLEEALEIKSLRRIISAYLNYSDAAEEDVRRYERSFRKLSNKHKALLPHLPLKYERLRRCTSVNSFFIMNMLQAFDPPFDMSQDVDLDVHGDIENLHDGHLCTQSSHCTETYSAYPKQHVTESRTDVSGPEISSCSGGFDQTSTSLTGNNEKQEISSESSGSHIMNDNSSDRDIELIDGSR-NVKVTSRPDSSPLGSMLNGDRCSAASDWMETSLKLSVPFVDVDKVRCIIRNIVRDWALEGQKERDQCYKPILEELNRLFPVRCKESPPCCLVPGAGLGRLALEISCLGFVSQGNEFSYYMMICSSFILNQTEAVNQWTIYPWIHSNSNSLSDDDQFRPVSFPDIQPASAGITEGFSMCGGDFVEVYNDVDQEASWDAVVTCFFLDTAHNIVEYIEVISKVLKDGGVWINMGPLLYHFADSYGPEEEMSIEVSLEDIKKVAGHYGFELEMEKMIETTYTANPRSMMQNHYFTAFWTMKKKPKE
>PTERcurt
MAGDVLQRRSMSREREGPLQRFSNHEEALEIKSLRRIISAYINYSDAAEEDVRRYERSFKKLSREHKTLLSHLPLKYQRLRRCISVNSFFIMNMLQAFDPPFDMSQDIDVDGHDDLENHPDSHLCTQACHYTKESSTY--QKVPESRSSVSGPELSSCSGGCDHALTSSKRKNEKQEISSESSCSLIMNKNTCDCNSELIDESRDDFKFFCNLDSSTHDSSPNGN-RSLPVGWIETSLRLSVPLVDVDKVRCIIRNIVRDWAVEGQRERDKCYKPILEELNRLFPVRSIERPPCCLVPGAGLGRLALEISSLGFVSQGNEFSYYMMICSSFILNQTEAANQWIIYPWIHSNSNSLSDDDQFRPVSFPDIQPASAGITEGFSMCGGDFVEVYSDVDQEASWDAVVTCFFLDTAHNIVEYIEVISKVLKEGGVWINLGPLLYHFADSYGPDEEMSIEISLQDVKKIALQYGFELEMEKMIETTYTANPHSMMQNHYYTAFWTMKKKPKT
>PLATclav
----------MSREMEAPQRRFSSLEEALEIKSLRRIISAYLNYSDAAEEDVRRYERSFTKLSPQHKALLSHLPLKHQRLRRCISENSIFIMNMLQAFDPPFNMCQDIDIVGDGDLESHPDSHICTKASQYTKACSTYPKDLVPES-SSVSELELSSCSGGCDHYLTLSKRNNEKQEISNGDSRSLIMDANTCDCNSELIDENNDDVKFICNLDSSPHDSSPDGNQSLLPTDWMDTSLRLSVPLVDVDKVRCIIRNIVRDWAVEGKNERDKCYKPILEELIRLFPVRCKERPPCCLVPGAGLGRLALEISSLGFVSQGNEFSYYMMICSSFILNQTEAVNQWVIYPWIHSNCNSLTDDDQFRPVSFPDIHPASAGITEGFSMCGGDFVEVYNDVDQEASWDAVVTCFFLDTAHNIAEYIEVISKILKEGGVWINLGPLLYHFADSYGPDEEMSIEISLEDVIKIALQYGFELEVEKMVATTYTANPLSMMQNHYYTAFWTMRKKLKT
>NEUWzoll
----------MSGEVEPPRRRYSKLEEALEVKALRRILSAYLSYCDAAEEDVRRYERSFRKLSPEHKTLLPHLPVKYQRLRRCISVNSFFIMNMLQAFDPPFDINQDVYPDEHEDVENLPCVNLQAQASNCTEECSTHVKHPLPESRINSSASQSPSNGVLYHQDSASPERTNKKQ-------------------------------------------------RSSPPSDWMETSLRLSIPLVDVDKVRCIIRNIVRDWAVEGRKERDQCYKPILEELNRLFPVRCKERPPCCLIPGAGLGRLALEISCLGFVAQGNEFSYYMMICSSFILNQTQSANQWTLYPWIHSNCNSLSDDDQLRPVFFPDICPASAGITEGFSMCAGDFVEVYNDVDQEASWDAVVTCFFLDTAHNIVEYIEVIFKVLKDGGVWINLGPLLYHFADSHVPEEELSIEISLEDVKKVAIQYGFELEVEKTVGTTYTSNPRSMMQNNYFAAFWTMKKKPKT
>PHAIflav
----------MSGEKEGRQGRYSKLEEALEIKSLRRIISAYINYSNAAEEDVRRYERSFRKLSREHKGLLSHLPLKYQRLRRCISVNSFFIMNMLKAFDPPFDMSQDIDLDDNGDMERLPNGHLCTQASHYTEDCSAHLKQPVPESIDSASGPELCSSSGGCDQT--SSKKKNEKQEISSESSCSLIMNMNTPDCNAKLIDESRDDVKFICNLDSSPHDSTPNGNISSVPNDWMGTSLRLSVPLVDVDKVRCIIRNIVRDWAMEGKKERDQCYKPILEELNRIFPVRCKERPPSCLVPGAGLGRLALEISCLGFVSQGNEFSYYMMICSSFILNQTEAANQWIIYPWIHSNCNSLSDDDQFRPVSFPDIQPASAGITEGFSMCGGDFIEVYNDIDQEASWDAVVTCFFLDTAHNIVEYIEVVSKILKVGGVWINLGPLLYHFADSYGPEDEMSIEISLEDVKKVALQYGFEFEMEKIIETTYTANPLSMMQNHYYTAFWTMKKKPRT
>THELangu
MSGVGQEHRSMSQEMEEPQRRFSNYEEALEIKSLRRIINAYINYSDAAVEDVRRYERSFKKLSREHKALLSHLPLKYQRLRRCISVNSNFIMNMLQAFDPPFDMSQDVDVDGHSDLENHPDSHLYTQASHFTKGSWTCTEQPVHENRSSVSGSELSSCSGGNDHALIPLKRNNEKQEISSESSSSLVMNTNACDCNSKLISESGNDFKYICNMGSSTHNSTPNGN-SPLTADWMETSLRLSVPLVDVDKVRCIVRNIVRDWAVEGQKERDKCYKPILEELNRLFPVRNKERPPCCLVPGAGLGRLALEISSLGFVSQGNEFSYYMMICSSFILNHTEVANQWVIYPWIHSNSNSLSDDDQLHPVSFPDIQPASSGITEGFSMCGGDFVEVYNDVDQEASWDAVVTCFFIDTAHNILEYIEVISKVLKEGGFWINLGPLLYHFADSYGPEEEMSIEISLEDVKKVAFQYGFELEMDKMIETTYTANPHSMMQNHYYTAFWTMKKKPKI
>CEPHdama
----------QSSSPGGQRGSGSRSSSAAIDESRNRGATAVLQQARGSPRD----QVPPPNHQRLHQALLSHLPLKYQRLRRCIAVNSFFIMSMLQAFDPPFDMSQDIDLDGHGDIEHLPDGHLCTQASHCTKEWSAYLKRPVPDGRSSASVPELSSCNGGCERTP-ISKVNNEKQEISSESSCSLIMNMNTSDRNAELIDEIRDDVKFICNPDSFPHDSTPNGNISSLPNDWMETSLRLSVPLVDVDKVRCIIRNIVRDWALEGQKERDQCYKPILEELNRLFPVRCKERPPRCLVPGAGLGRLALEISCLGFVSQGNEFSYYMMICSSFILNQTEAANQWIIYPWIHSNCNSLSDDDQFRSVIFPDIQPASAGITEGFSMCGGDFVEVYNDIDQEASWDAVATCFFLDTAHNIVEYIEVISKILKDGGVWINLGPLLYHFADSYGPEEEMSIEISLEDVKKVALQYGFEFEMEKIIETTYTVNPRSMMQNHYYTAFWTMKKKPRT
>APOSodor
----------MSGETMPPQRRYSKLEEALEVKSLRRILCAYLNYSDAAEEDVRRYERSFRKLSPEHKALLSHLPEKYQRLRRCISVNSFFIMCMLQAFDPPFDISQYVYPDELEDMENIPAGNLQAQASNCTEDCNNQAKHAPRESQINSSASQSSSNGVLCHGGP-ALQRITKKQ-------------------------------------------------RSSPPTDWMETSLRLNIPFVDIDKVRCIIRNIVRDWALEGQKERDQCYKPILEELNRLFPVRCKERPPCCLIPGAGLGRLALEISCLGFVAQGNEFSYYMMICSSFILNQTQSANQWTIYPWIHSNCNSLSDDDQLCPVFFPDMCPASAGITEGFSMCAGDFVEVYNDVDQEASWDAVVTCFFLDTAHNIVEYIEVIFKVLKDGGVWINLGPLLYHFADSHGPEDELSVEISLEDVKKVAFQYGFELEIERTVQTTYTANPRSMMQNYYFTAFWTMKKKLKT
>CREMappe
----------MSREKEGWQGRYSKLEEALEIKSLRRIISAYINYSDAAEEDVKRYQRSFKKLSHLHKGLLSYLPLKYQRLRRCISINSFFIMNMLQAFDPPFDMSQDIDLDGHGDIEYLPNDHLCTRASHCTEDCSAYVKQPVPESIDSSSGPELSSCSGGCHLT--YSKRNNEKQEISSGSSCSLIMNMNTPDCKAKLIDECRDDANFLCNLDSSPHDSTPNGNISSVPNNWMGTSLRLSVPLVDVDKVRCIIRNIVRDWAMEGQKERDQCYEPILKELNRLFPVRCKDRPPSCLVPGAGLGRLALEISCLGFVSQGNEFSYYMMICSSFILNQTEAANQWTIYPWIHSNCNSLSDDDQFRPVSFPDIQPSSAGITEGFSMCGGDFVEVYNDIDQEASWDAVVTCFFLDTAHNIVEYIEVISKILKDGGVWINLGPLLYHFADSYGPEEEMSIEISLEDVKKVVLQHGFEIEMEKIVETTYTANPRSMMQNHYYTAFWTMKRKSRT
>LECAnigr
----------MSTEMEGQHRRYSKFEEALEIKSLRRIISAYINYSEAAEEDVRRYEKSFRKLPLEHKALLCHLPQKYQRLRRCISVNSFFIMNMLQAFNPPFDMSHDICIDEHEGIDDPPDSHLCAQDSDCTKDCSAYFKQLVPGDQSNCAAPISSICRRECGQSP-SPNRNNEKQEVSSGSSCSSIFRKDASNNNTELVKESR-DVKVVSNPDSSPFDSTSNGNTNLLQGDWIEDALKLSVPLVDVDKVRCIIRNIVRDWAVEGQKERDQCYKPILEELNRLFPNRCKERLPYCLVPGAGLGRLALEISCLGFVSQGNEFSYYMMICSSFILNQTGAVHQWIIYPWIHSNCNSWSDDDQFRPVTFPDIHPASAGISEGFSMCGGDFVEVYNDVDQEASWDAVVTCFFLDTAHNIVEYIEVISKVLKDGGVWINLGPLLYHFADSYGPEEEMSIEISLEDVKKVAFHYGFVMEMEKTIETTYTANPRSMMQNHYYTAFWTMKKKKPM
>CALAtsoo
----------MSGEKEGRQGRYSKLEEALEIKSLRRIISAYINYSNAAEEDVRRYERSFRKLSREHKGLLSHLPLKYQRLRRCISVNSFFIMNMLQAFDPPFDMSQDIDIDVHGDIERLPNGYLRTQASHYTEDCSAHLKQHLLESIDSASGPELSSSSGGCDQT--SSKRNNEKQ-------------------------------------------------ISSVPNDWMGTSLRLSVPLVDVDKVRCIVRNIVRDWAMEGQKERDQCYKPILEELNRLFPVRCKERPPSCLVPGAGLGRLALEISCLGFVSQGNEFSYYMMICSSFILNQTEAANQWIIYPWIHSNCNSLSDDDQFRPVSFPDIQPSSAGITEGFSMCGGDFIEVYNDIDQEASWDAVVTCFFLDTAHNIVEYIEVVSKILKYGGVWINLGPLLYHFADSFGPEDEMSIEISLEDVKKVALQYGFEFEMEKIIETTYTANPLSMMQNHYYTAFWTMKKKPRT
>MEXIxero
--------------MDVPQRGYSKLEEALEIKSLRRIISAYLNYADAAEEDVRRYERSFRKLSNKHKALVSHLPLKYQRLRRCTSANSFFIMNMLQAFDPPFDMSQDVDLDEQGDIENLHDGHLCTQSSRCIEEYSAYPKQNVPESRTDVSGPEISSCSGGFDRTSTSLKGSNEKQEISSESSCSHIMNDNSSDRDFELIDPSR-DVKVTSRPDSSSFGYMPNGDRSSAPSDWMEMSLKLSVPFVDVDKVRCIIRNIVRDWAMEGQKERDQCYKPILEELNRLFPDRCKESPPCCLVPGAGLGRLALEISCLGFVCQGNEFSYYMMICSSFILNQTEAINQWTIYPWIHSNCNSLSDDDQFRPVSFPDIQPASAGITEGFSMCGGDFVEVYNDVDQEASWDAVVTCFFLDTAHNIVEYIEVISKVLKDGGVWINMGPLLYHFADSYGPDEEMSIEVSLEDVKKIAVHYGFELEMEKMIETTYTANPRSMMQNHYFTAFWTMKKKLKA
>VANIplan
---------------------------------------------------------------------------------------------------------------------------------------------------------------------------------------------MDASNNSTELVEESK-DAKVDSNPDSSLFDSAPNGNTSSLQRDWIEDALKLSVPLVDVDKVRCIIRNIVRDWAVEGQRERDQCYKPILEELNRLFPVRCKERPPSCLVPGAGLGRLALEISCLGFISQGNEFSYYMMICSSFILNQTAAANQWIIYPWIHSNCNSWSDDDQFRSVAFPDIHPASVGISEGFSMCGGDFVEVYNDVDQEASWDAVVTCFFLDTAHNIVEYMEVISKVLKDGGVSFFLYINRYNALDDH------IITMLLH----------------------------------------FLAHNPVF
>HYPOheme
-----------------MEGRYSKLEEALEIKSLRRIISAFLNYSDAAEEDVRRYERSFQKLSPSHKALLSQLPLKYQRLRRCISKNTFFITNMLQAFEPPLDLSQDIDNNEHENLENVSDCYQHLANVHNCTESSIYPGHPMLISEHDVSGAEPSSFMGESNVTHGSLKRNNKKEETHAESPCKTITDDPNSKCCNESCNGSRGDVKVSGDLAACHCDSASNGNVASPPPDWMDPSLRVNVPIVDVDKVRCIIRNIVRDWAPEGQRERDQCYKPILDELNRLFPVRCKERPPCCLVPGAGLGRLALEISCLGFVSQGNEFSYYMMICSSFILNHTQFAGEWTIYPWIHSNCNSLSDDDQLRSVTFPDIHPASAGITEGFSMCGGDFVEVYNDTSQEASWDVVVTCFFLDTAHNIVEYIEIISKILKDDGVWINLGPLLYHFADAYGPDDEMSIELSMEDVKKIAFRYGFELEVEKVIETTYTANPRSMMQNRYFAAFWTMKKKPKT
>PHRAlind
-------------------------------------------------------------------------------------------------------MSQDIDLDEHGDIENLHNGHLCTQSSQCTEEYSAYPKQHVPESRTDVSGPEISSCSGGFDQTSTSLKGSNEKQEISSESSCSHIMNENSSDRDIELIDGSR-DVKVTSRPDSSPHGSMPNGNRSSAPSDWMDTSLKLSVPFVDVDKVRCIIRNIVRDWALEGQKERDQCYKPILEELNRLFPVRCKESPPCCLVPGAGLGRLALEISCLGFVSQGNEFSYYMMICSSFILNQTEAVNQWTIYPWIHSNCNSLSDDDQFRPVSFPDIQPASAGITEGFSMCGGDFVEVYNDVDQEASWDAVVTCFFLDTAHNIVEYIEVISKALKDGGVWINMGPLLYHFADSCGPEEEMSIEVSLDDVKKVAVHYGFELEMEKMIETTYTANPRSMMQNHYFTAFWTMKKKPKA
>ERYCpuss
----------MNRDNEGWQGRYSKLEEALEIKSLRRIISAYINYSDAAGEDVRRYERSFRKLSREHKELLSHLPMKYQRLRRCISVNSFFIMNMLQAFDPPFDMSQDTDL----DIERLPNSNICTQASHCTEVCSAYVKQPMAENIDSASWPEISSCNGGCDQT--PSKRTNEKQ-------------------------------------------------ISSVPNDWMETSVRLSVPPVDVDKVRCIIRNIVRDWTMEGQKERDQCYKPILEELDRLFPVRCKDRPPSCLVPGAGLGRLALEISCLGFVSQGNEFSYYMMICSSFMLNHTEAANQWTIYPWIHSNCNSQSDDDQFRPVLFPDIQPASAGITEGFSMCGGDFIEVYNDIDQEASWDAVVTCFFLDTAHNIVEYIEVISKILKDGGVWINLGPLLYHFADSYGPEEEMSIEISLEDVKKIALHYGFEIEMEKIIETTYTANPKSMMQNHYYAAFWTMKRKRKV
>PAPHhirs
--------------MEVPERGYSKLEEALEIKSLRRIISAYLNYSDAAEEDVRRYERSFRKLSNKHKALLPHLPLKYERLRRCTSVNSFFIMNMLQAFDPPFDMSQDIDLDVHGDIENLHDGHLCVQSSHCTEAYSAYPKQHVPESRTDVSGPEISSCSGGFDQTFTSLKGSNEKQEISSESSSSHIMNDNSSDRDIELIDGSR-NVKVTSRPDSSPLGSMPNGDRCSAASDWMETSLKLSVPFVDVDKVRCIIRNIVRDWALEGQKERDQCYKPILEELNRLFPLRCKESPPCCLVPGAGLGRLALEISCLGFVSQGNEFSYYMMICSSFILNQTEAVNQWTIYPWIHSNSNSLSDDDQFRPVSFPDIQPASAGITEGFSMCGGDFVEVYNDVDQEASWDAVVTCFFLDTAHNIVEYIEVISKVLKDGGVWINMGPLLYHFADSYGPEEEMSIEVSLEDIKKVAGHYGFELEMEKMIETTYTANPRSMMQNHYFTAFWTMKKKPKA
>OPHRgarg
SSSIRSQPRSASREMEGSQRRFSSLEEALEIKSLRRIISAYLNYSDAAEEDVRRSERSFTKLSPQHKALLSHLPLKHKRLRRCISENAIFIMNMLQAFDPPFNMCQDIDFIGDGDLENHPDSDLSTKASQYTKACSTYPKQLLPESGSSVSELELSSCSGGCDHYLSLSKR----KEITSGDSNSLIVDANTCDCHSELIDENN-DVKFICNLDSSPHDSSPNGSERLLPTDWMDASLRSNVPLVDVDKVRCIIRNIVRDWAVEGQIERDKCYKPILEELIRLFPVRCKERPPCCLVPGAGLGRLALEISSLGFVSQGNEFSYYMMICSSFILNQTEAANQWVIYPWIHSNCNSLTDDDQFRPVSFPDIHPACAGITEGFSMCGGDFVEVYSDVDQEDSWDAVVTCFFLDTAHNIVEYIEVISKILKVGGVWINLGPLLYHFADSYGPEEEMSIEISLEDVIKIALQYGFELEMEKMVATTYTANPLSMMQNHYYTAFWTMRKKLKT
>CYPRbard
--------------MEGQQRGYSKLEEALEIKSLRRIISAYLNYSDAADEDVRGYERSFRKLSNKHKALLSHLPLKYQRLRRCISVNSFFVMNMLQAFDPPFDMSEDIDLDEHGDIENLHDSHLCTQSSHYTEEYSAHPKQYVPESRTDISGPEISSCSGGCDKTPTSLKGSNEKQEISSESSCSHMTNANSSDRDIELIDGSR-DLKFISRPDSLPLGSTPNGNRSSAPSDWMETSLKLSVPFVDVDKVRCIIRNIVRDWALEGQKERDQCYKPILEELNRLFPVRCKERPPCCLVPGAGLGRLALEISCLGFVSQGNEFSYYMMICSSFILNQTEAVNQWTIYPWIHSNCNSLSDDDQFRPVSFPDIQPASAGITEGFSMCGGDFVEVYNDVDQEASWDAVVTCFFLDTAHNIVEYIEVVSKVLKDGGVWINMGPLLYHFADSYGPEEEMSIEISLEDVKKIAVHYGFELETEKMIETTYTANPRSMMQNHYYTAFWTMKKKPKA
>CYPRflav
--------------MEGPQRGYSKLEEALEIKSLRRIISAYLNYSDAAEEDVRGYERSFRKLSNEHKALLSHLPLKYQRLRRCISINSFFVMNMLQAFDPPFDMSEDIDLDEHGDTENLHDSHLCTQSSHYTEEYSPHPKQYVPESRTDISGPEISSCSGRCDKIPTSLKGSNEKQEISSESSCSHMANTNSYDPDIELIDGSR-DVKFTSRPDSSPLGSTPNGNRSSAPSDWMETSLKLSVPFVDVDKVRCIIRNIVRDWALEGQMERDQCYKPILEELNRLFPVRCKERPPCCLVPGAGLGRLALEISCLGFVSQGNEFSYYMMICSSFILNQTEAVNHWTIYPWIHSNCNSLSDDDQFRPVSFPDIQPASAGITEGFSMCGGDFVEVYNDVDQEASWDAVVTCFFLDTAHNIVEYIEVVSKVLKDGGVWINMGPLLYHFADSYGPEEEMSIEISLEDVKKVAVHYGFELETENMIETTYTANPRSMMQNHYYTAFWTMRKKPKA
