# Supplementary material for: Orchid Phylotranscriptomics: The Prospects of Repurposing Multi-Tissue Transcriptomes for Phylogenetic Analysis and Beyond
Source: Front Plant Sci. 2022 May 27;13:910362. doi: 10.3389/fpls.2022.910362 (PMC9196242; doi:10.3389/fpls.2022.910362)
Supplement: Supplementary file 4 [file Data_Sheet_3.zip › ortho_MSA/r1/OG0009405.fa]

>ANOEemei
-----------------------------------------------------------------------------------------------------------------------------MGLA-----------GL-------------------------------------------------------------------RSSICIDDLSKSSKRRI-----VKKLNFIA--KITE-AVTSLAAKKTII---------------K----------------------------------KKRLRSRQKKLKAYDLSVLSDFLPDA-AI-KN-----TPKTT-VF-KINCKNRQKIVQKESELLRSVYNHQAFLDDPISAI-----QKHLEQTQ----PPPPP--A-------EK----NL--KKNKKD---KRKKS-KKS-AGPQ----SMEM------------------
>APOSodor
-----------------------------------------------------------------------------------------------------------------------------MLMT--------------------------------------------------------------------------------KPHFGKRNLSKSSKRKL-----EKKLNFIT--KVTK-VVTSLGAKKAIG---------------K----------------------------------KNGLRSRQKKVKAYDLSSLSEFLPDVDAI-QK-----QTK-I-TF-KVNCKNRQKLVEKENERLRFVLNHPVFQADPISAI-----QQHLEQTQ----PPPP---N-------EE----RS--KKS--------RRS-KKS-PGLK----DMDM------------------
>APOSshen
------LSLSLSLSL-SLSLSLSLSLSL---SPWRCGPRVNRTGFGWSWITILMDGNLQGRTSIIKRRLELAVKRDPRMIIPVRCFTCGKVIGNKWDTYLDLLQADYSEGDALDALGLVRYCCRRMLMT--------------------------------------------------------------------------------QPHFGKRNLSKSSKRKL-----EKKLNFIT--KVTK-VVTSLGAKKAIG---------------K----------------------------------KKGLRSRQKKLKAYDLSSLSEFLPDVDAI-QK-----QTK-I-TF-KVNCKNRQKLVEKENERLRFVLNHPVFQADPISAI-----QQHLEQTQ----PPPP---N-------EE----RS--KKS--------RRS-KKS-PGLK----YMDM------------------
>BLETstri
AVLIWKRRQTLQLRLRQEEPTSGGNRHI--SSGLKS--------------------------------------------------------------------------------------IFRMGLT-----------GL-------------------------------------------------------------------RRSTRKDDLSKSSKRKI-----EKKLNFIT--KITE-AVTSLGAKKTIS---------------K----------------------------------KKRLRSRQKKLKAYDLSVLSDFLPNE-AL-KK-----SSKST-DF-KVNCKNRQKLVQKESELLRSVHSHPAFQADPISAI-----QQHLEQTQ----PPPP---V-------EER---RS--NKSKKD---KRKRS-KKS-ASVQ----NMEMAFSSFCTS----------
>BORYspha
-----------------------------------------------------------------------------------------------------------------------------MGLT-----------GL-------------------------------------------------------------------RPSSRRNDESKSSKRKL-----EKKTHFYA--KVRD-ADVLLGAKKGIG---------------K----------------------------------KKRLRSRQKKLKAYDLSALSEFLPDLNDAPQQ-----QSDAT-NW-KLNCKSRLKLVQRESVQLRAVLNDPTFKIDPVSAI-----QHHLERTQ----PLLS---Q-----SEEKQ--KPS-RKNQKKA---KRKGA-KRV-PSSTDPHAFMDM------------------
>CALAcreb
-----------------------------------------------------------------------------------------------------------------------------MGLT-----------GL-------------------------------------------------------------------RPSTRKDDQSKSSKRRI-----EKKLNFIA--KITE-AVSSLGAKKTIV---------------K----------------------------------KKRLRSRQKKLKVYDLSALSECLPDP-SL-KK-----TSRTT-VF-KLNCKNRQKLVVKETEAMRYVHDNPEFQADPFLFI-----QRHLERKR----SPSPP--P-------EK----KLKKEKSKRN---RSKKS-KET-AGLQ----SMQM------------------
>CALAplic
-----------------------------------------------------------------------------------------------------------------------------MGLT-----------GL-------------------------------------------------------------------RPSTRKDDQSKSSKRRI-----EKKLNFIA--KITE-AVSSLGAKKTIV---------------K----------------------------------KARLRSRQKKLKVYDLSALSECLPDP-AL-KK-----PSRTT-VF-KLNCKNRQKLVVKETEAMRYVHNNPEFQADPFLFI-----QRHLE---------------------------------------------------------------------------------
>CALAsini
-----------------------------------------------------------------------------------------------------------------------------MGLT-----------GL-------------------------------------------------------------------RRSTHKDDLSKSAKRKI-----EKKLNFIT--KITE-AVTSLGAKKAIS---------------K----------------------------------KKRLRSRQKKLKAYDLSVLSDFLPNE-AL-RK-----PSKST-VF-KVNCKNRQKLVQMESELLRSVHSHPAFQADPISAI-----QQHLEQTQ----PAKP---V-------EAR---RS--NKIKKE---KRKRS-KKP-ASMQ----NMEMIYSSS-------------
>CALAtsoo
-----------------------------------------------------------------------------------------------------------------------------MGLT-----------GL-------------------------------------------------------------------RRSTHKDDLSKSAKRKI-----EKKLNFIT--KINE-AVTSLGAKKAIS---------------K----------------------------------KKRLRSRQKKLKAYDLSVLSDFLPNE-AL-RK-----PSKST-VF-KVNCKNRQKLVQMESELLRSVHSHPAFQADPIFAI-----QQHLEQTQ----PAKP---V-------EAR---RS--NKIKKE---KRKRS-KKP-ASMQ----NMEMIYSSS-------------
>CALEmajo
-----------------------------------------------------------------------------------------------------------------------------MGLT-----------GL-------------------------------------------------------------------RPSTHKDDQSKSSKRKL-----EKKLNLIA--KITE-TAASLGAKKTIV---------------K----------------------------------KKRLRSRQKKLKAYNLSALSECLPVV-AP-KN-----TAKTP-VF-KLNCKNRQKLVVQETEAMNALRNNPEYQADPFAYI-----RRRLEEKQ----LPPLP--A-------EK----SC-KKKKGKR---NRKKS-KKT-AGPQ----SMDMQHS---------------
>CEPHdama
-----------------------------------------------------------------------------------------------------------------------------MGLT-----------GL-------------------------------------------------------------------RRSTRKDDLSKSSKRKI-----EKKLKFIA--KITE-AVTSLGAKKKIS---------------K----------------------------------KKRLRSRQKKLKAYNLSVLSDFLPNA-AL-QR-----PPKST-DF-KVNCKNRQKLVQRESELLRSVHSHPVFLADPISAI-----QQHLVQTQ----PPPP---V-------EET---RS--KKSKKD---KRKRS-KKS-AGLQ----IMEM------------------
>CHILsemi
----------------------------------------------------------------------------------------------------------------------------------------------------------------------------------------------------------------------------------------------------------LGAKKTIV---------------K----------------------------------KKRLRSRQKKLKAYNLSALSECLPDV-AP-KN-----SAKTP-VF-KLNCKNRQKLVVQETEAMNALRNDPKFQADPFLYI-----RRRLEESL----PPPPP--A-------EK----SW--KKKGTR---NRKKS-KKT-AGLQ----SMEMQHS---------------
>CHILtrap
-----------------------------------------------------------------------------------------------------------------------------MGLA-----------GL-------------------------------------------------------------------RPSTRKDDQLKSSKRKL-----DKKLNLIA--KITE-AAASLGAKKTIV---------------K----------------------------------KKRLRSRQKKLKAYNLSALSECLPDV-AP-KN-----SAKTP-VF-KLNCKNRQKLVVQETEAMNALRNDPEFQADPFLYI-----RRCLEERL----PPPPP--A-------EK----SW--KKKGTR---NRRKS-KKT-AGLQ----SMEMQHS---------------
>CREMappe
-----------------------------------------------------------------------------------------------------------------------------MGLT-----------GL-------------------------------------------------------------------RHSTRKDDLSKSAKRKI-----EKKLNFIT--KITE-AVASLGAKKAIS---------------K----------------------------------KKILRSRQKKLKAYDLTALSDFLPNE-AF-KK-----TIKST-DF-KVNCKNRQKLVQKESELLRSVHRHPAFQADPISAI-----QQHLEQTQ----PPPP---V-------EER---RS--NKGKQNNNKRKKRS-RKP-ASAQ----NMEMIYSSS-------------
>CRYPlept
-----------------------------------------------------------------------------------------------------------------------------MGLA-----------GL-------------------------------------------------------------------RPSTRNDDQSKSSKRRF-----EKKLKFIT--KITEAAATFLGAKKVIA---------------K----------------------------------KKRLRGRQKKLKAYDLSVLSESLPDA-AL-KV-----ASKTA-AF-KVNCKNRQKLLLKENELLRSVRNHPVFKADPISAI-----QRHLERTQ----PPTP---A-------EK----RF--RKDKME---KRKKS-KKS-AGLQ----SMEMQNS---------------
>CYMBensi
-----------------------------------------------------------------------------------------------------------------------------MGLT-----------GL-------------------------------------------------------------------RRSTRKDDLSKSAKRKI-----EKKLSFIT--KITE-AVTSLGPKRAIS---------------K----------------------------------KKRLRSRQKKLKAYDLTVLSDCLPNE-AL-KK-----EFKFT-DF-KVNCKNRQKLVQKESELLRSVHSHPAFQADPILAI-----QQHLEQTQ----PPPP---V-------EER---RS--KKSKKD---KRKRS-KKL-AGVQ----NIGQA-----------------
>CYMBmann
-----------------------------------------------------------------------------------------------------------------------------MGLT-----------GL-------------------------------------------------------------------RRSTRKDDLSKSAKRKI-----EKKLNFIT--KVTE-AVTSLGPKKAIS---------------K----------------------------------KKRLRSRQKKLKAYDLTVLSDCLPNE-AL-KK-----EFKFT-DF-KVNCKNRQKLVQKESELLRSVHSHPAFQADPILAI-----QQHLEQTQ----PPPP---V-------EER---RS--KKSKKD---KRKRS-KKL-AGVQ----NMEVMHSSF-------------
>CYPRbard
-----------------------------------------------------------------------------------------------------------------------------MGLT-----------GL-------------------------------------------------------------------RPSTGRKDLSKSSKRKI-----EKKLNFIA--KITE-TVTSLGAKKTIG---------------K----------------------------------KKKIRSRQKKLKAYDLSVLSDFLPDADALPKK-----PYKPS-NF-KANCKNRQKLVQKESELLRSVHNHPVFQVDPISTI-----QQYLEQTQ----PPPSPPVV-------QN----RS--NKSKKA---KRKRS-KKS-AGLK----NMEM------------------
>CYPRflav
-----------------------------------------------------------------------------------------------------------------------------MGLT-----------GL-------------------------------------------------------------------RPSTGRKDLSKSSKRKI-----EKKLNFIA--KITE-TVTSLGAKKTIG---------------K----------------------------------KKRLRSRQKKLKAYDLSVFSDFLPDADAL-LK-----PSKPS-NF-KANCKNRQKLVQKESELLRSVYNHPVFQADPISTI-----QQYLEQTQ----PPPPPPVV-------QY----RS--NKSKKA---KRKRS-KKS-AGLQ----NMEM------------------
>DACThata
-----------------------------------------------------------------------------------------------------------------------------MGLA-----------SL-------------------------------------------------------------------RSSTRKDDLSKSSKRRI-----EKKLNFIA--KISE-SITSLGAKKTIS---------------K----------------------------------KKKLRSRQKKLKAYDLSVLSEFLPDP-AL-KK-----ASRTT-VF-KVNCKNRRKLVQRETEALRSVHDHPVFQADPISAI-----QQHLEQTQ----PPPP---L-------EK----RV--KRSKKD---KRKKS-KRP-AALQ---SSMEM------------------
>DENDchryso
-----------------------------------------------------------------------------------------------------------------------------MGLT-----------GL-------------------------------------------------------------------RRSTHKDDLSKSSKRKI-----EKKLNFIT--KITE-AVRSLGAKKAIS---------------K----------------------------------KKRLRSRQKKLKAYDLSVLSDFLPNE-SL-QK-----PSRST-DF-KVNCKNRQKLVQKESELLRFVHSHPAFQADPISAI-----QQHLEQTQ----PQPP---V-------ETR---GS--NKSKKE---KRKRS-KKS-ASVQ----NMEMVYSSS-------------
>DENDnobi
-----------------------------------------------------------------------------------------------------------------------------MGLT-----------GL-------------------------------------------------------------------RRSTHKDDLSKSSKRKI-----EKKLNFIT--KITE-AVRSLAAKKAIS---------------K----------------------------------KKRLRSRQKKLKAYDLSVLSDILPNE-SV-KK-----PSRST-DF-KVNCKNRQKLVQKESELLRFVHSHPAFQADPISAI-----QQHLEQTQ----PPPP---V-------ETR---GS--NKSKKE---KRKRS-KKS-ASVQ----NMEMMYSSS-------------
>DIURorie
-----------------------------------------------------------------------------------------------------------------------------MGLV-----------GL-------------------------------------------------------------------SRSTRKDDLSKGSKRRV-----EKKVKFLA--KISE-AATSLGPKKTIV--------------KK----------------------------------KKRLRSRQKKVKAYDLSMLLECLPDT-AP-KNTSGTATSKTR-VV-KHNCKNHQKLVVMEMEAHRARQTNPEFLADPFGFI-----QRSLEQTQ----PPPP---T-------EK----TW---NKKKI---KRNRN-KK--------------------------------
>DRAKelas
-----------------------------------------------------------------------------------------------------------------------------MGLA-----------GL-------------------------------------------------------------------RPSTRKDDQSKSSKRKL-----EKKLNLIA--KITE-AAASLGAKKTII---------------K----------------------------------KKRVRSRQKKLKAYNLSALSDCLPDV-AP-KI-----TSKAP-VF-KITCKNRQKLVVQETEAMNALYNNPEFQADPFAYI-----RRRLEETQ----PPPPP--T-------EK----ST-KKEKGKR---IRKKS-KKT-GGLQ----SMEMQHS---------------
>DRAKthyn
-----------------------------------------------------------------------------------------------------------------------------MGLA-----------GL-------------------------------------------------------------------RPSTRKDDQSKSSKRKL-----EKKLNLIANVEITE-AAASLGAKKTII---------------K----------------------------------KKRVRSRQKKLKAYNLSALSDCLPDV-AP-KI-----TSKAP-VF-KINCKNRQKLVVQETEAMNALYNNVEFQADPFAYI-----RRRLEETQ----PPPPP--T-------EK----ST-KKEKGKR---NRKKS-KKT-GGLQ----SMEMQHS---------------
>EPIDfulg
-----------------------------------------------------------------------------------------------------------------------------MGLT-----------GL-------------------------------------------------------------------RRSTRKDDLSKSAKRKI-----EKKLNFIT--KITE-AVTSLGAKKAIS---------------K----------------------------------KKRLRSRQKKLKAYDLSALSDFLPTE-AF-QK----PSNKSA-DF-KLNCKNRQKLVQMESEVLRCVHKHPAFEADPLLAI-----QQHLEQTQ----PPPP---V-------EER---KS--NKTKKD--RRRKRS-SKS-ASLQ----NMEMI-----------------
>EPIDpuni
-----------------------------------------------------------------------------------------------------------------------------MGLT-----------GL-------------------------------------------------------------------RRSTRKDDLSKSAKRKI-----EKKLNFIT--KITE-AVTSLGAKKAIS---------------K----------------------------------KKRLRSRQKKLKAYDLSAFSDFLPTE-AF-QK----PSNKSA-DF-KLNCKNRQKLVQMESEVLRCVHRHPAFEADPLLAI-----QQHLEQTQ----PPPP---V-------EER---KS--NKTKKD--RRRKRS-SKS-ASLQ----NMEMI-----------------
>EPIPhell
-----------------------------------------------------------------------------------------------------------------------------MGLT-----------GL-------------------------------------------------------------------RCSTRKDDLSKSSKRKI-----EKKLKFIS--KITE-AVASLGVKKTIS---------------K----------------------------------KKRLRSRQKKLKAYDLSVLSDFLPNA-AL-KG-----PSKST-DF-KVNCKNRQKLVERESELLKSVHRHPVFLADPISAI-----QQHLEQTQ----PPPP---V-------EEM---RS--KKSKKD---RRKRS-KKSAAGPQ----IMEM------------------
>EPIPpurp
-----------------------------------------------------------------------------------------------------------------------------MGLT-----------GL-------------------------------------------------------------------RCSTRKDDLSKSSKRKI-----EKKLKFIS--KITE-AVASLGVKKTIS---------------K----------------------------------KKRLRSRQKKLKAYDLSVLSDFLPNA-AL-KG-----PSKST-DF-KVNCKNRQKLVERESELLKSVHRHPVFLADPISAI-----QQHLEQTQ----PPPP---V-------EEM---RS--KKSKKD---RRKRS-KKSAAGPQ----IMEM------------------
>ERYCcris
-----------------------------------------------------------------------------------------------------------------------------MGLT-----------GL-------------------------------------------------------------------RCSTRKHDLSKSAKRKI-----EKKLNFIT--KITA-AVTSLGAKKAIS---------------K----------------------------------KKRLRSRQKKLKAYDLSVLSDFLPDE-AL-KK-----SSKST-YF-KVNCKNRQKLVQKEGELLRSVHSHPAFQADPISAI-----QKHLEQTQ----PPLP---V-------EE----RP--NKSKKD---KRKRL-KKP-AGVQ----STEVMMHSSF------------
>ERYCpuss
------YSKTLLF-----SPFLPYSNSI---RSWKEEKKN------------------------VAKEFE-AVK---------FLIACSLLI--------------------ISAAEIIIIFFLRMGLT-----------GL-------------------------------------------------------------------RCSSRKHDLSKSAKRKI-----EKKLNFIT--KITE-AVTSLGAKKAIS---------------KMHFKFFLHFREHLVSMNSMSCCSVHFYSTWGFCWKKRLRSRQKKLKAYDLSVLSDFLPDE-AL-KK-----SSKPT-YF-KVNCKNRQKLVQKEGELLRSVHSHPAFQADPISAI-----QKHLEQTQ----PPPP---V-------ME----RP--NKSKKD----RKRL-NKP-AGVH----SMEVMMHLSS------------
>GALEfabe
-----------------------------------------------------------------------------------------------------------------------------MGLT-----------GL-------------------------------------------------------------------RPSTGRKEFSKSSKRKI-----EKKLNFIA--KISE-A-TSLRAKKAIG---------------K----------------------------------KKRLRSRQKKLKAYDLGELSDLLPDPDSF-KK----SSSKPT-SL-KLNCKNRLKLLQKESEQLRAVHNHPLFQTDPISAV-----QQHLEQTQ----PPPA---E-------EK----KA--NESRRD---KRKKV-KKV-AGLQ----NMDISCSQ--------------
>GASTelat
-----------------------------------------------------------------------------------------------------------------------------MGLT-----------GL-------------------------------------------------------------------RGKNRKAELSKSSKRKV-----EKKLNFIA--KITE-AVTSLGAKKKIH---------------K----------------------------------KRRLRSHQKKVRAYDLSVLSESLPNE-AL-TK-----SSKPT-DF-KVSCKNRQKLVQKESELLRYVHKHPTFQTDPISAI-----QKHLEQTQ----PPPP---A-------EEK---IR--GRNKRD---RRKSSNKSS-ASLQ----NMQM------------------
>GOODfuma
-----------------------------------------------------------------------------------------------------------------------------MGFT-----------GL-------------------------------------------------------------------RSSTCKDDLSKSSKRRI-----EKKLNFIA--KITE-AVTCLSAKKKIT---------------K----------------------------------KKRLRSRQKKLKAYDLSVLSDFLPDA-AV-KN-----TSKTT-VF-KINCKNRQKLVQKESELLRSVHNHQGFLDDPISAI-----QKHLEQTQ----PPLP---V-------EM----KL---KNKKD---KRKKS-KKS-AGLQ----SMEM------------------
>GYMNdens
-----------------------------------------------------------------------------------------------------------------------------MGLA-----------GL-------------------------------------------------------------------RPSTRKDDLSKSSKRRI-----EKKLNFIA--KITE-SITSLGAKKTIS---------------K----------------------------------KKKLRSRQKKLKAYDLSVLSEFLPDP-AL-KN-----VSRTT-VF-KVNCKNRRKLVQRETEALRSVHDHPVFQADPISAI-----QQHLEQTQ----PPPP---L-------EK----RV--KRSKKD---KRKKS-KLP-AGLQ----SMEM------------------
>GYMNodor
-----------------------------------------------------------------------------------------------------------------------------MGLA-----------GL-------------------------------------------------------------------RHSTRKDDLSKSSKRRI-----EKKLNFIA--KITE-SITSLGAKKTIS---------------K----------------------------------KKKLRSRQKKLKAYDLSVLSEFLPDP-AL-KN-----VSRTT-VF-KVNCKNRRKLVQRETEALRSVHDHPVFQADPISAI-----QQHLEQTQ----PPPP---L-------E---------KRSKKD---KRKKS-KLP-AGLQ----SMEM------------------
>HABElong
-----------------------------------------------------------------------------------------------------------------------------MDLA-----------GL-------------------------------------------------------------------RPSTRKDDLSKSSKRRI-----EKKLNFIA--KITD-SITSLGAKKTI----------------R----------------------------------KKKLRSRQKKLKAYDLSVLSDFLPDP-AV-KA-----TSRAT-AF-KVNCKNRQKIVQRETEVLRSVHDHPVFQADPFSAI-----QQHLEQTQ----PPPP---V-------EK----RV---KSEKD---KRKRS-KKP-SGLQ----SMVM------------------
>HABEpant
-------------------------------MTYQKAPN----------------------------------------------------------------------------------AELRRSLTLLQRLLTLLPPWV-------------------------------------------------------------------RRRQFASNPSTSNRGWLPASTPPHNLHWCH--RVYL-LFRMLKPVKGWR--------------QK----------------------------------MKKLRSRQKKLKAYDLSVLSDFLPDP-AV-KA-----TSRAT-AF-KVNCKNRQKIVQRETEVLRSVHDHPVFQADPFSAI-----QQHLEQTQ----PPPP---V-------EK----RV---KSEKD---KRKRS-KKP-SGLQ----SMVM------------------
>HAEMdisc
-----------------------------------------------------------------------------------------------------------------------------MGLA-----------GL-------------------------------------------------------------------RPIKCKKNLSKSSKRKI-----EKKLNFIA--KILN-SVTSLGAKKTIT---------------K----------------------------------KKRLRSRQKKLKAYDLSVLSDFLPDA-AI-KN-----TSKTT-VF-KINCKNRQKLVQKESELLRPVYNHQALLDDPISAI-----QKHLEQTQ----PPPP---V-------EN----NL---KNKKD---KRKKS-KKS-AGLQ----SMEM------------------
>HEMIforr
-----------------------------------------------------------------------------------------------------------------------------MGLA-----------GL-------------------------------------------------------------------RASTRKDDLSKSSKRRI-----EKKLNFIA--KITE-SITSLGAKKTIR---------------K----------------------------------KKKLRSRQRKLKAYDLSVLSDFLPDP-AL-KT-----ASRAT-VF-KVNCKNRQKLVQKEAEVLRSVHGHPVFQADPISAI-----QLHLEQTQPPPPPPPP---P-------EK----RV--KRRKKG---KRKKS-KGP-AGLQ----SMEL------------------
>HYPOheme
-----------------------------------------------------------------------------------------------------------------------------MAAA-------------------------------------------RRR-----------------------SRSSGDGAAQ-RGSSGTKDHSKSSKHKI-----ERKLQFLT--KVRD-AAIS--AKKANS---------------K----------------------------------KKRLRSRQKKLKAYNLSGLSEFLPDLDSVSKK-----SSDAT-SWKKLDCKRRQKLVQRETAQLRAVLNNPMFQMNPISAI-----QQHLEKTQ----PPPT---VVV---NKEKQ--KRP-GSARRKS---KRDGA-KGM--SLD----SMDM------------------
>LANAlana
-----------------------------------------------------------------------------------------------------------------------------MAKS-----------SF---------------KLEHPL---------ERRQAEAARIREKYPDRIPVIVEKAERSDIPDIDKK-KASSGTKDQSKSTKRKL-----EKKLEFFS--KVRE-AVVSLRAKKAIG---------------K----------------------------------KKRLRSRQKKLKAYDLSGLSEFLPDLDSVSRQ-----PSDAT-DGGKLNCKSRQKLVQRESARLRAVLDNPVFQKDPVSAI-----QHHLERTQ----PPPS---VVTVNNSKEKQ--KRC-GSARRKA---KRERA-KGL-PTQS----SMDI------------------
>LECAnigr
------KNDSLPAIA-SPGPLLLLCRSAHRSSSWKG--------------------------------------------------------------------------------------LLIMGLT-----------GL-------------------------------------------------------------------RKSTGRNFFSKSSKRKI-----GKKLNFIA--KISE-AVTSLRAKKAII---------------K----------------------------------KKRLRSRQKKLRAYDLGVLSEFLPDAESF-KT----PSAKPT-NL-KVNCKNRRKLLQKESEHLRVVHNHPLFQADPISAI-----QQHLEQTQ----PCPA---E-------ER----KP--DKREGD---KRKKV-MET-AGL---------------------------
>LIMOabor
-----------------------------------------------------------------------------------------------------------------------------MGLT-----------GL-------------------------------------------------------------------RRSTPKDDLSKSSKRKI-----EKKLKFIA--KITE-AVTSLGAKKAIR---------------K----------------------------------KKRLRSRQKKLKAYDLSVLSDFLPNA-AL-KI-----SSKST-DF-KVNCKNRQKLVQRESELLRSVHSHPVFLADPISAI-----QQHLEQTQ----PPPP---V-------EEV---RS--KKSKKD---KRKRS-KNS-AGLQ----IMEM------------------
>MASDpict
-----------------------------------------------------------------------------------------------------------------------------MGMT-----------GL-------------------------------------------------------------------RHNTSKDDLSKSAKHKF-----QKRLNLIT--KINE-AAT-LRAKKAIS---------------K----------------------------------KSRLRSRQKKLKAYDLSALSDFLPTE-AS-KK-----PFKSS-DF-KVNSKNRQKLVQKEGELLRWVHRQQAFQANPMEAI-----QQHLEQTQ----PPLP---F-------EER---RS--SKGKKH--NKGKRS-MKS-AGAE----NVEMLY----------------
>MEXIxero
-----------------------------------------------------------------------------------------------------------------------------MGLT-----------GL-------------------------------------------------------------------RLSTGRKGLSKTAERKI-----EKKLNFIA--KISE-AVTSLGAKKTIA---------------K----------------------------------KKRLRSRQKKLKAYDLSALSQILPDADAL-PT-----PSKPT-NF-KANCKNKQKLLQKESELLRSIHSHPVFQADPISTI-----QQYLERTQ----PPPPPSAV-------QN----RS--NKSKKE---KRKRS-KKL-ASLQ----NMEM------------------
>MICRparv
-----------------------------------------------------------------------------------------------------------------------------MGLA-----------GL-------------------------------------------------------------------RPSTRKDDKSKSSKRKI-----EKKLNFIA--KITE-AVTSLGAKKTII---------------K----------------------------------KKRLRSRQKKLKAYDLSVLSEFLPDA-TL-KN-----ASKTT-VF-KVNCKSRQKLVQKESELLRSVHNHPVFQADPISAI-----QCHLEQTQ----PPPP---V-------EK----RL--KKSKKD---KKKKS-KKS-TGLR----LMEMQCS---------------
>NEUWmali
-----------------------------------------------------------------------------------------------------------------------------MGLT-----------GL-------------------------------------------------------------------RPSTGKNALSKSYKRKL-----EKKLNFIS--KVTE-AVTALGTKKAIG---------------K----------------------------------KKRLRSRQKKLKAYDLSSLKEFLPSVDAL-QK-----PIKTI-SF-KVNCKSRQKLVEKEKERLRFVLNHPIFQADPISAI-----QQQLEQTQ----PPPI---E-------EK----SL--KKSKKD---RRRRS-KKS-PGRT----STSII-----------------
>NEUWzoll
-----------------------------------------------------------------------------------------------------------------------------MGLT-----------GL-------------------------------------------------------------------RPSTGKNALSKSYKRKL-----EKKLNFIS--KVTE-AVASLGTKKAIG---------------K----------------------------------KKRLRSRQKKLKAYDLSSLKEFLPSVDAL-QK-----PIKTI-SF-KVNCKSRQKLVEKEKERLRFVLNHPIFQADPISAI-----QQHLEQNQ----PPPI---E-------VK----SL--KKSKKD---RRRRS-KKS-PGME----AMAV------------------
>OECEmacu
-----------------------------------------------------------------------------------------------------------------------------MGLT-----------GL-------------------------------------------------------------------RRSTRKDDLSKSAKRKI-----EKKLNFIT--KITE-AVTSLGAKKAIS---------------K----------------------------------KKRLRSRQKKLKAYDLSLLSDFLPDE-TL-KK-----PSKFT-DF-KVNCKNRQKLVQKESELLRSVHSHPAFQADPISAI-----EKHLEQTQ----PPPP---V-------EER---RS--NKSKKD---KRKRS-KKL-AGVQ----NMEVMLSSS-------------
>OPHRgarg
-----------------------------------------------------------------------------------------------------------------------------MGLD-----------SL-------------------------------------------------------------------RHTTRKDDLSKSTKRRI-----EKKLNFIA--KINE-SITSLGAKKTIS---------------K----------------------------------KKKLRSRQKKLKTYDLSALSAVLPDP-VL-KN-----ASRTT-VF-KVNCKNRQKIVQRETEVLKSIHDHPIFQADPISAI-----QRHLEQTQ----PPPP---I-------EK----RV--KRSKKE---KRKKS-KRP-AGLH----SMEL------------------
>OPHRsphe
-----------------------------------------------------------------------------------------------------------------------------MGLD-----------SL-------------------------------------------------------------------RHTTRKDDLSKSTKRRI-----EKKLNFIA--KINE-SITSLGAKKTIS---------------K----------------------------------KKKLRSRQKKLKTYDLSALSAVLPDP-VL-KN-----ASRTT-VF-KVNCKNRQKIVQRETEVLKSIHDHPIFQADPISAI-----QRHLEQTQ----PPPP---I-------EK----RV--KRSKKE---KRKKS-KRP-AGLH----SMEL------------------
>ORCHital
-----------------------------------------------------------------------------------------------------------------------------MGLT-----------GL-------------------------------------------------------------------RPSTRRDDLSKSSKRRI-----DKKLNFIA--KITE-SITALGAKKTIS---------------K----------------------------------KKKLRSRQKKLKAYDLSALSDFLPDP-AL-KS-----ASRAT-TF-KVNCKNRQKIVQRETEVLRSVHDHPVFQADPISAI-----QLHLEQTQ----PPPP---L-------ER----KV--KRNKKD---ERKKS-KRP-AGLQ----SMEM------------------
>PAPHconc
-----------------------------------------------------------------------------------------------------------------------------MGLT-----------GL-------------------------------------------------------------------RPSTGRKDLSKSAKRKI-----EKKLNFIA--KITE-AVTSFGAKKTIG---------------K----------------------------------KKRLRSRQKKLKAYDLSALSDILPDADAL-PK-----PSKPA-KF-KANCKNKQKLVQKESELLSSVHNHPVFQADPISTI-----QQYLERTQ----PPPSPPAV-------QN----RS--DMS----------------------------------------------
>PAPHhirs
-----------------------------------------------------------------------------------------------------------------------------MGLT-----------GL-------------------------------------------------------------------RLSTGRKDLSKSSKRKI-----EKKLNFIA--KITE-AVTSLGAKKTIGMIAFKPLQHAACLCSK----------------------------------KKRLRSRQKKLKAYDLSALSDILPDADAL-PK-----PSKPA-KF-KANCKNKQKLVQKESELLSSVHNHPVFQADPISTI-----QQYLERTQ----PPPSPPAV-------QN----RS--GMSKKE---NKKRS-K---------------------------------
>PHAIflav
-----------------------------------------------------------------------------------------------------------------------------M-LT----WILIFDFCF-------------------------------------------------------------------RRSTHKDDLSKSAKRKI-----EKKLNFIT--KITE-AVTSLGAKKAIS---------------K----------------------------------KKRLRSRQKKLKAYDLSVLSDFLPNE-VL-RK-----PSKST-VF-KVNCKNRQKLVQMESELLRSVHSHPAFQADPISAI-----QQHLKQTQ----PAKP---V-------EAR---RS--NKSKKE---KR-RS-KKP-ASMQ----NMEMIYSSS-------------
>PHAItank
-----------------------------------------------------------------------------------------------------------------------------MGLP-----------GL-------------------------------------------------------------------RRSTHKDDQSKSAKRKI-----EKKLNFIT--KITE-AVTSLGAKKAIS---------------K----------------------------------KKRLRSRQKKLKAYDLSVLSDFLPNE-AL-RK-----PSKST-DF-KVNCKNRQKLVQMESELLRSVHSHPAFQADPISAI-----QQHLEQTQ----PATP---V-------EAR---RS--NKSKNE---KRKRS-KKP-ASMQ----NMEMIYSSS-------------
>PHALcorn
-----------------------------------------------------------------------------------------------------------------------------MGLT-----------GL-------------------------------------------------------------------RRSSREKDLSKSSKRKI-----EKKLNFIT--KITE-AVSSLSGKKTIS---------------K----------------------------------KKRLRSRQKKLRAYDLSALSDFLPDE-AL-QK-----PSKFP-VF-KLNCKNRQKLVEMESELLRSVHRHPAFQADPIAAI-----QQHLEQTQ----SPPS---A-------EEKGDKKS--KKGNKD---KRKKR-SKS-AIAQ----NMEMAYSSS-------------
>PHALmode
-----------------------------------------------------------------------------------------------------------------------------MGLT-----------GL-------------------------------------------------------------------RRSSREKDLSKSSKRKI-----EKKLNFIT--KITE-AVSSLSAKKTIS---------------K----------------------------------KKRLRSRQKKLRAYDLSALSDFLPDE-AL-QK-----PSKFP-VF-KLNCKNRQKLVEMESELLRSVHRHPAFQADPIAAI-----QQHLEQTQ----SPPS---A-------EEKGDKKS--KKGNKD---KRKKR-SKS-AIAQ----NMEMAYSSS-------------
>PHRAlind
-----------------------------------------------------------------------------------------------------------------------------MGLT-----------GL-------------------------------------------------------------------RPSTGRKDLSKSSKRKI-----EKKLNFIA--KITE-AVTSLGTKKTIG---------------K----------------------------------KKRLRSRQKKLKAFDLSALSDILPDADAL-PK-----PSKPI-KF-KANCKNKHKLLQKESELLRSVHNHPVFQADPISSI-----QQYLERTQ----PPASPPAV-------QN----RS--NNCKKE---KRKRS-KKS-VGLQ----NMEM------------------
>PLATclav
-----------------------------------------------------------------------------------------------------------------------------MGLA-----------GL-------------------------------------------------------------------RPSTRKDDLSKSSKRRI-----EKKLNFIA--KITE-SITSLGAKKKIS---------------K----------------------------------KKKLRSRQKKLKAYDLSELSEFLPEP-AL-KK-----ASRTT-VF-KVNCKNRHKLVHRETEALRSVLDHPVFQADPISAI-----QQHLEQTQ----PPPP---L-------EK----RV--KRSKKD---KRKKS-KLQ-AGPQ----SMEM------------------
>PTERcurt
-----------------------------------------------------------------------------------------------------------------------------MGLT-----------GL-------------------------------------------------------------------RPSTRKDDLSKSCKRRI-----EKKLNFIA--KITE-AVTSLGAKKTIS---------------K----------------------------------KKRLRSRQKKLKAYDLNVLSDFLPDA-TL-KK-----TSRTN-VF-KVNCKNRQKLVQKESELLRSVHNHKIFQDDPISAI-----QKYLEQTQ----PPMP---V-------EK----RK--EKNGKD---KKKKS-KKS-AGLQ----SMEM------------------
>RIMAelli
-----------------------------------------------------------------------------------------------------------------------------MGLA-----------GL-------------------------------------------------------------------RPSTRKDDQSKSSKRKL-----EKKLNLIA--KITE-AATSLGAKKTIV---------------K----------------------------------RKRLRSRQKKLKAYDLSALSECLPDV-AP-KN-----TSKTTTVF-KLKCKNRQKLVVQETEAMNALHNNPEFQANSSLFIQRHLEQRHLEQTQ----PPPPP--T-------EK----GW-KKKSKRN---RRKKS-KKT-AGLQ----STPCTFPGRHKIAAGGGHIRER
>SELEaequ
-----------------------------------------------------------------------------------------------------------------------------MGLT-----------GL-------------------------------------------------------------------RPSSGRKDQSKSAKRKI-----EKKLNFIA--KITE-AVTSLGAKKTIG---------------K----------------------------------KKRLRSRQKKLKAYDLSALSDLLPDADAV-PK-----PSKPT-NL-KANCKNRQKLVQKESELLRSVHNHPVFQADPISTI-----QQYLERTQ----PPPSPPVV-------LN----RS--NKSKKD---KRKRS-KKS-AGLQ----RTEM------------------
>SERAvome
-----------------------------------------------------------------------------------------------------------------------------MGLA-----------SL-------------------------------------------------------------------RSSTRKDDLPKSSKRRI-----EKKLNFIA--KITE-SITSLGAKKTIS---------------K----------------------------------KKRLRSRQKKLKPYDLSVLSDFLPDP-AL-KN-----ASRTT-KF-KVNCKNRQKLVQRETEVLRSVHYHPVFQADPIAAI-----QRHLEQTQ----PPPS---V-------EK----RV--KRSKKD---KRKKS-KRP-AGLQ----SMEM------------------
>THELangu
-----------------------------------------------------------------------------------------------------------------------------MGLA-----------GL-------------------------------------------------------------------RPSTRKDEQSKSSKRRL-----EKKLKLFS--KITE-ASASLGAKKTIV---------------K----------------------------------KKRLRSRQKKLKAYDLSALSECLPDP-TP-RN-----APKTTRVF-KLNCKNRQKLLVKENEAMRSLHNNPEFQADPFLFI-----QRHLERTQ----PPPPP--A-------EK----RW-KEKRENN---RRKKS-KKI-AGPQ----NMEMQHS---------------
>VANIplan
-----------------------------------------------------------------------------------------------------------------------------MGLT-----------GL-------------------------------------------------------------------RRSTGRKELPKSSKRKI-----EKKLNFIT--KISE-AVSSLRAKKAIG---------------K----------------------------------KKRLRSRKKKLKAYDLGVLADFLPDPDSF-KK----LSAKPT-DL-KLNCKNRLKLLQKESQQLSAVHSHPLFQADPISAI-----QLHLEQTQ----PPIE---E-------EK----KP--NKGKRD---KRKKA--KS-AGLR----NMDISC----------------
>VANIshen
-----------------------------------------------------------------------------------------------------------------------------MGLT-----------GL-------------------------------------------------------------------RRSTGRKELSKSSKRKI-----EKKLNFIT--KISE-AVSSLRAKKAIG---------------K----------------------------------KKRLRSRQKKLKAYHLGVLADFLPDPDSF-KK----PSAKPT-DL-KLNCKNKLKLLQKESQHLRAVHSHPLFQADPISAI-----QLHLEQTQ----PPTV---E-------EK----KP--NKGKRD---KRKKA--KS-PGLQ----NMDVSC----------------
>EPIPaphy
-----------------------------------------------------------------------------------------------------------------------------MGLT-----------GLRHNSRKDELSKRSERKIEKKLGFIAKLGNDEKFENGTVKSVNKYRDSRHSSLSVSCSSSSGVFKTQRRHNSRKDELSKRSERKI-----EKKLGFIA--KITE-AVTSLSAKKAIG---------------K----------------------------------KKRLRSRQKKLKAYDLSVLSDFLPNE-PF-NK-----PFKSA-AF-KVNCKNRQKLVEKETKLLNFVCNHPSFQADPISAI-----QQHLEQSQ----PPPP---I-------EER---RR--NVRKKG---KRKRP--KS-EISH----NMEITSSSMQS-----------
