# Supplementary material for: Orchid Phylotranscriptomics: The Prospects of Repurposing Multi-Tissue Transcriptomes for Phylogenetic Analysis and Beyond
Source: Front Plant Sci. 2022 May 27;13:910362. doi: 10.3389/fpls.2022.910362 (PMC9196242; doi:10.3389/fpls.2022.910362)
Supplement: Supplementary file 4 [file Data_Sheet_3.zip › ortho_MSA/r1/OG0008826.fa]

>ANOEemei
-------------------------MEVGVL--LHSFIPSWRS-----AGILLSYLGYLALAGAILPGKSVRGAVLPDGTRLHYRC--N-----GLASLFVLMALLWFGISMELISPV---------------IIVDKGAELLSVTFIFSVIVSFLLYIIGCKSHDRSSSLKAQVTGNFFHDWWYGVQLNPHFLGIDLKFFFVRAGLMGWLFINISLFFKCLQADNANLSVILYQLFCMLYVIDYFFYEEFMTSTWDIIAERLGFMLVFGDLVFIPFTFTIQGWWLTSNKVELSKVVAIADCLVFLIGYQIFRGANKQKHVFKKDPRAPIWGKPPKVIGGKLLASGYWGISRHCNYLGDILLALSFSLPCGT-----------------------------SSIIPYFYPIYLFILLIWRERRDDARCSEKYKEIWEEYCKLVPWRIFPYIY
>ANOEroxb
-------------------------MEVGVL--LHSFIPSWSS-----AGILLSYLGYLALAGAILPGKSVRGAVLPDGTRLHYRC--N-----GLASLFVLMALLWFGISMELISPA---------------IIVDKGAELLSVTFIFSVIVSFLLYIIGCKSHDRSSSLKAHVTGNFFHDWWYGVQLNPHFLGIDLKFFFVRAGLMGWLFINNSLFFKCLQADNANLSVILYQLFCMLYVIDYFFYEEFMTSTWDIIAERLGFMLVFGDLVFIPFTFTIQGWWLTSNKVELSKVVAIADCLVFLIGYQIFRGANKQKHVFKKDPKAPIWGKPPKVIGGKLLASGYWGISRHCNYLGDILLALSFSLPCGT-----------------------------SSIIPYFYPIYLFILLIWRERRDDARCSEKYKEIWEEYCKLVPWRIFPYVY
>APOSodor
-------------------------MEVGSL--LACLLPSWSS-----VSILAFYLGYLALAGAILPGKVVPGAVLSDGTRLHYRC--N-----GLLSLFLLVALLGIAISMQLISLT---------------GIADKGTELLSVTFIFSVIVSLLLYITGCKSQERSSSLMAHVTGNFFHDWWFGIQLNPHFLGIDLKFFFVRAGMMGWLFINLSIFLKSLQIGNVEFSIILYQLFCTLYIIDYFFYEEFMTSTWDIISERLGYMLVFGDLVFIPFTFSIQGWWLLRNKVELPKLVALADCLIFLIGYIVFRGANKQKHVFKKNSRAPIWGKPPKVIGGKLLVSGYWGMSRHCNYLGDLLLALSFSLPCGA-----------------------------SSAIPYFYPLYLLILLVWRERRDDARCSEKYKEVWTEYSKHVPWRILPYVY
>APOSshen
-------------------------MEVGSL--LACLLPSWSS-----VSILAFYLGYLALAGAILPGKVVPGAVLSDGTRLHYRC--N-----GLLSLFLLVALLGIAINMQLISLT---------------GIADKGTELLSVTFIFSVIVSLLLYITGCKSQERSPSLMAHVTGNFFHDWWFGIQLNPHFLGIDLKFFFVRAGMMGWLFINLSIFLKSLQIGNVEFSIILYQLFCTLYIIDYFFYEEFMTSTWDIISERLGYMLVFGDLVFIPFTFSIQGWWLLRNKVELPKLVALANCLIFLIGYIVFRGANKQKHVFKKNSRAPIWGKPPKVIGGKLLVSGYWGMSRHCNYLGDLLLALSFSLPCGA-----------------------------SSAIPYFYPLYLLILLVWRERRDDARCSEKYKEVWTEYCKHVPWRILPYVY
>BLETstri
-------------------------MDAGAL--LHSFLPSWSS-----AGILLSYLVYLALAGAILPGKNVPGAVLSDGTRLHYRC--N-----GLASLFMLMSLLGIGISMRLISPT---------------VIADKGAQLFSVTLIFSLIVTLLLYITGCKSRDKGSSLRAHVTGNFIHDWWLGVQLNPHFMGVDLKFFFVRAGMMGWLFINLSLFSKSLQTGNTNLSVILYQLFSALYVIDYFFYEEFMTSTWDVIAERLGFMLVFGDLVFIPFTFSIQGWWLLENKVKLPKVAALIDCLVFLIGYQIFRGANKQKHVFKKDPKAPIWGKPPKVIGGKLLVSGYWGISRHCNYLGDLLLALSFSLPCGA-----------------------------SSAIPYFYPIYLLILLIWRERRDDARCSEKYKGVWAEYCKYVRWRILPYVY
>BORYspha
-------------------------MEAEAI--IAALIPSWSS-----IVVLFSYLGYLGLAGSILPGKVIPGAILSDGNRLHYRC--N-----GLASLSLLLTLLGIGVSMNLISPT---------------VVADRGIELLSATFIFSVIVSSVLYTAGCRSRDKSSSFKPHVTGNIIDDWWLGVQLNPHFMGVDLKFFFVRAGMMGWLFINLSLFAKTYQAGNANLSVILYQLFCALYILDYFYYEEFMTSTWDIIAERLGFMLVFGDLVFIPFTFSIQGWWLLTHKVELTRAAALANCLIFLVGYQVFRGANRQKHVFKKNPKAQIWGKPPKVIGGKLLASGYWGVARHCNYLGDLLLAFSFSMPCGA-----------------------------SSIVPYFYPVYLLILLIWRERRDEARCRQKYNEIWAEYCKLVRWRILPFVY
>CALAcreb
-------------------------MDTGV---LHSFLPSWSS-----AGILLFYLGYLAVAGAILPGKSVHGAVLPDGTRLNYRC--NDASFSGLASLFTLAALLWMGINMNLISPS---------------IIADKGAELLSVTFLFSVIVTFLLYITGCKSRDMSSSLKAHVTGKNFHDWWFGVQLNPHFMGIDLKFFFVRAGLMGWLFINLSLLFKSLQADNANLSVILYQLFCTLYIIDYFFYEEFMTSTWDIIAERLGFMLVFGDLVFIPFTFSIQGWWLSRNKVELPKVVAIFYCLVFLIGYQIFRGANRQKHVFKKDPKAPIWGKPPKVIGGKLLASGYWGISRHCNYLGDIMLALSFSLPCGT-----------------------------SSLVPYFYPIYLFILLIWRERRDDERCSKKYKEIWAEYCKLVPWRIFPYIY
>CALAplic
-------------------------MDTGV---LHSFLPSWSS-----AGILLFYLGYLAVAGAILPGKSVHGAVLPDGTRLNYRC--N-----GLASLFTLAALLWMGINMNLISPS---------------IIADKGAELLSVTFLFSVIVTFLLYITGCKSRDMSSSLKAHVTGNFFHDWWFGVQLNPHFMGIDLKFFFVRAGLMGWLFINLSLLFKSLQADNANLSVILYQLFCTLYIIDYFFYEEFMTSTWDIIAERLGFMLVFGDLVFIPFTFSIQGWWLSRNKVELPIVVAIFYCLVFLIGYQIFRGANRQKHVFKKDPKAPIWGKPPKVIGGKLLASGYWGISRHCNYLGDIMLALSFSLPCGT-----------------------------SSLVPYFYPIYLFILLIWRERRDDERCSKKYKEIWAEYCKLVPWRIFPYIY
>CALAsini
-------------------------MDVGVL--LHSFIPSWSS-----AGILLSYLVYLALAGAIIPGKNVPGVVLSDGTRLHYRC--N-----GLASLFILMALLGIGISIGLISPT---------------VIADKGAQLFSVTFIFSVIVTLLLYVTGRKSRDKSSSLRARVTGNFIHDWWFGVQLNPHFMGVDLKFFFVRAGMMGWLFINLSLFSKSHQAGNTDLSVILYQLFCALYVIDYFFYEEFMTSTWDVIAENLGFMLVFGDLVFIPFTFSIQGWWLLGNKVELSKIVALIDCLVFLIGYQIFRGANKQKHVFKKNPKALIWGKPPKVIGGKLLVSGYWGISRHCNYLGDLLLALSFSLPCGA-----------------------------SSVIPYFYPIYLLILLIWRERRDDFRCSEKYREIWTEYCKHVPWRIFPYVY
>CALAtsoo
-------------------------MDVGVL--LHSFIPSWSS-----AGILLSYLVYLALAGAIIPGKNVPGVVLSDGTRLHYRC--N-----GLASLFILMALLGIGISIGLISPT---------------VIADKGAQLFSVTFIFSVIVTLLLYVTGRKSRDKSSSLRARVTGNFIHDWWFGVQLNPHFMGVDLKFFFVRAGMMGWLFINLSLFSKSHQAGNTDLSVILYQLFCALYVIDYFFYEEFMTSTWDVIAENLGFMLVFGDLVFIPFTFSIQGWWLLGNKVELSKVVALIDCLVFLIGYQIFRGANKQKHVFKKNPKALIWGKPPKVIGGKLLISGYWGISRHCNYLGDLLLALSFSLPCGA-----------------------------SSVIPYFYPIYLLILLIWRERRDDFRCSQKYKEIWTEYCNYVPWRILPYVY
>CALEmajo
-------------------------MDMGIL--LHYFLPSWSS-----AGILLAYLSYLAVAGAILPGKIVQGAVLPDGTRLNYRC--N-----GLASLFLMMALLWLGISMKLISPE---------------IIADKGAELLSLTLIFSVIVTFFLYITGCKSLDRSSSLKAHITGNVFHDWWFGVQLNPQFMGIDLKFFFVRAGLMGWLFINLSLFFKCLQADNANLPVILYQLFCTIYVLDYFFYEEFMTSTWDIIAERLGFMLVFGDLVFIPFTFSIQGWWLSRNKVELSKVVALIDCLVFLIGYQIFRGANRQKHLFKKDPKALIWGKPPKVIGGKLLASGYWYIPR---------------------------------------------------------------IIIFNS----------------------------YLS
>CEPHdama
-------------------------MDVGAL--LHSFLPSWSS-----AGILLSYLGYLALAGAILPGKNVPGAVLTDGTRLHYRC--N-----GLASLFMLMALLGIGIRMRLISPT---------------VIADKGAQLLSVTFIFSVIVTLLLYIAGCKSRDKSSSLRAHATRNFIHDWWFGVQLNPHFIGIDLKY---------------------------------------LYIIDYFFYEEFMTSTWDIIAERLGFMLVFGDLVFIPFTFTIQGWWLLGNKVELPKVVGLIDCLVFLIGYQIFRGANKQKHVFKKDPKAPIWGKPPKVIGGKLLVSGYWGISRHCNYLGDLLLALSFSLPCGT-----------------------------SSAIPYFYPIYLLILLIWRERRDDARCSEKYKEVWAEYCKHVPWRILPYVY
>CHILsemi
-------------------------MDTGVL--LHSFLPSWSS-----AGILLSYLGYLAVAGAILPGKNVQGAVLPDGTRLNYRC--N-----GLASLFMLMALLWLGISMKLISPE---------------IIADKGAELLSVTLIFSVIVTFILYITGCKSLDKSSSLKAHVTGNIFHDWWFGVQLNPQFMGIDLKFFFVRAGLMGWLFINLSLFFKCLHADNANLSVFLYHLFCTLYVIDYFSYEEFMTSTWDIIAERLGFMLVFGDLVFIPFTFSIQGWWLSRNKVDLSIVIAFADCLVFLIGYQIFRGANRQKHIFKKNPKALIWGKPPKVIGGKLLASGYWGISRHCNYFGDILLALSFSLPCGA-----------------------------SSVIPYFYPIYLFILLIWRERRDEARCSKKYREAWEEYCKLVPWRIFPHVY
>CHILtrap
-------------------------MDTGVL--LHSFLPSWSS-----AGILLSYLGYLAVAGAILPGKNVQGAVLPDGTRLNYRC--N-----GLASLFMLMALLWLGISMKFISPE---------------IIADKGAELLSVTLIFSVIVTFILYITGCKSLDKSSSLKAHVTGNIFHDWWFGVQLNPQFMGIDLKFFFVRAGLMGWLFINLSLFFKCLHADNANLSVFLYQLFCTLYVIDYFSYEEFMTSTWDIIAERLGFMLVFGDLVFIPFTFSIQGWWLSRNKVDLSIVVALADCLVFLIGYQIFRGANRQKHIFKKNPKALIWGKPPKVIGGKLLASGYWGISRHCNYFGDILLALSFSLPCGA-----------------------------SSVIPYFYPIYLFILLIWRERRDEARCSKKYREAWEEYCKLVPWRIFPRVY
>CORYacti
-------------------------MDAGVL--LHSFIPSWSS-----AGILLSYLCYLALAGAILPGKNVHGAVLPDGTRLNYRC--N-----GLASLFMLMGILWMAISMKLISPV---------------VIADRGAELLSVTFIFSVIVTFLLYITGCKSHDRSSSLKAHVTGNFVHDWWFGVQLNPHFIGIDLKFFFVRAGLMGWLFINLSLFFKSLQADNANLSVILYQLFCTLYVIDYFFYEEFMTSTWDIIAERLGFMLVFGDLVFIPFTFTIQGWWLSKNKVELSKTVAVADCLVFLIGYQIFRGANKQKHVFKKDPKSPIWGKPPKVIGGKLLASGYWGISRHCNYLGDILLALSFSLPCGT-----------------------------SSIIPYFYPIYLFILLIWRERRDDARCSSKYKEIWEEYCKLVPWRIFPYVY
>CREMappe
MKNKTLPLFLRGISDLNTLLTREGKMDLRAL--LHSSIPSWSS-----AGILFSYLVYLALATAILPGKNVPGAVLSDGTRLHYRC--N-----GLASLFTLMALLGFGISTRLISPT---------------VIADKGAQLFSVTFIFSVIVTLLLYVAGRKSCDKSSSLRARVTGNFIHDWWFGVQLNPHFMGVDLKFFFVRAGMMGWLFINLSLFSKSLQDGSTNLSVLLYQLFCALYIVDYFFHEEFMTSTWDVIAENLGFMLVFGDLVFIPFTFSIQGWWLLGNKVELSKVAAFVNCLIFLIGYQIFRGANSQKHIFKKNPKADIWGKSPKVIGGKLLVSGYWGISRHCNYLGDILLALSFSLPCGT-----------------------------SSLIPYFYPIYLLILLIWRERRDDYRCSEKYKEIWAEYCRHVPWRILPYVY
>CRYPlept
-------------------------MDAGAL--LHSFLPSWTS-----AGILLSYLFYLAVAGAILPGKVVHGAVLPDGTRLSYRC--N-----GLASLFTLMALLWMGIIMKLISPA---------------IIADKGAELLSVTFIFSVIVTFLLYIIGCKSRDRSSSLKAHVTGNFFHDWWFGIQLNPHFMGIDLKFFFVRAGLMGWLFINLSLFFKCLQAGNANLSVILYQLFCMLYVIDYFFYEEFMTSTWDIIAERLGFMLVFGDLVFIPFTFTIQGWWLSRNNVELSKVVAITDCLVFLIGYQIFRGANRQKHVFKKDPKALIWGKPPKVVGGKLLASGYWGISRHCNYLGDILLALSFSLPCGT-----------------------------RSIIPYFYPIYLFILLIWRERRDDARCSTKYKDVWAEYCKLVPWRIFPYIY
>CYMBensi
--------------------MRGGKMDLGAL--LHSFVPSWSA-----AGILLSFLIFLAVAGAILPGKNVLGVLLSDGTRLLYRC--N-----GLSSLFILMALLGIGISMRLVSPT---------------VIADKGAQLFSVTFIFSVIVTLLLYIIGRKSRDKSSSLRARVTGNFLHDWWFGVQLNPHFLGIDLKFFFVRAGMMGWLFINLSLFSKSIQAGNANLSVILYQLFCALYVIDYFVHEEFMTSTWDVIAENLGFMLVFGDLVFIPFTFSIQGWWLRRNKVELSTVVALINCLIFLIGYQIFRGANKQKHVFKKDPKAPIWGKPPKVIGGKLLVSGYWGISRHCNYLGDLLLALSFSLPCGT-----------------------------SSVIPYFYPIYLLILLIWRERRDDSRCSEKYKEIWAEYCKHVPWRILPYVY
>CYMBmann
--------------------MRGGKMDLRAL--LHSFVPSWSA-----AGILLSFLIFLAVAGAILPGKNVLGVLLSDGTRLHYRC--N-----GLSSLFILMALLGIGISMRLVSPT---------------VIADKGAQLFSVTFVFSVIVTLLLYIIGRKSRDKSSSLRARVTGNFLHDWWFGVQLNPHFMGIDLKFFFVRAGMMGWLFINLSLFSESIQAGNANLSVILYQLFCALYVIDYFVHEEFMTSTWDVIAENLGFMLVFGDLVFIPFTFSIQGWWLRRNKVELSKVVALINCLIFLIGYQIFRGANKQKHVFKKDPKAPIWGKPPKVIGGKLLVSGYWGISRHCNYLGDLLLALSFSLPCGT-----------------------------SSVIPYFYPIYLLILLIWRERRDDSRCSQKYKEIWAEYCKHVPWRILPYVY
>CYPRbard
-------------------------MEMGTL--LTSFLPSWSS-----AGILFSYLAYLALAGAVLPGKNVPGAVLPDGTRLHYRC--N-----GLVSLFLLMALLGIGISMKSVSPM---------------VIADKGPELLLVTFIFCVIVTLLLYITGCKSRDKSSSLKKHVTGNFIHDWWFGVQLNPHFMGIDLKFFFVRAGMMGWLFINLSLFSKSIHDGTANLSVILYQLFCALYVVDYFFHEEFMTSTWDVIAENLGFMLVFGDLVFIPFTFTIQGWWLLRNKVDLPNVVVLVNCLIYLIGYQIFRGANKQKHVFKKDPKAPIWGKPPKVIGGKLLASGYWGLSRHCNYLGDLLLALSFSLPCGA-----------------------------SSAIPYFYPVYLFILLIWRERRDDARCSEKYKDIWAEYCKHVPWRILPYVY
>CYPRflav
-------------------------MEMGTL--LTSILPSWSS-----AGILFSYLAYVALAGAVLPGKNVLGAVLPDGSQLHYRC--N-----GLVSLFLLMALLGIGISMKSVSPM---------------VIADKGPELLSVTFIFCVIVTLLLYITGCKSRDKSSSLKKHVTGNFIHDWWFGVQLNPHFMGIDLKFFFVRAGMMGWLFINLSLFSKSIHDGTANLSVILYQLFCALYVVDYFFHEEFMTSTWDIIAENLGFMLVFGDLVFIPFTFTIQGWWFLRNKVELPKVVVLTDCLIFLIGYQIFRGANKQKHVFKKDPKAPIWGKPPKVIKGKLLASGYWGMSRHCNYLGDLLLALSFSLPCGARFLFLSVVLHAYTSLHTMILWSLNPTFPCSSAIPYFYPIYLLILLIWRERRDDARCSEKYKDIWAEYCKHVPWRILPYVY
>DACThata
-------------------------MDVEVL--LHSFLPSWSS-----AGILLCYLGYLALAGAILPGKNVHGAVLPDGTQLHYRC--N-----GLASLFMLMALLWMGSSMKLISPT---------------VIADKGGELLSVTFIFSVIVTFLLYISGCKSRDRSSSLKAHVTGKFFHDWWFGVQLNPHFMGIDLKFFFVRAGMMGWLFINLSLFFKSLQADNANLSVILYQLFCTLYVIDYFFYEEFMTSTWDIIAERLGFMLVFGDLVFIPFTFSIQGWWLSRNKVELSKVVAIADCLVFLVGYQIFRGANRQKHVFKKDPKAPIWGNPPKVIGGKLLASGYWGISRHCNYLGDILLALSFSLPCGA-----------------------------SSIIPYFYPTYLLILLIWRERRDDARCSKKYCEIWEEYCRLVPWRIFPYVY
>DENDchryso
-------------------------MDVGAL--LHSFLPSWSS-----AGILLSYLVYLALAGAILPGKNVPGAVLSDGTRLHYRC--N-----GLASLFILMALLGIGVSVRLISPT---------------VIADRGAQLFSVTFIFSVIVTLLLYITGCKSRDNSSSLRARVTGNFIHDWWFGVQLNPHFMGIDLKFFFVRAGMMGWLFINLSLFSKSLQAGNANISVILYQLFCVLYIIDYFFYEEFMTSTWDVIAESLGFMLVFGDLVFIPFTFSIQGWWLLGNKVELPKVAALIDCLVFLIGYQIFRGANKQKHVFKKDPKAPIWGKPPKVIGGKLLVSGYWGISRHCNYLGDLLLALSFSLPCGA-----------------------------SSVIPYFYPIYLLILLIWRERRDDSRCSHKYKEIWAEYCEHVPWRIFPYVY
>DENDnobi
-------------------------MDVGVV--LHSFLPSWSS-----AGILLSYLVYLALAGAILPGKNVPGAVLSDGTRLHYRC--N-----GLASLFILMALLGIGVSLRLISPT---------------VIADRGAQLFSVTFIFSVIVTLLLYITGCKSRDNSSSLRARATGNFIHDWWFGVQLNPHFMGIDLKFFFVRAGMMGWLFINLSLFSKSLQAGNANISVILYQLFCALYIIDYFFYEEFMTSTWDVIAESLGFMLVFGDLVFIPFTFSIQGWWLLRNKVELPKVAVLMDCLVFLTGYQIFRGANKQKHVFKKDPKAPIWGKPPKVIGGKLLVSGYWGISRHCNYLGDLLLALSFSLPCGA-----------------------------SSVIPYLYPIYLLILLIWRERRDDSRCSHKYKEIWADYCEHVPWRIFPYVY
>DIURorie
-------------------------MDASV---LHSFIPSWSS-----AGILLSYLGYLSLAGAVLPGKNVHGAVLPDGTRLNYRC--N-----GLASLFLLMALLWMGISMRFISPT---------------IIADKGAELLSVTFIFSVIVTFLLYITGCKSHDKSSSLKAHVTGNFFHDWWFGVQLNPHFMGIDLKFFFVRAGLMGWLFINLSLFFKSIQADNANLSVILYQLFCTLYVIDYFFYEEFMTSTWDIIAERLGFMLVFGDLVFIPFTFTIQGWWLSRNKVELSKVVAITDCLVFVIGYQIFRGANRQKHVFKKDPKAPIWGKPPKVIGGKLLASGYWGISRHCNYLGDILLALSFSLPCGT-----------------------------SSIIPYFYPIYLFILLIWRERRDDARCSTKYKEIWAEYCELVPWRIFPYIY
>DRAKelas
-------------------------MDTGVL--LLSFLPSWSS-----AGILLFYLGYLAVAGAMLPGKDVRGAVLPDGTRLNYRC--N-----GLASLLMLMSLLWLGISMKLISPE---------------IIADKGAELLSVTLIFSVIVTFFLYITGCKSLFRSSSLKAHVTGNIFHDWWFGVQLNPHFMGIDLKFFFVRAGMMGWLFINLSLFFKCLQADNANLPVILYQLFCTFYVIDYFFYEEFMTSTWDIIAERLGFMLVFGDLVFIPFTFTIQGWWLSRNKVELSKAAALADCLVFLIGYQIFRGANRQKHVFKKDPKALIWGKPPKVIGGKLLASGFWGISRHCNYLGDILLALSFSLPCGT-----------------------------SSIVPYFYPIYLFILLIWRERRDDARCSNKYKEVWEEYCRLVPWRIFPYLY
>DRAKthyn
-------------------------MDTGVL--LLSFLPSWSS-----AGILLFYLGYLAVAGAMLPGKDVQGAVLPDGTRLNYRC--N-----GLASLLMLMSLLWLGISMKLISPE---------------IIADKGAELLSVTLIFSVIVTFFLYITGCKSLFMSSSLKAHVTGNIFHDWWFGVQLNPHFMGIDLKFFFVRAGMMGWLFINLSLFFKCLQADNANLPVILYQLFCTFYVIDYFFYEEFMTSTWDIIAERLGFMLVFGDLVFIPFTFTIQGWWLSRNKVELSKAAALADCLVFLIGYQIFRGANRQKHVFKKDPKALIWGKPPKVIGGKLLASGFWGISRHCNYLGDILLALSFSLPCGT-----------------------------SSIVPYFYPMYLFILLMWRERRDDARCSNKYKEVWEEYCRLVPWRIFPYLY
>EPIDfulg
-------------------------MDLGAL--LHSLIPSWSS-----AGILLSYFVYLALAGAILPGKNVAGAVLSDATRLHYRC--N-----GLASLFILMALLGIGISTRLISPT---------------IIADKGAQLFSVTFIFSVIVTLLLYVVGRKSCDKSSSLRARVTGNFIHDWWFGVQLNPHFMGIDLKFFFVRAGMMGWLFINLSLFSKSFQAGNANLSVILYQLFCALYVIDYFFHEEFMTSTWDVIAENLGFMLVFGDLVFIPFTFSIQGWWLLGNNVELSKVAALINCLIFLIGYQIFRGANKQKHVFKKDPKAPIWGKPPKVIGGKLLASGYWGISRHCNYLGDLLLALSFSLPCGT-----------------------------SSVIPYFYPIYLLILLIWRERRDDSRCSEKYKEIWAEYCKHVPWRILPYVY
>EPIDpuni
-------------------------MDLGAL--LHSLIPSWSS-----AGILLSYFVYLALAGAILPGKNVAGAVLSDATRLHYRC--N-----GLASLFILMALLGIGISTRLISPT---------------IIADKGAQLFSVTFIFSVIVTLLLYVVGRKSCDKSSSLRARVTGNFIHDWWFGVQLNPHFMGIDLKFFFVRAGMMGWLFINLSLFSKSFQAGNANLSVILYQLFCALYVIDYFFHEEFMTSTWDVIAENLGFMLVFGDLVFIPFTFSIQGWWLLGNNVELSKVAALINCLIFLIGYQIFRGANKQKHVFKKDSKAPIWGKPPKVIGGKLLASGYWGISRHCNYLGDLLLALSFSLPCGT-----------------------------SSVIPYFYPIYLLILLIWRERRDDSRCSEKYKEIWAEYCKHVPWRILPYVY
>EPIPhell
-------------------------MDVEAL--LHSFLPTWSS-----AGILLSYLGYLALAGAILPGKNVPGAVLTDGTRLHYRC--N-----GLASLFMLMALLGIGIRMGLISPT---------------VIADKGAQLLSVTFIFSVIVTLLLYIIGCKSRDKSSSLRAHATGNFIHDWWFGVQLNPQFIGIDLKFFFVRAGLMGWLFINLSLFSKSLQDGSTNLSVILYQLFCGLYIIDFFFYEEFMTSTWDIIAERLGFMLVFGDLVFIPFTFTIQGWWLLGNKVELPKVVGLVNFLVFLIGYQIFRGANKQKHVFKKDPKAPIWGKPPKVIGGKLLVSGYWGLSRHCNYLGDLLLALSFSLPCGA-----------------------------SSAIPYFYPIYLLILLIWRERRDDARCSAKYKEVWAEYCKHVPWRILPYVY
>EPIPpurp
-------------------------MDVEAL--LHSFLPTWSS-----AGILLSYLGYLALAGAILPGKNVPGAVLTDGTRLHYRC--N-----GLASLFMLMALLGIGIRMGLISPT---------------VIADKGAQLLSVTFIFSVIVTLLLYIIGCKSRDKSSSLRAHATGNFIHDWWFGVQLNPQFIGIDLKFFFVRAGLMGWLFINLSLFSKSLQDGSTNLSVILYQLFCGLYIIDFFFYEEFMTSTWDIIAERLGFMLVFGDLVFIPFTFTIQGWWLLGNKVELPKVVGLVNFLVFLIGYQIFRGANKQKHVFKKDPKAPIWGKPPKVIGGKLLVSGYWGLSRHCNYLGDLLLALSFSLPCGA-----------------------------SSAIPYFYPIYLLILLIWRERRDDARCSAKYKEVWAEYCKHVPWRILPYVY
>ERYCcris
-------------------------MDFEAL--LHFFAPSWSS-----AGILLLYLIYLALAGATLPGKNVPGVLLSDGTRLHYRC--N-----GLASLFTLMALLGIGISMRLISPT---------------VIADKGAQLFSVTFIFSVIVTLLLYIVGCKSRDKSSSLKAHVTGNFLHDWWFGVQLNPYFIGIDLKFFFIRAGMMGWLFINLSLFSKSIQAGNANLSVILYQLFCALYVIDYFFYEEFMTSTWDVIAENLGFMLIFGDLVFIPFTFSIQGWWLLGNKVELSEVAVLMNCLVFLIGYQIFRGANKQKHVFKKDPKALIWGRPPKVIGGKLLVSGYWGISRHCNYLGDLLLALSFSLPCGT-----------------------------RSIIPYFYPIYLFILLIWRERRDDLRCSEKYKEVWAEYCKIVPWRILPYVY
>ERYCpuss
-------------------------MDLGDL--LHFFAPSWSS-----AGILLLYLIYLALAGAILPGKNVPGVLLSDGTRLHYRC--N-----GLASLFTLMALLGIGISMRLISPT---------------VIADKGAQLFSVTFIFSVIVTLLLYIVGCKSRDKSSSLKAHVTGNFLHDWWFGVQLNPYFMGIDLKFFFIRAGMMGWLFINLSLFSKSIQAGNANLPVILYQLFCALYVIDYFFYEEFMTSTWDVIAENLGFMLIFGDLVFIPFTFSIQGWWLLGNKVELSEVAVLLNCLVFLIGYQIFRGANKQKHVFKKDPKALIWGRPPKVIGRKLLVSGYWGISRHCNYLGDLLLALSFSLPCGT-----------------------------RSIIPYFYPIYLFILLIWRERRDDLRCSEKYKEVWAEYCKIVPWRILPYVY
>GALEfabe
-----------------------MAIEGGTL--FAFFHPSWSA-----VGLLLSYLGYLALAGVVLPGKVVPGAVLPDGNRVYYRC--N-----GLAVLLLLISLLWIGIILKFISPT---------------VLADKRAELLSVTFIFSVTVTLILYISGRKCRDKSSSLKARVTGNFIHDWWFGVQLNPHIMSIDLKFFFVRAGLMGWLFINLSLLAKSFEDGNANLSVILHQLFCALYIIDYFYYEEFMTSTWDIIAERLGFMLVFGDLVFIPFTFTIQGWWLLRNKVELSKVVALMNCVIFLLGYQIFRGANKQKHVFKKDPKALIWGKTPRVIGGKLLASGYWGMARHCNYLGDILLALSFSLPCGT-----------------------------GSLLPYFYPIYLLVLLIWRERRDDARCSAKYKEAWEEYCALVPWRILPYVY
>GASTelat
-------------------------MDVGAL--LHCFLPSWSS-----AGILLIYLGYLLLAFVILPGKSVPGAILSDGTRLYYRC--N-----GLASLFMLMALLGIGVSMRLISPTTHPPYEYYFVTAEIKVIADRRTQLLSVAFTFSMIVTLLLYIGGCRSRDKSSSLKPHVTRNFIYDWWFGVQLNPHFMGIDLKFFFVRAGLMGWLFINLSLFSKSIQDGNLNLSVILYHLFSAVYIIDYFFYEEFMTSTWDIIAERLGFMLVFGDLVFIPFTFTIQGWWLLANKVELPVAVAIADCLVFLIG-----GANMQKHVFKKDPKAPIWGKPPKVLGGKLLVSGYWGVSRHCNYLGDLLLALSFSLPCGA-----------------------------SSIIPYFYPLYLLILLIWRERRDEARCSKKYREVWAEYCRLVPWRIFPHIY
>GOODfuma
-------------------------MEVGVL--LHSFIPSWSS-----VGILLSYLGYLALAGAVLPGKSVRGAILPDGTRLHYRC--N-----GLASLFMLMAFLWIGISMKFISPA---------------IIADKGAELLTVTFIFSVIVTFLLYIIGCKSRDRSSSLKAHVTGIIFHDWWFGVQLNPHFLGIDLKFFFVRAGLMGWLFINLSLFFKSLQAGNANLSVILYQLFCMLYVIDYFFYEEFMTSTWDIIAERLGFMLVFGDLVFIPFTFTIQGWWLSSNKVELSKVVAIIDCLVFLIGYQIFRGANRQKHVFKKDPKAPIWGKPPKVIGGKLLASGYWGISRHCNYLGDILLALSFSLPCGT-----------------------------SSIIPYFYPIYLFILLIWRERRDDARCSEKYKETWEEYCKLVPWRIFPYVY
>GOODpube
------------------------------------------------------------------------------------------------------MALLWIGISMKLISPA---------------IIAVKGAELLSVTFVFSVIVAFLLYFIGCKSRDRSSSLKAHVTGNFFHDWWFGVQLNPHLLGIDLKFFFVRAGLMGWLFINLSLFFKSLQADNANLSVILYQLFCMLYVIDYFFYEEFMTSTWDIIAERLGFMLVFGDLVFIPFTFTIQGWWLSSNKVELSKAVAITDCLVFLIGYQIFRGANRQKHVFKKDPKAPIWGKPPKVIGGKLLASGYWGISRHCNYLGDILLALSFSLPCGT-----------------------------SSIIPYFYPIYLFILLIWRERRDDSRCSEKYKETWEEYCKLVPWRIFPYVY
>GYMNdens
-------------------------MDVEVL--LHSFLPSWSS-----AGILLCYLGYLALAGAILPGKNVHGAVLPDGTRLHYRC--N-----GLASLFMLMALLWMGSSMKLISPT---------------AIADKGGELLSVTFIFSVIVTFLLYISGCKSRDRSSSLKAHVTGNFFHDWWFGVQLNPHFMGIDLKFFFVRAGMMGWLFINLSLFFKSLQADNANLSAILYQLFCTLYVIDYFFYEEFMTSTWDIIAERLGFMLVFGDLVFIPFIFSIQGWWLSRNKVELSKVVAIADCLVFLIGYQIFRGANRQKHVFKKDPKAPIWGNPPKVIGGKLLASGYWGVSRHCNYLGDILLALSFSLPCGA-----------------------------SSIIPYFYPTYLLILLIWRERRDDARCSKKYSEIWEEYCRLVPWRIFPYVY
>GYMNodor
-------------------------MDVEVL--LHSFLPSWSSLHLSQAGILLCYLGYLALAGAILPGKNVHGAVLPDGTRLHYRC--N-----GLASLFMLMALLWMGSSMKLISPT---------------VIADKGGELLSVTFIFSVIVTFLLYISGCKSRDRSSSLKAHVTGNFFHDWWFGVQLNPHFMGIDLKFFFVRAGLMGWLFINLSLFFKSLQADNANLSVILYQLFCTLYVIDYFFYEEFMTSTWDIIAERLGFMLVFGDLVFVPFTFSIQGWWLSRNKVELSKVVAIADILVFLIGYQIFRGANRQKHVFKKDPKAPIWGNPPKVIGGKLLASGYWGISRHCNYLGDILLALSFSLPCGV-----------------------------SSIIPYFYPTYLLILLIWRERRDDARCSKKYSEIWEEYCRLVPWRIFPYVY
>HABElong
-------------------------MDVGVL--LHSLLPSWSS-----AGILFSYLGFLALAGAILPGKNVHGTVLPDGTRLRYKC--N-----GLASLFMLMALLWMGISMKLISPT---------------VVANKGGELLSVTFIFSVIVTFLLYLSGCKSRDRSSSLKAHVTGIFFHDWWFGVQLNPNFMGIDLKFFFVRAGLMGWLFINLSLFLRSLQAGNANLSVILYQLFCTLYVIDYFFYEEFMTSTWDIIAERLGFMLVFGDLVFIPFTFSIQGWWLSRNKVELSKVAAISDCVVFLIGYQIFRGANMQKHVFKKDPKALIWGKPPKVIGGKLLASGYWGVSRHCNYLGDILLALSFSLPCGA-----------------------------SSIIPYFYPIYLLILLIWRERRDDARCSMKYREIWEEYCRLVPWRIFPYVY
>HABEpant
-------------------------MDVGVL--LHSLLPSWSS-----AGILFSYLGFLALAGAILPGKNVHGTVLPDGTRLRYKC--N-----GLASLFMLMALLWMGISMKLISPT---------------VVANKGGELLSVTFIFSVIVTFLLYLSGCKSRDRSSSLKAHVTGIFFHDWWFGVQLNPNFMGIDLKFFFVRAGLMGWLFINLSLFLRSLQAGNANLSVILYQLFCTLYVIDYFFYEEFMTSTWDIIAERLGFMLVFGDLVFIPFTFSIQGWWLSRNKVELSKVAAISDCVVFLIGYQIFRGANMQKHVFKKDPKALIWGKPPKVIGGKLLASGYWGVSRHCNYLGDILLALSFSLPCGA-----------------------------SSIIPYFYPIYLLILLIWRERRDDARCSMKYREIWEEYCRLVPWRIFPYVY
>HAEMdisc
-------------------------MEVGVL--LHSFIPSWSS-----AGILLSYLGYLALAGAILPGKSVRGAVLPDGTRLHYRC--N-----GLASLFVLMALLWIGISMELISPT---------------IIVDKGVELLSVTFIFSVIVTFLLYIIGCKSHDRSSSLKAHVTGNFFHDWWYGVQLNPHFLGIDLKFFFVRAGLMGWLFINFSLFFKCLQADNANLSVILYQLFCMLYVLDYFFYEEFMTSTWDIIAERLGFMLVFGDLVFIPFTFTIQGWWLTSNKVELSKVVAFADCLVFLIGYQIFRGANKQKHVFKKNPKAPIWGKPPKVIGGKLLASGYWGISRHCNYLGDILLALSFSLPCGT-----------------------------SSIIPYFYPIYLFILLIWRERRDDARCSEKYKEIWEDYCKLVPWRIFPYVY
>HEMIforr
-------------------------MDAKVL--LHSFLPSRSS-----AGILLCYLGFLALAGAILPGKNVHGALLPDGTRLHYRC--N-----GLASLFMLMALLWMGISTKLISPT---------------VIADRGGELLSVTFIFSIIVTFLLYVSGCKSRDRSSSLKAHVTGNFFHDWWFGVQLNPHFMGIDLKFLFVRAGMMGWLFINLSLFFKSLQADNANFSVTLYQLFCTLYIIDYFFYEEFMTSTWDIIAERLGFMLVFGDLVFIPFTFSIQGWWLSRNKVELSKVVAITDCLVFLIGYQIFRGANRQKHVFKKDPKAPIWGNPPKVIGGKLLASGYWGISRHCNYLGDILLALSFSLPCGA-----------------------------SSVIPYFYPTYLLILLIWRERRDDVRCSKKYAEMWDEYCRLVPWRIFPYVY
>HYPOheme
-------------------------MELESI--LASFIPSWTS-----IALLLSYLGYLLLAGSLLPGKIVAGAILSDGSRLHYRC--N-----GMAMLVLLMALLGIGVNMKLISPT---------------VVADKGIELLSATFIFSLFVSFVLYAAGYRSRDQSSSLKAHVTGNIVEDWWFGVQLNPQFMGVDLKFFFVRAGMMGWLFINLSLFAKVYQDGNATLPVILYQLFCAWYIIDYFFHEEFMTSTWDIIAERLGFMLVFGDLVFIPFTFSIQGWWLLKHNVELTKASAIANCLVFLIGYLVFRGANKQKHVFKKNPKALIWGKPPKVIGGKLLASGYWGLSRHCNYLGDLLLALSFSLPCGT-----------------------------SSVIPYFYPTYLLILLVWRERRDEARCSEKYKDIWKEYCKLVPWRILPYVY
>LANAlana
-------------------------MDAGAV--VDALIPSWSS-----IVVLVSYLGYLGLAGSLLPGKIVPGAVLSDGSRLHYRC--N-----GLASLLLLMAILGIGVSTKLISPM---------------VVADKGLELLSATFLFSLLVSLVLYAAGCKSCDKSSSLKPHFTGNMVQDWWLGVQLNPHFMGVDLKFFFVRAGMMGWLFINLSLFAKIFQAGNANHSAILYQIFCAWYIIDYFFYEEFMTSTWDIIAERLGFMLVFGDLVFIPFTFSIQGWWLLKNKVELTKAASFLNCLVFLIGYRVFRGANRQKHLFKKDPKAHIWGRPPKVIGGKLLASGYWGVARHCNYLGDLLLALSFSLPCGT-----------------------------SSAIPYFYPMYLLILLIWRERRDEARCSQKYKEIWEEYCKLVRWRILPYVY
>LECAnigr
-------------------------MEVGTL--LTSFCPSWSS-----VGILFSYLGYLALAGCILPGKVVPGTVLPDGNRVYYRC--N-----GLTALLLLIGLVWIGMIMKFTSPT---------------VIADKGAELFSVTFIFSIAVTLILYITGCKCRDKSSSLKAYVTGNFIHDWWFGVQLNPRFMSIDLKFLFVRAGMMGWLLINLSLLAKSFEDGKTNLSVILYQLFSAFYIIDYFFYEEFMTSTWDIIAERLGFMLVFGDLVYIPFTFTIQGWWLLRNKVLLSKVVALTNCLIFLVGYLIFRGANKQKHVFKKDPKALIWGKTPKVIGGKLLASGYWGLSRHCNYLGDILVALSLSLPCGT-----------------------------GSVVPYFYPIYLLILLIWRERRDDARCSKKYKEVWEEYCKLVPWRILPYVY
>LIMOabor
-------------------------MDVGAL--LHSFLPSWSS-----AGILLSYLGYLALAGAILPGKNVPGAVLTDGTRLHYRC--N-----GLASLFMLMALLGIGIRMRLISPT---------------VIADKGSQLLSVTFIFSVIVTLLLYITGCKSRDKSSSLRAHATGNFIHDWWFGVQLNPHFIGIDLKFFFVRAGLMGWLFINLSLFSKSFQDGNTNLSVILYQLFCGLYIIDYFFHEEFMTSTWDIIAERLGFMLVFGDLVFIPFTFTIQGWWLLANKVELPKVVGLIDCLVFLIGYQIFRGANKQKHVFKKDPKAPIWGKPPKVIGGKLLVSGYWRISRHCNYLGDLLLALSFSLPCGA-----------------------------SSPIPYFYPIYLLILLIWRERRDDARCSEKYKEVWAEYCKHVPWRILPYVY
>MASDpict
-------------------------MDLTFL--LHSLIPSWSS-----AGILLFYLVFLALASSIIPGKNVAGVVLSDGSRLHYRC--N-----GLASLFILIALLGIGISTRLISPT---------------IIADNGAQLFSVTFIFSVIVTLLLYVIGRKSSDKSSSLRARVTGNFIHDWWFGVQLNPHFMGVDLKFFFVRAGMMGWLFINLSLFSKSLLAGNTNLSVILYQLFCALYVIDYFFYEELMTSTWDVIAENLGFMLVFGDLVFIPFTFSIQGWWLLGNKVELSKVVALISCLIFLIGYQIFRGANKQKHIFKKDHKAPIWGKPPKVIGGKLLVSGYWGISRHCNYLGDLLLALSFSLPCGT-----------------------------SSVIPYFYPIYLLILLIWRERRDDSRCSDKYKEIWADYCKLVPWRILPYVY
>MEXIxero
-------------------------MEKGAL--LFSFLPSWSS-----AGILFSYLGYLALAGAVLPGKNVPGAILPDGTRLHYRC--N-----GLVSLVMLMALLGIGISMKSVSPM---------------VVADKGPELLSVTFIFCIIVTLLLYITGCKSRDKSSCLKKHVTGNLIHDWWFGVQLNPDFMGIDLKFFFVRAGMMGWLLINLSLLSKSINDGTANLSVILYQLFCALYVVDYFFHEEFMTSTWDIIAERLGFMLVFGDLLFIPFTFTIQGWWLLRNQVALPKVLVIADCFIFLIGYQIFRGANKQKHMFKKDPKAPIWGKPPKVIGGKLLASGYWGLSRHCNYLGDLLLAFSFSLPCGT-----------------------------SSPIPYFYPIYLLILLIWRERRDDARCSEKYKDTWIEYCKHVPWRILPYVY
>MICRparv
-------------------------MDVEVLHALYSFLPSWSS-----AGILLSYLGYLALAGAILPGKNVHGALLPDGTRLNYRC--N-----GLASLFMLIALLWMGISKKLISPT---------------IIADKGAELLSVTFIFSVIVTFLLYITGCKSCDRSSSLKAHVTGNFFHDWWFGVQLNPHFMGIDLKFFFVRAGLMGWLFINLSLLSKSLQVDNANLSVILYQLFCTLYVIDYFFYEEFMTSTWDIIAERLGFMLVFGDLVFIPFSFTIQGWWLSRNKVELSKVGAIIDCLVFLIGYQIFRGANGQKHVFKKDPKALIWGKPPKVIGGKLLASGYWGISRHCNYLGDILLALSFSLPCGT-----------------------------SSIIPYFYPIYLFILLIWRERRDDARCSLKYKETWGEYCKLVPWRIFPYVY
>MOLIcapi
-------------------------MEPESI--LASLIPSWTS-----IAVLLSYLGYLGLAGSLIPGKIVPGAILSDGSRLYYRC--N-----GMAMLVLSMALLGIGVNMKLISPT---------------VVADKGIELLSATFIFSLFVSFVLYAAGSRSHDQSSSLKAHVTGNIVEDWWFGVQLNPQFMGVDLKFFFVRAGMMGWLFINLSLFAKVYQDGNANLPVILYQLFCAWYIIDYFFHEEFMTSTWDIIAERLGFMLVFGDLVFIPFTFSIQGWWFLKHKVELKKASAIANCLVFLIGYLVFRGANKQKHVFEKSPKAHIWGKPPKVIGGKLLASGYWGLSRHCNYLGDLLLALSFSLPCGT-----------------------------SSVIPYFYPTYLLVLLVCRERRDEARCSQKYKDIWKEYCRLVPWRILPYVY
>NEUWmali
-------------------------MEVGSL--LAFLLPSWSS-----VCILSFYLGYLALAGAILPGKVVPGAVLSDGTRLHYRC--N-----GLLSLFLLMALLGMAMSMKLISPT---------------VIADRGAELLSITFIFSVIVCLLLYITGCKSRDGSSSLKAHVRGNFFQDWWFGVQLNPHFLGIDLKFFFVRAGMMGWLFINLSIFSKSLQFGYADLSVILYQIFCALYILDYFFYEEFMTSTWDIIAERLGFMLVFGDLVFIPFTFSIQGWWLLRNKVKLSKVVALADCLAFLVGYLIFRGANKQKHVFKKNPKAPIWGKPPQVIGGKLLVSGYWGISRHCNYLGDLLLALSFSLPCGR-----------------------------SSAIPYFYPLYLLILLVWRERRDDARCSEKYKEIWVEYCRHVPWRILPYVY
>NEUWzoll
-------------------------MEVGSL--LAFLLPSWSS-----VCILSFYLGYLALAGAILPGKVVPGAVLSDGTRLHYRC--N-----GLLSLFLLMALLGMAISMKLISPT---------------VIADRGAELLSITFIFSVIVCLLLYIIGCKSRDGSSSLKAHVTGNFFQDWWFGVQLNPHFLGIDLKFFFVRAGMMGWLLINLSIFSKSLQFGYADLSVILYQIFCALYILDYFFYEEFMTSTWDIIAERLGFMLVFGDLVFIPFTFSIQGWWLLRNKVKLPQVVALADCLVFLVGYLIFRGANKQKHVFKKNPKAPIWGKPPQVIGGKLLVSGYWGISRHCNYLGDLLLALSFSLPCGR-----------------------------SSAIPYFYPLYLLILLVWRERRDDARCSEKYKEIWVEYCRHVPWRILPYVY
>OECEmacu
-------------------------MDLGAL--LHSFTPSWSS-----AGILLSYLIYLALAGAILPGKNVPGVLLSDGTRLHYRC--N-----GLASLFILMALLGIGISMRLISPT---------------VIADKGAQLFSVTFIFSVIVTLLLYITGRKSRDKSSSLRARVTGNFLHDWWFGVQLNPHFMGIDLKFFLIRAGMMGWLFINLSLFSKSVQVGNANLSVILYQLFCALYVIDYFFHEEFMTSTWDVIAENLGFMLVFGDLVFIPFTFSIQGWWLLGNKVELSKVAVLINCLIFFIGYQIFRGANKQKHLFKKDPKAPIWGKLPKVVGGKLLVSGYWGISRHCNYLGDLLLALSFSLPCGT-----------------------------RSVIPYFYPIYLFILLIWRERRDDLRCSDKYKEIWAEYCQLVPWRILPYVY
>OPHRgarg
-------------------------MDLEVL--LHSFLPSWSS-----TCILLSYLGYLALAGAILPGKIVHGAVLPDGTQLHYKC--N-----GLASLFMLMALLWMGISTKLISPT---------------VIADKGGELLSVTFIFSVIVTFLLYISGCKSRDRSSSLKAHVTGIFFHDWWFGVQLNPHFMGIDLKFFFVRAGMMGWLFINLSLFFKSIQADNANLSVILYQLFCTLYVIDYFFYEEFMTSTWDIIAERLGFMLVFGDLVFIPFTFSIQGWWLSRNKVKLSKVVAIADCLVFLIGYQIFRGANRQKHVFKKDPKDLIWGNPPKVIGGKLLASGYWGISRHCNYLGDILLALSFSLPCGA-----------------------------RSIIPYFYPTYLFILLIWRERRDDARCSKKYTEIWEEYCRLVPWRIFPYVY
>OPHRsphe
-------------------------MDLEVL--LHSFLPSWSS-----TCILLSYLGYLALAGAILPGKIVHGAVLPDGTRLHYKC--N-----GLASLFMLMALLWMGISTKLISPT---------------VIADKGGELLSVTFIFSVIVTFLLYISGCKSRDRSSSLKAHVTGNFFHDWWFGVQLNPHFMGIDLKFFFVRAGMMGWLFINLSLFFKSIQADNANLSVILYQLFCTLYVIDYFFYEEFMTSTWDIIAERLGFMLVFGDLVFIPFTFSIQGWWLSRNKVKLSKVVAIADCLVFLIGYQIFRGANRQKHVFKKDPKALIWGNPPKVIGGKLLASGYWGISRHCNYLGDILLALSFSLPCGA-----------------------------RSIIPYFYPTYLFILLIWRERRDDARCSKKYTEIWEEYCRLVPWRIFPYVY
>ORCHital
-------------------------MDGEVL--LHSFLPSWSS-----AGILLCYLGYLALAGAILPGKNVHGAVLPDGTRLYYRC--N-----GLASLFMLMALLWMGISMKLISPT---------------VISDRGGELLSVTFIFSVIVTFLLYISGCRCRDRSSSLKAHVTGNFFHDWWFGVQLNPHFMGIDLKFFFVRAGMMGWLFINLSLFFKSLQADNANLSVILYQLFCTLYVIDYFFYEEFMTSTWDIIAERLGFMLVFGDLVFIPFTFSIQGWWLSRNKVELSKVVAITDCLVFLIGYQIFRGANRQKHVFKKDPKAPIWGSPPKVIGGKLLASGYWGISRHCNYLGDILLALSFSLPCGA-----------------------------SSIIPYFYPTYLFILLIWRERRDDARCSKKYSEIWVEYCRLVPWRILPYVY
>PAPHconc
-------------------------MEMGAL--LFSFLPSWSS-----AGILISYLGYLALASAILPGKNVPGAILPDGTRLHYRC--N-----GLLSLFLLMTLLGIGISMKSVSPM---------------VVADKGPELLSVTFIFCIIVTLFLYITGCKSRDKSSSLKKHVTGNLMHDWWFGVQLNPDCMGIDLKFFFVRAGMMGWLFINLSLLSKSIDDGTANLSVILYQLFCALYVVDYFFHEEFMTSTWDIIAERLGFMLVFGDLLFIPFTFTIQGWWLLRNKVELPKVVVLANCLVFLIGYQIFRGANKQKHVFKKDPKAPIWGKPPKVIGGKLLASGFWGLSRHCNYLGDLLLALSFSLPCGA-----------------------------SSAIPYFYPIYLFILLIWRERRDDARCSEKYRDIWAEYCKHVPWRILPYVY
>PAPHhirs
-------------------------MEMGAL--LISFLPSWSS-----AGILFSYLGYLALAGAILPGKNVPGAILPDGTRLHYRC--N-----GLLSLFLLMTLLGIGISMKLVSPM---------------VIADKGPELLSVTFIFCIIVTLLLYITGCKSRDKSSSLKKHVTGNIMHDWWFGVQLNPDCMGIDLKFFFVRAGMMGWLFINLSLLSKSIHDGTANLSVILYQLFCALYVVDYFFHEEFMTSTWDIIAERLGFMLVFGDLLFIPFTFTIQGWWLLRNKVELPKVVVLANCLVFLIGYQIFRGANKQKHVFKKDPKAPIWGKPPKVIGGKLLASGYWGLSRHCNYLGDLLLALSFSLPCGA-----------------------------SSAIPYFYPIYLFILLIWRERRDDSRCSEKYKDIWAEYCKHVPWRILPYVY
>PHAIflav
-------------------------MDVGVL--LHSFIPSWSS-----AGILLSYLVYLALAGAIVPGKNVPGVVLSDGTRLHYRC--N-----GLASLFILMGLLGIGISIGLISPT---------------VIADKGAQLFSVTFIFSVIVTLLLYVTGRKSRDKSSSLRARVTGNFIHDWWFGVQLNPHFLGVDLKFFFVRAGMMGWLFINLSLFSKSHQAGNTDLSVILYQLFCALYVIDYFFYEEFMTSTWDVIAENLGFMLVFGDLVFIPFTFSIQGWWLLRKKVELSKVVALIDCLVFLIGYQIFRGANKQKHVFKKNPKALIWGKPPKVIGGKLLVSGYWGISRHCNYLGDLLLALSFSLPCGA-----------------------------SSVIPYFYPIYLLILLIWRERRDDLRCSEKYKEIWTEYCKHVPWRILPYVY
>PHAItank
-------------------------MDVGTL--LHSFIPSWSS-----AGILLSYLVYLALAGAILPGKNVPGVVLSDGTRLHYRC--N-----GLASLFILMGLLGIGISIGLMSPK---------------VIADKGAQLFSVTFIFSVIVTLLLYVTGRKSRDKSSSLRARVTGNFIHDWWFGVQLNPHFMGVDLKFFFVRAGMMGWLFINLSLFSKSYQAGNTDFSVILYQLFCALYVIDYFFYEEFMTSTWDVIAENLGFMLVFGDLVFIPFTFSIQGWWLLGNKVELSKVVALIDCLVFLIGYQIFRGANKQKHVFKKNPKALIWGKPPKVIGGKLLVSGYWGISRHCNYLGDLLLALSFSLPCGA-----------------------------SSMIPYFYPIYLLILLIWRERRDDSRCNEKYKEIWTEYCKLVPWRILPYIY
>PHALcorn
-------------------------MGLAAL--LHSFIPSWSS-----AAILLSYLVYLALAGAILPGKTVPGAVLSDGTRLHYRC--N-----GFASLFVLMALLGIGIIMKFVSPT---------------VIADKGAQLFSITFIFSVIVTLLLYITGSKSRDKSSSLRARVTGNFLHDWWFGVQLNPHFMGVDLKFFFVRAGLMGWLFINLSIFSKSLQAGDANLSVILYQLFCALYVIDYFFYEEFMTSTWDVIAESLGFMLVFGDLVFIPFTFSIQGWWLLGNKVELSKVAAFIDCLIFLIGYLIFRGANKQKHVFKKDPKAPIWGKPPKVIGGKLLVSGYWGISRHCNYLGDLLLAFSFSLPCGA-----------------------------SSVIPYFYPIYLLILLVWRERRDDSRCSEKYREIWGDYCRQVPWRILPYVY
>PHALmode
-------------------------MDLAAL--LHSFIPSWSS-----AAILLSYLVYLALAGAILPGKTVPGAVLSDGTRLHYRC--N-----GLASLFVLMALLEIGIIMKFVSPT---------------VIADKGAQLFSITFIFSVIVTLLLYITGSKSRDKSSSLRARVTGNFLHDWWFGVQLNPHFMGVDLKFFFVRAGLMGWLFINLSIFSKSLQAGDANLSVILYQLFCALYVIDYFFYEEFMTSTWDVIAESLGFMLVFGDLVFIPFTFSIQGWWLLGNKVELSKVAAFIDCLIFLIGYLIFRGANKQKHVFKKDPKAPIWGKPPKVIGGKLLASGYWGISRHCNYLGDLLLAFSFSLPCGA-----------------------------SSVIPYFYPIYLLILLVWRERRDDSRCCEKYREIWGEYCRQVPWRILPYVY
>PHRAlind
-------------------------MQ----------------------------------------------------------CVFS-----GLVSLFLLMALLGIGISMKSVSPM---------------VIADKGPELLSVTFIFCIFVTLLLYITGCKSRDKSSSLKKHVTGNLIHDWWFGVQLNPDFMGIDLKFFFVRAGMMGWLFINLSLLSKSIHDGTANLSVILYQLFCGLYVVDYFFHEEFMTSTWDIIAERLGFMLVFGDLLFIPFTFTIQGWWLLRNKVELPKLVVIADCLVFLIGYQIFRGANKQKHVFKKDPKAPIWGKPPKVIGGKLLASGYWGFSRHCNYLGDLLLALSFSLPCGA-----------------------------SSAIPYFYPTYLVILLIWRERRDDARCSEKYKDIWGEYCRHVPWRILPYVY
>PLATclav
-------------------------MDVEVL--LHSFLPSWSS-----AGILLSYLGYLALAGVILPGKNVHGALLPDGTRLHYRC--N-----GLASLFMLMALLWIGISMKLISPT---------------VIADKGGELLSVTFIFSVIVTFLLYISGCKSHDRSSSLKAHVTGNFFHDWWFGVQLNPHFMGIDLKFFFVRAGMMAWLFINLSLFFKSLQAGNANLSIILYQLFCALYVIDYFFYEEFMTSTWDIIAERLGFMLVFGDLVFIPFTFSIQGWWFSRNKVELSKVVAIADCLVFLIGYQIFRGANRQKHVFKKDPKAPIWGNPPKVVGGKLLASGYWGISRHCNYLGDILLALSFSLPCGA-----------------------------RSIIPYFYPTYLLILLIWRERRDDARCSKKYSEIWEEYCRLVPWRIFPYVY
>PTERcurt
---------------------MAIAMDV-AL--LHSFKPSWSS-----AGILLFYLGYLALAGAILPGKNVRGAVLPDGTRLHYRC--N-----GLTSLFTLMALLWTGISMKLISPT---------------VIADKGAELLSVTFIFSVIVTFFLYITGLKSSDQSSSLKAHVTGDFFNDWWFGVQLNPHFLGIDLKFFFVRAGLMGWLFINLSLFFKSLQADNASLSVILYQLFCMLYVIDYFFYEEFMTSTWDIIAERLGFMLVFGDLVFIPFTFTIQGWWLSSNKVELSKAAAVTDCLVFLIGYQIFRGANRQKHVFKKDPKAPIWGKPPKVIGGKLLASGYWGISRHCNYLGDILLALSFSLPCGT-----------------------------SSIIPYFYPIYLFILLIWRERRDDARCSMKYKEIWEEYCKLVPWRILPYVY
>RIMAelli
-------------------------MDAGVL--LHSFLPSWSS-----AGILLSYLGYLALAGAILPGKNVQGAVLPDGTRLNYRC--N-----GLASLFMLMVLLWMGISMKLISPE---------------IIADKGAELLSVTFIFSVIVTFFLYITGCKSRDRSSSLKAYITGNFFHDWWFGVQLNPHFMGIDLKFFFVRAGLMGWLFINLSLFFKSLQTDNANLSVILYQLFCMLYVIDYFFYEEFMTSTWDIIAERLGFMLVFGDLVFIPFTFTIQGWWLARNKVELAKVVALTDCLVFLIGYQIFRGANRQKHVFKKDPKALIWGKPPKVIGGKLLASGYWGISRHCNYLGDILLALSFSLPCGT-----------------------------SSIIPYFYPIYLFVLLIWRERRDDARCSKKYKEIWEEYCKLVPWRIFPYVY
>SELEaequ
-------------------------MEMGNF--LIYFLPSWSS-----AGILFSYLGYLALAGAVLPGKNVPGAILPDGNRLHYRC--N-----GLVSLFLLMALLGIGVSMKSVSPM---------------VIADKGPELLSVTFIFCVIVTFLLYITGCKSRDKSSSLKKHVTGNFIHDWWFGVQLNPHFMGIDLKFIFVRAGMMGWLFINLSLFSKSIHDGTANPSVILYQLFCALYIVDYFFHEEFMTSTWDIIAERLGFMLVFGDLVFIPFTFTIQGWWLLRNKVELPKVVVLTDCLIFLIGYQIFRGANKQKHVFKKDPKAPIWGKPPKVIGGKLLASGYWGISRHCNYLGDLLLALSFSLPCGT-----------------------------SSAIPYFYPIYLFILLIWRERRDDARCSEKYKDIWAEYCNHVPWRIFPHVY
>SERAvome
-------------------------MDVEVL--LHSFLPSWSS-----AGILLSYLGYLALAGAILPGKNVHGAVLPDGTRLHYRC--N-----GLASLFMLMALLWMGISMKLISPT---------------VIADKGGELLSVTFIFSVIVTFLLYISGCKSSDRSSSLKVHATGNFFHDWWFGVQLNPHFMDIDLKFFFVRAGMMGWLFINLSLFFKSLQADNANLSVILYQLFCTLYVIDYFFYEEFMTSTWDIIAERLGFMLVFGDLVFIPFTFSIQGWWLSRNKVELSKVAAIADCLVFLIGYQIFRGANRQKHVFKKDPKAPIWGNPPKVIGGKLLASGYWGISRHCNYLGDILLALSFSLPCGA-----------------------------SSIIPYFYPTYLLILLIWRERRDDARCSKKYSEIWEEYCRLVPWRIFPYVY
>VANIplan
-------------------------MEVGAL--LTSCYPSWGS-----VGVLFTYLGYLALAGGILPGKVIPGALLPDGNRVYYRC--N-----GLAVLLLLIGLLWIGNVMKIFSPT---------------VIADKGAELLLVTFIFSVMVTHILYITGCKCRDQSSSLKAHVTGNFLHDWWFGVQLNPHVMNIDLKFFFIRAGMMGWLLINLSICAKSFEDGNANLSVILYQIFCALYIIDYFYHEEFMTSTWDIIAEKLGFMLVFGDLVFVPFAFTIQGWWLLRNKVELSKVFALMDCLIFLTGYKIFRGANSQKHVFKKDPKALIWGKTPKVIGGKLLASGYWGISRHCNYLGDILLAFSFSLPCGT-----------------------------KSVVPYFYPTYLLILLIWRERRDDERCSEKYKEVWEEYCREVPWRILPYVY
>VANIshen
-------------------------MEVGAL--LASCYPSWSS-----VGLLFTYLSYLALAGGILPGKVIPGALLPDGNRVYYRC--N-----GLAVLLLLIGLLWIGNVMKIFSPT---------------VIADKGAELLSVTFIFSVMVTHILYITGCKCRDQSSSLKAHVTGNFLHDWWFGVQLNPHVMNIDLKFFFIRAGMMGWLLINLSIFAKSFEDGNANLSVILYQIFCALYIIDYFYHEEFMTSTWDIIAERLGFMLVFGDLVFIPFTFTIQGWWLLRNKVELSKVFALMDCLIFLTGYQIFRGANSQKHVFKKDPKAPIWGKTPKVIGGKLLASGYWGISRHCNYLGDILLALSFSLPCGT-----------------------------RSVVPYFYPTYLLILLIWRERRDDARCWEKYKEIWEEYCSQVPWRILPYVY
>EPIPaphy
-------------------------MEVGAL--LLPFLPSWSS-----VSILLSYLGYLVLSGAILPGKNIHGAILSDGTRLIYRC--N-----GLASLLMLMALLGIGISMQMISPT---------------VIADNGAQLLSVCFILSVIVTLLLYITGCKSHDKSSSLRSHVTGNLLHDWWFGVQLNPHFMGIDLKFYLIRAGMMGWLFINLSLFSKSYQAGNANLSVILYHLFCAFYIIDYFFHEEFMTSTWDIIAEKFGFMLVFGDLVFIPFTFTIQGWWLLRNKVELSKVVAVAICLVYLVGYQIFRGANKQKHVFKKDPKALIWGRPPKVIGGKLLASGYWGISRHCNYLGDLLLALSFSLPCGL-----------------------------SSVIPYFYPIYLFILLIWRERRDDERCSLKYREVWGDYCRLVPWRIVPFIY
