# Supplementary material for: Orchid Phylotranscriptomics: The Prospects of Repurposing Multi-Tissue Transcriptomes for Phylogenetic Analysis and Beyond
Source: Front Plant Sci. 2022 May 27;13:910362. doi: 10.3389/fpls.2022.910362 (PMC9196242; doi:10.3389/fpls.2022.910362)
Supplement: Supplementary file 4 [file Data_Sheet_3.zip › ortho_MSA/r1/OG0009611.fa]

>ANOEemei
---------------------------------------------------------------------------------------MLQPK--GSKTEIQVTWEDQQNINRFGRLNNRFHELEDEIKIAK---------------------ENTDSLEDASNELILSDEDVVRFQIGEVFAHTPREQVEIRLEEMKEKASNDLEKLKEEKDSVLAQMAELKKILYGKFEDSINLEED
>ANOEroxb
---------------------------------------------------------------------------------------MLQPK--GSKTEIQVTWEDQQNINKFGRLNNRFHELEDEIKIAK---------------------ENTDSLEDASNELILSDEDVVRFQIGEVFTHTPREQVEIRLEEMKEKASNDLEKLKEEKDSVLAQMAELKKILYGKFEDSINLEED
>APOSodor
----------------TQKCEGGRERERE-LISL-------------------QRGRGAGSGSAD------SKMQQVFL-----DGYEQK----GSGTETEVTWEDQQNINKFGRLNNRFHELEDEIKVAK---------------------ENNESLEDASNELILSDEDIVRFQIGEVFTHMPREEVESRLEKMKDDSSKKLLKLEEEKESVLAQMADLKRILYGKFKDSINLEED
>APOSshen
---------------------------------------------------------------------------------------MQQ----GSGTETEVTWEDQQNINKFGRLNNRFHELEDEIKVAK---------------------ENNESLEDASNELILSDEDIVRFQIGEVFTHMPREEVESRLEKMKDDSSKKLQKLEEEKESVLAQMADLKRILYGKFKDSINLEED
>BLETstri
---------------------------------------------------------------------------------------MQQ----QKGSEIEVTWEDQLNINKFGRLNNRFHELEDEIKIAK---------------------ENNESLEDASNELILSDEDIVRFQIGEAFAHMPREEVETRLENMKEDSSKELEKLEEEKESVLAQMAELKKVLYGKFKDSINLEED
>BORYspha
---------------------------------------------------------------------------------------MQQ----GSGSETEVTWEDQQNINKFGRLNNRFHELEDEIRDAK---------------------ETNESFEDASNELILSDEDVLRFQIGEVFAHMPREEVESRLEKMKEDAGRELERLEEEKESVLAQMAELKKILYGKFKDSINLEED
>CALAcreb
-LIRK-----------CSRVGSHYSIVS-SILAFAG--------------APPSAASLRSDAITIEYAIFQTLIPARTFFVVRFDSKMQQ----GSRTEIEVTWEDQQNINKFGRLNNRFHELEDEIKIAK---------------------ENNESLEDASNELILSDEDVLRFQIGEVFAHMPREEVESRLEEMKEKAGRDLEKLEEEKESVLAQMAELKKILYGKFNDSINLEED
>CALAplic
-------------------LALLYSLFTRSILAIAG--------------APPSAASLRSDAITIEYAIFQTLILARTFFVVRFDSKMQQPK--GSRTEIEVTWEDQQNINKFGRLNNRFHELEDEIKIAK---------------------ENNESLEDASNELILSDEDVLRFQVGEVFAHMPREEVESRLEEMKEKAGRDLEKLEEEKESVLAQMAELKKILYGKFNDSINLEED
>CALAsini
-------------------------------------------------------------------------------------MQQQK----GSGSEIEVTWEDQLNINKFGRLNNRFHELEDDIKTAK---------------------ENNESLEDASNELILSDEDIIRFQIGEVFAHMPREEVESRLENMKEDSSNELQKLLEEKDSVLAQMADLKKILYGKFKDSINLEED
>CALAtsoo
-------------------------------------------------------------------------------------MQQQK----GSGSEIEVTWEDQLNINKFGRLNNRFHELEDDIKTAK---------------------ENNESLEDASNELILSDEDIIRFQIGEVFAHMPREEVEGRLENMKEEASNELQKLLEEKDSVLSQMADLKKILYGKFNDSINLEED
>CEPHdama
-------------------------------------------------------------------------------------MQQQK----GSGTETEVTWEDQQNINKFGRLNNRFHELEEEIKIAK---------------------ENNESLEDASNELILSDEDVVRFQIGEVFAHMPREEVESRLEKMKEDASKELEKLEEEKESVLAQMTELKKILYGKFKDSINLEED
>CHILsemi
---------------------------------------------------------------------------------------MQQ----GTKTEVEVTWEDQQNINKFGRLNNRFHELEDDIKIAK---------------------ENNESLEDAGNELILSDEDVLRFQIGEVFAHMPKEEVESRLEAMKEKAGSDLEKLEEEKESVLAQMAELKKILYGKFKDSINLEED
>CHILtrap
---------------------------------------------------------------------------------------MQQ----GTKTEVEVTWEDQQNINKFGRLNNRFHELEDDIKIAK---------------------ENNESLEDASNELILSDEDVLRFQIGEVFAHMPKEEVESRLEAMKEKAGSDLEKLEEEKESVLAQMAELKKILYGKFKDSINLEED
>CORYacti
---------------------------------------------------------------------------------------MQQ----GSKTEIEVTWEDQQNINMFGRLNNRFHELEDDIKIAK---------------------ENNESLEDASNELILSDEDVVRFQIGEVFAHMPREEVENRLEEMKEKSSNDLENLKEERESVLAQMSELKKILYGKFKDSINLEED
>CRYPlept
---------------------------------------------------------------------------------------MEQ----GSKTEVEVTWEDQQNINKFGRLNNRFHELEDEIKIAK---------------------ENNESLEDASNELILSDEDAVRFQIGEVFAHMPRDEVESRLESMKEKGNSDLEKLEEEKGSVLAQMAELKKILYGKFKDSINLEED
>CYMBensi
---------------------------------------------------------------------------------------MQQQK--GSGSEVEVTWEDQLNINKFGRLNNRFHELEDEIKIAK---------------------ENNDNLEDASNELILSDEDMVRFQTGEVFAHMGREEVERRLESMKEEAGRELEKLGEEKESLLAQMAQLKKILYGKFKDSINLEED
>CYMBmann
---------------------------------------------------------------------------------------MQQQK--GSGSEVEVTWEDQLNINKFGRLNNRFHELEDEIKIAK---------------------ENNDNLEDASNELILSDEDMVRFQIGEVFAHMGREEVERRLESMKEDADGELEKLGEEKESVLAQMAQLKKILYGKFKDSINLEED
>CYPRbard
-------------------------------------------------------------------------------------MQQQK----GSGSETEVTWEDQQNINKFGRLNNRFHELEDEIKVSK---------------------ENNESLEDASNELILSDEDVVRFQIGEVFAHMPRDEVESRLENMKEDADKELAKLEEEKESVVAQMAELKRILYGKFKDSINLEED
>CYPRflav
-------------------------------------------------------------------------------------MQQQQ----GSGSEIEVTWEDQQNINKFGRLNNRFHELEDEIKVAK---------------------ENNESLEDASNELILSDEDVVRFQIGEVFAHMPRDEVESRLENMKEDADKELAKLEEEKGSVLAQMAELKRILYGKFKDSINLEED
>DENDchryso
-------------------------------------------------------------------------------------MQQQK----GSGSEVEVTWEDQLNINKFGRLNNRFHELEDEIKIAK---------------------ENNESLEDASNELILSDEDIVRFQIGEIFAHMPREQVESKLEIMKENSSKELEKLEEEKESILAQMAHLKKVLYGKFKDSINLEED
>DENDnobi
-------------------------------------------------------------------------------------MQQQK----GSGSEVEVTWEDQLNINKFGRLNNRFHELEDEIKIAK---------------------ENNESLEDASNELILSDEDIVRFQIGEIFAHMPREQVESKLEIMKQNSSKELEKLEEEKESVLAQMAHLKKVLYGKFKDSINLEED
>DIURorie
---------------------------------------------------------------------------------------MQEPK--GSNTEIEVTWEDQQNINKFGRLNNRFHELEDEIKIAK---------------------ENNESLEDASNELILSDEDILRFQIGEVFAHMPKEEVETRLEEMKEKTINDLEKMEEERESILSQMAELKKILYGKFKDSINLEED
>DRAKelas
---------------------------------------------------------------------------------------MQQ----GTKTEVEVTWEDQQNINKFGRLNNRFHELEDEIKIAK---------------------ENSESLEDAGNELILCDEDVLRFQIGEVFAHMPRDEVESRLEAMKEKAGGDLARLEEEKDSVLAQMVELKKILYGKFKDSINLEED
>EPIDfulg
---------------------------------------------------------------------------------------MQQQKGSGSGSEIEVTWEDQLNINKFGRLNNRFHELEDEIKFAK---------------------ENNDSLEDAGNELILSDEDVVRFQIGEVFVHTPREEAEDRLERMKRDAGERLVELGEEKDSILAQMADLKKVLYGKFNDSINLEED
>EPIDpuni
---------------------------------------------------------------------------------------MQQQKGSGSGLEIEVTWEDQLNINKFGRLNNRFHELEDEIKFAK---------------------ENNDSLEDAGNELILSDEDVVRFQIGEVFVHTPTEEAEDRLERMKRDAGERLVELGEEKDSVLAQMADLKKVLYGKFNDSINLEED
>EPIPhell
---------------------------------------------------------------------------------------MQQ----RSGTETEVTWEDQQNINKFGRLNNRFHELEDEIKIAK---------------------ENNESLEDASNELILSDEDVVRFQIGEVFAHMPREEVESRLEKMKEDTSKELEKLEEEKESVLAQMAQLKKILYGKFKDSINLEED
>EPIPpurp
---------------------------------L-------------------ESIAQSSRGSIS------SWLNSRFL-----NGYMQK----RSGTETEVTWEDQQNINKFGRLNNRFHELEDEIKIAK---------------------ENNESLEDASNELILSDEDVVRFQIGEVFAHMPREEVESRLEKMKEDTSKELEKLEEEKESVLAQMAQLKKILYGKFKDSINLEED
>ERYCcris
---------------------------------------------------------------------------------------MQQQR--GSGSEIEVTWEDQLSINKFGRLNNRFHELEDEIKIAK---------------------ENNDNLEDAGNELILSDDDIVRFQIGEVFTHMGREEVESRLESMKEDASRELEKLQEEKESVLSQMAVLKKVLYGKFKDSINLEED
>ERYCpuss
---------------------------------------------------------------------------------------MQQQR--GSGSEIEVTWEDQLGINKFGRLNNRFHELEDEIKIAK---------------------ENNDNLEDAGNELILSDDDIVRFQIGEVFTHMGREEVESRLENMKEDASRELEKLQEEKESVLSQMAELKKILYGKFKDSINLEED
>GASTelat
---------------------------------------------------------------------------------------MQQQK--GSGSEAEVTWEDQLNINKFGRLNNRFHELEDEIKIAK---------------------ENNENLEDASNELILSDEDTVRLLIGEVFAHMEREEVEARLEKMKDEAGAELENLKEEKESVLAQMADLKKILYGKFKDSINLEED
>GOODfuma
---------------------------------------------------------------------------------------MQQPK--GSKTEIVVTWEDQQNINKFGRLNIRFHELEDEIKVAK---------------------ENTESLEDASNELILSDEDVVRFQIGEVFAHTPREQVEIRLEEMKEKASNDLEKLKEEKDSVLAQMAELKKILYGKFEDSINLEED
>GOODpube
---------------------------------------------------------------------------------------MQQPK--GSKTEIEVTWEDQQNINKFGRLNNRFHELEDEIKIAK---------------------ENTESLEDASNELILSDEDVVRFQIGEAFAHTPREQVEIRLEEMKEKASNDLEKLIEEKDSVLAQMAELKKILYGKFEDSINLEED
>GYMNodor
---------------------------------------------------------------------------------------MQQPK--GSKTEIEVTWEDQQNINKFGRLNNRFHELEDEIKIAK---------------------ENNESLEDASNELILSDEDAVRFQIGEVFTHMPREEVENRLEEMKENASKVLEKLIEEKESVLAQMAVLKKILYGKFKDSINLEED
>HABElong
---------------------------------------------------------------------------------------MQQ----GSKTEIEVTWEDQQNINKFGRLNNRFHDLEDEIKIAK---------------------ENNESLEDASNELILSDEDSVRFQIGEVFAHMPREEVENRLEEMKENASKLLEKLTEEKESVLAQMAVLKKILYGKFKDSINLEED
>HABEpant
---------------------------------------------------------------------------------------MQQ----GSKTEIEVTWEDQQNINKFGRLNNRFHDLEDEIKIAK---------------------ENNESLEDASNELILSDEDSVRFQIGEVFAHMPREEVENRLEEMKENASKLLEKLTEEKESVLAQMAVLKKILYGKFKDSINLEED
>HAEMdisc
---------------------------------------------------------------------------------------MQQPK--GSKTEIEVTWEDQQNINKFGRLNNRFHELEDEIKIAK---------------------ENTESLEDASNELILSDEDVVRFQIGEVFAHTPREQVEIRLDEMKEKASNALEKLKEEKDSVLAQMAELKKILYGKFEDSINLEED
>HEMIforr
---------------------------------------------------------------------------------------MQLSK--GSNTEIEVTWEDQQNINKFGRLNNRFHELEDEIKIAK---------------------ENNESLEDASNELILSDEDTVRFQIGEVFSHMPREEVENRLEEMKENASKVLKKLIEEKESVLAQMAALKKILYGKFKDSINLEED
>HYPOheme
---------------------------------------------------------------------------------------MQQ----GSGSETEVTWEDQQNINKFGRLNNRFHELEDEIKAAK---------------------ETNESFEDAGNELILSDEDVVRFQIGEVFAHMPREEVEDRLEKMKEEANKELEKLEEEKESVLAQMTELKKILYGKFKDSINLEED
>LANAlana
----------------SSQTTQHRSVVRR-FLA--------------------------SAVPKR------PLSPRAVE-----SQKMQQ----GSGSETEVTWEDQQNINKFGRLNNRFHELEEEIKASK---------------------ETNESFEDAGNELILSDEDVVRFQIGEVFAHMPREEVESRLEKMKEEASVELERLEEEKESVLAQMAELKKILYGKFKDSINLEED
>LECAnigr
---------------------------------------------------------------------------------------MQQ----GPGTGTEVTWEDQQNINKFGRLNNRFHELEDEIKIAK---------------------ENNECLEDASNELILSDEDLVRFQIGEVFAHMPREDVDSRLETMKEEASKELEKLEKEKQSVLAQMADLKRILYGKFKDSINLEED
>LIMOabor
---------------------------------------------------------------------------------------MQQ----QKGSETEVTWVDQQNINKFGRLNNRFHELEDEIKIAK---------------------ENNESLEDASNELILSDEDVVRFQIGEVFAHMPREEVESRLEKMKEDSSKELEKLEEEKESVLAQMAELKKILYGKFKDSINLEED
>MASDpict
---------------------------------------------------------------------------------------MQQ----QKGSAIEVTWEDQLNINKFGRLNNRFHDLEDEIKISK---------------------ENNENLEDASNELILSDEDIVRFQIGEVFAHTPREEAESRLENMKEDAGRQLEKLEEEKESVLSQMAELKKVLYGKFNDSINLEED
>MEXIxero
-------------------LNASKRIHINFNLVF---------------------NTDPRALVSK------NRLRRTVI-----ISEMQQ----GSGSETEVTWEDQQNINKFGRLNNRFHELEDEIKVAK---------------------ENNESLEDAGNELILSDEDVVRFQIGEVFAHMPKDEVESRLENMKEDADRDLVKLEEEKESVLAQMAELKRILYGKFKDSINLEED
>MICRparv
NWCRKPPFPQILSSLPREQLSAGVGTWARATIAVGAFEGDDGIVGGFGWRQHRSLSLLPSSAVSSIEVCAISAKNSRRFL-------LLQQM--GSKMEVEVTWEDQQNINKFGRLNNRFHELEDEIKIAK---------------------ENNESLEDASNELILSDEDIVRFQIGEVFAHMPRDEVESRLEEMKEKASLDVEKLKEEKESVIAQMAELKRILYGKFHDSINLEED
>MOLIcapi
---------------------------------------------------------------------------------------MQQ----GSGSETEVTWEDQQNINKFGRLNNRFHELEDEIKAAK---------------------ETNESLEDAGNELILSDEDVVRFQIGEVFAHIPREEVEERLEKMKEEASKELEKLEEEKESVQAQMTELKKILYGKFKDSINLEED
>NEUWmali
------------MSIPGAIFSSSRKRGRR------------------------------------------RRSGSASI-----YSKMQQ----GSGTETEVTWEDQQNINKFGRLNNRFHELEDEIKVAK---------------------ENNESLEDASNELILSDEDIIRFQIGEVFTHMPREDVESRLEKMKEDSCKKLEKLEEEKESVLAQMAQLKRILYGKFKDSINLEED
>NEUWzoll
------------------NVHSCRYL----FFC--------------------------KETRKK------NKKRAAAT-----DSKMQQ----GSGTETEVTWEDQQNINKFGRLNNRFHELEDEIKVAK---------------------ENNESLEDASNELILSDEDIIRFQIGEVFTHMPREDVEIRLEKMKEDSSKKLEKLEEEKESVIDQMAELKRILYGKFKDSINLEED
>OECEmacu
---------------------------------------------------------------------------------------MQQHK--GSGSEIEVTWEDQLNINKFGRLNNRFHELEDEIKIAK---------------------ENNDNLEDAGNELILSDDDIVRFQIGEVFAHMGREEVESRLERMKEDASRELEKLQEEKESVLSQMAELKKILYGKFKDSINLEED
>OPHRgarg
---------------------------------------------------------------------------------------MQQ----GSKTEIEVTWEDQQNINKFGRLNNRFHELEDEIKIAK---------------------ENNESLEDASNELILSDEDAVRFQIGEVFAHMPREEVENRLEEMKENASKVLEKLIEEKKSVLAQMVVLKKILYGKFKDSINLEED
>OPHRsphe
---------------------------------------------------------------------------------------MQQSK--GSKTEIEVTWEDQQNINKFGRLNNRFHELEDEIKIAK---------------------ENNESLEDASNELILSDEDAVRFQIGEVFAHMPREEVENRLEEMKENASKVLEKLIEEKKSVLAQMVVLKKILYGKFKDSINLEED
>ORCHital
---------------------------------------------------------------------------------------MQQSK--GSKTEIEVTWEDQQNINTFGRLNNRFHELEDEIKIAKGSAGGDLPESAQRLVQDSYYMENNESLEDASNELILSDEDIVRFQIGEVFTHMPREEVENRLEEMKENASKVLEKLIEEKESALAQMAVLKKILYGKFKDSINLEED
>PAPHconc
---------------------------------------------------------------------------------------MQQ----GSGSETEVTWEDQQNINKFGRLNNRFHELEDEIKVAK---------------------ENNESLEDASNELILSDEDVVRFQIGEVFAHMPKEEVESRLENMKEDADKELVKLEEEKESVLAQMAELKRILYGKFKDSINLEED
>PAPHhirs
------------------------------------LE-----------EPNAGPEPASSVGEEI------DENRRRPI-----VSGMQQ----GSGSETEVTWEDQQNINKFGRLNNRFHELEDEIKVAK---------------------ENNESLEDASNELILSDEDVVRFQIGEVFAHMPKEEVESRLENMKEDADKELVKLEEEKESVLAQMAELKRILYGKFKDSINLEED
>PHAIflav
-------------------------------------------------------------------------------------MQQQK----GSGSEIEVTWEDQLNINKFGRLNNRFHELEDDIKIAK---------------------ENNESLEDASNELILSDEDIIRFQIGEVFGHMPREQVESRLDNMKEDACNDLQKLEEEKDSVLAQMADLKKILYGKFKDSINLEED
>PHAItank
-------------------------------------------------------------------------------------MQQQK----GSGSEIEVTWEDQLNINKFGRLNNRFHELEEEIKIAK---------------------ENNESFEDASNELILSDEDIVRFQIGEVFAHMPREEVESRLENMKEDASKDLQKLEEEKDSVLAQMADLKKILYGKFKDSINLEED
>PHALcorn
---------------------------------------------------------MSRSCFESMS----GWLNSRFL-----DWYKQK----GSGSEVEVTWEDQLNINKFGKLNNRFHELEDDIKIAK---------------------ENNDNLEDASNELILSEEDTVRFQIGEVFVHLPREEVESRLESMKEDAIKELEELEEEKEFVLSQMAELKKILYGKFKDSINLEED
>PHALmode
---------------------------------------------------------MSRSCCESMS----GWLNSRFL-----DWYKQK----GSGSEVEVTWEDQLNINKFGKLNNRFHELEDDIKIAK---------------------ENNDNLEDASNELILSEEDTVRFQIGEVFVHLPREEVESRLESMKEDAIKELEKLEEEKESVLSQMAELKKILYGKFKDSINLEED
>PHRAlind
---------------------------------------------------FKHRSPNPRFDEEI-------ENCRRPI-----VSEMQQ----GSGSETEVTWEDQQNINKFGRLNNRFHELEDEIKVAK---------------------ENNESLEDASNELILSDEDVVRFQIGEVFAHMPKDEVESRLENMKEDADKELLKLEEEKESVLAQMAELKRILYGKFKDSINLEED
>PLATclav
---------------------------------------------------------------------------------------MQQSK--GSKTEIEVTWEDQQNINKFGRLNNRFHELEDEIKISK---------------------ENNESLEDASNELILSDEDTVRFQIGEVFTHMPREEVENKLEEMKENASKVLEKLIEEKESVLAQMAGLKKILYGKFKDSINLEED
>PTERcurt
---------------------------------------------------------------------------------------MQQTM--GSKTEIEVTWEDQQNINKFGRLNNRFHELEDEIKIAK---------------------ENNESLEDASNELILSDEDVVRFQIGEVFAHMPREQVESRLEEMKENAGIVLEKLEEEKVSVLAQMAELKKILYGKFKDSINLEED
>RIMAelli
---------------------------------------------------------------------------------------MQQ----GTKTEVEVTWEDQQNINKFGRLNNRFHELEDEIKIAK---------------------ENNESLEDAGNELILSDEDVVRFQIGEVFAHMPKEEVENRLEAMKEKAGGDLEKLEEEKESLLAQMAELKKILYGKFKDSINLEED
>SELEaequ
-------------------MNLKQRL---------------------------------QSTETS------SRTVKRPL-----ASEMQQ----GSGSETEVTWEDQQNINKFGRLNNRFHELEDEIKVAK---------------------ENNENLEDASNELILSDEDVVRFQIGEVFAHMPRDEVECRLENMKEDADKELAKLEEEKESVLAQMAELKRILYGKFKDSINLEED
>THELangu
---------------------------------------------------------------------------------------MQQ----GTKTEVEVTWEDQQNINKFGRLNNRFHELEDEIKIAK---------------------EKNESLEDAGNELILCDEDVVRFQIGEVFAHMLREEVENRLEEMKEKSGNDLEKLEEEKESVLAQMAELKTILYGKFKDSINLEED
>VANIplan
---------------------------------------------------------------------------------------MQQ----GTGTETLVTWEDQQLINKFSRLNNRFHELEDEIKIAK---------------------ENNESLEDASNELILSDEDILRFQIGEVFAHMPREDVEGRLEKMMEEASKELEKLEEEKETVLAQMAELKRILYGKFKDSINLEED
>VANIshen
---------------------------------------------------------------------------------------MQQ----GSGTETLVTWEDQQLINKFSRLNNRFHELEDDIKIAK---------------------ENNESLEDASNELILSDEDNLRFQIGEAFVHMPREDVEGRLEKMMEEASKELEKLEEEKESVLAQMAELKRILYGKFKDSINLEED
>EPIPaphy
---------------------------------------------------------------------------------------MLQ----GSGSEIEVTWEDQMNINKFGRLNNRFHDLEEEINISK---------------------ENNESLEDAGNELILSDEDVVRFQIGEVFAHMPREEVEARLEKMKEDAGKELEKLEAEKGLVLAQMAVLKKVLYGKFNDSINLEED
