# Supplementary material for: Orchid Phylotranscriptomics: The Prospects of Repurposing Multi-Tissue Transcriptomes for Phylogenetic Analysis and Beyond
Source: Front Plant Sci. 2022 May 27;13:910362. doi: 10.3389/fpls.2022.910362 (PMC9196242; doi:10.3389/fpls.2022.910362)
Supplement: Supplementary file 4 [file Data_Sheet_3.zip › ortho_MSA/r1/OG0009018.fa]

>CHILtrap
------------------------------AIRLG--PFAFISTHARGNFYLAKA---------LSLKGPAYIGCCSP-SSPPASAPRNLCSPDGNPPLIS-PLTLFPAW-PT-APPFGFHCLGQMEARDYAEELSVAVGVVQMACSLCQGVQEGLVGRKREQIKSKDDDSPVTVA------DWGVQAIVSWVLSQCFGSENVSIVAEEDTKTLSGKDASGLLESVIEAVNGCLIDAHKYGLKAPEKPFGSTDVLEAIGRCNSTGGPKGRFWVLDPVDGTLGFVRGDQYAIALALIEDGEVVLGILGCPNYPMKKQWLNYHQRYYRLMSKISPPVAGSWHKGCVMYAMKGSGEAWMQPLIDDHG-LGSLGVSARPIKVSSVDDPAFATFCEPVEKSNSKHSFTAGLAQSVGLRKQPLRVYSMVKYAAIACGDAEIFMKFAKAGYKEKIWDHAAGVIIIHEAGGVVTDAGGKPLDFTKGIYLEGLDRGIIACSGSLLHDKIIRAVDASWDSSNL
>CORYacti
------------------------------ATRVA--SFAFISTRGRGNFYLAKAVVT------LAPKGRAFIGTSSL-SSCPSSAPRNLGSSDFNHSLIS-PLT---------AWPFGFHSVDLMETRNYAEELGVAVRVVQMACSLCQGVQEGLVGRKREQIKSKDDDSPVTVA------DWGVQAIVSWVLAQYFGRENVSIVAEEDTKTLSRNDASGLLDSVIKVVNGCLVEAHKYGLKAPQKPLGSNDILEAIGRCNYNGGPKGRFWVLDPVDGTLGFVRGDQYAIALALIEDGEVVLGILGCPNYPMKKQWLNYHQRYYRLMSKISPPVAGSWIKGCVMYAMKGSGEAWMQPLVVDHGILGSHGISPRPIKVSSVDDPAFSTFCEPVEKSNSRHSFTAGLAQSVGLRKQPLRVYSMVKYAAIACGDAEIFMKFARAGYKEKIWDHAAGVIIIHEAGGVVTDAGGKPLDFTKGIYLEGLDRGIIACSGALLHDKIIRAVDASWDSSNL
>PHALcorn
MPLCLGSSLK----------TVMA------TATLA--PSAIISTLGRRNFYSAKA---------IAPKDRAFIGGSSP-FSSPASAPLNSPFSDREPSPIS-PPTFFPPS-PT-ASPFGFHRSDRMEGGGYAEELSVAVRVVQMACSLCQEVQEGLVGRRRDQIKSKDDDSLVTIAEFICVIDWGVQATISWVLSQYFGSENVSIVAEEDTHTLSRKDATNLLESVVKAVNGCLVEAHKYGLKPPPKPLRSSEVLEAIGRCNSNGGPKGRFWVLDPVDGTLGFVRGDQYAVALALIEDGEVVLGILGCPNYPMKKEWLSYHQQYYRLMSKLSPPVAGSWHKGCVMYAVKGSGKAWMQPLVHDHGKFGSNNISTKSIKVSSVDDPAFATFCEPVEKSNSKHSFTAGLARSVGLRKQPLRVYSMVKYAAIACGDAEIFMKFARAGYKEKIWDHAAGVIIIHEAGGVVTDAGGRPLDFAKGIYLEALDRGIIACSGSLLHEKIIRAVDASWDSSNL
>EPIDpuni
----------------------MA------TATLA--TSAIISTLGRGNFYLAKA---------LTHKDRAFIGVSLP-SSSPASAPPDLAASDCKPSPIS-PPTLFPAS-PT-ASPFGFHRCVRMEAGSYAEELSVAVRVVQMACSLCQGVQEGLVGRRREQIKSKDDDSLVTVA------DWGVQATVSWILSQYFGSENVSIVAEEDAQALSRKDAAGLLESVVEAVNGCLVEAHKYGLKPPQKPLGSNQVLEAIGRCNSNGGPKGRFWVLDPVDGTLGFVRGDQYAIALALMEDGEVVLGVLGCPNYPMKKQWLNYHQRYYRLISKLSAPVAGSWHKGCVMYAMKGSGKAWMQPLVHEQEKFGSTDVSTKAIKVSSVADPASATFCEPVEKSNSKHSFTAGLARSVGLRKQPLRVYSMVKYAAIACGDAEIFMKFARTGYKEKIWDHAAGVIIIHEAGGVVTDAGGKPLDFTKGVYLEGLDRGIIACSGSLLHEKIIRAVDASWDSSNL
>HYPOheme
-----------------------AISSCQTTASPILFPRYKFSAIWGGNLCTPISTPRRRRKATRNAKGRAFLLARCS-----------QGLQEDYPSPISPSSTLFQSP-PPRFFALGFGAMEE-EKERYSRELDVAVRVVQMACTLCQRVQDGIVGRNKDQIKAKDDDSPVTVA------DWGVQATVSWTLSECFGRENVSIVAEEDVETLSTKEAVGLLESVVNTVNECLVEAPKYGLRGPQKALESQEVLEAIHRCNSNGGPKGRYWVLDPVDGTLGFVRGDQYAVALALIEDGQVVLGVLGCPNYPMKKQWLNYHQRYYRLMSKLSPPAAGSWDKGCVLYAQRGSGEAWMQPLVHDCEDLEMQS-FARTIRVSSTDDPALATFCEPVEKANSSHSFTAGLAQSVGVRKQPLRVYSMVKYAAIARGDAEIFMKFARAGYKEKIWDHAAGVVIIEEAGGVVTDAGGRPLDFSRGIYLEGLDRGIIACSGSLLHEKIINAVDASWDSSNL
>SELEaequ
-----------------------------------------------------------------------------------------------------------------------------MEAGDYEEELGVAVRVVQMACSLCQNVQESLVGKKREEIKSKDDDSPVTVA------DWGVQATVSWVLSQCFGGENVSIVAEEDTLTLSRKDSAVLLESVVKAVNGCLAEAHKYGLKAPQKLLGSKEVLEAIGRCNSIGGPKGRFWVLDPVDGTLGFVRGDQYAIALALIEDGEVVLGILGCPNYPMKKQWLNYHQRYYRLMSKISPPAAGSWHKGCVMYALRGSGKAWMQPLVHDHGKHGSHNISARLIKVSSVDDPAFATFCEPVEKSNSKHSFTAGLAQSVGLRKQPLRVYSMVKYAAIACGDAEIFMKFARAGYKEKIWDHAAGVVIIREAGGVVTDAGGRPLDFSKGIYLEGLDRGIIACSGSPLHEKIIGAVDASWDSSNL
>HAEMdisc
-----------------------------------------------------------------------------------------------------------------------------MEAGRYAVELGVAVRVVQMACSLCQGVQEGLFGRKSEQIKSKDDNSPVTVA------DWGVQATVSWVLSQYFGSENVSIVAEEDTKTLSRKDASSLLESVIKAVNGCLMDAHKYGLKAPQKPLESNDVLEAIGRCNSNGGPKGRFWVLDPVDGTLGFVRGDQYAIALALIEDGEVILGILGCPNYPMKKQWLNYHQRYYRLMSKISPPVSGSWHKGCIMYAMKGSGQAWMQPLVDDHGKLGQHNVSARSIKVSSVEDPAFATFCEPVEKSNSKHSFTAGLARSVGLRKQPLRVYSMVKYAAIACGDAEIFMKFAKAGYKEKIWDHAAGVIIIHEAGGVVTDAGGNPLDFTQGIYLEGLDRGIIACSGFLLHDKIIRAVDASWDSSNL
>DENDchryso
----------------------MA------TATLA--TCAIISTLGRGNFYLMKA---------LAPKDRDFIGGSAP-SSSPAPAPLNLGFSDCNPSPIS-PLTFFPAS-PM-ASPFGFQRSDRMETGSYAEELSVAVRVVQMACSLCQGVQEGLFGRRREQIKSKDDASLVTVA------DWGVQATVSWVLSQCFGSENVSIVAEEDTQTLSGKDASGLLESVVKTVNGCLVEAHKYGLKAPQKPLGSNEVLEAIGRCNSNGGPKGRFWVLDPVDGTLGFVRGDQYAIALALIEDGEVVLGILGCPNYPMKKQWLNYHQRYYRLMSKISPPVAGSWHKGCVMYTLRGSGKAWMQPLVYDHGNFGLHNISPKPIKVSSVDDPALATFCEPVEKSNSKHSFTAGLAQSVGLRKQPLRVYSMVKYAAIACGDAEIFMKFAKAGYKEKIWDHAAGVIIIHEAGGVVTDAGGKPLDFTKGIYLEGLDRGIVACSGSLLHDKIITAVDASWDSSKL
>GOODfuma
-------MEAGRYAVEAVRVVQMACSLCQGAAKLV--PFAIISTHGRGNFYLVKA---------LARKGRAFNGSASP-SSSSASAPRDLGYLDVIPSLIS-PLKMFPAS-PT-ASLFGFHCLDRMEAGNYAEELGVAVRVVQMACSLCQGVQEGLVGMRREQIESKDDNSPVTVA------DWGVQATVSWVLSQYFGSENVSIVAEEDTKTLSRKDASGLLESIIKAVNGCLMDAHKYGLKAPQKPLGSNDVLEAIGRCNSNGGPKGRFWVLDPVDGTLGFVRGDQYAIALALIEDGEVVLGILGCPNYPMKKQWLNYHQRYYRFMSKISPPVAGSWHKGCIMYAMKGSGQAWMQPLVDDHGKLGPHNVFARSIKVSSVEDPAFATFCEPVEKSNSKHSFTAGLARSVGLRKQPLRVYSMVKYAAIACGDAEIFMKFAKAGYKEKIWDHAAGVIIIHEAGGVVTDAGGMPLDFTQGIYLEGLDRGIIACSGFLLHDKIIRAVDASWDSSNL
>EPIPhell
-----------------------------------------------------------------------------------------------------------------------------MAAGSYADELGVAVRVVQMACSLCQGVQEGLVGRKTEQIKSKDDDSLVTIA------DWGVQATVSWVLSQYFGSENVSVVAEEDTKTLSRKDSAGLLESVVKAVNGCLIDAHKYGLKAPQKPLGSNEVLEAIGRCNSNGGPKGRFWVLDPVDGTLGFVRGDQYAIALALIEDGEVILGILGCPNYPMKKQWLNYHQRYYRLMSKISPPAAGSWHKGCVMYALRGSGEAWMQPLVHDHGKLGSHNISARPVKVSSVDDPAFATFCEPVEKSNSKHSFTAGLARSVGLRKQPLRVYSMVKYAAIACGDAEIFMKFAKAGYKEKIWDHAAGVIIIHEAGGVVTDAGGKPLDFTKGIYLEGLDRGIIACSGSLLHEKIIRAVDASWDSSNL
>GALEfabe
----------------------MA------AATPA--VSAIISANGCGNSYSTKA---------FAAKGRAFIGSSMS-SSSPASAPRNLGSSEIN------PPTFIPISPPP-PQPFGFNSSDRMVAGKYAEELGVAVSVVQMACSLCQKVQEGLVGRKGEQIKSKDDDSPVTVA------DWGVQATVSWVLSQVFGKDSVYIVAEEDAQTLSAKDASGLLESVVKAVNGCLIEAQKYGLKAPTKPLGSCEVLEAIERCNSSGGPKGRFWVLDPVDGTLGFVRGDQYAIALALIEDGEVILGVLGCPNYPMKKEWLNYHQQYYRLMCSLSPPTPGSWHKGCVMYALRDSGEAWMQPLVHDHGELGLH-ISARSVKVSSVDDPVFATFCEPVEKSNSRHSFTAGLAQSVGLRKQPLRVYSMVKYAAIARGDAEIFMKFARAGYKEKIWDHAAGVIIIQEAGGVVTDAGGRSLNFSKGIYLEGLDRGIIACSGSSLHDKIIRAVDASWDSSNL
>BORYspha
------------------------------MARLC--FSTFIPHAGR-NFSNPTTTLTAT----ARGRGGCFFL----------RCFRGLGLSEENPSPVSSSSALFQIP-PTPIFPVGFQRSPLMEAENYSKELDVAVRVVQMACSLCQRVQDGIVGRNSEQIKSKDDDSPVTVA------DWGVQATVSWVLSDNFGSENISIVAEEDVHTLSEKDAAGLLELVVNSVNGCLIEAAKYGLKAPQQSLGSQEVLEAIQRCNSSGGPKGRYWVLDPVDGTLGFVRGDQYAVALALIEDGQVILGVLGCPNYPMKKQWLNYHQRYYRLMSKLSPPAAGSWDKGCVLYARRGSGEAWMQALVHDYGDLELNS-SRRRIAVSSIDDPVFATFCEPVEKANSSHSFTAGLAQSVGLRKQPLRVYSMVKYAAIARGDAEIFMKFARSGYKEKIWDHAAGVVIIQEAGGVVTDAGGRPLDFSRGIYLEGLDRGIIACSGSVLHEKITKAVDASWDSSNL
>GYMNdens
-------------------------------ATLA--LPAIFSTHGRGNFYLAKA---------LELGGRAFISGSSP-SSSPISAPRNLGSFDVNPSLIS-PPTFFPSS-PTASSPFGFHCLDPMEAGKYAEELGVAVRVVQMACTLCQGVQEGLVWRKREQIKSKDDDSPVTVA------DWGVQATVSWVLSQCFGSENVSIVAEEDTQTLSRKDASGLLESVVKAVNGCLVEAHRYGLKSPQKPLGSTDVLEAIGRCTSNGGPKGKFWVLDPVDGTLGFVRGDQYAIALALIEDGEVVLGVLGCPNYPMKKQWLNYHHRYYRLMSKLSPPVAGSWHKGCVMYAMKGSGEAWMQPLVEDHSKLGSNNVSARPIKVSSVDDPAFATFCEPVEKSNSRHSFTAGLAQSVGLRKQPLRVYSMVKYAAIACGDAEIFMKFAKAGYKEKIWDHAAGVIIIHEAGGVVTDAGGKLLDFTRGIYLEGLDRGIIACSGSLLHDKIIRAVDASWDSSNL
>ORCHital
---------------------------------LA--LPVIFSTHGRGNFYLAKA---------LELGGRAFIVGSSP-SSSPIFAPRNLGSFEVNPSVIS-PPTFFPSS-PTASSPFGFRCSDPMEAGKYAEELGVAVRVVQMACTLCQGVQEGLVGRKREQIKSKDDDSPVTVA------DWGVQATVSWVLSQCFGSENVSIVAEEDTQTLSRKDASGLLESVVKAVNGCLVEAHRYGLKTPQKPLGSTDVLEAIGRCTSNGGPKGRFWVLDPVDGTLGFVRGDQYAIALALIEDGEVVLGVLGCPNYPMKKRWLNYHHRYYRLMSKLSPPVPGSWHKGCVMYAMKGSGEAWMQPLVEDHSNLGSNNVSARPVKVSSVDDPAFATFCEPVEKSNSRHSFTAGLAQSVGLRKQPLRVYSMVKYAAIACGDAEIFMKFAKAGYKEKIWDHAAGVIIIHEAGGVVTDAGGKQLDFTRGIYLEGLDRGIIACSGSLLHDKIIRAVDASWDSSNL
>PHRAlind
--------------------MAAA------AATLP--LSAFTSTQGCGNFYSTKA---------TAPKGGAFICGSSP-SSSPASAPRNLSSLERIPPPIS-P---------P-ASPVGFHYADRMEAGDYAEELGVAVRVVQMACSLCQSVQEGLVGNKREEIKSKDDDSPVTVA------DWGVQATVSWVLSQYFGRENVSIVAEEDTQTLSSKDSAVLLESVVKAVNGCLVEAHKYGLKGPQKLLGNNEVLEAIGRCNSIGGPKGRFWVLDPVDGTLGFVRGDQYAIALALIEDGEVVLGILGCPNYPMKKQWLNYHQRYYRLMSNISPPAAGSWHKGCVMYALRGSGKAWIQPLVHDHGKHGSHNISPRPIKVSSVDDPAFATFCEPVEKSNSKHSFTAGLAQSVGLRKQPLRVYSMVKYAAIARGDAEIFMKFARAGYKEKIWDHAAGVVIIQEAGGVVTDAGGRPLDFSKGIYLEGLDRGIIACSGSPLHEKIIGAVDASWDSSNL
>LECAnigr
ISFSLPSQNA------QKGYIRMA------TATLA--VSAIISTPGFGNSHLTKV---------SAAKDRN-----SL-ASSPASVPRNLGGS----SESN-PPTFFPTS-PP-PLPVGLHGRDRMEAGKYAEELSVAVRVVQMACSLCQGVQEGLVGRKGEQIKSKDDDSPVTVA------DWGVQATVSWILTQVFGSSNVSIVAEEDAQTLSTKESAGLLEAVVKVVNACLMKANKYGLNSPRRPLGSAEVLEAIRRCNSSGGPNGKFWVLDPVDGTLGFVRGDQYAVALALVEDGRPVLGVLGCPNYPMKKQWLNYHQRYYRLMSKLSPPIAGSWHKGCVMYALRGSGEAWMQPLVHDHGKLESHDISSRPIKVSSVDDPAFATFCEPVEKSNSRHSFTAGLAQSVGLRKRPLRVYSMVKYAAIARGDAEIFMKFARAGYKEKIWDHAAGVVIIQEAGGVVTDASGRPLDFSKGIYLEGLDRGIIACSGPSLHDKIIRAVDASWDSSNL
>PAPHhirs
--------------------MAAA------AATLS--LATITSTQGSGNFYSTKA---------TAPKGGAFICGPSP-SSSPASAPRNLGSSERNPPPIS-PPALL-----P-ALPFGLDCANRMEAGDYAEELGVAVRVVQMACSLCQSVQEGLVGKKREEIKSKDDDSPVTVA------DWGVQATVSWVLSQYFGGENLSIVAEEDTQTLSSKDSAVLLESVVKAVNGCLVEAHKYGLKAPQKLLGNNEVLEAIGRCNSIGGPKGRFWVLDPVDGTLGFVRGDQYAIALALIEDGEVVLGILGCPNYPMKKQWLNFHQRYYRLMSKLSPPAAGSWHKGCVMYALRGSGKAWMQPLVHDHGKHVSHNLSARPIKVSSVDDPAFATFCEPVEKSNSKHSFTAGLAQSVGLRKQPLRVYSMVKYAAIACGDAEIFMKFARAGYKEKIWDHAAGVVIIQEAGGVVTDAGGKPLDFSKGIYLECLDRGIIACSGSPLHEKIIGAVDASWDSSNL
>CALAplic
----------------------MA------ATRIA--PFALISTLGRRNFNLLKT---------LAPKGRAFIGVPSP-SSSPPSSPVKLGSSDINPSPIA-PPTIFPVS-PT-ISPFGFYHLEQMEARNYAEELSVAVRVVQMACSLCQVVQEGLVGRNREQIESKDDDSPVTVA------DWGVQATVSWVLSQCFGSENVSIVAEEDTNTLSRKDASGLLESVIKAVNGCLVDAQKYGLKAPQKPLGSTDVLEAISRCNSNGGPRGRFWVLDPVDGTLGFVRGDQYAIALALIEDGEVVLGILGCPNYPMKKQWLNYHQRYYRLMSTISPPVAGSWHKGCVMYAMKGTGEAWMQPLIDDHEKLGSHGVSARPIKVSSVDDPAFATFCEPVEKSNSRHSFTAGLAQSVGLRKQPLRVYSMVKYAAIACGDAEIFMKFAKAGYKEKIWDHAAGVIIIHEAGGVVTDAGGKPLDFTKGIYLEGLDRGIIACSGALLHDKMIRAVDASWDSSNL
>EPIPpurp
----------------------MG------TVTLA--PCSIISTHGRRNFYLAKA---------LAAKDRAFIGASWL-SYSCASAGRDLSSSDMNPAPIS-SPTLFPAS-PT-ASPFGFHRSDRMAAGSYADELGVAVRVVQMACSLCQGVQEGLVGRKTEQIKSKDDDSPVTIA------DWGVQATVSWVLSQYFGSENVSIVAEEDTKTLSRKDSAGLLESVVKAVNGCLIDAHKYGLKAPQKPLGSNEVLEAIGRCNSNGGPKGRFWVLDPVDGTLGFVRGDQYAIALALIEDGEVILGILGCPNYPMKKQWLNYHQRYYRLMSKISPPAAGSWHKGCVMYALRGSGEAWMQPLVHDHGKLGSHNISARPVKVSSVDDPAFATFCEPVEKSNSKHSFTAGLARSVGLRKQPLRVYSMVKYAAIACGDAEIFMKFAKAGYKEKIWDHAAGVIIIHEAGGVVTDAGGKPLDFTKGIYLEGLDRGIIACSGSLLHEKIIRAVDASWDSSNL
>GYMNodor
---------------------MAA------AATLA--LPAIFSTHGRGNFYLAKA---------LELGGRAFISGSSP-SSSPISAPRNLGSFDVNPSLIS-PPTFFTSS-PTASSPFGFHCLDPMEAGKYAEELGVAVRVVQMACTLCQGVQEGLVWRKREQIKSKDDDSPVTVA------DWGVQATVSWVLSQCFGSENVSIVAEEDTQTLSRKDASGLLESVVKAVNGCLVEAHRYGLKSPQKPLGSTDVLEAIGRCTSNGGPKGKFWVLDPVDGTLGFVRGDQYAIALALIEDGEVVLGVLGCPNYPMKKQWLNYHHRYYRLMSKLSPPVAGSWHKGCVMYAMKGSGEAWMQPLVEDHSKLGSNNVSARPIKVSSVDDPAFATFCEPVEKSNSRHSFTAGLAQSVGLRKQPLRVYSMVKYAAIACGDAEIFMKFAKAGYKEKIWDHAAGVIIIHEAGGVVTDAGGKLLDFTRGIYLEGLDRGIIACSGSLLHDKIIRAVDASWDSSNL
>VANIplan
----------------------MA------AAPPG--VSPFVSTHGCGNSHSPK------------QKGRAYIGGPMA-SSSSASVPRNLGTSESNLPTLF-PVSPL-PT-PP-QQPLGIQSRDQMEPGKYVEELGVAVSVVQMACSLCQRVQEGLVGRKGEQIKSKDDNSPVTVA------DWGVQATVSWVLSQVFSNDNVYIVAEEDTQTLSTKDASGLLESVVKVVNGCLIEAQKYGLKAPQKPLGSSEVLEAIGRCNSNGGPKGRFWVLDPVDGTLGFVRGDQYAIALALIEDGEVILGVLGCPNYPMKKQWLNYHQRYYRLMCRISPPTAGSWHKGCVMYALRGSGEAWMQPLVFDHGELGSHNISATPVKVSSVDDPAFATFCEPVEKSNSRHSFTAGLAQSVGLRKQPLRVYSMVKYAAIARGDAEIFMKFSRAGYKEKIWDHAAGVVIIQEAGGVVTDAGGQPLDFSKGIYLEGLDRGIIACSGSSLHEKIIRAVDASWDSSNL
>CALAcreb
------------------------------ATRIA--PFALISTHGRRNFNLLKT---------LAPKGRAFITVPSP-SSSPPSSPVKLGSSDINPSPIA-PPTIFPVS-PT-ISHFGFYHLEQMEARNYAEELSVAVRVVQMACSLCQVVQEGLVGRNREQIESKDDDSPVTVA------DWGVQATVSWVLSQCFGSENVSIVAEEDTNTLSRKDASGLLESVIKAVNGCLVDAQKYGLKAPQKPLGSTDVLEAISRCNSNGGPRGRFWVLDPVDGTLGFVRGDQYAIALALIEDGEVVLGILGCPNYPMKKQWLNYHQRYYRLMSTISPPVAGSWHKGCVVYAMKGTGKAWMQPLIDDHEKLGLHGVSARPIKVSSVDDPAFATFCEPVEKSNSRHSFTAGLAQSVGLRKQPLRVYSMVKYAAIACGDAEIFMKFAKAGYKEKIWDHAAGVIIIHEAGGVVTDAGGKPLDFTKGIYLEGLDRGIIACSGALLHDKMIRAVDASWDSSNL
>CYMBmann
----------------------MA------TTMRA--TSAIISTAGRGNFYLAKA---------LAPKDRAFIGGSLL-SSSPASAPLNLVSSGCKPSPLS-PPTFFPAS-PT-ASPSGFYRSDLMEAGSYAEELSVAVRVVQMACSLCQGVQDGLIGRRREEIKFKDDDSLVTIA------DWGVQATVSWVLSQCFGNENVSIVAEEDTQTLSRKDATGLLESVVKAVNGCLLEAHKYGLRAPQKPLGSNEVLEAIGRCNSNGGPKGRFWVLDPVDGTLGFVRGDQYAVALALIEDGEVVLGILGCPNYPMKKQWLNYHQRYYRLMSKLSPPVAGSWHKGCVMYAMKGSGKAWMQPLVHDHGKIGSYNISTKPIKVSSVDDPAFATFCEPVEKSNSKHSFTAGLAQSVGLRKQPLRVYSMVKYAAIACGDAEIFMKFARAGYREKIWDHAAGVIIIHEAGGVVTDAGGKPLDFSKGIYLEGLDRGIIACSGSLLHQKIIRAVDASWDSSNL
>BLETstri
----------------------MA------TGTLA--PSAIISTLGRGNFYLAKA---------LAPKDRAFIGGS---SSPAASAPLNLGSSDCNPSPIS-PPMFFP------SSPSGFHRSDRMEAGSYAEELSVAVRVVQMACSLCQGVQEGLFGRRREQIKSKDDDSPVTVA------DWGVQATVSWVLSQCFGSENVSIVAEEDTQTLSRKDATGLLESVVKAVNGCLVEAHKYGLKAPQKPLGSNEVLEAISRCNSNGGPKGRFWVLDPVDGTLGFVRGDQYAIALALIEDGEVVLGILGCPNYPMKKQWLNYHQRYYRLMSKLSPPVAGTWHKGCVMYAMRGSGKAWMQPLVHDHGKFGSHNISAKPIKVSSVDDPAFATFCEPVEKSNSKHSFTAGLAQSVGLRKQPLRVYSMVKYAAIACGDAEIFMKFAKAGYKEKIWDHAAGVIIIHEAGGVVTDAGGKPLDFTKGIYLEGLDRGIIACSGSLLHEKIIRAVDDSWDSSNL
>LANAlana
----------------------MAR-LCSCTPNFA--HCINFTLRRRGNLCTPIAITTRRRARYSKHVGRALLVPHCS-----------RRLKEENPSPISLSPTLLPSPPPPPFIPIGFHKSHQMEEGTYSKELDVAVRVVQMACSLCQRVQDGIVGRNKDQIQSKDDDSPVTVA------DWGVQATVSWILSECFGNENVSIVAEEDVQTLSKKDASGLLESVVNTVNGCLIEAPKYGLRGPQKALGSQEVLEAIHRCNSNGGPKGRYWVLDPVDGTLGFVRGDQYAVALALIEDGEVMLGVLGCPNYPMKKQWLNYHQRYYRLTSKLSPPAPGSWNKGCVLYAQRGSGKAWMQPLVHDYGELDLHS-SATMISVSSIDDPAFATFCEPVEKANSSHSFTAGLAQTVGVRKQPLRVYSMVKYAAIARGDAEIFMKFARAGYKEKIWDHAAGVVIIQEAGGVVTDAGGRPLDFSRGIFLEGLDRGIIACSGSLLHDKIIKAVDASWDSSNL
>GASTelat
--------------------------------------------------------------------------MPDPLFAAPSPF----------PSPIS-PPTLFAIS-P-----------GIMETRGLAKELDVAVRVVQMACSLCQGVQEGIVQRTEEQIKSKDDDSPVTVA------DWGVQATVSWVLSEHLGSENVSIVAEEDAQTLSTKNAAGLLESVVKAVNGCLAEAEKYGLKAPRKPLENKEVLGAIGRCSSGGGPEGRFWVLDPVDGTLGFVRGDQYAIALALVEDGEVVLGVLGCPNYPMKRVWLNYHQRYYRLMTRISPPAAGSWHKGCVIYASRGSGEAWMQPLVHDHGEFGSHGISPRLIRVSAVDDPAFATFCEPVEKSNSKHSFTAGLARSVGLRKQPLRVYSMVKYAAIACGDAEIFMKFARGGYKEKIWDHAAGAIIIHEAGGVVTDAGGRPLDFSKGIYLDGLDRGIVACSGSLLHQKIIGAVDASWDSSSL
>LIMOabor
-----------------------------------------------------------------------------------------------------------------------------MAAGSYADELGVAVRVVQMACSLCQGVQEGLVGRKTEQIESKEDDSPVTVA------DWGVQATVSWVLSEYFGSENVSIVAEEDTQTLSRKDSAGLLASVVKAVNGCLTDAHKYGLKAPQKPLGSNEVLEVIGRCNSNGGPKGRFWVLDPVDGTLGFVRGDQYAIALALIEDGEVILGILGCPNYPMKKQWLNYHQRYYSLMSKISPTVAGSWHKGCVMYARRGSGEAWMQPLVHDQGKLGSHNISARPIKVSSVDDPAFATFCEPVEKSNSRHSFTAGLARSIGLRKQPLRVYSMVKYAAIACGDAEIFMKFARAGYKEKIWDHAAGVIIIHEAGGVVTDAGGKPLNFTKGIYLEGLDRGIIACSGSLLHEKIIRAVDASWDSSSL
>THELangu
-----------------------A------VCRLG--PFAFISTHGRGDFYLAKA---------LSLKGRAFIGGSSP-CSPPASAPRNLESSDVNPPLVS-SLNLFPAS-LT-ASPFGFNCLDQMEAMNYAEELSVAVGVVQMACSLCQGVQEGLVGRNREQIKSKDDDSPVTVA------DWGVQATVSWVLSQCFGSENVSIVAEEDTKTLSRKDASGLLESVIKAVNGCLINADKYGLKAPQKPLGSNDVLEAIGRCNSNGGPKGRFWVLDPVDGTLGFVRGDQYAIALALIEDGEVILGILGCPNYPMKKQWLNYHQRYYRLMSKISPPVAGSWHKGCVMYAMKGSGEAWMQPLVNDHGKLGSHSVSARPIKVSSVDDPAFATFCEPVEKSNSKHSFTAGLAQSVGLRKQPLRVYSMVKYAAIACGDAEIFMKFAKAGYKEKIWDHAAGVIIIHEAGGVVTDAGGKPLDFTKGIYLEGLDRGIIACSGALLHDKIIRAVDASWDSSNL
>DRAKelas
-----------------------------------------------------------------------------------------------------------------------------MEAGKYAEELSVAVGVVQMACSLCQGVQEGLVGRKREQIKSKDDDSPVTIA------DWGVQAMVSWVLSQCFGSENVTIVAEEDTKTLSEKDASGLLESVIEAVNGCLIDAHKYGLKPPQKPLGSTDILEAIGRCNSTGGPKGRFWVLDPVDGTLGFVRGDQYAIALALIVDGEVILGILGCPNYPMNKQWLNYHQRYYRLMSKLSPPVAGSWHKGCVMYAMRGSGEAWMEPLIDDHGKLGSHGVSARPIKVSSVDDPAFATFCEPVEKSNSKHSFTAGLAQSVGLRKQPLRVYSMVKYAAIACGDAEIFMKFAKAGYKEKIWDHAAGVVIIQEAGGVVTDAGGRPLDFTKGVYLEGLDRGIIACSGSLLHDKIIRAVDASWDSSNL
>MOLIcapi
----------------------MAI-ACHTSPNFSL-YEYNFSTIWAGNLCTPIPTTPTR----RKAKGRAFFLVRCS-----------QGLREDCPSPIPPSSPLFQSP-PPLFFPPGFGAMEE-EKERYSRELDVAVRVVQMACTLCQRVQDGIVGRKKDQIKAKDDDSPVTVA------DWGVQATVSWILSECFGRDNVSIVAEEDVQTLSRKEAAGLLESVVNTVNECLVEAPKYGLRSPHKALESQEVLEAIHRCNSNGGPKGRYWVLDPVDGTLGFVRGDQYAVALALIEDGQVVLGVLGCPNYPMKKQWLNYHQRYYRLMSKLSPPAIGSWDKGCVLYAQRGSGKAWMQPLVHDCEDLEMQS-SARTIRVSSTDDPALATFCEPVEKANSSHSFTAGLAQSVGIRKQPLRVYSMVKYAAIARGDAEIFMKFARVGYKEKIWDHAAGVIIIEEAGGVVTDAGGRPLDFSRGIYLEGLDRGIIACSGSLLHEKIINAVDASWDSSSL
>OECEmacu
----------------------MA------TAALA--TSAIISTLGAGNFYLAKA---------LAPKDRAFIGGSLP-SSSPASAPLNLVSYDCKPSPLS--------S-PT-ASPSGFHPSDRMEAGSYAEELSVAVRVVQMACSLCQGVQEGLVGRRREQIKSKDDDSLVTIA------DWGVQATVCWVLSQCFGSENVSIVAEEDTQTLSRRDATGLLESVVKAVNGCLLEAHKYGLKAPQKPLGSAEVLEAIGRCNSNGGPKGRFWVLDPVDGTLGFVRGDQYAIALALIEDGEVVLGILGCPNYPMKKQWLNYHQRYYRLMSKLSPPVAGSWHKGCVMYAMRGSGKAWMQPLVHEHGNFGSHNISTKPIKVSSVDDPAFATFCEPVEKSNSKHSFTAGLAQSVGLRKQPLRVYSMVKYAAIACGDAEIFMKFARAGYKEKIWDHAAGVIIIHEAGGVVTDAGGKPLDFTEGIYLEGLDRGIIACSGSLLHQKIIRAVDASWDSSNL
>GOODpube
-----------------------------------------------------------------------------------------------------------------------------MESGRYAAELDVAVRVVQMACSLCQGVQEGLFGRKSEQIESKDDNSPVTVA------DWGVQATVSWVLSQYFGSENVSIVAEEDTKTLLRKDASGLLESVIKAVNGCLMDAHKYGLKAPQKPLGSNDVLEAIGRCNSNGGPKGRFWVLDPVDGTLGFVRGDQYAIALALIEDGEVVLGILGCPNYPMKKQWLNYHQRYYRLMSKISPPVAGSWHKGCIMYAMKGSSQAWMQPLVDDHGKLGPLNVSARSIKVSSVEDPAFATFCEPVEKSNSKHSFTAGLARSVGLRKQPLRVYSMVKYAAIACGDAEIFMKFAKAGYKEKIWDHAAGVIIIHEAGGVVTDAGGIPLDFTQGIYLEGLDRGIIACSGFLLHDKIIRAVDASWDSSNL
>DRAKthyn
----------------------MA------AIRLG--PSAFISTHARGNFYLAKA---------LSLKGRAFIGCCSP-SSPPASAPRDLGSSDDRRSLIS-PVPLFPAS-PS-APPLGFHCLGQMEAGKYAEELSVAVGVVQMACSLCQGVQEGLVGRKREQIKSKDDDSPVTVA------DWGVQAMVSWVLSQCFGSENVTIVAEEDTKTLSEKDASGLLESVIEAVNGCLIDAHKYGLKAPQKPLGSTDILEAIGRCNSTGGPKGRFWVLDPVDGTLGFVRGDQYAIALALIVDGEVILGILGCPNYPMNKQWLNYHQRYYRLMSKLSPPVAGSWHKGCVMYAMRGSGEAWMEPLIDDHGKLGSHGVSARPIKVSSVDDPAFATFCEPVEKSNSKHSFTAGLAQSVGLRKQPLRVYSMVKYAAIACGDAEIFMKFAKAGYKEKIWDHAAGVVIIQEAGGVVTDAGGRPLDFTKGVYLEGLDRGIIACSGSLLHDKIIRAVDASWDSSNL
>MEXIxero
--------------------MVAA------AATLP--LSAFTSTQGCGNFYSTKA---------TAPKGGAFICGSSP-SSFPASAPLNLGSSETN----S-LSALL-----P-ASPFGFHCADRMEAGEYAEELGVAVRVVQMACSLCQSVQEGLVGNKREEIRSKDDDSPVTVA------DWGVQATVSWVLSQYFGGENVSIVAEEDTQTLSNKDSAVLLESVVKAVNECLVDAHKYGLKAPQKLLGNNEILEAIGRCNSIGGPKGRFWVLDPVDGTLGFVRGDQYAIALALIEDGEVVLGILGCPNYPMKKQWLNYHQRYYRLMSKISPPAAGSWHKGCVMYALRGSGKAWMQPLVHDHIKHGSHNISARPIRVSSVDDPAFATFCEPVEMSNSKHSFTAGLAQSVGLRKQPLRVYSMVKYAAIARGDAEIFMKFARAGYKEKIWDHAAGVVIIQEAGGVVTDAGGRPLDFSKGIYLEGLDRGIIACSGSPLHEKIISAVDASWDSSNL
>APOSshen
----------------------MA------TAALA--PCAIISRHGRGNFYSTKA---------FGPKFRASIGSSTP-SSSSPLAPRDLCLPDGDSSPVS-PPTVILAS-PQ-VLPSGSERTGRMEAGRYAKELGVAVRVVQMACSLCQGVQEGLIGTKREQIKSKDDDSPVTIA------DWGVQAIVSWVLSMCLGSDNVSIVAEEDAQTLSRKDSSSLLESVVKAVNGCLVEAQKYGLKVPQKALSSDEVLQAIGRCNSNGGPKGRFWVLDPVDGTLGFVRGDQYAIALALIEDGEVVLGVLGCPNYPMRKQWLNYHQRYYRLMSKLSASASGSWHKGCVMYALRGSGQAWMQPLIHDHGKTESHNFSARLIKVSSLDDPVFATFCEPVEKSNSKHLFTAGLAQSVGLRKQPLRVYSMVKYAAIARGDAEIFMKFAKAGYKEKIWDHAAGVVIVQEAGGVVTDASGRPLDFSKGIYLEGLDRGIIACSGSLLHEKIIKAVDASWDSSNL
>EPIDfulg
----------------------MA------TATLA--TSAIISTLGRGNFYLAKA---------LTHKDRAFIGVSLP-SSSPASAPPDLAASDCKPSPIS-PPTLFPAS-PT-ASPFGFHRCVRMEAGSYAEELSVAVRVVQMACSLCQGVQEGLVGMRREQIKSKDDDSLVTVA------DWGVQATVSWILSQYFGSENVSIVAEEDAQALSRKDATGLLESVVEAVNGCLVEAHKYGLKPPQKPLGSNQVLEAIGRCNSNGGPKGRFWVLDPVDGTLGFVRGDQYAIALALMEDGEVVLGVLGCPNYPMKKQWLNYHQRYYRLISKLSAPVAGSWHKGCVMYAMKGSGKAWMQPLVHEQEKFGSTDVSTKPIKVSSVADPASATFCEPVEQSNSKHSFTAGLARSVGLRKQPLRVYSMVKYAAIACGDAEIFMKFARTGYKEKIWDHAAGVIIIHEAGGVVTDAGGKPLDFTKGVYLEGLDRGIIACSGSLLHEKIIRAVDASWDSSNL
>MASDpict
-----------------------------------------------------------------------------------------------------------------------------MEAEIYAKELSVAVKVVQMACSLCQGVQEGLVERTGDQIQSKDDDSLVTVA------DWGVQATVSWILSQCFGSENVSIVAEEDTQTLSSKDATGLLESVVKAVNGCLVEAHKYGLKPPQKPLGSNEVLEAISKCNSNGGPKGRFWVLDPVDGTLGFVRGDQYAVALALMEDGEVVLGILGCPNYPMKKRWLNYHQRYYRLMSKLSAPVAGSWLKGCVMYAMKGSGEAWMQPLVCDHDQFGSQNISTKPIKVSSVDDPALATFCEPVEKTNSKHSFTAGLARSVGLRNQPLRVYSMVKYAAIACGDAEIFMKFARAGYKEKIWDHAAGVIIIHEAGGVVTDAGGKPLDFTKGIYLEGLDRGIIACSGSLLHEKIIRAVDASWDSSNL
>PAPHconc
--------------------MAAA------AATLS--LATITSTQGSGNFYSTKA---------TAPKGGAFICGPSP-SSSPASAPRNLGSSERNPPPIS-PPALL-----P-AWPFGFACADRMEAGDYAEELGVAVRVVQMACSLCQSVQEGLVGKKREEIKSKDDDSPVTVADFNWIIDWGVQATVSWVLSQYFGGENVSIVAEEDTQTLSSKDSAVLLESVVKAVNGCLVEAHKYGLKAPQKLLGNNEVLEAIGRCNSIGGPKGRFWVLDPVDGTLGFVRGDQYAIALALIEDGEVVLGILGCPNYPMKKQWLNFHQRYYRLMSKLSPPAAGSWHKGCVMYALRGSGKAWMQPLVHDHGKHVSHNLSARPIKVSSVDDPAFATFCEPVEKSNSKHSFTAGLAQSVGLRKQPLRVYSMVKYAAIACGDAEIFMKFARAGYKEKIWDHAAGVVIIQEAGGVVTDAGGKPLDFSKGIYLECLDRGIIACSGSPLHEKIIGAVDASWDSSNL
>MICRparv
------------------------------TTRLA--PLAFISTHGSGNFYLTKG---------LAPKGRAFIGGFST-SPPPASAPRNRGSSDGSFSLIS-PLTVFPAS-LT-ASSVGFHCLERMESRNYTDELSVAVRVVQMACSLCQGVQEGLVGRKRENIKSKDDDSPVTIA------DWAVQATVSWVLSQCFGSENVSIVAEEDTNTLSRKDASSVLESVIKAVNECLFDAHKYGLKAPQKPLESDDILEAIGRCNSNGGPKGRFWVLDPVDGTLGFIRGDQYAIALALIEDGEVVLGILGCPNYPMKKQWLNYHQRYYRLMSKISPPVAGSWHKGCVMYAMKGSGEAWMQPLVDDHEK---HGVSARLIKVSSVDDPAFATFCEPVEKSNSKHSFTAGLAESVGLRKQPLRVYSMVKYAAIARGDAEIFMKFAKAGYKEKIWDHAAGVIIIQEAGGVVTDAGGKPLDFTRGIYLEGLDRGIIACSGALLHDKIIRAVDASWDSSNL
>PLATclav
----------------------EA------AATLA--LPAIFSSHGRGIFYLAKA---------LERRGRAFIRGSSPSSSSPISAPRNLSSFDFNPSLIS-PPTFFPSS-PTASSPFGFHCLDPMEAGKYAEELSVSVRVVQMACTLCQGVQEGLVWRKREQIKSKDDDSLVTVA------DWGVQATVSWVLSQCFGSKNVSIVAEEDTQTLSRKDASGLLESVVKAVNGCLVEAHRYGLKAPQKPLGSTDVLEAIGRCTSNGGPKGRFWVLDPVDGTLGFVRGDQYAIALALIEDGEVVLGVLGCPNYPMKKQWLNYHQRYYRLMSKLSPPVAGSWHKGCVMYAMKGSGEAWMQPLVEDHSKLGSNNVSARPVKVSSVDDPAFATFCEPVEKSNSRHSFTAGLAQSVGLRKQPLRVYSMVKYAAIACGDAEIFMKFAKAGYKEKIWDHAAGVIIIHEAGGVVTDAGGKPLDFTRGIYLEGLDRGIIACSGSLLHDKIIRAVDASWDSSNL
>DENDnobi
----------------------MA------TATLA--TCAIISTLGRGNFYLMKA---------LAPKDRAFIGGSAP-SSSPASAPLNLGFSDCNPSPIS-PLTFFPAS-PM-ASPFGFQRSDLMEAGSYAEELSVAVRVVQMACSLCQGVQEGLFGRKREQVKSKDDASLVTVA------DWGVQATVSWVLSQCFGSENVSIVAEEDTQTLSGKDASGLLESVVKTVNGCLVEAHKYGLKAPQKPLGSNEVLEAIGRCNSNGGPKGRFWVLDPVDGTLGFVRGDQYAIALALIEDGEVVLGILGCPNYPMKKQWLNYHQRYYRLISKISPPVAGSWHKGCVMYALRGSGKAWMQPLVYDHNKFGLHNISPKPIKVSSVDDPAFATFCEPVEKSNSKHSFTAGLAQSVGLRKQPLRVYSMVKYAAIACGDAEIFMKFAKAGYKEKIWDHAAGVIIIHEAGGVVTDAGGKPLDFTKGIYLEGLDRGIVACSGSLLHDKIITAVDASWDSSKL
>CREMappe
-----------------------------------------------------------------------------------------------------------------------------MEAGSYAEELSVAVRVVQMACSLCQGVQEGLVGRSREQIKSKDDDSLVTIA------DWGVQATVSWILSQVLGGENVSIVAEEDTQTLSGKDAAGLLESVVKAVNECLVEAPKYGLKPPRKPLGSDQVLEAIGRCNSNGGPKGRFWVLDPVDGTLGFVRGDQYAIALALIEDGEVVLGVLGCPNYPMKKQWLNYHQRYYRLMSKLSAPVAGSWHKGCVMYAMKGSGKAWMQPLVHD--DFGSRDISTKPIKVSSVDDPAFATFCEPVEKTNSKHSFTAGLARSVGLRKQPLRVYSMVKYAAIACGDAEIFMKFARAGYKEKIWDHAAGVIIIHEAGGVVTDAGGKPLDFAKGVYLEGLDRGIIACSGSLLHEKIIRAVDASWDSSNL
>ANOEroxb
-----------------------------------------------------------------------------------------------------------------------------MEAGNYAEELGVAVRVVQMACSLCQGVQDGLVGMRREQIESKDDNSPVTVA------DWGVQAIVSWVLSQYFGSENVSIVAEEDTKTLSRKDSSGLLESVIKAVNGCLMDAHKYGLKAPQKPLESNDVLEAIGRCNSNGGPKGRFWVLDPVDGTLGFVRGDQYAIALALIEDGEVILGILGCPNYPMKKQWLNFHQRYYRLMSKISPPVSGSWHKGCIMYAMKGSGQAWMQPLVDDHGKLGPHNVSARSIKVSAVEDPAFATFCEPVEKSNSKHSFTAGLARSVGLRKQPLRVYSMVKYAAIACGDAEIFMKFAKAGYKEKIWDHAAGVIIIHEAGGVVTDAGGKPLDFTQGIYLEGLDRGIIACSGFLLHDKIIRAVDASWDSSNL
>SERAvome
-------------------LAAAV------AAALA--FPAIFSTHRRRNFYLLKA---------IELRSRAFIGFSSS-SSPPISPPRYLASVDVNPPLIS-PPTFFP------SPPFGFRCLDPMEEGKYAEELGVAVRVVQMACTLCQGVQEGLVGRKGEQIKSKDDDSPVTVA------DWGVQATVSWVLSQCFGRENVSIVAEEDTQTLSRNDASGLLGSVVKAVNGCLVEAPRYGLKAPQKPLGSTDVLEAIGRCTSNGGPKGRFWVLDPVDGTLGFVRGDQYAIALALIEDGEVVLGVLGCPNYPMKKRWLNYHQRYYRLMSKLSPPVPGSWHKGCVMYAMKGSGEAWMQPLVEDHGRLGLNFVSARLIKVSSVDDPAFATFCEPVERSNSRHSFTAGLAQSVGLRKQPLRVYSMVKYAAIACGDAEIFMKFAKAGYKEKTWDHAAGVIIIHEAGGVVTDAGGKPLDFTRGIYLEGLDRGIIACSGSLLHDKIIRAVDASWDSSNL
>HEMIforr
-----------------------------------------------------------------------------------------------------------------------------MEAGKYAEELRVAVRVVQMACTLCQGVQEGLVGRKREQIKSKDDDSPVTVA------DWGVQATVCWVLSQYFGSENVSIVAEEDTQTLSRKDASGLLESVVKAVNECLVEAHRYGLKAPQKPLGSTDVLEAIGRCTSNGGSKGRFWVLDPVDGTLGFVRGDQYAIALALIEDGEVVLGVLGCPNYPMKKQWLNYHQRYYRLMSKLSPPVAGSWHKGCVMYAMKGSGEAWMQPLVGDHGKLGSNNVSARPVKVSSVDDPAFATFCEPVEKSNSRHSFTAGLAQSVGLRKQPLRVYSMVKYAAIACGDAEIFMKFARAGYKEKIWDHAAGVIIIHEAGGVVTDAGGKPLDFTRGIYLEGLDRGIIACSGSLLHDKIIRAVDASWDSSNL
>CRYPlept
-----------------------A------AAWVA--SFAFISTHGRANFYLANA---------LSLKGRAFIG-SSP-SSSPASSPFILGSLDANHPLIS-PLTLFPTS-PT-SSPVGFDCLDLMEARNYAEELGVAVRVVQMACSLCQGVQEGLIGRKGEQIKSKDDDSPVTVA------DWGVQAIVSWVLSECFGSENVSIVAEEDTKTLLRKDASGLLDSVIKAVNGCLVDAHKYGLKAPQKPLGRNDVLEAIGRCNSNGGPKGRFWVLDPVDGTLGFVRGDQYAIALALIEDGEVILGILGCPNYPMKKQWLNYHQRYYRLMSKISPPAAGSWHKGCVMYALKGSGEAWMQPLVDDHGKRGPYDASARPIKVSSVDDPAFATFCEPVEKSNSKHSFTAGLALSVGLRKQPLRVYSMVKYAAIACGDAEIFMKFAKAGYKEKIWDHAAGVIIIHEAGGVVTDAGGKPLDFTKGIYLEGLDRGIIACSGALLHDKIIRAVDASWDSSNL
>DACThata
-----------------------------------------------------------------------------------------------------------------------------MEAGKYAEELGVAVRVVQMACTLCQGVQEGLVWRKREQIKSKDDDSPVTVA------DWGVQATVSWVLSQCFGSENVSIVAEEDTQTLSRKDASGLLESVVKAVNGCLVEAHRYGLKAPQKPLGSTDVLEAIGRCTSNGGPKGRFWVLDPVDGTLGFVRGDQYAIALALIEDGEAVLGVLGCPNYPMKKQWLNYHQRYYRLMSKLSPPVAGSWHKGCVMYAMKGSGEAWMQPLVEDHSKLGPNNVSARPIKVSSVDDPAFATFCEPVEKSNSRHSFTAGLAQSVGLRKQPLRVYSMVKYAAIACGDAEIFMKFAKAGYKEKIWDHAAGVIIIHEAGGVVTDAGGKPLDFTRGIYLEGLDRGIIACSGSLLHDKIIRAVDASWDSSNL
>CHILsemi
----------------------ME------AIRLG--PFAFISTHARGNFYLAKA---------LSLKDPAYIGCCSP-SSPPASAPRNLCSPDGNPPLIS-PLTLFPAW-PT-APPFGFHCLGQMEARDYAEELSVAVGVVQMACSLCQGVQEGLVGRKREQIKSKDDDSPVTVA------DWGVQAIVSWVLSQCFGSENVSIVAEEDTKTLSGKDASGLLESVIEAVNGCLIDAHKYGLKPPEKPFGSTDVLEAIGRCNSTGGPKGRFWVLDPVDGTLGFVRGDQYAIALALIEDGEVVLGILGCPNYPMKKQWLNYHQRYYRLMSKISPPVAGSWHKGCVMYAMKGSGEAWMQPLIDDHG-LGSLGVSARPIKVSSVDDPAFATFCEPVEKSNSKHSFTAGLAQSVGLRKQPLRVYSMVKYAAIACGDAEIFMKFAKAGYKEKIWDHAAGVIIIHEAGGVVTDAGGKPLDFTKGIYLEGLDRGIIACSGSLLHDKIIRAVDASWDSSNL
>HABEpant
----------------------AA------AATHP--FPAIFSTHGRGIFYLAKA---------LELGGRAFIGSSSS-PSSTVSALRNLGSFDVNSALVS-PPTFFPSS-PTASSPFGFHCLDPMESGKYAEELGVAVRVVQMACTLCQGVQEGLVGKKREQIKSKDDDSPVTVA------DWGVQATVSWVLSQYFGSKNVSIVAEEDTQTLSRKDASGLLESVIKAVNDCLVEAHRYGLKAPQKPLGSIDVLEAIGRCTSNGGPKGRFWVLDPVDGTLGFVRGDQYAIALALIEDGEVVLGVLGCPNYPMKKQWLNYHQRYYRLMSKISPPIAGSWHKGCVMYAMKGSGEAWMQPLVEDHVKLGLNNVSAKPIKVSSVDDPAFATFCEPVEKSNSRHSFTAGLAQSVGLRKQPLRVYSMVKYAAIACGDAEIFMKFAKAGYKEKIWDHAAGVIIIHEAGGVVTDAGGKPLDFTRGIYLEGLDRGIIACSGSLLHDKIIRAVDASWDSSNL
>CYPRbard
---------------------MAA------AATLA--LSAITATQGRGNFYLAKA---------TAAKGRAFIRGSSP-SASPASAPRNLGPSESNSPPIS-PLALLPAS-PP-ASPFRFPHADRMEAGDYAEELGVAVRVVQMACSLCQSVQEGLVGKKREEIKSKDDDSPVTVA------DWGVQATVSWVLSQCFGGENVSIVAEEDTQTLSSKDSAALLESVVKAVNGCLAEAHKYGLKAPQKLLGSNEVLEAISRCNSIGGPKGRFWVLDPVDGTLGFVRGDQYAIALALIEDGEIILGILGCPNYPMNKQWLNYHQRYYRLMSKISPPAAGSWHKGCVMYALRGSGTAWMQPLVHDHGKHGSHNISARPIKVSSVDDPAFATFCEPVEKSNSKHSFTAGLAQSVGLRKQPLRVYSMVKYAAIACGDAEIFMKFARAGYKEKIWDHAAGVVIIQEAGGVVTDAGGRPLDFSKGIYLEGLDRGIIACSGSPLHEKIIGAVDASWDSSNL
>NEUWmali
-----------------------------------------------------------------------------------------------------------------------------MEAGMYADELGVAVRVVQMACSLCQGVQEGLAGSKREQIKSKDDDSPVTVA------DWGVQAIVSWVLSMCFGSENVSIVAEEDAQTLSKKDSSGLLESVVKAVNGCLVEAQTYGLKAPQKPLGGDEILQAIGRCNSNGGPKGRFWVLDPVDGTLGFVRGDQYAIALALIEDGEVILGVLGCPNYPMKKQWLNYHHRYYSLMSKLSAPTPGSWHKGCVMYALRGSGEAWMQPLIHEYGKTESHNFSAKLIKVSSLDDPAFVTFCEPVEKANSKHLFTAGLAHSVGLRKQPLRIYSMVKYAAIARGDAEIFMKFAKAGYKEKIWDHAAGVVIIQEAGGVVTDARGRPLDFSKGIYLEGLDRGIIACSSSLLHEKIIRAVDASRDSSNL
>PTERcurt
----------------------MA------AAKFA--LSATISTHGDGNFYLAKA---------LARKGRALNSSSLP-SYSPTLAPRNLGSSDVNPSLIS-PLTLFP------ASLLGFHCLDRMEAGNYAEELGVAVRVVQMACSLCQGVQEGLVGMKREQIKSKDDDSPVTVA------DWGVQATVSWVLSQCFGSENVSIVAEEDTKTLSRKDASGLLESVIKVVNGCLMDAHKYGLKAPQKPLGSNDVLEAIGRCNSNGGPKGRFWVLDPVDGTLGFVRGDQYAIALALIEDGEVVLGILGCPNYPMKKQWLNYHQRYYRLMSKISPPVAGSWHKGCIMFAMKGSGEAWMQPLVDDHGKLGSHNFFAKPIKVSSVDDPAFATFCEPVEKSHSRHSFTAGLARSVGLRKQPLRVYSMVKYAAIACGDAEIFMKFAKAGYKEKIWDHAAGVIIIHEAGGVVTDAGGKPLDFTKGIYLEGLDRGIIACSGSLLHDKIIRAVDASWDSSHL
>ERYCpuss
--------------------------------------------------------------------------------------------------------MFFPES-P-----SGFHCFDRMEAGNYA-ELSIAVKVVQMACSLCQEVQEGLVGRRREQIKAKDDHSLVTIA------DWGVQATVSWVLSQCFGSENVSIVAEEDTQTLSKWDATGLLESVVNAVNGCLLEAHKYGLKAPQNPLGSDEVLKAIGKCNSNGGPKGRFWVLDPVDGTLGFVRGDQYAVALALIEDGEVVLGILGCPNYPMNKQWLNYHQSYYRLMSKLSPPVAGSWHKGCVMYAMRGSGKAWMQPLVYEHGKFRSRDISTKPIKVSSVDDPAFATFCEPVEKSNSKHSFTAGLARSVGLRKQPLRVYSMVKYAAIACGDAEIFMKFARAGYKEKIWDHAAGVIIIHEAGGVVTDAGGQPLDFSKGIYLEGLDRGIIACSGSLLHQKIIRAVDASWDSSNL
>CYMBensi
----------------------MA------TAMLA--TSAIISTVGRGNFYLAKA---------LAPKDRAFIGGSLL-SSSPASAPLNLVSSGCKSSLLS-PPTFFPAS-PT-ASPSGFYRSDLMEAGSYAEELSVAVRVVQMACSLCQGVQDGLVGRRREEIKSKDDDSLVTIA------DWGVQATVSWVLSQCFGSENVSIVAEEDTQTLSRKDATGLLESVVKAVNGCLLEAHKYGLRAPQKPLGSNEVLEAIGRCNSNGGPKGRFWVLDPVDGTLGFVRGDQYAIALALIEDGEIVLGILGCPNYPMKKQWLNYHQRYYRLMSKLSPPVAGSWHKGCVMYAMKGSGKAWMQPLVHDHGKFGSHNISTKPIKVSSVDDPAFATFCEPVEKSNSKHSFTAGLARSVGLRKQPLRVYSMVKYAAIACGDAEIFMKFARAGYREKIWDHAAGVIIIHEAGGVVTDAGGKPLDFAKGIYLEGLDRGIIACSGSLLHQKIIRAVDASWDSSNL
>PHAItank
-------------------------------ARLP--TSAIISTLGRGKFYFTEA---------LAPKDRAFIGCSLP--STPTLGPLNLASSDCKPSPIS-PLAFFPAL-PT-ASPFEFHRSDRMEPGSYAEELSVAVRVVQMACSLCQGVQEGLVGRRREQIKSKDDDSLVTIA------DWGVQATVSWVLSQYFGSENVSIVAEEDTQTLSRNDATGLLESVVKAVNGCLFEAHKYGLKAPQKPLGSDEVLEAIGRCNSNGGPKGRFWVLDPVDGTLGFVRGDQYAIALALIEDGEVVLGILGCPNYPMKKQWLNYHQRYYRLMSTLSPPVAGSWHKGCVMYSMRGTGKAWMQPLVHDQGKFGSHNISTKPIKVSVVDDPAFATFCEPVEKSNSKHSFTAGLARSVGLRNQPLRVYSMVKYAAIACGDAEIFMKFARAGYKEKIWDHAAGVIIIHEAGGVVTDAGGQPLDFTKGVFLEGLDRGIIACSGSLLHEKIIKAVDASWDSSNL
>CALEmajo
----------------------MA------AIWLG--PPAFISTHARGNFYSAKA---------LSLRGRAFIGCCSP-SSPPASAPRNLGSTDGNPPLIS-PLTLCPAS-PT-APPFGFLCLDRMEARKYAEELSVAVGVVQMACSLCQGVQEGLVGRKRVQIKSKDDDSPVTVA------DWGVQAMVSWVLSQCFGSENVSIVAEEDTKTLSGKDASGLLESVIEAVNGCLTDAHKYGLKAPQKPLGSTDVLEAIGRCNSTGGPKGRFWVLDPVDGTLGFVRGDQYAIALALIEDGEVVLGILGCPNYPMKKQWLNYHQRYYRLMSKISPPVAGSWHKGCVMYAMKGSSEAWMEPLIDDHGKLGSNGVSARPIKVSSVDDPAFATFCEPVEKSNSKHSFTAGLAQSVGLRKQPLRVYSMVKYAAIACGDAEIFMKFAKAGYKEKIWDHAAGVIIIQEAGGVVTDAGGRPLDFTKGIYLEGLDRGIIACSGFLLHDKIIRAVDASWDSSNL
>CALAtsoo
-------------------------------------TSAIISTLGRRKFYFTKA---------LAPKDRTYIGCSSP--STSASAPLNLVSSDCKPSPIS-PPTFFPAS-PT-ASPFGFHRSDRMEAGSYAEELSVAVRVVQMACSLCQGVQEGLVGRRREQIKSKDDDSLVTIA------DWGVQATVSWVLSQYFGSENVSIVAEEDTQTLSRKDATDLLESVVNAVNGCLVEAHKYGLKAPQKPLGSNEVLEAIGRCNSNGGPKGRFWVLDPVDGTLGFVRGDQYAIALALIEDGEVVLGILGCPNYPMKKQWLNYHQRYYRLMSKLSPPVAGSWHKGCVMYSMRGSGKAWMQPLVHDQEKFGSHNISTKPIKVSVVDDPAFATFCEPVEKSNSKHSFTAGLARSVGLRNQPLRVYSMVKYAAIACGDAEIFMKFARAGYKEKIWDHAAGVIIIHEAGGVVTDAGGQPLDFTKGVFLEGLDRGIIACSGSLLHEKIIRAVDASWDSSNL
>CALAsini
-------------------------------ARLPTSTSAIISTLG------TKA---------LAPKDRTYIGCSSP--STSASAPLNLASSDCKPSPIS-PPTFLPAS-PT-ASPFGFHRSDRMEAGSYAEELSVAVRVVQMACSLCQVVQEGLVGRRREQIKSKDDDSLVTIA------DWGVQATVSWVLSQYFGSENVSIVAEEDTQTLSRKDATDLLESVVNAVNGCLVEAHKYGLKAPQKPLGSNEVLEAIGRCNSNGGPKGRFWVLDPVDGTLGFVRGDQYAIALALIEDGEVVLGVLGCPNYPMKKQWLNYHQRYYRLMSKLSPPVAGSWHKGCVMYSMRGTGKAWMQPLVYDQEKFGSHNISTKPIKVSVVDDPAFATFCEPVEKSNSKHSFTAGLARSVGLRNQPLRVYSMVKYAAIACGDAEIFMKFARAGYKEKIWDHAAGVIIIHEAGGVVTDAGGQPLDFTKGVFLEGLDRGIIACSGSLLHEKIIRAVDASWDSSNL
>APOSodor
----------------------MA------TAALA--PCAIISTHGRGNFYSTKA---------FGPKFRASIGSSTP-SSSSPLAPRDLCLPDGDSSPVS-PPTVILAP-PQ-VLPSGSERTGRMEAGRYAKELGVAVRVVQMACSLCQGVQEGLIGTKREQIKSKDDDSPVTIA------DWGVQAIVSWVLSMCFGSDNVSIVAEEDAQTLSRKDSSSLLESVVKAVNGCLVEAQKYGLKVPQKALSSDEVLQAIGRCNSTGGPKGRFWVLDPVDGTLGFVRGDQYAIALALIEDGEVVLGVLGCPNYPMRKQWLNYHQRYYRLMSKLSASASGSWHKGCVMYALRGSGQAWMQPLIHDHGKIESHNFSARLIKVSSLDDPVFATFCEPVEKSNSKHLFTAGLAQSVGLRKQPLRVYSMVKYAAIARGDAEIFMKFAKAGYKEKIWDHAAGVVIVQEAGGVVTDASGRALDFSKGIYLEGLDRGIIACSGSLLHKKIIKAVDASWDSSNL
>CYPRflav
-----------------------------------------------------------------------------------------------------------------------------MEAGDYTEELGVAVRVVQMACSLCQSVQEGLVGKKREEISSKDDNSPVTVA------DWGVQATVSWVLSQCFGGENVSIVAEEDTQTLSSKDSAVLLESVVKAVNGCLAEAHKYGLKAPQKLLGSNEVLEAIGKCNSIGGPKGRFWVLDPVDGTLGFVRGDQYAIALALIEDGEVVLGILGCPNYPMKKQWLHYHQRYYRLMSKISPPAAGSWHKGCVMYALRGSGTAWMQPLVHDLGKHGSHNISARPIKVSSIDDPVIATFCEPVEKSNSKHSFTAGLAQSVGLRKQPLRVYSMVKYAAIACGDAEIFMKFARAGYKEKIWDHAAGVVIIQEAGGVVTDAGGRPLDFSKGIYLEGLDRGIIACSGSPLHEKIIGAVDASWDSSNL
>HABElong
----------------------AA------AATHP--FPAIFSTHGRGIFYLAKA---------LELGGRAFIGSSSS-PSSTVSALRNLGSFDVNSALVS-PPTFFPSS-PTASSPFGFHCLDPMESGKYAEELGVAVRVVQMACTLCQGVQEGLVGKKREQIKSKDDDSPVTVA------DWGVQATVSWVLSQYFGSKNVSIVAEEDTQTLSRKDASGLLESVIKAVNDCLVEAHRYGLKAPQKPLGSIDVLEAIGRCTSNGGPKGRFWVLDPVDGTLGFVRGDQYAIALALIEDGEVVLGVLGCPNYPMKKQWLNYHQRYYRLMSKISPPIAGSWHKGCVMYAMKGSGEAWMQPLVEDHVKLGLNNVSAKPIKVSSVDDPAFATFCEPVEKSNSRHSFTAGLAQSVGLRKQPLRVYSMVKYAAIACGDAEIFMKFAKAGYKEKIWDHAAGVIIIHEAGGVVTDAGGKPLDFTRGIYLEGLDRGIIACSGSLLHDKIIRAVDASWDSSNL
>NEUWzoll
----------------------MA------TAAF---CAIIISTHGRGNFYLTKA---------FGLKARASIGSSTP-SSSLPLAPRDLGSSENDPSPIS-PPTLILAS-PR-ASPSGFDRTGRMEAGKYADELGVAVRVVQMACSLCQGVQEGLAGSKREQVKSKDDDSPVTVA------DWGVQAIVSWVLSMCFGSENVSIVAEEDAQTLSKKDSSGLLESVVKAVNGCLVEAQTYGLKAPQNPLGGDEVLQAIGRCNSTGGPKGRFWVLDPVDGTLGFVRGDQYAIALALIEDGEVILGVLGCPNYPMKKQWLNYHQRYYRLMSKLSAPVLGSWHKGCVMYALRGSGEAWMQPLIHDHGKTESHNISARLIKVSSLDDPAFATFCEPVEKTNSKHLFTAGLAQSVGLRKQPLRVYSMVKYAAIARGDAEIFMKFAKAGYKEKIWDHAAGVVIIQEAGGVVTDARGRPLDFSKGIYLEGLDRGIIACSGSLLHEKIIRAVDASWDSSNL
>PHAIflav
------------------------------TARLP--TSAIISTLGRGKFYFTKA---------LAPKDRAFIGCSSP--STPASAPLNLAPSDCKPSPIS-PPTFFPAS-PT-ASPFGFHCSDRMEAGSYADELSVAVRVVQMACSLCQGVQEGLVGRRREQIKSKDDDSLVTIA------DWGVQATVSWVLSQYFGSENVSIVAEEDTQTLSRKDSTDLLESVVNAVNGCLVEAHKYGLKAPQKPLGSNEVLEAIGRCNSNGGPKGRFWVLDPVDGTLGFVRGDQYAIALALIEDGEVVLGILGCPNYPMKKQWLNYHQRYYRLISKLSPPVTGSWHKGCVMYSMRGSGKAWMQPLVHDQGKFGSHNISTKPIKVSVVDDPAFATFCEPVEKSNSKHSFTAGLARSVGLRNQPLRVYSMVKYAAIACGDAEIFMKFARAGYKEKIWDHAAGVIIIHEAGGVVTDAGGQPLDFTKGVFLEGLDRGIIACSGSLLHEKIIKAVDASWDSSNL
>VANIshen
----------------------MA------AAPPG--VSAFISTHGCGNSHSTK------------PKGRAFIGGSMA-SSSPASVPRNLGTSESNPPTLF-PVLPLPPP-PP-PPPLGIQSSDQMEAGKYAEELGVAVSVVQMACSLCQRVQEGLVGRKEEQIKSKDDNSPVTVA------DWGVQATVSWVLSQAFSNDNVYIVAEEDSQTLSRKDASGLLESVVKVVNGCLIEAQKYGLKAPQKPLGSSEVLEAIGRCNSNGGPKGRFWVLDPVDGTLGFVRGDQYAIALALIEDGEVILGVLGCPNYPMKKQWLNYHQRYYRLMCRISPPSAGSWHKGCVMYALRGSGVAWMQPLVFDHGELGPHNISAMPVKVSSVDDPAFATFCEPVEKSNSRHTFTAGLAQSVGVRKQPLRVYSMVKYAAIARGDAEIFMKFARAGYKEKIWDHAAGVVIIQEAGGVVTDAGGQPLDFSKGVYLEGLDRGIIACSGSSLHDKIIRAVDASWDSSNL
>DIURorie
-----------------------A------ATRLA--SCAVITTHGRRNFYLAKA---------LAPEGGALIGGPSP-ASCPASAPRILGSSDVKPSLIS-PLTLFSAS-PT-ASPSGFHCLEQMEPRNYAEELDIAVRVVQMACSLCQGVQDGLVGRKREQIKSKDDDSPVTVA------DWGVQAIVSWVLSQCFGSENVSIVAEEDIKTLSRNDASGLLQSVIQAVNGCLVDADKYGLKAPQKPLGSDDVLEAISRCNSNGGPKGRFWVLDPVDGTLGFVRGDQYAIALALIEDGEVILGILGCPNYPMKKQWLNYHQRYYRLMSKVSPPVAGSWHKGCVMYAMKGSGEAWMQPLIDDHGKLGSQGVSERLIKVSSVDDPAFATFCEPVEKSNSKHSFTAGLAQSVGLRKQPLRVYSMVKYAAIACGDAEIFMKFAKAGYKEKIWDHAAGVIIIHEAGGVVTDAGGKPLDFTKGIYLEGLDRGIIACSGALLHDKIIRAVDASWDSSNL
>CEPHdama
----------------------------------------------------------------------------------------------------------------M-ASPFGFHHSDRMAAGSYADELGVAVRVVQMACSLCQGVQEGLVGRKTEQIKSKDDNSPVTVA------DWGVQATVSWVLSQYFGSENVSIVAEEDTQTLSRKDSAGLLESVVKAVNGCLVDAHKYGLKAPQKPLGSNEVLEAIGRCNSNGGPKGRFWVLDPVDGTLGFVRGDQYAIALALIEDGEVILGILGCPNYPMNKQWLNYHQRYYRLMSKISPPVAGSWHKGCVIYAQRGSGEAWMQPLVHDLGKLGSHNISARPIKVSSVDDPAFATFCEPVEKSNSKHSFTAGLARSVGLRKQPLRVYSMVKYAAIACGDAEIFMKFAKAGYKEKIWDHAAGVIIIHEAGGVVTDAGGKPLDFTKGIYLEGLDRGIIACSGSLLHEKIIRAVDASWDSSNL
>ERYCcris
---------------------------------MA--TDA-FSALGGGNFCSAKA---------LAPKDRAYICASLPSSSSPASASLNLVSSDCESSTLS-PPTFFPAS-PI-ASLSGFHCFDRMEAGSYAEELSVAVKVVQMACSLCQDVQEGLVGRRREQIKAKDDDSLVTIA------DWGVQATVSWVLSQCFGSENVSIVAEEDTQTLSKWDATGLLESVVNAVNGCLLEAHKYGLKTPQKPLGSDEVLEAIGKCNSNGGPKGRFWVLDPVDGTLGFVRGDQYAIALALIEDGEVVLGILGCPNYPMNKQWLNYHQSYYRLMSKLSPPVAGSWHKGCVMYAMRGSGKAWMQPLVYEHGKFGSCDISTKPIKVSSVDDPAFATFCEPVEKSNSKHSFTAGLARSVGLRKQPLRVYSMVKYAAIACGDAEIFMKFARAGYKEKIWDHAAGVIIIHEAGGVVTDAGGQPLDFSKGIYLEGLDRGIIACSGSLLHQKIIRAVDASWDSSNL
>RIMAelli
----------------------MA------ATRLG--LFVFISTHGRGNFYLAKA---------LSLQGRAFIGGSSR-SSPPASAPRNLGSSDVNPPLIS-PVTLFPAS-PT-APPFGFHCMDQMEARNYAEELGVAVGVVQMACSLCQGVQEGLVGRK-EQIKSKDDDSPVTVA------DWGVQATVSWVLSQCFGSENVSIVAEEDTKTLSRKDASGLLESVIKAVNGCLIDAHKYGLKAPQRPLGSTDVLEAIGRCNSNGGPKGRFWVLDPVDGTLGFVRGDQYAIALALIEDGEVVLGILGCPNYPMKKQWLNYHQRYYRFMSKISPPVAGSWHKGCVMYAMKGSGEAWMQPLVDDRGKLGSHGVFARPIKVSSVDDPAFATFCEPVEKSNSKHSFTAGLAQSVGLRKQPLRVYSMVKYAAIACGDAEIFMKFAKAGYKEKIWDHAAGVIIIHEAGGVVTDAGGKPLDFTKGIYLEGLDRGIIACSGALLHDKIIRAVDASWDSSNL
>EPIPaphy
-----------------------------------------------------------------------------------------------------------------------------MEVRSYAEELGVAVKVVQMACSLCQRVQEGLVWKKREQIKSKEDDSLVTVA------DWGVQAIVSWVLSQCFGTENVLIVAEEDTQTLSRKDASGLLESVVKAVNKCLLESHKYGLKAPSKPLATNEVLEAIGRCNSLGGSKGKFWVLDPVDGTLGFVRGDQYAIALALIEDGEVVLGILGCPNYPMKKQWLGLHHRYYSLMSRLSPPAAGSWHKGCVMYALRGSGMAWMQPLVDDHDKFGSKEISSRMIKVSSVNDPAAATFCEPVEKSNSRHSFTAGLAQSVGLRRQPLRVYSMVKYAAIACGDAEIFMKFAKAGYQEKIWDHAAGVIIIHEAGGVVTDAGSKPLDFSKGIYLEGLDRGIIACSGSLLHEKIIRAVDASWDSSNL
>OPHRsphe
--MALAKKKFPRVCVE--EMAATA------AATLA--FPAISSTQTRGNFFLANA---------IHL-------PSSS-SSTTISTPRNLSS-----------QLLFP------SSGFGFGCLDRMEAGKYEEELGVAVRVVQMACTLCQGVQEGLVGRKRDQIKSKDDDSPVTVA------DWGVQATVSWVLSQCFGSENVSIVAEEDTQTLSRKDASGLLGSVVKAVNGCLSEAHRYGLKAPQKPLGSTDVLEAIGRCTSNGGPKGRFWVLDPVDGTLGFVRGDQYAIALALIEDGEVVLGVLGCPNYPMKKRWLNYHHRYYRLMSKLSPPVPGSWHKGCVMYAMKGSGEAWMQPLVEDHSKLGLNNVSARPIKVSSVDDPAFATFCEPVEKSNSRHSFTAGLAQSVGLRKQPLRVYSMVKYAAIACGDAEIFMKFAKAGYKEKIWDHAAGVIIIHEAGGVVTDAGGKPLDFTRGIYLEGLDRGIIACSGSLLHDKIIRAVDASWDSSNL
>OPHRgarg
-----------------------------------------------------------------------------------------------------------------------------MEAGKYEEELGVAVRVVQMACTLCQGVQEGLVGRKRDQIKSKDDDSPVTVA------DWGVQATVSWVLSQCFGSENISIVAEEDTQTLSRKDASGLLGSVVKAVNGCLSEAHRYGLKAPQKPLGSTDVLEAIGRCTSNGGPKGRFWVLDPVDGTLGFVRGDQYAIALALIEDGEVVLGVLGCPNYPMKKRWLNYHHRYYRLMSKLSPPVPGSWHKGCVMYAMKGSGEAWMQPLVEDHSKLGLNNVSARPIKVSSVDDPAFATFCEPVEKSNSRHSFTAGLAQSVGLRKQPLRVYSMVKYAAIACGDAEIFMKFAKAGYKEKIWDHAAGVIIIHEAGGVVTDAGGKPLDFTRGIYLEGLDRGIIACSGSLLHDKIIRAVDASWDSSNL
>ANOEemei
-----------------------------------------------------------------------------------------------------------------------------MEAGNYAEELGVAVRVVQMACSLCQGVQDGLVGMRREQIESKDDNSPVTVA------DWGVQAIVSWVLSQYFGSENVSIVAEEDTKTLSRKDASGLLESVIKAVNGCLMDAHRYGLKAPQKPLESNDVLEAIGRCNSNGGPKGRFWVLDPVDGTLGFVRGDQYAIALALIEDGEVILGILGCPNYPMKKQWLNFHQRYYRLMSKISPPVSGSWHKGCIMYAMKGSGQAWMQPLVDDHGKLGPHNVSARSIKVSAVEDPAFATFCEPVEKSNSKHSFTAGLARSVGLRKQPLRVYSMVKYAAIACGDAEIFMKFAKAGYKEKIWDHAAGVIIIHEAGGVVTDAGGKPLDFTQGIYLEGLDRGIIACSGFLLHDKIIRAVDASWDSSNL
>PHALmode
----------------------MA------TATLA--PSAIISTLGRRNFYSAKA---------IAPKDRAFIGGSSP-FSSPASAPLNSPFSDREPSPIS-PPTFFPPS-PT-ASPFGFHRSDRMEGGSYAEELSVAVRVVQMACSLCQEVQEGLVGRRRDQIKSKDDDSLVTIA------DWGVQATISWVLSQYFGSENVSIVAEEDTHTLSRKDATNLLESVVKAVNGCLVEAHKYGLKPPPKPLRSSEVLEAIGRCNSNGGPKGRFWVLDPVDGTLGFVRGDQYAVALALIEDGEVVLGILGCPNYPMKKEWLSYHQQYYRLMSKLSPPVAGSWHKGCVMYAVKGSGKAWMQPLVHDHGKFGSNNISTKSIKVSTVDDPAFATFCEPVEKSNSKHSFTAGLARSVGLRKQPLRVYSMVKYAAIACGDAEIFMKFARAGYKEKIWDHAAGVIIIHEAGGVVTDAGGRPLDFAKGIYLEALDRGIIACSGSLLHEKIIRAVDASWDSSNL
