# Supplementary material for: Orchid Phylotranscriptomics: The Prospects of Repurposing Multi-Tissue Transcriptomes for Phylogenetic Analysis and Beyond
Source: Front Plant Sci. 2022 May 27;13:910362. doi: 10.3389/fpls.2022.910362 (PMC9196242; doi:10.3389/fpls.2022.910362)
Supplement: Supplementary file 4 [file Data_Sheet_3.zip › ortho_MSA/r1/OG0008768.fa]

>DENDnobi
----------------------------------------------------METHPANRLPEADSLPDGFVESSAEAPPAANSHDSP----------PDRSGRLGDGSPVFRTA-----VDDPRSDGAPESVEMISTTAAFNDSVDVDA------------PDASSSLDYKEVELLQD-------TGPSYIDEQEHCHSSVLGPEGCLELHACSLKESHTEEHTESLTCQNKQETTEVKRKAGKHSSKLEKELVELTLKYQKVISERDAAVAVRDRLESLCRELQRQNKILMEECQRVSTEGQNMRLDLSKKFNDAIKDVNSKLEEQKHDCLSQLKENEMLRNKLVLLADQYSLSEQQFAQKLKQKTLELQLVDLKMQQQQERSVQEQSQMQSYVEQVTQLLETEKNLRLQLAADGEKFQQFQDALMKSNEVFETFKQEMEKMAKLIKELKKENEFLKSKCEKSDIALVKLVEEREHMKKKVEKSKNQKEKLESLCRLLHAEIKQNLLG-TNS----IDSNSMHAKA-DSTNA---TI-
>NEUWmali
----------------------------------------------------------------------FVECSAELPRPANYVEVP----------YDRPGGHIDGSSGFQPA-----DEDTR-DGGIGSAERLAA--TTANSFAEKA------------TEVSSDRDYKEIDVLPD-------MVSCCADGLDEHMSSERVTEGYLEMHAVSRKETHSDRNTKSI--NPKQDGAEVKHKAGKQNSKSEKELLELTLKFEIVLAERDAAVAVRDRLESLCRELQHRNKMLMEECQRVSTEGQNMRLDLSKKFIDAIKDVNCKLEEQKHGCLSQLKENEMLRNKLKHLADQYEICEQQFAQK---KTLELQLADLTMQQQQERSSWEQSQMQAYVEQVTQLMETEKSLRLQLAVDGEKFQQFQDALIKSNDVFETFKQ-MEKMEKLIKELKKENEFLKGKCEKSDIALVKLVEEHENMKKQLEKANNQKEKLESLCRSLQAERKQIFGG-SYS----SDSFSMQAKV-DSTKE---AT-
>VANIshen
----------------------------------------------------MDSSLADRLPEADSLPDGFVESSTESPRNANSCESL----------HDEP-------AVFRKA-----LEDTRSDGASGNEERLS---SATDSLAAEE------------AVATTPKDYKEMEVP-----------PGFEDDRGSCPNSAGDNEVYLKLHSSNQMENCVDEYVGSLSSKKKQETTEVKRKGSKNNSKLEKELLELNLKYQKVIAERDAAVAVRDRLESLCRELQRQNKLLMEECHRVSTEGQNMRLDLSKKFNDAIKDVNSKLEEQKNDCISQLKENETLRNKLTHLAEQYALSEQQFAQKLKQKTLELQLADLKMQQQQERSAQEQSQVQSYAEQVTELLETEKNLRLQLAADGEKFQQFQDALMKSNEVLETFKQEMEKMAKLIKELKKENDFLKSKCEKSDIALVKLVEEREHMKKQVEKAKNQKEKLESLCRSLQAERKQNL-----N----IDSINMRAASIDSTKG---PN-
>MICRparv
----------------------------------------------------MECSLANRLPEADSLPDGFVESSSEVPQSANSRESP----------NVRTGDLGGSSLAFQTA-----VEDLPVNEAPGSDEKINT--ISFDSFTFKA------------AETSSSDDYKEVEVLPD-------MDPCCEKEHEHCQISAPDTKECLELHASNIKKSHGELLPKSLTTQRRHEVTEVKRKTGKQSSKSEKDLLELTWKYQKVIAERDAAVAVRDRLESLCRELQRQNKMLMEECQRVSTEGQNMRLDLSKKFNDAIKDVSNKLEEQKHDCLSQLNENEMLRNKLAHLADQYSLSEQQFAQKVKQKALELQLADLKMQQQQEKSAQEQSQMQLYVEQVTQLLETEKNLRVQLAADGEKFQQFQDALMKSNEVFETFKQEMEKMAKLIKELKKENEFLKNKCEQSDIALVKLVEEREFMKKQVEKAKNQKEKLESLCRSLQAERKQNN----------VDSISIQEK-------------
>EPIPpurp
----------------------------------------------------MESSPAIRLPEADSLPDGFVESSLEAPHSSNSHESP----------RDRSGGLEDDSPVFRTA-----LDDLPGDGVPESEERITT--TAADSFGMKE------------VEATSSRDYKEVEV--H-------TGPCYEDEQ-GCQSFVRGTEGCLELHACSLKESDTEEHSKSMANKNKHEITEVKGKPGKHSSKSEKELLDLTLKYQKVIAERDAAVAVRDRLESLCRELQRQNKILTEECQRVSTEGQNMRLDLSKKFNDAIKDVSIKLEEQKHDCLSQLKENELLRNKLAHLVDQYSLSEQQFAQKLKQKTLELQLADLKMQQQQEMSAQEQSQMQLYVEQVTKLLETEKNLRLQLAADGEKFQQFQDALMKSNEVFETFKQEMEKMAKLIKQLKKENEFLKSKCEKSDIALVKLVEEREYMKKQVEKAKNQKEKLESLCRSLQAERKQNLLG-TNS----IDSNTMQSKV-DSTKG---AT-
>CHILtrap
----------------------------------------------------MESSPANRLPEADSLPDGFVESSSDIPHS-------------------LPDGPGGGSSSFRAA-----VEDLGSGEAPDNEGTIDT--TSTDSFTVKA------------AEASCSHDYKEVEVLQG-------IDLCFEEEDERCHISAPGTEGCLELHVPNLTKSHTELLPSSLTNRKKHEITEVKRKTGKQSSKSEKDLLEFTLKYQKVIAERDAAVAVRDRLESLCRELQRQNKLLVEECQRVSIEGQNMRLELSKKFNDAIKDISSKLEEQKHDCLSQLNENEMLRNKLALLADQYSLSEQQFAQKVKQKALELQLADLKMQQQQEKSAQEHSQMQLYVEQVSQLLETEKNLRVQLAADGEKFQQFQDALMKSNEVFETFKQEMEKMSKLIKELKRENEFLKNKCEQTDFALVKLVEEREFMKKQVEKARNQKEKLESLCRSLQAERKQNLPG-G------LDPASMEGK-------------
>PHALcorn
----------------------------------------------------METHPANRLPEADALPDGFVESSSDVPLSVSSHDSL----------RDRPGELGDGSPAFRTS-----ADALRSDGTPKSEEGIATIGSFTGSFAVKV------------VDAASSQDYKEMELIQD-------TGPCYRDEQEHCQSSV---QGCLELHSCTLKESHTDD-TESLAYQNKQETTDVKHKTGKR-SKLEKELLELTLKYQKVMAERDAAVAVRDRLESLCRELQRQNKMLMEECQRVSTEGQNMRLDLSKKFNDAIKDVNGKLEEQKHDCLSQLKENEMLRNKLAHLADQYSLSEEQFAQKLKQKSLELQIVDLKMQQQQERSAQEQSQMHSYVEQVTQLLETEKNLRLQLAADGEKFQQFQDALMKSNEVFETFKQEMEKMAKLIKELKKENEFLKSKCEKSDIALVKLVEEREYMKKQVEKAKNQKEKLESLCRSLQAERKQNSSG-TIP----IASNSVPSKP-DSTKG---TSI
>PAPHconc
----------------------------------------------------MESSAAKRLPEAHSLPDGFVDSSTEAPPPANATESP----------NDRTG-----------------VVAPWGDGAPESEDIISV--TATDSFAMKA------------AEGPSIQDYKELEVPQD-------MSLCFEGEQERCSSSARATEGCSELHVCNLKESQRDECTKSSTNLSKQEFTEVKRKASKQSSKAEKELIELTLKYHKVIAERDVAVAVRDRLESLCRELQRQNKMLMEECQRVSTEGQNMRLDLSKKFNDAIKDVSSKLEEQKHDCLSQLKENEMLRNKLTHLSDQYALSEQQFAQKLKQKTIELQIADLKIQQQKERSAEEQSQMQSYVEQVTQLLESEKSLRLQLAADGEKFQQFQDALMKSNEVFETLKQEMEKMAKLIKELKKENEFLKSKCEKSDIALVKLLEEREYMKKQVEKAKNQKEKLESLCRSLQAERKQNLMG-SNS----FDSVNVQSKV-DATKG---AT-
>EPIDfulg
----------------------------------------------------MESCPANRLPEADSLPDGFVESSSEPPLPANSHESP----------RDRSGELGDGLPVFPAV-----LDDPPSDGAPESEEKINTTDTFVDSFAVKA------------ADSPSSQDYKEVDLLLD-------TGPCYKDEQEQCPISVQDTEECLELHACTLKESHTGERTESSTYQNKNEAAEVKRKTGKHSSKLEKQLLELTLKYQKVIAERDAAVAVRDRLESLCRELQRQNKMLMEECQRVSIEGQNMRSDLSKKFNDAIKDVNSKLEEQKHDCLSQLKENEMLRNKLAHLADQYSLSEQQFAQKLKQKTLELQLVDLKMQQQQEMSAQEQSQMQSYVEQVTQLLETEKNLRLQLAADGEKFQQFQDALMKSNEVFETFKQEMEKMAKLIKELKKENEFLKSKCEKSDIALVRLVEEREHMKKQVEKAKNQKEKLESLCRSLQAERKQNLYGTTNT----IDS----------TKG---NI-
>MOLIcapi
----------------------------------------------------METSPANRLPAAASLPDGFVESSAECPTAPPRAITFVEGLLDLDLDLDQPDD--------SPA-----AESLQCESAVEGTEKRATPSDSGDSVRGK-------------ESTGVPDDYKETKLTEPQDEDEVVIGLPSVDSRGECRTSE---QGCLEFNTTDLKEGSSTENTDCS-KDRKLESVEVKRKVGKRNIKSEKELLEFTLKYQKVIAERDAAIAVRERLESLCRELQRQNRMLMDECQRVSSEGQTMRLDLSTKFNDAIKDINIKLEEQKDDCLSQLKENDMLRDKLKHLADQYTLSEQQFAQKLKQKTLELQLADLKIQQHEERSSQEQNQMQLYVEQVTQLLATEKNLRLQLAADGEKFQQFQDALLKSNEVFETFKQEMEKMAKLIKELKKENEFLKSKCEKSDIALVKLVEERELMKKQVEKAKNQKEKLESLCRSLQAERKQVSAG-STS----SSSVNTQQVKTSSTED---DL-
>LECAnigr
----------------------------------------------------MESSLANRLPEADSLPDGFVESSTELPRNADSSE------------HDRSGELGDEPAAFLQL-----LEGTPRD-------------EPAASFAVKE------------AKATIAKDYKVMEVLPD-------ASTGYKNDMEGFQNSAADTEVRLELYPSNLMENYVDEFTGCLASKKKQETTEVKRKASKNNSKLEKELLELNLKYQKVIAERDAAVAVRDRLESLCRELQRQNKLLMEECHRVSTEGQNMRLDLSKKFNDAIKDVNNKLEEQKHDCISQLKENEILRNKLTHLAEQYALSEQQFAQKIKQKTLELQLADLKMQQQQEMSAQEQSQVQSYVEQFTQLLETEKCLRLQLAADGEKFQQFQDALTKSNEVLETFKQEMEKMAKLIKELKKENESLKSKCEKSDIALVKLVEEREHMKKQVDRAKNQKEKLESLCRSLQAERKQKLLV-SNN----IDSIHMQEASIDSTNG---AK-
>OPHRsphe
----------------------------------------------------MESSPANRLPEADSLPDGFVDSSSEMPQSVTAPDFS----------SDYPGGPGGGSPGFRTEIEDLIIEDLIIEEGPESEESITS--TSTDSFAIKS------------AESTSSQDYKELEILPE-------LGPCYVEEHGHCQISMPETEECLELHACNLKKSHKDVLPKSSTNQNKHEMAEVKRKTGKQSSKSERNLLELTLKYQKVIAERDTAVAVRDKLESLCRELQRQNKMLMEECQRVSTEGHNMRLDLSKKFNDAIKDVSSKLEEQKHDCLSQLNDNELLRNKLAHLADQYSLSEQQFAQKVKQKALELELADLKMQQQKEKLTQEESQMQIYVEQVTQLLETEKNLRGQLAADGEKFLQFQDALMKSNEVFETFKQEMEKMAKLIKELKKENDFLKNKCEQSDIALVKLVEERELMKKQVEKAKNQKEKLESLCRSLQAERKQNLLG-MNI----VDSSGTVRK-------------
>GASTelat
----------------------------------------------------MEADPANRLPEADSLPVGFVESSPEGPQSSPSHESP----------PVRPGG---------TP-----VDDAV---ASECDQGIAIAVTSADSFSLKA------------ADPTSCEDYKEVDVLQG-------MGPFIKDDRECYESSMPGTEGCLELHAGNLKERHTEEPSKPLTYQNKYETIEMKRKTGKHSSNSEKEFLELTMKYQKVVTERDSAVAVRDRLESLCRELQRQNKMLMEECQRVSTEGQNMRLDLSKKFNDAIKDVSSKLDEQKHDCLSQLKENEMLKSKLAHLAEQYSLSEQKFDQKLKQKAIELQLADLKMQQQQERSAQEQSQMQSYVEQVTQLLENEKNLRFQLAADGEKFQQFQDALMKSNEVLDTFKQEMEKMAKLIKELKKENDFLKNKCEQSDIALVKLVEEREHIKKQVERAKKSEGK-TGVSMSITASREKTELG-GDE----QQLLILKAA-------------
>NEUWzoll
----------------------------------------------------MEPSPEQRLPEADSLPDGFVESSAELTQPVNPVEVS----------DDRPGGHSDGSSGFQPA-----AEDARLDVETGGVERLDA--KTVDSLAEKA------------MAETSDRDYKEIEVPAD-------VVLCCADGLEERKSSERVSEGYLDMHAVNLKERHADRNTKSI--NQKQESAEVKRKAGKQNSKSEKELLELTLKFEKVIAERDAAVAVRDRLESLCRELQHRNKMLMEECQRVSTEGQNMRLDFSKKFNDAIKDVNSKLEEQKHDCLSQLKENEMLRNKLKHLADQYEISEQQFAQKLKQKTLELQLADLKMQQQQERSSQEQSQMQAYVEQVTQLMETEKSLRLQLAADGEKFQQFQDALMKSNEVFETFKQEMEKMAKLIKELKKENEFLKGKCEKSDIALVKLVEEREHMKKLLDKAKNQKEKLESLCRSLQAERKQSLGA-SNN----SDSVSVQAKA-DSTKG---AT-
>DRAKthyn
----------------------------------------------------MESSPADRLPEADSLPDGFVESSSEMPHS-------------------LPDGPGGRSSSFRTA-----VGDPSSVGPSDNEEAIGA--TSTDPFTAKA------------AETSCSEDYKEVEVLQV-------MDSCFAKEDEHCHISAPGTGGYLELHVPNLMTSHTELLPSSLTNRKKHEITEVKRKTGKQSSKSEKDQLELTLKYQKVIAERDAAVAVRDRLESLCRELQRQNKVLVEECQRVSTEGQNMRLELSKKFNDAIKDVSSKLEEQKHDCLSQLNENEMLRNKLALLADQYSLSEQQFAQKVKQKALELQLADLKMQQQQEKSIHEQSQIQLYVEQVSQLLETEKNLRVQLAADGEKFQQFQDALMKSNEVFETFKQEMEKMAKLIKELKKENEFLKNKCEQTDFTLVKLVEEREFMKKQVEKAKNQKEKLESLCRSLQAERKQNLLG-T----------------------------
>PHAIflav
----------------------------------------------------MENYPANRLPEADSLPDGFVESSSEAPLSANSHESP----------RDRPGGVGDGSPVFRTA-----VDDPRSDGVPESEERIITTDAFTDSFAVKA------------ADATSSQDYKEVELTQD-------TVPCYKDEQEHCQSSVQGTEGCLELHACTLKESHTEERTESLSYQNKLETTEVKRKTGKHSSKLEKELLELTLKYQKVIAERDAAVAVRDRLESLCRELQRQNKMLMEECQRVSTEGQNMRLDLSKKFNDAIKDVNSKLEEQKHDCLSQLKENEMLRSKLAHLAEQYSLSEQQFAQKLKQKSLELQLVDLKMQQQQERSAQEQSQMQLYVEQVTQLLETEKNLKLQLAADGEKFQQFQDALMKSNEVFETFKQEMEKMAKLIKELKKENDFLKSKCEKSDIALVKLVEEREHMKKQVEKSKNQKEKLESLCRSLQAERKQNLLV-TNS----IDSNSLQARG-DSTKG---NI-
>HAEMdisc
----------------------------------------------------MEASPADRLPEADSLPDGFVESSSEVPQSSNSPDFT----------CDQPEGLGGGTSGFRTA-----TEELRDGEAPESEEITIT--TSTDSFAINE------------AESTGTQDYKEVEVLQD-------MGPCYVERHEHCQISVPGTEECLELHACNLKKSNTEVLSKSSTNQNKHEITEVKRKVGKQNSKLEKDLLELMLKYQKVIAERDAAVAVRDRLESLCRELQRQNKVLMEECQRVSTEGQNMRLDLSKKFNDAIKDISTKLEEQKHDCISQLNENEILRNKLAQLTDQYSLSEQQFAQKVKQKALELQLADLKMQQQQEKSAQEQSQMQLYVEQVTQLLETEKNLRVQLAADGEKFQQFQDALMKSNEVFETFKQEMEKMAKLIKELKKENEFLKNKCENSDIALVKLVEEREYMKKQVEKAKNQKEKLESICRSLQAERKQNLLG-TNT----LDSVSMQEK-------------
>SERAvome
----------------------------------------------------MESSLANRLPEADSLPDGFVESSSDMPQSATAPDSS----------SDYSGGLEGESPDFRTE-----MEDLRIDKVPESEERITS--TSTDTFAIKA------------AESTSSQDYKELEILPE-------MGPCYVEEHRHCQISVPETEACLERHACNLKKSHTDVLPKSSTNQNKHEMAEVKRKTAKQSSKSERNLLELTLKYQKVIAEREAAIAVRDKLESLCRELQRQNKMLMEECQRVSTEGQNLRLDLSKKFNDAIKDVSSKLEEQKHDCLSQLNENELLRNKLAHLADQYSLSEQQFAQKVKQKALELELADLKMQQQQEKLAQEESQMQLYAEQVTQLLETEKNLRGQLAADGEKFQQFQDALMKSNEVFETFKQEMEKMAKLIKELKKENDFLKNKCEQSDIALVKLVEEREYMKKQVEKVKNQKEKLESLCRSLQAERKQNLSG-TNI----VDSSGTEGK-------------
>ERYCpuss
----------------------------------------------------MESNPANRLPEADSLPDGFVESSPEAPISAKSLDSP----------RDQ----------------------------QEIDETSSITDTFAESFAVKA------------KEATRFEDFKEAEIIQD-------RDSCYKEEEEHSQISVPVNEGCLELHACTLSNSHTKEHTESLTRQNKHETTEMKRKTGKHSSKLEKELLELTLKYQKVIAERDAAVAVRDRLESLCRELQRQNKMLMEECQRVSKEGQNMRSDLSKKFNDAIKDVNSKLEEQKHDCLSQLKENEMLRNKLAHLADQYSLSEQQFAQKLKQKTLELQLVDLKMQQQEERSTQEQSQLHSYIEQITQLLETEKNLRLQLAADGEKFQQFQDALMKSNEVFETFKQEMEKMAKLIKELKKENEFLKSKCEKSDIALVKLVEERELMKKQAEKAKNQREKLESLCRSLQAERKQNLLG-TNI----NDSSSVQAKA-NSYKE---NV-
>HEMIforr
----------------------------------------------------MESSPANRLPEADALPDGFVESSSELPQSGT--DSS----------SDRPGGLGVGSPGFRMN-----MEDTSVDEGQEIEERISS--PSPDSFAIKA------------AESTSSQDYKELEILPE-------MGPCYVEEHRHCPISVPETEECLELHACNLKKSHTDVLPKSSTNQNKHEISEVKRKTGKQSSKSERNLLELTLKYQKVIAERDAAVAVRDKLESLCRELQRQNKVLMEECQRVSTEGQNMRLDLSKKFNDAIKDVNSKLEEQKHDCLSQLNENELLRNKLAHLAEQYSLSEQQFAQKVKQKALELQLADLKMQQQQQKSAQEQSQMQLYAEQVTQLLETEKNLRVQLAADGEKFQQFQDALMKSNEVFETFKQEMEKMAKLIKELKKENDFLKNKCEQSDFALVKLVEEREYMKKQVEKAKSQKEKLESLCRSLQAERKQNLSG-ANV----VDSASTEGK-------------
>OECEmacu
----------------------------------------------------METYLANRLPEADSLPDGFVESSSEAPLSANSLEFP----------RDRPGGLGDGSPAFRTA-----SGDPRSGGAPESEERIPTTDTLTDSFSVRA------------DDATSSQDYKEVELIQD-------TGPCYKDEQQHSHSSVPGTEGCLDLLTCTLKENHREERTESLTCQNKHETTEVKRKTGKHSSKLEKELLELTLKYQKVIAERDAAVAVRDRLESLCRELQRQNKMLMEECQRVSTEGQNMRSDLSKKFNDAIKDVNSKLEEQKHDCLSQLKENEMLRNKLSHLADQYSLSEQQFAQKLKQKTLELQLVDLKMQQQQERSSQEQSQLQSYVEQVTQLLETEKNLRLQLAADGEKFQQFQDALMKSNEVFETFKQEMEKMAKLIKELKKENDFLKNKCEKSDIALVKLVEEREHMKKQVEKAKNQKEKLESLCRSLQAERKQNLLG-ANS----IDSNSAQAKV-DSAKG------
>HABElong
----------------------------------------------------MESSPANCLPEADALPDGFVESSSEMPLPATALDSS----------SDRAGGLGGGSPGFGKE-----MEDLRVVDGPESEEMINS--TLIDSFAIKA------------AESTSSQDYKELEILPE-------MGPCYVEEHRLCPISVPETEECLELHACNLKKSHTELLPKSSTNQNKHEIAEVKRKNSKQSSKSEKNLLELTLKYQKVMAERDAAVAVRDKLESLCRELQRQNKVLMEECQRVSTEGQNMRLDLSKKFNDAIKDVSSKLEEQKHDCISQLNENELLRNKLAHLADQYSLSEQQFAQKVKQKTLELQLADLKLQQQQEKSAQEQSQMQLYVEQVTQLLETEKNLRGQLAADGEKFQQFQDALMKSNEVFETFKQEMEKMAKLIKELKKENDFLKNKCEQSDIALVKLVEEREYMKKQVEKAKNQKEKLESLCRSLQAERKQNLSG-TNI----VDSAITEGK-------------
>PHAItank
----------------------------------------------------METYPANRLPEADSLPDGFVESSSEAPLSANSHESP----------RDRPGGAGDGSPVFRMA-----VDNPRSGGAPEREERIISTDAFTDSFAVKA------------ADATCSQDYKEVELTQD-------TVPCYKDEQEHCQRSVQGTEVCLELHACTLKESHTEEHTESLSYQNKPETTEVKRKTGKHSSKLEKELLELTLKYQKVIAERDAAVAVRDRLESLCRELQRQNKMLMEECQRVSTEGQNMRLDLSKKFNDAIKDVNSKLEEQKHDCLSQLKENEMLRSKLAHLAEQYSLSEQQFAQKLKQKSLELQLVDLKMQQQQERSAQEQSQMQLYVEQVTQLLETEKNLKLQLAADGEKFQQFQDALMKSNEVFETFKQEMEKMAKLIKELKKENDFLKSKCEKSDIALVKLVEE-----------------------------------------------------------------
>LANAlana
----------------------------------------------------MEGSPANRLPEADSLPDGFVESSAEPPTAHPRSPDFIEGSLD----LDRSDEAQDG-PLDSEA-----AENPPSDGSADGAERIA---SSTDSFPGKEGLHGCCGSVEDKEGNGLPEDYKEIKLSQS--QDELLIGLPSKDSRGEYQSSE-DTKRCLESHITDLKERSSTEYTDCS-KNRKLESVEVKRKVGKRNIKSDKELLEFTLKYQKVIAERDAAVAVRERLESLCRELQRQNKMLMDECQRVSTEGQNMRLDLSTKFNDAIKDVGIKLEEQKDECLSQLKENETLRNKLKHLADQYALSEQQFAQKLKQKMLELQLADLKIQQHQERSAQEQSQMQLYVEQVTQLLATEKNLRLQLAADGEKFQQFQDALLKSNEVFETFKQEMEKMAKLIKELKKDNEFLKGKCEKSDIALVKLVEERELMKKQIEKVKNQKEKLESLCRSLQAERKQISVA-SAN----AISVTEQQVKASPVDE---DS-
>CALAcreb
----------------------------------------------------MESSLANRLPEADSLPDGFVESSSDMPQSINSPESP----------IDPLVTIGGVSSTFQRT-----IEDIRIDEPPNSEKMINT--TSTDSFTAKE------------AEPSSSQDYKELEVLQD-------IATSCVTEHEHCNIYAPGIEECLELHDSNLKESHAELLPKSLTNKKKHEISEMKRKTGKQSSKSEKDLLELTLKYQKIIAERDAAVAVRDRLESLCRELQRQNKILMEECQRVSTEGQNMRLELSKKFNDAIKDISSKLEEQKHDCLSQLNENEMLRNKLSHLADQYSLSEQQFAQKVKQKALELQLADLKMQQQQEKSAQEQSQMQLYVEQVTQLLQTEKNLRVQLAADGEKFQQFQDALMKSNEVFETFKQEMEKMAKLIKELKKENEFLKNKCEQSDIALVKLVEEREYMKKQVEKAKNQKEKLESLCRSLQAERKQNYLG-TNN--NIVDSVNMLEK-------------
>CALAplic
MK---P---------------------------LHFFSVVLT--LPCAVYLTMESSLANRLPEADSLPDGFVESSSDMPQSINSPEFP----------IDPPVTIGGVSSTFQRT-----IEDIRIDEPPNSEEMINS--TSTDSFTAKE------------AEPSSSQDYKELEVLQD-------IGTSCVTEHEHCNIYAPGIEECLELHDSNLKESHAELLPKSLTNKKKHEISEMKRKTGKQSSKSEKDLLELTLKYQKIIAERDAAVAVRDRLESLCRELQRQNKMLMEECQRVSTEGQNMRLELSKKFNDAIKDISSKLEEQKHDCLSQLNENEMLRNKLSHLADQYSLSEQQFAQKVKQKALELQLADLKMQQQQEKSAQEQSQMQLYVEQVTQLLQTEKNLRVQLAADGEKFQQFQDALMKSNEVFETFKQEMEKMAKLIKELKKENEFLKNKCEQSDIALVKLVEEREYMKKQVEKAKNQKEKLESLCRSLQAERKQNYLG-TNN--NIVDSANMLEK-------------
>GOODfuma
----------------------------------------------------MESSPANRLPEADSLPDGFVESSSEIPQSSNSSDST----------RDQPGGLGGGSSVFRKA-----MEDLRVDETPESEERIIT--TSTDSFAINA------------AETTGTQDYKEVEVLQD-------MGPCFEKEHEHCQISVPGNEECLELHACNLKKSHTEVLSKSSTNQNKHEITEVKRKAGKQYSKSEKDFLELTLKYQKVIAERDAAVAVRDRLESLCRELQRQNKVLMEECQRVSTEGQNMRLDLSKKFNDAIKDISTKLEEQKHDCISQLNENEMLRNKLAQLTDQYSLSEQQFSQKVKQKALELQLADLKMQQQQEKSAQEQSQMQLYVEQVTQLLETEKNLRVQLAADGEKFQQFQDALMKSNEVFETFKQEMEKMAKLIKELKKENEFLKNKCENSDIALVKLVEEREYMKKQVEKAKNQKEKLESLCRSLQAERKQILLG-TNS----VDSVSMQEK-------------
>ERYCcris
----------------------------------------------------MESYPANRLPEADSLPDGFVESSPEAPISANSLDSP----------RDQ----------------------------RESEEMSSITDTFTESFAVKA------------ADATSSEDYKEAELIQD-------TGSCYKEEQEHCLSSVPGNEGCLELHACTLNESHTKEHTESLTRQNKHETNEVKRKTGKHSSKLEKELLELTLKYQKVIAERDAAVAVRDRLESLCRELQRQNKMLMEECQRVSKEGQNMRSDLSKKFNDAIKDVNSKLEEQKHDCLSQLKENEMLRSKLAHLADQYSLSEQQFAQKLKQKTLELQLVDLKMQQQEERSTQEQSQLHSYVEQITQLLETEKNLRLQLAADGEKFQQFQDALMKSNEVFETFKQEMEKMAKLIKELKKENEFLKSKCEKSDIALVKLVEERELMKKHAEKAKNQKEKLESLCRSLQAERKQNLLG-NNT----NDSSTVQAKA-NSYKE---NV-
>PHRAlind
----------------------------------------------------MESSLAKRLPEAHSLPDGFVDSSSEAPPPAISSEFP----------HDRTG-----------------VEALRGVEAPESDNIISA--TATDLFSMKA------------AEGTSTQDYKEMEVPLD-------TSLCFEGEQERCSSSVRATEGFSELHVCNLKESQTDECTKSLTNLSKQEFTEVKRKASKQGSKAEKELMELNLKYHKVIAERDAAVAVRDRLESLCRELQRQNKMLMEECQRVSTEGQNMRLDLSKKFNDAIKDVSSKLEEQKHDCLSQLKENEMLRNKLTHLADQYALSEQQFSQKLKQKTIELQLADLKIQQQKERSVEEQSQMQSYVEQVTQLLESEKSLRLQLAADGEKFQQFQDALMKSNEVFETLKQEMEKMAKLIKELKKENEFLKSKCEKSDIALVKLVEEREYMKKQVEKAKNQKEKLESLCRSLQAERKQNLMG-SNR----FDSVDVHAKV-DPTKG---TT-
>CALEmajo
----------------------------------------------------MESSPASRLPEADSLPDGFVESSSEIAQS-------------------LPEGLGGGSLSFRTA-----VEDLSSGGAPDNEETIDT--TSTDSFTVKA------------AEASCSQDYKEVEVLQG-------IDPGFATEDEHCNISAPGTEGCLELQVPNLRKSHTELLPSSSTNRKKDEVTEVKRKTGKQSSRSEKDLLELTLKYQRVIAERDAAVAVRDRLESLCRELQRQNKMLVEECQRVSTEGQNMRLELSKKFNDAIKDVSCKLEEQKHDCLSQLNENEMLRNKLALLADQYSLSEQQFAQKVKQKALELQLADLKMQQQQEKSAQEQSQMQLYVEQVSQLLETEKNLRVQLAADGEKFQQFQDALMKSNEVFETFKQEMEKMAKLIKELKKENEFLKNKCEQTDIALVKLVEEREFMKKQVEKARNQKEKLESLCRSLQAERKQSSLG-A----------------------------
>DACThata
----------------------------------------------------MESSLANRLPEADSLPDGFVESSSEMPQSGTAPDTS----------TDRPGGLGGGSPCFRTE-----MEDLRVDEGPESEERITS--TSTDSFAINA------------AESTSSQDYKELEILPE-------MGPCYVEGHMHCQISVPETEECLELHACNLKKSHTDVLPKSSTNQNKHEMAEVKRKTGKQSSKSERNLLELTLKYQKVIDERDAAVAVRDKLESLCRELQRQNKMLMEECQRVSTDGQNMRLDLSKKFNDAIKDVNSKLEEQKHDCLSQLNENELLRNKLAHLADQYSLSEQQFAQKVKQKALELELADLKMQQQQEKSAQEESQMKLYVEQVTQLLETEKNLRGQLAADGEKFQQFQDALMKSNEVFETFKQEMEKMAKLIKELKKENDFLKNKCDQSDIALVKLVEEREYMKKNVEKTKNQKEKLESLCRSLQAERKQNLSG-TNIVNSSVNSSGTEGK-------------
>APOSodor
----------------------------------------------------MEPSPERRLPEADSLPDGFVEISAELPRPANPVEVS----------DDRPGGHSDGSSGLQPP-----A-DARLDGGISCVERLDA--TTSDSLVEKA------------MEAASDRDYKEIEVLPH-------AVSCCADGIEESKSSERVTEGYLERHAVNLKESHADRNIKSI--NQKQESVEVKRKAGKQNSKSEKELLELTLKFEKVVAERDAAVAVRDRLESLCRELQHRNKMLMEECQRVSTEGQNMRLDLSKKFNDAIKDVSSKLEEQKHDCLSQLKENEMLRNKLKHLADQYERSEQQFAQKVKQKTLELQLADLKMQQQQEKTSQEQTQMQAYVEQVTQLMETERSLRLQLAADGEKFQQFQDALTKSNEVFETFKQEMEKMAKLMKELKKENEFLKSKCEKSDIALVKLVEEREHTKKQLEKAKNQKEKLESLCRALQSERKQSFGG-SNN----SDSASVQAIV-DSATELHKSS-
>EPIPaphy
----------------------------------------------------MESHSASCLPEVDSLPDGFVESSPEA-TSANHLELS----------LDRSGNLNDSSPIPCDV-----TVALLNEEFSEIEEKVATTVKFSSPISVKS------------TDSITFQDYKEVDVLPE-------ANACFKDEQD--QIYVIGTEACLGQHAYDHKESAAEELKESLSCQNKHRTTEVKRKPAKQISKLEKELLELTLKYQKVITERDAAFTVRDRLESLCRELQRQNKTLMEECQRVFTEGQNMRLDLSKKFNDAIQDVNSKLEDQKRDCLSQLKENEMLSNKLAYFADQCSLSEQQFAQKLKEKSLEAQLANLKMQEQQERSAQEQSHMQSYVEQVTQLLETEKTLRLQLAVDGEKFQQFQEALMKSNEVFETFKQDMEKMSKLIMELKKENEFLKSKCGKTDIALVKLVEEREYMKKQVEKAKNQKEKLESLCRSLQAERKQSFLG-TNS----NDSTSMQPKV-DST--------
>HYPOheme
----------------------------------------------------METSPANRLPAAASLPDGFVESSAERPTAPPRAITFVVGL----PDPDQPDD--------SRA-----AESPQC----DGEEKRVTASDGGDSVEGK-------------ESNGVTDDYKETKLTEPHDEDEVVIGLSSEDNRGECRSSERAAEDCLEFN----KEGSSTERTDCS-KDRKLESVEVKRKVGKRNIKSEKELLEFTLKYQKVTAERDAAIAVRERLESLCRELQRQNKMLMDECQRVSSEGQTMRLDLSTKFNDAIKDINVKLEEQKDDCLSQLKENDMLRDKLKHLADQYALSEQQFAQKLKQKMLELQLADLKIQQHQERSAQEQNQMKLYVEQVTQLLATEKNLRLQLAADGEKFQQFQDALLKSNEVFETFKQEMEKMAKLIKELKKENEFLKSKCEKSDIALVKLVEERELMKKQVEKAKNQKEKLESLCRSLQAERKQVSVG-SIS----ATSVNTQQVKESSTED---DL-
>APOSshen
----------------------------------------------------MEPSPERRLPEADSLPDGFVEISAELPRPANPVEVS----------DDRPGGHSDGSSGLQPP-----A-DARLDGGISCVERLDA--TTSDSLVEKA------------MEAASDRDYKEIEVLPH-------AVSCCADGIEESKSSERVTEGYLERHAVNLKESHADRNIKSI--NQKQESVEVKRKAGKQNSKSEKELLELTLKFEKVVAERDAAVAVRDRLESLCRELQHRNKMLMEECQRVSTEGQNMRLDLSKKFNDAIKDVSSKLEEQKHDCLSQLKENEMLRNKLKHLADQYERSEQQFAQKVKQKTLELQLADLKMQQQQEKSSQEQTQMQAYVEQVTQLMETERSLRLQLAADGEKFQQFQDALTKSNEVFETFKQEMEKMAKLMKELKKENEFLKSKCEKSDIAIVKLVEEREHTKKQLEKAKNRKEKLESLCRALQSERKQSFGG-SNN----SDSASVQAIV-DSATELHKSS-
>OPHRgarg
----------------------------------------------------MESSPANRLPEADSLPDGFVDSSSEMPQSVTAPDFS----------SDYPGGPGGGSPGFRTEIEDLIIEDLIIEEGPESEESITS--TSTDSFAIKS------------AESTSSQDYKELEILPE-------LGPCYVEEHGHCQISMPETEECLELHACNLKKSHKDVLPKSSTNQNKHEMAEVKRKTGKQSSKSERNLLELTLKYQKVIAERDTAVAVRDKLESLCRELQRQNKMLMEECQRVSTEGHNMRLDLSKKFNDAIKDVSSKLEEQKHDCLSQLNDNELLRNKLAHLADQYSLSEQQFAQKVKQKALELELADLKMQQQKEKLTQEESQMQIYVEQVTQLLETEKNLRGQLAADGEKFLQFQDALMKSNEVFETFKQEMEKMAKLIKELKKENDFLKNKCEQSDIALVKLVEERELMKKQVEKAKNQKEKLESLCRSLQAERKQN---------------------------------
>GALEfabe
----------------------------------------------------MDSSLANRLPEVDSLPDGFVESSMELPREVSSSESL----------RDRCGELGDEAAVFRNA-----LECTPSVGSPGIEERLT---SATNVFAAKE------------VAAATPKDYNEMEVPPD-------ASPGFEGGGEGRQDSAGDTEVHLEFPSSNQMEKYMDEFTGPLTNKKKQEITEAKRKASKNNSKLEKELLELNLKYQKVIAERDAAVAVRDRLESLCRELQRQNKLLMEECHRVSTEGQNMRLDLSKKFNDAIKDVNSKLEEQKHDCISQLKENEILRNKLTHLAEQYAISEQQFAQKLKQKALELQLADLKMQQQQERSAQEQSQVQAYAEQVTELLETEKNLQLQLAANGEKFQQFQDALLKSNEVLETFKQEMEKMAKLIKGLKKENEFLKSKCEKSDIALVKLVEE-----------------------------------------------------------------
>SELEaequ
----------------------------------------------------MESSTANRLPEAHSLPDGFVDSSTEAPPPANSSESP----------HDWTG-----------------VDALWRDGAPESEDRISA--TATDSFAMEA------------PESTSTQDYKEVKVPQD-------TSLYYDSEQECCSPSVRAIEGCSELHACNLKECQIDECTKSLTNQSKQEFTEVKRKASKQSSKAGKELMELTLKYHKVIAERDAAVAVRDRLESLCRELQRQNKMLMEEGQRVSTEGQNMRLDLSKKFNDAIKDVSSKLEEQKHDCLSQLKENEMLRNKLTHLADQYALSEQQFAQKLKQKTIELQLADLKIQQQKERSVKEQSQMQSYVEQIAQLLETEKSLRLQLAADGEKFQQFQDALMKSNEVFETLKQEMEKMAKLIKELKNENEFLKSKCEKSDIALVKLVEEREYMKKQVEKAKNQKEKLESLCRSLQAERKQSLLG-SNS----FDSVNVQAK-------------
>GOODpube
----------------------------------------------------MESSPENRLPEADSLPDGFVESSSEIPQSSNSSDST----------RDQPGELGGGSSAFRTA-----MRDLRVDEAPESEERIIT--TSTDSFAINA------------AETTGTQDYKEVEVLQD-------MGPCYAEEHEHCQISVPGTEECLELHACNLKKSHTEVLSKSSTNQNKHEITEVKRKAGKQSSKSEKDLLELTLKFQKVIAERDAAVAVRDRLESLCRELQRQNKVLMEECQRVSTEGQNMRLDLSKNFNDAIKDISTKLEEQKHDCISQLNENEMLRKKLAQLTDQYSLSEQQFAQKVKQKALELQLADLKMQQQQEKSAQEHSQMQLYVEQVTQLLETEKNLRVQLAADGEKFQQFQDALMKSNEVFETFKQEMEKMAKLIKELKKENEFLKNKCENSDIALVKLVEE-----------------------------------------------------------------
>DENDchryso
LRYVSPRRRRSTRFNKNKSPNIFSSKIFFSAAFLHVFNLFHTPSVP-----SMETHPANRLPEADSLPDGFVESSAEAPPAANSHESP----------RDRSGGLGDGSPVFRTA-----VDDPRSDGTPESVEMISTTATFNDSLDVDA------------PDASSSLDYKEVELLQD-------TGPCFKDEQEHCHSSVLGPEGCLELHACSLKESHTEEHTESLTCQNKHETTEVKRKAGKHSSKLEKELVELTLKYQKVISERDAAVAVRDRLESLCRELQRQNKILMEECQRVSTEGQNMRLDLSKKFNDAIKDVNSKLEEQKHDCLSQLKENEMLRNKLVLLADQYSLSEQQFAQKLKQKTLELQLVDLKMQQQQERSAQEQSQMQSYVEQVTQLLETEKNLKLQLAADGEKFQQFQDALMKSNEVFETFKQEMEKMAKLIKELKKENEFLKSKCEKSDIALVKLVEER----------------------------------------------------------------
>MASDpict
----------------------------------------------------METYPAIRLPEADSLPDGFVESSSETQQSSNSHESP----------RDQPGD--------PTA-----VDDSRSNEAAKNEERI-----------------------------TSSQDYKEVELLQD-------A----------------DTEGCLDLHACTLKGSHTKERTESSTNQNKHEATEVKRKTGKQ--KLEKEVLELSLKYQKVIAERDAAVAVRDRLESLCRELQRQNKMLMEECQRISSEGQNMRSDLSKKFNDAIKDVNSKLEEQKHDCLSQLKENEILRTKLAHFAEQYSLSEQQFAQKLKQKTLELQLVDLKMQQQQERSAQEQSQMQSYVEQVTQLLETEKNLKIQLAADGEKFQQFQDALMKSNEVFETFKQEMEKMAKLIKEYKKENEFLKSKCEKSDIALVKLVEEREHMKKQVEKAKNQKEKLESLCRSLQAERKQNLCG-TNS----IDSSRVCKPE------------
>GYMNodor
----------------------------------------------------MESSLANCLPEADSLPDGFVESSSEIPQSGTAPDTS----------SDRSGVLGGGSLDFRTE-----MENLQVDEGPESEERITS--TSTDSFATKA------------AESTSSQDYKELEILPE-------MGPCYVEEHMHCPISVPETEECLELHACNLKKSHTDVLPKSSTNQNKHEMAEVKRKTGKQSSKSERNLLELTLKYQKVIAEREAAVAVRDKLESLCRELQRQNKMLMEECQRVSTDGQNMRLDLSKKFNDAIKDVNSKLEEQKHDCLSQLNENELLRNKLAHLADQYSLSEQQFAQKVKQKALELELADLKMQQQQEKSAQEESQMKLYVEQVTQLLETEKNLRGQLAADGEKFQQFQDALMKSNEVFEAFKQEMEKMAKLIKELKKENDFLKNKCEQSDIALVKLVEEREYMKKQVEKAKNQKEKLESLCRSLQAERKQNSSG-TNI----INSAGTEGK-------------
>MEXIxero
----------------------------------------------------MESSPAKRLPEVHSLPDGFVDSSTEAPLPTNSFESP----------HDWTG-----------------VEALRGDEASESEDIISA--NAADLFSMKV------------AEGTSTQDYKELEVPQD-------SSLCFEGVLELCSSSAPANEGFSELHVCNLKESQTDECTKSLTNLSKQEFTEVKRKASKQSSKAEKELTELTLKYHKVIAERDAAVAVRDRLESLCRELQRQNKLLMEEGQRVLMEGQNMRSDLSKKFNDAIKDVNNKLEEQKHDCLSQLKENELLRNKLTHLADQYALSEQQFAQKLKQKTIELQLADLKLQQQKERSVEEQSQMQLYVEQVTQLLESEKSLRLQLAADGEKFQQFQDALMKSNEVFETLKQEMEKMAKLIKELKKDNEFLKSKCEKSDIALVKLVEEREYMKKQLEKAKNQKEKLESLCRSLQAERKQTSLG-CNR----FGSVDVQSKV-DASKG---TT-
>LIMOabor
----------------------------------------------------MESSSAMRLPEADSLPDGFVESSLEAPQSSSSHESP----------RDRSGGLEDGSPVFRSA-----MDDMRGDGVPESEERIT---TATDSFGMKE------------VETASSRDYKEVEVPQD-------TGPCYEDGQ-GCQSSVRGTEGCLELHTCSLKDVDTEEHSESMTSQNKHEITEVKGKTGKHSSKSEKELLNLTLKYQKVIAERDAAVAVRDRLESLCRELQRQNKILTEECQRVSTEGQNMRKDLSKKFNDAIKDVSSKLEEQQHDCLSQLNENELLRNKLAHLVDQYSLSEQQFAQKLKQKTLELQLADLKMQQQQELSAQEQSQMQSYVEQVTKLLETEKNLRLQLAADGEKFQQFQDALMKSNEVFETFKQEMEKMAKLIKQLKKENEFLKSKCEKSDIALVKLVEEREYMKKQVEKTKNQKEKLESLCRSLQAERKQNLMG-TNS----TDSNSMQSKV-DSTKG---ST-
>CALAsini
----------------------------------------------------METYPANRLPEADSLPDGFVESSSEAPLSANSHESP----------CDRPGEVGDGSPVFPTV-----VDDPRSGGAPESEERIITADAFTDSFAVKA------------ADATSSQDYKEVDLTQD-------TVPCYKDEQEHCRSSVQGTEGCLELHACTLKESHTEERTESLSYQNKHETTEVKRKTGKHSSKLEKELLELTLKYQKVIAERDAAVAVRDRLESLCRELQRQNKLLMEECQRVSTEGQNMRLDLSKKFNDAIKDVNSKLEEQKHDCLSQLKENEMLRSKLAHLAEQYSLSEQQFAQKLKQKSLELQLVDLKMQQQQERSAQEQSQMQLYVEQVTQLLETEKNLKLQLAADGEKFQQFQDALMKSNEVFETFKQEMEKMAKLIKELKKENDFLKSKCEKSDIALVKLVEEREHMKKQVEKSKNQKEKLESLCRSLQAERKQNLLV-TNS----IDSNSTLAKG-DSTKG---NI-
>EPIPhell
----------------------------------------------------MESSPAIRLPEADSLPDGFVESSLEAPHSSNSHESP----------RDRSGGLEDDSPVFRTA-----LDDLRGDGVPESEERITT--TATDSFGTKE------------VEATSSRDYKEVEV--H-------TGPCYEDEQ-GCQSFVRGTEGCLELHACSLKESDTEEHSKSMANKNKHEITEVKGKPGKHSSKSEKELLDLTLKYQKVIAERDAAVAVRDRLESLCRELQRQNKILTEECQRVSTEGQNMRLDLSKKFNDAIKDVSIKLEEQKHDCLSQLKENELLRNKLAHLVDQYSLSEQQFAQKLKQKTLELQLADLKMQQQQEMSAQEQSQMQLYVEQVTKLLETEKNLRLQLAADGEKFQQFQDALMKSNEVFETFKQEMEKMAKLIKQLKKENEFLKSKCEKSDIALVKLVEEREYMKKQVEKAKNQKEKLESLCRSLQAERKQNLLG-TNS----IDSNTMQSKV-DSTKG---AT-
>CYMBensi
----------------------------------------------------METHPANRLPEADSLPDGFVESSSEAPLCANSHESP----------RERTGRLGDGSPVFRTV-----AGDTRSDGAPESEERVATTDTLTDSFAVKA------------ADATSCQDYKEVDLIQD-------TGPCYEDEKEHCQSSVQGTEGCLELHACTLKESHSEEHTESLTYQNKHETTEVKRKTGKHNSKLEKELLELTLKYHKVIAERDAAVAVRDRLESLCRELQRQNKMLMEECQLVSTEGQNMRSDLSKKFNDAIKDVNSKLEEQKHDCLSQLKENEMLRTKLAHLADQYSLSEQQFAQKLKQKTLELQLVDLKMQQQQERSAQEQSQLQSYVEQVTQLLETEKNLRLQLAADGEKFQQFQDALMKSNEVFETFKQEMEKMAKLIKELKKENEFLKSKCEKSDIALVKLVEEREFMKKQVEKAKNQKERLESLCRSLQAERKQNLLV-ANS----IDSNSVQTKA-DSAKG---NV-
>CYMBmann
----------------------------------------------------METHPANRLPEADSLPDGFVESSSEAPLSANSQESP----------RERIGRLGNGSPVFRTV-----AGDPRSDGAPESEERVATTDTLTDSFAVKA------------ADATSCQDYKEVDLIQD-------TGPCYEDEQEHCQSSVQGTEGCLELHACTLKESHSEEHTESLTYQNKHETTEVKRKNGKHSSKLEKELLELTLKYQKVIAERDAAVAVRDRLESLCRELQRQNKMLMEECQRVSTEGQNMRSDLSKKFNDAIKDVNSKLEEQKHDCLSQLKENEMLRTKLAHLADQYSLSEQQFAQKLKQKTLELQLVDLKMQQQQERSAQEQSQLQSYVEQVTQLLETEKNLRLQLAADGEKFQQFQDALMKSNEVFETFKQEMEKMAKLIKELKKENEFLKSKCEKSDIALVKLVEEREFMKKQVEKAKNQKERLESLCRSLQAERKHNLLV-TNT----IDSNSLQTKA-DSAKG---NV-
>PHALmode
----------------------------------------------------METHPANRLPEADALPDGFVESSSDVPLSVNSHDSL----------RDRPGELGDGSPAFRTS-----ADALRSDGAPKSEEGITTIGSFTGSFAVKV------------VDAASSQDYKEMELIQD-------TGPCYRDEQEHCQSSV---QGCLELHSCTLKESHTDD-TESLTYQNKQETTDVKHKTGKR-SKLEKELLELTLKYQKVIAERDAAVAVRDRLESLCRELQRQNKMLMEECQRVSAEGQNMRLDLSKKFNDAIKDVNGKLEEQKHDCLSQLKENEMLRNKLAHLADQYSLSEEQFAQKLKQKSLELQIVDLKMQQQQERSAQEQSQMHSYVEQVTQLLETEKNLRLQLAADGEKFQQFQDALMKSNEVFETFKQEMEKMAKLIKELKKENEFLKSKCEKSDIALVKLVEEREYMKKQVEKAKNQKEKLESLCRSLQAERKQNLSG-TIP----IASNSVQSKA-DSTKG---TSI
>PAPHhirs
----------------------------------------------------MESSAAKRLPEAHSLPDGFVDSSTEAPPPANASESP----------NDRTG-----------------VEALWADGAPETEDIISV--TATDSFAMKA------------AEGTSIQDYKEVEVPQD-------MSLCFESEQERCSSSARATEGCSELHVCNLKESQRDECTKSSTNLSKQEFIEVKRKASKQSSKAEKELIELTLKYHKVIAERDVAVAVRDRLESLCRELQRQNKMLMEECQRVSTEGQNMRLDLSKKFNDAIKDVSSKLEEQKHDCLSQLKENEMLRNKLTHLSDQYALSEQQFAQKLKQKTIELQIADLKIQQQKERSAKEQSQMQSYVEQVTQLLESEKSLRLQLAADGEKFQQFQDALMKSNEVFETLKQEMEKMAKLIKELKKENEFLKSKCEKSDIALVKLLEEREYMKKQVEKAKNQKEKLESLCRSLQAERKQNLMG-SNS----FDSVNVQSKV-DATKG---AT-
>CREMappe
----------------------------------------------------METYPANRLPEADSLPDGFVESSSEAPLSANSQGFP----------LDRPGGLGDGSPVFQTA-----VDDPRSDGAPESEEMITTADTFTDSFAVKA------------ADPTSSQDYKEVELTQD-------TGPCYKDEQELCLSSVQGTEECLELHACTLKGS-PGEHTESLTYQNKRETIEVKRKTGKHSSKLEKELLELTLKFQKVIAERDSAVAVRDRLESLCRELQRQNKMLMEECQRISTEGQNMRSDLSKKFNDAIKDVNSKLEEQRHDCLSQLKENEMLRSKLAHLADQYSLSEQQFAQKLKQKTLELQLVDLKMQQQQERSAQEQSQMQSYVEQVTLLLENEKNLRLQLAADGEKFQQFQDALMKSNEVFETFKQEMEKMAKLIKELKKENEFLKSKCEKSDFALVKLVEEREYMKKQVEKAKNQKEKLESLCRSLQAERKQNLYG-TNT----IDSNTMQSKV-DSTKG---NI-
>PLATclav
---------------------------------------------------------------------------------------------------------------------------------------------------------------------------------------------------RHCQISVPETEECLESHACNVKKSHTDVLPKSSTNQNKHEMAEVKRKTGKQSSKSERNLLELTLKYQKVIAERDAVVAVRDKLESLCRELQRQNKMLMEECQRVSTEGQNMRLELSKKFNDAIKDVNSKLEEQKHDCLSQLNENELLRNKLAHLADQYSLSEQQFAQKVKQKTLELELADLKMQQQKEKSAQEESRMQLYVEQVTQLLETEKNLRGQLAADGEKFQQFQDALMKSNEVFETFKQEMEKMAKLIKELKKENDFLKNKCEQSDIALVKLVEE-----------------------------------------------------------------
>CHILsemi
MI---PKR--------------------------------------------MESSPANRLPEADSLPDGFVESSSDIPHS-------------------LPDGPGGGSSSFRAA-----VEDLGSGEAPDNEGTIDT--TSTDSFTVKA------------AEASCSQDYKEVEVLQG-------IDLCFEEEDERCHISAPGTEGCLELHVPNLTKSHTELLPSSLTNRKKHEITEVKRKTGKQSSKSEKDLLEFTLKYQKVIAERDAAVAVRDRLESLCRELQRQNKLLVEECQRVSTEGQNMRLELSKKFNDAIKDISSKLEEQKHDCLSQLNENEMLRNKLALLADQYSLSEQQFAQKVKQKALELQLADLKMQQQQEKSAQEHSQMQLYVEQVSQLLETEKNLRVQLAADGEKFQQFQDALMKSNEVFETFKQEMEKMSKLIKELKKENEFLKNKCEQTDFALVKLVEEREFMKKQVEKARNQKEKLESLCRSLQAERKQNLLG-G------LDPASMEGK-------------
>CYPRflav
----------------------------------------------------MQSSPANRLPEAHSLPDGFVDSSSEAPPPAISSESP----------DDWTG-----------------VEDLRVDGAPESEDIISA--THTNSHAMKE------------AEGTSTKDYKEVEDPQD-------TSLCYEGEQERCSSSVRATEGCSEFLSCNLKESQTDECTKSLTNQSKQEFTEAKRKASKQSSKAEKELMELTLKYQQVIAERDAAVAVRDRLESLCRELQRQNKMLMEECQRVSTEGQNMRLDLSKKFNEAIKDVSSKLDEQKHDCLCQLKENEMLRNKLAHLADQYALSEQQFAQKLKQKTIELQLADLKIQQQKERSVQEQSQMQLYVEQVTQLLETEKSLRLQLAADGEKFQQFQDALMKSNEVFETLKQEMEKMAKLIKELKKENEFLKSKCEKSDIALVRLVEEREYMKKQIDKAKNQKEKLESLCRSLQAERKRNLLG-SNS----IDSVNVQAKV-DSTKG---AT-
>VANIplan
----------------------------------------------------MDSSPADRLPEADSLPDGFVESSTESPRNANSCESL----------HDEP-------AVFLKV-----LEATRSDGASGTGEGLS---SATDSFAAEE------------AVAATTNDYKEMEVPPG-------ADPGFEHDGGSCPNSAGDNKVYLKLHSSNQMENCVDEYAGSLSSKKKQETTEVKRKSSKNNFKLEKELLELNLKYQKVIAERDAAVAVRDRLESLCRELQRQNKLLMEECHRVSTEGQNMRLDLSKKFNDAIKDVNSKLEEQKNDCISQLKENETLRNKLTHLAEQYALSEQQFAQKLKQKTLELQLADLKMQQQQERSAQEQSQVQSYGEQITELLETEKNLRLKLAADGEKFQQFQDALMKSNEVLETFKQEMEKMAKLIKELKKENDFLKSKCEKSDIALVKLVEEREHMKKQVEKAKNQREKLESLCRSLQAERKQNL-----N----IDSINMRAASIDSTKG---VN-
>GYMNdens
----------------------------------------------------MESSLANCLPEADSLPDGFVESSSEIPQSGTVPDTS----------SDRSGVLGGGSLGLRTE-----MEDLRVDEGPESEERITS--TSTDSFATKA------------AESTSSQDYKELEILPE-------MGPCYVEVHRHCQISVPETEECLELHACNLKKSHTDVLPKSSTNQNKHEMAEVKRKTGKQSSKSERNLLELTLKYQKVIAEREAAVAVRDKLESLCRELQRQNKMLMEECQRVSTDGQNMRLDLSKKFNDAIKDVNSKLEEQKHDCLSQLNENELLRNKLAHLADQYSLSEQQFTQKVKQKALELELADLKMQQQQEKSAQEESQMKLYVEQVTQLLETEKNLRGQLATDGEKFQQFQDALMKSNEVFEAFKQEMEKMAKLIKELKKENDFLKNKCEQSDIALVKLVEEREYMKKQVEKAKNQKEKLESLCRSLQAERKQNLPG-TNI----INSAGTEGK-------------
>CEPHdama
----------------------------------------------------MESFTAMRLPEADSLPDGFVESSLEAPQSSNSHESP----------RDRSGGLKDGSSVFRTD-----LDDLRDDGVPENEKRITT--TATDSFGMKE------------AASTSSRDYKEVEVPQD-------TGPSYEDEQ-GCQSSVRGTEGCLELHACSLKERDTEDYSESMTNQNKHEITEVKGKTGKHSSKSEKELLDLTLKYQKVIAERDAAVAVRDRLESLCRELQRQNKILTEECQRVSTEGQNMRLDLSKKFNDAIKDVSSKLEEQKHDCLSQLKDNEMLRNKLAHLVDQYSLSEQQFGQKLKQKTLELQLADLKMQQQQERSAQEQSQMQLYVEQVTTLLETEKNLRLQLAADGEKFQQFQDALMKSNEVFETFKQEMEKMAKLIKQLKKENEFLKSKCEKSDIALVKLVEEREYMKKQVEKAKNQKEKLESLCRSLQAERKQNLLG-TNS----IDSNSTQSKV-DSTKG---AT-
>BLETstri
----------------------------------------------------METYPANRLPEADSLPDGFVESSSEAPFSANSHESP----------RDRPSCQGDASPVFRTA-----MDDRTSDGAPEREEMITTTATFTDSFAVKA------------ADATSSQDYKEAEVPQD-------TAPCYKDEQELRQSSVLGTEGCLELHACSLKDSHTEERTESLTHQNKHETTEVKRKTGKHSSKSEKELLELTLKYQKVIAERDAAVAVRDRLESLCRELQRQNKMLMEECQRVSTEGQNMRLDLSKKFNDAIKDVNSKLEEQKHDCLSQLKENEMLRNKLAHLAEQYSLSEQQFAQKLKQKTLELQLVDLKMQQQQERSAQEQSQMQSYVEQVTQLLETEKNLRLQLAADGEKFQQFQDALMKSNEVFETFKQEMEKMAKLIKELKKENEFLKSKCEKSDIALVKLVEEREYMKKQVEKAKNQKEKLESLCRSLQAERKQNLLG-TNS----IDSNNMQAK-------------
>DIURorie
----------------------------------------------------MESSLANRLPEADSLPDGFVESSSEMPQSVNSLEPP----------VGRPGGLEGRSTSFRTA-----AEDLRFGEVSDGEERINA--SSTDSFTVKA------------AEASSSQDYKEVEVLEG-------MDSCFVKEHEHCHIIAPGTEGCLELDVPNLKENH--LLPKSSTNRKKHEITEVKRKAGKQSSKSEKDLLELTLNYQKVIAERDAAVAVRDRLESLCRELQRQNKLLTEECQRVSTEGQNMRVDLSKKFNDAIKDVSIKLEEQKHDCLSQLNENEMLRNKLALLADQYSLSEQQFAQKVKQKALELQLADLKMQQQQEKSAQEKSQMQLYVEQVSQLLETEKNLRVQLAADGEKFQQFQDALMKSNEVFETFKQEMEKMAKLIKELKKENDFLKNKCEQSDIALVKLVEEREFMKKQVEKAKNQKEKLESLCRSLQAERKQ--LG-TNM----ADSVSIQEK-------------
>CORYacti
----------------------------------------------------MESSLANRLPEADALPDGFVDSSSETTQSDNSPESS----------IDQVGGLDGSSSAFRTA-----VEDLRVDEASEIVETICS--TSTDSFTVKA------------AEDSGSQDYKEVEVIRD-------MIPCCVKEIEHCHISAPGTEEYLELHASDLKQSHADLLPKSSTSKKKSEITEVKRKTGKQSSKSEKDLLE-TLKYQKVIAERDAAVAVRDRLEALCRELQRQNKMLMEECQRVSTEGQNMRLNLSKKFNDAIKDVSSRLEEQKHDCLSQLNENEMLRNKLAHLSDQYSLSEQQFAQKVKQKTLELQLADLKMQQQQEKSAQEQSQMQLYVDQVTQLLDTEKNLRVQLAADGEKFQQFQEALMKSNEVFETFKQEMEKMAKLIKELKKENDFLKNKCEQSDIALVKLVEEREFMKKQVEKAKNQKEKLESLCRSLQAERKQNSMG-TNM----FDSVNMQEK-------------
>HABEpant
----------------------------------------------------MESSPANCLPEADALPDGFVESSSEMPLPATALDSS----------SDRAGGLGGGSPGFGKE-----MEDLRVVDGPESEEMINS--TLIDSFAIKA------------AESTSSQDYKELEILPE-------MGPCYVEEHRLCPISVPETEECLELHACNLKKSHTELLPKSSTNQNKHEIAEVKRKNSKQSSKSEKNLLELTLKYQKVMAERDAAVAVRDKLESLCRELQRQNKVLMEECQRVSTEGQNMRLDLSKKFNDAIKDVSSKLEEQKHDCISQLNENELLRNKLAHLADQYSLSEQQFAQKVKQKTLELQLADLKLQQQQEKSAQEQSQMQLYVEQVTQLLETEKNLRGQLAADGEKFQQFQDALMKSNEVFETFKQEMEKMAKLIKELKKENDFLKNKCEQSDIALVKLVEEREYMKKQVEKAKNQKEKLESLCRSLQAERKQNLSG-TNI----VDSAITEGK-------------
>THELangu
----------------------------------------------------MESSLASRLPEADSLPDGFVESSSEMLQSSNSSESP----------VDLPVVVGGRSSSFRTA-----AEDLRSDEALGSEEGSDA--TSSDSLTVKA------------AEASCSQDYKEVEILQE-------MYPCFAKEDEHCHISSPGSKECLKLHVPNLKESHAELLPKSLTDRKKHEITEVKRKTGKQSSKSEKDLLELNMKYQKVIAERDAAVAVRDRLESLCRELQRQNKLLMEECQRVSTEGKNIRLELSKKFNDAIKDVSNKLEEQKHDCLSQLNENEMLRNKLALLAEQYSLSEQQFAQKVKQKALELQLADLKMQQQQEKSAQEQSQMQLYVEQVSQLLETEKNLRVQLAADGEKFQQFQDALMKSNEVFETFKQEMEKMAKLIKELKKENEFLKNKCEQSDIALVKLVEEREFMKKQVEKAKNQKEKLESLCRSLQTERKQNLLG-T----------------------------
>ANOEroxb
----------------------------------------------------MEASPADRLPEADSLPDGFVESSSEIPQSSNSPDFT----------RDQPGGLGAGSSVFRTA-----MEDLRVDEAPESEEIIIT--TSTDSFAINA------------AESTGTQDYKEVEVLQD-------MGPCYAEEHEHCQISVPGAEECLELHACNLKQSHTEVLSKSSTNQNKHEITEVKRKAGKQNSKLEKDLLELTLKYQKVIAERDAAVAVRDRLESLCRELQRQNKVLMEECQRVSTEGQNMRLDLSKKFNDAIKDISTKLEEQKHDCISQLNENEMLRNKLAQLTDHYSLSEQQFAQKVKQKALELQLADLKMQQQQEKSAQEQSQMQLYVEQVTQLLETEKNLRVQLAADGEKFQQFQDALMKSNEVFETFKQEMEKMAKLIKELKKENEFLKNKCENSDIALVKLVEEREYMKKQVEKAKNQKEKLESLCRSLQAERKQNLLG-INT----VDSVSMQEK-------------
>BORYspha
----------------------------------------------------MDS------------------------------------------------------------------------------------------------LGHCGDSVE--QDNGPPDDYKEMGSSQSPNE-EVLIGLSLKDSQGDCKGSERDTEGCLELHTADLKEGSTSEHAECL-KNQKLESTEVKRKVGKRNVKSEKELLEFTLIYQKVTAERDAAIAVRERLESLCRELQRQNKMLMDECQRVSTEGQNMRSDLSTKFNDAIKDVSVKLEEQKDECLSQLKENEMLRIKLKHLADQYALSEQQFAQKLKQKMLELQLADLKIQQHQEKSAQEQSQMQLYLEQVTQLLATEKNLRLQLAADGEKFQQFQDALLKSNEVFETFKQEMEKMAKVIKELKEENEFLRNKCENSDIALVKLVEERELMKKQLKKVQKQKEKLETLSRTLQAERKLNLVG-TTD----TGSGTTQQVKVSSTEE---DS-
>EPIDpuni
----------------------------------------------------METCPANRLPEADSLPDGFVESSSEPPLPANTHESP----------RDRPGELGDGLPVFPAV-----VEDPPSDGAPESEEKINTTDTFVDSFAVKA------------ADSPSSQDYKEVDLLLD-------TGPCYKDEQEQCPISVQDTEECLELHACTLKESHTGERTEFSTYQNKNEAAEVKRKTGKHSSKLEKQLLELTLKYQKVIAERDAAVAVRDRLESLCRELQRQNKMLMEECQRVSIEGQNMRSDLSKKFNDAIKDVNSKLEEQKHDCLSQLKENEMLRNKLAHLADQYSLSEQQFAQKLKQKTLELQLVDLKMQQQQEMSAQEQSQMQSYVEQVTQLLETEKNLRLQLAADGEKFQQFQDALMKSNEVFETFKQEMEKMAKLIKELKKENEFLKSKCEKSDIALVRLVEEREHMKKQVEKAKNQKEKLESLCRSLQAERKQNLYGTTNT----VDS----------TKG---NI-
>DRAKelas
----------------------------------------------------MESSPADRLPEADSLPDGFVESSSEMPHS-------------------LPDGPGGGSSSFRTA-----VGDPSSVGPSDNEQTIGA--TSTDPFTAKA------------AETSCSEDYKDVEVLQA-------MDPCFAKEDEHCHISAPGAGGCLELHVPNLMTSHTELLPSSLTNRKKHEITEVKRKTGKQSSKSEKDQLELTLKYQKVIAERDAAVAVRDRLESLCRELQRQNKVLVEECQRVSTEGQNMRLELSKKFNDAIKDVSSKLEEQKHDCLSQLNENEMLRNKLALLADQYSLSEQQFAQKVKQKALELQLADLKMQQQQEKSIQEQSQIQLYVEQVSQLLETEKNLRVQLAADGEKFQQFQDALMKSNEVFETFKQEMEKMAKLIKELKKENEFLKNKCEQTDFALVKLVEEREFMKKQVEKAKNQKEKLESLCRSLQAERKQNLLG-T----------------------------
>CYPRbard
----------------------------------------------------MQSSPANRLPEAHSLPDGFVDSSTEAPPPANSSESP----------LDRTG-----------------VEDLRVDGAPESDDIISA--TRTDSLAMKA------------AEGTSTKDYKEVEVPQD-------TSLCYEGEQERCSNSVRATEGCSEFLPCNLKESQTDECTKSMTNQSKQEFTEAKRKASKQSSKAEKELMELTLKYQQVIAERDAAVAVRDRLESLCRELQRQNKMLMEECQRVSTEGQNMRLDLSKRFNDAIKDVSSKLEEQKHDCLSQLKENEMLKNKLAHLADQYALSEQQFAQKLKQKTIELQLADLKIQQQKERSVQEQSQMQSYVEQVTQLLETEKSLRLQLAADGDKFQQFQDALMKSNEVFETLKQEMEKMAKLIKELKKENEFLKSKCEKSDIALVKLVEEREYMKKQVDKAKNQKEKLESLCRSLQAERKQNLLG-SNR----IDSVNVQAKV-DSTKG---AT-
>ORCHital
----------------------------------------------------MESSLANRLPEADSLPDGFVESSSEMPQSGTAADSS----------SGRPGGLGSGSPGSRTD-----MEDLRVDERPESEERITS--TFTDSFAIKA------------AESTSSQDYKELEILPE-------MGLCYVEEHRHCQISVPETEVCLELHACNLKKSHTDVLPKSSTNQNKHEMSEVKRKTGKHSSKTERNLLELTLKYQKVVAERDAVVAVRDKLESLCRELQRQNKMLKEECQRVSTEGQNMRSDLSKKFNDAIKDVSSKLEEQKHDCLSQLNENELLRNKLAHLSDQYSISEQQFAQKVKQKALELQLANLKMQQQQEKSAQEESQIQLYVEQVTQLLETEKNLRGQLAADGEKFQQFQDALMKSNEVFETFKQEMEKMAKLIKELKKENDFLKNKCEQSDIALVKLVEEREYMKKQVEKAKNQKEKLESLCRSLQAERKLNLLG-TNI----IDSAGTEGK-------------
>RIMAelli
----------------------------------------------------MESSLADRLPEADSLPDGFVESSSEMPDS-------------------LPDGLGGGSSSFRTA-----VEDLRSGEAPDSEERIDT--TSTHSFT--T------------GEASCSQDYKEVEVLQG-------MDPCLVKEEEHCPISAPGTEECLELHVPNLMKSHAELLSSSLTNRKKHEITEVKRKTGKQSSKSEKDLLELTLKYQKVIAERDAAVAVRDRLESLCRELQRQNKQLMEECQRVSTEGQNMRLELSKKFNDAIMDISSKLDEQKHDCLSQLNENELLRNKLALLADQYSLSEQQFAQKVKQKALELQLADLKMQQQQEKLAQEQSQMQLYVEQVSQLLETEKNLRVQLAADGEKFQQFQDALMKSNEVFETFKQEMEKMAKLIKELKKENEFLKNKCEQSDVALVKLVEEREFMKKQVEKAKNQKEKLESLCRSLQAERKQNLLG-A----------------------------
>CRYPlept
----------------------------------------------------MERSLADRLPEADSLPDGFVESSSEVPQSANSPESL----------LDLTDEPGGRTSRYRTA-----VEDERIHDAPESEERVNS--SSTDSFTVKA------------AEASSSQDYKEVEVLEG-------MGPCYVEQREHCQISAPGTEEYSEVDASNLEKNHAELLPTSSTNTKKREFVEGKRKAGKQSSKSEKDLLELTLKYQKVIAERDAAVAVRDRLESLCRELQRQNKVLMEECQRVSTEGQNMRLDLSKKFNDAIKDVSNKLEEQKHDCLSQLNENEMLRNKLAHLAEQYSLSEQQFAQKVKQKALELQLADLKMQQQQEKSAQEQSQMQLYVEQVAQLMETEKNLRVQLAADGEKFQQFQDALMKSNEVFETFKQEMEKMAKLIKELKKENDFLKNKCEQTDIALVKLVEEREYMKKQVEKAKNQKEKLESLCRSLQAERKQSLLG-TNN----ADSVSMQEK-------------
>CALAtsoo
----------------------------------------------------METYPANRLPEANSLPDGFVESSSEAPLSANSHESP----------RDRPGGVGDGSPVFRTA-----VDDPRSGGAPESEEKIITADAFTDSFAVKA------------ADATSSQDYKEVDLTQD-------TVPCYKDEQEHCRSSVQGTEGCLELHACTLKESHTEERIESLSYQNKHETTEVKRKTGKHSSKLEKELLELTLKYQKVITERDAAVAVRDRLESLCRELQRQNKLLMEECQRVSTEGQNMRLDLSKKFNDAIKDVNSKLEEQKHDCLSQLKENEMLRSKLAHLAEQYSLSEQQFAQKLKQKSLELQLVDLKMQQQQERSAQEQSQMQLYVEQVTQLLETEKNLKLQLAADGEKFQQFQDALMKSNEVFETFKQEMEKMAKLIKELKKENDFLKSKCEKSDIALVKLVEEREHMKKQVEKSKNQKEKLESLCRSLQAERKQNLLV-TNS----IDSSSTQAKG-DSTKG---NI-
>ANOEemei
----------------------------------------------------MEASPADRLPEADSLPDGFVESSSEIPQSSNSPDFT----------RDQPGGLGGGSSVFRTA-----MEDLRVDEAPESEEIIIT--TSTDSFAINA------------AESTGTQDYKEVEVLQD-------MGPCYAEEHEHCQISVPGAEECLELHACNLKQSHTEVLSKSSTNQNKHEITEVKRKAGKQNSKLEKDLLELTLKYQKVIAERDAAVAVRDRLESLCRELQRQNKVLMEECQRVSTEGQNMRLDLSKKFNDAIKDISTKLEEQKHDCISQLNENEMLRNKLAQLADQYSLSEQQFAQKVKQKALELQLADLKMQQQQEKSAQEQSQMQLYVEQVTQLLETEKNLRVQLAADGEKFQQFQDALMKSNEVFETFKQEMEKMAKLIKELKKENEFLKNKCENSDIALVKLVEE-----------------------------------------------------------------
