# Supplementary material for: Orchid Phylotranscriptomics: The Prospects of Repurposing Multi-Tissue Transcriptomes for Phylogenetic Analysis and Beyond
Source: Front Plant Sci. 2022 May 27;13:910362. doi: 10.3389/fpls.2022.910362 (PMC9196242; doi:10.3389/fpls.2022.910362)
Supplement: Supplementary file 4 [file Data_Sheet_3.zip › ortho_MSA/r1/OG0009256.fa]

>ANOEemei
---------------MTMTQFA--------M--------------------------VEELASLIKDNLYCKHLILSTEEALNSFLQNDS--SPEAVLELQPMSSYQRLLLHRLAEIYGFAHESVGEGEDRHLLLERSPETAIPPILVSDILWQYGEYQSTTPAHLILRRKVLP------E-KEDKVAPSSIPLEVREAAYLAARERIFSLH-EDIEKESAP-PKSRKVPVVAQRMIAHALGQKVSS--------LHICG---------GNDKNEESTACVPNDANETG-ISETCKTVPRQKK-ASKLPSKTNG---CDSSSEFEQKMSS-----GVDTHRRAV-NPEKLEKEQIGAAKRIFAQAL--GI-SSSNRGP-DVPVR------TNGGKAAL--GH--
>ANOEroxb
---------------MTMTQFA--------M--------------------------VEELASLIKDNLYCKHLILSTEEALNSFLQNDS--SPEAVLELQPMSPYQRLLLHRLAEIYGFAHESVGEGEDRHLLLERSPETAIPPILVSDILWQYGEYQSTTPAHLILRRKVLP------E-KEDKVAPSSIPLEVREAAYLAARERIFSLH-EDIEKESAP-PKSRKVPVVAQRMIAHALGQKVSS--------LHICG---------GNDKNEESTACIPNDANETG-ISETCKTVPRQKK-ASKLPSKTNG---CDSSSEFEQKMSS-----GVDTHRRAV-NPEKLEKEQIGAAKRIFAQAL--GI-SSSNRGP-DVPVR------TNGGKAAL--GH--
>APOSodor
---------------MTITQLA--------M--------------------------VEELASLIKDNLYCKHLVLSTEEDLINFLQNDS--STEAVLELQPMSPYERLLLHRLADIYGFAHQSVGEGELRHLVLERCPETAIPPLLVGDILWQYDEYQSPSPPHMILRRKEAS------ETKVVKTIPSSTPLEVREAAYLAARERIFSIQ-DDNQKE-IP-PRSRKVPEVAQRMIAHALGQKVSS--------LRKCD---------ANDKANDPTVCTLNDTIEATEILQSSKPVSHQKKRTGKLSAKYSR---SDGSSEPEGNTSS-----GAASNGRTA-GSDNLEKEQMGAAKRIFAQAL--GR-ASGNQSR--VPVR------ADENCNSL--NR--
>APOSshen
---------------MTITQLA--------M--------------------------VEELASLIKDNLYCKHLVLSTEEELINFLQNDS--STEAVLELQPMSPYERLLLHRLADIYGFAHQSVGEGELRHLVLERCPETAIPPLLVGDILWQYDEYQSPSPPHIILRRKEAS------ETKVVKTIPSSTPLEVREAAYLAARERIFSIQ-DDNQKE-IP-PRSRKVPEVAQRMIAHALGQKVSS--------LRKCD---------VNDKANDPTVCTLNDTIEATEILQSSKPVSHQKKRTGKLSAKYRK---SDGSSEPEGNTSS-----GAASNERTA-GSNNLEKEQMGAAKRIFAQAL--GR-ASGNQSR--VPVR------ADENCNSL--DR--
>BLETstri
---------------MTMTKFA--------M--------------------------VEELASLIKDNLYCKHLVLSTEEALISFLQNDS--SPEVVLELQPMSPYQRLLLHRLADIYGFAHESVGEGEERHILLERCPETAIPPVLVSDILWGYDGYQSPTAVNLILRRKDSP------EKKEDKAIPSSTPLDIREAAYLAARERIFSLH-EANESEVVP-PKSRKVPVVAQRMIAHALGQRVSS--------LQICE---------GNDKNEDSNVCTSKDAKETSEVFETRKPVPHQSK-GGKFPARNSG---YDSSSEPEGNMRN-----GLATHRKAA-NTENLEKERIGAAKRIFAQAL--HI-ASSNRRH-DVNVRTIENVSTNEGKQTP--DHQ-
>BORYspha
---------------MAMTEFA--------M--------------------------VEELASLVKDNLFCKHLVLSTEEALVDFLQDDT--RKEGVLELQPMSPYQRLLLHRLADIYGFAHESVGEGDDRHLVLERCPETAIPSILVSDILWQYDEYESPTPSHHILRRKEAP------ELKMTETSTSIVSFEEREAAYLAARERIFSLH-EDEEKEVIA-PKSRNIPVVARRMIAHALGQKISANTSNRK-ILEKCERNGTAE---TNEKSEEPITSTSEATKETTTELGSCGKKAYDKL-ASKRSSRSSDASERKVHNRATRNSSSKDNLLPNGSNRGVV-GIENLERLQIGAAKRMFAHAL--GR-PSDKGNH-SFPAK------SDDGLRGSS-----
>CALAcreb
---------------MTMTQFA--------M--------------------------VEELAALIKDNLYCKHLILSTEEALNNFLQSDS--SPEAVLELQPMSPYQRLLLHRLADIYGFAHESVGEGEERHLLLERCPETAIPPILVSDILWECDEYQSTVPAHLILRRKVSS------E-EEDKASPSSTPLEVREAAYLAARERIFSLH-EDVEKDPVQ-PKSRKVPVVAQRMIAHALGQKISS--------LHICE---------RNDKHDDSTVFAAVESNETNEISGICKEVPRR-K-NGEFPPKSS------SSSEPERRMSN-----GVNSHRKEA-NPEKLEKEQIGAAKRIFAQAL--GR-GTSNRSQ-NVPVR------TNEGKSTS--SH--
>CALAplic
---------------MTMTQFA--------M--------------------------VEELAALIKDNLYCKHLILSTEEALNNFLQSDS--SPEAVLELQPMSPYQRLLLHRLADIYGFAHESVGEGEERHLLLERCPETAIPPILVSDILWEYDEYQSTMPAHLILRRKVLS------E-EEDKASPSSTPLEVREAAYLAARERIFSLH-EDVEKDPVQ-PKSRKVPVVAQRMIAHALGQKISS--------LHICE---------RNDKHDDSTVFAAVESNETNEISGICKEVTRR-K-NGEFPPKSS------SSSEPERRMSN-----GVNSHRKEA-NPEKLEKEQIGAAKRIFAQAL--GR-GSSNRSQ-NVPVR------TNEGKSTF--SH--
>CALAsini
LSVHSFRWPRLK---SFFLQFSPKSIACRKE--------------------------VEELASLIKDNLYCKHLVLSTEEALISFLQNDS--SSEVVLELQPMSPYQRLLLHRLADIYGFAHESVGEGEERHLLLERCPETAIPPILVSDILWECDEYQSPTAANLILRRKNSP------ERKEDKAIPSSTPLEVREASYLAARERIFSLN-EANEREVVP-LKSRKVPVVAQRMIAHALGQKVSS--------LHICE---------GNDKNEDSSVCTSKGAKETHEVFEIRKPVPHQIK-SVNFPVKNRG---YDSSSEPEGNMLN-----GLTTHRKAA-NTENLEKERIGAAKRIFSQAL--GI-ASSNRRH-D-NVR------TNEGKQAA--DHL-
>CALAtsoo
---------------MTLTQFA--------M--------------------------VEELASLIKDNLYCKHLVLSTEEALISFLQNDS--SSEVVLELQPMSPYQRLLLHRLADIYGFAHESVGEGEERHLLLERCPETAIPPILVSDILWECGEYQSPTAANLILRRKNSP------ERKEDKAIPSSTPLEVREAAYLAARERIFSLN-EANEREVVP-PKSRKVPVVAQRMIAHALGQKVSS--------LHICE---------GNDKNEDSSVCTSKGAKETNEVFEIRKPVPHQIR-SVNFPAKNRG---YDSSSEPEGNMLN-----GLTPHRKAA-NTENLEKERIGAAKRIFSQAL--GI-ASSNRRH-D-NVR------TNEGKQAA--DHQ-
>CALEmajo
-----------------MTQFA--------M--------------------------VEELAALIKDNLYCKHLILSTEEALNRFLQNESSCSSEAVLELQPMGSYPRLLLHRLADIYGFAHESIGEGDERHLMLERCPETAIPPILVSDILWEYGEYQPAEPAHIILRRKVSP------E-KVDKAAPSSTPLEVREAAYLAARARIFSLH-EDNEKESTQ-PKSRKVPVVAQRMIAHALGQRVSS--------LHICE---------RNDKTDDSIGYSPIEANETSDVSYIGKAVTRQNK-GGKIQANASS---SGSS-----------------------------------------------------------------------------------
>CEPHdama
-----------------MTQFV--------M--------------------------VEELASLIKDNLYCKHLVLSTEEALISFLQNDS--SPEAVLELQPMNPYQRLLLHRLADIYGFAHESVGEDEERHLLLKRCPETAIPPILVSDILWQYDEYQSPTPAHRILRRKESP------GKREDKAVPSSTPLEVREAAYLAARERIFSLH-EGEVKEVVP-PKSRKVPLVAQRMIAHALGQKVSS--------LNKCE---------GNDKNEDSIVCTPDDAKETNEVFEIRKPAPHQNK-GGKFPAKKNS---YASSSEPEGNMRN-----GVNTHRKGA-NTENLEKERIVAAKRIFAQAL--GM-ASSNRSH-DVPVR------TNEGKTAP--HR--
>CHILsemi
-----------------MTQFA--------M--------------------------VEELAVLIKDNLYCKHLILSTEEALNRFLQNES--SPEAVLELQPMGPYPRLLLHRLADIYGFAHESIGDGEERHLMLERCPETAIPPILVSDILWQYGEYISTEPAPLILRRKFSP------G-KEDKAAPSSTPLEVREAAYLAARARIFSLH-EDNEKESTQ-PKSRKVPVVAQRMIAHALGQRVSS--------LHICE---------KNDKNDDSVVYSPIEANETSDVSCIRQAVTCQNK-GGKIQANICS---YGSSSEPERNSTI-----GVATHRTEP-SPKKLEKEQIGAAKRIFAQAL--GI-GPSSRTQ-DVPVR------TSESKAAL--GH--
>CHILtrap
-----------------MTQFA--------M--------------------------VEELAALVKDNLYCKHLILSTEEALNGFLQNES--SPEAVLELQPMGPYPRLLLHRLADIYGFAHESIGDGEERHLMLERCPETAIPPILVSDILWQYGEYISTEPAPLILRRKFSP------G-KEDKASLSSTPLEVREAAYLAARARIFSLH-EDNEKESTQ-PKSRKVPVVAQRMIAHALGQRVSS--------LHICE---------KNDKNDDSVVYSPIEANETSDVSCIRQAVTCQNK-GGKIQASTSS---YGSSSEPERNSTI-----GVATHRTEP-NPKKLEKEQIGAAKRIFAQAL--GI-GPSSRTQ-DVPVR------TSESKAAL--GH--
>CORYacti
---------------MTMTQFA--------M--------------------------VEELAALIKDNLYCKHLILSTEEALNSFLQNDY--SAEAILELQPMSPYQRLLLHRLADIYGFAHESVGDGEERHLLLERCPETAIPPILVSDILWQFGEYQSTSPKHLILRRKVSP------E-KEVKTAPSSTPLQVREAAYLAARERIFSLH-EGNDRELAQ-PKSRKVPVVAQRMIAHALGQKVSS--------LRISE---------RNDKSDDSIVHVPIEANETREVSGICKAVSWQKK-GGKFPTKADS---YKSSSEPTRKLCE-----GVTTLRLAA-NLEKLEKEQIGAAKRIFAHAL--GI-SSGNGSQ-NVPVR------TNQDNKTA------
>CREMappe
---------------MTMAQFA--------M--------------------------VEELALLIKDNLYCKHLVLSTEEALINFLQNDS--SSEVVLELQPMNPYQRLLLHRLADIYGFAHESVGEGEDRHLLLERCPETAIPPILVSDILWECDEFQSPTATNLILRRRDLL------EKKEDRAIPSPTPLEAREAAYLAARERIFSLN-ESNEREAVP-AKSRKVPVVAQRMIAHALGQKLSS--------LNKCE---------GNDKYEDSSGSTSKGAIET------RKPLPYQKK-GDKYPAKNSC---YGSSSEPEANMRN-----GLATHRKAT-NAGNLEQERIGAAKRIFSQAL--GI--SRNRHH-D----------ANEGKQAT--DHQ-
>CRYPlept
---------------MTMTQFA--------M--------------------------VEELASLVKDNLYCKHLILSTEEALNSFLQNDS--RTESVLELQPMSPYQRLLLHRLADIYGFAHESVGEGDERHLLLEICPETAIPSILVSDILWQYDEYQSSSPAHLILRRKVSP------E-KEGKASPSSTPLEVREAAYLAARERIFSLH-EDNVKESAH-PKSRKVPVVAQRMIAHALGQRVSS--------LHICE---------RNDSNDDDSV----DTNKTSEVSDVRKAVSLQKK-GG---MKARS---YESYSEPERRMDNE----ETTTSGKAT-NSMKLEKEQMNAAKRIFAQAL--GI-GSSNRSQEDVPVR------TNEEKSDL--GHY-
>CYMBensi
---------------MTTTQFA--------M--------------------------VEELASLIKDNLHCKHLILSTEEALISFLQSDS--RSEVVLELQPMSSYQRLLLHRLAEIYGFAHESVGEGEERHLLLERCPETAIPPILVSDILWEYDEYQSSTAANIILRRKDSP------EKQEDKAIPSPMPMEVREAAYLAARERIFSPH-EVNEREVVP-PKSRKVPVVAQRMIAHALGQKVSS--------LHICE---------GNDKNEDSSVCASKGAKETIEIFDTRKPAPHQKK-GGKLPAKNRG---YDSSSEPEGNMRD-----GLTTHRNAA-NTENLEKEQIGAAKRIFAQAL--GI-ASSNRRQ-DVNMR------T-ECKQVPAPNHP-
>CYMBmann
---------------MTMTQFA--------M--------------------------VEELASLIKDNLHCKHLVLSTEEALISFLQSDS--RSEVVLELQPMSSYQRLLLHRLAEIYGFAHESVGEGEERHLLLERCPETAIPPILVSDILWEYDEYQSSTAANIILRRKDSP------EKQEDKAIPSPMPMEVREAAYLAARERIFSPH-EVNEREVVL-PKSRKVPVVAQRMIAHALGQKVSS--------LHICE---------GNDKNEDSSVCASKGAKETIEVSDARKPVPHQKK-GGKFPAKNRG---YDSSSEPEGNMRD-----GVTTHRNAA-NTENLEKERIGAAKRIFAQAL--GI-ASSNRRQ-DVNMR------T-ECKQAPAPNHP-
>CYPRbard
---------------MTMAQFA--------M--------------------------VEELASLIKDNLYCKHLVLSTEEALINFLQNDS--SSEGILELQPMSPYQRLLLHRLADIYGFAHESVGDGEERHLLLERCQETAIPPILVSDILWQYNDYQSPTPAHLILRRKETP------ETKVDKAVPSSTPLEVREAAYLAARERIFSLH-EGGEKEIVT-PKSRKVPAVAQRMIAHALGQKVSS--------LQRYE---------GNDKNEDPGVFCTNDSKETSDVFQIPTPASHQKK-LGDFVAKNSS---NGGSSEPEGKMRN-----GAARQGREA-STEILEKERMVAAKRIFAQAL--GV-TSNSRRH-DTPEP------TNESKEAP--SR--
>CYPRflav
---------------MTMTQFA--------M--------------------------VEELASLIKDNLYCKHLVLSTEEALINFLQNDS--SPEGILELQPMSPYQRLLLHRLADIYGFAHESVGEGEERHLLLERCQETAIPPILVSDILWQYNDYQSPTPAHLILRRKESP------ETKVDTTAPSSTPLEVREAAYLAARERIFSLH-EGSEKEIVP-PKSRKVPEVAQRMIAHALGQKVSS--------LQRCE---------GNDKNEDPGVCCTNDSKETGEVFQTPTPASHQKK-VGDFPAKNSS---NGGSSKPEGKMHN-----GAARQGREA-STQTFEKERMVAAKRIFAQAL--GV-TSNSRRH-DAPVP------TNETKTAP--SH--
>DACThata
-----------------MTQFA--------M--------------------------VEELASLVKDNLYCKHLILSTEEALTSFLQNDS--SPEAVLELQPMSPYQRLLLHRLAEIYGFAHESVGEGEERHLLLERCPETAIPPILVSDILWQYGEYQSTTPANVILRRKESP------E-KEDKAAPSSTPLEVREAAYLAARERIFSLH-EADEKESVL-PKSRKVPVVAQRMIAHALGQKVSS--------LHMHE---------KDDKNDYSTVCAPNNADETGEISETRKAVLQQKK-GAKFPAKTSS---SCSSLEPELKPRS-----SAATHRKTA-NPENLEKERIGAAKRIFAQAL--GI-ASSNRGQ-DVPLR------TSEDGTTL--SH--
>DENDchryso
---------------MTTTQFA--------M--------------------------VEELAFLIKDNLHCKHLVLSTEEALISFLQNDS--RPKVVLELQPMCPYQRLLLHRLADIYGFAHVSVGEGEERHLLLERCPETAIPSILVSDILWEFDEYQSPTAANLILRRKDSP------EIKENKAIPSATPLEVREAAYAAARERIFSLH-ETNEREVVP-PKSRKVPVVAQRMIAHALGQKASY--------LQKCE---------GNDKYEVSNVCSSKDAKETSEHFEIRKPVPYQKK-GGKFPAKNSG---YDCSSEPKGNIRN-----GLAAHRKAA-STEFLERERIGAAKRIFAQAL--GT-ASSNIRH-DINVR------TNESKQAP--DHQ-
>DENDnobi
---------------MTTTQFA--------M--------------------------VEELAFLIKDNLHCKHLVLSTEEALISFLQNDS--RPKVVLELQPMNPYQRLLLHRLADIYGFSHVSVGEGEERHLLLERCPETAIPSILVSDILWEFDEYQSPTAANLILRRKDSP------EIKENKTIPSAKPLEVREAAYAAARERIFSLN-EANEKEVVP-PKTRKVPVVAQRMIAHALGQKASY--------LHKCE---------GNDKYEFLNVCSSKDAKETSEHFEIRKPVPYQKK-GGKFPAKNSG---YDCSSEPNGNMRD-----GIAAHRKAA-STEFLERERIGAAKRIFAQAL--GT-ASSNIRH-DINVR------TNERKQAP--DHQ-
>DIURorie
---------------MTMTQFA--------M--------------------------VEELATLIKDNLYCKHLILSTEEALNTFLQNDS--SPEAVLELQPMGPYQRLLLHRLADIYGFAHESVGEGEERHLLLERCPETAIPAILVSDILWQYGECQSTTPAHLILRRKVSP------E-KEDKVARLSTPLEVREAAYLAARERIFSVD-EGSEKESSSQPKSRKVPVVAQRMIAHALGQKLSS--------LQICE---------RSDKHDNSVVYASIEADGTSEVSDIRKKVPRQKK-GGKFPSKASS---HGSSSEPERKMID-----EVTTHRISA-GPEKYEKERIGAAKRIFAQAL--GI-GSSNRGQ-DVPVR------TNEGKAAL--GH--
>DRAKelas
-----------------MTQFA--------M--------------------------VEELASLVKDNLYCKHLILSTEEALNRFLQNDS--STDAVLELQPMGPYPRLLLHRLADIYGFAHESIGEGEERHLMLERCPETAIPPILVSDILWQYGEYESTEPAHLIIRRKVSP------E-KEDKAAPSLTPLEAREAAYLAARARIFSVH-EGDEIESTQ-PKSRKVPVVAQRMIAHALGQRVSS--------LHICE---------RTDKSDDPII-------ETSDVSSTRKAVSRQNK-AGKVQVNTSS---YGGSSEPERSTTI-----EGPTHRKES-TPEKLEKEQIGAAKRIFAQAL--GI-GSGSRSQ-ENPVR------TSESKAV-------
>DRAKthyn
-----------------MTQFA--------M--------------------------VEELASLVKDNLYCKHLILSTEEALNRFLQNDS--STDAVLELQPMGPYPRLLLHRLADIYGFAHESIGEGEERHLMLERCPETAIPPILVSDILWQYGEYESTEPAHLIIRRKVSP------E-KEDKAAPSLTPLEAREAAYLAARARIFSVH-EGDEIESTQ-PKSRKVPVVAQRMIAHALGQRVSS--------LHICE---------RTDKSDDPII-------ETSDVSSTRKAVSRQNK-AGKVQVNTSS---YGSSSEPERNTAI-----EGPTHRKES-TPEKLEKEQIGAAKRIFAQAL--GI-GSSNRSQ-E------------------------
>EPIDfulg
---------------MTMTQFA--------M--------------------------VEELASLIKDNLYCKHLVLSTEEALISFLQNDS--SSQVVLELQPMSPYQRLLLHRLADIYGFAHESVGEGEERHLLLERCPETAIPSILVSDMLWECDEYQHPTGANLILRRKDSS------E-NEDKAIPSPTPLEVREAAYLAARERIFSLN-EATEREVVP-PKPRKVPVVAQRMIAHALGQKVSS--------LHKCE---------GNDKCEDSNACTLEGAKEASEVFETKGSVPHQNK-DGKFPPKNSG---YDNSSEPEANMRY-----ELASHRKSA-NNETFEKERIGAAKRIFAQAL--GI--SSNRRH-AVNVR------TNEGKQAT--AHH-
>EPIDpuni
---------------MTMTQFA--------M--------------------------VEELASLIKDNLYCKHLVLSTEEALISFLQNDS--SSQVVLELQPMSPYQRLLLHRLADIYGFAHESVGEGEERHLLLERCPETAIPSILVSDMLWECDEYQHPTGANLILRRKDSS------E-NEDKAIPSPTPLEVREAAYLAARERIFSLN-EATEREVVP-PKPRKVPVVAQRMIAHALGQKVSS--------LHKCE---------GNDKCEDSNACTLEGAKEASEVFETKGSVLHQNK-NGKFPPKNSG---YDNSSEPEANMRY-----ELASHRKSA-NNETFEKERIGAAKRIFAQAL--GI--SSNRRH-DVNVR------TNEGKQAT--AHH-
>EPIPhell
---------------MTMTQFA--------M--------------------------VEELASLIKDNLYCKHLVLSTEEALISFLQNDS--SPDAVLELQPMSPYQRLLLHRLADIYGFAHESVGEEEERHLLLERCPETAIPPVLVSDILWQYDEYQSPTPAHLILRRKESP------GKREDKVVPSSTPLEVREAAYLAARERIFSLH-EGEVKEVVP-PKSRKVPVVAQRMIAHALGQKVSS--------LNKCE---------GNDKNEDSIVCTPNDAKETKEVFEIREPVPHQKK-GGKFPAKKSS---YASSSEPEGNMRN-----GVTTHRKAA-NMENLEKERIGAAKRIFAQAL--SM-ASSNRSH-DVPVR------TNEVKAAP--RH--
>EPIPpurp
---------------MTMTQFA--------M--------------------------VEELASLIKDNLYCKHLVLSTEEALISFLQNDS--SPDAVLELQPMSPYQRLLLHRLADIYGFAHESVGEEEERHLLLERCPETAIPPVLVSDILWQYDEYQSPTPAHLILRRKESP------GKREDKVVPSSTPLEVREAAYLAARERIFSLH-EGEVKEVVP-PKSRKVPVVAQRMIAHALGQKVSS--------LNKCE---------GNDKNEDSIVCTPNDAKETKEVFEIRELVPHQKK-GGKFPAKKSS---YASSSEPEGNMRN-----GVTTHRKAA-NMENLEKERIGAAKRIFAQAL--SM-ASSNRSH-DVPV---------------------
>ERYCcris
-----------------MTQFA--------M--------------------------VEELASLIKDNLHCKHLVLSTEEALISFLQSDS--RSEVVLELQPMSPYERRLVHQLAEIYGFVHESVGEGEERHLLLERCPETAIPPILVSDILWDFDEYHSSTAANFILRRKNSP------EKKEEKAIPSPTPLEVREAAYLAARERIFSSH-EANEEEVVL-PKSRKVPVVAQRMIAHALGQKVST--------LQICE---------GNDKSEDSSVCSSKRPEETSEVFEACKPVPHQKK-G--------------SNSLAEGNMND-----GLTTHRNAA-NTENFEMERIGAAKRIFAQALGKGI-VSSNRPH-NVNVR------TNKSKQTS--NHQ-
>ERYCpuss
M-----RKNLARVYSRRATQRG--------IDPEN---------------------EVEELASLIKDNLHCKHLVLSTEEALISFLQSDS--RSEVVLELQPMSPYERLLVHRLAEIYGFVHESVGEGEERHLLLERCPDTAIPPILVSDILWDFDEYHSSTAANLILRRKDSP------EKKEEKAIPSPTPLEVREAAYLAARERIFSSP-EANEGEVVL-PKSRKVPVVAQRMIAHALGQKVST--------LQISE---------GNDKSEDSSVCASKGPEETSEVFESCKPVPHQKK-GGNFLANNID---HDGLSEPEGNMND-----ALTTHRNAA-KTENFELERIGAAKRIFAQALGKGI-VSSNRPH-DVNMR------TNKSKQTS--NHQ-
>GALEfabe
---------------MTMTQFA--------M--------------------------VEELAFLVKDNLYCKHLVLSTEDALINFLQNDS--SPEGVLELHPMNPYQRLLLHRLADIYGFAHESVGEGEERHLLLERCPETSIPPILVSDILCQYEDYQSPMPAHLILRRKETS------ETKEEKAVPSPIPLKVREAAYLAARERIFSLH-EDDERVAVH-PKSRRVPVVAQRMIAHALGQKVSS--------LHKS----------GNDKNDDSSVSPPSDAKQTGQALQVSKPVSHRED-ISKPPAKLG------------------------SNDGRAV-SPETLEKERIGAAKRLFSLAL--GK-ASSNRAR-DSAAR------AKEGSGAS--NQ--
>GASTelat
---------------MEL-KLI--------M--------------------------VEELAALIKDNLYCKHLVLSTEEALGSFLQNDS--SSEAVLVFQPMSPYQRLLLHRLADIYGFAHESVGEGEERHLVLERCLETAIPPILVSDILGESVECQSPTTTLFFLRRKNAPGDIYNTEKSVDKAVPSSTLLEVREAAYIAARERIFSQH-KTNDRETLL-PKSRTVPVVAQRMIAHALGQKVSS--------LHVSE---------RNYKYEHSAVCTSKVAEETLNVFK----INSQKK-GGKSTAKDNI---YKCSSEPERNTNS-----KVVTQRKAVISTECLEKERIGAAKRIFAQAL--GT-VASSRSQ-EVSVR------SNEDKSCS------
>GOODfuma
---------------MTMTQFA--------M--------------------------VEELASLIKDNLYCKHLILSTEEALNSFLQNDS--SPEAVLELQPMSPYQRLLLHRLAEIYGFAHESVGEGEDQHLLLERCPETAIPPILVSDILWQYGEYYSTTPAHLILRRKVLP------E-KEDKVAPSSIALEVREAAYLAARERIFSLH-EGNEKESAP-PKSRKVPVVAQRMIAHALGQKVSS--------LHIYD---------GNDKHEESTACVPNDANKTS-ISETCKTGSRQKK-VSKLPSKTNS---CDSSSEFEQKMSS-----GVATHRKAV-NPEKLEKEQIGAAKRIFAQAL--GI-GSSNRSP-DVPVR------TIGGKAAL--GL--
>GOODpube
---------------MTMTQFA--------M--------------------------VEELASLIKDNLYCKHLILSTEEALNSFLQNNY--SPEAVLELQPMSPYQRLLLHRLAEIYGFAHESVGEGEDKHLLLERTPETAIPPILVSDILWQYGEYHSTTPAHLILRRKVLP------E-KEDKVAPSSIALEVREAAYLAARERIFSLH-EGNEKESAL-PKSRKVPVVAQRMIAHALGQKVSS--------LHIYD---------GNDKNEESTAYVPNDANETS-VSEICKTVSRQKK-VSKLPSKTNS---CDSSSEFEQKMSS-----GVATHRKAV-NPEKLEKEQIRAAKRIFAQAL--GI-GSSNRSP-DVPVR------TIGGNAAL--GH--
>GYMNdens
-----------------MTQFA--------M--------------------------VEELASLVKDNLYCKHLILSTEEALTSFLQNDS--SPEAVLELQPMSPYQRLLLHRLAEIYGFAHESVGEGEERHLLLERCPETSIPPILVSDILWEYGEYQSTTPANLILRRKESP------E-KEDKAAPSSTPLEVREAAYLAARERIFSLH-EADEKESVL-PKSRKVPVVAQRMIAHALGQKVSS--------LHIHE---------KDDKNDDSTVCAPNNADETGEIFETRKAVPRQKK-GAKFPAKTSS---SCNSLEPELKPRC-----SAAAHRKTA-NPENLEKERIGAAKRIFAQAL--GI-ASSNRGQ-DVPLR------TSEDGTTL--SH--
>GYMNodor
-----------------MTQFA--------M--------------------------VEELASLVKDNLYCKHLILSTEEALTSFLQNDS--SPEAVLELQPMSPYQRLLLHRLAEIYGFAHESVGEGEERHLLLERCPETAIPPILVSDLLWEYGEYQSTTQANLILRRKESP------E-KEDKAAPSSTPLEVREAAYLAARERIFSLH-EADEKESVL-PKSRKVPVVAQRMIAHALGQKVSS--------LHIHE---------KDDKNDDSTVCALNNADETGEISETRKAVPRQKK-GAKFPAKTSS---SCNSLEPELKPRS-----SAATHRKTA-NPENLEKERIGAAKRIFAQAL--GI-ASSNRGQ-DVPLR------TSEDGTTL--SH--
>HABElong
----------------MMAQFA--------M--------------------------VEELASLVKDNLYCKHLILSTEEALTSFLQNDS--SPEAVLELQPMSPYQRLLLHRLAEIYGFAHESVGEGEERHLLLERCPETAIPPILVSDILWQHGDYQSTTPANLILRRKESP------E-KEDKAAPSSTPLEVREAAYLAARERIFSLH-EPDEKESVL-PKSRKVPVVAQRMIAHALGQKVSS--------LHIHE---------KDDKNDDCTAHTPNNANETQE------SVPRQKK-GGKFLVKTSS---YDGSLEPELKPRS-----LAATHRKTA-NRENLEKERIGAAKRIFAQAL--GI-GSSNRGQ-DALVR-------NEEETTP--GHY-
>HABEpant
----------------MMAQFA--------M--------------------------VEELASLVKDNLYCKHLILSTEEALTSFLQNDS--SPEAVLELQPMSPYQRLLLHRLAEIYGFAHESVGEGEERHLLLERCPETAIPPILVSDILWQHGDYQSTTPANLILRRKESP------E-KEDKAAPSSTPLEVREAAYLAARERIFSLH-EPDEKESVL-PKSRKVPVVAQRMIAHALGQKVSS--------LHIHE---------KDDKNDDCTAHTPNNANETQE------SVPRQKK-GGKFLVKTSS---YDGSLEPELKPRS-----LAATHRKTA-NRENLEKERIGAAKRIFAQAL--GI-GSSNRGQ-DALVR-------NEEETTP--GHY-
>HAEMdisc
---------------MTMTQFA--------M--------------------------VEELASLIKDNLYCKHLILSTEEALNSFLQNDS--SPEAVLELQPMSPYQRLLLHRLAEIYGFAHESVGEGEDRHLLLERSPETAIPPILVSDILFQYGEYHSTTPAHLILRRKVLP------D-KEDKVAPSSIPLEVREAAYLAARERIFSLH-EGNEKESAP-PKLRKVPVVAQRMIAHALGQKVSS--------LQIFD---------GNDRNEEPPACVPNDANETS-ISQTLKTVPRQKK-ASKLPSKTNS---CDSSSEFEQKMSS-----GVDAHRRVA-NPEKLEKEQIGAAKRIFAQAL--GI-SSSNRGP-DAPVR------TNGGKAAL--GH--
>HEMIforr
-----------------MTQFA--------M--------------------------VEELASLVKDNLYCKDLILSTEEALTSFLQNDS--SPEAVLELQPMSPYQRLLLHRLAEIYGFAHVSVGEGEERHLLLERCPETAIPPILVSDILWQYGEYQSTTPVNLILRRKKSS------E-KEDKAAPSSTPLEVREAAYLAARERIFSLH-EADEKESVL-PKSRKVPVVAQRMIAHALGQKVSS--------LHIHE---------KDDKNGDSTICALNNADETSEVSETCKAVSCQKK-GAKFPAMTSR---SCSSLEPEQKPRS-----SAATHRKTT-NPENLEKERIGAAKRIFAQAL--GI-ASSNRAQ-DVPMR------TNEDGTTL--SH--
>HYPOheme
---------------MTTTQFA--------M--------------------------VEELASLIRDNLPCKHLVLSTEEALVNFLQDDA--SPGTVLELQPMSPYHRLLLHRLADIYGFAHESVGEGDDRHLVLERCPETSIPSILVSDILWQYDEYHSPTPSHFILRRKEDP------ELKAVESLPSSTPFEEREAAYLAARERIFSLH-EVDEKEGAA-PKSRKIPVVARRMIAHALGKRIGSETSNQE-LIQEHQESETTESSSNKEKCEEWVVSTSTVSKETISKPGLQEKKVDGKH-AGKRRGSKNG--EIKGHDKAASNGSSKSSSFTNGSNGRVV-GTENLEREQIGAAKRIFAHAL--GL-PSGRGNH-LLPLK------PNGGSRDH--RQDV
>LANAlana
---------------MTMTQFA--------M--------------------------VEELASLIKDNLPCKHLVLSTEEALVNFLQDDM--SAEGVLELQPMSPYHRLLLHRLAEIYGFGHESVGEGDERHLVLERCPETTIPPILVSDILWQYDEYQSPMPSHFILRRKEDP------ELKAAETLQCSMPFEEREAAYLAARERIFSLH-EGDEKEIVA-PKSRKIPVVAQRMIAHALGKKISSDTTNQQHLLQKYQENETIEGSSNKEKYEEQVVSTSTPTKETTTKLGSQDKKAYDKL-AGKSRGSNGGVSGRKGHNGAAGNSSSKSILLPNGSSGRTV-GTENLEREQIGAAKRIFAHAL--GL-PPGKGNH---IVK------PNEGSRAY--SRDM
>LECAnigr
---------------MTMNQFA--------M--------------------------VEELAFLIKDNLYCKHLVLSTEDALINFLQNDS--SPKGVLELQPMSPYQRLLLHRLADIYGFSHESIGEGEERHLLLERCPETAIPPILVSDILCQYEQYQSPMPAHLILRREETS------ETKVEKAVPSPIPLKVREAAYLAARERIFSLH-EDDEREVVH-PKSRRVPVVAQRMIAHALGQKVSS--------LHKCNTHKCNTHKCNTDKNEDSTFSPPNDAKETSEALHLQKPVCHRKA-INKSPAKT----------EPVENQQN-----ELARHGRQV-SPESLEKERIGAAKRIFSLAL--SK-ASSNRTQ-DSAVR------TKEGSGPP--NQ--
>LIMOabor
---------------MTMAQFA--------M--------------------------VEELASLIKDNLYCKHLVLSTEEALINFLQNDS--SPEAVLELQPMNPYQRLLLHRLADIYGFAHESVGEDEERHLLLERCPETAIPHILVSDILWQYDEYQSPTPAHRILRRKESP------GKREDKAVPSATPLEVREAAYLAARERIFSPH-EGEVKEIVP-PKSRKIPVVAQRMIAHALGQKVSS--------LNKWE---------GNDKNEDSIVCTPNDAEETNEVFEIRKPAP-QKK-GCKFPAKKSS---YASASEPEGNMSN-----GVTTQRKGA-NTENLEKERIGAAKRIFAQAL--GM-ASSNRNH-DVSVR------TNEGKATP--RR--
>MASDpict
-----------------MTQFA--------M--------------------------VEELASLIKDNLYCKHLVLSTEEALISFLQNDS--SSEVVLELQPMSPYQRLLLHRLADIYGFAHESVGEGEERHLVLERCQETAIPSILVSDMLWECDEYQTPTKANLILRRKDSS------V-KEDRAIPSPTPLEVREAAYLAARERIFSLN-IATEREVVP-QKPRKVPVVAQRMIAHALGQKVSS--------LHKCE---------GNDKYEDSSSCTSKGANEASEVLETCKLVPHQNK-DGKFPANYGG---YDSPSEPEANMRN-----GLATDRKAV-NNETLEKERIGAAKRIFAQAL--GI--SSTRRH-DVDVR------TNEGKQAP--DHQ-
>MEXIxero
-----------------MTQFA--------M--------------------------VEELASLIKDNLYCMHLVLSTEEALINFLQNDS--SPEGILELQPMGPYQRLLLHRLADIYGFAHGSVGEGEERHLLLERCPETAIPSILVSDILWQYNDYQSSSPAHLILRRKEST------EPKVDKVVPSSTPLEVREAAYLAARERIFSLH-EGTEKEIVP-QKSRKVPAVAQRMIAHALGQKVTS--------LQRCE---------GNGKNEDTGAYSTNDAKETSDVLQIQTPAPHQKK-VGDFSAKNSS---NGSSSEPTGRVRN-----GAARQGREA-STETLEKEQMVAAKRIFAQAL--GV-ASNSRRH-DVPVP------TNEGKVAP--SH--
>MICRparv
-------------MSMAMTQFA--------M--------------------------VEELAALIKDNLHCKHLILSTEEALNTFLENDS--SPEAILELEPTSPYQRLLLHRLAEIYGFAHESVGEGEKRHLLLERCPETAIPPILVSDILWQYGECQSTVPAHLILRRKLSP------E-EDGKAAPSSTPLEVREAAYLAARERIFSLH-ESNEKESAQ-QKSRKVPVVAQRMIAHALGQKVSS--------LQICE---------RNVKNDDSVDRASVEANETSEVSETSNAVPLQKQ-DVKLPTKASS---CGNSPAPS----V-----GVTTHRKES-NPEKLEKEQIGAAKRIFAQAL--GIGGSSNRNQ-NV----------------L------
>MOLIcapi
---------------MATTQYA--------M--------------------------VEELASLIKDNLHCKHLVLSTEEALVNFLQDDT--SPDGVLELQPVGPYHRLLLHRLADIYGFAHESVGEGDDRHLVLERCPETSIPSILVSDILWQYDECQSPTPSHFILRRTEEP------ESEVVETLPSSTPFEEREAAYLAARERIFSLH-EEDEKEVAA-PKSRKVPVVARRMIAHALGKRIGSETTNQE-LIQEHQESETTESSSNKEKCEEWVVSTSTVSAETTGKLGLQEKKVDGKH-AGKRRGSKNG--EIKGHDRAASNGSSKNSSFTNGSNGRVV-GTENLEREQIGAAKRIFAHAL--GL-PSGRGKH-LLPLK------PNGGSVVH--GQDV
>NEUWmali
---------------MTITQFA--------M--------------------------VEELASLIKDNLYCKHLVLSTEDELISFLQNES--STEAVLELKPMSPYERLLLHRLADIYGFAHQSVGEGEERHLVLERCPETAIPPLLVRDILWQYDEYQSPSPSQVILRRKETS------EMKVVSTIPSSTPLEVREAAYLAARERIFSIQ-EGNEKK-VP-PRSRKVPVVAQRMIAHALGQKVYS--------LRKCE---------VNDQADDPTVCVRNNAKETSEVLQSSKPVSHQKKGGGKVSTKYGR---SEGSSEPEGNMSN-----VATSNGRTG-GSENLEKEQMVAAKRIFAHAL--GR-ASSNRSQ--VPVR------AVEGNKAP--SN--
>NEUWzoll
---------------MTITQFA--------M--------------------------VEELASLIKDNLHCKHLVLSTEDELISFLQNES--STEAVLELKPMSPYERLLLHRLADIYGFAHQSVGEGKERHLVLERCPETAIPPLLVGDILWQYDEYQFPSPSQVILRRKETS------EMKVVSTIPSSTPLEVREAAYLAARERIFSIQ-EGHEKK-VP-PRSRKVPVVAQRMIAHALGQKVYS--------LRKCE---------VNDQADDPTVCIRNNAKETSEVLQSSKPVSHQKKGGGKVSTKYGR---SDGSSEPEGNMSN-----VATSNGRTG-GSENLEKEQMVAAKRIFAHAL--GR-ASSNRSR--VPVR------AVEGNKAP--ST--
>OECEmacu
---------------MTMAQFA--------M--------------------------VEELASLVKDNLHCKHLVLSTEEALISFLRSDS--RSEVILELQPMSPYERLLVHRLAEIYGFAHESVGEGEERHLLLERCPETAIPPILVSDILWDYDEYHSSTAANLILMRKESP------EKKEDKAIPSPMPLEVREAAYLAARERIFSRH-EADEREVVL-PKSRKVPVVAQRMIAHALGQKVSS--------LHICE---------GNDKNEDSSVCTSKGAKETSEVFNACKPVPHQKK-GGKFPAKNRS---YDRLSEPEGNMHD-----GLTTHKNAA-NTENFEMERIGAAKRIFAQAL--GI-ASSKRRH-DVNMR------TNECKQTS--NHQ-
>OPHRgarg
-----------------MTQFA--------MVTQIPIVLPYASSALFLPQFRQSDLQVEELASLVKDNLYCKHLILSTEEALTSFLQNDS--SPEAVLELQPMSPYQRLLLHRLAEIYGFAHESVGEGEERHLLLERCPETAIPPILVSDILWQYGEYQSTAPANLILRRKELP------E-KEDNAAPSSTPLEVREAAYLAARERIFSLH-EADEKESFL-PKSRKVPVVAQRMIAHALGQKVTS--------LHIHE---------KDDKNDNSTVCASNNADETSEVSKTRKAVPRQKK-DAKFPAKPSS---SGSSLEHELKPRS-----S---HWKTA-DPDNLQKERIGAAKRIFAQAL--GI-ASSNRGQ-DVPLR------TNED----------
>OPHRsphe
-----------------MTQFA--------M--------------------------VEELASLVKDNLYCKHLILSTEEALTSFLQNDS--SPEAVLELQPMSPYQRLLLHRLAEIYGFAHESVGEGEERHLLLERCPETAIPPILVSDILWQYGEYQSTAPANLILRRKELP------E-KEDNAAPSSTPLEVREAAYLAARERIFSLH-EADEKESIL-PKSRKVPVVAQRMIAHALGQKVTS--------LHIHE---------KDDKNDNSTVCASNNADETSEVSKTRKAVPRQKK-DAKFPAKPSS---SGSSLEHELKPRS-----S---HWKTA-DPDNLQKERIGAAKRIFAQAL--GI-ASSNRGQ-DVPLR------TNED----------
>ORCHital
-----------------MTQFA--------M--------------------------VEELASLVKDNLYCKHLILSTEEALTSFLQSDS--SPEAVLELQPMSPYQRLLLHRLAEIYGFAHESVGEGEERHLLLERCPETAIPHVLVSDILWQYGEYQSTTPANLILRRKELP------E-KEDKAAPSSTPLEVREAAYLAARERIFSLH-EADEKESVL-PKSRKVPVVAQRMIAHALGQKVSS--------LHIHE---------KDDKNDDLTICAPNNTNETSEVSETRKVVPQLKK-DAKFPAKTSC---SGSSLEPELKPRS-----SAATHRKTA-NPENLEKEQIGAAKRIFAQAL--GI-ASSNRGQ-DVLLR------TIEDGTTL--SH--
>PAPHhirs
---------------MTMTQFA--------M--------------------------VEELASLIKDNLYCKHLVLSTEEALINFLQNDS--SPEGILELQPMGPYQRLLLHRLADIYGFVHGSVGEGEERHLLLERCPETAIPPILVSDILWQYNDYQSPSPAHLILRRKESP------ETKVDKAVPSATPLEVREAAYLAARERIFSLH-EDSEKEIVP-PKSRKVPAVAQRMIAHALGQKVTS--------LQRCE---------GNDKNELTGVYCTNNAKETSEIFQIPTPAPHQKK-VSNFPAKNIS---GSSSSEPEGKLGN-----GAARQGRDA-TAEILERERLVAAKRIFAQAL--GV-GSNSRRH-DVPVP------TNHCKAAP--SH--
>PHAIflav
---------------MTLTQFA--------M--------------------------VEELASLIKDNLYCKHLVLSTEEALISFLQNDS--RSEVVLELQPMSPYQRLLLHRLADIYGFAHVSVGEGEERHLLLERCPETAIPPILVSDILWECDEYQSPTAANVILRRKNSP------ERKEDKAIPSSTPLEVREAAYLAARERIFSLN-EANEREVVP-PKSRKVPVVAQRMIAHALGQKVSS--------LHICE---------GNDKNEDSSVCTSKGAKENNEVFEIQKPVPHQIK-GGIFPAKNSG---YDSSSEPVGNMRN-----GLTTHRKAA-NTENFEKERIGAAKRIFAQAL--GI-TSSNRRH-D-NVR------TNEGKQAA--DHQ-
>PHAItank
---------------MTLTQFA--------M--------------------------VEELASLIKDNLYCKHLVLSTEEALISFLQNDS--SSEVVLELQPMSPYQRLLLHRLADIFGFAHESVGEGEERHLLLERCPETAIPPILVSDILWECDEYQSPTAENLILKRKNKP------ERKEDKAIPSSTPLEVREAAYLAARERIFSLN-EANEREVVL-RKSRKVPVVAQRMIAHALGQKVSS--------LHMCE---------GNDKNEDSSVCTSKGAKETNEAFEIRKPVPHQIK-GGNFPAKNSG---YDSSSEPEGNMHN-----GLTTHTKAA-NTDNLEKERIGAAKRIFAQAL--GI-ASSNRRH-D-NVR------SNEGKQAA--DHQ-
>PHRAlind
---------------MTMTQFA--------M--------------------------VEELASLIKDNLYCKHLVLSTEEALINILQNDS--SPEGILELQPMGPYQRLLLHRLADIYGFAHGSVGEGEERHLLLERCPETAIPPILVSDILWQYDDYETPSSAQLILRRKESP------ETKVDKSVPPSTPLEVREAAYLAARERIFSLH-EGSEKEIVP-PKSRKVPAVAQRMIAHALGQKFTS--------LQRYE---------ANDKNEDTGVYCTNDAKETSEVFQIPTPAPHQRK-VGDFSAKNSS---NGGSSEPEGKMLN-----GAARHGREA-STEILEKERMVAARRIFAQAL--GV-ASNSRRH-DVPVS------TNEGKAAP--SH--
>PLATclav
-----------------MTQFA--------M--------------------------VEELASLVKDNLYCKHLILSTEEALTSFLQNDS--SPEAILELQPMSPYQRLLLHRLAEIYGFAHESVGEGEERHLLLERCPETAIPPILVSDILWQYGEYQSTTPANFILRRKESP------E-KEDKATPSSTPLEVREAAYLAARERIFSLH-EADEKESVL-PKSRKVPVVAQRMIAHALGQKVSS--------LHIHE---------KDDKNDDSTVCSPNNADETSEISEIRRAVAQQKK-GAKFPAKTSS---SCSSLESEAKPRS-----SASTHRKIA-NPENLEKERIGAAKRIFAQAL--GI-ASSNRGQ-DVPLR------TSEDGTTL--SH--
>PTERcurt
---------------MTMTQFA--------M--------------------------VEELASLIKDNLYCKHLILSTEEALNSFLQNDS--SPEAVLELQPMSPYQRLLLHRLAEIYGFAHESVGEGDERHLLLERSLETAIPPILVSDILWEYGEYQSTTPAHLILRRRASP------E-KEDKVAPSCTPLEVREAAYLAARERIFSLH-ESNEKESAP-PKLRKVPVVAQRMIAHALGQKVSS--------LHLHE---------GDEKNDDSIVCTPNDVNETGQVSETCKAAPRQKK-SSKFPVKTSS---CDSSSEPEQKTGT-----GLTTHRKAA-NPEKLEKEQIGAAKRIFAQAL--GI-GSSNRSQ-NVPVR------TNGGKAAM--GH--
>RIMAelli
-----------------MTQFA--------MATESLIPTMYSRESSPTRTITHFGLLVKELASLIKDNLYCKQLILSTEEALNRFLQNDS--GPEVVLELQPMGPYQRLLLHRLADIYGFFHESIGEGEERHLLLERCPETAIPPILVSDILWQYGEYKSTEPAHLILRRKVSP------E-KGDKAAPSSTPLEVREAAYLAARARIFSLH-EGNEKESTQ-PKSRKVPVVAQRMIAHALGQKVSS--------LHICE---------RNDKNDDSIVYSPIEANETSDVSDKRNTVSRKNK-GGKFQAKSSS---YGSSEDPERKMSI-----GATTNRKEA-NPEKLEKEQIGAAKRIFAQAL--GI-GPSNRSQ-DVPVR------TSESKAAL--GH--
>SELEaequ
------------------------------------------------------------------------------------------------------MSPYQRLLLHRLADIYGFAHESVGEGEERHILLERCPETAIPPILVSDILWQYNDYQSPTPAHLILRRKESP------ETKVDKAVPSSIPLEVREAAYLAARERIFSLHEEGSEKESGP-PKSRKVPVVAQRMIAHALGQKVSS--------LQRCE---------GNDKKEDTGVCCTYDAKETSEIFQIPTPASNQKK-VGDFPAKNSS---NGGSSEPEGKMHN-----GAARQGREA-STEILEKERMVAAKRIFAQAL--GV-ASNSRRH-DVPVP------TNEGKAAH--SH--
>SERAvome
-----------------MTQFA--------M--------------------------VEELASLVKDNLYCKHLILSTEEALTSFLQNDS--SPEAVLELQPMSPYQRLLLHRLAEIYGFAHESVGEGEERHLLLERCPETAIPPILVSDILWQYGEYQSTTPANLILRRKESP------E-KEDEAAPSSTSLEVREAAYLAARERIFSLH-DADEKESVL-PKSRKVPVVAQRMIAHALGQKVSS--------LHIHE---------KDDKNGDSNVCAPNNADETSVVSETRKAVPRQKK-DAKFPANSSS---SGSSLEPELKTRC-----SAATHRKTA-NPENLEKERIGAAKRIFAQAL--GM-TSSNRGQ-DVPVR------TNENGTTL--SH--
>THELangu
-----------------MTQFA--------M--------------------------VEELAALIKDNLYCKHLVLSTEEALNMFLQNDS--SPEAVLELQPMSPYQRLLLHRLADIYGFAHESVGEGEERHLLLERCPETAIPPILVSDILWQYGEYESIEPAHIILRRKLSP------E-KGNKVAPSSTPLEVREAAYLAARARIFSLH-ESSENESTQ-PKSRKVPVVAQRMIAHALGQKVSS--------LHICK---------RDDKNDDSIVCAPIEANETGDASNICKAVPHQNN-GGKFPAKASC---YVSSSEPQRKRNG-----GATTHRKEAKSPEKLEREQIGAAKRIFAQAL--GI-GSSSRSQ-DVPVR------TSESKVTL--GH--
>VANIplan
-----------------MTQFA--------M--------------------------VEELAFLIKDNLYCKHLVLSTEDALINFLQNDS--SPEGVLELQPVSPYERLLLHRLADIYGFAHESVGEGEERHLLLERCPETAIPPILVSDILCQYEDYQSPMPAHLILRRKETS------ETKVEKAVPSPIPLKEREAAYLAARERIFSLH-EEDEREVVH-PKSRRVPVVAQRMIAHALGQKVSS--------LHKC----------GNDKSEESSVSPPNYAKETKEALQVQNPVSHCED-ISKSLAKLG------------------------TNDERAV-SPEMLEKERIGAAKRIFSLAL--GK-ASGNR-K-DSAVR------TKEGRGAP--NQ--
>VANIshen
---------------MTMTQFA--------M--------------------------VEELAFLIKDNLYCKHLVLSTEDALINFLQNDS--SPEGVLELQPVSPYERLLLHRLADIYGFAHESVGEGEERHLLLERCPETAIPPILVSDILCQYEDYQSPTPAHLILRRRETS------ETKVEKAVPSPIPLKEREAAYLAARERIFSLH-EDDEREVVH-PKSRRVPVVAQRMIAHALGQKVSS--------LHKC----------GNNKSEESSVSPPNYAKETNEALQVQNPVPHCED-ISKSLAKLG------------------------THDERAV-SPEMLEKERIGAAKRIFSLAL--GK-ASVNR-K-DSAVR------TREGRGAT--NQ--
>EPIPaphy
-----------------MTQFT--------M--------------------------VEELASLVKDNLYSKHLVLSTEEVLINFIQDDS--SPDSVLELQPMNPYQRLLLHRLADIYGFSHESIGEGEERRLLLERCPETAVPPILVSDILWEYDDCQPSTASHLQMRKESPA-RILKTETREDKPAQSSTPLEVREAAYLAARERIFSQH-EATEMEVAP-PKSRKVPMVAQRMIAHALGQKVSS--------LNLCE---------ENAKNSDSVASTLKDAKKTSGTFVMRNPALHQMR-GGHSLTNTSS---YDSSSESQGNMRN-----GLTTHGRAV-NPENLEKEQIGAAKRIFAQAL--GF-SSTSRSR-DAAVK------TNEDKA--------
