# Supplementary material for: Orchid Phylotranscriptomics: The Prospects of Repurposing Multi-Tissue Transcriptomes for Phylogenetic Analysis and Beyond
Source: Front Plant Sci. 2022 May 27;13:910362. doi: 10.3389/fpls.2022.910362 (PMC9196242; doi:10.3389/fpls.2022.910362)
Supplement: Supplementary file 4 [file Data_Sheet_3.zip › ortho_MSA/r1/OG0008772.fa]

>ANOEemei
-------------MESG-LGAEKDL--QEAAAEALP-----------DGRRGIRIKGWQIE-SCK----NPILASLATRE-----------------------------------------------------WEEKLGTSHLPEMVFGESSLNLLHLESGVKIHFNAFDALKGWKQEPLPPVEVTAAAKWKFRSKPIQQIILDYDYTFTTPYCGSETIELNHE---------------------KLNLKDG-RHGLIWEDCDQRINLAALSSNEPILFYDE----VILYEDELADNGISLLTVKVRVMPSSWFLLLRFWLRVDGVLMRLRDTRVYCSFYDDN--SQ-PF-LLRESCWREATIQSLFAQGLSPDSGAYSD-----------PNCISQ----------------------------KLPIVTH------------KIQR--------LKISL-----------------
>ANOEroxb
-------------MESG-LGAEKDL--HEAAAEALP-----------DGRRGIRIKGWQIE-SCK----NPILASLATRE-----------------------------------------------------WEEKLRTSHLPEMVFGESSLNLLHLESGVKIHFNAFDALKGWKQEPLPPVEVTAAAKWKFRSKPIQQIILDYDYTFTTPYCGSETIELNHE---------------------KLNLKDG-RHGLIWEDCDQRINLAALSSNEPILFYDE----VILYEDELADNGISLLTVKVRVMPSSWFLLLRFWLRVDGVLMRLRDTRVYCSFYDDN--SQ-PV-LLRESCWREATIQSLFAQGLSPDSGAYSD-----------PNCISQ----------------------------KLPIVTH------------KIQR--------LKISL-----------------
>APOSodor
-------------MDGG-VGAEKDL--KEAGAEALP-----------VGRCGIRIKGWTIE-SCK----RPILGSLALRE-----------------------------------------------------WEEKLGTSHLPEMVFGESFLNLLHMESGIKIHFNAFDALKGWKQESLPPVEVPAAANWKFRSKPFQQIILDYDYTFTTPYSGSETIELNHE---------------------KPTSRDA-CHSPKWDDCEERIDVVALSSKEPILFYDE----VILYEDELADNGISLLTVKVRVMPSCWFLLLRFWLRVDGVLMRLRDSRFYCVFSDDN-DGRWPD-VLRESCWREATIGSLSVISKFC--SIQLQ-----------ASITSQPTDNVNFLRTIRGIIISAISCSKAFLLLRLIVIQI------------SSVR----GCLLLHISGRG---------------
>APOSshen
-------------MDGG-VGAEKDL--KEAGAEALP-----------VGRCGIRIKGWTIE-SCK----RPILGSLALRE-----------------------------------------------------WEEKLGTSHLPEMVFGESFLNLVHMESGIKIHFNAFDALKGWKQESLPPVEVPAAANWKFRSKPFQQIILDYDYTFTTPYSGSETIELNHE---------------------KPTSRDA-CHSPKWDDCEERIDVVALSSKEPILFYDE----VILYEDELADNGISLLTVKVRVMPSCWFLLLRFWLRVDGVLMRLRDSRFYCVFSDDN-DGRWPD-VLRESCWREATIGSLSVQGLPA--TAYCD-----------PNIISQ----------------------------RLPVAAH------------KRQR--------LKLLR-----------------
>BLETstri
-------------MENG-VGTEKDL--NEAGAEALP-----------DGRCGIRIKGWQIE-SCK----RPILGSLALRE-----------------------------------------------------WEEKLGTSHLPEMVFGESSLNLLHMESGFRIHFNAFDALKGWKQESLPPVEVPAAAKWKFRSKPVQQIILDYDYTFTTPYCGSEAVEPNRE---------------------KLDFKDG-CHSLYWEDCDQRINLAALTSNEPILFYDE----VILYEDELADNGISLLTVKVRVMPSSWFLLLRYWLRVDGVLMRLRDSRVYCSFSGDN-NVQ-PV-LLRESCWKEATIQSLFAQGIPADSGAYCD-----------PNLISQ----------------------------RLPIVAQ------------KIQR--------LKICW-----------------
>BORYspha
-------------MEEGDVGAERDL--KEAGAEVLP-----------DGRRGLRLRGWHIE-SCK----RPILSSLARQE-----------------------------------------------------WEEKLRTSHLPEMIFGESSLYLLHVDSGIKIHFNAFDALKGWKQEALPPVEVPAAAKWKFRSKPSQQVILDYDYTFTTPYCGSEAIEPNQE---------------------KTTCETR-SWNINWEDCDEGIDLAALSSREPILFYDE----VILYEDELADSGISLLTVKVRVMPSCWFLLLRFWLRVDGVLMRLRDTRMFCAFS-GQ-NAK-PV-ILRDICCREATIQSLSTKGFPSDLAAYGD-----------PNLISQ----------------------------KLPIVSH------------KTQR--------LNIS------------------
>CALAcreb
-------------MESG-VGDEKDL--NEAAAESLP-----------EGRRGIRIKGWEIE-SCK----RPILASLATRE-----------------------------------------------------WEEKLGTSHLPEMVFGESSLNLVHMESGFKIHFNAFDALKGWKQESLPPVEVSAAAKWKFRSKPIEQIILDYDYTFTTPYCGSEAIELHPE---------------------KLNLKQG-CQNLIWEDCDQRINLAALSTNEPILFYDE----IILYEDELADNGISLLTVKVRVMPSSWFLLLRFWLRVDGVLMRLRDTRVYCSFSNFK-DSH-PV-LLRESCWREATIQSLFAQGLPADTGAYSD-----------PNHISQ----------------------------RLPIVAQ------------KIQR--------LKISR-----------------
>CALAplic
-------------MESG-VGDEKDL--NEAAAESLP-----------EGRRGIRIKGWEIE-SCK----RPILASLATRE-----------------------------------------------------WEEKLGTSHLPEMVFGESSLNLLHMESGFKIHFNAFDALKGWKQESLPPVEVSAAAKWKFRSKPIEQIILDYDYTFTTPYCGSEAIELHPE---------------------KLNLKEG-CQSLIWEDCDQRINLAALSTNEPILFYDE----IILYEDELADNGISLLTVKVRVMPSSWFLLLRFWLRVDGVLMRLRDTRVYCSFSNNK-DSH-PV-LLRESCWREATIQSLFAQGLPADTGAYSD-----------PNHISQ----------------------------RLPIVAQ------------KIQR--------LKISR-----------------
>CALAsini
-------------MENG-VGTEEDL--HAAGAEALP-----------DGRCGIRIKGWQIE-SCK----RPILGSLALQE-----------------------------------------------------WEEKLGTSHLPEMVFGESSLSLLHMESGLRIHFNAFDALKGWKQESLPPVEVPAAAKWKFRSKPVQQIILDYDYTFTTPYCGSEAIEVNRE---------------------KLNFKDG-CQSPNWEDCDQRINLVALTSNEPILFYDE----VILYEDELADSGISLLTVKVRVMPSSWFLLLRYWLRVDGVLMRLRDTRVYCSFSNDQ-DAQ-PV-LLRDSCWKEATIQSLFAQGLPADSAAYCD-----------PNLICQ----------------------------RLPIVTQ------------KIQR--------LKISW-----------------
>CALAtsoo
-------------MAAV-ASGSKVG--RSSHASALSSVLLLSENKKENG-------GEKVDFDCD----DDDL----MFE-----------------------------------------------------WEEKLGTSHLPEMVFGESSLNFSHMESGLRIHFNAFDALKGWKQESLPPVEVPAAAKWKFRSKPVQQIILDYDYTFTTPYCGSEAIEVNRE---------------------KLNFKDG-CQNPNWEDCDQRINLAALTSNEPILFYDE----VILYEDELADSGISLLTVKVRVMPSSWFLLLRYWLRVDGALMRLRDTRVYCSFSGDQ-DAQ-PV-LLRESCWKEATIQSLFSQGLPADSAAYCD-----------PNRISQ----------------------------RLPIVTQ------------KIQR--------LKISW-----------------
>CALEmajo
---MVSSTVESESMQGV-VGDENRL--DGSSAEALP-----------DGRRGLRIKGWQIE-SCK----GPILASIATRE-----------------------------------------------------WEEKLGTSHLPEMVFGESSLNLLHMQSGFKIHFNAFDALKGWKQESLPPVEVTAAAKWKFRSKPIQQIILDYDYTFTTPYCGSEAIELNDE---------------------KLISKDG-CHSLTWEDCDQRINLAALSSNEPILFYDE----VILYEDELADNGISLLTVKVRVMPSSWFLLLRFWLRVDGVLMRLRDTRVYCSFSGDN-NSG-PV-LLRESCWREATIQSLVDQGLPSESGAYND-----------PDRISQ----------------------------RMPIVAH------------KIQR--------LKVSW-----------------
>CEPHdama
-------------MENG-VGTEKDL--NEAGAEVLP-----------DGRCGIRIKGWRIE-SCK----RPILGTLALRE-----------------------------------------------------WEEKLGTSHLPEMVFGKSSLNLLHLESGFSIHFNAFDALKGWKQESLPPVEVPAAAKWKFRSKPVQQIILDYDYTFTTPYCGSEAIELNRE---------------------KLNFKDG-CHSLCWEDCDQRINLAALSSNEPILFYDE----VILYEDELADNGISLLTAKVRVMPSSWFLLLRFWLRVDGVLMRLRDSRVYCSFSGDN-DAH-PV-LLRESCWREATIQSLFAQGLPSDSGAYCD-----------PNRISQ----------------------------RLPIVAQ------------KIQW--------LKISW-----------------
>CHILsemi
-------------METG-VGGEKDL--DESSAEALP-----------DGRRGIRIKGWQIE-SHR----RPILASIATRE-----------------------------------------------------WEEKLGTSHLPEMVFGESSLNLLHAKSGFKIHFDAFDALKGWKQESLPPVEVTAAAKWKFRSKPIQQIILDYDYTFTTPYCGSEAIELNHE---------------------KLNLKDG-RHSLIWEDCDQRINLAALSSNEPILFYDE----VILYEDELADNGISLLTVKVRVMPSSWFLLLRFWLRVDGVLMRLRDTRVYCSFSGDN-DSQ-PV-LLRESCWREATIQSLVAQGLPAESGAFND-----------PDRISQ----------------------------RLPIVAH------------KIQR--------LKVSW-----------------
>CHILtrap
-------------METG-VGGEKDL--DESSAEALP-----------DGRRGIRIKGWQIE-SRR----RPILASIATRE-----------------------------------------------------WEEKLGTSHLPEMVFGESSLNLLHAKSGFKIHFDAFDALKGWKQESLPPVEVTAAAKWKFRSKPIQQIILDYDYTFTTPYCGSEAIELNHE---------------------KLNLKDG-RHSLIWEDCDQRINLAALSSNEPILFYDE----VILYEDELADNGISLLTVKVRVMPSSWFLLLRFWLRVDGVLMRLRDTRVYCSFSGDN-DSQ-PV-LLRESCWREATIQSLVAQGLPAESGAFND-----------PDRISQ----------------------------RLPIVAH------------KIQR--------LKVSW-----------------
>CORYacti
-------------MESG-VGDEKDL--SEAAAEALP-----------DGRRGIRIKGWQIE-SCK----RPILASLATRE-----------------------------------------------------WEEKLGTSHLPEMVFGESSLNLLHVESGFKIHFNAFDALKGWKQESLPPVEVTAAAKWKFRSKPIQQIILDYDYTFTTPYCGSEAIELDQE---------------------KLNLKDG-CQSLIWEECDQGINLASLSSIEPILFYDE----VILYEDELADNGISLLTVKVRVMPSSWFLLLRFWLRVDGVLMRLRDTRVFCSFSGDN-DSK-PV-LLRENCWREATIQSLFAQGLPADSGAYSD-----------PNRVSQ----------------------------RLPIVEH------------KIER--------LKISW-----------------
>CREMappe
-------------MENG-VGTAKDL--NEAGAEALP-----------DGRCGIRIKGWQIE-SCK----RPILGSLATRE-----------------------------------------------------WEEKLGTSHLPEMVFGESSLNLLHMESGFSIYFNAFDALKGWKNEPLPPVEVPAAAKWKFRSKPVQQIILDYDYTFTTPYCGSVAIELNRE---------------------KFNFKDG-CQIPQWEDCDQRINLAALTSNEPILFYDE----VILYEDELADNGISLLTVKIRVMPSSWFLLLRYWLRVDGALMRLRESRVYCSFAGDN-NAQ-PV-LLREICWKEATIHSLFAQGLPPDSSAYCD-----------PNRISH----------------------------RLPIVAQ------------KIHR--------LNISW-----------------
>CRYPlept
-------------MESG-VGDEKDL--NDAAAEALP-----------DGRRGIRIKGWEIE-TCK----RPILGSLATRE-----------------------------------------------------WEEKLGTSHLPEMVFGGSSLNLLHMKSGFKIHFNAFDALKGWKQESLPPVEVTAAAKWKFRCKPIQQIVLDYDYTFTTPYCGSETIEVNHE---------------------KLNLKDG-CQSLIWEDCDQRINMAALSSNEPILFYDE----VILYEDELADNGISLLTVKVRVMPSSWFLLLRFWLRVDGVLMRLRDTRVYCSFSDED-DSQ-PV-LLRESCWREATMQSLFAQGLPADSAAYSD-----------PNHISQ----------------------------RLQIVAQ------------KIQR--------LKISW-----------------
>CYMBensi
MFIVELSPCSNNLMENG-VGTAKDL--NEAGAEALP-----------DGRSGIRIKGWQIE-SCK----RPILGSLAIRE-----------------------------------------------------WEEKLGTSHLPEMVFGESSLNLLHMESGFMIRFNAFDALKGWKQESLPPVEVPAAAKWKFRSKPVQQIILDYDYTFTTPYCGSEAIELNHE---------------------ELNFKDG-CEIPHWEDCDQRINLAALTSNEPILFYDE----VILYEDELADNGISLLTVKVRVMPSSWFLLLRYWLRVDGVLVRLRDTRVYCSFSVDN-DAQ-PV-LLRESCWKEATIQSLFAQGLPAESAAYCD-----------PNRISQ----------------------------RLPIVSQ------------KIQK--------LTISW-----------------
>CYMBmann
MFTVELSPRRNDLMENG-VGTAEDL--NEAGAEALP-----------DGRSGIRIKGWQIE-SCK----RPILGSLAIRE-----------------------------------------------------WEEKLGTSHLPEMVFGESSLNLLHMESGFMIRFNAFDALKGWKQESLPPVEVPAAAKWKFRSKPVQQIILDYDYTFTTPYCGSEAIELNHE---------------------ELNFKDG-CEIPHWEDCDQRINLAALTSNEPILFYDE----VILYEDELADNGISLLTVKVRVMPSSWFLLLRYWLRVDGALMRLRDTRVYCSFSGDN-DAQ-PV-LLRECCWKEATIQSLFAQGLPADSAAYCD-----------PNRVSQ----------------------------RLPIVSQ------------KIQK--------LAISW-----------------
>CYPRbard
-------------MEGG-VGAEKDL--KAAGAEALP-----------DGRCGIRIKGWQIE-SFK----RPILSSLATRE-----------------------------------------------------WEEKLETSHLPEMVFGESSLNLLHSESGTRLHFNAFDALKGWKQELLPPVEVPAAAKWKFRSKPFQQIILDYDYTFTTPYCGSETIELNSE---------------------KSTSKDG-CHNLSWEDCDQCIDLAALSSKEPILFYDE----VILYEDELADNGISLLTVKVRVMPSSWFLLLRFWLRVDGVLMRLRDTRVYCSFPDDN-VGQ-PV-LLRESCWREATIQSLSSQGLPADSAAYCD-----------PNRISQ----------------------------RLAIISH------------KNQT--------LKVSC-----------------
>CYPRflav
-------------MEGG-VGAEKDL--KAAGAEALP-----------DGRCGIRIKGWQIE-SFK----HPILSSLATRE-----------------------------------------------------WEEKLETSHLPEMVFGESSLNLLHSESGTRLHFNAFDALKGWKQELLPPVEVPAAAKWKFRSKPFQQIILDYDYTFTTPYCGSETMELNNE---------------------KSTSKDR-CHSLNWEDCDQCIDLAALSSKEPILFYDE----VILYEDELADNGISLLTVKVRVMPSSWFLLLRFWLRVDGVLMRLRDTRVYCSFSDDN-VGQ-PV-LLRENCWREATIQSLSSQGLPVDSAAYCD-----------PNRISQ----------------------------RLAIISH------------KNQT--------LKVSC-----------------
>DACThata
-------------MDSG-LGAEKDL--NDAAAGALP-----------DGRRGIRIKGWEIE-SFK----RPILGSLATRE-----------------------------------------------------WEEKLGTSHLPEMIFGESSLNLLHMESGIMIHFNAFDALKGWKQEPLPPVEVIAAAKWKFRSNPIQQIILDYDYTFTTPYCGSEAIEVNHE---------------------KLNLNDG-CRSLNWEDCHQRINLAALSSNEPILFYDE----IILYEDELADNGISLLTVKVRVMPSSWFLLLRFWLRVDGVLMRLRDTRVYCSFSGDN-GSQ-PI-LLRESCWREATIQSFIAQGLPGDSQDYYD-----------PNRISQ----------------------------RLPITAQ------------KIQR--------LKISS-----------------
>DENDchryso
-------------MENG-VGTEKDL--NEAGAEALP-----------DGRCGIRIKGWQIE-SCK----RPILGSLALRE-----------------------------------------------------WEEKLGTSHLPEMVFGESSLNLLHIESGFKIHFNAFDALKGWKQESLPPVEVPAAAKWKFRSKPVQQIILDYDYTFTTPYCGSEAVELNHE---------------------KSNFKDA-CQNPYWEDCDQRINLASLTSNEPILFYDE----VILYEDELADNGISLLTVKVRVMPSSWFLLLRYWLRVDGVLMRLRDTRVYCSFSGDD-DAQ-PV-LLRESCWKEAKIQSLFAQGLPVDSAAYCD-----------PNLISQ----------------------------RLPVVAQ------------KIQR--------LKISW-----------------
>DENDnobi
-------------MENG-VGTEKDL--NEAGAEALP-----------DGRCGIRIKGWQIE-SCK----RPILGSLALRE-----------------------------------------------------WEEKLGTSHLPEMVFGDSSLNLLHMESGFKIHFNAFDALKGWKQESLPPVEVPAAAKWKFRSKPVQQIILDYDYTFTTPYCGSEAVELNHE---------------------KSNYKDA-CQNPYWEDCDQRINLASLTSNEPILFYDE----VILYEDELADSGISLLTVKVRVMPSSWFLLLRYWLRVDGALMRLRDSRVYCSFSGDD-DAQ-PV-LLRESCWKEAKIQSLFAQGLPVDSAAYCD-----------PNLISQ----------------------------RLPVVAQ------------KIQR--------LKISW-----------------
>DIURorie
-------------MENG-VGEEKDL--KEAAAEALP-----------DGRRGIRIRGWQIE-TCK----RSILASLATRE-----------------------------------------------------WEEKLGTSHLPEMVFGESSLNLLHMESGFKIHFNAFDALKGWKQESLPPVEVPAAAKWKFRSKPIQQIILDYDYTFTTPYCGSEAIELSHE---------------------KLNLKDV-CHSLIWEDCDQRINLAALSSNEPILFYDE----VILYEDELADNGISLLTVKVRVMPSSWFLLLRFWLRVDGVLMRLRDTRVYCSFSGDN-DSQ-PV-LLRESCWREAAIQSLFDQGLPADSGAYND-----------PDRISQ----------------------------RLPILAH------------KIQR--------LKISW-----------------
>DRAKelas
-------------MESG-DGGEKDL--DESSAESLP-----------DGRRRIRIRGWQIE-SSK----RPILASIATRE-----------------------------------------------------WEEKLGTSHLPEMVFGESSLNLLHVKSGFKLHFNAFDALKGWKQEALPPVKVPAAAKWKFRSKPIQQIILDYDYTFTTPYCGSEAMELNHE---------------------KLNSKDG-CPSLIWEDCDERINLSALSSNEPILFYDE----VILYEDELADNGISLLTVKVRVMPSSWFLLLRFWLRVDGVLMRLRDTRVYCSFSGDN-DSQ-PV-LLRESCWREAMIQSLPAQGRPAESGAFND-----------PDRISE----------------------------TLPIVAH------------KIQR--------LKVSW-----------------
>DRAKthyn
-------------MESG-DGGEKDL--DESSAESLP-----------DGRRRIRIRGWQIE-SSK----RPILASIATRE-----------------------------------------------------WEEKLGTSHLPEMVFGESSLNLLHVKSGFKLHFNAFDALKGWKQEALPPVKVPAAAKWKFRSKPIQQIILDYDYTFTTPYCGSEAMELNHE---------------------KLNSKDG-CPSLIWEDCDERINLAALSSNEPILFYDE----VILYEDELADNGISLLTVKVRVMPSSWFLLLRFWLRVDGVLMRLRDTRVYCSFSGDN-DSQ-PV-LLRESCWREAMIQSLLAQGLPAESGAFND-----------PDRISE----------------------------TLPIVAH------------KIQR--------LKVSW-----------------
>EPIDfulg
-----MSSQRSDLMESG-VGSAKDL--NEAGAEELP-----------DGRRGIRIKGWQIE-SFK----RPILGSLALRE-----------------------------------------------------WEEKLGTSHLPEMVFGESSLNLLHMESGFSIHFNAFDALKGWKQEALPPVEVPAAAKWKFRSKPVQQIILDYDYTFTTPYCGSEAMELNRE---------------------KLNFKDG-CESPQWEDCDQRINLAALTSNEPILFYDE----VILYEDELADNGISLLTVKVRVMPSGWFLLLRYWLRVDGVLMRLRDNRVYCSFSGGGVNAQ-PVLLLRESCWKEATIHSLFAQGLTADSAAYCD-----------PNLISQ----------------------------RLPIVAQ------------KIQR--------LKIPR-----------------
>EPIDpuni
-----MSSQRSDLMESG-VGSAKDL--NEAGAEELP-----------DGRRGIRIKGWQIE-SFK----RPILGSLALRE-----------------------------------------------------WEEKLGTSHLPEMVFGESSLNLLHMESGFSIHFNAFDALKGWKQEALPPVEVPAAAKWKFRSKPVQQIILDYDYTFTTPYCGSEAMELNRE---------------------KLNFKDG-CESPQWEDCDERINLAALTSNEPILFYDE----VILYEDELADNGISLLTVKVRVMPSGWFLLLRYWLRVDGVLMRLRDNRVYCSFSGGGDNAQ-PVLLLRESCWKEATIHSLFAQGLTADSAAYCD-----------PNLISQ----------------------------RLPIVAQ------------KIQR--------LKISR-----------------
>EPIPhell
-------------MEIG-VGTEKDL--SEAGAEVLS-----------DGRCGIRIKGWQIE-SCK----RPILGTLALRE-----------------------------------------------------WEEKLGTSHLPEMVFGESSLNLLHSESGFSIHFNAFDALKGWKQEALPPVEVPAAAKWKFRSKPVQEIILDYDYTFTTPYCGSEAIELNCE---------------------KLNIKDG-CHSSYWEDCDQRINLAALSSNEPILFYDE----VILYEDELADSGISLLTVKVRVMPSSWFLLLRFWLRVDGVLMRLRDSRVYCSFSGDN-EVH-PV-LLRESCWREATIQSLLAQGLPSDSGAYCD-----------PNRISQ----------------------------RVPIVAE------------KIQR--------LKVSW-----------------
>EPIPpurp
-------------MEIG-VGTEKDL--SEAGAEVLS-----------DGRCGIRIKGWQIE-SCK----RPILGTLALRE-----------------------------------------------------WEEKLGTSHLPEMVFGESSLNLLHSVSGFSIHFNAFDALKGWKQEALPPVEVPAAAKWKFRSKPVQEIILDYDYTFTTPYCGSEAIELNCE---------------------KLNIKDG-CHSSYWEDCDQRINLAALSSNEPILFYDE----VILYEDELADSGISLLTVKVRVMPSSWFLLLRFWLRVDGVLMRLRDSRVYCSFSGDN-EVH-PV-LLRESCWREATIQSLLAQGLPSDSGAYCD-----------PNRISQ----------------------------RVPIVAE------------KIQR--------LKVSW-----------------
>ERYCcris
-------------MENS-VGKEKDL--KAAGAELLT-----------DGRSGIKIKGWQIE-SSK----RPILGSLALRE-----------------------------------------------------WEEKLGTSHLPEMVFGESSLNLLHIESGFMIHFNAFDALKGWKQESLPPVEVPAAAKWKFRSKPVQQIILDYDYTFTTPYCGSEAIEPNRE---------------------KLNFKDG-RQSPRWEDCDQRINLAALTSNEPILFYDE----VILYEDELADSGISLLTAKVRVMPTSWFLLLRYWLRVDGALMRLRDTRVYCSFSGEN-DTR-PV-LLRECCWKEATIQSLFAEGRPIDSAAYCD-----------PNRISQ----------------------------RLPIASQ------------KIQK--------LKISC-----------------
>ERYCpuss
-------------MENG-VGTEEDL--KAAGAESLP-----------NGRSGIKIKGWQIE-SSK----RPILGSLALRE-----------------------------------------------------WEEKLGTSHLPEMVFGESSLNLLHIESGFMLHFNAFDALKGWKQESLPPVEVPAAAKWKFRSKPVQQIILDYDYTFTTPYCGSQAIEPNCE---------------------KLNFKDG-RQSPQWEDCDQRINLAALTSNEPILFYDE----VILYEDELADSGISLLTAKVRVMPTSWFLLLRYWLRVDGALMRLRDTRVYCSFSGEN-DTR-PV-LLRECCWREATIQSLFAEGRPIDSAAYCD-----------PNRISQ----------------------------RLPIASQ------------KIQK--------LKISC-----------------
>GALEfabe
-------------MEIG-GVAEKDL--CEVGAEALP-----------DGRCGIRVKGWQIE-SCK----RPILGSSTLRE-----------------------------------------------------WEEKLGTRHLPEMVFGESFLSLLHMETGIRVHFNAFDALKGWKQEGLPPVEVPAAAKWKFRSKPLQQVILDYDYTFTTPYCGSEDIEPSNA---------------------KSRSENF-SPSLIWEHCDERIDLSALSSKESILFYDE----VILYEDELADNGISLLTVKIRVMPSCWFLLLRYWLRVDGVLMRLRDTRVYCSFSDDD-DAQ-PV-LLRESCWREATMQSLSAQGLPHDSAAYWD-----------PNLISP----------------------------RLPITTL------------KNQR--------LK--------------------
>GOODfuma
-------------MESG-LGAEKDL--QEEAAEALP-----------DGRRGIRIKGWQIE-SCK----HPILASLATRG-----------------------------------------------------WEEKLGTSHLPEMVFGESSLSLLHLESGVKIHFNAFDALKGWKQEPLPPVEVTAAAKWKFRSKPIQQIILDYDYTFTTPYCGSETIELNHE---------------------KLNLKDW-CHNLIWEDCDQRINLAALSSNEPILFYDE----VILYEDELADNGISLLTVKVRVMPSSWFLLLRFWLRVDGVLMRLRDTRVYCSFSGDN-DSQ-PV-LLRESCWREATIQSLCAQGFPADSGAYSD-----------PNRISQ----------------------------KLPIFAH------------KIQR--------LKISR-----------------
>GOODpube
-------------MESG-LGAEKDL--HEAAAEALP-----------DGRRGIRIKGWQIE-SCK----HPILASLATRE-----------------------------------------------------WEEKLGTSHLPEMVFGESSLNLLHLESGVKIHFNAFDALKGWKQEPLPPVEVTAAAKWKFRSKPIKQIILDYDYTFTTPYCGSETIELNHE---------------------KLNLKDW-CHNLVWEDCDQRINLAALSSNEPILFYDE----VILYEDELADNGISLLTVKVRVMPSSWFLLLRFWLRVDGVLIRLRDTRVYCSFSGDN-DSQ-PV-LLRESCWREATIQSLCAQGFPADSGAFSD-----------PNRIIQ----------------------------KLPIFAH------------KIQR--------LNISW-----------------
>GYMNdens
-------------MDSG-LGAEKDL--NDAAAGALP-----------DGRRGIRIKGWDIE-SCK----SPILGSLATRE-----------------------------------------------------WEEKLGTSHLPEMIFGESSLNLLHMESGLRIHFNAFDALKGWKQEPLPPVEVIAAAKWKFRSKPIQQIILDYDYTFTTPYCGSEAIEVNHE---------------------KLSFNDG-CQSLNWEDCHQRINLAALSSNEPILFYDE----IILYEDELADNGISLLTVKVRVMPSSWFLLLRFWLRVDGVLMRLRDTRVYCSFSGDN-GSH-PV-LLRESCWREATIQSFIAQGLPADSQDYYD-----------PNRISQ----------------------------MLPITAQ------------KIQR--------LKISC-----------------
>GYMNodor
-------------MDSG-LGAEKDL--NDAAAGALP-----------DGRRGIRIKGWDIE-SCK----SPILGSLATRE-----------------------------------------------------WEEKLGTSHLPEMIFGESSLNLLHMESGLRIHFNAFDALKGWKQEPLPPVEVIAAAKWKFRSKPIQQIILDYDYTFTTPYCGSEAIEVNHE---------------------KLNFNDG-CHSLNWEDCHQRINLAALSSNEPILFYDE----IILYEDELADNGISLLTVKVRVMPSSWFLLLRFWLRVDGVLMRLRDTRVYCTFSGDN-GSH-PV-LLRESCWREATIQSFIAEANPSSSRIYFD-----------VLHLPS----------------------------WQALLTTGLSASAQTQVGFKTTR--------ARPSCRFP--------------
>HABElong
-------------MERG-LGTENDL--KDAAAGALP-----------DGRYGIRIKGWEIE-SCK----HPILGSLATRE-----------------------------------------------------WEEKLGTSHLPEMVFGESSLNLLHMESSFRIHFNSFDALKGWKQEPLPPVEVTAAAKWKFRSKPIQQIILDYDYTFTTPYCGSEAVELNHEKMTAAPYLNCRCAILSFKERSKLNLNDG-CYSLSWEDCDQRINLAALSSNEPILFYDE----IILYEDELADNGISLLTVKVRVMPSAWFLLLRFWLRVDGVLMRLRDTRVYCSFSDDH-GSQ-PV-LLRECCWREATIQSLIAEGLPADSRDYYD-----------PNRISQ----------------------------MLPITTQ------------KIQR--------LKIFC-----------------
>HABEpant
-------------MERG-LGTENDL--KDAAAGALP-----------DGRYGIRIKGWEIE-SCK----HPILGSLATRE-----------------------------------------------------WEEKLGTSHLPEMVFGESSLNLLHMESSFRIHFNSFDALKGWKQEPLPPVEVTAAAKWKFRSKPIQQIILDYDYTFTTPYCGSEAVELNHEKMTAAPYLNCRCAILSFKERSKLNLNDG-CYSLSWEDCDQRINLAALSSNEPILFYDE----IILYEDELADNGISLLTVKVRVMPSAWFLLLRFWLRVDGVLMRLRDTRVYCSFSDDH-GSQ-PV-LLRECCWREATIQSLIAEGLPADSRDYYD-----------PNRISQ----------------------------MLPITTQ------------KIQR--------LKIFC-----------------
>HAEMdisc
-------------MESG-LGAEKDL--QEAAAEALP-----------DGRCGIRIKGWQIE-SCK----HSILASLATRE-----------------------------------------------------WEEKLGTSHLPEMVFGESSLNLLHLESGVKIHFNAFDALKGWRQEPLPPVEVTAAAKWKFRSKPIQQIILDYDYTFTTPYCGSETIELNHE---------------------KLNLKDW-RHNLIWEDCDQRINLAALSSNEPILFYDE----VVLYEDELADNGISLLTVKVRVMPSSWFLLLRFWLRVDGVLMRLRDTRVYCSFSGDN--SQ-PV-LLRESCWREATIQSLFAQGLPPDSGAYSD-----------PNCISQ----------------------------NLPIVTH------------KIQR--------LKISS-----------------
>HEMIforr
-------------MESG-LGAEKDL--NDAAAGALP-----------DGRRGIRIKGWEIE-SCK----RPILGSLATRE-----------------------------------------------------WEEKLGTSHLPEMVFGESFLNLLHMESGLRIHFNAFDALKGWKQEPLPPVEVIAAAKWKFRSKPIQQIILDYDYTFTTPYCGSEAIEVNHE---------------------KLNLNDG-FHSLSWEDCHQRINLSALSSNEPILFYDE----IILYEDELADNGISLLTVKVRVMPSSWFLLLRFWLRVDGVLMRLRDTRVYCSFSGDN-GSQ-PV-ILRESCWREATIRSFIAQGLPADSRDYYD-----------PNRISQ----------------------------RLPITAQ------------KIQR--------LKISC-----------------
>HYPOheme
-------------MEDGVVGSEAEL--KAAGAEVLP-----------DGRRGLRLRGWVIE-SCK----RRILSSLDVEE-----------------------------------------------------WEEKLETSHLPEMVFGESTLYLLHEESGIRIHFNAFDALKGWKQESLPPVEVPAASKWKFRSKPFQQVILDYDYTFTTPYCGSEAIDQNPE---------------------KTASENG-CCNLQWEDCGEGIDLAALSAKEPILFFDE----VILYEDELADNGVSLLTVKVRVMPSCWFLLLRFWLRVDGVLMRLRDTRVYCAFG-DH-NSK-PI-VLRESCWREATVQSLSSKGMPSDSAAYAD-----------PNHISE----------------------------KLPILMH------------KTQK--------LSISR----------------P
>LANAlana
-------------MEEGAVGAESDL--KEAGAEVLP-----------DGRRGLRLRGWLIE-SCK----RPILSSLAVQE-----------------------------------------------------WEEKLGTTHLPEMVFGESSLYLLHVESGTRIHFNAFDALKGWQQEPLPPVEVPAAAKWKFRSKPFQQVILDYDYTFTTPYCGSEAFEPNQE---------------------KTTSENG-RCNLQWEDCNDQIDLAALSSKEPILFFDE----VILYEDELADNGTSLLTVKVRVMPSCWFLLLRFWLRVDGVLMRLRDTRVYCAFG-DQ-SSR-PV-VLREICWREATVQSLSSEGFPSDFAAYND-----------PNQICQ----------------------------RLPIVTH------------KTQR--------LNISW----------------D
>LECAnigr
-------------MEVG-VGAEKDI--RDAGAEAFS-----------DGRCGIRIKGWQIE-SCK----RSILGSPALRE-----------------------------------------------------WEEKLGTSHLPEMVFGESTLNLLHVETGIRIHFNAFDALKGWKQEGLSPVEVPAAAKWKFRSKPFQQVILDYDYTFTTPYCGSEGIEPSDS---------------------KFFLKDF-CPCLNWEHCDERIDLSALSSEEPILFYDE----VILYEDELADNGISLLTVKIRVMPKCWFLLLRYWLRVDGVLMRLRDNRVYCSFSGDN-DGY-PV-LLRESCWREATIQSLSAQGLPADSTAYLD-----------PNRISP----------------------------RLPIVML------------KNQR--------LKVHR-----------------
>LIMOabor
-------------MENG-VGTEKDL--NEAGAEVLP-----------DGRCGIRIKGWQIE-TCK----RPILGTLALRE-----------------------------------------------------WEEKLGTSHLPEMVFGESSLNLLHLESGFSIHFNAFDALKGWKQESLRPVEVPAAAKWKFRSKPVQQIILDYDYTFTTPYCGSEAIELNHE---------------------KLIFKDG-CDSLYWEDCDQRINLAALSSNEPILFYDE----VILYEDELADNGISLLTVKVRVMPSSWFVLLRFWLRVDGVLMRLRDSRVYCSFSGDN-DVH-PV-LLRESCWREATIQNLFTQGLPSDSGAYCD-----------PNLISQ----------------------------KLPIVAQ------------KIQR--------LNISW-----------------
>MASDpict
-------------MEND-ISTAKNL--TEAGAEELP-----------DGRCGIRIKGWQIE-SFK----RPILGSLSLRE-----------------------------------------------------WEEKLGTSHLPEMVFGESSLNLLHMESGFRIHFNAFDALKGWKQESLPPVEVSAAAKWKFRSKPVQQIILDYDYTFTTPYCGSEAVELNLE---------------------KLNFKDR-CR---WEDCDQRINLAALTSNEPILFYDE----VILYEDELADNGISLLTVKVRVMPSSWFLLLRYWLRVDGVLMRLRDTRVYCSFSGDN-NAQ-PI-LIRESCWKEATIQSLFAQGLPADSAAYCD-----------PNRISQ----------------------------RLPIVSQ------------KIQR--------LELF------------------
>MEXIxero
-------------MEGG-VGAENDL--KAAGAEILP-----------NGRCGIRIKGWQIE-SFK----GHILGSLAIRE-----------------------------------------------------WEEKLGTSHLPEMVFGESSLNLLHSESGTRLHFNAFDALKGWKQELLPPVEVPAAAKWKSRSKPFQQIILDYDYTFTTPYCGSETKELNGD---------------------KSTSKDG-HRSLNWEDCDQRINLAALSSKEPILFYDE----VILYEDELADNGISLLTVKVRVMPSGWFLLLRFWLRVDGVLMRLRDTRVYCSFSDDN-VAQ-PV-LLRESCWREEKIKSLSSQGLPADSAAYCD-----------PNRMSQ----------------------------RLAIVSR------------KNQR--------LKISC-----------------
>MICRparv
-------------MESG-VGEVKDL--NEAAAEALP-----------DGRRGIRIKGWQIE-SCK----RPILASLATRE-----------------------------------------------------WEEKLGTSHLPEMVFGGSSLSLLHMESGFKIHFNAFDALKGWKQESLPPVEVTAAAKWKFRSKPIQQIILDYDYTFTTPYCGSEAIEANHG---------------------KLNSKDA-YHSLIWEDCDQRINLAELSSNEPILFYDE----VILYEDELADNGISLLTVKVRVMPSSWFLLLRFWLRVDGVLMRLRDTRVYCSFSDDN-NSQ-PV-LLRESCWREGTIQSLFALAVYHGLVTFFYIP--------RGNFYQY----------------------------FVPIAQK--------KHG-EFVRPYQHAITKVLISY--------LKAFLLI--
>MOLIcapi
-------------MEDGVVGSEAEL--KAAGAEVLP-----------DGRRGLRLRGWVIE-SCK----RHILSSLDVEE-----------------------------------------------------WEKKLETSHLPEMVFGESTLYLLHEESGTRIHFNAFDALKGWKQESLPPVEVPAASKWKFRSKPFQQVILDYDYTFTTPYHGSEAIDQNPE---------------------KTASENG-CCNLQWEDCDERIDLAALSAKEPILFFDE----VILYEDELADNGVSLLTVKVRVMPSCWFLLLRFWLRVDGVLMRLRDTRVYYAFG-DH-SSK-PI-LLRESCWREATVQSLSSKGLPSDSAAYAD-----------PNLISE----------------------------KLPILMH------------KTQR--------LSISRVGQEWAYSLDCTRVVQP
>NEUWmali
-------------MEGG-VGAEKDL--MEAGAESLP-----------DGRCGIRIKGWTIE-SCK----RPILGSLALRE-----------------------------------------------------WEEKIGTSHLPEMVFGDSFLNLLHMGSGINIHFNAFDALKGWKHESLPPVEVPAAANWKFRSKPFQQIILDYDYTFTTPYCGSETIELNPE---------------------KPISRDA-CHSLKWEDCDERIDRAALSSKEPILFYDE----IILYEDELADNGISLLTVKVRVMPSSWFLLLRFWLRVDGVLMRLRDSRVYCAFSDDN-DGGGPV-VLRESCWREATIGCLSAQGLPA--TAYCD-----------PNSISQ----------------------------RLPTVAH------------KNQR--------LKLS------------------
>NEUWzoll
-------------MEGG-VGAEKDL--MEAGAESLP-----------DGRCGIRIKGWTIE-SCK----RPILGSLALRE-----------------------------------------------------WEEKLGTSHLPEMVFGDSFLNLLHKGSGINIHFNAFDALKGWKHESLPPVEVPAAANWKFRSKPFQQIILDYDYTFTTPYCGSETIELNPE---------------------KPISRDA-CHSLKWEDCDERIDLAALSSKEPILFYDE----VILYEDELADNGISLLTVKVRVMPSSWFLLLRFWLRVDGVLMRLRDSRVYCAFSDDN-DGGRPV-VLRESCWREATIGCLSAQGLSA--TAYCD-----------PNSISQ----------------------------RLPTVAH------------KNQR--------LKLP------------------
>OECEmacu
-------------MEIG-VGMAKDL--NEAGAEALP-----------DGRCGIRIKGWQIE-SCK----CPILGSLAVRE-----------------------------------------------------WEEKLGTSHLPEMVFGESSLNLLHIESGFMIHFNAFDALKGWKQESLPPVEVPAAAKWKFRSKPVQQIILDYDYTFTTPYCGSEVIELNHE---------------------KLNFKDG-CQSPHWEDCDQRINMAALTSNEPILFYDE----VILYEDELADNGISLLTVKIRVMPTSWFLLLRYWLRVDGVLMRLRDTRVYCSFSGDN-GAR-PV-LLRESCWKEATIQSLFAKGLPADSAAYCD-----------PNLISQ----------------------------KLPVVSQ------------KIQK--------LTISW-----------------
>OPHRgarg
-------------MESG-LGAVKDL--NDAAAAALP-----------DGRRGIRIKGWEIE-SCK----RPILGSLATRE-----------------------------------------------------WEEKLGTSHLPEMVFGESFLNLLHMESGLMIHFNAFDALKGWKQEPLRPVEVIAAAKWKFRSKPIQQIILDYDYTFTTPYCGSEAREVNHE---------------------KL--NDG-RYSLNWEDCDQQINLAALSSNEPILFYDE----IILYEDELADNGISLLTVKVRVMPSSWFLLLRFWLRVDGVLMRLRDTRVYCSFSKDN-GSQ-PF-LLRESCWREATIQNFIAQGIPADSRDYSD-----------PNRISQ----------------------------RLPVTAQ------------KTQR--------LKISC-----------------
>OPHRsphe
-------------MESG-LGAVKDL--NDAAAAALP-----------DGRRGIRIKGWEIE-SCK----RPILGSLATRE-----------------------------------------------------WEEKLGTSHLPEMVFGESFLNLLHMESGLMIHFNAFDALKGWKQEPLRPVEVIAAAKWKFRSKPIQQIILDYDYTFTTPYCGSEAREVNHE---------------------KL--NDG-RYSLNWEDCDQQINLAALSSNEPILFYDE----IILYEDELADNGISLLTVKVRVMPSSWFLLLRFWLRVDGVLMRLRDTRVYCSFSKDN-GSQ-PF-LLRESCWREATIQNFIAQGIPADSRDYSD-----------PNRISQ----------------------------RLPVTAQ------------KTQR--------LKISC-----------------
>ORCHital
-------------MDSG-LGAEKDL--NDAAAEKLP-----------DGRRGIRIKDWEIE-SCK----RPILGSLATRE-----------------------------------------------------WEEKLGTSHLPEMVFGESSLNLLHMPSGLRIHFNAFDALEGWKQEQLPPVEVIAAAKWKFRSKPIQQIILDYDYTFTTPYCGSEAIEVNHE---------------------KLNLNDG-CDSLNWEDCHLRINLAALSSNEPILFYDE----IILYEDELADNGISLLTVKVRVMPSSWFLLLRFWLRVDGVLMRLRDTRVYCSFSGDN-SSQ-PV--LRESCWREATIQSFIAEANPCSSQIYFTMLHLLSCLAFAPNHRPC----------------------------RLLLPTTG-------PVG-FCSK--------LKLA------------------
>PAPHconc
-------------MEGG-VGAEKDL--NDAGAETLP-----------DGRCGIRIKGWQIE-SFK----GSILGSLAIRE-----------------------------------------------------WEEKLGTSHLPEMVFGESSLNLFHSESGTRLHFNAFDALKGWKQELLPPVEVPAAAKWKFRSKPFQQIILDYDYTFTTPYCGSESVELNSE---------------------KSTSKDR-CRSLNWEDCDQRIDLAALSSKEPILFYDE----VILYEDELADNGISLLTVKVRVMPSSWFLLLRFWLRVDGVLMRLRDTRVYCSFSDDN-FGQ-PV-LLRESCWREATIQSLSSQGLPAESAAYCD-----------PNHISQ----------------------------RLAIVAH------------KNQR--------LKVSC-----------------
>PAPHhirs
-------------MEGG-VGAEKDL--NDAGAEILP-----------DGRCGIRIKGWQIE-SFK----GSILGSLAIRE-----------------------------------------------------WEEKLGTSHLPEMVFGESSLNLFHSESGTRLHFNAFDALKGWKQELLPPVEVPAAAKWKFRSKPFQQIILDYDYTFTTPYCGSELMELNSE---------------------KSTSKDR-CHSLNWEDCDQRIDLVALSSKEPILFYDE----VILYEDELADNGISLLTVKVRVMPSSWFLLLRFWLRVDGALMRLRDTRVYCSFSDDN-FGQ-PV-LLRESCWREATIQSLSSQGLPAESAAYCD-----------PDRMSQ----------------------------RLAIVAH------------KNQR--------LKVSC-----------------
>PHAIflav
-------------MENG-VGTEKDL--HEAGAEALP-----------DGRCGIRIKGWQIE-SCK----RSILGSLALRE-----------------------------------------------------WEEKLGTSHLPEMVFGESSLNLLHMESGFRIHFNAFDALKGWKQESLPPVEVPAAAKWKFRSKPVQQIILDYDYTFTTPYCGSEAIEVNHE---------------------KLNFKDG-CQSPYWEDCDQRINLAALTSNEPILFYDE----VILYEDELADSGISLLTVKVRVMPSSWFLLLRYWLRVDGALMRLRDTRVYCSFSGDQ-DTQ-PV-LLRESCWKEATIQSLFAQGLPADSAAYCD-----------PNRISQ----------------------------RLPIIAQ------------KTQR--------LKISW-----------------
>PHAItank
-------------MENG-VGTAKDL--HEAGAEALP-----------DGRCGIRFKGWQIE-SCK----RPILGSLALRE-----------------------------------------------------WEEKLGTSHLPEMVFGESSLNLLHMESGFRIHFNAFDALKGWKQESLPPVEVPAAAKWKFRSKPVQQIILDYDYTFTTPYCGSEAIEVNRE---------------------KLNFKDG-CQSPNWEDCNQRINLAALTSNEPILFYDE----VILYEDELADSGISLLTVKVRVMPSSWFLLLRYWLRVDGALMRLRDSRVYCSFSGGQ-DAQ-TV--LRESCWKEATIQSLFAQGLPADSAAYCD-----------PNRISQ----------------------------TLPIIAQ------------KIQK--------LKISW-----------------
>PHALcorn
-------------MDNG-VGAEKDL--MEAGAEALP-----------DDRCGIRINGWQIE-SCK----RPILGSLARRE-----------------------------------------------------WEEKLGTSHLPEMVFGESSLNLLHMESGCRLHFNAFDALKGWKQESLPPVEVPAAAKWKFRSKPVQQIILDYDYTFTTPYCGSEAIELNCE---------------------QLNLKEG-CQSPHWEDCDQRINLAALVSNEPILFYDE----VILYEDELADNGISLLTVKVRVMPSGWFLLLRYWLRVDGVLMRLRDTRVYCSFSGDK-DAL-PV-LLRESCWKEATIQSLVAQGLPADSATYCD-----------PNRISQ----------------------------RLPTVAQ------------KIQR--------LKISW-----------------
>PHALmode
-------------MDNG-VGAEKDL--MEAGAEALP-----------DDRCGIRINGWQIE-SCK----RPILGSLARRE-----------------------------------------------------WEEKLGTSHLPEMVFGESSLNLLHMESGCRLHFNAFDALKGWKQESLPPVEVPAAAKWKFRSKPVQQIILDYDYTFTTPYCGSEAIELNCE---------------------QLNLKEG-CQSPHWEDCDQRINLAALVSNEPILFYDE----VILYEDELADSGISLLTVKVRVMPSGWFLLLRYWLRVDGVLMRLRDTRVYCSFSGDK-DAL-PV-LLRESCWKEATIQALAAQGLPADSATYCD-----------PNRISQ----------------------------RLPTVAQ------------KIQR--------LKISW-----------------
>PHRAlind
-------------MEGG-VGAEKDL--KAAGAEILP-----------DGRCGIRIKGWHIE-SFK----GRILGSLAIRE-----------------------------------------------------WEEKLGTSHLPEMVFGESSLNLLHSESGTRLHFNAFDALKGWKQELLPPVEVPAAAKWKFRSKPFQQIILDYDYTFTTPYSGSETKELNSD---------------------KSTSKDG-RHSLNWEDCDQRIDLAALSSKEPILFYDELTIQVILYEDELADNGISLLTVKVRVMPSSWFLLLRFWLRVDGVLMRLRDTRVYCSFSDDN-VGQ-PV-LLRESCWREAKIQSLSSQGLPADSAAYCD-----------PNRMSQ----------------------------RLAIVAH------------KNQR--------LKVSC-----------------
>PLATclav
-------------MDSG-LGAEKDL--NDAAAGALP-----------DGRRGIRIKGWEIE-SCK----RPILGSLATRE-----------------------------------------------------WEEKLGTSHLPEMIFGESSLNLLHMESGIKMHFNAFDALKEWKQEPLPPVEVIAAAKWKFRSKPIQQIILDYDYTFTTPYCGSEVIEVSHE---------------------KLNLNDG-CHSLNWEDCHQRINLAALSSNEPILFYDE----IILYEDELADNGISLLTVKIRVMPSSWFLLLRFWLRVDGVLMRLRDTRVYCSFSGDN-GSQ-PV-LLRESCWREATIQSCIAQGLPADSRDYYD-----------PNRISQ----------------------------MLTITAQ------------KIQR--------LKISS-----------------
>PTERcurt
-------------METG-VGGEKDL--DESSAEALP-----------DGRRGIRIKGWQIE-SRR----RPILASIATRE-----------------------------------------------------WEEKLKTSHLPEMVFGESSLNLLHLESGVKIHFNAFDALRGWKQESLPPVEVTAAAKWKFRSKPIQQIILDYDYTFTTPYCGSEAIELNHE---------------------KLSLKDG-CHSLIWEDCDQRINLAALSSNEPILFYDE----VILYEDELADNGISLLTVKVRVMPSSWFLLLRYWLRVDGVLMRLRDTRVYCSFSGDN-NSQ-PV-LLRETCWREATIQSLSAQGVPADSGAYSD-----------PNRISQ----------------------------RLPIVSH------------KIQR--------LKISR-----------------
>RIMAelli
-------------MESG-VGEEKDL--NEASAEALP-----------DGRRGIRIKGWQIE-SCK----RSILASLATRE-----------------------------------------------------WEEKLGTSHLPEMVFGESSLNLLHMESGFKIHFNAFDALKGWKQESLPPVEVTAAAKWKFRSKPIQQIILDYDYTFTTPYCGSEAIELNHE---------------------KLNLKDG-CHSLIWEDCDQRINLAALSSNEPILFYDE----VILYEDELADNGISLLTVKVRVMPSSWFLLLRFWLRVDGVLMRLRDTRVYCSFSGDD-DSQ-PV-LLRESCWKEATIQSLVAQGLSADSGAYND-----------PDRISQ----------------------------RLPIVAH------------KIQR--------LKISR-----------------
>SELEaequ
-------------MEGG-VGAEKDL--KAAGAEALP-----------DGRCGIRIKGWQIE-SFK----RPILGSLAIGE-----------------------------------------------------WEEKLGTSHLPEMVFGESSLDLLHSESGTRLYFNAFDALKGWKQELLPPVEVPAAAKWKFRSKPFQQIILDYDYTFTTPYCGSETMELNNE---------------------KSTSKDG-CHSLNWEDCDQQIDLAALSSKEPILFYDE----VILYEDELADNGISLLTVKVRVMPSSWFLLLRFWLRVDGVLMRLRDTRVYCSFSDDN-VGQ-PV-LLRESCWREATIQSLSSQGLPVDSAAYCD-----------PNRISQ----------------------------SLTIVAH------------KNQR--------LKVSC-----------------
>SERAvome
-------------MDSG-LGAEKDL--NDAAARALP-----------DGRRGIQIKGWEIE-SCK----RPILGSLATRE-----------------------------------------------------WEEKLETSHLPEMVFGESSLSLLHMESGLRIHFNAFDALKGWKQEPLPPVEVIAAAKWKFRSKPIQQIILDYDYTFTTPYCGSEAIEVNHG---------------------KLNLNDA-RHSINWEDCHQHINPAALSSNEPILFYDE----IILYEDELADNGISLLTVKVRVMPSSWFLLLRFWLRVDGVLMRLRDTRVYCSFSGDN--TQ-PF-LLRESCWREATIQSFIAQGLPADSRDYYD-----------PNHISQ----------------------------RLPIIAQ------------KIQR--------LKISC-----------------
>THELangu
-------------MDSG-VGEEKDL--NEAAAEALP-----------DGRRGIRIKGWQIE-SCK----RPILASLATRE-----------------------------------------------------WEEKLGTSHLPEMVFGESSLNLLHMESGFKVHFNAFDALKGWKQESLPPVEVTAAAKWKFRSKPIQQIILDYDYTFTTPYCGSEAIELNHE---------------------KLNLKDG-CHSLVWEECDQRINLAALSSNEPILFYDE----VILYEDELADNGISLLTVKVRVMPSGWFILLRFWLRVDGVLMRLRDTRVYCSFSGDS-NSQ-PV-LLRESCWREATIQNLVAQGLPADSGAYND-----------PNRISQ----------------------------RMPIVAH------------KIQR--------LTIS------------------
>VANIplan
--------------------SEKDL--QEAGAEALP-----------NGRCGIRIKGWQIE-SSK----RSILGSTPLRELYGFINHWQGNYHVFVNGMQVCADVKFSMLVSADDKLSPCLYMVPSQHFFGSRWEEKLETKHLPEMVFGESFLKLLHLETGISIHFNAFDALKGWKQEGLPPVEVPAAAKWKFRSKPLQQVILDYDYTFTTPYCGSEDIELSNE---------------------NI-AEDF-CPGLNWEHCDERIDLSALSSKESILFYDE----VILYEDELADSGISLLTVKVRVMRSCWFLLLRYWLRVDGVLMRLRETRVYCSFSGGN-DGS-PV-LLRESCWREATMQSLSAQGLPADSAAYCD-----------PNLISS----------------------------RLPIVAL------------KNQR--------LKLSRYG---------------
>VANIshen
-------------MEID-VGSEKDL--EEAGAEALP-----------DGRCGIRIKGWQIE-SCK----RSILGSSRLRE-----------------------------------------------------WEEKLGTKHLPEMVFGESFLNLLHLETGIRIHFNAFDALKGWKQEGLPPVEVPAAAKWKFRSKPLQQVILDYDYTFTTPYCGSEDIDLSDE---------------------SI-AEDF-CPGLSWEHCDEHIDLSALSSKESILFYDE----VILYEDELADNGISLLTVKVRVMRSCWFLLLRYWLRVDGVLMRLRDTRVYCSFSGDN-DGY-PV-LLRESCWREATMQSLSAQGLPADSAACCD-----------PNLISS----------------------------RLPIVAL------------KNQR--------LKLSRRME-----RQVFPKIWK
>EPIPaphy
-------------MWEG-DVTKKSL--TEAGAEALP-----------DGRSGILIKDWQIE-SCK----RPILGSIALRE-----------------------------------------------------WEERLETSHLPEMVFGESSLNLSHMISGFRIYFNAFDALKGWKQESLPPVEVPAAAKWKFRSKPIQQIILDYDYTFTTPYCGSESIELNYE---------------------KLNSNDRWCSALYWEDCDQRIDLVALASNEQILYYDE----VVLFEDELADNGISLLTVKVRVMPSSWFLLLRFWLRVDGVLMRLRDSRLYCSFSGEG-HAQ-PV-VLREICWRETTIQSLIAKGLPADSGAYCD-----------PNQIAI----------------------------NLPVVAQ------------KFQR--------LNFSS-----------------
