# Supplementary material for: Orchid Phylotranscriptomics: The Prospects of Repurposing Multi-Tissue Transcriptomes for Phylogenetic Analysis and Beyond
Source: Front Plant Sci. 2022 May 27;13:910362. doi: 10.3389/fpls.2022.910362 (PMC9196242; doi:10.3389/fpls.2022.910362)
Supplement: Supplementary file 4 [file Data_Sheet_3.zip › ortho_MSA/r1/OG0009558.fa]

>ANOEemei
---------------------------------------------------------------------------------------------------------------------------------------------------MAFAQFLRPPVPP-SFHSLGADRHSMPR--PPSL-FTLSPIRT----ASLS-SF-KKPQRR---------------------VRAEQQESSATLA----ADAFANIKHVLLPITDR--NPYLSDGTRQAAIMTTSLAKKYGADITVVVIDDKPKESIPEHDSQLSSIRW--HLSE----------GGFTEFRLLERLGEEKKPTSVIGEVADDLNL--------------DLVVLSMEAIHS------KHVDGNLLAEFIP------------------CPVLLLPL
>ANOEroxb
------------------------------------------------------------------------------------------------------------------------------------------LLSHSSSRTCEFRQFYNRD-ES-ALSLSSLRRQTKVSR------VSDHPWRL----LSFC-AH-LSHRHS---------------------IRWE------PIV----TPCLAHRLFLLYRRSERLASPPSRNPSEEAAIMTTSLAKKYGADITVVVIDDKPKESIPEHDSQLSSIRW--HLSE----------GGFTEFRLLERLGEEKKPTSVIGEVADDLNL--------------DLVVLSMEAIHS------KHVDGNLLAEFIP------------------CPVLLLPL
>APOSodor
---------------------------------------------------------------------------------------------------------------------------------------------------MAFAQLLRP-VPS-PMTTVAADRHTKVR--QPFA-LGLPRTRF----SGVS-TF-RKPHRR---------------------VKAEQQESDVSLT----ADAFASVKHVLLPITDR--NPYLSEGTRQAAATTTSLAKKYGADITVVVIDEKPKESIAEHDSQLSNIRW--HLSE----------GGFTEFRLLERLGEGKKPTAVIGEVADDLNL--------------DLVILSMEAIHS------KHVDGNLLAEFIP------------------CPVLLLPL
>APOSshen
------------------------TSFY----------QRLLC----PLSLEYLEATSE--SLIL-------KLIAL--------------------------------VRSLC------------------VCVCWHVLKRSWRSFMAFAQLLRP-VPS-PMTTVAADRHTKVR--QPFA-LGLPRTRF----SGVS-TF-RKPHRR---------------------VKAEQQESGVSLT----ADAFASVKHVLLPITDR--NPYLSEGTRQAAATTTSLAKKYGADITVVVIDEKPKESIAEHDSQLSSIRW--HLSE----------GGFTEFRLLERLGEGKKPTAVIGEVADDLNL--------------DLVILSMEAIHS------KHVDGNLLAEFIP------------------CPVLLLPL
>BLETstri
---------------------------------------------------------------------------------------------------------------------------------------------------MAFVQFLRTTVSP-SFQLSGVDLHSMPR--PSSL-LALSQART----AGRF-SF-KRPQRR---------------------VRAEQQESSVSLA----ADAFANIKHVLLPITDR--NPYLSEGSRQAAATTASLAKKYGADITVVVIDDKPKESIPDHESQLSSIRW--HLSE----------GGFSEFRLLERLGEEKKPTSVIGEVADDLNL--------------DLVVLSMEAIHS------KHVDGNLLAEFIP------------------CPVLLLPL
>BORYspha
-------SGK----------------------------TRWASLSLS----------------------LSLPGSLVL------------------------------------------------------------LGRKCLESSMAFAQFLLPVMSP---TSVGTDRLSLSM--PSPS-HPLRLTRP----INLT-AF-RKSQYR---------------------ARAEQQEFGGSLA----ADALTNVKHVLLPITDR--NPYLSEGTRQAAATSTALAKKI----------------------------WCSHHSC---------------------------------RISRDIELR------------------------------------------LP------------------CSYR----
>CALAcreb
---------------------------------------------------------------------------------------------------------------------------------------------------MAFAQLLRLPVPS-SFHSSGADRPSVRC--TRSL-FDRSQSRI----ASIS-SF-RKTLVR---------------------VRAEQQESAVSVT----SDAFANIKHVLLPVTDR--NPYLSEGTKQAAITTVSLAKKYGADITVVVIDEKPKESIPDHDSQLSSIRW--HLLE----------GGFTEFRLLERLGEEKKPTSVIGEVADDLNL--------------DLVVLSMEAIHT------KRVDGNLLAEFIP------------------CPVLLLPL
>CALAplic
I------------NAVSHFLGYIISDVT--SFFWCL-----------PAASSPLSKLSSEIGRQV-------PKSAPR-------------------------------STKIDIQ----------------TTLLRHQTNELEILSMAFAQLLRLPVPS-SFHSSGADRPSVRR--TRSL-FDRSQSRI----AGIS-SF-RKTLVR---------------------VRAEQQESAVSVT----SDAFANIKHVLLPVTDR--NPYLSEGTKQAAITTVSLAKKYGADITVVVIDEKPKESIPDHDSQLSSIRW--HLLE----------GGFTEFRLLERLGEEKKPTSVIGEVADDLNL--------------DLVVLSMEAIHT------KRVDGNLLAEFIP------------------CPVLLLPL
>CALAsini
---------------------------------------------------------------------------------------------------------------------------------------------------MAFAQFLRPLVPP-SFQSPAADRHYTRR--PLSH-LAFSQARK----ADRF-SF-KRPQQR---------------------VRAEQRETGVSLA----ADALANIKHVLLPITDR--NPYLSEGSRQAAATTASLAKKYGADITVVVIDDKPKESIPDHESQLSSIRW--HLSE----------GGFSEFRLLERLGEEKKPTSIIGEVADDLNL--------------DLVVLSMEAIHS------KHVDGNLLAEFIP------------------CPVLLLPL
>CALAtsoo
---------------------------------------------------------------------------------------------------------------------------------------------------MAFAQFLRPLVPP-SFHSSAADRHYTRP--PLSH-LTFSQART----ADRF-LL-KRPQQR---------------------VRAEQRETGVSLA----ADALANIKHVLLPITDR--NPYLSEGSRQAAATTASLAKKYGADITVVVIDDKPKESIPDHESQLSSIRW--HLSE----------GGFSEFRLLERLGEEKKPTSIIGEVADDLNL--------------DLVVLSMEAIHS------KHVDGNLLAEFIP------------------CPVLLLPL
>CEPHdama
---------------------------------------------------------------------------------------------------------------------------------------------------MAFAQFLRPPVAP-PCPSSGAVRHFMPR--PSCP-LALLQART----TGRF-YF-KRSQRR---------------------VRAEQQESGVSLA----ADAFASIKHVLLPITDR--NPYLSEGSRQAAATTASLAKKYGADITVVVIDDKPKESIPDHDSRLSSIRW--HLSE----------GGFTEFRLLERLGEEKKPTSVIGEVADDLNL--------------DLVVLSMEAIHS------KHVDGNLLAEFIP------------------CPVLLLPL
>CORYacti
---------------------------------------------------------------------------------------------------------------------------------------------------MAFAQFLRPPAPPSSFQLLGADRHSTPR--TLSL-CALPQNRT----ASMS-SF-KKPQRR---------------------VRAEQKESGVTFA----ADTFANIKHVLLPVTDR--NPYLSEGTRQAAVTTASLAKKYGADITVVVIDDKPKESIPDHESQLSSIRW--HLSE----------GGFTEFRLLERLGEGKKPTSIIGEVADDLNL--------------DLVVLSMEAIHT------KHVDGNLLAEFIP------------------CPVLLLPL
>CRYPlept
--------------------------------------------------------------------------------------------------------------------------------------------------------------------------HSVPR--TPSL-PALSLSRT----ANI--PF-KKPQRG-VL------------------VRAEQQEPEIAFA----TDAFANIKHVLLPVTDR--NPYLSEGTRQAAAITASLAKKYGADITVVVIDDKPKESIPDHDSQLSSIRW--HLSE----------GGFTEFRLLERLGEAKKPTSVIGEVADDLNL--------------DLVVLSMEAIHA------KYVDGNLLAEFIP------------------CPVLLLPL
>CYMBensi
---------------------------------------------------------------------------------------------------------------------------------------------------MAFAQFLRPLVSL-SFQPSGAGRHSIPR--LSPP-LVLSQARSRP--ASLF-SF-KSYRRR---------------------VRAEQQESSISVA----ADAFANIKHVLLPITDR--NPYLSEGSRQAAATTASLAKKYGADITVVVIDDKPKESIPDHESQLSSIRW--HLSE----------GGFSEFRLLERLGEEKKPTSVIGEVADELNL--------------DLVVLSMEAIHS------KHVDGNLLAEFIP------------------CPVLLLPL
>CYMBmann
---------------------------------------------------------------------------------------------------------------------------------------------------MAFAQFLRPLVSL-SFQPSGAERRSIPR--LSPP-LVLSQARSRP--AGLF-SF-KSYRRR---------------------VRAEQQESSVSVA----ADAFANIKHVLLPITDR--NPYLSEGSRQAAATTASLAKKYGADITVVVIDDMPKESIPDHESQLSSIRW--HLSE----------GGFSEFRLLERLGEEKKPTSVIGEVADELNL--------------DLVVLSMEAIHS------KHVDGNLLAEFIP------------------CPVLLLPL
>CYPRbard
---------------------------------------------------------------------------------------------------------------------------------------------------MAFAQFLRP-IPP-------------------SP-LVLSPNRT----AGLA-FL-KKSMRR---------------------VRAEQQEPGASLA----ADAFANIKHVLLPITDQ--NPYLSEGTRQAAATAASLAKKYDADITVVVIDDKPKESIQEHETQLSSIRW--HLSE----------GGFTEFRLLERLGEGKKPTSVIGEVADDLSL--------------DLVVLSMEAIHS------KYVDGNLLAEFIP------------------CPVLLLPL
>CYPRflav
---------------------------------------------------------------------------------------------------------------------------------------------------MAFAQFLRP-VPS-------------------SP-LVLSPNRT----AGLA-FL-KKSRRR---------------------VRAEQQEPGASLV----ADAFANIKHVLLPITDQ--NPYLSEGTRQAAATTASLAKKYNADITVVVIDDKPKESIQEHETRLSSIRW--HLSE----------GGFSEFRLLERLGEGKKPTSVIGEVADDLSL--------------DLVVLSMEAIHS------KHVDGNLLAEFIP------------------CPVLLLPL
>DACThata
---------------------------------------------------------------------------------------------------------------------------------------------------MAFAQLLRPPVSP-SFHSPGASRHFAPR--PPPL-FALSQARS----AGFS-SF-KKPHRI---------------------VKAEQQESGVTLA----ADVFANIKHVLLPITDR--NPFLSEGTRQAAVTTASLAKKYGAEITVVVIDDKPKESIPDYDSQISSIRW--HLSE----------GGFKEFRLLERLGEDKKPTSVIGEVADDLNL--------------DLVVLSMEAIHS------KHVDGNLLAEFTP------------------CPVLLLPL
>DENDchryso
---------------------------------------------------------------------------------------------------------------------------------------------------MAFAQFLRSPVSP-SFQLSAADRQLMQR--PSSL-LA-PQARI----AGRF-SL-KRTLRR---------------------VRAGQQESGVSLS----ADAFANIKHVLLPITDR--NPYLSEGSRQAAATTASLAKKYGADITVVVIDDKPKESIPDHESQLSSIRW--HLSE----------GGFSEFRLLERLGEEKKPTSVIGEVADDLNL--------------DLVVLSMEAIHS------KHVDGNLLAEFIP------------------CPVLLLPL
>DENDnobi
---------------------------------------------------------------------------------------------------------------------------------------------------MAFAQFLGSPVSP-SFQLSAADRHLMQR--PSSL-LA-PQAGI----AGHF-SL-KRTLRR---------------------VRAGQQESGVSLS----ADAFANIKHVLLPITDR--NPYLSEGSRQAAATTASLAKKYGADITVVVIDDKPKESIPDHESQLSSIRW--HLSE----------GGFSEFRLLERLGEEKKPTSVIGEVADDLNL--------------DLVVLSMEAIHS------KHVDGNLLAEFIP------------------CPVLLLPL
>DIURorie
---------------------------------------------------------------------------------------------------------------------------------------------------MAFAQFLHPPVSL-SFHSSAADRYM-----PRTS-LSSRSHRA----ANIS-FP-KKPRRR---------------------VRAEQQETGVTFT----ADAFANIKHVLLPVTDR--NPYLSEGTRQAAVTTASLAKKYGADITVVLIDDKPKDSIPDHDSQLSSIRW--HLSE----------GGFSEFRLLERLGEEKKPTSVIGEVADDLNL--------------DLVVLSMEAIHA------KHVDGNLLAEFVP------------------CPVLLLPL
>EPIDfulg
---------------------------------------------------------------------------------------------------------------------------------------------------MGFAQFLLPLVSA-SFQSSIADRYSMLR--PSSL-LLLSQAGT----AGSF-SF-KRPQLR---------------------VRAEQQESGVSLA----ADAFANIKHVLLPITDR--NPYLSEGSRQAAATTASLAKKYGADITVVVIDDKPKESIPDHESQLSSIRW--HLSE----------GGFSEFRLLERLGEEKKPTSIIGEVADDLNL--------------DLVVLSMEAIHS------KHVDGNLLAEFIP------------------CPVLLLPL
>EPIDpuni
---------------MANVLPFLASSLLLAAIFVPC--SRALSPSYYGSSCPKVEDLVSAAVQKGMANDQTVPAALLRMHFHDCFIRGCDGSVLLNSTKGNTAEKDGPPNISLHAFYVIDHAKKAVESECPGVVSCADILALAARDAVALSGGPNWKVPM-GRKDGRISKASETRLLPPPT-FNLSQLQQSFAQRGLS-TS-DLVALS---------------------VRAEQQESGVSLA----ADAFANIKHVLLPITDR--NPYLSEGSRQAAATTASLAKKYGADITVVVIDDKPKESIPDHESQLSSIRW--HLSE----------GGFSEFRLLERLGEEKKPTSIIGEVADDLNL--------------DLVVLSMEAIHS------KHVDGNLLAEFIP------------------CPVLLLPL
>EPIPhell
---------------------------------------------------------------------------------------------------------------------------------------------------MAFAQFLRSPVGP-LCPSPVADRHSMPR--PSSP-LALLQART----TGLF-YF-KRQQRR---------------------VRAEQQESGVSLA----ADAFANIKHVLLPITDR--NPYLSEGSRQAAATTASLAKKYGADITVVVIDDKPKESIPDHDSQLSSIRW--HLSE----------GGFTEFRLLERLGEEKKPTSVIGEVADDLNL--------------DLVVLSMEAIHS------KHVDGNLLAEFIP------------------CPVLLLPL
>EPIPpurp
---------------------------------------------------------------------------------------------------------------------------------------------------MAFAQFLRPPVGP-LCPSSVADRHSMPR--PLSP-LALLQART----TGLF-YF-KRQQRR---------------------VRAEQQESGVSLA----TDAFANIKHVLLPITDR--NPYLSEGSRQAAVTTASLAKKYGADITVVVIDEKPKESIPDHDSQLSSIRW--HLSE----------GGFTEFRLLERLGEEKKPTSVIGEVADDLNL--------------DLVVLSMEAIHS------KHVDGNLLAEFIP------------------CPVLLLPL
>ERYCcris
---------------------------------------------------------------------------------------------------------------------------------------------------MAFSQFLTPFLSP-SLQFSRTDRYSIPR--LSSP-LALLQNRP----ANFF-SC-RSFQRR---------------------VRAEQQGSGVGLA----ADAFANIKHVLLPITDR--NPYLSEGSRQAAATTASLAKKYGADITVVVIDDKPKESIPDHESQLSSIRW--HLSE----------GGFSEFRLLERLGEEKKPTSVIGEVADELNL--------------DLVVLSMESIHS------KHVDGNLLAEFIP------------------CPVLLLPL
>ERYCpuss
---------------------------------------------------------------------------------------------------------------------------------------------------MAFSQFLTQFLSP-SFQFSRTDLYSLPR--LSS--LSLLQSRK----PNLS-SC-RSFQRR---------------------VRAGQQESGVGLA----ADAFANIKHVLLPITDR--NPYLSEGSRQAAATTASLAKKYGADITVVVIDDKPKESIPDHESQLSSIRW--HLSE----------GGFSEFRLIERLGEEKKPTSVIGEVADELNL--------------DLVVLSMESIHS------KHVDGNLLAEFIP------------------CPVLLLPL
>GALEfabe
---------------------------------------------------------------------------------------------------------------------------------------------------MAFAQSLRP-ISP-PFPTVGADRYSIAQ--PLSH-LASSHNKSR---TAVL-SS-RKAQRK---------------------VRAENQASSINLA----ADAFANIKHVLLPITDR--NPYLSEGSRQAATTTASLAKKYGADITVVVIDDKPKESIPEHDTQLSSIRW--HLSE----------GGFKEYRLLERLGEGKKPTSVIGEVADDFNL--------------DLVVLSMEAIHS------KHVDGNLLAEFIP------------------CPVLLLPL
>GASTelat
---------------------------------------------------------------------------------------------------------------------------------------------------MAFAQFLCSPCPQ-SFQTRGIDRQSIPY--PSPP-PALSQAKT----IGRF-SF-KEPQRR---------------------VRAEQQESGVSLV----ADAFANIKHVLLPITDR--NPFLSEGSRQAAATTASLAKKYGADITVVVIDDKPKESIPEHDSQLSSIRW--HLSE----------G--------------------WSCVCLSLALPPACWEISPMTFGPDLSSLFQNDIHYLVWCLFRRVHG------IPAFGTARRRKEADFYHRRGCRRL--ES
>GOODfuma
---------------------------------------------------------------------------------------------------------------------------------------------------MAFAQFLRPQVPP-SFHSLRADRHSVPR--PQSL-FTLSQIRT----ASLS-SF-KKPQRR---------------------VRAEHQESGATLA----ADAFANLKHVLLPITDR--NPYLSDGTRQAAIITTSLAKKYGADITVVVIDDKPKESIPDHDSQLSSIRW--HLSE----------GGFTEFRLLERLGEEKKPTSVIGEVADDLNL--------------DLVVLSMEAIHS------KHVDGNLLAEFIP------------------CPVLLLPL
>GOODpube
---------------------------------------------------------------------------------------------------------------------------------------------------MAFAQFLRPHVPP-SFHSLGADRHSM-------------QNRT----ASLS-SF-KNPQRR---------------------VRAEHQESSATLA----ADAFANIKHVLLPITDR--NPYLSDGTRQAAIITTSLAKKYGADITVVVIDDKPKESIPDHDSQLSSIRW--HLSE----------GGFTEFRLLERLGEEKKPTSVIGEVADDLNL--------------DLVVLSMEAIHS------KHVDGNLLAEFIP------------------CPVLLLPL
>GYMNdens
------------------------------------------------------CKISVTFLVCSV----SAPSHYHC------------------------------CSRSLTN-YHFYNRR--------------RQHSNPNPPSMAFAQLPRPPVSP-SFHSPGSSRHFAPR--PPPL-FA--QARS----AGFS-SF-KKPHRR---------------------VKAEQQESGVTLA----ADVFANIKHVLLPITDR--NPFLSEGTRQAAVTTASLAKKFGAEITVVVIDDKPKESIPDHDSQISSIRW--HLSE----------GGFKEFRLLERLGEEKKPTSVIGEVADDLNL--------------DLVVLSMEAIHS------KHVDGNLLAEFTP------------------CPVLLLPL
>GYMNodor
---------------------------------------------------------------------------------------------------------------------------------------------------MAFAQLPRPPVSP-SFHSPGASRHFAPR--PPPL-FA--QARS----AGFS-SF-KKLHRR---------------------VKAEQQESAVTLA----ADVFANIKHVLLPITDR--NPFLSEGTRQAAVTTASLAKKFGAEITVVVIDDKPKESIPDHDSQISSIRW--HLSE----------GGFKEFRLLERLGEEKKPTSVIGEVADDLNL--------------DLVVLSMEAIHS------KHVDGNLLAEFTP------------------CPVLLLPL
>HABElong
---------------------------------------------------------------------------------------------------------------------------------------------------MAFAQLPRAPVST-SFHSLGASRHFAPR--SPPL-FALSPARS----ASLS-SC-KKPHGR---------------------VMAEQQESGVALA----ADVFANIKHVLLPITDR--NPFLSEGTRQAAVTTASLAKKYGAEITVVVIDDKPKESIPDHDSQLSSIRW--HLSE----------GGFKEFRLLERLGEEKKPTSVIGEVADDLNL--------------DLVVLSMEAIHS------KHVDGNLLAEFTP------------------CPVLLLPL
>HABEpant
---------------------------------------------------------------------------------------------------------------------------------------------------MAFAQLPRAPVST-SFHSLGASRHFALR--PPPL-FALSPARS----ASLS-SC-KKPHGRGSRFRRCLFFRAFSRRLSQFQVMAEQQESGVALA----ADVFANIKHVLLPITDR--NPFLSEGTRQAAVTTASLAKKYGAEITVVVIDDKPKESIPDHDSQLSSIRW--HLSE----------GGFKEFRLLERLGEEKKPTSVIGEVADDLNL--------------DLVVLSMEAIHS------KHVDGNLLAEFTP------------------CPVLLLPL
>HAEMdisc
---------------------------------------------------------------------------------------------------------------------------------------------------MAFAQFLRPPFPP-SFHSSGADRHSIPR--PPSL-STLSQIRT----ARLS-SF-IKPQRR---------------------VRAEQQESSATLA----VDAFANIKHVLLPITDR--NPFLSDGTRQAAIMTTSLAKKYGADITVVVIDDKPKESIPEHDSQLSSIRW--HLSE----------GGFTEFRLLERLGEEKKPTSVIGEVADDLNL--------------DLVVLSMEAIHS------KHVDGNLLAEFIP------------------CPVLLLPL
>HEMIforr
-------------------------------------------------------HISGLFCLRSL----T-PSLLFS------------------------------ISRELR---HFYNRR--------------REHSYPNLPSMAFAQLPRPPVPP-SFHSPAASRHFPPR--PPPL-FAPSPARS----AGIS-SF-KKPHRR---------------------VKAEQQESGVTLA----TDVFANIKHVLLPITDR--NPFLSEGTRQAAVTTASLAKKYGAEITVVVIDDKPKESIPDHDSQLSSIRW--HLSE----------GGFKEFRLLERLGEEKKPTSVIGEVADDLNL--------------DLVVLSMEAIHS------KHVDGNLLAEFTP------------------CPVLLLPL
>HYPOheme
---------------------------------------------------------------------------------------------------------------------------------------------------MAFARFPLS--VS-PQASMGMDRPLVSP--PPAMAQPARRIAP----DSISTTV-RKARHA---------------------VHAQQQEPGDSLT----ADAFTSIKHVLLPVTDR--NPYLSEGTRQAAATTTTLAKKYGADITVVVIDDKPKESIPEHDAQLSSIRW--HLSE----------GGFQEFRLMERLGEGKKPTAIIGEVADDLNL--------------DLVVLSMEAIHS------KHVDGNLLAEFIP------------------CPVLLLPL
>LANAlana
---------------------------------------------------------------------------------------------------------------------------------------------------MAFARTLLH--VP-SRVSMGTDRPSLPL--PPAF-QPLRQARS----ANLF-SF-RRKQHT---------------------ARAEQQKSDGSST----ENTFINFKHVLLPITDR--NPYLSEGTKQAAATTTTLAKKYGADITVIVIDDKPKESIPEHDAQLSNIRW--HLSE----------GGFKEFKLMERLGEGKKPTAIIGEVADDLNL--------------DLVVLSMEAIHA------KHVDGNLLAEFIP------------------CPVLLLPL
>LECAnigr
---------------------------------------------------------------------------------------------------------------------------------------------------MAFASTLRP--SP-PAFLTGVDRYSTTQ--PLSH-LALSRSKC----RTV--GF-SSRRRK---------------------ASAENQESSISLA----ADAFANIKHVLLPITDQ--NPYLSEGSRQAAATIASLAKKYGADITVVVIADKPKESIPEHDTQLSSIRW--HLSE----------GGFKEFRLLERLGEGKKSTCVIGEVADDLNL--------------DLVVLSMEAIHS------KHVDGNLLAEFIP------------------CPVLLLPL
>LIMOabor
---------------------------------------------------------------------------------------------------------------------------------------------------MAFAQFLRSPVAP-PCPSPGANWHSMPR--PSSP-LTLLQART----TGRF-YF-KKPQRR---------------------VRAEQQESGVSLA----ADAFANIKHVLLPITDR--NPYLSEGSRQAAATTASLAKKYGADITVVVIDDKPKESIPNHDSQLSSIRW--HLSE----------GGFTEFRLLERLGEEKKPTSVIGEVADDFNL--------------DLVVLSMEAIHS------KHVDGNLLAEFIP------------------CPVLLLPL
>MASDpict
---------------------------------------------------------------------------------------------------------------------------------------------------MAFAQFLRPLISP-SFQS--------------SP-FLQSHDRT----NGRF-FFNKRTKQR---------------------VRAEQQKSSVSLA----ADAFANIKHVLLPITDR--NPYLSEGSRQAAATTASLAKKYGADITVVVIDDKPKESIPDHESQLSSIRW--HLSE----------GGFSEFRLLERLGEEKKPTSVIGEVADDLNL--------------DLVVLSMEAIHS------KHVDGNLLAEFIP------------------CPVLLLPL
>MEXIxero
---------------------------------------------------------------------------------------------------------------------------------------------------MAFAQFLPP-VPP-------------------SP-LAPSPTRT----AGLA-FL-KKSRRR---------------------VRAEQQESGASLA----ADAFANIKHVLLPITDQ--NPYLSEGTRQAAATTASLAKKYDADITVVVIDDKPKESIQEHDTQLSSIRW--HLSE----------GGFTEFRLLERLGEGKKPTSVIGEVADDLNL--------------DLVVLSMEAIHS------KHVDGNLLAEFIP------------------CPVLLLPL
>MICRparv
---------------------------------------------------------------------------------------------------------------------------------------------------MAFAQFLRPPSPQ-SFQWLGADRHSVPR--ILPF-SALSQSRT----ASIS-SF-KKSQRR---------------------VRAEQPESGVAFS----ADAFANIKHVLLPVTDR--NPYLSEGTRQAAITTASLAKKYGADITVVVIDDKPKESIPDHDSQLSSIRW--HLSE----------GGFTEFRLLERLGEEKKPTSVIGEVADDLNL--------------DLVVLSMEAIHA------KHVDGNLLAEFIP------------------CPVLLLPL
>MOLIcapi
---------------------------------------------------------------------------------------------------------------------------------------------------MALARFLLS--VS-PQASMGLDRPFVSP--PPAMAQPARRITP----DGIS-AV-RKARHA---------------------VCAQQQEPGDSLI----ADAFSSIKHVLLPVTDR--NPYLSEGTRQAAATTTTLAKKYGADITVVVIDDKPKESIPEHDAQLSSIRW--HLSE----------GGFKEFGLMERLGEGKKPTAIIGEVADDLNL--------------DLVVLSMEAIHS------KHVDGNLLAEFIP------------------CPVLLLPL
>NEUWmali
I--------------------RSAKSLYLGRILWLLFGVRLLSSTTDPPHSPFASSISK--HSRI-------PNPQI--------------------------------GRSYA------------------HCVC--VLKRSGSSFMAFAQLLRT-VPS-PLPTVAVDRHTKMR--QPSA-LGLPQTRF----PGVS-TF-RKPHRR---------------------VRAEQQESGVSLT----ADAFANVKHVLLPITDR--NPYLSEGTRQAAATTTTLAKKYGADITVVVIDEKSKDSIPEHDSQLSSIRW--HLSE----------GGFTEFRLLERLGEGKKPTAVIGEVADDLNL--------------DLVILSMEAIHS------KHVDGNLLAEFIP------------------CPVLLLPL
>NEUWzoll
LLEFQLKSGLPNRFSLVEFFGYSLESVYFHQPVILLI-----------PRLPRVS--RS--YSRI-------PNPQIW-------------------------------SLVRS------------------LCVC--VLKRSESSFMAFAQLLRT-VPS-PLPTVAADRHTKMR--QPSA-LGLPQARF----TGVS-TF-RKPHRR---------------------VRAEQQESGVSLT----ADAFANVKHVLLPITDR--NPYLSEGTRQAAATTTTLAKKYGADITVVVIDEKSKDSIPEHDSQLSSIRW--HLSEATYCSFCYWLGGFTEFRLLERLGEGKKPTAVIGEVADDLNL--------------DLVILSMEAIHS------KHVDGNLLAEFIP------------------CPVLLLPL
>OECEmacu
---------------------------------------------------------------------------------------------------------------------------------------------------MAFSQFLCPLFSP-SFQSSGADRYSMPR--RSSP-LALSQARP----AGLF-SF-KSSQLR---------------------VRAEQQESGVSLA----ADAFANIKHVLLPITDR--NPYLSEGSRQAAATTASLAKKYGADITVVVIDDKPKESIPDHEAQLSSIRW--HLSE----------GGFSEFRLLERLGEEKKPTSVIGEVADELNL--------------DLVVLSMESIHS------KHVDGNLLAEFIP------------------CPVLLLPL
>OPHRgarg
---------------------------------------------------------------------------------------------------------------------------------------------------MAFAKLPRPPLSP-SFHSPGASRYLPPR--PPPF-FALSQPRS----ADFS-SL-KKPHRR---------------------VKAEQQESGVTLA----ADVFANIKHVLLPITDR--NPFLSEGTRQAAVTTASLAKKYGAEITVVVIDDKPKESIPDHDSQISSIRW--HLSE----------GGFKEFRLLERLGEEKKPTSVIGEVADDLNL--------------DLVVLSMEAIHS------KHVDGNLLAEFTP------------------CPVLLLPL
>OPHRsphe
---------------------------------------------------------------------------------------------------------------------------------------------------MAFAKLPRPPLSP-SFHSPGASRYLPPR--PPPF-FALSQPRS----ADFS-SL-KKPHRR---------------------VKAEQQESGVTLA----ADVFANIKHVLLPITDR--NPFLSEGTRQAAVTTASLAKKYGAEITVVVIDDKPKESIPDHDSQISSIRW--HLSE----------GGFKEFRLLERLGEEKKPTSVIGEVADDLNL--------------DLVVLSMEAIHS------KHVDGNLLAEFTP------------------CPVLLLPL
>ORCHital
---------------------------------------------------------------------------------------------------------------------------------------------------MAFAQLPRPPVSP-LVHPPGASRHFAPR--APPL-FAPSQARS----AGFS-SF-KKPHRR---------------------VKAEQQESGVTLA----ADVFANIKHVLLPITDR--NPFLSEGTRQAAVTTASLAKKYGAEITVVVIDEKPKGSIPDHDSQISSIRW--HLSE----------GGFKEFRLLERLGEVKKPTSVIGEVADDLNL--------------DLVVLSMEAIHS------KHVDGNLLAEFTP------------------CPVLLLPL
>PAPHconc
---------------------------------------------------------------------------------------------------------------------------------------------------MAFAQFLHP-VPP-------------------SP-LALSPSRT----AGLA-FL-KKSGRR---------------------VRAEQQESGASFA----ADAFANIKHVLLPITDQ--NPYLSEGTRQAAATTASLAKKYDADITVVVIDDKPKESIQEHDTQLSSIRW--HLSE----------GGFTEFRLLERLGEGKKPTSVIGEVADDLNL--------------DLVVLSMEAIHS------KHVDGNLLAEFIP------------------CPVLLLPL
>PAPHhirs
---------------------------------------------------------------------------------------------------------------------------------------------------MAFAQFLHP-VPP-------------------SP-LALSPSRT----VALA-FL-KKSRRR---------------------VRAEQQESGASLA----ADAFANIKHVLLPITDQ--NPYLSEGTRQAAATTASLAKKYDADITVVVIDDKPKESIQEHDTQLSSIRW--HLSE----------GGFTEFRLLERLGEGKKPTSVIGEVADDLNL--------------DLVVLSMEAIHS------KHVDGNLLAEFIP------------------CPVLLLPL
>PHAIflav
---------------------------------------------------------------------------------------------------------------------------------------------------MAFAQFLCPLVPP-SFQSSVADRHYTRP--PLFH-FTFSQART----ADRF-SF-KRPQQR---------------------VRAEQRESGVSLA----ADAFANIKHVLLPITDR--NPYLSEGSRQAAATTASLAKKYGADITVVVIDDKPKESIPDHESQLSSIRW--HLSE----------GGFSEFRLLERLGEEKKPTSVIGEVADDLNL--------------DLVVLSMEAIHS------KHVDGNLLAEFIP------------------CPVLLLPL
>PHAItank
---------------------------------------------------------------------------------------------------------------------------------------------------MAFAQFLRPLVPP-SFQSSVADRHYTRR--PLFR-LACSQSRT----ADRF-SF-KRALQS---------------------VRAEQRESDVSVA----ADAFANIKHVLLPITDR--NPYLSEGSRQAAATSASLAKKYGADITVVVIDDKPKESIPDHESQLSSIRW--HLSE----------GGFSEFRLLERLGEEKKPTSVIAEVADDLNL--------------DLVVLSMEAIHS------KHVDGNLLAEFIP------------------CPVLLLPL
>PHALcorn
---------------------------------------------------------------------------------------------------------------------------------------------------MAFAQFLCPLVSP-SFQHSGAER---PS--SMSP-LAPSLART----AGRF-AF-KRSHRK---------------------VRAEQQESGASLA----ADAFANIKHVLLPITDR--NPYLSEGSRQAAATTASLAKKYGADITVVVIDDKPKESIPDHESQLSSIRW--HLSE----------GGFTEFRLLERLGEEKKPTSVIGEVADDLNL--------------DLVVLSMEAIHS------KQVDGNLLAEFIP------------------CPVLLLPL
>PHALmode
---------------------------------------------------------------------------------------------------------------------------------------------------MAFAQFLCPLVSP-SFQHSGADR---PS--SMSP-LAPSLART----ASRF-AF-KRSHRK---------------------VMAEQQESGASLA----ADAFANIKHVLLPITDR--NPYLSEGSRQAAATTASLAKKYGADITVVVIDDKPKESIPDHESQLSSIRW--HLSE----------GGFAEFRLLERLGEEKKPTSVIGEVADDLNL--------------DLVVLSMEAIHS------KQVDGNLLAEFIP------------------CPVLLLPL
>PHRAlind
-----------------------------------------------PRPTPFLEGTCSEFYKRE-------PNAVILN----------------------------P------------------------YSSIRFQKTKISRSSMAFAQFLALPVSP-------------------SL-LAPSPSRT----AGLA-FL-KKSRRR---------------------VRAEQQESGASLA----ADAFANIKHVLLPITDQ--NPYLSEGTRQAAATTASLAKKYDADITVVVIDDKPKDSIQEHDTLLSSIRW--YLSE----------GGFTEFRLLERLGEGKKPTSVIGEVADDLNL--------------DLVVLSMEAIHS------KHVDCNLLAEFTP------------------CPVLLLPL
>PLATclav
---------------------------------------------------------------------------------------------------------------------------------------------------MAFAQLLRPPVSP-SFHSPGASRHFASR--PPPL-FVLSQVRS----AGFS-SS-KKPHRR---------------------VKAEQQESSVTLA----ADVFANIKHVLLPITDR--NPFLSDGTRQAAVTTASLAKKFGAEITVVVIDNKPKESISDHDSRISSIRW--HLSE----------GGFKEFRLLERLGEEKKPTSVIGEVADDLNL--------------DLVVLSMEAIHS------KHVDGNLLAEFTP------------------CPVLLLPL
>PTERcurt
---------------------------------------------------------------------------------------------------------------------------------------------------MAFAQFLRPPVVP-SFHSLGADRHSIPR--PTSS-FTVPQIRT----DSFS-SF-TKSMRR---------------------VRAEQQESGATLA----ADAFANIKHVLLPITDR--NPFLSEGTRQAAMITTSLAKKYGADITVVVIDDKPKKSIPDHDSQLSSIRW--HLSE----------GGFTEYRLLERLGEEKKTTSVIGEVADDLNL--------------DLVVLSMEAIHS------KHVDGNLLAEFIP------------------CPVLLLPL
>RIMAelli
---------------------------------------------------------------------------------------------------------------------------------------------------MAFAQFLRPLVSP-SFHSLGADRHSKPR--TPSL-FALSQTRT----SHLS-SF-KKPQQR---------------------VRAEQQESGVTVA----ADAFANIKHVLLPVTDR--NPYLSEGTRQAAITTASLAKKYGADITVVVIDDKPKESIPDHDSQLSSIRW--HLSE----------GGFTEFRLLERLGEVKKPTSVIAEVADDLNL--------------DLVVLSMEAIHA------KHVDGNLLAEFIP------------------CPVLLLPL
>SELEaequ
------------------------------------------------------------FSRRYW-----RPSGNFIN-----------------------------ESRTLL-----------------CKSFTCFQKRRSLRTSMAFVQVLRP-VPP-------------------SP-LALLPSRT----AGLA-SL-KKSKRR---------------------VRAEQQESSASLA----ADAFSNIKHVLLPITDQ--NPYLSEGTRQAAATTTSLAKKYDADITVVVIDDKPKESIQEHDTQLSSIRW--HLSE----------GGFTEFRLLERLGEGKKPTSVIGEVADDLNL--------------DLVILSMEAIHS------KHVDGNLLAEFIP------------------CPVLLLPL
>SERAvome
---------------------------------------------------------------------------------------------------------------------------------------------------MAFAQLPRTPISP-SFHSPGASRHFTPR--PPPF-FALSQSRS----AGFS-SF-RKPLRR---------------------VKAEQQESGVTLA----TDVFANIKHVLLPITDR--NPFLSEGTRQAAVTTASLAKKYGAEITVVVIHDKPKESIEDHDSQISSIRW--HLSE----------GGFKEFRLLERLGEDKKPTSVIGEVADDLNL--------------DLVVLSMEAIHS------KHVDGNLLAEFTP------------------CPVLLLPL
>THELangu
---------------------------------------------------------------------------------------------------------------------------------------------------MAFAQFLRPLVPP-SFHALGADRHSKPR--TPSL-FSLAQTGT----TNLS-SF-KKSQKT---------------------VRAEQQESSVTVA----ADAFANIKHVLLPVTDR--NPYLSEGTRQAAITTASLAKKYGADITVVVIDDKRKESIPDHDSQLSSIRW--HLSE----------GGFTKFTLLERLGEAKKPTSVIGEVADDLNL--------------DLVVLSMEAIHA------KHVDGNLLAEFIP------------------CPVLLLPL
>VANIplan
---------------------------------------------------------------------------------------------------------------------------------------------------MAFAQSLRP-VPP-SFPMAGADRYTVVQ--PLSH-LALSHSKSR---TTVL-SS-RKPQRK---------------------VRAENQESSVSLA----ADAFANIKHVLLPITDR--NPYLSEGSRLAAATTTSLAKKYGADITVVVIDDKPKESIPEHDTQLSSIRW--HMSE----------GGFKEYRLLERLGEGKKPTSVIGEVADDLNL--------------DLVVLSMEAIHS------KHVDGNLLAEFIP------------------CPVLLLPL
>VANIshen
---------------------------------------------------------------------------------------------------------------------------------------------------MAFAQSLRP-VTP-PFPTTGADRYAVMQ--PLSH-LALSHRKSR---TAVL-SS-RKPQRK---------------------VRAENQESSVGLA----ADAFANIKHVLLPITDR--NPYLSEGSRLAAATTTSLAKKYGADITVVVIDDKPRESIPEHDTQLSSIRW--HLSE----------GGFKEYRLLERLGEGKKPTSVIGEVADDLNL--------------DLVVLSMEAIHS------KHVDGNLLAEFIP------------------CPVLLLPL
>EPIPaphy
---------------------------------------------------------------------------------------------------------------------------------------------------MAFTQFLCPSAIP-LIQS--------------SP-FALSQART----AARF-PF-KKPQRR---------------------VRAKQQETDVSLT----ADAFANIKHVLLPITDR--NPYLSEGSRQAAATTASLAKKYGADITVVVIDDKPKESLPEHESQLSSIRW--HLSE----------GGFTEFRLLERLGEDKKATTVIGEVADDLNL--------------DLVVLSMESIHS------KHVDGNLLAEFIP------------------CPVLLLPL
