# Supplementary material for: Orchid Phylotranscriptomics: The Prospects of Repurposing Multi-Tissue Transcriptomes for Phylogenetic Analysis and Beyond
Source: Front Plant Sci. 2022 May 27;13:910362. doi: 10.3389/fpls.2022.910362 (PMC9196242; doi:10.3389/fpls.2022.910362)
Supplement: Supplementary file 4 [file Data_Sheet_3.zip › ortho_MSA/r1/OG0009201.fa]

>ANOEemei
----------------MGWRGILGFEYGIIQGPLGPDISGPELVAAVSNAGAIGTLRVPDWESPDYVRDLIHKTRTLTSKPFGVGVVLAFPHKENVKVILEEKIAILLVSWGEYPRELVSEAHDAGVKVIH----------------QVGCVEDASKAIEAGVDAIIVQSREAGGHVLGQEGLISLLPRIVDLAADRNIPVIAAGGIVDARGYVAALALGARGVCLGT---------------------------RFVATIESFAHPLYKEKLVEYEKTEYTNVFGRSRWPGAPQRVLETPFFNDWRHLPDNENEESQPVIGYSTIHGKAKEIKRLSGTVPNATTTGDIESMVMYAGAGVGLVKDILPADEVVKNLVSEAQKIISNF--SSSVN----------------
>ANOEroxb
----------------------LGFEYGIIQGPLGPDISGPELVAAVSNAGAIGTLRVPDWESPDYVRDLIHKTRTLTSKPFGVGVVLAFPHKENVKVILEEKIAILLVSWGEYPRELVSEAHDAGVKVIH----------------QVGCVEDASKAIEAGVDAIIVQSREAGGHVLGQEGLISLLPRIVDLAADRNIPVIAAGGIVDARGYVAALALGARGVCLGT---------------------------RFVATIESFAHPLYKEKLVEYEKTEYTNVFGRSRWPGAPQRVLETPFFNDWRHLPDNENEESQPVIGYSTIHGKAKEVKRLSGTVPNATTTGDIESMVMYAGAGVGLVKDILPADEVVKNLVSEAQKIISNF--SSSVN----------------
>APOSodor
----------------MGWRGILGFDYGIVQGPLGPDISGPELVAAVANAGAIATLRVPDWESPDYVRELIQKTRTLTNKPFGIGVVLEFPHKENVKVILEEKVAVLQVSWGEYPRELVSEAHDAGIKVIH----------------QVGCVEDAKKAIDAGVDAIIVQSREAGGHVLGQEGLITLLPRVVDLASAYDIPVVAAGGIVDARGYVAALALGARGVCLGT---------------------------RFVATTESFAHPIYKRKLLDYEKTEYTNVFGRSRWP-APHRVLETPIFIEWRHLPDNENEENQPVIGRSVIHGKERDIRRLAGTVPNATATGDVENMVMYAGAGVGLIKEILPAAVVVERLVVEARQIIRQ---QFACD----------------
>APOSshen
----------------MGWRGILGFDYGIVQGPLGPDISGPELVAAVANAGAIATLRVPDWESPDYVRELIQKTRTLTNKPFGIGVVLEFPHKENVKVILEEKVAVLQVSWGEYPRELVSEAHDAGIKVIH----------------QVGCVEDAKKAIDAGVDAIIVQSREAGGHVLGQEGLMTLLPRVVDLASAYDIPVVAAGGIVDACGYVAALALGAHGVCLGT---------------------------RFVATTESFAHPIYKRKLLDYEKTEYTNVFGRSRWP-APHRVLETPIFIEWRHLPDNENEENQPVIGRSVIHGKERDIRRLAGTVPNATATGDVENMVMYAGAGVGLIKEILPAAVVVERLVVEARQIIRQ---QLACD----------------
>BLETstri
----------------MGWRGILGFEYGIIQGPLGPDISGPELVSAVANAGAIGTLRAPDWEAPDYVRELIRKTRTLTDKPFGIGVVLAFPHKENIKVILEEKVAFLLVSWGEYPKELVSEAHDAGVKVIH----------------QVGGVEDARKAIDAGVDAIIVQSREAGGHVLGQEGLITLIPRIVDLAAIRNIPVIAAGGIVDARGYVAALALGAHGVCLGT---------------------------RFVATIESFAHPLYKGKLVEYEKTEYTNVFGRSRWPNAPQRVLETPFFNNWRHLPDNENEDNQPVIGHSTIHGKIKEVRRLAGTVPNATTTGDIESMVMYAGAGVVLIKEILLAAEVVKRLVFEAQKLITNI--SLVVE----------------
>BORYspha
----------------MGWRGILGFEYGIIQGPLGPDISCPELVAAVANAGAIGILRVPDWESPDYLRELIRKTRTLTNKPFGVGIVLQFPHKENIKVILDERVPLLLVSWGEYPRELVSEAHNAGVKVVH----------------QVGCIEDAEKAKNAGVDAIIVQGYEAGGHVLGQDGLIPLLTRVVDLVSGHGISVIAAGGIVDGRGYAAALALGADGVCLGT---------------------------RFVATVESFAHPLYKRKLVESDKTEYTDVFGRLRWPGAPHRVLQTPFFNDWRHLPEHENEGNQPVIGHTIIHGIEKEVRRFAGTVPNATTVGDIESMAMYAGQGVGLIKEILPAGEVVRKLVEEAQHVIRQI--SHG------------------
>CALAcreb
----------------MGWRGILGFDYGIMQGPLGPDISGPELVAAVANAGAIGTLRVPDWESPDYVRNLIHKTRTLTSKPFGVGVVLTFPHKENVKVILEKKVAFLQVSWGEYPGELVSEAHDVGVKVVH----------------QIGCVEDARKAITAGVDAIIVQSREAGGHVLGQEGLISLLPRVVDLAADRDIPVIAAGGIVDARGYVAALALGARGVCLGT---------------------------RFVATIESFAHPLYKEKLVEYEKTEYTNIFGRSRWPGAPQRVLDTSFFNDWKHVLDNVNEESQPVIGYSTIHGEQKEIKRLSGTVPNATTTGDIESMVMYAGAGVGLVKDILPADQVVKSLVADAQKIITSI--SLLVD----------------
>CALAplic
----------------MGWRGILGFDYGIMQGPLGPDISGPELVAAVANAGAIGTLRVPDWESPDYVRNLIHKTRTLTSKPFGVGVVLTFPHKENVKVILEKKVAFLQVSWGEYPGELVSEAHDAGVKVIH----------------QIGCVEDARKAITAGVDAIIVQSREAGGHVLGQEGLISLLPRVVDLAADRDIPVIAAGGIVDARGYVAALALGARGVCLGT---------------------------RFVATIESFAHPLYKEKLVEYEKTEYTNIFGRSRWPGAPQRVLDTSFFNDWKHVLDNVNEESQPVIGYSTIHGEQKEIKRLSGTVPNATTTGDIESMVMYAGAGVGLVKDILPADQVVKSLVADAQKIITSI--SLLVD----------------
>CALAsini
----------------MGWRGILGFEYGIIQGPLGPDISGPELVAAVANAGAIGTLRVPDWEAPDYVRELIRKTRALTDKPFGIGVVLAFPYKENIKVILEEKVAILLVSWGEYSKELVSEAHDAGVKVIH----------------QVGCVEDARKAIDAGVDAIIVQSREAGGHVLGQEGLITLIPRIVDLAAYQNIPVIAAGGIVDARGYVAVLSLGAHGVCLGT---------------------------RFVATIESFAHPLYKGKLVEYEKTEYTNVFGRSRWPNAPQRVLETPFFNDWRHLPDNENEENQPVIGHSTIHGKIKEIRRLSGTVPNATTTGDIESMVMYAGAGVVLIKEILPAAEVVKRLVVEAQQLITKI--SLVIE----------------
>CALAtsoo
----------------MGWRGILGFEYGIIQGPLGPDISGPELVAAVANAGAIGTLRVPDWEAPDYVRELIRKTRTLTDKPFGIGVVLAFPYKENIKVILEEKVAILLVSWGEYSKELVSEAHDAGVKVIH----------------QVGCVEDARKAIDAGVDAIIVQSREAGGHVLGQEGLITLIPRIVDLAANQNIPVIAAGGIVDARGYVAVLSLGAHGVCLGT---------------------------RFVATIESFAHPLYKGKLVEYEKTEYTNVFGRSRWPNAPQRVLETPFFNDWRHLPDNENEENQPVIGHSTIHGKIKEIRRLSGTVPNATTTGDIESMVMYAGAGVVLIKEILPAAEVVKRLVVEAQKLITNI--SLVN-----------------
>CALEmajo
----------------MGWRGILGFDYGIIQGPLGPDISGPELVAAVSNAGAIGTLRVPDWESPDYVRDLIHKTKTLTNKPFGVGVVLAFPHKENVKVILEEKVSVLQVSWGEFPGELVSEAHDAGVKVIH----------------QVGSVEDARKAIAADVDAIIVQSREAGGHVLGQEGLITLIPRIVDLVADRDIPVIAAGGIADARGYVAALALGARGVCLGT---------------------------RFVATIESFAHRLYKEKLVEYEKTEYTNIFGRSRWPGAPQRVLETPFFNDWRNILDDENEENQPVIGYSTIHGKPKEVKRLSGTVPNATTTGDIESMVMYAGSGVGLLKEILPAGEVVKRLVVEAQNIITNF--ALLIE----------------
>CEPHdama
----------------MGWRGILGFEYGIIQGPLGPDISGPHLVSAVANAGAIGTLRVPDWESPDYVRELIRKTRTLTDKPFGIGVVLAFPHKENVKVILEEKVAVLIVSWGEYPRELVSEAHDAGVKVIH----------------QVGCVQDASKAIDAGVDAIVVQSRDAGGHVLGKEGLITLLPIIVDLAAKRDIPVIAAGGIVDARGYVAALALGARGVCLGT---------------------------RFVATIESFAHPLYKGKLVEYEKTEYTNVFGRSRWPDAPQRVLETPFFNAWRHLPDNENEENQPVIGHSTIHGKLKEVRRLAGTVPNATTTGDIESMVMYAGAGVGLIKEVLPASEVVKRLVVEAQQLITNI--SLVI-----------------
>CHILsemi
----------------MGWRGVLGFDYGIIQGPLGPDISGPELVAAVSNAGAAGTLRVPDWESPDYVRDLIHKTRTLTSKPFGVGVVLAFPHKENVKVILEEKVAFLQISWGEYPGELVSEAHDAGVKVIH----------------QVGSVEDARKAIAADVDAIIVQSREAGGHVLGQEGLITLIPRIVDLAADRGIPVIAAGGIADARGYVAALALGACGVCLGT---------------------------RFVATIESFAHPLYKEKLIEYEKTEYTNIFGHSRWPGAPQRVLETPFFNGWRNILDNENEENQPVLGYSTIHGKPKEVKRLSGTVPNATTTGDIESMVMYAGAGVGLVKEILPAGEVVKSLVAEA------------------------------
>CHILtrap
----------------MGWRGVLGFDYGIIQGPLGPDISGPELVAAVSNAGAAGTLRVPDWESPDYVRDLIHKTRTLTSKPFGVGVVLAFPHKENVKVILEEKVAFLQISWGEYPRELVSEAHDAGVKVIH----------------QVGSVEDARKAIAADVDAIIVQSREAGGHVLGQEGLITLIPRIVDLAADQGIPVIAAGGIADARGYVAALALGARGVCLGT---------------------------RFVATIESFAHPLYKEKLIEYEKTEYTNIFGRSRWPGAPQRVLETPFFNGWRNILDNENEENQPVLGYSTIHGKPKEVKRLSGTVPNATTTGDIESMVMYAGAGVGLVKEILPAGEVVKSLVVEAQKIITNI--SLFVG----------------
>CORYacti
----------------MGWRGILGFEYGIIQGPLGPDISGPELVAAVSNAGAIGTLRVPDWESPDYVRDLIHRTRTLTSKPFGVGVVLAFPHKENVKVILEEKVAVLQISWGEYPRDLVSEAHDAGVKVIH----------------QVGCVEDAVKAIAAGVDAIIVQSRDAGGHVLGQEGLTALLPRIVDLAADRDIPVIAAGGIVDARGYVAALALGACGVCLGT---------------------------RFVATIESFAHPLYKEKLVEYEKTEYTNVFGRSRWPGAPQRVLETPFFNNWRHLMDNENEDSQPVIGYSTIHGKQKEVKRLSGTVPNATTTGDIESMVMYAGAGVGLIKEILPAGEVVKSLVAEAQKIITNI--SLSVD----------------
>CREMappe
----------------MGWRGILGFEYGVIQGPLGPDISGPELVAAVANAGAIGTLRVPDWEAPDYVRELIRKTRTLTDKPFGVGVILAFPHKENIKVLLEEKIAILLVSWGEYSKELVSEAHDAGAKVIH----------------QVGCVEDARKAIDAGVDAIIVQSREAGGHVLGQEGLITLIPRIVDLAADRNIPVIAAGGIADARGYVAALALGARGVCLGT---------------------------RFVATIESFAHPLYKGKLVEYGKTEYTNVFGRSRWPNAPHRVLETPFFNKWRLLPDDENEENQPVIGHSTIHGKLKEIRLLAGTVPNAATTGDIESMVMYAGAGVGLIKEILPAAEVVKSLVVEAQQLINNI--SLLIE----------------
>CRYPlept
MLIRCF-AVGHQVDLGMGWRGILGSEYGIIQGPLGPDISGPELVAAVSNAGAIGTLRVPDWESPDYVRDLIHRTRTLTSRPFGAGVVLAFPHKENVKVILEEKVAFLLVSWGEYPRELVSEAHGAGVKIIH----------------QVGCVEDARKAIAAGVDAIIVQSREAGGHVLGQEGLTTLLPRIVDLAADRDIPVIAAGGIVDGRGYVAALALGACGVCLGT---------------------------RFVATIESFAHPLYKEKLVEYEKTEYTNIFGHSRWPGAPQRVLETPFFNDWRNLLDSENEESQPVIGYSTIHGKQKEIRRLSGTVPNATTTGDIESMVMYAGAGVGLVKEILPAGEVVKSLVAEAQKIIANI--SLLVD----------------
>CYMBensi
----------------MGWRGILGFEYGIIQGPLGPDISGPELVAAVANAGAIGTLRVPDWEAPDYVRELIEKTRALTDKPFGIGVVLAFPHKENIKVILEEKVAFLLVSWGEYSKELVSEAHDSGVKVIH----------------QVGCVEDARKAIDAGVDAIIVQSREAGGHVLGQEGLIALIPRILDLAANRNIPVIAAGGIVDARGYVAALALGAHGVCLGT---------------------------RFVATIESFAHPLYKGKLVEHEKTEYTNIFGRSRWPNAPQRVLETPFFNQWKHLPDDENEENQPVIGHSTIHGKLKEIRRLAGTVPNATTTGDLESMVMYAGAGVALIKEILPAAQVVKRLVVEAQQLISNI--SLVIE----------------
>CYMBmann
----------------MGWRGILGFEYGIIQGPLGPDISGPELVAAVANAGAIGTLRVPDWEAPDYVRELIEKTRALTDKPFGIGVVLAFPHKENIKVILEEKVAFLLVSWGEYSKELVSKAHDAGVKVIH----------------QIGCVEDARKASDAGVDAIIVQSREAGGHVLGQEGLIALIPRILDLAANRNIPVIAAGGIVDARGYVATLALGAHGVCLGT---------------------------RFVATIESFAHPLYKGKLVEHDKTEYTNIFGRSRWPNAPQRVLETPFFNQWRHLPDDENEENQPVIGHSTIHGKLKEIRRLAGTVPNATTTGDLESMVMYAGAGVALIKEILPAAQVVKRLVVEAQHLISNI--SLVID----------------
>CYPRbard
----------------MGWRGILGFEYGIIQGPLGPDISGPELVAAVATAGAIGTLRVPDWESPDYVRELIHKTRTLTNKPFGVGVILAFSHKENIKVILEEKVAILLVSWGEYPKELVSEAHDAGVKVIH----------------QVGCVEDASKAIDAGVDAIIIQSRDAGGHVIGQEGLISILPRIVDLVAERDIPVIAAGGIVDARGYVAALALGAHGVCLGT---------------------------RFVATEESFAHPLYKRKLVEYEKTEYTNVFGRARWPGAPQRVLETPFFDGWRHLPDDENEESQTVIGHSTIHGKKKEIRRFAGTVPNATTTGDIESMVMYAGAGVGLIKEILPAGEVVTRLAVEAKQIIHL---TFSLEL---------------
>CYPRflav
--MECLPVVRHPLDLAMGWRGILGFEYGIIQGPLGPDISGPELVAAVATAGAIGTLRVPDWESPDYVRELIHKTRTLTDKPFGVGVILAFSHKENIKVILEEKVAILLVSWGEYPKELVSEAHDAGVKVIH----------------QVGCVEDASKAIDAGVDAIIIQSRDAGGHVLGQEGLISILPRIVDLVAERDIPVIAAGGIVDARGYVAALALGAHGVCLGT---------------------------RFVATEESFAHPMYKRKLVEYEKTEYTNVFGRARWPGAPQRVLETPFYDGWRHLPDNENEESQPVIGHSTIHGKKKEIRRFAGTVPNATTTGDIESMVMYAGAAVGLIKEILPAGEVVMRLVVEAKQIIHQ---HFFGD----------------
>DACThata
----------------MGWGGILGFEYGVIQGPLGPDISGPELAAAVSNAGAIGTLRIPDWESPDYVRDLIHRTRTLTNKPFGIGVVLAFPHKENVKVILEEKVSVLLISWGEYPKELVSEAHAAGVKVIH----------------QVGCVEDASKAIDAGVDAIIVQSRDAGGHVLGQEGLTTLLPRIVDLAADRDIPVIAAGGIVDARGYVAALALGAHGVCLGT---------------------------RFVATVESFAHPLYKRKLVEYEKTAYTNVFGRSRWPDAPQRVLETPFFNNWRHLPDNENEESQPVIGYSTVHGKLKEVRRLAGTVPNATTTGDIESMVMYAGAGVGLVKEILPAGEVVKNLVADAQKIITGL--SLV-D----------------
>DENDchryso
----------------MGWRGILGFEYGIIQGPLGPDISGPELVAAVANAGALGTLRVPDWEAPDYVRELIQKTRTLTGKPFGIGVVLAFPHKENIKVIIEEKVAVLIVSWGDYPKELVSEAHDAGVKVIH----------------QVGCVEDARKAIDASVDALIVQSREAGGHVLGQEGLITLIPRIVDLAVNRSIPVIAAGGIVDGRGYVATLALGAHGVCLGT---------------------------RFVATIESFAHPLYKRKLVEYEKTEYTNVFGRSRWPNAPQRVLETPFFNDWRHLPAKENEDNQPVIGHSTIHGKPKEIRRLAGTVPNATTIGDIESMVMYAGAGVELIKEILPAAEVVKRLVVEAQQLISNI--SSVIE----------------
>DENDnobi
----------------MGWRGILGFEYGIIQGPLGPDISGPELVAAVANAGALGTLRVPDWEAPDYVRELIQKTRTLTGKPFGVGVVLAFPHKENIKVILEEKVAVLLVSWGDYPKELVAEAHDAGVKVIH----------------QVGCVEDARKAIDAGVDALIVQSHEAGGHVLGQEGLITLIPRIVDLAVNRSIPVIAAGGIVDGRGYVATLALGAHGVCLGT---------------------------RFVATIESFAHPLYKRKLVEYEKTEYTNVFGRSRWPNAPQRVLETPFFNDWRHLPAKENEDNQPVIGHSTIHGKTKEIRRLAGTVPNATTTGDIESMVMYAGAAVELIKEILPAAEVVKRLVVEAQQLISNI--SSVIE----------------
>DIURorie
----------------MGWRGILGFEYGIIQGPLGPDISCPELVAAVSNAGAFGTLRVPDWESPDYVRDLIHKTRTMTSKPFGVGVVLAFPHKENVKVILEEKVAFLFISWGDYPHDLVSEAHDAGVKVIH----------------QIGCVEDARKAIAAGVDAIIVQSREAGGHVLGQEGLTALLPRIVDLAADRHIPVIAAGGIADARGYVAALALGARGVCLGT---------------------------RFVATIESFAHPLYKEKLVEYEKTEYTNVFGRSRWPGAPHRVLDTPFFNDWRHIRDNESEENQPVIGYSTIHGKQKEVKRLSGTVPNATTTGDIESMVMYAGAGVGLVKDILPAGEVVKGLVAEAQNMITSL--SLLVD----------------
>DRAKelas
----------------MGWRGILGFDYGIIQGPLGPDISGPELVAAVSNAGAIGTLRVPDWEAPEYVRDLIHKTKTLTSKPFGVGVVLAFPHKENVKVILEEKVAVLQVSWGEYPGELVAEAHNAGVKVIH----------------QVGSVEDARKAIAANVDAIIVQSRDAGGHVLGKEGLITLIPRIVDLAADRDIPVIAAGGIVDARGYVAALALGARGICLGT---------------------------RFVATNESFAHPLYKEKLVEYEKTEYTNIFGRSRWPGAPHRVLETPFFNDWRNILDNENEENQPVIGYSTIHGKPKEVKRLSGTVPNATTTGDIESMVMYAGAGVGLVKEILPAGEVVKALVVEAQKIIADI--SLLVD----------------
>DRAKthyn
----------------MGWRGILGFDYGIIQGPLGPDISGPELVAAVSNAGAIGTLRVPDWETPEYVRDLIHKTKTLTSKPFGVGVVLAFPHKENVKVILEEKVAVLQVSWGEYPGELVAEAHNAGVKVIH----------------QVGSVEDARKAIAANVDAIIVQSRDAGGHVLGKEGLITLIPRIVDLAADRDIPVIAAGGIVDARGYVAALALGARGVCLGT---------------------------RFVATNESFAHPLYKEKLVEYEKTKYTNIFGRSRWPGAPHRVLETPFFNDWRNILDNENEENQPVIGYSTIHGKPKEVKRLSGTVPNATTTGDIESMVMYAGAGVGLVKEILPAGEVVKNLVVEAQKIIADI--SLLVD----------------
>EPIDfulg
----------------MGWRGILGFAYGVIQGPLGPDISGPDLVAAVANAGAIGTLRVPDWECPDYVRELIRKTRTLTDKPFGVGVVLAFPHKENIKVALEEKVAILLVSWGEYSEELVSEAHDAGVKVIH----------------QVGCEEAARKAIDANVDAIIVQSHEAGGHVLGQEGLITLVPRIVDLVANLNILVIAAGGIVDARGYVAALALGAHGVCLGT---------------------------RFVATTESFAHPLYKRKLVEYAKTEYTNVFGRSRWPNAPQRVLETPFFKNWRHLPDSENEENQPIIGRSTIHGKLKEIRLFAGTVPNATTTGDIESMVMYAGAGVALIKEILPASEVVKSLVLQAQQLVNNI--HFSCD----------------
>EPIDpuni
----------------MGWRGILGFEYGVIQGPLGPDISGPELVAAVANAGAIGTLRVPDWECPDYVRELIRKTRTLTDKPFGVGVVLAFPHKENIKVALEEKVAILLVSWGEYSEELVSEAHDAGVKVIH----------------QVGCEEAARKAIDANVDAIIVQSHEAGGHVLGQEGLITLIPRIVDLVANLNILVISAGGIVDARGYVAALALGAHGVCLGT---------------------------RFVATTESFAHPLYKRKLVEYAKTEYTNVFGRSRWPNAPQRVLETPFFKNWRHLPDSENEENQPIIGRSTIHGKLKEIRLFAGTVPNATTTGDIESMVMYAGAGVALIKEILPASEVVKSLVLQAQQLVNNI--HFSCD----------------
>EPIPhell
----------------MGWRGILGFEYGIIQGPLGPDISGPQLVSAVANAGAIGTLRVPDWESPDYVRELIRKTRTLTDKPFGVGVVLAFPHNENVKVILEEKVAVLIVSWGEYSRRLVSEAHDAGVKVIH----------------QVGCVEDASKAIDAGVDAIIVQSREAGGHVLGQEGLITLLPVIVDLAANRDIPVIAAGGIVDARGYVAALALGARGVCLGT---------------------------RFVATIESFAHPLYKGKLVEYEKTEYTNVFGRSRWPGAPHRVLKTPFFNAWKHLPDNENEEGQPVMGHSTIHGKLKEVRRLAGTVPNATTTGDIESMVMYAGAGVGLIKEILPAGELVKRLVIEAQQLITNI--SLVA-----------------
>EPIPpurp
----------------MGWRGILGFEYGIIQGPLGPDISGPQLVSAVANAGAIGTLRVPDWESPDYVRELIRKTRTLTDKPFGVGVVLAFPHNENVKVILEEKVAVLIVSWGEYSRKLVSEAHDAGVKVIH----------------QVGCVEDASKAIDAGVDAIIVQSREAGGHVLGQEGLITLLPVIVDLAANRDIPVIAAGGIVDARGYVAALALGARGVCLGT---------------------------RFVATIESFAHPLYKGKLVEYEKTEYTNVFGRSRWPGAPHRVLKTPSFNAWKHLPDNENEEGQPVMGHSTIHGKLKEVRRLAGTVPNATTTGDIESMVMYAGAGVGLIKEILPAGELVKRLVLEAQQLITNI--SLVA-----------------
>ERYCcris
----------------MGWKGILGFEYGIIQGPLGPDISGPELVAAVANAGAIGTLRVPDWEAADYVRDLIGKTRTLTEKPFGVGVILAFPHKENVKVILEEKVAFLLVSWGEYPIELVSEAHDAGVKVIH----------------QVGCVEAARKAIDAGVDAIIVQSREAGGHVLGQEGIIALIPRIVDFAATRNIPVIAAGGIVDARGYVAALALGAHGVCLGT---------------------------RFVATIESLAHPLYKGKLVEYEKTEYTNIFGRSRWPNAPQRILETPFFNQWRHLPDDENEENQPVIGHSTIHGKPKEIRRLAGTVPNATTTGDLDSMVMYAGAGVALIKEILPAAQVVKRLVVEAQQLIAQ---HFSSH----------------
>ERYCpuss
----------------MGWKGILGFEYGIIQGPLGPDISGPDLVAAVANAGAIATLRVPDWEAADYVRDLIGKTRALTEKPFGVGVILAFPHKENVRVILEEKVAFLLVSWGEYPMELVSEAHDAGVKVIH----------------QVGCVEAARKAIDAGVDAIIVQSREAGGHVLGQEGLIALIPRIVDIAATRNIPVIAAGGIVDARGYVAALALGAHGVCLGT---------------------------RFVATIESLAHPLYKGKLVEYEKTEYTNIFGRSRWPNAPHRILETPFFNQWRHLPDDENEENQPVIGHSTIHGKPKEIRRLAGTVPNATTTGDLDSMVMYAGAGVALIKEILPAAQVVKRLVVEAQQLIAQ---HFSCH----------------
>GALEfabe
----------------MGWRGILGFEYGIIQGPLGPDISGPELVSSVANAGAIGTLRVPDWESPEYVRELIRQTRALTNKPFGVGVVLAFPHKENIKVILDEKVSILLVSWGEYPRELVSEAHDAGVKVIH----------------QVGCVEDASKAIDAGVDAIIVQSREAGGHVLGQDGLVTLLPRVVDLAANQNFPVIAAGGIVDSRGYVAALALGAHGVCLGT---------------------------RFVATVESFAHPSYKSKLVEYEKTEYTTIFGRSRWPGAPQRVLDTPFFNAWRHLPDDENEDGQPVIGHSKIHGKHREVKRLAGTVPNATTTGDIESMVMYAGAGVGLINEILPAAEVIKRLVVGAQEIIRQ---QFSCDRATSARV---------
>GASTelat
----------------MGWRGILGFEYGIVQGPLGPDISGPELAAAVANAGAIGTLRAPDWAAPDYVRDLICKTRTLTDKPFGIGVVLAFPHKENVKVILEEKVAILLVSWGEYPRDLVSEAHDAGVKVIH----------------QVGCVGDAKNAIEAGVDAIIVQSHEAGGHVLGKEGLITLLPRIVELAANQDIPVLAAGGIVNARGYVAALALGAHGVCLGT---------------------------RFVATFESFAHPIYKSKLVEYEKTAYTNLFGRSRWPGAPQRVLETPFFNEWRHLPDNENEDNQPVIGHSTIHGKLKDVRRLAGTVPNATTTGDIESMVMYASEGVGLIKEILPAAQVVQRFVLEAKQLIADI--SRD------------------
>GOODfuma
----------------MGWRGILGFEYGIIQGPLGPDISGPELVAAVSNAGAIGTLRVPDWESPDYVRDLIHKTRTLTSKPFGVGVVLAFPHKENVKVILEEKVAILLVSWGEYPRELVSEAHDAGVKVIH----------------QVGCVDDASKAIEAGVDAIIVQSREAGGHVLGQEGLITLLPRIVDLAADRDVTVIAAGGIVDARGYVAALALGARGVCLGT---------------------------RFVATTESFAHPLYKGKLVEYEKTEYTNVFGRSRWPGAPQRVLETPFFNDWRYLPDNENEESQPVIGYSTIHGKPKEVKRLSGTVPNATTTGDIESMVMYAGAGVGLVKEILAADEVVKNLVSEAQKIIANF--YSSG-----------------
>GOODpube
----------------MGWRGILGFEYGIIQGPLGPDISGPELVAAVSNAGAIGTLRVPDWESPDYVRDLIHKTRTLTSKPFGVGVVLAFPHKENVKVILEEKVAILLVSWGEYPRDLVSEAHDAGVKVIH----------------QVGCVEDASKAIEAGVDAIIVQSREAGGHVLGQEGLITLLPRIVDLAADRDITVIAAGGIVDARGYIAALALGARGVCLGT---------------------------RFVATTESFAHPLYKRKLVEYEKTEYTNVFGRSRWPGAPQRVLETPFFNDWRHLPDNENEESQPVIGYSTIHGKPKEVKRLSGTVPNATTTGDIESMVMYAGAGVGLVKEILPADEVVKNLVSEAQEIIANF--YSSG-----------------
>GYMNdens
----------------MGWGGILGFEYGVIQGPLGPDISGPELAAAVSNAGAIGTLRIPDWESPDYVRDLIHRTRTLTNKPFGIGVVLAFPHKENVKVILEEKVSVLLISWGEYPKELVSEAHAAGVKVIH----------------QVGCVEDASKAIDAGVDAIIVQSRDAGGHVLGQEGLITLLPRIVDLAADRDIPVIAAGGIVDARGYVAALALGAHGVCLGT---------------------------RFVATIESFAHPLYKRKLVEYEKTAYTNVFGRSRWPDAPQRVLETPFFNNWRHLPDNENEESQPVIGYSTVHGKLKEVRRLAGTVPNATTTGDIESMVMYAGAGVGLVKEILPAGEVVKNLVADAQKIITGL--SLV-D----------------
>GYMNodor
----------------MGWGGILGFEYGVIQGPLGPDISGPELAAAVSNAGAIGTLRIPDWESPDYVRDLIHRTRTLTNKPFGIGVVLAFPHKENVKVILEEKVSVLLISWGEYPKELVSEAHAAGVKVIH----------------QVGCVEDASKAIDAGVDAIIVQSRDAGGHVLGQEGLITLLPRIVDLAADRDIPVIAAGGIVDARGYVAALALGAHGVCLGT---------------------------RFVATIESFAHPLYKRKLVEYEKTAYTNVFGRSRWPDAPQRVLETPFFNNWRHLPDNENEESQPVIGYSTVHGKLKEVRRLAGTVPNATTTGDIESMVMYAGAGVGLVKEILPAGEVVKNLVADAQKIITGL--SLV-D----------------
>HABElong
----------------MGWGGILGFEYGIIQGPLGPDISGPELAAAVSNAGAIGTLRIPDWESPDYVRDLIHRTRTLTNKPFGIGVVLAFPHKENVKVILEEKVSVLLISWGEYPKELVSEAHAAGVKVIH----------------QVGCVEDASKAIDADVDAIVVQSRDAGGHVLGQEGLTTLLPRIVDLAADHDIPVIAAGGIVDARGYVAALSLGANGVCLGT---------------------------RFVATIESFAHPLYKRKLVEYEKTAYTNVFGRSRWPGAPQRVLETPFFNNWRHLPDNENEESQPVIGYSTIHGKRKEIKRLAGTVPNATTTGDIESMVMYAGAGVGLVKEILPAGEVVTSLVADARKIIASL--SLLVDRQPDSVTCSGGE----
>HABEpant
----------------MGWGGILGFEYGIIQGPLGPDISGPELAAAVSNAGAIGTLRIPDWESPDYVRDLIHRTRTLTNKPFGIGVVLAFPHKENVKVILEEKVSVLLISWGEYPKELVSEAHAAGVKVIH----------------QVGCVEDASKAIDADVDAIVVQSRDAGGHVLGQEGLTTLLPRIVDLAADHDIPVIAAGGIVDARGYVAALSLGANGVCLGT---------------------------RFVATIESFAHPLYKRKLVEYEKTAYTNVFGRSRWPGAPQRVLETPFFNNWRHLPDNENEESQPVIGYSTIHGKRKEIKRLAGTVPNATTTGDIESMVMYAGAGVGLVKEILPAGEVVTSLVADARKIIASL--SLLVDRQPDSVTCSGGE----
>HAEMdisc
----------------MGWRGILGFEYGIIQGPLGPDISGPELVAAVSNAGAIGTLRVPDWESPDYVRDLIHKTRALTSKPFGVGVVLAFPHKENVKVILEEKVAILLVSWGDYPRELVSKAHDAGVKVIH----------------QVGCVEDTSKAIEAGVDAIIVQSREAGGHVLGQEGLISLLPRIVDLAADRDIPVIAAGGIVDARGYVAALALGAHGVCLGT---------------------------RFVATTESFAHPLYKEKLVEYEKTEYTNVFGRSRWPGAPQRVLETPFFNDWRHLPDNENEESQPVIGYSTIHGKAKEVKRLSGTVPNATTTGDIESMVMYAGAGVGLIKDILPADEVVKNLVSEAQKIISNF--SHSV-----------------
>HYPOheme
----------------MGWRGILGFDYGLVQGTLGPDISGPDLVAAVANAGGIGLLRAPDWESPDYLRELILKTRTLTNKPFGVGIVLEFPHKENVKVILDEKVALLQVSWGEYPSELVSEAHHAGVKVVH----------------QLGSIEEAEKAKVAGVDAIIVQGRDAGGHVLGQEGLFPLLPRIVDLVADCGIPIIAAGGIADARGYVAALALGAHGVCLGT---------------------------RFLATVESFAHPLYKKKLVEQDTTEYTNIFGRARWPGAPQRVLRTPFFIEWKHLPDHENEENQPIIGHTVIHGIKKDIRKFAGTVPNATTTGDIESMVMYAGQGVGLIKEILPAGEVVLKLVEGAKYIILLQNISFSRN-----FLINDFA----
>LANAlana
----------------MGWRGILGFDYGVVQGTLGPDISGPELVAAVANAGGIGLLRAPDWESPNYLRELIQTTRTLTDKPFGVGIVLEFPHKENVKVVLDEKVAVLQVSWGEYPKELVSEAHNAGVKVVH----------------QLGSVEDAEKAKTAGVDAIIVQGRESGGHVLGQEGLISLLPRVVDLVSDCGIPVIAAGGIVDARGYVAALALGAHGVCLGT---------------------------RFLATDESFAHPLYKRKLVELNKTEYTNVFGRARWPGAPQRVLLTPFFNDWRHLPDHESEENQPIIGRSIIHGVEKDIRRFAGTVPNATTTGDIESMVMYAGQGVGLIKEILPAGEVVRKLVEGAQYIIQQQ---FSHE----------------
>LECAnigr
----------------MGWRGILGFDYGIIQGPLGPDISGPELVAAVADAGAIGTLRVPDWESPEHVRELIRQTRSLTNKPFGIGIVLAFPHKENVKVILDEKVAILLVSWGEYHRELVSEAHDAGVKVIH----------------QVGCVEDAKKAIDAGVDAIIVQSREAGGHVLGQDGLITLLPRVVGLAADQCIPVIAAGGIVDSRGYVAALALGAHGVCLGT---------------------------RFVATVESFAHPLYKSKLIEYEKTEYTTVFGRFRWPGAPQRVLDTPFFNVWRHLPDDENEDSQPVIGHSIIHGKQREVKRLSGTVPNATTTGDIESMVMYAGAGVGLINEILPAAEVIQRLVVGARQIIRQ---QFSCD----------------
>LIMOabor
----------------MGWRGILGFEYGIIQGPLGPDISGPQLVSAVANAGAIGTLRVPDWEAPDYVREQIRKTRTLTDKPFGIGVVLAFPHKENVKVIFEEKVAILIVSWGEYTRELVSEAHNAGVKVIH----------------QVGCVEDASKAIDAGVDAIIVQSREAGGHVLGQEGLITLLPIIVDLAANRDIPVIAAGGIVDARGYVAALALGARGVCLGT---------------------------RFVATIESFAHPLYKRKLVDNEKTEYTNVFGRSRWPGAPQRVLETPFFNAWRHLPDNENEENQPVIGHSTIHGKLKEVRRLAGTVPNATTTGDIESMVMYAGAGVGLIKEILPASEVVNRLVVEAQQLITNI--SHVI-----------------
>MASDpict
----------------MGWRGILGFEYGVIQGPLGPDISGPELVSSVANSGAIGTLRVPDWEDPDYVRELIRKTRTLTDKPFGVGVILAFPHKKNIKVVLEEKVGILLVSWGDYSKELVSEAHDAGVKVIH----------------QVGCVGDAHKAIDAGVDAIIVQSREAGGHVLGQEGLITLVPKIVDLAANQKIPVIAAGGIVDARGYVAALALGAHGVCLGT---------------------------RFVATNESFAHPLYKGKLVEYGKTEYTNVFGRSRWPNAPQRVLETPFFDKWRHLPDNENEENQPVIGHSTIHGKLKEIRLFAGTVPNATTTGDIESMVMYSGAGVVLIKEILPAAEVVKRLVVKAQQLINNI--SLVTK----------------
>MEXIxero
----------------MGWRGILGFEYGIIQGPLGPDISSPELVAAVANAGAIGTLRVPDWESPDYVRVLIHKTRTLTNKPFGVGVVLAFPHKENIKVILEEKVAILLVSWGEYPKELVSEAHDAGVKVIH----------------QVGCVEDASKAFDAGVDAIIVQSRDAGGHVLGQEGLISILPRIVDLASERDIPIIAAGGIVDARGYVAALALGACGVCLGT---------------------------RFVATVESFAHPLYKRNLVDYEKTEYTNMFGRARWPGAPQRVLKTPFFDGSRHLPDSENEENHPVIGHSTIHGKEKDIRLFAGTVPNATTTGDIESMVMYAGAGVGLIKEILPAGEVVMGLVEDAKQIIHQ---HIFCD----------------
>MICRparv
----------------MGWRGILGFDYGIVQGPLGPDISGPELVAAVSNAGAIGTLRVPDWESPDYVRDLIYKTRALTSKPFGVGVVLAFPHKENVKVILEEKVAVLQISWGEYPRELVAEAHDAGVKVIH----------------QVGCVEDARKAIAAGVDAIIVQSREAGGHVLGQEGLTAILPRIVDLAAERDIPVIAAGGIVDGRGYVAALALGARGVCLGT---------------------------RFVATVESFAHPLYKEKLVEYEKTEYTNLFGRSRWPGAPQRVLETPFFNYWRNLPDSVNEDSQPVIGYSTIHGKQKEIKRLAGTVPNATTTGDIEWMVMYAGAGVGLVKEILPASEVVKGLVAEAQKIISNI--SLLVD----------------
>MOLIcapi
----------------MGWRGILGFEYGIVQGTLGPDISGPELVAAVANAGGIGLLRAPDWESPDYLRELIQKTRTLTNKPFGVGIVLEFPHKENVKVILEEKVTLLQVSWGEYPSELVSEAHHAGVKVVH----------------QLGSIEEAEKAKIAGVDAIIVQGRDAGGHVLGQEGLFPLLPRIVDLVEDCGIPVIAAGGIADARGYVAALALGAHGVCLGT---------------------------RFLATVESFAHPLYKKKLVEHDTTEYTNIFGRARWPGAPQRVLQTPFFIEWKHLPDHVNEENQPIIGHTVIHGIKKDIRRFAGTVPNATTTGDIESMVMYAGQGVGLIKEILPAGEVVLKLVEGAKYIIQQQ---FSNE----------------
>NEUWmali
----------------MGWRGILGFDYGIVQGPLGPDISGPELVAAVATAGAIGILRIPDWESPDYVRELIQKTRTLTNKPFGIGVVLEFPHKENVKVILEEKVAVLQVSWGEYPRVLVSEAHHAGIKVIH----------------QVGCVEDARKAIDAGVDAIIVQSREAGGHVLGQEGLITLLPRVVDLTSAHDIPVIAAGGIVDARGYVAALALGAHGICLGT---------------------------RFVATTESFAHPVYKRKLLDYEKTEYTDVFGRSRWP-APHRVLETPIFNEWRLLPDNENEENQPVIGRSLIHGKEREIRRLAGTVPNATTTGDVEDM-MYAGAGVGLIKDILPAAVVVERLVVEAQQIIRQ---QLSCD----------------
>NEUWzoll
----------------MGWRGILGFDYGIVQGPLGPDISGPDLVAAVANAGAIGILRIPDWESPDYVRELIQKTRTLTNKPFGIGVVLEFPHKENVRVILEEKVAVLQVSWGEYPRVLVSEAHDAGIKVIH----------------QVGCVEDARKAIDAGVDAIIVQSREAGGHVLGQEGLLTLLPRVVDLASAHDIPVIAAGGIVDGRGYVAALALGAHGVCLGT---------------------------RFVATTESFAHPVYKRKLLDYDKTEYTDVFGRSRWP-APHRVLETPIFIEWRLLPDNENEENQPVIGRSLIHGKEREIRRLAGTVPNATTTGDVENMVMYAGAGVGLIKDILPTAVVVERLVVEAQQIIRQ---QLSCD----------------
>OECEmacu
----------------MGWRGILGFEYGIIQGPLGPDISGPELVAAVANAGAIGTLRVPDWEAPDYVKELIGKTRALTDKPFGIGVVLAFPHKETIKVILEEKVAFLLVSWGEYPKELVSEAHDAGVKVIH----------------QVGCVGDARKAIDAGVDAIIVQSREAGGHVLGQEGLIALIPRIVDLAANRNIPVIAAGGIVDARGYVAALALGAHGVCLGT---------------------------RFVATIESFAHPLYKGKLVEFEKTEYTNIFGRSRWPNAPQRVLETPFFVEWRHLPDDENEENQPVIGYSTIHGKPKEIRRLAGTVPNATTTGDLDSMVMYAGAGVALIKEILPAVQVVKRLVVEAQQLISNI--SLGIE----------------
>OPHRgarg
----------------MGLGGILGFEHGIIQGPLGPDISGPELAAAVSNAGAIGTLRIPDWESPDYVRDLIHRTRTLTNKPFGIGVVLAFPHKENVKVILEEKVSILLISWGEYPKELVSEAHAAGVKVIH----------------QIGCVEDARKAIDAGVDAIIVQSRDAGGHVLGQEGLITLLPRVVDLAADRNIPVIAAGGIVDARGYVAALALGAHGVCLGT---------------------------RFVATIESFAHPLYKRKLVEYENTAYTNVFGRSRWPDAPQRVLETPFFNNWRHLPDNENEESQPVIGYSTVHGKLKEVRRLAGTVPNATTTGDIESMVMYAGAGVGLVKEILPAGEVVKSLVADAQKIITSL--SLLVD----------------
>OPHRsphe
----------------MGLGGILGFEHGIIQGPLGPDISGPELAAAVSNAGAIGTLRIPDWESPDYVRDLIHRTRTLTNKPFGIGVVLAFPHKENVKVILEEKVSILLISWGEYPKELVSEAHAAGVKVIH----------------QIGCVEDARKAIDAGVDAIIVQSRDAGGHVLGQEGLITLLPRVVDLAADRNIPVIAAGGIVDARGYVAALALGAHGVCLGT---------------------------RFVATIESFAHPLYKRKLVEYENTAYTNVFGRSRWPDAPQRVLETPFFNNWRHLPDNENEESQPVIGYSTVHGKLKEVRRLAGTVPNATTTGDIESMVMYAGAGVGLVKEILPAGEVVKSLVADAQKIITSL--SLLVD----------------
>ORCHital
----------------MGWGGILGFEYGIIQGPLGPDISGPELAAAVSNAGAIGTLRIPDWESPDYVRDLIHRTRTLTNKPFGIGVVLAFPHKENVKVILEEKVSVLLISWGEYPKELVSEAHTAGVKVIH----------------QIGCVEDASKAIDAGVDAIIVQSHDAGGHVLGQEGLTTLLPRIVDLSADRDIPVIAAGGIVDARGYVAALALGARGVCLGT---------------------------RFVATIESFAHPLYKRNLVEYEKTAYTNLFGRSRWP-APHRVLETPFFNNWRHLPDNENEESQPVIGYSTVHGKVKEIRRLAGTVPNASTTGDIESMVMYAGAGVGLVKEILPAGEVVKSLVADAQKIIAGL--SLLVD----------------
>PAPHconc
----------------MGWRGLLGFEYGIIQGPLGPDISGPELVAAVAAAGAIGTLRVPDWESPDYVRELIHKTKTLTNKPFGVGVVLAFPHKENIKVILEEKVAILLVSWGDYPTELVSEAHDAGVKVIH----------------QVGCVEDASKAIDAGVDAIIIQSYDAGGHVLGQEGLISILPRIVDLAAERDIPIIAAGGIADARGYVAALALGARGVCLGT---------------------------RFVATVESFAHPLYKRNLVDYEKTEYTNIFGRARWPGAPQRVLETPFFDRSRHLPDNENELNQPVIGHSTIHGKQKEIRRFAGTVPNATTTGDIESMVMYAGAGVGLIKDILPAGEVVMGLAEEAKQIIHKI--SFVIE----------------
>PAPHhirs
----------------MGWRGLLGFEYGIIQGPLGPDISGPELVAAVATAGAIGTLRVPDWESPDYVRELIHKTKTLTNKPFGVGVVLAFPHKENIKVILEEKVAILLVSWGDYPTELVSEAHDAGVKVIH----------------QVGCVEDASKAIDAGVDAIIFQSHDAGGHVLGQEGLISILPRIVDLAAERDIPIIAAGGIADARGYVAALALGARGVCLGT---------------------------RFVATAESFAHPLYKRNLVDYEKTEYTNIFGRARWPGAPQRVLETPFFDGSRHLPDNENELNQPVIGHSTIHGKEKEIRRFAGTVPNATTTGDIESMVMYAGAGAGLIKEILPAGEVVMGLVEEAKQIIHNI--SVVIE----------------
>PHAIflav
----------------MGWRGILGFDYGIIQGPLGPDISGPELVAAVANAGAIGTLRVPDWEAPDYVRELIRKTRTLTDKPFGIGVVLAFPYKENIKVILEEKVAILLVSWGEYSKELVSEAHDAGVKVIH----------------QVGCVEDARKAIDAGVDAIIVQSREAGGHVLGQEGLITLIPRIVDLAANQNIPVIAAGGIVDARGYVAILALGAHGVCLGT---------------------------RFVATIESFAHPLYKGKLVEYEKTEYTNVFGRSRWPNAPQRVLETPFFNDWRHLPDNENEENQPVIGHSTIHGKIKEIRRLSGTVPNATTTGDIESMVMYAGAGVVLIKEILPAAEVVKRLVVEAQQLITNI--SLVIE----------------
>PHAItank
------------------------------------------------------------------------------------------PYKENIKVILEEKVAILLVSWGEYSKELVSEAHDAGVKVIH----------------QVGCVEDARKAIDAGVDAIIVQSREAGGHVLGQEGLITLIPRIVDLAANQNIPVIAAGGIVDARGYVAVLALGAHGVCLGT---------------------------RFVATIESFAHPLYKGKLVEYEKTEYTNVFGRSRWPNAPQRVLETPFFNDWRHLPDNVNEENQPVIGHSTIHGKIKEIRRLSGTVPNATTTGDIENMVMYAGAGVVLIKEILPAAEVVKRLVVEAQQLITKI--SLVIE----------------
>PHALcorn
----------------MGWRGILGFEYGIIQGPLGPDISGPELVSSVANAGAIGTLRVPDWEAPDYVRDLIRKTRTLTDRPFGIGVVLAFPHKENIKVILEEKVAVLVVSWGEYPKELVSEAHNAGVKVIH----------------QVGCVEDALKAIDAGVDAVIVQSRDAGGHVLGQEGLVSLIPRIADLAANRNIPIIAAGGVVDARGYVAALALGAHGVCLGT---------------------------RFVATNESFAHTSYKKKLVEYEKTEYTNVFGRSRWPNAPHRVLETPFFNECRRLPDNENEENQPIIGHSTIHGKLKEIRLLAGTVPNATTTGDIESMVMYAGAGVMLIKEILPAAEVIKRLVLEAQQLITNI--SLGN-----------------
>PHALmode
----------------MGWRGILGFEYGIIQGPLGPDISGPELVSSVANAGAIGTLRVPDWEAPDYVRDLIRKTRTLTDRPFGIGVVLAFPHKENIKVILEEKVAVLVVSWGEYPKELVSEAHNAGVKVIH----------------QVGCVEDARKAIDAGVDAVIVQSRDAGGHVLGQEGLISLIPRIADLAANRNIPIIAAGGVVDARGYVAALALGAHGVCLGT---------------------------RFVATNESFANTLYKKKLVEYEKTEYTNVFGRSRWPNAPHRVLETPFFNKCRRLPDNENEENQPIIGHSTIHGKLKEIRLLAGTVPNATTTGDIESMVMYAGAGVMLIKEILPAAEVIKRLVLEAQQLITNI--SLGN-----------------
>PHRAlind
----------------MGWRGILGFEYGIIQGPLGPDISSPELVAAVATAGAIGTLRVPDWESPDYVRKLIHKTRTLTNKPFGVGVVLAFPHKENIKVILEEKVAILLVSWGEYPTELVSEAHDAGVKVIHQYCFRSRESYSSSLLSQVGCVEDASKAFDAGVDAIIIQSRDAGGHVLGQEGLISILPRIVDLAAERGIPVIAAGGIVDARGYVAALALGAHGVCLGTRSLICSSHVFVRKYSSHDVLLFMYDTYRFVATVESFAHPLYKRKLVDYDKTEYTNIFGRARWPGAPQRVLKTPFYDGLRHLPESENEENQPVIGHSTIHGKEKETRLFAGTVPNATTTGDIESMVMYAGTGVGLIKEILPAGEVVMGLVEEAKQIITNI--SFVTE----------------
>PLATclav
----------------MGWGGILGFEYGIIQGPLGPDISGPELAAAVSNAGAIGTLRIPDWESPDCVRDLIHRTRTLTNKPFGIGVVLAFPHKENVKVILEEKVSVLLISWGEYPKELVSEAHAAGVKVIH----------------QVGCVEDASKAIDAGVDAIIAQSRDAGGHVLGQEGLITLLPRIVDLAADRDIPVIAAGGIVDARGYVAALALGAHGVCLGT---------------------------RFVATIESFAHPLYKRKLVEYEKTAYTNVFGRSRWPGAPQRVLETPFFNNWRNLPDNENEESQPVIGYSTVHGKLKEVRRFAGTVPNATTTGDIESMVMYAGAGVGLVKEILPADEVVKNLVADAQKIIAGF--SVV-D----------------
>PTERcurt
----------------MGWRGILGSEYGIIQGPLGPDISGPELVAAVSNAGAIGTLRVPDWESPDYVRDLIHKTRTLTSKPFGVGVVLAFPHKENVKVILEEKVAILQVSWGEYPRELVSEAHDAGVKVIH----------------QVGCVEDASKAIDVGVDAIIVQSREAGGHVLGQEGLITLLPRIVDLAANRSIPVIAAGGIVDARGYVAALALGACGVCLGT---------------------------RFVATIESFAHPLYKEKLVEYEKTEYTNVFGRSRWPGAPHRVLETPFFNDWRHLLDNENEESQPVIGYSTIHGKKKEVKRLSGTVPNATTTGDIESMVMYAGAGVGLVKEILPAAEVVNSLVAEAQKIITSI--SLLVD----------------
>RIMAelli
----------------MGWKGILGFEYGIIQGPLGPDISGPELVAAVSNAGAIGTLRVPDWESPDYVRDLIHKTRTLTSKPFGVGVVLAFPHKENVKVILEEKVAVLQISWGEYPEELVSEAHDAGVKVIH----------------QVGSVEDARKAIAAGVDAIIVQSREAGGHVLGQEGLTALIPRIVDLAADRDIPVIAAGSIADARGYVAALALGARGVCLGT---------------------------RFVATIESFAHPLYKEKLLEYEKTEYTNIFGRSRWPGAPQRVLETPFFNEWRNILDSENEENQPVIGYSTIHGKQKEVKRLSGTVPNATTTGDIESMVMYAGAGVGLVKEILPAGEVVKSLVAEAQKIITNM--SLLVD----------------
>SELEaequ
----------------MGWRGILGFEFGIIQGPLGPDISGPELVAAVATAGAIGTLRVPDWESPDYVRGLIHKTRTLTNKPFGVGVVLPFPHKENIKAILEEKVAILLVSWGEYPKELVSEAHDAGVKVIH----------------QVGCVEDASKAIDAGVDAIIIQSRDAGGHVLGQEGLVSILPRIVDLVAERDIPVIAAGGIVDARGYVAALAFGARGVCLGT---------------------------RFVATVESFAHPLYKRKLVEYEKTAYTNVFGRARWPGAPQRVLETPFF-----------------------------------------------------------------------------------------------------------
>SERAvome
----------------MGWRGILGFEYGIIQGPLGPDISGPELAAAVSNAGAIGTLRIPDWESPDYVRDLIHRTRTLTDKPFGIGVVLAFPHKENVEVILEEKVSVLLISWGEYPKELVSEAHAAGVKVIH----------------QVGCVEDASKAIDAGVDAIIVQSRDAGGHVLGQDGLVTLIPRIVDLVADRDIPVIAGGGIVDARGYVAALALGAHGVCLGT---------------------------RFVATIESFAHPLYKRKLVEYEKTAYTNVFGRSRWPDAPQRVLETPFFNNWRHLPDNENEESQPVIGYSTVHGKLKEIRRLAGTVPNATTTGDIESMVMYAGAGVGLVKEILPAGEVVNNLVTDAQKIITGL--NLVTDAQK---IITGLSLLVD
>THELangu
----------------MGWRGILGFEYGIIQGPLGPDISGPELVAAVSNAGAIGTLRVPDWESPEYVRDLIRKTRTLTSKPFGVGVVLAFPHKENVKVILEEKVAVLQISWGEYPGELVSEAHEAGVKVIH----------------QVGSVEDARKAIAAGVDAIIVQSRDAGGHVLGQEGLTTLIPRIVDLVADQDIPVIAAGGIADARGYVAVLALGARGVCLGT---------------------------RFVATIESFAHPLYKEKLVEYEKTEYTTIFGRSRWPGAPQRVLKTPFFNDWRNILDSENEEKQPVIGYSTIHGKQKEIKRLSGTVPNATTTGDIESMVMYAGAGVGLVKEILPAGEVVKSLVAESQKIIANI--SLLLD----------------
>VANIplan
----------------MGWRGILGFEYGIIQGPLGPDISSPELVSAVANAGAIGTLRAPDWEAPEYVRELIGQTRALTNKQFGICVVLAFPHKKNIKVILEEKVSFLLVSWGEYPRELVSEAHDAGVKIIH----------------QVGCVEDASKAIDAGVDAIIVQSREAGGHVLGQDGLMTLIPRVVDLAANKDIPVIAAGGIVDSRGYVAALALGAHGICLGT---------------------------RFVATVESFAHPLYKSKLVEYEKTEYTTIFGRSRWPGAPQRVLDTPFFNSWRHLPADENEDNQPVIGHSKIHGMCKEIKLLAGTVPNATTTGDIESMVMYAGAGVGLIHDILPAAEVINRLVVGAKEIIQQ---QFSCD----------------
>VANIshen
----------------MGWRGILGFEYGIIQGPLGPDISGPGLVSVVANAGAIGTLRAPDWEAPDYVRALIGQTRALTNKPFGICVVLAFPHKENIKVILEEKVSFLLVSWGEYSRDLVSEAHDAGVKIIH----------------QVGYVEDASKAIDAGVDAIIVQSREAGGHVLGQDGLMTLIPRVVDLAANKDIPVIAAGGIVDSRGYVAALALGADGICLGT---------------------------RFVATVESFAHPLYKSKLVEYEKTEYTTIFGRSRWPGAPQRVLDTPFFNSWRHLPDDENEDSQPVIGHSKIHGMYKEVKRLAGTVPNATTTGDIKSMVMYAGAGVGLIHDILPAAEVINRLVVGAKEIIQQ---QFTCD----------------
>EPIPaphy
----------------MSWRGILGFDYGIIQGPLGPDISGPELVAAVANAGAIGTLRAPDWEEPDYVREMICKTRALTDKPFGVGIVLAFPHKENVRAILEEKVAILLVSWGDYPKELVSEAHDAGVKVIH----------------QIGCVEDARKAIEAGVDAIIVQSCEAGGHVLGQEGLLTLIPRIVDLAANRHITVFAAGGIVDARGYVAALALGAHGVCLGT---------------------------RFVATNESFAHPLYKEKLIEYEKTGYTNVFGRSRWPGAPQRVLETPFFDEWRHLADSENEDSQPVIGHSTIHGKPKEIRRFSGTAPNATTIGDLESMVMYAGCGVGLINDILPAGEVVKSLVAGAKVLITSI--SLI------------------
