# Supplementary material for: Orchid Phylotranscriptomics: The Prospects of Repurposing Multi-Tissue Transcriptomes for Phylogenetic Analysis and Beyond
Source: Front Plant Sci. 2022 May 27;13:910362. doi: 10.3389/fpls.2022.910362 (PMC9196242; doi:10.3389/fpls.2022.910362)
Supplement: Supplementary file 4 [file Data_Sheet_3.zip › ortho_MSA/r1/OG0008940.fa]

>ANOEemei
------------------------------------------------------------------------------------------------------MSRMTRQQTRR--GMLPPPQE-------------IVQKLEKSVNEGNAYGALQLYKTYSARYASAEKYTDSLELLQAGAILLLEHSEVTSGAELAILFVEILIKGKFPFSEEM----LDRIRKIYQAFPKLSMPHHLNDQDEDDMEKLSEALVAAKTRVEVCSSFLKSALR---------------WSADYGGSKSSCPELHYLLAEYIYSESPELDMAKVTVHFVRGNNLEKFASTLANFMEKCYPGEDDLAIARAVLM-----YLSQGDLRDANKLVSELRKQLEAKQQTLPKSDLIQFVEYLLETLERDALPLFRMLRQKYKPSIDRERLFDELLDDIAEKFYGVRRQVTFPGMFGDIFKMMDMQL--------------------
>ANOEroxb
------------------------------------------------------------------------------------------------------MSRMTRQQTRR--GMLPPPQE-------------IVQKLEKSVNEGNAYGALQLYKTYSARYASAEKYTDSLELLQAGAILLLEHSEVTSGAELAILFVEILIKGKFPFSEEM----LDRIRKIYQAFPKLSMPHHLNDQDEDDMEKLSEALVAAKTRVEVCSSFLKSALR---------------WSADYGGSKSSCPELHYLLAEYIYSESPELDMAKVTVHFVRGNNLEKFASTLANFMEKCYPGEDDLAIARAVLM-----YLSQGDLRDANKLVSELRKQLEAKQQTLPKSDLIQFVEYLLETLERDALPLFRMLRQKYKPSIDRERLFDELLDDIAEKFYGVRRQVTFPGMFGDIFKMMDMQL--------------------
>APOSodor
------------------------------------------------------------------------------------------------------MSRMTRQQTRR-GGVLPPPKE-------------IMEKLEKTVEEGNAYGALQVYKTYSTRYAAAEKYNEALDILESGAIVQLKHSEVTCGAELASLFIDTLVKGKCPFCEET----LDRIRKIYQAFPKLSMPQHLADQDDDDMEKISEALVAAKTRVEVCSSFLKSAIR---------------WSAEFGSSRNGFAELHYMLADYIYSESPELDMAKVTVHFVRGNNPEKFASTLVNFMGKCYPGEDDLAIARAVLM-----YLSQGNLRDANKLTSELHRHLESKQQTLPKSDLIQFVVYLLETLERDALPLFRMLRQKYKSSIDRERLFNELLDDIAERFYGVRRQTSFPGMFGDIFKMMEMQL--------------------
>APOSshen
------------------------------------------------------------------------------------------------------MSRMTRQQTRR-GGVLPPPKE-------------IMEKLEKTVEEGNAYGALQMYKTYSTRYAAAEKYNEALDILESGAIVQLKHSEVTCGAELASLFIDTLVKGKCPFCEET----LDRIRKIYQAFPKLSMPQHLADQDDDDMEKISEALVAAKTRVEVCSSFLKSAIR---------------WSAEFGSSRNGFAELHYMLAEYIYSESPELDMAKVTVHFVRGNNPEKFASTLVNFMGKCYPGEDDLAIARAVLM-----YLSQGNLRDANKLMSELRRHLESNQQTLPKSDLIQFVVYLLETLERDALPLFRMLRQKYKSSIDRERLFNELLDDIAERFYGVRRQTSFPGMFGDIFKMMEMQL--------------------
>BLETstri
------------------------------------------------------------------------------------------------------MSRMTRQPTSR--GKLPPPQE-------------IMQKLEKSVNEGNAYGALQLYKTYSARYAAAEKYNDALDLLESGAILQLNHSEVTSGAELATLFVDILMKGKFPFREET----FDRIRKIYQAFPKLSLPQYLTDHDDDEMEKLSEALVAAKTRVEVCSSFLKSAIR---------------WSAEYGASKSGYPELHYMLAEYIYSESPELDMAKVTVHFVRGNNPEKFASTLVNFMGKCYPGEDDLAIARAVLM-----YLSQGDLRDANKLMGALRKQLKAKQQTLPKSDLIQFVVYLLETLERDALPLFRMLRQKYKSSIDRERLFDELLDDVAEKFYGVRRQVAFPGMFGDIFKMMDMQL--------------------
>BORYspha
---------------------------------------------------------------------------------------------------------MSVRSAKR--GVLPPAQE-------------VIEKLEKMVDEGNYYGALQMYKTFSVRYTAAEKYTEALDILQSGALLQLKNGQVTCGAELAILFVEVLNKGKFPCNEET----LDSVRKIYEAFPKLSVPQHLGD-DDDDMEKLSEALVAAKVRVESCSSFLKSAIK---------------WSAECGAPPYGSPQLHDMLAEYIYSESPELDMAKVSTHFVQGNNPEKFASTLVNFMGKCYPGEDDLAIARAALM-----YLSQGNLRDANYLMDEIRKQLKSKQLVLPQSDLIQFVVYLLQTLERDALPLFRILRQKYKSSIDREALFNELLDEIAEKFYGVRRRSGLQGVFGDFFKMMGGEG---SL---------------
>CALAcreb
------------------------------------------------------------------------------------------------------MSRMVRQQTRR--GMLPNLQE-------------IMQKLEKNVNEGNAYGALQLYKTYSARYVSAGKYTDALELLQAGAILQLKHSEVTSGAELATLFVEILMKGKFPFSEET----LDHIRKIYQAFPKLSMPHNLTDQDDDDMEKLSEALVAAKTRVEVCSSFLKSALR---------------WSAEYGALKSGCPELHYMLADYIYSESPELDMAKVTVHFVRGNNPEKFASTLVNFMGKCYPGEDDLAIARAVLM-----YLSLGDLRDANKLVGELRKQLEAKQQTLPKSELIQFVVYLLETLERDALPLFRMLRQKYKSSIERERLFDELLDDVAEKFYGVRRQVAFPGMFGDIFKMMEMQL--------------------
>CALAplic
------------------------------------------------------------------------------------------------------MSRMVRQQTRR--GMLPNLQE-------------IMQKLEKNVNEGNAYGALQLYKTYSARYVSAGKYTDALELLQAGAILQLKHSEVTSGAELATLFVEILMKGKFPFSEET----LDHIRKIYQAFPKLSMPHNLTDQDDDDMEKLSEALVAAKTRVEVCSSFLKSALR---------------WSAEYGALKSGCPELHYMLADYIYSESPELDMAKVTVHFVRGNNPEKFASTLVNFMGKCYPGEDDLAIARAVLM-----YLSLGDLRDANKLVGELRKQLEAKQQTLPKSELIQFVVYLLETLERDALPLFRMLRQKYKSSIERERLFDELLDDVAEKFYGVRRQVAFPGMFGDIFKMMEMQL--------------------
>CALAsini
------------------------------------------------------------------------------------------------------MSRMARQPTSR--GMLPLPQE-------------IMQKLEKSVNEGNAYGALQLYKTYSARYAAAEKYNDALDLLEAGAILQLNHSEVTSGAELATLFVETLIKGKILFSEET----LDRIRKIYQAFPKLLMPQHLIDHDDDDMEKLSEALVAAKTRVEVCSSFLKSAIR---------------WSAERGASKIGCPELHYMLAEYIYSESPELDMAKVTVHFVRGNNPEKFASTLVNFMGKCYPGEDDLAITRAVLILFCCRYLSQGNLRDANKLMGELRKQLTAKKQTLPKSDLIQFLVYLLETLERDALPLFRMLRQKYKSSIDRERLFDELLDDIAEKFYGVRRQVTFPGMFSDIFKMMDMQL--------------------
>CALAtsoo
------------------------------------------------------------------------------------------------------MSRMARQPTSR--GMLPLPQE-------------IMQKLEKSVNEGNAYGALQLYKTYSARYAAAEKYNDALDLLEAGAILQLNHSEVTSGAELATLFVEILIKGKILFSEEM----LDRIRKIYQAFPKLLMPQHLIDHDDDDMEKLSEALVAAKTRVEVCSSFLKSAIR---------------WSAERGASKIGCPELHYMLAEYIYSESPELDMAKVTVHFVRGNNPEKFASTLVNFMGKCYPGEDDLAIARAVLM-----YLSQGNLRDANKLMGELRKHLTAKKQTLPKSDLIQFLVYLLETLERDALPLFRMLRQKYKSSIDRERLFDELLDDIAEKFYGVRRQVTFPGMFGDIFKMMDMQL--------------------
>CALEmajo
LDISSSDKNFRASDIQRLPR-----GYTRTIAAEFASTS-------------------ARRASLCTREKSRS---GFFFP---SLAAAPR--LCFPPTLCGEMSTMTRQQTRR--GMLPPVQE-------------IMQKLEKSVKEGDAYGALQLYKTYSARYASAGNYSDALELLQAGAILQLQHSEVTSGAELATLFVEILIKGKLPFCEET----LDHIRKIYQAFPKLYMPHHLTDQDDDDMEKLSEALVAAKTRVEVCSSFLKSALR---------------WSAEYGASKSGCPELHYMLAEYIYSESPELDMAKITIHFVRGNNPEKFASTLANFMGKCYPGEEDLAIVRAVLM-----YLSQGNLRDANKLMSELRKQLEAKQQTLPKSDLIQFVLYLLETLERDALPLFRMLRQKYKSSLDRERLFDELLDDIAEKFYGVRRQVAFPGMFGDIFKMMDMQI--------------------
>CEPHdama
---------------------PYSAFQVRTAASNPTATAW-P---RHANPRRRAWVAEVQPSHFSKRKKFRAPS-GLPF----SSPLTPI--LSSPSPIAGEMSTMTRQKARH--GVLPPIQE-------------IMQKLEKSVNEGNAYGALQLYKTYSARYVAAEKHNDALDLLEAGAILQLKHSEVTSGAELATLFVETLIKGKFPFSEET----LDRIRKIYEAFPKLSMPHHLTDHDDDDMEKLSEALVAAKTRVEVCSSFLKSAIR---------------WSAEYGASKSGCAEVHYMLAEYIYSESPELDMTKVTVHFVRGNEPEKFASTLANFMGKCYPGEDDLSIARAVLM-----YLSQGNLRDANKLMGELRKQLEAKQQTLPKSDLIQFVVYLLQTLERDALPLFRMLRQKYKSSIDRERLFDELLDDVAEKFYGVRRQVAFPGMFGDIFKMMEMQL--------------------
>CHILsemi
------------------------------------------------------------------------------------------------------MSMTMRQQTRR--GMLPPVQE-------------IMQKLEKNVKEGDAYGALQLYKTYSARYASAGKYSDSLELLQAGAILQLKHSEVTSGAELATLFVEILIKGKFPFCEET----LDHIRKIYQAFPKLYMPHHLTDQDDDDMEKLSEALVAAKTRVEVCSSFLKSALR---------------WSADYGALKSGCPELHYMLAEYIYSESPELDMAKVTIHFVRGNNPEKFASTLANFMGKCYPGEDDLAIARAVLM-----YLSQGNLRDANKLMSELRKQLEAKQQTLPNSDLIQFVLYLLETLERDALPLFRILRQKYKPSLDRERLFDELLDDVAEKFFGVRRQVAFSGMFGDIFKMMEMQI--------------------
>CHILtrap
------------------------------------------------------------------------------------------------------MSMTMRQQTRR--GMLPPVQE-------------IMQKLEKNVKEGDAYGALQLYKTYSARYASAGKCSDSLELLQAGAILQLKHSEVTSGAELATLFVEILIKGKFPFCEET----LDHIRKIYQAFPKLYMPHHLTDQDDDDMEKLSEALVAAKTRVEVCSSFLKSALR---------------WSADYGALKSGCPELHYMLAEYIYSESPELDMAKVTIHFVRGNNPEKFASTLANFMGKCYPGEDDLAIARAVLM-----YLSQGNLRDANKLMSELRKQLEAKEQTLPNSDLIQFVLYLLETLERDALPLFRILRQKYKPSLDRERLFDELLDDVAEKFFGVRRQVAFSGMFGDIFKMMEMQI--------------------
>CORYacti
---------------------------------------------------------------------------------------------------------MMRQQTSR--GMLPPSQE-------------IMEKLEKNVNEGNAYGALQLYKTYSARYASAGKYNDALELLQAGAILQLKHSEVTAGAELAALFVEILIKGKFPFCEET----LDHIRKIYQAFPKLSIPHHLTDQDDDDMEKLSEALVAAKTRVEVCSSFLKSALR---------------WSAEYGALKSGYPELHYMLAEYIYSESPELDMGKVTVHFVRGNNPEKFASTLANFMGKCYPGEDDLAIARAVLM-----YLSHGNLRDANKLVGELRKQLEAKQQALPKSDLIQFVVYLLETLERDALPLFRMLRQKYKSSIDRERLFDELLDDVAEKFYGVRRQVSFPGMFGDIFKMMDMQL--------------------
>CREMappe
---------------------------------------------------------------------------------------------------------MPRQPTSR--GMLPPPQA-------------IMQKLEKSVNEGNAYGALQLYKTYSARYASAEKYNDALDLLEAGAIVQLNHSEVTSGAELATLFVETLVKGKFSLREET----LDRIRKIYQAFPKLSMPQHVIDHDDDDMEKLSDALVAAKTRVEVCSSFLRSAIR---------------WSAEYGDSKIGCPELHYMLAEYMYSESPELDMAKVTAHFVRGNNPEKFASTLANFMGKCYPGEDDLAIARAALM-----YLSQGNLRDANKLMSELQKQLKAKQQSLPKSDLIQFVLYLLETLERDALPLFRMLRQKYKSSIDRERLFDELLDDVAEKFYGVRRQVGFSGMFGDIFKMMDMQL--------------------
>CRYPlept
------------------------------------------------------------------------------------------------------MSRMMRQETRR--GMLPLPQE-------------IMQKLEKDVNGGNAYGALQLYKTYSARYVSAGKYNDALELLEAGAILQLKHSDVTSGAELATLFVEILIKGKFPFCEETLGFSLDRIRKIYQSFPKLSMPHHLTDQDDEDMEKLSEALVAAKTRVEVCSSFLKSALR---------------WSAEHGDLKSGCPELHFMLAEYIYSESPDLDMAKVTLHFVRGNNPEKFASTLANFMGKCYPGEDDLAIARAVLM-----YLSQGNLRDANKLLDELREQLEMKQQTFPKSDLIQFVVYLLETLERDALPLFRMLRQKYKSSIERERLFDELLDDVAEKFYGVRRQVAFPGMFGDIFKMMEMQL--------------------
>CYMBensi
------------------------------------------------------------------------------------------------------MSRMTRQPTSR--GMLPPPRE-------------IMQKLEKSVNEGNAYGALQLYKTYSARYAAAEKYNDALDLLETGAILLLNHSEVTSGAELATLFVEILIKGKFPFSEET----LDRIRKIYQAFPKLSMPHHLIDHDDDDMEKLSEALVAARTRVEVCSSFLKSAIR---------------WSAEYGASKSSCSELHYMLAEYIYSESPELDMAKVTVHFVRGNNPEKFASTLANFMGKCYPGEDDLAIARAVLM-----YLSQGNLRDANKLMGELRKQLKAKQQTLPKSDLIQFVVYLLETLERDALPLFRMLRQKYKSSIDREHLFDELLDDVAEKFYGVRRQVAFPGMFGDIFKMMDMQL--------------------
>CYMBmann
------------------------------------------------------------------------------------------------------MSRMTRQPTSR--GMLPPPRE-------------IRQKLEKSVNEGNAYGALQLYKTYSARYAAAEKYNDALDLLETGAILLLNHSEVTSGAELATLFVEILIKGKFSFSEET----LDRIRKIYQAFPKLSMPQHLIDHDDDDMEKLSEALVAARTRVEVCSSFLKSAIR---------------WSAEYGASKSGCPELHYMLAEYIYSESPELDMAKVTVHFVRGNNPEKFASTLANFMGKCYPGEDDLAIARAVLM-----YLSQGNLRDANKLMGELRKQLKAKQQTLPKSDLIQFVVYLLETLERDALPLFRMLRQKYKSSIDREHLFDELLDDVAEKFYGVRRQVTFPGMFGDIFKMMDMQL--------------------
>CYPRbard
MLLQILKKS-------SIPG-------KKFYRSPHAITVF-PSIERPGLAQSSAELAATRPRHLQANRNSPLAL-PRPFAFSSASAF----------CIASKMSTMARQQTRR--GLLPPPLE-------------IMKKLEKSVDEGNAYGALQLYKTYSARYAAAEKLNEALDLLEAGAIIQLKHSEVTSGAELATLFVEILAKGKFPFCEDT----LDRIRKIYQAFPKLSMPQNLTDQ-DDDMEKFSEALVAAKTRVEVCSSFLKSAIR---------------WSAENGASKNGCPELHYMLAEYIYSESPELDMTKVTAHFVRGNNPEKFSSTLANFMGKCYPGEDDLAIARAVLV-----YLSQGNLRDANKLMIELQKQLESKQQTLPKSDLIQFVIYILETLERDALPVFRMLRQKYKSSIDRERLFDELLDDVAERFYGVRRQVAFPGMFGAIFKAMEMQL--------------------
>CYPRflav
------------------------------------------------------------------------------------------------------MSRMAKQQTRR--GMLPPPFE-------------IMQKLKKSVDEGNAYGALQLYKTYSARYAAAAKFNEALDLLEAGAIIQLKHSEVTSGAELATLFVETLAKGKFPFCEDT----LVRIRKIYQAFPKLNMPQHLTDQDDDDMEKLSEALVAAKTRVEVCSSFLKSAIR---------------WSAENGASKNGCPELHYMLAEYIYSESPELDMTKVTVHFVRGNNPEKFSSTLANFMGKCYPGEDDLAIARAVLV-----YLSQGNLRDANKLMVELRKQLESKQQTLPKSDLIQFVIYILETLERDALPVFRMLRQKYKSSIDRERLFDELLDDVAEKFFGVRRQVAFPGLFGDIFKTMEMQL--------------------
>DACThata
------------------------------------------------------------------------------------------------------MSRMTKQQTRR--GILPSPQE-------------IMQKLEKSVNEGNAYGALQLYKTYSARYASAEKYSDALELLQAGAILQLQHSEVTSGAELATLFVEILIKGKFPFSEET----LDRIRKIYQAFPKLSMPHHLTDQDDDYMERLSEALVAAKTRVEVCSSFLKSALR---------------WSAEYGSSKSGCPELHYMLAEYIYSESPELDMAKVTVHFVRGNNPEKFASTLANFMGKCYPGEDDLAIARAVLM-----YLSQGDLRDANKLVGELRKQLEVKQQTLPKSDLIKFVVYLLETLERDALPLFRMLRQKYKSSIDRERLFDELLDDVAEKFYGVRRQAAFPGMFGDIFKMMEMQL--------------------
>DENDchryso
RRTTTW------------PKPKVLGQLPRSNGHHAATSRK-PLAVGPCENRSCFFP-------------------FYPFR---SSSTRLSFPSPSPSPTAAEMSRMARQHTSR--GILPPPQE-------------IMQKLEKSVNDGNAYGALQLYKTYSARYAAAEKYNDALDLLEAGAILQLNHSEVTSGAELATLFVEILVKGKYPFSEEA----LDRIRKIYQAFPKLPMPQHLTDHDDDDMEKLSEALVAAKTRVEVCSSFLKSAIR---------------WSAEYGASKNGCPELHYMLAEYIYSESPELDMAKVTVHFVRGNKPEKFASTLTNFMGKCYPGEDDLAIARAVLM-----YLSQGNLRDANKLMGELRKQLKAKQQTLPESDLIQFVVYLLETLERDALPLFRMLRQKYKSSIDRERLFDELLDDIAEKFYGVRRQVAFPSMFGDIFKMMDMQL--------------------
>DENDnobi
------------------------------------------------------------------------------------------------------MSRMTRQHTSR--GILPPPQE-------------IMQKLEKSVNDGNAYGALQLYKTYSARYAAAEKYNDALDLLEAGAILQLNHSEVTSGAELATLFVEILVKGKYPFSEET----LDRIRKIYQAFPKLPMPQHLIDHDDDDMEKLSEALVAAKTRVEVCSSFLKSAIR---------------WSAEYGASKSGCPELHYMLAEYIYSESPELDMAKVTVHFVRGNNPEKFASTLTNFMGKCYPGEDDLAIARAVLM-----YLSQGNLRDANKLMGELRKQLKAKQQTLPNSDLIQFVVYLLETLERDALPLFRMLRQKYKSSIDRERLFDELLDDIAEKFYGVRRQVAFPGMFGDIFKMMDMQL--------------------
>DIURorie
------------------------------------------------------------------------------------------------------MSSMLRQQTRR--GMVPPPQE-------------IIKKLEKDVIDGNAYGALQLYKTYSARYASAGKYNDALELLQAGAILQLKHSEVTSGAELATLFVEILIKGKFPFCEET----LDHIRKIYQAFPKLSVPHHLTDHDDDDMEKLSEALVAAKTRVEVCSSFLKSALR---------------WSAEFGALKSGCPELHSMLAEYIYSESPELDMAKVTVHFVRGNSPEKFASTLANFMGKCYPGEDDLAIARAVLM-----YLSQGDLRDANKLMDELRKQLEAKQQTLPKTDLMQFVVFLLETLERDALPLFRMLRQKYKSSIDRERLFDELLDDVAEKFYGVRRQVAFPGMFNDIFKMMDMQL--------------------
>DRAKelas
------------------------------------------------------------------------------------------------------MSSMTRQQTRR--GMLPPVQE-------------IIQKLEKKVNEGDAYGALQLYKTYSARYASAGNYSDALELLQAGAILQLKHSEVTSGAELATLFVEILIKGKFPFGEET----LDHIKEIYQAFPKLYMPHHLTDHDDDDMEKLSEALVAAKTRVEVCSSFLKSALR---------------WSAEYGALKSGCPELHYMLAEYIYSESPELDMAKVTIHFVRGNNPEKFASTLANFMGKCYPGEDDLAIARAVLM-----YLSQGNLRDANKLMSELRKQLDAKQQTLPKSDLIQFVLYLLETLERDALPLFRMLRQKYKSSLDRERLFDELLDDVAEKFYGVRRQVAFPGMFGDIFKMMEMQI--------------------
>DRAKthyn
LD-----------SLLQLPNPTVAAKLTGTIAAEFTAAS-------------------SRRSALSTREKSRS---GFFFP---SLAAAPR--SCFPPTFCGEMSSMTRQQTRR--GMLPPVQE-------------IIQKLEKKVNEGDAYGALQLYKTYSARYASAGNYSDALELLQAGAILQLKHSEVTSGAELATLFVEILIKGKFPFGEET----LDHIKEIYQAFPKLYMPHHLTDHDDDDMEKLSEALVAAKTRVEVCSSFLKSALR---------------WSAEYGALKSGCPELHYMLAEYIYSESPELDMAKVTIHFVRGNNPEKFASTLANFMGKCYPGEDDLAIARAVLM-----YLSQGNLRDANKLMSELRKQLDAKQQTLPKSDLIQFVLYLLETLERDALPLFRMLRQKYKSSLDRERLFDELLDDVAEKFYGVRRQVAFPGMFGDIFKMMEMQI--------------------
>EPIDfulg
---------------------------------------------------------------------------------------------------------MSRQSSSR--GMLPPPQA-------------IMQKLEKSVNDGNAYAALQLYKTYSARYVAAEKHNDALDLLEAGAILQLNHSEVTSGAELATLFVEILIKGKFPFTEET----LDRIRKMYRAFPKLSMPQHLIDHDDDDMEKLSEALVAAKTRVEVCSSFLKSAIR---------------WSSEYGVSKSGCPELHSMLAEYIYSESPELDMAKVTVHFVRGNNLEKFASTLANFMGKCYPGEDDLAIARAVLM-----YLSQGNLRDANKLMGELQKQLKVKQQTLPKSDLIQFVVYLLETLERDALPLFRMLRQKYKSSIDRERLFDELLDDVAERFYGVRRQASFPGMFSDIFKMMDVQL--------------------
>EPIDpuni
---------------------------------------------------------------------------------------------------------MSRQSSSR--GMLPPPQA-------------IMQKLEKSVNDGNAYAALQLYKTYSARYVAAEKHNDALDLLEAGAILQLNHSEVTSGAELATLFVEILIKGKFPFTEET----LDRIRKMYRAFPKLSMPQHLIDHDDDDMEKLSEALVAAKTRVEVCSSFLKSAIR---------------WSSEYGVSKSGCPELHSMLAEYIYSESPELDMAKVTVHFVRGNNLEKFASTLANFMGKCYPGEDDLAIARAVLM-----YLSQGNLRDANKLMGELQKQLKVKQQTLPKSDLIQFVVYLLETLERDALPLFRMLRQKYKSSIDRERLFDELLDDVAERFYGVRRQASFPGMFSDIFKMMDVQL--------------------
>EPIPhell
----------------------MRGHVTRTVAAELGSTG--P---------------------------------AFPFL--RTPDPSPLIPLLSPSPIAGDMSTMARQKGRH--GMLPPIQE-------------IMQKLEKSVNEGNAYGALQLYKTYSARYVAAEKYNDALDLLEAGAILQLKHSEVTSGAELATLFVETLIKGKFPFSEEA----LDRIRKIYEAFPKLSMPNHLTDHDDDDMEKLSEALVAAKTRVEVCTSFLKSAIR---------------WSAEYGTSKSGCPEVHYMLAEYIYSESPELDMAKVTVHFVRGNNPEKFASTLANFMGKCYPGEDDLAIARAVLM-----YLSQGNLRDANKLMGELRKQLEEKQQTLPKSDLIQFVVYLLQTLERDALPLFRMLRQKYKSSIDRERLFEELLDDVAEKFYGVRRQVAFPGMFGDIFKMMEMQL--------------------
>EPIPpurp
----------------------MRGHVTRTFAAELGSTG--P---------------------------------AFPFL--RTPDPSPLIPLLSPSPIAGDMSTMARQKGRH--GMLPPIQE-------------IMQKLEKSVNEGNAYGALQLYKTYSARYVAAEKYNDALDLLEAGAILQLKHSEVTSGAELATLFVETLIKGKFPFSEEA----LDRIRKIYEAFPKLSMPNHLTDHDDDDMEKLSEALVAAKTRVEVCTSFLKSAIR---------------WSAEYGTSKSGCPEVHYMLAEYIYSESPELDMAKVTVHFVRGNNPEKFASTLANFMGKCYPGEDDLAIARAVLM-----YLSQGNLRDANKLMGELRKLLEAKQQTLPKSDLIQFVVYLLQTLERDALPLFRMLRQKYKSSIDRERLFEELLDDVAEKFYGVRRQVAFPGMFGDIFKMMEMQL--------------------
>ERYCcris
------------------------------------------------------------------------------------------------------MSTMARQPNSR--RMLPLPQE-------------IMQKLEKSVDEGNAYGALQLYKTYSARYASAEKYNDALDLLEAGAILLLNHSEVTSGADLAALFIEILVKGKYPFSEEM----LDRIRKIYRAFPKLSVPQHLIDHDDDDMEKLSEALVAAKTRVEVCSSFLKFAIR---------------WSGEYGTSRSGCPELHYMLADYIYSESPELDMAKVTVHFVRGNNPEKFASALANFMSKCYPGEDDLAIARAVLL-----YLSQGNLRDANKLMDELRKQLKVKQQTLPKSDLIQFVVYLLETLERDALPLFRMLRQNYKSSLDRERLFDELLDDVAEKFYGVRRQVAFPGMFGDIFKMMDMQL--------------------
>ERYCpuss
------------------------------------------------------------------------------------------------------MSTMARQPNIR--KMLPLPQE-------------IMQKLEKSVDEGNSYGALQLYKTYSARYASAEKYNDALDLLEAGAILLLNHSEVTSGADLAALFIEILAKGKFPFSEEM----LDRIRKIYQAFPKLSMPQHLIDHDDDDMERLSEALVAAKTRVEVCSSFLKSAIR---------------WSGEYGTSRSGCPELHYMLADYIYSESPELDMAKVTVHFVRGNNPEKFASALANFMGKCYPGEDDLAIARAVLM-----YLSQGNLRDANKLMGELRKQLEAKQQTLPKSDLIQFVVYLLETLERDALPLFRMLRQNYKSSLDRERLFDELLDDVAEKFYGVRRQVAFPGMFGDIFKMMDMQL--------------------
>GALEfabe
------------------------------------------------------------------------------------------------------MSRMARQQTRR--ALLPPLEE-------------IMQKLQKSVDEGNAYGALQLYKSYSARYAAAEKYSDALELLEDGAVLQLKHSEVTSGAELASLFVETLVKGKFPFSEET----LGHIRKIYKAFPKLCMPQHLTDHDDDDMEKLSEALVAAKTRVEVCSSFLKSAIR---------------WSAEYGASKSGCPELHYMLAEYIYSESPELDMAKVTVHFVRGNNPEKFASILVNFMGRCYPGEDDLAIVRAVLM-----YLSQGNLRDANKLMDELRKLLEMKQQSLPKSDLIQFVVYLLETLERDALPLFRALRQKYKSSIDRERLFDELLDDVAEKFYGVRRQVSFPGMFGDIFKMMEMQL--------------------
>GASTelat
---------------------------------------------------------------------------------------------------------MSRKPTRH--GMLPLPEE-------------IKKKLEKSVNEGNAYGSLQLYKTYSARYAAAEKYNDALDILEAGAIIQLNHSEITSGAELATLFVEILIKGKFPFNDEI----LDRIRKIYQSFPKISMPQHLADHDEDDMEKLSEALVAAKTRVEMCSSFLKSAIR---------------WSAEYGTSKSGFPELHFMLAEYIYSESPELDMAKVTIHFVRGNNPEKFASTLVNFMGKCYPGEDDLAIARAILM-----YLSQGNLRDANKLMDELQKQLEAKQQALPKSDLIQFVVYLLKTLERDALPLFKMLRQKYQPSIDREHLFDELLDDIAERFYGVRRQVAFPGMFGDIFKMMEMQL--------------------
>GOODfuma
------------------------------------------------------------------------------------------------------MSRMTRQQTKR--GMLPPPQE-------------IVQKLEKSMNEGNAYGALQLYKTYSARYASAEKYNDSLELLQAGAILQLEHSEVTSGAELAILFVEILIKGKFPFSEEM----LDRIRKIYQAFPKLSMPHHLNDQDEDDMEKLSEALVAAKTRVEVCSSFLKSALR---------------WSADYGASKSGCPELHYMLAEYIYSESPELDMAKVTVHFVRGNNLEKFASTLANFMEKCYPGEDDLAIARAVLM-----YLSQGDLRDANKLVGELRKQLEAKQQTLPKSDLIQFVVYLLETLERDALPLFRMLRQKYKLSIDRERVFDELLDDIAEKFYGVRRQVAFPGMFGDIFKMMDMQL--------------------
>GOODpube
LHLRCI-------------------GELRASPIHRASTSREP---SPPNSRRRAEEA-VPQLSSSIREKPRSPFFSFFFT---SLSPPPW--IVLLEPIALEMSRMARQQTRR--GMLPPPQE-------------IMQKLEKSVNEGNAYGALQLYKTYSARYASAEKYNDSLELLQAGAILQLEHSEVTSGAELAILFVEILIKGKFPFSEGM----LDRIRKIYQAFPKLSMPHHLNDQDEDDMEKLSEALVAAKTRVEVCSSFLKSALR---------------WSADYGASKSGCPELHYMLAEYIYSESPELDMAKVTVHFVRGNNLEKFASTLANFMEKCYPGEDDLAIARAVLM-----YLSQGNLRDANKLVGELRKQLEAKQQTLPKSDLIQFVVYLLETLERDALPLFRMLRQKYKSSIDRERVFDELLDDITEKFYGVRRQIAFPGMFGDIFKMMDMRL--------------------
>GYMNdens
------------------------------------------------------------------------------------------------------MSRMTRQQTRR--GILPSPQE-------------IMKKLEKSVNEGNAYGALQLYKTYSARYASSEKYNDALELLQAGAILQLQHSEVTSGAELATLFVEILIKGKFPFSEET----LDRIRKIYQAFPKLSMPHHLTDQDDDDMERLSEALVAAKTRVEVCSSFLKSALR---------------WSAEYGSSKSGCPELHYMLAEYIYSESPELDMAKVTVHFVRGNNPEKFASTLANFMGKCYPGEDDLAIARAVLM-----YLSQGDLRDANKLVGELRKQLEVKQQTLPKSDLIKFVVYLLETLERDALPLFRMLRQKYKSSIDRERLFDELLDDVAEKFYGVRRQAAFPGMFGDIFKMMEMQL--------------------
>GYMNodor
------------------------------------------------------------------------------------------------------MSRMTRQQTRR--GILPSPQE-------------IMKKLEKSVNEGNAYGALQLYKTYSARYASAEKYNDALELLQAGAILQLQHSEVTSGAELATLFVEILIKGKFPFSEET----LDRIRKIYQAFPKLSMPHHLTDQDDDDMERLSEALVAAKTRVEVCSSFLKSALR---------------WSAEYGSSKSGCPELHYMLAEYIYSESPELDMAKVTVHFVRGNNPEKFASTLANFMGKCYPGEDDLAIARAVLM-----YLSQGDLRDANKLVGELRKQLEVKQQTLPKSDLIKFVVYLLETLERDALPLFRMLRQKYKSSIGRERLFDELLDDVAEKFYGVRRQAAFPGMFGDIFKMMEMQL--------------------
>HABElong
------------------------------------------------------------------------------------------------------MSRMTRQQTRR--GVLPPPQE-------------IMEKLEKSVNEGNAYGALQLYKTFSARYASAEKYIDALELLQAGAILQLQHSEVTSGAELATLFVEILIKGKFPFSEET----LDRIRKIYQAFPKLSMPHHLTDQDDDDMERLSEALVAAKTRVEVCSSFLKSALR---------------WSAEFGASKSGCPELHYMLAEYIYSESPELDMAKVTVHFVRGNNPEKFASTLTNFMGKCYPGEDDLAIARAVLM-----YLSQGDLRDANKLVGELRKQLEVKQQTLPKSDLIKFVVYLLETLERDALPLFRMLRQKYKSSIDRERLFDELLDDVAEKFYGVRRQVAFPGMFGDIFKMMEMQL--------------------
>HABEpant
------------------------------------------------------------------------------------------------------MSRMTRQQTRR--GVLPPPQE-------------IMEKLEKSVNEGNAYGALQLYKTFSARYASAEKYIDALELLQAGAILQLQHSEVTSGAELATLFVEILIKGKFPFSEET----LDRIRKIYQAFPKLSMPHHLTDQDDDDMERLSEALVAAKTRVEVCSSFLKSALRSYAFGWLHHPLEENMWSAEFGASKSGCPELHYMLAEYIYSESPELDMAKVTVHFVRGNNPEKFASTLTNFMGKCYPGEDDLAIARAVLM-----YLSQGDLRDANKLVGELRKQLEVKQQTLPKSDLIKFVVYLLETLERDALPLFRMLRQKYKSSIDRERLFDELLDDVAEKFYGVRRQVAFPGMFGDIFKMMEMQL--------------------
>HAEMdisc
------------------------------------------------------------------------------------------------------MSRMTRQQTRR--GMLPPPQE-------------IMQKLEKSVNEGNAYGALQLYKTYSARYASAEKYNDSLELLQAGAILLLEHSEVTSGAELAILFVEILIKGKFPFSAEM----LDRIRKIYQAFPKLSMPHHLNDQDEDDMEKLSEALVAAKTRVEVCSSFLKSALR---------------WSADYGASKSGCPELHYMMAEYIYSESPELDMAKVTVHFVRGNNLEKFASTLANFMEKCYPGEDDLAIARAVLM-----YLSQGDLRDANKLVSELRKQLEAKQQTLPKSDLIQFVEYLLETLERDALPLFRMLRQKYKPSIDRERIFDELLDDIAQKFYGVRRQVTFPGMFGDIFKMMDMQL--------------------
>HEMIforr
------------------------------------------------------------------------------------------------------MSRISRQQTRR--GMLPSPQE-------------IMQKLEKNVNEGNAYGALQLYKTYSARYASAEKYNDALDLLQAGAILQLQHSEVTSGAELATLFVEILIKGKFPFSEET----LDRIRRIYQAFPKLSMPHHLTDQDDDDLERLSESLVAAKTRVEVCSSFLKSALR---------------WSAEYGASKSGFPELHYMLAEYIYSESPELDMAKVTVHFVRGNNPEKFASTLANFMGKCYPGEDDLAIARAVLM-----YLSQGDLRDANKLVGELRKQLEVKQQTLPKSDLIKFVVYLLETLERDALPLFRMLRQKYKSSIDRERLFDELLDDVAEKFYGVRRQIAFPGMFGDIFKMMDMQL--------------------
>HYPOheme
------------------------------------------------------------------------------------------------------MS--TGGRAKR--GALPPPEE-------------VIEKLEKIVNGGDYYGALQMYKSYSVRYTAAQRYNDALDILQSGALIQLKNEQVTCGAELASLFVETLIKGKIPYNEET----LDRVRKIYQSFPKLSVPQHLGE-DDDDMEKLSEALVAAKVRVESCSSFLKSALK---------------WSAESGAQKNGSPQLHDMLAEYIYSESPELDMAKVSIHFVRGNNPEKFASTLVNFMGKCYPGEDDLAIARAVLM-----YLSLGNLRDANYLMDEIRKQLKSKQLVFPESDLTQFVVYLLQTLERDALPLFRILRQKYKSSIDRE----------------------------------------------------------
>LANAlana
---------------------------------------------------------------------------------------------------------MSMGRSKR--GVLPPPEE-------------VIEKLEKTVNAGDCYGALQMYKSYSVRYTTAQRYSEALDILQSGALNQLKNKQVTCGAELATLFVETLIKGKIPFGEET----LDRVRKIYESFPKLSVPQHLGD-DDDDMEKLSEALVAAKVRVECCSSFLKSAIN---------------WSAESGAPKNGSPQLHDMLAEYIYSESPELDMAKVSIHFVRGKNPEKFASTLVNFMGKCYPGEDDLAIARAVLM-----YLSQGNLRDANYLIDEIRKQLKFKQFVFPQSDLTQFVMYLLQTLERDALPLFRILRQKYKSSIDREALFDELLDEIAEKFYGVRRRSGLQGMFGDFFKMMGGDV---SL---------------
>LECAnigr
------------------------------------------------------------------------------------------------------MSRMTRQQTRR--GLLPPLQE-------------IMLKLHKNIDEGNAYGALQLYKTYSARYAAAEKHSDALDLLEDGAVLQLKHSEVTSGAELASLFIENLVKGKFPFSEET----LGRIRKIYKAFPKLCMPQHLTDQDDDDMEKLSEALVAAKTRVEVCSSFLKSAIR---------------WSAEYGASKNGCPELHYMLAEYIYSESPELDMAKVTVHFVRGNNPEKFASTLINFMGRCYPGEDDLAIVRAVLI-----YLSQGDLRDANKLMDELKQQLEMKQQSLPKSELIQFVVYLLETLERDALPLFRTLRQKYKSSIGRERLFDELLDDVAEKFYGVRRQVAFPGMFGDIFKMMEMQL--------------------
>LIMOabor
------------------------------------------------------------------------------------------------------MSTMTRQNPRR--GMLPPIQE-------------IMQKLEKNVNEGNAYGALQLYKTYNARYVAAEKYNDALDLLEAGAILQLKHSEVTSGAELATLFVETLIKGKLPFCDET----LDRIRKIYEAFPKLAMPHHLTDHDDDDMEKLSEALVAAKTRVEVCSAFLKSAIR---------------WSAEYGTAKSGCPEVHYMLAEYIYSESPELDMAKVTVHFVRGNNAEKFASTLANFMGKCYPGEDDLAIARAVLM-----YLSQGNLRDANKLMGELRKQLEAKQQTLPKSDLIQFVVYLLQTLERDALPLFRMLRQKYKSSIDRERLFDELLDDVAEKFYGVRRQVAFPGMFGDIFKMMEMQL--------------------
>MASDpict
---------------------------------------------------------------------------------------------------------MSRQQTSR--GNLPPPQS-------------IMQKLEKSVIEGNAYGALQLYKTYSARYIAAEKYNDALDLLEAGAIVQHNHSEVTSGAELATLFVETLIKGKFPFSENT----LDRIRKIYRAFPKLSMPQHLIDHDDDDMEKLSEALVAAKTRVEVCSSFLKSAIR---------------WSSEFGASKSGCPELHDMLAEYIYSESPELDMAKVTVHYVRGNNLEKFASTLANFMGKCYPGEDDLAIARAVLL-----YLSQGNLRDANKLMGELQKQLKVKQQTLPKSDLIQFVVYLLETLERDALPLFRMLRQKYKSSIDRERLLDELLDDVAEKFYGVRRQASFPGMFSDMFRVRRFIFCSVSVILY---------LLC
>MEXIxero
------------------------------------------------------------------------------------------------------MSRIARQPTRR--GMLPPPLE-------------IMQKLEKSVDEGNAYGALQSYKTYSARYAAAEKFNEALDLIEAGAIILFKHSEVISGAELATLFVETLVKGKFPFCEDF----LDRIRKIYQAFPKLSMPQHLTDQDDDDMEKLSGVLVAAKTRVEVCSSFLKSAIR---------------WSSDNGASKNGFPELHYMLAEYIYSESPELDMTKVTFHFVRGNNPKKFASTLANFMEKCYPGEDDLAIARAVLM-----YLSQGNLADANKLMAELRKQLDLKQQTLPKSDLIQFVVYLLETLERDALPVFRILRQKYMSSLERERLFDELLDDVAERFYGVRRQVAFPGMFGDIFKMMDMQL--------------------
>MICRparv
------------------------------------------------------------------------------------------------------MSGMTRQQTRR--GMLPSLQE-------------IIHKLEKIVNEGNAYGALQLYKTYSARYASAGKYMDALELLQAGAILQLKHSEVTSGAELATLFVEILVKAKLPFCEET----LDNIRKIYQAFPKLSMPHNLTDQDDDDMEKLSEALVAAKTRVEVCSSFLKSALR---------------WSAEFGASKCGNPELHYMLAEYIYSESPELDMAKVTVHFVRGNNPEKFASTLANFMGKCYPGEDDVAIARAVLM-----YLSQGNLRDANKLVGELRKQLEAKQQTLPKSDLIQFVVYLLETLERDALPLFRMLRQKYKSSIDRERLFDELLDEVAEKFYGVRKQAAFPSMFGDIFKMMEMQL--------------------
>MOLIcapi
------------------------------------------------------------------------------------------------------MS--TGGRVRR--GALPPPEEVTDPILLSARDLQVIEKLEKIVNGGDYYGALQMYKSYSVRYTAAQRYNDALDILQSGALIQLKNEQVTCGAELASLFVETLIKGKIPYSEET----LDRVRKIYQKFPKLSVPQHLGE-DDDDMEKLSEALVAAKVRVESCSSFLKSALK---------------WSAESGAQKNGSPQLHDMLAEYIYSESPELDMAKVSIHFVRGNNPEKFASTLVNFMAKCYPGEDDLAIARAVLM-----YLSQGNLRDANYLMDEIRKQLKSKQLVFPESDLIQFVVYLLQTLERDALPLFRILRQKYKSSIDRESLFDELLDEIAEKFYGVRRRSGLQGMFGDLFKMLGSEV---PL---------------
>NEUWmali
------------------------------------------------------------------------------------------------------MSRMTRQQTRRGGGVLPPPKE-------------IMEKLEKTVEEGNAYGALQMYKTYSTRYAAAEKYNEALDILESGAIVQLKHSEVTCGAELASLFVETLVKGKFPFCEET----LDRIRKIYQVFPKLSMPQHLADQDDDDMEKLSEALVAAKTRVEVCSSFLKSAIR---------------WSAEFGPSRNGFPELHYMLAEYIYSESPELDMAKVTVHFVRGNNPEKFASTLANFMGKCYPGEDDLAIARAVLM-----YLSQGNLRDANKLMSELRRHLESKQQTLPKSNLIQFVVYLLETLERDALPLFRMLRQKYKSCIDRERLFNELLDDIAERFYGVRRQTAFPGMFGDIFKMMEMQL--------------------
>NEUWzoll
------------------------------------------------------------------------------------------------------MSRMTRQQTRRGGGVLPPPKE-------------IMEKLEKTVEEGNAYGALQMYKTYSTRYVAAEKYNEALDILESGAIVQLKHSEVTCGAELASLFVETLVKGKFPFCEET----LDRIRKIYQVFPKLSMPQHLADQDDDDMEKLSEALVAAKTRVEVCSSFLKSAIR---------------WSAEFGPSRNGFPELHYMLAEYIYSESPELDMAKVTVHFVRGNNPEKFASTLANFMGKCYPGEDDLAIARAVLM-----YLSQGNLRDANKLMSELRRHLESKQQTLPKSNLIQFVVYLLETLERDALPLFRMLRQKYKSCIDRERLFNELLDDIAERFYGVRRQTAFPGMFGDIFKMMEMQL--------------------
>OECEmacu
------------------------------------------------------------------------------------------------------MSR-----ASR--GMLPPSQE-------------IMQKLAKSVNEGNAYGALQLYKTYSARYAAAEKYNDALDLLEAGAIILLNHSEVTSGAELATLFIEILTKGKFPFSEEA----LDRIRKIYQTFPKLSIPQHLIDHDDDDMEKLSEALVAAKTRVEVCSSFLKSAIR---------------WSADYGTSKSGCPELHYMLAEYIYSESPELDMVKVTAHFVRGNNPEKFASILANFMGKCYPGEDDLAITRAVLM-----YLAQGNLRDANKLMDELRKQLKAKQQTLPMSDLIQFVVYLLETLERDALPLFRMLRQKYKSSIDRERLFDELLDDVAEKFYGVRRQVSFPGMFGDIFKMMDMQL--------------------
>OPHRgarg
------------------------------------------------------------------------------------------------------MSRMTRQQTRR--GVLPSPQE-------------IMQKLEKSVNEGNAYGALQLYKTYSARYASAEKYDDALEILQAGAILQLQHSEVTSGAELATLFVEILIKGKFPFSEET----LDRIRKIYQAFPKLSMPHHLTDQDDDDMERLSEALVAAKTRVEVCSSFLKSALR---------------WSAEYGASKSGCPELHYMLAEYIYSESPELDMAKVTVHFVRGNNPEKFASTLANFMGKCYPGEDDLAIARAVLM-----YLSQGDLRDANKLLAELRKQLELNQQTLPKSDLIKFVVYLLETLERDALPLFRMLRQKYKSSIDRERLFDELLDDVAEKFYGVRRQVAFPSMFGDIFKMMDMQL--------------------
>OPHRsphe
------------------------------------------------------------------------------------------------------MSRMTRQQTRR--GVLPSPQE-------------IMQKLEKSVNEGNAYGALQLYKTYSARYASAEKYDDALEILQAGAILQLQHSEVTSGAELATLFVEILIKGKFPFSEET----LDRIRKIYQAFPKLSMPHHLTDQDDDDMERLSEALVAAKTRVEVCSSFLKSALR---------------WSAEYGASKSGCPELHYMLAEYIYSESPELDMAKVTVHFVRGNNPEKFASTLANFMGKCYPGEDDLAIARAVLM-----YLSQGDLRDANKLLAELRKQLELNQQTLPKSDLIKFVVYLLETLERDALPLFRMLRQKYKSSIDRERLFDELLDDVAEKFYGVRRQVAFPSMFGDIFKMMDMQL--------------------
>ORCHital
------------------------------------------------------------------------------------------------------MSRMTRQQTRR--GILPSPQE-------------IMQKLEKNVNEGNAYGALQLYKTYSARYASAEKYNDALELLQAGAILQLQHSEVTSGAELATLFVEILIKGKFPLSEET----LDRIRKIYQAFPKLSMPHHLTDQDDDDMERLSEALVAAKTRVEVCSSFLKSALR---------------WSAEYGASKSGCPELHYMLAEYIYSESPELDMAKVTVHFVRGNNPEKFASTLANFMGKCYPGEDDLAIARAVLM-----YLSQGDLRDANKLVGELRKQLEVKQQTLPKSDLIKFVLYLLETLERDALPLFRMLRQKYKSSIDRERLFDELLDDVAEKFYGVRRQVAFPGMFGDIFKMMEMQL--------------------
>PAPHconc
------------------------------------------------------------------------------------------------------MSRIARQQTRR--GMLPPPLE-------------IMQKLEKSVDEGDAYGALQLYKTYSARYAAAEKFNEALDLIEAGAIIQFKHSEVISGAELATLFVETLVKGKFPFSEGS----LDRIRKIYQAFPKLSMPQHLTDQDDDDMEKLSEALVAAKTRVEVCSSFLKSAIR---------------WSADNGASKNGFPELHYMLAEYIYSESPELDMTKVTVHFVRGNNPKKFASTLANFMEKCYPGEDDLAIARAVLM-----YLSQGNLGDANTLMVELRKQLELKQQTLPKSDLIQFVVYLLETLERDALPVFRMLRQKYKSSLDRERLFDELLDDVAERFHGVRRQVAFPGMFGDIFKMMEMQL--------------------
>PAPHhirs
------------------------------------------------------------------------------------------------------MSRIARQQTRR--GMLPPPLE-------------IMQKLEKSVDEGDAYGALQLYKTYSARYAAAEKFNEALDLIEAGAIIQFKHCEVISGAELATLFVETLVKGKFPFSENS----LDRIRKIYQAFPKLSMPQHLTDQDDEDMEKLSEALVAAKTRVEVCSSFLKSAIR---------------WSADNGASKNGFPELHYMLAEYIYSESPELDMTKVTVHFVRGNNPKKFASTLANFMEKCYPGEDDLAIARAVLM-----YLSQGNLGDANTLMVELRKQLELKQQTLPKSDLIQFVVYLLETLERDALPVFRMLRQKYKSSLDRERLFDELLDDVAERFHGVRRQVAFPGMFGDIFKVL------------------------
>PHAIflav
---------------------------MRTN---------------PGYSRC------------------------DPFR---SSWTRLS--SPSPSPIAAEMSRMTRQPTSR--GMLPLPQE-------------IMRKLEKSVNEGNAYGALQLYKTYSARYAAAEKYNDALDLLEAGAIVQLNHSEVTSGAELATLFVETLIKGKVLFREET----LDRIRKIYQAFPKLSMPQHLIDHDDDDMEKLSEALVAAKTRVEVCSSFLKSAIR---------------WSAECGASKIGCPELHYMLAEYIYSESPELDMAKVTAHFVRGNNPEKFASTLVNFMGKCYPGEDDLAIARAVLM-----YLSQGNLRDANKLMGELRKQLTAKKQTLPKSDLVQFLVYLLETLERDALPLFRMLRQKYKSSIDRERLFDELLDDVAEKFYGVRRQVTFPGMFGDIFKMMDMQL--------------------
>PHAItank
---------------------------MRTN---------------PGYSRC------------------------YPFC---SSWTRPS--SPSPSPIAAEMSRMTRQPTSR--GMLPLPQE-------------IMKKLEKSVNEGNAYGALQLYKTYSARYAAAEKYNDALDLLEAGAILQLNHSEVTSGAELATLFVETLIKGKILLREET----LDRIRKIYQAFPKLSMPQHLIDHDDDDMEKLSEALVAAKTRVEVCSSFLKSAIR---------------WSAECGASKLGCPELHYMLAEYIYSESPELDMAKVTAHFVRGNNPEKFASTLVNFMGKCYPGEDDLAIARAVLM-----YLSQGNLRDANKLMGELRKQLTAKKQTLPKSDLIQFLVYLLETLERDALPLFRMLRQKYKSSIDRERLFDELLDDIAEKFYGVRRQVAFPGMFADIFKMMDMQL--------------------
>PHALcorn
---------------------------------------------------------------------------------------------------------MRRQPTSR--GMLPPPKE-------------IMQKLEKSVNEGNAYGALQLYKTYSARYVAAEKHNNALDLLEAGAILLLNHSEVTSGAELATLFVETLSKGKFPFREGT----LDRIRKIYQAFPKLSMPQHLIDHDDDDMEKLSEALVAAKTRVEVCSSFLKSAIR---------------WSAEYGASKSGCPELHYMLAEYVYSESPELDMAKVTVHFVRGNNPEKFASTLVNFLGKCYPGEDDLAIARAVLM-----YLAQGNLRDANKLMGELWKQLKAKKQTLPKSDLMQFVVYLLETLERDALPLFRMLRQKYKPSIDRERLFDELLDDVAEKFYGVRRQIGFPSMFGDIFKMMDMHL--------------------
>PHALmode
---------------------FQSNFSYNLDDQTTGAETW-P----SALPIQRPTRSHVSLNGDQYEKVSRIFPFSSPFPS-YSLSSPPP--HARRSPLAAAISKMRRQPTSR--GMLPPPKE-------------IMQKLEKSVNEGNAYGALQLYKTYSARYVAAEKHNNALDLLEAGAILLLNHSEVTSGAELATLFVETLSKGKFPFREGT----LDRIRKIYQAFPKLSMPQHLIDHDDDDMEKLSEALVTAKTRVEVCSSFLKSAIR---------------WSAEYGASKSGCPELHYMLAEYVYSESPELDMAKVTVHFVRGNNPEKFASTLVNFLGKCYPGEDDLAIARAVLM-----YLAQGNLRDANKLMGELWKQLKAKKQTLPKSDLMQFVVYLLETLERDALPLFRMLRQKYKPSIDRERLFDELLDDVAEKFYGVRRQIGFPSMFGDIFKMMDMQL--------------------
>PHRAlind
------------------------------------------------------------------------------------------------------MSRIARQQTRR--GMLPPPLE-------------IMQKLEKSVDEGNAYGALQLYKTYSARYAAAEKFNEALDLIEAGAIIQFKHSEVISGAELATLFVETLVKGKFPFCEDF----LDRIRKIYQAFPKLSMPQHLTDQDDEDMEKLSEALIAAKTRVEVCSSFLKSAIR---------------WSADNGASKNGFPELHYMLAEYIYSESPELDMTKVTIHFVRGNNPKKFASTLANFMEKCYPGEDDLAITRAVLM-----YLSQGNLGDANKLMVELRKQLESKQQTLPKSDLIQFVVYLLETLERDALPVFRILRQKYKSSLDRERLFNELLDDIAERFYGVRRQFAFPGMFGDIFKMMDMQL--------------------
>PLATclav
------------------------------------------------------------------------------------------------------MSRMTRQQTRR--GVLPSPQE-------------IMQKLEKSVNEGNAYGALQLYKTYSARYASAEKYNYALELLQAGAILQLQHSEVTSGAELATLFVEILIKGKFLFSEET----LDRIRKIYQAFPKLSMPHHLTDQDDDDMERLSEALVAAKTRVEVCSSFLKSALR---------------WSAEYGSSKSGCPELHYMLAEYIYSESPELDMAKVTVHFVRGNNPEKFASTLINFMGKCYPGEDDLAIARAVLM-----YLSQGDLRDANKFVGELRKQLEVKQQTLPKSDLIKFVVYLLETLERDALPLFRMLRQKYKSSIDRERLFDELLDDVAEKFYGVRRQAAFPGMFGDIFKMMEMQL--------------------
>RIMAelli
------------------------------------------------------------------------------------------------------MSMMMRQQTRR--GMLPPPQE-------------IMQKLEKNVNEGNAYGALQLYKTYSARYASAGKYSDALVLLQAGAILQLKHSEVISGAELATLFVEILIKGKFPFCEET----LDHIRKIYQAFPKLFLPHHLTDQDDDDMEKLSEALVAAKTRVEVCSSFLKSALR---------------WSAEYGALKSGCPELHYMLAEYIYSESPELDMAKVTVHFVRGNNPEKFAFTLANFMGKCYPGEDDLAIARAVLM-----YLSQGNLRDANKLISELRRQLEAKQQTLPKSELIHFVLYLLETLERDALPLFRMLRQKYKLSIDRERLFDELLDDVAEKFYGVRRQVAFPGMFGDIFKMMEMQL--------------------
>SELEaequ
MLDQIFSP------------------------SSHSISSF-PSIEKPGVAPKPP--PSSRVRGQAIFKQTEIL----PFPSSSSSRFLLLFDFRFPTTFAGEMSRMARQQTRR--GMLPPPLE-------------IMQKLEKSVDEGNAYGALQLYKTYSARYAAAEKFNEALYLLEAGAILQLKHSEVISGAELAILFVETLVKGKFPFCEDV----LDRIRKIYQAFPKLSMPQHLTDQDDDDIEKLSEALVAAKTRVEVCSSFLKSAIR---------------WSVENGASKNGCPELHYMLAEYIYSESPELDMTKVTVHFVRGNNPVKFASTLANFMGKCYPGEDDLAIARAVLM-----YLSQGNLRDANKLMVELRKQLELKQQTLLKSDLIQFVIYLLETLERDALPVFRMLRQKYKSSIDRERIFNELLDDVAEKFYGVRRQGAFPGMFGDIFKVRCFMRGIISLRVHTGISHDGDAIMR
>SERAvome
------------------------------------------------------------------------------------------------------MSRMTRQETRR--GVLPSPQE-------------IMLKLEKSVNEGNAYGALQLYKTYSARYASAEKYNDALELLQAGAILQLQHSEVTSGAELATLFVEILVKGKFPFSEET----LDRIRKIYQAFPKLSMPHYLTDQDDDDMERLSEALVAAKTRVEVCSSFLKSALR---------------WSAEYGALKSGCPELHYMLAEYIYSESPELDMAKLTVHFVRGNNPEKFASTLANFMGKCYPGEDDLAIARAVLM-----YLSHGDLRDANKLVGELRKQLEVKQQTLPKSDLMKFVVYLLETLERDALPLFRMLRQKYKSSIDRERLFDELLDDVAEKFYGVRRQASFPGMFGDIFKMMEMQL--------------------
>THELangu
------------------------------------------------------------------------------------------------------MSMMMRQQTRR--GMLPPIQE-------------IMLKLEKNVNEGDAYGALQLYKTYSARYALAGKYSDALELLQAGAILQLKHSEVTSGAELATLFVEILIKGKFPFCEET----LDHIRKIYQAFPKLSMPHHLTDQDDDDMEKLSEALVAAKTRVEVCSSFLKSALR---------------WSAEYGALKSGCPELHYMLAEYIYSESPELDMAKVTVHFVRGNNPEKFASTLANFMGKCYPGEDDLAIARAVLM-----YLSQGNLRDANKVMGELRKQMEAKQQTIPKSDLIQFVLYLLETLERDALPLFRMLRQKYKSSIDRERLFDELLDDVAEKFYGVRRQVSFPGMFGDIFKMMEMQL--------------------
>VANIplan
------------------------------------------------------------------------------------------------------MSRMTRQQTRR--GLLPPLQE-------------IMQKLHRCVDEGNAYGALQLYKTYSARYAAAEQYSDALDLLEDGAVLLLQHSEVTSGAELASLFVDNLVKGKFSFSEET----LGRLRKIYEAFPKLCMPQHLTDHDDDDMEKLSEALVAAKTRVEVCSSFLKSAIR---------------WSAEFGASKSGCSELHYMLAEYIYSESPELDMAKVTVHFVRGNNLENFASTLVNFMGRCYPGEDDLAIARAVLM-----YLSQGNLRDANKLMNELRNLLKMKQQSLPKSDLIQFVVYLLEMLERDALPLFRTLRQKYKPSIDRERLFDELLDDVAEKFYGVRRQVAFPGMFGDIFKMMDMQL--------------------
>VANIshen
------------------------------------------------------------------------------------------------------MSRMTRQQTRG--GLLPPLQE-------------IMQKLRKCVDEGNAYGALQLYKTYSARYAAAEKYSDALDLLEDGAVLQLQHSEVTSGAELASLFVDTLVKGKFSFSEET----LGRIRKIYKAFPKLCMPQHLTDHDDDDMEKLSEALVAAKTRVEVCSSFLKSAIR---------------WSVEFGASKSGCSELHYMLAEYIYSESPELDMAKVTIHFVRGNNPENFASTLVNFMGRCYPGEDDLAIARAVLM-----YLSQGNLRDANKLMNELRKLLEMKQQSLPKSDLIEFVVYLLETLERDALPLFRTLRQKYKPSIDRERLFDELLDDVAEKFYGVRRQVAFPGMFGDIFKMMDMQL--------------------
>EPIPaphy
------------------------------------------------------------------------------------------------------MSIMERPVTKR--GVLPPPQE-------------IMRKLEKSVNDGNSYGALQLYKTYSARYKAAEKINDALDLLEAGAILLLNHSEVTSGAELASLFVDSLVKGKFPFSEET----LDRIRKIYYAFPKLSMPQHLTDHDDDDMEKLSEALVAAKTRVEVCSSFLKSAIR---------------WSSEYGKSKGGYPELHCMMAEYIYSESPELDMTKVSAHFVRGNNPEKFAFTLVNFMGKCYPEEDDLAITRAVLM-----YLSQGNLRDANKLMDDLKKQLKAKGQSLPDSDLIQFVDYLLQTLERDALPLFRMLRQKYKSSIDREHLFDELLDDIAEKFYGVRRRPAFSGMLGDIFKMMDIQM--------------------
