# Supplementary material for: Orchid Phylotranscriptomics: The Prospects of Repurposing Multi-Tissue Transcriptomes for Phylogenetic Analysis and Beyond
Source: Front Plant Sci. 2022 May 27;13:910362. doi: 10.3389/fpls.2022.910362 (PMC9196242; doi:10.3389/fpls.2022.910362)
Supplement: Supplementary file 4 [file Data_Sheet_3.zip › ortho_MSA/r1/OG0009623.fa]

>ANOEemei
--------------MLSTCQQAH------RSAAPVP--------------TLVASRRLLYAATARLRRSYL-----FHG--ASTRRHSLRFSF-IAVQARNSQQQ---QQLRLSILRFTL-------------------------GIPGLDESYLPRWIGVTFGSLILLNHFTSSSPAPAQLISEAIGLVLAAFSTTLPYIGRFLKGENPVDRSTLPEGNQQIFIMSDNLLDSQKEDFAWA---SYVILRNTNTMS----VLIVVKKASCVRGYWNMPEGISKAQILELLTNKFEEAGFLHLKGSLYFPQKP---DPELQQMLPRGTLSLLVQPIYWDFSALDDNRPNIEGLILLASSADYAYSDKDIAWIRAISNKFQGFA--------------Q------------------------------------------------------
>ANOEroxb
--------------MLSTCQQAH------RSAAPVP--------------TLVASRRLLYAATARLRRSYL-----FHG--ASARRHSLRFSF-IAVQARNSQQQ---QQLRLSILRFTL-------------------------GIPGLDESYLPRWIGVAFGSLILLNHFTSSSPAPAQLISEAIGLVLAAFSTTLPYIGRFLKGENPVDRSTLPEGNQQIFIMSDNLLDSQKEDFAWA---SYVILRNTNTMS----VLIVVKKASCVRGYWNMPEGISKAQILELLTNKFEETGFLHLKGTLYFPQKP---DPELQQMLPRGTLSLLVQPISGDLSALDDNRTNIEGLILLASSANYAYSDKDFTWIRAISNKFQGFA--------------Q------------------------------------------------------
>APOSodor
--------------MESSCRITV------NRPWPVA--------VGRKPNSRVSSRSHLSQEKARGWRFSV-----RHG--SAARRPHGRFLV-FFARGRNLQQD---RKIELSVLRFTL-------------------------GIPGLDESYLPRWIGVAFGSLIFLNHFLSSSPAPAQIRSEVLGLFLAAFSTTLPFIRKFLKGENPADRSALPEGNEQIFAMSEYLPDFERENLAWT---SYVLLRNTNSMS----VFIMFQDKLCVRGYWNLPKETSKAEKLEWLANKFKEAGFLDLKESLYFPQRP---DTQLQQILPRGALSLLVQPVFGSSHP-SDVESNAHGFVVMASGANYAYNDRDEVWIRAISNKFRTSK---------L-----------------------------------------------------------
>APOSshen
--------------MESSCRITV------NSPWPVA--------VGRKPNSRVSSRSHLSEDKARGWRFSV-----RHG--SAARRPHCRFLV-FLARDRNLQQD---QQIELSVLRFTL-------------------------GIPGLDESYLPRWIGVAFGSLILLNHFLSSSPAPAQIRSEVLGLFLAAFSTTLPFIRKFLKGENPADRSALPEGNEQIFAMSEYLPDFERENLAWT---SYVLLRNTNSMS----VFIMFQDKLCVRGYWNLPKETSKAEKLEWLANKFKEAGFLDLKESLYFPQRP---DTQLQQILPRGALSLLVQPVFGSSHP-SDVETNAHGCVVVASGANYAYNDRDEVWIRAISNKFRTSK---------L-----------------------------------------------------------
>BLETstri
--------------MLSSCPQAL------T----------------------VSSSRHLY------------------G--GRARIHCRRFSV-FAAQDRNLQAN---QQLKLSVLRFTL-------------------------GIPGLDESYLPRWIGVAFGSLILLNHFVSSSPAPAQLRSEALGLCLAAFSTTLPYIGKFLKGENTVDRSNLPDGNQQIFIMSENLLDSQREDLAWA---SYVLLRNTNSMS----VHIAVQDASCVRGYWNMPEGISKAQMLEWLTEKFEEVGFLDLKDTLYFPQRP---DFELQEMLPRGTLSLLVQPIFGDSNGLADARTNIQGFVLLASSTNYAYSDKDTAWIRAISNKFKGFK--------------PDSSN-RSNLHPPL-----------------------------------------
>BORYspha
--------------MGSGCLLNT------SASSSRM------MLRLEQRNGPITANLHHSKFSARRQRTSLFPLLLLLS--RRKTQRHRRFPA-IAAQDSDNQQQ---EELNLSILRFTL-------------------------GIPGLDESYLPRWLGLAFGSLILLNHFLSSSGNPTQLRSEALGICLAALSTALPYLGKFLKGANPVDRSSLPQGNKQIFLMSENLSDVQKEDLAWG---SYVLLRNTNTMS----VLIAVQNALCVRGYWNAHEGVSKAQTLEWFMSQINQVGFLDLKDTLYFPRSP---DSQLQGMLPKGSVSLLVQPVFGSSAPVTNPTTNIEGFVLLASSANYAYSDRDRAWIRAIANKFKGMN---------TV-AADHQCI--------------------------------------------------
>CALAcreb
--------------MLSICQQTL------GSSAPAH--------VEHPLNARVPSITLLPVATPRLWRSSL-----LHG----ARNPSRRFSA-LTVQARNLQRE--QQQLKLSVLRFTL-------------------------GIPGLDETYLPRWIGVAFGSLIVLNHFMSSSPSPAQLRSEALGLCLASFSTVLPYIGNFLEGETRVDRSTLPEGNQQIFIMSDNLLDSQKEDLAWT---SYVILRNTNTMS----VFIVVRGASCVRGYWNMPEDVSKVQILELLSNKFEETGFLDLKDTLYYPQRP---DPEMLQILPRGTLSLLVQPISGVSTALDDDRTNIEGFVLLVSCSNYAYSDKDITWIRAISNKFQDKH---------GYN---------------------------------------------------------
>CALAplic
--------------MLSICQQTL------GSSAPAH--------VEHPLNVRVPSITFLPVATPRLWRSSL-----LHG----ARNPSRRFSA-LTVQARNLQRE--QQQLKLSVLRFTL-------------------------GIPGLDETYLPRWIGVAFGSLIVLNHFMSSSPSPAQLRSEALGLCLASFSTVLPYIGNFLEGETRVDRSTLPEGNQQIFIMSDNLLDSQKEDLAWT---SYVILRNTNTMS----VFIVVRGASCVRGYWNMPEDVSKVQILELLSNKFEETGFLDLKDTLYYPQRP---DPEMLQILPRGTLSLLVQPISGVSTALDDDRTNIEGFVLLVSCSNYAYSDKDITWIRAISNKFQGCV---------SFF---------------------------------------------------------
>CALAsini
--------------MLSGCHQAL------ALSPTSP--------------ARASSGDHLFEPTALFRRSSL-----LHG--GGARIHCRRFSV-FAAQDRDPQGN---QQIKLSVLRFTL-------------------------GIPGLDETYLPRWIGVAFGSLIILNHFLSSSPAPAQLRSEALGLCLAALSTTLPYIGKFLKGENPVDRSNLPDGNQQIFIMSENLLDSQREDLAWA---SYVLLRNTNSMS----VLIAVQGALCVRGYWNMPVGISKAQILEWLTKKIEEVGFLDLKDTLYFPQRP--ADSELQQMLPRGTLSLLVQPVFGDSSALANVRTKIEGLVLLASSANYAYSDKDTAWIRAISNKFKGMR---------TFNFCQGTDH-FC-----------------------------------------------
>CALAtsoo
-MSNRDSCLSPF-QFVTPLQIVI------RISPPSASQLKPLRQIEFRSDFRVSSGSHIFEPTALFWRSSL-----LHS--GGARIHCRHFSV-FVAQDRNLQRD---QQLKLSVLRFTL-------------------------GIPGLDETYLPRWIGVAFGSLINLNHFLSSSPAPAQLRSEALGLCLSALSTTLPYIGKFLKGENPVDRSNLPDGNQQIFVMSENLLDSQREDMAWA---SYVLLRNTNSMS----VLIAVQGALCVRGYWNMPEGISKAQILEWLTKKIEEVGFLDLKDTLYFPRRP---DSELQQMLPRGTLSLLVQPVFGDSSALANVRTKIEGFVLLASSANYAYSDKDTAWIRAISNKFKDSV--------------RESSE-PSSQEQIQQL---------------------------------------
>CALEmajo
--------------MLSACQRAH------GSAAPAA------FYGDYHLRNRAASSSLHSVGAFCSTRSSL-----LHG--RRARIHGRQFSV-FAAQNQDFQRE---QQPKFSVLRFTL-------------------------GIPGLDETYLPRWIGVAFGSLILLNHFISSSITPAQLRSEALGLCLAAFSTTLPYIGKFLKGENSVDRSTLPEGNQQIFIMSDNLLDSQKEDLAWA---SYVILRNTNTMS----VLIVLQEASCVRGYWNIPEYISKIQILEFFRNKFEEVGFLSLKDTFYFPQRP---DSELLQMLPSGTLSLLVQPVFGNPSSLDVVGSNVEGFVLLASCSNYAYSDKDISWIRGISNKFRGFN--------------HHH----------------------------------------------------
>CEPHdama
-----------------------------------P------TRVE--LHARVSSSSLLFKPTARFLRSSL-----IHGA-GRARMPCRRFSV-FAAQDRNLQGD---QQLKLSVLRFTL-------------------------GIPGLDESYLPRWIGVAFGSLILLNHFVSSSPAPAQLRSEALGLCLAAFSTTLPYIGKFLQGENPVDRSSLPEGNQQIFIMTENLLDSQKEDLAWA---SYVLLRNTNSMS----VLIVVKDSSCVRGYWNIPEGISKA-----------------------------------------------------------------------------------------------------------------------------------------------------------------------
>CHILsemi
--------------MRSTCQQAH------GSAAPVA------AYGDDHLRNRVASNNLLSVATSCFSRSSL-----FHG--TRDRIHCRRFSV-FAVQNPNLQRE---QQPKFSVLRFTL-------------------------GIPGLDETYLPRWIGVTFGSLILLNHFISSSITPAQLRSEALGLCLAAFSTTLPYIWKFLKGENSV--SALPDGNQQIFIMSDNLLDSQKEDLAWA---SYVILRNTNTMS----VLIVLQEASCVRGYWNIPEGFSKAQILEFLKTKFKEVGFLNLKDAFYFPQRP---DSELLQILPRGTLSLLVQPVSGDSSPLDDNRSNVEGFVLLASCSNYAYSNKDISWIRGISNKFRGMN---------TYNFCDEDVDNSC-----------------------------------------------
>CHILtrap
--------------MRSTCQQPH------GSAAPVA------AYGDDHLRNRVTSNNLLSVATSCFSRSSL-----FHG--TRDRIHCRRFSV-FAVQNPNLQRE---QQPKFSVLRFTL-------------------------GIPGLDETYLPRWIGVAFGSLIVLNHFISSSITPAQLRSEALGLCLAAFSTTLPYIGKFLKGENTV--SALPDGNQQIFIMSDNLLDSQKEDLAWA---SYVILRNTNTMS----VLIVLQEASCVRGYWNIPEDFSKAQMLEFLKTKFKEVGFLNLKDAFYFPQRP---DSELLQILPRGTLSLLVQPVSGDSSPLDDNRSNVEGFVLLASCSNYAYSNKDISWIRGISNKFRGFK--------------HGPLR-KF-----------------------------------------------
>CORYacti
--------------MLISCLRAF------KSTLANA------ALVEHHRHASVASDNLLSVSTSHLWPSSL-----LHG--VGARIYSRRFSV-FAVQASNMQPE---HQLKLSVLRFTLGKPFPSIHNPFILQLLMKNNCLLATGIPGLDETYLPRWIGVTFGSLILLNHFVSSSPSAAQIRSEALGLCMAAFSTTLPYIGKFLKGEDPVDRSTLPEGNQQIFIMSDNLLDSEKEDLAWA---SYVILRNTNTMS----VLIVVQEASCVRGYWNIPEGISKAQMLELLTNRFEERGFLDLMDMLYFPQRPVSADSELLQILPRGTLSLLVQPVSGNSNALVDDRTNIKGFILLASCSNYAYNDKDIAWIRGISNKLRGFK--------------HGSER-KF-----------------------------------------------
>CREMappe
--------------MLGSCQQAL------TGSAPSP--------------ARVSSSSHLFEPTARLWTSSL-----VHS--GGARIHCCRFSV-FAAQDRNPQGD---QQLKLSVLRFTL-------------------------GIPGLDESYLPRWIGVAFGSLILLNHFLSSSPAPVQLRSEALGLCLAAFSTTLPYIGKFLKGEGRVDRSNLPDGNQQIFIMSENLLDSQREDLAWA---SYVLLRNTNSMS----VLIAVQDASCVRGYWNVPEGISRSQLLKWLTQKFEDVGFLNLKDTLYFPQRP--ADFELLQMLPRGTLSLLVQPVLSDSSALVGVRTNVEGFVLLASCANYAYSDKDRAWIRAITNKFKGMS---------TFHYCQGTDC--------------------------------------------------
>CRYPlept
-----------M-QMLSSYLQAL------GSTATAA------GPVMRYLHAHVASTSLLSVSTSCLWRNSL-----I-G--ASARSHSRRFPV-FAVQARNVQRE---QQLKLSVLRFTL-------------------------GIPGLDETYLPRWIGIAFGSLLILNHFLSSSPAPAQLRSEALGFCLAAFSTVLPYIGKFLKGENPVDRSTLPEGNQQIFILSNNLSDSVKEDLAWA---SYVILRNSNTVS----VLIVVQEASCVRGYWNLPEGISKAQILELLINKF-EAKFLHLKDTLYFPQRP---DSELLQILPKGTLSLLVQPVFGVSSATNDDQTDIEGFFLLVSCSNNAYSDKDIAWIRGISNKFQGFK--------------HAP----------------------------------------------------
>CYMBensi
--------------MLSSCHQVL------TGLAPTP--------------ARVASSSHLFEPAVRFWTSSI-----LHG--GGARIHYHRFPL-FVAQDRNLQGD---QQLKLSVLRFTL-------------------------GIPGLDESYLPRWIGVAFGSLILLNHFLSSSPSPAQPRSEALGLCLAAFSTTLPYIGKFLKGENSVDRSNLPDGNQQIFIMSENLLDPQKEDLAWA---SYVILRHTNSMS----VLIAVKDASCVRGYWNVPEGISKDQIIEWLIKKFEEMGFLELKDTLYFPQRP---DSVLQQMLPRGTLSLLVQPFFSDAGALVDARTNIEGFVLLASSANYAYSDKDIAWIRAISNKFKGMS---------TFNYRQGTDP-FC-----------------------------------------------
>CYMBmann
--------------MLSGCHQVL------TGLARTS--------------ARVASSSHLFEPAVRFWTSSI-----LHG--GGARIHYHRFPL-FVAQGRNLQGD---QQLKLSVLRFTL-------------------------GIPGLDESYLPRWIGVAFGSLILLNHFLSSSPSPAQPRSEALGLCLAAFSSTLPYIGKFLKGENPVDRSNLPDGNQQIFIMSENLLDPQKEDLAWA---SYAILRNTNSMS----VLIAVKDASCVRGYWNVPEGISKDQIIEWLIKKFEEMGFLELKDTLYFPQRP---DSVLQQMLPRGTLSLLVQPVFSAAGVLVDARTNIEGFVLLASSANYAYSDKDIAWIRAISNKFKGMS---------TFNCRQGTDP-SC-----------------------------------------------
>CYPRbard
--------MERH-RMLSSCCNAV------KSAAPPA------ARVGYHPNARIASSRLLYGATARCRRNSF-----PHDN-GGSRILRRPFSV-SAAQDRKLQQD---EQLNLSVLRFTL-------------------------GIPGLDESYLPRWIGVAFGSLIVLNHFLSSSPDPAQLRSEALGLCLAAFSTTIPYLGKFLKGENPVDRSTLPEGNQQIFIISENLLDSQKEDLAWA---SFVLLRNTNTMS----VLIVIGDGSCVRGHWNVLESISKVQILEWLTNKFIEAGFLDLKDTLYFPQKP---DSELQQILPRGTLSLLVQPIFGDSFALADAKTNIKGFVLVSSSASYAYNEKDRAWIRAVSYKFQDFE--------------RGFSS-RL-----------------------------------------------
>CYPRflav
--------------MFSSCCNAV------KSAAPPA------ARAGHHPNAHVASSRLLYGSTARCCRSSF-----PHDN-GGARILRRRFSV-SAAQDRKLQQD---QQFNLSVLRFTL-------------------------GIPGLDESYLPRWIGVAFGSLILLNHFLSSSPAPAQLRSEALGLCLAAFSTTLPYLGKFLKGENPVDRSNLPEGNQQIFIISENLFDSQKEDLAWA---SYVLLRNTNTIS----VLIVVGDASCVRGYWNVLESISKVQTLEWLKNKFIEVGFLDLKDTLYFPQKP---DSGLQHILPRGTLSLLVQPIFGDSFALADAKKNIKGFVLVSSSASYAYSEKDTAWIRAVSYKFQDFE--------------HGFSS-RF-----------------------------------------------
>DENDchryso
--------------MLSSCHQAL------TGSVPSP--------------ARVSSSSHLFEPTTLFWRSSH-----LHR--GGTRVHCRRFSV-SAVQERNLQGD---QQLRLSVLRFTL-------------------------GIPGLDESYLPRWIGVAFGSLILLNHFISSSPAPAQLRSEALGLCLSVFSTTLPYIGKFLKGENPVDRSNLPDGNQQIFIMSENLLDSQREDLAWA---SYVLLRNTNSMS----VLIVLQNASCVRGYWNMPEGISKVQILEWLTKKFEEVGFLDLKDTLYFPQRP---GSELQQMLPRGTFSLLVQPVFGDSCALVDTRTNIEGFVLLASSASYAYSDKDTAWIRTISNKFKGFK--------------HGSSN-RTKLHPSL-----------------------------------------
>DENDnobi
--------------MLCSCHRAL------TGSLPSP--------------ARVSSSSHLFEPTTLFWRSSL-----LHR--GGTRVHCRRFSV-FAVQERNLQGD---QRLRLSVLRFTL-------------------------GIPGLDESYLPRWIGVAFGSLILLNHFTSSSPAPAQLRSEVLGLCLSVFSTTLPYIGKFLKGENPVDRSNLPDGNQQIFIMSENLLDSQREDLAWA---SYVLLRNTNSMS----ALIVLQDASCVRGYWNMPEGISKDQILEWLTKKFEEVGFLDLKDTLYFPQRPVSAGSELRQMLPRGTFSLLVQPVFGDSCALVDTRTNIEGFVLLASSANYAYSDKDAAWIRTISNKFKGFK--------------HGSSN-RTKLHPPL-----------------------------------------
>DIURorie
--------------ML-NYQQAL------RSAPLAN------AHVEQHLHARVVSSSLISVAASSLWRSFL-----LHG---GGRIPCRRFSA-FAVQARNSQGE---QQLKLSVLRFTL-------------------------GIPGLDETYLPRWIGVAFGSLIILNHLMSSSPAPAQLISEALGLCLAAFSTTLPYIGKFLKGENPIDRSTLPEGNQQIFILSDNLSDSQKEDFAWA---SYVILRNTNTIS----VLIVVQEAACVRGYWNMPEGISKAQMLELLKNKFEEAGFLVLKRTLYFPQRP---DSELLQMLPKGTLSVLVQPFSGDSIALDDDGTNVEGFVLLASCSNYAYSDKDIAWIGGISNKFQGFK--------------HGSEG-EF-----------------------------------------------
>DRAKelas
--------------MLSSCQQSL------VSAAPAA------VYVDHHLRNGVASGGLLPVSATCFSRSAL-----LHG--RRAGIHGRRFSA-FSVQTLNSQRE---QQPKFSVLRFTL-------------------------GIPGLDEAYLPRWIGVGFGSLILLNHFISSSTTQAQLRSEALGLCLAAFSTTLPYIGKFLKGENSVDRSTLPEGNQQIFIMSDNLLDSQIEDLAWA---SYVMLRNTNTMS----VLIVIQGASCVRGYWNIPEDIPKEQILEYLKNNFGEVGFIGLKDTFYFPQKP---DSELLQLLPRGTLSLLVLPVSGDSSALADDRSNVEGFVLLASGSNYAYSDKDISWIKGISKKLRGMN---------IF----------------------------------------------------------
>DRAKthyn
--------------MLSSCQQAL------VTAAPAA------VYVDHHLRNGVASGGLLPVSTTCFSRSAL-----LHG--RRAGIHGRRFSV-SSVQTRNFQRE---QQPKFSVLRFTL-------------------------GIPGLDETYLPRWIGVGFGSLILLNHFVSSSTSPAQLRSEALGLCLAAFSTTLPYIGKFLKGENSVDRSTLPEGNQQIFIMSDNLLDSQKEDLAWA---SYVMLRNTNSMS----VLIVTQGASCVRGYWNVPEDIPKEQILDYLKNKFGEVGFLGLKDTFYFPQKP--ADFELLQLLPRGTLSLLVLPVSGDSSALGDDRSNVEGFVLLASCSNYAYSDKDISWIKAISKKLRGKN--------------LSR--------PI------------------------------------------
>EPIDfulg
--------------MLSSCHQAL------TGSAPSP--------------ASVSSITHLFEPTPRFWTTSP-----LPG--GGARIHCRRFSV-FAAQHSNLKGD---QQLKLSVLRFTL-------------------------GIPGLDESYLPRWIGVAFGSLILLNHFLSSSPAPAQIRSEALGLCLAAFSTTLPYIGKFLKGENPVDRSNLPDGNQQIFIMSENLLDSQREDLAWA---SYVLLRNTNSMS----VLIAVQGASCVRGYWNLPEGFSKTQTLKWLITKFEEAGFLNLKDTLYFPQRP---NSELQQMLPRGTLSLLVQPVFSGSSASVDAAINVKGFVLLASCAKYAYSDKDAAWVGAISNKFKGNK--------------GVESR-AGEHVEIDMREK-------------------------------------
>EPIDpuni
--------------MLSSCHQAL------TGSAPSP--------------ASVSSITHLFEPTARFWTTSP-----LPG--GGARIHCRRFSV-FAAQHSNLKGD---QQLKLSVLRFTL-------------------------GIPGLDESYLPRWIGVAFGSLILLNHFLSSSPAPAQIRSEALGLCLAAFSTTLPYIGKFLKGENPVDRSNLPDGNQQIFIMSENLLDSQREDLAWA---SYVLLRNTNSMS----VLIAVQGASCVRGYWNMPEGFSKSQTLKWLITKFEEVGFLNLKDTLYFPQRP--TDSELQQMLPRGTLSLLVEPVFSDSSALVDAAINVKGFVLLASCAKYAYSDKDAAWVGAISNKFKGNK--------------GVESR-AGEHVEIDM----------------------------------------
>EPIPhell
---------------MLSCHQAL------TSSAPSP------ARVK--LHARVSSSSPLFEPTARFLRSSL-----IHGAGGGARIPFRRFSV-FAAQDRNLQGD---QQLKLSILRFTL-------------------------GIPGLDESYLPRWIGVAFGSLILFNHFVSSSPAPAQLRSEALGLCLAAFSTTLPYIGKFLQGENPVDRSILPEGNQQIFIMTENLLDSQKEDLAWA---SYVLLRNTNSMS----VLIVVQDSSCVRGYWNMPEGISKAQILEWLTNKFEEVGFLDMTETLYFPQRP-------------------------------GRKPS-------------------------------------------------------------------------------------------------------
>EPIPpurp
---------------MLSCRQAL------TSSAPSP------ARVK--LHARVSSSSPLFEPTARFLRSSL-----IHGAGGGARIPFRRFSV-FAAQDRNLQGD---QQLKLSILRFTL-------------------------GIPGLDESYLPRWIGVAFGSLILFNHFVSSSPAPAQLRSEALGLCLAAFSTTLPYIGKFLQGENPVDRSILPEGNQQIFIMTENLLDSQKEDLAWA---SYVLLRNTNSMS----VLILVQDASCVRGYWNMPEGISKAQILEWLTNKFEEVGFLDMTETLYFPQRP---DSELQQMLPIGTLSLLVQPVFGDSSALAGTKANIEGFVLLASSANYAYSDKDIAWIRAISNKFQGKI--------------LLSTV-KPLIILVDTRYFQIPEVPFVLILELGIRTNNFLLIKQIYAYRE------
>ERYCcris
--------------MLSNCHQFL------HRPAPKA--------------ACVSSSSFLFEPTARFWKSSL------------EILHCHRFSV-FSAQYRKPQGD---QQLKLSVLRFTL-------------------------GIPGLDESYLPRWIGVASGCFILLNHILSSSPSPAQLRSEALGVFLAAFSTTLPYIGKILERENVVDRSKLPDGNQQIFMMSENLLDSQKEDLAWA---SYVLLRNTNSMS----VLIAVQDASCVRGYWNIPEGILKTQIIEWLKKKFEDVGFLDLKDTLYFPQRP---DSELQQMLPRGTLSLLIQPVFSDSIDLVDARTNIKGFVLLASSANYAYSDKDIAWIRAISNKFKGMS---------TFNYSRNTNQ-SC-----------------------------------------------
>ERYCpuss
--------------MLSNCHQFL------HRPAPKV--------------ACVSSRNFLFDPTARFWKSS--------------------FQI-LHCQYRNPQGD---QKLKLSVLRFTL-------------------------GIPGLDESYLPRWIGVASGCFIVLNHILSSSPSPAQIRSEALGVFLAAFSTTLPYIGKILERENVVDRSKLPDGNQQIFIMSENLLDSQKEDLAWA---SYVLLRNTNSMS----VLIAVQDASCVRGYWNIPEGILKAQIIEWLTKKFEDVGFLDLKNTLYFPQRP---DSELQQMLPIGTLSLLIQPVFSDSNALVNTRTNIEGFVLLASSANYAYSDKDIAWIRAISNKFKGKGVH-------------------------------------------------------------------
>GOODfuma
-MR-MILLLPRG-EMLSTCQQAL------RSAAPVP------TRADHQLHTRVASSRLLYVATARSRRSYL-----LHG--VGARSHSRRFSF-LAVQARNLQQE---QQLRLSVLRFTL-------------------------GIPGLDESYLPRWIGVAFGSLILLNHFTSSSPAPAQLISEALGLCLAAFSTTLPYIGKFLKGKNSVDRSTLPEGNQQIFIMSDNLLDSQKEDFAWA---TYVILRNTNTMS----VLIVVMEASCVRGYWNMPEGISKAQLLELLTNKFEEAGFLHLKDTLYFPQKP---DPVLQQLLPRGTLSLLVQPISGDSSALDDNRTNIKGFILLASSADYAYSDKDIAWIRAISNKFQGFA--------------R------------------------------------------------------
>GOODpube
----MILLLPRC-EMLSTCQQAL------RSAAPVP------THVDHQLHTRVASSRLLYVATARLRGSYL-----FHG--VGARGHSRRFSF-LAVQARNLQQE---QQLRLSVLRFTL-------------------------GIPGLDESYLPRWIGVAFGSLILLNQFTSSSPAPAQLISEALGLCLAAFSTTLPYIGKFLKGENPVDRSTLPEGNQQIFIMSENLLDSQKEDFAWA---SYVILRNTNTMS----VLIVVKEASCVRGYWNMPGGISKAQMLELLTNKFEEAGFLHLKDTHYFPQKQ---DSELLQMLPRGTLSLLVQPISGDSSALDDNRTNIKGFILLASSADYAYSDKDIAWIRAISNKFQGKN---------ISYYDQGFAR--------------------------------------------------
>GYMNdens
-----------------------------------------------LLHARLSSNSLLSAATSRVWRSSL-----FYG--GGARRRSPRHSV-FAAQSRDPQREEQQQQLKFSVLRFTL-------------------------GIPGLDESYLPRWIGVAFGSLILLNHFMPSSPSPAQLRSEALGLCLAAFSTTLPYIGKFLKGENPVDRSNLPEGNQQIFIMSDNLLDTQKEDFAWA---SYVILRNTNTMS----VLIMVQEASCVRGYWNMPEDISKVQILELLKNKFEEAGFLDLKDTLYFPERP---DFELQQMLPNGTLSLLVQPVSVNSSALDDDRTNIRGFLLLASSANYAYSDKDVAWIRAISNKFLGFK--------------HAS----------------------------------------------------
>GYMNodor
--------------MLRNYQPAL------SSAGPAP------ARVDHHLHTRLTSNSLLSAATSRVWRSSL-----FYG--GGARRRSPPHSV-FAAKSRDPQRE--QQQLKFSVLRFTL-------------------------GIPGLDESYLPRWIGVAFGSLILLNHFMPSSPSPAQLRSEALGLCLAAFSTTLPYIGKFLKGENPVDRSTLPEGNQQIFIMSDNLLDTQKEDFAWA---SYVILRNTNTMS----VVLFQTSNNA-----NITHTI----------------------------------------------------------------------FCILS-----------------------------------------------------------------------------------------------
>HABElong
--------------MLRNYQPAL------TSAGPAPA---PAARVDHHLHPRLPSNRLLSAAASCLWRSFL------YC--GGARRLSPRPSVFFAAQSRDPQRE---QQLKFSVLRFTL-------------------------GIPGLDEAYLPRWIGIAFGSLILLNHFMPSSPATAQLRSEALGLCLAAFSTTLPYIGKFLKGENPVDRSTLPEGNRQIFIMSDNLLDSQKEDFAWA---SYVILRNTNTMS----VLIMVEEASCVRGYWNMPEGISKMQILELLKNKFGETGFLDLKEMLYFPEKP---DLKLQQMLPKGTLSLLVQPISVNSSALDDDRAKIKGFLLLASTANYAYSDKDAAWIRAISNKFLGFN--------------HVGNS-EVNRVTL------------------------------------------
>HABEpant
--------------MLRNYQPAL------TSAGPAPA---PAARVDHHLHPRLPSNRLLSAAASCLWRSFL------YC--GGARRLSPRPSVFFAAQSRDPQRE---QQLKFSVLRFTL-------------------------GIPGLDEAYLPRWIGIAFGSLILLNHFMPSSPATAQLRSEALGLCLAAFSTTLPYIGKFLKGENPVDRSTLPEGNRQIFIMSDNLLDSQKEDFAWA---SYVILRNTNTMS----VLIMVEEASCVRGYWNMPEGISKMQILELLKNKFGETGFLDLKEMLYFPEKP---DLKLQQMLPKGTLSLLVQPISVNSSALDDDRAKIKGFLLLASTANYAYSDKDAAWIRAISNKFLGFN--------------HVGNS-EVNRVTL------------------------------------------
>HAEMdisc
--------------MLSTCHQAL------KSAAPLP------SLVDHHLHARFSSSRLLYAATARSRRSYL-----FHG--VGARRHSLRFSF-LAVQARNSQQP---QQLKLSVLRFTL-------------------------GIPGLDESYLPRWIGVAFGSLILLNHFTSSSPSPAQIISEAIGFCLAAFSTTLPYIGKFLKGENPMDRSTLPEGNQQIFIMSDNLLDSQKEDFAWA---SYVILRNTNTMS----VLIMVKKASCVRGYWNMPEGISKAQMLKLLTNKFEEAGFLHLKGTLYFPHKP---DPELQQMLPRGTLSLLVQPISRDSSALGD-RMNIEGFILLASSADYAYSDKDIAWIRAISNKFHGFA--------------Q------------------------------------------------------
>HEMIforr
--------------MLRNYQPVL------PTAGPAP------AGVDHHLHSLLTSSRLLSVTTSRLPRRSL-----LYG--GAARRRSRRPSV-FASQSGDPQRE---QQLKFSVLRFTL-------------------------GIPGLDESYLPRWIGIAFGSLILFNHFMSSSPAPAQLRSEALGLCLAAFSTALPYIGKFLKGENPVDRSTLPEGNRQIFIMSDNLFDSQKEDFAWA---SYVILRNTNTMS----VFIMVQGASCVRGYWNMPEDISKVQILELLKNKFEKAGFLDLNDTLYFPERP---DFELQEMLPNGTLSLLVQPVSVNSSVLDDDRTNIKGFLLLASSANYAYSDKDVAWIRAISNKFLGFK--------------HAS----------------------------------------------------
>HYPOheme
-----------------------------------------------------------------------------------RRRSSCRLRV-AADQGSGNGQQ---PQLDLSVLRFTL-------------------------GIPGLDESYLPRWLGVSFGSLIVLNHFLSSSPTPAQLRSEALGICLASFSAVLPYLGKFLKGANPVDRLPLPEGNKQIFILSDNLSDIQKEDLAWA---SYVLLRNTNTMS----VLIAVHDAICVRGYWNAPEDVSKAQLLEWFKSQIEQVGFLDLKDTLYFPQIP---DPQLQKILPKGALSVLVVPVFGDPDGDMNITTKIEGLVLLASNANYAYSDRDRSWIRAIANKFQGMS---------TFIDHQGIET-------------------------------------TV-----------
>LANAlana
---------------------------------------------------------------------------------------------------------------------------------------------------------------------------------------------C-----------------------------------------------LSWAFSISYGISVCLFLLH----QLITVHDAICVRGYWNTPEDLSKAHLVEWFKSQIVQVGFVDLEDTLYFPQNP---DSQLQGMLPKGALSLLVVPVFGESDSVMD-TKKMVGFVLLASSANYAYSDRDRSWIRAIANKFQGF----------------------------------------------------------------------
>LIMOabor
--------------MQSSYHRALLPARAELPAGPSP--------------TRVSSSSLLFEPTARFFRSSL-----IHGA-GGARIPCRRFSV-VSAQGRNLQGD---QQLKLSVLRFTL-------------------------GIPGLDESYLPRWIGVAFGSLILLNHFISSSPAPAQLRSETLALCLAAFSTTLPYIGKFLKGENPVDRSTLPEGN---------------------------------------------------------------------------------------------------------------------------------------------------------------------------------------------------------------------------------------
>MASDpict
--------------MMSSSQQTL------TSLAPLL-------------ATHVFSSSHLFERKDRFFA-------------ISSRIHCRRFSV-SAAQNSNLMAD---QQLKLSILRFTL-------------------------GIPGFDESYLPRWLGLAFGSFILLNHYLSSSPDPAQLRSEGLGLCLAAFSTTLPFIGKFLEGENPVDRSNLPDGNQQIFIMSENLLDSQREDLAWA---SYVLLRNTNSIS----VLIAVQGASCVRGYWNMPEGISKSQMLKWLTKKFEEVGFLNLKGTLYFPQAP--EDSELLQMLPRGTLSLLVQPIFSDDSVLVDARTNVEGFVLLASCANYAYSDKDTAWIRAISNKFKATSL--------------------------------------------------------------------
>MEXIxero
--------------ML--CCHSV------TSAPPPA------ARVRHHADDHIASSRLLCGVQASCCRSSF-----LHDN-GAAQSLRRRFSV-SAVQDRNLQQN---QQLNLSVLRFTL-------------------------GIPGLDESYLPRWIGVGFGSLILLNHFLSASPAPAQLRSEALGLCLAAFSATLPYFGKFLKGENPVDRSTLPDGNQQIFIISENLLDSQKEDLAWA---SYVLLRNTNTMS----VLIVVGDSSCIRGYWNVLESTSKVQLLEWLTNKFVEVGFLDLKDTLYFPQKP---DSRLQQILPRGTLSLLIQPIFGNAIALDDAKTNIKGFVLVSSSASYAYSDNDTAWIRAISNKFEDFE--------------HGFSS-RL-----------------------------------------------
>MICRparv
-----MIFSEEM-AMLSSCQQAL------KSAPPVL------AHVEHHLRPRNTSSCLLSVATSCLRRSSL-----IHG--GCARIHRSRFLA-FAVKVRNLQQE---KQLKLSVLRFTL-------------------------GIPGLDETYLPRWIGVAFGSLILLNHFTSASPAPAQLISEALGICLAAFSTTLPYIGKFLKGENPVERSALPEGSQQIFIMANSLLDSQKEDLAWA---SYVILRNTNTMS----VLIVAREVSCVRGFWNMPEGLSKSQVLELLTNKFADAGFLDLKDTLYFPQSP---DPELLQMLPSGTLSLLVQPISGDSCALNDDRSNIEGFILLASCSNYAYNEKDIAWIRGISKKFQGFK--------------HGF----------------------------------------------------
>MOLIcapi
-------------MTISASPREV------AAGVPAG--------------PELRPPRTPTTTRNRSWTSPS-----SAS--LSASLPTPPLLL--------ISSP---DHLTRARVFWVA-------------------------GIPGLDESYLPRWLGVSFGSLIVLNHFLSSSPTPAQLRSEALGICLASFSAVLPYLGKFLKGANPVDHLPLPEGNKQIFILSENLSNIQKEDLAWA---SYVLLRNTNTMS----VLIAVHDAICVRGYWNAPEDVSKAQLLEWFKSQIEQVGFLDLKDTLYFPQSP---DSQLQKMLPKGALSVLVVPLFGDPDGDTNITTKIEGLVLLASNANYAYSDRDRSWIRAIANKFQGFK---------CI-SSNGC----------------------------------------------------
>NEUWmali
-----------------------------------------------------------------------------------------------------MQQD---QQIKLSVLRFTL-------------------------GIPGLDESYLPRWIGVAFGSLILLNHFLSTSPGPAQIRSEALGLFVAVFSTTLPFIGKFLKGENPVDRSALPEGNEQIFAMSENLSDSDKENLAWS---SYVLLRNTNSMS----VFIVVQDKLCVRGYWNLPEGTSKAQKLEWLTNKFKEAGFLDLKETLNFPQRP---DSQLQQMLPRGTFSLLVQPVLGSSHA--DVKTNVQGCFVMASSANYAYSDKDEAWIRAISNKFRSMN---------TPIHRKGTDH---------------------------------------Y----------
>NEUWzoll
--------------MKSGCCLII------NSAWPVA--------VDHNPNSGVSSRSYLSQVKARRWSFSI-----SHG--SAARRLHRRFPV-FLAQDNTMQQD---QQIKLSVLRFTL-------------------------GIPGLDESYLPRWIGVAFGSLILLNHFLSTSPGPAQIRSEALGLFVAVFSTTLPFIGKFLKGENPVDRSALPEGNEQIFAMSENLSDSDKETLAWA---SYVLLRNTNSMS----VFIVVQDKLCVRGYWNLPEGTSKAQKLEWLTNKFKEAGFLDLKDTLNFPRRP---DSQLQQMLPRGTFSLLVQPVLGSSHA--DVKTNVQGCVVMASSANYAYSDKDEAWIRAISNKFQSMN---------T-----------------------------------------------------------
>OECEmacu
--------------MLSSCHQLL------VGPAPRP--------------APVSSSSLLFGPTASFWASSL-----LKV--GGARVHCHRFSV-FAAQYRNPQGD---QQLKLSVLRFTL-------------------------GIPGLDESYLPRWIGVVFGSLILLNHFLSSSPTPAQIRSEVVGLFLAAFSTTLPYIGKFLKSENAVNRSNLPDGNQQIFIMSENLLDAQKEDLAWA---SYVLLRNTNSMS----VLIVAQDASCVRGCWNIPEGISKARIIEWLTKRFEEVGFLDLKGTLYFPQRP---DSELQQMLPRGTLSVLVQPVFSDSSSLVDNRTNIEGFVLLASSASYAYSDKDITWIRAISNKFKGFK--------------HGSSS-KFNLVPP------------------------------------------
>OPHRgarg
--------------MLSNYQPAL------PSSGPAP--------------ARLTSNRLLPFSKSRQCRSYV-----IHG-----------LSV-FAAQSHDHQQQ---QQLKFSVLRFTL-------------------------GIPGLDESYLPRWIGIAFGSLILLNHFMPPSPSPAQLRSEALGICLAAFSTTLPYIGKFLKGENPVDRSTLPEGNQQIFIMSDNLLDSQKEDFAWA---SYVILRNTNTMS----VLLMVQEASCVRGYWNMPEDISKVQILELLKNKFKESGFLDLKDTLYFPESP---DFELQQMLPKGTLSLLVQPVSVNSSALDDDRTNIKGFLLLASSANYAYSDKDVAWIRTISNKFVGMH---------IFN---------------------------------------------------------
>OPHRsphe
--------------MLSNYQPAL------PSSGPAP--------------ARLTSNRLLPFSKSRQCRSYV-----IHG-----------LSV-FAAQSHDQKQQ---QQLKFSVLRFTL-------------------------GIPGLDESYLPRWIGIAFGSLILLNHFMPPSPSPAQLRSEALGICLAAFSTTLPYIGKFLKGENPVDRSTLPEGNQQIFIMSDNLLDSQKEDFAWA---SYVILRNTNTMS----VLLMVQEASCVRGYWNMPEDISKVQILELLKNKFKEAGFLDLKDTLYFPESP---DFELQQILPKGTLSLLVQPVSVNSSALDDDRTNIKGFLLLASSANYAYSDKDVAWIRTISNKFVGMH---------IFN---------------------------------------------------------
>ORCHital
--------------MLRNYQPAL------PSAGPAP------ARVDRHLQARRTSNRLLSAAISRVWRSSP-----LHG--GGARRRPPRHSV-FAAQSRDPQRE---QQLKLSVLRFTL-------------------------GIPGLDESYLPRWIGIAFGSLILLNHFMTSSTSPAQLRSEELGLCLAAFSTTLPYIGKFLKGENPVDRSTLPEGNQQIFIMPDNLSDAQKEDFAWA---TLLWSRRHHVSADTGICLKIFQKCK----YLNC------------------------------------------------------------------------------------------------------------------------------------------------------------------------------
>PAPHconc
--------------MVRSCCHAV------PSAPPPA------ARVSHLPKDRIASSSLLYGAKARYFRSYF-----PRDN-GGAPILRRRFSV-PAAQGRNMQQD---QQLNLSVLRFTL-------------------------GIPGLDESYLPRWIGVAFGSLILLNHFLSSSPAPAQLRSEALGLCLAAFSTALPYFGKFLKGENPVDRSTLPEGNQQIFIISENLLDSQKEDLAWA---SYVLLRNTNSMS----VLIVVGDSSCVRGYWNVHESVSKVQLLEWLTNKFIEAGFLDLKDTLYFPQKP---DSRLQQILPTGTLSLLVQPIFGRSFAPADAKTNIKGFFLISSCASYAYSDNDIAWIRAISNKFQGNI--------------HSPDQ-RALQLLVTMDDAK--------------------FFGCVWFGRKLMEAMV
>PAPHhirs
--------------MGRSCCHAA------PSAPPLA------ARVSHLPKDRIASSRLLYGAKARYCRSCF-----PRNN-GGAPILRRRFSV-SAAQGRNTQQD---QQLNLSVLRFTL-------------------------GIPGLDESYLPRWIGVAFGSLILLNHFLSSSPAPAQLRSEALGLCLAALSTTLPYFGKFLKGENPVDRSTLPEGNQQIFIISENLLDSQKEDLAWA---SYVLLRNTNSMS----VLIVVGDSSCVRGYWNVLESISKVQLLEWLTNKFIEAGFLDLKDTLYFPQKP---DSRLQQILPRGTLSLLVQPIFGRSFAPADAKTNIEGFFLISSCASYAYSDNDTAWIRAISNKFQGTA---------CYF---------------------------------------------------------
>PHAIflav
--------------MLSSCHQAL------ALSATSP--------------APVSSSSHLFEPTALFWRSSL-----LHN--GGARIHCRRFSV-FAAQDRDLEGD---QQIKLSVLRFTL-------------------------GIPGLDETYLPRWIGVAFGSLIIVNHFLSSSPAPAQLRSEALGLCLAALSTTLPYIGKFLKGENPVDRSNLPDGNQQIFIMSENLLDSQREDLAWA---SYVLLRNTNSMS----VLIAVQGASCVRGYWNMPKGISKAQILEWLTKKIEEVGFLDLKDTLYFPRRP---DSELQQMLPRGTLSLLVQPVFGDSSALAYASTKIEGFVLLASSANYAYSEKDTAWIKAISNKFKGFELRGNEEQQPSKQFIRNESK-YGN----------------------------------------------
>PHAItank
--------------MLSSCHQAL------ALSATSP--------------APVSSSSHLFEPTALFWRSSL-----LSG--GGARIHCRRFSV-FAAQDRDLRGD---QQLKLSVLRFTL-------------------------GIPGLDETYLPRWIGVAFGSLIILNHFLSSSPAPAQIRSEALGLCLAALSATLPYIGKFLKGENPVDRSNLPDGNQQIFIMSENLLDSQREDLAWA---SYVLLRNTNSMS----VLIAVQGASCVRGYWNMPEGISKAQILEWLTKKIEEVGFMDLKDTLYFPQRP---DSELQQMLPTGTLSLLVQPVFGDSSALAYVRTKIEGFVLLASSANYAYSDKDTAWIRAISNKFKGFELRGKEEQQPSKQINKNESK-YGNCS--------------------------------------------
>PHALcorn
--------------MLRSCHQTL------SSSAPRT--------------AYISSSNHLFERTVSFWTNSH-----LHG--GGARIHCRRFCV-FAAQGRNLQED---RQLNLFILRFTL-------------------------GIPGLDESYLPRWIGVAFGSLMLLSHYLSSSLGPAQLRSEAIGLCLAAFSTTLPYAGKFLKGANPVDRSNLPDGNRQIFIMSENLLDSQREDFAWA---SYVLLRNTNSMS----VLIAVRDAACVRGFWNMPEGISKAQMLKWLLKKFEEVGLFDLKDALYFPERP---DSELQPMLPRGTLSLLLQPVFSESSALVDTKTNIEGFVLLASSANYAYNEKDRAWIRAISNKFKGIR---------TFNCCKSTDS-RFL----------------------------------------------
>PHALmode
--------------MLSSCHRTL------SSSAPKP--------------VCISSSSHLFERTVRFWTNSH-----LHG--GGARNHCRRFCV-FAAQDRNLQGE---QQLKLSVLRFTL-------------------------GIPGLDESYLPRWIGVAFGSLILLNHYLSSSPGPAQLRSEAIGLCLAAFSTTLPYVGKFLK-------------------------------------------------------LIVVRDAACVRGYWNMHEGISKAQMLKWLLKKFEEVGLLDLKDTLYFPERP---DSELQPMLPRGTLSLLLQPVFSESSALVDTRTNIEGFVLLASSANYAYNEKDRAWIRAISNKFKGIR---------TFNCCKSTDS-RFL----------------------------------------------
>PHRAlind
MIQGGDFEGERDRGMV--CCHAV------TSAPPPA-------------------SGLLCGAKASCCRSSF-----PNDN-GGAQILRRRFSV-SAAQGRNLQQD---QQLNLSVLRFTL-------------------------GIPGLDESYLPRWIGVAFGSLILLNHFLSSSPAPAQLRSEALGLCLAAFSTTLPYFGKFLKGENPVDRSTLPEGNRQIFIISENLLDSQKEDLAWA---SYVLLRNTNTMS----VLIVVGDSSCVRGYWNVLESISKAQLLEWLTNKFIEAGFLDLKGTLYIPQKP---DSGLQQILPRGTLSLLVQPIIGNSIALADAKTNIKGFVLVSSSASYAYSDNDTAWIRAISNKFQGLE--------------RSLSTWRICSDL-------------------------------------------
>PLATclav
------------------------------------------------------------------------------------------------AQSRAPRRE---QQLKLSVLRFTL-------------------------GIPGLDESYLPRWIGVAFGSLILLNHFMPSSSSPAQLRSEALGLCLAAFSTTLPYIGKFLKGENPVDRSILPEGNRQIFIMSDNLLDSQKEDFAW-------------------------------------------------------------------------------------------------------------------------------------------------------------------------------------------------------------------
>PTERcurt
--------------MLISCQKPP------RSAVPAS------------------------ATTARFWRSCL-----LHG--VGARSCRRRFSF-FVVQARNLQRE---EQLKLSVLRFTL-------------------------GIPGLDESYLPRWIGVAFCSLIVFNHFISSSHSPAQLRSEALGLCLAAFSTTLPYIGKFLNGENLVDRSTLPEGNQQIFIMSDNLLDSQKEDLAWA---SYVILRNTNTMS----VLIVVNEASCVRGYWNLPEGISKPQILELLTNKFKEAGFLHLKDTLYFPQRP---DPELQQMLPRGTLSLLVQPVYGDSRALDDNRTNIQGFVLLASSANYAYSNKDTVWIRGISNKFRGMN---------IYHCDHGANH-YC-----------------------------------------------
>RIMAelli
--------------MFSSCQQAL------GSPDPAA------VYVDHHLRTCVASSSLFSVGTSCLSRSSL-----LHG--GRARIHGRRFSL-FAVQARNLQRE---QQLKLSVLRFTL-------------------------GIPGLDETYLPRWIGVAFGSLILLNHFISSSPAPAQLRSEALGLCLAAFSTTLPYIGKFLKGENSVDRSTLPDGNQQIFIMSDNLLDSQKEDLAWA---SYVILRNTNTMS----VVIVLQEASCVRGYWNIPEDISKVQILEFLKNKFEEVGFLGLKDAFYFPQRP---DSELLQVLPRGTLSLLVQPVSGDSSALDDDRTNVEGFVLLASCSNYAYSDKDITWIRGISNKFRGFK--------------HGS----------------------------------------------------
>SELEaequ
-MKDEIFERERE-RMLSSCCNAV------KSAAPPT------VRVGHHPNARVASR-----ATARCCRSSF-----PNDH-GGVRILRRRFSV-SVAQDRNLQQD---QQLNLSILRFTL-------------------------GIPGLDESYLPRWIGVAFGSLILLNHFLSSSPAPAQLRSEALGLCLAAFSTTLPYVGKFLKGENPADRSALPEGNQQIFIISENLLDSQKEDLAWA---SYVLLRNTNTMS----V-VLLQTSSNTNGFYDYVLKIE-------------------------------------------------------------------------------------------------------------------------------------------------------------------------
>SERAvome
-----------------------------------------------HLHSRLTSNRLLPVATSRLWRSSL-----FHG--GGGRRRSPRHSV-SAIRSRDPQRE---QQLKFSVLRFTL-------------------------GIPGLDESYLPRWIGIAFGSLILLNHFMPSSPSTAQLRSEALGLSLAAFSTALPYIGKFLKGEDPVDRSTLPEGNQQIFVMSDNLLDSQKEDFAWA---SYVILRNTNTMS----VLIIVQEASCVRGYWNMPEDISKVQVLELLRNKFEEAGFLDLNDTLYFPESP---DFVLQQMLPKGTLSLLVQPVSVNSSALDDDRTNVKGFLLLASSANYAYSDKDLAWIRAISNKFLGMN---------IFS---------------------------------------------------------
>THELangu
--------------MLSSCQQAL------GSAAPAN------TYVEHHLHSCVAASSLLSVATSCLSRSSL-----LNG--GRIRIHGRRLPL-FAIQARNMQRE---QQLKLSVLRFTL-------------------------GIPGLDETYLPRWIGVACGSLILLNHFMSSSPAPAQLRSEALGICLAAFSTALPYIGKFLEGENSVDRSTLPEGNQQIFIMSDNLLDSQKEDLAWA---SYVILRNTNTMS----VLIVVHQASCVRGYWNIPEDISKSQILYFLKNKFEEVGFLHLKDAFYFPHRP---DSELLQILPRGTLSLLVQPIFGDSSALDEDRINVEGFILLASCSNYAYSDKDISWIRGISNKFRGFK--------------HGS----------------------------------------------------
>VANIplan
--------------MCSCSGLPV------TSAVPSP------LHVERQPIGRFFSRNLTFKTTGRSW-SSL-----YHG--GEASRHRCCFHV-FASQGRDFKRE---QQLKLSVLRFTL-------------------------GIPGLDESYLPRWIGLAFGSLILLNHFLSSSPTPAQLRSEGLGLCLAAFSTTLPYIGEILEGKNQVDRSVLPEGNKQIFIMSENLLDSQKEDLAWA---TFVLLHNTNAIS----VFIVVQNASCIRGCWDVRHGTSKSEKLGWFLDKFLELGFLDLKDTLYFPNNL---VPELQQILPKGAASVLVQPVFGGTGSLIDGIAGTKGFILLVSSAKYAFNAKDKAWVTTISKKF-------------------------------------------------------------------------
>VANIshen
--------------MCSCYRLPV------TSVVPSP------FRVERQPVGRFFSRNLTFSTTGRSW-SSL-----FHG--GEASRLRCCFHV-FASQGRDFKRE---QQLKLSVLRFTL-------------------------GIPGLDESYLPRWIGLAFGSLILLNHFLSSSPTLAQLRSEALGLCLAAFSTTLPYIGEILKGENQVDRSVLPEGNNQIFIMSENLLDSQKEDLAWA---TFVLLRNTNAIS----VFIVVQNVSCIRGYWNVPHGTSKSQKLGWFLNKFLEVGLLDLKDTLYFPNKP---DPELQQILPKGASSVLVQPVFGG-GSLIDGTAGTEGFILLVSSAKYAFNEKDKAWVTAISKKFQDMN---------AFVYVKLNTS--------------------------------------------------
