# Supplementary material for: Orchid Phylotranscriptomics: The Prospects of Repurposing Multi-Tissue Transcriptomes for Phylogenetic Analysis and Beyond
Source: Front Plant Sci. 2022 May 27;13:910362. doi: 10.3389/fpls.2022.910362 (PMC9196242; doi:10.3389/fpls.2022.910362)
Supplement: Supplementary file 4 [file Data_Sheet_3.zip › ortho_MSA/r1/OG0009171.fa]

>ANOEemei
-----------------------------------------------------------------------------------------------------------MSLACLTCNPRSFSSFMPCSAC--------PSSACSFTLSSICQERL-GSKMRFLPSTNSKHWITPIQTGLLVKAGRI-KNGIYASF-SDMANNSSDVFPRIHIRDPYKRLGISREASEEEIQAARNFLISKYSGNKPSVDAIESAHDKIIMQSFYDRKNPKINIKKKVREVTQSRYVKAITSRFQTPATSIILKTSVAFIVLGFLTVLFPTEEGPTLQVAISLILSIYFIYGRLRSRMRACLYGIAAFLVSWLLGTFFMVSVMPPVLKGPRSLEVTTSLISYVLLWVSSTYLK
>ANOEroxb
-----------------------------------------------------------------------------------------------------------MSLACLTCNPRSFSSFMPCSAC--------PSSACSFTLSSICQERL-GSKMRFLPSTNSKHWITPIQTGLLVKAGRI-KNEIYASF-SDMANNSSDVFPRIHIRDPYKRLGISREASEEEIQAARNFLISKYSGNKPSVDAIESAHDKIIMQSFYDRKNPKINIKKKVREVTQSRYVKAITSRFQTPATSIILKTSVAFIVLGFLTVLFPTEEGPTLQVAISLILSIYFIYGRLRSRMRACLYGIAAFLVSWLLGTFFMVSVMPPVLKGPRSLEVTTSLISYVLLWVSSTYLK
>APOSodor
-----------------------------------------------------------------------------------------------------------MFLSGLTCNPLRISCHMACSAS--------PSSAHGSASSPIFKERL-RIKMTSSHNAIRRHWTISTQRGIPVKITRK-KNGICASF-GDMADSSADVFPRIDIKDPYKRLGISREASEEEIQAARNFLINKYARHKPSVDAIESAHDKIIMQSFHDRKNPKINIKKKLREVTQSRFVKAITSRFEMPRRSIILKTTIAFLVLAVLTVLFPTEEGPTLQVAISLVLSIYFIFDRLKSRLLACLYGIGSFFGSWLLGTFLMVSVVPPLLKGPRSLEVTTSLISYVLLWVSSNYLK
>APOSshen
-----------------------------------------------------------------------------------------------------------MFLSGLTCNPLRISCHMACSAS--------PSSAHGSASSPIFKEKL-RIKMTSSHNAIRRHWTISTQRGIPVKITRK-KNGICASF-GDMADSSADVFPRIDIKDPYKRLGISREASEEEIQAARNFLINKYAGHRPSVDAIESAHDKIIMQSFHDRKNPKINIKKKLREVTQSRFVKAITSRFEMPRRSIILKTTIAFLVLAVLTVLFPTEEGPTFQVAISLVLSIYFIYDRLKSRLLACLYGIGSFFGSWLLGTFLMVSVVPPLLKGPRSLEVTTSLISYVLLWVSSNYLK
>BLETstri
----------------------------------------------------------------------------------------------------------MMSIAGLTCNPSRFTCCMACVTC--------PSSTCSLALSLICKERL-REKMRILPMTNRKHRTIPLRRGLIMKNGRI-KNEIYASF-GDMADNSSGIFPRIRIKDPYKRLGISKEASEEEIQAARNFLINKYAGHKPSVDAIESAHDKIIMQSFYDRKNPKINIKKKVREVTQSRYVKAITSRFQTPATSIILKTSIAFIVLGVLTVLFPTEEGPTLQVAISLILSIYFIYERLRSRMKACLYGIGAFFFSWLLGTFLMVSVMPPLLKGPRSLEVTTSLLSYVLLWVSSTYLK
>BORYspha
-----------------------------------------------------------------------------------------------------------MSISGFNCNVSKISCCMLSGRS--------SSTMCGIVPPSIYKKSL-TEKIGYSTRIDK-----LIHRASIITTGKI-KSGIYASF-GDMADDSTAIFPRIHVKDPYKRLGVSREASEEEIQAARNFLINKYAGHKPSVDAIESAHDRIIMQSFHDRKNPKINFKKKIREVTQSRVVKAVSSRFETPDTKVIVQTSIAFLVIGILTVLFPTEEGPTLQVAVSLIMSVYFIYQRLKSRIRAFLYGIGAFLGSWLLGTFLMVSIVPPLLKGPRSLEVTTSLITYVLLWVSSAYLK
>CALAcreb
-----------------------------------------------------------------------------------------------------------MFLADLTTNPSRFSSC---SAC--------PSITCNFSLPSLCQERL-RGKVSFLSSTNRKQFIIPVQRGLILNIGRIKKIGIYASF-GDMSDNSSDVFPRIHVRDPYKRLGISREASEEEIQAARNFLISKYAGNKQSVDAIESAHDKIIMQSFYDRKNPKINIKKRVRELTQSRYIKAVTSRFQTPATSIILKTSMAFLVLGALTVLFPTEEGPTLQVAISLILSIYFIYDRLRSRMRAFLYGFGAFLLSWLIGTFCMVSVMPPVLKGPRSLEVTTSLISYVLLWVSSTYLK
>CALAplic
-----------------------------------------------------------------------------------------------------------MSLADLPCNPSRFSSC---SAC--------PSITCNSSLPSLCQERL-RGKVSFLSSTNRKQCIIPVQRGLILNIGRIKKIGIYASF-GDMSDNSSDVFPRIHVRDPYKRLGISREASEEEIQAARNFLISKYAGNKQSVDAIESAHDKIIMQSFYDRKNPKINIKKRVRELTQSRYIKAVTSRFQTPATSIILKTSMAFLVLGVLTVLFPTEEGPTLQVAISLILSIYFIYDRLRSRMRAFLYGLGAFLLSWLIGTFCMVSVMPPVLKGPRSLEVTTSLISYVLLWVSSTYLK
>CALAsini
-----------------------------------------------------------------------------------------------------------MSIAGLTYNTSRLSCCTACVTF--------PSSACSLALSSICKERL-REKLRFLSMSNRKDRTIPLKRGLIMRNGRI-KNEIYASF-GEMADNSSGVFPRIRTKDPYKRLGISKEASEEEIQAARNFLINKYAGHKPSVDAIESAHDKIIMQSFYDRKNPKINIKKKVREFTQSRYVKAITSRFQTPSTSIILKTGIAFIVLGLLTVLFPTEEGPTLQVAISLILSIYFIYERLRRRMKACLYGIGAFFFSWLFGTFLMVSVMPPLLKGPRSLEVTTSLISYVLLWISSTYLK
>CALAtsoo
-----------------------------------------------------------------------------------------------------------MSIAGLTYNTSRLSCCTACVTF--------PSSACSLALSSICKERL-REKLRFLSMSNRKHRTIPLKRGLIMRNGRI-KNEIYASF-GEMADNSSGVFPRIRTKDPYKRLGISKEASEEEIQAARNFLINKYAGHKPSVDAIESAHDKIIMQSFYDRKNPKINIKKKVREFTQSRYVKAITSRFQTPSTSIILKTGIAFIVLGVLTVLFPTEEGPTLQVAISLILSIYFIYERLRRRMKACLYGIGAFFFSWLFGTFLMVSVMPPLLKGPRSLEVTTSLISYVLLWVSSTYLK
>CALEmajo
-----------------------------------------------------------------------------------------------------------MSIAGLTCNPSRFTSCTMCSAC--------PSSACSLALSSIFQERL-GGKLRFLPYADRNQLIVPVQRCLIKKPGRVRKNGIYASF-GDIADNSSDVFPRIHVRDPYKRLGINREASEEEIQAARNFLISKYAGNKQSVDAIESAHDKIIMQSFYDRKNPKINIKKKVREVTQSRYVKAITSRFQTPATSIILKTSVAFLVLGILTVLFPTEEGPTLQVAISLILSIYFIYTRLRSRMRACLYGIGAFLVSWLFGTLLMVSVMPPVLKGPRSLEVTTSLLSYVLLWVSSTYLK
>CEPHdama
---------LP-----------------LHPHLFRCLFRRESALLVSGLRRLLLRLRCSKGEAETSQSKKARRRKRK-------ETDQKPYFQA-SDCEGAVWLYFMMSIAGLTCNPSRFSCCTAWAAC--------PSPACNLALSSICKKSL-REKMRFSPTTNRKHWTIETYRGLIMKTGRI-KNGIYASF-GDMADNSSDIFPRIHIKDPYKRLGISREASEEEIQAARNFLINKYTGHKPSVDAIESAHDKIIMQSFYDRKNPKINIKKKVREVTQSRYVKAITSRFQTPATGIITKTSIVFLVLGVLTVLFPTEEGPTLQVAISLILSIYFIYDRLRSRMRAFLYGVGAFLFSWLVGTFLMVSVMPPLLKGQRSLEVTTSLISYVILWVSSTYLK
>CHILsemi
-----------------------------------------------------------------------------------------------------------MSLAGLTCIPSKFSSCMMCSAC--------PSSAYSLALSSIFQERL-GGKLRFLPYADRNQLIVPIRRCLTMKTGGVKKNGIYASF-GDIADNSPDVFPRIHVRDPYKRLGISREASEEEIQAARNFLISKYAGNKQSVDAIESAHDKIIMQSFYDRKNPKINLKKKLREVNQSKYVKAITNRFRTPATSIILKTSMAFLVLGILTVLFPTEEGPTLQVAISLILSIYFIYNRLRSRMRACLYGIGAFLVSWLFGTLLMVSVMPPVLKGPRSLEVTTSLLSYVLLWVSSTYLM
>CHILtrap
-----------------------------------------------------------------------------------------------------------MSLAGLTCIPLKFSSCMMCSAC--------PSSAYSLALSSIFQERL-GGKLRFLPYADRNQLIVPSRRCLTMKTGGVKKNGIYASF-GDIADNSPDVFPRIHVRDPYKRLGISREASEEEIQAARNFLISKYSGNKQSVDAIESAHDKIIMQSFYDRKNPKINLKKKLREVNQSKYVKAITNRFRTPATSIILKTSMAFLVLGILTVLFPTEEGPTLQVAISLILSIYFIYNRLRSRMRACLYGIGAFLVSWLFGTLLMVSVMPPVLKGPRSLEVTTSLLSYVLLWVSSTYLM
>CORYacti
-----------------------------------------------------------------------------------------------------------MSLTGLTCNPSRFSSCAVRSSC--------PSTACCLALSSICPER--SSKMSFLPSTDRKQWIISICRGLITNTGRIKKTGVFASF-GDMADNSSDVFPRIHVRDPYKRLGISREASEEEIQAARTFLISKYAGNKPSVDAIESAHDKIIMQSFYDRRNPKINIKKKVREVTQSRYVKAITSRFQTPATNIILKTSLAFIVLGVLTVLFPTEEGPTLQVAISLLLSIYFIYGRLRSRMRACLYGIGAFLVSWLLGTFCMVSVMPPVLKGPRSLEVTTSLISYVLLWVSSTYLK
>CREMappe
----------------------------------------------------------------------------------------------------------MMSIAGLTCNPSRFSCCMACVTW--------PSPACSLAQSSICKERL-REKMRFLPMTNRKHRTVPLRRSLIMKNGRI-KNEIYASF-GDMADNSSGIFPRIRIKDPYKRLGISNEASEEEIQAARNFLINKYAGHKPSVDAIESAHDKIIMQSFYDRKNPKINIKKKVREVTQSRYVKAITSRFQTPSTSIILKTSIAFTVLGALTILFPTEEGPTLQVAISLALSVYFIFERLRSRMKACLYGIGAFFFSWLLGTFLMVSVMPPLLNGPRSLEVTTSLLSYALLWVSSTYLK
>CRYPlept
-----------------------------------------------------------------------------------------------------------MSLAALTCNSSRFSSWTVHSAC--------PNSACSLALSSICIERL-RGKTGVLP--DSKQWIIPIRRSLIIKTSRIKKNGICASF-GDMADNSSDVFPRIHVRDPYKRLGISREASEEEIQAARNFLISKYAGNKPSVDAIESAHDKIIMQSFYDRRNPKINIKKKVRELTQSRYFKAITSRFQTPAMSVILKTSMAFFVLGVLTVLFPTEEGPTLQVAISLILSIYFIYYRLRSRMRACLYGVGAFLTSWLLGTFLMVSVMPPVLKGPRSLEVTTSLLSYVLLWISSTYLK
>CYMBensi
-------------------------------------------------------------------------------------------------------MYFMMSIAGLTCNTSSFSCCTVCVTC--------PSSACSLALSSVCKERL-REKMRFLPMTNRKHRTIPLRRGLIMKNGRI-KNEIYASFGGGMADNSSGIFPRIRIKDPYERLGISKEASEEEIQAARNFLINRYAGHRPSVDAIESAHDKIIMQSFYDRKNPKINIKKKIREVTQSRYVKAIISRFQTPATSIFLKTSISFIVLGVLTVIFPTEEGPTLQVAISLILSIYFIYERLRSRIKACLYGIGAFFFSWLLGTFLMVSVMPPLLKGPRSLEVTTSLISYLLLWVSSTFLK
>CYMBmann
M---LTFIQLN-----------------SH-HRALSLFERGSL-----------------------------------------------YTEL-LLSQGAVWMHFMMSIAGLTCNTSSFSCCTVCVTC--------PSSACSLALSSVCKERL-REKMRFLPMTNRKHRTIPLRRGLIMKNGRI-KNEIYASFGGGMADNSSGIFPRIHIKDPYERLGISKEASEEEIQAARNFLINKYAGHKPSVDAVESAHDKIILQSFYDRKNPKINIKKKVREVTQSRYVKAIISRFQTPATSIILKTSISFIVLGVLTVIFPTEEGPTLQVAISLILSTYFIYERLRSRIKACFYGIGAFFSSWLLGTFLMVSVMPPLLKGPRSLEVTTSLISYLLLWVSSTFLK
>CYPRbard
-----------------------------------------------------------------------------------------------------------MSMAGLTCNPSRIS-CTTQSAC--------PKAACNFVLSS-FRERL-REKAMFLSHTNRKHFTLSIRSGSIIKTSRT-KDGIYASF-GEVDDNSSDVFPRIHIKDPYKRLGISREAFEEEIQAARNFLINKYAGHKPSVDAIESAHDKIIMQSFYNRKNPKINIKKKVREVTQSRYVKAITSRFQTPASSIILKTSIAFLVLGVLTVLFPTEEGPTLQVAISLILSIYFIYDRLKSRMRACLYGIGAFFMSWLLGTFLMVSVVPPLLKGPRSLEVTSSLISYALLWVSSTYLK
>CYPRflav
-----------------------------------------------------------------------------------------------------------MSMAGLTCNPSRIS-CTAQSAC--------PKSAYNFTLSS-FREKL-REKAMFLSHTNRKHCTLSIRSGSIIKTSRI-KDGIYASF-GDVDDNSSDVFPRIHIKDPYKRLGISREAFEEEIQAARNFLINKYAGHKPSVDAIESAHDKIIMRSFYDRKNPKINIKKKVREVTQSRYVKAITSRFQTPASSIILKTSIAFLVLGVLTVLLPTEEGPTLQVAISLMLSIYFIYDRLKSRMRACLYGIGAFFMSWLLGTFLMVSVVPPLLKGPRSLEVTTSLISYALLWVSSTYLK
>DACThata
-----------------------------------------------------------------------------------------------------------MSLAGLTCNPSRFSHRTFPSAC--------PSSACSLALSSLCQEKL-KGKMRFLPSTNRKHWIIPIRRGLIMKTSRI-KNVIYAAF-GDMADNSSDVFPRIHIKDPYKRLGISREASEEEIQAARNFLISKYSGNKPSVDAIESAHDKIIMQSFYDRKNPKINIKKKVREITQSRYVKAVTSRFQTPATSIVLKTSIAFLVLGVLTVLFPTEEGPTLQVAISLILSIYFIYGRLRSRMRSCLYGMGAFLVSWLLGTFLMVSVMPPVLKGPRSLEVTTSLISYVFLWLSSTYLK
>DENDchryso
----------------------------------------------------------------------------------------------------------MMSISGLTCNPSRFSCCTACVTC--------PSSACSLALSSICKETL-RERMRFLSMTNRKHETVPLRRGLIMKNGRI-KNEIYASF-GDMADNSSGVFPRIRIKDPYKRLGISKEASEEEIQAARNFLINKYAGHKPSVDAIESAHDKIIMQSFYDRKNPKINIKKKVREVTQSRYVKAITNRFQTPATSIILKTSIAFIVLGVLTVLFPTEEGPTLQVAVSLILSIYFIQERLRSRIKACLYGIGAFFFSWLLGTFLMVSVMPPLLKGPRSLEVTTSLISYVLLWVSSTYLK
>DENDnobi
-------------------------------------------------------------------------------------------------------MYFMMSISGLTCNPSKFSCCTACVTC--------PSSACSLALSSICKETL-REKMRFLSMTNRKHKTVPLRRGLIMKNGRI-KKEIYASF-GDMADNSSGVFPRIRIKDPYKRLGISKEASEEEIQAARNFLINKYAGHKPSVDAIESAHDKIIMQSFYDRKNPKINIKKKVREVTQSRYVKAITNRFQTPATSTILKTSIAFIVLGVLTVLFPTEEGPTLQVAISFILSIYFIHERLRSRIKACLYGIGAFFFSWLLGTFLMVSVMPPLLKGPRSLEVSTSLISYVLLWVSSTYLK
>DIURorie
-----------------------------------------------------------------------------------------------------------MSLTGLTCNPSRFSSCMG------------HSASCSLVLSSVCQERL-RGKIRFLPLTDRKQRIISIRRGLIMKDGRTNKNGIYASF-GDMADNSSDVFPRIHIRDPFKRLGISREASEEEIQAARNFLISKYAGNKQSVDAIESAHDKIIMESFYGRKNPKINIKKKVREVTQSRYVKAITSRFQTPATSIILKTSMAFLVLGLLTVLFPTEEGPTLQVAISLILSIYFIYDRQKSRMRACLYGIGAFLVSWLVGTLLMVSVMPPVLKGPRSLEVTTSLISYMLLWVSSTYLK
>DRAKelas
ISQVRCATLLPAGL--TFSTVHF---EALAPHENLSTRWGHCLLPAPSFRHLI---------EALDSSSGAR------------FFSQRPSSSS-KSSYRWCLNTFKMSLAGLTCNPPRFSLCTMCLAS--------PSSACSLAPSSIFLERLEGGKLRFLPYADRNRFSVPIHRSLIMKTGRLRKNGICASF-GDMADNSSDVFPRIHVRDPYKRLGISREASEDEIQAARNFLISKYAGNKQSVDAIESAHDRIIMQSFYDRKNPKINFKKKVREVTQSRYVKAITNRFRIPATSIILKTSVAFLMLGILTVLFPTEEGPTLQVAISLILSIYFIYNRLRSRMRACLYGVGAFLVSWLLGTLLMVSVMPPVLKGPRSLEVTTSLLSYVLLWVSSTYLK
>DRAKthyn
-----------------------------------------------------------------------------------------------------------MSLAGLTCNPPRFSLCTMCLAS--------PSSACSLAPSSIFLERLGGGKLRFLPYADRSQFSLPIHRSLIMKTGRLRKNGIYASF-GDMADNSSDVFPRIHVRDPYKRLGISREASEDEIQSARNFLISKYAGNKQSVDAIESAHDRIIMQSFYDRKNPKINFKKKVREVTQSRYVKAITNRFRTPATSIILKTSVAFLMLGILTVLFPTEEGPTLQVAISLILSIYFIYDRLRSRMRACLYGIGAFLVSWLIGTLLMVSVMPPVLKGPRSLEVTTSLLSYVLLWVSSTYLK
>EPIDfulg
----------------------------------------------------------------------------------------------------------MMSIAGLTCNPSRLTCCMACVTC--------PNLACNLAKSSIFKERS-REKMRFPSMTNRKHRIIPLRGSFMMKNGRV-RNEIYASF-GEMADNSSGVFPRIRIKDPYKRLGISKEASEEEIQAARNFLINKYAGHKPSVDAIESAHDKIIMQSFYDRKNPKINIKKKVREVTQSRYVKAITSRFQTPSTSIMLKTSIAFIILGVLTVLFPTEEGPTLQVALSLILSIYFIYERLRSRMKACLYGIGAFLFSWLLGTFLMVSVMPPLLKGPRSLEVTTSLISYVLLWVSSTYLR
>EPIDpuni
----------------------------------------------------------------------------------------------------------MMSIAGLTCNPSRLTCCMACVTC--------PNLACNLAKSSIFKERS-REKMRFPSMTNRKHRIIPLRGSFMMKNGRV-RNEIYASF-GDMADNSSGVFPRIRIKDPYKHLGISKEASEEEIQAARNFLINKYAGHKPSVDAIESAHDKIIMQSFYDRKNPKINIKKKVREVTQSRYVKAITSRFQTPSTSIMLKTSIAFIILGVLTVLFPTEEGPTLQVAISLILSIYFIYERLRSRMKACLYGIGAFLFSWLLGTFLMVSVMPPLLKGPRSLEVTTSLISYVLLWVSSTYLR
>EPIPhell
----------------------------------------------------------------------------------------------------------MMAIAGLTCNPSRFSCCTALAAC--------PSPTCNLTLSSIFKESL-REKMRFSSTRNRKHQ--QAYRGLIMKSGRI-KNGIYASF-GDMADNSSDIFPRIHIKDPYKRLGISREASEEEIQAARNFLINKYTGHKPSVDAIESAHDKIIMQSFYERKNPKINIKKKVREVTQSRYVKAITSRFQTPATRIITKTSIAFLVLGVLTVLFPTEEGPTLQVAISLILSIYFIYDRLRSRMRSFLYGIGSFLFSWLVGTFLMVSVMPPLLKGPRSLEVTTSLISYLLLWVSSTYLK
>EPIPpurp
----------------------------------------------------------------------------------------------------------MMAIAGLTCNPSRFSCCTALAAC--------PSPTCNLTLSSIFKESL-REKMRFSSTTNRKHQ--QAYRGLIMKSGRI-KNGIYASF-GDMADNSSDIFPRIHIKDPYNRLGISREASEEEIQAARNFLINKYTGHKPSVDAIESAHDKIIMQSFYDRKNPKINIKKKVREVTQSRYVKAITSRFQTPATRIITKTSIAFLVLGVLTVLFPTEEGPTLQVAISLILSIYFIYDRLRSRMRSFLYGIGSFLFSWLVGTFLMVSVMPPLLKGPRSLEVTTSLISYLLLWVSSTYLK
>ERYCcris
----------------------------------------------------------------------------------------------------------MMSVSGLSCNSTSFSCCTACFTF--------PSSACSLALSSICKERL-REKMRFLPMINKKHRTIPLQRGLIMKNGRL-KVKICASF-GDIADNSSGIFPRIRIKDPYERLGISKEASEEEIQAARNFLINKYAGHKLSVDAIESAHDKIIMQSFYDRKNPKINIQKKLREVTQSSYVKAIISRFQTPARSIILKTSMAFIVLGVLTVLFPTEEGPTLQVAISLILSIYFIYERLRSRIKACLYGIGAFFFSWLLGTFLMVSVMPPLLKGPRSLEVTTSLVSYLLLWVSSTFLK
>ERYCpuss
----------------------------------------------------------------------------------------------------------MMSVSGLSCNSASFSCCTACFTF--------PSSACSPALSSKCKERL-REKKWFLPMINKRHRTIPLHRGLIMKNGRL-KVKICASF-GDIADNSSGIFPRIRIKDPYERLGISKEASEEEIQAARNFLINKYAGHKLSVDAIESAHDKIIMQSFYDRKNPKINIQKKIREVTQSSYVKAIINRFQTPARSIIIKTSIAFIVLGVLTVLFPTEEGPTLQVAISLILSIYFIYERLRSRIKACLYGIGAFLFSWLLGTFLMVSVMPPLLKGPRSLEVTTSLVSYVLLWISSTFLK
>GALEfabe
-----------------------------------------------------------------------------------------------------------MSIFLLACNPPKISCFTASVAC--------PKSAFNVTLTLQCKQ-M-WDKMMLLHNTTRG----SKQKTLILKSRTI-KNGIYASF-GDEPDNSLDVFPRIRVKDPYKRLGISREASEEEIQAARNFLMNKYAGHKPSVDAIESAHDKIIMQSFLNRRTPKLNIKKKVKEVTQSRFVQAITRRFQAPAASVVLKTSIAFVVLGVLTVLFPTEEGPTLQVAISLVLSIYLIFDRLKSRLRACLYGAGAFFLSWLLGTFLMVSVIPPVLKGPCSLEVTTALISYVLLWVSSTYLK
>GASTelat
---------------------------------------------MNS-----------------------------------LENGMFPL---------CCLNKFMTSFASLTYNSSLFSCSAAPITH--------SSSACTLTVSSICEQRS-RGKLHFLFTTSRIHGTIPHRKGLNLKNGRIMKNEIYASF-GDMADNSLDVFPRIHTKDPYKRLGISKEASEEEIQAARNFLINKYALHQPSVDAIESAHDKIIMQSFYERKNPKIDIKKKLRKVTQSRYARALANRFQTPATGIILKTSISFLVLGVLTVLFPTEEGPTLQVAISLILSIYFIYERLRSRVRACFYGIGAFLFSWLVGTFLTVSVVPPMLKGPNSLEVSTSLISYALLWVSSTYFK
>GOODfuma
-----------------------------------------------------------------------------------------------------------MSLAGLTCNPRRFSSFMVFSAC--------PSSACSFVLSSICQERL-RRKIRFLPSTNSKHWIIPIRTGLLMKTGRI-KNGICASF-GDMADNSSDVFPRIHVRDPYKRLGISREASEEEIQAARNFLISKYSGNKPSVDAIESAHDKIIMQSFYDRKNPKINIKKKVREVSQSRYVKAITSRFQTPATSIILKTSVTFIVLGILTVLFPTEEGPTLQVAISLILSMYFIYVRLRNRMRACLYGIAAFLVSWLLGTFFMVSVMPPVLKGPRSLEVTTSLISYVLLWVSSTYLK
>GOODpube
-----------------------------------------------------------------------------------------------------------MSLSGLTCNPRRFSSFMVFSAC--------PSSACSFALSSICQERL-RRKMRFLPSTNSKHWIIPIQTGLLIKTGRI-KNGICASF-GDMADNSSDVFPRIHVRDPYKRLGISREASEEEIQAARNFLISKYSGNKPSVDAIESAHDKIIMQSFYDRKNPKINIKKKVREVTQSRYVKAITSRFQTPATSIILKTSAAFIVLGILTVLFPTEEGPTLQVAISFILSMYFIYVRIRSRMRAFLYGIAAFLVSWLLGTFFMVSVMPPVLKGPRSLEVTTSLISYVLLWVSSTYLK
>GYMNdens
-----------------------------------------------------------------------------------------------------------MSLAGLTCNHSRFSYRTFPSAC--------PSSACSLALSSLCQEKL-KGKMRFLPSTNRKHWIIPIRRCLIMKTSRI-TNVIYAAF-GDMADNSSDVFPRIHIKDPYKRLGISREASEEEIQAARNFLISKYSGNKPSVDAIESAHDKIIMQSFYERKNPKINIKKKVREITQSRYVKAVTSRFQTPATSIVLKTSITFLVLGVLTVLFPTEEGPTLQVAISLILSIYFIYGRLRSRMRSCLYGMGAFLVSWLLGTFLMVSVMPPVLKGPRSLEVTTSLISYVFLWVSSTYLK
>GYMNodor
-----------------------------------------------------------------------------------------------------------MSLAGLTCNPSRFSYRTFPSAC--------PSSACSLALSSLCQEKL-KGKMRFLPSTNRKHWIIPIRRCLIMKTSRI-KNVIYAAF-GDMADNSSDVFPRIHIKDPYKRLGISREASEEEIQAARNFLISKYSGNKPSVDAIESAHDKIIMQSFYERKNPKINIKKKVREITQSRYVKAVTSRFQTPATSIVLKTSITFLVLGVLTVLFPTEEGPTLQVAISLILSIYFIYGRLRSRMRSCLYGMGAFLVSWLLGTFLMVSVMPPVLKGPRSLEVTTSLISYVFLWVSSTYLK
>HABElong
-----------------------------------------------------------------------------------------------------------MSLAGLTCSHSRFPSCTFRSAF--------PSSACSLGLSSLYQEKS-RGKMKFLPSTNRKHWIIPIRRGLIVKTSRI-KNGIYAAF-GDMADNSSDVFPRIHIKDPYKRLGISREASEEEIQAARNFLISKYAGNKPSVDAIESAHDKIIMQSFYDRKNPKINIKKKVREITQSRYVKAVTSRFRTPAMSIVLKTSIAFLVLGALTVLFPTEEGPTLQVAISLILSIYFIYGRLRSRVRACLYGVGPFLVSWLLGTLLMVSVMPPILKGPRSLEVTTSLISYVLLWVSSTYLK
>HABEpant
-----------------------------------------------------------------------------------------------------------MSLAGLTCSHSRFPSCTFRSAF--------PSSACSLGLSSLYQEKS-RGKMKFLPSTNRKHWIIPIRRGLIVKTSRI-KNGIYAAF-GDMADNSSDVFPRIHIKDPYKRLGISREASEEEIQAARNFLISKYAGNKPSVDAIESAHDKIIMQSFYDRKNPKINIKKKVREITQSRYVKAVTSRFRTPAMSIVLKTSIAFLVLGALTVLFPTEEGPTLQVAISLILSIYFIYGRLRSRVRACLYGVGAFLVSWLLGTLLMVSVMPPILKGPRSLEVTTSLISYVLLWVSSTYLK
>HAEMdisc
-----------------------------------------------------------------------------------------------------------MSLAWLTCNPRSFSSFMACYAC--------PSSACSFTLSSICQERL-GSKMRFYPSTNSRHWITPIQTGLLMKTGMK-KNEIYASF-GDVADNSSDVFPRIHVRDPYKRLGISREASEEEIQAARNFLVSKYSGNKPSVDAIESAHDKIIMQSFYDRKNPKINIKKKVREVTQSRYVKAITSRFQTPATSIILKTSVAFIVLGLLTVLFPTEEGPTLQVAISLILSIYFIYGRLRSRMRACLYGIASFFVSWLLGTFFMVSVMPPVLKGPRSLEVTTSLISYVLLWVSSTYLK
>HEMIforr
-----------------------------------------------------------------------------------------------------------MSLAGLTCNPSRFSYRTFPSACPSSVPSARPSSACSLVLSSLCQGKL-KSKMRFLPSTNRKHWIIPIRRGLIMKTSRI-KNGIYAAF-GDMADNSSDVFPRIHIKDPYKRLGISREASEEEIQAARNFLISKYSGNKQSVDAIESAHDKIIMQSFYDRKNPKINIKKKVREITQSRYVKAVTSRFQTPAMSIVLRTSITFLVLGALTVLFPTEEGPTLQVAISFILSIYFIYDRLRSRMRACLYGMGAFLVSWLLGTFLMVSVMPPVLKGPRSLEVTTSLISYVFLWVSSTYLK
>HYPOheme
-----------------------------------------------------------------------------------------------------------MSISGVTCNPSRISYCMVHARS--------SSSISGLISPSYCNGSI-RKKIKLLSHIDRKFWTGAIRKDSYVRTGKG-NNRIYASF-GDMADDSTAIFPRIHIKDPYQRLGVSREASEEEIQAARNFLVNKYAGHKPSVDAIESAHDKIIMRSFYERKNPKINIKKKVREVTQSRVVKAVASRFETPATKVIVKTAIAFVALGILTVLFPTEEGPTLQVAISLIVSIYFIYERLQSRLRAFLYGIGAFFGSWLLGTFLMVSVVPPLLKGPRSLEVTTSLISYVLLWVSSTYLK
>LANAlana
------MFF------------------NLKLLLSSGLSQQSSNLALGD-------------------------------------------------------NYFKMSISGVTCNPSKISCCMVHARS--------PSSKCGLISPSFYDGSF-RVKMKLLSRIDRKCWTGSTNRDSFVRTGKV-KSGIYASF-GDMADDSTAIFPRIHIKDPYQRLGISREASEEEIQAARNFLINKYAGHKPSVDAIESAHDKIIMQSFYDRKRPKINLEKKVREVTQSRVVRAVASRFETPATNVIIKTAIAFTALGILTVLFPTEEGPTLQVAISLIISIYFIYERLKNRLRAFLYGIGAFFGSWLLGTFLMVSVVPPLLKGPRSLEVSSSLISYLLLWVSSTYLK
>LECAnigr
-----------------------------------------------------------------------------------------------------------MSVSGFSCNPPKIYCFPALVAC--------PNLVSNIAVTSQCKESL-REEMRLYCNTKREHWTISKRKALILKTRTI-KNGIYASF-GDKADNSLDVFPRIHIKDPYKRLGISREASEEEIQAARNFLISKYAGHKPSVDSIESAHDRIIMQSFLDRRKPKLNIKKKVKEVTQSRFVQAITSRFQTPATRVIVKTSIAFMVLGVLTVLFPTEEGPTLQVAISLMLSIYFIFDRLKNRLRACIYGVGAFLLSWCLGTFLMVSVTPPMIKGPNSLEVSTALLSYVLLWISSTYLK
>LIMOabor
----------------------------------------------------------------------------------------------------------MMSIAGLTCNPSRFSCCTAWATC--------PSPTCNLPLSSLFKESL-REKNGFSPTAERKHWAIQTRIGL--KTGRI-KNGIYASL-GDMADNSSDIFPRIHIKDPYKRLGISIEASEEEIQAARNFLINKYAGHKPSVDAIESAHDKIIMQSFYDRKNPKINIKKKVREVTQSRYVKAITSRFQTPATRIITKTSIAFLVLGVLTALFPTEEGPTLQVAISLILSIYFIYDRLRNRMRAFLYGIGTFLFSWLLGTFLMVSVMPPLLKGPRSLEVTTSLISYVLLWVSSTYLK
>MASDpict
----------------------------------------------------------------------------------------------------------MMSNAGLTCNPLRFSCCMACVTC--------PSLECSQAQSSIFKERL-REKMRFLPMTNRKHRTIPLRRGLIMKNGRI-KSEIFASF-GDMADNSSGVFPRIQIKDPYQRLGISKEASEEEIQAARNFLINKYSGHQPSVDAIESAHDKIIMRSFYDRKSPKINFKKKVREVTQSRYVKAITSRFQIPSTNIILKTSIAFMILGVLTVLFPTEEGPTLQVAISLILSIYFIYERLRSRMKACLYGIGAFLLSWLLGTFLMVSVMPPLLKGLRSLEVTTSLISYVLLWVSSTYIK
>MEXIxero
---------------------------------MAALVEFGVVLMF---------------------------------------------LTFCDPSVGAVWIYFKMSMAGFTCNPSRISCCMTQADF--------PKSACNFALSS-CRERW-WEKSMFLYNTKRKHFTLSIRSGSIMKTSTT-KNGIYASF-GDMGDNFSDVFPRIHVKDPYKRLGISREASEEEIQAARNFLINKYAGHKSSVDAIESAHDKIIMQSFYDRKNPKINIKKKVREVTQSRYVKAITSRFQAPAHRVILKTSIAFLVLGVLTVLFPTEEGPTLQVAISLILSIYFIYDRLRSRMQACLYGIGAFFMSWLLGTFLMVSVVPPLLKGPRSLEVTTSLISYVLLWVSSTYLK
>MICRparv
-----------------------------------------------------------------------------------------------------------MFLACLTCNTSTFSSFTVLSTC--------PSSACSLALSSICQERL-RGTMSFLPSTVRKQWIIPIRKGLIMKTGRTKKNEIYASF-GDTADNSSDVFPRVHIRDPYKRLGISREASEEEIQAARNFLISKYSGNKQSVDAIESAHDKIIMQSFYDRRNPKINIKKKVREVTQSRYVKAITSRFQTPATNIILKTSVAFLILGVLTVLFPTEEGPTLQVAISLMLSIYFMYCRLRSRMQAFLYGVGAFLVSWLFGTFLMVSVMPPVLQGPRSLEVTTSLLSYVLLWVSSTYLR
>MOLIcapi
-----------------------------------------------------------------------------------------------------------MSISGVTCNPSRISYCMVHARS--------SSSISGLISPSFSNGSI-REKIKLLSHIDRKCWTGSIRRDSYVRTGKG-NNRICASF-GDMADDSTAIFPRILIKDPYQRLGISREASEEEIQAARNFLVNKYAGHKPSVDAIESAHDKIIMRSFYERKNPKINIKKKMREVTQSRVVKAVASRFETPATKVIIKTAIAFVALGILTVLFPTEEGPTLQVAISLIVSIYFIHERLRSRLRAFLYGIGAFFGSWLLGTFLMVSVIPPLLKGPRSLEVTTSLISYVLLWVSSTYLK
>NEUWmali
-----------------------------------------------------------------------------------------------------------MFLSGLTCYPLRISNHMACAAS--------PSSAHGLASSSVLKGRL-RMKMTSSSNANREQWTISTQRGVTMKFGRE-KNRICASF-GDMADSSADVFPRIHIKDPYKQLGISKEASEEEIQAARNFLINKYAGHKPSVDAIESAHDKIIMQSFYDRKNPKINIKKKVREVTQSRSVKAITSRFEMPRRSIILKTTIAFLVLAVLTVLFPTEEGPTLQVAISLVLSIYFIYDRLKSRIRACLYGIGSFFGSWLLGTFFMVSVIPPLLKGPRSLEVTTSLISYVLLWVSSTYLK
>NEUWzoll
-----------------------------------------------------------------------------------------------------------MFLSGLTCYPLRISNHMACAVS--------PSSAHGLPSSSVLKGRL-RMKMTSSSNANREQWTISTQRGVTMKFGRE-KNRICASF-GDMADNSADVFPRIHIKDPYKRLGISKEASEEEIQAARNFLINKYAGHKPSVDAIESAHDKIIMQSFYDRKNPKINIKKKVREVTQSRSVKAITSRFEMPRRSIILKTTIAFLVLAVLTVLFPTEEGPTLQVAISLVLSIYFIYDRLKSQIRACLYGIGSFFGSWLLGTFFMVSVMPPLLKGPRSLEVTTSLISYVLLWVSSTYLK
>OECEmacu
----------------------------------------------------------------------------------------------------------MMSVAGLPCNSSSFSCCTACVAC--------PCSACSLALSSICKERL-TEKMRFLPMINKKHRTIPLRRELIMKNSRI-KIEICASF-GDMADNSSGVFPRIRIKDPYERLGISKEASEEEIQAARNFLINKYAGHRPSVDAIESAHDKIIMQSFYDRKNPKINIRKKVREVTQSRYVKAIISRFQTPATSIILKTSIAFIVLGVLTVLFPTEEGPTLQVAISLILSIYFIYERLRSQIKACLYGIGAFFFSWLLGTFLMVSVMPPLLKGPRSLEVTTSLISYVLLWVSSTFLK
>OPHRgarg
-----------------------------------------------------------------------------------------------------------MSLAGLTYNPSRFSSHTFPSAC--------PSSAYSLALSSLCQEKM-KGKMRFLPSTSSKHWIIPVQRGLISKTSRI-KSGIYAAF-GDMANNSSDVFPRIHVKDPYKRLGISPEASEEEIQAARNFLISKYSGNKPSVDAIESAHDKIIMRSFYDRKNPKINIKKKVREITQSRYVKAVTSRFQTPATSIVLKTSIAFLVLGVLTVLFPTEEGPTLQVAISLVLSIYFIYGRLRSRMQACLYGVGAFLVSWLLGTFLMVSVMPPVLKGLRSLEVTTSLISYVFLWVSSTYLK
>OPHRsphe
-----------------------------------------------------------------------------------------------------------MSLAGFAYNPSRFSSHTFPSAC--------PSSAYSLALSSLCQEKM-KGKMRFLPSTSSKHWIIPVQRGLISKTSRI-KSGIYAAF-GDMANNSSDVFPRIHVKDPYKRLGISPEASEEEIQAARNFLISKYSGNKPSVDAIESAHDKIIMRSFYDRKNPKINIKKKVREITQSRYVKAVTSRFQTPATSIVLKTSIAFLVLGVLTVLFPTEEGPTLQVAISLVLSIYFIYGRLRSRMQACLYGVGAFLVSWLLGTFLMVSVMPPVLKGLRSLEVTTSLISYVFLWVSSTYLK
>ORCHital
-----------------------------------------------------------------------------------------------------------MSLAGLTCNPSRFSYRTLPSG---------PSSACSFARSSLFEEQL-KGKMRFLPSTNRKHWIIPIRRGLIKKTSRI-KNGIYAAF-GDMADNSSDVFPRIHIKDPYKRLGISREASEEEIQAARNFLISKYSGNKPSVDAIESAHDKIIMQSFYDRKNPKINIKKKVREITQSRYIKAVTSRFQTPAKNIVLKTSITFLVLGALTVLFPTEEGPTLQVAISLILSIYFIYGRLRNRMRACLYGIGAFLVSWLLGTFLMVSVMPPVLKGPRSLEVTTSLISYVFLWVSSTYLK
>PAPHconc
---------VPVTG---LSDLSITRDTKLSPDNGQLLLVKSPPLSLSASR-------------AGTPSKKARRRRRGGKKDRNLKNSRFPQLQIFDPSGGAVRIYFKMSMAGLACNPSRIFFCTTQAAC--------PKSACNFALSS-CRERS-REKSMLLSYTNRMHFTSSVCSGSVMKTSGT-KIGIYASF-GDMDDNFSDVFPRIHIKDPYKRLGISREASEEEIQAARNFLINKYAGHKSSVDAIESAHDKIIMQSFYDRKNPKINIKKKVREVTQSRYVKAITSRFQTPAYRVILKTSIAFLVLGVLTVLCPTEEGPTLQVAISLILSIYFIYDRLRNRMRACLYGIGAFFMSWMLGTLLMVSVVPPLLKGPRSLEVTTSLISYVLLWVSSTYLK
>PAPHhirs
---------ANRSGHPTIRSVDYPRPKAIPRQWPAAACEESALLSLGQQS-------------ERSVEKGEEKKKRS------------------DPSGGAVRIYFKMSMAGLACNPSRIFFCTTQAAC--------PKSACNFALSS-CRERS-REKSMLLSYTNRKHFTLSVCSGSVMKTSRT-KIGIYASF-GDMDDNFSDVFPRIHIKDPYKRLGISREASEEEIQAARNFLINKYAGHKSSVDAIESAHDKIIMQSFYDRKNPKINIKKKVREVTQSRYVKAITSRFQTPAYRVILKTSIAFLVLGVLTVLFPTEEGPTLQVAISLILSIYFIYDRLRNRMRACLYGIGAFFMSWMLGTLLMVSVVPPLLRGPRSLEVTTSLISYVLLWVSSTYLK
>PHAIflav
-----------------------------------------------------------------------------------------------------------MSIAGLTCNTSRLSCCTARVTF--------PSSACSLALSSICKERL-REKMRFLSMSNRKHRTIPLKRGLIMGNGSI-KNEIYASF-GDMADNSSGVFPRIHTKDPYKRLGISKEASEEEIQAARNFLINKYAGHKPSVDAIESAHDKIIMQSFYDRKNPKINIKKKVREFTQSRYVKAITSRFQTPSTNIILKTGIAFIVLGVLTVLFPTEEGPTLQVAISLILSIYFIYERLRRGMKACLYGIGAFFFSWLLGTFLMVSVMPPLLKGPRSLEVTTSLISYVLLWVSSTYLK
>PHAItank
-----------------------------------------------------------------------------------------------------------MSIAVLTCNTSRLPCYTACVTC--------PSSACSLALSSICKERL-REKMRFLSTSNRKHRTIPLTRGL-----------IYASF-GDMADNSSGIFPRIQIKDPYKRLGISKEASEEEIQAARNFLINKYAGHKPSVDAIESAHDKIIMQSFYDRKNPKINIKKKVREFTQSRYVKAITSRFQTPSTSIILKTGIAFIVLGVLTALFPTEEGPTLQVAISLILSIYFIYERLRNRMKACLYGIGAFFFSWLLGTFLMVSVMPPLLKGPRSLEVTTSLISYVLLWVSSTYLK
>PHALcorn
----------------------------------------------------------------------------------------------------------MMSIAGLTCNRSSFSCCTTCFTC--------PSSACSLTLSSIYKERL-EEKRNFPLMRNRNHRNMPLQRGLIT---RR-KNKIYASF-GDMADNSTGVFPRIRMKDPYERLGISKEASEEEIQAARNFLINKYAGHKPSVDAIESAHDKIIMQSFYDRKNPKINIKKRVREVTQSQYVKAITSRFQTPATRIILKTSIAFVALGVLTVLFPTDEGPTLQVAISLILSIYFIFERLRNRVKACLYGIGSFFLSWLLGTFLMVSVMPPLLKGPRSLEVTTSLISYVLLWVSSTFLK
>PHALmode
----------------------------------------------------------------------------------------------------------MMSIAGLTCSRSSFSCCTTCFTC--------PSSACSLTLSSIYKERL-KEKRNFLLMRNRKHRNMPLRRGLIM---RR-KNEIYASF-GDMADSSTGIFPRIHIKDPYERLGISKEASEEEIQAARNFLINKYAGHKPSVDAIESAHDRIIMQSFYDRKNPKINIKKKVREVTQSQYVKAITSRFQTPATRIILKTSIAFVALGLLTVLFPTEEGPTLQVAISLILSIYFIYERLRNRVKACLYGIGAFFLSWLLGTFLMVSVMPPLLKGPRSLEVTTSLISYVLLWVSSTFLK
>PHRAlind
-----------------------------------------------------------------------------------------------------------MSMAGLACNPSTISCCMTQATC--------PKSACNFALSS-CRERL-RVKAMILYNTNRKHFTSSIRNGSIMKTGRT-KNGIYASF-GDLNDNFSDVFPRIHIKDPYKRLGISREASEEEIQAARNFLINKYAGHKSSVDAIESAHDKIIMQSFYDRKNPKINFKKKAREVTQSRYVKAITSRFQAPAYRVILRTAIAFLVLGVLTVLFPTEEGPTLQVAISLILSIYFIYDRLRSRMRACLYGIGAFFMSWLLGTFLMVSVVPPLLKGPRSLEVMTSLISYVLLWVSSTYLK
>PLATclav
-----------------------------------------------------------------------------------------------------------MSLAGLTCNPSRFSYRTFPSAC--------PSSTCCLALSASCQEEL-KGKMSFLPSTNRKHWIIPFRRVVIMKTSRM-KSGIYAAF-GDMADNSSDVFPRIHIKDPYKRLGISREASEEEIQAARNFLISKYSGNKPSVDAIESAHDKIIMQSFYDRKNPKINIKKKVREITQSRYVKAITSRFQTPATNIVLKTSITFLVLGVLTALFPTEEGPTLQVAISLILSIYFIYGRLRSQMRACLYGIGAFLASWLLGTFLMVSVMPPVLKGPRSLEVTTSLISYVFLWVSSTYLK
>PTERcurt
-----------------------------------------------------------------------------------------------------------MPLAGLTCNPTSFSSCTVCSTC--------PSSACSFVLSSICQEGL-RGKMRFLPTTNRKHWIIPIQTGLIMKTARI-KNGIYASF-GDMADNSSDIFPRIHIKDPYKRLGISREASEEEIQAARNFLISKYAGNKPSVDAIESAHDKIIMQSFYDRKNPKINIKKKVREVIQSRSVKAITSRFQTPETNIILKTSVAFIVLGILTVLFPTEEGPTLQVAISLILSIYFIYDRLRSRMRACLYGIGAFLASWLLGTFFMVSVMPPVLKGPRSLEVTTSLLSYVLLWVSSTYLK
>RIMAelli
-----------------------------------------------------------------------------------------------------------MSLAGLTCNPSRFSSCTVCSAC--------PSSACTLALSSIFQERL-RGKMRFLPSTDRKQWIVPIQRCLIMNTGRIKKNGIYASF-GDMADNSSDAFPRIHVRDPYKRLGISREASEEEIQAARNFLISKYAGNKQSVDAIESAHDKIIMQSFYDRKNPKINFKKKVREVTQSRYVKAITSRFRTPASSIILKTSVAFLVLGILTVLFPTEEGPTLQVAISLILSIYFIYDRLRSRMRACLFGIGAFLVSWLLGTLLMVSVMPPVLKGRRSLEVTTSLISYVLLWVSSTYLN
>SELEaequ
-----------------------------------------------------------------------------------------------------------MSMSGLTCNLSRISCCTTQAAC--------PKSACNFALAS-CRERL-KEKAMLLFNTNRKHFTLSIWSGSIMKIRRT-KDGIYALF-GDMDDNSSDVFPRIHIKDPYKRLGISREASEEEIQAARNFLINKYAGHKPSVDAIESAHDKIIMQSFYDRKNPKINIKKKVREVTQSRYMKAITSRFQTPASRVILKTSIAFLVLGVLTVLFPTEEGPTLQVAISLMLSIYFIYDRLRSRMRACLYGIGAFFMSWLLGTFLMVSVVPPLLKGPRSLEVTTSLISYVLLWVSSTYLI
>SERAvome
-----------------------------------------------------------------------------------------------------------MSLAGLTCNPSRLSSRTSPSAC--------PSSARSLALSSLCHEKL-KGKMRFLPSTSSKRWIIPIRRGLVLKISGT-QNGIYAAF-GDMADNSSDVFPRIHVKDPYKRLGISREASEEEIQAARNFLISKYSGNKPSVDAIESAHDKIIMRSFYDRKNPKINIKKKVREITQSRYVKAVTSRFQTPATSIVLKTSITFLVLGVLTVLFPTEEGPTLQVAISLILSIYFIYGRLRSRMRACLYGTGAFLVSWLLGTFLMVSVMPPVLKGPRSLEVTTSLISYVFLWVSSTYLK
>THELangu
-----------------------------------------------------------------------------------------------------------MSLAGLTCNPSRFYSCTVCSTC--------PSSACSLALSSICQERL-RGKI-------RKQWIVPIQRCFIKKTGRIKKNEICASF-GDMADNSSDVFPRIHVRDPYKRLGISKEASEEEIQAARNFLISKYAGNKQSVDAIESAHDKIIMQSFYDRKNPKINFKKKVRDVTQSRYVKAITSRFRIPAKSIILKTSVAFLVLGILTVLFPTEEGPTLQVAISLILSIYFIHDRLKSRMRACLYGIGAFLLSWMLGTFLMVSVMPPVLKGPRSLEVTTSLISFVLLWVSSTYLK
>VANIplan
-----------------------------------------------------------------------------------------------------------MPISGLTCNPLKIYCFTTSVAC--------PNSAFN-TLTSLCKESV-REQMMLLCSTKREHWTIPKKKALILKTRTI-KNGIYASF-GDEANNYLDIFPRIHIKDPYKRLGISREASEEEIQAARNFLMNKYAGHKPSVDAIESAHDKIIMKSFLDRRNPKLNIKKKIKEVTQSRFVQAITTRFQTPATSVIVKTSIAFMVLGVLTVLFPTEEGPTLQVAISLILSIYFIFDRLKSRLRACIYGAGSFFLSWFLGTFLMVSVIPPMLKGPNSLEVTTALISYVLLWISSTYLK
>VANIshen
-----------------------------------------------------------------------------------------------------------MPISGLKCNPLKIYCFTASVAS--------PNSAFNIALTSLCKKSL-REQMMLLCSTKREHWTIPKKKALILKTRTT-KNGIYASF-GDEASNYLDIFPRIHIKDPYKRLGISREASEEEIQAARNFLMNKYAGHKPSVDAIESAHDKIIMQRFLDRRKPKLNIKKKIKEVTESRFVQAITKRFQIPATSVIVKTSIAFMVLGILTVLFPTEEGPTLQVAISLILSIYFIFDRLKSRLRACIYGAGSFILSWFLGTFLMVSVIPPMLKGPNSLEVTTALISYALLWISSTYLK
>EPIPaphy
----------------------------------------------------------------------------------------------------------MISFVSMVCNSSMFSCFSAWVTC--------PNSACSLAPSSICKERI-MDKMGLLLMTNRKHTAIPLWRGLIMKNVRI-KNVVYASF-GDMADNLSDAFPRIHIKDPYKRLGISKEASEEEIQAARNFLINKYTGHKPSVDAIESAHDKIVLQSFYDRKTPKINIKKKIRAVTQSRYAKAITSRFQTPSTRIILKTIIAFLVLGVLTVLFPTEEGPTLQVAISLMLSIYFIYERVGSRMRACLYGIGTFFFSWLLSTLLMVSVMPPLLKGPASLEMTTSLLSYVPLWVSSTYLK
