# Supplementary material for: Orchid Phylotranscriptomics: The Prospects of Repurposing Multi-Tissue Transcriptomes for Phylogenetic Analysis and Beyond
Source: Front Plant Sci. 2022 May 27;13:910362. doi: 10.3389/fpls.2022.910362 (PMC9196242; doi:10.3389/fpls.2022.910362)
Supplement: Supplementary file 4 [file Data_Sheet_3.zip › ortho_MSA/r1/OG0009069.fa]

>OECEmacu
MATSSVSFKSREDHRKQLELEEARKAGLAPAEVDEDGKEINPHIPQYMSSAPWYLNAERPSLKHQRKWKSDPNYTKAWYDRGAKIFQADRYRKGACENCGAMTHDKKSCMERPRKLGAKWTNMHIAPDEKIEMFELDYDGKRDRWNGFEPSSYARVVERFEAREEVRRKYLKEQQLKKLEEKQSNQNGEGAVSDE---DDDEDDLKIDEAKVDESKQMDFAKVEKRVRTTGGGSTGTVRNLRIREDTAKYLLNLDVNSAYYDPKTRSMREDPLPDADPNEKFYEGDNQNRISGQALDFKQLNIHAWEAFEKGQDVHMQAAPSQAELLFKNYKIIKEKLKGQNKDTIMQKYGNAASEEALPRELLLGQSEREVEYDRAGRIIKGQEVVLPRSKYEEDAYVNNHTSVWGSWWKDHQWGYKCCKQLIRNSYCTGSAGIEAAEAAGDLMKSNIALKEATEETPDQHEEKQLATWGTEVPQDLVLDQKVLAESLKKEDQRKKEERDERKRRYNVKWDDEVTAEDMEAYRLKRIHHDDPMKDFLH
>CHILtrap
MATSSVSFKSREDHRKQLELEEARKAGLAPAEVDEDGKEINPHIPQYMSSAPWYLNAERPSLKHQRKWKSDPNYTKAWYDRGAKIFQAEKYRKGACENCGALTHDKKSCMERPRQLGAKWTNMHIAPDEKIETFELDYDGKRDRWNGFDPSSFARVVDRFETREEARRKYLKEQQIKKLEEKQGNQNGEATASDEDEDDDDDDDLKVDEAKVDESKQMDFAKVEKRVRTTGGGSTGTVRNLRIREDTAKYLLNLDVNSSYYDPKTRSMREDPLPDADPNEKFYEGDNQYRVSGQALDFKQLNVHAWEAFEKGQDIHMQAAPSQAELLFKNYKVIKEKLKYQNKETIMEKYGNAASEEVLPRELLLGQSEREVEYDRAGRIIKGQEVVLPRSKYEEDVYINNHTCVWGSWWKDHQWGYKCCKQFIRNSYCTGSAGIEAAEAATDLMKANIARKEATEEIPEQQEEKQLATWGTEVPEDLVLDQKLLTEALKKEDQRKKEERDERKRKYNVRWNDEVTVEDMEAYRLKRVHHDDPMKDFLH
>NEUWzoll
MATSSVSFKSREDHRKQLELEEARKAGLAPAEVDEDGKEINPHIPQYMSSAPWYLNAERPSLKHQRKWKSDPNYTKAWYDRGAKIFQADRYRKGACENCGSMTHEKKSCMERPRKMGAKWTNMHIAPDEKIETFELDYDGKRDRWNGFDPSTYARVVGRFEAREEARRKYLKEQQIKKLEEKQGNQNNEDTVSDE----DDEDELKIDEAKVDESKQMDFAKVEKRVRTTGGGSTGTVRNLRIREDTAKYLLNLDVNSAYYDPKTRSMREDPVPDADPNEKFYEGDNQNRGSGQALEFKQLNIHAWEAFEKGQDIHMQAAPSQAELLFKNYKVIKEKLKSQNKDDITEKYGNAASEEAIPRELLLGQSEREVEYDRAGRIIKGQEVVLPRSKYEEDVYINNHTSVWGSWWKDHQWGYKCCKQLILNSYCTGSAGIEAAEAAADLMKANIARKEASEDTLPQNDEKQLANWGTEVPHDLVLDQKLLSEALKKEDQRKKEEKDERKRKYNVKWNDEVTAEDMEAYRMKRIHHDDPMKDFLH
>PHAIflav
MATSSVSFKSREDHRKQLELEEARKAGLAPAEVDEDGKEINPHIPQYMSSAPWYLNAERPSLKHQRKWKSDPNYTKAWYDRGTKIFQADRYRKGACENCGAMTHEKKSCMDRPRKLGAKWTNMHIAPDEKIETFELDYDGKRDRWNGFDPSSFSRVVERFEAREEVRRKYLKEQQIKKLEEKQSNQNGEVTVSDE---DDDEDDLKVDEAKVDESKQMDFAKVEKRVRTTGGGSTGTVRNLRIREDTAKYLLNLDVNSSYYDPKTRSMREDPLPDADPNDKFYVGDNQNRISGQALDFKQLNIHAWEAFEKGQDVHMQAAPSQAELLFKNYKIIKDKLKSQTKDTIMQKYGNAASEEALPRELLLGQSEREVEYDRAGRIIKGQEVVLPRSKYEEDTYVNNHTSVWGSWWKDHQWGYKCCKQLIRNSYCTGSAGIEAAEAAGELMKSNIALKESAEETPQLHEEKQLATWGTEVPQDLVLDEKLLADSLKKEDQRKKEEKDERKRKYNVKWNDKVTAEDMEAYRMKRIHHDDPMKDFLH
>NEUWmali
MATSSVSFKSREDHRKQLELEEARKAGLAPAEVDEDGKEINPHIPQYMSSAPWYLNAERPSLKHQRKWKSDPNYTKAWYDRGAKIFQADRYRKGACENCGSMTHDKKSCMERPRKMGAKWTNMHIAPDEKIETFELDYDGKRDRWNGFDPSTYARVVGRFEAREEARRKYLKEQQIRKLEEKQGNQNNDDTASDE----DDEDELKIDEAKVDESKQMDFAKVEKRVRTTGGGSTGTVRNLRIREDTAKYLLNLDVNSAYYDPKTRSMREDPLPDADPNEKFYVGDNQSRGSGQALEFKQLNIHAWEAFEKGQDIHMQAAPSQAELLFKNYEVIKEKLKSQNKDDIMEKYGNAASEEAIPRELLLGQSEREVEYDRAGRIIKGQEVVLPRSKYEEDVYINNHTSVWGSWWKDHQWGYKCCKQLIRNSYCTGSAGIEAAEAAADLMKANIARKEASEDALPQSEEKRLANWGTEVPHDLVLDQKLLSEALKKEEQRKKEEKDERKRKYNVKWNDEVTAEDMEAYRMKRIHHDDPMKDLLH
>EPIPpurp
MATSSVSFKSREDHRKQLELEEARKAGLAPAEVDEDGKEINPHIPQYMSSAPWYLNAERPSLKHQRKWKSDPNYTKAWYDRGAKIFQADRFRKGACENCGAMTHDKKSCMERPRMLGAKWTNMHIAPDEKIETFELDYDGKRDRWNGFDPSSYARVMERFETREEVRRKYLKEQQIKKLEEKQSNQDSEVTVSDE---EEDEDDLKVDEAKVDESKQMDFAKVEKRVRTTGGGSTGTVRNLRIREDTAKYLLNLDVNSSYYDPKTRSMREDPLPDADPNEKFYVGDNQNRISGQALDFKQLNIHAWEAFEKGQDIHMQAAPSQAELLFKNYKIIKENLKYQNKETIMQKYGNAASEEALPRELLLGQSEREVEYDRAGRIIKGQEVALPRSKYEEDVYVNNHTCVWGSWWKDHQWGYKCCKQLIRNSYCTGSAGIEAAEAAADLMKANIALKEATEESPEQHEEKQLATWGTDIPQDLVLDQKLLAEALRKEDQRKKEEKDERKRKYNVKWNDQVTAEDMEAYRMKRIHTDDPMKDFLH
>APOSodor
MATSSVSFKSREDHRKQLELEEARKAGLAPAEVDEDGKEINPHIPQYMSSAPWYLNAERPSLKHQRKWKSDPNYTKAWYDRGAKIFQADKFRKGACENCGAMTHGKKSCMERPRKLGAKWTNMHIAPDEKVETFELDYDGKRDRWNGFDPSTYARVVERFESREEARRKYLKEQQIKKLEEKQGNQNNEDAVSDE---DDDEDELKVDEAKVDESKQMDFAKVEKRVRTTGGGSTGTVRNLRIREDTAKYLLNLDVNSAYYDPKTRSMREDPLPDTDPNEKFYGGDNQNRVGGQALEFKQLNIHSWEAFEKGQDIHMQAAPSQAELLFRNFKIIKEKLKSQNKDAIMEKYGNAASEEAIPRELLLGQSEREVEYDRAGRIIKGQEVVLPRSKYEEDVYINNHTCVWGSWWKDHQWGYKCCKQLIRNSYCTGSAGIEAAEAAAELMKANIARKEASEDAPVQNEEKRLATWGTEVPQDLVLDEKLLAEALKKEDQKKKEEKDERKRKYNVKWNDEVTAEDMEAYRMKRIHHDDPMKDFLH
>RIMAelli
MATSSVSFKSREDHRKQLELEEARKAGLAPAEVDEDGKEINPHIPQYMSSAPWYLNAERPSLKHQRKWKSDPNYTKAWYDRGAKIFQAENFRKGACENCGAMTHDKKSCMERPRKLGAKWTNMHIAPDEKIETFELDYDGKRDRWNGFDPSSFARVVERFETREEARRKYLKEQQIKKLEEKQGNQNGEATVSDEDE-DDDDDDLKVDEAKVDESKQMDFAKVEKRVRTTGGGSTGTVRNLRIREDTAKYLLNLDVNSSYYDPKTRSMREDPLPDADPNEKFYEGDNQYRVSGQALDFKQLNVHAWEAFEKGQDIHMQAAPSQAELLFKNYKVIKEKLKYQNKETIMEKYGNAASEEVLPRELLLGQSEREVEYDRAGRIIKGQEVVLPRSKYEEDVYINNHTCVWGSWWKDHQWGYKCCKQLIRNSYCTGSAGIEAAEAAADLMKANIARKEATEEIPEQHEEKQLATWGTEVPEDLVLNQKLLTEALKKEDQRKKEERDERKRKYNVRWNDEVTVEDMEAYRLKRVLHDDPMKDFLH
>PAPHconc
MATSTVSFKSREDHRKQLELEEARKAGLAPAEVDEDGKEINPHIPQYMSSAPWYLNAERPSLKHQRKWKSDPNYTKAWYDRGAKIFQADQYRKGACENCGAMTHDKKACMERPRKLGAKWTSMHIAPDEKIETFELDYDGKRDRWNGFDPSTYARVVERFESREEARRKYLKEQQIKKLEEKQGNPNGEETVSDE---DDDEDELKIDEAKVDESKQMDFAKVEKRVRTTGGGSTGTVRNLRIREDTAKYLLNLDVNSAYYDPKTRSMREDPLPDADPNEKFYIGDNQNRISGQALDFKQLNIHAWEAFEKGQDIHMQAAPSQAELLFKNYKVIKEKLKYQNKDTIMQKYGNAAAEESLPRELLLGQSELEVEYDRAGRIIKGQEVALPRSKYEEDCYINNHTCVWGSWWKDHQWGYKCCKQLIRNSYCTGSAGIEAAESAADLMKANIARKEATEESPELPEEKRLATWGTEVPPDLVLDQKLLEEALRKEDQRKKEEKDERKRKYNVKWNDEVTAEDMEAYRMKRIHHDDPMKGFLY
>GOODpube
MATSSVSFKSREDHRKQLELEEARKAGLAPAEVDEDGKEINPHIPQYMSSAPWYLNAERPSLKHQRKWKSDPNYTKAWYDRGAKIFQAEKYRKGSCENCGAMTHNKKSCMERPRKLGAKWTNMHIAPDEKIETFELDYDGKRDRWNGFDPSSFARVVERFETREEARRKYLKEQQIKKLEEKQGNQNSEATVSDEDE-DEDEDDLKVDEAKVDESKQMDFAKVEKRVRTTGGGSTGTVRNLRIREDTAKYLLNLDVNSSYYDPKTRSMREDPLPDADPNEKFYEGDNQYRVSGQALDFKQLNVHAWEAFEKGQDIHMQAAPSQAELLFKNYKVIKENLKHQNKEVIMQKYGNAASDDALPMELLLGQSEREIEYDRAGRIIKGQEVVLPRSKYEEDVYVNNHTCVWGSWWKDHQWGYKCCKQLIRNSYCTGSAGIEAAEAAADLMKANIARKEATEEIPEHHEEKRLASWGTEVPEDLILDQKLLAESLKKEDQRKKEERDERKRKYNVKWNDEVTIEDMEAYRLKRVHHDDPMKDFLH
>CALAcreb
MATSSVSFKSREDHRKQLELEEARKAGLAPAEVDEDGKEINPHIPQYMSSAPWYLNAERPSLKHQRKWKSDPNYTKAWYDRGAKIFQAEKYRKGACENCGAMTHDKKTCMERPRKLGAKWTNMHIAPDEKIEMFELDYDGKRDRWNGFDPSSFALVVGRFETREEARRKYLKEQQIKKLEEKQGNQNSEVVASDEDE-DEDEDDLKVDEAKVDESKQMDFAKVEKRVRTTGGGSTGTVRNLRIREDTAKYLLNLDVNSSYYDPKTRSMREDPLPDADPNEKFYEGDNQYRVSGQALDFKQLNVHAWEAFEKGQDIHMQAAPSQAELLFKNYKVIKEKLKHQNKETIMEKYGNAASEEVLPMELLLGQSEREVEYDRAGRIIKGQEVVLPKSKYEEDVYINNHICVWGSWWKDHQWGYKCCKQLIRNSYCTGSAGIEAAEAAADLMRANIARKEAAEDVPEQHEEKQLATWGTEVPEDLVLDQKLLTEALKKEDQRKKEERDERKRKYNVKWNDEVTIEDMEAYRLKRVHHDDPMKDFLH
>PHALmode
MATSSVSFKSREDHRKQLELEEARKAGLAPAEVDEDGKEINPHIPQYMSSAPWYLNAERPSLKHQRKWKSDPNYTKAWYDRGAKIFQAEKYRKGACENCGAMTHDKKSCMERPRKSGAKWTNMHIAPDEKIETFELDYDGKRDRWNGFDPSSFARVVERFETREEVRRKYLKEQQIKKLEEKQSDQNGEGTVSDE---DDDEDDLKVDEAKVDESKQMDFAKVEKRVRTTGGGSTGTVRNLRIREDTAKYLLNLDVNSAYYDPKTRSMREDPLPDADANEKFYEGDNQNRISGQALDFKQLNIHAWEAFEKGQDVHMQAAPSQAELLFKNYKILKEKLKYQNKDAIMQKYGNAASEEALPRELLLGQSEREVEYDRAGRIIKGQEVALPKSKYEEDTYVNNHTSVWGSWWKDHQWGYKCCKQVLRNSYCTGSAGIEAAEAAGDLMKANIALKEATEETPEQHEEKKLATWGTEVPQDLVLDQKLLVESLKREDLRKKEEKDERKRKYNVKWNDEVTAEDMEAYRLKRIHHDDPMRDFLH
>MASDpict
MATSSVSFKSREDHRKQLELEEARKAGLAPAEVDEDGKEINPHIPQYMSSAPWYLNAERPSLKHQRKWKSDPNYTTAWYDRGAKIFQADQYRKGACENCGAMTHDKKSCMERPRKLGAKWTDMHIAPDEKIETFELDYDGKRDRWNGFDPSSFALVVERFETREEIRRKYLKEQQIKKLEEKQSNQNGEGTVSDEDE-DDDEDDLKVDEAKVDESKQMDFAKVEKRVRTTGGGSTGTVRNLRIREDTAKYLLNLDVKSSYYDPKTRSMREDPLPDADANEKFYEGDNQNRISGQALDFKQLNIHAWEAFEKGQDVHMQAAPSQAELLFKNYKVIKEKLKSQNKGAIMEKYGNAASEEALPRELILGQSEREVEYDRTGRIIKGQEVVLPRSKYEEDTYANNHTSVWGSWWKDHQWGYKCCKQLIRNSYCTGAAGIEAAEAAGDLMKSNIARKEASKETLEQLEEKQLVTWGTEVPEDLVLDQKLLAESLKMEDQSRKEEKDERKRKYNTKWKDEVTVEDMEAYRMKRAHHDDPMKDFLH
>CALAsini
MATSSVSFKSREDHRKQLELEEARKAGLAPAEVDEDGKEINPHIPQYMSSAPWYLNAERPSLKHQRKWKSDPNYTKAWYDRGTKIFQADRYRKGACENCGAMTHEKKSCMDRPRKMGAKWTNMHIAPDEKIETFELDYDGKRDRWNGFDPSSFSRVVDRFEAREEVRRKYLKEQQIKKLEEKQSNQNGEVTVSDE---DDDEDDLKVDEAKVDESKQMDFAKVEKRVRTTGGGSTGTVRNLRIREDTAKYLLNLDVNSSYYDPKTRSMREDPLPDADADEKFYVGDNQNRISGQALDFKQLNIHAWEAFEKGQDVHMQAAPSQAELLFKNYKIIKDKLKSQTKDTIMQKYGNAASEEALPRELLLGQSEKEVEYDRAGRIIKGQEVVLPRSKYEEDTYVNNHTSVWGSWWKDHQWGYKCCKQLIRNSYCTGSAGIEAAEAAGELMKSNIALKEAAEEAPQLHEEKQLATWGTEVPQDLVLDEKLLADSLKKEDQRKKEEKDERKRKYNVKWSDKVTAEDMEAYRMKRIHHDDPMKDFLH
>CALAplic
MATSSVSFKSREDHRKQLELEEARKAGLAPAEVDEDGKEINPHIPQYMSSAPWYLNAERPSLKHQRKWKSDPNYTKAWYDRGAKIFQAEKYRKGACENCGAMTHEKKTCMERPRKLGAKWTNMHIAPDEKIEMFELDYDGKRDRWNGFDPSSFALVVGRFETREEARRKYLKEQQIKKLEEKQGNQNSEVVVSDEDE-DEDEDDLKVDEAKVDESKQMDFAKVEKRVRTTGGGSTGTVRNLRIREDTAKYLLNLDVNSSYYDPKTRSMREDPLPDADPNEKFYEGDNQYRVSGQALDFKQLNVHAWEAFEKGQDIHMQAAPSQAELLFKNYKVIKEKLKHQNKETIMEKYGNAASEEVLPMELLLGQSEREVEYDRAGRIIKGQEVVLPKSKYEEDVYINNHICVWGSWWKDHQWGYKCCKQLIRNSYCTGSAGIEAAEAAADLMRANIARKEAAEDVPEQHEEKQLATWGTEVPEDLVLDQKLLTEALKKEDQRKKEERDERKRKYNVKWNDEVTIEDMEAYRLKRVHHDDPMKDFLH
>GALEfabe
MATSSVSFKSREDHRKQLELEEARKAGLAPAEVDEDGKEINPHIPQYMSSAPWYLNAERPSLKHQRKWKSDPNYTKAWYDRGAKIFQADKYRKGACENCGAMTHDKKSCMERPRKLGAKWTSMHIAPDEKIETFELDYDGKRDRWNGFEPSTYALVMERYEAREEARRKYLKEQQIKKL-ENQGKQNGDGNVSDE---DEDEDDLKIDEAKVDESKQMDFAKVEKRVRTTGGGSTGTVRNLRIREDTAKYLLNLDVNSSYYDPKTRSMREDPLADADPNEKFYGGDNQNRVSGQALDFKQLNIHAWEAFEKGQDIHMQAAPSQAELLFRNYKVIKEKLKSQNKDDVMQKYGNAASKDALPKELLLGQSEREIEYDRAGRIIKGQEVALPKSKYEEDVYINNHTTVWGSWWRDHQWGYKCCKQLIRNSYCTGSAGIEAAEAAADLMKANVARKEATEETLEQPEEKRLASWGTDVPQDLVLDQKLLTEALKTEDQRKKEEKDERKRKYNVRWNDEVTIEDMEAYRLKRVHHDDPMKDFLH
>DACThata
MATSSVSFKSREDHRKQLELEEARKAGLAPAEVDEDGKEINPHIPQYMSSAPWYLNAERPSLKHQRKWKSDPNYTKAWYDRGAKIFQAEKYRKGACENCGAMTHDKKACMERPRKLGAKWTNMHIAPDEKIETFELDYDGKRDRWNGFDPSSFALVVGRFETREEARRKYLKEQQIKKLEEKQGNENSEATVSDE---EDDDDDLKIDEAKVDESKQMDFAKVEKRVRTTGGGSTGTVRNLRIREDTAKYLLNLDVNSSYYDPKTRSMREDPLPDADPNEKFYEGDNQYRVSGQALDFKQLNVHAWEAFEKGQDIHMQAAPSQAELLFKNYKIIKENLKYQNKETIMQKYGNAASDEVLPRELLLGQSEREVEYDRAGRIIKGQEVVLPRSKYEEDVYANNHTCVWGSWWKDHQWGYKCCKQLIRNSYCTGSAGIEAAEAAADLMKANIARKEATEEIPEQHEEKQLATWGTEVPKELVLDQKLLADSLKKEDQRKKEERDERKRKYNVKWNDQVTIEDMEAYRLKRVHHDDPMKDFLH
>LANAlana
MATGSASFKSREDHRKQLELEEARKAGLAPAEVDEDGKEINPHIPQYMSSAPWYLNAERPSLKHQRKWKSDPNYTKAWYDRGAKIFQADRYRKGACENCGAMTHDKKLCTERPRMLGANWTNMRIAPDEKVETFELDYDGKRDRWNGYDASTYARVIERFEAEEEARMKYLKEQQLKKLEEKNSNQSGREGEASE---DDDDDDLRVYEAKVDESKQMDFAKVEKRVCTTGGGSTGTVRNLRIREDTAKYLLNLDVNSAHYDPKTRSLREDPLPDSDPNEKFYGGDNQHRVSRQALEFKQLNIHAWEAFDKGQDIHMQAAPSQAELLYKNYLINKGKLKSQNKNTILERYGNAASEEAFPRELLLGQSEREVEYDRAGRIIKGQETALPTSKYVEDVFINNHTTVWGSWWKDHQWGYNCCKQTIYNSYCTGSAGLEAAEATVDLMKANMARKEATEENREQHEEKRLATWGTEVPDDLALDEKLLAEALKKEDERKKEERDERKRKYNVKWNDEVTAEDMEAYRMKRIHDDDPLKDFLH
>EPIDfulg
MATSSVSFKSREDHRKQLELEEARKAGLAPAEVDEDGKEINPHIPQYMSSAPWYLNAERPSLKHQRKWKSDPNYTKAWYDRGAKIFQADRYRKGACENCGAMTHDKKSCMERPRKMGAKWTNMHIAPDEKIETFELDYDGKRDRWNGFDPSSFARVVERFETREEIRRKYLKEQQIKKLEEKQSDQNGEATVSDE---DDDEDDLKVDEAKVDESKQMDFAKVEKRVRTTGGGSTGTVRNLRIREDTAKYLLNLDVNSSYYDPKTRSMREDPLPDADPNEKFYEGDNQNRISGQALDFKQLNIHAWEAFEKGQDVHMQAAPSQAELLFKNYKIIKEKLKSQNKDAIMEKYGNAASDEALPRELILGQSEREVEYDRTGRIIKGQEVVLPRSKYEEDTYINNHTSVWGSWWRDHQWGYKCCKQLIRNSYCTGSAGIEAAEAAGDLMKSNIALKEATEETPEQHELKQPATWGTEVPQDLVLDQKLLAESLKKEDQRRKEEKDERKRKYNVKWNDEVTAEDMEAFRLKRIHHDDPMKDFLH
>DRAKthyn
MATSSVSFKSREDHRKQLELEEARKAGLAPAEVDEDGKEINPHIPQYMSSAPWYLNAERPSLKHQRKWKSDPNYTKAWYDRGAKIFQAEKYRKGACENCGALTHDKKSCMERPRKLGAKWTNMHIAPDEKIETFELDYDGKRDRWNGFDPSSFARVVDRFETREEARRKYLKEQQIKKLEEKQGNQNGEATASDEEEDDDDDDDLKVDEAKVDESKQMDFAKVEKRVRTTGGGSTGTVRNLRIREDTAKYLLNLDVNSSYYDPKTRSMREDPLPDADPNEKFYEGDNQYRVSGQALDFKQLNVHAWEAFEKGQDIHMQAAPSQAELLFKNYKVIKEKLKYQNKDTIMEKYGNAASEEALPRELLLGQSEREVEYDRAGRIIKGQEVVLPRSKYEEDVYINNHTCVWGSWWKDHQWGYKCCKQLVRNSYCTGSAGIEAAEAATDLMKANIARKEATEEIPEQHEEKQLATWGTEVPEDLVLDQKLLTEALKKEDQRKKEERDERKRKYNVRWSDEVTVEDMEAYRLKRVHHDDPMKDFLH
>GASTelat
MATSSVSFKSREDHRKQLELEEARKAGLAPAEVDEDGKEINPHIPQYMSSAPWYLNAERPSLKHQRKWKSDPNYTKAWYDRGAKIFQADRYRKGACENCGAMTHDKKSCMERPRKLGAKWTSMHIAPDEKIETFELDYDGKRDRWNGFDPSSYARVVERFETREEIRRKYLKEQQIKKLEEKQGNQTNEGSASDE---DEDDDDLKVDEAKVDESKQMDFAKVEKRVRTTGGGSTGTVRNLRIREDTAKYLLNLDVDSSYYDPKTRSMREDPLPDADPNEKFYEGDNQNRISGQALDFKQLNIHAWEAFEKGQDVHMQAAPSQAELLFKNFKITKENLKSQNKETIMQKYGNAASDEALPRGLLLGQSEREVEYDRAGRIIKGQEVLLPRSKYEEDVYINNHTSVWGSWWKDHQWGYKCCKQLIRNSYCTGSVGIEAAEAAVDSMKFNIARKEATEKALAEQEEKQLTTRGTEVPQDFVFDQKILAEALKKEDSRKKEEKDERKRKYNAKWDDEVTPEDMEAFRLKMIHHDDPMKDFLH
>PHALcorn
MATSSVSFKSREDHRKQLELEEARKAGLAPAEVDEDGKEINPHIPQYMSSAPWYLNAERPSLKHQRKWKSDPNYTKAWYDRGAKIFQADKYRKGACENCGAMTHDKKACMERPRKLGAKWTNMHIAPDEKIETFELDYDGKRDRWNGFDPSSFARVVERFETREEVRRKYLKEQQIKKLEEKQSDQNGEGTVSDE---DDDEDDLKVDEAKVDESKQMDFAKVEKRVRTTGGGSTGTVRNLRIREDTAKYLLNLDVNSAYYDPKTRSMREDPLPDADANEKFYEGDNQNRISGQALDFKQLNIHAWEAFEKGQDVHMQAAPSQAELLFKNYKILKEKLKYQNKDAIMQKYGNAASEEALPRELLLGQSEREVEYDRAGRIIKGQEVALPKSKYEEDTYVNNHTSVWGSWWKDHQWGYKCCKQVLRNSYCTGSAGIEAAEAAGDLMKANIALKEATEEAPEQHEEKKLATWGTEVPQDLVLDQKLLVESLKKEDLRKKEEKDERKRKYNVKWNDEVTAEDMEAYRLKRIHHDDPMRDFLH
>CALAtsoo
MATSSVSFKSREDHRKQLELEEARKAGLAPAEVDEDGKEINPHIPQYMSSAPWYLNAERPSLKHQRKWKSDPNYTKAWYDRGTKIFQADRYRKGACENCGAMTHEKKSCMDRPRKMGAKWTNMHIAPDEKIETFELDYDGKRDRWNGFDPSSFTRVVDRFEAREEVRRKYLKEQQIKKLEEKQSDQNGEVTVSDE---DDDEDDLKVDEAKVDESKQMDFAKVEKRVRTTGGGSTGTVRNLRIREDTAKYLLNLDVNSSYYDPKTRSMREDPLPDADADEKFYVGDNQNRISGQALDFKQLNIHAWEAFEKGQDVHMQAAPSQAELLFKNYKVIKDKLKSQTKDTIMQKYGNAASEEALPRELLLGQSEKEVEYDRAGRIIKGQEVVLPRSKYEEDTYVNNHTSVWGSWWKDHQWGYKCCKQLIRNSYCTGSAGIEAAEAAGELMKSNIALKEAAEETPQLHEEKQLATWGTEVPQDLILDEKLLADSLKKEDQRKKEEKDERKRKYNVKWSDKVTVEDMEAYRMKRIHHDDPMKDFLH
>OPHRsphe
MATSSVSFKSREDHRKQLELEEARKAGLAPAEVDEDGKEINPHIPQYMSSAPWYLNAERPSLKHQRKWKSDPNYTKAWYDRGAKIFQAEKYRKGACENCGAMTHDKKACMERPRKLGAKWTNMHIAPDEKIETFELDYDGKRDRWNGFDPSSFALVVERFETREEARRKYLKEQQIKKLEEKQGNENSEATVSDE----DDDDDLKIDEAKVDESKQMDFAKVEKRVRTTGGGSTGTVRNLRIREDTAKYLLNLDVNSSYYDPKTRSMREDPLPDADPNEKFYEGDNQYRVSGQALDFKQLNVHAWEAFEKGQDIHMQAAPSQAELLFKNYKIIKENLKYQNKETIMQKYGNAASDEVLPRELLLGQSEKEVEYDRAGRIIKGQEVVLPRSKYEEDVYANNHTCVWGSWWKDHQWGYKCCKQFIRNSYCTGSAGIEAAEAAADLMKANIARKEATEEIPEQHEEKQLATWGTEVPNELVLDQKLLADSLKKEDQRKKEERDERKRKYNVKWNDQVTIEDMEAYRLKRVHHDDPMKDFLH
>ERYCcris
MATSSVSFKSREDHRKQLELEEARKAGLAPAEVDEDGKEINPHIPQYMSSAPWYLNAERPSLKHQRKWKSDPNYTKAWYDRGAKIFQADRYRKGACENCGAITHDKKACMERPRKLGAKWTNMHIAPDEKIETFELDYDGKRDRWNGFDPSSFALVVDRFEAREEVRRKYLKEQQLKKLEEKQSNQNGEAVVSDED--DDDEDDLKVDEAKVDESKQMDFAKVEKRVRTTGGGSTGTVRNLRIREDTAKYLLNLDVNSSYYDPKTRSMREDPLPDADPNEKFYEGDNQNRISGQALDFKQLNIHAWEAFEKGQDVHMQAAPSQAELLFKNYKIIKEKLKAQNKDTIMEKYGNAASEESLPRELLLGQSEREVEYDRAGRIIKGQEVVLPRSKYEEDAYINNHTCVWGSWWKDHQWGYKCCKQLIRNSYCTGSAGIEAAEAAGDLMKSNIALKEATDDAPEQQEEKQLATWGTEIQQDLVLDQKLLAESLKKEDQRKKEEKDERKRKYNVKWDDQITAEDMEAFRLKRIHHDDPMKDFLH
>PHRAlind
MATSSVSFKSREDHRKQLELEEARKAGLAPAEVDEDGKEINPHIPQYMSSAPWYLNAERPSLKHQRKWKSDPNYTKAWYDRGAKIFQADRYRKGACENCGAMTHDKKACMERPRKLGAKWTSMHIAPDEKIETFELDYDGKRDRWNGFDPSTYARVVERFESREEARRKYLKEQQIKKLEEKQGNPNAEETVSDE---DDDEDELKIDEAKVDESKQMDFAKVEKRVRTTGGGSTGTVRNLRIREDTAKYLLNLDVNSAYYDPKTRSMREDPLPDADPNEKFYIGDNQNRISGQALDFKQLNIHAWEAFEKGQDIHMQAAPSQAELLFKNYKVIKENLKSQNKDTIMQKYGNAAAEEALPRELLLGQSELEVEYDRAGRIIKGQEVALPRSKYEEDVYINNHTSVWGSWWKDHQWGYKCCKQLIRNSYCTGSAGIEAAEAAADLMKANIARKEATEEIPELPEEKRLATWGTEVPQDLVLDQKLLEEALRKEDQRKKEEKDERKRKYNVKWNDEVTAEDMEAYRMKRVHHDDPMKGLLH
>SERAvome
MATSSVSFKSREDHRKQLELEEARKAGLAPAEVDEDGKEINPHIPQYMSSAPWYLNAERPSLKHQRKWKSDPNYTKAWYDRGAKIFQAEKYRKGACENCGAMTHDKKACMERPRKLGAKWTNMHIAPDEKIETFELDYDGKRDRWNGFDPSSFALVVERFETREEARRKYLKEQQIKKLEEKQGNENSEAAVSDE-E-DDDDDDLKIDEAKVDESKQMDFAKVEKRVRTTGGGSTGTVRNLRIREDTAKYLLNLDVNSSYYDPKTRSMREDPLPDADPNEKFYEGDNQYRVSGQALDFKQLNVHAWEAFEKGQDIHMQAAPSQAELLFKNYKIIKENLKYQNKETIMQKYGNAASEEVLPRELLLGQSEKEVEYDRAGRIIKGQEVVLPRSKYEEDVYANNHTCVWGSWWKDHQWGYKCCKQLIRNSYCTGSAGIEAAEAAADLMKANIARKEATEEIPEQHEEKQLATWGTEVPNELVLDQKLLADSLKKEDQRKKEERDERKRKYNVKWNDQVTVEDMEAYRLKRVHHDDPMKDFLH
>CORYacti
MATSSVSFKSREDHRKQLELEEARKAGLAPAEVDEDGKEINPHIPQYMSSAPWYLNAERPSLKHQRKWKSDPNYTKAWYDRGAKIFQAEKYRKGACENCGAMTHDKKACMERPRKLGAKWTHMHIAPDEKIETFELDYDGKRDRWNGFDPSSFARVVERFETREEARRKYLKEQQIKKLEEKQGNQNSEATVTDEDEEDEDEDDLKVDEAKVDESKQMDFAKVEKRVRTTGGGSTGTVRNLRIREDTAKYLLNLDVNSSYYDPKTRSMREDPLPDADPNEKFYEGDNQYRVSGQALDFKQLNVHACEAFEKGQDIHMQAAPSQAELLFKNYKVIKERLKYQNKETIMEKYGNAASEEVLPRELLLGQSEREVEYDRAGRIIKGQEVVIPRSKYEEDVYANNHTCVWGSWWKDHQWGYKCCKQFIRNSYCTGSAGIEAAEAAVDLMKANIARKEAIEEIPEQHEEKKLATWGTEVPEDLILDQKLLADALKKEEQSKKEERDERKRKYNVRWNDEVTVEDMEAYRLKRVHHDDPMKDLLH
>DRAKelas
MATSSVSFKSREDHRKQLELEEARKAGLAPAEVDEDGKEINPHIPQYMSSAPWYLNAERPSLKHQRKWKSDPNYTKAWYDRGAKIFQAEKYRKGACENCGALTHDKKSCMERPRKLGAKWTNMHIAPDEKIETFELDYDGKRDRWNGFDPSSFARVVDRFETREEARRKYLKEQQIKKLEEKQGNQNGEATASDEEEDDDDDDDLKVDEAKVDESKQMDFAKVEKRVRTTGGGSTGTVRNLRIREDTAKYLLNLDVNSSYYDPKTRSMREDPLPDADPNEKFYEGDNQYRVSGQALDFKQLNVHAWEAFEKGQDIHMQAAPSQAELLFKNYKVIKEKLKYQNKDTIMEKYGNAASEEALPRELLLGQSEREVEYDRAGRIIKGQEVVLPRSKYEEDVYINNHTCVWGSWWKDHQWGYKCCKQLVRNSYCTGSAGIEAAEAATDLMKANIARKEATEEIPEQHEEKQLATWGTEVPEDLVLDQKLLTEALKKEDQRKKEERDERKRKYNVRWSDEVTVEDMEAYRLKRVHHDDPMKDFLH
>ORCHital
MATSSVSFKSREDHRKQLELEEARKAGLAPAEVDEDGKEINPHIPQYMSSAPWYLNAERPSLKHQRKWKSDPNYTKAWYDRGAKIFQAEKYRKGACENCGAMTHDKKACMERPRKLGAKWTNMHIAPDEKIETFELDYDGKRDRWNGFDPSSFSLVVERFETREEARRKYLKEQQIKKLEEKQGNENSEAAVSDE-E-EDDDDDLKIDEAKVDESKQMDFAKVEKRVRTTGGGSTGTVRNLRIREDTAKYLLNLDVNSSYYDPKTRSMREDPLPDADPNEKFYEGDNQYRVSGQALDFKQLNVHAWEAFEKGQDIHMQAAPSQAELLFKNYKIIKENLKYQNKETIMQKYGNAASDEVLPRELLLGQSEREVEYDRAGRIIKGQEVVLPRSKYEEDVYANNHTCVWGSWWKDHQWGYKCCKQLIRNSYCTGSAGIEAAEAAADLMKANIARKEATEDIPEQHEEKQLATWGTEVPKELVIDQKLLADSLKKEDQRKKEERDERKRKYNVKWNDQVTIEDMEAYRLKRVHHDDPMKDFLH
>GYMNdens
MATSSVSFKSREDHRKQLELEEARKAGLAPAEVDEDGKEINPHIPQYMSSAPWYLNAERPSLKHQRKWKSDPNYTKAWYDRGAKIFQAEKYRKGACDNCGAMTHDKKACMERPRKLGAKWTNMHIAPDEKIETFELDYDGKRDRWNGFDPSSFALVVERFETREEARRKYLKEQQIKKLEEKQGNENSEATVSDE---EDDDDDLKIDEAKVDESKQMDFAKVEKRVRTTGGGSTGTVRNLRIREDTAKYLLNLDVNSSYYDPKTRSMREDPLPDADPNEKFYEGDNQYRVSGQALDFKQLNVHAWEAFEKGQDIHMQAAPSQAELLFKNYKIIKENLKYQNKETIMQKYGNAASDEVLPRELLLGQSEREVEYDRAGRIIKGQEVVLPRSKYEEDVYANNHTCVWGSWWKDHQWGYKCCKQLIRNSYCTGSAGIEAAEAAADLMKANIARKEATEEIPEQHEEKQLATWGTEVPKELVLDQKLLADSLKKEDQRKKEERDERKRKYNVKWNDQVTIEDMEAYRLKRVHHDDPMKDFLH
>HEMIforr
MATSSVSFKSREDHRKQLELEEARKAGLAPAEVDEDGKEINPHIPQYMSSAPWYLNAERPSLKHQRKWKSDPNYTKAWYDRGAKIFQAEKYRKGSCENCGAMTHDKKACMERPRKLGAKWTNMHIAPDEKIETFELDYDGKRDRWNGFDPTSFALVVERFETREEARRKYLKEQQIKKLEEKQGNENSEAAVSDE----EDDDDLKIDEAKVDESKQMDFAKVEKRVRTTGGGSTGTVRNLRIREDTAKYLLNLDVNSSYYDPKTRSMREDPLPDADANEKFYEGDNQYRVSGQALDFKQLNVHAWEAFEKGQDIHMQAAPSQAELLFKNYKIIKENLKYQNKETIMQKYGNAASEEALPRELLLGQSEREVEYDRAGRIIKGQEVVLPRSKYEEDVYANNHTCVWGSWWKDHQWGYKCCKQLIRNSYCTGSAGIEAAEAAADLMKANIARKEATEEIPEQHEEKQLATWGTEVPKELVIDQKLLADSLKKEDQRKKEERDERKRKYNVKWNDQVTIEDMEAYRLKRVHHDDPMKDFLH
>GYMNodor
MATSSVSFKSREDHRKQLELEEARKAGLAPAEVDEDGKEINPHIPQYMSSAPWYLNAERPSLKHQRKWKSDPNYTKAWYDRGAKIFQAEKYRKGACDNCGAMTHDKKACMERPRKLGAKWTNMHIAPDEKIETFELDYDGKRDRWNGFDPSSFALVVERFETREEARRKYLKEQQIKKLEEKQGNENSEATVSDE---EDDDDDLKIDEAKVDESKQMDFAKVEKRVRTTGGGSTGTVRNLRIREDTAKYLLNLDVNSSYYDPKTRSMREDPLPDADPNEKFYEGDNQYRVSGQALDFKQLNVHAWEAFEKGQDVHMQAAPSQAELLFKNYKIIKENLKYQNKETIMQKYGNAASDEVLPRELLLGQSEREVEYDRAGRIIKGQEVVLPRSKYEEDVYANNHTCVWGSWWKEHQWGYKCCKQLIRNSYCTGSAGIEAAEAAADLMKANIARKEATEEIPEQHEEKQLATWGTEVPKELVLDQKLLADSLKKEDQRKKEERDERKRKYNVKWNDQVTIEDMEAYRLKRVHDDDPMKDFLH
>SELEaequ
MATSSVSFKSREDHRKQLELEEARKAGLAPAEVDEDGKEINPHIPQYMSSAPWYLNAERPSLKHQRKWKSDPNYTKAWYDRGAKIFQADRYRKGACENCGAMTHDKKACMERPRKLGAKWTDMHIAPDEKIETFELDYDGKRDRWNGFDPSTYARVVERFESREEARRKYLKEQQIKKLEEKQGNPNSDETASDE---DDDEDELKIDEAKVDESKQMDFAKVEKRVRTTGGGSTGTVRNLRIREDTAKYLLNLDVNSAYYDPKTRSMREDPLPDADPNEKFYVGDNQNRISGQALDFKQLNIHAWEAFEKGQDIHMQAAPSQAELLFKNYKVIKEKLKSQNKDTIMQKYGNAASEEALPRELLLGQSEREVEYDRAGRIIKGQEVALPRSKYEEDVYINNHTSVWGSWWKDHQWGYKCCKQVIRNSYCTGSAGIEAAEAAADLMKANIARKEATEESPERPEEKRLATWGTEVPQDLVLDQKLLEEALRKEDQRKKEEKDERKRKYNVKWNDEVTAEDMEAYRMKRIHDDDPMKEFLH
>MICRparv
MATSSVSFKSREDHRKQLELEEARKAGLAPAEVDEDGKEINPHIPQYMSSAPWYLNAERPSLKHQRKWKSDPNYTKAWYDRGAKIFQAEKYRKGACENCGAMTHDKKACMERPRMLGAKWTNMHIAPDEKIETFELDYDGKRDRWNGFDPSSFARVVERFETREEARRKYLKEQQIKKLEEKQGNQNGEAVASDE-E-EEEEDDLKVDEAKVDESKQMDFAKVEKRVRTTGGGSTGTVRNLRIREDTAKYLLNLDVNSSYYDPKTRSMREDPLPDADPNEKFYEGDNQYRVSGQALDFKQLNVHAWEAFEKGQDIHMQAAPSQAELLFKNYKVIKEKLKHQNKETIMEKYGNAASEEALPRELLLGQSEKEVEYDRAGRIIKGQEVILPRSKYEEDVYINNHTCVWGSWWKDHQWGYKCCKQLIRNSYCTGSAGIEAAEAAADLMKANIARKEATEDVPEPHEEKQLATWGTEVPEDLVLDQKLLAEALKKEDQRKKEERDERKRKYNVRWNDEVTVEDMEAYRLKRVHHDDPMKDFLH
>LIMOabor
MATSSVSFKSREDHRKQLELEEARKAGLAPAEVDEDGKEINPHIPQYMSSAPWYLNAERPSLKHQRKWKSDPNYTKAWYDRGAKIFQADRFRKGACENCGAMTHDKKSCMERPRMLGAKWTNMHIAPDEKIETFELDYDGKRDRWNGFDPSSYARVMERFETREEVRRKYLKEQQIKKLEEKQGNQNNEATVSDE---EEDEDDLKVDEAKVDESKQMDFAKVEKRVRTTGGGSTGTVRNLRIREDTAKYLLNLDVNSSYYDPKTRSMREDPLPDTDPNEKFYVGDNQNRISGQALDFKQLNIHAWEAFEKGQDVHMQAAPSQAELLFKNYKIIKENLKYQNKETIMQKYGNAASEEALPRELLLGQSEREVEYDRAGRIIKGQEVALPRSKYEEDIYVNNHTSVWGSWWKDHQWGYKCCKQLIRNSYCTGSAGIEAAEAAADLMKANIALKEATEETPEQHEEKQLATWGTEIPQYMVLDQKLLTEALRKEDQRKKEEKDERKRKYNVKWNDEVTAEDMEAFRMKRIHHDDPMKDFLH
>DENDchryso
MATASVSFKSREDHRKQLELEEARKAGLAPAEVDEDGKEINPHIPQYMSSAPWYLNAERPSLKHQRKWKSDPNYTKAWYDRGAKIFQADRYRKGACENCGAMTHDKKSCMDRPRKLGAKWTNMHIAPDEKIETFELDYDGKRDRWNGFDPSSFARVVERFETREEVRRKYLKEQQIKKLEEKQRNPDNEGIVSDE---DDDEDDLKVDEAKVDESKQMDFAKVEKRVRTTGGGSTGTVRNLRIREDTAKYLLNLDVNSSYYDPKTRSMREDPLPDADPNEKFYEGDNQNRISGQALDFKQLNIHAWEAFEKGQDVHMQAAPSQAELLFKNYKVIKETLKSQNRDTIMQKYGNAASEEALPRELLLGQSEREVEYDRAGRIIKGQEVVLPRSKYEEDTYANNHTSVWGSWWKDHQWGYKCCKQLIRNSYCTGSAGIEAAEAAGDLMKSNIALKEATEETPEKHEEKQLATWGTEVPQDLVLDKKLLVESLKKEDQRKKEEKDERKRKYNVKWSDEVTAEDMEAYRLKRIHHDDPMKDFLH
>DIURorie
MATSSVSFKSREDHRKQLELEEARKAGLAPAEVDEDGKEINPHIPQYMSSAPWYLNAERPSLKHQRKWKSDPNYTKAWYDRGAKIFQAEKYRKGACENCGAMTHDKKACMERPRKTGAKWTNMHIAPDEKIETFELDYDGKRDRWNGFDPSSFALVVDRFETREEARRKYLKEQQIKKLEEKQGNPNSEAAASEEDE-DEDEDDLKIDEAKVDESKQMDFAKVEKRVRTTGGGSTGTVRNLRIREDTAKYLLNLDVNSSYYDPKTRSMREDPLPDADPNEKFYEGDNQYRVSGQALDFKQLNVHAWEAFEKGQDIHMQAAPSQAELLFKNYKVIKEKLKYQNKETIMEKYGNAASEEILPMELLLGQSEREVEYDRAGRIIKGQEVTLPRSKYEEDVYINNHTCVWGSWWKDHQWGYKCCKQLIRNSYCTGSAGIEAAEAAADLMKANIALKEATEEIPEQHEEKQLATWGTEVPEDLVLDQKLLTEALKKEDLRKKEERDERKRKYNVKWSEEVTIEDMEAYRLKKVHHDDPMKDFLH
>PLATclav
MATSSVSFKSREDHRKQLELEEARKAGLAPAEVDEDGKEINPHIPQYMSSAPWYLNAERPSLKHQRKWKSDPNYTKAWYDRGAKIFQAEKYRKGACENCGAMTHDKKACMERPRKLGAKWTNMHIAPDEKIETFELDYDGKRDRWNGFDPSSFALVVERFETREEARRKYLKEQQIKKLEEKQGNENSEAIVSDE----EDDDDLKIDEAKVDESKQMDFAKVEKRVRTTGGGSTGTVRNLRIREDTAKYLLNLDVNSSYYDPKTRSMREDPLPDADPNEKFYEGDNQYRVSGQALDFKQLNVHAWEAFEKGQDIHMQAAPSQAELLFKNYKIIKENLKYQNKETIMQKYGNAASEEVLPRELLLGQSEREVEYDRAGRIIKGQDVVLPRSKYEEDVYANNHTCVWGSWWKDHQWGYKCCKQLIRNSYCTGSAGIEAAEAAADLMKANIARKEATEEIPEQHEEKQLATWGTEVPKELVIDQKLLADSLKKEDQRKKEERDERKRKYNVKWNDQVTIEDMEAYRLKRVHHDDPMKDFLH
>BLETstri
MATSSVSFKSREDHRKQLELEEARKAGLAPAEVDEDGKEINPHIPQYMSSAPWYLNAERPSLKHQRKWKSDPNYTKAWYDRGAKIFQADRYRKGACENCGAMTHDKKACMERPRKLGAKWTNMHIAPDEKIETFELDYDGKRDRWNGFDPSSFARVVERFETREEIRRKYLKEQQIKKLEEKQSNQNSEGIVSDE---DDDEDDLKVDEAKVDESKQMDFAKVEKRVRTTGGGSTGTVRNLRIREDTAKYLLNLDVNSAYYDPKTRSMREDPLPDADANEKFYEGDNQNRISGQALDFKQLNIHAWEAFEKGQDVHMQAAPSQAELLFKNYKVIKENLKSQNKDTIMQKYGNAASEEALPRELLLGQSEREVEYDRAGRIIKGQEVVLPRSKYEEDTYVNNHTSVWGSWWKDHQWGYKCCKQLIRNSYCTGSAGIEAAEAAGDLMKSNIALKEAAEETPEQHEEKQLATWGTEVPQDLVLDQKLLAESLKKEDQRKKEEKDERKRKYNVKWNDEVTAEDMEAYRMKRIHHDDPMKDFLH
>EPIDpuni
MATSSVSFKSREDHRKQLELEEARKAGLAPAEVDEDGKEINPHIPQYMSSAPWYLNAERPSLKHQRKWKSDPNYTKAWYDRGAKIFQADRYRKGACENCGAMTHDKKSCMERPRKMGAKWTNMHIAPDEKIETFELDYDGKRDRWNGFDPSSFARVVERFETREEIRRKYLKEQQIKKLEEKQSDQNGEATVSDE---DDDEDDLKVDEAKVDESKQMDFAKVEKRVRTTGGGSTGTVRNLRIREDTAKYLLNLDVNSSYYDPKTRSMREDPLPDADPNEKFYEGDNQNRISGQALDFKQLNIHAWEAFEKGQDVHMQAAPSQAELLFKNYKVIKEKLKSQNKDAIMEKYGNAASDEALPRELILGQSEREVEYDRTGRIIKGQEVVLPRSKYEEDTYVNNHTSVWGSWWRDHQWGYKCCKQLIRNSYCTGSAGIEAAEAAGDLMKSNIALKEATEETPEQHELKQPATWGTEVPQDLVLDQKLLAESLKKEDQRRKEEKDERKRKYNVKWNDEVTAEDMEAFRLKRIHHDDPMKDFLQ
>MEXIxero
MATSSVSFKSREDHRKQLELEEARKAGLAPAEVDEDGKEINPHIPQYMSSAPWYLNAERPSLKHQRKWKSDPNYTKAWYDRGAKIFQADKYRKGACENCGAMTHDKKSCMERPRKLGAKWTNMHIAPDEKVETFELDYDGKRDRWNGFDPSTYARVVERFESREEARRKYLKEQQIKKLEEKQGNPNGEETVSDE---DDDEDELKIDEAKVDESKQMDFAKVEKRVRTTGGGSTGTVRNLRIREDTAKYLLNLDVNSAYYDPKTRSMREDPLPDADPNEKFYVGDNQNRISGQALDFKQLNIHAWEAFDKGQDIHMQAAPSQAELLFKNYKVIKEKLKSQNKDTIMQKYGNAAAEEALPRELLLGQSEREVEYDRAGRIIKGQEVALPRSKYEEDVYINNHTSVWGSWWKDHQWGYKCCKQLIRNSYCTGSAGIEAAEAAAELMKANIARKEATEESPELPEEKRLATWGTEVPQDLVLDQKLLEEALRKEDHRKKEEKDERKRKYNVKWNDEVTAEDMEAYRMKRIHHDDPMKGFLH
>ANOEroxb
MATSSVSFKSREDHRKQLELEEARKAGLAPAEVDEDGKEINPHIPQYMSSAPWYLNAERPSLKHQRKWKSDPNYTKAWYDRGAKIFQAEKYRKGACENCGAMTHNKKSCMERPRKMGAKWTNMHIAPDEKIETFELDYDGKRDRWNGFDPSSFARVVERFETREEARRKYLKEQQIKKLEEKQGNQNSEATVSDEDE-DEDEDDLKVDEAKVDESKQMDFAKVEKRVRTTGGGSTGTVRNLRIREDTAKYLLNLDVNSSYYDPKTRSMREDPLPDADPNEKFYEGDNQYRVSGQALDFKQLNVHAWEAFEKGQDIHMQAAPSQAELLFKNYKVIKENLKHQNKEVIMQKYGNAASDDTLPMELLLGQSEREIEYDRAGRIIKGQEVVLPRSKYEEDVYINNHTCVWGSWWKDHQWGYKCCKQLIRNSYCTGSAGIEAAEAAADLMKANIARKEATEEIPEHHEEKRLASWGTEVPEDLVLDQKLLAESLKKEDQRKKEERDERKRKYNVKWNDEVTIEDMEAYRLKRVHHDDPMKDFLH
>CREMappe
MATSSVSFKSREDHRKQLELEEARKAGLAPAEVDEDGKEINPHIPQYMSSAPWYLNAERPSLKHQRKWKSDPNYTKAWYDRGAKIFQADRYRKGACENCGALTHDKKSCMERPRKLGAKWTNMHIAPDEKIETFELDYDGKRDRWNGFDPSSFALVVDRFETREEVRRKYLKEQQIKKLEDKQSNQNDEGTISDE---DEDEDDLKVDEAKVDESKQMDFAKVEKRVRTTGGGSTGTVRNLRIREDTAKYLLNLDVNSSYYDPKTRSMREDPLPDADPNDKFYEGDNQNRISGQALDFKQLNIHAWEAFEKGQDVHMQAAPSQAELLFKNYKVIKEKLKYQNKDSIMQKYGNAASEEAIPRELLLGQSEREVEYDRTGRIIKGQEVVLPRSKYEEDTYVNNHTSVWGSWWKDHQWGYKCCRQLIRNSYCTGAAGIEAAEAAGDLMKSNIALKEATEETPEQLEEQQLATWGTEVPQDLVLDQKLLADSLKKEDQRKKEEKDERKRKYNVKWNDKVTVEDMEAYRMKRVHHDDPMKDFLH
>DENDnobi
MATSSVSFKSREDHRKQLELEEARKAGLAPAEVDEDGKEINPHIPQYMSSAPWYLNAERPSLKHQRKWKSDPNYTKAWYDRGAKIFQADRYRKGACENCGAMTHDKKSCMDRPRKLGAKWTNMHIAPDEKIETFELDYDGKRDRWNGFDPSSFARVVERFETREEVRRKYLKEQQIKKLEEKQTNPNNEDIVSDE---DDDEDDLKVDEAKVDESKQMDFAKVEKRVRTTGGGSTGTVRNLRIREDTAKYLLNLDVNSSYYDPKTRSMREDPLPDADPNEKFYVGDNQNRISGQALDFKQLNIHAWEAFEKGQDVHMQAAPSQAELLFKNYKVIKEKLKSQNRDTIMLKYGNAASEEALPRELLLGQSEREVEYDRAGRIIKGQEVVLPRSKYEEDTYANNHTSVWGSWWKDHQWGYKCCKQLIRNSYCTGSAGIEAAEAAGDLMKSNIALKEATEETPEKQEEKQLATWGTEVPQDLVLDKKLLVESLKKEDQRKKEEKDERKRKYNVKWSDEVTAEDMEAYRLKRIHHDDPMKDFLH
>HYPOheme
MATASVSFKSREDHRKQLELEEARKAGLAPAELDEDGKEINPHIPQYMSSAPWYLNAERPSLKHQRKWKSDPNYTKAWYDRGAKIFQAEKYRKGSCENCGAMTHDKKACMERPRKLGAKWTNMHIAPDEKIETFELDYDGKRDRWNGFDASTYARVIERYEARDEARRKFLKEQQLKKLEEKNNNQSSGEGKSSED--EDVEDELKVDEAKVDESKQMDFAKVEKRVRTTGGGSTGTVRNLRIREDTAKYLLNLDVNSAHYDPKTRSMREDPLPDSDPNEKFYGGDNQYRVSGQALEFKQLNIHAWEAFDKGQDIHMQAAPSQAELLYKNYQINKAKLKSHTKDTIMEKYGNAAADEALPMELLLGQSEREVEYDRAGRIIKGQEAALPRSKYEEDVFINNHTCVWGSWWKDHQWGYKCCKQTIRNSYCTGSAGIEAAEAATDLMKENMARKETMEEKPEQQEQKRLATWGTEIPDDLVLDEKLLAESLKKEDARKKEERDERKRKYNVKWNDEVTAEDMEAYRMKRVHHDDPMKDFLH
>CALEmajo
MATSSVSFKSREDHRKQLELEEARKAGLAPAEVDEDGKEINPHIPQYMSSAPWYLNAERPSLKHQRKWKSDPNYTKAWYDRGAKIFQAEKYRKGACENCGALTHDKKSCMERPRKLGAKWTNMHIAPDEKIETFELDYDGKRDRWNGFDPSSFARVVERFETREEARRKYLKEQQIKKLEEKQGNQNGEATASDEDEDDDDDDDLKVDEAKVDESKQMDFAKVEKRVRTTGGGSTGTVRNLRIREDTAKYLLNLDVNSAYYDPKTRSMREDPLPDADPNEKFYEGDNQYRVSGQALDFKQLNVHAWEAFEKGQDIHMQAAPSQAELLFKNYKVIKEKLKYQNKDTIMEKYGNAASEEVLPRELLLGQSEREVEYDRAGRIIKGQEVVLPRSKYEEDVYINNHTCVWGSWWKDHQWGYKCCKQLIRNSYCTGSAGIEAAEAATDLMKANIARKEATEEIPEQREEKQLATWGTEVPDDLVLDQKLLAEALKKEDQRKKEERDERKRKYNVRWNDEVTVEDMEAYRLKRVHHDDPMKDFLH
>VANIshen
MATSSVSFKSREDHRKQLELEEARKAGLAPAEVDEDGKEINPHIPQYMSSAPWYLNAERPSLKHQRKWKSDPNYTKAWYDRGAKIFQADKYRKGACENCGAMTHDKKSCMERPRKLGAKWTNMHIAPDEKIETFELDYDGKRDRWNGFEPSSYAIVMERYEAREEARRKYLKEQQIKKLEEKQGNQNGDDNVSDEDEEDEDDDDLKIDEAKVDESKQMDFAKVEKRVRTTGGGSTGTVRNLRIREDTAKYLLNLDVNSSYYDPKTRSMREDPLPDADPNEKFYEGDNQNRVSGQALDFKQLNIHAWEAFEKGQDIHMQAAPSQAELLFRNYKVIKEKLKSQNKDAVMQKYGNAASEDKLPRELLLGQSEREVEYDRAGRIIKGQEVSLPRSKYEEDVYINNHTSVYGSWWKEHQWGYKCCKQLIRNSYCTGSAGIEAAEAAADLMKANIARKEATEEAPEQPEEKRLASWGTDVPQDLVLDQKLLTEALKKEDQRKKEEKDERKRKYNVRWNDEVTAEDMEAYRLKKIHHDDPMKDFLH
>THELangu
MATSSVSFKSREDHRKQLELEEARKAGLAPAEVDEDGKEINPHIPQYMSSAPWYLNAERPSLKHQRKWKSDPNYTKAWYDRGAKIFQAEKYRKGACENCGALTHDKKACMERPRKLGAKWTNMHIAPDEKIETFELDYDGKRDRWNGFDPTSFARVVDRFETREEARRKYLKEQQIKKLEEKQGNQNSEAIVSEEDE-DDDDDDLKVDEAKVDESKQMDFAKVEKRVRTTGGGSTGTVRNLRIREDTAKYLLNLDVNSSYYDPKTRSMREDPLPDADPNEKFYEGDNQYRVSGQALDFKQLNVHAWEAFEKGQDIHMQAAPSQAELLFKNYKVIKDKLKYQNKETIMEKYGNAASEEILPRELLLGQSEREVEYDRAGRIIKGQEVVLPRSKYEEDVYINNHTCVWGSWWKDHQWGYKCCKQLIRNSYCTGSAGIEAAEAAADLMKANIARKEATEEIPEQHEEKQLATWGTEVPEDLVLDQNLLSEALKKEDLRKKEERDERKRKYNVRWNDEVTVEDMEAYRLKRVHHDDPMKDFLH
>CRYPlept
MATSSVSFKSREDHRKQLELEEARKAGLAPAEVDEDGKEINPHIPQYMSSAPWYLNAERPSLKHQRKWKSDPNYTKAWYDRGAKIFQAEKYRKGACENCGAMTHDKKSCMERPRKLGAKWTNMHIAPDEKIEMFELDYDGKRDRWNGFDPSSFARVVERFETREEARRKYLKEQQIKKLEEKQGNQNGEAIISEEDE-DEDEDDLKVDEAKVDESKQMDFAKVEKRVRTTGGGSTGTVRNLRIREDTAKYLLNLDVNSSYYDPKTRSMREDPLPDADPNEKFYEGDNQYRVSGQALDFKQLNVHAWEAFEKGQDIHMQAAPSQAELLFKNYKVIKEKLKYQNKETIMQKYGNAASDEALPMELLLGQSEREVEYDRAGRIIKGQEVVLPRSKYEEDVYVNNHTCVWGSWWKDHQWGYRCCKQLVRNSYCTGSAGIEAAEAATELMKANIARKEATEEILEQQEEKQLASWGSEVPEDLVLDQKLLTEALKKEDQRKKEERDERKRKYNVKWDDEVTVEDMEAYRLKRVHHDDPMKDFLH
>CYMBmann
MATSSVSFKSREDHRKQLELEEARKAGLAPAEVDEDGKEINPHIPQYMSSAPWYLNAERPSLKHQRKWKSDPNYTKAWYDRGAKIFQADRYRKGACENCGAMTHDKKACMERPRKLGAKWTNMHIAPDEKIETFELDYDGKRDRWNGFDPSSYAIVVDRFEAREEVRRKYLKEQQLKKLEEKQSNQNGETTVSDE---DDDEDDLKVDEAKVDESKQMDFAKVEKRVRTTGGGSTGTVRNLRIREDTAKYLLNLDVNSSYYDPKTRSMREDPLPDADPNDKFYEGDNQNRISGQALDFKQLNIHAWEAFEKGQDVHMQAAPSQAELLFKNYKIIKEKLKGQTKDTIMQKYGNAASEEALPRELLLGQSEREVEYDRAGRIIKGQEVVLPRSKYEEDTYVNNHTSVWGSWWKDHQWGYKCCKQLIRNSYCTGSAGIEAAEAAGDLMKSNIALKEATEETPEQHEEKQLATWGTEVPQDLVLDQKLLAESLKKEDQRKKEERDERKRKYNVKWDDEVTAEDMEAYRLKRIHHDDPMRDILH
>EPIPhell
MATSSVSFKSREDHRKQLELEEARKAGLAPAEVDEDGKEINPHIPQYMSSAPWYLNAERPSLKHQRKWKSDPNYTKAWYDRGAKIFQADRFRKGACENCGAMTHDKKSCMERPRMLGAKWTNMHIAPDEKIETFELDYDGKRDRWNGFDPSSYARVMERFETREEVRRKYLKEQQIKKLEEKQSNQDSEVTVSDE---EEDEDDLKVDEAKVDESKQMDFAKVEKRVRTTGGGSTGTVRNLRIREDTAKYLLNLDVNSSYYDPKTRSMREDPLPDADPNEKFYVGDNQNRISGQALDFKQLNIHAWEAFEKGQDIHMQAAPSQAELLFKNYKIIKENLKYQNKETIMQKYGNAASEEALPRELLLGQSEREVEYDRAGRIIKGQEVALPRSKYEEDVYANNHTCVWGSWWKDHQWGYKCCKQLIRNSYCTGSAGIEAAEAAADLMKANIALKEATEESPEQHEEKQLATWGTDIPQDLVLDQKLLAEALRKEDQRKKEEKDERKRKYNVKWNDEVTAEDMEAYRMKRVHTDDPMKDFLH
>OPHRgarg
MATSSVSFKSREDHRKQLELEEARKAGLAPAEVDEDGKEINPHIPQYMSSAPWYLNAERPSLKHQRKWKSDPNYTKAWYDRGAKIFQAEKYRKGACENCGAMTHDKKACMERPRKLGAKWTNMHIAPDEKIETFELDYDGKRDRWNGFDPSSFALVVERFETREEARRKYLKEQQIKKLEEKQGNENSEATVSDE----DDDDDLKIDEAKVDESKQMDFAKVEKRVRTTGGGSTGTVRNLRIREDTAKYLLNLDVNSSYYDPKTRSMREDPLPDADPNEKFYEGDNQYRVSGQALDFKQLNVHAWEAFEKGQDIHMQAAPSQAELLFKNYKIIKENLKYQNKETIMQKYGNAASDEVLPRELLLGQSEKEVEYDRAGRIIKGQEVVLPRSKYEEDVYANNHTCVWGSWWKDHQWGYKCCKQFIRNSYCTGSAGIEAAEAAADLMKANIARKEATEEIPEQHEEKQLATWGTEVPNELVLDQKLLADSLKKEDQRKKEERDERKRKYNVKWNDQVTIEDMEAYRLKRVHHDDPMKDFLH
>HABEpant
MATSSVSFKSREDHRKQLELEEARKAGLAPAEVDEDGKEINPHIPQYMSSAPWYLNAERPSLKHQRKWKSDPNYTKAWYDRGAKIFQAEKYRKGACENCGAMTHDKKACMERPRKLGAKWTNMHIAPDEKIETFELDYDGKRDRWNGFDPSSFALVVERFETREEARRKYLKELQIKKLEEKQGNENSEATVSDE---EDDDDDLKVDEAKVDESKQMDFAKVEKRVRTTGGGSTGTVRNLRIREDTAKYLLNLDVNSSYYDPKTRSMREDPLPDADPNEKFYGGDNQYRVSGQALDFKQLNVHAWEAFEKGQDIHMQAAPSQAELLFKNYKVIKENLKYQNKETIMQKYGNAASEEVLPRELLLGQSEREVEYDRAGRIIKGQEVVLPRSKYEEDVYTNNHTCVWGSWWKDHQWGYKCCKQLIRNSYCTGSAGIEAAEAAADLMKANIARKEAAEDIPEQQEEKQLATWGTEVPKELVLDQKLLAESLKKEDQRKKEERDERKRKYNVKWNDQVTVEDMEAYRLKRVHHDDPMKDFLH
>HABElong
MATSSVSFKSREDHRKQLELEEARKAGLAPAEVDEDGKEINPHIPQYMSSAPWYLNAERPSLKHQRKWKSDPNYTKAWYDRGAKIFQAEKYRKGACENCGAMTHDKKACMERPRKLGAKWTNMHIAPDEKIETFELDYDGKRDRWNGFDPSSFALVVERFETREEARRKYLKELQIKKLEEKQGNENSEATVSDE---EDDDDDLKVDEAKVDESKQMDFAKVEKRVRTTGGGSTGTVRNLRIREDTAKYLLNLDVNSSYYDPKTRSMREDPLPDADPNEKFYGGDNQYRVSGQALDFKQLNVHAWEAFEKGQDIHMQAAPSQAELLFKNYKVIKENLKYQNKETIMQKYGNAASEEVLPRELLLGQSEREVEYDRAGRIIKGQEVVLPRSKYEEDVYTNNHTCVWGSWWKDHQWGYKCCKQLIRNSYCTGSAGIEAAEAAADLMKANIARKEAAEDIPEQQEEKQLATWGTEVPKELVLDQKLLAESLKKEDQRKKEERDERKRKYNVKWNDQVTVEDMEAYRLKRVHHDDPMKDFLH
>PTERcurt
MATSSVSFKSREDHRKQLELEEARKAGLAPAEVDEDGKEINPHIPQYMSSAPWYLNAERPSLKHQRKWKSDPNYTKAWYDRGAKIFQAEKYRKGACENCGAMTHDKNACMERPRKLGAKWTNMHIAPDEKIETFELDYDGKRDRWNGFDPSSFARVVERFETREEARRKYLKEQQIKKLEEKQGNQNSEATLSDEDE-DEDLDDLKVDEAKVDESKQMDFAKVEKRVRTTGGGSTGTVRNLRIREDTAKYLLNLDVNSSYYDPKTRSMREDPLPDADPNEKFYEGDNQYRVSGQALDFKQLNVHAWEAFDKGQDIHMQAAPSQAELLFKNYKVIKENLKHQNKETIMQKYGNAASEEVLPRELLLGQSEREVEYDRAGRIIKGQEVVLPRSKYEEDVYVNNHTCVWGSWWKDHQWGYKCCKQLIRNSYCTGSAGIEAAEAAADLMKANIARKEAIEDIPEQHEEKQLATWGTEVPEDLVLDQNLLAESLKKEDLRKKEERDERKRKYNVKWNDEVTIEDMEAYRLKRVLHDDPMKDFLF
>GOODfuma
MATSSVSFKSREDHRKQLELEEARKAGLAPAEVDEDGKEINPHIPQYMSSAPWYLNAERPSLKHQRKWKSDPNYTKAWYDRGAKIFQAEKYRKGACENCGAMTHNKKSCMERPRKLGAKWTNMHIAPDEKIETFELDYDGKRDRWNGFDPSSFARVVDRFESREDARRKYLKEQQIKKLEEKQGNQNSEAIVSDEDE-DEDEDDLKVDEAKVDESKQMDFAKVEKRVRTTGGGSTGTVRNLRIREDTAKYLLNLDVNSSYYDPKTRSMREDPLPDADPNEKFYEGDNQYRVSGQALDFKQLNVHAWEAFEKGQDIHMQAAPSQAELLFKNYKVIKENLKHQNKEVIMQKYGNAASDDALPIELLLGQSEREIEYDRAGRIIKGQEVVLPRSKYEEDVYVNNHTCVWGSWWKDHQWGYKCCKQLIRNSYCTGSAGIDAAEAAADLMKANIARKEATEEIPEHIEEKRLASWGTEVPEDLVLDQKLLAESLKKEDQRKKEERDERKRKYNVKWNDEVTIEDMEAYRLKRVHHDDPMKDFLH
>ERYCpuss
MATSSVSFKSREDHRKQLELEEARKAGLAPAEVDEDGKEINPHIPQYMSSAPWYLNAERPSLKHQRKWKSDPNYTKAWYDRGAKIFQADRYRKGACENCGAITHDKKACMERPRKLGAKWTNMHIAPDEKIETFELDYDGKRDRWNGFDPSSFALVVDRFEAREEVRRKYLKEQQLKKLEEKQSNQNGEAVVSDED--DDDEDDLKVDEAKVDESKQMDFAKVEKRVRTTGGGSTGTVRNLRIREDTAKYLLNLDVNSSYYDPKTRSMREDPLPDADPNEKFYEGDNQNRISGQALDFKQLNIHAWEAFEKGQDVHMQAAPSQAELLFKNYKIIKEKLKAQNKDTIMEKYGNAASEEALPRELLLGQSEREVEYDRAGRIIKGQEVVLPRSKYEEDAYINNHTCVWGSWWKDHQWGYKCCKQLIRNSYCTGSAGIEAAEAAGDLMKSNIALKEATNDAPEQQEEKQLATWGTEIQQDLVLDQKLLAESLKKEDQRKKEEKDERKRKYNVKWDDQITAEDMEAFRLKRIHHDDPMKDFLH
>PAPHhirs
MATSSVSFKSREDHRKQLELEEARKAGLAPAEVDEDGKEINPHIPQYMSSAPWYLNAERPSLKHQRKWKSDPNYTKAWYDRGAKIFQADQYRKGACENCGALTHDKKACMERPRKLGAKWTSMHIAPDEKIETFELDYDGKRDRWNGFDPSTYARVVERFESREEARRKYLKEQQIKKLEEKQGNPNGEETVSDE---DDDEDELKIDEAKVDESKQMDFAKVEKRVRTTGGGSTGTVRNLRIREDTAKYLLNLDVNSAYYDPKTRSMREDPLPDADPNEKFYIGDNQNRISGQALDFKQLNIHAWEAFEKGQDIHMQAAPSQAELLFKNYKVIKEKLKYQNKDTIMQKYGNAAAEESLPRELLLGQSELEVEYDRAGRIIKGQEVALPRSKYEEDCYINNHTCVWGSWWKDHQWGYKCCKQLIRNSYCTGSAGIEAAESAADLMKANIARKEATEESPELPEEKQLATWGTEVPPDLVLDPKLLEEALRKEDQRKKEEKDERKRKYNVKWNDEVTAEDMEAYRMKRIHHDDPMKGFLY
>CYPRbard
MATSSVSFKSREDHRKQLELEEARKAGLAPAEVDEDGKEINPHIPQYMSSAPWYLNAERPSLKHQRKWKSDPNYTKAWYDRGAKIFQAEQYRKGACENCGAMTHDKKACMERPRKLGAKWTNMHIAPDEKIETFELDYDGKRDRWNGFDPSTYARVVERFESREEARRKYLKEQQIKKLEEKQGNPNSEEIVSDEDDDEDDEDELKIDEAKVDESKQMDFAKVEKRVRTTGGGSTGTVRNLRIREDTAKYLLNLDVNSAYYDPKTRSMREDPLPDADPNEKFYIGDNQNRISGQALDFKQLNVHSWEAFEKGQDIHMQAAPSQAELLFKNYKVIKEKLKSQNKDTIMQKYGNAASEEALPMELLLGQSEREVEYDRAGRIIKGQEVALPRSKYEEDVYINNHTSVWGSWWNDHQWGYKCCKQLIRNSYCTGSAGIEAAEAAADLMKANIARKEATEESPEQPEEKRLATWGTEVPQDLVIDQKLLEESLRKEDQRKKEEKDERKRKYNVKWSDEVTAEDMEAYRMKRIHNDDPMKDLLH
>EPIPaphy
MATSTVSFKSREDHRKQLELEEARKAGLAPAEVDEDGKEINPHIPQYMSSAPWYLNAERPSLKHQRKWKSDPNYTKAWYDRGAKIFQADRYRKGACENCGAMTHDKKSCMERPRTMGAKWTSMHIAPDEKIETFELDYDGKRDRWNGFDSSSYARVVERFETREEIRRKYLKEQQMKKLEEKESNQNSEGSGSDE---EEEEDDLKVDEAKVDESKQMDFAKVEKRVRTTGGGSTGTVRNLRIREDTAKYLLNLDVNSSYYDPKTRSMREDPLPDADPNEKFYIGDNQNRISGQALDFKQLNIHAWEAFEKGQDVHMQAAPSQAELLFKNYKVIKEKLKYQNKETIMQKYGNASSEETLPRELLLGQSEREVEYDRAGRIIKGQEIALPKSKYEEDIYVNNHTNVWGSWWKDHQWGYKCCKQVIRNSYCTGTAGIEAAEAAADLMMSNIARIEASEDIPKQHEEKQLATWGTEVPEDLVLDQNILAEALRKEDQRKKEEKDERKRKYNVKWSDQVTAEDMEAYRLKRIHHDDPMMDFLH
>MOLIcapi
MATASVSFKSREDHRKQLELEEARKAGLAPAELDEDGKEINPHIPQYMSSAPWYLNAERPSLKHQRKWKSDPNYTKAWYDRGAKIFQAEKYRKGACENCGAMTHDKRSCMERPRKLGAKWTNMHIASDEKIETFELDYDGKRDRWNGFDASTYARVIERYEARDEARRKFLKEQQLKKLEEKNNNQSSGAGESSED--EDVEDELKVDEAKVDESKQMDFAKVEKRVRTTGGGSTGTVRNLRIREDTAKYLLNLDVNSAHYDPKTRSMREDPLPDSDPNEKFYGGDNRYRVSGQALEFKQLNIHAWEAFEKGQDIHMQAAPSQAELLYQNYQINKAKLKSHTKDTIMEKYGNAAADEALPRELLLGQSEREVEYDRAGRIIKGQEAVLPRSKYEEDVFINNHTCAWGSWWKDHQWGYKCCKQTIRNSYCTGSAGIEAAEAATDLMKENMARKETMEEKPEQQEQKRLATWGAEVPDDLVLDEKLLAESLKKEDARKKEEKDERKRKYNVKWNDEVTAEDMEAYRMKRVHHDDPMKDFLH
>CHILsemi
MATSSVSFKSREDHRKQLELEEARKAGLAPAEVDEDGKEINPHIPQYMSSAPWYLNAERPSLKHQRKWKSDPNYTKAWYDRGAKIFQAEKYRKGACENCGALTHDKKSCMERPRQLGAKWTNMHIAPDEKIETFELDYDGKRDRWNGFDPSSFARVVDRFETREEARRKYLKEQQIKKLEEKQGNQNGEATASDEDEDDDDDDDLKVDEAKVDESKQMDFAKVEKRVRTTGGGSTGTVRNLRIREDTAKYLLNLDVNSSYYDPKTRSMREDPLPDADPNEKFYEGDNQYRVSGQALDFKQLNVHAWEAFEKGQDIHMQAAPSQAELLFKNYKVIKEKLKYQNKETIMEKYGNAASEEVLPRELLLGQSEREVEYDRAGRIIKGQEVVLPRSKYEEDVYINNHTCVWGSWWKDHQWGYKCCKQFIRNSYCTGSAGIEAAEAATDLMKANIARKEATEEIPEQQEEKQLATWGTEVPEDLVLDQKLLTEALKKEDQRKKEERDERKRKYNVRWNDEVTVEDMEAYRLKRVHHDDPMKDFLH
>LECAnigr
MATSSVSFKSREDHRKQLELEEARKAGLAPAEVDEDGKEINPHIPQYMSSAPWYLNAERPSLKHQRKWKSDPNYTKAWYDRGAKIFQADKYRKGACENCGAMTHDKKACMERPRKLGAKWTNMHIAPDEKIETFELDYDGKRDRWNGFEPSTYALVMDRYETREEARRKYLKDQQIKKL-EKQGSQNGEGHVSEEE--EDDDDDLKIDEAKVDESKQMDFAKVEKRVRTTGGGSTGTVRNLRIREDTAKYLLNLDVNSSYYDPKTRSMREDPLPDADPDEKFYEGDNQNRVSGQALDFKQLNIHAWEAFEKGQDIHMQAAPSQAELLFRNYRVIKDKLKSQTKETIRQKYGNAAAEEALPRELLLGQSEREVEYDRAGRIIKGQEVALPRSKYEEDVFINNHTSVWGSWWKDHQWGYKCCKQLIRNSYCTGTAGIEAVEAAADLMKANIARMEATEETQEKVEEKKLATWGTEVPQDLVLDQKLLTEALKKEDQRKKEERDERKRKYNVKWNDEVTAEDMEAYRLKRVHHDDPMKDFLH
>BORYspha
MATASVSFKSREDHRKQLELEEARKAGLAPAELDEDGKEINPHIPQYMSSAPWYLNAERPSLKHQRKWKSDPNYTKAWYDRGAKIFQADAYRKGACENCGAMTHDKKACMERPRKLGAKWTNMHIAPDEKVETFELDYDGKRDRWNGYDASTYARVIERYEARDEARRKFLKEQQLKKLEEKNHNQGSGESITDE---EDDDDDLKVDEAKVDESKQMDFAKVEKRVRTTGGGSTGTVRNLRIREDTAKYLLNLDVNSAHYDPKTRSMREDPLPDSDPNEKFYEGDNQYRASGQALEFKQLNIHAWEAFDKGQDIHMQAAPSQAELLFKNYKVIKEKLKSKTKDTIMEKYGNAASEEAIPRELLLGQSEREVEYDRAGRIIKGQEMALPRSKYEEDAFINNHTTVWGSWWKDHQWGYKCCKQTIRNSYCTGLAGIDAAEAASELMKANMDRKEAAEEKLEEHEEKRFATWGTEVPDDLVLDKKLLAQSLKKEDGRKKEERDERKRKYNVKWDDEVTAEDMEAYRMKRIHHDDPMKDLLH
>ANOEemei
MATSSVSFKSREDHRKQLELEEARKAGLAPAEVDEDGKEINPHIPQYMSSAPWYLNAERPSLKHQRKWKSDPNYTKAWYDRGAKIFQAEKYRKGACENCGAMTHNKKSCMERPRKMGAKWTNMHIAPDEKIETFELDYDGKRDRWNGFDPSSFARVVERFETREEARRKYLKEQQIKKLEEKQGNQNSEATVSDEDE-DEDEDDLKVDEAKVDESKQMDFAKVEKRVRTTGGGSTGTVRNLRIREDTAKYLLNLDVNSSYYDPKTRSMREDPLPDADPNEKFYEGDNQYRVSGQALDFKQLNVHAWEAFEKGQDIHMQAAPSQAELLFKNYKVIKENLKHQNKEVIMQKYGNAASDDTLPMELLLGQSEREIEYDRAGRIIKGQEVVLPRSKYEEDVYINNHTCVWGSWWKDHQWGYKCCKQLIRNSYCTGSAGIEAAEAAADLMKANIARKEATEEIPEHHEEKRLASWGTEVPEDLVLDQKLLAESLKKEDQRKKEERDERKRKYNVKWNDEVTIEDMEAYRLKRVHHDDPMKDFLH
>CYPRflav
MATSSVSFKSREDHRKQLELEEARKAGLAPAEVDEDGKEINPHIPQYMSSAPWYLNAERPSLKHQRKWKSDPNYTKAWYDRGAKIFQAEQYRKGACENCGAMTHDKKACMERPRKLGAKWTNMHIAPDEKIETFELDYDGKRDRWNGFDPSTYARVVERFESREEARRKYLKEQQIKKLEEKQGNPNSEETVSDEDEDEDDEDELKIDEAKVDESKQMDFAKVEKRVRTTGGGSTGTVRNLRIREDTAKYLLNLDVNSAYYDPKTRSMREDPLPDADPNEKFYVGDNQNRISGQALDFKQLNVHSWEAFEKGQDIHMQAAPSQAELLFKNYKVIKEKLKSQNKDTIMEKYGNAASEEALPMELLLGQSEREVEYDRAGRIIKGQEVALPRSKYEEDVYVNNHTSVWGSWWNDHQWGYKCCKQLIRNSYCTGSAGIEAAEAAADLMKANIARKEATEESPEQHEEKRLATWGTEVPQDLVLDEKLLEESLRKEDQRKKEEKDERKRKYNVKWNDEVTAEDMEAYRMKRIHHDDPMKDLLH
>CEPHdama
MATSSVSFKSREDHRKQLELEEARKAGLAPAEVDEDGKEINPHIPQYMSSAPWYLNAERPSLKHQRKWKSDPNYTKAWYDRGAKIFQADRYRKGACENCGAMTHDKKACMERPRMMGAKWTNMHIAPDEKIETFELDYDGKRDRWNGFDTSSYARVMERFETREEIRRKYLKEQQIKKLEEKQSNQNSEDTVIDE---EEDEDDLKVDEAKVDESKQMDFAKVEKRVRTTGGGSTGTVRNLRIREDTAKYLLNLDVNSSHYDPKTRSMREDPLPDADPNEKFYEGDNQNRITGQALDFKQLNIHAWEAFEKGQDIHMQAAPSQAELLFKNYKIIKENLKYQNKETIMQKYGNAASEEALPMELLLGQSEREVEYDRAGRIIKGQEVALPRSKYEEDTYVNNHTSVWGSWWKDHLWGYKCCKQLIRNSYCTGSAGIEAAEAAADLMKANIALKEATEETPEQNEEKQLATWGTEIPEDLVLDQKLLAEALRKEDQRKKEEKDERKRKYNVKWNDEVSALINKVMILYMI--------LIC
>HAEMdisc
MATSSVSFKSREDHRKQLELEEARKAGLAPAEVDEDGKEINPHIPQYMSSAPWYLNAERPSLKHQRKWKSDPNYTKAWYDRGAKIFQAEKYRKGACENCGAMTHDKKSCMERPRKLGAKWTSMHIAPDEKIETFELDYDGKRDRWNGFDPSSFARVVERFESREEARRKYLKEQQIKKLEEKQGNQNSEATVSDEDE-DEDEDDLKVDEAKVDESKQMDFAKVEKRVRTTGGGSTGTVRNLRIREDTAKYLLNLDVNSSYYDPKTRSMREDPLPDADPNEKFYEGDNQYRVSGQALDFKQLNVHAWEAFEKGQDIHMQAAPSQAELLFKNYKVIKENLKHQNKDVIMQKYGNAASDDALPMELLLGQSEREIEYDRAGRIIKGQEVVLPRSKYEEDVYVNNHTCVWGSWWKDHQWGYKCCKQLIRNSYCTGSAGIEAAEAASDLMKANIARKEATEEVPEQNEEKRLASWGTDVPEDLVLDQKLLAESLKKEDQRKKEERDERKRKYNVKWNDEVTIEDMEAYRLKRVHHDDPMKDFLH
>PHAItank
MATSSVSFKSREDHRKQLELEEARKAGLAPAEVDEDGKEINPHIPQYMSSAPWYLNAERPSLKHQRKWKSDPNYTKAWYDRGTKIFQADRYRKGACENCGAMTHDKKSCMDRPRKLGAKWTNMHIAPDEKIETFELDYDGKRDRWNGFDPSSFSRVVERFEAREEVRRKYLKEQQIKKLEEKQSNQNGEVTVSDE---DDDEDDLKVDEAKVDESKQMDFAKVEKRVRTTGGGSTGTVRNLRIREDTAKYLLNLDVNSSYYDPKTRSMREDPLPDADPNDKFYVGDNQNRISGQALDFKQLNIHAWEAFEKGQDVHMQAAPSQAELLFKNYKIIKDKLKSQNKDTIMQKYGNAASEEALPRELLLGQSEREVEYDRAGRIIKGQEVILPRSKYEEDTYVNNHTSVWGSWWKDHQWGYKCCKQLIRNSYCTGSAGIEAAEAAGELMKSNIALKEAAEETPQLHEEKQLATWGTEVPQDLVLDEKLLADSLKKEDQRKKEEKDERKRKYNVKWNDKVTAEDMEAYRMKRIHHDDPMKDFLH
>CYMBensi
MATSSVSFKSREDHRKQLELEEARKAGLAPAEVDEDGKEINPHIPQYMSSAPWYLNAERPSLKHQRKWKSDPNYTKAWYDRGAKIFQADRFRKGACENCGAMTHDKKACMERPRKLGAKWTNMHIAPDEKIETFELDYDGKRDRWNGFDPSSYAIVVDRFEAREEVRRKYLKEQQLKKLEEKQSNQNGETTVSDE---DDDEDDLKVDEAKVDESKQMDFAKVEKRVRTTGGGSTGTVRNLRIREDTAKYLLNLDVNSAYYDPKTRSMREDPSPDADPNDKFYEGDNQNRISGQALDFKQLNIHAWEAFEKGQDVHMQAAPSQAELLFKNYKIIKEKLKDQTKETIMQKYGNAASEEALPRELLLGQSEREVEYDRAGRIIKGQEVVLPRSKYEEDTYVNNHTSVWGSWWKDHQWGYKCCKQLIRNSYCTGSAGIEAAEAAGDLMKSNIALKEATEETPEQHEEKQLATWGTEVPQDLVLDQKLLAESLKKEDQRKKEERDERKRKYNVKWDDEVTAEDMEAYRLKRIHHDDPMKDFLH
>VANIplan
MATSSVSFKSREDHRKQLELEEARKAGLAPAEVDEDGKEINPHIPQYMSSAPWYLNAERPSLKHQRKWKSDPNYTKAWYDRGAKIFQADKYRKGACENCGAMTHDKKSCMERPRKLGAKWTSMHIAPDEKIETFELDYDGKRDRWNGFEPSSYAIVMERYEAREEARRKYLKEQQMKKLEEKQGNQNGDGSVSDE---DEDDDDLKIDEAKVDESKQMDFAKVEKRVRTTGGGSTGTVRNLRIREDTAKYLLNLDVNSSYYDPKTRSMREDPLPDADPNEKFYEGDNQNRVSGQALDFKQLNIHAWEAFEKGQDIHMQAAPSQAELLFRNYKVIKEKLKSQNKDAVMQKYGNAASEDKLPRELLLGQSEREVEYDRAGRIIKGQEVSLPRSKYEEDVYINNHTSVWGSWWKDHQWGYKCCKQLIRNSYCTGSAGIEAAEAAADLMKANIARKEATEEVPEQAEEKRLASWGTDVPQDLVLDQKLLTEALKKEEQRKKEEKDERKRKYNVRWNDEVTVEDMEAYRMKKIHHDDPMRDFLH
>APOSshen
MATSSVSFKSREDHRKQLELEEARKAGLAPAEVDEDGKEINPHIPQYMSSAPWYLNAERPSLKHQRKWKSDPNYTKAWYDRGAKIFQADKFRKGACENCGAMTHGKKSCMERPRKLGAKWTNMHIAPDEKVETFELDYDGKRDRWNGFEPSTYARVVERFESREEARRKYLKEQQIKKLEEKQGNQNNEEAVSDE---EDDEDELKVDEAKVDESKQMDFAKVEKRVRTTGGGSTGTVRNLRIREDTAKYLLNLDVNSAYYDPKTRSMREDPLPDTDPNEKFYGGDNQNRVGGQALEFKQLNIHSWEAFEKGQDIHMQAAPSQAELLFRNFKIIKEKLKSQNKDAIMEKYGNAASEEAIPRELLLGQSEREVEYDRAGRIIKGQEVVLPRSKYEEDVYINNHTCVWGSWWKDHQWGYKCCKQLIRNSYCTGSAGIEAAEAAAELMKANIARKEASEDAPVQNEEKRLATWGTEVPQDLVLDEKLLAEALKKEDQKKKEEKDERKRKYNVKWNDEVTAEDMEAYRMKRIHHDDPMKDFLH
