# Supplementary material for: Orchid Phylotranscriptomics: The Prospects of Repurposing Multi-Tissue Transcriptomes for Phylogenetic Analysis and Beyond
Source: Front Plant Sci. 2022 May 27;13:910362. doi: 10.3389/fpls.2022.910362 (PMC9196242; doi:10.3389/fpls.2022.910362)
Supplement: Supplementary file 4 [file Data_Sheet_3.zip › ortho_MSA/r1/OG0009745.fa]

>ANOEemei
----------------------------------------------------------MATLL---------SVLPCHIERIH-------RSGKFLPSILQKTSGSHN-N-P-HPNHFIIYLATTQVKNS----------------------------RC-RRL--SVMSMADGTRSD-APK-SSKNT-TRLIETIQSLQRKLSSRIKELRNGLSMKVFFFFVGFYCATAFATVIGQTGDWDILSAGLAVAVVEGIGAVMYR----ASS-R-FLDRIRGLITMFNYWKAGLTLGLFLDSFKYEMDTLLEKF-NP-FNID-INIFHIYL-----
>ANOEroxb
----------------------------------------------------------MATRL---------SVLPCHIERIH-------RSGKFLPSILQKTSGSHN-N-P-HPYHFIIYLATTQVNNS----------------------------RC-RRL--SVMNMVDGTRSD-APK-SSKNT-TRLIKTIQSLQRKLSSRIKELRNGLSMKALFFLVGFYCATAFATVIGQTGDWDILSAGLAVAVVEGIGAVMYR----ASS-R-FFDRIRGLITMFNYWKAGLTLGLFLDSFKYEMDTLLEKC-NP-FNID-IDIFHIYL-----
>APOSodor
MEGIHTCVRREE----------------------------------GIHLTASSDYTTMATRL---------SMLRYHTESMF-------HLGSLILPYIQKSSARCN-CRS-QPCLFFSSIIATSLTNS----------------------------RR-QRL--YIKSMVDELRSSPPPE-SGNKTNTRLIKILQSLQAKLGSRLKELKTGLLVKVLFFLVGFYCATAFATVIGQTGDWDILSAGLAVVVVESIGALMYK----AST-K-FSDRIRGLITMFNYWKAGLSLGLFLDSFKY-------------------------------
>APOSshen
----------------------------------------------------------MATRL---------SMLRYHTESMF-------HLGSLILPYIQKSSARCN-CRS-QPCLFFSSIIATSLTNS----------------------------RR-QRL--YIKSMVDELRSSPPPE-SSNKTNTRLIKILQSLQAKLGSRLKELKTGLLVKVLFFLVGFYCATAFATVIGQTGDWDILSAGLAVVVVESIGALMYK----AST-K-FFDRIRGLITMFNYWKAGLSLGLFLDSFKY-------------------------------
>BLETstri
----------------------------------------------------------MATQL---------SVLPCHTENIY-------RSRTFLLSVLQKTVRDPN-CRP-HPHLFFICLAATSVNNS----------------------------RC-RKL--TVKSMVDETRSD-LPK-NSKNT-TRLIRTIQSLLRKLSSRIKELRRGLSVKVLFFLMGFYCATAFATVIGQTGDWDILSAGLAVVVVEVIGAVMYR----ASS-R-FFDKIRDLITMFNYWKAGLTLGLFLDSFKYEIDTLLEKF-NP-FYID-IDIFHIFL-----
>BORYspha
----------------------------------------------------------MATLM---------SGLPTYTESLFLSSSTCSRSRFLFVSFHRKNSCGYN-KRF-YPRLCFFCLADHSINGS----------------------------RR-VKW--SVRSVVDGRSSD-PSE-STTNRGTRLVRAIQSFRTKLSIRFKELRKGLSVKILFFLVGFYCATVFATAIGQTGDWDILSAGLAVVVVEGIGALMYR----ASF-S-FLDKARNLITVFNYWKAGLSMGLFLDSFKYEMNELLESC-NP-LGIDIIDVFPNLW-----
>CALAcreb
----------------------------------------------------------MNIRAWRHDYQCFLVIRKEHTDQ-----------SFFLLSFLQKTDRGHN-NRP-HPH-LFICLAITSVNKS----------------------------RC-RRL--SVKSMVDGTRSD-APE-SSEDT-TRLIRTVQSLQRKLSSRIKELRNGLSMKILFFLVGFYCATAFATVIGQTGDWDILSAGLAVVVVEGIGAIMYR----ASS-R-FVDKVRGLITMFNYWKSGLTLGLFLDSFKYEIDTLLENC-NP-FNID-IDIFHILQ-----
>CALAplic
----------------------------------------------------------MAARL---------SVFPCHTKRTY-------RSKFFLLSILQKTDRGHN-NRP-HPH-LFICLAITSVNKS----------------------------RC-RRL--SVKSMVDGTRSD-APE-SSEDT-TRLIRTVQSLQRKLSSRIKELRNGLSMKILFFLVGFYCATAFATVIGQTGDWDILSAGLAVVVVEGIGAIMYR----ASS-R-FVDKVRGLITMFNYWKSGLTLGLFLDSFKYEIDTLLETC-NP-FNID-IDIFHILQ-----
>CALAsini
----------------------------------------------------------MATRL---------SVFPCHTESTY-------RSKTFLKSFLQKTVRCPN-RKGYHPHIFFICLSATSVNTS-------------------------------RKL--TVKSAVDETRSG-PQN-NGNNT-TRLIRTVQSLLRKSSIRMNELRRGLSVKVMFFLVGFYCATAFATVIGQTGDWDILSAGLAVVVVELIGAVMYGISSSSSS-R-FFGKVRNLITLFNYWKTGLTLGLFLDSFKYEVDMLVEKC-NP-FQID-LDIFHLFL-----
>CALAtsoo
----------------------------------------------------------MATRL---------SVFPCHTESTY-------RSKTLLLSFLQKTVRCPN-RKGYHPHLFFICLSATSVNTS-------------------------------RKL--TVKSAVDETRSG-PRN-NGNNT-TRLIRTVQTLLRKSSSRMNDLRRGLSVKVMFFLVGFYCATAFATVIGQTGDWDILSAGLAVVVVELIGAAMYG---ASSS-Q-LFDKMRNLITLFNYWKSGLTLGLFLDSFKYEIDTHLEKC-NPFFHID-LDIFHFFL-----
>CALEmajo
----------------------------------------------------------MAAHL---------LLLPCHTERIY-------GSKFLLLS-FQKSARGND-NMP-NTH-IFICLASTSVDKL----------------------------RC-RRL--SVKNTVDGTRSD-SPK-SSKDP-ARLIRAVQSLQKRLSSRLRELRSGLSMKVLFFLVGFYCATAFATVIGQTGDWDILSAGLAVVVVEGIGAVMYR----ASS-R-LLDRARGLITMFNYWKAGLTLGLFLDSFKYEMDAVLEEC-NP-FHMD-IDFFHILR-----
>CEPHdama
----------------------------------------------------------METRL---------LVLPSHTESIY-------RSRTILLSVLQKTVRGYS-SRP-HPHLFFICLAATSVNNS----------------------------RCRRRL--TVKSMVDGTRSG-RPE-SSKNT-TRLIRTIQYFQRKLSSKVKELRRGLSVKVLFFLVGFYCATAFATVIGQTGDWDILSAGLAVMVVEGIGAVMYS----SSS-P-FFDKIRALITMFNYWKAGLTLGLFLDSFKYEMDTLLE------------------------
>CHILsemi
----------------------------------------------------------MAARL---------SLLSCHTERIY-------GSKLFLLP-FHK-TRDND-NMP-NTH-LFICLASTSVDKL----------------------------RCRRRL--SVKNTADGTRSD-APK-GSKGT-TRLIRAIQSLQRGLSSRLKELRSGLSMKVLFFLVGFYCATAFATVIGQTGDWDILSAGLAVVVVEGIGAMMYR----ASS-R-LFDRARGLITMFNYWKAGLTLGLFLDSFKY-------------------------------
>CHILtrap
----------------------------------------------------------MAAQL---------SLLFCHTERIY-------GSKLFLLP-FHK-IRGND-NMP-NTH-LFICLASTSVDNM----------------------------RCRRRL--SVKNTADGTRSD-APK-GSKGT-TRLIRAIHSLQRGLSSRLKELGNGLSMKVLFFLVGFYCATAFATVIGQTGDWDILSAGLAVVVVEGIGAMMYR----ASS-R-LFDWARGLITMFNYWKAGLTLGLFLDSFKY-------------------------------
>CORYacti
----------------------------------------------------------MAARL---------AVLPCHTEKTY-------RSNFFLLSILQKTARGHN-SRP-CPH-LLICLSATSVNKS-------------------------------RRL--SVKSMVDGTRSD-APK-NRKDT-TRLIRTIQSLQKRLSSRIMELRKGLSMKVLFFLVGFYCATAFATVIGQTGDWDILSAGLAVVVVEGIGALMYR----ASS-R-FFIKVRGLITMFNYWKAGLTLGLFLDSFKYEMDALLENC-NP-FNID-IHIFHIFL-----
>CREMappe
----------------------------------------------------------METQL---------SVLPCHTENIY-------RSRTFLLTVLQKTVRNPN-RRP-HPHLFFICLAATSV-NS----------------------------RC-RKL--TVKSMVDETKSG-PPK----NS-SRLIRTVQSLIRKLSNRINELRRGLSVKVMFFLVGFYCATAFATVIGQTGDWDILSAGLAVFVVEFIGAGMYR----ASS-R-LFDRFRGIITMFNYWKAGLTLGLFLDSFKYEIDTLLDKCNNP-FYID-IDMFRIVL-----
>CRYPlept
----------------------------------------------------------MAAQL---------SVLPCHTERIC-------RSKFFLLSFLQETARGHN-NRP-LPH-LFICLAGTSDNKS----------------------------RC-RRL--SVKSMVDGTRSD-APK-SRKDA-TRLIRTIQSLQRGLSSRIRELRNGLSMKVLFFLVGFYCATAFATVIGQTGDWDILSAGLAVVVVEGIGAVMYR----ASS-R-FFVKVRGLITMFNYWKAGLTLGLFLDSFKYEMDTLLEKC-DP-FNID-VDIFHILL-----
>CYMBensi
----------------------------------------------------------MATQL---------SVLPCHAENIY-------RSRTFLLSVLQKTVSGPD-PRA-HPHLVFICIAATSVNNS----------------------------RC-RKL--IAKSMVDETRSG-PPK----NS-NRLIRTIKSLQGKLSSRINELRRGLSVKVLFFLVGFYCATAFATVIGQTGDWDILSAGLAVVVVEAIGAVMYR---ASSS-R-FLDKIRGIITMFNYWKVGLTLGLFLDSFKYEMDIMLEKC-NP-FYFD-IDIFHLFL-----
>CYMBmann
----------------------------------------------------------MATQL---------SVLPYHAENIY-------RSRTFLLSVLQKTVSGPD-RRA-HPHLFFICIAATSVNNS----------------------------RC-RKL--IAKSMVDETRPG-PPK----NS-NRLIRTIQSLQGKLSSRINELRRGLSVKVLFFLVGFYCATAFATVIGQTGDWDILSAGLAVVVVEAIGAVMYR----ASS-R-FLDKIRGIITMFNYWKAGLTLGLFLDSFKYEMDTMSEKC-NP-FYFD-IDIFHLFL-----
>CYPRbard
MSMVFYCAERSSSTMARVSLHVPRRHFGDGDQ---------------------GECRAMATRV---------SVLPSHSKGVH-------SSRTVLLSYL-KNVTACN-N---FPHLFYICLAANSVNNS----------------------------RC-LRL--SAKSMVDGTRSS-PPE-SDNNT-TRLIRTIQSLQTKLSIRVKELRRGFSVKVLFFLVGFYCATAFATVIGQTGDWDILSAGLAVVVVEIIGAVMYR----ASS-R-YLDRIRDLITMFNYWKAGLSLGLFLDSFKYEMDTISEKC-NL-FNID-IDILHILW-----
>CYPRflav
MSKVFFRVVRSSSTMSRASLHVPRRHFGDGDQGLFNIVLFSSHSNFGPLIYFNGECRAMATRA---------SLLPSHSKDVH-------TSRTLLLSYL-KNVTAYK-S---FPHIFYICLASNSVNNS----------------------------RC-RRL--SAKSMVDGTRPG-PPE-SDNKT-TRLIRTIQSLQTKLSSRMKELSRGFSVKVLFFLVGFYCATAFATVIGQTGDWDILSAGLAVVIVEVIGAVMYR----ASS-R-YLDKIKDLITMFNYWKAGLSLGLFLDSFKYEMDTILEKC-DV-FNID-IDILHIFW-----
>DENDchryso
----------------------------------------------------------MATQL---------LVLPCHTGNIY-------RSRTFLLSVLQRTVRDRS-CRT-RPHFCFICLAATSVNNS----------------------------RC-RKL--MVKSMVDETRSG-PPK-NNKET-TRLIRNIQTLLRKFSSRINELRRGILVKVLFFLLGFYCATAFATVIGQTGDWDILSAGLAVVVVEAIGAIMYS----ASS-R-FFDKIRDLITMFNYWKAGLTLGLFLDSFKYEMDTLLENF-NP-FYIN-MDFF---------
>DENDnobi
----------------------------------------------------------MATQL---------LVLPCHTGNKY-------RSRTFLLSVLQRTVRDRS-CRP-CPHFCFICLATTSVNNS-------------------------------RKL--IVKSMVDETRSG-PPK-NNKET-TRLIRNIQTLLRKLSSRINELRRGISVKVLFFLLGFYCATAFATVIGQTGDWDILSAGLAVVVVEAIGAVMYS----ASS-R-FFDKMRDLITMFNYWKAGLTLGLFLDSFKYEMDTLLEKF-NP-FYID-MDFFHTLL-----
>DIURorie
----------------------------------------------------------MAARL---------SLLPCHTERIY-------RSKFFLLSIFQKTARDQN-NRS-NPH-LFICLAATSVDKS-------------------------------RML--SVKSMVNGTGSD-APQ-SRGDS-TRLIRTIQSLQRRLSSRIMELRNGLPVKVLFFLVGFYCATAFATVIGQTGDWDILSAGLAVVVVEGIGAVMYR----ASS-R-FFVKVRGLITMFNYWKAGLTLGLFLDSFKYETDTLLQNC-NP-FNID-VDIFHMLL-----
>DRAKelas
----------------------------------------------------------MAARL---------SLLPCHIERVY-------GSKLFLLP-LQKNDRGNY-DML-NPY-IFIRLASTSVDKL----------------------------RCRRKL--SVKNTVDGTRSD-APK-SSRGA-TRLIRAVQSFKTKLSSRLKELRTGLSIKVLFFLVGFYCATAFATVIGQTGDWDILSAGLAVVVVEGIGAAAYR----ASS-R-ALHRVRGLVAVFNYWKAGLTLGLFLDSFKYEMDAV---C-SP-FNFS-ICFFHIFL-----
>DRAKthyn
----------------------------------------------------------MAARL---------SLLPCHTERVY-------GSKLFLLP-LQKNARGND-DML-NPY-IFIRLASTSVDKL----------------------------RCRRKL--SVKNTVDGTRSD-APK-SSRGA-TRLIRAVQSFKTKLSSRLKELRTGLSIKVLFFLVGFYCATAFATVIGQTGDWDILSAGLAVVVVEGIGAAAYR----ASS-R-ALHRVRGLVAVFNYWKAGLTLGLFLDSFKYEMDAVLGKC-NF-FNIS-TCFFHIFL-----
>EPIDfulg
----------------------------------------------------------MATQL---------SVLPCHAENIY-------RSRTFLLSVLQKTVRNPN-RRP-HPHLFFICLAATSVNNS----------------------------RC-RKL--RVNSMADETRSG-PPK----NS-NRLIRTVQSLLRKLSSRVNELRMGLSVKVLFFLVGFYCATAFATVVGQTGDWDILSAGLAVVVVEIIGAGMYR----ASS-SGFLDKIRGVITVFNYWKAGLTLGLFLDSFKYEIDSVLGTF-NS-FYIN-IDMFPIVL-----
>EPIDpuni
----------------------------------------------------------MATQL---------SVLPCHAENIY-------RSRTCLLSVLQKTVRNPN-HRP-HPHLFFFCLAATSVNNS----------------------------RC-RKL--RVNSMADETRSG-PPK----NS-NRLIRTVQSLLRKLSSRVNELRMGLSVKVLFFLVGFYCATAFATVIGQTGDWDILSAGLAVVVVEIIGAGMYR----ASS-SGFLDKIRGVITVFNYWKAGLTLGLFLDSFKYEIDSVLETF-NS-FYIN-IDMFRIVL-----
>EPIPhell
----------------------------------------------------------MSTRL---------LVLPCHTESIY-------RSRTILLSVLQKTIRGYG-SRP-HPHLFFIRLTATSVNNS----------------------------RC-RRL--PVKSMVDGTRSG-SPE-SSKNT-TRLIRTIQSFQRKFSSKIKELRKGLSVKVLFFLVGFYCATAFATVIGQTGDWDILSAGLAVMVVEGIGAVMYS----SSF-P-FLDKIRALITMFNYWKSGLTLGLFLDSFKYEMDTLLEEC-NP-FNID-IDIFHIFM-----
>EPIPpurp
----------------------------------------------------------MSTRL---------LVLPCHTESIY-------RSRTILLSVLPKTIRGYS-SRP-HPHLFFIRLTATSVNNS----------------------------RC-RRL--PVKSMVDGTRSG-SPE-SSKNT-TRLIRTIQSFQRKFSSKIKELRKGLSVKVLFFLVGFYCATAFATVIGQTGDWDILSAGLAVMVVEGIGAVMYS----SSF-P-FLDKIRPLITMFNYWKSGLTLGLFLDSFKYEMDTLLEEC-NP-FNID-IDIFHIFM-----
>ERYCcris
----------------------------------------------------------MATQL---------SVLPCHAESIY-------RSRTFLLSVLQKSVRGPNRSRA-QSQLFFICMAATSVNNS----------------------------RF-RKL--TANSMVDESRSSGPPK-NSSNS-NRLIRTIQSLLGKLSSRISELRKGLSLKVLFFLVGFYCATAFATVIGQTGDWDVLSAGLAVVVVEVIGAVMYR----ASS-RLLFDKMRGIITMFNFWKAGLTLGLFLDSFKYEIDSMLEKCSNP-FYID-IDIFHLFL-----
>ERYCpuss
----------------------------------------------------------MATLL---------SVLPCHAENIY-------RSRTFLLSVL-KNFRGPNRSRA-QSQLFFIYMTATSVNNS----------------------------RL-RKL--TAKSMVDESRSSDPPKNNNSSS-SRLIRTIKSLLGKLSSRINELRKGLSLKVLFFLVGFYCATAFATVIGQTGDWDVLSAGLAVVVVEVIGAFMYS----ASS-RLLFDKMRGIITVFNFWKAGLTLGLFLDSFKYEIDSMLEKCSNP-FYID-IDVFHFFL-----
>GALEfabe
----------------------------------------------------------MATKM---------SLFPFRAERMY-------QPRAVVSLYIKNVGIHYN-KRP-YPHLFIIVTATSARILR----------------------------RV-RRLNWSVKNMLDDAKSG-CSD-NSKGTGTRLVRAIQSVRSTLSSRIKELRRGLSVKVLFFLLGFYCATAFATVIGQTGDWDILSAGLAVVVVEGIGAIMYR----ASS-R-LFDRIRVLITVFNYWKAGLSLGLFLDSFKYEMDMLIEKW-NT-FSFG-MDSWSIIWQETAR
>GOODfuma
----------------------------------------------------------MATRL---------SVLPCHIERVD-------RSRKFLPPILQKMVGSNN-NNP-HPYHCIIYLANTQVNNSSLWQRDQRLEAAQTEAYGCKICSLRLAKRC-RRL--LMKSMVDGTRSD-APK-SSKNT-TRLIRTIQSLQRKLSSRIKELRNGLSLKVLFFLLGFYCATAFATVIGQTGDWDILSAGLAVAVVEGIGAVMYR----ASS-R-FFNRIRGLITMFNYWKAGLTLGLFLDSFKYEMDTLLEKC-NP-FDID-IDIFHIFL-----
>GOODpube
---------------------------------------------------------------------------------------------------------------------------------------------------------------------------------D-APK-SSKNT-TRLIRTIQSLQRKLSCRINELRNGLSMKVLFFLLGFYCATAFATVIGQTGDWDILSAGLAVAVVEGIGAVMYQ----ASS-R-FFDRIRGLITMFNYWKAGLTLGLFLDSFKYEMDTLLEKC-NP-FDID-LDIFHIFL-----
>GYMNdens
----------------------------------------------------------MATLL-------SVSVLPYQSERLY-------RSRTFLLSILQKTVRGHS-INT-HPHLLFICLAATSVNNS----------------------------RC-RSL--SVKSVADGARSD-GPK-SSKNT-TRLIRTVQSLQRKLSSRIKDLRNGLSVKVLFFLVGFYCATAFATVIGQTGDWDILSAGLAVVVVEGIGAVMYQ----SSS-R-FFGKVRRLVAAFNYWKAGLTLGLFLDSFKYEVDSLLEKY-NP-FNID-IDIFQILL-----
>GYMNodor
----------------------------------------------------------MATQL-------SVSVLPYQSERLY-------RSRTFLLSILQKTVRGHS-INT-HPHLLFICLASTSVNNS----------------------------RC-RSL--SVKSMADGARSD-GPK-SSTNT-TRLIRTVQSLQRKLSSRIKDLRNGLSVKVLFFLVGFYCATAFATVIGQTGDWDILSAGLAVVVVEGIGAVTYQ----SSS-R-FFGKVRRLVAAFNYWKAGLTLGLFLDSFKYEVDSLLEKY-NP-FNID--------------
>HABElong
----------------------------------------------------------MAARL---------TVLPYQTDRIC-------RSRALLLSIVEKTFRSHC-HKT-QSHLLFVCLAATSVNNS----------------------------RC-RSL--SVKSMVDGARSD-GPK-SSKNT-TRLIRTVQSLRNKLSSRIKDLRNGLSMKILFFLVGFYCATAFATVIGQTGDWDILSAGLAVVVVEGIGAVMYQ----SSS-Q-FFDKIRRLVTVFNYWKAGLTLGLFLDSFKYEVDSLLEKC-NP-FNID-IDIFQILL-----
>HABEpant
----------------------------------------------------------MAARL---------TVLPYQTDRIC-------RSRALLLSIVEKTFRSHC-HKT-QSHLLFVCLAATSVNNS----------------------------RC-RSL--SVKSMVDGARSD-GPK-SSKNT-TRLIRTVQSLRNKLSSRIKDLRNGLSMKILFFLVGFYCATAFATVIGQTGDWDILSAGLAVVVVEGIGAVMYQ----SSS-Q-FFDKIRRLVTVFNYWKAGLTLGLFLDSFKYEVDSLLEKC-NP-FNID-IDIFQILL-----
>HAEMdisc
----------------------------------------------------------MATRL---------SVLPFQIERMH-------RSRRFLPSILQKTAGSHN-N-P-HPYHFIIYLATIQVKNS----------------------------RC-RRL--SVKSMVDGTRSD-APK-SSKNT-TRLIRTIQSLQRKLSSRIKELRNGLSMKVLFFLVGFYCATAFATVIGQTGDWDILSAGLAVAVVEGIGAVMYR----ASS-R-FFDRIRGLITMFNYWKAGLTL----------------------------------------
>HEMIforr
----------------------------------------------------------MAARL---------TALPYPAERIY-------RSRTFLLSILQKTVRVHN-NNT-HPHLLFACLAATSMNNS----------------------------RC-RSL--SVKSMADGARSD-GPK-SNTNT-TRLIRTVQSLQRKLSSRIKDLRNGLSMKVLFFLVGFYCATAFATVIGQTGDWDILSAGLAVVVVEGIGAVAHR----SSS-R-FFNKIRRLVTALNYWKAGLTLGLFLDSFKYEVDSLLEKC-SP-FNID-IDFFQILL-----
>HYPOheme
----------------------------------------------------------MATHL---------ATLPYCMENLYLTSSAYSKARFLFVPYLQQTVFGCT-KN--HPRLCFFYVAAPPVSDS----------------------------RC-RQLNWFIRSMVDGSGSD-SSE-SSSNSGTRLVRAIQSFGTKLSTRIKELRKGLSVKILFFLVGFYCATAFATVIGQTGDWDILSAGLAVVVVEGIGALMYK----ASF-P-LLDKARGLITVFNYWKAGLTLGLFLDSFKYEMDQLIKSC-KT-PNIDVIDMFRLVW-----
>LANAlana
L--------RLKQEINSHQFHYKLFFL------LLIILIVSSELN---KVPFTNAYREMAKQM---------AASP-YSERMYLPHSACLRSRFLFASYLRKTAFGYS-KTF-RPRLCFFCIAIPSDNNS----------------------------RQ-MNL--SVRSMVDSSSSD-PSE-SSTNSGTRLVRALQSFLTKINTRIMELRKGLTVKVLFFLLGFYCATAFATVIGQTGDWDILSAGLAVVVVEGIGALMYR----ASF-P-FLDRVRSLITFFNFWKAGLSLGLFLDSFKYEFDMFFEYC-RT-PIIDIIDVFPEFW-----
>MASDpict
----------------------------------------------------------MTTRL---------SVLPCHSENIY-------RTRTFLLSVLQKTVRGHN-CGL-HPHLFLICLTTTSVNNS----------------------------RC-RML--TVKSMVDETRAD-PPE----NN-NRLIRTIQSLVRKLSNRVDELRRGFSVKIMFFLVGFYCATAFATVIGQTGDWDILSAGLAVVVVEVIGAGMYT----VSS-R-FLDKIRGIITMFNYWKAGLTLGLFLDSFKYEIDILLEKC-NL-FYID-VDMFHIIL-----
>MEXIxero
----------------------------------------------------------MATCV---------SLLPCHSKSVH-------TSRTLLLSYFKKNVLVHN-SLP-HSHLFYICLATTSGNNS----------------------------RC-WRL--SAKNMVDETRSG-PPE-SNNNT-TRLFKTIQSLRTKLSSRLKELRRGLSVKVLFFLVGFYCATAFATVIGQTGDWDILSAGLAVVVVEGIGAVMYK----ASS-R-YLEKIRDLITMFNYWKAGLSLGLFLDSFKYEMDTILEKC-NL-FNVD-IDILPMFW-----
>MICRparv
----------------------------------------------------------MATRL---------SALRCHSERTC-------QSNFFLKSILQKTTRCHN-NVP-LPH-LFICLAVTSVNKS----------------------------RC-RRV--SVKSMVDGTRSD-APK-SRKDT-TRLIRTIQSLQRRLSTRIKELRNGLSMKVLFFLVGFYCATAFATVIGQTGDWDILSAGLAVVVVEGIGAVMYR----ASS-R-FFVKVRGLITIFNYWKAGLTLGLFLDSFKYEMDTLLEKF-NP-FNID-IDFFHILL-----
>MOLIcapi
----------------------------------------------------------MATHM---------AALPYCMENLYL-SSTYSKARLLFVPYLQKTVFGCT-KN--RPRLCFLYVAVPSVSDS----------------------------RC-RQMNWFIRGMVDGSGSD-SSE-SSSNSRTRLVRAIQSFRTRFSTRIKELRKGLSVKVLFFLVGFYCATAFATVIGQTGDWDILSAGLAVVVVEGIGALMYK----ASF-P-LLDKARGLITLFNYWKAGLSLGLFLDSFKYEVDRLLESC-KT-PNIDVTDIFRIVW-----
>NEUWzoll
----------------------------------------------------------MATRL---------SLLPYQTESVF-------HSGTLILSYMRKTGEGCN-CRS-YPRFFLICMTASSLTNS----------------------------RR-QRL--FIKSTVDGPRSSPPPE-SSKNTNTRLIKTLQSLQTKLSCRLKELRSGFSVKVLFFLVGFYCATAFATVIGQTGDWDILSAGLAVVVVEGIGALMYK----ASS-K-LFDRIRGLITMFNYWKAGLSLGLFLDSFKYEIDMLFDKCRNP-FKFD-IDILSKFW-----
>OECEmacu
----------------------------------------------------------MATQL---------SVLPCHAENIY-------RSRTFLLSALQKTVRDPN-RRA-HPHLFFICIAATSANNS----------------------------RC-KKL--TAKSMVDETRSSGPPK---NSS-NRLIRTIQSLQGKLGIRINELRKGLSLKVLFFLVGFYCATAFATVIGQTGDWDVLSAGLAVVVVEVIGAIMYR----ASSRR-FFDKMRGVITMFNYWKAGLTLGLFLDSFKYEIDTMLEKCNNP-FYID-IDI----------
>OPHRgarg
M----------------------------------------------------LRTFGMTTQL---------TEFPYQSGRIY-------RSRTFLLSILQNTVIGHS-NSS-HPH-LFICLAATSVNNS----------------------------RC-RRL--SVKSTADGARSN-GPK-SSKNT-TRLIRTVQSLQRKLSSRIKDLRNGLSVKVLFFLIGFYCATAFATVIGQTGDWDILSAGLAMFVVEGIGAMTYR----SSS-R-FFGKVRRLVAVFNYWKAGLTLGLFLDSFKYEVDSLLEKC-NP-FNID-IDIFQLLL-----
>OPHRsphe
M----------------------------------------------------LRTFGMTTQL---------TEFPYQSGRIY-------RSRTFLLSILQNTVIGHS-NSS-HPH-LFICLAATSVNNS----------------------------RC-RRL--SVKSTADGARSN-GPK-SSKNT-TRLIRTVQSLQRKLSSRIKDLRNGLSVKVLFFLIGFYCATAFATVIGQTGDWDILSAGLAMFVVEGIGAMTYR----SSS-R-FFGKVRRLVAVFNYWKAGLTLGLFLDSFKYEVDSLLEKC-NP-FNID-IDIFQILL-----
>ORCHital
M----------------------------------------------------QRALGMAAQL---------TVLPYQCERIY-------RSRTFLLSILKKTVRGHS-SIT-HPHLLFICLAATSVNNS----------------------------RC-RSL--SVKSMADGARSD-GPK-SSRNT-TRLIRTVQSLQRKLSSRIKDLRNRLSVKVLFFLVGFYCATAFATVIGQTGDWDILSAGLAVVVVEGIGAVTYR----SSS-R-FFDKVRRFIAVLNYWKAGLALGLFLDSFKYEV-----------------------------
>PAPHconc
----------------------------------------------------------MATRV---------SLLPCHPKSVH-------TSRTLLLSYLKKNVTDNN-SLP-HPHPFYICQAATSINYS----------------------------RC-GRF--SAKSMVDGTRPG-PPE-SNKNT-TRLIRTIQSLQIKLSSRLKELRRGLCVKVLFFLVGFYCATAFATVIGQTGDWDILSAGLAVVVVEGIGAIMYK----ASS-Q-YLERIRDLITMFNYWKAGLSLGLFLDSFKYEMDTMLEKC-NP-FNID-IDILPIFS-----
>PAPHhirs
----------------------------------------------------------MATRV---------SLLPCHPKSVH-------TSRTLLLSYLKKNVTDNN-SLP-HPHPFYICQAATSINYS----------------------------RC-RIL--SAKSMVDGTRPG-PPE-SNKNT-TRLIRTIQSLQIKLSSRLKELRRGLCVKVLFFLVGFYCATAFATVIGQTGDWDILSAGLAVVVVEGIGAIMYK----ASS-Q-YLERIRDLITMFNYWKAGLSLGLFLDSFKYEIDTILEKC-NP-FNID-IDILPIFS-----
>PHAIflav
----------------------------------------------------------MATRL---------SVFPCHTESTY-------RSRTFLLSFLQKTVRSPN-LRP-HPHLFFICLAATSSVNT-----------------------------S-RKL--IVKSMVDETRSG-PRN-NSNNT-TRLIRTIQSLLRKSSSRMKELRRGLSMKVMFFLVGFYCATAFATVIGQTGDWDILSAGLAVAVVEVIGAIMYG----TFS-R-FFDKMRDLITLFNYWKAGLTLGLFLDSFKYEMDALLEKC-NP-FHID-MDIFHLFL-----
>PHAItank
----------------------------------------------------------MATRL---------SVFPCHTESTY-------RSRTFFLSFLQKTVRGPN-RRH-HPHLFFICLAATSVSSS-------------------------------RKL--TVKSMVDETRSG-PQN-NSNNR-TRLIRTIQSLLRKSSSRMNELRRGLSVKVMFFLVGFYCATAFATVIGQTGDWDILSAGLAVVVVEAIGAVMYG----ASS-R-LFDKMRGFITLFNYWKAGLTLGLFLDSFKYEMDT---------------------------
>PHALcorn
----------------------------------------------------------MATQL---------LVLPCHTQKIH-------RSRTFLLSVLQKTVRSPN------PHIFFMCLAATSVNNS----------------------------RC-RKL--KVKSMVDETRSG-PQK-N--NN-NRLIRIIQSLLRKLSSRIKELRSGLSVKVLFFLVGFYCATAFATVIGQTGDWDILSAGLAVVVVEAIGAVMYR----ASS-R-IFDKLRGIITMFNYWKAGLTLGLFLDSFKYEIDALIENC-NP-YYFD-MNIFDILL-----
>PHALmode
----------------------------------------------------------MATQL---------LVLPCHTQNIH-------RSRTFLLSVLQKTVRSPN------PHIFFMCLAATSVNNS----------------------------RC-RKL--KVKSMVDETRSG-PQK----NN-NRLIRIIQSLLRKLSSRIKELRSGLSVKVLFFLVGFYCATAFATVIGQTGDWDILSAGLAVVVVEAIGAVMYR----ASS-R-IFDKLRGIITMFNYWKAGLTLGLFLDSFKYEIDALIENC-NP-FYFD-MNIFGILL-----
>PHRAlind
MAYPF---------LSNKYTHA-------------------------------GECRSMATQV---------SLLPCHSKSVH-------TSRTLLLSYLKKNVTVYN-SSP-HPHLFYICLAATSGNNS-------------------------------RKL--SAKSMVDGARSD-PPE-SNNNT-TRLIRSIQYLQTKLSSKLKDLRRGLSLKVLFFLVGFYCATAFATVIGQTGDWDILSAGLAVVVVEGIGAVMYK----ASS-Q-YLERIRDLITMFNYWKAGLSMGLFLDSFKYEIDTILETC-NR-FNID-IDILPIFL-----
>PTERcurt
----------------------------------------------------------MAIRL---------PVLPYHTERIY-------RSRTFVPSILLKTLRGHN-N---NPHLLFICLAASSVNDS----------------------------RC-RRL--SVKSMEDGSRSD-APQ-SSKKS-TRLIRTIQSLQRKLSNRIKELRNGLSMKVLFFLVGFYCATAFATVIGQTGDWDILSAGLAVVMVEGIGAVMYR----ASS-R-FFDKIRDLITVFNYWKAGLTLGLFLDSFKYEMDTLLEKC-NP-FNID-MDILHIIL-----
>RIMAelli
-------------------------------------------------------MHVMAAWL---------SLFPCHTERIY-------QSKLFLLSILQKTARGNG-NTP-NPH-LFFCLASTSVDKS----------------------------RC-RRL--SVKNMVDGTRSD-APK-SSKDT-TRLIRTIQSLQRRLSSRLKELRNCLSMKVLFFLVGFYCATAFATVIGQTGDWDILSAGLAVVVVEGIGAVMYR----ASS-R-FFDKVRGLITMFNYWKAGLTLGLFLDSFKYEMDTVLEKC-NP-FNID-IDFSCIDMNSFK-
>SELEaequ
----------------------------------------------------------MATRV---------SLLPCHSKSVH-------TSRTLLLSYLKKNVTGYR-SLP-HPHLFYICLAATSVNNS----------------------------RC-RRL--SAKSMVDGTRSG-PPE-SNNST-TRLMRTIQSLQTKLSSRMKELRRGLSVKVLFFLVGFYCATAFATVIGQTGDWDILSAGLAVVVVEGIGAIMYR----ASS-R-YVDRIRDLITMFNYWKAGLSLGLFLP-----------------------------------
>SERAvome
----------------------------------------------------------MTTQL---------TVLPHQSERMF-------RSRTLLLSILQ-NVRVHS-NST-HPPLLCICLAATSVNNS----------------------------RC-RSL--SVKSMADGARSG-GPR-SSKNT-TRLIRTILSLQRKLSSRIKDLRNGLSVKVLFFLVGFYCATAFATVIGQTGDWDILSAGLAVFVVEGIGAVTYR----SSS-R-FFSKVRRLVAMFNYWKAGLTLG--------DRKSVV-------------------------
>THELangu
----------------------------------------------------------MSARL---------SVFPCHTKRIY-------QPNLFLPSILQKSARGHN-DRP-NPH-LFIRLAATSVDKS----------------------------RC-RRL--CVKSTVGGTGSD-APK-SSKDS-TRLIRTVQSLQRGFSSRLKELRNGLSVKVLFFLVGFYCATAFATVIGQTGDWDILSAGLAVVVVEGIGAVMYR----ASS-Q-FFDKVRGLIVMFNYWKAGLTLGLFLDSFKYEMDTVLEKC-NP-FNID-VYFFHTLM-----
>VANIplan
----------------------------------------------------------MATRM---------SLLPCHAERVY-------QSRAVAPSYLKKTATFNT-TKA-FPHLFFFVIAKSANTSR---------------------------KRV-RRLGWSVKSMVGDTSSS-PSD-NGKEKGTRLVRAIQSVTSNLTARINELKRGLSVKVLFFLVGFYCATAFATVIGQTGDWDILSAGLALVVVEVIGAIMYR----ASS-R-FFDRFRSLITMFNYWKAGLSLGLFLDSFKYEVDMLIEKC-NA-FNVG-VDVLSLVWSCFLS
>VANIshen
----------------------------------------------------------MATRM---------SLLPCHAERVY-------QSRAVAPLYLKKTATYNT-RKA-SPCLFFFVIAKSANTSR---------------------------RRV-RRLGWSVKSMVGDTSSG-PSD-NGKETGTRLVRAIQSVTSNLSTRINELKRGLSVKVLFFLVGFYCATAFATVIGQTGDWDILSAGLALVVVEAIGAIMYR----ASS-K-FFDRFRGLITMFNYWKAGLSLGLFLDSFKYEVDMLIEKC-NA-FNVG-VDILSMF------
