# Supplementary material for: Orchid Phylotranscriptomics: The Prospects of Repurposing Multi-Tissue Transcriptomes for Phylogenetic Analysis and Beyond
Source: Front Plant Sci. 2022 May 27;13:910362. doi: 10.3389/fpls.2022.910362 (PMC9196242; doi:10.3389/fpls.2022.910362)
Supplement: Supplementary file 4 [file Data_Sheet_3.zip › ortho_MSA/r1/OG0009000.fa]

>ANOEemei
-----------------------------------------------MA---SP-SS-VR-PKPRTFSRHSGYMG-RSGSVQCAL-VALVLVFVVYITWKHAD---------SQGSKPRFYSFEIVNEFPHDPLAFTQ------------------GLLYQGNGTLIESTGIYGRSTVRKVDLRSGKVKLSYKMDGSLFGEGITVLGDRLLQVTWLEKTGFVYDQYNLSKIGRFVHPMKDGWGLATDGKIIFGSDGSSTLYQLDPNTWKAIKKTTVKYHDIEVPYLNELEYVNGEVWANVWQTDCIARISHDSGSVLSWILLHELRKNLLRSGHMGIDVLNGIAWDDENERLFVTGKLWPKLYEIKLRPV-TPPFDAKIERLCQIRV-------------------------------------------------
>ANOEroxb
-----------------------------------------------MA---SP-SS-VR-PKPRTFSRHSGYMG-RSGSVPCAL-VALVLVFVVYITWKHAD---------SQGSNPRFYSFDIVNEFPHDPLAFTQ------------------GLLYQGNGTLIESTGIYGRSTVRKVDLRSGKVKLSYKMDGSLFGEGITVLGDRLLQVTWLEKTGFVYDQYNLSKIGRFVHPMKDGWGLATDGKIIFGSDGSSTLYQLDPNTWKAIKKTTVKYHDIEVPYLNELEYVNGEVWANVWQTDCIARISHDSGSVLSWILLHELRKNLLRSGHMGIDVLNGIAWDDENERLFVTGKLWPKLYEIKLRPV-TPPFDAKIERLCKIRV-------------------------------------------------
>APOSodor
-----------------------------------------------MA---SP-SS-IH-SKPIAFSRPRRYIG-RKGPISSAL-VAFCLLFVLSVRWKNGN---------SRQSNHIFYSIDIVNEFPHDPQAFTQ------------------GLLYGGNDTLLESTGLYGRSSVRKVHLKSGKVQRSYKMDRSLFGEGLTLFGDRLLQVAWLTKTGFTYDRYNLSKIGSFSHPMKDGWGLATDGKVIFGSDGSSTLYQIDPLTWKAIKKVVVKYNGREIPYLNELEYVSGDIWANIWQTDCIARISQESGLVLSWILLHELRQNLLKSGNMGIDVLNGIAWDEINKRLFVTGKLWPKLYEIQIRPV-IPPLNGDIAELCPIRAL------------------------------------------------
>APOSshen
-----------------------------------------------MA---SP-SS-IH-SKPIAFSRPRRYIG-RKGPLSSAL-VAFCLLFVLSVRWKNSN---------SQQSNHIFYSIDIVNEFPHDPQAFTQ------------------GLLYGGNDTLLESTGLYGRSSVRKVHLKSGKVQRSYKMDRSLFGEGLTLFGDRLLQVAWLTKTGFTYDRYNLSKIGSFSHPMKDGWGLATDGKVIFGSDGSSTLYQIDPLTWKAIKKVVVKYNGREIPYLNELEYVSGDIWANIWQTDCIARISQESGLVLSWILLHELRQNLLKSGNMGIDVLNGIAWDEINKRLFVTGKLWPKLYEIQIRPV-IPPLNGDIAELCPIRAL------------------------------------------------
>BLETstri
----------------MAVRYRRK--EQQN-RPSSK---LS-SS---MA---SP-SS-SR-SKPLAFSRQRDYIC-RWGSLPCAL-VALFVIFFLYVTWNNAS---------SQGSIPRFYSFDIVNEFPHDPQAFTQ------------------GLLYDGNGTLLESTGIYGRSTVRKVDLQSGKVELSYNMGKSLFGEGLTLFGDRLLQVTWLIKTGFIYDRYNLSKIGRFTHPMNDGWGLATDGKVIFGSDGSSTLYQLDPVTWKAMKKTTVKYNDYEISLLNELEYVNGEVLANVWQTDCIARISPDSGSVLSWILLHELRQNLLKLGHTGIDVLNGIAWDEENKRLFVTGKLWPKLYEIRLRPV-TPPFNGNIEKICPIRGFKREDSSQQVLLLMLLSNSKCYIFSVKCESKEEEQHKKKIRDYIVQLLS
>BORYspha
----------------MPVGNPKK--KKPR-RPISD---LS-AM---TS---SP-SR-LE-AAAAA-SRYRDLWR-KRVLLPYVL-VALAVVL-IYFTWKGTI--------TPIESPPRFYSFDIVNEFPHDPTAFTQ------------------GLLYGGNDTLFESTGLYWRSSVRQVLLQTGKVQVSHQMDGSLFGEGLTLLSDRLYQVTWLQKTGFIYDRYNFSKREKFTHQMQDGWGLATDGRVIFGSDGSSALYQLDPLTWKVIRNVTVRYNDHEVPFLNELEYVNGEVWANIWQTDCIARISHNDGIVLGWVLLHGLRKGLLNSGHRNVDVLNGIAWDEENNRLFVTGKLWPKLYEIKLRPV-ISSLNGKIEELCQLKA-------------------------------------------------
>CALAcreb
----------------MPARLPRK---QLK-HPMA--------S---SS---SS-SS-NR-LNPFFFSQNRVYTGRRSWSLPCAL-AALVFVFVIYVTWIRGG--------SSKGTNHLFYSFDIVNEFPHDPQAFTQ------------------GLIYQGNGTLIESTGIYGRSSVRRVDLQSGKVELSYNMDGSLFGEGITLLGDRLLQVTWLTRTGFMYDLYNLSKIGRFVHSMKDGWGLATDGKIIFGSDGSSTLYQLDPVTWNAIKRATVTYRDHEIPYLNELEYVDGEVWANVWQTECIARISHDNGAVLGWILLHELRQNLLRSGHTDIDVLNGIAWDEKNKRLFVTGKLWPKLYEIKLRPV-TLPFNANIEKLCRIKDLN-----------------------------------------------
>CALAplic
----------------MPARLPRK---QLK-HPMA-------------S---SS-SS-NR-LNPFFFSQNRVYTGRRSWSLPCAL-AALVFVFVIYVTWIRGG--------SSKGANHLFYSFDIVNEFPHDPQAFTQ------------------GLIYQGNGTLIESTGIYGRSSVRRVDLQSGKVELSYNMDGSLFGEGITLLGDRLLQVTWLTRTGFMYDLYNLSKIGRFVHSMKDGWGLATDGKIIFGSDGSSTLYQLDPVTWNAIKRATVTYRDHEIPYLNELEYVDGEVWANVWQTECIARISHDNGAVLGWILLHELRQNLLRSGHTAIDVLNGIAWDEKNKRLFVTGKLWPKLYEIKLRPV-TLPFNANIEKLCRIKDLN-----------------------------------------------
>CALAsini
----------------MAVGFRRK--EQPK-RPSSK---PS-SS---MV---SR-SS-TR-SKPLAFSRLRVLIG-RSGSLSRAL-AAIFVVFFVYVTWKVAS---------SQKLIPRFYSFDIVNEFPHDPQAFTQ------------------GLIYDGNGTLIESTGIYGRSTVRKVDLQSGKVERSYNMGESLFGEGLTLLGDRLLHVTWLTKNGFIYDRYNLSKIGGFVHPMKDGWGLATDGEVIFGSDGSSTLYQLDPVTWKAIKKTTVKYYDHEISHLNELEYVNGEVLANVWQTDCIARISPDTGSVLGWILLHELRKNLLKLGHTGIDVLNGIAWDEENKRLFVTGKWWPKLYEIRLRPL-TPPFNGNIETICPIMGFK-----------------------------------------------
>CALAtsoo
----------------MAVGFRRK--EQLK-RPSSN---PS-SS---MV---SR-SL-TR-PKPLAFSRLRVLIG-RSGSLSRAL-LAIFVVFFVYVTWKLAA---------SQKLIPRFYSFDIVNEFPHDPQAFTQ------------------GLIYDGNGTLIESTGIYGRSTVRKVDLKSGKVERSYNMGKSLFGEGLTLFGDRLLQVTWLTKNGFIYDRYNLSKIGGFVHPMKDGWGLATDGEVIFGSDGSSTLYQLDPVTWKAIKKTTVKYYDHEISLLNELEYVNGEVLANVWQTDCIARISPDTGSVLSWILLHELRKNLLKLGHTGIDVLNGIAWDEENKRLFVTGKWWPKLYEIRLRPV-TPPFNGNIETICPIMGFK-----------------------------------------------
>CALEmajo
----------------MPIRFQRK---QLK-QSGSK---IC-AS---MA---SP-SS-TL-FKPLGFSRQ------RREPFFCAL-VALVFVFVLYVSRKHAG---------SRGWNPPYYSFDIVNEFPHDPEAFTQ------------------GLLYQGNGTLIESTGMYGRSTVRKVDLRSGKVEISYKLDGSIFGEGITIFGDRLLQVTWLEKNGFIYDQYNLKKIGGFIHPMKDGWGLTTDGEVIFGTDGSSTLYQLDPVTWKVIKKTTVTYGDREIPYLNELEYVKGEVWANVWQTDCIARISHDSGAVLSWILLHELRQNLLRSGHTGIDVLNGIAWDEKNDRLFVTGKLWPKLFEIKLRPA-TPPSTGRIEKLCPIRV-------------------------------------------------
>CEPHdama
----------------MSARFQRK--EQLK-RPSSK---LS-SS---MA---SP-SF-TS-SKPLAFSRPRGSIG-RSGFIRCAL-VGLLLFFFVYVTWKHAA---------SQRSIHRFYSFDIVNEFLHDPEAFTQ------------------GLLYGGNDTLLESTGIYGRSTVRRVDLHSGKVGLSYKMDGSIFGEGLTAFGDRLLQVTWLKKIGFIYDRHNLNKIGRFTHPMKDGWGLTTDGKVIFGSDGSSTLYQLDPVTWTAIKKATVKYNDHEIPLLNELEYVNGEVWANVWQTDCIARISHDSGSVLSWILLHELRQNLLRSGNMGIDVLNGIAWDEENKRLFVTGKLWPKLYEIRLRPV-TPPYNGKIEKLCPIKGFK-----------------------------------------------
>CHILsemi
------------------------------------------------M---AP-PS-TR-LKPIVFSRQRAHLG-RRGLLPFAL-VALILVFVLYVSTKHAG---------SQGWNPLFYSFDIVNEFPHDPEAFTQ------------------GLLYQGNGTLIESTGMYGRSTVRKVDLRSGKVELSYKMDGTIFGEGITILGDRLLQVTWLEKKGFIYNQYNLRKIGSFIHPMKDGWGLATDGEVIFGSDGTSTLYQLDPVSWKAIKKTTVTYGDREIPYLNELEYVNGEVWANVWQTDCIARISRDNGAVISWILLHELRQNLLRSGHTGIDVLNGIAWDEKNGRLFVTGKLWPKLYEIKLRPA-TPPFNGRIDKLCPIRV-------------------------------------------------
>CHILtrap
------------------------------------------------M---AP-PS-TR-LKPLVFSRQRAHLG-RRGLLPFAL-VALILVFVIYVSTKHAG---------SQGWNPLFYSFDVVNEFPHDPEAFTQ------------------GLLYQGNGTLIESTGMYWRSTVRKVDLRSGKVELSYKMDGTIFGEGITILGDRLLQVTWLEKKGFIYNQYNLRKIGSFIHPMKDGWGLATDGEVIFGSDGTSTLYQLDPVTWKAIKKTTVTYGDREIPYLNELEYVNGEVWANVWQTDCIARISRDSGAVISWILLHELRQNLLRSGHTGIDVLNGIAWDEKNGRLFVTGKLWPKLYEIKLRPA-TPPFNGRIDKLCPIRV-------------------------------------------------
>CORYacti
-------------------------------------------------------------------------------------------------------------------------------------------------------------------------------------------------MDGSIFGEGITVLGDRLLQVTWLERTGLIYDQYTLSKIGRFVHPMKDGWGLATDGKIIFGSDGSSTLYQLDPVTWKAINKVTVTYGDHEISHLNELEYVDGEVWANVWQTDCIARISHDSGAVLSWILLHELRHNLLKSGHTGIDVLNGIAWDEENKRLFVTGKLWPKLYEIKLRPV-TPPFNGDIEKLCSIRV-------------------------------------------------
>CREMappe
MSFTQPEASTGRLLLEMAVGFRRK--ERLK-LPNSK---LS-SP---MV---ST-SS-TR-SKPLAFSRLNVYVD-RIGHFPSALVVVIFLVFIVYLTWKLAS---------SQVSIPQFYSFDIVNEFPHDPQAFTQ------------------GLLYNGNDTLLESTGLYGKSTVRKVDLQSGKVELSYKMGKSLFGEGLTLFGDRLLQVTWLTETGFIYDRYNLSMTGRFVHPMKDGWGLATDGKVIFGSDGSSTLYQIDPFTWKALKKTTVMYYDHEISFLNELEYVNGEVLANVWQTDCIARISPDSGSVLSWILLHELRQNLLKMGRTGIDVLNGIAWDGENKRLFVTGKLWPKLYEIQLRPI-TPPFNGNIEKICSNKGFK-----------------------------------------------
>CRYPlept
----------------MPVRFQRK---QPK-QPSSK---LH-SS---MA---SP--S-TR-LKPLAFIRDRIYIG-RSGSLPCAL-LALVLVFVIYITWKHAG---------SQGLNPSFYSFDIVNEFPHDPQAFTQ------------------GLLYQGNGTLIESTGLYGRSTVRKVDLQTGKVELSYKMDGSIFGEGITVLGDRLLQVTWLQRAGLIYDQYNLSKIGRFVHSMKDGWGLATDGKVIFGSDGSSTLYQLDPVTWKAIKKTTVTYRDNEVPHLNELEYVNGEVWANVWQTDCIARISHDSGQVLSWILLHELRQNLLRSGHTGIDVLNGIAWDEENKRLFVTGKLWPKLYEIKLRPV-TPPFNGRIENLCPISV-------------------------------------------------
>CYMBensi
----------------MAVGFRRK--ELPK-RPSSK---HS-SS---MVSPSSP-SS-PR-SKPLAFSCIRVHIG-RSWPLPCVV-LALFVVFFVYVTWKLSS---------SQGSISRFYSFDIVNEFPHDPQAFTQ------------------GLLYDRNGTLLESTGIYGRSTVRKVDLQSGKVKLFYEMGKSLFGEGLTLFGDRLFQVTWLTNTGFIYDRYNLSKIGRFAHPMKDGWGLATDGKVIFGSDGSSTLYQLDPVTWKALKQMTVKYYDHEISLLNELEYVNGEVLANVWQTDCIARISPDSGSVLSWILLHELRQSLLKLGHAGIDVLNGIAWDEENKRLFVTGKLWPKLYEIRLRPV-TPPFDGNIKKICLIKGFK-----------------------------------------------
>CYMBmann
----------------MAVGFRRK--ELPK-RPSSK---HS-SS---MV---SP-SS-PR-SKPLAFSCIRAHIG-RSWPLPCVV-LALFVVFFVYVTWKLSS---------SQGSISRFYSFDIVNEFPHDPQAFTQ------------------GLLYDRNGTLLESTGIYGRSTVRKVDLQSGKVKLFYEMGKSLFGEGLTLFGDRLFQVTWLTNTGFIYDRYNLSKIGRFAHPMKDGWGLATDGKVIFGSDGSSTLYQLDPVTWKGLKQMTVKYYEHEISLLNELEYVNGEVLANVWQTDCIARISPDSGLVLSWILLHELRQNLLKLGLVGIDVLNGIAWDEENKRLFVTGKLWPKLYEIRLRPV-TPPFDGNIKKICLIKGFK-----------------------------------------------
>CYPRbard
----------------MAASSRRK--NQAK-RPSSK---LP-SS---MA---ST-SS-TH-SKSFPFSTHRSYIR-RSGSLPFAL-VALTLVFVLYVTRKHNA---------SQGLIPRFYSFDIVHEFPHDPQAFTQ------------------GLLYGGNDTLLESTGLYGRSTVRMVHLQSGKVVRSYKMDRTIFGEGLTLFGDRLLQVTWLTKNGFIYDRYNLSKIGTISHPMKDGWGLATDGRVIFGSDGSSTLYQLDPFNLKAIKMSTVKYNEHEIPLLNELEYVDGEVWANVWQTDCIARISRDNGSVLSWILLHELREKLLKFGHMDIDVLNGIAWDEENKRLFVTGKFWPKLFEIRLRPI-TPPLNGNIEQLCPTRA-------------------------------------------------
>CYPRflav
----------------MAVSSRRK--NQAK-RPSSK---LP-SS---MA---ST-SS-TH-SKSFPFSMHRSYIG-RSGSLPFAL-VALTIVFVLYVTRKHTT---------SQGLIPRFYSFDIVHEFPHDPQAFTQ------------------GLLYGGNDTLLESTGLYGRSTVRMVHLQSGKVERSYKMDRSIFGEGLTLFGDRLLQVTWLTKIGFIYDRYNLSKIGTISHPMKDGWGLATDGRVIFGSDGSSTLYQLDPFNLKAIKMSTVKYNEREIPLLNELEYVDGEVWANVWQTDCIARISHDNGSVLSWILLHELRKQLLKFGHMDIDVLNGIAWDEENKRLFVTGKFWPKLYEIRLRPI-TPPLNGIIEELCPIRA-------------------------------------------------
>DACThata
-----------------------------------------------------------------------------------------------------------------------------------DPQAFTQ------------------GLLYQGNGALLESTGLYGRSTVRKVDLRSGKVELSYKVDESIFGEGITVLGDRLLQVTWLTKSGLIYDPYNLSKIGRFDHSMKDGWGLATDGKIIFGSDGSSTLYQLDPGSWEVIKKATVKYNNHEIPHLNELEYVNGEVWANVWQTDCIARISQDNGSVLSWILLHELRQNLLRSGYADIDVLNGIAWDKDNKRLFVTGKLWPKLYEIKLRPLTTPPFDGNIEKLCPT---------------------------------------------------
>DENDchryso
----------------MAVGFRRK--GQSK-RANSK---LS-SS---MV---SPSSS-TR-SKPIAFSRLRGFTG-RSGSLPSVL-VLLFLGFSVFVTWKLAF---------SQGTIPHFYSFDVVNEFPHDREAFTQ------------------GLLYDGNGTLFESTGIYGKSTVRKVDLQSGKVELSYSMSKSFFGEGLTLFGDRLLQVTWLTKTGFIYDRYNLSKIGRFAHPMNDGWGLATDGKVIFGSDGSSTLYLLDPVTWKAMKKTTVKYNDHEISLLNELEYVNGEVLANVWQTDCIARISPDSGSVLSWILLHELRQNLLKLGHTRIDVLNGIAWDEKNKRLFVTGKLWPKLYEIRLRPV-TPPFNGNIEKICPIRGFS-----------------------------------------------
>DENDnobi
----------------MAVGFRRK--GQSK-RANSK---LS-SS---MV---SP-SS-TR-SKPITFSRLRGFTG-SIGSLPSVL-VLLYVIFFVFVTWKLAS---------SQGPIPHFYSFDVVNEFPHDPEAFTQ------------------GLLYDGNGTLLESTGIYGKSTVRKVDLQSGKVELSYTMGKSFFGEGLTLFGERLLQVTWLTNTGFIYDRYNLSKIGRFAHPMNDGWGLATDGKVIFGSDGSSTLYLLDPVTWKAMKKTTVKYNDHEISLLNELEYVNGEVLANVWQTDCIARISPDSGSVLSWILLHELRQNLSKLGHTGIDVLNGIAWDEKNKRLFVTGKLWPKLYEIRLRPV-TPPFNGNIENICPIKGFR-----------------------------------------------
>DIURorie
-----------------------------------------------MA---SP--S-TR-VKPLVSCRHRLSAG-RSGSLSCTL-VAVVLVFVINATGKLSG---------SQGSHPQFYSFDIVNEFPHDPQAFTQ------------------GLLYQGNGTVIESTGLYGKSTVRKVDLLSGKVELSYKMDGSIFGEGITVLGDRLLQVTWLERTGFIYDQYNLSKIGKFVHPMKDGWGLATDGKIIFGSDGSSTLYQLDPVTWKVIKKATVSYRDHEISYLNELEYVKGEVWANVWQTDCIARISHESGDVLGWILLHELRQNLLRSGHNRIDVLNGIAWDEKNERLFVTGKLWPKLYEIKLRPV-TPPFNGKIEKLCSIRV-------------------------------------------------
>DRAKelas
MK--------------CPLDFRGGT------ASRSK---IC-AS---MA---SP-SS-TR-SNPLDFSGKRVYLG-RRGPLSCAL-VVLLLVFVLYISRKHAD---------SQGWDHPFYTFDIVNEFHHDPEAFTQ------------------GLLYHGNGTLIESTGIYGRSTVRKVDLQSGKVELSYKMDRSIFGEGITIFGDRLLQVTWLEKRGFIYDQYNLTKIGSFIHPMKDGWGLATDGKVIFGSDGSSTLYQLDPVTWKVIKETTVTYRGREIPRLNELEYVNGEVWANVWQTNCIARISRDSGTIFSWILLHELRQNLLRSGFTGIDVLNGIAWDEKGDRIFVTGKLWPKLYEIKLRPL-TSSFNGRIENLCPIRVF------------------------------------------------
>DRAKthyn
MK--------------CPLDFRGGT------ASRSK---IC-AS---MA---SP-SS-TR-SNPHVFSGKRVYLG-RRGPLSCAL-VVLLLVFVLYISRKHAD---------SQGWDHPFYTFDIVNEFPHDPEAFTQ------------------GLLYHGNGTLIESTGIYGRSTVRKVDLQSGKVELSYKMDRSIFGEGITIFGDRLLQVTWLEKRGFIYDQYNLTKIGSFIHPMKDGWGLATDGKVIFGSDGSSTLYQLDPVTWKVIKETTVTYGGREIPRLNELEYVNGEVWANVWQTNCIARISRDSGTIFSWILLHELRQNLLRSGFTGIDVLNGIAWDEKGDRIFVTGKLWPKLFEIKLRPL-TSSFNGRIENLCPVRVF------------------------------------------------
>EPIDfulg
----------------MAVGFRRK--ERLK-PTSSK---LS-SS---TA---SP-SS-TR-SKPLAFSRLRLYPC-RSGCLPSAM-LLLIFVFFAYVTWKLAS---------SQGSIPRFNSFDIVNEFPHDPQAFTQ------------------GLLYNGNGTLLESTGIYGRSTVRKVDLQSGKVELSYKMGKSLFGEGLTLFGGRLLQVTWLTKTGFIYDRYNLSKIGTFVHPMKDGWGLATDGKVIFGSDGSSTLYQIDPVTWKALKKTTVMYYDHEISLLNELEYVNGEVWANVWQTDCIARISPDSGSVIGWILLHELRQNLLNLGHKGIDVLNGIAWDEENKRLFVTGKLWPKLYEIRLRPV-TPPFDGNIEKICPINGFK-----------------------------------------------
>EPIDpuni
----------------MAVGFRRK--ERLK-PTSSK---LS-SS---TA---SP-SS-TR-SKPLAFSRLRLYPC-RSGCLPSAM-LLLIFVFFAYVTWKLAS---------SQGSIPRFNSFDIVNEFPHDPQAFTQ------------------GLLYNGNGTLLESTGIYGRSTVRKVDLQSGKVELSYKMGKSLFGEGLTLFGGRLLQVTWLTKTGFIYDRYNLSKIGTFVHPMKDGWGLATDGKVIFGSDGSSTLYQIDPVTWKALKKTTVMYYDHEISLLNELEYVNGEVWANVWQTDCIARISPDSGSVIGWILLHELRQNLLNLGHKGIDVLNGIAWDEENKRLFVTGKLWPKLYEIRLRPV-TPPFDGNIEKICPINGFK-----------------------------------------------
>EPIPhell
----------------MAVRFQRK--EQLK-RPSSK---LS-SS---MA---SS-SSFTC-SKPLAFSWHRGYIG-RSGSLPCAL-VALFLVFFVYVTWNHVA---------SQRSVPQFYSFDIVNEFLHDPEAFTQ------------------GLLYGGNGTLLESTGIYGRSTVRKVDLQSGKVELSYKMDGYIFGEGLTVFGDRLLQVTWLTKTGFIYDRYNLSKIGRFVHPMKDGWGLATDGKVIFGSDGSSTLYQLDPVTWTAIKKATVKYNDHEIPLLNELEYVNGEVWANVWQTDCIARISHDSGSVLSWILLHELRQNLLRSGNMGIDVLNGIAWDEENKRLFVTGKLWPKLYEIRLRPV-TPPFNGKIEKLCPIRA-------------------------------------------------
>EPIPpurp
----------------MAVRFQRK--EQLK-RPSSK---LS-SS---MA---SS-SSFTC-SKPLAFSWHRGYIG-RSGSLPCAL-VALFLVFFVYVTWNHVA---------SERSVPQFYSFDIVNEFLHDPEAFTQ------------------GLLYGGNGTLLESTGIYGRSTVRKVDLQSGKVELSYKMDGYIFGEGLTVFGDRLLQVTWLTKTGFIYDRYNLSKIGRFVHPMKDGWGLATDGKVIFGSDGSSTLYQLDPVTWTAIKKATVKYNDHEIPLLNELEYVNGEVWANVWQTDCIARISHDSGSVLSWILLHELRQNLLRSGNMGIDVLNGIAWDEENKRLFVTGKLWPKLYEIRLRPV-TPPFNGKIEKLCPIRA-------------------------------------------------
>ERYCcris
----------------MAVGFRRK--ERQQ-QPSSN---PS-SS---MG---SS-SS-RR-SKFLAFSFIRVHFV-GGRPFLCVL-VALIVFFFVFVSRNLTS---------SQGSIHRLYSFDIVNEFPHDPKAFTQ------------------GLLYDRNGTLLESTGIYGRSTVRKVDLQSGKVKKIYKMDNSLFGEGLTLFGDRLLQVTWLTKTGFIYDRYNLSKVGRFIHPMKDGWGLATDGKVIFGSDGSSTLYQLDPLTWKAIRKTTVKYYDHEISLLNELEYVNGEVLANVWQTDCIARISPGSGSVLSWILLHELRQNLLKLGHTGIDVLNGIAWDEEDKRLFVTGKLWPKLYEIRLRPI-TSPFDANIEKNCLIKGIK-----------------------------------------------
>ERYCpuss
----------------MAVGFRRK--ERQK-QQSSK---PS-SS---VA---SS-SS-RR-SNFLSFSFTRFHLG-RSHFLLCLF-VALIVVFFVFVSLIPSS---------SQGSIHRFYSFDIVNEFPHDPQAFTQ------------------GLLYDRNGTLLESTGIYGMSTVRKVDLQSGKVKKIYKMDKSLFGEGLTLFGDRLLQVTWLTKTGFIYDRYNLSKVGRFIHPMKDGWGLTTDGKVIFGSDGSSTLYQLDPLTWKAIRKTTVKYFDHEISLLNELEYVNGEVLANVWQTDCIARISPGSGSVLSWILLHELRQNLLKLGHTDIDVLNGIAWDEEDKRLFVTGKLWPKLYEIRLRPI-TPPFDANIEKNCPIEGIN-----------------------------------------------
>GALEfabe
-----------------------------------------------------------------------------------------------------------------------------------------------------------------------------------MVDLWSGKVKLSYKMDQSTFGEGLTLFGDRLFQVTWLTNTVFSYDRHSLSKLGTFVHTMRDGWGLTTDGKVIFGTDGSSTLYQLDPQTWKAIKEMTVRYRDLEVPLLNELEYVNGEVWANVWQADCIARISHDSGIVLGWILLHELRQSLLKSGHTGIDVLNGIAWDEQNKRIFVTGKLWPKVYEIQVRPL-SVPLNANIKELCPSRAWM-----------------------------------------------
>GASTelat
----------------MAVRARRK--ENLN-VASSR---VS-AS---VV---SP-SS-TR-SRPLDFFLCRGNMS-RRWFLLYAL-IALCIYFSAYITWKNTS---------SQESIPRFYSFDIVNEFPHDPLAFTQ------------------GLLYGGNGTLLESTGMHGMSSVRKVNLQSGKVELSYKMDDSLFGEGLTVFGDRLHQVTWLTRTGFTYDRYNLSQIGTFSHPMKDGWGLATDGKVIFGSDGSSTLYQLDPVTWKAIKKTTVKYKDREIPSLNELEYVNGEILANAWPADCIARIAPDNGSVLSWILLHELKLNLLKSGHEDIDVLNGIAWDDQDKRLFVTGKLWPKLYEIKLRPV-TPPFDGKIEKMCLIRGMK-----------------------------------------------
>GOODfuma
----------------MPVRIQRRRKDQLK-QPSSK---LY-TS---MA---SP-SS-TR-PKTLAFSRHSGCIG-RSGSVPCAL-VALVLVFVVYITWKHAG---------SQGSNPRFYSFDIVNEFPHDPLAFTQ------------------GLLYQGNDTLIESTGIYGKSTVRKVDLRSGKVKLSFKMDGSIFGEGITVFGDRLLQVTWLENSGFIYDQYNLSKIGRFVHPMKDGWGLATDGKIIFGSDGSSTLYQLDPDTWKAIKKTTVKYHDNEIPYLNELEYVNGEVWANVWQTDCIARISHDSGSVLSWILLHELRKNLLRSGHMGIDVLNGIAWDEENERLFVTGKLWPKLYEIKLRPV-TLPFDAKIERLCPIRV-------------------------------------------------
>GOODpube
----------------MPVRIQRKRKDQLK-QPNPK---LY-TS---MA---SP-SS-TR-PKTLAFSRRSGYIG-RSGSVPCAL-VALVLFFVVYITWKHAG---------SQGSNPRFYSFDIVNEFPHDSLAFTQ------------------GLLYQGNGTLIESTGIYGRSTVRKVDLRSGKVKLSYKMDGSIFGEGITVLGDRLLQVTWLENSGFIYDQYNLSKIGRFVHPMKDGWGLATDGKIIFGSDGSSTLYQLDPDTWKAIKKTTVKYHDNEIPYLNELEYVNGEVWANVWQTDCIARISQDSGSVLSWILLHELRKNLLKSGHMGIDVLNGIAWDEENERLFVTGKLWPKLYEIKLRPV-TPPFDAKIERLCPI---------------------------------------------------
>GYMNdens
----------------MPARFERK--EKLK-QPSSR---LY-SS---MV---SP-SP-TR-PKPLPVSLHRGYIG-RRTSISCAL-VALGLVFVVFLTWKHAG---------TQEPNHSFYSFDIVNEFPHDPQAFTQ------------------GLLYQGNGALLESTGLYGRSTVRKVDLRSGKVELSYKVDGSIFGEGITVLGDRLLQVTWLTKTGLIYDPYNLSKIGRFDHSMKDGWGLATDGKIIFGSDGSSTLYQLDPGSWEVIKKATVKYNNHEIPHLNELEYVNGEVWANVWQTDCIARISQDNGSVLSWILLHELRQNLLRSGHTGIDVLNGIAWDEDNKRLFVTGKLWPKLYEIKLRPLTTPPFDGKIEKLCPTRGFR-----------------------------------------------
>GYMNodor
----------------MPARFERK--EKLK-QPSSR---LY-SS---MV---SP-SP-TR-PKPLPVSLHRGYIG-RRTSISCAL-VALALVFVVFLTWKHAG---------TQEPNHSFYSFDIVNEFPHDPQAFTQ------------------GLLYQGNGALLESTGLYGRSTVRKVDLLSGKVELSYKVDGSIFGEGITVLGDRLLQVTWLTKTGLIYDPYNLSKIGRFDHSMKDGWGLATDGKIIFGSDGSSTLYQLDPGSWEVIKKATVKYNNHEIPHLNELEYVNGEVWANVWQTDCIARISQDNGSVLSWILLHELRQNLLRSGHTGIDVLNGIAWDEDNKRLFVTGKLWPKLYEIKLRPLTTTPFDGKIEKLCPTRGFR-----------------------------------------------
>HABElong
----------------MPDRFQRK--ERLK-QPNSR---FY-SS---MA---SP-SS-TR-PKPLPFPLHGRYIG-RRASIPCVL-VVLVIVFVVFVIWKHTG---------SQETNPSFYSFDTVNEFPHDPQAFTQQKQCHSNRKESKFGMDDKGLLYQGNGTLLESTGLYGRSTVRKVDLRSGKVELSYKADGSIFGEGITILGDRLLQVTWLTKTGFIYDPYNLSKIGRFDHPMKDGWGLATDGKIIFGSDGSSTLYQLDPGTWKVIKKATVKYNNHEIPYLNELEFVNGEVWANVWQTDCIARISQDSGSVLSWILLHELRQNLLRSGHTGIDVLNGIAWDEENKRLFVTGKLWPKLYEIKLRRLITPPFDGKIEELCPTRGFS-----------------------------------------------
>HABEpant
----------------MPDRFQRK--ERLK-QPNSR---FY-SS---MA---SP-SS-TR-PKPLPFPLHGRYIG-RRASIPCVL-VVLVIVFVVFVIWKHTG---------SQETNPSFYSFDTVNEFPHDPQAFTQ------------------GLLYQGNGTLLESTGLYGRSTVRKVDLRSGKVELSYKADGSIFGEGITILGDRLLQVTWLTKTGFIYDPYNLSKIGRFDHPMKDGWGLATDGKIIFGSDGSSTLYQLDPGTWKVIKKATVKYNNHEIPYLNELEFVNGEVWANVWQTDCIARISQDSGSVLSWILLHELRQNLLRSGHTGIDVLNGIAWDEENKRLFVTGKLWPKLYEIKLRRLITPPFDGKIEELCPTRGFS-----------------------------------------------
>HAEMdisc
----------------MPVRFQRKRKDQLK-QPSSK---LY-PS---MA---SP-SS-TL-PKPLAFSRHSVYRG-RSGSVPCAL-VALVLVFVVFITWKQTD---------SQGSNPRFYSFDIVNEFPHDPLAFTQ------------------GLLYQGNGTLTESTGIYGRSTVRKVDLRSGKVKLSYKMDGSIFGEGITVLGDRLFQVSWLEKTGFIYDQYNLSKIGRFVHPMKDGWGLATDGKIIFGSDGSSTLYQLDPNTWKAIKKTTVKYHDIEVPYLNELEYVNGEVWANVWQTDCIARISRDSGSVLSWILLHELRKNLLRSGHTGIDVLNGIAWDEKNERLFVTGKLWPKLYEIKLRPI-APPFDGKIERLCPIMV-------------------------------------------------
>HEMIforr
----------------MPVRLQRK--EKLK-QPSSR---FC-SS---MA---SP-SP-TR-PKPLPFSLHRGYIS-RRTFIHCAL-VVLGLGFVVFFIWKHAG---------SSEPNPSFYSFDIVNEFPHDPQAFTQ------------------GLLYQGNGALLESTGLYGRSTVRKVDLRSGKVELSYKMDGSIFGEGITVLGDRLLQVTWLTKTGLIYDPYNLSKIGRFDHPMKDGWGLATDGKIIFGSDGSSTIYQLDPDSWKVIKKATVKYNNHEIPHLNELEYVNGEVWANVWQTDCIARISQDSGSVLGWILLHELRQNLLRSGHTGIDVLNGIAWDKNNKRLFVTGKLWPKLYEIKLRPLTTPPFDGRIEKLCPTWGFR-----------------------------------------------
>HYPOheme
----------------MVVGSLKRS-RKPK-RPSSI---SS-SSSPPMA---------TG-PD----------LGRRRVSLPSVL-VALSVLLLLYVTSKKMT---TASLRSLPSPAPQLYSFDIVNEFPHDPEAFTQ------------------GLLYGGNETLFESTGLYWRSSVRQVLLHTGKVLVHYQLDGSYFGEGLTLLGERLFQVIWLKNIGFTYDRYNFSKREMFTHPMQDGWGLATDGNIIFGSDGSSTLYQLDPVTWKVLKKVTVRHGDRDIPFVNELEYVNGEVWANIWQTDCIARISHHDGKVLGWILLHELRQSLLKAGYTGIDVLNGIAWDGEQNRLFVTGKLWPKLYEIQLRPI-EPVSNRKLAALCPIVA-------------------------------------------------
>LANAlana
----------------MAVGSLKR--KKTR-RPSSE---LS-SP---MA---AS-FP-SH-LRATASSRSRSSFC-RRASLPSAL-LALCVLLLLYVTWKKIAFQKSLPLPPPPPPPPRLYSFQILNEFPHDPNAFTQ------------------GLLYGGNETLFESTGLYWRSSVREVLLQTGKVLVHHQLDGSFFGEGLTLLGERLYQVTWLRQTGFIYDRYNFSKWEKFTHQMQDGWGLATDGNVIYGSDGSSTLYQLDPTTWKVIKNVTVKHNDREVPFLNELEYVSGEVWANIWQTDCIARISHHDGKVLGWILLHDLRQGLLRSGHTGIDVLNGIAWDEEKNRLFVTGKLWPKLYQIRLHPI-TPPSNRRIEDLCPIGG-------------------------------------------------
>LECAnigr
----------------MAITCQRK--KQVK-RPSSE--LPS-SS---MG---SP-SS-IH-FKSIA--RKSYICS-RIGSLPCAL-IALAVLCVLYVTWNHAT---------SQGSISHFYSFDIVNEFPHDPGAFTQ------------------GLLYGGNDTLLESTGLYGRSSVRKVDLLTGKVKLSYKMDNSIFGEGLTIFGDRLLQVTWLTNTGFTYDKRNLNELGTFVHTMRDGWGLTTDGSVIFGSDGTSTLYQLDPLTWKALRKMTVRYRDQEIPLLNELEYVNGEVWANVWQTDCIARISNDSGIVLGWILLHELRQSLLKSGHMGIDVLNGIAWDEQNKRIFVTGKLWPKVYEIRVRPI-SLPLNINIKEICPIRNWI-----------------------------------------------
>LIMOabor
----------------MSVRFPRK--EQLK-RPSSK---LP-SS---MA---SP-SF-AS-SKPFADYRPRGYIG-RSLPLLCAM-GALLLVFFVYFTWKHAA---------PQSSIPRFYSFDIVNEFLHDPEAFTQ------------------GLLYGGNGTLLESTGIYGRSTVRKVDLHSGKVELSYKMDRSIFGEGLTVFGDRLLQVTWLTKTGFIYDRYNLSKIGRFAHPMKDGWGLATDGKVIFGSDGSSTLYQLDPVTWTAIKKTTVMYDDHEIPLLNELEYVNGEVWANVWQTDCIARISHDSGSVLGWILLHELRKNLLRSGNMGIDVLNGIAWDAENKRLFVTGKLWPKLYEIRLRPI-TPPFNGNIEKLCPIRA-------------------------------------------------
>MASDpict
----------------MAVGFRRK--DRLK-TASSK---LS-SS-----------SS-IR-SNSLAF-------------LPSIM-TALFIVTFVYFTWMFDY---------SKGSISRFYSFDIVNEFPHDPQAFTQ------------------GLLYKGNNTLFESTGLYGRSTVRTVDLQSGKVRLSYNMSKSLFGEGLTLLGDRLYQVTWLTKTGYIYDRYNLSKTGTFVHPMKDGWGLSTDGKVIFGTDGSSTLYQIDPVTWKAIKMKTVMYNDREISRLNELEYVNGEVLANVWQTDCIARISPESGSVLGWILLHELRQNLLKLGHMGIDVLNGIAWDEENKRLFVSGKLWPKLYEIRLRPV-TPPFDGNIEKICQFQGFK-----------------------------------------------
>MEXIxero
----------------MAVSIRRM--NRAK-RTSLK---LP-SS---MV---SI-SP-IH-SKSVPFLMQGCYIG-RGGFL-FAL-VALTLVFVFYITGKLTP---------SPVLIPRFYSFDIVHEYPHDPHAFTQ------------------GLLYAGNDTLIESTGLYGRSSVRMVHLQSGKVERSYKMDRSIFGEGLTLFGDRLLQVTWLTKIGFIYGRYNLSKIGTISHPMKDGWGLATDGRVIFGSDGSSTLYQLDPLNLKAIKMTTVKDNNREIPFLNELEYVNGEIWANVWQTDCIARISHDNGSVLSWILLHELRNNLLKSGHMEIDVLNGIAWDEENKRLFVTGKLWPKLYEIRLHPI-TSTLNYNIEELCPIRA-------------------------------------------------
>MICRparv
-----------------------------------------------MA---SP-SS-TR-LKPLVCSQHRLYIG-KRRVFSCAL-IVLVLVFVMYFTWKHAG---------SQGSNHLFYSFDIVNEFPHDPQAFIQ------------------GLLYQGNGTLIESTGIYGRSTVRKVDLRSGKVELSYKMDGSIFGEGITVLGDRLLQVTWLKRTGFIYDRHNLSKIGRFVHPMKDGWGLATNGKIIFGSDGSSTLYQLDPVTWNVLKKVTVTYHGHEIPHLNELEYVNGEVWANIWQTDCIARISHDTGTVLSWILLHELRQNLLKSGHTGIDVLNGIAWDEKNKRLFVTGKLWPKLYEIKLRPV-TPPFNGRIDKLCPIRV-------------------------------------------------
>MOLIcapi
----------------MAVESLKRS-RKPK-RPSSN---SS-SSSPPMA---SS-SP-TR-PN----------LGRRRVSLPSVL-VALSVLLLLYVTSKKMS---ITSLQSLPSPTPQLYSFDIVNEFPHDPDAFTQ------------------GLLYGGNETLFESTGLYWRSSVRQVLLQTGKVLVHYQLDGSYFGEGLTLLGERLFQVTWLKNIGFTYDRYNFSKREMFTHQMQDGWGLATDGNVIFGSDGSSTLYQLDPVTWKVIKKVTVRHGDRDISFVNELEYVNDEIWANIWQTDCIARISHHDGKVLGWILLHELRESLLKDGHTGIDVLNGIAWDEEQNRLFVTGKLWPKLYEIKLRPI-APVSNQKLEALCPIVA-------------------------------------------------
>NEUWmali
----------------MAVGSQRK--KQPK-QPSSK---LS-SP---MA---SP-SS-VH-SKPLAFYRQRSYIG-RKGPLPCAL-VALCLLFVLYVTWKHAD---------SQGSNPIFYSFDIVKEFPHDPKAFTQ------------------GLLYGGNDTLFESTGLYGRSSVRKVYLKSGKVERLYKMDRSLFGEGLTLFGDRLLQVTWLTKAGFTYDRYNFNKIGSFTHPMKDGWGLATDGKVIFGSDGSSTLYQLDPLTWKAIKMAIVKYNGREIPYLNELEYVNGEVWANIWQTDCIARISPESGLVLSWIILHELRQSLLDSGHMGIDVLNGIAWDEKHKRLFVTGKLWPKLYEIQLRPV-NPPLNGNIEELCPIIA-------------------------------------------------
>NEUWzoll
-----------------------------------------------MA---SP-SS-IH-SKPLAFSRKRSYIG-RKGPLPCAL-VALCLLFVLHVTWKHAD---------SQGSNPIFYSFDIIKEFPHDPNAFTQ------------------GLLYGGNDTLFESTGLYGRSSVRKVYLKSGKVERVYKMDRSLFGEGLTLFGDRLLQVTWLTKTGFTYDRYNFNKIGSFTHPMKDGWGLATDGKVIFGSDGSSTLYQLDPLTWKAIKMAIVKYNGREIPYLNELEYVNGEVWANIWQTDCIARISPESGLVLSWIILHELRQSLLNSGHMGIDVLNGIAWDEKNKRLFVTGKLWPKLYEIQLRPV-NPPLNGNIEELCPIMA-------------------------------------------------
>OECEmacu
----------------MTVGFRRK--ERPK-QPSSK---VS-SS---MV---YT-SS-PR-SKLRTFPCIR-----GSRLLPFVL-VTLIVVYFVYVTWKLTS---------SQGPIPRFYSFDIVNEFPHDPQAFTQ------------------GLLYDRNGTLLESTGIYGRSTVRKVDLQSGKVELFYKMGKSLFGEGLTLFGDRLLQVTWLTKNGFIYDRYNLSKIGRFVHPMKDGWGLTTDGKVIFGSDGSSTLYQLDPLTWKAIKKMTVKYYDHEISLLNELEYVNGEVLANVWQTDCIARISPDSGSVLGWILLHELRQNLLKLGHTGIDVLNGIAWDEENKRLFVTGKLWPKLYEIRLRPV-TTPFVGNIENICPIKGFY-----------------------------------------------
>OPHRgarg
-----------------------------------------------MA---SP-YP-TR-PKPLPLSLHRVYIA-RRTTISCAL-VVLGLFFVVLLTWKHAG---------AQEPNPSFYTFDIVNEFPHDPQAFTQ------------------GLLYQGNGALLESTGLYGRSTVRKVDLRSGKVELSYKVDGSIFGEGITVLGDRLLQVTWLTKTGLIYDPYNLSKIGRFDHPMKDGWGLATDGKIIFGSDGSSTLYQLDPGSWEVIKKATVKYNNHEIPHLNELEYVNGEVLANVWQTDCIARISQDNGSVLSWILLHGLRQNLLRSGHTGIDVLNGIAWDEEDKRLFVTGKLWPKLYEIKLRPLTTPPFDGKLEKLCPTQAFR-----------------------------------------------
>OPHRsphe
----------------MPARFEKK--EKLK-QPSSR---LYSSS---MA---SP-SP-TR-PKTLPLSLHRVYIA-RRTTISCAL-VVLGLFFVVLLTWKHAG---------AQEPNPSFYTFDIVNEFPHDPQAFTQ------------------GLLYQGNGALLESTGLYGRSTVRKVDLRSGKVELSYKVDGSIFGEGITVLGDRLLQVTWLTKTGLIYDPYNLSKIGRFDHPMKDGWGLATDGKIIFGSDGSSTLYQLDPGSWEVIKKATVKYNNHEIPHLNELEYVNGEVWANVWQTDCIARISQDNGSVLSWILLHGLRQNLLRSGHTGIDVLNGIAWDEEDKRLFVTGKLWPKLYEIKLRPLTTPPFDGKLEKLCPTQAFR-----------------------------------------------
>ORCHital
----------------MPARFVRK--EKLT-QPNSR---LY-SS---MV---SP-FP-TR-PKPLPFSLHRCDIG-RKTSISCAL-VALGLVFVVFLPWKHAG---------AQGTNHSFYSFDIVNEFPHDPQAFTQ------------------GLLYQGNGALLESTGLYGRSTVRKVDLQSGKVELSYKVDGSIFGEGITLLGDRLLQVTWLTKTGLIYDPYNLSKIGRFDHPMKDGWGLATDGKIIFGSDGSSTLYQLDPGSWEVIKKATVKYNNHEIPHLNELEYVNGEVWANVWQTDCIARISQDNGSVLSWILLHELRQTLLRSGHTGIDVLNGIAWDDDKKRLFVTGKLWPKLYEIKLRPLTTPPFAGKIEKLCPSRGFQ-----------------------------------------------
>PAPHconc
MAIKQALEDPRR-LREMAVSFPRK--NQAK-RPISK---LH-SS---MA---ST-SS-VH-SKSFPSSMHRCYVG-RSGSLLFAL-VTLTLVFVFYVKGKHTS---------SRGSILRFYTFDIVHEFPHDPQAFTQ------------------GLLYGGNDTLLESTGLYGRSSVRIVHLQSGKVERSYKMDRSIFGEGLTLFGDRLLQVTWLTKIGFIYDRYNLNKIGTISHPMKDGWGLATDGRVIFGSDGSSTLYQLDPFNLKAIKMSTVKDNMREIPLLNELEYVNGEIWANVWQTDCIARISQDNGSVLSWILLHELRKNLLKSGHMDIDVLNGIAWDEDNKRLFVTGKLWPKLYEIRLRPI-TPPLNDNIEELCPIRA-------------------------------------------------
>PAPHhirs
----------------MAVSFPRK--NHKK-RPISK---LH-SS---MS---ST-SS-IH-SKSVPSSMHRCYVG-RSGSLLFAL-VTLTLVVVFYVTGKHTS---------SRGSIPRFYTFDIVHEFPHDPQAFTQ------------------GLLYGGNDTLLESTGLYGRSSVRIVHLQSGKVERSYKMDRSIFGEGLTLFGDRLLQVTWLTKIGFIYDRYNLNKIGTISHPMKDGWGLATDGRVIFGSDGSSTLYHLDPFNLKAIKMSTVKDNMREIPLLNELEYVNGEIWANVWQTNCIARISQDNGSVLSWILLHELRKNLLKSGRMDIDVLNGIAWDEDNKRLFVTGKLWPKLYEIRLRPI-TTPLNENIEELCPIRA-------------------------------------------------
>PHAIflav
----------------MAVRFRRK--EQLK-RPSSK---LS-SS---MV---SP-SS-TR-SKPLDFSRLRV------------L-IAIFVVFFAYVTWKVAS---------SQKLIPRFYSFDIVNEFPHDPEAFTQ------------------GLIYDGNGTLIESTGIYGRSTVRKVDLQSGKVERSYNMEKSLFGEGLTLFGDRLFQVTWLTKNGFIYDRYNLSKIGGFVHPMKDGWGLATDGEVIFGSDGSSTLYQLDPVTWKAIKNTTVKYYDHEISLLNELEYVNGEVLANVWQTNCIARISPDTGSVLSWILLHELRQNLLQLGHTGIDVLNGIAWDEENKRLFVTGKWWPKLYEIRLRPV-TPPFNGNIEKICPIMGFK-----------------------------------------------
>PHAItank
----------------MAVGFRRK--EHLK-RPISK---LS-SS---MV---SP-SS-TR-SKPLAFSRLRVPIG-RSVSLSCAL-VAIFVVFFAYVSWKFAS---------SQKLIPRFYSFDIVNEFPHDPQAFTQ------------------GLLYDGNCTLIESTGIYGRSTVRKVDLQSGKVERSYNMGESLFGEGLTLFGDRLLQVAWLTKNGFIYDRYNLSKIGGFVHPMKDGWGLATDGEVIFGSDGSSTLYQLDPVTWKAIKKTTVKYYDHEISLLNELEYVNGEVLANVWQTDCIARISPDTGSVLSWILLHELRQSLLKLGHTGIDVLNGIAWDEGNKRLFVTGKLWPKLYEIRLRPV-TPPFNGNITKICQIMGFK-----------------------------------------------
>PHALcorn
----------------MAVGFRRK--EQLK-HPSSK---LS-SS---MV---SS-SS-SSCSKSPTFSRLSVYIS-RSGTLPCAL-V-LLVVFFVYVAWNLAS---------SQGSIHRFYSFDIVNEFPHDPQAFTQ------------------GLLYDGNDKLLESTGIYGRSTVRKVDLHSGKVELSFNMGKSFFGEGLTLFGGRLLQVTWLTKNGFIYDRYNLSKIGSFAHSMKDGWGLATDGKVIFGSDGSSTLYQLNPVTWKAIKKTTVKYYDHEISLLNELEFVNGEVLANVWQTDCIARISPDNGSVLSWILLHELRRNLLKSGHMGVDVLNGIAWDEENKRLFVTGKLWPKLYEIRLRPV-TPPFDGNIEKICPIKGFK-----------------------------------------------
>PHALmode
----------------MAVGFRRK--EQLK-HPSSK---LS-SS---MV---SS-SS-SSCSKSSTFSRLSVYIS-RSGTLPCAL-V-LLVVFFVYVAWNLAS---------SQGSIHRFYSFDIVNEFPHDPQAFTQ------------------GLLYDGNDKLLESTGIYGRSTVRKVDLHSGKVELSFNMGKSFFGEGLTLFGGRLLQVTWLTKNGFIYDRYNLSKIGRFAHSMKDGWGLATDGKVIFGSDGSSTLYQLNPVTWKAIKKTTVKYYDHEISLLNELEYVNGEVLANVWQTDCIARISPDNGSVLSWILLHELRRNLLKSGHMGVDVLNGIAWDEENKRLFVTGKLWPKLYEIRLRPV-TPPFDGNIEKICPIKGFK-----------------------------------------------
>PHRAlind
MVIELALNESGR-LREMAVCFRRV--NQAK-RPISK---LL-SS---MA---ST-SS-IH-SKSVPFSMHRCYIG-RSGSV-FAL-VALTLVFVFYVTGKHTP---------SRGLIPGFYSFDIVHEFPHDPQAFTQ------------------GLLYGGNDTLLESTGLYGRSSVRMVHLQSGKVVRSYKMDRSIFGEGLTLFGDRLLQVTWLTKTGFIYDRYNLSKIGTISHPMKDGWGLATDGRVIFGSDGSSTLYQLDPFNLNAIKMTTVKDNKREIPLLNELEYVNGEIWANVWQTDCIARISHDNGSVLSWILLHELGKNLLKSGHSDIDVLNGIAWDEENNRLFVTGKLWPKLYEIRLRPI-TPPLNDSIEELCPIKT-------------------------------------------------
>PLATclav
----------------MPARFQRK--EKLKQQPSSR---LY-SS---MA---SP--P-TR-PKHLPFSLHRGYIG-RRTSIPCAL-VALGLVFVIFLTWKHAG---------SQGTNPSFYSFDIVNEFPHDPQAFTQ------------------GLLYQGNGALLESTGLYGRSTVRKVDLLSGKVELSYKVDRSIFGEGITVLGDRLLQVTWLTKTGLIYDLYNLSKIGRFDHPMKDGWGLATDGKIIFGSDGSSTLYQLDPGSWEVIKKATVRYNNHEIPRLNELEYVNGEVWANVWQTDCIARISQDNGSVLSWILLHELRQNLLRSGHTGIDVLNGIAWDEDNKRLFVTGKLWPKLYEIKLRPLTTPPLDGKIEKLCPTRGFR-----------------------------------------------
>PTERcurt
----------------MPVRSQRK--DQLK-QPSSK---IY-SS---MA---SP-SS-TR-PKPLAFYRQRGYIG-RSGSLPCGL-VSPILVFVVYITWKHAS---------SQGSNHMFYSFDIVNEFPHDPQAFTQ------------------GLLYQGNGTLIESTGIYGRSTVRKVDLLSGKVKLSNKMDGSIFGEGITVFGDRLLQVTWLTKIGFIYDRYNLSKIGGFAHPMKDGWGLATDGKIIFGSDGSSTLYQLDPDTWKAIKKTTVKYHDNEISHLNELEYVNGEVWANVWQTDCIARISHDSGSVLSWIFLHELRKNLLRSGYKGIDVLNGIAWDEENKRLFVTGKLWPKLYEIKLRPV-TAQFDGKIEKLCPFWV-------------------------------------------------
>RIMAelli
----------------MPVRFQRK---QLK-QPSSK---IC-SS---MA---SP-SS-TR-LKPLVFSRYRVYLG-RRGSLPCAL-VVVIFVFVLYVSRKHAG---------YQGSNPPFYSFDIVNEFPHDPQAFTQ------------------GLLYQGNGTLIESTGIFGRSTVRKVDLQSGKVELSYKMDGSIFGEGITVLGDRLLQVTWLAKNGFIYDQYNLSKIGSFVHPMRDGWGLATDGKVIFGSDGSSTLYELDPVTWKVIKKTTVTYSDREIHHLNELEYVNGEVWANIWQTDCIARISRDSGTVFSWILLHELRKNLLRSGHTGIDVLNGIAWDEKNNRLFVTGKLWPKLYEIKLRPV-TPPFDGKIEKLCPIRV-------------------------------------------------
>SELEaequ
-----------------------------------------------MA---SP-SS-IQ-SKSVPFFVHRSYIG-RSVSLPFAL-VALTLVFVLYVTGKHTA---------SRGFIPHFYSFDIVHEFPHDPQAFTQ------------------GLLYGGNDTLLESTGLYGESSVRIVHLRSGKVEHSYKMDRSIFGEGLTLFGDRLLQVTWLTKIGFIYNRYNLSKIGTISHPMKDGWGLATDGRVIFGSDGSSTLYQLDPYNLKAIKMSTVKYNKREIPLLNELEYVNGEVWANVWQTDCIARISHDNGLVLSWILLHDLRKNLLKLGHMGIDVLNGIAWDKENKRLFVTGKLWPKMYEIRLRPI-TSPLNVNIEELCPIRA-------------------------------------------------
>SERAvome
-------------MSKMPARFERK--EKLK-QPSSR---LY-SS---MA---SP-SS-NR-PKTLPFPLHRSYVG-RKTSISCAL-LVIGLFFVVFVTWKHAG---------SQGRNPSFYSFDIVNEFPHDPRAFTQ------------------GLLYQGNGALLESTGLYGRSTVRKVDLRSGKVELSYKLDGSIFGEGITVLGDRLLQVTWRTKTGLIYDPYNLSKIGRFDHPMKDGWGLATDGKIIFGSDGSSTLYQLDPGSWKVIKKTTVKYNDHEIPHLNELEYVNGEVWANVWQTDCIARISQDNGSVLGWILLHELRQNLLRSGHTGIDVLNGIAWDEDNKRLFVTGKLWPKLYEIKLRPLTTPPFDGKIEKLCPTAGFR-----------------------------------------------
>THELangu
----------------MPVRFQRK---QLK-LPSSK---LH-PS---MA---PP-SS-TW-LKPLVFSRYRVYFG-RSGALPCAL-VALIVVFVIYVSRKQAG---------SQGSNPLFYSFDIVNEFPHDPQAFTQ------------------GLLYQGNGTLIESTGIYGRSTVRKVDLRSGKVEFSYKMEGSIFGEGLTVLGDRLLQVTWLEKIGYIYDQYNLSKIGSFVHPMKDGWGLASDGKVIFGSDGSSTLYKLDPVTWKVITNKTVTYRDREISFLNELEYVNGEVWANVWQTDCIARISGDSGAVLSWILLHELRQNLLRSGHTGIDVLNGIAWDEKNNRLFVTGKLWPKLYEIKLRPV-TPPFNGKIERLCPIRI-------------------------------------------------
>VANIplan
----------------MAASSQMK--KRVK-RQTSEGTSSS-SS---MA---SP-SS-IR-PKPLA---CRVYMG-RICSPYCAF-IALALPFVLCATWSDTT---------SQGHVPQFYSFDIVNEFPHDPEAFTQ------------------GLLYGGNDTLFESTGLYGRSSVRKVDLLSGKVKLSYKMGESLFGEGLTLLGDRLFQVTWLTNIGFTYDQHNISKMGKFVHPMKDGWGLATDGNVIFGSDGSSKLYQLDPVTWKVIKKMTVSYRDQEIPLLNELEYISGEVWANVWQTDCIARISHDSGNVLGWILLHQLRQNLLDSGHKDIDVLNGIAWDEQNKRLFVTGKLWPKLYEIQVRPL-SSPVSGNINELCPIRVNI-----------------------------------------------
>VANIshen
----------------MAATSQKK--KHVK-RQISE-ANSS-SS---MA---SP-SS-IR-PKPLA---CRVYIG-RIGSPYCAI-IALALLLVLCATWNNAT---------SQGYVPQFYSFDIVNEFPHDPEAFTQ------------------GLLYGGNDTLLESTGLYGRSSVRKVDLLSGKVKLSYKMDTSIFGEGLTILGDRLFQVTWLTNIGFTYDRHNLRKMGTFGHPMRDGWGLATDGDVIFGSDGSSKLYQLDPVTWKVIKKMTVRYRDQEIPLLNELEYVNGEVWANVWQTDCIARVSPNSGIVLGWILLHELRKNLLNSGHKGIDVLNGIAWDEQSKRLFVTGKLWPKVYEIWVRPL-SSPVDVNITELCPIRVDI-----------------------------------------------
>EPIPaphy
----------------MPVRFRGK--EQSK-LLSSK---LS-SS---MV---SF-SS-IG-SK---LHRLCWHAQ-RTRSVYYAL-IPLFVFFSAYFIWKHAS---------VHEPTSRFYSFDIVNEFPHDPYAFTQ------------------GLIYDGNGTLIESTGIYGKSSVRKVDLQSGKIEHSYKMERSLFGEGLTLIGDRLLQVTWLTKKGFIYDRYNLSKIGTFTHPMKDGWGLATDGKVVFGSDGSSTLYQLDPSTWKVIKKAVVKYNDYEISYLNELEYVKGEVWANVWQTDCIARISYDNGSVLSWILLHGLRQNLLQSGHKNFDVLNGIAWDEENKRIFVTGKLWPKLYEIRLRPI-TPPFNGKFKNICPIRGFK-----------------------------------------------
