# Supplementary material for: Orchid Phylotranscriptomics: The Prospects of Repurposing Multi-Tissue Transcriptomes for Phylogenetic Analysis and Beyond
Source: Front Plant Sci. 2022 May 27;13:910362. doi: 10.3389/fpls.2022.910362 (PMC9196242; doi:10.3389/fpls.2022.910362)
Supplement: Supplementary file 4 [file Data_Sheet_3.zip › ortho_MSA/r1/OG0008847.fa]

>ANOEemei
-----------------------------------MS-----SALRTALLFSRYSH--------FPLRRK-LLLP---P-----FIP-LS-PH-LRRLTNAFVPP-SPMESSPPLGAAPTV---ADSGV----------------VGDG-QEPPLS-VSSSMERNFEAFRVQMEESGNIRERIRAVASEMEAATRVMHAGLLLVHQPLSLPDVLKKANAQIGVLRGLYGRLSDILHECSGQYYRYHGDWRSETQTAVSLLSFSHWLETGNLLTHSEAENKLG----LDASEFGLDIEDYLIGLCFMSNELPRYVVNQVTNGDYDCPRNVLKFLTELHSAFRMLNLRNDFLRKKFDGMKYDLRRVEEVYYDVKIRGL--AP-GES-THDKNALVVCVC-SKIRQKRFSSAGK
>ANOEroxb
-----------------------------------MS-----SALRTALLFSRYSH--------FPLRRN-LRLP---P-----FIP-LS-PH-LRRLTNAFVPP-SPMESSPPLGSAPTV---ADSGV----------------VGGG-QEPPLS-VSSSMERNFEAFRVQMEESGNIRERIRAVASEMEAATRVMHAGLLLVHQPLSLPDVLKKANAQIGVLRGLYGRLSGILHECSGQYYRYHGDWRSETQTAVSLLSFSHWLETGNLLTHSEAENKLG----LDASEFGLDIEDYLIGLCFMSNELPRYVVNQVTNGDYDCPRNVLKFLTELHSAFRMLNLRNDFLRKKFDGMKYDLRRVEEVYYDVKIRGL--AP-VES-THDKNA--------------------
>APOSodor
-----------------------------------MR-----ATLRAAL---------------------------------------FC-SP-LRRYCAAESRP-PLMANATPSNEPSSA---GAGGV------------S--------DNLSLS-AASSMERLFQDFRVQLEESGNIRERIRGVATEMESALRVMHASILLVHQSVSVPEVLMKAKAQTDVLRDLYGRLAGILRECPGQYYRYHGDWRSETQNAVSLLSFVHWLESASLLTHVEAESKLG----LDSSEFGMDTEDYLIGLCFMSNELPRYVVNRVTAGDYDCPRKVLNFLTELHSGFRMLNLRNDFLRKKFDGMKYDLRRVEEVYYDVKIRGL--TP-VGC-IQDQGS--------------------
>APOSshen
MN---HMLL----------------------KVKMTR-----ATERTKSMMSENIGLK---S--RPLMRATLRVA---L---------FC-SP-LRRYCAAESRR-PLMANATPSNEPSSA---GAGGV------------N---DDGG-PDLSLS-AASSMERLFQDFRVQLEESGNIRERIRGVATEMEAALRVMHASILLVHQSVSVPEVLMKAKAQTDVLRDLYGRLAGILRECPGQYYRYHGDWRSETQNAVSLLSFVHWLESASLLTHVEAESKLG----LDSSEFGMDTEDYLIGLCFMSNELPRYVVNRVTAGDYDCPRKVLNFLTELHSAFRMLNLRNDFLRKKFDGMKYDLRRVEEVYYDVKIRGL--AP-VGC-IQDQGS--------------------
>BLETstri
-----------------------------------MR-----AALRTAFFFSASTSI----------------FS---S-----PLP-FS-SH-LRRFSYAAGPL-PPMANTTSSDAAA--------------------------------------LSSSMETQFEHFRTQMEESGNIRERIRSVASEMEAALRLMHAGLLLVHQSLPVPEVLKKADAQIGVLRGLYGRLADVLRECPGQYYRYHSDWRSETQTAVSLLAFSHWLETGSLLKQAEAENKLG----LDASEFGLDIEDYLTGLCFMSNELPRYVVNQVTAGDYDCPRNVLKFLTELHSAFRMLNLRNDFLRKKFDGMKYDLRRVEEVYYDVKIRGL--AP-LES-T-------------------------
>BORYspha
M----------------------------------MR----TAALRTAIPALFSPSSS---HISIPRPNN-LLFS--LV-----HLPNPP-SHLLFPLRRSSSDP-DPMANATPSAPVSST-----RTA---------------------DSSLFS-SSSSVERQFEDFRLQLEESGSIRERIRAVAMEMEATIRLIQARVLVIHQSLPVPEVLEKAGVHIEVLKNLFGRLAEILRESPGQYYRYHGDWRSETQTAVSLLAFLHWLETGDLLMHAEAEKKLG----LDASEFGLDIEDYLIGICFMSNELPRYVVNQVIAGAYDCPRKVLKFLTDLHAAFRMLNLRNDFLRKKFDGMKYDLRRVEEVYYDVKIRGL--VS-GDL-TQDQTTEAQKTE-GSL----------
>CALAcreb
-----------------------------------MS-----AAFRTAIVFFRYPSL-------PPLRRN---------------IP-FL-SN-LRCFSDDSFTH-SPMASGTPSDAT--------GGE------------E---CGGG--QVPLS-VSSSIERHFEGFRVQMEDSGSIRERIRSVASEMESAVRVMQAGLLLVHQPLPLSEVLKKANAQIEVFRGLYGRIAEILRECPGQYYRYHGDWRSETQTVVSLLSFSHWLETGSLLTHAEAEDKLG----LDTSEFGLDIEDYLIGLCFMSNELPRYVVNKVTNGDYDCPRNVLKFLTELHSAFRMLNLRNDFLRKKFDGMKYDLRRVEEVYYDVKIRGL--VP-GQS-TQNQNA--------------------
>CALAplic
-----------------------------------MS-----AAFRTAVVFSRYPSL-------PPLRRN---------------IP-FL-SN-LRCFSDDSFTL-SPMASSTPSDAT--------GGE------------E---CGGG--QVPLS-VSSSIERHFEGFRVQMEDSGSIRERIRSVASEMESAVRVMQAGLLLVHQPLPLSEVLKKANAQIEVFRGLYGRIAEILRECPGQYYRYHGDWRSETQTIVSLLSFSHWLETGSLLTHEEAEDKLG----LDTSEFGLDIEDYLIGLCFMSNELPRYVVNKVTNGDYDCPRNVLKFLTELHSAFRMLNLRNDFLRKKFDGMKYDLRRVEEVYYDVKIRGL--VP-GQS-TQNQNA--------------------
>CALAsini
MYVNPPLRYI--------------------NRASPMR-----AAFRTALFASASTSIF---SFSRPLPRN-FRLF---A-----ALP-IS-SH-FRSFSGAGSPP-PPMANATPSDAPATA---AAGGV------------D---GDGGGQDPSIS-FSSSMETQFEHFRGQMEESGNIRERIRSVASEIEAALRVMHAGLLLVHQSLPVSEVLKKADVQIEVLRGLYERLAQILRECPGQYYRYHSDWRSETQTAVSLLAFSHWLEMGSLLTQAEAENKLG----LDASEFGLDIEDYLTGLCFMSNELPRYVVNQVTAGDYDCPRNVLKFLTELHSAFRMLNLRNDFLRKKFDGMKYDLRRVEEVYYDVKIRGL--AP-LET-S-------------------------
>CALAtsoo
-----------------------------------MR-----AAFRIALFAPASISIF---SFSRPLPRN-FRLF---A-----VLP-IS-SH-FRSFSDAGGPL-PPMANATPSDAPATA---AAGGV------------D---GDGGGQDPSIS-FSSSMETQFEHFRARMEESGNIRERIRSVASEIEVALRVMHAGLLLVHQSLPVSEVLKKANVQIEVLRGLYERLAQILLECPGQYYRYHSDWRSETQTAVSLLAFSHWLEMGSLLTQAEAENKLG----LDASEFGLDIEDYLTGLCFMSNELPRYVVNQVTAGDYDCPRNVLKFLTELHSAFRMLNLRNDFLRKKFDGMKYDLRRVEEVYYDVKIRGL--AP-LET-T-------------------------
>CALEmajo
-----------------------------------MS-----TAFRTAALFSRYSSL-------PPLRRN-LRF-----------------SH-FRRFSDDSAGH-SAMVSTAPLDSSATA---ASSVV------------E---CRGG-QEPSLVIGSSSMERHFEEFRVKMEESGNIRERIRSVAAEVEAAARVMHAGLLLVHQPLPLPEVLKKANAQIEVLRGLYGRLAEILHECPEQYYRYHGDWRSETQTVASLLSFAHWLETGSLLTHAEAENKLG----LNASEFGLDIEDYLIGLCFMSNELPRYVVNQVTNGDYDCPKNVLKFLTELHSAFRMLNLRNDFLRKKFDGMKYDLRRVEEVYYDVKIRGL--AP-GQS-TQNQNA--------------------
>CEPHdama
------------------------------------R-----AALRTALFFPTSGFS----SFRRPLPRN-FPLF---P-----LPP-FF-SH-LRRFSDPAGAP-QPMANTTPSGTAPTA---AVGSV------------D---GDGGSNEPSMP-I--SMERQFEYFRTQMEDSGNIRERIRSVASELESTLRVMHAGLLLVHQSLPVPEVLKKATAQIEVIRGFYGRLAQILRECPGQYYRYHPDWRSETQTAVSLLVFSHWLETESLLTHVEAENKLG----LDASEFGLDIEDYLTGLCFMSNELPRYVVNKVTAGDYDCPRNVLKFLKELHSAFRMLNLRNDFLRKKFDGMKYDLRRVEEVYYDVKIRGL--AP-AES-AQDQNAA-------------------
>CHILsemi
-----------------------------------MS-----TAFRTALVFSRCFSL-------PPFRRN-LRL-----------------SH-LRRFSDDSVRR-STMASTTPSDSSVTA---AASGV------------D---CRGG-QEPPLI-GPSSMERHFEEFRVQMEESGNIRERIRSVATEVEAATRVMHAGLLLVHQPLPLPEVLKKAKAQIEVLKGLYGRLAEILHECPEQYYRYHGDWRSETQTVASLLSFAHWLETGSLLTHAEAENKLG----LNASEFGLDIEDYLIGLCFMSNELPRYVVNQVTNGDYDCPRNVLKFLTELHSAFRMLNLRNDFLRKKFDGMKYDLRRVEEVYYDVKIRGL--AP-GQS-TEIQNA--------------------
>CHILtrap
-----------------------------------MS-----TAFRTALVFSRCFSL-------PPFRRN-LRL-----------------SH-LRRFSDDSVKH-STMASTTPSDYSVTA---AASGV------------D---CRGG-QEPPLI-GPSSMERHFEEFRVQMEESGNIRERIRSVATEVEAATRVMHAGLLLVHQPLPLPEVLKKAKAQIEVLKGLYGRLAEILHEVPEQYYRYHGDWRSETQTVASLLSFAHWLETGSLLTHAEAENKLG----LNASEFGLDIEDYLIGLCFMSNELPRYVVNQVTNGDYDCPRNVLKFLTELHSAFRMLNLRNDFLRKKFDGMKYDLRRVEEVYYDVKIRGL--AP-GQS-TEIQNA--------------------
>CORYacti
-----------------------------------MS-----AAFRTAVVCFRCSSL-------PLLRRN-LRFS---P-----LIP-FS-SH-LRRFSEGSVKPLSPMTSSTPSDAAVSA---AASGV------------D---CGGV-EEPPIS-AFSPMEKHFEKFRIQMEDSGNIRERIRSVAAEMEAAIRVMHAGLLLVHQPLPLQEVLKKANVQIEVLRGLYGRLAEILRECPGQYYRYHGDWRSEAQTVVSLLSFSHWLETGSLLTHAEAEHELG----LDASEFGLDIEDYLIGLCFMSNELPRYVVNQVTNGDYDCPRNVLKFLTELHSAFRMLNLRNDFLRKKFDGMKYDLRRVEEVYYDVKIRGL--AP-IQS-TQNQNS--------------------
>CRYPlept
-----------------------------------MS-----SAIRTALFFSRYSSF-------PPLRRN-LRFS---P-----SIP-FL-SH-PRLLSDDSITP-SSMTSTSLSEAAVPA---DASGV------------D---SGVG-QKQPLL-VSSSMERHFEEFRVQLEESGIIRERIRLVATEMEAASRVMHSGLLLVHQPQPLPEVLKKAKAQIELIKGLYGRLAEILRECHGQYYRYHGDWRSETQTVVSLLSFSHWLDTGSLLTHVETENKLG----LDASEFGLDIEDYLIGLCFMSNELPRYVVNQVTNGDYDCPRNVLKFLTELHSAFRMLNLRNDFLRKKFDGMKYDLRRVEEVYYDVKIRGL--AP-GQS-TQNQNV--------------------
>CYMBensi
-----------------------------------MR-----AAVRTAHLFSAATSSF---SFSRTLPRD-IRFS---T-----LRP-FS-SH-LRSFSDASGSL-PPMADNTPPVAAAAG---VVDG-------------G---CDGG-QEPSIP-LSSSMETQFEYFRSQLEESGNIRERIRLVASEIEAALRVMHAGLLLVHQSRPTPEVLKKASAQIEVLRGLYERLAQILRECPGQYYRYHSDWRSETQTAVSLLAFSHWLETGTLLTQAETENKLG----LDASKFGLDVEDYLTGLCFMSNELPRYVVNQVTAGDYDCPRNVLKFITELHSAFRMLNLRNDFLRKKFDSMKYDLRRVEEVYYDVKIRGL--AP-VES-T-------------------------
>CYMBmann
-----------------------------------MR-----AAVRTAHLFSAATSSL---SFSRTLLRD-IRFS---T-----LRP-FP-SH-LRSFSDASGSL-PPMADNKPPVAATAG---VVDG-------------G---CDGG-QEPSIP-LSSSMETQFECFRSQLEESVNIRERIRSVASEIEVILRVMHAGLLLVHQSRPTPEVLKKASAQIEVLRGLYERLAQIIRECPGQYYRYHSDWRSETQTAVSLLAFSHWLETGTLLTQAETENKLG----LDASEFGLDVEDYLTGLCFMSNELPRYVVNQVTAGDYDCPRNVLKFLTELHSAFRMLNLRNDFLRKKFDSMKYDLRRVEEVYYDVKIRGL--AP-VES-A-------------------------
>CYPRbard
------MKL----------------------PGPMTR-----AAVRTALCFSLSAASS--SSFHRPLPPN-LRLS--PP-----LLL-LS-PH-LRRFSGAAGPP-LPMANTTPSDASACA---ASSGV------------D---SYGG-EEPLLS-FSSSMERQFEDFRDQMEESGNIRERIRAVAAEMESALRVVHASLLLVHQSLPVPEVLKKAKAQIGVLKDLYGRLAEILRECPGQYYRYHGDWRSETQTAVSLLAFSHWLESGSLMTHSEVENKLG----LGASEFGLDIEDYLTGLCFMSNELPRYVVNQVTAGDYDCPRMVLKFLTELHSAFRMLNLRNDFLRKKFDGMKYDLRRVEEVYYDVKIRGL--AQ-GES-TQEQNA--------------------
>CYPRflav
----------------------------------MMR-----AALRTALFISLSTASS--SSFHRPLLRN-LRLS--PP-----LLP-LS-PH-LRRFSGAAGPS-LPMANTTPSDASAWA---TSRGV------------D---SSGG-EEPLIS-FSSSMERQFEDFRAQMEESGNIRERIRAVAADMEAALRVMHASLLLVHQSLPVPEVLKKAKAQIGVLKNLYGRLAEVLSECPGQYYRYHGDWRSETQTAVSLLAFSHWLESGSLMTHSEVENKLG----LGASEFGLDIEDYLTGLCFTSNELPRYVVNQVTAGDYDCPRMVLKFLTELHSAFRMLNLRNDFLRKKFDGMKYDLRRVEEVYYDVKIRGL--AQ-GES-TQEQNV--------------------
>DACThata
------------------------------------------------------------------------------------------------------------MESTSPLDIPVTS---GAGGIG----------GG---GDGG-QESVLA-ATFSMERHFGEFVVQMEKSGNIRERIRSVASEIEATNRVMHSGLLLAHQPLPIPEVLKKAESQSGVLRDLYGRLAEILHECPGQYYRYHGDWRSETQTSVSLLSFSHWLETGSLLTHAEAENKLG----LDTSEFGLDIEDYLIGLCFMSNELPRYVVNQVTNGDYDCPKNVLKFLTELHSAFRMLNLRNDFLRKKFDGMKYDLRRVEEVYYDVKIRGL--AP-AES-TQDHIMHD------------------
>DENDchryso
-----------------------------------MR-----AALRSALFFSVSTTSF---SFARLLPRN-IHLS---S-----PLR-FS-SH-LHSFSNPAGSP-PPMGNTTPSDAAATA---VAGGV------------D---GDGCVQEPYIP-FSSSMETQFENFRAQMEESGNIRERIRSVASEIEAALRVMHAGLLLVHQSLPVPEVLKKANAQIEMLRVLYERLAQILSECPGQYYRYHSDWRSETQTSVSLLAFSHWLETGSLLTHAEAENKLG----LDASEFGLDIEDYLTGLCFMSNELPRYVVNQVTAGDYDCPRNVLKFLTELHSAFRMLNLRNDFLRKKFDGMKYDLRRVEEVYYDVKIRGL--AP-AES-T-------------------------
>DENDnobi
-----------------------------------MR-----AALRFALFISGSTTSF---SFTRPLPRN-IHLS---S-----PLR-FS-LH-LHSFS--SGSP-PPMGNTTPSDAAATV---VAGGV------------D---GDGGVQEPSIP-FSYSMETQFEHFRAQMEESGNIRERIRSVASEIESALRVMHAGLLLVHQSLPAAEVLKKANAQIEVLRVLYDRLAQILSECPGQYYRYHSDWRSETQTAVSLLAFSQWLETGSLLTHAEAENKLG----LDASEFGLDIEDYLTGLCFMSNELPRYVVNQVTAGDYDCPRNVLKFLTELHSAFRMLNLRNDFLRKKFDGMKYDLRRVEEVYYDVKIRGL--AP-AES-TT------------------------
>DIURorie
---------------------------------------------------------------------------------------------------------------------------------------------------------------------------------------------MEAASRVMHAGLLLVHHPLPLPEVLEKAKAQIEVLRGLYKRLSEILLECPGQYYRYHNDWRSETQTVVSLLSFSHWLETGSLLTHAEAETKLG----LNAPEFGLDIEDYLTGLCFMSNELPRYVVNQVTNGDYDCPRNVLKFLTELHSSFRMLNLRNDFLRKKFDGMKYDLRRVEEVYYDVKIRGL--AP-VQS-TQNQST--------------------
>DRAKelas
-----------------------------------MS-----TALRTALVFSRYSTL-------PPLRRK-LRF-----------------SH-LRRFSDDSVRH-STMSSTNPSDSSATA---PFSGV------------E---CRGA-QEPALV-GSSSMERHFEEFRVQMEESGNIRERIRSVAAQVEAAARVMHAGLLLVHQPLPLPEVLKKAKAQIEVLRGLYGRLAEILHECPDQYYRYHGDWRSETQTVASLLSFTHWLETGSLLTHAEAENKLG----LNASEFGLDIEDYLTGLCFMSNELPRYVVNKVTNGDYDCPRNVLKFLTELHSAFRMLNLRNDFLRKKFDGMKYDLRRVEEVYYDVKIRGL--AP-SQS-TQNQNE--------------------
>DRAKthyn
-----------------------------------MS-----TALRTALVFSRYFSL-------PPLRRK-LRF-----------------SH-LRRFSDDSVRH-STMASTNPSDSSATA---LFSGV------------E---CRGA-QEPALI-GSSSMERHFEEFRVQMEESGNIRERIRSVAAEVEAAARVMHAGLLLVHQPLPLPEVLKKAKAQIEVLRGLYGRLAEILHECPDQYYRYHGDWRSETQTVASLLSFTHWLETGSLLTHAEAENKLG----LNASEFGLDIEDYLTGLCFMSNELPRYVVNKVTNGDYDCPRNVLKFLTELHSAFRMLNLRNDFLRKKFDGMKYDLRRVEEVYYDVKIRGL--AP-SQS-TQNQNE--------------------
>EPIDfulg
-----------------------------------MR-----TALRAACFFTASTSSF---YFSRPLPRN-IHFF---P-----LLP-FS-SR-ISSFSDIAGPL-PPMANSTPSHAAATA---ATGGA------------D---GGGG-QETSIP-SSSSMEAQFECFRAQLEESGNIRERIRSVASDIEAALRVMRAGLLLVHQPLPSPEVLKKANAQIEVLRDLYARLAQILRECPGQYYRYHSDWRSETQTAVSLLAFSHWLETGSLLTQAEAASKLG----LDASEFDLDVEDYLTGLCFMSNELPRYVVNQVTAGDYDRPRNVLKFLTELHSAFRLLNLRNDFLRKKFDGMKYDLRRVEEVYYDVKIRGL--AP-DEP-TEDPNACKGR----------------
>EPIDpuni
-----------------------------------MR-----TALRAACFFTASTSSF---YFSRPLPRN-IRFS---P-----LLP-FS-SR-ISSFSDIAGPL-PPMANSTPSHAAATAVTSATGGA------------D---GGGG-QETSIP-SSSSMEAQFECFRAQLEESGNIRERIRSVASDIEAALRVMRAGLLLVHQPLPSPEVLKKANAQIEVLRDLYARLAQILRECPGQYYRYHSDWRSETQTAVSLLAFSHWLETGSLLTQAEAASKLG----LDASEFDLDVEDYLTGLCFMSNELPRYVVNQVTAGDYDRPRNVLKFLTELHSAFRLLNLRNDFLRKKFDGMKYDLRRVEEVYYDVKIRGL--AP-DEP-TEDPNACKEN----------------
>EPIPhell
-----------------------------------MR-----AALRTAFFFYTSGFSF----YRPPLPRN-FLLP---P-----LLP-FY-SH-LRLFSDLAGAP-PPMANTTPSAAVPTA---AAGSV------------D---GDVGGHESSIP-ISSSMERQFEYFRTEMEDSGNIRERIRSVMSELEATLRAMHAGLLLVHQALPIPEVLKKAKAHIGVLRGFYGRLAQILRECPGQYYRYHSDWRSETQTAVSLLAFSHWLETGSLLTHAEAENKLG----LDASEFGLDIEDYLTGLCFMSNELPRYVVNQVTAGDYDSPRNVLKFLTELHSAFRLLNLRNDFLRKKFDGMKYDLRRVEEVYYDVKIRGL--AA-GES-AQDQNMPEGGR---------------
>EPIPpurp
------------------------------------R-----AALRTSFFFYTSGFSI----YRPPLPRN-FLLP---P-----LLP-FY-SH-LRLFSDPSGAL-PPMANTTPSAAAPTA---AAGSV------------D---GDVG-GQSSIP-ISSSMERQFEYFRTEMEDSGNIRERIRSVMSELEATLRAMHAGLLLVHQALPIPEVLKKAKAHIGVLRGFYGRLAQILRECPGQYYRYHSDWRSETQTAVSLLAFSHWLETGSLLTHAEAENKLG----LDASEFGLDIEDYLTGLCFMSNELPRYVVNQVTAGDYDSPRNVLKFLTELHSAFRLLNLRNDFLRKKFDGMKYDLRRVEEVYYDVKIRGL--AA-GES-AQDQNMPEGGR---------------
>ERYCcris
-----------------------------------MR-----AALRSSIFFPAATSIF---SFSHPLPQN-IHFS---T-----ILP-SS-SH-LRSFSGAAGSL-PSMSNATPPDSAASE---GVDSI---------------------HEPIIS-CSSSMETQFEYFRGRLEDSGNIRERIRSVASDIDGSLRILHAGLLLVHQSLPAAEVLKKARGQIEAIRGLYERLAQILRECPGQYYRYHSDWRNETQTAVSLLAFSHWLDTGSLLTQAEAETKLG----LDASEFGLDIEDYLTGLCFMSNELPRYVVNQVTAGDYDCPRTVLKFLTELHTAFRMLNLRNDFLRKKFDGMKYDLRRVEEVYYDVKIRGL--AP-VES-T-------------------------
>ERYCpuss
-----------------------------------MR-----AAFRNSIF-----------SLFRPLPKN-IKFS---T-----IIL-HS-SS-L---------P-STMSNSTPPDSAASE---GVHGI---------------------HEPILS-YSSSMETQFEFFRLHLEDSGNIRDRIRSVASDIDSSLRILHAGLLLVHQSIPIEEVLKKARVQIEAIRGLYERLAQILRECPGQYYRYHSDWRNETQTAVSLLAFLHWLETGSLLTQAEAETKLG----LDASEFGLDIEDYLTGLCFMSNELPRYVVNQVTAGDYDCPRNVLKFLTELHTAFRMLNLRNDFLRKKFDGMKYDLRRVEEVYYDVKIRGL--AP-VES-T-------------------------
>GALEfabe
-----------------------------------MR-----AVLRSVLFSASTAVSP---SLRPSLLRN-LRFF---A-----FLP-ST-KY-SRSISNAAGPA-PPMESTNPTD-GSTA---G--------------------GGGK-PDQSLS-IYSSMERQFEEFRSQLKDSGSIREQIRSVATEMESALRVMHASLILVHQSVPLPEVLKKTKAQIAELRDLCGRLAEILRECPGQYYRYHADWRSESQTAVSLLAFLHYLETESLLTHAEAQSILG----WDALEFGLDIEDYLIGLCFLSNELPRYVVNQVTAGDYDCPRKLLKFLTELHSAFQMLNLRNDFLRRKFDGIKYDLRKVEEVYYDVKIRGL--AR-GES-TQEQNA--------------------
>GASTelat
-----------------------------------MG-----AVLRSVI-SSASGSFF---YFSRPGPRY-LFFS---P-----LLS-FS-SH-LRRFSDPAGPL-RPMENTTPTAAGGGA---GG-------------------VGGN-HEPSIT-IPSSMETQFELFRVQLEESGGLRERIRSVTSEMEATLRVMHAGLLLVHQSLPVAEVLNKANAQAGVLRGLYGRLAEILRECPGQYYRYHCDWRSETQTAVSLLAFSYWLESGSLLTQAEAENKLG----LDPSEFGLDIEDYLTGLCFMSNELPRYVVNQVTAGDYDSPRNVLKFLTELHSAFRMLNLRNDFLRKKFDGMKYDLRRVEEVYYDVKIRGL--AP-AAA-VESA---------------------R
>GOODfuma
-----------------------------------MS-----AALRTAYLFSRYSSH-------FPLRRK-LPLS---P-----FIP-FS-SH-LCRLSDAFVPP-SPMESSPPLGAAPKA---ADSGV------------V---GGGG-QEPPLS-VSSSMERIFEAFRVQMEDSGNIRERIRVVASEMEAATRVMHAGLLLVHQPLSLSEVLKKANAQIGVLRGLYGRLADILHECPGQYYRYQGDWRSETQTAVSLLSFSHWLETENLLTHAEAENKLG----LDATKFGLDIEDYLIGLCFMSNELPRYVVNQVTNGDYDCPRNVLKFLTELHSAFRMLNLRNDFLRKKFDGMKYDLRRVEEVYYDVKIRGL--AP-GES-AHDKNA--------------------
>GOODpube
-----------------------------------MS-----AALRTAHLLSRYSSH-------FPLRRK-LRLS---P-----FIP-FS-SH-LRCLSDAFVPP-SPMESSPPLGAAPTT---ADSGV------------V---GGGL-QEPPLS-VSSSMERNFEAFRVQMEESGNIRERIRVVASEMEAATRVMHAGLLLVHQPLSLPGVLKKANAQIGVLRGLYGRLADILHECPGQYYRYHGDWRSETQTAVSLLSFSHWLETGNLLTHAEAENKLE----LDATKFGLDIEDYLIGLCFMSNELPRYVVNQVTNGDYDCPRNVLKFLTELHSSFRMLNLRNDFLRKKFDGMKYDLRRVEEVYYDVKIRGL--AP-GES-THDRNA--------------------
>GYMNdens
----------------------------------MRA-----AAFRTALLFSPHSF--------RPTVRN-LRLP-----------P-FS-SH-IRRFSDASFSS-PTMKSTSPSDIYVTA---GARGI------------G---GDGG-QESSLT-VTSSMERHFGEFIVHMEKSGNIRERIRSVASEIEATNRVMHAGLLLAHQPLPIPEVLKKAESQSGVLRDLYGRLAEILHECPGQYYRYHGDWRSETQTAVSLLSFSHWLETSSLLTHAEAENKLG----LDTSEFGLDIEDYLTGLCFMSNELPRYVVNQVTNGDYDCPKNVLKFLTELHSAFRMLNLRNDFLRKKFDGMKYDLRRVEEVYYDVKIRGL--AP-AES-TQDHIMHD------------------
>GYMNodor
----------------------------------MRA-----AAFRTALLFSPHSF--------RPTVRN-LRLP-----------P-FS-SH-IRRFSDASISP-PTMKSTSPSDIYVTA---GARGIGGD--------GG---GDGG-QESSLT-VTSSMERHFGEFIVHMEKSGNIRERIRSVASEIEATNRVMHAGLLLAHQPLPIPEVLKKAESQSGVLRDLYGRLAEILHECPGQYYRYHGDWRSETQTAVSLLSFSHWLETGSLLTHTEAENKLG----LDTSEFGLDIEDYLTGLCFMSNELPRYVVNQVTNGDYDCPKNVLKFLTELHSAFRMLNLRNDFLRKKFDGMKYDLRRVEEVYYDVKIRGL--AP-AES-TQDHIMHD------------------
>HABElong
------------------------------------------------------------------------------------------ELH----------------------------------------------------------------------------------------------------------------------------NHNIGCL-DLYGRLAEILQECPGQYYRYHGDWRSETQTAVSLLSFSHWLETESLLTHAEAEKKLG----LGASEFGLDIEDYLIGLCFMSNELPRYVVNQVTNGDYDCPKNVLKFLTELHTAFRMLNLRNDFLRKKFDSMKYDLRRVEEVYYDVKIRGL--AP-VVS-PQDQNA--------------------
>HABEpant
-----------------------------------MII--------------------------------------------------FVELH----------------------------------------------------------------------------------------------------------------------------NHNIGCL-DLYGRLAEILQECPGQYYRYHGDWRSETQTAVSLLSFSHWLETESLLTHAEAEKKLG----LGASEFGLDIEDYLIGLCFMSNELPRYVVNQVTNGDYDCPKNVLKFLTELHTAFRMLNLRNDFLRKKFDSMKYDLRRVEEVYYDVKIRGL--AP-VVS-PQDQNA--------------------
>HAEMdisc
-----------------------------------MG-----AVLRTALLFSRYSN--------FPLRQK-LRLS---P-----FIP-LS-SH-HRRLSDPFVPP-SAMESCPSLGAAPTA---SDRGV------------V---GGGG-QEPPLS-VSSSMERNFEAFRIQMEESGNIRERIRVVASEMEAATRVMHAGLLLVHQPLSLPDVLKKANAQIGVLRGLYGRLSDILHECPGQYYRYHGDWRSETQTAVSLLSFSHWLETGNLLTHVEAENKLG----LDASEFGLDIEDYLIGLCFMSNELPRYVVNQVTNGDYDCPRNVLKFLTELHSAFRMLNLRNDFLRKKFDGMKYDLRRVEEVYYDVKIRGL--AP-AQT-SNFTSQSTP-----------------
>HEMIforr
-----------------------------------MR----AAAFRTALLFSPNSF--------LPTVRN-LRLS---P-----SLP-FS-SH-IRRFSGVSIPP-PPMESTTPSDIPVTA---GARWIG----------GG---GGGG-QEPPLS-VTSSMERHFGEFIVQMEKSGNIRERIRSVASEIEAANRVMHAGLLLAHQPLPIPEVLKKAESQSGVLRVLFGRLAEILQECPGQYYRYHGDWRSETQTAVSLLSFSHWLDSGSLLTHTEAENKLG----LDASEFGLDIEDYLTGLCLLSNELPRYVVNQVTNGDYDCPRNVLKFLTELHSAFRMLNLRNDFLRKKFDGMKYDLRRVEEVYYDVKIRGL--AP-VES-TQDHNA--------------------
>HYPOheme
-----------------------------------MR---AVAALRTAIPALCS-------HLRSPNPNS-LKPS---PR----LLL-RS-AA-AASFLLRRLSP-PPMATPPSSSPFSSA-------------------------ASA--------EGLSMEKQFEEFKSQLEESGSVRDRIKAVAMEMEAAIRIMHAGLLLVHQSLPVPEVLEKARVQIGVLKGLYGRLAEILRECPGQYYRYHGDWRSETQTAVSMIAFMHWLETGNLLIHAEAEKELG----LDASEFGLDIEDYLVGICFMSNELPRYVVNQVTAGDYDCPRKVLKFLTDLHAAFRMLNLRNDFLRKKFDGMKYDLRRVEEVYYDVKIRGL--AS-GDS-AGDKNTNTQA----------------
>LANAlana
MLVLQPTGVAAGLRTN------------------PMR----TAALRTAIPALFSSS-----LLSAPCPNT-LLFS---PKPSPPLQL-LR----SAPFSLRCPFS-SPFRAAPASSAAFFF---AA-------------------TAGG---SSST-SDSFMERQFEDFGVQLEESGSVRERIRAVAMEMEAANRIMHASLLLVHQSLPLPEVLEKARVQIGVLKGHFSRLAEILRECPGQYYRYHGDWRSETQTAVSLIAFMHWLETGNLLLHAEAEKELG----LDASEFGLDIEDYLIGICFMSNELPRYVVNQVTAGDYDCPRKVLKFLTDLHAAFRMLNLRNDFLRKKFDGMKYDLRRVEEVYYDVKIRGL--AS-GDS-IGDKDTQA------------------
>LECAnigr
-----------------------------------MR-----AVYRSGALFSVSAATSFSSAFHPSLLRN-LRFF---P-----FPL-TF-TH-SRHFSTAAGLP-PSMENPTPKDAASAA---G--------------------GGGG-PGKLLS-MSSSMERLFEEFRSQLKDSCSIRERIRSVATEMESTLRVVHACLILVHQSVPLPEVLKRTKAQIAVLRDLCGRLAEILRECPGQYYRFHADWRSEAQTAVSLLAFMHYLETESLLTHSEAQSILG----WDALEFGLDIEDYLIGLCFLSNELPRYVVNQVTAGDYDCPRKLLKFMTELHSAFQMLNLRNDFLRRKFDGIKYDLRKVEEVYYDVKIRGL--VQ-DEP-AQKQTASGG-----------------
>LIMOabor
-----------------------------------MR-----AALRTALFFSTYGFS------SRPLPRS-FRLC---S-----FPP-FY-SH-LRRFSDPAGAP-LPMANTTPTVTAPTA---AARSA------------D--GDGGG-EEPSIP-ISSSMERQFEFFRSQMEDSGNIRERIRSVASELEATLRVMHAGLLLVHQSLSVPEVLKKAKAQIEVIRSFYERLAQILRECPGQYYRYHCDWRNETQTAVSLLAFSHWLETGSLLTHVEAENKLG----LDVSEFGLDIEDYLTGLCFMSNELPRYVVNRVTAGDYDCPRNVLKFLTELHSAFRMLNLRNDFLRKKFDGMKYDLRRVEEVYYDVKIRGL--AP-GES-TQDQND--------------------
>MASDpict
-----------------------------------MR-----TAFRAVCFLYTSSSSF---SFSRPLPRK-IHFS---S-----LLP----------------------------------------------------------------------LSSSMETQFENFRLKLEESGNIREKIRSIASEIESSLRIMHAGLLLVHQSLPSPEVIKKSNAQIEVLRSLYQRLARILRDCPGQYYRYHSDWRSETQTAVSLLAFSHWLETGSLLTQGDAVIKLG----LDSSEFGLDIEDYLTGLCFMSNELPRYVVNQVTAGDYDCPRNVLKFLTELHSAFRLLNLRNDFLRKKFDGMKYDLRKVEEVYYDVKIRGL--AP-VDS-TQDPNAH-------------------
>MEXIxero
-----------------------------------MR-----TALQTARFCSISAAST--SSFPRPLLRN-LRLS--TP-----LLP-LI-PH-LCRFSDAAGPP-PPMENTPSSE-----------GV------------D---SAGG-EEPLIP-ISSSMDRQFEYLRCQMEESGNIRERIRAVAAEIEATLRVMYSCLLLVHQSLPVPEVLKKAKAQVGVLKDLYGRLAEILRECPGQYYRYHGDWRSETQTAVSLLAFSRWLESGSLMTHSEVENELGCSSAVNASEFGLDIEDYLTGLCFMSNELPRYVVNQVTAGDYDCPRKVLKFLTELHSAFRMLNLRNDFLRKKFDGMKYDLRRVEEVYYDVKIRGL--AQ-SES-THEQTA--------------------
>MICRparv
-----------------------------------MS-----AAFRTAVVFSRPSL--------PPLRRN-LRFF---P-----FLP-FF-SH-LRCISDDSVTP-SSMENTNPKEAAATA---GASGV------------G---CGGG-GELPLL-LSSSMQKHFEEFRVQMEESGNIRERIRSVATEMEAAVRVMHACLLLVHQPLPRQEVLKKSKAQGDVFKGLYGRLAEILRECPGQYYRFHGDWRSETQTVVSLLSFSHWLETGSLLTQEEAQNKLG----LNASEFGLDVEDYLIGLCFMSNELPRYVVNQVTNGDYDCPRNVLKFLTELHSAFRMLNLRNDFLRKKFDGMKYDLRRVEEVYYDVKIRGL--AP-DQS-TKTQNA--------------------
>MOLIcapi
-----------------------------------MR---TVGALRTAIPALSS-------HLRSPNPNF-LKPS---PR----LLLRRSVSA-ASSYTLRRSSP-PPVATPSSSSPFSSA---AA-------------------AAAA--------EDLSMEKQFEEFKSQLEESVSVRDRIRAVALEMEAAIRIMHAGILLVHQSLPVPEVLEKARVQIGVLKGLYSQLADILKECPGQYYRYHGDWRSETQTAVSMIAFLHWLETGNLLMHAEAEKELG----LDASEFGLDIEDYLVGICFMSNEMPRYVVNQVTAGDYDCPRKVLKFLTDLHAAFRMLNLRNDFLRKKFDGMKYDLRRVEEVYYDVKIRGL--AS-GDS-AGDKNTQASLTVKGQL----------
>NEUWmali
------------------------------------------------------------------------------------------------------------------------------------------------------------------------------------------AAEMEAALRVMHSGLLLVHQSVPVPEVLKRAKAQIEVLRDLFGRLSGILRECPGQYYRYHGDWRSETQTAASLLAFMHWLETASLLTHAEAESKLG----LDSLEFGLDTEDYLIGLCFMSNELPRYVVNQVTAGDYDCPRKVLKFLTELHSAFRMLNLRNDFLRKKFDGMKYDLRRVEEVYYDVKIRGL--VP-VES-TQDLSS--------------------
>NEUWzoll
------MAA---------------------RTGPPMR-----AALRTAL---------------------------------------LS-ST-LRRYCGATGRS-PLMANATPSDDPASS---GSAGV------------D---EDTG-RDFSLS-VSFSMERLFQDFRVQMEESGNIRERIRGVAAEMEAALRVMHSGLLLVHQSVPVPEVLKRAKAQIVVLRDLFGRLSGILRECPGQYYRYHGDWRSETQTAASLLAFMHWLETASLLTHAEAESKLG----LDSLEFGLDTEDYLIGLCFMSNELPRYVVNQVTTGDYDCPRKVLKFLTELHSAFRMLNLRNDFLRKKFDGMKYDLRRVEEVYYDVKIRGL--AP-VES-TQDLSS--------------------
>OECEmacu
-----------------------------------MT-----AALRASLIFSAATSGF---SFCRSLPRN-IRFS---T-----LRP-FT-SH-IRSFFDAAGSL-SPMANAIPPNAAPSA---VAGG-----------------GEGG-HEPSIS-FSSSMETQFEYFRGQLEESGNIRERIRSVASEIEGTLRVLHAGLLLVHQSLPTAEVLKKASAQIEVIRSLYERLAEILRECPGQYYRYHSDWRSETQTAVSLLAFSHWLETGGLLTQAETEKKLG----LDASEFGLDIEDYLTGLCFMSNELPRYVVNQVTAGDYDCPRSVLKFLTELHTAFRMLNLRNDFLRKKFDGMKYDLRRVEEVYYDVKIRGL--AP-VDS-T-------------------------
>OPHRgarg
-----------------------------------AAAAAAAAAFRTTLFFFPHSS--------PSTIRN--------P-----RFPHLF-SH-FQRFSHASIPP-SPMETTSPSHASVTA---AA----------------------G-DESTIP-VTSSIERHFGEFITQLEKSINIRERIRSVASEIESTNRSMHAGLLLAHQPIPIPEVLKKAEYQSGVLRDLYGRLAEIIHECPGQYYRYHGDWRSEMQTTVSLLCFSHWLETGSLLTHAEAENKLG----LDSSEFGLDIEDYLTGLCFMSNELPRYVVNQVTNGDYDCPKNVLKFLTELHSAFRMLNLRNDFLRKKFDGMKYDLRRVEEVYYDVKIRGLAVAP-AES-TKDHIMHD------------------
>OPHRsphe
-----------------------------------MRAAATAAAFRTTLFFFPHSS--------PSTIRN--------P-----RFP-TF-PH-FQRFSHASIPP-SPMETTSPSHASVTA---AV----------------------G-DESTIP-VTSSIERHFGEFITQLEKSINIRERIRSVASEIESTNRSMHAGLLLAHQPIPIPEVLKKAEYQSGVLRDLYGRLAEIIHECPGQYYRYHGDWRSEMQTTVSLLCFSHWLETGSLLTHAEAENKLG----LDSSEFGLDIEDYLTGLCFMSNELPRYVVNQVTNGDYDCPKNVLKFLTELHSAFRMLNLRNDFLRKKFDGMKYDLRRVEEVYYDVKIRGLAVAP-AES-TKDHIMHD------------------
>ORCHital
-----------------------------------MR----AAAFRAALLFPPYSS--------RPTGRN-LRFP---I-----FAP-SF-SH-ILRFSDASIRP-SPMENTSPSDVSLTA---GARAIGGGGSDGGSDGGD---GDGG-KESPLS-VTSSMGKHFGEFIVEMEKSVKIREMIRSVASEIEATNRVMHAGLLLAHQPLPIPEVLKKVESQRRVLRDLYGRLAEILQECPGQYYRYHGDWRSETQTTVSLLAFSHWLESGSLLTHAEAANKLG----LNASEFGLDIEDYLTGLCFLSNELPRYVVNQVTNGDYDCPKNVLKFLTELHTAFRMLNLRNDFLRKKFDGMKYDLRRVEEVYYDVKIRGL--AP-VQS-TQDQILLD------------------
>PAPHconc
-----------------------------------MR-----AALRTALCCCVSAAST--TSFRRPLLRN-HSLS--LP-----LLP-LT-PH-PCRLSEAAGPP-PPMANTPPSDASATA---ASRDV------------D---SAGG-EESLLY-VSSSINRQFEDFRAQMEESGNIRERIRAVAAEMEAALRVMHSFLLLVHQSLPVPEVLKKAKAQIEVLKDLYGRLAEILRGCPGQYYRYHGDWRSETQSAVSLLTFSRWLESGCLMTHSEVENELGFLSAVNDSEFGLDIEDYLTGLCFMSNELPRYVVNQVTAGDYDCPRKVLKFLTELHSAFRMLNLRNDFLRKKFDGMKYDLRRVEEVYYDVKIRGL--SQ-SES-TQEQNA--------------------
>PAPHhirs
-----------------------------------MR-----AALRTALFCSISAAST--TSFRRPLLRN-LSLT--LP-----LLP-LT-PH-PCRLSEATGPP-PPMANTPPSDASATA---ASRDV------------D---SAGG-EESLLY-VSSSMDRQFEDFRAQMEESGNIRERIRAVAAEMDSALRVMHSYLLLVHQSLPVPEVLKKAKAQIEVLKDLYGRLAEILRGCPGQYYRYHGDWRSETQSAVSLLTFSRWLESGCLMTHSEVENELGCLSAVNDSEFGLDIEDYLTGLCFMSNELPRYVVNQVTAGDYDCPRKVLKFLTELHSAFRMLNLRNDFLRKKFDGMKYDLRRVEEVYYDVKIRGL--SQ-SES-TQEQNA--------------------
>PHAIflav
-----------------------------------MR-----AALRTALFSSASISFF---SFSRPLPQN-FRLY---S-----VLP-IS-SH-FRSFSDAVGPL-PAMANATPSDAPGTA---AAGGV------------D---GDGGIQDPSIS-FSSSMETQFEHFRAQMEESGNIRERIRSVASEIETTLRVMHAGLLLVHQSLPVAGAV--LEIQIEVLRGLYERLAQILRECPGQYYRYHSDWRSETQTAVSLLAFSHWLEMGSLLTQAEAENKLG----LDASEFGLDIEDYLTGLCFMSNELPRYVVNQVTAGDYDCPRNVLKFLTELHSAFRMLNLRNDFLRKKFDGMKYDLRRVEEVYYDVKIRGL--AP-VET-T-------------------------
>PHAItank
-----------------------------------MR-----AAFRTALFSSASTSIF---SFSRPLPQK-LRLY---S-----VLP-IS-SH-FRSFSDAFSPL-PPMANATPSDVPATA---AAGGV------------D---GDGGIQDPSIS-FSSSMETQFEHFRAQMEESGNIRERIRLVASEIEAALRAMHAGLLLVHQSLPVAEVLKKANAQIEVLRGLYERITQILRECPGQYYRYHSDWRSETQTAVSLLAFSHWLEMGSLLTQAEAENKLG----LDASEFGLDIEDYLTGLCFMSNELPRYVVNQVTAGDYDCPRNVLKFLTELHSAFRMLNLRNDFLRKKFDGMKYDLRRVEEVYYDVKIRGL--AR-VET-TNA-----------------------
>PHALcorn
-----------------------------------MR-----ASLRTAVLHSASSSSF---SFSRPLPRN--------P-----LLP-FS-SL-FRSFSYSAGSL-PPMVKTTPN-AAATA---AAGGV------------DGDGGGGG-QGPFIP-FSSSMETQFEYFRDQLEESGNVRERIRSVASEIEAVLRVMHADLLLVHQSIHPPEVLNKANAQIGVLRGLYGRLAEILREFPGQYYRYHSDWRSETQTAVSLLAFSHWLGTGSLITHAEAENKLG----LDASEFGLDIEDYLTGLCFMSNELPRYVVNQVTAGDYDCPRNLLKFLTELHSAFRMLNLRNDFLRKKFDGMKYDLRRVEEVYYDVKIRGL--AP-TES-NPEPIA--------------------
>PHALmode
-----------------------------------MR-----AALRTAVFYSASTSSF---SFSRPLPRN--------P-----LLP-FA-SL-LRSFSDSAGSL-PPMVKTTPN-AAATA---AAGGV------------DGHGGGGG-QGPFIP-FSSSMETQFEYFRDQLEESGNVRERIRSVASEIEAVLRVMHADLLLVHQSIPPPDVLKKANAQIGVLRGHYGRLAEILRECPGQYYRYHSDWRSETQTAVSLLAFSHWLGTGSLLTHAEAENKLG----LDASEFGLDIEDYLTGLCFMSNELPRYVVNQVTAGDYDCPRNLLKFLTELHSAFRMLNLRNDFLRKKFDGMKYDLRRVEEVYYDVKIRGL--AP-TES-NPEPIA--------------------
>PHRAlind
-----------------------------------MR-----AVLRTARFCFISSDST--SSFHRALLRN-PRLSLSPP-----LLP-LP-TH-LCSFSDAAVPL-LPMANTPPSDTSATA---ASRGV------------D---SAGG-EGPLLP-FSSSMDRQFEDFRAQMEESGNIRERIRAVAAEMEAALRVMHSCLLLVHQSLHVSEVLKKAKAQIGVLKDLYGRLAEILRECPGQYYRYHGDWRSETQTAVSLLTFSRWLESGSLMTHSEVENELGCSSAVNASEFGLDIEDYLTGLCFMSNELPRYVVNQVTAGDYDCPRKVLKFLTELHSAFRMLNLRNDFLRKKFDGMKYDLRRVEEVYYDVKIRGL--AQ-SES-TQEQNA--------------------
>PLATclav
-----------------------------------MS---AAAAFRSALLFSPHSF--------RPTVPY-LRLP-----------H-FS-SH-IRLFSDASIPP-PTMESTSPSDIYATA---GARAAGG---------GG---GDQG-QESSLA-VTSSMERHFGEFIVQMEKSGNIRERIRSVASEIEATNRVMHSGLLLAHQPLPIPEVLKKAESQRGVLRNLYGRLAEILHECPGQYYRYHGDWRSETQISVSLLSFSHWLEKGNLLSHAEAENKLG----LDTSEFGLDIEDYLIGLCFMSNELPRYVVNQVTNGDYDCPKNVLKFLTELHSAFRMLNLRNDFLRKKFDGMKYDLRRVEEVYYDVKIRGL--AP-VES-TQDHIMLEGG----------------
>PTERcurt
-----------------------------------MS-----AAFRTSVLFSRYSSH-------FPLRQK-LHRS---P-----FIP-FS-AH-LRRFFDAFVSP-PPMTSTTPSDAALTA---AARGVGGG--------GG---GGGG-KEPPLI-VSSSMERNFEEFRLQLEGSGNIRERIRSVASEMEAANRVMQAGLLLVHQPHPLPDVLKKANAQIGVLRGLYGRLAEILHECPGQYYRYHGDWRSETQTSVSLLTFSHWLETGSLLTHAEAEKKLG----LDASEFGLDIEDYLTGLCFMSNELPRYVVNQVTNGDYDCPRNVLKFLTELHSSFRMLNLRNDFLRKKFDGMKYDLRRVEEVYYDVKIRGL--AP-GES-TQDKNT--------------------
>RIMAelli
-----------------------------------MS-----AAFRTALVFSRYSSL-------PPLRRN-LCF-----------------SH-LRRFSDDSVTH-STMASTTPDD-AVTA---AASGV------------D---SGRG-QEPPLI-VSSSMERNFEEFRVQMEESGNIRERIRSVATEMEAAIRVMHAGLLLVHQLLPLPEVLKKAKAQIEVLRGLYGRLTEILRECPGQYYRYHGDWRSETQTVVSLLSFAHWLETGSLLTHSEAENKLG----LNASEFGLDIEDYLIGLCFMSNELPRYVVNQVTNGDYDCPRNILKFLTELHSAFRMLNLRNDFLRKKFDGMKYDLRRVEEVYYDVKIRGL--TP-GQP-TQNQNA--------------------
>SELEaequ
MVV-FNMKV----------------------PTGPMR-----AALRTALFFSVSAASS---SF-RPLLRN-LRLS---PRL---LLP-LS-PH-LRRFSDAAGPP-PPMAETPTSDTSATA---ASRGL------------D---SAGC-EKPLLS-FSSSMERQFEDFRVQMEESGNIRERIRAVAAEMEAALRVMHACLLLVHQSLPVPEVLKKAYAQIGVLKDLYGRLAEILRECPGQYYRYHGDWRSETQTAVSLLAFSHWLESGNLMTHSEVENKLG----LDASEFGLDIEDYLTGLCFMSNELPRYVVNQVTAGDYDCPRKVLKFLTELHSAFRMLNLRNDFLRKKFDGMKYDLRRVEEVYYDVKIRGL--AQ-IQS-TQEQNA--------------------
>SERAvome
-----------------------------------MR--AAAAAFRTALLFIPYSS--------HSTVRN-LRLP---P-----SLH-FS-SH-IRRFSDASIPP-SPMETTSPSDISVTA---AATG-------------G---GGGG-QESSLS-VTSSMERHFSEFFVQMEKSGNIRERIRSVASEIEASNRVMHAGLLLAHQPLPIPEVLKKAESQIGVLRDLYGRLAEILHECPGQYYRYHGDWRSETQISVSLLSFSHWLETGSLLAHAEAENKLG----LDTSEFGLDIEDYLTGLCFMSNELPRYVVNQVTNGDYDCPKNVLKFLTELHSAFRMLNLRNDFLRKKFDGMKYDLRRVEEVYYDVKIRGLAVAP-VESTTQDHNT--------------------
>THELangu
-----------------------------------MS-----TVFRTALVFSSCSSL-------PPLRRN-LRFS---A-----FIP-FF-PH-IRRLSDDFVTR-SPMRSTTPSDAAVTA---TASGV------------D---CGCG-QERSLL-VSSSMERHFEEFRMQMEESGNIRERIRSVATEIEVAIRIMHAGLLLVHQSLPLPEVLKKANAQIEVLRGLYGRLAEILRECPGQYYRYHGDWRSETQTVVSLLSFAHWLETVSLLAHAEAEDKLG----LNASEFGLDIEDYLTGLCFMSNELPRYVVNQVTNGDYDCPRNVLKFLTELHSAFRMLNLRNDFLRKKFDGMKYDLRRVEEVYYDVKIRGL--AP-DQP-TQNQNA--------------------
>VANIplan
M---------------------------------PMR-----AVLWSVL-SSCAASSP--PSFHPPRFRN-LRYV---S-----LLP-IS-SY-GRRFYSTAGLP-PPMEKATARDDSSSA---G--------------------GGGE-LDHPIS-VFLSMERQFEEFRSQLMDSGSIRERIRSVATEMESALRVMHACIILVHQSVPLPEVLKKTKAQIVVLRDLCGRLAEILRECPGQYYRYHADWRSETQTAVSLLAFLHYLETESLLTHAEAQNILG----WDALEFGLDIEDYLIGLCFLSNELPRYVVNQVTAGDYDCPRKLLKFLTELHSSFQMLNLRNDFLRRKFDGIKYDLRRVEEVYYDVKIRGL--AP-GES-NQEQSA--------------------
>VANIshen
M---------------------------------PMR-----AVLRLLLLSSCAASSP--SSVHPSLFRN-LRYV---S-----FLP-IS-SY-SRRFSSTAGLP-PPMEKATARDDSSSA---G--------------------GGGE-PDQPLS-ISFSMERQFEEFRSQLMDSGSIRERIRSVATEMESALRVMHACIILVHQSVPLSEVLKKTKAQIVVLRDLCGRLAEILRECPGQYYRYHADWRTETQTAVSLLAFLHYLETESLLTHAEAQSILG----WDALEFGLDIEDYLIGLCFLSNELPRYVVNQVTAGDYDCPRKVLKFLTELHSAFQMLNLRNDFLRRKFDSIKYDLRRVEEVYYDVKIRGL--SQ-GES-NQEQSASGQET-----F-------DQ
>EPIPaphy
M----------------------------------IA-----AAIQTSIIFSASASILL-SSFSPPLRRH-FRLS---N-----LLI-FS-PH-TRFLSSDFRSL-PSMSNATSSEATSTP---DATRT-----------GD---NGGH-QEPSIP-ITFSMETQFELFRSQLEDSGSVRERIRSVASEIEATLRVMHANILLVHQSLPIEEVLHKADSQIEVLRVLYKRLAEILRQCPGQYYRYHGDWRSETQTSVSMLAFAHWLETGSLLSQEETEKKLE----LNPSEFGLDIEDYLTGLCFMSNELPRYVVNQVSAGDYDCPKNVLNFLTELHSAFRMLNLRNDFLRKKFDGMKYDLRRVEDVYYDVKIRGL--AP-SS----------------------------
