# Supplementary material for: Orchid Phylotranscriptomics: The Prospects of Repurposing Multi-Tissue Transcriptomes for Phylogenetic Analysis and Beyond
Source: Front Plant Sci. 2022 May 27;13:910362. doi: 10.3389/fpls.2022.910362 (PMC9196242; doi:10.3389/fpls.2022.910362)
Supplement: Supplementary file 4 [file Data_Sheet_3.zip › ortho_MSA/r1/OG0008981.fa]

>ANOEemei
---------------------------------MADVNFESLAEASSGAVGALVSTTVLYPLDTCKTKYQADVGSNGQQKYRNFSDVLFEAISKGQFLSLYQGLGTKNLQSVIAQFVYFYGYSYLKRFYLVKSGVKSIGTTMNLLIAAAAGACTAIVTQPLDTAASRMQTSAYGKSKGLWETLTNGSCTEAFDGLSISLVLTSNPAIQYTVFDQLKQRLIQHKQRQT-LAS----G-SSPESLSASSAFLVGAISKTVATIITYPLIRCKVMIQAA--DH-EDESTKPKPKSNKTITSSFSSIWKEEGVPGFFKGLQAQILKTVLSSALLLMIKEKISKFTWIALLALRQYLFVSKKRVK--NA------------------
>ANOEroxb
---------------------------------MADVNFESLAEASSGAVGALVSTTVLYPLDTCKTKYQADVGSNGQQKYRNFSDVLYEAVSKEQFLSLYQGLGTKNLQSVIAQFVYFYGYSYFKRFYLVKSGVKSIGTTMNLLIAAAAGACTAIVTQPLDTAASRMQTSAYGKSKGLWETLTNGSCTEAFDGLSISLVLTSNPAIQYTVFDQLKQRLIQHKQRQT-LAS----G-SSPESLSAFSAFLVGAISKTVATIITYPLIRCKVMIQAA--DH-EDESTKPKPKSNKTITSSFSSIWKEEGVPGFFKGLQAQILKTVLSSALLLMIKEKISKFTWIALLALRRYLFVSKKRVK--NA------------------
>APOSodor
---------------------------------MAGVNFESLAEATSGAVGALVSTTALYPLDTCKTRYQAEARSNGRRKYRNLSDVVFEAISKGQILSLYQGLGTKNLQSVIAQFVYFYGYSYFKRLYLVKSGVKSIGTKANLIIAAAAGACTAIMTQPLDMASSRMQTSAFGKSKGLLETLSTRSWTEAFDGLSISLLLTSNPAIQYTVFDQLKQRLVTRPKSQS-SIS-GSSG-SSPQSLSAFSAFLLGAVSKSIATVITYPLIRCKVIIQATEDED-EDESEESHAKSAKTITGVLSSVWRKEGIPGYFKGLQAQILKTVLSSALLLMIKEKISRFTWITMLALRRSLLASKKMLK--ST------------------
>APOSshen
---------------------------------MAGVNFESLAEATSGAVGALVSTTALYPLDTCKTRYQAEARSNGRRKYRNLSDVVFEAISKGQILSLYQGLGTKNLQSVIAQFVYFYGYSYFKRLYLVKSGVKSIGTKANLIIAATAGACTAIMTQPLDMASSRMQTSAFGKSKGLLETLSTRSWTEAFDGLSISLLLTSNPAIQYTVFDQLKQRLVTRPKSQS-SIS-GSSG-SSPQSLSAFSAFLLGAVSKSIATVITYPLIRCKVIIQATEDED-EDESEESHAKSAKTITGVLSSVWKKEGIPGYFKGLQAQILKTVLSSALLLMIKEKISRFTWITMLALRRSLLASKKMLK--ST------------------
>BORYspha
---------------------------------MAGLNLESISEAASGAIGALVSTTVLYPLDTCKTKYQAEVRSHGQQKYRNLSDVFWEAVSTRQFFSLYQGLGTKNLLSFISQFAYFYGYSYIKRLYLKKSGAKSIGTKANLLIAAAAGACTAIVTQPLDTASSRMQTSAFGKSKGLWEMLSECSLSEAFDGLGISLLLTSNPAIQYTVFDQLKQRLLKGR-----NAS----G-SSPEALSAFSAFVLGAVSKSVATILTYPAIRCKVMIQAA--DH-EDESKNAQSKTPKTVLGAVSAIWGKEGIPGFYKGLHAQILKTVLSSALLLMIKEKISKFTWVSILALRRFLLVSQRRVK--SA------------------
>CALAcreb
---------------------------------MADVNFESLAEAASGAVGALVSTTVLYPLDTCKTKYQADVGSHGLQKYRNFSDVLFEAISKGQILSLYQGLGTKNLQSVIAQFVYFYGYSYFKRLYLVKSGVKSIGTIMNLVIAAAAGGCTAIVTQPLDTAASRMQTCAFGKSKGLWETLTNGSWTETFDGLSISLLLTTNPAIQYTVFDQLKQRLTKQHQSKR-LSS----G-SSPESLSASSAFLLGAISKTIATIITYPLIRCKVMIQAS--DL-EDESNKPKPKSAKTITGSLSSIWKEEGVPGFFKGLQAQILKTVLSSALLLMIKEKISRFTWISMLALRQYLFVSTKRVK--NT------------------
>CALAplic
---------------------------------MADVNFESLAEAASGAVGALVSTTVLYPLDTCKTKYQADVGSHGLQKYRNFSDVLFEAISKGQILSLYQGLGTKNLQSVIAQFVYFYGYSYFKRLYLVKSGVKSIGTIMNLVIAAAAGGCTAIVTQPLDTAASRMQTCAFGKSKGLWETLTNGSWTETFDGLSISLLLTTNPAIQYTVFDQLKQRLTKQHQSKR-LSS----G-SSPESLSASSAFLLGAISKTIATIITYPLIRCKVMIQAS--DL-EDESNKPKPKSAKTITGSLSSIWKEEGVPGFFKGLQAQILKTVLSSALLLMIKEKISRFTWISMLALRQYLFVSTKRVK--NT------------------
>CALAsini
---------------------------------MADVNFESLAEATSGAVGALVSTTVLYPLDTCKTRYQAEVGSLGQKKYRNLSDVLFEAISKGQILSLYQGLSTKNLQSVLAQFVYFYGYSYFKRLYLVKSGVKSIGTTVNLIIAAAAAACTAIISQPLDTAASRMQTSAFGKSKGLWETLTSGSLTEAFDGLSISLVLTSNPAIQYTVFDQLKQTFIKRKQSKQ-SA--------SPESLSAFSAFLLGAMSKSVATIITYPLIRCKVMIQAS--DN-EDESNEPKSKSHRTITGSLSSIWKEEGIPGFFKGLQAQILKTVLSSALLLMIKEKISRFTWMAMLALRRYLIVPKKRVT--NG------------------
>CALAtsoo
---------------------------------MADVNFESLAEATSGAVGALVSTTVLYPLDTCKTRYQAEVGSLGQKKYRNLSDVLFEAISKGQILSLYQGLSTKNLQSVLAQFVYFYGYSYFKRLYLVKSGVKSIGTTVNLIIAAAAAACTAIISQPLDTAASRMQTSAFGKSKGLWETLTNGSLTEAFDGLSISLVLTSNPAIQYTVFDQLKQTFIKRQQSKQ-SA--------SPESLSAFSAFLLGAMSKSVATIITYPLIRCKVMIQAS--DN-EDESNEPKSKSHRTITGSLSSIWKEEGIPGFFKGLQAQILKTVLSSALLLMIKEKISRFTWMAMLALRRYLIASKKSQS--ILMM----------------
>CALEmajo
---------------------------------MADVNFESLAEAASGAVGALVSTTVLYPLDTCKTKYQADVGSHGQQKYRNFSDVLFEAISKGQILSLYQGLGTKNLQSVIAQFVYFYGYSYFKQLYRVKSGVKSIGTTMNLVIAASAGACTAIVTQPLDTAASRMQTCAFGKSKGLWATLTNGSWTEAFDGLSISLLLTSNPAIQYTVFDQLKQRLIKQQKSKR-PAS----G-SSPESLSAFSAFLLGAVSKTIATIITYPLIRCKVMIQAS--DL-DDEPSGPKSKPQKTIAGALASIWKEEGLPGFFKGLQAQILKTVLSSALLLMIKEKISRFTWIAMLALRRYLFVSNKRVK--DA------------------
>CEPHdama
---------------------------------MADVNFESLAEATSGAVGALVSTTALYPLDTCKTKYQAEVGSQGQQKYRNFSDVLFEAISKGQILSLYQGLATKNLQSVIAQFVYFYGYSYFKRLYLVKSGVKSIGTTVNLIIAAAAGACTAIITQPLDTAASRMQTSAFGKSKGLWETLSNGSWTETFDGLSISLVLTSNPAIQYTIFDQLKQRVIKLQQSKQ-SDS-GSTG-SSPESLSAFSAFLLGAISKSVATIITYPLIRCKVMIQAS--DH-EEESQEPKSKSHKTIIGSLSSVWKEEGIPGFFKGLQAQILKTVLSSALLLMIKEKISRFTWITMLALRRYLLVSKKRVK--NA------------------
>CHILsemi
---------------------------------MADVNFESLAEAASGAVGALVSTTVLYPLDTCKTKYQADVGFHGQQKYRNFSDVLFEAISKGQILSLYQGLGTKNLQSVIAQFVYFYGYSYFKQLYRVKSGVKSIGTTMNLVIAAAAGACTAIITQPLDTAASRMQTCAFGKSKGLWATITNGSWTEAFDGLSISLLLTSNPAIQYTVFDQLKQRLIKQQKSKR-SAS----GSSSPESLSAFSAFLLGAVSKTIATIATYPLIRCKVMIQAS--DL-EDEPSEPKSKPRKTISGGLTSIWREEGLPGFFKGLQAQILKTVLSSALLLMIKEKISRFTWIAMLALRRYLFVSNKRVK--DA------------------
>CHILtrap
---------------------------------MADVNFESLAEAASGAVGALVSTTVLYPLDTCKTKYQADVGFHGQQKYRNFSDVLFEAISKGQILSLYQGLGTKNLQSVIAQFVYFYGYSYFKQLYRVKSGVKSIGTTMNLVIAAAAGACTAIITQPLDTAASRMQTCAFGKSKGLWATITNGSWTEAFDGLSISLLLTSNPAIQYTVFDQLKQRLVKQQKSKR-SAS----G-SSPESLSAFSAFLLGAVSKTIATIATYPLIRCKVMIQAS--DL-EDEPSKPKSKPRKTISGGLTSIWREEGLPGFFKGLQAQILKTVLSSALLLMIKEKISRFTWIAMLALRRYLFVSNKRVK----------------------
>CORYacti
---------------------------------MADVNFDSLVEAASGAVGALVSTTALYPLDTCKTKYQADVGSYGQQKYRNFSDVLFEAISKGQILSLYQGLGTKNLQSVIAQFVYFYGYSYFKRLYLVKSGVKSIGTTMNLVIAAAAGGCTAMVTQPLDTAASRMQTSAFGKSKGLWETLTNGSWAGAFDGLSISLLLTSNPAIQYTVFDQLKQRLIKQQQSKR---S----G-SSPESLSAFSAFLLGAISKSIATIITYPLIRCKVMIQAS--DL-DDGSGEPKTKSNKTISGGLSSIWKEEGVPGFYKGLQAQILKTVLSSALLLMIKEKISRFTWISMLALRRYLFVSNKKVK--NT------------------
>CREMappe
---------------------------------MADVNFESLAEATSGAVGALVSTTVLYPLDTCKTRYQAEVGSHGQKKYRSPSDALFEAISKGHILSLYQGLGTKNLQSVIAQFLYFYGYSYFKRLYLVKSGAKSIGTTMNLIIAAAAGTCTAVITQPLDTAASKMQTSAFGKSKGLWETLTNGSLTEAFDGLSISLVLTSNPAIQYTVFDQLKLIFIKRQQSKR-SAS-GSAG-SSPESLSASSAFLLGAMSKSVATILTYPLIRCKVMMQAS--DHEEDGSNEPKSKPHKTIVGGLSSIWKEEGFPGFFKGLQAQILKTVLSSALLLMIKEKILRFTWIAMLALRRYLLASKKRVK--NA------------------
>CRYPlept
---------------------------------MADVNFESLAEAASGAVGALVSTTVLYPLDTCKTKYQADAGCHGQQKYRKLSDVLFEAISKGQILSLYQGLGTKNLQSVIAQFVYFYGYSYFKRLYLVNSEVKSIGTAMNLAIAAAAGGCTAIVTQPLDTAASRMQTSAFGKSKGLWETLTDGSWTEAFDGLSISLLLTSNPAIQYTVFDQLKQRHIKQQLNKR-SAS----G-SSPESLSAFSAFLLGAISKSIATIITYPLIRCKVMIQAS--DL-EEESSESKPKSSKTVTGVLSSIWKEEGIPGFFKGLQAQILKTVLSSALLLMIKEKISRLLGSQCSHLGDICLFLTRGLRIHNERLCY------SCGDYSLY
>CYMBensi
---------------------------------MADVNFESLAEATSGAIGALVSTTVLYPLDTCKTRYQAEVGSHGQKKYRNLSDVLFEAISKGQILSLYQGLSTKNLQSFIAQFVYFYGYSYFKRLYLVKSGVKSIGTTVNLIIAAAAGACTAIITQPLDTAASRMQTSAFGKSKGLWETLSNGSLTEAFDGLSISLVLTSNPAIQYTVFDQLKQVFIKQQQRKR-SAS-GSVG-SSPESLSASSAFLLGALSKSVATIITYPLIRCKVMIQAS--GH-EDESNVPKSKSHKTILGGLSSIWKEEGIPGFFKGLQAQILKTVLSSALLLMIKEKISRFTWITMLALRRYLLVSKKRLK--NA------------------
>CYMBmann
---------------------------------MADVNFESLAEATSGAIGALVSTTVLYPLDTCKTRYQAEVGSHGQKKYRNLSDVLFEAISKGQILSLYQGLSTKNLQSFIAQFVYFYGYSYFKRLYLVKSGVKSIGTTVNLIIAAAAGACTAIITQPLDTAASRMQTSAFGKSKGLWETLSNGSLTEAFDGLSISLVLTSNPAIQYTVFDQLKQVFIKRPPRKR-SAS-GSVG-SSPESLSASSAFLLGALSKSVATIITYPLIRCKVMIQAS--DH-EDESNEPKSKSHKTILGGLSSIWKEEGIPGFFKGLQAQILKTVLSSALLLMIKEKISRFTWIAMLALRRYLLVSKKRLK--NA------------------
>CYPRbard
---------------------------------MADVNFESLAEATSGAVGALVSTTVLYPLDTCKTKYQAEVQSHGKQKYKNLSDVLFEAISKGQVLSLYQGLGTKNLHSVIAQFVYFYGYSYFKRLYLVKTGVKSIGTTANMVIAAAAGACTAIVTQPLDTASSKMQTSAFGKSRGLWEILSNGSWTEAFDGLSISLLLTSNPAIQYTVFDQLKQRLIKRQKIKQ-SVT-GSAG-SSSQSLSAFSAFLLGAISKSVATILTYPLIRCKVMIQAA--EH-EDESKEIQSKSSKTITGGLSSIWKQEGISGFFKGLQSQILKTVLSSALLLMIKEKISRFTWITILALRQYLLVSKKRVK--NT------------------
>CYPRflav
---------------------------------MADVNFESLAEATSGAVGALVSTTVFYPLDTCKTKYQAEVQSHGKQKYKNLSDVLFEAISKGQVLSLYQGLGTKNLHSVIAQFVYFYGYSYFKRLYLVKTGVKSIGTTANMVIAAAAGACTAIVTQPLDTASSKMQTSSFGKSKGLWEILSNGSWTEAFDGLSISLLLTSNPAIQYTVFDQLKQRLIKKQQIKQ-SVT-GSAG-SSSQSLSAFSAFLLGAISKSVATILTYPLIRCKVMIQAA--EH-EDESKEVQSKSSKTITGGLSSIWKQEGILGFFKGLQSQILKTVLSSALLLMIKEKISRFTWITILALRRYLLVSKKRVK--NT------------------
>DACThata
---------------------------------MADVNFESLSEAASGAVGALVSTTVLYPLDTCKTKYQADGGSHGQQKYRNFSDVLFEAISKGQILSLYQGLGTKNLQSVIAQFVYFYGYSYFKRLYVVKSGVKSIGTTMNLVIAAVAGACTAIVTQPLDTAASRMQTSAFGKSKGLWETLTNGSWTEAFDGLSISLVLTSNPAIQYTVFDQLKQRLMKKQQSKK-SAS----G-SSPESLSAFSAFLLGAISKSLATIITYPLIRCKVMIQAS--DH-EDGSGEPKPKSLKTIPGVLSSIWKEEGVPGFFKGLQAQILKTVLSSALLLMIKEKISRFTWISMLALRRYLFVSTKRVK--NT------------------
>DENDchryso
---------------------------------MANVNFESLAEATSGAVGALVSTTVLYPLDTCKTKYQAEVGSHGQKKYRKLSDVLFEAISKGQILSLYQGLGTKNLQSVIAQFVYFYGYSYFKRLYLVKSGFKSIGTTVNLIIAAFAGACTAIITQPLDTAASRMQTSAFGKSKGLWETLSNGSLSEAFDGLSISLVLTSNPAIQYTVFDQLKQRFIQRQQSKQ-SAS-GSAG-SSPESLSAFSAFLLGAMSKSVATIITYPLIRCKVMIQAS--NL-EDESNEPKPKSNKTISGCLSSIWNEEGIPGLFKGLQAQILKTVLSSALLLMIKEKISRFTWITMLALRRYLLVSKKRVK--NA------------------
>DENDnobi
---------------------------------MANVNFESLAEATSGAVGALVSTAVLYPLDTCKTKYQAEVGSHGQKKYRKLSDVLFEAISKGQILSLYQGLGTKNLQSVIAQFVYFYGYSYFKRLYLVKSGFKSIGTTVNLIIAAFAGACTAIITQPLDTAASRMQTSAFGKSKGLWETLSNGSLSEVFDGLSISLVLTSNPAIQYTVFDQLKQRFIQRQQSKQ-SAS-GSAG-SSPESLSAFSAFLLGAMSKSVATIITYPLIRCKVMIQAS--NH-EDESIEPKPESNKTISGCLSSIWKEEGVPGLFKGLQAQILKTVLSSALLLMIKEKISRFTWITMLALRRYLLVSKKRVK--NA------------------
>DIURorie
---------------------------------MADVNFESLAEAASGAVGALVSTTVLYPLDTCKTKYQADVGSHGQQKYRNFSDVLFEAVSKGQILSLYQGLGTKNLQSVIAQFVYFYGYSYFKRLYLVKSGVKSIGTTMNLVIAAAAGACTAFITQPLDTAASRMQTSAFGKSKGLSETLSNGSWTEAFDGLSISLLLTSNPAIQYTVFDQLKHRIIKKQESKR-LAS---SG-SSPESLSAFSAFLLGAVSKSAATILTYPLIRCKVMIQAS--DI-EDESSELKPKSNKTISGGLASIWKEEGVPGFFKGLQAQILKTVLSSALLLMIKEKISRFTWISMLALRRYLFLSNKRVK--ST------------------
>DRAKelas
---------------------------------MADVNIESLAEAASGAVGALVSTTVLYPLDTCKTKYQADVGSHGQQKYRNFSDVLFEAISKGQILSLYQGLGTKNLQSVIAQFVYFYGYSYFKQLYRVKSGVNSIGTTMNLVIAAAAGACTAIVTQPLDTAASRMQTCAFGKSKGLWATLSNGSWTEAFDGLSISLLLTSNPAIQYTVFDQLKQRLIKQQKSKS-AAP----D-SSPESLSAFSAFLLGAVSKTIATILTYPLIRCKVMIQAS--DL-DDDSSAPKSKPRKTITGGLTSIWNEEGLPGFFKGLQAQILKTVLSSALLLMIKEKISRLTWISLLAVRRYLFVSSKRVK--DA------------------
>DRAKthyn
---------------------------------MADVNIESLAEAASGAVGALVSTTVLYPLDTCKTKYQADVGSHGQQKYRNFSDVLFEAISKGQILSLYQGLGTKNLQSVIAQFVYFYGYSYFKQLYRVKSGVNSIGTTMNLVIAAAAGACTAIVTQPLDTAASRMQTCAFGKSKGLWATLSNGSWTEAFDGLSISLLLTSNPAIQYTVFDQLKQRLIKQQKSKI-SAP----G-SSPESLSAFSAFLLGAVSKTIATIATYPLIRCKVMIQAS--DL-DDDSSAPKSKPQKTITGGLTSIWNEEGLPGFFKGLQAQILKTVLSSALLLMIKEKISSLTWISLLAVRRYLVVSSKRVK--DA------------------
>EPIDfulg
---------------------------------MADVNFESLAEATSGAVGALVSTTVLYPLDTCKTRYQAEVGSHGQKKYRNLSDVLFEAISKGQILSLYQGLGTKNLQSVIAQFVYFYGYSYFKRLYLVKSGVKSIGTTMNLIIAAAAGACTAIITQPLDTAASRMQTSAFGKSKGLWETLTNGSLTEAFDGLSISLVLTSNPAIQYTVFDQLKLMFIKRQQSKR-TAS-GSTG-SSPESLSASSAFLLGAMSKSVATIITYPLIRCKVMIQAS--DH-EDESNEPKSKSQKTIIGGLSSIWKEEGIPGFFKGLQAQILKTVLSSALLLMIKEKILRFTWITMLALRRYLLVSKKRVK--NA------------------
>EPIDpuni
---------------------------------MADVNFESLAEATSGAVGALVSTTVLYPLDTCKTRYQAEVGSHGQKKYRNLSDVLFEAISKGQILSLYQGLGTKNLQSVIAQFVYFYGYSYFKRLYLVKSGVKSIGTTMNLIIAAAAGACTAIITQPLDTAASRMQTSAFGKSKGLWETLTNGSLTEAFDGLSISLVLTSNPAIQYTVFDQLKLMFIKRQQSKR-TAS-GSTG-SSPESLSASSAFLLGAMSKSVATILTYPLIRCKVMIQAS--DH-EDESNEPKSKSHKTIIGGLSSIWKEEGIPGFFKGLQAQILKTVLSSALLLMIKEKILRFTWITMLALRRYLLVSKKRVK--NA------------------
>EPIPhell
---------------------------------MADVNFESLAEATSGAVGALVSTTVLYPLDTCKTRYQAEVGSQGQQKYRNFSDVLFEAISKGQILSLYQGLGTKNLQSVIAQFVYFYGYSYFKRLYLVKSGVKSIGTGVNLIIAAAAGACTAIVTQPLDTAASRMQTSAFGKSKGLWETLSNGSWTEAFDGLSISLVLTSNPAIQYTIFDQLKQRVIKVQQSKQ-SVS-SSAG-SSPESLSAFSAFLLGAISKSVATIITYPLIRCKVMIQAS--DH-EDESKEPKSKSHKTIIGSLSSVWKEEGIPGFYKGLQAQILKTVLSSALLLMIKEKISSFTWITMLALRRYLLVSKKRVK--NA------------------
>EPIPpurp
---------------------------------MADVNFESLAEATSGAVGALVSTTVLYPLDTCKTRYQAEVGSQGQQKYRNFSDVLFEAISKGQILSLYQGLGTKNLQSVIAQFVYFYGYSYFKRLYLVKSGVKSIGTGVNLIIAAAAGACTAIVTQPLDTAASRMQTSAFGKSKGLWETLSNGSWTEAFDGLSISLVLTSNPAIQYTIFDQLKQRVIKVQQSKQ-SVS-SSAG-SSPESLSAFSAFLLGAISKSVATIITYPLIRCKVMIQAS--DH-EDESKEPKSKSHKTIIGSLSSVWKEEGIPGFYKGLQAQILKTVLSSALLLMIKEKISSFTWITMLALRRYLLVSKKRVK--NA------------------
>ERYCcris
---------------------------------MADVNFESLVEATSGAVGALVSTTALYPLDTCKTRYQADVGFHG-QKYRNLSDVLFEALSKGQILSLYQGLGTKNLQSVIAQFVYFYGYSYFKRFYLLKSGVKSIGTTVNLIIAAAAGACTAIITQPLDTAASRMQTSAFGKSKGLWETLSNGSLTEAFDGLSISLVLTSNPAIQYTAFDQLKLLFIKRQQRMQ-SIS-GSTG-SSPETLSAFSAFLLGAISKSVATILTYPLIRCKVMMQAS--D--EGESTESNSKSHKTILGGLASIWKEEGILGFFKGLQAQILKTVLSSALLLMIKEKVSRFTLVAMLALRRYMLVSKKRMK--NA------------------
>ERYCpuss
---------------------------------MANVNFESLVEATSGAIGALVSTTALYPLDTCKTRYQADVGFHG-KKYRNLSDVLFEALTKGQILSLYQGLGTKNLQSVIAQFVYFYGYSYFKRFYLLKSGVKSIGTTVNLIIAAAAGACTAIITQPLDTAASRMQTSAFGKSKGLWETLSNGSLTEAFDGLSISLVLTSNPAIQYTAFDQLKLLFIKRQQRMQ-SIS-GSTG-SSPETLSAFSAFLLGAISKSVATILTYPLIRCKVMIQAS--D--ESESNESNSKSHKTILGGLSSIWKEEGIPGFFKGLQAQILKTVLSSALLLMIKEKVSRFTLIAMLALKQYMLVSKKRMK--NA------------------
>GALEfabe
---------------------------------MPGVYFESLAEATSGAMGALVSTTVLYPLDTCKTRYQAEVRSHGHQKYRNLSDVLFEALSKGHVLSLYQGLGTKNLHSVIAQFVYFYGYSYFKSLYIVKSGVKSIGTTANLIIAAAAGACTAIVTQPLDTASSRMQTSAFGKSKGLFETFSSGSWSEAYDGLGISLILTSNPAIQYTLFDQLKQRHIKGKQGKL-SSS-GSSG-RSEGSLSAFAAFFLGAISKTVATIITYPLIRCKIMVQAA--NN-EDESNEAASKHPKTIVGSLCSIWKREGVLGFFKGLQAQILKTVLSSALLLMVKEKISRFTWISMLALRRYLLVSSKRLK--NA------------------
>GASTelat
---------------------------------MADVNFESLAEATAGAVGAFASTTVLYPLDTCKTKYQAEVGSCGQMKYRNLSDVLLEAISKGQILSLYQGLSTKNLQSVIAQFVYFYGYSYFKQLYLVKCGVQSIGTTVNLIIAAAAGACTAIITQPLDTAASRMQTSAFGKSKGLWQTLSNGSWTEAFDGLSISLVLTSNPAIQYTVFDQLKQRFLKRQQSHS-AAS-GSAS-SSPDSLSALWAFSLGAISKTVATILTYPLIRCKVMIQAA--DR-DGDDNESKSKSSKTVLGCLSSIWKEEGIPGFFKGLQAQILKTVLSSALLLMIKEKISRFTWITLLALRRHLLLSNKRVK--NA------------------
>GOODfuma
ME------------------------------KMADVNFESLAEASSGAVGALVSTTVLYPLDTCKTKFQADVGSNGQQKYRNFSDVLFEAISKGQIISLYQGLGTKNLQSIIAQFVYFYGYSYFKRLYLVKSGVKSIGTTMNLLIAAAAGACTAIVTQPLDTAASRMQTSAFGKSKGLWETLTNGSWTEAFDGLSISLVLTSNPAIQYTVFDQLKQRLIKQKQRQI-LAS----G-SSPESLSAFSAFLVGAISKTVATIITYPLIRCKVMIQAS--DH-EDESTKPKPMSNKTITSSFSSIWKEEGVPGFFKGLQAQILKTVLSSALLLMIKEKIYRFTWIALLALRRYLFVSKKRVK--NT------------------
>GOODpube
---------------------------------MADVNFESLAEASSGAVGALVSTTVLYPLDTCKTKYQADVGSYGQQKYRNFSDVLFEAISKGQIISLYQGLGTKNLQSIIAQFVYFYGYSYFKRLYLVKSGVKSIGTTMNLLIAATAGACTAIVTQPLDTAASRMQTSAFGKSKGLWETLTNGSWTEAFDGLSISLVLTSNPAIQYTVFDQLKQRLIKQKQRQI-LAS----G-SSPESLSAFSAFLIGAISKTVATIITYPLIRCKVMIQAS--DH-EDESTKPKPKSNKTITSSFSSIWKEEGVPGFFKGLQAQIFKTVLSSALLLMIKEKISRFTWIALLALQRYLFVSKKRVK--NT------------------
>GYMNdens
---------------------------------MADVNFESLSEAASGAVGALVSTTVLYPLDTCKTKYQADGGSHGQQKYRNFSDVLFEAISKGQILSLYQGLGTKNLQSVIAQFVYFYGYSYFKRLYMVKSGVKSIGTTMNLVIAAVAGACTAIVTQPLDTAASRMQTSAFGKSKGLWETLTNGSWTEAFDGLSISLVLTSNPAIQYTVFDQLKQRLVKKQQIKK-SAS----G-SSPESLSAFTAFLLGAISKSLATIITYPLIRCKVMIQAS--DH-EDGSGEPIPKSQKTIPGVLSSIWNEEGVPGFFKGLQAQILKTVLSSALLLMIKEKISRFTWISMLALRRYLFVSTKRVK--NT------------------
>GYMNodor
---------------------------------MADVNFESLSEAASGAVGALVSTTVLYPLDTCKTKYQADGGSHGQQKYRNFSDVLFEAISKGQILSLYQGLGTKNLQSVIAQFVYFYGYSYFKRLYVVKSGVKSIGTTMNLVIAAVAGACTAIVTQPLDTAASRMQTSAFGKSKGLWETLTNGSWTEAFDGLSISLVLTSNPAIQYTVFDQLKQRLMKKQQSKK-SAS----G-SSPESLSAFSAFLLGAISKSLATIITYPLIRCKVMIQAS--DH-EDGSGEPKPKSLKTIPGVLSSIWNEEGVPGFFKGLQAQILKTVLSSALLLMIKEKISRFTWISMLALRRYLFVSTKRVK--NT------------------
>HABElong
---------------------------------MADVNFESLAEAASGAVGALVSTTVLYPLDTCKTKYQADGGSHGQQKYRSFSDVLFEAISKGQILSLYQGLGTKNLQSVIAQFVYFYGYSYFKRLYVVKSGVKSIGTTMNLVIAAVAGACTAIVTQPLDTAASRMQTSAFGKSKGLWETLTNGSWTEAFDGLSISLLLTSNPAIQYTVFDQLKQKLIKKQQSKK-SAS----G-SSPESLSAFSAFLLGAISKSVATFITYPLIRCKVMIQAS--DH-DDGSGEPKPKPQKTIAGVLSSIWKEEGVPGFFKGLQAQILKTVLSSALLLMIKEKISSFTWIAMLALRRYLFASTKRVK--NS------------------
>HABEpant
---------------------------------MADVNFESLAEAASGAVGALVSTTVLYPLDTCKTKYQADGGSHGQQKYRSFSDVLFEAISKGQILSLYQGLGTKNLQSVIAQFVYFYGYSYFKRLYVVKSGVKSIGTTMNLVIAAVAGACTAIVTQPLDTAASRMQTSAFGKSKGLWETLTNGSWTEAFDGLSISLLLTSNPAIQYTVFDQLKQKLIKKQQSKK-SAS----G-SSPESLSAFSAFLLGAISKSVATFITYPLIRCKVMIQAS--DH-DDGSGEPKPKPQKTIAGVLSSIWKEEGVPGFFKGLQAQILKTVLSSALLLMIKEKISSFTWIAMLALRRYLFASTKRVK--NS------------------
>HAEMdisc
---------------------------------MADVNFESLAEASSGAVGALVSTTILYPLDTCKTKYQADVGSNGQQKYRNFSDVLFEAISKGQILSLYQGLGTKNLQSVIAQFVYFYGYSYFKRLYLVKSGVKSIGTTMNLLIAAAAGACTAIVTQPLDTAASRMQTSAYGKSKGLWETLTNGSCTEAFDGLSISLVLTSNPAIQYTVFDQLKQRLLKHKQQQT-LAS----G-SSPESLSAFSAFLVGAISKTVATIITYPLIRCKVMIQAS--DH-EDESTKPKPKSNKTISTSFSSIWKEEGVPGFFKGLQAQILKTVLSSALLLMIKEKISKFTWIALLALQRYLFVSKKRVR--NT------------------
>HEMIforr
---------------------------------MAEANLESLAEAASGAVGALASTTVLYPLDTCKTKYQADGGSQGQQKYRKFSDVLFDAISKGQILSLYQGLGTKNLQSVIAQFVYFYGYSYFKRLYVTKSGVKSIRTTMNLVIAAVAGACTAIVTQPLDTAASRMQTSAFGKSKGLWETLTNGSWTEAFDGLSISLVLTSNPAIQYTVFDQLKQRLMKKQQSKK-SAS----G-SSPESLSAFSAFLLGAISKSVATIITYPLIRCKVMIQAS--DH-EDGSGEPKPKPQKTITGVLSSIWKEEGVPGFFKGLQAQILKTVLSSALLLMIKEKISRFTWISILALRRYLFVSTKRVK--NT------------------
>HYPOheme
---------------------------------MAGLNLDSLSEATSGAVGALVSTTVLYPLDTCKTKYQAEVRSHGQQKYRNLSDVLWEAISTRQVLSLYQGLGTKNLQSFISQFVYFYGYSYFKKLYLKKSGAKSIGAKANLLVAAAAGACTVVVTQPLDTASSRMQTSAFGKSKGLWETLSEGSWSEAFDGLGISLLLTANPSIQYTVFDQLKHRVLTRQSEQ--NGT-RS-T-GSPESLSAFSAFVLGAVSKSVATILTYPLIRCKVMIQAA--DH-DEESENSQPKTPKTMLGALYAIWGKEGIPGFYKGLQAQILKTVLSSALLLMIKEKISRFTWISILAQQRYLLVSPKRVK--SA------------------
>LANAlana
---------------------------------MAGLNLESLSEATSGAVGALVSTTVLYPLDTCKTKFQAEVRSHGQQKYRNLSDVFWEAISTRQVLSLYQGIGTKNLQSFISQFVYFYGYSYFKRRYLEKSGFKSVGTKANLIVAAAAGACTAIVTQPLDTASSRMQTSDFGKSKGLWETLSEGSWSEAFDGLGISLLLTSNPAIQYTVFDQLKQRVLTRQSKK--NVS----G-SSPEALSAFSAFVLGAVSKSVATILTYPAIRCKVMIQAA--GH-DDESKNSPPKAPKTMLGALCAIWGKEGIPGFFKGLQAQILKTVLSSALLLMIKEKISRFTWVSMLALQRYLLVSPRRVK--KA------------------
>LECAnigr
---------------------------------MSGVNIESLAEATSGAIGALVSTTVLYPLDTCKTKYQAEVRSEGHQKYRSLSDVLFEAVSKGHVHSLYQGLGTKNLHSVIAQFVYFYGYSYFKRLYIVKSKVKTIGTTANLIIAAAAGACTAIVTQPLDTASSRMQTSAFGKSKGLFETLSNGSWTKAFDGLGISLVLTSNPAIQYTIFDQLKQRHIKRKQSKR-SLS-GLAD-HSAESLSAFSAFLLGAVSKSVATIITYPLIRCKVMVQAA--DN-EDGSNEALSKYPKTIPGSLCSILKKEGIPGFFKGLQAQILKTVLSSALLLMIKEKISRFTWISILALRRYLLVSSKRLR--KRR-----------ENYEVR
>LIMOabor
---------------------------------MADVNFESLAEASSGAVGALVSTTVLYPLDTCKTKYQAEVGSQGQQKYRNFSDVLFEAISKGQILSLYQGLGTKNLQSVIAQFVYFYGYSYFKRLYLVKSGVKSIGTAVNLIIAAAAGACTAIVTQPLDTAASKMQTSAFGKSKGLWKTLSNDSWAEAFDGLSISLVLTSNPAIQYTIFDQLKQRVIKLQENKQ-SVS-GSAG-SSPESLSAFSAFLLGAVSKSVATIITYPLIRCKVMIQAS--DH-EDESKDPKSKSPKTIIGSLSSVWKEEGIPGFFKGLQAQILKTVLSSALLLMIKEKISRFTWITMLALRRYLLVSKKRVK--NA------------------
>MASDpict
---------------------------------MAEVNFESLAEATSGAVGALVSTTLLYPLDTCKTRYQAEVGSRGHKKYRNFSDVLFEAISKGQILSLYQGLSTKNLQAVIAQFVYFYGYSYFKRLYLVKNGVKSIGTTVNLIIAAAAGACTAIITQPLDTAASRMQTSAFGKSKGLWETLTNGSLTEAFDGLGISLVLTSNPAIQYTVFDQLKQIFIMRQQSKQ-SAP-GSTG-SSPESLTVFSAFLLGAMSKSVATIITYPLIRCKVMIQAS--DH-EDESNEPKSKSHKTIIGGLSSIWKEEGIPGFFKGLQAQILKTVLSSALLLTIKEKIFRFTWIAMIALRRYLLVSKMRLK--NA------------------
>MEXIxero
---------------------------------MADVNFESLAEATSGAVGALVSTTVLYPLDTCKTKYQAEVQSHGKQKYRNLTDVLYEAISKGEIISLYQGLGTKNLHSVIAQFVYFYGYSYFKRLYQVKAGVKSIGTTANIVIAAAAGACTAIVTQPLDTASSKMQTSAFGKSKGLWETLSNGSWTEAFDGLSISLLLTSNPAIQYTVFDQLKQRLITRQQSRQ-SVT-GSAG-SSSQSLSAFSAFLLGAISKSVATILTYPLIRCKVMIQAA--ER-EDESKEVQSKSSKTITGGLSSIWKQEGILGFFKGLQSQILKTVLSSALLLMIKEKISRFTWITMLALRQYLLVSKKRVK--IT------------------
>MICRparv
---------------------------------MADVNFESLAEAASGAVGALVSTAVLYPLDTCKTKYQADVGSPGQQKYRNFSDVLFEAISKRQILSLYQGLGTKNLQSVIAQFVYFYGYSYFKRLYLMKSGAKSIGTTMNLVIAAAAGGCTAIITQPLDTAASRMQTSAFGKSKGLWETLTNGSWTEAFDGLTISLLLTSNPAIQYTVFDQLKQRLIKQQQIKR-LPS----S-SSPESLSAFSAFLLGAISKSIATILTYPLIRCKVMIQAS--DL-EDESGKPKSKSHKTISGGLSSIWKEEGVPGFFKGLQAQIIKTVLSSALLLMIKEKISRFTWIAMLALRRYLFVSVKRVK--NT------------------
>MOLIcapi
---------------------------------MAGLNLESLSEATSGAVGALVSTTVLYPLDTCKTKYQAEVRSHGQRKYRNLSDVLWEAISTRQVLSLYQGLGTKNLQSFISQFVYFYGYSYFKKLYLKKSGAKSIGTKANLLVAAAAGACTVVMTQPLDTASSRMQTSAFGKSKGLWETLSEGSWSEAFDGLGISLLLTINPSIQYTVFDQLKHRVLTRQSEQ--NVT-RS-A-GSPESLSAFSAFVLGAVSKSVATILTYPLIRCKVMIQAA--DH-DEESKNSQPKAPKTMLGALYAIWGKEGILGFYKGLQAQILKTVLSSALLLMIKEKISRFAWISILALRRYLLLSPKRLK--SA------------------
>NEUWmali
---------------------------------MAGVNFESLAEATSGAVGALVSSTVLYPLDTCKTRYQAEARSDGKQKYRNLSDVLFEAISKGHILSLYQGLGTKNLQSVIAQFVYFYGYSYFKRLYLVKSGVKSIGTKANLIIAAAAGACTSIITQPLDTASSRMQTSAFGKSKGLLETFSNGSWTEAFDGLSISLLLTSNPAIQYTVFDQLKQRLVTRGQSQS-STS-SSAG-SSPQSVSAFSAFLLGAVSKSIATVITYPLIRCKVIIQAT--DH-EDESKESHIKSAKTVTGVLSSVWKKEGIPGYFKGFQAQILKTVLSSALLLMIKEKISRFTWMTMLAFRRYLVFQEDGKKLLNLSTVFPIVRQAANKRFSS-
>NEUWzoll
---------------------------------MAGVNFVSLAEATSGAVGALVSSTVLYPLDTCKTRYQAEARSDGKQKYRNLSDVLFEAVSKGQILSLYQGLGTKNLQSVIAQFVYFYGYSYFKRLYLVKSGVKSIGTKANLIIAAAAGACTAVITQPLDTASSRMQTSAFGKSKGLLETLSSGSWTEAFDGLSISLLLTSNPAIQYTVFDQLKQRLVTRKQSRS-SIS-GSVG-SSPQSLSAFSAFLLGAMSKSIATVLTYPLIRCKIMIQAT--DH-EDESKDSHTKSAKTITGVLSSVWKKEGFTGYFKGLQAQILKTVLSSALLLMIKEKISRFTWIAMLSLKRYLLVSKKMVK--NT------------------
>OECEmacu
---------------------------------MANVNFESLVEATSGAVGALVSTTALYPLDTCKTRYQAEVGFHGQKKYRNLSDVLFEALSKGQIFSLYQGLGTKNLQSVIAQFVYFYGYSYFKRLYLLKSGVKSIGTTVNLVIAAAAGACTAIITQPLDTAASRMQTSAFGKSKGLWETLSNGSLTEAFDGLSISLVLTSNPAIQYTVFDQLKQIFINRQQRKQ-SSS-GSAA-SSPESLSAFSAFLLGAISKSVATILTYPLIRCKVMIQAS--DN-EDESNEANSKSHKTIIGGLSSIWKEEGIPGFFKGLQAQILKTVLSSALLLMIKEKISRFTWISMLALRRYLLVSKKRLK--NA------------------
>OPHRgarg
---------------------------------MADVKLESLSEAAAGAVGALVSTTVLYPLDTCKTKYQADGGSNGQVKYRKFSDVLFEAISKGQILSLYQGLGTKNLQSVIAQFVYFYGYSYFKRLYVVKSGAKSIGTTMNLAIAAVAGACTAIVTQPLDTAASRMQTSAFGKSKGLWETLTNGSWTEAFDGLSISLVLTSNPAIQYTVFDQLKQKLMKKQQSKK-SAS----S-SSPESLSAFSAFLLGAVSKSLATIITYPLIRCKVIIQAS--DH-EDESGEPKPKSQKTIPGVLSSIWKEEGVPGFFKGLQAQILKTVLSSALLLMIKEKISRFTWISMLALRRYLFVSTKRVK--NT------------------
>OPHRsphe
---------------------------------MADVKLESLSEAAAGAVGALVSTTVLYPLDTCKTKYQADGGSNGQVKYRKFSDVLFEAISKGQILSLYQGLGTKNLQSVIAQFVYFYGYSYFKRLYVVKSGAKSIGTTMNLAIAAVAGACTAIVTQPLDTAASRMQTSAFGKSKGLWETLTNGSWTEAFDGLSISLVLTSNPAIQYTVFDQLKQKLMKKQQSKK-SAS----S-SSPESLSAFSAFLLGAISKSLATIITYPLIRCKVIIQAS--DH-EDESGEPKPKSQKTIPGVLSSIWKEEGVPGFFKGLQAQILKTVLSSALLLMIKEKISRFTWISMLALRRYLFVSAKRVK--NT------------------
>ORCHital
---------------------------------MADVNFESLSEAASGAVGALVSTTVLYPLDTCKTKYQADCGSHGQQKYRKFSDVLFEAISKGQILSLYQGLGTKNLQSVIAQFVYFYGYSYFKRLYVVKSGVKSIGTTMNLVIAAAAGACTAIVTQPLDTAASRMQTSAFGKSKGLWETLTNGSWTEAFDGLSISLVLTSNPAIQYTVFDQLKQRLMKKQQSKK-SAS----A-SSPESLSAFSAFLLGAISKSLATIITYPLIRCKVMIQAS--DH-EDGSGEPKPKSQKTIPGVLSSIWKEEGVPGFFKGLQAQILKTVLSSALLLMIKEKISRFTWISMLALRRYLFVSTKRVK--NT------------------
>PAPHconc
---------------------------------MADLNFESLAEATSGAVGALVSTTVLYPLDTCKTKYQAEVQSHGKQKYRKLTDVLFEAISKGQILSLYQGLGTKNLHSVIAQFVYFYDYIYFKRLYQVKAGVESIGTTANMVIAAAAGACTAIVTQPLDTASSKMQTSAFGKSKGLWETLSNGSWTEAFDGLSISLLLTSNPAIQYTVFDQLKQRLIKRQQSRQ-SVT-GSLG-SSSQSLSALSAFLLGAISKSVATILTYPLIRCKVMIQAA--EH-EDESKE--SKSSKTITGGFSSIWNQEGIPGFFKGLQSQILKTVLSSALLLMIKEKISKFTWITMLALRQYLLVSKKRVK--VT------------------
>PAPHhirs
---------------------------------MADVNFESLAEATSGAVGALVSTTVLYPLDTCKTKYQAEVQSHGKQKYRKLTDVLFEAISKGQILSLYQGLGTKNLHSVIAQFVYFYGYSYFKRLYQVKAGVKSIGTTANMVIAAAAGACTAIVTQPLDTASSKMQTSAFGKSKGLWETLSNGSWTEAFDGLSISLLLTSNPAIQYTVFDQLKQRLIKRQQSRQ-LVT-GSAG-SSSQSLSALSAFLLGAISKSVATILTYPLIRCKVMIQAA--EH-EDESKE--SKSSKTITGGFSSIWNQEGIPGFFKGLQSQILKTVLSSALLLMIKEKISKVTWITILALRQYLLVSKKRVK--IT------------------
>PHAIflav
---------------------------------MADVNFESLAEATSGAVGALVSTTVLYPLDTCKTRYQAEVGSHGQKKYRNLSDVLFEAISKGQILSLYQGLSTKNLQSVLAQFVYFYGYSYFKRLYLVKSEVKSIGTTVNLIIAAAAGACTAIITQPLDTAASRMQTSAFGKSKGLWETLANGSFTEAFDGLSISLVLTSNPAIQYTVFDQLKQTFIKRQQSKQ-SAS-GSAG-SSPESLSAFSAFLLGAMSKSVATIITYPFIRCKVMIQAS--DH-EDESNEPKSKSYRTIIGSLSSIWKEEGIPGFFKGLQAQILKTVLSSALLLMIKEKISRFTWMAILALRRYLFVSKKRVT--NG------------------
>PHAItank
---------------------------------MADVNFESLAEATSGAVGALVSTTVLYPLDTCKTRYQAEVGSHGHKRYRNLSDVLFEAISKGQILSLYQGLSTKNLQSVLAQFVYFYGYSYFKRLYLVKSAVKSIGTTVNLIIAAAAGACTAIITQPLDTAASRMQTSAFGKSKGLWETLTNGSLTEAFDGLSISLVLTSNPAIQYTVFDQLKQTFIKRQQSKQ-SAS-GSAG-SSPESLSAFSAFLLGAMSKSVATIITYPLIRCKVMIQAS--DH-EDESNEPKSKSHRTIIGSLSSIWKEEGIPGFFKGLQAQILKTVLSSALLLMIKEKISRFTWMTILALRRYLFVSKKRVT--NG------------------
>PHALcorn
---------------------------------MADANFESLAEATSGAVGALVSTTVLYPLDTCKTRYQAEVGSHGQKKYRNLSDVLFEAISKEQFLSLYQGLGTKNLQSVIAQFVYFYGYSYFKRLYLMKSGVKSIGTTVNLIIAAGAGACTAIITQPLDTAASRMQTSSFGKSKGLWETLTNGSLTEAFDGLSISLVLTSNPAIQYTVFDQLKQVFLKRQQSKQ-SAS-GSAG-SSSESLSAFSAFLLGAISKSVATIITYPLIRCKVMIQAS--DH-EDESNEPKSKSHKTIIGGLSSIWKEEGIPGFFKGLQAQILKTVLSSALLLMIKEKISRFTWITMLALRRYLLVSKKRLK--NA------------------
>PHALmode
---------------------------------MADANFESLAEATSGAVGALVSTTVLYPLDTCKTRYQAEVGSHGQKKYRNLSDVFFEAISKGQFLSLYQGLGTKNLQSVIAQFVYFYGYSYFKRLYLMKCGVKSIGTTVNLIIAAGAGACTAIITQPLDTAASRMQTSSFGKSKGLWETLTNGSLTEAFDGLSISLVLTSNPAIQYTVFDQFKQVFVKRQQSKQ-SAS-GSAG-SSSESLSAFSAFLLGAISKSVATIITYPLIRCKVMIQAS--DH-EDESNEPKSKSHKTIIGGLSSIWKEEGIPGFFKGLQAQILKTVLSSALLLMIKEKISRFTWITMLALRRYLLVSKKRLK--NV------------------
>PHRAlind
---------------------------------MADVNFESLAEATSGAVGALVSTTVLYPLDTCKTKYQAEVQTYGKQKYRNLTDVFFEAISKGQILSLYQGLGTKNLHSIIAQFVYFYGYSYFKRLYQVKAGVKSIGTAANIVIAASAGACTAIVTQPLDTASSKMQTSAFGKSKGLWETLSNGSWAEAFDGLCISLLLTSNPAIQYTVFDQLKQRLIKRQQSIQ-SVT-GSAG-SSSQSLSAFSAFLLGAISKSVATILTYPLIRCKVMIQAA--EH-EDVSTEVQSKSSKTITGGLSSIWKQEGIPGFFKGLQSQILKTVLSSALLLMIKEKISRFTWITMLALRQYLLVSKKRVK--IT------------------
>PLATclav
---------------------------------MASVNFESLSEAASGAVGALVSTTVLYPLDTCKTKYQADGRSHGQLKYRNFSDVLFEAISKGQILSLYQGLGTKNLQSIIAQFVYFYGYSYFKRLYVVKSGVKSIGTTMNLVIAAVAGAFTAIVTQPLDTAASRMQTCAFGKSKGLWETLTNGSWTEAFDGLSISLVLTSNPAIQYTVFDQLKQRLMKKQQSKK-SAS----G-SSPESLSAFSAFLLGAISKSLATIITYPLIRCKVMIQAS--DH-EDGSVEPKPKSQKTIPGVLSSIWKEEGVPGFFKGLQAQILKTVLSSALLLMIKEKISRFTWIAMLALRRYLFVSMKRVK--NT------------------
>PTERcurt
---------------------------------MAGVNFESLAEAASGAVGALVSTTVLYPLDTCKTKYQADVGSHGQQKYRNFSDVLFEAISKGQILSLYQGLGTKNLQSVIAQFVYFYGYSYFKRLYLVKRGVKSIGTSMNLLIAAAAGACTAIVTQPLDTAASRMQTSAFGKSKGLWETLTNGSWSEAFDGLSISLVLTSNPAIQYTVFDQLKQRLVKQQQQRQILAS----G-SSPESLSAFSAFLVGAISKTIATIITYPLIRCKVMIQAS--DH-EDEPSKLKSKSRKTITGSLSSIWKEEGVPGFFKGLQAQILKTVLSSALLLMIKEKIYRFTWISMLALRQYLFVSVKRVK--NS------------------
>RIMAelli
---------------------------------MADVNLESLAEAASGAVGALVSTTVLYPLDTCKTKYQADVGSHGQQKYRNFSDVLFEAISKGQILSLYQGLGTKNLQSVIAQFVYFYGYSYFKRLYLVKSEVKSIGTTMNLVIAAAAGACTAIVTQPLDTAASRMQTSAFGKSKGLLATLTNGSWTEAFDGLSISLLLTSNPAIQYTVFDQLKQRLIKQQKSKR-SAS----G-SSPESLSAFSAFLLGAISKSIATIITYPLIRCKVMIQAS--DL-EDESSEPKSKPHKTIAGGLTSIWKEEGVPGFFKGLQAQILKTVLSSALLLMIKEKISRLTWISMLALRRYLFVSNKRDK--DT------------------
>SELEaequ
-----------------------------------------------------------------------------------LTDVLFEAISKGQVLSLYQGLGTKNLHSVIAQFVYFYGYSYLKRLYLVKAGVKSIGTTANMVIAAAAGACTAIVTQPLDTASSKMQTSAFGKSKGLWETLSNGSWTEAFDGLSISLLLTSNPAIQYTLFDQLKQRLIKRQHSKQ-SVA-GPAG-SSLQSLSAFSAFLLGAISKTLATILTYPLIRCKVMIQAA--EH-EDESKEAQSKSSKTVTGGLFSIWKEEGIPGFFKGLQSQILKTVLSSALLLMIKEKISRFTWITMLALRQYLLVSKKRLK--NT------------------
>SERAvome
---------------------------------MADANFESLSEAASGAVGALVSTTVLYPLDTCKTKYQADGGSNGQLKYRKFSDVLFEAISKGQILSLYQGLGTKNLQSVIAQFVYFYGYSYFKRLYVVKSGVKSIGTTMNLVIAAVAGACTAIVTQPLDTAASRMQTSAFGKSKGLWETLTHGSWTEAFDGLSISLVLTSNPAIQYTVFDQLKQRLMKKQQSTK-SAS----G-FSPESLSAFSAFLLGAVSKSLATIITYPLIRCKVMIQAS--DP-EDGPGELKPKSQKTIPGVLSFIWKEEGVPGFFKGLQAQILKTVLSSALLLMIKEKISRFTWISLLALRRYLLASSKRIK--NT------------------
>THELangu
---------------------------------MADVNFESLAEAASGAVGALVSTTALYPLDTCKTKYQADVGSHGQQKYRNFSDVLFEAISKGQILSLYQGLGTKNLQSIIAQFVYFYGYSYFKRLYLVKSGVKSIGTAMNLIIAAVAGACTAIVTQPLDTAASRMQTCAFGKSKGLWATLANGSWMEAFDGLSISLLLTSNPAIQYTVFDQLKQRLIKQQQSKR-SAS----V-SSPESLSAFSAFLLGAISKSVATIITYPLIRCKVMIQAS--DL-EDESNEPTSKSHKTITGTLSSIWKEEGVPGFFKGLKAQILKTVLSSALLLMIKEKISKFTWISMLALRRYMLDSKKRVK--DT------------------
>VANIplan
---------------------------------MAGVNFESLVEATSGAVGALVSTTVLYPLDTCKTKYQAEVRSIGQQKYRYLSDVLVEAISKGQIISLYQGLGTKNLQSIIAQFVYFYGYSYFKQLYLMNFGVKSIGTTANLIIAAAAGACTAIITQPLDTASSRMQTSAFGKSKGLWQTLSSGSWTEAFDGLGISLVLTSNPAIQYTVFDQLKQRLINQQQIKH-SSS-GSKG-PSPKSLSAFSAFLLGAISKSVATTLTYPLIRCKVMIQAA--DN-EDESKETRSKSRKTITGGLSSIWKKEGIPGFFKGLQAQILKTVLSSALLLMIKEKLSRFTWISLLALRRYLLVSKRRVK--DARVV---------------
>VANIshen
---------------------------------MEGVNFESLVEATSGAVGALVSTTVLYPLDTCKTKYQAEVRSHGQQKYRNLSDVLIEAISKGQIISLYQGLGTKNLQSVIAQFVYFYGYSYFKQLYLVNGGVKSIGTKANLVIAAAAGACTAIITQPLDTAASRMQTSAFGKSKGLWQTLSSGSWTEAFDGLGISLVLTSNPAIQYTVFDQLKQRLINRQQIKH-SSS-GSTG-PSPKSLSAFSAFLLGAISKSVATTLTYPLIRCKVMIQAA--DN-EDELKETHTKSQKTIAGGLSSIWKKEGIPGFYKGLQAQILKTVLSSALLLMIKEKISSFTWISLLALRRYLLVSKRRVK--DARVP---------------
>EPIPaphy
---------------------------------MAEAKFESLTEATSGAIGALVSTTVLYPLDTCKAKYQADVGFNGLKKYRSSSDVLFEAISKGQIVSLYQGIGTKNLQSVIAQFVYFYGYSYFKRLYIVKSGVKSIGTAMNLIIAAAAGACTAIITQPLDTAASRMQTSAFGKSKGLWETLSNGSCTEAFDGLCISLVLTSNPAIQYTIFDQLKQRFTNRQQSVR-SLSHGSAR-SSPETLSASSAFLLGAISKSVATFITYPLIRCKIMIQAS--AT-EDESIEAKSRPQRTLISCISSIWRDEGIAGLFKGLQAQILKTVLSSALLLMVKERISRLTWIALLAFRHRLLISKKIAK--NE------------------
