# Supplementary material for: Orchid Phylotranscriptomics: The Prospects of Repurposing Multi-Tissue Transcriptomes for Phylogenetic Analysis and Beyond
Source: Front Plant Sci. 2022 May 27;13:910362. doi: 10.3389/fpls.2022.910362 (PMC9196242; doi:10.3389/fpls.2022.910362)
Supplement: Supplementary file 4 [file Data_Sheet_3.zip › ortho_MSA/r1/OG0008873.fa]

>PAPHconc
------------------------------------------------------------------------------------MLQCIFLLSDSGEVILEKQMVGHRVDRSICGWFWDHVVSQGGDSTKILPVIASPTHYLFQIFREGITFLACTQVEMSPLMGI----------E------------------------------FLCRFADVLADYLGGLNEDLIKDNFVIVYELLDEMMDNGFPLTMEPNILREMIAPPNIVSKVLSVVTGKSSNVKDILPDAAASSTPWRKSDLKSSGNEVYVDLAEELDAIVSREGVLVKCEVYGEVHVNSHLPG-FPDLTLSFANPMILNDVRFHPCVRFRPWESEQILSFVPPDGEFKLASYRVKNLKNIPIYVKPQLTSSAGNCHLNVLVGIRNDPGKVIDNITMQFQLPSCVASA-DLSANHGTVNVLADKTCSWSVGRIPKDRSPSLSGNLLLEHGLDQLHIFPVFRVGFKIVGVALSGLQIDRLEIKSM-PARPYKGFRAQTKAGEYEVRS-------------------------------------------------------
>MASDpict
------------------------------------------------------------------------------------MLQCIFILSDSGEVILEKQMTGHRVDRSICSWFWDYVISQGGDSTKILPVIASPTYYLFQIFREGVTFLACSQIEMPPLMGI----------E------------------------------FLCRVADVLTGYLGGLNEDLIKDNFIIVYELLDEMMDNGFPLTTEPNILREMIAPPNIVSKVLSVVTGKSSNVSNILPDATASPVPWRKSDLKSSSNEVFVDLIEELDVILSREGVVAKCEVYGEVHVNSHLPG-YPDLMLSFANPSILNDVRFHPCVRFRPWESEQVLSFVPPDGEFKLASYRVMKLKNLPIYVKPQLTSSSGNCRVNVLVGVRNDPGKVIEDISVQFQVPSCVASV-DVSSNHGTVNVLADKTCYWSIGRIPKDKSPSLSGNLVLEPGFDRLHVFPTFSVGFRIVGIALSGLQINKLEIKNL-PGRLYKGFRAITKAGEYEVRS-------------------------------------------------------
>LIMOabor
------------------------------------------------------------------------------------MLQCIFLLSDSGEVILEKQMTGHRVDRSICGWFWDYVVSHGGDSTKILPVIASPTHYLFQIFREGITFLACTQVEMPPLMGI----------E------------------------------FLCRVADVLTGYLGGLNEDLVKDNFVIVYELLDEMMDNGFPLTTEPNILREMIAPPNIVSKVLSVVTGKSSNVSNVLPDATTSSVPWRKSDLKSSSNEVYVDLVEELDAILSREGVLTKCEVYGEVQVNSHLPG-FPDLTLSFANPSILNDVRFHPCVRFRPWESEQILSFVPPDGEFKLASYRVKKLKNIPIYLKPQLTSSAGNCRVNVLVGVRNDPGKVIDNITVQFQLPSCVESV-DLSSNYGTVNLLADKTCSWSIGRIPKDKSPSLSGNLVLEPGLERLHVFPVFRVGFRIVGVALSGLQISKLDIKNV-PTPPYKGFRAITKAGEYEVRS-------------------------------------------------------
>HAEMdisc
------------------------------------------------------------------------------------MLQCIFLLSDSGEVILEKQMTGHRVDRSICGWFWDYVVSQGGDPSKILPVITSPTHYLFQIFRDGITFLACTQVEMPPLMGL----------E------------------------------FLYRVADVLTGYLGGLNDDLIKDSFVIVYELLDEMMDNGFPLTTEPNVLREMIPPPNIVSKVLSVVTGKSSNVSNTLPNSTASSVPWRNSDVKTSSNEVYVDLIEELDAILSREGVLVKCEVYGEVHVNSNLPG-FPDLTLSFVNPSILNDVRFHPCVWFRPWESEQVLSFVPPDGEFKLASYRVKQLKNIPIYVKPQLTSSAGNCRVNVLVGVRNDPGKVIDNLTVKFLLPSCVASA-DLSSNHGTVNVLSDKTCSWSIGRIPKDKSPSLSGNLVLEQGLDRLHVFPVLQVGFKIVGVALSGLQISKLEMKNA-PARPYKGFRAVTKAGEYEVRS-------------------------------------------------------
>PHAItank
------------------------------------------------------------------------------------MLQCIFLLSDSGEVILEKQMTGHRVDRSICGWFWDYVISQGGDSTKILPVIASPTHYLFQIFREGITFLACTQMEMPPLMGI----------E------------------------------FLCRVADILAGYLGGLNEDLIKDNFIIVYELLDEMMDNGFPLTTESNILREMIAPPNIVSKVLSVVTGKSSNVSNILPDATASSVPWRKSDLKSSSNEVYVDLIEELDAILNREGVLSKCEVYGEVHVNSHLPG-FPDLTLSFANPSILNDVRFHPCVRFRPWEGQQILSFVPPDGEFKLASYRVKKLKNIPIYVKPQLSSSSGNCRVNVLVGVRNDPGKVIENITVQFQLPSCVESV-DVSSNHGTVNVLADKTCYWSIGRIPKDKSPSLSGNLVLEPGLDRLHVFPVFRVGFRIVGVALSGLQINKVEIKNT-PARLYKGFRAITKAGEYEVRS-------------------------------------------------------
>NEUWmali
------------------------------------------------------------------------------------MLQCIFLLSDSGEVMLEKQMTGRRVDRSICGWFWDYVVSQGGDSSKVLPVIASPTHYLFQIFRVGITFLACTQVETPPLMGI----------E------------------------------FLCRVADVLTGYLGGLNEDLIKDNFVIVYELLDEMMDNGFPLTTEPNILREMIAPPSIVSKVLSVVTGKSSNVGNTLPDATASSVPWRKSDLKTSSNEVYVDLVEELDAIVTREGVMVKCEVYGEVHVNSHLSG-FPDLVLSFANTKILNDVRFHPCVRFRPWESEQILSFVPPDGEFKLMSYRVKNLKNMPIYVKPQLTSSAGNCRVNVLVGIRNDPGKVIDNITLEFKLPSCVESA-DLTSNHGIVNVLADKTCSWSIGRIPKDKSPSLSGSLALEQGLDQLHVFPVFCVAFKIVGVALSGLQIDKLEIKNM-ASRPYKGFRALTRAGEYEVRS-------------------------------------------------------
>CYPRflav
------------------------------------------------------------------------------------MLQCIFLLSDSGEVMLEKQMVGHRADRSICGWFWDYVVSQGGDSTKILPVIASPTHYLFQIFQEGITFLACTQVEMPPLMGM----------E------------------------------FLCRFADVLTDYLGGLNEDLIKDNFVIVYELLDEMMDNGFPLTTEPNILREMIAPPNIVSKVLSVVTGKSSNVNNILPDAVASSVPWRKFDLRNSGNEVYVDLAEELDAIVSREGVLVKCEVYGEVHVNSHLPG-FPDLTLSFANPMTLNDVRFHPCVRFRPWESEQILSFVPPDGKFKLASYRVKNLKNMPIYVKPQLTSSAGNCRINVLVGIRNDPGKVIDNITVQFQLPSCVASA-DLSSNHGTVNVLADKTCSWPIGRIPKDKSPSLSGNLVLEQGLDRLHIFPVFRVGFKIVGVALSGLQIDQLEIKSM-PTRLYKGFRAQTKAGEYEVRS-------------------------------------------------------
>ORCHital
------------------------------------------------------------------------------------MLQCIFLLSGSGEIILEKQMTGRRVDRAICVWFWDYVISQGGDSAKILPVIASPTHYLFQIFRDGITFLTCTQVEMPPLMAL----------E------------------------------FLSRVADVLTGYLGGLNEDLIKDNFIIVYELLDEMMDNGVPLTTEPNILREMIAPPNIVSKVLSVVTGNSSNLSNVLPNATASSVPWRNSDVKTSSNEVYVDLVEELDVILSRDGVLVKCEAYGEIHVNSNLPG-FPDLTLSFANPGILNDVSFHPCVRFRPWENDQILSFVPPDGEFKLASYRVKNLKNMPIYVKPQLTSSGGYCRVNVLVGVRNDPGKVIDDITVQFQLPSCVTSV-DLSPNVGAVNVLADKTCCWSIGRIPKDKSPALSGDLVLERGLERLHVSPVFCVGFKIVGVALSGLRINKLEMKNT-SGRPYKGFRALTKAGEYEVRS-------------------------------------------------------
>CHILsemi
------------------------------------------------------------------------------------MLQCIFLISDSGEVMLEKQMTGHRVDRSICGWFWNYVVSEGGDPAKMLPVIASPTHYLFQIFREGITFLACTQVEMPPLMGL----------E------------------------------FLCRVADVLTEYLGRLNEDLIKDNFVIVYELLDEMMDNGFPLTTEPNILREMIAPPNIVSKVLSIVTGKSSNVSNILPNSTASSVPWRKSDVKTSSNEVYVDLVEELDAILSREGVLAKCEVYGEVHVNSNLPG-FPDLTLSFANPSILNDVRFHPCVRFRPWENEQILSFVPPDGEFNLASYRVKKLKNIPIYVKPHLTSSAGNCRVNVLVGIRNDPGKVIDNITVQFQLPPCVTSV-DLSPNHGAANVLADKTYSWSIGRIPKDKTPSLSGNLMLEQGLDKLHVFPIFRVGFKIVGVALSGLQINKLETKNM-QARPYKGFRAITKAGEYEVRS-------------------------------------------------------
>PHALcorn
------------------------------------------------------------------------------------MLQCIFLLSDSGEVMLEKQMTGHRVDRSICGWFWDYVISQGGDSTKILPVIASPTHYIFQIFREGVTFLACTQVEMPPLMGI----------E------------------------------FLCRVANVLTGYLGGLNEDLIKDNFIIVYELLDEMMDNGFPLTTEPNILREMIAPPNIVSKVLSVVTGKSSNVSNILPDSTASSVPWRKSDLKSSSNEVYVDLIEELDAILSREGVLSKCEVYGEVHVNSHLPG-FPDLTLSFANPSILNDVRFHPCVRFRPWEGQQILSFVPPDGEFKLASYRVKKLKNLPIYVKPQLASSSGNCRVNVLVGVRNDPGKVIEDITVQFQLPSCVDSV-DVSSNHGTVNVLANKNCFWSIGRIPKDRSPSLSGNLVLEPGLDRLHVFPVFRVGFRIVGIAFSGLQINMLDIKNT-TARLHKGFRAITKAGEYEVRS-------------------------------------------------------
>PHAIflav
------------------------------------------------------------------------------------MLQCIFLLSDSGEVMLEKQMTGHRVDRAICGWFWDYVISQGGDSTKILPVIASPTHYLFQIFREGITFLACTQMEMPPLMGI----------E------------------------------FLCRVADILAGYLGGLNEDLIKDNFIIVYELLDEMMDNGFPLTTEPNILREMISPPNIVSKVLSVVTGKSSNVSNILPDATASSIPWRKSDLKSSSNEVYVDLIEELDAILSREGVLAKCEVYGEVHVISHLPG-FPDLTLSFANPSILNDVRFHPCVRFRPWEGEQILSFVPPDGEFKLASYRIKKLKNIPIYVKPQLSSSSGNCRVNVLVGVRNDPGKVIENITVQFQLPSCVESV-DVSSNHGTVNVLADKTCYWSIGRIPKDKSPSLSGNLVLEPGLDRLHVFPVFRVGFRIVGVALSGLQINKMEIKNT-PARLYKGFRAITKAGEYEVRS-------------------------------------------------------
>DRAKthyn
------------------------------------------------------------------------------------MLQCIFLISDSGEVMLEKQMTGHRVDRSICEWFWSYVVSEGGDPAKMLPVIASPTHYLFQIWREGITFLACTQMEMPPLMGL----------E------------------------------FLCRVADVLTDYLGGLNEDLIKDNFVIVYELLDEMMDNGFPLTTEPNILREMIAPPNIVSKVLSVVTGKSSNVNNILPNTTASSVPWRRSDVKTSSNEVYVDLVEELDAILSREGVLTKCEVYGEVHVNSNLPG-FPDLTLSFANPSILNDVRFHPCVRFRPWESEQILSFIPPDGEFKLASYRVKKLKDIPIYVKPQLTSSAGNCRVNVLVGIRNDPGKVIDNITVQFQLPSCVTSV-DLSPNHGTVNVLADKTYSWSIGRIPKDKTPSLSGNLILEQGLDRLHVFPIFRVGFKIVGVALSGLQINKLEMKNM-QARPYKGFRAITKAGEYEGRTPKGMVFKQDFLWGKFSGKVLK----W---------------------LFLSFKKK
>EPIPpurp
------------------------------------------------------------------------------------MLQCIFLLSDSGEVMLEKQMTGHRVDRSICGWFWDYVVSHGGDSTKILPVIASPTHYLFQIFREGITFLACTQVEMPPLMGI----------E------------------------------FLCRVADVLTGYLGGLNEDLIKDNFVIVYELLDEMMDNGFPLTTEPNILREMIAPPNIVSKVLSVVTGKSSNVSNVLPDATTSSVPWRKSDLKSSSNEVYVDLVEELDAILSREGVLAKCEVYGEVHVNSHLPG-FPDLNISFTNPSILNDVRFHPCVRFRAWESEQILSFVPPDGEFKLASYRVKKLKNIPIYLKPQLTSSAGNCRVNVLVGVRNDPGKVIDNIAVQFQLPSCVASV-DLSSNHGTVNALAGKTCSWSIGRIPKDKSPSLSGNLVLEPGLDRLHVFPVFRVGFRIVGVALSGLQINKLEIKNM-ATRPYKGFRAITKAGEYEVRS-------------------------------------------------------
>DENDnobi
------------------------------------------------------------------------------------MLQCIFLLSDSGEVMLEKQMTGHRVDRSICGWFWDYVISQGGDSTKILPVIASPTHYIFQIFREGITFLACTQVEMPPLMGI----------E------------------------------FLCRVADVMTGYLGGLNEDLIKDNFIIVYELLDEMMDNGFPLTTVPNILREMIAPPNIVSKVLSVVTGKSSNVSNILPDATASPVPWRKSDLKSSSNEVYVDLIEELDAILSREGVLVKCEVYGEVHVNSHLPG-LPDLTLSFANPSILNDVRFHPCVRFRPWEGEQILSFVPPDGEFKLASYRVKKLKNIPIYVKPQLSSSSGHCRVNVLVGIRNDPGKIIENITVQFQLPSCVESV-DVSSNHGTVNVLADKTCFWSIGRIPKDKSPSLSGNLVLEPGLDRLHVFPAFRVGFKIVGVALSGLQMNKLEIKNL-PARLYKGFRALTKAGEYEVRS-------------------------------------------------------
>MEXIxero
------------------------------------------------------------------------------------MLQCIFLLSDSGEVMLEKQMVGHRVDRSICGWFWDYVVSQGGDSTKILPVIASPTHYLFQIFREGITFLACTQVEMPPLMGI----------E------------------------------FLCRFSDVLADYLGGLNEDLIKDNFVIVYELLDEMMDNGFPLTMEPNILREMIAPPNIVSKVLSVVTGKSSNVNNILPDATASSIPWRKSDLKNSGNEVYVDLAEELDAIVSREGILVKCEVYGEVHVNSHLPG-FPDLTLSFANPMILNDVRFHPCVRFRPWESKQILSFVPPDGQFKLASYRVKKLKNMPIYVKPQLTSSAGNCRLNVLVGIRNDPGKVIDNITVQFQLPYCVAST-DLSSNHGTVNVLADKTCSWSIGRIPKDRSPSLSGNLVLKQGLDQLHVFPVFRVGFKIVGVALSGLQIDKLEIKSM-PARPYKGFRAQTKAGEYEVRS-------------------------------------------------------
>CRYPlept
------------------------------------------------------------------------------------MLQCIFLLSDSGEVMLEKQVTGHRVDRSICEWFWNYVVSQGGDPAKILPVIASPTHYLFQIFREGIAFLACTQVEMPPLMGL----------ESTNLKGQICEAWKQSRWATLDFGECTFSSRFLRRVTDVLTDYLGGLNEDLIKDNFVIVYELLDEMMDNGFPLTTEPNILREMIAPPNIVSKVLSVVTGKSSNVSNILPNSTTSSIPWRNSDVKTSSNEVYVDLVEELDAIVSRGGALVKCEIYGEVHVNSNLPGNFPDLTLSFTNPSILNDVRFHPCVRFRPWESAQILSFVPPDGEFKLASYRVKKLKNTPIYVKPQLTSSAGNCRVNVLVGIRNDPGKLIDNITVQFQLPPYIASI-DLSPNHGTVNVLADKNCCWSIGRIPKDKMPCLSGNLVLQPGLDRLHVFPVFRVGFKIVGVALSGLQISKLEMKNM-PARPYKGFRAMTKTGEYEVRS-------------------------------------------------------
>CYMBensi
------------------------------------------------------------------------------------MLQCIFLLSDSGEVILEKQMTGHRVDRSICGWFWDYVISQGGDSTKILPVIASPTHYLFQIFREGVTFLACTQVEMPPLMGI----------E------------------------------FLCRVADVLNGYLGGLNEDLIKDNFIIVYELLDEMMDNGFPLTTEPNILREMIAPPNIVSKVLSVVTGKSSNVNSTLPDATASSVPWRKSDLKSSSNEVYVDLIEEMDAILSREGVLSKCEVYGEVHVNSHLPG-FPDLTLSFANPSILNDVRFHPCVRFRPWEGEQVLSFVPPDGEFKLASYRVKKLKNVPIYVKPQLTSSSGNCRINVLAGVRNDPGKAIENITVQFQLPSCVESV-DVSSNHGTVNVLADKTCFWSIGRIPKDKSPSLSGNLVLEPGLDRLHVFPVFRVGFRIVGVALSGLQINKLEIKNM-PARLYKGFRAVTKAGEYEVRS-------------------------------------------------------
>BLETstri
------------------------------------------------------------------------------------MLQCIFLLSDSGEVMLEKQMTGHRVDRSICGWFWDYVISQGGDSTKILPVIASPTHYLFQIFREGITFLTCTQVEMPPLTGI----------E------------------------------FLCRVADVLTEYLGGLNEDLIKDNFIIVYELLDEMMDNGFPLTTEPNILREMIAPPNIVSKVLSVVTGKSSNVSNILPDATASSVPWRKSDLKSSSNEVYVDLIEELDAILSREGVLAKCEVYGEVHVNSHLPG-FPDLTLSFANPSILNDVRFHPCVRFRPWEGEHILSFVPPDGEFKLASYRVKKLKNIPIYVKPQLTSSSGNCRVNVLVGIRNDPGKVIENITVQFQLPSCVESV-DVSSNHGTVNVLADKTCFWSIGRIPKDKSPSLSGNLVLEAGLDRLHVFPVFRVGFRIVGVALSGLQINKVEIKNM-PARLYKGFRAITKAGEYEVRS-------------------------------------------------------
>ANOEroxb
------------------------------------------------------------------------------------MLQCIFLLSDSGEVILEKQMTGHRVDRSICGWFWDYVVSQGGDPSKILPVITSPTHYLFQIFRNGITFLACTQVEMPPLMGL----------E------------------------------FLYRVADVLTGYLGGLNDDLIKDSFVIVYELLDEMMDNGFPLTTEPNVLREMIPPPNIVSKVLSVVTGKSSNVSNTLPSTTTSSVPWRNSDVKTSSNEVYVDLIEELDAILTRDGVLVKCEVYGEVHVNSNLPG-FPDLTLSFANPSILNDVRFHPCVRFRPWESEQVLSFVPPDGEFKLASYRVKHLKTIPIYVKPHLTSSAGNCRVNVLVGVRNDPGKVIDNITVQFLLPSCVASA-DLSSNHGTVNVFADKTCSWSIGRIPKDKSPSLSGNLVLEQGLDRLHVFPVLRVGFKIVGIALSGLQINKLEMKNT-SARPYKGFRAITKAGEFEVRS-------------------------------------------------------
>HABElong
------------------------------------------------------------------------------------MLQCIFLLSNSGEIMLEKQMTGHRVDRSICGWFWDYVISQGGDSTKILPVITSPTHYLFQVFRDGITFLTCTQVEMPPLMAL----------E------------------------------FLSRVADVLSSYLGGLNEDLIKDNFIIVYELLDEMMDNGVPLTTEPSILREMIAPPNIVSKVLSVVTGNSSNLSNVLPNATSSSVPWRNSDVKTSSNEVYVDLVEELDAILSREGALVKCEAYGEVHVNSNLPG-FPDLTLSFSNPGILNDVRFHPCVRFRPWESDQILSFVPPDGEFKLASYRVKNLKNMPIYVKPQLTSSGGYCRVNALVGVRNDPGKVIDDITVQFQLPSCVTSVTDLSSNVGTVNVLADKICCWSIGRIPKDKSPSLSGDLVLERGLERLHVFPVFRVGFKIVGVALSGLQIYKLEMKNT-SGRPYKGFRAMTKAGEYEVRS-------------------------------------------------------
>CEPHdama
------------------------------------------------------------------------------------MLQCIFLLSDSGEVMLEKQMTGHRVDRSICGWFWDYVGSHGGDSTKILPVIASPTHYLFQIFREGITFLACTQVEMPPLMGI----------E------------------------------FLCRVADVLTGYLGGLNEDLIKDNFVIVYELLDEMMDNGFPLTTEPNILREMIAPPNIVSKVLSVVTGKSSNVSNVLPDATTSSVPWRKSDLKSSSNEIYVDLVEELDAILSREGVLAKCEVYGEVHVNSHLPG-FPDLALSFANPSILNDVRFHPCVRFRPWESEQILSFVPPDGEFKLASYRVKKLKNIPIYLKPQLTSSASNCRVNVLVGVRNDPGKVIDNITVQFQLPSCVAST-DLSSNHGTVNVLADKTCSWSIGRIPKDKSPCLSGNLVLEPGLDRLHVFPVFRVGFKIVGVALSGLQINTVEIKNM-PTRPYKGFRAITKAGEYEVRS-------------------------------------------------------
>DENDchryso
------------------------------------------------------------------------------------MLQCIFLLSDSGEVMLEKQMTGHRVDRSICGWFWDYVISQGGDSTKILPVIASPTHYIFQIFREGITFLACTQVEMPPLMGI----------E------------------------------FLCRVADVLTGYLGGLNEDLIKDNFIIVYELLDEMMDNGFPLTTVPNILKEMIAPPNIVSKVLSVVTGKSSNVSNILPDATASPVPWRKSDLKSSSNEVYVDLIEELDAILSREGVLVKCEVYGEVHVNSHLPG-FPDLTLSFANPSILNDVRFHPCVRFRPWEGEQILSFVPPDGEFKLASYRVKKLKNIPIYVKPQLTSSSGHCRVNVLVGIRNDPGKVIENITVQFQLPSFVESV-DVSSNHGTVNVLADKTCFWSIGRIPKDKSPSLSGNLVLEPGLDRLHVFPVFRVGFKIVGVALSGLQINKLEIKNM-PARLYKGFRAITKAGEYEVRS-------------------------------------------------------
>NEUWzoll
------------------------------------------------------------------------------------MLQCIFLLSDSGEVMLEKQMMGRRVDRSICGWFWNYVVSQGGDSSKVLPVIASPTHYLFQIFREGITLLACTQVETPPLMGI----------E------------------------------FLCRVADVLTDYLGGLNEDLIKDNFVIVYELLDEMMDNGFPLTTEPNILREMIAPPSIVSKVLSVVTGKSSNVGNTLPDATASCVPWRKSDLKTSSNEVYVDLVEELDAIVTREGVMMKCEVYGEVHVNSHLSG-FPDLVLSFANTKILNDVRFHPCVRFRPWESEQILSFVPPDGEFKLMSYRVKNLKNMPIYVKPQLTSSAGNCRVNVLVGIRNDPGKVIDNITLEFQLPSCVESA-DLTSNHGTVNVLADKTCSWSIGRIPKDKSPSLSGSLALEPGLDQLHVFPVFCVAFKIVGVALSGLQIDKLEIKNM-ATRPYKGFRALTRAGEYEVRS-------------------------------------------------------
>CYMBmann
------------------------------------------------------------------------------------MLQCIFLLSDSGEVILEKQMTGHRVDRSICGWFWDYVISQGGDSTKILPVIASPTHYLFQIFREGVTFLACTQVEMPPLMGI----------E------------------------------FLCRVANVLNGYLGGLNEDLIKDNFIIVYELLDEMMDNGFPLTTEPNILREMIAPPNIVSKVLSVVTGKSSNVNSTLPDATASSVPWRKSDLKSSSNEVYVDLIEEMDAILSREGVLLKCEVYGEVHVNSHLPG-FPDLTLSFANPSILNDVRFHPCVRFRPWEGEQLLSFVPPDGEFKLASYRVKKLKNVPIYVKPQLTSSSGNCRISVLAGVRNDPGKVIENITVQFQLPSCVESV-DVSSNHGTVNVLADKTCFWSIGRIPKDKSPSLSGNLVLEPGLDRLHVFPVLRVGFRIVGVALSGLQINKLEIKNM-PARLYKGFRAVTKAGEYEVRSSSI----------------------------------------------------
>PHALmode
------------------------------------------------------------------------------------MLQCIFLLSDSGEVMLEKQMTGHRVDRSICGWFWDYVISQGGDSTKILPVIASPTHYIFQIFREGVTFLACTQVEMPPLMGI----------E------------------------------FLCRVAHVLTGYLGGLNEDLIKDNFIIVYELLDEMMDNGFPLTTEPNILREMIAPPNIVSKVLSVVTGKSSNVSNILPDSTASSVPWRKSDLKSSSNEVYVDLIEELDAILSREGVLSKCEVYGEVHVNSHLPG-FPDLTLSFANPSILNDVRFHPCVRFRPWEGQQILSFVPPDGEFKLASYRVKKLKILPIYVKPQLASSSGNCRVNVLVGVRNDPGKVIEDITVQFQLPSCVDSV-DVSANHGTVNVLANKNCFWSIGRIPKDRSPSLSGNLVLEPGLDRLHVFPVFRVGFRIVGIALSGLQINKLDINNT-TARLHKGFRAITKAGEYEVRS-------------------------------------------------------
>CALAtsoo
------------------------------------------------------------------------------------MLQCIFLLSDSGEVMLEKQMTGHRVDRSICGWFWDYVISQGGDSTKILPVIASPTHYLFQIFREGITFLACTQMEMPPLMGI----------E------------------------------FLCRVADILAGYLGGLNEDLIKDNFIIVYELLDEMMDNGFPLTTEPNILREMIAPPNIVSKVLSVVTGKSSNVSNILPDATASSVPWRKSDLKSSSNEVYVDLIEELDAILSREGVLAKCEVYGEVHVISHLPG-FPDLTLSFANPSILNDVRFHPCVRFRPWEGEQILSFVPPDGEFKLASYRVKKLKNIPIYVKPQLSSSSGNCRVNVLVGVRNDPGKVIENITVQFQLPSCVESV-DVSSNHGTVNVLADKACYWSIGRIPKDKSPSLSGNLVLEPGLDRLHVFPVFRVGFRIVGVALSGLQINKVEIKNS-PARLYKGFRAITKAGEYEVRS-------------------------------------------------------
>LECAnigr
------------------------------------------------------------------------------------MLQCIFLLSDSGEVILEKQMMYQKVDRSICGWFWDYVVSQGGDSKKILPVVVSPTHYIFQIFREGITFLACTQVEMPPLIGI----------E------------------------------FLCRVADVLGDYLGGLNVDLLKDNFVIVYELLDEMMDNGFPLTTEPTILKEMIAPPNIVSKVLSVVSGKSSNLSNVLPDATSSCVPWRKTDTKSSSNEVYVDLVEELDAIVGRGGTLMKCEVFGEIHVNSRLPG-FPELTLSFANPVILNDVRFHPCVRFRPWESEQILSFVPPDGEFKLASYRVKKLNSIPIFVKPQLVSSAGNCQVNVLVGIRNDPGKAIENLTVQFELPSCVVSA-DLTANHGTVNVLATKMWSWSIGRIPKDKSPSLFGNLVLEHGLDRLHVFPTFRVGFKIVGIALSGLQVDKLEIKNV-ASPPYKGFRAQTRAGEYEVRS-------------------------------------------------------
>MICRparv
------------------------------------------------------------------------------------MLQCIFLLSDSGEVILEKQMTGHRVDRSICRWFWNYVFSQGGDPVKILPVIASPTHYLFQVFREGITFLACTQVEMPPLMGL----------E------------------------------FLCRVVDVVTDYLGGLNEDLIKDNFVIVYELLDEMMDNGFPLTTEPNILREMIAPPNIVSKVLSVVTGKSSNVSNILPNTASSSIPWRNSDIKTSSNEVYVDLVEELDAILSREGVLVKCEVYGEVHVNSNLPG-CPDLTLSFANPSILNDVRFHPCVRFRPWEGEQTLSFVPPDGEFRLASYRVKKLKNIPIYVKPQLSSSASTCRINVLVGIRNDPGKVIDNITVQFHLPPCVTSV-ELSSNHGTVNVLADKTCSWFIGRIPKEKTPSLSGNLDLEPGLDRLHVFPTFRVGFKIIGVALSGLQINKLEMKNM-SAHPYKGFRAITKSGEYEVRS-------------------------------------------------------
>GYMNdens
------------------------------------------------------------------------------------MLQCIFLLSGSGEIILEKQMTGHRVDRSICSWFWDYVISQGGDSTKILPVIASPTHYLFQIFRDGITFLTCTQVEMPPLMAL----------E------------------------------FLSRVADVLTGYLGGLNEDLIKDNFIIVYELLDEMMDNGVPLTTEPNILREMIAPPNIVSKVLSVMTGNSSNLSSVLPNATASSVPWRNSDVKTSSNEVYVDLVEELDVILGRDGVLVKCEAYGEVHVNSNLPG-FPDLTLSFANPGILNDVSFHPCVRFRPWENDQILSFVPPDGEFKLASYRVKNLKNMPIYVKPQLTSSGGYCRVNVLVGVRNDPGKVIDDITVKFQLPSCVTSV-DLSSNVGTVNVLADKTCCWSIGRIPKDKSPALSGDLVLEQGLERLHVFPIFCVGFKIVGAALSGLRINKLEMKNA-AGRPYKGFRAMTKAGEYEVRS-------------------------------------------------------
>CALAsini
------------------------------------------------------------------------------------MLQCIFLLSDSGEVMLEKQMTGHRVDRSICGWFWDYVISQGGDSTKILPVIASPTHYLFQIFREGITFLACTQVEMPPLMGI----------E------------------------------FLCRVADILAGYLGGLNEDLIKDNFIIVYELLDEMMDNGFPLTTEPNILREMIAPPNIVSKVLSVVTGKSSNVSNILPDATASSVPWRKSDLKSSSNEVYVDLIEELDAILSREGVLAKCEVYGEVHVISHLPG-FPDLTLSFANPSILNDVRFHPCVRFRPWEGEQILSFVPPDGEFKLASYRVKKLKNIPIYVKPQLSSSSGNCRVNVLVGVRNDPGKVIENITVQFQLPSCVESV-DVSSNHGTVNVLADKTCYWSIGRIPKDKSPSLSGNLVLEPGLDRLHVFPVFRVGFRIVGVALSGLQINKVEIKNS-PARLHKGFRAVTKAGEYEVRS-------------------------------------------------------
>OPHRgarg
------------------------------------------------------------------------------------MLQCIFLLSGSGEIILEKQMTGHRVDRSICGWFWDYVISQGGDSNKILPVIASPTHYLFQIFRGGITFLTCTQVEMPPLMAL----------E------------------------------FLSRVADVLTGYLGGLNEDLIKDNFIIVYELLDEMMDNGVPLTTEPNILREMIPPPNIVSKVLSVVTGNSSNLSNVLPNATASSIPWRNSDVKTSSNEVYVDLVEELDVIVSRDGVLVKCEAYGEVHVNSNLPG-FPDLTLSFANPDILNDISFHPCVRFQPWESDQILSFVPPDGEFKLASYRVKNLKNMPIYVKPQLTSSGGHCRVNVLVGIRNDPGKVIDDITVQFQLPSCVASV-DLTPNIGAVNVLADKTCCWSIGRIPKDKSPALSGDLVLEKGLDRLHVFPVFCVGFKIVGVALSGLRINKLEMKNA-AGRPYKGFRAMTKAGEYEIRS-------------------------------------------------------
>BORYspha
--------------------------------------------------------------------------------------------------MVEKQMTGHRVDRSICDWFWDYVVSQGVDSSKILPVIASPTHYLFQISRDGITFLACTQVEMPPLMGI----------E------------------------------FLCKVADVLTDYLGGLSEDMIKDNFVIVYELLDEMMDNGFPLTTEPNILREMIAPPNIVSKMLSVVTGKSSNMNTTLPDATASCVPWRKTDLKHASNEVYVDLGEEMDAVINREGVLVKCEIYGEIEVNSHLPG-LPDLTLSFANSTILNDVRFHPCVRFRPWESDQILSFVPPDGRFKLMSYRVKKLKNTPIYVKPQITSDAGTCRINLLVGIRSDPGKTIDNITVQFQLPACVASA-DITSNHGTVNVLADKVCSWSIGRIPKDKSPSLSGNLVLEAGLDRLHVFPVFQVGFKIMGIALSGLQIDKLDLKNM-ASRPYKGFRALTRAGEYEVRS-------------------------------------------------------
>EPIDfulg
------------------------------------------------------------------------------------MLQCIFILSDSGEVILEKQMTGHRVDRSICGWFWDYVVSQGGDSTKILPVIASPTHYLFQIFREGVTFLACTQVEMPPLMGI----------E------------------------------FLCRVVDILTGYLGGLNEDLIKDNFIIVYELLDEMMDNGFPLTTEPNILREMIAPPNIVSKVLSVVTGKSSNVSNILPDATASSVPWRKSDLKSSTNEVYVDLIEELDVILSREGALSKCQAYGEVHVNSHLPG-YPDLTLSFANPGILNDVRFHPCVRFRPWEAEQILSFVPPDGEFKLASYRVMKLKNIPIYVKPQLSSSSGNCRVNVLVGVRHDPGKVIEDISIQFQLPSCVESA-DVSANHGTVNVLADKTCHWSIGRIPKDRSPSLSGNLVLEPGLDRLHVFPVFRVGFRIVGVALSGLQINKLEIKNM-PARLYKGFRATTKAGEYEVRS-------------------------------------------------------
>SELEaequ
------------------------------------------------------------------------------------MLQCIFLLSDSGEVMLEKQMVGHRVDRSICGWFWDYVVSQGGDSTKILPVIASPTHYLFQIFREGITFLACTQLEMPPLMGI----------E------------------------------FLCRFADVLTDYLGGLNEDMIKDNFVIVYELLDEMMDNGFPLTTESNILREMIAPPNIVSKVLSVVTGRSSNVNNILPDAAASSMPWRKSDLKSSGNEVYVDLAEELDAIVSRDGFLVKCEVYGEVHVNSHLPG-FPDLTLSFANPMTLNDVRFHPCVRFRPWELEQILSFVPPDGEFKLASYRIKNLKNIPIYVKPQLTSSAGNCRINLLVGIRNDPGKVIDNITVQFQLPSCVASA-DLSSNHGTVNVLADKTCSWSIGRIPKDKSPSLSGNLVLEQGLDRLHIFPVFRVGFKIVGVALSGLQIDKLEIKSM-PARPYKGFRAQTKAGEYEVRS-------------------------------------------------------
>LANAlana
------------------------------------------------------------------------------------MLQCIFLLSDSGEVILEKQMTGHRVDRSICDWFWDYVVAQGGDSSKILPVIASPTHYLFQIYREGITFLACTQVEMPPLMGI----------E------------------------------FLCRVADVLTDYLGGLNEDLIKDNFVIVYELLDEMMDNGFPLTTEPNILREMIAPPNIVSKMLSVVTGKSSNMSNTLPVATASCVPWRKTDLKHASNEVFVDLVEEIDAVVSREGVLVKCEIYGEIEVKSHLPG-LPDLTLSFANPTILNDVRFHPCVRFRPWESDQILSFVPPDGQFKLMSYRVKKLKSTPIYVKPQITSYAGTCRINVLVGIRNDPGKTIDNIIVEFQLPSCVASA-DLTSNHGTVNVLADKTCSWSIGRIPKDKSPSLSGNLVLETGLDRLHVFPVMRVGFKIMGLALSGLQIDKLELKSM-ANRPYKAFRALTRAGEYEVRC-------------------------------------------------------
>RIMAelli
------------------------------------------------------------------------------------MLQCIFLISDSGEVMLEKQMTGRRVDRSICGWFWNYVVSEGGDPAKMLPVIASPTHYLFQIFREGITFLACTQVEMPPLMGL----------E------------------------------FLCRVADVLTDYLGGLNEDLIKDNFVIVYELLDEMMDNGFPLTTEPNILREMIAPPNIVSKVLSVVTGKSSNVSNILPNTMASSVPWRKSDVKTSSNEVYVDLVEELDAILSREGVLVKCEVYGEVHVNSSLPG-FPDLTLSFANPSILNDVRFHPCVRFRPWESEQILSFVPPDGEFKLASYRVKKLKNIPIYVKPQLTSSAGNCRVNVLVGMRNDPGKVIDNITVQFQLPPCVTSV-DLSSNHGTANVLADKTCSWSIGRIPKDKTPSLSGNLVLEQGLDRLHVFPVFRVGFKIVGVALSGLQINKLETKNM-PAHPYKGFRAVTKAGEYEVRS-------------------------------------------------------
>GOODpube
------------------------------------------------------------------------------------------------------------------------------------------------------------------------------------------------------------------------------------------------------------------MIPPPNIVSKVLSVMTGKSSNVSNTLPNTTTSSIPWRNSDIKTSSNEVYVDLIEELDAILSRDGVLVKCEVYGEVHVNSNLPG-FPDLTLSFANPSILNDVRFHPCVRYRPWESEQILSFVPPDGEFKLASYRVKHLKNIPIYVKPQLTSSAGNCRVNVLVGVRNDPGKVIDNITVQFLLPSCVASA-DLSPNHGTVNVLPDKTCSWSIGRIPKDKSPSLSGNLFLEPGLEWLQVFPVLRVDFKIVGVALSGLQINKLEMKNM-PARPYRGFRAITKAGEYEVRS-------------------------------------------------------
>HYPOheme
---------------------------------------------------MLPWGDGA-----AQVTSVVKNLSNRIAETDRKMLQCIFLLSDSGEVILEKQMTGHRVDRSICDWFWDYVVSQGGDSSKILPVIASPTHYLFQIYREGITFLACTQVEMPPLMGI----------E------------------------------FLCRVADVLADYLGGLNEDLIKDNFIIVYELLDEMMDNGFPLTTEPNILREMIAPPNIVSKMLSVVTGKSSNMSNTLPVATASCVPWRTPDVKHSRNEVFVDLVEQMDAVVNREGNLVKCEIYGEIEVKSHLPG-LPDLTLSFANPTIFNDVRFHPCVRFRPWESDQILSFVPPDGQFKLMSYRVKKLKNTPIYVKPQITSNSGTSRINVLVGIRNDPGKTIDDLTVEFQLPSCVASA-DLTSNHGTVTVLADKTCSWSIGRIPKDKNPSLSGDMKLEAGLDRLHVFPVIRVRFKIMGVALSGLQIDKLDLKNM-ASRPYKAFRALTRAGEYEVRC-------------------------------------------------------
>DRAKelas
------------------------------------------------------------------------------------MLQCIFLISDSGEVMLEKQMTGHRVDRSICEWFWSYVVSEGGDPAKMLPVIASPTHYLFQIWREGITFLACTQMEMPPLMGL----------E------------------------------FLCRVADVLTDYLGGLNEDLIKDNFVIVYELLDEMMDNGFPLTTEPNILREMIAPPNIVSKVLSVVTGKSSNVNNILPNTTASSVPWRRSDVKTSSNEVYVDLVEELDAILSREGVLTKCEVYGEVHVNSNLPG-FPDLTLSFANPSILNDVRFHPCVRFRPWESEQILSFIPPDGEFKLASYRVKKLKDIPIYVKPQLTSSAGNCRVNVLVGIRNDPGKVIDNITVQFQLPSCVTSV-DLSPNHGAINVLADKTYSWSIGRIPKDKTPSLSGNLILEQGLDRLHVFPIFRLGFKIVGVALSGLQIHKLEMKNM-QARPYKGFRAITKAGEYEGRTPKGMVFKQDFLWGKFSGTPVHPRHPWSDAEQIRVHLLNSRNGAPNQTIPLPLLKT
>SERAvome
------------------------------------------------------------------------------------MLQCIFLLSGSGEIILEKQMTGHRVDRLICSWFWDYVIAQGGDSTKILPVIASPTHYLFQIFREGITFLTCTQMEMPPLMAL----------E------------------------------FLSRVADVLSGYLGGLNEDLIKDNFIIVYELLDEMMDNGVPLTTEPNILREMIAPPNIVSKVLSVVTGNSSNLSNILPNATASSIPWRNSDVKTSSNEVYVDLVEELDVILSRDGVLVKCEAYGEVHVNSNLPG-FPDLTLSFANPGILNDVSFHPCVRFRPWESNQILSFVPPDGEFKLASYRVKNLKNMPVYVKPQLTSSGGYCRVNVLVGVRNDPGKVIDDITVQFQLPSCVASV-DLSPNVGAVNVLADKTCCWSIGRIPKDKSPALSGDLVLEQGLERLHVFPVFRVGFKIVGVALSGLRINKLEMKNA-TGRPYKGFRAVTKAGEYEVRS-------------------------------------------------------
>GYMNodor
------------------------------------------------------------------------------------MLQCIFLLSGSGEIILEKQMTGHRVDRSICSWFWDYVISQGGDSTKILPVIASPTHYLFQIFRDGITFLTCTQVEMPPLMAL----------E------------------------------FLSRVADVLTGYLGGLNEDLIKDNFIIVYELLDEMMDNGVPLTTEPNILREMIAPPNIVSKVLSVMTGNSSNLSSVLPNATASSVPWRNSDVKTSSNEVYVDLVEELDVILGRDGVLVKCEAYGEVHVNSNLPG-FPDLTLSFANPGILNDVSFHPCVRFRPWENDQILSFVPPDGEFKLASYRVKNLKNMPIYVKPQLTSSGGYCRVNVLVGVRNDPGKVIDDITVKFQLPSCVTSV-DLSSNVGTVNVLADKTCCWSIGRIPKDKSPALSGNLVLEQGLERLHVFPIFCVGFKIVGAALSGLRINKLEMKNA-AGRPYKGFRAMTKAGEYEVRS-------------------------------------------------------
>DIURorie
------------------------------------------------------------------------------------MLQCIFLLSDSGEVMLEKQMTGHRVDRSICGWFWDYVVSQGGDPAKILPVIASPTHYLFQIFREGIIFLACTQVEMPPLMGL----------E------------------------------FLCRVADVLTEYLGVLNEDLIKDNFVIVYELLDEMMDSGFPLTTEPNILREMIAPPNIVSKVLSVVTGKSSNVSNILPNTTASSVPWRRSDVRTSSNEVHVDLIEELDAILSREGVLVKCEAYGEVRVNSNLPG-FPDLTLSFANPTILNDVRFHPCVRFRPWESDQVLSFVPPDGEFKLATYRVKNLKNIPIYVKPQLTSSTGNCRVNVLLGIQNDPGKVVDNITVQFQLPPHVASV-DLSPNHGTMTILADKTCCWSIGRIPKDKTPSLSGNLVLEPGLDRLHVFPVFRVGFKIVGVALSGVQINKLEMKNM-PARPYKGFRAVTKAGDYEVRS-------------------------------------------------------
>GOODfuma
------------------------------------------------------------------------------------MLQCIFLLSDSGEVILEKQMTGHRVDRSICGWFWGYVVSQGGDPSKILPVITSPTHYLFQIFRDGITFLACTQVEMPPLMGL----------E------------------------------FLYRVADVLTGYLGGLNEDLIKDNFVIVYELLDEMMDNGFPLTTEPNILKEMIPPPNIVSKVLSVVTGKSSNVSNTLPNATTSSIPWRNSDVKTSSNEVYVDLIEELDAILSRDGVLVKCEVYGEVQVNSNLPG-FPDLTLSFANPSILNDVRFHPCVRFRPWESEQILSFVPPDGEFKLASYRVKNLKNIPIYVKPQLTSSAGNCRVNVLVGVRNDPGKVIDNITVQFLLPSCVASA-DLSSNHGTVNVLADKTCSWSIGRIPKDKSPSLSGNLVLEPGLERLHVFPVLRMDFKIVGAALSGLQINKLEMKNM-PARPYKGFRAITKAGEYEVRS-------------------------------------------------------
>PHRAlind
------------------------------------------------------------------------------------MLQCIFLLSDSGEVMLEKQMVGHRVDRSICGWFWDYVVSQGGDSTKILPVIASPTHYLFQIFREGITFLACTQVEMPPLMGI----------E------------------------------FLCRFADVLADYLGGLNEDLIKDNFVIVYELLDEMMDNGFPLTMEPNILREMIAPPNIVSKVLSVVTGKSSNVNNILPDAAASSMPWRKSDLKSSGNEVYVDLAEELDAIVSREGVLAKCEVYGEVHVNSHLPG-FPDLTLSFANPMILNDVRFHPCVRFRPWESEQILSFVPPDGEFKLASYRVKKLKNVPIYVKPQLTSSAGNCRLNVLVGIRNDPGKVIDNITVQFHLPSCVASA-DLSSNHGTVNVLAEKTCSWSIGRIPKDRLPSLSGNLVLEQGLDELHVFPVFRVAFKIVGVALSGLQIDKLEIKSM-PARPYKGFRAQTKAGEYEVRS-------------------------------------------------------
>OPHRsphe
------------------------------------------------------------------------------------MLQCIFLLSGSGEIILEKQMTGHRVDRSLCGWFWDYVISQGGDSNKILPVIASPTHYLFQIFRGGITFLTCTQVEMPPLMAL----------E------------------------------FLSRVADVLTGYLGGLNEDLIKDNFIIVYELLDEMMDNGVPLTTEPNILREMIPPPNIVSKVLSVVTGNSSNLSNVLPNATASSVPWRNSDVKTSSNEVYVDLVEELDVIVSRDGVLVKCEAYGEVHVNSNLPG-FPDLTLSFANPDILNDISFHPCVRFQPWESDQILSFVPPDGEFKLASYRVKNLKNMPIYVKPQLTSSGGHCRVNVLVGIRNDPGKVIDDITVQFQLPSCVASV-DLTPNIGAVNVLADKTCCWSIGRIPKDKSPALSGDLVLEKGLDRLHVFPVFCVGFKIVGVALSGLRINKLEMKNA-AGRPYKGFRAMTKAGEYEIRS-------------------------------------------------------
>GALEfabe
------------------------------------------------------------------------------------MLQCIFILSDSGEVMLEKQMTSHKVDRSICSWFWDYVISQGGDSTKILPVVASPTHYLFQIFREGITFLACTQVEMPPLIGI----------E------------------------------FLSRVADVLGDYLGGLSEDLLKDNFVIVYELLDEMMDNGFPLTTEPNILKEMIAPPNIVSKVLSVVTGKSSNVSNVLPDATTSCVPWRKIDTKSSSNEVYVDLVEALDVIVGRGGILAKCEVYGEIHVNSHLPG-LPDLTLSFANAAILNDVRFHPCVRFRPWESEHILSFVPPDGVFKLASYRVKKLNNVPIYVKPQLTSNAGNCHVNVLVGMRNDPGKVIENITVQFELPSRIGSA-DLTANHGTVNVLADKICSWSIGRIPKDKSPSLSGNLVLEPGLERLHAFPTFRVGFKIVGVALSGLQVDKLEIKNI-ATRPYKGFRALTKAGEYEVRS-------------------------------------------------------
>VANIshen
------------------------------------------------------------------------------------MLQCIFLLSEAGEVMLEKQITSHKVDRSICGWFWDYVVSQGGDSTKILPVVASPTHYLFQIFRDGIIFLACTQVEMPPLIGI----------E------------------------------FLCRVADVLSDYLGGLNEDLIKDNFVIVYELLDEMMDNGFPLTTEPNILKEMIAPPNIVSKVLSVVTGKSSNVNSVLPDETTSCVPWRKIDPKSSSNEVYVDLAEELDVIVGRGGILAKCEVYGEILVNSHLPG-LPDLTLSFANPAILNDVRFHPCVRFRPWESEQILSFVPPDGEFKLASYRVKKLKNVPIYVKPQLISTAGNCQVNVLVGIRNDPGKVIENLTVQFQLPSCVGSV-DLTANHGTVNVLADKICSWSIGRIPKDKSPSLSGNLVLEQGMERLHVFPTFLVGFKIVGVAFSGLQVDKLDIKNV-ASRPYKGFRALTKAGEYEVRS-------------------------------------------------------
>CHILtrap
------------------------------------------------------------------------------------MLQCIFLISDSGEVMLEKQMTGHRVDRSICGWFWNYVVSEGGDPAKMLPVIASPTHYLFQIFREGITFLACTQVEMPPLMGL----------E------------------------------FLCRVADVLTEYLGRLNEDLIKDNFVIVYELLDEMMDNGFPLTTEPNILREMIAPPNIVSKVLSIVTGKSSNVSNILPNSTASSVPWRKSDVKTSSNEVYVDLVEELDAILSREGVLAKCEVYGEVHVNSNLPG-FPDLTLSFANPSILNDVRFHPCVRFRPWENEQILSFVPPDGEFNLASYRVKKLKNIPIYVKPHLTSSAGNCRVNVLVGIRNDPGKVIDNITVQFQLPPCVTSV-DLSPNHGAANVLANKTYSWSIGRIPKDKTPSLSGNLMLEQGLDKLHVFPIFRVGFKIVGVALSGLQINKLETKNM-QARPYKGFRAITKAGEYEVRS-------------------------------------------------------
>THELangu
------------------------------------------------------------------------------------MLQCIFLISDSGEVMLEKQMTGHRVDRSICGWFWNYVVSEGGDPAKILPVIASPTHYIFQIFREGITFLACTQVEMPPLMGL----------E------------------------------FLCRVADVLTDYLGGLNEDLIKDNFVIVYELLDEMMDNGFPLTTEPNILREMIAPPNIISKVLSVVTGKSSNVSNILPNTTASSIPWRKSDVKTSSNEVYVDLVEELDAILSREGVLVKCEVYGEVHVNSNLPG-FPDLTLSFANPSILNDVRFHPCVRFRPWESEQILSFVPPDGEFKIASYRVKKLKNIPIYVKPQLTSSAGNCRVNVLVGIRNDPGKVIDNITVQFQLPPCVTSV-DLSPNHGIVNVLADKTCSWSVGRIPKDKTPSLSGNLVLEQGLDRLHVFPVFRVGFKIVGVALSGLQINKLETKDT-PVRPYKGFRAITKAGEYEARS-------------------------------------------------------
>GASTelat
------------------------------------------------------------------------------------MLQCIFLLSDSGEVMLEKQLTGHRVDRSICSWFWDYVISQGGDSTKILPVIASPTHYLFQIFREGITFLACTQVEMPPLMGI----------E------------------------------FLCRMADVLASYLGGLNEDLIKDNFVIVYELLDEMMDNGFPLTTEPNILREMIAPPNIVSKVLNVVTGKSSNVSNTLPDATSSSIPWRKSDLKGSSNEVYVDLVEEMDATLSSEGALSKCEVYGEVRVTSHLPG-FPDLTLSFTNPGILDDVRFHQCVRFRPWEGQQILSFVPPDGEFKLASYRVKRLRNVPIYVKPQLSSSAGSCRLNVLVGVRNDPGKAIEDLSVQFRLPSSVESV-DVSSNHGTVNVLPDKTCCWSIGRIPRDRSPSLWGSLALGSGLDRLQVLPTFLVGFRIVGVALSGLRVSKLEIKNAPPSRSYKGFRAVTKAGNYEVRSC------------------------------------------------------
>ERYCpuss
-----------------------MH-------------------------TPTPLRTLALC---APLCFYMKNLSRICC-----VLNC--LLSSKSEVILEKQMTGHRVDRSICAWFWDYVISQGGDSTKILPVIASPTHYLFQIFREGVTFLACTQVEMPPLMGI----------E------------------------------FLCRVTDVLTGYLGGLNEDLIKDNFIIIYELLDEMMDNGFPLTTEPNILREMIAPPNIVSKVLSVVTGKSSNVSSILPDATASSVPWRKADLKSSSNDVYVDLIEELDAILNREGVLSKCEVYGEVHVNSHLPG-FPDLTLSFANPSILNDVRFHPCVRFRPWEGEQVLSFVPPDGEFKLASYRVKKLKNLPIYLKPQLTSSSGNCRINVLVGVRNDPGKVIENITVKFQLP-CVESV-DISSNHGTVNALADKTYLWSIGRIPKDKSPSLSGNLVLEPGLDQLHVFPIFRVGFRIVGIALSGLQINKLEIKNT-PARLYKGFRAVTKAGEYEVRS-------------------------------------------------------
>ANOEemei
------------------------------------------------------------------------------------MLQCIFLLSDSGEVILEKQMTGHRVDRSICGWFWDYVVSQGGDPSKILPVITSPTHYLFQIFRNGITFLACTQVEMPPLMGL----------E------------------------------FLYRVADVLTGYLGGLNDDLIKDSFVIVYELLDEMMDNGFPLTTEPNVLREMIPPPNIVSKVLSVVTGKSSNVSNTLPSTTTSSVPWRNSDVKTSSNEVYVDLIEELDAILTRDGVLVKCEVYGEVHVNSNLPG-FPDLTLSFANPSILNDVRFHPCVRFRPWESEQVLSFVPPDGEFKLASYRVKHLKTIPIYVKPQLTSSAGNCRVNVLVGVRNDPGKVIDNITVQFLLPSCVASA-DLSSNHGTVNVFADKTCSWSIGRIPKDKSPSLSGNLVLEQGLDRLHVFPVLRVGFKIVGIALSGLQINKLEMKNT-LARPYKGFRAITKAGEYEVRS-------------------------------------------------------
>ERYCcris
------------------------------------------------------------------------------------MLQCIFLLSESGEVILEKQMTGHRVDRSICGWFWDYVISQGGDSTKILPVIASPTHYLFQIFREGVTFLACTQVEMPPLMGI----------E------------------------------FLCRVADVLTGYLGGLNEDLIKDNFIIIYELLDEMMDNGFPLTTEPNILREMIAPPNIVSKVLSVVTGKSSNVSSILPDATASSVPWRKADLKSSSNDVYVDLIEELDAILNREGVLAKCEVYGEVHVNSRLPG-FPDLTLSFANPSILNDVRFHPCVRFRPWEGEQVLSFVPPDGEFKLASYRVKKLKNLPIYLKPQLTSSSGNCRINVLVGVRNDPGKVIENITVQFQLP-CVESV-DISSNHGTVNALADKTYFWSIGRIPKDKSPSLSGNLVLEPGLDRLQVFPVFRVGFRIVGVALSGLQINKLEIKNT-PARLYKGFRAVTKAGEYEVRS-------------------------------------------------------
>CORYacti
------------------------------------------------------------------------------------MLQCIFLLSDTGEVMLEKQMTGHRVDRSICGWFWNYAISQGGDPSKILPVIASPTHYLFQIFRDGITFLACTQVEMPPLMGL----------E------------------------------FLCRVADVLTDYLGRLNEDLIKDNFVIVYELLDEMMDNGFPLTTEPNILREMIGPPNIVSKVLSVVTGKSSNVSNILPNTAASSVPWRKSDVKTSSNEVYVDLVEELDAILSREGILVKCEVYGEVHVNSNLPG-FPDLSLSFANPSIFSDVRFHPCVRFRPWENEQILAFVPPDGEFKLTSYRVKKLKNIPIYVKPQFSSSAGNCRVNVLVEIRNDPGKVIDNITVQFQLPSCVSSV-DLSSTHGTVNVLSDKTCFWSIGRIPKDKSSSLSGNLVLEQGLDRLYVFPVFRMGFKIVGVALSGLQINKLEMKNM-PARPYKGFRAITKAGEYEVRS-------------------------------------------------------
>APOSodor
------------------------------------------------------------------------------------MLQCIFLLSDSGEVMLEKQMTGHRVDRSICGWFWDYVVSQGGDSSKILPVIASPTHYLFQIFREGITFLACTQVETPPLMGI----------E------------------------------FLCRVADVLADYLGGLNEDLIKDNFVIVYELLDEMMDNGFPLTTEPNILREMIAPPSIVSKVLSVVTGKSSNVGTTLPDATASCVPWRKSDLKTSSNEVYVDLVEELDVIVTREGVMVKCEVYGEVHVNSHLPG-FPDLVLSFANTKILNDVRFHPCVRFRPWESEQVLSFVPPDGEFKLTSYRVKNLKNMPIYVKPQFTSNSGICRVNVLVGIRNDPGKVVDNITLEFELPSCVASA-DLTSNHGTVNVLPDKTCSWSIGRIPKDKSPSLSGSLALEQGLDQLHVFPVFRVAFKIVGVALSGLQIDKLEIKNI-ATRPYKGFRALTRAGEYEVRS-------------------------------------------------------
>CREMappe
------------------------------------------------------------------------------------MLQCIFVLSDSGEVILEKQMTGHRVDRSICGWFWDYVISQGGDSTKILPVIASPTYYLFQIFREGITFLACTQVEMPPLMGI----------E------------------------------FLCRVADVLTGYLGGLNDDLIKDNFIIVYELLDEMMDNGFPLTTEPNILREMIAPPNIVSKVLSVVTGKSSNVSNILPAATSSSVPWRKSDLKSSSNEVYVDLIEELDAILSREGVLVKCEVYGEVHVNSRLPG-FPDLTLSFANPSILNDVRFHPCVRFRPWEAERILSFVPPDGEFKLASYRVMKLKNIPIYVKPQLTSSSGNCRLDVLVGVRNDPGKVIENITVQFQLPSCVESA-DVSSNHGTVNVLADKTCYWSIGRIPKDKSPSLSGNLVLEPGLDRLHVFPVFRAGFRIVGVALSGLQINKVEIKNM-PARLYKGFRAITKAGEYEVRS-------------------------------------------------------
>PLATclav
------------------------------------------------------------------------------------MLQCIFLLSGSGEIILEKQMTGHRVDRSICGWFWDYVISQGGDSTKILPVITSPTHYLFQIFRDGITFLTCTQVEMPPLMAL----------E------------------------------FLSRVADVLTGYLGGLNEDLIKDNFIIVYELLDEMMDNGIPLTTEPNILREMIAPPNIVSKVLSVMTGNSSNLSSVLPNATASSVPWRNSDVKTSSNEVYVDLVEELDVILSRDGILVKCEAYGEVHVNSNLPG-FPDLTLSFANPGILNDMSFHPCVRFRPWENKQILSFVPPDGEFKLASYRVKNLKNMPIYVKPQLTSSGGYCRINVLVGVRNDPGKVIDDITVKFQLPSCVTSV-DLSSNVGAVNVLADKTCCWSIGRIPKDKSPALSGDLVLQRGLERLHVFPIFCVGFKIVGVALSGLQINKLEMKNT-AGRPYKGFRAMTKAGEYEVRS-------------------------------------------------------
>CALAplic
------------------------------------------------------------------------------------MLQCIFLLSDSGEVMLEKQMTGHRVDRSICGWFWNYVVSEGGDPAKMLPVIASPTHYLFQIYREGVTFLACTQVEMPPLMGL----------E------------------------------FLCRVADVLTEYLGGLNEDLIKDNFVIVYELLDEMMDSGFPLTTEPNILREMIAPPNIVSKVLSVVTGKSSNVSNILPSATASSVPWRKSDVKTSSNEVYVDLVEELDAILSSEGVLVKCEVYGEVRVNSNLPG-IPDLTLSFTNPSILNDVRFHPCVRFRPWENDQILSFVPPDGEFELACYRVKKLKNIPIYVKPQLSSSAGNCRVNVLVGIRNDPGKVIDDIAVQFHLPPHVASV-DLSSNHGTVNVLPDKTCSWSIGRIPKDKTPCLSGNLVLDAGLDRLHMFPVFRVRFKIVGVALSGLQINKLEMKNM-PTQPYKGFRALTKAGEYEVRS-------------------------------------------------------
>CALEmajo
------------------------------------------------------------------------------------MLQCIFLISDSGEVMLEKQMTGHRVDRSICEWFWGYVVSEGGDPAKMLPVIASPTHYLFQIFREGITFLACTQVEMPPLMGI----------E------------------------------FLCRVADVLTDYLGGLNEDLIKDNFVIVYELLDEMMDNGFPLTTEPNILREMIAPPNIVSKVLSVVTGKSSNVSNILPNTTSSSVPWRKSDVKTSSNEVYVDLVEELDAILNREGGLVKCEVYGEVHVNSNLPG-FPDLALSFANPSILNDVRFHPCVRFRPWESEQILSFVPPDGEFKLASYRVKKLKNIPIYVKPQLTSSAGNCRVSVLVGIRNDPGKVIDNITVQFQLPPCVTSA-DLSPNHGVANVLADKTYSWSIGRIPKDKTPSLSGNLVLEPGLDQLHVFPTFRVGFKIVGVALSGLQINKLETKNM-PARPYKGFRAVTKAGEYEVRS-------------------------------------------------------
>HABEpant
------------------------------------------------------------------------------------MLQCIFLLSNSGEIMLEKQMTGHRVDRSICGWFWDYVISQGGDSTKILPVITSPTHYLFQVFRDGITFLTCTQVEMPPLMAL----------E------------------------------FLSRVADVLSSYLGGLNEDLIKDNFIIVYELLDEMMDNGVPLTTEPSILREMIAPPNIVSKVLSVVTGNSSNLSNVLPNATSSSVPWRNSDVKTSSNEVYVDLVEELDAILSREGALVKCEAYGEVHVNSNLPG-FPDLTLSFSNPGILNDVRFHPCVRFRPWESDQILSFVPPDGEFKLASYRVKNLKNMPIYVKPQLTSSGGYCRVNALVGVRNDPGKVIDDITVQFQLPSCVTSVTDLSSNVGTVNVLADKICCWSIGRIPKDKSPSLSGDLVLERGLERLHVFPVFRVGFKIVGVALSGLQIYKLEMKNT-SGRPYKGFRAMTKAGEYEVRS-------------------------------------------------------
>EPIDpuni
------------------------------------------------------------------------------------MLQCIFILSDSGEVILEKQMTGHRVDRSICGWFWDYVVSQGGDSTKILPVIASPTHYLFQIFREGVTFLACTQVEMPPLMGI----------E------------------------------FLCRVVDILTGYLGGLNEDLIKDNFIIVYELLDEMMDNGFPLTTEPNILREMIAPPNIVSKVLSVVTGKSSNVSNILPDATASSVPWRKSDLKSSTNEVYVDLIEELDVILSREGALSKCQAYGEVHVNSRLPG-YPDLTLSFANPGILNDVRFHPCVRFRPWEAEQILSFVPPDGEFKLASYRVMKLKNIPIYVKPQLSSSSGNCRVNVLVGVRHDPGKVIEDISIQFQLPSCVESA-DVSANHGTVNVLANKTCHWSIGRIPKDRSPSLSGNLVLEPGLDRLHVFPVFRVGFRIVGVALSGLQINKLEIKNM-PARLYKGFRATTKAGEYEVRS-------------------------------------------------------
>DACThata
IPPPQSSLYSVNFPLYFQSVHEFLHQTSSSPLCSPEPTRPTASTVSPPCRTTAPFSTGNHCSFFALLFNLIKNIERRGSEP--KMLQCIFLLSGSGEIILEKQMTGHRVDRSICSWFWDYVISQGGDSTKILPVIASPTHYLFQIFRDGITFLTCTQVEMPPLMAL----------E------------------------------FLSRVADVLTGYLGGLNEDLIKDNFIIVYELLDEMMDNGFPLTTEPNILREMIAPPNIVSKVLSVMTGNSSNLSSVLPNATASSVPWRNSDVKTSSNEVYVDLVEELDVILSRDGALVKCEAYGEVHVNSNLPG-FPDLTLSFANPGILNDVSFHPCVRFRPWENDQILSFVPPEGEFKLASYRVKNLKNMPIYVKPQLTSSGGYCRVNVLVGVRNDPKKVIDDITVKFQLPSCVTSV-DLSSNVGAVNVLADKTCCWSVGRIPKDKSPALSGDLVLEQGLEQLRVFPIFCVGFKIVGVALSGLRINKLEMKNA-AGRPYKGFRAMTKAGEYEVRS-------------------------------------------------------
>HEMIforr
------------------------------------------------------------------------------------MLQCIFLLSDSGEIILEKQMTGHRVDRSICGWFWDYVISQGGDSTKILPVIASPTHYLFQIFRDGITFLTCTLVEMPPLMAL----------E------------------------------FLSRVADVLTGYLGGLNEDLIKDNFIIVYELLDEMMDNGVPLTMEPNILREMIAPPNIVSKVLSVVTGNSSNLSNVLPNATASSVPWRNSDVKTSSNEVYVDLVEELDVILSRDGALMKCEAYGEVHVNSNLPG-FPDLTLSFANPGILNDVRFHPCVRFRPWESDQILSFVPPDGEFKLASYRVKNLKNMPIYVKPQLTSSGGYCRVNVLVGVRNDPGKVVDDITVQFQLPSCVASV-DLSSNIGAVNVLADKMCCWSIGRIPKDKSPSLSGNLVLERGSEQLHVFPVFHVGFKIVGVALSGLQINKLEMKNA-AGRPYKGFRAVTKAGEYEVRS-------------------------------------------------------
>CALAcreb
------------------------------------------------------------------------------------MLQCIFLLSDSGEVMLEKQMTGHRVDRSICGWFWNYVVSEGGDPAKILPVIASPTHYLFQIYREGVTFLACTQVEMPPLMGL----------E------------------------------FLCRVADVLTEYLGGLNEDLIKDNFVIVYELLDEMMDSGFPLTTEPNILREMIAPPNIVSKVLSVVTGKSSNVSNILPNATASSVPWRKSDVKTSSNEVYVDLVEELDAILSSEGVLLKCEVYGEVRVNSNLPG-IPDLTLSFTNPSILNDVRFHPCVRFRPWENDQILSFVPPDGEFELACYRVKKLKNIPVYVKPQLSSSAGNCRVNVLVGIRNDPGKVIDDIAVQFHLPPHVASV-DLSSNHGTVNVLPDKTCSWSIGRIPKDKTPCLSGNLVLDAGLDRLHMFPVFRVRFKIVGVALSGLQINKLEMKNM-PTQPYKGFRALTKAGEYEVRS-------------------------------------------------------
>PAPHhirs
------------------------------------------------------------------------------------MLQCIFLLSDSGEVILEKQMVGHRVDRSICGWFWDHVVSQGGDSTKILPVIASPTHYLFQIFREGITFLTCTQVEMSPLMGI----------E------------------------------FLCRFADVLADYLGGLNEDLIKDNFVIVYELLDEMMDNGFPLTMEPNILREMIAPPNIVSKVLSVVTGKSSNVNNILPDAAASSTPWRKSDLKSSGNEVYVDLAEELDAIVSREGVLVKCEVYGEVHVNSHLPG-FPDLTLSFANPMILNDVRFHPCVRFRPWESEQILSFVPPDGEFKLASYRVKNLKNIPIYVKPQLTSSAGNCHLNVLVGIRNDPGKVIDNITMQFQLPSCVASA-DLSANHGTVNVLADKTCSWSIGRIPKDRSPCLSGNLLLEQGLDQLHIFPVFRVGFKIVGVALSGLQIDRLEIKSM-PARPYKGFRAQTKAGEYEVRS-------------------------------------------------------
>CYPRbard
------------------------------------------------------------------------------------MLQCIFLLSDSGEVMLEKQMVGHRVDRSICGWFWDYVVSHGGNSTKILPVIASPTHYLFQLFREGITFLACTQAEMPPLMGIEVEMPPLMETE------------------------------FLCRFADVLTDYLGGLNEDLIKDNFVIVYELLDEMMDNGFPLTTEPNILREMIAPPNIVSKVLSVVTGKSSNVNNILPDAVASSVPWRKSDLRSSGNEVYVDLDEELDAIVSREGVLVKCEVYGEVHVNSHLPG-FPDLTLSFANPMKLNDVRFHPCVRFRPWESEQILSFVPPDGVFKLASYRVKNLKNIPIYVKPQLTSSAGNCRINVLVGIRNDPGKVIDNITVQFQLPFFVASA-DLSSNHGTVNVLADKTCSWSIGRIPKDKSPSLSGNLVLEQGLDRLHIFPVFRVGFKIIGVALSGLQIDQLEIKNM-PTRLYKGFRAQTKAGEYEVRS-------------------------------------------------------
>MOLIcapi
------------------------------------------------------------------------------------MLQCIFLLSDSGEVILEKQMTGHRVDRSICDWFWDYVVSQGGDSSKILPVIASPTHYLFQIYREGITFLACTQVEMPPLMAI----------E------------------------------FLCRVADVLADYLGGFNEDLIKDNFIIVYELLDEMMDNGFPLTTEPNILREMIAPPNIVSKMLSVVTGKSSNMSNTLPVATASCVPWRTPDVKHSSNEVFVDLVEQMDAVVNREGNLVKCEIYGEIEVKAHLPG-LPDLTLSFANPTILNDVRFHPCVRFRPWESDQVLSFVPPDGQFKLMSYRVKKLKNTPIYVKPQITSNSGTSRINVLVGIRNDPGKTIDDLTVEFQLPSCVASA-DLKSNHGTVNVLADKTCSWSIGRIPKDKSPSLSGDMKLEAGLDRLRVFPVIQVRFKIMGVALSGLQIEKLDLKNM-ASRPYKAFRAVTRAGEYEVRC-------------------------------------------------------
>VANIplan
------------------------------------------------------------------------------------MLQCIFLLSEAGEVMLEKQLTSHKVDRSICGWFWDYVVSQGGDSTKILPVVASPTHYLFQIFRDGIIFLACTQVEMPPLIGI----------E------------------------------FLCRVADVLSDYLGGLNEDLIKDNFVIVYELLDEMMDNGFPLTTEPNILKEMIAPPNIVSKVLSVVTGKSSNVSSVLPDATTSCVPWRKIDPKSSSNEVYVDLVEELDAIVGRGGILSKCEVYGEILVNSHLPG-LPDLTLSFANPAILNDVRFHPCVRFRPWESEQILSFVPPDGEFKLASYRVKKLKNVPIYVKPQLTSSAGNCQVNVLVGIRNDPGKVIENLTVQFQLPSCVGSA-DLKANHGTVNVLAEKICSWSIGRIPKDKSPSLSGNLILEQGMERLHGFPTFLVGFKIVGVAFSGLQVDKLEIKNV-ASRPYKGFRALTKAGEYEVRS-------------------------------------------------------
>EPIPaphy
------------------------------------------------------------------------------------MLLCIFLLSDSGEVMLEKQMTGHREDRSICGWFWDYVSSQGGDSTKILPVIASPTYYLFQIFREGITFLACTQVEMPPLMGI----------E-------------------------MFRDCLLRRVADVLTGYLGGLNEDLIKDNFIIVYELLEEMMDNGFPLTTEPNILREMIAPPNIVSKVLSVVTGKSSNVSSILPDAASSSVPWRSSDQKNSSNEIYVDLVEELDAILSREGVLTKCEVYGEVRVTSRIGG-FPDLTLSFANPSILNDVRFHPCVRFRPWEGEQILSFVPPDGEFKLASYRIKKLKSIPIYVKPLLTSDGGNCRVNVLVGIRNDPGKVVDNITVQFQVPSCVESV-DVSSNHGTVNVLANKICCWSIGRIPKDKSPSLSGNLVLKPGLNRLYAFPVFNIGFRIVGVALSGLQINKLEIKNT-TTRLYKGFRAITKSGDYEVEW---MVDLSPF----------------------------------TSHLPLP----
>EPIPhell
------------------------------------------------------------------------------------MLQCIFLLSDSGEVMLEKQMTGHRVDRSICGWFWEYVVSHGGDSTKIPPVIASPTHYLFQIFREGITFLACTQVEMPPLMGI----------E------------------------------FLCRVADVLTGYLGGLNEDLIKDNFVIVYELLDEMMDNGFPLTTEPNILREMIAPPNIVSKVLSVVTGKSSNVSNVLPDATTSSVPWRKSDLKSSSNEVYVDLVEELDAILSREGVLAKCEVYGEVHVNSHLPG-FPDLNISFTNPSILNDVRFHPCVRFRAWESEQILSFVPPDGEFKLASYRVKKLKNIPIYLKPQLTSSAGNCRVNVLVGVRNDPGKVIDNIAVQFQLPSCVASV-DLSSNHGTVNALADKTCSWSIGRIPKDKSPSLSGNLVLEPGLDRLHVFPVFRVGFRIVGVALSGLQINKLEIKNM-ATRLYKGFRAITKAGEYEVRS-------------------------------------------------------
>APOSshen
------------------------------------------------------------------------------------MLQCIFLLSDSGEVMLEKQMTGHRVDRSICGWFWDYVVSQGGDSSKILPVIASPTHYLFQIFRVGITFLACTQVETPPLMGI----------E------------------------------FLCRVADVLADYLGGLNEDLIKDNFVIVYELLDEMMDNGFPLTTEPNILREMIAPPSIVSKVLSVVTGKSSNVGTTLPDATASCVPWRKSDLKTSSNEVYVDLVEELDVIVTREGVMVKCEVYGEVHVNSHLPG-FPDLVLSFANTKILNDVRFHPCVRFRPWESEQVLSFVPPDGEFKLTSYRVKNLKNMPIYVKPQFTSNSGICRVNVLVGIRNDPGKVVDNITLEFELPSCVASA-DLTSNHGTVNVLPDKTCSWSIGRIPKDKSPSLSGSLALEQGLDQLHVFPVFRVAFKIVGVALSGLQIDKLEIKNI-ATRPYKGFRALTRAGEYEVRS-------------------------------------------------------
>OECEmacu
------------------------------------------------------------------------------------MLQCIFLLSDSGEVILEKQMTGHRVDRSICGWFWDYVISQGGDSTKILPVIASPTHYLFQIFREGVTFLACTQVEMPPLMGI----------E------------------------------FLCRVADVLTGYLGGLNEDLIKDNFIIIYELLDEMMDNGFPLTTEPNILREMIAPPNIVSKVLSVVTGKSSNVSSILPDATASSVPWRKSDLKSSSNEVYVDLVEELDAILNREGVLSKCEVYGEVHVNSHLPG-FPDLTLSFANPSILNDVRFHPCVRFRPWEGEQVLSFVPPDGEFKLASYRVKKLKNLPIYVKPQLTSSSGNCRINVLVGVRNDPGKAIENITVQFQLP-CVESV-DVSSNHGTVNVLADKTCFWSIGKIPKDKSPSLSGNLVLEPGLDRLHVFPVIRVGFRIVGIALSGLQINKLEIKNM-PARLYKGFRAVTKAGEYEVRS-------------------------------------------------------
