# Supplementary material for: Orchid Phylotranscriptomics: The Prospects of Repurposing Multi-Tissue Transcriptomes for Phylogenetic Analysis and Beyond
Source: Front Plant Sci. 2022 May 27;13:910362. doi: 10.3389/fpls.2022.910362 (PMC9196242; doi:10.3389/fpls.2022.910362)
Supplement: Supplementary file 4 [file Data_Sheet_3.zip › ortho_MSA/r1/OG0009008.fa]

>DIURorie
--------------------------------------------------------------------------------------------------------MSQVA-AV----T--KAALLR--RSSSPCPFPLFLFSSK-AN-LSFSKPLNPESVGIRT-QALRPTAQPEPGRDSRENDNIGKTSRGTVKNSRNELKREARRAFRWGIELATFTPSQIKRIIRAASLEREVLDAILLVKRLGPDVREGKRRQFNYIGRLLRDAQPELMDALVQASKDG-DTSRLQTLA-GHEPLPIDDD--ED-SE----VEL----------------ES-EEE-EDDKYMGVANRWLDGLVYKDPSITNEVYSVHTVDFDRQ-------------------ELRRLVRRV--------------------------QSI----RE-GSIIDSSGLES-DAM--FIKAKKPLLRFLL-------SLAKESSVE------------------------------------------------------------
>DENDchryso
--------------------------------------------------------------------------------------------------------MAKAA-AA----P-AASALLR--RSSGLPPWIFSIFSPK-PHIFFFSTSPHAGSFGIRK-HALRPVRPPSDGSDIGNDDAGMKTSGDSFKKSRNELKKEAHRAVRWGMDLSTFSPPQIKYILRAASLEREVVDAILLVKRLGPDVREGRRRQFNYIGRLLRKAQPELMDALIQASRDG-DTSTLQDLT-GQATLSIDDN--ED-DE----EDL----------------EY-ELE-EGENYMELADKWFDGLLCKDPTITNEVYSIHSVDFDRQ-------------------ELRNLLRRV--------------------------QSV----QQEGSHTGKSSLEG-DDK--LNKSKKLLLRFLR-------SLAKKSLAE------------------------------------------------------------
>GASTelat
--------------------------------------------------------------------------------------------------------MAVAA-AA----T-VASAPLR--RCFRPCPWLLLSFSPK-PHVLFFSISSHSESFSVRV-GALRPVRPPSDAKDSGNYDEGLKVSRDSFKKSRNELKREARRAVRWGMDLSTFSPPKIKQILSKASLDREVLDAILLVKRLSPNVREGKRRQFNYIGRLLRNAQPELMDALIQASKTG-DASWLQGYT-GLETGSIGDN--DN-VD----EDL----------------ES-IEQ-EGKNYVEVAEKWLDGLIYKDSLITNEVYSVHSVDFDRQ-------------------ELRKLVRRV--------------------------QSI----LN-ESHADESGLEG-DTR--LTKAKKPLLRFLH-------SLAKELLAGKNSI----------VLN-------------------------------------------
>CYMBmann
--------------------------------------------------------------------------------------------------------MAKAA-VP----A-AASALMR--CCFGLSPWTPSTFFPK-PLIFSFSTSPHSENLCIRT-RSLRPVTPPSDDSGIGNDVAGLKMSRDSLEKSRNELKREARRAVRWGMDLSTLSLPQIKSILRAASLEREVLDAILLVKRLGPDVREGRRRQFNYIGRLLRKVQPELMDALIQASRDG-DTSRLQHLT-GQATSSVDDN--ED-EG----EEF----------------EY-ELELEGENYMEVADKWLDGLIYKDPTITNEVYSIHSVDFDRQ-------------------ELRRLVRRV--------------------------QST------------QSGLEG-DEK--LNKSKRPLLRFLR-------SLAKKSLAE------------------------------------------------------------
>CALEmajo
--------------------------------------------------------------------------------------------------------MAEVA-AA----T--TAALLR--RSFRPRSFPFYHLPSK-SI-LSFSTALHAESYGISN-QALGSGAEPEAVRDADGDDNVGKSRRSPLKNSRNELKRAARRAFRWGIELATFSPPQIKQILRAASLEREVLEAILLVKRMGPDVREGKRRQLNYIGRLLRNAQPDLMDALLLASKDG-DTSKLQALT-GQGTLPVDDN--ED-YE----TEL----------------ES-EEE-EGDKYMEVADRWFSGLINKDPSITNEVYSVHTVDFDRQ-------------------ELRRLVRLA--------------------------QSV----QE-EPDDDASGFES-GAV--STKATKPLRRFLR-------SLAKESLVE------------------------------------------------------------
>PAPHhirs
--------------------------------------------------------------------------------------------------------MSAAVALAS--SS-LAAALLR--FSSR--SLFASLFSPK-SHLLFFSTS---RSFATRM-HVLRPT----ADRDGGEYGKGENSSTDPSMKSRNELKREARLAVRWGMELAAFSPSQIKRILRAAALEREVLDAILLVKRLGPDVREGRRRQFNYIGRLLRNAQPELMNALIQASKDG-DISRVQALV-GQETPFVDGN--ED-DEEDGEEEI----------------EF-EEE-ESKIYLEVADKWFDGLIYKDPSITREVYSLHIVDFDRQ-------------------ELRRLVRELQSIKTGQHHE---LKGDVKLDIAKHPQSI----QE-GSHNQESGLKG-DAK--LARAKKPLLRFLR-------SLAKKSLANNTCN----------VVDIWPG------------HNNSLISDDEH----------------
>ANOEemei
--------------------------------------------------------------------------------------------------------MVQAA-AA----VAPAVARLM--RSSHPWSFLFFLSPPK-DN-LSFSTLPRPESIGTCTQNALGHMMPPGSGIDSRDNDGTAKRGRCPLKNSRNDLKREARRAVRWGMDLATFPPPQIKCILRAASLEREVLDAILLVKRLGPDVREGKRRQFNYIGRLLRKAQPELMDALLQASKDG-DTKRLQALS-GQEILAIDDN--DD-IE----DDL----------------ES-EDE-ECNKYMEVADRWFDGLVYKDTSITNEVYSVCTVDFDRQ-------------------ELRRLVRQV--------------------------QST----QE-GSLIGESGLET-DAM--LNKAKKPLRRFLN-------LLAKESLAS------------------------------------------------------------
>HABEpant
--------------------------------------------------------------------------------------------------------MAQAA-AT----T-AAAVLSR--SSSRPCPFL-FLFSPK-PI-VSFSTSPHPRI---RS-NGLRPMKPPAPGENSDDSGETGKIS-SGTKSGRNELKREARRAVRWGIDLATFSPPQIKRILRAASLEREVLDAILLVKRLGPDVREGKRRQFNYIGRLLRNAQPELMDALVQASKAG-DTSRLQALT-GQETWPIDDEDSEE-NE----DDF----------------ES-EEE-DVEKYMEVADRWFNGLVCKDPSITNEVYSVHTVDFDRQ-------------------ELRRLVRRV--------------------------QSV----HE-ESNIDENGLKS-DAV--LTKAKKPLIRFLH-------SLAKKSMI-------------------------------------------------------------
>DACThata
--------------------------------------------------------------------------------------------------------MAQAV-VT----T-AAAVLSR--PSSRPYPFLFFLFSPR-PN-LSFSTSPHPSN---RS-NALHPTKPPASGGDSDDNEETGRAS-SVAKNSRNELKREARRAVRWGIELATFSPPQIKRILRAASLEREVLDAILLVKRLGPNVREGKRRQFNYIGRLLRKAQPELMDALVQASKEG-DTNRLLALT-GQETLSIDDEDSDE-NE----DDL----------------ES-EEE-DVEKYMEVADRWFDGLVYKDPSITNEVYSVHAVDFDRQ-------------------ELRRLVRRV--------------------------QSI----HE-ESNIDESGLKS-NVA--LTKAKKPLIRFLH-------SLAKKSMI-------------------------------------------------------------
>ORCHital
--------------------------------------------------------------------------------------------------------MAQAV-IA----T-AAAVLSR--RSSPPYPFLFFLFSPK-PN-LSFSTSPHPRT---RS-NALRPMKPPPGGGDIDDDEETGKMS-GGAKNSRNELKREARRAVRWGIELATFSPPQIKRILRAASLEREVLDAILLVKRLGPDVREGKRRQFNYIGRLLRKAQPELMDALVQASKEG-DTCRLQALT-SQETMSIDDGDCEE-NE----VDL----------------ES-EDE-DVEKYMEVAD------------------------------------------------------------------------------------------------------------------------------------------------------------------------------------------------------
>PHAItank
--------------------------------------------------------------------------------------------------------MAKAA-AA----T-MFSALLR--RSSALSPWLSSAFSPT-PHIFFLTTSPHPGSFGIRT-QALRPVTPPSNGSDIGNDGAGLKTSLDSFKKSRNELKREARRAVRWGMDLSTFSFPQIKSILRSASLEQEVLDAILLVKSLGPDVREGRRRQFNYIGRLLRKVQPELMDALIQASRDG-DTSKLQDLTEGQATSSIDDN--VD-DE----EDL----------------EY-ELE-EGENYMEVADKWLDGLIYKDPTITKEVYSIHSVVFDRQ-------------------ELRRLVRRV--------------------------QSI----EK-GSHTDRSELED-DDK--LNKSKKLLLRFLR-------SLAKKSLAE------------------------------------------------------------
>MICRparv
MNKDCF--------------------------------------------------------------------------QLYTEACDRK------------KAMARAA-AA----T--TATLLR--SSSRPSPFVSFLFPPK-DS-LSFSTSPHPEGFGIRT-QALRRMAQPEPGRTSGEDDDIGKKSRGPLKNSRNELKREARRAVRWGIELATFSPTQIKLILRSASLEREVLDAILLVKRLGPDVREGRRRQFNYIGRLLRKAQPELMDALVQALKDG-DTSRLQALT-GQETLSIDDN--DAVNE----TDL----------------ES-EEE-DGDKYVEVVDRWFRGLVYKDPSITNEVYSVHAVDFDRQ-------------------ELRKLVRRI--------------------------QSI----QE-CSRIDASESES-DAM--LTKAKKPLLRFLS-------SLAKESFAK------------------------------------------------------------
>HYPOheme
--------------------------------------------------------------------------------------------------------MAQAS-V--------GLAALR--QSPR--PWLPSLLAAK-PHRLFFSASAVPQRPAHRA-RGLRP-----ADYDSGDDSDD-----PRLNKSRNELKREARRAVKWGMELAAFSTPQIRRVLKVAALEREVFDALMLVKKLGPDVREGRRRQFNYIGRLLRATQPELMEALIQASKDG-DDCRLQALS-GQKSLSVQDD--NA-EE----ETTIYEEEE---EEEEEEQEVEEDE-ESKNYVELASRWFEGLIFKDPSITNEVYSVHNVEFDRQ-------------------ELRRLVRQV--------------------------QSS----QE-GLLVDESGVEK-DAI--LTRAKRPLLSFLR-------TLAKKSLTEQSTF--------------------------------------------------------
>OPHRgarg
M-----------APRPLSPWCK-------KPVVLPLVLHPSAAHFPGSRRR----NIFAPQQLRPAATVSI------TPPPLAAEGISAR------------EAMAQAA-LT----TMAGAILSKPSSSSRPHSLLFFLFSPK-PN-LSFSTSPHPTK---PS-KALRHPNPPAGGGDTAGDEEP-----EIPKTSRNELKREARRAVRWGIELATFSPPQIKRILRAASLEREVLDAILLVKRLGPDVREGKRRQFNYIGRLLRKAEPELMDALVQASKEG-DTSRLQALT-GQEKLSIDDEDSEE-NE----DDL----------------ES-EEE-DSEKYMEVVDRWFDGLVYKDPSIVNEVYSVHAVDFDRQ-------------------ELRRLVRRV--------------------------QSI----HE-ESNIDESGLKS-NTV--LTKAKKPLIRFLQ-------ALAKKSMI-------------------------------------------------------------
>CALAcreb
--------------------------------------------------------------------------------------------------------MTQST-VA----T-TAAALFR--RHSRSWPFPYFLFFPK-TN-LSFSTAQHAKTFGVRA-QALQPMTQPEPGSGSSDNDEKGRTSRGLLKNSRNELKREARRAVRWGMELATFSPEQIKRILRAASLEREVFDAILLAKRFGPDVREGKRRQFNYIGRLLRNVQPELMDALVQASKDG-DTSTFQALT-SQETLPFDDI--ED-NK----ADL----------------ES-DEE-EGDKYMEIADKWFDGLVYKDSSITNEVYSVHTVDFDRQ-------------------ELRRLVRRV--------------------------HSI----QE-GSHSDDSGLDS-DAM--LTKAKKTLLRFLR-------SLAKESLVESIPA----------AINVD-----------------------------------------
>EPIPhell
--------------------------------------------------------------------------------------------------------MAKAA-AA----T-VAYALFS--RS-RPCPWLSS-FSPK-SHLFFFPTSPHSKSFGVRT-HALRPVTPSSDGSDSGNDD------IDPFRKSRNELKREARRAVRWGMNISTFSPLQIKRIIRGASLERDVLDAILLVKRLGPDVREGKRRQFNYIGRLLRKAQPELMDALIQASRDG-DASGLQDLT-GQATWSVDDN--EG-DE----KDL----------------ES-ELE-EGGNYMEMADKWLDGLIYEDPSITNEVYSVHTVDFDRQ-------------------ELRKLVRRV--------------------------QSI----QK-GSHTDESGLEV-DAS--LTKLKKPLLRFLR-------SLAKKSLAELNDYA-------------------------------------------------------
>BORYspha
-------------------------------------------------------------------------------------------------------------------------------------------------------------------------------------------------------------------MELASFSTPQIKRVLRVASLEREVFDALMLVKSLGPDVREGKRRQFNYIGRLLRAAQPELMEALIQASKDG-DHSRLQTLS-GLGTLSIEDD--EE-EE----EDTICDEEETI-------HEEEEEE-GHENYIDVAARWFDGLVYKDKSITNEVYSVQNVEFDRQ-------------------ELRRLVRQV--------------------------QSI----QE-GPLVEVSGVEN-DAK--LTRAKKPLLRFLR-------SLAKQSSAE------------------------------------------------------------
>CALAtsoo
--------------------------------------------------------------------------------------------------------MAKAA-AA----T-AASALSR--RSSGLSPWISYTFSPK-PHIFFLPTSPHHGSFGIRT-HALRPVTPPSDGSDIGNDGEGLKTSIDSLKKSRNELKREARRAVRWGMDLSTFSFPQIKSIIRSASLEPEVLDAILLVKRLGPDVREGRRRQFNYIGRLLRKVQPELMDALIQASKDG-DTSKLQDLTASPATSSIDDN--VD-DE----EDL----------------EY-ELE-EGENYMEVADKWLDGLIYKDPTITKEVYAIHSVVFDRQ-------------------ELRRLVRRV--------------------------QSI----EE-GSHTDQSGLED-DDK--LNKSKKPLLRFLR-------SLAKKSLAELNANL-------------------------------------------------------
>GALEfabe
--------------------------------------------------------------------------------------------------------MAQLA------------ALSR--RPSW--SSSFSLLCPR-PRLAFFSTSPLSKGAGAPA-HARRSLAPHAAEVDNLEDGEGERTSRDVFKKSRNELKREARRAVLWGVDLATFTSTQIRRIVRAASLEEEVFDAIMLVKNLGPDVREGRRRQFNYIGRLLRKAQPELIDELIRACKEG-DTARLQALS-GHEGWSIDDC--ED-GE----QDI----------------DS--EE-EGGVYIEVADKWFDGLINKDPSITSEVYSVHAVDFDRQ-------------------ELRRLVRRV--------------------------QLA----QA-GQPAKENELNG-NSL--LIREKK-LLRFLR-------SLAKKSLAQF-----------------------------------------------------------
>SERAvome
--------------------------------------------------------------------------------------------------------MAQAT-LA----T-AAAVLSQ--RSSRPHPFLFFLFSPK-PN-LSFSTSPHSSS---RP-NALRPAKSPAGDADSDGDEETGKTS-GGAKNSRNELKREARRAVRWGIELATFSPPQIKRILRAASLEREVLDAILLVKRLGPDVREGKRRQFNYIGRLLREAQPELMDALIQASKEG-DTSRLQALT-GQEKLSIDDEDSEE-SE----DDL----------------ES-EEE-DFEKYMEVVDRWFDGLVYKDPSITNEVYSVHVADFDRQ-------------------ELRRLVRRV--------------------------QSI----HE-ESNIDESGLKS-KAV--LAKAKKPLIRFLH-------SLAKKSMI-------------------------------------------------------------
>ANOEroxb
--------------------------------------------------------------------------------------------------------MVQAA-AA----VAPAVARLM--RSSHPWSFLFFLSPPK-DN-LSFSTLPRPESFGTCTKNALGHMMPPGSGIDSRDNDGTAKSGRAPLKNSRNDLKREARRAVRWGMELATFPPPQIKCILRAASLEREVLDAILLVKRLGPDIREGKRRQFNYIGRLLRKAQPELMDALLQASKDG-DTKRLQALS-GQEILAIDDN--DD-IE----DDL----------------ES-EDE-ECNKYMEVADRWFDGLVYKDTSITNEVYSVCTVDFDRQ-------------------ELRRLVRQV--------------------------QST----QE-GSLIGESGLET-DAM--LNKAKKPLRRFLN-------LLAKESLA-------------------------------------------------------------
>CYPRbard
--------------------------------------------------------------------------------------------------------MAAVA-SSS--SS-LAAALLS--FSSR--SWFASLFSPK-PHLLFFSTS---RSFATRT-HALRPVVPSTEDSNIGEYGDG-----DSSGKSRNELKREARRAVRWGMDLAAFSPLQIKRILRAAALEREVLDAIMLVKRLGPDVREGKRRQFNYIGRLLRKAQPELMDALIQASKDG-DPSRLQVLS-GQETPSVDDN--ED-DEEDGEEDI----------------ES-EEE-ESEICLEVADKWFNGLIYKDPSITSEVYSVQCADFDRQ-------------------ELRRLVRRV--------------------------QSI----KD-GPHNEEIGLKG-DAK--LIGAKS-LLHFLR-------SLAKKSLAETGAIFLQGLIKYSQTASMDLSCLKGDPNRLGIKHGGVGLADSNRPNFGLGLGAWCLMHGM
>ERYCpuss
--------------------------------------------------------------------------------------------------------MAKSA-VA----A-AISAISN--PNFCLFTFPSLIFFSK-SHILSFSTFPQPENLNFRS-NALRPVSPLSESKIIENGN------LDSSKMSRNELKREARRAVKWGMDLSTFSLSQIKSILRAVSLEREVLDAILLVKKLGPDVREGRRRQFNYIGRLLRKAQPELMDALIQASKDG-DTTRLQHLT-GGATSSVNND--ED-EE----EEL----------------QY-EFE-EGESYMEVADKWLDGLVYKDPTITNEIYSIHSVDFDRQ-------------------ELRRLVRRA--------------------------QSV----QEPQTESNQSVLQD-DGK--FNKSKIPLLRFLR-------SLAKKSLAG------------------------------------------------------------
>CREMappe
--------------------------------------------------------------------------------------------------------MAKAA-AA----T-AASALLR--RSSGLYPCLSSSFTHK-SHIFLFSTSHHPESFCIRT-HALRPVPSPSDGSDTGNDDAVLKTSRDSSKKSRNELKREASRAVRWGMDISTFSLQQIRSIIRAASLEREVLDAILLVKRLGPDVREGKRRQFNYIGRLLRKAQPELMDALIQASRDG-DISRLQDLT-GQATSSIDDD--ED-VE----EEL----------------EY-ELE-EGESYMEVADKWLDGLIYKDSAITNQVYSIHSVDFDRQ-------------------ELRRLVRLV--------------------------QSI----KE-E--------DG-DEK--LNRSKKPLLRFLR-------SLAKKSLAE------------------------------------------------------------
>HAEMdisc
--------------------------------------------------------------------------------------------------------MAQAA-GA----VAPAVALLM--RSSRPCSFLFFLSPPI-DY-ISFSTLPRHESFGTCAQNALAPMMPPGSGRDSGDNDGAAKRGRGPLKNSRNELKREARRAVRWGMDLATFPPPQIKLILRAASLEREVLDAILLVKRFGPDVREGKRRQFNYIGKLLRKAQPELMDALVQASKDG-DTSRLQALT-GQEILAIDDK--DD-IE----DDL----------------ES-EEEQECNKHMEVVDRWFDGLVYKDISITNEVYSVCTVDFDRQ-------------------ELRRLVRQF--------------------------QST----QG-GSLNGESGLET-DAV--LNKAKKPLRRFLN-------LLAKESFSS------------------------------------------------------------
>CHILtrap
--------------------------------------------------------------------------------------------------------MAKAG-AA----T--AAALLR--RSSRPHPFLFFHFAPK-SI-LSISTALRAESYGIRT-QALGPMAQPEAVGDSDDDDNVGKTRGSPLKNSRNELKREARRAVRWGIVLATFSLPQIKQILRAASLEREVLDAILLVKRLGPDVREGKRRQFNYIGRLLRNAQPELMDALLQASKEG-DTSKLQALT-GQETLAIVDN--ED-YE----AEL----------------ES-EEE-EGDKYMEMADRWFNGLINKDPSITNEVYSVHTVDFDRQ-------------------ELRRLVRRA--------------------------QSV----QD-GPHPDASGFES-DAM--LTNTTKPLLRFLR-------SLAKESLVE------------------------------------------------------------
>CEPHdama
--------------------------------------------------------------------------------------------------------MAKAA-AA----T-AASALLR--RSSRPYPWFSSFYSPK-PQIFFFPSSPYSESFGVHT-HALRPVTPLSDSSDSGNDDERSSTSRDPFKKSRNELKREARRAVRWGMNLSTFSPLQIKRILRAASLEREVLDAILLAKRLGPDVREGKRRQFNYIGRLLRKAQPELMDALIQASRDG-DTSRLQDLT-DQATWSIDDN--ED-D-----EDL----------------ES-ELE-EGENYMEVADKWLDGLIYEDPSITNEVYSVHTADFDRQ-------------------ELRKLVRRV--------------------------QSI----QK-GSHTHESGLEG-DAT--LIKAKKPLLRFLR-------SLAKKSLDELNGQA-------------------------------------------------------
>EPIPaphy
--------------------------------------------------------------------------------------------------------M-----SA----M-AASPLSR--PWYRFYPWLYYSSRSN-VYIHLFSTSPISERFDPRT-FTLRPVNPPSDGSDGGDDDE-------LIKKSRNELKREAQRAVRWAMDLSSFPTSQIKLILRAASIEGEALNAILLAKRLNPSVREGRRRQFKYIGSLLRKVRPELMDALIQASRDN-DYLKLQDLT-GEATSWHSDD--NE-DK----EDS----------------DY-ELE-EGENYMKVADNWLYGLIHKDPSVTNDVYSVHSVDFDRQ-------------------ELRRLVRSV--------------------------QTI----KD-ESDD--------DDS--LIKAKKPLLRFLQ-------LLAKKSLPE------------------------------------------------------------
>THELangu
--------------------------------------------------------------------------------------------------------MARAA-AS----T--TTALLR--RSFGPCSFLFLHFSPK-AV-LSFSTTLHTGSYGIRT-QALGPMAQPETVRDRDDNDDMGKTRR-----CRNELKREARRAVRWGIELATFSPPQIKQILRAASLEREVLDAILLVKRMGPDVREGKRRQFNYIGRLLRKAQPELMDALVQASKDG-DISKLQALT-SQETLPIDDN--ED-YE----FNP----------------ES-EEEQEGDKYLEAADRWFDGLINKDSSITNEVYSVHTVDFDRQ-------------------ELRRLVRRV--------------------------QSI----QE-GSCVDASGLES-DAM--LNKAKKPLLRFLR-------SLAKESLVE------------------------------------------------------------
>CORYacti
--------------------------------------------------------------------------------------------------------MAQAA-AA----T--TAALLR--RSSGQFPVLVFLLSPK-AN-LSFSTTPRLESLGIRT-QALRHMAQTESGRDSDDNENLGKTGRGPLKDSRNELKREARRAVRWGIDLASFSPAQIKRILRAASLEREVLDAILLVKRLGPDVREGKRRQFNYIGRLLRNAQPELMDALVQASKDG-DTSRLQALT-GQETFPVDDN--ED-NE----ADL----------------ES-EEE-EDEKYMEVADRWFNGLVYKDPSITNEVYSVHTVDFDRQ-------------------ELRRLVRRV--------------------------QSI----QE-RSCIDASGLEG-DAM--LTKAKKPLLRFLR-------SLAKESLFE------------------------------------------------------------
>DENDnobi
--------------------------------------------------------------------------------------------------------MAKAA-AA----P-AASALLR--RSSDLPPLIFSIFSPK-PHIFFFSTSPYSGSFGIRK-HALRPVSPPSDGSDIGNDDAGMKTSGDSFKKSRNELKKEARRAVRWGMDLSTFSPPQIKYILRAASLEREVVDAILLVKRLGPDVREGRRRQFNYIGRLLRKAQPELMDALIQASRDG-DTSTLQDLT-GQATLPIDDN--ED-DE----EDL----------------EY-ELE-EGENYMELADKWFDGLICKDPTITNEVYSIHSVDFDRQ-------------------ELRNLVRRA--------------------------QSV----QQEGSHTGKSWLEG-DDK--LNKSKKHLLRFLR-------SLAKKSLAE------------------------------------------------------------
>EPIPpurp
--------------------------------------------------------------------------------------------------------MAKAA-AA----T-VAYALFC--RS-RPCPWLSS-FSLK-SHLFFFPTSPHSKSFGVRT-HALRPVTPSSDGSDSGNDD------IDPFRKSRNELKREARRAVRWGMNISTFSPLQIKRIIRGASLERDVLDAILLVKRLGPDVREGKRRQFNYIGRLLRKAQPELMDALIQASRDG-DASGLQDLT-GQATWSVDDN--EG-DE----KDL----------------ES-ELE-EGGNYMEMADKWLDGLIYEDPSITNEVYSVHTVDFDRQ-------------------ELRKLVRRV--------------------------QSI----QK-GSHTDESGLEV-DAS--LTKAKKPLLRFLR-------SLAKKSLAELNDYA-------------------------------------------------------
>CALAplic
--------------------------------------------------------------------------------------------------------MTQST-VA----T-TAAALFR--RHSRSWPFPYFLFFPK-TN-LSFSTAQHAKTFGVRA-QALQPMSQPEPGSGGSDNDDKGGKSRGLLKNSRNELKREARRAVRWGMELATFSPEQIKRILRAASLEREVFDAILLAKRFGPDVREGKRRQFNYIGRLLRNVQPELMDALVQASKDG-DTSTFQALT-SQKTLPFDDI--ED-NK----ADL----------------ES-DEE-EGDKYMEIADKWFDGLVYKDSSITNEVYSVHTVDFDRQ-------------------ELRRLVRRV--------------------------HSI----QE-GSHSDDSGLDS-DAM--LTKAKKTLLRFLR-------SLAKESLV-------------------------------------------------------------
>DRAKthyn
--------------------------------------------------------------------------------------------------------MAKAG-AA----A--AAALLR--RPFRPCPSLSFHFAPN-SN-LSFCIALRTARYGIRS-QSLASMADPEAESGKDDDDNMAKTRESP---SRNELKREARRAVRWGMELASFSPPQIKQILRAASLEREVLDAILLAKRLGPDVREGKRRQFNYIGRLLRNAQPELMDALLQASKDG-DTSTLQALT-GRETLTVDDN--DD-YE----AEH----------------ES-EEE-EGHKYMEVADRWFNGLINKDPSITNEVYSVHTVDFDRQ-------------------ELRRLVRRA--------------------------QSA----QE-GP--DASGFAP-DAV--LTKATKP----------------------------------------------------------------------------------
>HEMIforr
--------------------------------------------------------------------------------------------------------MAQAV-AA----K-AASVLWS--RSSRPYPFLFFLFSPI-PN-LSFSTSPHPSI---RS-NARRPVKPPAAGGDSDDNEETGKTS-SGAKTSRNELKREARRAVRWGMDIATFSPPQIKRILRAASLEREVLDAILLVKGLGPDVREGKRRQFNYIGMLLRKAQPELMDALVQASKEG-DTSRLQALT-GRETLSVDDEDSEE-NE----DDL----------------ES-EEE-DVEKYMKVVDRWFDGLVYKDPSITNEVFTIHTVDFDRQ-------------------ELRRLVRRV--------------------------QSI----HD-ETDVDEIGLKS-NAA--MTKAKKPLIRFLY-------SLAKKSMI-------------------------------------------------------------
>HABElong
--------------------------------------------------------------------------------------------------------MAQAA-AT----T-AAAVLSR--SSSRPCPFL-FLFSPK-PI-VSFSTSPHPRI---RS-NGLRPMKPPAPGENSDDSGETGKIS-SGTKSGRNELKREARRAVRWGIDLATFSPPQIKRILRAASLEREVLDAILLVKRLGPDVREGKRRQFNYIGRLLRNAQPELMDALVQASKAG-DTSRLQALT-GQETWPIDDEDSEE-NE----DDF----------------ES-EEE-DVEKYMEVADRWFNGLVCKDPSITNEVYSVHTVDFDRQ-------------------ELRRLVRRV--------------------------QSV----HE-ESNIDENGLKS-DAV--LTKAKKPLIRFLH-------SLAKKSMI-------------------------------------------------------------
>PHAIflav
--------------------------------------------------------------------------------------------------------MAKAA-AA----T-AASALLS--RSSALPPWLSSIFSPK-PHVFFLTTSPHPGSFGFRT-HALRPATPLSDGSDIGNDGVGLKTSRDSFKKSRNELKREARRAVRWGMDLSTFSFPQIKSILRSASLEPEVLDAILLVKRLGPDVREGRRRQFNYIGRLLRKAQPELMDALIQASRDG-DTSKLQDHTAGQATSSIDDN--VD-DE----EDL----------------EY-ELE-EGENYMEVADKWLDGLIYKDPTITKEVYSIHSVVFDRQ-------------------ELRRLVRRV--------------------------QSV----EE-GSHTDQSGLED-DDK--LNKSKKPLLRFLR-------SLAKKSLAE------------------------------------------------------------
>LIMOabor
--------------------------------------------------------------------------------------------------------MAKAA-SA----T-AVSAFLR--RSSRPCPWLSSFFSPR-PQLFFFPTSTYSESFSVRT-HALRPVTPSVDGSDSGNDEEGSSTSRDPFKKSRNELKREAHRAVRWGMNLSTLSPLQIKRILRAASLEREVLDAILL--RLGPDVREGKRRQFNYIGRLLRKAQPELMDALIQASRDG-DASRLQDLT-GQATWSTDEN--ED-NE----EDL----------------ES-ELE-EGGNCMEVADKWLDGLIYEDPSITNEVYSVHTVDFDRQ-------------------ELRKLVRRV--------------------------QSI----QK-GSHTDESGLEG-AAT--LTKAKKPLLRFLR-------SLAKKSLAELNGDA-------------------------------------------------------
>GYMNdens
--------------------------------------------------------------------------------------------------------MAQAV-VA----A-AAAVLSR--RSSRPYPFLFFLFSPR-PN-LFFSTLPHPSN---RS-NALRPMKPPASGGDSDDNEETGKTS-SVAKNSRNELKREARRAVRWGIELATFSPPQIKRILRAASLEREVLDAILLVKRLGPDVREGKRRQFNYIGRLLRKAQPELMDALVQASKEG-DTSRLLAHT-GQETLSVDDEDSEE-NE----NDL----------------ES-EEEQDVEKYMEVADRWFDGLVYKDPLITNEVYSVHAVDFDRQ-------------------ELRRLVRRV--------------------------QSI----HE-ESNIDESGLKS-NSV--LTKAKKPLIRFLH-------SLAKKSMI-------------------------------------------------------------
>NEUWzoll
--------------------------------------------------------------------------------------------------------M-----------I-QAAAPFR--NTSR--PWFSSLFSPS-----FFSASNRTGSYCTRT-LGLRSSVPAFIDGDGEDGGDGEGLTRVPNKKSRNEMKREARRSVRWGMDLATFSPPQIKRLLRVASVEREVFDAIMLVKRLGPDVREGRRRQFNYIGRLLRNAPAEVMDSLIQASKDG-DINRPQALS-SQETWSEEDD--DE-EG----DDI----------------EN--EE-EGESYIEVAARWFDGLIYKDPSITTEVYSIHTVDFDRQ-------------------ELRRLVRQV--------------------------QSI----QE-GLHKEESGYSG-NSS--LTRTKKPLLSFLR-------SLAKKSLAED-----------------------------------------------------------
>DRAKelas
------------------------------------------------------------------------------------------------------------------------------------------------------------------------------------------------------------------------------------------------------------------MLGRLLRNAQPELMDALLQASKDG-DTSTLQALT-VRETLTVDDN--ED-YD----AEL----------------ES-EEE-EGGKYMAVADRWFNGLINKDPSITNEVYSVHTVDFDRQ-------------------ELRRLVRRA--------------------------QSA----QE-GP--DASGFAP-DAV--LTKATKPLLRFLC-------SLAKESLVE------------------------------------------------------------
>GOODpube
----------------------------------------------------------------------------------------------------------------------------M--RSSRPCPFLFFFSPPK-GN-LSFSSLPHSESSGTRTVNALGPMMPPASGKDSGDNDGTGKRGRGPLKNSRNENKREARRAVRWGMDLATFPPLQIKCILRAASLEQEVLDAILLVKRLGPDVREGKRRQFNYIGRLLRKAQPELMDALVQASKDG-NTSRLQELT-GQEILAIDDN--ED-IE----DDL----------------ES-EEE-DCNKYMEVVDRWFDGLVCKDTSITNEVYSVRTVDFDRQ-------------------ELRRLVRKV--------------------------QST----QE-GSLNDESGLET-DAM--WIKAKKSLRRFLC-------LLAKESLAS------------------------------------------------------------
>NEUWmali
--------------------------------------------------------------------------------------------------------MIQEA-AAAVAAV-AAAAPFR--NTSR--PWFFSLFSPS-----FFSASNRTGSYCTRT-LGLRSSAPAFIDGDGEDGGVGEGLTRDPNKKSRNEMKREARRAVRWGMDLATFSPPQIKRLLRVASVEREVFDAIMLVKRLGPDVREGRRRQFNYIGRLLRNAPPEVMDSLIQASKDS-DVNRLQALS-SQETWSEDDD--DE-EG----DDI----------------EN--EE-EGESYVEVAARWFDGLIYKDPSITTEVYSIHTVDFDRQ-------------------ELRRLVRQV--------------------------QSI----QE-GLHKEESGYSG-NSS--LTRAKKPLLSFLR-------SLAKKSLAED-----------------------------------------------------------
>CRYPlept
--------------------------------------------------------------------------------------------------------MAEVA-AA----T--TASLLR--RSSCPFSSLFFVFSSK-TN-IFFSTKPHSESVGIRT-EALRPTAHPGSGRDSGDNDNVGKTSRGPFKVSRNELKRESRRAVRWGIELATLSPPQIKMILRAASLEREALDAILLVKRLGPDVREGRRRQFNYIGRLLRKAQPELMDALVQASKDG-DTGRLQPLT-GQESLPLDYS--ED-EG----ADF----------------KS-DEE-EGSKYMEVADRWLDGLVYKDPSITNEVYSVHTVDFDRQ-------------------ELRRLVRRV--------------------------RSI----QE-GSHVDESGLDS-DAM--LIKAKKPLLRFLR-------SLAKELLVE------------------------------------------------------------
>BLETstri
--------------------------------------------------------------------------------------------------------MAKAA-AA----T-AASAFLK--RSSVLLPCLSSFFYPK-PHIFFFSTSPHPESIGIRT-HALRPPTPPSDGIDIGNDDADFKTSRDSFKKSRNELKREARRAVRWGMDLSTFPPPQIKCILRAASLEREVLDAILLVKRLGPDVREGRRRQFNYIGRLLRKAQPELMDALIQASRDG-DTSRLQNLT-GQVTSSIDDN--ED-DE----EDL----------------EF-ELE-EGENYMEVADKWLDGLIYKDPTITNEVYSVHSVDFDRQ-------------------ELRRLVRRV--------------------------QSI----QE-GSHTDQSGLEV-DDK--LNKSKKPLLRFLR-------SLAKKLLAESNANL-------------------------------------------------------
>PHALcorn
M-------------------------------------------------------------------------------------------------------VMAMA-IA----T-AAIALSR--RYSGLSPHVLPTFSPT-PHCFFFSTSTLNESFSIRS-HALRPLTPPSGGSDIGDDDAGLKNSRDSFKKSRNELKREARRAVRWGMDLSTFSLPQIKSILRAASLEREVLDAILLVKRLGPDVREGRRRQFNFIGRLLRKAQPELMDALIQASRDG-DKSKLQDRT-GQATSSIFGN--DD-DE----EDI----------------ES-ELE-EGENYMKVADKWLDGLIHKHPTITNEVYSIHSVDFDRQ-------------------ELRRLVRNV--------------------------QSI----LK-PSQTDQIELEG-HDN--FIKAKKSLLRFLR-------FLAKKLSTE------------------------------------------------------------
>PHALmode
M-------------------------------------------------------------------------------------------------------VMAMA-IA----T-AAIALSR--RYSGLSPHVLPTFSPT-PHCFFFSTSTLNESFSIRS-HALRPLTPPSGGSDIGDDETGLKNSSDSFKKSRNELKREARRAVRWGMDLSTFSLPEIKSILRAASLEREVLDAILLVKRLGPDVREGRRRQFNFIGRLLRKAQPELMDALIQASRDG-DKNKLHDRT-GQATSSIFGN--DD-DE----EEI----------------KS-ELE-DSNLLIEL------------------------------------------------------------------------------------------------------LAG------------------R----------------------------------------------------------------------------
>EPIDpuni
--------------------------------------------------------------------------------------------------------MAKAA-AA----T-AASALLR--HSSGLSPWLSSTFTPK-SHIFLFSTLPNPESFCIRA-HAIWPVTSPSEG-DIGSDDAVLKTSRESFKKSRNELKREARRAVRWGMDISAFSLQQIKSILSAASLEREVLDAILLVKRLGPDVREGRRRQFNYIGRLLRKAQPELMDALIQASRDG-DISRLQDLT-GQTISSIDDS--ED-VE----EEL----------------EY-ELE-EGENYMEVADKWLDGLIYKDPAITNEVYSIHSVDFDRQ-------------------ELRRLVRRA--------------------------QSI----QE-ESNADQSVLEG-DEQ--FNKSKRPLL-FLR-------SLAKKSLAE------------------------------------------------------------
>EPIDfulg
--------------------------------------------------------------------------------------------------------MAKAAVAA----T-AASALLR--HSSSLSPWLSSTFTAK-SHIFFFSTLPHPESFCIRA-HAIRPVTSPSEG-DIGSDDAVLKTSRETLKKSRNELKREARRAVRWGMDISAFSLQQIKSILSAASLEREVLDAILLVKRLGPDVREGRRRQFNYIGRLLRKAQPELMDALIQASRDG-DISRLQDLT-GQTISSIDDS--ED-VE----EEL----------------EY-ELE-EGENYMEVADKWLHGLIYKDPTITNEVYSIHSVDFDRQ-------------------ELRRLVRRA--------------------------QSI----QE-ESNADQSVLEG-DEQ--FNKSKRPLLLFLR-------SLAKKSLAE------------------------------------------------------------
>LANAlana
--------------------------------------------------------------------------------------------------------MAQAS-V--------AAASLR--CSSR--PWFSSLLAGK-PHHLFFSSSPFPGGSGPRA-QGLRPRGPLLAEDDPGEEGSGPENS--QLKKSRNELKREARRAVKWGMELASFSAPQIKRVLRVAALEREVFDALMLVKRLGPDVREGRRRQFNYIGRLLRTAQPELMDALIQASKVG-DNSRLQALS-SEESWPVKGD--EE-EE----EET------TI-------YEEEEEE-ECKIHIEVASRWFDGLIYKDLSITNEVYSIHNVEFDRQ-------------------ELRRRVRQV--------------------------QKI----QE-GSLVDESGVEN-DAM--LTRAKKSLLHFLR-------SLAKRSLAE------------------------------------------------------------
>LECAnigr
--------------------------------------------------------------------------------------------------------MSQMA------------ALSR--HLSW--SLFFSACSPK-SRLFFFSTSPLRRGAGARA-HFLRSVAPHADEVDSGEDDEGERLSRDLCKKSRNELKREARRAVLWGVDLAKFSSTQIRHIVRAASLEEAVFDAIMLVKRLGPGVREGKRRQFNYIGRLLRKAQPELIDGLIKACKDG-DNARLQVLS-GHERWPVHGS--ED-DE----QD-----------------DS--EE-EGGVHLEVADKWFDGLIHKDPSIISEVYSVHSVDFDRQ-------------------ELRRLVRRV--------------------------QSV----QD-GQHSKESEQNG-DSL--LNREKQ-LLRFLR-------SLAKKSLAE------------------------------------------------------------
>PAPHconc
M----------------------------------------------------------------------------------------------------AVAAVAAASSAS--SS-LAASLLT--FSSR--SLFAYLLSSK-SHLLFFSTS---RSFATRM-HVLRPT----ADRDGGEYGKGENSITDPSRKSRNELKREARLAVRWGMELAAFSPSQIKRILRAAALEREVLDAILLVKRLGPDVREGRRRQFNYIGRLLRNAQPELMNALIQASKDG-DTSRVQVLV-GQETPFVDGS--ED-DEEDG-EEI----------------EF-EEE-ESKIYLEMADKWFDGLIYKDPSITSEVYSLHIVDFDRQ-------------------ELRRLVRELQSIKAGPHHE---LKGDVKLDIAKHPQSI----QE-GSHNQESGLKG-DAK--FTRAKKPLLRFLR-------SLAKKSLANNTCN----------VVDIWPG------------HNNSLISDDEH----------------
>RIMAelli
--------------------------------------------------------------------------------------------------------MVQTS-AA----T--TAALWR--RSFLPCPFLFFHFSPK-SI-PSFSTMLQTESYGIRT-QVHRPMAQPEPVSYRDDNDDIGKTRRSPLKNSRNELKREARRAVRWGIDIATFSPWQIKQILRAASLEREVLDAILLVKRLGPDVREGKRRQFNYIG--------------------------------------------------------------------------------------------------------------------------------------------------------------------------------------------------------------------------FCGKRNLS-------------------------------------------------------------
>PTERcurt
--------------------------------------------------------------------------------------------------------MAQAA-AA----T--AAARLM--RSSRPCPFLFFLFSPK-AS-LLFSTSQSPESFGIRTKHALRPMTPSEPGRESSENGGKVKTGRDPLKNSRNELKREARRAVRWGIDLATFSLPQIKRILRAASLEREVLDAILLVKRLGPDVREGKRRQFNYIGRLLRKAQPELMDALVQASKDG-DTSRLQALT-GEEISANDDN--ED-KE----VDL----------------ESEEEE-EGDKYMEVASRWFDGLVYKDPSITNEVYSVRTVDFDRQ-------------------ELRKLVRQV--------------------------QSI----RE-GSHNDESGLEI-DAM--LTKAKKSLLRFLH-------LLAKESLENCLGWN---------FMDLQ---------QLK-----------------------------
>CHILsemi
MDR---------------------------------------------------------------------------------RPPGQR------------KTMAKAG-AA----T--AAALLR--RSSRPHPFLFFHSAPK-SL-LSFSTAPRAESYGIRT-QALGPMAQPEAVGDSEDDDNVGKTRGSPLKNSRNELKREARRAVRWGIVLATFSLPQIKQILRAASLEREVLDAILLVKRLGPDVREGKRRQFNYIGRLLRNAQPELMDALLQASKEG-DTSKLQALT-GQETLAIDDN--ED-YE----AEL----------------ES-EEE-EGDKYMEMADRWFNGLINKDPSITNEVYSVHTVDFDRQ-------------------ELRRLVRRA--------------------------QSV----QD-GPHPDASGFES-DAM--LTNTTKPLLRFLR-------SLAKESLVQ------------------------------------------------------------
>ERYCcris
--------------------------------------------------------------------------------------------------------MARAA-VA----A-AAFALSR--PQFGLFTLPSFTFFSK-YHILSSSTFPKSENLSFRS-HALRPVSPLSEGIINGNGD------PDSSKMSRNELKREARRAVRWGMDLSTFSITQIKIILRAVSLEREVLDAILLVKKLGPDVREGRRRQFNYIGRLLRKAQPELMDALIQASKDG-DTTRLQHLT-GQATSSVDD---ED-KE----EEL----------------QY-ELE-EGESYMEVADKWLDGLIYKDPTITNEVYSIHSVDFDRQ-------------------ELRRLVRRA--------------------------QSV----QEPQTESDQSVLQD-DDK--FNKSKKPLLRFLR-------SLAKKSLTE------------------------------------------------------------
>PHRAlind
--------------------------------------------------------------------------------------------------------MVAAVAVSS--SS-LAAVLLN--FSPR--PLLASLFSPK-PHLRIFSTS---RSFATRM-HALRPT----ADSDGGEYGKGENSSTDSFRKSRNELKRESRRAVRWGVDLAAFSPPQIKRILRAAALEREVLDAILLVKRLGPDVREGKRRQFNYIGRLLRKAKPELMDALIQASKDG-DASRLQVLS-GQEAPFVDDN--ED-DEEDGEEDI----------------ES--EQ-ESGVYLEVADKWFDGLIYKDPSITSEVYSLHIVDFDRQVQSIKAGPHHNEIGLEGDAELNRA-KDTQSIQEGSHNQDSGLDGDAELNRAKDTQSI----QE-GSHNQDSGLDG-DAK--LTRAKKPLFRFLR-------SLAKKSLAET-----------------------------------------------------------
>PLATclav
------------------------------------------------------------------------------------------------------------------------ALLSR--ASSRPYPFLFFLSSPT-PN-HSFSTSPHPSN---RS-NSLRPTKPPASGGDIDDNEETGKTS-SAGRNSRNELKREARRAVRWGIELATLSPPQIKRILRAASLDREVLDAILLVK----------------------------------ASKEG-DMSRLLSLT-GQGTLSIDDEDSEE-NE----DDL----------------ES-EEE-DVEKYMEVVDRWFDGLVYKDPSITNEVYSVHAVDFDRQ-------------------ELRRLVRRA--------------------------QSI----HE-ESNINESGLKG-NAI--LTKVKKPLIRFLH-------SLAKKSMI-------------------------------------------------------------
>MASDpict
------------------------------------------------------------------------------------------------------------S-KA----A-AASSLIK--KSFILSSYLSSSSNPK-SLTSFFLTSPNPKFLSICT-NAIRP--------DIINNE-------SSSKKSRNELKREARRSVRWGMDLSTLSLQQLKCIVRAASLESEVLDAILLVKRLGPDVREGRRRQFNYIGRLLRKAQPELMDALIQASRDG-DISRLQDLT-GQTLSSVDDY--ED-VE----EEF----------------EY-ELEQEGENYVEVADKWLDGLIYKDPTITNEVYSIHSVDFDRQ-------------------ELRRLVRRV--------------------------QLV----RE-ESLADQTVLEG-DEK--FNRSKKPLILLLR-------SLAKKSLAE------------------------------------------------------------
>VANIshen
--------------------------------------------------------------------------------------------------------MSHLV------------ALSS--HPSR--SWSFSLLVP---RLLFFPTSHLHQGAGARS-HALRPLAPHADEADNKENEEGERTSRDLCKKSRNELKREARRAVLWGVDLATFSSTQIKRIVRAASLEDEVFDAIMLAKRLGPDVREGRRRQFNYIGRLLRKAQPGLIDDLIRACKDG-DTARLLALS-GHEKWCMDDS--ED-CE----QDI----------------ES-EEE-EGEIYLEVAAKWFDGLVQKDPSTTSEVYSVHSVDFDRQ-------------------ELRRLVRRV--------------------------LSI----RE-GRHAKENELNG-DSL--PNREKQ-LLRFLR-------SLAKKSLVE------------------------------------------------------------
>MOLIcapi
--------------------------------------------------------------------------------------------------------MAQAS-V--------GLAALR--HSPR--PWLPFLFASK-PHHLFFSTSAAPPRPAHRT-HGLRPTGPLPADYDTGDDSDG-----PRLKKSRNELKREARRAVKWGMELAAFSTPQIKRVLKVVALEREVFDALMLVKRLGPDVREGRRRQFNYIGRLLRAAQPELMEALIQASKDG-DDNRLQALS-GQKSLSVEND--DV-EE----ETTVYEEEEEEQEEEEEEQEVEDEE-ESKNYVELASRWFDGLIFKDPSITNEVYSVHNVEFDRQ-------------------ELRRLVRQV--------------------------QLS----QE-GLLVDESGIEK-DAI--LTRAKRPLLSFLR-------SLAKKSLTEQSTL--------------------------------------------------------
>APOSodor
--------------------------------------------------------------------------------------------------------MVQAA-AAA--VA-EVAAPFR--NSSR--PWLSSLFPTN-PRHAFFSSAKCTGIAGTRT-HGFRPSAPQFNNGDDGNGSEGERLSRDPTKKGRNELKREARRAVRWGMDLATFSPLQIKRLLRVASVEREVFDAIMLVKRLDPDVREGRRRQFNYIG-------------------------------------------------------------------------------------------------------------------------------------------------------------------------------YCGMH--------------------------------------SLN------------------------------------------------------------------
>SELEaequ
MEQR-----------------------------------------------------------------------------TKSEQISQNEGQEYKTMAAPAVAVAVAAASSS--SS-LAAARLS--FSSR--SWFASLFSPK-PHLLLFSTS---RSFATRM-NALRPAETPSADSDGREYDEVEKSSTHPSRKSRNELKREARRSVRWGVDLAAFSPPQIKRVLRAAALDREVLDAIMLVKRLGPDVREGRRRQFNYIGRLLRKAQPELMDALIQASKDG-DASRLQVLS-DQETSSVDDN--ED-DE----EDI----------------ES-EGE-ENEIYLEVADKWFDGLIYKDPSITSEVYSVHTVDFDRQ-------------------ELRRLVRQEQLIKDGPHNEEIGLKGDAKLNRAKNPQSI----QE-GSHNQESGLKG-DAQ--LTRAKKPLLRFLR-------SLAKKSLVGA-----------------------------------------------------------
>APOSshen
--------------------------------------------------------------------------------------------------------MVQAA-AAA--VA-EVAAPFR--NSSR--PWLSSLFSTN-PRHAFFSSAKCTGIAGTRT-HSLRPSAPQFNNGDDGNGSEGERLSRDPTKKGRNELKREARRAVRWGMDLATFSSLQIKRLLRAASVEREVFDAIMLVKRLDPDVREGRRRQFNYIGRLLRNAQPELMDSLIQAFKDG-DINRLQALS-CQETWSIDDN--DD-DRE---EDS----------------ENVEKQ-EGESYMEVAARWFDGLICKDPSITGEVYSVHTVDFDRQ---------------------------------------------------------FSCSNH-HNGVDNVGWRG-GSCASAMASRQCFRRWVRCWQRICSSLG------------------------------------------------------------------
>OPHRsphe
MRLHNFSNPSLPTKQLLSPSSEIQATRNGTTTALPLVQEARRSPFSAASLRCSLSRLPSTQHFRAAAAPSRRHCFNNTAAALRSEGISGLRRD--------WEAMAQAA-LT----TMAAAILSKPSSSSRPHSLLFFLFSPK-PN-LSFSTSPHPTN---PS-KALRHPNPPAGGGDTAGDDQP-----EIPKTSRNELKREARRAVRWGIELATFSPPQIKRILRAASLEREVLDAILLVKRLGPDVREGKRRQFNYIGRLLRKAEPELMDALVQASKEG-DTSRLQALT-GQEKLSIDDEDSEE-NE----DDL----------------ES-EEE-DSEKYMEVVDRWFDGLVYKDPSIVNEVYSVHAVDFDRQ-------------------ELRRLVRRV--------------------------QSI----HE-ESNIDESGLKS-NTV--LTKAKKPLIRFLQ-------ALAKKSMI-------------------------------------------------------------
>CYPRflav
--------------------------------------------------------------------------------------------------------MAAAV-PSS--SS-LAAALLS--FSSR--SWFASLFSSKPPHILFFSTS---RSFSTRT-HALRPVVPPTDDSNVGEYGDG-----ESSGKSRNELKREARRAVRWGMDLAAFSPLQIKRILRAAALEREVLDAIMLVKRLGPDVREGKRRQYNYIGRLLRKAQPELMDALIQASKDGDDPSRLQVLS-GQETPSVDAN--ED-DEEDGEEDI----------------ES-EEE-ESGIYLEVADKWFDGLIYKDPSITSEVYSVQCGDFDRQ-------------------ELRRLVRQV--------------------------QSL----KD-RPRNEEIGLKG-DAK--LIGAKS-LLHFLR-------SLAKKSLAER----------YWSTVNSSAGWRS------------------------------------
>GOODfuma
--------------------------------------------------------------------------------------------------------MAQAA-AA----ATAAAARLM--RSSRPCPFLFFLSSPK-DN-LSFSTLPRPESFGTRTVNALGPMLPPASGKDSGDNDGTGKRGRDPLKNSRNEHKREARRAVRWGMDLATFPPPQIKCILRAASLEREVLDAILLVKRLGPDVREGKRRQFNYIGRLLRKAQPELMDALVQASKDG-DTSRLQELT-GQEILAINDN--ED-IE----DDL----------------ES-EEE-ECNKYMEVVDRWFDGLVYKDTSITNEVFSVRSVDFDRQ-------------------ELRRLVRQV--------------------------QST----QE-GSLNDESGLET-DAM--WVKAKKPLRRFLR-------LLAKEALAS------------------------------------------------------------
>OECEmacu
--------------------------------------------------------------------------------------------------------MAKAA-VA----A-AASALLR--RSFGLSSWPPYTFFPK-SHIFSFSTCPHSENLRIRT-HGLRPATVQSDGKDNENNDPGLKMSSDSFKKSRNELKREARRAVRWGMDLSTFSLPQIKIILRAASLEREVFDAILLVKRLGPDVREGRRRQFNYIGRLLRKAQPELMDALIQASRDG-DTSRLQHLT-GEETSSVDDN--ED-EK----EEL----------------EY-ELE-EGENYMEMADKWFDGLIYKDLTITNEVYSIHSVDFDRQ-------------------ELRRLVRRA--------------------------QST----RE-ESQTDQSVLEDEDDK--FNRSKKPLLRFLR-------SLAKKSLTE------------------------------------------------------------
>CYMBensi
--------------------------------------------------------------------------------------------------------MAKAA-VP----A-AASALLR--CCFGLSPWTPYTFFPK-PLIFSFSTSPHSESLCIRT-RSLRPVTPPSDDSDIGNDGAGLKMTRDSLEKSRNELKREARRAVRWGMDLSTLSLPKIKSILRAASLEREVLDAILLVKRLGPDVREGRRRQFNYIGRLLRKAQPELMDALIQASRDG-DTSRLQHLT-GQATSSVDDN--ED--G----EEF----------------EY-ELE-EGENYMEVADKWLDGLIYKDPTITNEVYSIHSVDFDRQ-------------------ELRRLVRRV--------------------------QST----HE-GSQTDQSALEG-DEK--LNKSKRPLLRFLR-------SLAKKSLTE------------------------------------------------------------
>CALAsini
--------------------------------------------------------------------------------------------------------MAKAA-AA----M-AASSLLK--RSSGLPPWLSYTFSPN-PHIFFLTPSPHPGSSGIRT-HALRPVTPPPDGGDIGNDGEGLKTSIDSLKKSRNELKREARRAVRWGMDLSTFSFPQIKSILRSASLEPEVLDAILLVKRLGPDVREGRRRQFNYIGRLLRKVQPELMDALIQASRDG-DTSKLQDLTASQATSSIDDN--VD-DE----EDL----------------EY-ELE-EGENYMEVADKWLDGLIYKDPTITKEVYAIHSVVFDRQ-------------------ELRRLVRRV--------------------------QSI----EE-GSHTDQSGLEN-YDK--LNKSKKSLLRFLR-------SLAKKSSAELNANL-------------------------------------------------------
>VANIplan
--------------------------------------------------------------------------------------------------------MFHLL------------ALSS--HPSR--SWFFSRLAP---RLLLFSTSRLHKGAGARS-HALRPLVPHADEVDSKEN-EGATTSRDLCKKSRNELKREARRAVLWGVDLATFSSTQIKRIVRAASLEDEVFDAIMLVKRLDPDVREGRRRQFNYIGRLLRKAQPELIDDLIRACKDG-DTARLQALS-GHEKWCMDDS--ED-CE----QDI----------------ES-EEE-EGEIYLEVADKWFDGLVQKDPSTTSEVYSVHTVDFDRQ-------------------ELRRLVRRV--------------------------LSV----RE-GRHAKQNELNG-DSL--LNREKQ-LLRFLR-------SLAKKSLAESV----------------------------------------------------------
>MEXIxero
--------------------------------------------------------------------------------------------------------MASAVAASS--SW-LAVALWS--FSSR--SLLATLFSPK-PNLRFFLTS---RSFSTSM-HALRPT----DNSDGVEYGKGDTSSTDSSRKSRNELKRESRRAVRWGMDLAAFSPLQIKRILRAAALEREVLDAILLVKRLGHDVREGRRRQFNYIGRLLRKAQPELMDALIQAYKDG-DMSRLQVLS-GQETPLVDDE--GE-DEEDGEEDT----------------ES--EE-ESEIYLEMADKWFDGLIYKDPSITREVYSMHTVDFDRQ-------------------ELRKLVRHVQSINLGPHNNEIVLKDDTVSNRAKDPQSI----QE-GSHNHDSGLND-DAE--LARARKSLLRFLH-------SLAKKSLAV------------------------------------------------------------
>GYMNodor
--------------------------------------------------------------------------------------------------------MAQAV-VA----A-AAAVLSR--RSSRPYPFLFFLFSPR-PN-LFFSTLPHPSN---RS-NALRPMKPPASGGDSDDNEETGKTS-SVAKNSRNELKREARRAVRWGIELATFSPPQIKRILRAASLEREVLDAILLVKRLGPDVREGKRRQFNYIGRLLRKAQPELMDALVQASKEG-DTSRLLALT-GQETLSIDDEDSEE-NE----NDL----------------ES-EEEQDVEKYMEVADRWFDGLVYKDPSITNEVYSVHAVDFDRQ-------------------ELRRLVRRV--------------------------QSI----HE-ESNIDESGLKS-NSV--LTKAKKPLIRFLH-------SLAKKSMI-------------------------------------------------------------
