# Supplementary material for: Orchid Phylotranscriptomics: The Prospects of Repurposing Multi-Tissue Transcriptomes for Phylogenetic Analysis and Beyond
Source: Front Plant Sci. 2022 May 27;13:910362. doi: 10.3389/fpls.2022.910362 (PMC9196242; doi:10.3389/fpls.2022.910362)
Supplement: Supplementary file 4 [file Data_Sheet_3.zip › ortho_MSA/r1/OG0008836.fa]

>NEUWzoll
M----EGSNSSESSERELYAILHVSPEASDEEIRKAYRQWAQVYHPDKYRDPQMKEMATENFQRIRDAYEVLSDEHKREIYDVYGMEGLKSGYELSQKLNKPEEIKEELERLRRRKEEERIFSRSRPTGSLLANISLPQYLDGDGIMRGMAMYSELQSQLSKRSLLSIGGNLSVIGTSGTGSASALLRRQISSAASIEFMATAGLRALLGVQTSRQLSQHSMATSGIAISLRDGSVNISNAWTRQLSETTAANIQLVLGVESSVSVSWHKKDEKGSAAGELKFGTASLGASAYYTHHFSAKSHGRVAGRIGSTALEFEIGGGRRISEFSSIRMLYIIGIQGISWRFELHRGGQKLLIPVLLCRELNALIATGAFVIPSSLYFLLKKYILKPYYRKREQQKVLDKMTKSSIQVQESRKAAEKAQKILEVVSNRKKNKQSEKAGLVITRAVYGNLEEMKRT-IHGEQLSDEVAWQILDVTLPLNFLVTDSGQLKLHEGIKKSGIMGFCDPCPGLPKKLLVEYSFHGYNYQN--GN------PSQIYK-
>MICRparv
MGRRGAAMELPEMPERDLYAILNLSPKASDEEIRKAYRQWAQVYHPDKYQDLEMKDVATENFQRIRDAYEILSDEHKREIYDIYGMEGLKSGYELGAKLNKPEEIKEVLERLRRHKEEEKLLAHSRPTGLLLANLSLPQYLQGGGIVRGMVMFSELESQISKKNTMAIGGNLSVTGESGTGSASALLRHRISSAASIEFMASAGLRALLGVQTSRQISQHSMATSGIAVSLKDGSINLSNAWSRQLSETTVGNIQLVLGAESSISVGWQKKDEKTSASGELKFGIASLGASAHYTHHFSTKSHGRVAGRIGSTALEFEVGGGRRISKFSTIRMLYTVGIQGISWRFELHRGGQKLIIPVLLSNGFNTLFATTAFVVPSSLYFVLQKYVFKPYYRKRERQKMLDKTKKTSIQVLEARKEAKKAQKLLEIVSNRKKNKQLEKGGLVITKAVYGNLKEMGEVGEHREEQNDVVASQVLDVTLPLNFLVTDSGHLKLHEGIRKSGIMGFCDPCPGIMKHLLVEYTFRGNNYKVVVGDLEELLIPQDNQM-
>CALAplic
MGRRRAQMESPEMPERELYAILHLSPEASDEEIRRAYRQWAQIYHPDKYQDLGMKDVATENFQRIRDAYEILSDEHKREIYDIYGMEGLKSGYELGEKLNKAEDIKEVLERLRRQKEEEKLLAHSRPTGVLLANLSLPQYLQGGGIVRGMVMFSELESQLSTRNSMAIGGNLSVTGEAGTGSASALLRHRISSAASIEFMASAGLRALLGVQTSRQISQHSMATSGIAISLKDGSVNLSNAWTRQLSETTVGNIQLVLGTESGISVGWQKKDEKTSASGELKFGIASLGASAHYTHHFSTKSHGRVAGRIGSTALEFEIGGGRKISEFSTVRMLYTIGIQGISWRFELHRGGQKLIIPVILSNGFNALFATSAFLVPSSVYFVLKKYIFKPYYRKRERQKMLDKTAKTSIQVLEARKEAEKAQKLLETVSNRKKNKQSEKGGLVITRAIYGNLKEMGTVNEHREELNGEMASQVLDVTLPLNFLVTDSGQLKLHDGIKKSGLMGFCDPCPGTVKHLLVEYTYQGNNYKVIVGDCEELLIPQENQIV
>DENDnobi
-------MQSSETPERDLYAILNISREASDEEIRKAFRQWAQVYHPDKYQDPEMKDVATANFQRIRDAYEILSDERKREIYDIYGLEGLNSGYELGEKLSKPEEIKEMLERLRRKREEDKILAHSRPSGALLANLSLPQYLDGGSIIRGMAMSSEVQSRLSKRNSLAIGGNLSVTGASGTGSASAMLKHQISSAASVEFVATAGLRALLSVQTSRQLSQHSLATSGIAISLRDGSINLTNAWTRQMSDTSIANIHLVLGTESGISIGWQTKDDKTSASGEVKFGTASLGASAHYIHHFSAKSHGRVSGRIGSTALEFEIGGGRIISEFSTVRLFYNIGIQGISWKFELHRGGQKLIIPVLLSSEFKALFATSAFVVPSLLYFVLKKYVLKPYHRNRERQKALDKMAKSSIQVQEARKVAKKAQKILETVSNRKKNKQLENGGLVISKAVYGNLQEMERSGEHREDHNDEVASQVLDVTLPLNFLVNDSGKLKLHEGIKKSGLMGFCDPCPGIPKQLLVEYTYRGQNYQVVVGDSEELLIPQERT--
>DRAKelas
MGRRVPEMESPDNPERELYAILHLSPEASDEEIRRSYRQWAQVYHPDKYQDMEMKDVATENFQRIRDAYEILSDAHKREIYDIYGMEGLKSGYELGEKLNKPEEIKEVLERLRRHKEEEKLLAHSRPAGVLLANLSLPQYLQGRGILKGMVMFSELESQLSKRNTMAIGGNLSVTGEAGAGSASALLKHRISSAASIEFMASAGLRALLGVQTSRQISQHSMATSGIAVSLRDGSINLSNAWTRQLSETTVGNIQLVLGAESSISVGWQKKDVKTSAAGELKFGIASLGASAHYTHHFSTKSHGRVAGRIGSTALEFEIGGGRRISEFSTVRMLYTIGIQGISWRFELHRGGQKLIIPVLLSNGFNALFATNALVVPSSLYFVLKKYIFKPYYRKRERQKMLEKMAKTSIQVREARKEAEKAQKLLETVSNRKKNKQLEKGGLVITKAVYGNLKELGTIGDHREELNDEVASQVLDVTLPLNFLVTDSGQLKLHRGIKKSGLMGFCDPCPGTTKHLLVEYTYRGNNYKVTVGDYEELLIPRDNQM-
>DRAKthyn
MGRRVPEMESPDNPERELYAILHLSPEASDEEIRRSYRQWAQVYHPDKYQDMEMKDVATENFQRIRDAYEILSDAHKREIYDIYGMEGLKSGYELGEKLNKPEEIKEVLERLRRHKEEEKLLAHSRPAGVLLANLSLPQYLQGRGFLKGMVMFSELESQLSKRNTMAIGGNLSVTGEAGAGSASALLKHRISSAASIEFMASAGLRALLGVQTSRQISQHSMATSGIAVSLRDGSINLSNAWTRQLSETTVGNIQLILGAESSISVGWQKKDEKTSAAGELKFGIASLGASAHYTHHFSTKSHGRVAGRIGSTALEFEIGGGRRISEFSTVRMLYTIGIQGISWRFELHRGGQKLIIPVLLSNGFNALFATNALVVPSSLYFVLKKYIFKPYYRKRERQKMLEKMAKTSIQVREARKEAEKAQKLLETVSNRKKNKQLEKGGLVITKALYGNLKELGTIGDHRDELNDEVVSPVVDVTLPLNFLVTDSGQLKLHRGIKKSGLMGFCDPCPGTTKHLLVEYTYRGNNYKVTVGDYDELLIPRDNQM-
>HYPOheme
-------MK--EEPERDLYALLHISPEASDEEIRKAYRQWAQVYHPDKYQDPQMKDVATENFQRIRDAYEILTDEQKRQIYDIYGMEGLTSGLELGPKLSKPEEVKEELERLRRSKAEEKFLAHARPTGSILANLSLPQYLRGGGIMGGMAMSSEVQSQLSKRNSIVVGGNMIVNGNSGTGAATALLRHQISPVTSIEFMATAGLRALIGIRTSRQLSLHSTAASGIAISLRDGSVNLSNTWTRQLSETSVGNIELILGAESAIAVRWQKKDEKNSATGEVKFGTSSFGASARYTHNFSPKSHGRIAGRIGSTALEFEIGGGRKISDFSTVRMLYNIGIQGISWRFELHRGGQKLVIPVLLFTELNSLVAAGAFMIPTSLYYLLKRFVMKPYYLMREKKKALEKMEKSSVQVREARAAAEKAQQLLQNVSNRKRNKQLENGGLVIIKAEYGNCKAIKS--EHR-ELNDEVASQVLDVTLPLNFLVTDSGQLKLHQGIKKSGIMGFCDPCPGEPKLLRVEYTFGGQKYEVFVDDYDELLIPQETHRL
>LIMOabor
-------MESSETPERNLYAILHISPEATNEEIRKAYRQWAQVYHPDKYQDPEMKDVATDNFQRIRDAYEILSDEHKREIYDIYGMEGLNSGYELGEKLNMPEEVKEMLERLRRHKEEEKILAHSKPSGLLLANLSLPQYLDGGGIIRGMAMFSELQSQLSKRNSMAIGGNLSVTGESGTGSASAMLRHQLSSVASVEFMASAGLRAVLGVQTSRQISQHSMATTGIAISLRDGSINLSNGWTRQLSETTVGNIQLVLGAESGISVGWQKKDENTSAAGELKFATASLGASAHYTHHFSAKSHCRVAGRIGSTALEFEIGGGRRISEFSTVRMLYTIGIQGISWRFELHRGGQKLIIPVLLFNKFNALFATSAFVVPSTLYFALKKYVLKPYHRRRERQKVLDKMANSSIQVREARKAAEKAQRILETVSNRKKNKQLEKGGLVISKAVYGNLKEMERSGEHREELNDEVASQVLDVTLPLNFLVTDSGQLKLHEGIKKSGIMGFCDPCPGTRKHLLVEYTFHGNNYQVMVDDCKELLIPQEKA--
>EPIPaphy
-------MESSEKMEKDLYAILHVPREASDEEIRKAYRQWAQVYHPDKYQDLEMKDVATDNFQRIRDAYDVLSNEHKREIYDIYGMEGLISGYELGEKLNKLDEIKEVLEKLKKQKEEEKISAHSKPNGVLLANLSLPQYLEGGGIIRGLAMFSELQTQLSKRNSMAIGGNLSVTGASGTGSASAMLRHQISPASSVELMASAGLRALLGVQTSRQLSQHSMATSGIAISLRDGSVNLSNAWTRQLSETTVGNIQLVLGIESSISVGWQKKDDKTSAAGELKFGTASLGASAHYTHYFSEKSHGRVAGRIGSTAFELKIGGGRRISEFSTIRMLYTIGIQGISWRFELHRGGQKLIIPVLLFNKVTALLATSTFVAPSFLYFVLKKYIAKPYYRKRERQKMLDKTAKSSTQVQEARKAAEKAQKLLETVSNRKKKKQLEKGGMVISKSVYGILQEIERSDEHRDEPSDAVPLQVLDVTVPLNFLITDFGQLKLHQGIKKSGLMGFYDPCPGSPKHLLVEYTSGGQNYKVVVGDYEELLIPPEKK--
>GYMNodor
----MSGIELPEKPNRELYAILNLSPEASDEEIRRAYRQWAQVYHPDKYQDLEMKDVATENFQRIRDAYEVLSDEHKREIYDIYGMEGLKSGYELGEKLNKPEEIKEALERLRRQKEEEKILANSRPTGLLLANLSLPQYLEGGSIVRGMVMFSELESQLSKRNSMSVGGNLSVTGESGTGSASALLRHQISSVASIEFMASAGLRALLGVQTSRQLSQHSMATSGIAISLRDGSVNLSNAWTRQLSETAVGNIQLVLGVESAISVGWQKKDEKTSASGELKFGTTSLGASAHYTHHFSMKSHGRVAGRIGSTALEFEIGGGRRISEFSTVRMLYTIGIQGISWRFELHRGGQKLIIPVLLSNGFNTLFATSALVVPSSLYFLLKKYVFKPYHRKREQQKMLDKMAKSSIQVREARKEAEKAQKLLETVSNRKKNKQMEKGGLVISKAVYGNLKEMGTSGEHRDELNDEVASQVLDVTVPLNFLVTDSGQLKLHAGIKKSGIMGFCDPCPGIPKHLLVEYTFRGNNYQVVVGDMEELLIPKPNQM-
>GOODfuma
MGRRRAAMESPEKPERNLYAILNLPPEASGEEIRRAYRQWAQVYHPDKYQDFDMKDVATDNFQRIRDAYEILSDEQKREIYDIYGMEGLKSGYELGEKLNKPEEIKEVLERLRRHKEEEKLLAHSRPTGLLLANLSLPQYLEGGSIVRGMAMFSELESRLSKKNSMTIGGNLSVTGVAGTGSASTLLRHQISSVASIEFMASAGLRSLLGVQTSRQLSHHSMATSGIAISLRDGSINLSNAWTRQLSETTVGNIQLVLGAESVISVGWQKKSEKISASGELKFGIASLGASAHYTHHFSTKSHGRVAGRIGSTALEFEIGGGRRISEFSTVRMLYSIGIQGISWRFELHRGGQKLIIPVLLSNGFNALFVTSAFVVPSSLYFLLKKYVFKPYYHKRERQKILDKKAKSSIQVFEARKEAEKAQKLLETVSNRKKSKQSEKGGLVITNAVYGNFKEMGKSGEHREELDDQVVSQVLDVTIPLNFLVTDSGQLKLYDGIKKSGLMGFCDPCPGTTKHLRVEYTFHGSNYKVMVGDYEELLIPLENQM-
>SERAvome
----MAGIQSSEKPNRELYAILNLSPEASDEEIRRAYRQWAQVYHPDKYQDLEMKDVATENFQRIRDAYEVLSDEHKRVIYDIYGMEGLKSGYELGEKLNKPEEIKEVLERLRRQKEEEKFLAHSRPTGLLLANLSLPQYLEGGSIVRGMVMFSELESQLSKRNSLSVGGNLSVTGESGTGSASALLRHQFSSAASIEFMASAGLRALLGVQTSRQLSQHSMATSGIAISLRDGSVNLSNAWTRQLSETAVGNIQLVIGVESAISVGWQKKDEKTSASGELKFGTTSLGASAHYTHHFSMKSHGRVAGRIGSTALEFEIGGGRRISEFSTVRMLYTIGIQGISWRFELHRGGQKLIIPVLLSNGFNTLFATSALVVPSSLYFLLKKYVLKPYHRKREQQKVLDKMAKSSIQVREARKEAEKAQKLLETVSNRKKTKQMEKGGLVISKAVYGNLKEMGTSGEHRDGLNDEVASQVLDVTVPLNFLVTDSGQLKLHAGIKKSGIMGFCDPCPGIPKQLLVEYTFRGNNYQ----RSEERRVGKECRSR
>HABEpant
----MAGMESLEKPNRELYAILNISPEASDEEIRRSYRQWAQVYHPDKYQDLEMKNVATENFQRIRDAYEVLSDEHKREIYDIYGMEGLKSGYELGEKLNRPEEIKEVLEKLRRQKEEEKILAHSRPTGLLLANLSLPQYLEGGSIVRGMVMFSELESQLSKRNSLSVGGNLSVTGESGTGSASALLRHQISSAASIEFMASAGLRALLGVQTSRQLSQHSMATSGIAISLRDGSVNLSNAWTRQLSETTVGNIQLVLGVESAISVGWQKKDEKTSASGEMKFGTTSLGASAHYTHHFSTKSHGRVAGRIGSTALEFEIGGGRRISEFSTVRMHYSIGIQGISWRFELHRGGQKLIIPVLLSSGFNSLFAASAFVIPSSLYFVLKKYVFKPYHRKRERQKMLDKMAKSSIQVREARKEAEKAQKLLETVSNRKKNKQLEKGGLVISKAIYGNLKEMGTSSEHRDELNDEVASQVLDVTVPLNFLVTDPGQLKLYAGIKKSGIMGFCDPCPGTPKHLLVEYTFRGNNYQAVIGDIEELLIPKPNQM-
>MOLIcapi
-------MK--EEPERDLYALLHISPEASDEEIRKAYRQWAQVYHPDKYQDPQMKDVATENFQRIRSAYEILADEQKRQIYDIYGMEGLTSGLELGPKFSKPEEIREELERLRRSKAEEKFLAHARPTGSILANLSLPQYLHGGGIMGGMAMSSEVQSQLSKHNSIVIGGNMIVNGNAGTGAATALLRHQLSQVASIEFMATAGLQALVGIRTSRQLSLHSTATSGIAISLRDGSVNLSNTWTRQLSETSVGNIELILGAESAIAVRWQKKDEKNSATGEVKFGTSSFGASARYTHNFSPKSHGRIVGRIGSTALEFEIGGGRKISDFSTVRMLYNIGIQGISWRFELHRGGQKLVIPVLLFTELNSLVTAGAFMIPTSLYYLLKRFIMKPYNLMREKKKALEKMEKSSVQVREARVAAEKAQQLLQNVANRKKNKQLKNGGLVIIKAEYGNSKAIKS--KHR-ELNDEVASQVLDVTLPLNFLVTDSGQLKLHQGIKKSGIMGFCDPCPGEPKLLLVEYTFGGEKYEVVVDDYDELLVPQEAHRL
>CYPRbard
-------MESAVPPERDLYAILHVSQEASGEEIRRAYRLWAQVYHPDKYQDLQLKDAATENFQRIRDAYEILSDEHKREIYDIYGMEGLKSGYELGQKLNKPEEIKEELERLRRRKEQE-IFAHSRPNGSIVANFSLPRYLDGDGIMRGMAMFSEAQSQLSKRNSISIEGNLSVVDNFGRGAASASLRHQISSVASIEFMATVGLRALLGVQTSRQLSQHSMATSGIAISLRDGSINLSNAWTRQLSETSVGSIQLDLGVESSIAVGWQKKDEKTSASGELKLGIASVGASAHYTHHFSRKSHGRVAGRIGSTSLEFEIGGGRRISKFSTVRMLYTIGVQGISWRFELHRGGQKLIIPVLLFNKFNALVATSAFVVPSSIYFLLKKYVFKPYYRTRERKKLLEKATESSVQVQEARKAAKKAQNVLETVSNRKKNKQLEKGGLIISKAVYGNLKEMERSGEHTRVPIDEVASQVLDVTLPLNFLVTDVGQLKLHEGIKKSGIMGFCDPCPGTPKQLLVEYTFQGNQYQVIVSDLEELLIPQEKHRM
>PAPHconc
-------MESSAEPERDPYAILHVSTEASYEEIRRAYRQWAQVYHPDKYQDPQLKDVATENFQRIREAYEILSDEHKRQIYDIYGMEGLKSGYELAQKLNKPEEIKEALERLRRRKERE-VLANSRPNGSIVANFSLPRYLDGDGIMRGMAMFSEMQSQLSKRNSISIEGNLSVVDKSGRGAASASLRHQISPVASIDLMVTAGLRALLGVQTSRQLSQHSMATSGIAISLRDGSINLSNVWTRQLSETSVGNIQLDLGVESSIAVGWQKKDEKTSASGELKLGIASVGASAHYTRHFSKKSHGRVAGRIGSTSLEFEIGGGRRISEFSTVRMLYTIGVQGISWRFELHRGGQKLIIPVLLFNNFNALVATSAFVVPSSIYFLLKKYVFKPYYRMWERKKLLDKATMSSVQVQEARKAAKKAQNVLEIVSNRKKKKQLENGGLVISKAVYGNLKEMERSGEHTQVLIDEVVSQVLDVTLPLNFLVTDSGQLKLHEGIKKSGIMGFCDPCPGTPKQLLVEYTFQGDHYQVVVGDLEELLIPQKKHKL
>GALEfabe
-------ME----SGRELYAILNIPPEASNEEIRKAYRQWAQIYHPDKYQDPQLKDDATENFQKIRDAYEILSDERKRLIYDIYGMEGLNSGYELGTSLNKPEEIKAELERLRRRKEEEKILSHSFPSGSLLAKFSLPQYLNGGGILSGMAMFSELQSRLSRQNTLSIGGNLSVTGNSGVGAASALLKHQISPFTSIELMATAGLRALVNVQASRQLSQHSFATTGIAVSLRDGSINLSNAWTRQMSETTVGSIKLVLGVESSISVGWQKKDEKTSAAGDLKFGMTSIGASAHYTHHFSASSHGRIAGRIGSTALEIELGGGRKISEFSTVRMLYTIGVQGISWSFELHRRGQKLIIPVLLFRELNALVATSAFLIPSSFYFLLKKFVMKPYYLKRQRRKAIDKMANSTIQVREARKAAEKAQKILEVVSNRKKNKQSEKGGLVITKAVYGNIKEMERSH--------------------------------------------------------------------------------------
>CHILsemi
MGRRRSEMESPDIPERELYAILHLSPEASDEEIRRSYRQWAQVYHPDKYQDVEMKDVATENFQRIRDAYEILSDAHKREIYDIYGMEGLKSGYELGEKLNKPEEIKEALERLRRHKEEEKILAHSRPTGVLLANLSLPQYLQGGGILRGMVMFSELESQLSKRNTMAIGGNLSVTGEAGAGSASALFKHRISSAASVEFMASAGLRALLGVQTSRQISQHSMATSGIAVSLRDGSINLSNAWTRQLSETTVGNIQLVLGAESTISVGWQKKDEKISASGELKFGIASLGASAHYTHHFSTKSHGRVAGRIGSTALEFEIGGGRRISEFSTIRMLYTIGIQGISWRFELHRGGQKLIIPVLLSNGFNAFFATNALVVPSSIYFVLKKYVFKPYYRKRAQQKMLEKMTKTSIQVREARKEAEKAQKLLETVSNRKKSKQLEKGGLVITKAVYGNLKELGTIGEHREELNDEAASQVLDVTLPLNFLVTDSGQLKLHGGIKKSGLMGFCDPCPGTIKHLLVEYTFRGNNYKVVVGDSEELLIPRDSQM-
>CALAcreb
MGRRRAQMESPEMPERELYAILHLSPEASDEEIRRAYRQWAQIYHPDKYQDLGMKDVATENFQRIRDAYEILSDEHKREIYDIYGMEGLKSGYELGEKLNKAEDIKEVLERLRRQKEEEKLLAHSRPTGVLLANLSLPQYLQGGGIVRGMVMFSELESQLSTRNSMAIGGNLSVTGEAGTGSASALLRHRISSAASIEFMASAGLRALLGVQTSRQISQHSMATSGIAISLKDGSVNLSNAWTRQLSETTVGNIQLVLGTESGISVGWQKKDEKTSASGELKFGIASLGASAHYTHHFSTKSHGRVAGRIGSTALEFEIGGGRKISEFSTVRMLYTIGIQGISWRFELHRGGQKLIIPVILSNGFNALFATSAFLVPSSVYFVLKKYIFKPYYRKRERQKMLDKTAKTSIQVLEARKEAEKAQKLLETVSNRKKSKQSEKGGLVITRAIYGNLKEMGTVNEHREELNGEMASQVLDVTLPLNFLVTDSGRLKLHDGIKKSGLMGFCDPCPGTVKHLLVEYTYQGNNYKVIVGDCEELLIPQENQIV
>MASDpict
-------MESSEIPESDLYAILQIPREASDEEIRKAFRQWAQVYHPDKYQDPEMKDIATDNFQRIRDAYEILLDARKRQIYDMYGMEGLNSGYELGEKLNMPEEIKEFLERLGRQKEEEKVLAHSKPTGVLLSNLSLPQYLHGGSIIRGMAMFSEVQSQLSKSNSMAIGGNLSVTGTSGTGSASALLRHQISSVASVEFMASAGLRALLGVQTSRQLSQHSMATSGIAISLRDGSINLSNAWTRHLSETTVGNIQLVLGTESGISVGWQKKDEKTSAAGELKFGTASVGASVHYTHHFSAKSHGRIGGRIGSTALEFEVGGGRRISEFSSVRTLYIIGIQGISWRFELHRGGQKLIIPVLLFNEFNALFAASAFVVPSSLYFILKKYVLKPYYRKRERQKMLDKMAKTSMQVQEARKVAQKAQKLVEIVSNRKKSKQLEKGGLVISKALYGNLQKMERSGEHQEEQNDEVASQVLDVTLPLNFLINDSGQLKLHEGIKKSGIMGFCDPCPGILKHLLVEYTFASENFKVVVGDCEELLIPQ-----
>HABElong
----MAGMESLEKPNRELYAILNISPEASDEEIRRSYRQWAQVYHPDKYQDLEMKNVATENFQRIRDAYEVLSDEHKREIYDIYGMEGLKSGYELGEKLNRPEEIKEVLEKLRRQKEEEKILAHSRPTGLLLANLSLPQYLEGGSIVRGMVMFSELESQLSKRNSLSVGGNLSVTGESGTGSASALLRHQISSAASIEFMASAGLRALLGVQTSRQLSQHSMATSGIAISLRDGSVNLSNAWTRQLSETTVGNIQLVLGVESAISVGWQKKDEKTSASGEMKFGTTSLGASAHYTHHFSTKSHGRVAGRIGSTALEFEIGGGRRISEFSTVRMHYSIGIQGISWRFELHRGGQKLIIPVLLSSGFNSLFAASAFVIPSSLYFVLKKYVFKPYHRKRERQKNA------------------------------------------------------------------------------------------------------------------------------------------------
>LECAnigr
-------ME----CGRELYALLNISPEASDEEIRKAFRQWAQIYHPDKYQDPQLKDVATENFQKIRDAYEILSDESKRLIYDIYGMEGLNSGFELGTKLNKPEEIKAELERLRRHKEEEKIFSRSWPTGSLLAKFSLPQYRNGGGILGGMAMFSELQSQLSSRNAVSIGGNLSVTGNSGAGAASALLKHQVSPFTSIELMATAGLRALFNVQASRQLSQHSFATSGIAISLRDGSINLSNAWTRQMSETTIGSIKLVIGVESSISVGWQKKDEKTSAAGELKFGTGSIGASAHYTHHFSGRSHGRIAGRIGSTALEIEVGGGRKISEFSTVRMLYTVGVQGISWSFELHRRGQKLIIPVLLFRDLNALVVTSAFFVPSSLYFLLKKFVMKPYNLKRERRKALDKMANSTIQVREARKAAEKAQKLVAVVSNRKKNKQLEKGGLVITKAVYGNVKEMESSSEHRRE-QDEVTSQVLDVTLPLNFLVADSGQLKLHEGIKKSGIMGFCDPCPESAKQLLVQYTFRGNEYRVVVGDYEELLIPQEKHRF
>EPIPpurp
-------MESSETPERNLYAILHISREATNEEIRKAYRQWAQVYHPDKYQDPEMKDVATDNFQKIRDAYEILSDEHKREIYDIYGMEGLNSGYELGEKLNMPEEIKEVLERLRRHK-EDKILAHSKPSGLLLANLSLPQYLDGGGIMRGMAMFSELQSQLSKRTSMAIGGNLSVTGESGTGSASAMLRHQISSVASVEFMASAGLRAILGVQTSRQISQHSMATSGIAISPRDGSINLSNGWTRQLSETTVGNIQLVLGSESGISVGWQKKDEKTSAAGELKFATASLGASAHYTHHFSAKSHGRVAGRIGSTALEFEIGGGRRISEFSTVRMLYTIGIQGISWRFELHRGGQKLIIPVLLFNEFNALFATSAFVIPSTLYFVLKKCVLKPYYRRREQQKVLDKMANSSIQVREARKGAEKAQKLLETVSNRKKNKQLEKGGLIISKAVYGNLKEMQRSGEHREELNDEVASQVLDVTLPLNFLVTDSGQLKLHEGIKKSGIMGFCDPCPGTPKHLLVEYTFHGNNYQVVVDDCKELLIPQEKT--
>PHAIflav
-------MQSSEAPERDLYAILHISREASDEEIRKAFRQWAQVYHPDKYQDPEMKDVATDNFQRIRDAYEILSDERKREIYDIYGMEGLNSGYELGEKLNKPEEFKEVLEKLRRQKEEEKILAHSKPSGVLLANLSLPQYLDGGSIIRGMEMFSEVQSQLSKRNSMAIGGNLSVTGASGAGSASAMLRHQISSAASVEFMASAGLRAVLGVQTSRQLSQHSMATSGIAISLRDGSINLSNAWTRQLSDTTVGNIQLVLGTESGISVGWQKKDDKTSASGELKFGTASLGASVHYTHHFSAKSHCRVAGRIGSTALEFEIGGGRRISEFSSVRALYNIGIQGISWRFELHRGGQKLIIPVLLFNEFNALFATSAFVVPSSLYFILKKYFFKPYYRKRERQKMLDKMAKSSIQVQGARKVAEKAQKLLEIVSNRKKNKQLEKEGLVISKALYGNLPEMERNSEHREEQNDDVASQVLDVTLPLNFMVNDSGQLKLHEGIKKSGIMGFCDPCPGIPKHLLVQYTFRGENYQVVVGDSEELLIP------
>PLATclav
----MSGIELPEKPNRELYAILNLSPEASDEEIRKAYRQWAQVYHPDKYQDLQMKDVATENFQRIRDAYEVLSDEHKREIYDIYGMEGLKSGYELGAKLNKPEEIKEVLEKLRRQKEEEKILANSRPTGLLLANLSLSQYLEGGSIVRGMVMFSELESQLSKRNSMSVGGNLSVTGESGTGSASALLRHQISSVASIEFMASAGLRALLGVQTSRQLSQHSMATSGIAISLRDGSVNLSNAWTRQLSETAVGNIQLILGVESAISVGWQKKDEKTSASGELKFGTTSLGASAHYTHHFSMKSHGRVAGRIGSTALEFEIGGGRRISEFSTVRMLYTIGIQGISWRFELHRGGQKLIIPVLLSNGFNTLFATSALVVPSSLYFLLKKYVFKPYHRKREQQKLLDKMAKSSIQVREARKEAEKAQTLLETVSNRKKNKQTEKGGLVISKAVYGNLKEMETSVEHRDELNAEVVSQVLDVTVPLNFLVTDSGQLKLHAGIKKSGIMGFCDPCPATPKHLLVEYTFRGNNYKAVVGDMEELLIPKPNQM-
>PHRAlind
-------MESSAPPERDLYAILHVSPEASDEEIRRAYRQWAQVYHPDKYQDPQLKDVATENFQRIRDAYEILSDEHKREIYDIYGMEGLKSGYELAQKLNKPEEIKEALERLRRHKEQE-VFAKSRPNGSIVANFSLPRYLDGDGIMRGMAMFSELRSQLSKRNSISIEGNLSVVDNSGRGAASASVRHQISPVASIDFMATAGLRALLGVQTSRQLSQHSMATSGIAISLRDGSINLSNVWTRQLSETSVGNIQLDLGVESSIAVGWQKKDEKTSVSGELKLGIASVGASAQYTRHFSRKSHGRVAGRIGSTSLEFEIGGGRRISEFSTVRMLYTIGVQGISWRFELHRGGQKLIIPVLLFNNFNVLVATSAFVAPSSIYFLLQKYVFKPYYRMRERKKLLDKATKSSVQVQEARQGAKKAQNVLEMVSNRKKKKQLEKGGLVISKAVYGNLKEMERNGEHSQVLTDEVISQVLDVTLPLNFLVTDSGQLKLHEGIKKSGIMGFCDPCPGTPKQLLVEYTFHGDHYQVVVGDLEELVIPQEKHKL
>EPIDpuni
-------MESPDAAVRDLYATLHISREASDEEIRKAFRQWAQVYHPDKYQDPEMKDVATDNFQRIRDAYEILSDERKREIYDLYGMEGLNSGYELGEKLNKPEEIKEVLERLRRQKEEEKILAHSKPTGVLLANLSFPQYLHGGSIIRGMAMFSEVQSQLSKRNSMAIGGNLSVTGTSGTGSASAMLRHQISSVASIEFMASAGLRALLGVQTSRQLSQHSMATSGIAISLRDGSINLSNAWTRHLSETTVANIQLVLGTESGISIGWQKKDDKTSASGELKFGTATLGASVHYTHHFSAKSHGRIAGRIGSTALEFEVGGGRRISEFSTVRIHYIIGIQGISWRFELHRGGQKLIIPVLLFNEFNALIATSAFVVPSSLYFILKKYVLKPYFRKRERQKMLDKMAKSSIQVQEARKVAEKAQKLLEIVSNRKKNKQLEKGGLVISKAVYGNLQKMERSGERREEQNDEVASQVLDVTLPLNFLVNDSGQLKLHQGIKKSGIMGFCDPCPGIPKHLLVEYTFCGKNYQVVVGDCEELLIPQE----
>HAEMdisc
MGRRSAALESPEKPERELYAILNLSPEASSEEIRRAYRQWAQVYHPDKYQDFEMKDVATDNFQRIRDAYEILSDEQKREIYDIYGMEGLKSGYELGERLNKPEEIKEVLERLRRYKEEEKLLAHSRPTGLLLVNLSLPQYLEDGSIVRGMAMFSELESRLSKKNSMTMGGNLSVTGVAGTGSASALLRHQISSVASIEFMASAGLRSLLGVQTSRQLSHHSMATSGIAISFRDGSINLSNAWTRQLSETTVGNIQLVLGAESVISVGWQKKGEKTSASGELKFGIASLGASAHYTHHFSTKSHGRVAGRIGSTALEFEIGGGRRISEFSTVRMLYSIGIQGISWRFELHRGGQKLIIPVLLFNGFNALFVTSAFVVPSSLYFVLKKYVLKPYYHKRERQKILDKKVKSSIQVFEARKEAEKAQKLLETVSNRKKSKQSEKGGLVITKAVYGNFKEMGISGELSEELDDEVVSQVIDVTIPLNFLVSDSGQLKLYDGIKKSGIMGFCDPCPGTIKYLLVEYTYHGSNYKVMVGDYEELLIPLEN---
>BLETstri
-------MQSSETAERDLYAILHISREASDEEIRKAFRQWAQVYHPDKYQDPQMKDVATDNFQRIRDAYEILSDERKREIYDIYGMAGLNSGYELGEKLNKPEEIKEVLEKLRRQKEEEKILAHSRPTGVLLANLSLPQYLDGGSIIRGMAMFSEVQSQLSKRNSMAIGGNLSVTGASGTGSASAMLRHQISSVASVEFMASAGLRALLGVQTSRHLSQHSMATSGISISLRDGSINLSNAWTRQLSETTVGNIQLVLGTESGISVGWQKKDDKTSASGELKFGIASLGASAHYTHHFSAKSHGRVAGRIGSTALEFEIGGGRRISEFSTVRVLYSVGIQGISWKFELHRGGQKLIIPVLLFNDFNALFATSAFVVPSSLYFVLKKYVLKPYYRKRERQKVLDKMAKSSIQVQEARKVAEKAQKLLETVSNRKKNKQLEKGGLVISKAVYGNLQEMQRSSEHREEQNDEVASQVIDVTLPLNFLVNDLGQLKLHEGIKKSGLMGFCDPCPGIPKHLLVEYTFNGENYQVVVGDCEELLIPQEKT--
>APOSodor
M----EALHSSDSSERELYAILHVSQEASDEDIRKAYRQWAQVYHPDKYLDPQMKEMATENFQRIRDAYEVLSDEHKREIYDVYGMEGLKTGYELGQKLSKPEEVKEELERLRRRKEEERVFGHSRPTGSLLANISVPQYLDGDGILRGMAMYSELQSQLSKRNLMSIAGNLSVVGNTGTGSASALLRHQISSASSIEFMATAGLRALLGVQTSRQLSQHSMATSGIAISLRDGSVNLSNAWTRQLSETTAANIQLTLGPESSISVSWHKKDEKTSAAGELKFGTASLGASGHYTHHFSAKSHGRVAGRIGSTALEFEIGGGRRISEFSSVRLFYIIGIQ--------------------------------------------------------------------------------------------------------------------------------------------------------------------------------------------------------------
>SELEaequ
-------MESAAPPERDLYAILHVSPEAPDEEIRRAYRQWAQVYHPDKYQDPQLKDVATENFQRIRDAYEILSDEHKREIYDIYGMEGLKSGYELGQTLKKPEEIKEELERLRRRKEQE-VFAPSRPNGSIVANFSLPRYLDGDGIMRGMAMFSEVQSQLSKRNFISIEGNLSVVDNSGKGAASASLRHQISPTASIEFMATAGLRALLGVQTSRQLSQHSMATSGIAISLRDGSINLSNAWTRQLSETSVGNIQLDLGVESSIAVGWQKKDEKTSASGELKLGIASVGASAHYTHHFSRNSHGRIAGRIGSTSLEFEIGGGRRISKFSTVRMLYTIG----------------------------------------------------------------------------------------------------------------------------------------------------------------------------------------------------------------
>BORYspha
-------MKEVEAPERDLYALLHISPEASDEEIRKAYRQWAQIYHPDKYQDPQMKDIATENFQRIRDAYEILTDEHKRQIYDIYGMEGLNSGLELGPKLNRPEEVKEELERLRRRREEEKVLAHARPSSAILANLSLPQYLNGGGIMRGMQMSSEVQSQISKRNTVAIGGNLVVSGNSGSGAATALLRHQVSPVASIEFMATAGLRALVGIQTSRHLSLHSTATTGIAISLRDGSINLSNTWTRQLSETTVGNIQLVLGAESNIVVGWQKKDEKTSAAGEVKFGTSSFGASAHYTHHFSPKSHGRVGGRIGSTALEFEIGGGRRISDFSTVRMLYTVGIQGISWRLELHRAGQKLIIPVLLFTELNSLVAAGAFVIPSSLYFLLKKFIVKPYYLRRERQKTLEKMEKSSVQVREAREAAKKAQQLLQNVSNRKKNKQLENGGLVITRAEYGNRKAIKRSVDRR-ELNDEVASQVLDVTLPLNFLVTDSGQLKLHQGIKKSGIMGFCDPCPGEPKQLLVEYTFRGQKYEVVVDDYEELVIPQEAHRV
>DIURorie
MGRRGRAMESPEEPERELYALLNLSPEASDEEIRRAYRQWAQVYHPDKYQDLEMKDVATENFQRIRYAYEILSDEHKREIYDIYGMEGLKSGYELGEKLNKPEEIKEVLERLRRQKEEEKLLAHSRPTGVLLANLSLPQYLQGGSILRGMVMFSEVESQLSKRNSMSIGGNLSVTGEAGAGSASALLRHRISSVASIEFMASAGLRALLGVQTSRQISQHSMATSGIAISLRDGSINLSNAWTRQLSETTVGNIQLVLGAESGISVGWQKKDEKTSASGELKFGMASLGASAHYTHNFSTKSHGRVAGRIGSTALEFEIGGGRRISEFSTVRMLYTIGIQGISWRFELHRGGQKLIIPVLLSKGFNAFFATSAFVVPSSLYFVLKKYIFKPYYRKRERQKMLDKTAETSIKVREARKEAEKAQKLLEIVSKRKKNKQLEKGGLVITKAVYGNLKNM------EEELNGEVGSQVLDVTLPLNFLVTDSGQLKLHDGIKKSGLMGFCDPCPGTPKHLLVEYTFHGNNYKVVVGDCEELLIPPDNQM-
>GYMNdens
----MSGIELPEKPNRELYAILNLSPEASDEEIRRAYRQWAQVYHPDKYQDLEMKDVATENFQRIRDAYEVLSDEHKREIYDIYGMEGLKSGYELGEKLNKPEEIKEVLERLRRQKEEEKILANSRPTGLLLANLSLPQYLEGGSIVRGMVMFSELESQLSKRNSMSVGGNLSVTGESGTGSASALLRHQISSVASIEFMASAGLRALLGVQTSRQLSQHSMATSGIAISLRDGSVNLSNAWTRQLSETTVGNIQLVLGVESAISVGWQKKDEKTSASGELKFGTTSLGASAHYTHHFSMKSHGRVAGRIGSTALEFEIGGGRRISEFSTVRMLYTIGIQGISWRFELHRGGQKLIIPVLLSNGFNTLFATSALVVPSSLYFLLKKYVFKPYHRKREQQKMLDKMAKSSIQVREARKEAEKAQKLLETVSNRKKNKQMEKGGLVISKAVYGNLKEMGTSGEHRDELNDEVASQVLDVTVPLNFLVTDSGQLKLHAGIKKSGIMGFCDPCPGITKHLLVEYTFRSNNYQAAVGDIEELLIPKPNQM-
>CALAtsoo
-------MQSSEAPERDLYAILHISREASDEEIRKAFRQWAQVYHPDKYQDPEMKDVATDNFQRIRDAYEILSDERKREIYDIYGMEGLNSGYELGEKLNKPEEFKEVLEKLRRQKGEEKILAHSKPSGVLLANLSLPQYLDGGSIIRGMEMFSEVQSQLSKRNSMAIGGNMSVTGASGAGSASAMLRHQISSAASVEFMASAGLRAVLGVQTSRQLSQHSMATSGIAISLKDGSINLSNAWTRQLSDTTVGNIQLVLGTESGISVGWQKKDDKTSASGELKFGTASLGASAHYTHHFSPKSHCRVAGRIGSTALEFEIGGGRRISEFSSVRVLYNIGIQGISWRFELHRGGQKLIIPVLLFNEFNALFATSAFVVPSSLYFILKKYVLKPYYRKRERQKMLDKMAKSSIQVQGARKVAEKAQKLLEIVSNRKKNKQLEKEGLVISKALYGNLQEMERSGEHREEQNDDVASQVLDVTLPLNFLVNDSGQLKLHEGIKKSGIMGFCDPCPGIPKHLLVQYTFHGENHQVVVEECEELLIP------
>VANIshen
-------ME----SRRELYAILNIPPEASDEEIRKAYRQWAQIYHPDKYQDPQLKDVATENFQKIRDAYEILSDENKRLIYDVYGMEGLSSGYELGTKLNKPEEIKAELERLRRRKEEEKIFAHSWPSGSLLAKFSLPQYINGDGILSGMAMFSELQSQLSSRNTLSIGGNLSVTGNSGAGAASALLKHQISPFASIELMATAGLRALVNVQASRQLSQHSFATSGLAISLRDGSINLSNAWTRQMSETTVGSIKLVLGVESSISVGWQKKDEKTSAAGDLKFGTTSIGASAHYTHHFSPRSHGRIAGRIGSTALEIEVGGGRKISEFSTVRMLYTVGVQGISWTFELHRRGQKLIIPVLLFRELNALVATSAFLIPSSLYFLLKKFVMKPYNLRRERRKALDKMSNSAIQVKEARKAAEKAQKILEVVSNRKRNKQLEKGGLVITKAVYGNIKEMERSHEHKEELNDEVTSQVLDVTLPLNFLVADSGQLKLHQGIKKSGIMGFCDPCPELPKQLLVEYTLHGDNYRVVVGDYDELLIPQEKHRL
>HEMIforr
----MAGIELPEKPNRELYAILNLSPEASEEEIRRAYRQWAQVYHPDKYQDLQMKDVATENFQRIRDAYEVLSDEHKREIYDIYGMEGLKSGYELGEKLNKPEEIKEVLERLRRQKEEEKILAHSRPTGLLLANLSLPQYLEGGSIVRGMVMFSVLESQLSKRNSMSVGGNLSVTGESGTGSASALLRHQISSVSSIEFMASAGLRALLGVQTSRQLSQHSMATSGIAISLRDGSVNLSNAWTRQLSETAVGNIQLVLGVESAISVGWQKKDEKTSASGELKFGTTSLGASAHYTHHFSAKSHGRVAGRIGSTALEFEIGGGRRISEFSTVRMLYTIGIQGISWRFELHRGGQKLIIPVLLSSGFNTLFATSAFVVPSSLYFVLKKYVFKPYHRKRERQKMLDKMAKSSIQVLEARKEAEKAQKLLETVSNRKKNKQLEKGGLVISKAVYGNLKEMGTSSEHRDELNDEVASQVLDVTVPLNFLVTDSGQLKLYAGIKKSGIMGFCDPCPGTPKHLLVEYTFRGNKYQVVVGDIEELLIPNPNQI-
>DACThata
-----------------------------------------------------MKDVATENFQRIRDAYEVLSDEHKREIYDIYGMEGLKSGYELGVKLNKPEEIKEVLERLRRQKEEEKILANSRPTGLLLANLSLPQYLEGGSIVRGMVMFSELESQLSKRNSMSVGGNLSVTGESGTGSASALLRHQISSVASIEFMASAGLRALLGVQTSRQLSQHSMATSGIAISLRDGSVNLSNAWTRQLSETAVGNIQLVLGVESAISVGWQKKDEKTSASGELKFGTTSLGASAHYTHHFSMKSHGRVAGRIGSTALEFEIGG---------------------------------------------------------------------------------------------------------------------------------------------------------------------------------------------------------------------------------
>ANOEemei
MGRRSDASESPEKPERELYAILNLSPEASSEEVRRAYRQWAQVYHPDKYQDFEMKDVANDNFQRIRDAYEILSDEQKREIYDIYGMEGLKSGYELGEKLNKPEEIKEVLERLRRYKEEEKLLAHSRPTGLLLANLSLPQYLEGGSLFRGMAMFSELKSRLSKKNSMTMGGNLSVTGEAGTGSASVLLRHQISSVASIKFMASAGLQSLLGVQTSRKLSHHSMATSGIALSLRDGSINLSNAWTRQLSETTVGNIQLVLGAESGISVGWQKKGEKTSASGELKFGIAYLGASAHYKHHFSTKSHGRVAGRIGSTALEFEIGGGRRISEFSTVRMLYSVGIQGISWRFELHRGGQKLIIPVLLSNGFNALFVTSAFVVPSSLYFVLKKYVLKPYYHKRERQKMLDKMAKSSIQVFEARKEAEKAQKLLETVSNRKKSKQLEKGGLVITNAVYGYFKEMEISGEHSEELNDKVVSQVLDVTIPLNFLVTDSGQLKLYDGIKKSGIMGFCDPCPGTTKHLRVEYTFHGINYKVIVGDCEELLIPLEKQM-
>PHALmode
-------MESSETPERDLYAILHISREASDEDIRKAFRQWAQVYHPDKYQDPELKNVATDNFQRIRDAYEILSDEHKREIYDIYGMEGLNSGYELGEKLNKPEEIKEMLERLKRQKEVEKTLAHSKPSGALLANLSLPQYLDGGSIISGMGMFSEVKSQLSKRNSLAIGGNLSVAGASGTGSASAMLRHQISSVASVEFMASAGLRALLGVQTSRQLSQHSMATLGIAVSLRDGSVNLSNAWSRQLSETTVGNVQLVLGVESGISIGWQKKDDKTSASGELKFGTASLGASVHYTHHFSAKSHGRLAGRIGSTALEFEIGGGRRISKFSTLRMLYIVGIQGISWRFELHRGGQKLIIPVLLFNEFNALFATSAFVLPSSLYFILKKYVLKPYYKRRERQRMLDKMYNSSIKLQEARKVAEKAQKLLEIVSNRKKNKQVEKGGLVISKALYGNLQEMEGSVELREEQNDEVASKVLDVTLPLNFLVSDSGQLKLHGGIRKSGIMGFYDPCPGFLKQLLVEYTFLGESHQVVVGDCDELLIPS-----
>PHAItank
-------MQSSEAPERGLYAILHISREASDEEIRKAFRQWAQVYHPDKYQDPEMKDVATDNFQRIRDAYEILSDERKREIYDIYGMEGLNSGYELGEKLSKPEEFKEVLEKLRRQKEEEKILAHSKPSGVLLANLSLPQYLDGGSIIRGMEMFSEVQSQLSKRNSMAIGGNLSVTGASGAGSASAMLRHQISSAASVEFMASAGLRTVLGVQTSRQLSQHSMATSGIAISLRDGSINLSNAWTRQLSDTTVGNIQLVLGTESGISVGWQKKDDKTSASGELKFGTASLGASVHYTHHFSAKSHCRVAGRIGSTALEFEIGGGRRISQFSSVRVLYNIGIQGISWRFELHRGGQKLIIPVLLFNEFNALFATSAFLVPSSLYFILKKYVLKPYYRKRERQKMLDKMAKSSIQVQGARKAADKAQKLLELVSNRKKNKQLEKEGLVISKALYGNLREMERSGEHRAEQNDDAASQVLDVTLPLNFLVNDSGQLKLHEGIKKSGIMGFCDPCPGIPKHLLVQYTFHGENYQVMVGDCEELLIP------
>APOSshen
M----EALHSSDSSERELYAILHVSPVASDEDIRKAYRQWAQVYHPDKYLDPQMKEMATENFQRIRDAYEVLSDEHKREIYDVYGMEGLKTGYELGQKLSKPEEVKEELERLRRRKEEERVFGHSRPTGSLLANISVPQYLDGDGILRGMAMYSELQSQLSKRNLMSIAGNLSVVSNTGTGSASALLRHQISSASSIEFMATAGLRALLGVQTSRQLSQHSMATSGIAISLRDGSVNLSNAWTRQLSETTAANIQLTLGPESSISVSWHKKDEKTSAAGELKFGTASLGASGHYTHHFSAKSHGRVAGRIGSTALEFEIGGGRRISEFSSVRLFYIIGIQGISWRFELHRGGQKLLIPVLLFRELNALIAAGAFVIPSSLYFLVKKYVVKPYYRKREQQKMLDKMAKSSIQVQEARKAAEKAQKLLEVVSNRKKNKQSEKAGLVITKAVYGNLEEMKRT-ECGEQPSDEVFSQILDVTLPLSFLVTHTGQLKLHEGIKKSGIMGFCDPCPGLPKQLLVLYTFHGNDHQVVVGDCDELSIPQGKHRM
>THELangu
MARRGREMEPADKPNRELYAILHLSPEASDEEIRRAYRQWAQVYHPDKYQDLEMKDVATENFQRIRDAYEILSDAHKREIYDIYGMEGLKSGYELGEKLNKPEEIKEALERLRRHKEEEKLLAHSRPTGVLLANLSLPQYLQGGGIVRGMVMFSELESQLSKSNTMAIGGNLSVTGEAGAGSASALFKHRISSAASIEFMASAGLRALLGVQTSRQISQHSMASSGIAVSLRDGSINLSNAWTRQLSETAVGNIQLVLGAESSISVGWQKKDEKTSASGELKFGIASLGASAHYTHHFSTRSHGRVAGRIGSTTLEFEIGGGRRISEFSTVRMLYTIGIQGISWRFELHRGGQKLIIPVLLSNGFNAFFAANAFVIPSSLYFVLKKYVFKPYYRKRERQKMLDKMAKTSIQVREARKEAEKAQKLLETVSNRKKSKQLEKGGLVITKAIYGNLKEIGTTGEPREELNDGVASQVLDVTLPLNFLVTDSGQLKLHDGIKKSGLMGFCDPCPGTIKHLLVEYTFHGKNYKVVVGDCEELLIPQDNQM-
>CALEmajo
MVRRRPEMESPDNPERELYAILHLSPEASDEEIRRSYRQWAQVYHPDKYQDVEMKVVATENFQRIRDAYEILSDAHKREIYDIYGMEGLKSGYELGEKLSKPEEIKEVLERLRRHKEEEKLLAHSRPTGVLLANLSLPQYLQGGGILRGMVMFSELESQLSKRNAMVIGGNLSVTGEAGAGSASALFKHRISSAASIEFMASAGLRALLGVQTSRQISQHSMATSGIAVSLRDGSINLSNAWTRQLSETTVANIQLILGAESSISVGWQKKDEKTSASGELKFGIASLGASAHYTHHFSTKSHGRVAGRIGSTALELEIGGGRRISEYSTIRMLYTIGIQGISWRFELHRGGQKLIIPVLLSNGFNAFFATNALVVPSSVYFLLKKYVFKPYYRKRAREKMLEKMSMTSIQVREARKNAEKAQKLLETVSNRKKIKQLEKGGLVITKAVYGNLKELGTIGQHREELNDDVASQVLDVTLPLNFLVTDSGQLKLHGGIKKSGLMGFCDPCPGTIKHLLVEYTFHGNKYKVVVGDCEELLIPRDNQI-
>CALAsini
-------MQSSEAPERDLYAILHISREASDDEIRKAFRQWAQVYHPDKYQDPEMKDVATDNFQRIRDAYEILSDERKREIYDIYGMEGLNSGYELGEKLNKPEEFKEVLEKLRRQKKEEKILAHSKPSGVLLANLSLPQYLDGGSIIRGMEMFSEVQSQLSKRNSMAIGGNLSVTGASGAGSASAMLRHQISSAASVEFMASAGLRAVLGVQTSRQLSQHSMATSGIAISLRDGSINLSNAWTRQLSDTTVGNIQLVLGTESGISVGWQKKDEKTSASGELKFGTASLGASVHYTHHFSPKSHCRVAGRIGSTALEFEIGGGRRISEFSSVRVLYNIGIQGISWRFELHRGGQKLIIPVLLFNEFNALFATSAFVVPSSLYFILKKYVLKPYYRKREQQKMLAKMAKSSIQVQGARKVAEKAQKILEIVSNRKKNKQLEKEGLVISKALYGNLQEMERTGEHREEQNDDAASQVLDVTLPLNFLVNDSGQLKLHEGIKKSGIMGFCDPCPGIRKHLLVQYTFHGENHQVVVGECEELLIP------
>ANOEroxb
MGRRSAASESPEKPERELYAILNLSPEASSEEVRRAYRQWAQVYHPDKYQDFEMKDVANDNFQRIRDAYEILSDEQKREIYDIYGMEGLKSGYELGEKLNKPEEIKEVLERLRRYKEEEKLLAHSRPTGLLLANLSLPQYLEDGSIFRGMAMFSELKSRLSKKNSMTMGGNLSVTGEAGTGSASVLLRHQISSVASIKFMASAGLQSLLGVQTSRKLSHHSMATSGIALSLRDGSINLSNAWTRQLSETTVGNIQLVLGAESVISVGWQKKGEKTSASGELKFGIAYLGASAHYKHHFSTKSHGRVAGRIGSTALEFEIGGGRRISEFSTVRMLYSVGIQGISWRFELHRGGQKLIIPVLLSNGFNALFVTSAFVVPSFLYFVLKKYVLKPYYHKRERQKMLDKKAKSSIQVFEARKEAEKAQKLLETVSNRKKSKQLEKGGLVITNAVYGNFKEMEISGEHSEELNDEVVSQVLDVTIPLNFLVTDSGQLKLYDGIKKSGIMGFCDPCPGTTKHLRVEYTFHGINYKVIVGDCEELLIPLEKQM-
>OECEmacu
-------MESSVTPERDLYAILHISREASEEEIRKAFRQWAQVYHPDKYQEPEMKDVATNNFQRIRDAYEILSDARKREIYDIYGMEGLKSGYELGEKLNKLEEIKEVLEKLRRQKEEEKILAHSKTTGVLLANLSLPQYVNGGSIIKGMAMFSEVQSKLSKCNSMAIGGNLSVSGASGTGSASAILRHQISSIASIEFMASAGLRALLGVQTSRQLSQHSMATSGITISLRDGSINLSNAWTRQLSETTVGNIQLVLGTESGISVGWQKKSDKTSASGELKFGTASLGASAHYTHHFSAKSHGRVAGRIGSTALEFEIGGGRRISEFSSIRMLYIVGIQGISWRFELHRGGQKLIIPVLLFKEFNALLATSAFAVPSSLYFILKKYVLKPYYLQRERQKMLDKMAKSSIQVQEARKAAVKAQKLLETVSNRKKNKQLEKGGLIITKAVYGNLQEMERSRERRGEQNDEMSSQVLDVTLPLNFLVNDSGQLKLHEGIKKSGIMGFCDPCPGIPKHLLVEYTFHGKNYQVVVGDCEELLIP------
>CREMappe
-------MESSETLERDLYAILHISREASDEEIRKAFRQWAQVYHPDKYQDPEMKDVATDNFQRIRDAYEILTDERKREIYDIYGMEGLNSGYELGEKLNKPEEIKEVLERLRRQKEEEKILAHSKPTGVLLANLSLPQYLHGGSIIRGMAMFSEVQSQLSKRNSMAIGGNLSVTGASGTGSASAMLRHQISSVASVEFMASAGLRALLGVQTSRQLSQHSMATSGIAISLRDGSINLSNAWTRHLSETTVGNIQLVIGTESGISVGWQKKDDKTSAAGELKFGTSSIGASVHYTRHFSAKSHGRIAGRIGSTALDFEIGGGRRISEFSTVRVLYIIGIQGISWRFELHRGGQKLIIPVLLFNEFNALFATSAFVVPSSLYFILKKYILKPYYRKREQQKMLDKMAKSSIQVQEARKVAEKAQKLLEIVSNRKRNKQMEKGGLVIHKAVYGNLQKMEKDGEHREEQNDEVASQVLDVTLPLNFLVNDSGQLKLHEGIKKSGIMGFCDPCPGIPKHLLVEYTFHGKNYQVAVGDCEELLIPREKS--
>CYMBensi
-------MESSVTPERDLYAILHISRDASEEEIRKAFRQWVQVYHPDKYQEPEMKDVATNNFQRIRDAYEILSDERKREIYDIYGMEGLKSGYELGEKLNKSEEIKEVLEKLRRQKEQEKILAHSKPTGVLLTNLSLPQYLNGGSIIKGMAMFSEVQSQLSKRNSMVIGGNLSVSGASGTGSASAMLRHEISSVASIEFMASAGLRALLGVQTSRQLSQHSMATSGIALSLRDGSINLSNAWTRQLSETTVGNIQLVLGTESAISVGWQKKGDKTSASGELKFGTASLGASVHYTYHFSAKSLGRVAGRIGSAALEFEIGGGRRISEFSTVKMLYIVGIQGISWRLELHRGGQKLIIPVLLFKEFNALFATSAFVVPTSLYFILKKYVLKPYYRKRERQKMLDKMAKSSMQVQEARKAAVKAQKLLETVSNRKKNKQLQKGGLIISKAVYGNLQEMERSSEHREEPNDEMSSQVLDVTLPLNFLVDDSGQLKLHEGIKKSGIMGFCDPCPGVPKHLLVEYTFRSQNYQVVVGDCEELLIP------
>GOODpube
MGRRRAAMESPEKPERELYAILNLSPEASGEEVRRAYRQWAQVYHPDKYQDFEMKDVATDNFQRIRDAYEILSDEQKREIYDIYGMEGLKSGYELGEKLNKPEEIKEVLERLRRHKEEEKLLAHSRPTGLLLANLSLPQYLEGGSIVRGMAMLSELESRLSKKNSMTIGGNLSVTGVAGTGSASALLRHHISSVASIEFMASAGLRSLLGVQTSRSLSHHSMATSGIAISLRDGSINLSNAWTRQLSETTVGNIQLVLGTESVISVGWQKKGEKNSASGELKFGIASLGASAHYTHHFSTKSHGRVAGRIGSTALEFEIGGGRRISEFSTVRMLYSIGIQGISWRFELHRGGQKLIIPVLLSNGFNALFVTSAFVVPSSLYFVLKKYVFKPYYHNRERKKMLDKKAKSSIQVFEARKEAEKAQKLLETVSNRKKSKQSEKGGLVVTNAVYGNFKEMGKSGERREELDDEVVSQVLDVTIPLNFLVTDSGQLKLYDGIKKSGLMGFCDPCPGTTKHLRVEYTFHGINYKVMVGDCEELLIPLENQM-
>PTERcurt
MSRRRVAMESPEKPERDLYAILNLSPEASDEDIRRAYRQWAQVYHPDKYQDFDMKDVATDNFQRIRDAYEILSDEHKREIYDIYGMEGLKSGYELAEKLNKPEEIKEVLERLRRHKEEEKLSAHSRPTGLLLTNLSLPQYLEGGGIVRGMAMFSELESRLSERNSMSIGGNLSVTGVNGTGSASALLRHQISPVSSVEVMASAGLRALLGVQTSRQISQHSMATSGIAISLRNGSINLSNAWTRQLSETTVGNIQLVLGAESVISVGWQKKSEKISASGELKFGIASLGASFHCTHYFSTKSHGRVAARIGSTALEFEIGGGRRISEFSTVRMLYTVGIQGISWRFELHRGGQKLIIPVLLSDGFNALFVTSAFVVPSSLYFVLKKYIFKPYYHKRERKKMLDKKAKSSIQVREARQEAEKAQKLLETVSNRKKNKQSEKGGLVITNAVYGNLKIMGTSGEHREELNDGVVSQVLDVTIPLNFLVADSGQLKLYDGIKKSGIMGFCDPCPGTTKHLLVEYTFHGNNYKVVVGDCEELLIPQENRM-
>CRYPlept
MGRGRPAMESPEKPERELYAVLHLSPEASDEEIRRAYRQWAQVYHPDKYQDLEMKDVATENFQKIREAYDILSDEHKREIYDIYGMEGLKSGYELGEKLNKPEEIKEMLERLRRHKEEEKLLAHSRPNGVLLANLSLPQYLQGGGIVRGMVMFSELESQLSKTNSMTVGGNLSVTGDAGTGSASVLLRHRISSAASIEFMASAGLRALLGVQTSRQISQHSMATSGVAVSLRDGSINLSNAWTRQLSETSVGNIQLVLGAESSISVGWHKKDEKTSASGELKFGVASLGASAHYTHHFSTKSHGRVAGRIGSTALEFEIGGGRRISEFSTVRMLYTIGIQGISWRFEFHRGAQKLIIPVLLSNGFNAFFATSAFVVPSSLYFVLKKYIFKPYYRKRERQKMLDKTAKTTIQVQESRKQAEKSQKLLETVSNRKKNKQSEKAGLVITKALYGNLKEMGATGEHREGLNDEVASQVIDVTLPLNFLVTDSGQLKLHYGIKKSGLMGFCDPCPGTIKHLLVEYTFRGNNYKVVVGDCEELLIPQDSQM-
>ORCHital
----MAGIELPEKPNRELYAILNLSPEASDEEIRRAYRQWAQVYHPDKYQDLGMKDVATENFQRIRDAYEVLSDEHKREIYDIYGMEGLKSGYELGVKLNKPEEVKEVLERLRRKKEEEKILAHSRPTGLLLANLSLPQYLEGGSIVRGMVMFSELESQLSKRNSMSVGGNLSVTGESGTGSASALLRHQISSVASIEFMASAGLRALLGVQTSRQLSQHSMATSGIAISLRDGSVNLSNAWTRQLSETTVGNIQLVLGVESAISVGWQKKDEKTSASGELKFGTTSLGASAHYTHHFSKKSHGRVAGRIGSTALEFEIGGGRRISEFSTVRMLYTIGIQGISWRFELHRGGQKLIIPVLLSNGFNTLFATSALVVPSSLYFLLKKYIFKPYHRKREQRKMLDKMAKSSIQVREARKEAEKAQKLLETVSNRKKNKQMEKGGLVISKAVYGNLKEMGRSGEHRDELNDEVASQVLDVTVPLNFLVTDSGQLKLHAGIKKSGIMGFCDPCPGTPKHLLVEYTFRGNNYQVVVGDMEELLIPKP----
>EPIDfulg
-------MESPDAAVRDLYATLHISREASDEEIRKAFRQWAQVYHPDKYQDPEMKDVATDNFQRIRDAYEILSDERKREIYDLYGMEGLNSGYELGEKLNKPEEIKEVLERLRRQKEEEKILAHSKPTGVLLANLSFPQYLHGGSIIRGMAMFSEVQSQLSKRNSMAIGGNLSVTGTSGTGSASAMLRHQISSVASIEFMASAGLRALLGVQTSRQLSQHSMATSGIAISLRDGSINLSNAWTRHLSETIVGNIQLVLGTESGISIGWQKKDDKTSASGELKFGTATLGASVHYTHHFSAKSHGRIAGRIGSTALEFEVGGGRRISEFSTVRIHYIIGIQGISWRFELHRGGQKLIIPVLLFNEFNALIATSAFVVPSSLYFILKKYVLKPYFRKRERQKMLDKMAKSSIQVQEARKVAEKAQKLLEIVSNRKKNKQLEKGGLVISKAVYGNLQKMERSGEQSEEQNDEVASQVLDVTLPLNFLVNDSGQLKLHQGIKKSGIMGFCDPCPGIPKHLLVEYTFCGKNYQVVVGDCEELLIPQE----
>EPIPhell
-------MESSETPERNLYAILHISREATNEEIRKAFRQWAQVYHPDKYQDPEMKDVATDNFQKIRDAYEILSDEHKREIYDIYGMEGLNSGYELGEKLNMPEEIKEVLERLRRHK-EDKILAHSKPSGLLLANLSLPQYLDGGGIMRGMAMFSELQSQLSKRTSMAIGGNLSVTGESGTGSASAMLRHQISSVASVEFMASAGLRAILGVQTSRQISQHSMATSGIAISPRDGSINLSNGWTRQLSETTVGNIQLVLGSESGISVGWQKKDEKTSAAGELKFATASLGASAHYTHHFSAKSHGRVAGRIGSTALEFEIGGGRRISEFSTVRMLYTIGIQGISWRFELHRGGQKLIIPVLLFNEFNALFATSAFVIPSTLYFVLKKCVLKPYYRRREQQKVLDKMANSSIQVREARKGAEKAQKLLETVSNRKKNKQLEKGGLIISKAVYGNLKEMQRSGEHREELNDEVASQVLDVTLPLNFLVTDSGQLKLHEGIKKSGIMGFCDPCPGTPKHLLVEYTFHGNNYQVVVDDCKELLIPQEKA--
>PAPHhirs
-------MESSAQPERDPYAILHVSTEASYEEIRRAYRQWAQVYHPDKYQDPQLKDVATENFQRIREAYEILSDEHKREIYDIYGMEGLQSGYELAQKLNKPEEIKEALERLRRRKERE-VLANSRPNGSIVANFSLPRYLDGDGIMRGMAMFSEMQSQLSKRNSISIEGNLSVVDKSGRGAASASLRHQISPVASIDLMATAGLRALLGVQTSRQLSQHSMATSGIAISLRDGSINLSNVWTRQLSETSVGNIQLDLGVESSIAVGWQKKDEKTSASGELKLGIASVGASAHYTRHFSKKSHGRVAGRIGSTSLEFEIGGGRRISEFSTVRMLYTIGVQGISWRFELHRGGQKLIVPVLLFNNFNALVATSAFVVPSSIYFLLKKYVFKPYYRMWERKKLLDKATMSSVQVQEARKAAKKAQNILEIVSNRKKKKQLEKGGLVISKAVYGNLKEMERSGEHTQVLIDEVVSQVLDVTLPLNFLVTDSGQLKLHEGIKKSGIMGFCDPCPGTPKQLLVEYTFQGDHYQVVVGDLEELLIPQEKHKL
>ERYCcris
-------MESSVTPEKDLYAILNVSKEASDEEIRKAFRQWAPVYHPDKYQELEMKDVATDNFQRIRDAYEILSDARKREIYDIYGMEGLKSGYELGEKLNKLEEIKEVLEKLKRQKEEEKIFAHSKHSGVLLANLSLPQYLDGGSIIKGMAMLSEIQSKLSKRNSMAIGGNLSVSGASGTGSASAMLRHQFSSIASIEFMASAGLRALFSVHTSRHLSQHSIATSGITISLRDGSINLSNAWTRQLTQTTAGNIQLVLGTESAISVGWQKKGDKTSASGELKFGTASLGASAYYTYHFSAKSHGRVSGRIGSTALEFEIGGGRRISEFSTIKMLYIVGFQGISWRFELHRGGQKLIIPVLLFKDFNALLATSAFVVPSSLYFILKKYVLKPYYRKRERQKMLDTTEKSSIQVQEARKAAMKAQKLLETVSNRKKNRQLEKGGLVISKAVYGNLQEMEKSSVHRDEQNEDMFSQLLDVTLPLNFLVNDSGQLKLHEGIKKSGIMGFCDPCPGTPKHLLVEYTYRGENSRVVVGDCEELIIPYERT--
>DENDchryso
-------MQSSEAPERDLYAILHISREASDEEIRKAFRQWAQVYHPDKYQDPEMKDVATANFQRIRDAYEILSDEHKREIYDIYGLEGLNSGYELGEKLSKPEEIKEMLERLRRKKEEDKILAHSRPTSALLANLSLPQYLDGGSIIRGMAMSSEVQSRLSKRNLMAIGGNLSVTGASGTGSASAMLKHQISSVASVEFVATAGLRALLSVQTSRQLSQHSMATSGIAISLRDGSINLTNAWTRQISDTTIGNIQLVLGTESGISVGWQTKDDKTSASGEVKFGTASLGASVHYTHHFSAKSHGRVSGRIGSTALEFEIGGGRIISEFSTVRLFYNIGIQGISWKFELHRGGQKLIIPVLLSSEFNALFATSAFLVPSSLYFVLKKYVLKPYHRNRERQKTLDKMAKSSIQVQEARKAAKKAQKILETVSNRKKNKQLENGGLVISKAVYGNLHEMERSREHREDQNDEVASQVLDVTLPLNFLVNDSGQLKLHEGIKKSGLMGFCDPCPGIPKQLLVEYTYRGQNYQVVVGDSEELLIPQERT--
>ERYCpuss
-------MESSATQERDLYAILNISKESSDEEIRKAFRQWAQIYHPDKYQDPEMKDVATNNFQRIRDAYEILADARKREIYDIYGMEGLKSGYELGEKLDKLEEIKEVLEKLKRQKEEEKIFTHSKHSGVLFANLSIPQYLDGGSFIKGMAMLSEAQSKLSKRNLMAIGGNLSVSGASGTGSASAMLRHQFSSIASIEFMASAGLRALFSVQTSRQLSQHSIATSGIAISLRDGSINLSNAWTRQLTQTTVGNIQLVLGTESAISVGWQKKGDKTSASGELKFGTASLGASAYYTHHFSAKSHGRVSGRIGSTALEFEIGGGRRISEFSTIKMLYIVGIQGISWRFELHRGGQKLIIPVLLFKDFNALLATSAFVVPSSLYFILKKYVLKPYYRKRERQKMLDTMEKSSIQLQEARKAAVKAQKLLETVSNRKKNRQLEKGGLVIFNAVYGNLQEMERSSEHRDEQNEDMFSQLLDVTLPLNFLVNDSGQLKLHEGIKKSGIMGFCDPCPGTPKHLLVEYTYRGENSRVVVGDCEELIIPL-----
>GASTelat
-------MNSSETPESDLYAILHISREASDEEIRKSYRQWAQVYHPDKYQDLEMKDVATDNFQRIRAAYEILSDEHKREIYDIYGMEGLNSGYELGEKLNKAEEIKEVLEKLRRQKEEEKMLAHSKPTGALLANLSLPQYLDGGGIIRGMAMASELQSQLSKRNSMAIGGNLSVTGESGTGSASVMLRHQISSVASVEFMASAGLRALLGFQTSRQLSQHSMATSGIAVSLRDGSVNLSNAWTRQLSETTVGSIQLLLGTESGVSVGWQKKDDKTSAAGEIKFGTASLGVSAHYTHHFSAKSHGRVAGRIGSTALELEIGGGRKISEFSTVRMLYVIGIQGISWRFEFHRGGQKLIIPVLLFNEFNALFATSAFAVPSSIYLLLKTYILKPYYRRRERQKMLDKLENSSIQVREARKIAEKAQKLLETVSNRKKNKQLEKGGLVIMKAMFGNLQEIMRNGEHNENQNDDFVPQFLDVTLTLNFLVNDSGQLKLHEGIKKSGIMGFYDPCPGTPKHLLVEYTFQGHNYQAVVGDTEELLIPQGRT--
>CYMBmann
-------MESSVTPERDLYAILHISREASEEEIRKAFRQWAQVYHPDKYQEPEMKDVATNNFQRIRDAYEILSDECKREIYDIYGMEGLKSGYELGEKLNKPEQIKEVLEKLRRQKEQEKILAHSKPTGVLLANLSLPQYLSGGSIIKGMAMFSEVQSQLSKRNSMVIGGNLSVSGASGTGSASAILRHEISSVASIEFMASAGLRALLGVQTSRQLSQHSMATSGIALSLRDGSINLSNAWTRQLSETTVGNIQLVLGTESAISVGWQKKGGKTSASGELKFGTASLGASVHYTYHFSAKSLGRVAGRIGSAALEFEIGGGRRISEFSTVKMLYIVGIQGISWRLELHRGGQKLIIPVLLFKEFNALFATSAFVVPTSLYFILKKYVLKPYYRKRERQKMLDKMAKSSIQVQESRKAAVKAQKLLEIVSNRKKNKQLQKGGLIISKAVYGNLQEMERSSEHREEPNDEMSSQVLDVTLPLNFLVNDSGQLKLHEGIKKSGIMGFCDPCPGVPKHLLVEYTFCGQNYQVVVGDSEELLIP------
>MEXIxero
-------MESSSPPETDLYAILHVSPEASDEEIRRAYRQWAQVYHPDKYQDPQLKDAATENFQRIRDAYEILSDEHKREIYDIYGMEGLKSGYELAQKLNKPEEIKEALERLRRRKEQE-VFANSRPNGSIVANFSLPRYLNGDGIMRGMAMFSELQSHLSKQNSISIEGNLSVVDNSGRGAASASLRHRISPAASIDFMATAGLRALLGVQTSRQLSQHSMATSGIAISLRDGSINLSNVWTRQLSETSVGNIQLDLGVESSIAVGWQKKDEKTSASGELKLGVASIGASAQYTHHFSRKSHGRVAGRIGSTSLEFEIGGGRRISEFSTVRMLYTIGVQGISWRFELHRGGQKLIIPVLLFNNFNVLVATSAFVAPSSIYFLLKKYVFKPYYRIRDRQKLLDKATKSSVQVQEARQAAKKAQHVLEMVSNRKKKKQLEKGGLVISKAVYGNLKEMERNGEHTQVLTDEVVSQVIDVTLPLNFLVTDSGQLKLHEGIKKSGIMGFCDPCPGTPKQLLVEYTFQGDHYQVVVGDLEELLIPQEKHKL
>CORYacti
MGRRRAVMESPEKPERELYAILHLSPEASDEEIRRAYRQWAQIYHPDKYQDLDMKDVATENFQRIRDAYEILSDEHKREIYDIYGMEGLKSGYELGEKLNKAEEIKEVLERLRRHKEEEKLLAHSRPTGVLLANLSLPQYLQGGGIIRGMVMASELESRLSQRNSMAIGGNLSVTGEAGTGYASALLRHRISSAASIEFMASAGLRALLGVQTSRQISQHSMATSGIAISLRDGSINLSNAWTRQLSETTVGNIQLVLGPESIISVGWQKKDEKTSASGELKFGIASLGASAHYTHHFSTKSHGRVAGRIGSTALEFEIGGGRRISEFSTVRMLYTIGIQGISWRFELHRGGQKLIIPVLLSNGFNAFFATSAFAVPSSLYFVLKKYVFKPYYRKRERQKMLDKTAKTSIQVREARKEAEKAQKLLETVSNRKKSKQSEKGGLVITKAVYGNLKEMETICQHSGELHDEVASQVLDVTLPLNFLVTDSGQLKLHDGIKKSGLMGFCDPCPGTVKHLLVEYTFRGNNFKVVVGDSEELLIPQDNQT-
>VANIplan
-------ME----SRRELYAILNIPPEASDEEIRKAYRQWAQIYHPDKYQDPQLKDVATENFQKIRDAYEILSDENKRLIYDVYGMEGLNSGYELGTKLNKPEEIKEELERLRRRKEEEKIFAHSWPSGSLLAKFSLPQYLNGDGILSGMAMFSELQSQLSSRNTLSIGGNLSVTGNSGAGAASALLKHQISPFASIELMATAGLRALVNVQASRQLSQHSFATSGLAISLRDGSINLSNAWTRQMSETTVGSIKLVLGVESSISVGWQKKDEKTSAAGDLKFGTTSIGVSAHYTHHFSPRSHGRIAGRIGSTALEIEVGGGRKISEFSTVRMLYTVGFQGISWTFELHRRGQKLIIPVLLFRELNAILATSAFFIPSSLYFLLKRFVMKPYHLKRERRKALDKMANSSIQVNEARKAAEKAQKILEIVSNRKRNKQLEKGGLVITKAVYGNMKEMERS-ERREELNDEVTSQVLDVTLPLNFLVADSGQLKLHEGIKKSGIMGFCDPCPELPKQLLVEYTLHGDNYRVVVGDYEELLIPQEKHRL
>RIMAelli
MGRRRREMESPEKPERELYAILHLSPEALDEEIRRAYRQWAQVYHPDKYQDLEMKDVATENFQRICDAYEILSDAHKREIYDIYGMEGLTSGYELGEKLNKPEEIKEVLERLRRHKEEEKLLAHSRPTGVLLANLSLPQYLQGGGIVRGMVMFSELESQLSKRNTMTVGGNLSVTGEAGAGSASALFKHMISSAASIEFMASAGLRALLGVQTSRQISQHSMATSGIAVSLRDGSINLSNAWTRQLSETTVGNIQLVLGAESSISVGWQKKDEKTSASGELKFGIASLGASAHYTHHFSTKSHGRVAGRIGSTALEFEIGGGRRISEFSTVRMLYTIGIQGISWRFELHRGGQKLIIPVLLSNGFNAFFATTTFVVPSSLYFVLKKYVFKPYYRKRERQKMLDKMAKTSTQVREARKEAEKAQKLLETVSNRKKSKQLEKGGLVIIKAVYGNLKEIETIIEHGEELNDEVASQVLDVTLPLNFLVTDSGQLKLHDGIKKSGLMGFCDPCPGTIKHLLVEYTFCGNHYKVVVGDCEELLIPQDNL--
>NEUWmali
M----EGSNSSESSERELYAILHVSPEASDEEIRKAYRQWAQVYHPDKYRDPQMKEMATENFQRIRDAYEVLSDEHKREIYDVYGMEGLKSGSELSQKLNKPEEIKEELERLRRRKEEERIFSRSRPTGSLLANISLPQFLDGDGIMRGMAMYSELQSQLSKHSSLSLGGNLSVIGTSGTGSASALLRHQISSAASIELMATAGLRALLGVQTSRQLSQHSMATSGIAISLRDGSVNLSNAWTRQLSETTAANIQLVLGVESSISVSWHKKDEKGSAAGELKFGTASLGASAYYTHHFSAKSHGRVAGRIGSTALEFEIGGGRRISEFSSIRMLYIIGIQGISWRFELHRGGQKLLIPVLLFRELNALIATGAFVIPSSLYFLLKKYILKPYYRKREQQKVLDKMTKSSIQVQESRKAAEKAQKILEVVSNRKKNKQSEKAGLVITRAVYGNLEEMKRT-IHGEQLSDEVASQILDVTLPLNFLVTDSGQLKLHEGIKKSGIMGFCDPCPGLPKKLLVEYSFHGYNYQAVVGDCDELLIPQEKHRM
>LANAlana
-------------------------------------------------------------------------------------MEGLNSGLELGPKLNRPEEIKEELERLRRRKEEEKVLAHARPTGSILANLSLPQYLDGGGIMGGMAMSSEVQSQISKRNLVSIGGNLVVKDDSGTGAATALLRHQVSPVASIEFMATAGLRALIGLQTSRQLSLHSTATTGIAISLRDGSVNLSNTWTRQLSETSVGNIQFVLGAESTIAVGWQKKDEKNSAAGELKFGTSSFGASARYTRYFSAKSHGRIAGRVGSTALEFEIGGGRRISDFSTIRMIYNIGIQGISWRFELHRGGQKLLIPVLLFTELNSLVAAGAFVIPTSLYYLIKTFVMKPYYLRRERKKALEKMEKSSVQVREAREAAEKAQQLLQIVANRKKNKQLEKGGLIITKAEYGNRKAIKRS-EHK-ELNDEVASQVLDVTLPLNFLVTDSGELKLHKGIKKSGIMGFCDPCPGEPKQLRVEYTFSGQRYEVVVDDYDELVIPQETHRI
>CEPHdama
-------MESSETPERNLYAILHVSPEATNEELRKAYRQWAQVYHPDKYQDPEMKDVATDNFQRIRNAYEILSDEHKREIYDIYGMEGLNSGYELGEKLNMPEEIKEVLERLKRHKEEEKILAHSRPSGLLLANLSLPQYLDGGGIIRGMAMYSELQSQLSKRNSMEIGGNLSVTGESGTGSASAMLRHQISSVASVEFMASAGLRALLSVQTSRQLSQHSMATSGIAISMRDGSINLSNGWTRQLSETTVGNIQLVLGAESGISVGWQKKDEKTSAAGELKFATASLGASAHYTHHFSTKSHGRVAGRIGSTALEFEIGGGRRISEFSTVRTLYTIGIQGISWRFELHRGGQKLIIPVLLFNEFNALFATSAFVVPSTLYFVLKKYVLKPYYRRRERQKMLDKMANSSIQVREARKAAEKAQKILETVSNRKKNKQLEKGGLVISKAVYGNLKEMERSGEHREELNDEVASQVLDVTLPLNFLVTDSGQLKLHEGIKKSGIMGFCDPCPGTPKHLLVEYALHGNNYKVVVGDCKELVIPQVKT--
>OPHRgarg
----MAGIESQEKPNRELYAILNLSPEASDEEIRRAYRQWAQVYHPDKYQDLQMKDVATQNFQRIRDAYEVLSDEHKREIYDIYGMEGLKSGYELGEKLNKSEEIKEVLERLRRQKEEEKILAHSRPTGLLLANLSLPQYFQGGSIVRGMVMFSELESQLSKRNSMSVGGNLSVSGESGTGSASALLRHQISSAASVEFMASAGLRALLGVQTSRQLSQHSMATSGIAISLRDGSVNLSNAWTRQLSETAVGNIQLVLGVESAISVGWQKKDEKTSASGELKFGTTSLGASAHYTHHFSMKSHGRVAGRIGSTALEFEIGGGRRISEFSTVRMLYIIGIQGISWRFELHRGGQKLIIPVLLFSGFNALFATSALVVPSSLYFLLKKYVFKPYHRKREQQKMLDKMAKSSIQVREARKEAEKAQKLLETVSNRKKNKQMEKGGLVISKALYGNLKEMRTSGEHRDDLNDGLASQVLDVTVPLNFLVTDSGQLKLHAGIKKSGIMGFCDPCPATPKHLLVEYTFRGNNYQVVVGDMEELVIPKA----
>PHALcorn
-------MESSETAERDLYAILHISREASDEDIRKAFRQWAQVYHPDKYQDPELKNVATDNFQRIRDAYEILSDEHKREIYDIYGMEGLNSGYELGEKLNKPEEIKEMLERLKRQKEVEKTLAHSKPSGALLANLSLPQYLDGGSIISGMGMFSEVKSQLSKRNSLAIGGNLSVAGASGTGSASAMLRHQISSVASVEFMASAGLRALLGVQTSRQLSQHSMATLGIAVSLRDGSVNLSNAWTRQLSETTVGNVQLVLGVESGISIGWQKKDDKTSASGELKFGTASLGASVHYTHHFSAKSHGRLAGRIGSTALEFEIGGGRRISKFSTLRMLYIVGIQGISWRFELHRGGQKLIIPVLLFNEFNALFATSAFVLPSSLYFILKKYVLKPYYKRRERQRMLDKMYTSSIKLQESRKVAEKAQKLLEIVSNRKKNKQVEKGGLVISKALYGNLQEMEGSGELREEQNDEVASKVLDVTLPLNFLVSDSGQLKLHGGIRKSGIMGFYDPCPGFLKQLLVEYTFQGESHQVVVGDCDELLIPS-----
>OPHRsphe
----MAGIESQEKPNRELYAILNLSPEASDEEIRRAYRQWAQVYHPDKYQDLQMKDVATQNFQRIRDAYEVLSDEHKREIYDIYGMEGLKSGYELGEKLNKSEEIKEVLERLRRQKEEEKILAHSRPTGLLLANLSLPQYFQGGSIVRGMVMFSELESQLSKRNSMSVGGNLSVSGESGTGSASALLRHQISSAASVEFMASAGLRALLGVQTSRQLSQHSMATSGIAISLRDGSVNLSNAWTRQLSETAVGNIQLVLGVESAISVGWQKKDEKTSASGELKFGTTSLGASAHYTHHFSMKSHGRVAGRIGSTALEFEIGGGRRISEFSTVRMLYIIGIQGISWRFELHRGGQKLIIPVLLFSGFNALFATSALVVPSSLYFLLKKYVFKPYHRKREQQKMLDKMAKSSIQVREARKEAEKAQKLLETVSNRKKNKQMEKGGLVISKALYGNLKEMGTSGEHRDDLNDELASQVLDVTVPLNFLVTDSGQLKLHAGIKKSGIMGFCDPCPATPKHLLVEYTFRGNNYQVVVGDMEELVIPKA----
>CYPRflav
-------MESSVPPERDLYAILHVSQEASGEEIRRAYRQWAQVYHPDKYQDLQLKDAATENFQRIRDAYEILSDEHKREIYDIYGMEGLKSGYELGQKLNKPEEIKEELERLRRRKEQE-VFAHSRPNGSIVANFSLPRYLDGDGIVRGMAMFSEVQSQLSKRNSISIEGNLSVVDNFGRGAASASLRHQVSSVTSIEFMATAGLRALLGVQTSRQLSQHSMATSGIAISLRDGSINLSNAWTRQLSETSVGSIQLDLGVESSIAVGWQKKDEKTSASGELKLGIASVGASAHYTHHFSRKSHGRVAGRIGSTSLEFEIGGGRRISKSSTVRMLYTIGVQGISWRFELHRGGQKLIIPVLLFNKFNALVATSAFVVPSSIYFLLKKYVFKPYYRTRERQKLLEKATESSVQVQEARKAAKKAQNVLETVSNRKKNKQLEKGGLLISKAVYGNLKEMERSGEHTQVLIDEVASQVLDVTLPLNFLVTDAGQLKLHEGIKKSGIMGFCDPCPGIPKQLLVEYTFHSNQYQVVVSDLEELLIPQEKHRM
