# Supplementary material for: Orchid Phylotranscriptomics: The Prospects of Repurposing Multi-Tissue Transcriptomes for Phylogenetic Analysis and Beyond
Source: Front Plant Sci. 2022 May 27;13:910362. doi: 10.3389/fpls.2022.910362 (PMC9196242; doi:10.3389/fpls.2022.910362)
Supplement: Supplementary file 4 [file Data_Sheet_3.zip › ortho_MSA/r1/OG0009343.fa]

>ANOEemei
-----------------------------------------------------------------------------------------------------------------------------------------------------------------------------------------MRLLYSIL---SARKSVQPTSV-------------DISGNILRARIMERERFR------RRRRDPSRDEFFVQVPESSSWLDTATMPMVLTAVAVALFAKVLMMYDETKAQERLERKIAKAPPEQGTVRMLSREEWDEIQEIRPRTPFESELARPHARIRTGEPVHL----------------EDLKDW-----------------------AADVFTDALTKAEEIAKQG---------------------------
>ANOEroxb
-----MRNLYVV---LAGAISYLP------------------SHARPLTLSNDLTFPSSNPIPEPRSLNRDL-SAVNPKSYVVLAGSVLAGALCCLPFHARSLTPSAVRNCLPGPRRGPTTTRLLKIKPYKKVVNQRGITSTKSHFFTFEL-----------KDLAKQFFF----------VGSTMRLLYSIL---SARKSVQATSV-------------DISGNILRARIMERERFR------RRRRDPSRDEFFVQVPESSSWLDTATMPMVLTAVAVALFAKVLMMYDETKAQERLERKIAKAPPEQGTVRMLSREEWDEIQEIRPRTPFESELARPHARIRTGEPVHL----------------EDLKDW-----------------------AADVFTDALTKAEEIAKQG---------------------------
>BLETstri
-----------------------------------------------------------------------------------------------------------------------------------------------------------------------------------------MMFLRSIL---RYGKPIQGAIA-------------DMPIDILRSRIMERERFR------QRRRNPSRDEFFVQVPESSSWLDTATMPMVLTAVAIALFAKVLMMYDETKAQERLERKIAKAPPEQGTVRMLSREEWDAIQEIRPRTPFESELARPNARIRSGEPIHW----------------EDLKDW-----------------------ATDVFTHALTRAEEIVKQR---------------------------
>BORYspha
-------------------------------------------------------------------------------------------------------------------------------------------------------------------------------------------MLRSII---RARRPIRAASV-------------NAPGDILRIRIGERERTR------RRRRDAARDEFFVPVPESSAWLDTATMPMVLTAVAVALFAKVLMMYDESKAQERLERKIQKAPPEQGTVRMLTREEWDEIQEIRPRTPFESKLARPNARIRTGEPIHL----------------EDVRDW-----------------------TVDVLTDALTRAEDSAKHR---------------------------
>CALAcreb
-----------------------------------------------------------------------------------------------------------------------------------------------------------------------------------------MRFFHSVL---SARKSIQAASA-------------DISGNILRARIMERERFR------RRRKDPSREEFFFQVPDSSKWLDTATMPMILTAVAIALFAKVLMMYDETKAQERLERKIAKAPPEQGTVRMLSREEWDEIQEIRPRTPFESELARPNARIRTGEPIHL----------------EDLKDW-----------------------ATDVFTGSLTKAEEIARQE---------------------------
>CALAplic
-----------------------------------------------------------------------------------------------------------------------------------------------------------------------------------------MRFFHSVF---SARKSIQAASA-------------DISGNILRARIMERERFR------RRRKDPSREEFFFQVPDSSKWLDTATMPMILTAVAIALFAKVLMMYDETKAQERLERKIAKAPPEQGTVRMLSREEWDEIQEIRPRTPFESELARPNARIRTGEPIHL----------------EDLKDW-----------------------ATDVFTGSLTKAEEIARQE---------------------------
>CALAsini
-----------------------------------------------------------------------------------------------------------------------------------------------------------------------------------------MMFLRTIL---RSRKPIQAAIA-------------DMPDDILRSRIMERERFR------QRRRNPSRDEFFVQVPESSSWLDTATMPMVLTAVAIALFTKVLMMYDETKAQERLERKIAKAPPEQGTVRMLSREEWDEIQEIRPRTPFESELARPNARIRTGEPIHS----------------EDLKDW-----------------------ATDVFTNALTRAEEIVKQR---------------------------
>CALAtsoo
-----------------------------------------------------------------------------------------------------------------------------------------------------------------------------------------MMFLRTIL---RSRKPIQAAIA-------------DMPDDILRSRIMERERFR------QRRRNPSRDEFFVQVPESSSWLDTATMPMVLTAVAIALFTKVLMMYDETKAQERLERKIAKAPPEQGTVRMLSREEWDEIQEIRPRTPFESELARPNARIRTGEPIRS----------------EDLKDW-----------------------ATDVFTNALTRAEEIVKQR---------------------------
>CALEmajo
-----------------------------------------------------------------------------------------------------------------------------------------------------------------------------------------MKLLQSLF---NVRKSIHASPV-------------DLSGSILRAQIMERERFR------RRRRNPNREEFFVQVPQSSRWLDTATMPMVLTAVAIALFAKVLMMYDETKAQERLERKIAKAPPEQGTVRMLSREEWDEIQEIRPRTPFESELARPNARIRTGEPIHM----------------EDLKDW-----------------------ATDVFTNALTKAEEIAKQRPQV---------FSSSFSIWVASAPLG
>CEPHdama
-----------------------------------------------------------------------------------------------------------------------------------------------------------------------------------------MRFFRSMF---HARKPMQAAVV-------------DMPGDILRARIMERERFR------RRRRYPSRDEFFVQVPESSSWLDTATMPMVLTAVAIALFAKVLMMYDETKAQERLEGKIAKAPPEQGTVRMLSREEWDEIQEIRPRTPFESELARPNARIRTGEPIHL----------------EDLKDW-----------------------AADVFTDALTRAEEIAKQK---------------------------
>CHILsemi
----------------------------------------------------------------------------------------------------------LVRLRHPSSSQ--------PPPP--------SSAAATRLPLQYRLFLPAHSNF---SPFGTTILF----------VASTMRLLHSLF---SVRKSMHAASV-------------DISGSILRAQIMEREKFR------RRRRNPNREEFFVQVPQSSRWLDTATMPMVLTAVAIALFAKVLMMYDDTKAQERLERKIAKAPAEQGTVRMLSREEWDEIQEVRPRTPFESELARPNARIRTGESIHL----------------EDLKDW-----------------------ATDVFTNALTKAEEIAKQR---------------------------
>CHILtrap
-----------------------------------------------------------------------------------------------------------------------------------------------------------------------------------------MRLLHSLF---SVRKSMHAASV-------------DISGSILRAQIMEREKFR------RRRRNPNREEFFVQVPQSSRWLDTATMPMVLTAVAIALFAKVLMMYDDTKAQERLERKIANAPAEQGTVRMLSREEWDEIQEVRPRTPFESELARPNARIRTGESIHL----------------EDLKDW-----------------------ATDVFTNALTKAEEIAKQR---------------------------
>CORYacti
-----------------------------------------------------------------------------------------------------------------------------------------------------------------------------------------MRLLYSIL---GARKSIQGASV-------------DISGNILRARIMERERFR------RRQRDPNHDEFFVRVPESSRWLDTATMPMVLTAVAIALFAKVLMMYDESKAQETLERKIAKAPPEQGTVRMLSREEWDKIQEIRPRTPFESELARPQAHIRTGEPIHL----------------EDLKDW-----------------------ATDVFTDALAKAEEIAKPR---------------------------
>CREMappe
-----------------------------------------------------------------------------------------------------------------------------------------------------------------------------------------MMFLRSML---RSRKPMQAVIA-------------DMPSDILRSRIMERERLR------QRRRNPGRDEFFVQVPESSSWLDTATMPMVLTAVAIALFAKVLMMYDETKAQERIERKIAKAPPEQGTVRMLSREEWDEVQEIRPRTPFESELARPNARIRTGEPVHL----------------EDLKDW-----------------------ATDVFTHALTRAEEIVKQR---------------------------
>CRYPlept
-----------------------------------------------------------------------------------------------------------------------------------------------------------------------------------------MRLFHSLF---STRKSMQAASV-------------DISGAILRARIMERERFR------RRRRNPNREEFFVQVPESSRWLDTATMPMVLTAVAIALFVKVLMMYDETKAQERLERKIAKAPPEQGTVRMLSREEWDAIQEIRPRTPFESELARPHARIRTGEPIHL----------------EDLKDW-----------------------ATDVFTNSLTKAEEIAKQRD--------------------------
>CYMBensi
-----------------------------------------------------------------------------------------------------------------------------------------------------------------------------------------MMFLRSIL---HSRKPVQAVIA-------------DRPSDALRSRIMERERFR------QRRRNPSRDEFFVRVPESSSWLDTATMPMVLTAVAIALFAKVLMMYDETKAQERLERKIAKAPPEQGTVRMLSREEWDEIQEIRPRTPFESELARPNARIRTGEPIHL----------------EDLKDW-----------------------AADVFTHALTRAEEIVKHR---------------------------
>CYMBmann
-----------------------------------------------------------------------------------------------------------------------------------------------------------------------------------------MMFLRSIL---HSRKPVQAAIA-------------DRPSDALRLRIMERERFR------QRRRNPSRDEFFVRVPESSSWLDTATMPMVLTAVAIALFAKVLMMYDETKAQERLERKIAKAPPEQGTVRMLSREEWDEIQEIRPRTPFESELARPNARIRTGEPIHL----------------EDLKDW-----------------------ATDVFTHALTRAEEIVKQR---------------------------
>CYPRbard
------------------------------------------------------------------------------------------------------------------------------------------------------------------------------------------MLPRSIL---RFRRPIQTAMT-------------DTPCDILRSRIREREQFR------RRRRDPGRDEFFVQVPESSSWLDTATMPMVLTAVAVALFAKVLMMYDDSKAQERLERKIAKAPPEQGTVRMLSREEWDAIQEIRPRTPFESRLARPNARIRTGEPIHL----------------EDLKDW-----------------------ATDVFTDALTRAEETAKKS---------------------------
>CYPRflav
------------------------------------------------------------------------------------------------------------------------------------------------------------------------------------------MLLRSIL---RFGRPIQTSMT-------------DTPCDILRSRIREREQFR------RRRRDPGRDEFFVQVPESSSWLDTATMPMVLTAVAVALFAKVLMMYDDSKAQERLERKIAKAPPEQGTVRMLSREEWDAIQEIRPRTPFESRLARPNARIRTGEPINL----------------EDLKDW-----------------------ATDVFTDALTRAEETAKKSD--------------------FGTKFH
>DACThata
-----------------------------------------------------------------------------------------------------------------------------------------------------------------------------------------MRLLHSIL---FARKSRLAVSA-------------DISGNILRARIMERERLR------RRRRDPRRDEFFVQVPESSSWLDTATMPMILTAVAVALFAKVLMMYDETKAQERLERKIAKAPPEQGTIRMLSREEWDEIQEIRPRTPFESGLARPHARIRTGEPIHL----------------DDLKDW-----------------------ATDIFTDALTKAEEIAKQR---------------------------
>DENDchryso
-----------------------------------------------------------------------------------------------------------------------------------------------------------------------------------------MMFLRPIL---RSRKPIQATVV-------------DRPADILRSRILERERFR------QRRRNPSHDEFFVQVPESSSWLDTATMPMILTAVAIALFTKVLMMYDETKAQERLERKIAKAPPEQGTVRMLTREEWDEIQEIRPRTPFESELARPNARIRTGEPIHL----------------EDLKDW-----------------------ATDVFTHALTRAEEIVKQRHEVTLGYRWTVLYNGS-----IGGSGS
>DENDnobi
-----------------------------------------------------------------------------------------------------------------------------------------------------------------------------------------MMFLRAIL---RSRKPIQATIA-------------DSPADILRSRILERERFR------QRRRNPSHDEFFVQVPESSSWLDTATMPMILTAVAIALFTKVLMMYDETKAQERLERKIAKAPPEQGTVRMLTREEWDEIQEIRPRTPFESELARPNARIRTGEPIHF----------------EDLKDW-----------------------ATDVFTHALTRAEEIVKQR---------------------------
>DIURorie
-----------------------------------------------------------------------------------------------------------------------------------------------------------------------------------------MRLLYSVF---NSRKSVQSTSG-------------DIRSSILRARLMERERFR------RRRRDPGRDEFFVQVPESSRWLDTATMPMVLTAVAIALFAKVLMMYDETKAQERLEQKIAKAPPEQGTVRMLSREEWDAIQEIRPRTPFESELARPHARIRTGEPIHM----------------EDLKDW-----------------------ATDVFTDALTKAEEIAKHR---------------------------
>DRAKelas
-------------------------------------------------------------------------------------------------------------------------------------------------------------------------------------MGSTMRHLHSLF---SARKSINAASV-------------DISGSILRAQIMERERFR------RRRRNPNREEFFVQVPQSSRWLDTATMPMVLTAVAIALFAKVLMMYDETKAQERLERKIANAPPEQGTVRMLSREEWDEIQEVRPRTPFESELARPNARIRTGEPIHL----------------EDLKDW-----------------------ATDVFTNALTKAEEIAKQR---------------------------
>DRAKthyn
YRPKDCNPAYAT---RRSAISSNA------------------RHP--------CPVPPRNPSRTASIYSRNFAQSTFSRKLLAVPAS---GPLATTP--TASANPSLARLCQPGRPS--------RLSP--------SFTAVSRHPLPWSLF-PPHPQF---FPFGTSILF----------MGSTMRHLHSLF---SARKSINAASA-------------DISGSILRAQIMERERFR------RRRRNPNREEFFVQVPQSSRWLDTATMPMVLTAVAIALFAKVLMMYDETKAQERLERKIANAPPEQGTVRMLSREEWDEIQEVRPRTPFESELARPNARIRTGEPIHL----------------EDLKDW-----------------------ATDVFTNALTKVEEIAKQR---------------------------
>EPIDfulg
-----------------------------------------------------------------------------------------------------------------------------------------------------------------------------------------MMFLRSIL---RSRKPIQAVIA-------------DMPSDVLRSRIMDRERFR------QRRRNPSRDEFFVQVPESSSWLDTATMPMVLTAVAIALFAKVLMMYDETKAQERLERKIAKAPPEQGTVRMLSREEWDEIQEIRPRTPFESELARPNARIRTGEPIQL----------------EDLKDW-----------------------ATDVFANALTRAEEIVKQR---------------------------
>EPIDpuni
-----------------------------------------------------------------------------------------------------------------------------------------------------------------------------------------MMFLRSIL---RSRKPIQAVIA-------------DMPSDILRSRIMDRERFR------QRRRNPSRDEFFVQVPESSSWLDTATMPMVLTAVAIALFAKVLMMYDETKAQERLERKIAKAPPEQGTVRMLSREEWDEIQEIRPRTPFESELARPNARIRTGEPIQL----------------EDLKDW-----------------------VTDVFANALTRAEEIVKQR---------------------------
>EPIPhell
-----------------------------------------------------------------------------------------------------------------------------------------------------------------------------------------MRLLRSIF---HARKQMQAAIV-------------DMPGDILRARIMERERLR------RRRRYSSRDEFFVQVPESSSWLDTATMPMVLTAVAIALFAKVLMMYDETKAQERLERKIAKAPPEQGTVRMLSREEWDEIQEIRPRTPFESELARPNARIRTGEPIHL----------------EDLKDW-----------------------AADVLTDALTRAEEIAKQK---------------------------
>EPIPpurp
-----------------------------------------------------------------------------------------------------------------------------------------------------------------------------------------MRLLRSIF---HARKQMQAAIV-------------DMPGDILRARIMERERLR------RRRRYSSRDEFFVQVPESSSWLDTATMPMVLTAVAIALFAKVLMMYDETKAQERLESKIAKAPPEQGTVRMLSREEWDEIQEIRPRTPFESELARPNARIRTGEPIHL----------------EDLKDW-----------------------AADVLTDALTRAEEIAKQK---------------------------
>ERYCcris
-----------------------------------------------------------------------------------------------------------------------------------------------------------------------------------------MMFFRSIL---RSRNPMLTVIA-------------DRPSNILRSKIMEREKFR------QRHRNPSRDEFFVRVPESSSWLDTATMPMILTAVAIALFTKVLMMHDETKAQERLERKIANAPPEQGTVRMLSREEWDEIQEIRPRTPFESELARPNARIRTGEPIHL----------------EDVKDW-----------------------ATDVFSHALSRAEEIVKQR---------------------------
>ERYCpuss
-----------------------------------------------------------------------------------------------------------------------------------------------------------------------------------------MIFFRSIL---RSRNPMQTVIA-------------DVPSNILRSKIMEREKFR------HRRRNPSRDEFFVRVPESSSWLDTATMPMILTAVAIALFTKVLMMHDETKAQERLERKIANAPPEQGTVRMLSREEWDEIQEIRPRTPFESELARPNARIRTGEPIHL----------------EDVKDW-----------------------ATDVFSHALSRAEEIVKQR---------------------------
>GALEfabe
-----------------------------------------------------------------------------------------------------------------------------------------------------------------------------------------MMLLRSILPIIRSGKPMRDAMT-------------DKPSDILRARILERERFR------RRRRDPCRDEFFVEVPESSSWLDTATMPMVLTAVAVALFAKVLMMYDDSNSQERLERKIAKAPPEQGTVRMLSREEWDAVQEIRPRTPFESKLARLNARIRTGEPVHL----------------EDLKDW-----------------------AIDVFTDALTRAEESAKQR---------------------------
>GASTelat
----------------------------------------------------------------------------------------------------------------------------------------------------------------------------------------MMFFLRSIL--LCSKKPTKIATA-------------GMPGDILRARIMERERFR------HRHRNPSHDEFFVQVPESSSWLDTATMPMVLTAVAIALFVKVLMMYDETKAEEMLERKMAKAPPEQGTVRMLSREEWDAIQEIRPRTPFESEFARPNARIRTGEPVSS----------------EDLKDW-----------------------VTDVFTHALTRAEEIAKRR---------------------------
>GOODfuma
-----------------------------------------------------------------------------------------------------------------------------------------------------------------------------------------MRLLNSIL---SARKSIQATSV-------------DISGNILRARIMERERFR------RRRRDPIRDEFFVQVPDSSSWLDTATMPMVLTAVAIALFAKVLMMYDETKAQERLERKIAKAPPEQGTVRMLSREEWDEIQEIRPRTPFESELARPHARIRTGEPVHL----------------EDFKDW-----------------------ATDVFTDALTKAEEIAKQR---------------------------
>GOODpube
-----------------------------------------------------------------------------------------------------------------------------------------------------------------------------------------MRLLNSLL---SARKSIQVTSV-------------DISGNILRARILERERFR------RRRRDPIRDEFFVQVPESSSWLDTATMPMVLTAVAIALFTKVLMMYDETKAQERLERKIAKAPPEQGTVRMLSREEWDEIQEIRPRTPFESELARPHARIRTGEPVHL----------------EDLKDW-----------------------ATDVFTDALAKAEEIAKQR---------------------------
>GYMNdens
-----------------------------------------------------------------------------------------------------------------------------------------------------------------------------------------MRLLHSIL---FARKSRLAVSA-------------DISGNILRARIMERERLR------RRRRDPSRDEFFVQVPESSSWLDTATMPMILTAVAVALFAKVLMMYDETKAQERLERKIANAPPEQGTIRMLSREEWDEIQEIRPRTPFESGLARPHARIRTGEPIHL----------------DDLKDW-----------------------ATDIFTDALTKAEEIAKQS---------------------------
>GYMNodor
-----------------------------------------------------------------------------------------------------------------------------------------------------------------------------------------MRLLHSIL---FARKSRLAVSA-------------DISGNILRARIMERERLR------RRRRDPSRDEFFVQVPESSSWLDTATMPMILTAVAVALFAKVLMMYDETKAQERLERKIANAPPEQGTIRMLSREEWDEIQEIRPRTPFESGLARPHARIRTGEPIHL----------------DDLKDW-----------------------ATDIFTDALTKAEEIAKRS---------------------------
>HABElong
-----------------------------------------------------------------------------------------------------------------------------------------------------------------------------------------MRLLHSIL---FARKSKLTASA-------------DISGVILRARIMERERLR------RRRRDPSRDEFFVQVPESSSWLDTATMPMVLTAVAVALFAKVLMMYDETKAQERLEHKIANAPPEQGTIRMLSREEWDEIQEIRPRTPFESGLARPHARIRTGEPIHL----------------EDLKDW-----------------------ATDVFTDALTKAEEIAKDS---------------------------
>HABEpant
-----------------------------------------------------------------------------------------------------------------------------------------------------------------------------------------MRLLHSIL---FARKSKLTASA-------------DISGVILRARIMERERLR------RRRRDPSRDEFFVQVPESSSWLDTATMPMVLTAVAVALFAKVLMMYDETKAQERLEHKIANAPPEQGTIRMLSREEWDEIQEIRPRTPFESGLARPHARIRTGEPIHL----------------EDLKDW-----------------------ATDVFTDALTKAEEIAKDS---------------------------
>HAEMdisc
-----------------------------------------------------------------------------------------------------------------------------------------------------------------------------------------MRLLHSIL---SARKSVHATSV-------------D--GNILRARIMERERFR------RRRRDPSRDEFFVQVPESSSWLDTATMPMVLTAVAVALFAKVLMMYDETKAQERLERKIAKAPPEQGTVRMLSREEWDEIQEIRPRTPFESELARPHARIRTGEPVHL----------------EDLKDW-----------------------AADVITDALTKAEEIAKQR---------------------------
>HEMIforr
-----------------------------------------------------------------------------------------------------------------------------------------------------------------------------------------MRLLPSIL---FARKSNLAVSA-------------DISGNILRARIMERERLR------RRRRDPSRDEFFVQVPESSSWLDTATMPMVLTAVAVALFAKVLMMYDETKAQERLERKIANAPPEQGTVRMLSREEWDEIQEIRPRTPFESGLARPHARIRTGEPIHL----------------EDLKDW-----------------------ATDIFADALTKAEEIAKQR---------------------------
>HYPOheme
--------------------------------------------------------------------------------------------------------------------------------------------------------------------------------------------------------------G-------------SAPGDILRARIAEREWTR------RRRRDTARDEFFVQVPESAAWLDTASMPMVLTAVAVALFAKLLMMYDESKAQERLERKIQKAPPEQGTVRMLTREEWDEIQEIRPRTPFESKLARPNARLRTGEEIRL----------------GDVKDW-----------------------TIDVLTDALTRAEESAKQR---------------------------
>LANAlana
-------------------------------------------------------------------------------------------------------------------------------------------------------------------------------------------MLRAVL---RAGRPIRAASA-------------DKPGDILRARIGERERTR------RRRRDPARDEFFVPVPESSAWLDTATMPMVLTAVAVALFAKVLMMHDESKSQERLERKIQKAPPEQGTVRMLTREEWDEIQEIRPRTPFESKLARPNARLRTGEPIHL----------------DDVKDW-----------------------TIDVLTDALTRAEESAKQR---------------------------
>LECAnigr
------------------------------------------------------------------------------------------------------------------------------------------------------------------------------------------MLLRSIL---RSGKSMLTAMD-------------DKPGDILRARILERERFR------RRRRDPCHDEFFIQVPESSSWLDTATMPMILTAVAVALFAKVLMMYDDSKAQERLERKIAKAPPEQGTVRMLSREEWDAVQEIRPRTPFESKLARPSARIRTGEIVHL----------------EDVKDW-----------------------TIDVFTDALTRAEESAKQR---------------------------
>LIMOabor
-----------------------------------------------------------------------------------------------------------------------------------------------------------------------------------------MRLLRSIL---HARKSMQAAIV-------------DMPGHILRARIMERERFR------QRRRYPSRDEFFVQVPESSSWLDTATMPMVLTAVAIALFAKVLMMYDETKAQERLEGKIAKAPPEQGTVRMLSREEWDEIQEIRPRTPFESELARPNARLRTGEPIHL----------------EDLKDW-----------------------AADVFTDALTRAEEIAKQK---------------------------
>MASDpict
-----------------------------------------------------------------------------------------------------------------------------------------------------------------------------------------MMFLRSIL---RSKKPIQTVIT-------------DMPSDILRSRIMERERFR------QRRRNPSRDEFFVQVPESSSWLDTATMPMVLTAVAIALFTKVLMMHDESTAQERLERKIAQAPPEQGTVRMLSREEWDEIQEIRPRTPFESELARPNARIRTGEPIHL----------------EDLKYW-----------------------TTYVFTHALTRAEEIVKQR---------------------------
>MEXIxero
----------------------------------------------------------------------------------------------------------------------------------------------------------------------MTHFT----------TLNIMMLLRSIL---RFGRPIHIAMT-------------DTPSHILRSQIRKREQFR------RQRRDPGRDEFFVQVPESSSWLDTATLPMVLTAVAIALFAKVLMMYDDSTAQERLERKIAKAPPEQGTVRMLSREEWDAIQEIRPRTPFESRLARPNARIRTSEPIHL----------------EDLKDW-----------------------ATDVFTDALTRAEETAKKR---------------------------
>MICRparv
-----------------------------------------------------------------------------------------------------------------------------------------------------------------------------------------MRLLHSLF---SARKSTQAASV-------------DTSGNILMARIMERERFR------RRRRDPNRDEFFVQVPESSKWLDTATMPMILTAVAIALFAKVLMMYDETKAQETLERKIAKAPPEQGTVRMLSREEWDEIQEIRPRTPFESELARPNARIRTGEPIHL----------------GDLKDW-----------------------ATDVFTDSLTKAEEIAKRS---------------------------
>MOLIcapi
-------------------------------------------------------------------------------------------------------------------------------------------------------------------------------------------MLRSIL---RSGQLIRAASG-------------GAPGDILRALIADRERAR------RRRRDPARDEFFVQVPESSAWLDTASMPMVLTAVAVALFAKLLMMYDESKAQERLERKIQKAPPEQGTVRMLTREEWDEIQEIRPRTPFESKLTRPNARLRTGEEIRL----------------GDVKDW-----------------------TIDVLTDALTRAEESAKQR---------------------------
>NEUWzoll
------------------------------------------------------------------------------------------------------------------------------------------------------------------------------------------MLLRSML---RAGRKIPAATA-------------DAPGDILRVRIESRERFR------RRQRDPGRDQFFVSVPESSAWLDTLTMPMVLTAVAVALFAKILMMYDDSKAQERLERKIAKAPPEQGTIRMLSREEWDAIQEIRPRTPFESKLARPNARIRTGEPIHLVSGYRFPLSFMCFSMRNSCPVWLFFKAACFARSPAAIVCKYFVVPLSPVLTPALAPFDSYLLR----------------------------
>OECEmacu
------------------------------------------------------------------------------------------------------------------------------------------------------------------------------------------MFFRSIF---RSRNPIQAIIS-------------HRPSDILRSRIMERERFR------QRRRNPSRDEFFVRVPESSSWLDTATMPMILTAVAIALFAKVLMMYDETKAQERLERKIAKAPPEQGTIRMLSREEWDEIQEIRPRTPFESELARPNARIRTGEPIHL----------------EDLKDW-----------------------ATDVFTHALTRAEEIVKQK---------------------------
>OPHRgarg
-----------------------------------------------------------------------------------------------------------------------------------------------------------------------------------------MRLLHSIL---FARKSSLAASA-------------DISGNILRARIMERERLR------RRRRDPSRDEFFVQVPESSSWLDTATMPMILTAVAVALFAKVLMMYDETKAQERLERKIAKAPPEQGTIRMLSREEWDEIQEIRPRTPFESGLARPHASIRTGDPIHL----------------DNLRDW-----------------------ATDIFTDALTKAEEIAKQR---------------------------
>OPHRsphe
-----------------------------------------------------------------------------------------------------------------------------------------------------------------------------------------MRLLHSIL---FARKSSLAASA-------------DISGNILRARIMERERLR------RRRRDPSRDEFFVQVPESSSWLDTATMPMILTAVAVALFAKVLMMYDETKAQERLERKIAKAPPEQGTIRMLSREEWDEIQEIRPRTPFESGLARPHASIRTGDPIHL----------------DNLRDW-----------------------ATDIFTDALTKAEEIAKQR---------------------------
>ORCHital
-----------------------------------------------------------------------------------------------------------------------------------------------------------------------------------------MRLLHSIL---FAKKPRLAASA-------------DISGNILRARIMERERLR------RRRRDSSRDEFFVQVPESSSWLDTATMPMILTAVAVALFAKVLMMYDETKAQERLERKIAKAPPEQGTIRMLSREEWDEIQEIRPRTPFESGLARPHARIRTGEPIHL----------------DDLKDW-----------------------ATDIFTDALTKAEEIAKRS---------------------------
>PAPHconc
------------------------------------------------------------------------------------------------------------------------------------------------------------------------------------------MFLRSIL---RFGRPIPTAMT-------------NTPSDILRSQIREREQFR------RRRRDPGRDEFFVQVPESSSWLDTATMPMVLTAVAIALFAKVLMMYDDTKAQERLERKIAKAPPEQGTVRMLSREEWDAIQEIRPRTPFESRLARPNARIRTGEPIHL----------------EDLKDW-----------------------ATDVFTDALTRAEETAKKR---------------------------
>PAPHhirs
------------------------------------------------------------------------------------------------------------------------------------------------------------------------------------------MLLRSIL---RFGRPIPTAMT-------------NTPSDFLRSQIREREQFR------RRRRDPGRDEFFVQVPESSSWLDTATMPMVLTAVAIALFAKVLMMYDDSKAQERLERKIAKAPPEQGTVRMLSREEWDAIQEIRPRTPFESRLARPNARIRTGEPIHL----------------EDLKDW-----------------------ATDVFTDALTRAEETAKKR---------------------------
>PHAIflav
-----------------------------------------------------------------------------------------------------------------------------------------------------------------------------------------MMFFRSIL---RSRKPIQATIA-------------DMPDDILRSRIMERERFR------QRRRNPSRDEFFVQVPESSSWLDTATMPMVLTAVAIALFAKVLMMYDETKAQERLERKIAKAPPEQGTVRMLSREEWDEIQEIRPRTPFESELARPNARIRTGEPIHS----------------EDLKDW-----------------------ATDVFTNALTRAEEIVKQR---------------------------
>PHAItank
----------------AARIGSRN------------------RNPRQNSL-------------------------------------------------SVAIHGNSCRLVQAKESS--------------------SF-----------------------SPPPLRSYSKPSTRNSWRKGGEVLTRWELAV---ELRKPIQTAIA-------------DIPDDILRSRIMERERFR------QRRRNPSRDEFFVQVPESSSWLDTATMPMVLTAVAIALFAKVLMMYDETKAQERLERRIAKAPPEQGTVRMLSREEWDEIQEIRPRTPFESELARPNARIRTGEPIDS----------------EDLKDW-----------------------ATDVFTNALTRAEEIVKQR---------------------------
>PHALcorn
-----------------------------------------------------------------------------------------------------------------------------------------------------------------------------------------MTFMRSIL---RSRKQIQTVIA-------------GMPSDILRSRIMERERFR------QRRRNPGRDEFFVQVPEGSRWLDTATMPMVLTAVAIALFAKVLMMYDETKAQERLERKIASAPPEQGTVRMLSREEWDEIQEIRPRTPFESELARPHARIRTGEPIRL----------------EDLKDW-----------------------TTDVFAHALTRAEGIVKRS---------------------------
>PHALmode
-----------------------------------------------------------------------------------------------------------------------------------------------------------------------------------------MTFMRSIL---RSRKQIQTVIA-------------GMPSDILRSRIMERERFR------QRRRNPSRDEFFVQVPEGSRWLDTATMPMVLTAVAIALFAKVLMMYDETKAQERLERKIASAPPEQGTVRMLSREEWDEIQEIRPRTPFESELARPHARIRTGEPIRL----------------EDMKDW-----------------------TTDVFAHALTRAEGIVKRS---------------------------
>PHRAlind
----------------------------------------------------------------------------------------------------------------------------------------------------------------------MNILL----------ALNITMLLRSIL---RFGRPIQTAMT-------------DTPSHILRSQIREREQFR------RRRRDLGRDEFFVQVPESSSWLDTATMPMVLTAVAIAMFAKVLMMYDDSKAQERLERKIAKAPPEQGTVRMLSREEWDAIQEIRPRTPFESRLARPNARIRTGEPIQL----------------EDLKDW-----------------------ATDVFTDALTRAEETAKKR---------------------------
>PLATclav
-----------------------------------------------------------------------------------------------------------------------------------------------------------------------------------------MRLLHSVL---FARNSRLAASA-------------DISGNILRARIMERERLR------RRRRDPSRDEFFVQVPESSSWLDTATMPMILTAVAVALFAKVLMMYDETKAQERLERKIAKAPPEQGTIRMLSREEWDEIQEIRPRTPFESGLARPHARIRTGEPIHL----------------DDLKDW-----------------------ATDIFTDALTKAEEIAKQR---------------------------
>RIMAelli
-----------------------------------------------------------------------------------------------------------------------------------------------------------------------------------------MRLLHSLF---SARKSIRASPV-------------DISGSLLRAQIMERERFR------RRRRNPSRDEFFVQVPQSSRWLDTATMPMVLTAVAIALFAKVLMMYDETKAQERLESKIAKAPPEQGTVRMLSREEWDEIQEIRPRTPFESELARPNARIRTGEPIHL----------------EDLKDW-----------------------ATDVFTDALTKAEEIAKAEE--------------------IAKQKR
>SELEaequ
----------------CGRLGRLT-----------------------------------------------------------------------------GTHGHVARLSRHLR----------------------------------------------------------------------IEIAPSTI---SARLSRRPSATPAPLCPLAPRLLRSPPLPFSSSRLNLTERLQPLSDAPSSSRSPDKDCRFSTSRE----------------------------YDDSKAQERLERKIAKAPPEQGTVRMLSREEWDAIQEIRPRTPFESRLARPNARIRTGEPIHL----------------EDLKDW-----------------------ATDVFTDALTRAEETAKKR---------------------------
>SERAvome
-----------------------------------------------------------------------------------------------------------------------------------------------------------------------------------------MRLFHSML---FAKKLNLAAST-------------DISGNILRARIMDRERLR------RRRRDPSRDEFFVQVPESSSWLDTATMPMILTAVAVALFAKVLMMYDETKAQERLERKIAKAPPEQGTIRMLSREEWDEIQEIRPRTPFESGLARPHARIRTGEPIHL----------------DDLKDW-----------------------ATDIFTDALTKAEEIAKQR---------------------------
>THELangu
-----------------------------------------------------------------------------------------------------------------------------------------------------------------------------------------MRFLYSVF---RAPK---AASV-------------DISGNILRARIMERERFR------RRQRNPNRDEFFVQVPESSRWLDTATMPMVLTAVAIALFAKVLMMYDETKAQERLERKIAKAPPEQGTVRMLSREEWDEIQEIRPRTPFESELARPNARIRTGEPIHL----------------EDLKDW-----------------------ATDVFTDALTKAEEIAKQR---------------------------
>VANIplan
----KLFPQFSSTPFLCSRGHTRSSSLLFAVCAADICTLWFTRQPHQSPYSN-CSDQPYGPFSQPRYYCHCL----IPRCLVFVNCRCI--NRSATPFCSCAIQQLSCRCAALYF-----------------------------FPAALGLL-------MAEFPPPFPVLL----------GGYLMRLLRSIL---RSGKPIKAAMA-------------DKPGDILRARIWERERFR------RRRRDPCNDEFFVEVPESSSWLDTATMPMVLTAVAVALFAKVLMMYDDSKAQERLERKIAKAPPEQGTVRMLSREEWDAVQEIRPRTPFESKLARPNARIRTGEPVHM----------------EDLKDW-----------------------AIDVFTNALNRAEESAKQR---------------------------
>VANIshen
---------------------------------------------------------------------------------------------------------------------------------------------------------------MVESPPPFSVLCTIS-------GGYLMRLLRSIL---RSGKPIQAAMD-------------DKPGDILRARIWERERFR------RRRRDPCYDEFFVQVPESSSWLDTATMPMVLTAVAVALFAKVLMMYDDSKAQERLERKIAKAPPEQGTVRMLSREEWDAVQEIRPRTPFESKLARPNAQIRTGEPVHM----------------EDLKDW-----------------------AIDAFTNALTRAEESAKQSD--------------------TYIK--
>EPIPaphy
------------------------------------------------------------------------------------------------------------------------------------------------------------------------------------------MYLRSIF---HFRKPIETASK-------------GIPGDLIRARISEREQFR------QRRRNPSRDEFFVQVPESLSWLDTATMPMILTAVAIALFAKVLMMHDESKAQERLERKIAKAPPEQGTVRMLSREEWDSIQEIRPRTPFESELARSNARIRTGEPIHL----------------EDLKDW-----------------------ATDVFTNALAKAEEIAKES---------------------------
