# Supplementary material for: Orchid Phylotranscriptomics: The Prospects of Repurposing Multi-Tissue Transcriptomes for Phylogenetic Analysis and Beyond
Source: Front Plant Sci. 2022 May 27;13:910362. doi: 10.3389/fpls.2022.910362 (PMC9196242; doi:10.3389/fpls.2022.910362)
Supplement: Supplementary file 4 [file Data_Sheet_3.zip › ortho_MSA/r1/OG0008862.fa]

>MICRparv
---------------------------------------------------------------------------------------------------------------------------------------------------------------------------------MGIIEKIKEIEAEMARTQKNKATEYHLGQLKAKIAKLRTQLLEPPKGS-SGGGEGFEVTKFGHGRVALIGFPSVGKSTLLTLLTGTHSEAASYEFTTLTCIPGIINYNDTKIQLLDLPGIIEGASEGKGRGRQVIAVAKSSDIVLMVLDGSKSEG--HRQILTKELEAVGLRLNKRPPQIYFKKKKTGGISFNSTCALTHVDE---KLCYQILHEYKIHNAEVLFREDATVDDLIDVIEGNRKYMKCIYVYNKIDVVGIDDVDRLARQPNSVVISCNLQLNLDRLLASMWEYMGLVRVYTKPQGQQPDFSEPVVLSSDRGGCTVEDFCNHIHRSLVKDVKYVLVWGISSRHYPQHCGLSHALHDEDVVQIVKKKETDE------------------------GGRGRFKSHSTAP--------------SRISDREKKAPLKT---
>CALAsini
---------------------------------------------------------------------------------------------------------------------------------------------------------------------------------MGIIEKIKEIEAEMARTQKNKATEYHLGQLKAKIAKLRTQLLEPPKGS-SGGGEGFEVTKFGHGRVALIGFPSVGKSTLLTLLTGTHSEAASYEFTTLTCIPGIINYNDTKIQLLDLPGIIEGASEGKGRGRQVIAVAKSSDIVLMVLDASKSEG--HRQILTSELEAVGLRLNKRPPQIYFKKKKTGGISFNSTCSLTHVDE---KLCYQILHEYKIHNAELLFREDATVDDLIDVIEGNRKYMKCVYVYNKIDVIGIDDVDRLVRQPNSVVISCNLKLNLDRLLARMWEEMGLVRVYTKPQGQQPDFSDPVVLSTDRGGCTVEDFCDHIHRSLVKDVKYVLVWGLSSRHYPQHCGLSHVLQDEDVVQIVKKKEKDE------------------------GGRGRFKSHSNAP--------------SRISDREKKAPLKT---
>HYPOheme
---------------------------------------------------------------------------------------------------------------------------------------------------------------------------------MGIIEKIKEIEAEMARTQKNKATEYHLGQLKAKIAKLRTQLLEPPKGS-SGAGEGFEVTKFGHGRVALIGFPSVGKSTLLTLLTGTHSEAASYEFTTLTCIPGIIHYNGTKIQLLDLPGIIEGASEGKGRGRQVIAVSKSSDIVLMVLDASKSEG--HRQILTKELEAVGLRLNKRPPQVYFKRKKTGGISFNSTCALTHVDE---KLCYQILHEYKIHNAELLFREDATVDDLIDVIEGNRKYMKCIYVYNKIDVIGIDDVDKLARQPNSVVISCNLKLNLDRLLAKMWEEMGLVRVYTKPQGQQPDFTDPVVLSTDRGGCSVEDFCNHIHRNLLKDVKYVLVWGTSARHYPQTCGLSHVLHDEDVVQIVKKKEKED-----------------------GGGRGRFKSHSNAP--------------ARISDREKKAPLKT---
>CHILtrap
---------------------------------------------------------------------------------------------------------------------------------------------------------------------------------MGIIEKIKEIEAEMARTQKNKATEYHLGQLKAKIAKLRTQLLEPPKGS-SGGGEGFEVTKFGHGRVALIGFPSVGKSTLLTLLTGTHSEAASYEFTTLTCIPGIINYNDTKIQLLDLPGIIEGASEGKGRGRQVIAVAKSSDIVLMILDASKSEG--HRQILTKELEAVGLRLNKRPPQIYFKKKKTGGISFNSTCALTHVDE---KLCYQILHEYKIHNAEVLFREDATVDDLIDVIEGNRKYMKCMYVYNKIDVVGIDDVDRLARQPNSVVISCNLQLNLDRLLASMWEYMGLVRVYTKPQGQQPDFSEPVVLSSDRGGCTVEDFCNHIHRSLVKDVKYVLVWGISSRHYPQHCGLSHGLHDEDVVQIVKKKESDE------------------------GGRGRFKSHSNAP--------------ARISDREKKAPLKT---
>DENDchryso
---------------------------------------------------------------------------------------------------------------------------------------------------------------------------------MGIIEKIKEIEAEMARTQKNKATEYHLGQLKAKIAKLRTQLLEPPKGS-SGAGEGFEVTKFGHGRVALIGFPSVGKSTLLTLLTGTHSEAASYEFTTLTCIPGIINYNDTKIQLLDLPGIIEGASQGKGRGRQVIAVAKSSDIVLMILDASKSEG--HRQILTSELEAVGLRLNKRPPQIYFKKKKTGGISFNSTCALTQVDE---KLCYQILHEYKIHNAEVLFREDASVDDLIDVIEGNRKYMKCVYVYNKIDVIGIDDVDRLARQPNSVVISCNLKLNLDRLLARMWEEMGLVRVYTKPQGQQPDFSDPVVLSTDRGGCTVEDFCNHIHRSLVKDVKYVLVWGLSSRHYPQHCGLSHPLHDEDVVQIVKKKEKEE------------------------GGRGRFKSHSNAP--------------ARISDREKKAPLKQ---
>CEPHdama
---------------------------------------------------------------------------------------------------------------------------------------------------------------------------------MGIIEKIKEIEAEMARTQKNKATEYHLGQLKAKIAKLRTQLLEPPKGS-SGAGEGFEVTKFGHGRVALIGFPSVGKSTLLTLLTGTHSEAASYEFTTLTCIPGIINYNDTKIQLLDLPGIIEGASEGKGRGRQVIAVSKSSDIVLMILDASKSEG--HRQILTKELEAVGLRLNKRPPQIYFKKKKTGGISFNNTCALTHVDE---KLCYQILHEYKIHNAEVLFREDATVDDLIDVIEGNRKYMKCIYVYNKIDVIGIDDVDHLARQPNSVVISCNLKLNLDRVLARMWEEMGLVRVYTKPQGQQPDFSEPVVLSTDRGGCTVEDFCNHIHRSLVKDVKYVLVWGISSRHYPQHCGLSHVLHDEDVVQIVKKKETEE------------------------GGRGRFKSHSTAP--------------ARISDREKKAPLKT---
>APOSshen
---------------------------------------------------------------------------------------------------------------------------------------------------------------------------------MGIIEKIREIEAEMARTQKNKATEYHLGQLKAKIAKLRTQLLEPPKGS-SGGGEGFEVTKFGHGRVALIGFPSVGKSTLLTLLTGTHSEAASYEFTTLTCIPGIINYNDTKIQLLDLPGIIEGASEGKGRGRQVIAVAKSSDIVLMVLDASKSEG--HRQILTRELEAVGLRLNKRPPHIYFKKKKTGGISFNSTSALTHVDE---KLCYQILHEYKIHNAEVLFREDATVDDLIDVIEGNRKYMKCIYVYNKIDVIGIDDVDRLARQPNSVVISCNLKLNLDRLLARMWEDMGLVRVYTKPQGQQPDFSEPVVLSTDRGGCTVEDFCNHIHRSLVKDVKYVLVWGTSARHYPQHCGLSHALSDEDVVQIVKKKDKEE------------------------GGRGRFKSHSTAP--------------ARISDREKKAPLKT---
>DRAKelas
---------------------------------------------------------------------------------------------------------------------------------------------------------------------------------MGIIEKIKEIEAEMARTQKNKATEYHLGQLKAKIAKLRTQLLEPPKGS-SGGGEGFEVTKFGHGRVALIGFPSVGKSTLLTLLTGTHSEAASYEFTTLTCIPGIINYNDTKIQLLDLPGIIEGASEGKGRGRQVIAVAKSSDIVLMVLDASKSEG--HRQILTSELEAVGLRLNKRPPQIYFKKKKTGGISFNSTCALTHVDE---KLCYQILHEYKIHNAEVLFREDATVDDLIDVIEGNRKYMKCMYVYNKIDVVGIDDVDRLARQPNSVVISCNLQLNLDRLLASMWEYMGLVRVYTKPQGQQPDFSEPVVLSSDRGGCTVEDFCNHIHRSLVKDVKYVLVWGISSRHYPQHCGLSHVLHDEDVVQIVKKKETDE------------------------GGRGRFKSHSNTP--------------ARISDREKKAPLKT---
>EPIPhell
---------------------------------------------------------------------------------------------------------------------------------------------------------------------------------MGIVERIKEIEAEMGRTQKNKATEYHLGQLKAKIAKLRTQLLEPPKGS-SGAGEGFEVTKFGHGRVALIGFPSVGKSTLLTLLTGTHSEAASYEFTTLTCIPGIINYNDTKIQLLDLPGIIEGASEGKGRGRQVIAVSKSSDIVLMVLDASKSEG--HRQILTRELEAVGLRLNKRPPQIYFKKKKTGGISFNSTCALTHVDE---KLCYQILHEYKIHNAEVLFREDATVDDLIDVIEGNRKYMKCIYVYNKIDVIGIDDVDHLARQPNSVVISCNLKLNLDRVLARMWEEMGLVRVYTKPQGQQPDFSEPVVLSTDRGGCTVEDFCNHIHRSLVKDVKYVLVWGISSRHYPQHCGLSHGLHDEDVVQIVKKKEKDE------------------------GGRGRFKSHSTAP--------------ARISDREKKAPLKT---
>DRAKthyn
---------------------------------------------------------------------------------------------------------------------------------------------------------------------------------MGIIEKIKEIEAEMARTQKNKATEYHLGQLKAKIAKLRTQLLEPPKGS-SGGGEGFEVTKFGHGRVALIGFPSVGKSTLLTLLTGTHSEAASYEFTTLTCIPGIINYNDTKIQLLDLPGIIEGASEGKGRGRQVIAVAKSSDIVLMVLDASKSEG--HRQILTSELEAVGLRLNKRPPQIYFKKKKTGGISFNSTCALTHVDE---KLCYQILHEYKIHNAEVLFREDATVDDLIDVIEGNRKYMKCMYVYNKIDVVGIDDVDRLARQPNSVVISCNLQLNLDRLLASMWEYMGLVRVYTKPQGQQPDFSEPVVLSSDRGGCTVEDFCNHIHRSLVKDVKYVLVWGISSRHYPQHCGLSHVLHDEDVVQIVKKKETDE------------------------GGRGRFKSHSNTP--------------ARISDREKKAPLKT---
>ANOEemei
---------------------------------------------------------------------------------------------------------------------------------------------------------------------------------MGIIEKIKEIEAEMARTQKNKATEYHLGQLKAKIAKLRTQLLEPPKGS-SGGGDGFEVTKFGHGRVALIGFPSVGKSTLLTLLTGTHSEAASYEFTTLTCIPGIINYNDTKIQLLDLPGIIEGASEGKGRGRQVIAVAKSSDIVLMVLDASKSEG--HRQILTSELEAVGLRLNKRPPQIYFKKKKTGGISFNSTCALTHVDE---KLCYQILHEYKIHNAEVLFREDATVDDLIDVIEGNRKYMKCIYVYNKIDVVGIDDVDRLARQPNSVVISCNLQLNLDRLLASMWDYMGLVRVYTKPQGQQPDFTEPVVLSTDRGGCTVEDFCNHIHRSLVKDVKYVLVWGLSSRHYPQHCGLSHCLHDEDVVQIVKKKETDE------------------------GGRGRFKSHSNAP--------------ARISDREKKAPLKT---
>THELangu
---------------------------------------------------------------------------------------------------------------------------------------------------------------------------------MGIIEKIKEIEAEMARTQKNKATEYHLGQLKAKIAKLRTQLLEPPKGS-SGGGEGFEVTKFGHGRVALIGFPSVGKSTLLTLLTGTHSEAASYEFTTLTCIPGIIHYNDTKIQLLDLPGIIEGASEGKGRGRQVIAVAKSSDIVLMVLDGSKSEG--HRQILTKELEAVGLRLNKRPPQIYFKKKKTGGISFNSTCALTHVDE---KLCYQILHEYKIHNAEVLFREDATVDDLIDVVEGNRKYMKCIYVYNKIDVVGIDDVDRLARQPNSVVISCNLQLNLDRLLASMWEYMGLVRVYTKPQGQQPDFSEPVVLSSDRGGCTVEDFCNHIHRSLVKDVKYVLVWGVSSRHYPQHCGLSHPLHDEDVVQIVKKKETDE------------------------GGRGRFKSHSNAP--------------ARISDREKKAPLKT---
>MOLIcapi
---------------------------------------------------------------------------------------------------------------------------------------------------------------------------------MGIIEKIKEIEAEMARTQKNKATEYHLGQLKAKIAKLRTQLLEPPKGS-SGAGEGFEVTKFGHGRVALIGFPSVGKSTLLTLLTGTHSEAASYEFTTLTCIPGIIHYNDTKIQLLDLPGIIEGASEGKGRGRQVIAVSKSSDIVLMVLDASKSEG--HRQILTKELEAVGLRLNKRPPQIYFKKKKTGGISFNSTCALTHVDE---KLCYQILHEYKIHNAEVLFREDATVDDLIDVIEGNRKYMKCIYVYNKIDVIGIDDVDKLARQPNSVVISCNLKLNLDRLLAKMWEEMGLVRIYTKPQGQQPDFTDPVVLSTDRGGCSVEDFCNHIHRNLLKDVKYVLVWGTSARHYPQHCGLSHVLHDEDVVQIVKKKEKED------------------------GGRGRFKSHSNAP--------------ARISDREKKAPLKT---
>CALAcreb
---------------------------------------------------------------------------------------------------------------------------------------------------------------------------------MGIIEKIKEIEAEMARTQKNKATEYHLGQLKAKIAKLRTQLLEPPKGS-SGGGEGFEVTKFGHGRVALIGFPSVGKSTLLTLLTGTHSEAASYEFTTLTCIPGIINYNDTKIQLLDLPGIIEGASEGKGRGRQVIAVAKSSDIVLMVLDASKSEG--HRQILTNELEAVGLRLNKRPPQIYFKKKKTGGISFNSTCALTHVDE---KLCYQILHEYKIHNAELLFREDATVDDLIDVIEGNRKYMKCIYVYNKIDVVGIDDVDRLARQPNSVVISCNLELNLDRLLASMWEYMGLVRVYTKPQGQQPDFSEPVVLSSDRGGCTVEDFCNHIHRSLVKDVKYVLVWGISSRHYPQHCGLSHGLHDEDVVQIVKKKETDE------------------------GGRGRFKSHSTAP--------------ARISDREKKAPLKT---
>VANIplan
---------------------------------------------------------------------------------------------------------------------------------------------------------------------------------MGIIERIKEIEAEMARTQKNKATEYHLGQLKAKIAKLRTQLLEPPKGS-SGAGEGFEVTKFGHGRVSLIGFPSVGKSTLLTLLTGTHSESASYEFTTLTCIPGIINYNDTKIQLLDLPGIIEGASEGKGRGRQVIAVAKSSDIVLMILDASKSEG--HRQILTKELEAVGLRLNKRPPQIYFKKKKTGGISFNSTCTLTHVDE---KLCYQILHEYKIHNAEILFREDATVDDLIDVIEGNRKYMKCIYVYNKIDVIGIDDVDRLARQPNSVVISCNLQLNLDRLLARMWEDMGLVRVYTKPQGQQPDFTDPVVLSTDRGGCTVEDFCNHIHRNLVKDVKYVLVWGTSSRHYPQHCGLSHVLHDEDVVQIVKKKEREE------------------------GGRGRFKSHSTAP--------------ARISDREKKAPLKT---
>OPHRsphe
---------------------------------------------------------------------------------------------------------------------------------------------------------------------------------MGIIEKIKEIEAEMARTQKNKATEYHLGQLKAKIAKLRTQLLEPPKGS-SGGGEGFEVTKFGHGRVALIGFPSVGKSTLLTLLTGTHSEAASYEFTTLTCIPGIINYNDTKIQLLDLPGIIEGASEGKGRGRQVIAVAKSSDIVLMILDASKSEG--HRQILTSELEAVGLRLNKRPPQIYFKKKKTGGISFNSTCALTHVDE---KLCYQILHEYKIHNAEVLFREDATVDDLIDVIEGNRKYMKCIYVYNKIDVVGIDDVDRLARQPSSVVISCNLELNLDRLLARMWEDMGLVRVYTKPQGQQPDFSEPVVLSSDRGGCTVEDFCNHIHRNLVKDVKYVLVWGISSRHYPQHCGLSHSLHDEDVVQIVKKKETDE------------------------GGRGRFKSHSNAP--------------ARISDREKKAPLKT---
>RIMAelli
---------------------------------------------------------------------------------------------------------------------------------------------------------------------------------MGIIEKIKEIEAEMARTQKNKATEYHLGQLKAKIAKLRTQLLEPPKGS-SGGGEGFEVTKFGHGRVALIGFPSVGKSTLLTLLTGTHSEAASYEFTTLTCIPGIINYNDTKIQLLDLPGIIEGASEGKGRGRQVIAVAKSSDIVLMVLDASKSEG--HRQILTGELEAVGLRLNKRPPQIYFKKKKTGGISFNSTCALTHVDE---KLCYQILHEYKIHNAEVLFREDATVDDLIDVIEGNRKYMKCMYIYNKIDVVGIDDVDRLARQPNSVVISCNLQLNLDRLLASMWEYMGLVRVYTKPQGQQPDFSEPVVLSSDRGGCTVEDFCNHIHRSLVKDVKYVLVWGISSRHYPQHCGLSHVLHDEDVVQIVKKKESDE------------------------GGRGRFKSHSTAP--------------ARISDREKKAPLKT---
>OPHRgarg
---------------------------------------------------------------------------------------------------------------------------------------------------------------------------------MGIIEKIKEIEAEMARTQKNKATEYHLGQLKAKIAKLRTQLLEPPKGS-SGGGEGFEVTKFGHGRVALIGFPSVGKSTLLTLLTGTHSEAASYEFTTLTCIPGIINYNDTKIQLLDLPGIIEGASEGKGRGRQVIAVAKSSDIVLMILDASKSEG--HRQILTSELEAVGLRLNKRPPQIYFKKKKTGGISFNSTCALTHVDE---KLCYQILHEYKIHNAEVLFREDATVDDLIDVIEGNRKYMKCIYVYNKIDVVGIDDVDRLARQPSSVVISCNLELNLDRLLARMWEDMGLVRVYTKPQGQQPDFSEPVVLSSDRGGCTVEDFCNHIHRNLVKDVKYVLVWGISSRHYPQHCGLSHSLHDEDVVQIVKKKETDE------------------------GGRGRFKSHSNAP--------------ARISDREKKAPLKT---
>ANOEroxb
---------------------------------------------------------------------------------------------------------------------------------------------------------------------------------MGIIEKIKEIEAEMARTQKNKATEYHLGQLKAKIAKLRTQLLEPPKGS-SGGGDGFEVTKFGHGRVALIGFPSVGKSTLLTLLTGTHSEAASYEFTTLTCIPGIINYNDTKIQLLDLPGIIEGASEGKGRGRQVIAVAKSSDIVLMVLDASKSEG--HRQILTSELEAVGLRLNKRPPQIYFKKKKTGGISFNSTCALTHVDE---KLCYQILHEYKIHNAEVLFREDATVDDLIDVIEGNRKYMKCIYVYNKIDVVGIDDVDRLARQPNSVVISCNLQLNLDRLLASMWDYMGLVRVYTKPQGQQPDFTEPVVLSTDRGGCTVEDFCNHIHRSLVKDVKYVLVWGLSSRHYPQHCGLSHCLHDEDVVQIVKKKETDE------------------------GGRGRFKSHSNAP--------------ARISDREKKAPLKT---
>PHALmode
---------------------------------------------------------------------------------------------------------------------------------------------------------------------------------MGIIEKIKEIEAEMARTQKNKATEYHLGQLKAKIAKLRTQLLEPPKGS-SGGGEGFEVTKFGHGRVALIGFPSVGKSTLLTLLTGTQSEAASYEFTTLTCIPGIINYNDTKIQLLDLPGIIEGASEGKGRGRQVIAVAKSSDIVLMVLDASKSEG--HRQILTRELEAVGLRLNKRPPHIYFKKKKTGGISFNSTCALTHVDE---KLCYQILHEYKIHNAEVLFREDATVDDLIDVIEGNRKYMKCVYVYNKIDVIGIDDVDRLARQPNSVVISCNLKLNLDRFLARMWEEMGLVRIYTKPQGQQPDFSDPVVLSTDRGGCTVEDFCNHIHRSLVKDVKYVLVWGLSSRHYPQHCGLSHVLEDEDVVQIVKKKEKEE------------------------GGRGRFKSHSNAP--------------ARISDREKKAPLKT---
>APOSodor
---------------------------------------------------------------------------------------------------------------------------------------------------------------------------------MGIIEKIREIEAEMARTQKNKATEYHLGQLKAKIAKLRTQLLEPPKGS-SGGGEGFEVTKFGHGRVALIGFPSVGKSTLLTLLTGTHSEAASYEFTTLTCIPGIINYNDTKIQLLDLPGIIEGASEGKGRGRQVIAVAKSSDIVLMVLDASKSEG--HRQILTRELEAVGLRLNKRPPHIYFKKKKTGGISFNSTSALTHVDE---KLCYQILHEYKIHNAEVLFREDATVDDLIDVIEGNRKYMKCIYVYNKIDVIGIDDVDRLARQPNSVVISCNLKLNLDRLLARMWEDMGLVRVYTKPQGQQPDFSEPVVLSTDRGGCTVEDFCNHIHRSLVKDVKYVLVWGTSARHYPQHCGLSHALSDEDVVQIVKKKVLSWLLQQALAHYLVEMIVRPVLACWLNTSSNILLSYSRFPYPFSHWFSIKDFMKMRQSLTNMQFPFHNLFI
>HABEpant
---------------------------------------------------------------------------------------------------------------------------------------------------------------------------------MGIIEKIKEIEAEMARTQKNKATEYHLGQLKAKIAKLRTQLLEPPKGS-SGGGEGFEVTKFGHGRVALIGFPSVGKSTLLTLLTGTHSEAASYEFTTLTCIPGIINYNDTKIQLLDLPGIIEGASEGKGRGRQVIAVAKSSDIVLMILDASKSEG--HRQILTRELEAVGLRLNKRPPQIYFKKKKTGGISFNSTCQLTHVDE---KLCYQILHEYKIHNAEVLFREDATVDDLIDVIEGNRKYMKCVYVYNKIDVVGIDDVDRLARQPSSVVISCNLQLNLDRLLARMWEDMGLVRVYTKPQGQQPDFSEPVVLSSDRGGCTVEDFCNHIHRNLVKDVKYVLVWGISSRHYPQHCGLSHSLHDEDVVQIVKKKETDE------------------------GGRGRFKSHSTAP--------------ARISDREKKAPLKT---
>DENDnobi
---------------------------------------------------------------------------------------------------------------------------------------------------------------------------------MGIIEKIKEIEAEMARTQKNKATEYHLGQLKAKIAKLRTQLLEPPKGS-SGAGEGFEVTKFGHGRVALIGFPSVGKSTLLTLLTGTHSEAASYEFTTLTCIPGIINYNDTKIQLLDLPGIIEGASQGKGRGRQVIAVAKSSDIVLMILDASKSEG--HRQILTSELEAVGLRLNKRPPQIYFKKKKTGGISFNSTCALTQVDE---KLCYQILHEYKIHNAEVLFREDASVDDLIDVIEGNRKYMKCVYVYNKIDVIGIDDVDRLARQPNSVVISCNLKLNLDRLLARMWEEMGLVRVYTKPQGQQPDFSDPVVLSTDRGGCTVEDFCNHIHRSLVKDVKYVLVWGLSSRHYPQHCGLSHPLHDEDVVQIVKKKEKEE------------------------GGRGRFKSHSNAP--------------ARISDREKKAPLKQ---
>NEUWzoll
---------------------------------------------------------------------------------------------------------------------------------------------------------------------------------MGIIEKIREIEAEMARTQKNKATEYHLGQLKAKIAKLRTQLLEPPKGS-SGGGEGFEVTKFGHGRVALIGFPSVGKSTLLTLLTGTHSEAASYEFTTLTCIPGIINYNDTKIQLLDLPGIIEGASEGKGRGRQVIAVAKSSDIVLMVLDASKSEG--HRQILTSELEAVGLRLNKRPPQIYFKKKKTGGISFNSTCALTHVDE---KLCYQILHEYKIHNAEILFREDATVDDLIDVIEGNRKYMKCIYVYNKIDVIGIDDVDRLARQPYSVVISCNLKLNLDRLLARMWDDMGLVRVYTKPQGQQPDFSEPVVLSTDRGGCSVEDFCNHIHRSLVKDVKYVLVWGTSARHYPQHCGLSHVLGDEDVVQVVKKKDKEE------------------------GGRGRFKSHSTAP--------------ARISDREKKAPLKT---
>GASTelat
---------------------------------------------------------------------------------------------------------------------------------------------------------------------------------MGIIERIKEIEAEMARTQKNKATEYHLGQLKAKIAKLRTQLLEPPKGS-SGGGEGFEVTKFGHGRVALIGFPSVGKSTILTLLTGTHSEAASYEFTTLTCIPGIINYNDTKIQLLDLPGIIEGASEGKGRGRQVIAVSKSSDIVLMVLDASKSEG--HRQILTSELEAVGLRLNKRPPQIYFKKKKTGGISFNSTCALTHVDE---KLCYQILHEYKIHNAEVLFREDATVDDLIDVIEGNRKYMKCIYVYNKIDVIGIDDVDRLARQPNSVVISCNLKLNLDRLLARMWEEMGLVRVYTKPQGQQPDFSEPVVLSTDRGGCTVEDFCNHIHRSLVKDVKYVLVWGTSSRHYPQHCGLSHALHDEDVVQIVKKKEKEE------------------------GGRGRFKSHSTTP--------------ARISDREKKAPLKT---
>EPIDfulg
---------------------------------------------------------------------------------------------------------------------------------------------------------------------------------MGIIERIKEIEAEMARTQKNKATEYHLGQLKAKIAKLRTQLLEPPKGS-SGTGEGFEVTKFGHGRVSLIGFPSVGKSTLLTLLTGTHSEAASYEFTTLTCIPGIINYNDTKIQLLDLPGIIEGASEGKGRGRQVIAVAKSSDIVLMVLDASKSEG--HRQILTRELEAVGLRLNKRPPQIYFKKKKTGGISFNSTCALTHVDE---KLCYQILHEYKIHNAEVLFREDATVDDLIDVIEGNRKYMKCVYVYNKIDVVGIDDVDRLARQPSSVVISCNLKLNLDRLLRRMWEEMGLVRVYTKPQGQQPDFSDPVVLSTDRGGCTVEDFCNHIHRNLVKDVKYVLVWGLSSRHYPQHCGLSHVLHDEDVVQIVKKKESDE------------------------GGRGRFKSHSNAP--------------ARISDREKKAPLKT---
>PTERcurt
---------------------------------------------------------------------------------------------------------------------------------------------------------------------------------MGIIEKIKEIEAEMARTQKNKATEYHLGQLKAKIAKLRTQLLEPPKGS-SGGGDGFEVTKFGHGRVALIGFPSVGKSTLLTLLTGTHSEAASYEFTTLTCIPGIINYNDTKIQLLDLPGIIEGASEGKGRGRQVIAVAKSSDIVLMVLDASKSEG--HRQILTSELEAVGLRLNKRPPQIYFKKKKTGGISFNSTCALTHVDE---KLCYQILHEYKIHNAEVLFREDATVDDLIDVIEGNRKYMKCIYVYNKIDVVGIDDVDRLARQPNSVVISCNLQLNLDRLLASMWEYMGLVRVYTKPQGQQPDFSEPVVLSTDRGGCTVEDFCNHIHRSLVKDVKYVLVWGLSSRHYPQHCGLSHCLHDEDVVQIVKKKESDE------------------------GGRGRFKSHSTAP--------------ARISDREKKAPLKT---
>HAEMdisc
---------------------------------------------------------------------------------------------------------------------------------------------------------------------------------MGIIEKIKEIEAEMARTQKNKATEYHLGQLKAKIAKLRTQLLEPPKGS-SGGGDGFEVTKFGHGRVALIGFPSVGKSTLLTLLTGTHSEAASYEFTTLTCIPGIINYNDTKIQLLDLPGIIEGASEGKGRGRQVIAVAKSSDIVLMVLDASKSEG--HRQILTSELEAVGLRLNKRPPQIYFKKKKTGGISFNSTCALTHVDE---KLCYQILHEYKIHNAEVLFREDATVDDLIDVIEGNRKYMKCIYVYNKIDVVGIDDVDRLARQPNSVVISCNLQLNLDRLLASMWDYMGLVRVYTKPQGQQPDFTEPVVLSTDRGGCTVEDFCNHIHRSLVKDVKYVLVWGLSSRHYPQHCGLSHCLHDEDVVQIVKKKESDE------------------------GGRGRFKSHSNAP--------------ARISDREKKAPLKT---
>SELEaequ
---------------------------------------------------------------------------------------------------------------------------------------------------------------------------------MGIIEKIREIEAEMARTQKNKATEYHLGQLKAKIAKLRTQLLEPPKGS-SGGGEGFEVTKFGHGRVALIGFPSVGKSTLLTLLTGTHSESASYEFTTLTCIPGIINYNDTKIQLLDLPGIIEGASEGKGRGRQVIAVAKSSDIVLMVLDASKSEG--HRQILTRELEAVGLRLNKRPPQIYFKKKKTGGISFNSTCVLTHVDE---KLCYQILHEYKIHNAEVLFREDATVDDLIDVVEGNRKYMKCIYVYNKIDVIGIDDVDRLARQPNSVVISCNLKLNLDRLLARMWEEMGLVRVYTKPQGQQPDFTDPVVLSTDRGGCTVEDFCNHIHRNLVKDVKYVLVWGTSSRHYPQHCGLSHSLHDEDVVQIVKKKEREE------------------------GGRGRFKSHSTAP--------------ARISDREKKAPLKT---
>CALAtsoo
---------------------------------------------------------------------------------------------------------------------------------------------------------------------------------MGIIEKIKEIEAEMARTQKNKATEYHLGQLKAKIAKLRTQLLEPPKGS-SGGGEGFEVTKFGHGRVALIGFPSVGKSTLLTLLTGTHSEAASYEFTTLTCIPGIINYNDTKIQLLDLPGIIEGASEGKGRGRQVIAVAKSSDIVLMVLDASKSEG--HRQILTSELEAVGLRLNKRPPQIYFKKKKTGGISFNSTCSLTHVDE---KLCYQILHEYKIHNAEVLFREDATVDDLIDVIEGNRKYMKCVYVYNKIDVIGIDDVDRLVRQPNSVVISCNLKLNLDRLLARMWEEMGLVRVYTKPQGQQPDFSDPVVLSTDRGGCTVEDFCDHIHRSLVKDVKYVLVWGLSSRHYPQHCGLSHVLQDEDVVQIVKKKEKDE------------------------GGRGRFKSHSNAP--------------SRISDREKKAPLKT---
>PAPHconc
TA-------LGLALIYPLPILHIVSVDKG-CLAVGTAASSASPSRRFGVHRLQEGNETIRVDVDAATHAPLRASPSPPCFDAVYTAPLFPLFAILLVTPVAGSAASLIADARIAGEITAPHRSSLRVGRR---------------------GRPHRVHSSHLRVRRQGEHSYFDTDKMGIIERIREIEAEMARTQKNKATEYHLGQLKAKIAKLRTQLLEPPKGS-SGGGEGFEVTKFGHGRVALIGFPSVGKSTLLTLLTGTHSETASYEFTTLTCIPGIINYNDTKIQLLDLPGIIEGASEGKGRGRQVIAVAKSSDIVLMVLDASKSEG--HRQILTRELEAVGLRLNKRPPQIYFKKKKTGGISFNSTCALTHVDE---KLCYQILHEYKMHNAEVLFREDATVDDLIDVIEGNRKYMKCIYVYNKIDVIGIDDVDRLARQPKSVVISCNLKLNLDRLLARMWEEMGLVRVYTKPQGQPPDFTDPVVLSTDRGGCTVEDFCNHIHRNLVKDVKYVLVWGTSSRHYPQHCGLSHSLHDEDVVQIVKKKEREE------------------------GGRGRFKSHSTAP--------------ARISDREKKAPLKT---
>CYMBmann
---------------------------------------------------------------------------------------------------------------------------------------------------------------------------------MGIIEKIREIEAEMARTQKNKATEYHLGQLKAKIAKLRTQLLEPPKGS-SGGGEGFEVTKFGHGRVALIGFPSVGKSTLLTLLTGTHSEAASYEFTTLTCIPGIINYNDTKIQLLDLPGIIEGASEGKGRGRQVIAVAKSSDIVLMILDASKSEG--HRQILTRELEAVGLRLNKRPPQIYFKKKKTGGISFNSTCALTHVDE---KLCYQILHEYKIHNAEVLFREDATVDDLIDVIEGNRKYMKCVYVYNKIDVIGIDDVDRLARQPNSVVISCNLKLNLDRLLARMWEEMGLVRVYTKPQGQQPDFSDPVVLSTDRGGCTVEDFCNHIHRNLVKDVKYVLVWGLSARHYPQHCGLSHVLHDEDVVQIVKKKEKEE------------------------GGRGRFKSHSNAP--------------ARISDREKKAPLKT---
>LECAnigr
---------------------------------------------------------------------------------------------------------------------------------------------------------------------------------MGIIEKIKEIEAEMARTQKNKATEYHLGQLKAKIARLRTQLLEPPKGS-SGAGEGFEVTKFGHGRVALIGFPSVGKSTLLTLLTGTHSETASYEFTTLTCIPGIINYNDTKIQLLDLPGIIEGASEGKGRGRQVIAVAKSSDIVLMVLDASKSEG--HRQILTRELEAVGLRLNKRPPQIYFKKKKTGGISFNSTCALTHVDE---KLCYQILHEYKIHNAEILFREDATVDDLIDVIEGNRKYMKCIYVYNKIDVIGIDDVDRLSRQPNSVVISCNLPLNLDRLLARMWEEMGLVRVYTKPQGQQPDFTEPVVLSTDRGGCTVEGFCNHIHRSLVKDVKYVLVWGTSSRHYPQHCGLSHVLHDEDVVQIVKKKEREE------------------------GGRGRFKSHSTAP--------------ARISDREKKAPLKT---
>CALAplic
---------------------------------------------------------------------------------------------------------------------------------------------------------------------------------MGIIEKIKEIEAEMARTQKNKATEYHLGQLKAKIAKLRTQLLEPPKGS-SGGGEGFEVTKFGHGRVALIGFPSVGKSTLLTLLTGTHSEAASYEFTTLTCIPGIINYNDTKIQLLDLPGIIEGASEGKGRGRQVIAVAKSSDIVLMVLDASKSEG--HRQILTNELEAVGLRLNKRPPQIYFKKKKTGGISFNSTCALTHVDE---KLCYQILHEYKIHNAELLFREDATVDDLIDVIEGNRKYMKCIYVYNKIDVVGIDDVDRLARQPNSVVISCNLELNLDRLLASMWEYMGLVRVYTKPQGQQPDFSEPVVLSSDRGGCTVEDFCNHIHRSLVKDVKYVLVWGISSRHYPQHCGLSHGLHDEDVVQIVKKKETDE------------------------GGRGRFKSHSTAP--------------ARISDREKKAPLKT---
>ERYCpuss
---------------------------------------------------------------------------------------------------------------------------------------------------------------------------------MGIIEKIKEIEAEMARTQKNKATEYHLGQLKAKIAKLRTQLLEPPKGS-SGGGEGFEVTKFGHGRVALIGFPSVGKSTLLTLLTGTHSEAASYEFTTLTCIPGIINYNDTKIQLLDLPGIIEGASEGKGRGRQVIAVAKSSDIVLMVLDASKSEG--HRQILTGELEAVGLRLNKRPPQIYFKKKKTGGISFNSTCALTHVDE---KLCYQILHEYKIHNAEVLFREDATVDDLIDVIEGNRKYMKCVYVYNKIDVIGTDDVDRLARQPNSVVISCNLKLNLDRLLARMWEEMGLVRVYTKPQGQQPDFSDPVVLSTDRGGCTVEDFCNHIHRNLVKEVKYVLVWGLSARHYPQHCGLSHVLQDEDVVQIVKKKEKEE------------------------GGRGRFKSHSNAP--------------ARISDREKKAPLKT---
>PHAIflav
---------------------------------------------------------------------------------------------------------------------------------------------------------------------------------MGIIEKIKEIEAEMARTQKNKATEYHLGQLKAKIAKLRTQLLEPPKGS-SGGGEGFEVTKFGHGRVALIGFPSVGKSTLLTLLTGTHSEAASYEFTTLTCIPGIINYNDTKIQLLDLPGIIEGASEGKGRGRQVIAVAKSSDIVLMVLDASKSEG--HRQILTSELEAVGLRLNKRPPQIYFKKKKTGGISFNSTCSLTHVDE---KLCYQILHEYKIHNAEVLFREDATVDDLIDVIEGNRKYMKCVYVYNKIDVIGVDDVDRLARQPNSVVISCNLKLNLDRLLARMWEEMGLVRVYTKPQGQQPDFSDPVVLSTDRGGCTVEDFCDHIHRSLVKDVKYVLVWGLSSRHYPQHCGLSHVLQDEDVVQIVKKKEKEE------------------------GGRGRFKSHSNAP--------------SRISDREKKAPLKT---
>GYMNdens
---------------------------------------------------------------------------------------------------------------------------------------------------------------------------------MGIIEKIKEIEAEMARTQKNKATEYHLGQLKAKIAKLRTQLLEPPKGS-SGGGEGFEVTKFGHGRVALIGFPSVGKSTLLTLLTGTHSEAASYEFTTLTCIPGIINYNDTKIQLLDLPGIIEGASEGKGRGRQVIAVAKSSDIVLMILDASKSEG--HRQILTSELEAVGLRLNKRPPQIYFKKKKTGGISFNSTCALTHVDE---KLCYQILHEYKIHNAEILFREDATVDDLIDVIEGNRKYMKCIYVYNKIDVVGIDDVDRLARQSSSVVISCNLQLNLDRLLARMWEDMGLVRVYTKPQGQQPDFSEPVVLSSDRGGCTVEDFCNHIHRNLVKDVKYVLVWGISSRHYPQHCGLSHSLHDEDVVQIVKKKETDE------------------------GGRGRFKSHSTAP--------------ARISDREKKAPLKT---
>MEXIxero
---------------------------------------------------------------------------------------------------------------------------------------------------------------------------------MGIIERIREIEAEMARTQKNKATEYHLGQLKAKIAKLRTQLLEPPKGS-SGGGEGFEVTKFGHGRVALIGFPSVGKSTLLTLLTGTHSEAASYEFTTLTCIPGIINYNDTKIQLLDLPGIIEGASEGKGRGRQVIAVAKSSDIVLMVLDASKSEG--HRQILTRELEAVGLRLNKRPPQIYFKKKKTGGISFNSTCALTHVDE---KLCYQILHEYKMHNAEVLFREDATVDDLIDVIEGNRKYMKCIYVYNKIDVIGIDDVDRLARQPNSVVISCNLKLNLDRLLARMWEEMGLVRVYTKPQGQQPDFTDPVVLSTDRGGCTVEDFCNHIHRNLVKDVKYVLVWGTSSRHYPQHCGLSHSLYDEDVVQIVKKKEREE------------------------GGRGRFKSHSTAP--------------ARISDREKKAPLKT---
>NEUWmali
---------------------------------------------------------------------------------------------------------------------------------------------------------------------------------MGIIEKIREIEAEMARTQKNKATEYHLGQLKAKIAKLRTQLLEPPKGS-SGGGEGFEVTKFGHGRVALIGFPSVGKSTLLTLLTGTHSEAASYEFTTLTCIPGIINYNDTKIQLLDLPGIIEGASEGKGRGRQVIAVAKSSDIVLMVLDASKSEG--HRQILTREMEAVGLRLNKRPPQIYFKKKKTGGISFNSTCALTHVDE---KLCYQILHEYKIHNAEILFREDATVDDLIDVIEGNRKYMKCIYVYNKIDVIGIDDVDRLARQPYSVVISCNLKLNLDRLLARMWDDMGLVRVYTKPQGQQPDFSEPVVLSTDRGGCSVEDFCNHIHRSLVKDVKYVLVWGISARHYPQHCGLSHVLSDEDVVQVVKKKDKEE------------------------GGRGRFKSHSTAP--------------ARISDREKKAPLKT---
>CYPRflav
---------------------------------------------------------------------------------------------------------------------------------------------------------------------------------MGIIEKIREIEAEMARTQKNKATEYHLGQLKAKIARLRTQLLEPPKGS-SGGGEGFEVTKFGHGRVALIGFPSVGKSTLLTLLTGTRSEAASYEFTTLTCIPGIINYNDTKIQLLDLPGIIEGASEGKGRGRQVIAVAKSSDIVLMVLDASKSEG--HRQILTRELEAVGLRLNKRPPQIYFKKKKTGGISFNSTCALTHVDE---KLCYQILHEYKIHNAEVLFREDATVDDLIDVIEGNRKYMKCISVYNKIDVIGIDDVDRLARLPNSVVISCNLKLNLDRLLARMWEEMGLVRVYTKPQGQQPDFTDPVVLSTDRGGCTVEDFCNHIHRNLVKDVKYVLVWGISSRHYPQHCGLSHPLHDEDVVQIVKKKEREE------------------------GGRGRFKSHSNAP--------------ARISDREKKAPLKT---
>CORYacti
---------------------------------------------------------------------------------------------------------------------------------------------------------------------------------MGIIEKIKEIEAEMARTQKNKATEYHLGQLKAKIAKLRTQLLEPPKGS-SGGGEGFEVTKFGHGRVALIGFPSVGKSTLLTLLTGTHSEAASYEFTTLTCIPGIINYNDTKIQLLDLPGIIEGASEGKGRGRQVIAVAKSSDIVLMVLDASKSEG--HRQILTSELEAVGLRLNKKPPQIYFKKKKTGGISFNSTCALTHVDE---KLCYQILHEYKIHNAEVLFREDATVDDLIDVIEGNRKYMKCIYVYNKIDVVGIDDVDRLARQPNSVVISCNLQLNLDRLLASMWEYMGLVRVYTKPQGQQPDFSEPVVLSSDRGGCTVEDFCNHIHRSLVKDVKYVLVWGISSRHYPQHCGLSHVLHDEDVVQIVKKKETDE------------------------GGRGRFKSHSTAP--------------ARISDREKKAPLKT---
>LIMOabor
---------------------------------------------------------------------------------------------------------------------------------------------------------------------------------MGIIEKIKEIEAEMARTQKNKATEYHLGQLKAKIAKLRTQLLEPPKGS-SGAGEGFEVTKFGHGRVALIGFPSVGKSTLLTLLTGTHSEAASYEFTTLTCIPGIIHYNDTKIQLLDLPGIIEGASEGKGRGRQVIAVSKSSDIVLMVLDASKSEG--HRQILTRELEAVGLRLNKRPPQIYFKKKKTGGISFNNTCALTHVDE---KLCYQILHEYKIHNAEVLFREDATVDDLIDVIEGNRKYMKCIYVYNKIDVIGIDDVDHLARQPNSVVISCNLKLNLDRLLARMWEEMGLVRVYTKPQGQQPDFSEPVVLSTDRGGCTVEDFCNHIHRSLVKDVKYVLVWGISSRHYPQHCGLSHVLHDEDVVQIVKKKETDE------------------------GGRGRFKSHSTAP--------------ARISDREKKAPLKT---
>CRYPlept
---------------------------------------------------------------------------------------------------------------------------------------------------------------------------------MGIVEKIKEIEAEMARTQKNKATEYHLGQLKAKIAKLRTQLLEPPKGS-SGGGEGFEVTKFGHGRVALIGFPSVGKSTLLTLLTGTHSEAASYEFTTLTCIPGIINYNDTKIQLLDLPGIIEGASEGKGRGRQVIAVAKSSDIVLMILDASKSEG--HRQILTGELEAVGLRLNKKPPQIYFKKKKTGGISFNSTCVLTHVDE---KLCYQILHEYKIHNAEVLFREDATVDDLIDVIEGNRKYMKCIYVYNKIDVVGIDDVDRLARQPNSVVISCNLQLNLDRLLASMWDYMGLVRVYTKPQGQQPDFSEPVVLSSDRGGCTVEDFCNHIHRSLVKDVKYVLVWGISSRHYPQHCGLSHLLHDEDVVQIVKKKESDE------------------------GGRGRFKSHSTAP--------------ARISDREKKAPLKT---
>CYPRbard
---------------------------------------------------------------------------------------------------------------------------------------------------------------------------------MGIIEKIREIEAEMARTQKNKATEYHLGQLKAKIARLRTQLLEPPKGS-SGGGEGFEVTKFGHGRVALIGFPSVGKSTLLTLLTGTRSEAASYEFTTLTCIPGIINYNDTKIQLLDLPGIIEGASEGKGRGRQVIAVAKSSDIVLMVLDASKSEG--HRQILTRELEAVGLRLNKRPPQVYFKKKKTGGISFNSTCALTHVDE---KLCYQILHEYKIHNAEVLFREDATVDDFIDVIEGNRKYMKCISVYNKIDVIGIDDVDRLARQPNSVVISCNLKLNLDRLLARMWEEMGLVRVYTKPQGQQPDFTDPVVLSTDRGGCTVEDFCNHIHRNLVKDVKYVLVWGISSRHYPQHCGLSHPLHDEDVVQIVKKKEREE------------------------GGRGRFKSHSTAP--------------ARISDREKKAPLKT---
>PHRAlind
---------------------------------------------------------------------------------------------------------------------------------------------------------------------------------MGIVERIREIEAEMARTQKNKATEYHLGQLKAKIAKLRTQLLEPPKGS-SGGGEGFEVTKFGHGRVALIGFPSVGKSTLLTLLTGTRSEAASYEFTTLTCIPGIINYNDTKIQLLDLPGIIEGASEGKGRGRQVIAVAKSSDIVLMVLDASKSEG--HRQILTRELEAVGLRLNKRPPQIYFKKKKTGGISFNSTCALTHVDE---KLCYQILHEYKMHNAEVLFREDATVDDLIDVIEGNRKYMKCIYVYNKIDVIGIDDVDRLARQPNSVVISCNVKLNLDRLLARMWEEMGLVRVYTKPQGQQPDFTDPVVLSTDRGGCTVEDFCNHIHRNLVKDVKYVLVWGISSRHYPQHCGLSHYLYDEDVVQIVKKKEREE------------------------GGRGRFKSHSTAP--------------ARISDREKKAPLKT---
>GYMNodor
---------------------------------------------------------------------------------------------------------------------------------------------------------------------------------MGIIEKIKEIEAEMARTQKNKATEYHLGQLKAKIAKLRTQLLEPPKGS-SGGGEGFEVTKFGHGRVALIGFPSVGKSTLLTLLTGTHSEAASYEFTTLTCIPGIINYNDTKIQLLDLPGIIEGASEGKGRGRQVIAVAKSSDIVLMILDASKSEG--HRQILTSELEAVGLRLNKRPPQIYFKKKKTGGISFNSTCALTHVDE---KLCYQILHEYKIHNAEILFREDATVDDLIDVIEGNRKYMKCIYVYNKIDVVGIDDVDRLARQSSSVVISCNLQLNLDRLLARMWEDMGLVRVYTKPQGQQPDFSEPVVLSSDRGGCTVEDFCNHIHRNLVKDVKYVLVWGISSRHYPQHCGLSHSLHDEDVVQIVKKKETDE------------------------GGRGRFKSHSTAP--------------ARISDREKKAPLKT---
>CALEmajo
NKPRSRSRRLPLSFSSTLPFTFDVVINTSVCLQ---------------HHKL-------------SPHSTVAAAPLPR-----------PRVSLTLLLP-------------IAFVLRSQGRRFIRRGRRRTPASGTISEKRIPLISTYFLSKPGPSFPFHCSLISQDLCQALRFRKMGIIEKIKEIEAEMARTQKNKATEYHLGQLKAKIAKLRTQLLEPPKGS-SGGGEGFEVTKFGHGRVALIGFPSVGKSTLLTLLTGTRSEAASYEFTTLTCIPGIINYNDTKIQLLDLPGIIEGASEGKGRGRQVIAVAKSSDIVLMVLDASKSEG--HRQILTKELEAVGLRLNKRPPQIYFKKKKTGGISFNSTCALTHVDE---KLCYQILHEYKIHNAEILFREDATVDDLIDVIEGNRKYMKCMYVYNKIDVVGIDDVDRLARQPNSVVISCNLQLNLDRLLASMWEYMGLVRVYTKPQGQQPDFSEPVVLSSDRGGCTVEDFCNHIHRSLVKDVKYVLVWGISSRHYPQHCGLSHVLHDEDVVQIVKKKETDE------------------------GGRGRFKSHSNAP--------------ARISDREKKAPLKT---
>SERAvome
---------------------------------------------------------------------------------------------------------------------------------------------------------------------------------MGIIEKIKEIEAEMARTQKNKATEYHLGQLKAKIAKLRTQLLEPPKGS-SGGGEGFEVTKFGHGRVALIGFPSVGKSTLLTLLTGTHSEAASYEFTTLTCIPGIINYNDTKIQLLDLPGIIEGASEGKGRGRQVIAVAKSSDIVLMILDASKSEG--HRQILTSELEAVGLRLNKRPPQIYFKKKKTGGISFNSTCALTHVDE---KLCYQILHEYKIHNAEVLFREDATVDDLIDVIEGNRKYMKCIYVYNKIDVVGIDDVDRLARQPSSVVISCNLQLNLDRLLARMWEDMGLVRVYTKPQGQQPDFSEPVVLSSDRGGCTVEDFCNHIHRNLVKDVKYVLVWGISSRHYPQHCGLSHSLHDEDVVQIVKKKETDE------------------------GGKGRFKSHSTAP--------------ARISDREKKAPLKT---
>VANIshen
---------------------------------------------------------------------------------------------------------------------------------------------------------------------------------MGIIEKIKEIEAEMARTQKNKATEYHLGQLKAKIAKLRTQLLEPPKGS-SGAGEGFEVTKFGHGRVALIGFPSVGKSTLLTLLTGTHSESASYEFTTLTCIPGIINYNDTKIQLLDLPGIIEGASEGKGRGRQVIAVAKSSDIVLMILDASKSEG--HRQILTKELEAVGLRLNKRPPQIYFKKKKTGGISFNSTCALTHVDE---KLCYQILHEYKIHNAEILFREDATVDDLIDVIEGNRKYMKCIYVYNKIDVIGIDDVDRLARQPNSVVISCNLQLNLDRLLARMWEDMGLVRVYTKPQGQQPDFTDPVVLSTDRGGCTVEDFCNHIHRNLVKEVKYVLVWGTSSRHYPQHCGLSHVLHDEDVVQIVKKKDREE------------------------GGRGRFKSHSTAP--------------ARISDREKKAPLKT---
>GOODpube
---------------------------------------------------------------------------------------------------------------------------------------------------------------------------------MGIIEKIKEIEAEMARTQKNKATEYHLGQLKAKIAKLRTQLLEPPKGS-SGGGDGFEVTKFGHGRVALIGFPSVGKSTLLTLLTGTHSEVAFYEFTTLTCIPGIINYNDTKIQLLDLPGIIEGASEGKGRGRQVIAVAKSSDIVLMVLDASKSEG--HRQILTSELEAVGLRLNKRPPQIYFKKKKTGGISFNSTCALTHVDE---KLCYQILHEYKIHNAEVLFREDATVDDLIDVIEGNRKYMKCMYVYNKIDVVGIDDVDRLSRQPNSVVISCNLQLNLDRLLASMWEYMGLVRVYTKPQGQQPDFTEPVVLSTDRGGCTVEDFCNHIHRSLVKDVKYVLVWGLSSRHYPQHCGLSHCLHDEDVVQIVKKKESDE------------------------GGRGRFKSHSNAP--------------ARISDREKKAPLKT---
>PHAItank
---------------------------------------------------------------------------------------------------------------------------------------------------------------------------------MGIIEKIKEIEAEMARTQKNKATEYHLGQLKAKIAKLRTQLLEPPKGS-SGGGEGFEVTKFGHGRVALIGFPSVGKSTLLTLLTGTHSEAASYEFTTLTCIPGIINYNDTKIQLLDLPGIIEGASEGKGRGRQVIAVAKSSDIVLMVLDASKSEG--HRQILTSELEAVGLRLNKRPPQIYFKKKKTGGISFNSTCSLTHVDE---KLCYQILHEYKIHNAEVLFREDATVDDLIDVIEGNRKYMKCVYVYNKIDVIGIDDVDRLARQPNSVVISCNLKLNLDRLLARMWEEMGLVRVYTKPQGQQPDFSDPVVLSTDRGGCTVEDFCDHIHRNLVKDVKYVLVWGLSSRHYPQHCGLYHVLQDEDVVQIVKKKEKEE------------------------GGRGRFKSHSNAP--------------ARISDREKKAPLKT---
>PAPHhirs
---------------------------------------------------------------------------------------------------------------------------------------------------------------------------------MGIIERIREIEAEMARTQKNKATEYHLGQLKAKIAKLRTQLLEPPKGS-SGGGEGFEVTKFGHGRVALIGFPSVGKSTLLTLLTGTHSETASYEFTTLTCIPGIINYNDTKIQLLDLPGIIEGASEGKGRGRQVIAVAKSSDIVLMVLDASKSEG--HRQILTRELEAVGLRLNKRPPQIYFKKKKTGGISFNSTCALTHVDE---KLCYQILHEYKMHNAEVLFREDATVDDLIDVIEGNRKYMKCIYVYNKIDVIGIDDVDRLARQPKSVVISCNLKLNLDRLLARMWEEMGLVRVYTKPQGQPPDFTDPVVLSTDRGGCTVEDFCNHIHRNLVKDVKYVLVWGTSSRHYPQHCGLSHSLDDEDVVQIVKKKEREE------------------------GGRGRFKSHSTAP--------------ARISDREKKAPLKT---
>OECEmacu
---------------------------------------------------------------------------------------------------------------------------------------------------------------------------------MGIIEKIKEIEAEMARTQKNKATEYHLGQLKAKIAKLRTQLLEPPKGS-TGGGEGFEVTKFGHGRVALIGFPSVGKSTLLTLLTGTHSEAASYEFTTLTCIPGIINYNDTRIQLLDLPGIIEGASEGKGRGRQVIAVAKSSDIVLMVLDASKSEG--HRQILTGELEAVGLRLNKRPPQIYFKKKKTGGISFNSTCTLTHVDE---KLCYQILHEYKIHNAEVLFREDATVDDLIDVIEGNRKYMKCVYVYNKIDVIGIDDVDRLARQPNSVVISCNLKLNLDRLLARMWEEMGLVRVYTKPQGQQPDFSDPVVLSTDRGGCTVEDFCNHIHRNLVKEVKYVLVWGLSARHYPQHCGLSHVLQDEDVVQIVKKKEKEE------------------------GGRGRFKSHSNAP--------------ARISDREKKAPLKT---
>CREMappe
---------------------------------------------------------------------------------------------------------------------------------------------------------------------------------MGIIEKIKEIEAEMARTQKNKATEYHLGQLKAKIAKLRTQLLEPPKGS-SAGGEGFEVTKFGHGRVALLGFPSVGKSTLLTLLTGTHSEAASYEFTTLTCIPGIINYNDTKIQLLDLPGIIEGASEGKGRGRQVIAVAKSSDIVLMVLDASKSEG--HRQILTRELEAVGLRLNKRPPQIYFKKKKTGGISFNSTCALTHVDE---KLCYQILHEYKIHNAEVLFREDATVDDLIDMIEGNRKYMKCVYVYNKIDVIGIDDVDRLARRPNSVVISCNLELNLDRLLTKVWEEMGLVRVYTKPQGQQPDFSDPVVLSTDRGGCTVEDFCNHIHRNLVKEVKYVLVWGLSSRHGKQHCGLSHVLHDEDVVQIVKKKEKEE------------------------GGRGRFKSHSNVP--------------ARISDREKKAPLKT---
>CYMBensi
---------------------------------------------------------------------------------------------------------------------------------------------------------------------------------MGIIEKIREIEAEMARTQKNKATEYHLGQLKAKIAKLRTQLLEPPKGS-SGGGEGFEVTKFGHGRVALIGFPSVGKSTLLTLLTGTRSEAASYEFTTLTCIPGIINYNDTKIQLLDLPGIIEGASEGKGRGRQVIAVAKSSDIVLMILDASKSEG--HRQILTRELEAVGLRLNKRPPQIYFKKKKTGGISFNSTCALTHVDE---KLCYQILHEYKIHNAEVLFREDATVDDLIDVIEGNRKYMKCVYVYNKIDVIGIDDVDRLARQPNSVVISCNLKLNLDRLLARMWEVMGLVRVYTKPQGQQPDFSDPVVLSTDRGGCTVEDFCNHIHRNLVKDVKYVLVWGLSARHYPQHCGLSHVLHDEDVVQIVKKKEKDE------------------------GGRGRFKSHSNAP--------------ARISDREKKAPLKQ---
>DIURorie
---------------------------------------------------------------------------------------------------------------------------------------------------------------------------------MGIIEKIKEIEAEMARTQKNKATEYHLGQLKAKIAKLRTQLLEPPKGS-SGAGEGFEVTKFGHGRVALIGFPSVGKSTLLTLLTGTHSEAASYEFTTLTCIPGIINYNDTKIQLLDLPGIIEGASEGKGRGRQVIAVAKSSDIVLMVLDASKSEG--HRQILTGELEAVGLRLNKRPPQIYFKKKKTGGISFNSTCALTHVDE---KLCYQILHEYKIHNAEVLFREDASVDDLIDVIEGNRKYMKCIYVYNKIDVVGIDDVDRLARQPNSVVISCNLELNLDRLLASMWDYMGLVRVYTKPQGQQPDFSEPVVLSSDRGGCTVEDFCNHIHRSLVKDVKYVLVWGTSSRHYPQHCGLSHALHDEDVVQIVKKKESDE------------------------GGRGRFKSHSTAP--------------ARISDREKKAPLKT---
>PHALcorn
---------------------------------------------------------------------------------------------------------------------------------------------------------------------------------MGIIEKIKEIEAEMARTQKNKATEYHLGQLKAKIAKLRTQLLEPPKGS-IGGGEGFEVTKFGHGRVALIGFPSVGKSTLLTLLTGTRSEAASYEFTTLTCIPGIINYNDTKIQLLDLPGIIEGASEGKGRGRQVIAVAKSSDIVLMVLDASKSEG--HRQILTRELEAVGLRLNKRPPHIYFKKKKTGGISFNSTCALTHVDE---KLCYQILHEYKIHNAEVLFREDATVDDLIDVIEGNRKYMKCVYIYNKIDVIGIDDVDRLARQPNSVVISCNLKLNLDRFLARMWEEMGLVRIYTKPQGQQPDFSDPVVLSTDRGGCTVEDFCNHIHRNLVKDVKYVLVWGLSSRHYPQHCGLSHVLEDEDVVQIVKKKEKEE------------------------GGRGRFKSHSNAP--------------ARISDREKKAPLKT---
>HABElong
---------------------------------------------------------------------------------------------------------------------------------------------------------------------------------MGIIEKIKEIEAEMARTQKNKATEYHLGQLKAKIAKLRTQLLEPPKGS-SGGGEGFEVTKFGHGRVALIGFPSVGKSTLLTLLTGTHSEAASYEFTTLTCIPGIINYNDTKIQLLDLPGIIEGASEGKGRGRQVIAVAKSSDIVLMILDASKSEG--HRQILTRELEAVGLRLNKRPPQIYFKKKKTGGISFNSTCQLTHVDE---KLCYQILHEYKIHNAEVLFREDATVDDLIDVIEGNRKYMKCVYVYNKIDVVGIDDVDRLARQPSSVVISCNLQLNLDRLLARMWEDMGLVRVYTKPQGQQPDFSEPVVLSSDRGGCTVEDFCNHIHRNLVKDVKYVLVWGISSRHYPQHCGLSHSLHDEDVVQIVKKKETDE------------------------GGRGRFKSHSTAP--------------ARISDREKKAPLKT---
>CHILsemi
---------------------------------------------------------------------------------------------------------------------------------------------------------------------------------MGIIEKIKEIEAEMARTQKNKATEYHLGQLKAKIAKLRTQLLEPPKGS-SGGGEGFEVTKFGHGRVALIGFPSVGKSTLLTLLTGTHSEAASYEFTTLTCIPGIINYNDTKIQLLDLPGIIEGASEGKGRGRQVIAVAKSSDIVLMILDASKSEG--HRQILTKELEAVGLRLNKRPPQIYFKKKKTGGISFNSTCALTHVDE---KLCYQILHEYKIHNAEVLFREDATVDDLIDVIEGNRKYMKCMYVYNKIDVVGIDDVDRLARQPNSVVISCNLQLNLDRLLASMWEYMGLVRVYTKPQGQQPDFSEPVVLSSDRGGCTVEDFCNHIHRSLVKDVKYVLVWGISSRHYPQHCGLSHGLHDEDVVQIVKKKESDE------------------------GGRGRFKSHSNAP--------------ARISDREKKAPLKT---
>PLATclav
---------------------------------------------------------------------------------------------------------------------------------------------------------------------------------MGIIEKIKEIEAEMARTQKNKATEYHLGQLKAKIAKLRTQLLEPPKGS-SGGGEGFEVTKFGHGRVALIGFPSVGKSTLLTLLTGTHSEAASYEFTTLTCIPGIINYNDTKIQLLDLPGIIEGASEGKGRGRQVIAVAKSSDIVLMILDASKSEG--HRQILTSELEAVGLRLNKRPPQIYFKKKKTGGISFNSTCAMTHVDE---KLCYQILHEYKIHNAEVLFREDATVDDLIDVIEGNRKYMKCIYVYNKIDVVGIDDVDRLARQSSSVVISCNLQLNLDRLLARMWEDMGLVRVYTKPQGQQPDFSEPVVLSSDRGGCTVEDFCNHIHRNLVKDVKYVLVWGISSRHYPQHCGLSHCLHDEDVVQIVKKKETDE------------------------GGRGRFKSHSTAP--------------ARISDREKKAPLKT---
>HEMIforr
---------------------------------------------------------------------------------------------------------------------------------------------------------------------------------MGIIEKIKEIEAEMARTQKNKATEYHLGQLKAKIAKLRTQLLEPPKGS-SGGGEGFEVTKFGHGRVALIGFPSVGKSTLLTLLTGTHSEAASYEFTTLTCIPGIINYNDTKIQLLDLPGIIEGASEGKGRGRQVIAVAKSSDIVLMILDASKSEG--HRQILTSELEAVGLRLNKRPPQIYFKKKKTGGISFNSTCALTHVDE---KLCYQILHEYKIHNAEVLFREDATVDDLIDVIEGNRKYMKCIYVYNKIDVVGIDDVDRLSRQPSSVVISCNLQLNLDRLLARMWEDMGLVRVYTKPQGQQPDFSEPVVLSSDRGGCTVEDFCNHIHRNLVKDVKYVLVWGISSRHYPQHCGLSHSLHDEDVVQIVKKKETDE------------------------GGRGRFKSHSNAP--------------ARISDREKKAPLKT---
>LANAlana
---------------------------------------------------------------------------------------------------------------------------------------------------------------------------------MGIIEKIKEIEAEMARTQKNKATEYHLGQLKAKIAKLRTQLLEPPKGS-SGAGEGFEVTKFGHGRVALIGFPSVGKSTLLTLLTGTHSEAASYEFTTLTCIPGIIHYNDTKIQLLDLPGIIEGASEGKGRGRQVIAVSKSSDIVLMVLDASKSEG--HRQILTKELEAVGLRLNKRPPQIYFKKKKTGGISFNSTCALTHVDE---KLCYQILHEYKIHNAEVLFREDATVDDLIDVIEGNRKYMKCIYVYNKIDVVGIDDVDKLARQPNSVVISCNLKLNLDRLLARMWEEMGLVRVYTKPQGQQPDFTDPVVLSTDRGGCSVEDFCNHIHRNLLKDVKYVLVWGTSARHFPQHCGLSHVLHDEDVVQIVKKKEKED------------------------GGRGRFKSHSTGP--------------ARISDREKKAPLKT---
>ERYCcris
---------------------------------------------------------------------------------------------------------------------------------------------------------------------------------MGIIEKIKEIEAEMARTQKNKATEYHLGQLKAKIAKLRTQLLEPPKGS-SGGGEGFEVTKFGHGRVALIGFPSVGKSTLLTLLTGTHSEAASYEFTTLTCIPGIINYNDTKIQLLDLPGIIEGASEGKGRGRQVIAVAKSSDIVLMVLDASKSEG--HRQILTGELEAVGLRLNKRPPQIYFKKKKTGGISFNSTCALTHVDE---KLCYQILHEYKIHNAEVLFREDATVDDLIDVIEGNRKYMKCVYVYNKIDVIGTDDVDRLARQPNSVVISCNLKLNLDRLLATMWEEMGLVRVYTKPQGQQPDFSDPVVLSTDRGGCTVEDFCNHIHRNLVKEVKYVLVWGLSARHYPQHCGLSHVLQDEDVVQIVKKKEKEE------------------------GGRGRFKSHSNAP--------------ARISDREKKAPLKT---
>ORCHital
---------------------------------------------------------------------------------------------------------------------------------------------------------------------------------MGIIEKIKEIEAEMARTQKNKATEYHLGQLKAKIAKLRTQLLEPPKGS-SGGGEGFEVTKFGHGRVALIGFPSVGKSTLLTLLTGTHSEAASYEFTTLTCIPGIINYNDTKIQLLDLPGIIEGASEGKGRGRQVIAVAKSSDIVLMILDASKSEG--HRQILTSELEAVGLRLNKRPPQIYFKKKKTGGISFNSTCALTHVDE---KLCYQILHEYKIHNAEVLFREDASVDDLIDVIEGNRKYMKCIYVYNKIDVVGIDDVDRLARQSSSVVISCNLQLNLDRLLARMWEDMGLVRVYTKPQGQQPDFSEPVVLSSDRGGCTVEDFCNHIHRNLVKDVKYVLVWGISSRHYPQHCGLSHSLHDEDVVQIVKKKETDE------------------------GGRGRFKSHSTAP--------------ARISDREKKAPLKT---
>DACThata
---------------------------------------------------------------------------------------------------------------------------------------------------------------------------------MGIIEKIKEIEAEMARTQKNKATEYHLGQLKAKIAKLRTQLLEPPKGS-SGGGEGFEVTKFGHGRVALIGFPSVGKSTLLTLLTGTHSEAASYEFTTLTCIPGIINYNDTKIQLLDLPGIIEGASEGKGRGRQVIAVAKSSDIVLMILDASKSEG--HRQILTSELEAVGLRLNKRPPQIYFKKKKTGGISFNSTCALTHVDE---KLCYQILHEYKIHNAELLFREDATVDDLIDVIEGNRKYMKCIYVYNKIDVVGIDDVDRLARQSSSVVISCNLQLNLDRLLARMWEDMGLVRVYTKPQGQQPDFSEPVVLSSDRGGCTVEDFCNHIHRNLVKDVKYVLVWGISSRHYPQHCGLQHSLHDEDVVQIVKKKETDE------------------------GGRGRFKSHSTAP--------------ARISDREKKAPLKT---
>EPIPpurp
---------------------------------------------------------------------------------------------------------------------------------------------------------------------------------MGIVERIKEIEAEMARTQKNKATEYHLGQLKAKIAKLRTQLLEPPKGS-SGAGEGFEVTKFGHGRVALIGFPSVGKSTLLTLLTGTHSEAASYEFTTLTCIPGIINYNDTKIQLLDLPGIIEGASEGKGRGRQVIAVSKSSDIVLMVLDASKSEG--HRQILTKELEAVGLRLNKRPPQIYFKKKKTGGISFNSTCALTHVDE---KLCYQILHEYKIHNAEVLFREDATVDDLIDVIEGNRKYMKCIYVYNKIDVIGIDDVDHLARQPNSVVISCNLKLNLDRLLARMWEEMGLVRVYTKPQGQQPDFSEPVVLSTDRGGCTVEDFCNHIHRSLVKDVKYVLVWGISSRHYPQHCGLSHALHDEDVVQIVKKKEKDE------------------------GGRGRFKSHSTAP--------------ARISDREKKAPLKT---
>EPIDpuni
---------------------------------------------------------------------------------------------------------------------------------------------------------------------------------MGIIERIKEIEAEMARTQKNKATEYHLGQLKAKIAKLRTQLLEPPKGS-SGTGEGFEVTKFGHGRVSLIGFPSVGKSTLLTLLTGTHSEAASYEFTTLTCIPGIINYNDTKIQLLDLPGIIEGASEGKGRGRQVIAVAKSSDIVLMVLDASKSEG--HRQILTGELEAVGLRLNKRPPQIYFKKKKTGGISFNSTCALTHVDE---KLCYQILHEYKIHNAEVLFREDATVDDLIDVIEGNRKYMKCVYVYNKIDVVGIDDVDRLARQPSSVVISCNLKLNLDRLLRRMWEEMGLVRVYTKPQGQQPDFSDPVVLSTDRGGCTVEDFCNHIHRNLVKDVKYVLVWGLSSRHYPQHCGLSHVLHDEDVVQIVKKKESDE------------------------GGRGRFKSHSNAP--------------ARISDREKKAPLKT---
>GOODfuma
---------------------------------------------------------------------------------------------------------------------------------------------------------------------------------MGIIEKIKEIEAEMARTQKNKATEYHLGQLKAKIAKLRTQLLEPPKGS-SGGGDGFEVTKFGHGRVALIGFPSVGKSTLLTLLTGTHSEVAFYEFTTLTCIPGIINYNDTKIQLLDLPGIIEGASEGKGRGRQVIAVAKSSDIVLMVLDASKSEG--HRQILTSELEAVGLRLNKKPPQIYFKKKKTGGISFNSTCALTHVDE---KLCYQILHEYKIHNAEVLFREDATVDDLIDVIEGNRKYMKCIYVYNKIDVVGIDDVDRLARQPNSVVISCNLQLNLDRLLASMWECMGLVRVYTKPQGQQPDFTEPVVLSTDRGGCTVEDFCNHIHRSLVKDVKYVLVWGLSSRHYPQHCGLSHCLHDEDVVQIVKKKESDE------------------------GGRGRFKSHSNAP--------------ARISDREKKAPLKT---
>GALEfabe
---------------------------------------------------------------------------------------------------------------------------------------------------------------------------------MGIIERIKEIEAEMARTQKNKATEYHLGQLKAKIAKLRTQLLEPPKGS-SGAGEGFEVTKFGHGRVALIGFPSVGKSTLLTLLTGTHSETASYEFTTLTCIPGIINYNDTKIQLLDLPGIIEGASEGKGRGRQVIAVAKSSDIVLMVLDASKSEG--HRQILTRELEAVGLRLNKRPPQIYFKKKKTGGISFNSTCALTHVDE---KLCYQILHEYKIHNAEILFRQDATVDDLIDVIEGNRKYMKCIYVYNKIDVIGIDDVDRLARQPNSVVISCNLELNLDRLLARMWEEMGLVRVYTKPQGQQPDFTDPVVLSTDRAGCTVEDFCNHIHRSLVKDVKYVLVWGASSRHYPQHCGLSHVLHDEDVVQIVKKKEREE------------------------GGRGRFKSHSTAP--------------ARISDREKKAPLKT---
>EPIPaphy
---------------------------------------------------------------------------------------------------------------------------------------------------------------------------------MGIIERIKEIEAEMARTQKNKATEYHLGQLKAKIAKLRTQLLEPPKGT-SASGEGFEVTKFGHGRVALIGFPSVGKSTLLTLLTGTHSEAASYEFTTLTCIPGIINYNDTKIQLLDLPGIIEGASEGKGRGRQVIAVAKSSDIVLMVLDASKSEG--HRQILTAELEAVGLRMNKRPPQIYFKKKKTGGISFNSTCALTHVDE---KLCYQILHEYKIHNAEILFREDATVDDLIDVIEGNRKYMKCIYVYNKIDVIGIDDVDGLARQPNSVVISCNLELNLDRLLARMWEEMGLVRVYTKPQGQQPDFSEPVVLSTDRGGCTVEDFCNHLHRSLVKEVKYVLVWGISSRHYPQHCGLSHILHDQDVVQIVKKKEKEE------------------------GGRGRFKSHSMAP--------------ARISDREKKAPLKT---
>MASDpict
---------------------------------------------------------------------------------------------------------------------------------------------------------------------------------MGIIERIKEIEAEMARTQKNKATEYHLGQLKAKIAKLRTQLLEPPKGS-SGGGEGFEVTKFGHGRVSLIGFPSVGKSTLLTLLTGTHSEAASYEFTTLTCIPGIINYNDTKIQLLDLPGIIEGASEGKGRGRQVIAVAKSSDIVLMVLDASKSEG--HRQILTSELEAVGLRLNKRPPQIYFKKKKTGGISFNSTCALTHVDE---KLCYQILHEYKIHNAEVLFREDATVDDLIDVIEGNRKYMKCVYVYNKIDVIGIDDVDRLARQPNSVVISCNFKLNLDRLLRRMWEEMGLVRVYTKPQGQQPDFSDPVVLSTDRGGCTVEDFCNHIHRNLVKEVKYVLVWGLSSRHYPQHCGLSHALHDEDVVQIVKKKEKDE------------------------GGRGRFKSHSNVP--------------ARISDREKKAPLKT---
>BORYspha
---------------------------------------------------------------------------------------------------------------------------------------------------------------------------------MGIIEKIREIEAEMARTQKNKATEYHLGQLKAKIAKLRTQLLEPPKGS-SGAGEGFEVTKFGHGRVALIGFPSVGKSTLLTLLTGTHSEAASYEFTTLTCIPGIIHYNDTKIQLLDLPGIIEGASEGKGRGRQVIAVSKSSDIVLMVLDASKSEG--HRQILTKELEAVGLRLNKRPPQIYFKKKKTGGISFNSTLALTHVDE---KLCYQILHEYKIHNAEVLFREDATVDDLIDVIEGNRKYMKCIYVYNKIDVIGIDDVDKLARQPNSVVISCNLKLNLDRLLARMWEEMGLVRVYTKPQGQQPDFTDPVVLSTDRGGCSVEDFCNHIHRNLLKDVKYVLVWGTSARHYPQHCGLQHVLHDEDVVQIVKKKERED------------------------GGRGRFKSHSTAP--------------ARISDREKKAPLKT---
