# Supplementary material for: Orchid Phylotranscriptomics: The Prospects of Repurposing Multi-Tissue Transcriptomes for Phylogenetic Analysis and Beyond
Source: Front Plant Sci. 2022 May 27;13:910362. doi: 10.3389/fpls.2022.910362 (PMC9196242; doi:10.3389/fpls.2022.910362)
Supplement: Supplementary file 4 [file Data_Sheet_3.zip › ortho_MSA/r1/OG0009105.fa]

>PHRAlind
MEEASNGNQAPYPPADDDEPIVGPGPAPRARPKRPLQFEQAFLDALPSAHMYEKSYMHRDVVTHVAVSAADFFITGSNDGHIKFWKKKPVGIEFAKHFRSHLGPIEGLAVSVDGLFCCTISSDQSVKIYDVVNYDMMVMMRLPFTPGAVEWVYKQGDVKAKLAITDRNSHFVHVYDAHAGSNEPIISREIHMSPVKVMRFNPIYDTVISADAKGVLDYWSPTTLQFPENGVNFRLKTETNLFDIAKFKTTVSAIEVSLNGNQFAITSPDRRIRVYWFKTGKFRRVYDESLEVAQDLQRSDASLYRLEAIDFGRRMAVEREIEKTESAPQANAIFDESCNFLLYPTLLGIKIVNLHTNKVARILGKVENNDRFLRIALYQGDKSSKKIRKIPSAAANVNDAKDPLVDPTLLCCAFKKHRIYLFSRREPEEPEDATKGRDVFNEKPPPEELLAVSDIGKDVTTSLPDSVVLHTSLGDIHTRLYPEECPKTVENFTTHCKNGYYDNLIFHRVIKGFMIQTGDPLGDGTGGQSIWGREFEDEFHKSLRHDRPFTISMANAGPNTNGSQFFITTVATPWLDNKHTVFGRVVKGMDVVQAIEKVKTDRNDKPYQDVKIVNVTVPKS
>GYMNodor
MEEASNGKLAPDPPAEGDEPIVGPGPAPRACFKRPLQFEQTFLDALPSAHMYEKSYMHRDVVTHVAVSAADFFITGSYDGHLKFWKKKPTGIEFAKHFRSHLGPIEGLAVSVDGLFCCTISSDQSVKIYDVVNYDMMVMLRLPFVPGAVEWVYKQGDVKAKLAISDFHSHFVHVYDAHAGSYEPILSREIHMAPLKVMRYNHTYDIVISADVKGVLEYWSPTTLKFPEEGLSFRLKTDTNLFDIAKSKTTVSAIEVSSDGNQFAVTSPDRRIRIYWFRTGKMRRVYDESLEVAQDLQRSDAPLYRLEAIDFGRRMAVEREIEKSENAAQANAIFDDSCNFLLYATLLGIKIVNLHTNKVARILGKVENNDRFLRIALYQGDKSSKKLRKIPSAAVNVNDTKDPLMDPTLLCCAFKKHRIYLFSRREPEEPEDSTKGRDVFNEKPPPDELLAVSDIGKSVNSSIPDSLVLHTSLGEIHVRLYPEECPKTVENFTTHCRNGYYDNLIFHRVIKGFMIQTGDPLGDGTGGQSIWGREFEDEFHKSLRHDRPFTLSMANAGPNANGSQFFITTVATPWLDNKHTVFGRVVKGMDVVQLIEKVKTDRNDKPYQDVKIVNVTVPKS
>HAEMdisc
MEEALNGNPKPDPPAEDDDRIVGPGPAPRARFKRPLQFEQAFLDALPSVHMYEKSYMHRDVVTHVAVSASDFFITGSFDGHLKFWKKKPVGIEFAKHFRSHLGPIEGLAVSVDGLFCCTISSDQSVKIYDVVNYDMMVMLRLPFVPGAVEWVYKQGDVKARLAISDRHSHFVHVYDAHAGSNEPIVSREIHMGPLKVMRYNHTYDIVISADDKGVLEYWSPTTLKFPEDGVSFRLKTDTNLFDIVKSKTTVSAIELSSDGNQFAITSPDRRIRVYWFKTGKVRRVYDESLEVAQDLQRSDAPLYRLEAIDFGRRMAVEREIEKTESAPQTNAIFDESCNFLIYSTLLGIKIVNLQTNKVARILGKVENNDRFLRIALYQGDKSSKKLRKIPSAAANVNDAKEPLMDPTLLCCAFKKHRIYLFSRREPEEPEDATKGRDVFNEKPPPDELLAVSDIGKSVTSSLPESVVLHTSLGDIHIRLYPEECPKTVENFTTHCRNGYYDNLIFHRVIKGFMIQTGDPLGDGTGGQSIWGREFEDEFHKSLRHDRPFTLSMANAGPNTNGSQFFITTVATPWLDNKHTVFGRVAKGMDVVQLIEKVKTDRSDKPYQDVKIVNVTVPKS
>SERAvome
MEQASNGKLAPDPPAEGDEPIVGPGPAPRACSKRPLQFEQTFLDALPSAHMYEKSYMHRDVVTHVAVSAADFFITGSYDGHLKFWKKKPTGIEFAKHFRSHLGPIEGLAVSVDGLFCCTISSDQSVKIYDVVNYDMMVMLRLPFVPGAVEWVYKQGDVKAKLAISDRHSHFVHVYDAHAGSHEPIVMREVHMAPLKVMRYNHTYDTVISADVKGVLEYWSPTTLKFPEEGLSFRLKTDTNLFDIAKSKTTVSAIEVSSDGNQFAVTSPDRRIRIYWFRTGKMRRVYDESLEIAQDLQRSDAPLYRLEAIDFGRRMAVEREIEKSENAPQANAIFDDSCNFLLYATLLGIKIVNLHTNKVVRILGKVENNDRFLRIALYQGDKSSKKLRKIPSAAVNVNDTKDPLMDPTLLCCAFKKHRIYLFSRREPEEPEDSTKGRDVFNEKPPPDELLAVSDIGKSVNSSIPDSVVLHTSLGEIHIRLYPEECPKTVENFTTHCRNGYYDNLIFHRVIKGFMIQTGDPLGDGTGGQSIWGREFEDEFHKSLRHDRPFTLSMANAGPNANGSQFFITTVATPWLDNKHTVFGRVVKGMDVVQLIEKVKTDRNDKPYQDVKIVNVTVPKS
>CRYPlept
MEEASNGKPVPDHSAEDDEPIAGPGRAPTARLKRPLQFEQAFLDALPSAHMYEKSYMHRDVVTHVAVSAADFLITGSYDGHLKFWKKKPVGIEFAKHFRSHLGPIEGLAVSVDGLFCCTISSDQSVKIYDVVNYDMMVMLRLPFVPGAVEWVYKQGDVKAKLAISDRHSRFVHVYDAHSGSSDPIVSREIQMGPLEVMRYNHTYDIVISADVKGVLEYWSPATLKFPEDGVSFRLKTDTNLFDVAKSKTTVSAIEVSSDGNQFAVTSPDRRIRVYWFRTGKMRRVYDESLEVAQDLQRSDTPLYRLEAIDFGRRMAIEREIEKTESAPQANAIFDESCNFLLYATLLGIKIVNLHTNKVARILGKVENNDRFLRIALYQGDKSSKKLRKIPSVAVNVNDAKEPLVDPSLLCCAFKKHRIYLFSRREPEEPEDATKGRDVFNEKPPPDELLAVSDIGKSVNSSLPDSVVLHTSLGDIHIRLYPEECPKTAENFTTHCRNGYYDNLIFHRVIKGFMIQTGDPLGDGTGGQSIWGREFEDEFHKSLRHDRPFTLSMANAGPNTNGSQFFITTVATPWLDNKHTVFGRVAKGMDVVQLIEKVKTDRNDRPYQDVKIVNVTVPKS
>ERYCpuss
MDEASNGS-TTNSSAVEDEPIVGPNLAPRSRPKRPLKFEQTFLDTLPSSAMYEKSYMHRDVVTHVAVSAADFLITGSFDGHLKFWKKKPVGIEFAKHFRSHLGPIEGLAVSVDGLFCCTISSDQSVKIYDVVNYDMMVMLQLPYVPGAIEWVYKQGAVKAKLAISERYSRYVHVYDAHSGSNEPIVSSQIHMTPVRVMRYNPVYDTVISADTKGVLEYWCPKTLQFSEFWVSFRLKTDTNLFDIAKSKTTVSAIEVSSDGDQFVVTSPDRRIRVYRFKTGKMLRMYDESLEVAQDLQRSDVPLYHLEAIDFGRRMAVEREIEKTENVPQPNAIFDESCNFLLYATLLGIKIVNLHTNKVARILGKVENNDRFLRIALYQGDKSSKKIRKIPSAASNVNDAKEPLVDPTLVCCAFKKHRVYLFSRREPEEPEDSTKGRDVFNEKPPPEELLSVSDIGKDVTSSLPDSMIFHTSLGDIHLRLYPEECPKTVENFTTHCRNGYYDNLIFHRVIKGFMIQTGDPLGDGTGGQSIWGREFEDEFHKSLRHDRPFTLSMANAGPNTNGSQFFITTVATPWLDNKHSVFGRVVKGMDVVQAIEKVKTDRNDKPYQDVKIVNVTVPKS
>GOODfuma
MEEASNGIPKPDPPAEDNEPIVGPGPAPRARFKRPLQFEQAFLDALPSVHMYEKSYMHRDVVTHVAVSASDFFITGSCDGHLKFWKKKAVGIEFAKHFRSHLGPIEGLAVSVDGLFCCTISSDQSVKIYDVVNYDMMVMLRLPFVPGAVEWVYKPGDVKAKLAISDRHSHFVHVYDTHAGSNEPIISREIHMGPLKVMRYNHTYDIVISADDKGVLEYWSPTTLKFPEDGVSFRLKTDTNLFDIVKSKTTVSAIEISSDGNQFAITSPDRRIRVYWFKTGKVRRVYDESLEVAQDLQRSDAPLYRLEAIDFGRRMAVEREIEKTESAPQANAIFDESCNFLIYSTLLGIKIVNLHTNKVARILGKVENNDRFLRIALYQGDKSSKKLRKIPSAAANVNDAKEPLMDPTLLCCAFKKHRIYLFSRREPEDPEDATKGRDVFNEKPPPDELLAVSDIGKSVTSSLPESVVLHTSLGDIHIRLYPEECPKTVENFTTHCRNGYYDNLIFHRVIKGFMIQTGDPLGDGTGGQSIWGREFEDEFHKSLRHDRPFTLSMANAGPNTNGSQFFITTVATPWLDNKHTVFGRVAKGMDVVQLIEKVKTDRSDKPYQDVKIVNVIVPKS
>CALAtsoo
MEEASNVKATPDSPAKEDEPIVGPGPAPRARPKRPLKFEQAFLDTLPSAHMYEKSYMHRDVVTHVAVSAADFLITGSYDGHLKFWKKKPVGIEFSKHFRSHLGPIEGLAVSVDGLFCCTISSDQSVKIYDVVNYDMMVMLRLPFVPGAVEWVYKQGAVKAKLAISERHSNFVHVYDVHAGSNEPIVSREIHMEPLKVMRYNHIHDTVISADAKGVLEYWSPTTLQFPEDGVSFRLKTDTNLFDIAKSKTTVSAIEVSSDGKHFAITSPDRRIRVYRFKTGKMWRMYDESLEVAQVLQRSDVPLYRLEAIDFGRRMAVDREIEKTESAPQANAIFDESCNFLIYATLLGIKIVNLHTNKVARILGKVENNDRFLRIALFQGDKSSNKIRKMPSMTVNVNDAKEPLVDPTLFCCAFKKHRIYLFSQREPEEPEDATKGRDVFNEKPPPDELLSVSDIGKAVTSSVPDSVILHTSLGDIHTRLYPEECPKTVENFTTHCRNGYYDNLIFHRVIKGFMIQTGDPLGDGTGGQSIWGREFEDEFHKSLRHDRPFTLSMANAGQNTNGSQFFITTVATPWLDNKHTVFGRVVKGMDVVQGIEKVKTDRNDKPYQDVKIVNVTVPKS
>PHALcorn
MEEASNGNTAANSPAEEDEPIVGPGPAPRARPKRPLKFEQAFLDTLPSAHMYEKSYMHRDVVTHVAVSAADFLITGSYDGHLKFWKKKPVGIEFAKHFRSHLGPIEGLAVSVDGLFCCTISSDQSVKIYDVVNYDMMVMLRLSFVPGAVDWVYKQGAVKAKLAISERHSRFVHVYDAHAGSNDPIVSREIHMGPLKVMKYNHIYDTVISADAKGVLEYWNPATLQFPEDGVSFRLKTDTNLFDIAKSKTTVSAIEVSSDGKQFAVTSPDRRIRVYRFKTGKMWRMYDESLEVAQDLQRSDVPLYRLEAIDFGRRMAVEREIEKTESAPQSNAIFDESCNFLLYATLLGIKIVNLHTNKVARILGKVENNDRFLRIALYQGDKSSKRIRKIPSAAANVNDAKEPLVDPTLFCCAFKKHRIYLFSQREPEEPEDATKGRDVFNEKPPPDELLAVSDIGKAVTSSLPDSVVLHTSLGDIHTRLYPEECPKTVENFTTHCRNGYYDNLIFHRVIKGFMIQTGDPLGDGTGGQSIWGREFEDEFHKSLRHDRPFTLSMANAGPNTNGSQFFITTVATPWLDNKHSVFGRVVKGMDVVQAIEKVKTDRNDKPYQDVKIVNATVPKS
>CALAcreb
MEEIPNGKAIPDLSVDDDELVVGPGPVPRARLKRPLQFEQAFLDILPSAHMYEKSYMHRDVVTHVAVSAADFFITGSYDGHLKFWKKKPVGIEFAKHFRSHLGPIEGLAVSVDGLFCCTISSDQSVKIYDVVNYDMMVMLRLPFIPGAVEWVYKQGDIKAKLAISERHSNFVHVYDAHAGSNEPIVSREIHMSPLKVLRYNHTYDTVISADVKGVLEYWSPTTLKFPEDGVSFRLKTDTNLFDIAKSKTTISSIEVSSDGNQFVVTSPDRRIRVFWFRTGKMRRVYDESLEVAQDLQRSDAPLYRLEAIDFGRRMAVEREIEKTESAPQANAIFDESCNFLLYATLLGIKIVNLHTNKVARILGKVENNDRFLRIALYQGDKSSKKLQKIPSAAVNVNDAKEPLMDPSLLCCAFKKHRIYLFSQREPEEPEDATKGRDVFNEKPPPDELLAVSDIGKSVNSSLPDSVVLHTSLGEIHVRLYPEECPKTVENFTTHCRNGYYDNLIFHRVIKGFMIQTGDPLGDGTGGQSIWGREFEDEFHKSLRHDRPFTLSMANAGPNTNGSQFFITTVATPWLDNKHTVFGRVAKGMDVVQLIEKVKTDRGDKPYQDVKIVNVTVPKS
>EPIPaphy
EEEASIGQPARDTPVEEDEPMVGPGPCPPSRPKRALRFEQAFLDALPSAHMYEKSYMHRDVVTHVAVSAADYLITGSYDGHLKFWKKKPAGIEFAKHFRSHLSPIEGLAVSSDGLLCCTISNDHSVKIYDVLNYDMMVMLRLSFIPGAVEWAYKQGDVKAKLAISDRISRFVHVYDAHGGSNEPLVSREIHMCPLNVMRYNHLHDTVISADAKGVIEYWNPTTLQFPEDRVSFRLKTDTDLFDIAKSKTTVSSIEVSSDGLLFAIASPDRRIRVYRFKTGKMWRMYDESLEVAQDLQRSDSPLYRLDAIDFGRRMAVEREIEKTESVPQPNAIFDESCNFLIYATLLGIKIVNLHTNKVARILGKAENNDRFLRIVLYQGDKSSKKIRRIPSASSNANDAKEPLVDPTLLCCAFKKHRIYLFSRREPEEPEDATKGRDVFNEKPPPDELLAASDIGKAVTTSLPDCVTMHTSLGEIHLKLYPEECPKTVENFTTHCRNGYYDNLIFHRVIKGFMIQTGDPLGDGTGGQSIWGREFEDEFHKSLRHDRPFTLSMANAGPNTNGSQFFITTVATPWLDNKHSVFGRVAKGMDVVQGLEKVKTDRNDRPYQDVKIVNVTVPKP
>LIMOabor
MEEASAGNLAPDPPVEDDEPIVGPGPATRARPKRPLKFEQAFLDTLPSAHMYEKSYMHRDVVTHVAVSAADFLITGSYDGHLKFWKKKPVGIEFAKHFRSHLGPIEGLAVSVDGLFCCTISSDQSVKIYDVVNYDMMVMLRLPFVPGAVEWVYKQGDVKAKLAISDRHSHFVHVYDAHAGSNEPIVSREIHMAPLKVMRYNHMYDTVISADARGVLEYWSPTTLQFPEDGVSFRMKTDTNLFDIAKSKTTVSSIEVSSDGKQFAITSPDRRIRVYRFKTGKLWRVYDESLEVAQDLQRSDAPLYRLEAIDFGRRMAIEREIEKTESAPQENAIFDESCNFLLYATLLGIKIVNLHTNKVARILGKVENNDRFLRIALYQGDNSSKKIRKIPSAAANANDAKEPLVDPTLLCCAFKKHRIYLFSRREPEEPEDATKGRDVFNEKPPPDELLAVSDIGKAATSSLPDCVVLHTSLGDIHIRLYPEECPKTVENFTTHCRNGYYDNLIFHRVIKGFMIQTGDPLGDGTGGQSIWGREFEDEFHKSLRHDRPFTLSMANAGQNTNGSQFFITTVATPWLDNKHSVFGRVVKGMDVVQAIEKVKTDRNDKPYQDVKIVNVTVPKA
>PAPHconc
MEEASNGNPAPDPPVEDDEPIVGPGPAPRTRPKRPLQFEHAFLDALPSAHMYEKSYMHRDVVTHVAVSAADFFITGSNDGHIKFWKKKPVGIEFAKHFRSHLGPIEGLAVSVDGLLCCTISSDQSVKIYDVVNYDMMVMMRLPFVPGAVEWVYKQGDVKAKLAITDRHSHFVHVYDAHAGSNEPIISREIHMSPVKVMRYNHVYDTVISADAKGVLEYWSPTTLQFPEDGVNFRLKTETNLFDIAKFKTTVSAIEVSLNGNQFVITCPDRRIRVYWFKTGKLRRVYDESLEVAQDLQRSDAPLYRLEAIDFGRRMAVEREIEKTEIAPQANAIFDESCNFLLYPTLLGIKIVNLHTNKVARILGKVENNDRFLRIALYQGDKSSKKIRKIPSAAANVNDAKDPLVDPTLLCCAFKKHRIYLFSRREPEEPEDATKGRDVFNEKPPPEELLAVSDIGKSVTTSLPDSVVLHTSLGDIHTRLYPEECPKTVENFTTHCKNGYYDNLIFHRVIKGFMIQTGDPLGDGTGGQSIWGREFEDEFHKSLRHDRPFTVSMANAGPNTNGSQFFITTVATPWLDNKHSVFGRVVKGMDVVQAIEKVKTDRNDKPYQDVKIVNVTVPKS
>EPIPhell
MEEASTGNSAPDPPAENDEPIVGPGPAPRTRPKRPLKFEQAFLDALPSAHMYEKSYMHRDVVTHVAVSAADFLITGSYDGHLKFWKKKPMGIEFAKHFRSHLGPIEGLAVSVDGLFCCTISSDHSVKIYDVVNYDMMVMLRLPFVPGAVEWVYKQGDVKAKLAISDRHSHFVHVYDAHAGSNEPIVSREIHMGPLKVMRYNHMYDTVISADVRGVLEYWSPKTLQFPEDGVSFRMKTDTNLFDIAKSKTTVSAIEVSSDGKQFAITSPDRRIRVYRFKTGKLWRVYDESLEVAQDLQRSDAPLYRLEAIDFGRRMAVEREIEKTESAPQENAIFDESCNFLLYATLLGIKIVNLHTNKVARILGKVENNDRFLRIALYQGDKSSKKIRKIPSAAANVNDAKEPLVDPTLLCCAFKKHRIYLFSRREPEEPEDATKGRDVFNEKPPPDELLAASDIGKAVTTSLPDCVVLHTSLGDIHIRLYPEECPKTVENFTTHCRNGYYDNLIFHRVIKGFMIQTGDPLGDGTGGQSIWGREFEDEFHKSLRHDRPFTLSMANAGPNTNGSQFFITTVATPWLDNKHSVFGRVVKGMDVVQAIEKVKTDRNDKPYQDVKIVNVTVPKS
>MOLIcapi
MEENQNGNPPADPPENDEELIIGPGPAARPRHKRPLQFEQAFLDALPSAHMYEKSYMHRDVVTHVAVSPAEFFITGSSDGHLKFWKKKAAGIEFAKHFRSHLGPIEGLSVSVDGLYCCTISNDQSVKIYDVVNYDMMVMMRLPYVPGTVEWVYKQGDVKPKLAISERNSSSVHIYDALAGSNEPLLSLEIHLGPIKVMKYNHMYDTVISADAKGVLEYWCPTTLKFPENTVSFKLKTDTNLFDIAKCKTTVSAIEVSSDGNQFAVTSPDRRIRVFWFKTGKLRRVYDESLEVAQDLQRSDAPLYRLDAIDFGRRMAVEKEIEKTESAPQPNAVFDESCNFLIYATLLGIKIVNLHTNKVARILGKVENNDRFLRIALYQGDRNNKKVRKIPASAVNVNENKEPFTDPTLLCCAFKKHRIYLFSRREPEEPEDATKGRDVFNEKPPPEELLAVSDIGKTTTTSLPDSVVLHTSLGDIHMRLYPEECPKTVENFTTHCRNGYYDNLIFHRVIKGFMIQTGDPLGDGTGGQSIWGREFEDEFHKSLRHDRPFTLSMANAGPNTNGSQFFITTVATPWLDNKHTVFGRVVKGMDVVQAIEKVKTDKNDKPYQDVKILNVTVPKS
>SELEaequ
MEESSNGKPAPDPPAEDDEPIVGPGPAPRAHLKRPLQFEQAFLDALPSAHMYEKSYMHRDVVTHVAVSAADFFITGSNDGHIKFWKKKPVGIEFAKHFRSHLGPIEGLAVSVDGLFCCTISGDQSVKIYDVVNYDMMVMMRLPFVPGAVEWVYKQGDVKAKLAITDRHSHFVHVYDAHAGSNEPIISREIHMSPVKVMRYNHIYDSVISADAKGVLEYWSPTTLQFPEDGVNFRLKTETNLFDIAKSKTTVSAIEVSLNGNQFAITSPDQRIRVYWFKTGKLRRVYDESLEVAQDLQRSDAPLYRLEAIDFGRRMAVEREIEKTETTPQANAIFDESCNFLLYATLLGIKIVNLHTNKVARILGKVENNDRFLRIALYQGDKSSKKIRKIPSAAANVNDAKDPLVDPTLLCCAFKKHRIYLFTRREPEEPEDATKGRDVFNEKPPPEELLAVSDIGKAVTTSLPDSVVLHTSLGDIHIRLYPEECPKTVENFTTHCKNGYYDNLIFHRVIKGFMIQTGDPLGDGTGGQSIWGREFEDELHKSLRHDRPFTVSMANAGPNTNGSQFFITTVATPWLDNKHSVFGRVVKGMDVVQAIEKVKTDRNDKPYQDVKIVNVTVPKS
>CREMappe
MEEDLNGKLAPGSPAAEDVAIVGPGPAPHARRKRPLKFEQAFLDTLPSAHMYEKSFMHRDVVTHVAVSAADFLITGSYDGHLKFWKKKPVGIEFAKHFRSHLGPIEGLAVSVDGLFCCTISSDQSVKIYDVVNYDMMVMLRLPFIPGAVEWVYKQGAVKAKLAISERHSHLVHVYDAHAGSNEPIVSREIHMGPLKVMRYNHVYDAVISADAKGVLEYWSPTTLQFPEDGVSFRLKTDTNLFDIAKSKTTVSAIEVSSDGKQFAITSPDRRIRVYRFKTGKIWRMYDESLEVAQDLQRSDAPLYRLEAIDFGRRMAVDREIEKTESAPQANAIFDESCNFLIYATLLGIKIVNLHTNKVARILGKVENNDRFLRIALYQGDKSSKKIRKIPSAAANVNDAKEPLVDPTLFCCAFKKHRVYLFSQREPEEPEDATKGRDVFNEKPPPEELMAVSDIGKSVTSSLSDSVVLHTSHGEIHAKLYPEECPKTAENFTTHCRNGYYDNLIFHRVIKGFMIQTGDPLGDGTGGQSIWGREFEDEFHKSLRHDRPFTLSMANAGPNTNGSQFFITTVATPWLDNKHTVFGRVVKGMDVVQAIEKVKTDRGDKPYQDVKIVNVTVPKS
>CYPRflav
MEEASNGKLAPDPPAEDDEPNVGPGPAPRARAKRPLQFEQAFLDALPSAHMYEKSYMHRDVVTHVAVSAADFFITGSNDGHIKFWKKKPVGIEFAKHFRSHLGPIEGLAVSVDGLFCCTISSDQSVKIYDVVNYDMMVMMRLPFTPGAVEWVYKQGDVKAKLAITDRHSHFVHVYDAHAGSNEPIISKEIHMSPVKVMRYNHIYDTVISADAKGILEYWSPTTLGFPEDGVNFRFKTDTNLFDIAKLKTTVSAIEVSLNGNQFAITSPDRRIRVYWFKTGKLRRVYDESLEVAQDLQRSDAPLYRLEAIDFGRRMAVEREIEKTEIAPQANAIFDESCNFLLYATLLGIKIVNLHTNKVARILGKVENNDRFLRIALYQGDKNSKKIRKIPSAAANVNDAKDPLMDPTLLCCAFKKHRIYLFSRREPEEPEDATKGRDVFNEKPPPEELLSVSDIGKAVTSSLPESVVLHTSLGDIHIRLYPEECPKTVENFTTHCKNGYYDNLIFHRVIKGFMIQTGDPLGDGTGGQSIWGREFEDEFHKSLRHDRPFTVSMANAGPNTNGSQFFITTVATPWLDNKHSVFGRIVKGMDVVQGIEKVKTDRNDKPYQDVKIVNVTVPKS
>CEPHdama
MEEASTGNSAPDPQAEDDEPIVGPGPAPRSRPKRPLKFEQAFLDALPSAHMYEKSYMHRDVVTHVAVSAADFLITGSSDGHLKFWKKKPVGIEFAKHFRSHLGPIEGLAVSVDGLFCCTISSDLSVKIYDVVNYDMMVMLRLPFVPGAVEWVYKQGDVKAKLAISDRQSHFVHVYDAHAGSNEPIVSREIHMGPLKIMRYNHMYDTVISADARGVLEYWSPTTLQFPEDGVSFRLKTDTNLFDIAKSKTTVSAIEVSSDGKQFAITSPDRRIRVYRFKTGKLWRVYDESLEVAQDLQRSDAPLYRLEAIDFGRRMAVEREIEKTENAPQENAIFDESCNFLLYATLLGIKIVNLHTNKVARILGKVENNDRFLRIALYQGDKSSKKIRKIPSAAVNVNDAKEPLVDPTLLCCAFKKHRIYLFSLREPEEPEDATKGRDVFNEKPPPDELLAVSDIGKSVTTSLPDCVVLHTSLGDIHIRLYPEECPKTVENFTTHCRNGYYDNLIFHRVIKGFMIQTGDPLGDGTGGQSIWGREFEDEFHKSLRHDRPFTLSMANAGPNTNGSQFFITTVATPWLDNKHSVFGRVVKGMDVVQAIEKVKSDRNDKPYQDVKIVNVTVPKF
>EPIPpurp
-----------------------------------------------------------------------------------------------------------MQVSVDGLFCCTISSDQSVKIYDVVNYDMMVMLRLPFVPGAVEWVYKQGDVKAKLAISDRHSHFVHVYDAHAGSNEPIVSREIHMGPLKVMRYNHMYDSVISADVRGVLEYWSPKTLQFPEDGVSFRMKTDTNLFDIAKSKTTVSAIEVSSDGKQFAITSPDRRIRVYRFKTGKLWRVYDESLEVAQDLQRSDAPLYRLEAIDFGRRMAVEREIEKTESAPQENAIFDESCNFLLYATLLGIKIVNLHTNKVARILGKVENNDRFLRIALYQGDKSSKKIRKIPSAAANVNDAKEPLVDPTLLCCAFKKHRIYLFSRREPEEPEDATKGRDVFNEKPPPDELLAASDIGKAVTTSLPDCVVLHTSLGDIHIRLYPEECPKTVENFTTHCRNGYYDNLIFHRVIKGFMIQTGDPLGDGTGGQSIWGREFEDEFHKSLRHDRPFTLSMANAGPNTNGSQFFITTVATPWLDNKHSVFGRVVKGMDVVQAIEKVKTDRNDKPYQDVKIVNVTVPKS
>GASTelat
MEEDSNGKVTPEIPAEEDEAVVGPGPAPRARPKRPLKFEHAFLDALPSAHMYEKSYMHRDVVTHVAVSAADFLITGSYDGHLKFWKKKPVGIEFAKHFRSHLGPIEGLAVSVDGLFCCTISNDQSVKIYDVVNYDMMVMLRLPFVPGAVEWVYKQGDVKSKLAISDRHSRFVHVYDAHAGSNEPIVSREVHMGPLKVMRYNHMYDTVISADGKGILEYWSPTTLQFLEDRVSFKLKTDTNLFEIAKSKTTVSAIEVSSDGKQFAIMSPDRRIRVYRFKTGKLWRTYDESLEVAQDLQRSDAPLYRLEAIDFGRRMAVEREIEKTESAPLANAIFDESCNFLIYATLLGIKIVNLHTNKVARILGKVENNDRFLRIALYQGDKSSKKIRKIPSTAANVNDAKEPLVDPTLLCCAFKKHRIYLFSRREPEEPEDATKGRDVFNEKPPPEELLAVSDIGKAVTTSFPDSVVLHTSLGDIHLRLYPEECPKTVENFTTHCRNGYYDNLIFHRVIKGFMIQTGDPLGDGTGGQSIWGREFEDEFHKSLRHDRPFTLSMANAGPNTNGSQFFVTTVATAWLDNKHSVFGRVVKGMDVVQAIEKVKTDRNDKPHQDVKIVNVTVPKS
>EPIDfulg
MEEASNDKLKPGSPAEEDEPIVGPGPAPRARHKRPLKFEQTFLDTLPSALMYEKSYMHRDVVTHVAVSAADFLITGSYDGHLKFWKKKPVGIEFAKHFRSHLGPIEGLAVSVDGLFCCTISSDQSVKIYDVVNYDMMVMLRLPYVPGAVEWVYKQGAVKAKLAISERHAHFVHVYDAHAGSNEPIISREIHMGPLKVMRYNHINDTVISADARGILEYWSPTTLQFPQDGVSFRLKTDTNLFDIAKSKTTVSAIEVSSDGKHFAITSPDRRIRVYRFKTGKIWRMYDESLEVAQDLQRSDVPLYRLEAIDFGRRMAVEREIEKTESAPPANAIFDESCNFLLYATLLGIKIVNLHTNKVARILGKVENNDRFLRIALYQGDKSSKKIRKLPSVAANVNDAKEPLVDPTLFCCAFKKHRIYLFSRREPEEPEDATKGRDIFNEKPPPEELLAVSDIGKSVTSSLPDSVVLHTSLGDIHARLYPEECPKTVENFTTHCRNGYYDNLIFHRVIKGFMIQTGDPLGDGTGGQSIWGREFEDEFHKSLRHDRPFTLSMANAGPNTNGSQFFITTVATPWLDNKHSVFGRVVKGMDVVQAIEKVKTDRNDKPYQDVKIVNVTVPKS
>CHILsemi
MEDTSNGKPVPDPCAEDDELILGPAPASRARLKRPLQFEKAFLDALPSAHMYEKSYMHRDVVTHVAVSAADFFITGSFDGHIKFWKKKPVGIEFAKHFKSHLGPIEGLAVSVDGLFCCTISSDQSVKIYDVVNYDMMVMLRLPFVPGAVEWVYKQGDVKAKLAISDRHSRFVHVYDAHAGSSEPIISREIHVGPLKVMRYNHTYDIVISSDVKGVLEYWSPRTLKFPEDGLNFRFKTDTNLFDIAKSKTTVSAIEVSSDGNQFAVTSPDRRIRVFWFITGKMRRVYDESLEVAQDLQRSDAPLYRLEAIDFGRRMAVEREIEKTESAPQANAIFDESCNFLLYATLLGIKVVNLHTNKVARIFGKVENNDRFLRIALYQGDKSSKKLRKIPSAAANVNDAKEPLVDPSLLCCAFKKHRIYLFSRREPEEPEDATKGRDVFNEKPPPDELLAVSDIGKSVNSSLPDSVVLHTSLGDIHLKLYPEECPKTAENFTTHCRNGYYDNLIFHRVIKGFMIQTGDPLGDGTGGQSIWGREFEDEFHKSLRHDRPFTLSMANAGPNTNGSQFFITTVATPWLDNKHTVFGRVFKGMDVVQLIEKVKTDRNDRPYQDVKIVNVTVPKS
>HABElong
MEEASSGKSAQDLPTDDDGHMVGPSPAPRACIKRLLQFEQTFLDTLPSAHMYEKSYMHRDVVTHVAVSATDFFITGSYDGHLKFWKKKPTGIEFAKHFRSHLGPIEGLTVSVDGLFCCTISSDQSVKIYDVVNYDMMVMLRLPFVPGAVEWVYKQGDVKAKLAISDCHSRFVNVYDVHAGSNEPLVSREIHMVPLKVMRYNHTYDIVISADIKGVLEYWSPTTLKFPEDGISFRLKTDTNLFDIAKSKTSVSSIEVSSDGNQFAVTSPDRRIRIYWFRTGKMRRVYDESLEVAQDLQRSDAPLYRLEAIDFGRRMAVEREIEKFETAPQANAIFDESCNFLLYATLLGIKIVNLHTNKVARILGKVENNDRFLRIALYQGDKSSKKLRKIPSAAVNVNDAKEPLMDPTLLCCAFKKHRIYLFSRREPEEPEDATKGRDVFNEKPPPDELLAVSDIGKSVSSSIPDSVVLHTSLGEIHIRLYPEECPKTVENFTTHCKNGYYDNLIFHRVIKGFMIQTGDPLGDGTGGQSIWGREFEDEFHKSLRHDRPFTLSMANAGPNTNGSQFFITTVATPWLDNKHTVFGRVVKGMDVVQLIEKVKTDRNDKPYQDVKIVNVTVPKF
>CYMBmann
MEEASNGKPTPRSPAEEDEPIVGPGPAPRARHKRPLKFERAFLDTLPSAHMYEKSYMHRDVVTHVAVSAADFLITGSYDGHLKFWKKKPIGIEFAKHFRSHLGPIEGLAVSVDGLFCCTISSDQSVKIYDVVNYDMMVMLRLTYVPGAVEWVYKQGAVKAKLAISERHSRFVHVYDAHSGSNEPIVSREIQMGPLRVMRYNHIFDTVISADARGVLEYWSPTTLQFSEDWVSFRLKTDTNLFDIAKSKTTVSAIEVSSDGNQFAITSPDRRIRVYRFKTGKILRMYDESLEVAQDLQRSDVPLYGLEAIDFGRRMAVEREIEKTESVPQANAIFDESCNFLLYATLLGIKIVNLHTNKVARILGKVENNDRFLRIALYQGDKSSKKIRKIPSVAANVNDAKEPLVDPTLFCCAFKKHRVYLFSQREPEEPEDATKGRDVFNEKPPPEELLAVSDIGKAATSSLPDSLVLHTSLGDIHLRLYPEECPKTVENFTTHCRNGYYDNLIFHRVIKGFMIQTGDPLGDGTGGQSIWGREFEDEFHKSLRHDRPFTLSMANAGPNTNGSQFFITTVATPWLDNKHTVFGRVVKGMDVVQAIEKVKTDRNDKPYQDVKIVNVTVPKS
>PAPHhirs
MEEASNGNPAPDPPAEDDEPIVGPGPAPRTRPKRPLQFEHAFLDALPSAHMYEKSYMHRDVVTHVAVSAADFFITGSNDGHIKFWKKKPVGIEFAKHFRSHLGPIEGLAVSVDGLLCCTISSDQSVKIYDVVNYDMMVMMRLPFVPGAVEWVYKQGDVKAKVAITDRHSHFVHVYDAHAGSNEPIISREIHMSPVKVMRYNQVYDTVISADAKGVLEYWSPTTLRFPEDGINFRLKTETNLFDIAKFKTTVSAIEVSLDGKQFVITSPDRRIRVYWFKTGKLRRVYDESLEVAQDLQRSDAPLYRLEAIDFGRRMAVEREIEKTEIAPQANAIFDESCNFLLYPTLLGIKIVNLHTNKVARILGKVENNDRFLRIAVYQGDKSSKKIRKIPSAAANVNDAKDPLVDPTLLCCAFKKHRIYLFSRREPEEPEDATKGRDVFNEKPPPEELLAVSDIGKSVTTSLPDSVVLHTSLGDIHTRLYPEECPKTVENFTTHCKNGYYDNLIFHRVIKGFMIQTGDPLGDGTGGQSIWGREFEDEFHKSLRHDRPFTVSMANAGPNTNGSQFFITTVATPWLDNKHSVFGRVVKGMDVVQAIEKVKTDRNDKPYQDVKIVNVTVPKS
>DRAKthyn
-----------------------------------------------------------------------------------------------------------------------------------------------------------------------------------------------------------------------------------------------------------------------------------------MRRVYDESLEVAQDLQRSDTPLYRLEAIDFGRRMAVEREIEKTESAPQANAIFDESSNFLLYATLLGIKVVNLHTNKVARILGKVENNDRFLRIALYQGDKSSKKLRKIPSAAANVNDAKEPLVDPSLLCCAFKKHRIYLFSRREPEEPEDSTKGRDVFNEKPPPDELLAVSDIGKSVNSSLPDSVVLHTSLGDIHIRLYPEECPKTAENFTTHCRNGYYDNLIFHRVIKGFMIQTGDPLGDGTGGQSIWGREFEDEFHKSLRHDRPFTLSMANAGPNTNGSQFFITTVATPWLDNKHTVFGRVVKGMDVVQLIEKVKTDRNDRPYQDVKIVNVTVPKS
>APOSodor
MDDASNGKPAQDLPAEDGAPDIGPGPAPRARPKRPLQFEQAFLDALPSAHMYEKSCMHRDVVTHVVVSAADFFITGSIDGHLKFWKKKPVGIEFAKHFRSHLGPIEGLAVSVDGLFCCTISNDQSVKVYDVVNYDMMLMMRLPYIPSAIEWVYKQGDVKAKLAISERHSRFVHVYDVHSGSNDPMISKEIHMGPLKVMRYNHSYDTVISTDAKGVLEYWNPATLQFPEDGVSFKLKTETNLFDIAKSKTTVSSIEVSSDGKQFVITSPDRRIRVFWFRSGKLRRVYDESLEVAQDLQRSDAPLYRLDAIDFGRRMAVEKEIEKTESAPQPNAVFDESSNFLLYATLLGIKIVNLHTNKVARILGKVENNDRFLKIALYQGDKSNKKVRKIPSAAANVNDTKEPLIDPTLLCCAFKKHRIYLFSRREPEEPEDATKGRDVFNEKPPPEELLAVSDIGKAVTSSLPDNVVLNTSLGDIYLKLYPEECPRTVENFTTHCRNGYYDNLIFHRVIKGFMIQTGDPLGDGTGGQSIWGREFEDEFHKSLRHDRPFTLSMANAGPNTNGSQFFITTVATPWLDSKHTVFGRVIKGMDVVQAIEKVKTDRNDKPYQDVKIVNVTVPKS
>ERYCcris
MEEASNGA-TPDSSAVEDEPIVGPGPARRARPKRPLKFEQAFLDTLPSAAMYEKSYMHRDVVTHVAVSAADFLITGSFDGHLKFWKKKPVGIEFAKHFRSHLGPIEGLAVSVDGLFCCTISTDQSVKIYDVVNYDMMVMLQLPYVPGAIEWVFKQGAVKAKLAISERYSRYVHVYDAHSGSNEPIVSSQIHMTPVRVMRYNHVYDTVISADTKGVLEYWCPKTLQFSEFWVSFRLKTDTNLFDIAKSKTTVSAIEVSSDGDQFVVTSPDRRIRVYRFKTGKILRMYDESLEVAQDLQRSDVPLYHLEAIDFGRRMAVEREIEKTENVPQPNAIFDESCNFLLYATLLGVKIVNLHTNKVARILGKVENNDRFLRIALYQGDKSSKKIRKIPSAASNVNDAKEPLVDPTLVCCAFKKHRVYLFSRREPEEPEDSTKGRDVFNEKPPPEELLSVSDIGKDVTSSLPDSMVFRTSLGDIHLRLYPEECPKTVENFTTHCRNGYYDNLIFHRVIKGFMIQTGDPLGDGTGGQSIWGREFEDEFHKSLRHDRPFTLSMANAGPNTNGSQFFITTVATPWLDNKHSVFGRVVKGMDVVQAIEKVKTDRNDKPYQDVKIVNVTVPKS
>ANOEroxb
MEESLNGNSKPDPPAEPDEPIVGPGRAPRARFKRPLQFEQAFLDALPSVHMYEKSYMHRDVVTHVAVSASDFFITGSYDGHLKFWKKKPVGIEFAKHFRSHLGPIEGLAVSVDGLFCCTISSDQSVKIYDVVNYDMMVMLRLPFVPGAVEWVYKQGDVKAKLAISDRHSHFVHVYDAHAGSNEPIVSREIHMGPLKVMRYNHTYDIVISADDKGVLEYWSPTTLKFPENGVSFRLKTDTNLFDIVKSKTTVSAIEISSDGNQFAITSPDRRIRVYWFKTGKVRRVYDESLEVAQDLQRSDAPLYRLEAIDFGRRMAVEREIEKTESAPQANAIFDESCNFLIYSTLLGIKIVNLHTNKVARILGKVENNDRFLRIALYQGDKSSKKLRKIPSAAANVNDAKEPLMDPTLLCCAFKKHRIYLFSRREPEEPEDATKGRDVFNEKPPPDELLAVSDIGKSVTSSLPESVVLHTSLGDIHIRLYLEECPKTVENFTTHCRNGYYDNLIFHRVIKGFMIQTGDPLGDGTGGQSIWGREFEDEFHKSLRHDRPFTLSMANAGPNTNGSQFFITTVATPWLDNKHTVFGRVAKGMDVVQLIEKVKTDRSDKPYQDVKIVNVTVPKS
>PHAIflav
MEEASTVKATPDSPAKEDDPIVGPGPAPRARPKRPLKFEQAFLDTLPTAHMYEKSYMHRDVVTHVAVSAADFLITGSYDGHLKFWKKKPVGIEFAKHFRSHLGPIEGLAVSVDGLFCCTISSDQSVKIYDVVNYDMMVMLRLPFVPGAVEWVYKQGAVKAKLAISERHSNFVHVYDVHAGSNEPIISKEIHMEPLKVMRYNHIHDTVISADARGVIEYWSPTTLQFPEDGVSFRLKTDTNLFDIAKSKTTVSAIEVSSDGKQFAITSPDRRIRVYRFKTGKMWRMYDESLEVAQVLQRSDVPLYRLEAIDFGRRMAVDREIEKTESAPQANAIFDESCNFLLYATLLGIKIVNLHTNKVARILGKVENNDRFLRIALFQGDKSSKKIRKLPSVAVNVNDAKEPLVDPALFCCAFKKHRIYLFSKREPEEPEDATKGRDVFNEKPPPEELLSVSDIGKAVTSSVPDSVVLHTSLGDIHTRLYPEECPKTVENFTTHCRNGYYDNLIFHRVIKGFMIQTGDPLGDGTGGQSIWGREFEDEFHKSLRHDRPFTLSMANAGQNTNGSQFFITTVATPWLDNKHSVFGRVVKGMDVVQAIEKVKTDRNDKPYQDVKIVNVTVPKS
>THELangu
-----------------------------------------------------------------------------------------------------------MQVSVDGSFCCTISSDQSVKIYDVVNYDMMVMLRLPFIPGAVEWVYKQGDVKAKLAISDRHSRFVHVYDAHAGSSEPIVSREIHMGPLKVMRYNHTYDIVISADDKGVLEYWSPTTLKFPEDGVGFRLKTDTNLFDIAKSKTTVSAIEVSSDGNQFAVTSPDRRIRVYWFRTGKFRRVYDESLEVAQDLQRSDTPLYRLEAIDFGRRMAVEREIEKTESAPQANAIFDESCNFLLYATLLGIKIVNLHTNKVARILGKVENNDRFLRIALYQGDKSSKKLRKIPSAAVNVNDTKEPLVDPSLLCCAFKKHRIYLFSRREPEEPEDATKGRDVFNEKPPPDELLAVSDIGKSVNSSLPDSVILHTSLGDIHLRLYPEECPKTAENFTTHCRNGYYDNLIFHRVIKGFMIQTGDPLGDGTGGQSIWGREFEDEFHKSLRHDRPFTVSMANAGPNTNGSQFFVTTVATPWLDNKHTVFGRVVKGMDVVQLIEKVKTDRNDRPYQDVKIVNVTVPKS
>MICRparv
MEEVSNGKPVPDTSAEDDELVVGPGPAPRARLKRPLQFEQAFLDALPSAQMYEKSYMHRDVVTHVAVSAADFLITGSYDGHLKFWKKKPVGIEFAKHFRSHLGPIEGLAVSVDGLFCCTISSDQSVKIYDVVNYDMMVMLRLPFIPGAVEWVYKQGDVKAKLAISDRHSNLVHVYDAHAGSSEPIISGKIHMGPVKVMRYNHTYDIVISADAKGVLEYWSPTTLKFPEDRVSFRLKTDTNLFDIAKSKTSVSAIEVSSDGNQFAVTSPDRRIRVYWFKSGKMRRVYDESLEVAQDLQRSDTPLYRLEAIDFGRRMAVEREIEKTESAPQTNAIFDESCNFLLYATLLGIKIVNLHTNKVARILGKVENNDRFLRLALYQGDKSSKKLRKIPSAAVNVNDAKEPLMDPSLLCCAFKKHRIYLFSRREPEEPEDATKGRDVFNEKPPPDELLAVSDIGKSVNSSLPDSVVLHTSLGDIHIRLYPEECPKTAENFTTHCRNGYYDNLIFHRVIKGFMIQTGDPLGDGTGGQSIWGREFEDEFHKSLRHDRPFTLSMANAGPNTNGSQFFITTVATPWLDNKHTVFGRVAKGMDVVQLIEKVKTDRNDRPYQDVKIVNVTVPKS
>CALAsini
MEEASNVKATPDSPAKEDEPIVGPGPAPRARPKRPLKFEQAFLDTLPSAHMYEKSYMHRDVVTHVAVSAADFLITGSYDGHLKFWKKKPVGIEFSKHFRSHLGPIEGLAVSVDGLFCCTISSDQSVKIYDVVNYDMMVMLRLPFVPGAVEWVYKQGAVKAKLAISERHSNFVHVYDVHAGSNEPIVSREIHMEPLKVMRYNHIHDTVISADARGVLEYWSPTTLQFPEDGVSFRLKTDTNLFDIAKSKTTVSAIEVSSDGKQFAITSPDRRIRVYRFKTGKMWRMYDESLEVAQVLQRSDVPLYRLEAIDFGRRMAVDREIEKTESAPQANAIFDESCNFLIYATLLGIKIVNLHTNKVARILGKVENNDRFLRIALFQGDKSSNKIRKIPSVAVNVNDAKEPLVDPTLFCCAFKKHRIYLFSQREPEEPEDATKGRDVFNEKPPPEELLSVSDIGKAVTSSVPDSVVLHTSLGDIHTRLYPEECPKTVENFTTHCRNGYYDNLIFHRVIKGFMIQTGDPLGDGTGGQSIWGREFEDEFHKSLRHDRPFTLSMANAGQNTNGSQFFITTVATPWLDNKHTVFGRVVKGMDVVQGIEKVKTDRNDKPYQDVKIVNVTVPKS
>RIMAelli
MEVASNGKPVVDPPAEDDETIVGPGPAPTARLKRPLQFEQAFLDTLPSAHMYEKSYMHRDVVTHVAVSAADFLITGSYDGHLKFWKKKPVGIEFAKHFRSHLGPIEGLSVSVDGLFCCTISSDQSVKIYDVVNYDMMVMLRLPFVPGAVEWVYKQGDVKAKLAISDRHSRFVHVYDAHAGSSEPLVSREIHMGPLKIMRYNHTNDVVISADVKGVLEYWSPTTLNFPEYGVSFRLKTDTNLFDIAKSKTTVSAIEVSSDGNQFAVTSPDRRIRVYWFRTGKLRRVYDESLEVAQDLQRSDTPLYRLEAIDFGRRMAVEREIEKTESAPQANAIFDESCNFLLYATLLGIKIVNLHTNKVARILGKVENNDRFLRIALYQGDKSSKKLRKIPSAAANVNDAKEPLVDPSLLCCAFKKHRIYLFSRREPEEPEDATKGRDVFNEKPPPDELLAVSDIGKSVNSSLPDSVVLHTSLGDIHFRLYPEECPKTAENFTTHCRNGYYDNLIFHRVIKGFMIQTGDPLGDGTGGQSIWGREFEDEFHKSLRHDRPFTLSMANAGPNTNGSQFFITTVATPWLDNKHTVFGRVVKGMDVVQLIEKVKTDRNDRPYQDVKIVNVTVPKS
>CYMBensi
MEEASNGKPTPRSAAEEDEPIVGPGRAPRARHKRPLKFERAFLDTLPSAHMYEKSYMHRDVVTHVAVSAADFLITGSYDGHLKFWKKKPIGIEFAKHFRSHLGPIEGLAVSVDGLFCCTISSDQSVKIYDVVNYDMMVMLRLTYVPGAVEWVYKQGAVKAKLAISERHSRFVHVYDAHSGSNEPIVSREIQMGPLRVMRYNHIFDTVISADARGVLEYWSPTTLQFSEDWVSFRLKTDTDLFDIAKSKTTVSAIEVSSDGNQFAITSPDRRIRVYRFKTGKILRMYDESLEVAQDLQRSDVPLYGLEAIDFGRRMAVEREIEKTESVPQANAIFDESCNFLLYATLLGIKIVNLHTNKVARILGKVENNDRFLRIALYQGDKSSKKIRKIPSVAANVNDTKEPLVDPTLFCCAFKKHRVYLFSQREPEEPEDATKGRDVFNEKPPPEELLAVSDIGKAATSSLPDSLVLHTSLGDIHLRLYPEECPKTVENFTTHCRNGYYDNLIFHRVIKGFMIQTGDPLGDGTGGQSIWGREFEDEFHKSLRHDRPFTLSMANAGPNTNGSQFFITTVATPWLDNKHTVFGRVAKGMDVVQAIEKVKTDRNDKPYQDVKIVNVTVPKS
>NEUWmali
MEDASNGKPALDLPVEVDEAVIGPGRAPRARPKRPLQFEQAFLDGLPSAHMYEKSYMHRDVVTHVAVSAADFFITGSIDGHLKFWKKKSVGIEFAKHFRSHLGPIEGLSVSVDGLFCCTISNDQSVKVYDVVNYDMMVMMRLPFVPGSIEWVYKPGDVKAKLAISERHTRFVHVYDAHAGSNEPIISREIHMGPLKIMRYNYTYDAVISADAKGVLEYWNPATLQFPEDGVSFKLKTDTNLFDIAKSKTTVSAIEVSSDGKQFGITSPDRRIRVFWFKTGKLRRVYDESLEVAQDLQRSDAPLYRLEAIDFGRRMAVEKEIEKTDSAPQPNAVFDESSNFLLYATLLGIKIVNLHTNKVARILGKVENNDRFLKIALYQGDKSNKKVRKIPSAAANVNDAKEPLIDPTLLCCAFKKHRIYLFSRREPEEPEDATKGRDVFNEKPPPEELLAVSDIGKAVTSSLPDNVVLHSSLGDIYIKLYPEECPRTVENFTTHCRNGYYDNLIFHRVIKGFMIQTGDPLGEGTGGQSIWGREFEDEFHKSLRHDRPFTLSMANAGQNTNGSQFFITTVATPWLDNKHSVFGRVVKGMDVVQAIEKVKTDKNDKPYQDVKIVNVTVPKS
>HABEpant
MEEASSGKSAQDLPTDDDGHMVGPSPAPRACIKRLLQFEQTFLDTLPSAHMYEKSYMHRDVVTHVAVSATDFFITGSYDGHLKFWKKKPTGIEFAKHFRSHLGPIEGLTVSVDGLFCCTISSDQSVKIYDVVNYDMMVMLRLPFVPGAVEWVYKQGDVKAKLAISDCHSRFVNVYDVHAGSNEPLVSREIHMVPLKVMRYNHTYDIVISADIKGVLEYWSPTTLKFPEDGISFRLKTDTNLFDIAKSKTSVSSIEVSSDGNQFAVTSPDRRIRIYWFRTGKMRRVYDESLEVAQDLQRSDAPLYRLEAIDFGRRMAVEREIEKFETAPQANAIFDESCNFLLYATLLGIKIVNLHTNKVARILGKVENNDRFLRIALYQGDKSSKKLRKIPSAAVNVNDAKEPLMDPTLLCCAFKKHRIYLFSRREPEEPEDATKGRDVFNEKPPPDELLAVSDIGKSVSSSIPDSVVLHTSLGEIHIRLYPEECPKTVENFTTHCKNGYYDNLIFHRVIKGFMIQTGDPLGDGTGGQSIWGREFEDEFHKSLRHDRPFTLSMANAGPNTNGSQFFITTVATPWLDNKHTVFGRVVKGMDVVQLIEKVKTDRNDKPYQDVKIVNVTVPKF
>HEMIforr
MEEASNGKLAPDPPTEDDDPIVGPGPAPRACFKRPLQFEQAFLDALPSAHMYEKSYMHRDVVTHVAVSAADFFITGSYDGHLKFWKKKPTGIEFAKHFRSHLGPIEGLAVSVDGLFCCTISSDQSVKIYDVVNYDMMVMLRLPFVPGAVEWVYKQGDVKPKLAISDRHSHFVHVYDAHAGSNEPIVSREIHMAPLKVMRYNHAYDIVISADVKGVLEYWIPTTLKFPEDGVSFRLKTDTNLFDIAKSKTTVSAIEVSSDGNQFSVTSPDRRIRIYWFRTGKMRRVYDESLEIAQDLQRSDAPLYRLEAIDFGRRMAVERETEKSESAPQANAIFDDSCNFLLYATLLGIKIVNLHTNKVARILGKVENNDRFLRIALYQGDKSSKKLRKIPSAAVNVNDTKEPLMDPTLLCCAFKKHRIYLFSRREPEEAEDATKGRDVFNEKPPPDELLSVSDIGKSVNSSIPDSVVLHTSLGEIHVRLYPEECPKTVENFTTHCRNGYYDNLIFHRVIKGFMIQTGDPLGDGTGGQSIWGREFEDEFHKSLRHDRPFTLSMANAGPNTNGSQFFITTVATPWLDNKHTVFGRVVKGMDVVQLIEKVKTDRNDKPYQDVK---------
>ORCHital
MEEASNGKLAPDHPDEGDEPIVGPGPAPRACFKRPLQFEQAFLDALPSAHMYEKSYMHRDVVTHVAVSAADFFITGSYDGHLKFWKKKPTGIEFAKHFRSHLGPIVGLAVSVDGLFCCTISSDQSVKIYDVVNYDMMVMLRLPFVPGAIEWVYKLGDVKAKLAISDCHSHFVHVYDAHAGSYEPIVSREIHMAPLKVMRYNHTYDIVISADVKGVLEYWSPTTLKFPEEGVSFRLKTDTNLFDIAKSRTTVSAIEVSSDGNQFAVTSPDRRIRIYWFRTGKMRRVYDESLEIAQDLQRSDAPLYRLEAIDFGRRMAVEREIEKSESAPQANAIFDDSCNFLLYATLLGIKIVNLHTNKVARILGKVENNDRFLRIALYQGDKSSKKLRKIPSAAVNVNDTKEPLMDPTLLCCAFKKHRIYLFSRREPEETEDSTKGRDVFNEKPPPDELLAVSDIGKSVSSSIPDSVVLHTSLGEIHIRLYPEECPKTVENFTTHCRNGYYDNLIFHRVIKGFMIQTGDPLGDGTGGQSIWGREFEDEFHKSLRHDRPFTLSMANAGPNTNGSQFFITTVATPWLDNKHTVFGRVVKGMDVVQLIEKVKTDRNDKPYQDVKIVNVTVPKS
>GYMNdens
MEEASNGKLAPDPPAEGDEPIVGPGPAPRASFKRPLQFEQTFLDALPSAHMYEKSYMHRDVVTHVAVSAADFFITGSYDGHLKFWKKKPTGIEFAKHFRSHLGPIEGLAVSVDGLFCCTISSDQSVKIYDVVNYDMMVMLRLPFVPGAVEWVYKQGDVKAKLAISDCHSHFVHVYDAHAGSYEPILSREIHMAPLKVMRYNHTYDIVISADVKGVLEYWSPTTLKFPEEGLSFRLKTDTNLFDIAKSKTTVSAIEVSSDGNQFAVTSPDRRIRIYWFRTGKMRRVYDESLEIAQDLQRSDAPLYRLEAIDFGRRMAVEREIEKSENAAQANAIFDDSCNFLLYATLLGIKIVNLHTNKVARILGKVENNDRFLRIALYQGDKSSKKLRKIPSAAVNVNDTKDPLMDPTLLCCAFKKHRIYLFSRREPEEPEDSTKGRDVFNEKPPPDELLAVSDIGKSVNSSIPDSLVLHTSLGEIHVRLYPEECPKTVENFTTHCRNGYYDNLIFHRVIKGFMIQTGDPLGDGTGGQSIWGREFEDEFHKSLRHDRPFTLSMANAGPNANGSQFFITTVATPWLDNKHTVFGRVVKGMDVVQLLEKVKTDRNDKPYQDVKIVNVTVPKS
>HYPOheme
MEENQNENPPSDQPENDEEPIIGPGPAARPRHKRPLQFEQAFLDALPSAHMYEKSYMHRDVVTHVAVSPAEFFITGSSDGHLKFWKKKAAGIEFAKHFRSHLGPIEGLSVSVDGLYCCTISNDQSVKIYDVVNYDMMVMMRLPYVPGTIEWVYKQGDVKPKLAIGERNSSSVHIYDALSGSNEPLLSREIHLGPVKVMKYNPMYDTVVSADAKGVLEYWCPTTLKFPENTVSFKLKTDTNLFDIAKCKTTVSAIEVSSDGNQFVVTSPDRRIRVFWFKTGKLRRVYDESLEVAQDLQRSDAPLYRLDLIDFGRRMAVEKEIEKTESAPQPNAVFDESCNFLIYATLLGIKIVNLHTNKVARILGKVENNDRFLRISLYQGDRNNKKVRKIPAAAVNVNENKEPFTDPTLLCCAFKKHRIYLFSRREPEEPEDATKGRDVFNEKPPPEELLAVSDIGKATTTSLPDSVVLHTSLGDIHMRLYPEECPKTVENFTTHCRNGYYDNLIFHRVIKGFMIQTGDPLGDGTGGQSIWGREFEDEFHKSLRHDRPFTLSMANAGPNTNGSQFFITTVATPWLDNKHTVFGRVVKGMDVVQAIEKVKTDKNDKPYQDVKILNVTVPKS
>BORYspha
-----------------------------------------------------------------------------------------------------------MQVSVDGLFCCTISNDRSVKIYDVVNYDMMVMMRLPFVPGAVEWVYKQGDVKAKLAVSDRQSSFVHIYDAVAGSNEPLISREIHMGPVKVMKYNHVYDAVISADAKGVLEYWCPTTLQFPENSLSFKLKTDTNLFEIAKCKTTVSAIEVSSDGSQFAITSPDRRIRVFWFKKGKLRRVFDESLEVAQDLQRSDAPLYRLDAIDFGRRMAVEKEIEKTENAPQPNAIFDESCNFLIYATLLGIKIVNLHTNKVARILGKVENNDRFLRIALYQGDKNNKKVRKIPAAAANVNESKEPFTDPTLLCCAFKKHRIYLFSRREPEEPEDATKGRDVFNEKPPPEELLAVSDIGKATTTSLPDSVVLHTSLGDIHMRLYPEECPKTVENFTTHCRNGYYDNLIFHRVIKGFMIQTGDPLGDGTGGQSIWGREFEDEFHKSLRHDRPFTLSMANAGPNTNGSQFFITTVATPWLDNKHTVFGRVVKGMDVVQAIEKVKTDKNDKPYQDVKILNVTVPKS
>DIURorie
MEEASNGKPVSDPSAEDDEVIVGPGPAPRARIKRPLQFEQAFLDALPSAHMYEKSYMHRDVVTHVAVSAADFFITGSYDGHLKFWKKKPVGIEFAKHFRSHLGPIEGLAVSVDGLFCCTISSDQSVKIYDVVNYDMMVMLRLPFVPGAVEWVYKQGDVKAKLAISDRYSNFVHVYDAHAGSSEPIVSREIQMGPLKFMRYNHTYDTVISADVRGVLEYWSPTTLKFPEEGVSFRLKTDTNLFDIAKSKTTVSSIEVSSDGNQFAVTSPDRRIRVYWFKTGKIRRVYDESLEVAQDVQKSDTPLYRLEAIDFGRRMAVDREIEKTESAPQPNAIFDESCNFLIYATLLGIKIVNLHTNKVARILGKVENNDRFLRIALYQGDKSSKKLRKIPSAAVNVNDAKEPLVDPSLLCCAFKKHRIYIFSRREPEEPEDATKGRDVFNEKPPPDELLAVSDIGKSVNSSLPDSVILHTSLGDIHIRLYTEECPKTTENFTTHCRNGYYDNLIFHRVIKGFMIQTGDPLGDGTGGQSIWGREFEDEFHKSLRHDRPFTLSMANAGPNTNGSQFFITTVATPWLDNKHTVFGRVAKGMDVVQLIEKVKTDRNDRPYQDVKIVNVTVPKS
>BLETstri
MEEASNGKAIADPPSEEDEPIVGPGPAPRARLKRPLKFEQAFLDTLPSALMYEKSYMHRDVVTHVAVSAADFLITGSYDGHLKFWKKSSVGIEFAKHFRSHLGPIEGLAVSVDGLFCCTISSDQSVKIYDVVNYDMMVMLRLPFVPGAVEWVYKQGAVKAKLAISERHSHFVHVYDAHAGSNEPIVSREIHMDPLKVMRYNHMYDTVISADARGVIEYWSPTTLQFPEDRVSFRLKTDTNLFDIAKSKTTVSAIEVSSDGKQFAITSPDRRIRVYRFKTGKMWRMYDESLEVSQDLQRSDVPLYRLEAIDFGRRMAVEREIEKTESAPQANAIFDESCNFLLYATLLGIKIVNLHTNKVARILGKVENNDRFLRIALYQGDKSSKKIRKIPSAEANVNDAKEPLVDPTLLCCAFKKHRIYLFSRREPEEPEDATKGRDVFNEKPPPEELLAVSDIGKAVTSSLPDCVVLHTSLGDIHTRLYPEECPKTVENFTTHCRNGYYDNLIFHRVIKGFMIQTGDPLGDGTGGQSIWGREFEDEFHKSLRHDRPFTLSMANAGPNTNGSQFFITTVATPWLDNKHTVFGRVVKGMDVVQAIEKVKTDRNDKPYQDVKIVNVTVPKS
>MEXIxero
MEEASNGKPAPDPPADDDEPIVGPGPASRARPKRPLQFEQAFLDALPCAHMYEKSYMHRDVVTHVAVSAADFFITGSNDGHIKFWKKKPVGIEFAKHFRSHLGPIEGLAVSVDGLFCCTISSDQSVKIYDVVNYDMMVMMCLPFAPGAVEWVYKQGDVKAKLAIADRNSNFVHVYDAHAGSSEPIISREIHMSPVKVMRYNHLYDTVISADAKGVLEYWSPSTLQFPKNGVNFRLKTETNLYDIAKFKTTVSAIEVSLDGNQFAITSPDRRIRVFWFKTGKLRRVYDESLEVAQDLQRSDAPLYHLEAIDFGRRMAVEKEIEKTEIAPHANAIFDESCNFLLYPTLLGIKIVNLHTNKVARILGKVENNDRFLRIALYQGDKSSKKIRKIPSAAANVNDAKDPLVDPTLLCCAFKKHRIYLFSRREPEEPEDATKGRDVFNEKPPPEELLAVSDIGKAVTTSLPDSVVLHTSLGDIHTRLYPEECPKTVENFTTHCKNGYYDNLIFHRVIKGFMIQTGDPLGDGTGGQSIWGREFEDEFHKSLRHDRPFTLSMANAGPNTNGSQFFITTVATPWLDNKHSVFGRVAKGMDVVQAIEKVKTDKNDKPYQDVKIVNVTVPKS
>MASDpict
MEEASNGNPNPDSRAEEEEPIAGPGPPPRARHKRPLKFEQAFLHTIPSAQMYEKSYMHRDVVTHVAVSAADFLITGSYDGHLKFWKKKPVGIEFAKHFRSHLGPIEGLAVSVDGLFCCTISSDQSVKIYDVVNYDMMVMLRLPYVPGAVEWVYKQGAVKAKLAISERHSHFVHVYDAHAGSNEPIISREIHMGPLKVMRYNHLYDTVISADARGVLEYWSPTTLQFPEDGVSFRLKTDTNLFDIAKSKTTVSAIEVSSDGKHFAITSPDRRIRVYRFITGKIWRMYDESLEVAQDLQRSDAPLYRLEAIDFGRRMAVEREIEKTECAPQANAIFDESCNFLIYATLLGIKIVNLHTNKVARILGKVENNDRFLRIALYQGDKSSKKIRKIPSVATNVNDAKEPLVDPTLFCCAFKKHRIYLFSQREPEEPEDATKGRDVFNEKPPAEELLSVSDIGKAATSSLPDSVVLHTSLGDIHTKLYPEECPKTVENFTTHCRNGYYDNLIFHRVIKGFMIQTGDPLGDGTGGQSIWGREFEDEFHKSLRHDRPFTLSMANAGPNTNGSQFFITTVATPWLDNKHIVFGRVLKGMDVVQGIEKVKTDRNDKPYQDVKIVNVTVPKS
>CALAplic
MEEFPNGKPIPDLSVDDDELVVGPGPVPRARLKRPLQFEQAFLDILPSAHMYEKSYMHRDVVTHVAVSAADFFITGSYDGHLKFWKKKPVGIEFAKHFRSHLGPIEGLAVSVDGLFCCTISSDQSVKIYDVVNYDMMVMLRLPFIPGAVEWVYKQGDIKAKLAISERHSNFVHVYDAHAGSNEPIVSREIHMSPLKVLRYNHTYDTVISADVKGVLEYWSPTTLKFPEDGVSFRLKTDTNLFDIAKSKTTISSIEVSSDGNQFVVTSPDRRIRVFWFRTGKMRRVYDESLEVAQDLQRSDAPLYRLEAIDFGRRMAVEREIEKTESAPQANAIFDESCNFLLYATLLGIKIVNLHTNKVARILGKVENNDRFLRIALYQGDKSSKKLQKIPSTAVNVNDAKEPLMDPSLLCCAFKKHRIYLFSQREPEEPEDATKGRDVFNEKPPPDELLAVSDIGKSVNSSLPDSVVLHTSLGEIHVRLYPEECPKTVENFTTHCRNGYYDNLIFHRVIKGFMIQTGDPLGDGTGGQSIWGREFEDEFHKSLRHDRPFTLSMANAGPNTNGSQFFITTVATPWLDNKHTVFGRVAKGMDVVQLIEKVKTDRGDKPYQDVKIVNVTVPKS
>DENDnobi
MEEASNGRLDPPADEAEDESIVGPGPAPRVRPKRPLKFEQAFLDTLPSAHMYEKSYMHRDVVTHVAVSAADFLITGSYDGHLKFWKKKPVGIEFAKHFRSHLGPIEGLAVSVDGLFCCTISSDQSVKIYDVVNYDMMVMLRLPFVPGAVEWVYKQGAVKAKLAISERHSNFVHVYDAHAGSNEPIVSREIHMGHLKVMKYNHMYDTVISADARGVLEYWSPTTLQFPEDRVNFRLKTDTNLFDIAKSKTTVSSIEVSSDGEQFAITSPDRRIRLYRFRSGKMWRMYDESLEVAQDLQRSDVPLYRLEAIDFGRRMAVEREIEKTEGAPQANAIFDESCNFLLYATLLGIKIVNLHTNKVARILGKVENNDRFLRIALYQGDKSSKKIRKIPSAAANVNDTKEPLVDPTLFCCAFKKHRIYLFSRREPEEPEDATKGRDVFNEKPPPEELLAVSDIGKAVTSSLPDSVVLHTSLGDIHTRLYPEECPKTVENFTTHCRNGYYDNLIFHRVIKGFMIQTGDPLGDGTGGQSIWGREFEDEFHKSLRHDRPFTLSMANAGPNTNGSQFFITTVATPWLDNKHTVFGRVVKGMDVVQAIEKVKTDRNDKPYQDVKIVNVTVPKS
>NEUWzoll
-----------------------------------------------------------------------------------------------------------MQVSVDGLFCCTISNDQSVKVYDVVNYDMMVMMRLPFVPGAIEWVYKPGDVKAKLAISERHTRFVHVYDAHAGSNEPIISREIHMGPLKIMRYNYTNDVVISADAKGVLEYWNPATLQFPEDGVSFKLKTDTNLFDIAKSKTTVSAIEVSSDGKQFAITSPDRRIRVFWVKTGKLRRVYDESLEVAQDLQRSDAPLYRLEAIDFGRRMAVEKEIEKTDSAPQPNAVFDESSNFLLYATLLGIKIVNLHTNKVARILGKVENNDRFLKIALYQGDKSNKKVRKIPSAAANVNDAKEPLIDPTLLCCAFKKHRIYLFSRREPEEPEDATKGRDVFNEKPPPEELLAVSDIGKAVTSSLPDNVVLHTSLGDIYIKLYPEECPRTVENFTIHCRNGYYDNLIFHRVIKGFMIQTGDPLGDGTGGQSIWGREFEDEFHKSLRHDRPFTLSMANAGPNTNGSQFFITTVATPWLDNKHSVFGRVVKGMDVVQAIEKVKTDKNDKPYQDVKIVNVTVPKS
>GALEfabe
--------------------------------------------------MYEKSYMHRDVVTHVAVSSADFFITGSADGHLKFWKKKPVGIEFAKHFRSHLGSIEGLAVSVDGLLCCTISTDQSVKIYDVVNYDMMVMMRLPFVPGAVEWVYKQGDVKAKLAISDRHSRFVHVYDAHGGTNEPIISREIHMGTLKVMRYNHIYDTIISADANGVLEYWSPGNLQFPENGVRFRLKTDTNLFDIAKAKTTVSAIEVSSDGNQFAITSPDRRIRVFWFKTGKIRRIYDESLEVAQDLQRSDAPMYRLEAIDFGRRMAVEREIEKTESAPQTNAIFDESCNFLLYATLLGIKIVNLHTNKVARILGKVENNDRFLRIALYQGDRSSKKIRKIPSAAVNVNDAKEPLVDPTLLCCAFKKHRIYLFSRREPEEPEDATKGRDVFNEKPPPEELMAVSDIGKSVNSSLPDNVILHTSLGDIHIRLYPEECPKTVENFTTHCRNGYYDNLIFHRVIKGFMIQTGDPLGDGTGGQSIWGREFEDEFHKSLRHDRPFTVSMANAGPNTNGSQFFITTVATPWLDNKHTVFGRVAKGMDVVQAIEKVKTDRNDKPYQDVKILNVTVPKP
>OECEmacu
MEETSNGKPTSGSPAEDNEPIVGPGPAPRSRPKRPLKFEQAFLDTLPSAHMYEKSYMHRDVVTHVAVSAADFVITGSYDGHLKFWKKKPVGIEFAKHFRSHLGPIEGLAVSVDGLFCCTISSDQSVKIYDVVNYDMMVMLRLPYVPGAAEWVYKQGAVKAKLAISERYSRFVHVYDAHSGSNEPIVSREIHMGPLRVMRYNHVYDTVISADARGVLEYWSPTTLQFSEDWVSFRLKTDTNLFDIAKSKTTVSAIEVSSDGDQFAVTSPDRRIRVYRFKTGKMLRMYDESLEVAQDLQRSDVPLYHLEAIDFGRRMAVEREIEKTENVPQPNAIFDESCNFLLYATLLGIKIVNLHTNKVARILGKVENNDRFLRLALYQGDKSSKKIRKIPSVASNVNDAKEPLVDPTLFCCAFKKHRVYLFSRREPEEPEDATKGRDVFNEKPPPEELLAVSDIGKAVTSSLTDSVVLHTSLGDIHLRLYPEECPKTVENFTTHCRNGYYDNLIFHRVIKGFMIQTGDPLGDGTGGQSIWGREFEDEFHKSLRHDRPFTLSMANAGPNTNGSQFFITTVATPWLDNKHSVFGRVVKGMDVVQAIEKVKTDRNDKPHQDVKIVNVTVPKS
>LANAlana
MEEPQNGKLAADQSENDEEPIVGPGPAARRRPKRPLQFEQAFLDALPSAHMYEKSYMHRDVVTHVAVSAAEFFITGSSDGHLKFWKKKPVGIEFAKHFRSHIGPIEGLAVSVDGLLCCTISNDRSVKIYDVVNYDMMVMMRLPFVPGTVEWVYKQGDVKPKLAVSDRNSAFVHIYDAVSGSNEPLLSREIHMGPIKVMKYNHMYDVVISADDRGVLEYWCPATLKFPENRLSFKLKTDTNLFDLAKCKTTVSAIEVSSDGSQFAITSPDRRIRVFWYKTGKLRRVYDESLEVAQDLQRSDAPLYRLDAIDFGRRMAVEKEIEKTESAPQPNAIFDESCNFLIYATLLGIKIVNMHTNKVARILGKVENNDRFLRIALYQGDRNNKKVRKIPAAAANVNENKEPLSDPTLLCCAFKKHRIYLFSRREPEEPEDATKGRDVFNEKPPPEELLAVSDIGKAVTTSLPDSVVLHTSLGDIHMRLYPEECPKTVENFTTHCRNGYYDNLIFHRVIKGFMIQTGDPLGDGTGGQSIWGREFEDEFHKSLRHDRPFTLSMANAGPNTNGSQFFITTVATPWLDNKHTVFGRVVKGMDVVQAIEKVKTDKNDKPYQDVKIVNVTVPKS
>PLATclav
-----------------------------------------------------------------------------------------------------------------------------------------------------------------------------------------------------------------------------------------------------------------------------------------MRRVYDESLEVAQDLQRSDAPLYRLEAIDFGRRMAIEREIEKSENAAQANAIFDDSCNFLLYATLLGIKIVNLHTNKVARILGKVENNDRFLRIALYQGDKSSKKLRKIPSAAVNVNDTKDPLMDPTLLCCAFKKHRIYLFSRREPEEPEDSTKGRDVFNEKPPPDELLAVSDIGKSVNSSIPDSLVLHTSLGEIHVRLYPEECPKTVENFTTHCRNGYYDNLIFHRVIKGFMIQTGDPLGDGTGGQSIWGREFEDEFHKSLRHDRPFTLSMANAGPNANGSQFFITTVATPWLDNKHTVFGRVVKGMDVVQLIEKVKTDRNDKPYQDVKIVNVTVPKS
>CYPRbard
MEEASNGKPAPDPPAEDDEPNVGPGPAPRARAKRPLQFEQAFLDALPSAQMYEKSYMHRDVVTHVAVSAADFFITGSNDGHIKFWKKKPVGIEFAKHFRSHLGPIEGLAVSIDGLFCCTISSDHSVKIYDVVNYDMMVMMRLPFTPGAVEWVYKQGDVKAKLAITDRHSRFVHVYDAYAGSNEPIISKEIHMSPVKVMRYNHIYDTVISADAKGVLEYWSPTTLGFPEDGVNFRLKTDTNLFDIAKSKTTVSAIEVSLNGNQFAITSPDRRIRVYWFKTGKLRRVYDESLEVAQDLQRSDAPLYRLEAIDFGRRMAVEREIEKTEIAPQANAIFDESCNFLLYATLLGIKIVNLHTNKVSRILGKVENNDRFLRIALYQGDKSSKKIRKIPSAAANVNDAKDPLMDPTLLCCAFKKHRIYLFSRREPEEPEDATKGRDVFNEKPPPEELLSASDIGKAVTTSIPESVVLHTSLGDIHIRLYPEECPKTVENFTTHCKNGYYDNLIFHRVIKGFMIQTGDPLGDGTGGQSIWGREFEDEFHKSLRHDRPFTLSMANAGPSTNGSQFFITTVATPWLDNKHSVFGRVVKGMDVVQAIEKVKTDRNDKPYQDVKIVNVTVPKS
>ANOEemei
MEESLNGNSRPDPPAEPDEPIVGPGPAPRARIKRPLQFEQAFLDALPSVHMYEKSYMHRDVVTHVAVSASDFFITGSYDGHLKFWKKKPVGIEFAKHFRSHLGPIEGLAVSVDGLFCCTISSDQSVKIYDVVNYDMMVMLRLPFVPGAVEWVYKQGDVKAKLAISDRHSHFVHVYDAHAGSNEPIVSREIHMGPLKVMRYNHTYDIVISADDKGVLEYWSPTTLKFPENGVSFRLKTDTNLFDIVKSKTTVSAIEISSDGNQFAITSPDRRIRVYWFKTGKVRRVYDESLEVAQDLQRSDAPLYRLEAIDFGRRMAVEREIEKTESAPQANAIFDESCNFLIYSTLLGIKIVNLHTNKVARILGKVENNDRFLRIALYQGDKSSKKLRKIPSAAANVNDAKEPLMDPTLLCCAFKKHRIYLFSRREPEEPEDATKGRDVFNEKPPPDELLAVSDIGKSVTSSLPESVVLHTSLGDIHIRLYLEECPKTVENFTTHCRNGYYDNLIFHRVIKGFMIQTGDPLGDGTGGQSIWGREFEDEFHKSLRHDRPFTLSMANAGPNTNGSQFFITTVATPWLDNKHTVFGRVAKGMDVVQLIEKVKTDRGDKPYQDVKIVNVTVPKS
>PHAItank
-----------------------------------------------------------------------------------------------------------MQVSVDGLFCCTISSDQSVKIYDVVNYDMMVMLRLPFIPGAIEWVYKQGAVKAKLAISERYSNFVHVYDAHAGSNEPIVSREIHMEPVKVMRYNHIHDTVISADVKGVLEYWSPATLQFSEDGVSFRLKTDTNLFDIAKSKTTVSAIEVSSDGKQFAITSPDRRIRVYRFKTGKMWRMYDESLEVAQVLQRSDVPLYRLEAIDFGRRMAVEREIEKTESAPQANAIFDESCNFLLYATLLGIKIVNLHTNKVARILGKVENNDRFLRIALFQGDKSSKKIRKIPSVAANVNDAKEPLVDPTLFCCAFKKHRIYLFSQREPEEPEDATKGRDVFNEKPPPEELLAVSDIGKAVTSSVPDSVVLHTSLGDIHTRLYPEECPKTVENFTTHCRNGYYDNLIFHRVIKGFMIQTGDPLGDGTGGQSIWGREFEDEFHKSLRHDRPFTLSMANAGQNTNGSQFFITTVATPWLDNKHSVFGRVVKGMDVVQAIEKVKTDRNDKPYQDVKIVNVTVPKS
>GOODpube
MEEALNGNPKPDPPAEDDEPVVGPGPAPRARFKRPLQFEQAFLDALPSVHMYEKSYMHRDVVTHVAVSASDFFITGSCDGHLKFWKKKPVGIEFAKHFRSHLGPIEGLAVSVDGLFCCTISSDQSVKIYDVVNYDMMVMLRLPFVPGAVEWVYKPGDVKAKLAISDRHSHFVHVYDTHAGSNEPIISREIHMGPLKVMRYNHTYDIVISADDKGVLEYWSPKTLKFSEDGVSFRLKTDTNLFDIVKSKTTVSAIEISSDGNQFAITSPDRRIRVYWFKTGKVRRVYDESLEVAQDLQRSDAPLYRLEAIDFGRRMAVEREIEKTESTPQANAIFDESCNFLIYSTLLGIKIVNLHTNKVARILGKVENNDRFLRIALYQGDKSSKKLRKIPSAAVNVNDAKEPLMDPTLLCCAFKKHRIYLFSRREPEEPEDATKGRDVFNEKPPPDELLAVSDIGKSVTSSLPESVALHTSLGDIHIRLYPEECPKTVENFTTHCRNGYYDNLIFHRVIKGFMIQTGDPLGDGTGGQSIWGREFEDEFHKSLRHDRPFTLSMANAGPNTNGSQFFITTVATPWLDNKHTVFGRVAKGMDVVQLIEKVKTDRGDKPYQDVKIVNVIVPKS
>CORYacti
MEDASNGKPVPVPPAEDDEIIVGPDPAPRTRSKRPLQFEQAFLDALPSALMYEKSYMHRDVVTHVAVSAADFFITGSIDGHLKFWKKKPVGIEFAKHFRSHLGPIEGLAVSVDGLFCCTISSDQSVKIYDVVNYDMMVMLRLPFIPGAVEWVYKQGDVKAKLAISDRHSHFVHVYDAHAGSSEPIVSREIHMGPLKVMKYNHTHDIVISADVKGVLEYWSPTTLKFPEDVLRFRLKTDTNLFDIAKSKTTVSAIEVSSDGNQFAVTSPDRRIRVYWFRTGKLRRVYDESLEVAQDLQRSDTPLYRLEAIDFGRRMAVDREIEKTESAPPANAIFDESCNFLLYATLLGIKIVNLHTNKVARILGKVENNDRFLRLALYQGDKSSKKLRKIPSAAVNVNDAKEPLVDPSLLCCAFKKHRIYLFSRREPEEPEDATKGRDVFNEKPPPDELLAASDIGKSVNSSLPDSVVFHTSLGDIHIRLYPEECPKTAENFTTHCRNGYYDNLIFHRVIKGFMIQTGDPLGDGTGGQSIWGREFEDEFHKSLRHDRPFTLSMANAGPNTNGSQFFITTVATPWLDNKHTVFGRVVKGMDVVQLIEKVKTDRGDKPYQDVKIVNVTVPKS
>PTERcurt
MEEALNGNRAPDPPAENDEPIVGPGPAPRARSKRPLQFEQAFLDTLPSVHMYEKSYMHRDVVTHVAVSASDFFITGSCDGHLKFWKKKPVGIEFAKHFRSHLGPIEGLAVSVDGLFCCTISNDQSVKIYDVVNYDMMVMLRLPFVPGAVEWVYKQGDVKAKLAISDRHSRFVHVYDAHAGSNEPIVSREIQMGPLKVMRYNHTYDLVISADDKGVLEYWSPSTLKFPEHGLSFRLKTDTNLFDIAKSKTTVSAIEVSSDGNQFAITSPDRKIRVYLFRTGKMRRVYDESLEVAQDLQRSDAPLYRLEAIDFGRRMAVEREIEKTESAPQANAIFDESCNFLIYATLLGIKIVNLHTNKVARILGKVENNDRFLRIALYQGDKSSKKLRKIPSTAANVNDAKEPLVDPTLLCCAFKKHRIYLFSRREPEEPEDSSKGRDVFNEKPPPDELLAVSDIGKSVTSSVPDSVVLHTSLGDIHIRLYPEECPKTVENFAIHCRNGYYDNLIFHRVIKGFMIQTGDPLGDGTGGQSIWGREFEDEFHKSLRHDRPFTLSMANAGPNTNGSQFFITTVATPWLDNKHTVFGRVAKGMDVVQLIEKVKTDRGDKPYQDVKIVNVTVPKS
>VANIplan
-----------------------------------------------------------------------------------------------------------------------------------------------------------------------------------------------------------------------------------------------------------------------------------------MRRVYDESLEVAQDLQRSDAPMYRLEAIDFGRRMAVEREIEKTENAPQANAIFDESCNFLLYATLLGIKIVNLHTNKVARILGKVENNDRFLRIALYQGDRSSKKIRKIPSAAVNVNDAKEPLVDPTLLCCAFKKHRIYLFSRREPEEPEDATKGRDVFNEKPPPEELLAVSDIGKAVTSSLPDNVVLHTSLGDVHIRLYPEECPKTVENFTTHCRNGYYDNLIFHRVIKGFMIQTGDPLGDGTGGQSIWGREFEDEFHKSLRHDRPFTVSMANAGPNTNGSQFFITTVATPWLDNKHSVFGRVLKGMDVVQAIEKVKTDRNDKPYQDVKILNVTVPKS
>CALEmajo
MEDASNGKPVPDNSAEDDELIVGPAPAPGARLKRPLQFEQAFLDALPSAHMYEKSYMHRDVVTHVAVSAADFFITGSYDGHLKFWKKKPVGIEFAKHFRSHLGPIEGLAVSVDGLFCCTISSDHSVKIYDVVNYDMMVMLRLPFVPGAVEWVYKQGDVKAMLAISDRHSRFVHVYDAHAGSNEPIVSREIHMGSLKVMRYNHTYDIVISADVKGVLEYWSPRTLKFPEDGLNFRFKTDTNLFDIAKSKTTVSAIEVSSDGNQFAVTSPDRRIRVFWFRTGKMRRVYDESLEVAQDLQKSDTPLYHLEAIDFGRRMAVEREIEKTETAPQANAIFDESCNFLLYATLLGIKVVNLHTNKVARILGKVENNDRFLRIALYQGDKSSKKLRKIPSAAANANDAKEPLVDPSLLCCAFKKHRIYLFSRREPEEPEDATKGRDVFNEKPPPDELLAVSDIGKSVNSSLPDSVVLHTSLGDIHIRLYPEECPKTAENFTTHCRNGYYDNLIFHRVIKGFMIQTGDPLGDGTGGQSIWGREFEDEFHKSLRHDRPFTLSMANAGPNTNGSQFFITTVATPWLDNKHTVFGRVVKGMDVVQLIEKVKTDRNDRPYQDVKIVNVTVPKS
>EPIDpuni
MEEASNDKLKPGSPAEEDEPIVGPGPAPRARHKRPLKFEQTFLDTLPSALMYEKSYMHRDVVTHVAVSAADFLITGSYDGHLKFWKKKPVGIEFAKHFRSHLGPIEGLAVSVDGLFCCTISSDQSVKIYDVVNYDMMVMLRLPYVPGAVEWVYKQGAVKAKLAISERHAHFVHVYDAHAGSNEPIISREIHMGPVKVMRYNHINDTVISADARGVLEYWSPTTLQFPQDGVSFRLKTDTNLFDIAKSKTTVSAIEVSSDGKHFAITSPDRRIRVFRFKTGKIWRMYDESLEVAQDLQRSDVPLYRLEAIDFGRRMAVEREIEKTESAPPANAIFDESCNFLLYATLLGIKIVNLHTNKVARILGKVENNDRFLRIALYQGDKSSKKIRKLPSVAANVNDAKEPLVDPTLFCCAFKKHRIYLFSRREPEEPEDATKGRDVFNEKPPPEELLAVSDIGKSVTSSLPDSVVLHTSLGDIHAKLYPEECPKTVENFTTHCRNGYYDNLIFHRVIKGFMIQTGDPLGDGTGGQSIWGREFEDEFHKSLRHDRPFTLSMANAGPNTNGSQFFITTVATPWLDNKHSVFGRVVKGMDVVQGIEKVKTDRNDKPYQDVKIVNVTVPKS
>DENDchryso
MEEASNGRLDPPADEAEDEPIVGPGPAPRVRPKRPLKFEQAFLDTLPSAHMYEKSYMHRDVVTHVAVSAADFLITGSYDGHLKFWKKKPVGIEFAKHFRSHLGPIEGLAVSVDGLFCCTISSDQSVKIYDVVNYDMMVMLRLPFVPGAVEWVYKQGAVKAKLAISERHSNFVHVYDAHAGSNEPIVSREIHMGPLKVMKYNHMYDTVISADARGVLEYWNPTTLQFPEDRVNFRLKTDTNLFDIAKSKTTVSSIEVSSDGEQFAITSPDRRIRLYRFRSGKMWRMYDESLEVAQDLQRSDVPLYRLEAIDFGRRMAVEREIEKTESAPQANAIFDESCNFLLYATLLGIKIVNLHTNKVARILGKVENNDRFLRIALYQGDKSSKKIRKIPSAAANVNDTKEPLVDPTLFCCAFKKHRIYLFSRREPEEPEDATKGRDVFNEKPPPEELLAVSDIGKAVTSSLPDSVVLHTSLGDIHTRLYPEECPKTVENFTTHCRNGYYDNLIFHRVIKGFMIQTGDPLGDGTGGQSIWGREFEDEFHKSLRHDRPFTLSMANAGTNTNGSQFFITTVATPWLDNKHTVFGRVVKGMDVVQAIEKVKTDRNDKPYQDVKIVNVTVPKS
>DRAKelas
MEDASNGKPVPDPSAEEDEVIVGPARAPGPRLKRPLQFEQAFLDALPSAQMYEKSYMHRDVVTHVAVSAADFFITGSYDGHLKFWKKKPVGIEFAKHFRSHLGPIEGLAVSIDGLFCCTISSDQSVKIYDVVNYDMMVMLRLPFVPGAIEWVYKQGDVKAKLAISDRHSRFVHVYDAHSGSSDPIVSREIHMGPLKVMRYNHTHDIVISADVNGVLEYWSPTTLKFPEDGLSFRFKTDTNLFDIAKSKTTVSAIEVSSDGNQFVVTSPDRRIRVYWLKTGKMRRVYDESLEVAQDLQRSDTPLYRLEAIDFGRRMAVEREIEKTESAPQANAIFDESSNFLLYATLLGIKVVNLHTNKVARILGKVENNDRFLRIALYQGDKSSKKLRKIPSAAANVNDAKEPLVDPSLLCCAFKKHRIYLFSRREPEEPEDSTKGRDVFNEKPPPDELLAVSDIGKSVNSSLPDSVVLHTSLGDIHIRLYPEECPKTAEIFTTHCRNGYYDNLIFHRVIKGFMIQTGDPLGDGTGGQSIWGREFEDEFHKSLRHDRPFTLSMANAGPNTNGSQFFITTVATPWLDNKHTVFGRVVKGMDVVQLIEKVKTDRNDRPYQDVKIVNVTVPKS
>PHALmode
MEEASNGNPAANSPAEEDEPIVGPGPAPRARPKRPLKFEQAFLDTLPSAHMYEKSYMHRDVVTHVAVSAADFLITGSYDGHLKFWKKKPVGIEFAKHFRSHLGPIEGLAVSVDGLFCCTISSDQSVKIYDVVNYDMMVMLRLSFVPGAVDWVYKQGAVKAKLAISERHSRFVHVYDAHAGSNDPIVSREIHMGPLKVMKYNHIYDTVISADAKGVLEYWSPATLQFPEDGVSFRLKTDTNLFDIAKSKTTVSAIEVSSDGKQFAVTSPDRRIRVYRFKTGKMWRMYDESLEVAQDLQRSDVPLYRLEAIDFGRRMAVEREIEKTESAPQSNAIFDESCNFLLYATLLGIKIVNLHTNKVARILGKVENNDRFLRIALYQGDKSSKRIRKIPSAAANVNDAKEPLVDPTLFCCAFKKHRIYLFSQREPEEPEDATKGRDVFNEKPPPDELLAVSDIGKAVTSSLPDSVVLHTSLGDIHTRLYPEECPKTVENFTTHCRNGYYDNLIFHRVIKGFMIQTGDPLGDGTGGQSIWGREFEDEFHKSLRHDRPFTLSMANAGPNTNGSQFFITTVATPWLDNKHSVFGRVVKGMDVVQAIEKVKTDRNDKPYQDVKIVNATVPKS
>LECAnigr
MEGTSNGKPAQNNSAEDDEPLVGPGPAPRSRPKRPLQFEQAYLDALPSSHMYEKSYMHRDVVTHVAVSSAEFFITGSADGHLKFWKKKPIGIEFAKHFRSHLGPIEGLAVSVDGLFCCTISSDQSVKIYDVVNYDMMVMMRLQFVPGAVEWVYKQGDVKAKLAISDRLSRFVHVYDALGGSNEPIISREIHLGTLKVMRYNHIYDTVISADANGVLEYWSPAKLQFPEDGVSFRMKTDTNLFDIAKAKTTVSAIEVSSDGNQFAITSPDRRIRVFWFKTGKMRRVYDESLEVAQDLQRSDAPMYRLEAIDFGRRMAVDREIEKTESAPPANAIFDDSCNFLFYATLLGIKIVNLHTNKVARILGKVENNDRFLRISLYQGDKSSKKIRKIPSAAVNVNDAKEPLVDPTLLCCAFKKHRIYLFSRREPEEPEDATKGRDVFNEKPPPEELLAVSDIGKAVTTSLPDNVVLHTSLGDIYIRLYPEECPKTVENFTTHCRNGYYDNLIFHRVIKGFMIQTGDPLGDGTGGQSIWGREFEDEFHKSLRHDRPFTVSMANAGPSTNGSQFFITTVATPWLDNKHTVFGRVAKGMDVVQAIEKVKTDRNDIPYQEVKIVNVTVPKS
>DACThata
MEEASNGKLAPDPPAEGDEPIVGPGPAPRACFKRPLQFEQTFLDALPSAHMYEKSYMHRDVVTHVAVSAADFFITGSYDGHLKFWKKKPTGIEFAKHFRSHLGPIEGLAVSVDGLFCCTISSDQSVKIYDVVNYDMMVMLRLPFVPGAVEWVYKQGDVKAKLAISDCHSHFVHVYDAHAGSYEPLLSREIHMSPLKVMRYNHTYDIVISADVKGVLEYWSPTTLKFPEEGLSFRLKTDTNLFDIAKSKTTVSAIEVSSDGNQFAVTSPDRRIRIYWFRTGKMRRVYDESLEIAQDLQRSDAPLYRLEAIDFGRRMAVEREIEKSENAAQANAIFDDSCNFLLYATLLGIKIVNLHTNKVARILGKVENNDRFLRIALYQGDKSSKKLRKIPSAAVNVNDTKDPLMDPTLLCCAFKKHRIYLFSRREPEEPEDSTKGRDVFNEKPPPDELLAASDIGKSVNSSIPDSLVLHTSLGEIHVRLYPEECPKTVENFTTHCRNGYYDNLIFHRVIKGFMIQTGDPLGDGTGGQSIWGREFEDEFHKSLRHDRPFTLSMANAGPNANGSQFFITTVATPWLDNKHTVFGRVVKGMDVVQLIEKVKTDRNDKPYQDVKIVNVTVPKS
>OPHRgarg
MEEASNGKLAPHPPAEADEPVVGPGPAPSACCKRPLQFEQTFLDALPSAHMYEKSYMHRDVVTHVAVSAADFFITGSYDGHLKFWKKKPTGIEFAKHFRSHLGPIEGLAVSVDGLFCCTISSDQSVKIYDVVNYDMMVMLRLPFVPGAVEWVYKQGDVKAKLAISDCDSHFVHVYDAHAGSYEPIVSREIHLSPIKVMRYNHTYDIVISADVKGVLEYWCPTTLKFPEEGLNFKLKTDTNLFDIAKSKTTVSAIEVSSDGNQFAVTSSDRRIRIYWFRTGKMRRVYDESLEIAQDLQRSDAPLCRLEAIDFGRRMAVEREIEKSENAPQANAIFDASCNFLLYATLLGIKIVNLHTNKVARILGKVENNDRFLRIALYQGDKSSKKLRKIPSAAVNVNDTKDPLMDPTLLCCAFKKHRIYLFSRREPEEPEDSTKGRDVFNEKPPPDELLAVSDIGKSVNSSIPESVVLHTSLGEIHIRLYPEECPKTVENFTTHCRNGYYDNLIFHRVIKGFMIQTGDPLGDGTGGQSIWGREFEDEFHKSLRHDRPFTLSMANAGPNANGSQFFITTVATPWLDNKHTVFGRVVKGMDVVQLIEKVKTDRNDKPYQDVKIVNVTVPKS
>APOSshen
MDDASNGKPAQDLPAEDGEPDIGPGPAPRARPKRPLQFEQAFLDALPSAHMYEKSCMHRDVVTHVVVSAADFFITGSIDGHLKFWKKKPVGIEFAKHFRSHLGPIEGLAVSVDGLFCCTISNDQSVKVYDVVNYDMMLMMRLPYIPGAIEWVYKQGDVKAKLAISERHSRFVHVYDVHSGSNDPMISKEIHMGPLNVMRYNHSYDTVISTDAKGVLEYWNPATLQFPEDGVSFKLKTDTNLFDIAKSKTTVSSIEVSSDGKQFVITSPDRRIRVFWFRSGKLRRVYDESLEVAQDLQRSDAPLYRLDAIDFGRRMAVEKEIEKTESAPQPNAVFDESSNFLLYATLLGIKIVNLHTNKVARILGKMENNDRFLKIALYQGDKSNKKVRKIPSAAANVNDTKEPLIDPTLLCCAFKKHRIYLFSRREPEEPEDATKGRDVFNEKPPPDELLAVSDIGKAVTSSLPDNVVLNTSLGDIYLKLYPEECPRTVENFTTHCRNGYYDNLIFHRVIKGFMIQTGDPLGDGTGGQSIWGREFEDEFHKSLRHDRPFTLSMANAGPNTNGSQFFITTVATPWLDNKHTVFGRVIKGMDVVQAIEKVKTDRNDKPYQDVKIVNVTVPKS
>OPHRsphe
MEEASNGKLAPHPPAEADEPVVGPGPAPSACCKRPLQFEQTFLDALPSAHMYEKSYMHRDVVTHVAVSAADFFITGSYDGHLKFWKKKPTGIEFAKHFRSHLGPIEGLAVSVDGLFCCTISSDQSVKIYDVVNYDMMVMLRLPFVPGAVEWVYKQGDVKAKLAISDCDSHFVHVYDAHAGSYEPIVSREIHLSPIKVMRYNHTYDIVISADVKGVLEYWCPTTLKFPAEGLNFKLKTDTNLFDIAKSKTTVSAIEVSSDGNQFAVTSSDRRIRIYWFRTGKMRRVYDESLEIAQDLQRSDAPLCRLEAIDFGRRMAVEREIEKSENAPQANAIFDASCNFLLYATLLGIKIVNLHTNKVARILGKVENNDRFLRIALYQGDKSSKKLRKIPSAAVNVNDTKDPLMDPTLLCCAFKKHRIYLFSRREPEEPEDSTKGRDVFNEKPPPDELLAVSDIGKSVNSSIPESVVLHTSLGEIHIRLYPEECPKTVENFTTHCRNGYYDNLIFHRVIKGFMIQTGDPLGDGTGGQSIWGREFEDEFHKSLRHDRPFTLSMANAGPNANGSQFFITTVATPWLDNKHTVFGRVVKGMDVVQLIEKVKTDRNDKPYQDVKIVNVTVPKS
