# Supplementary material for: Orchid Phylotranscriptomics: The Prospects of Repurposing Multi-Tissue Transcriptomes for Phylogenetic Analysis and Beyond
Source: Front Plant Sci. 2022 May 27;13:910362. doi: 10.3389/fpls.2022.910362 (PMC9196242; doi:10.3389/fpls.2022.910362)
Supplement: Supplementary file 4 [file Data_Sheet_3.zip › ortho_MSA/r1/OG0009619.fa]

>ANOEemei
--------------------------------------------------------MAAI--AASLP------LPDS---SSSGRPLPRTGSDIFY--FGLSRRTWIVRTESNVHKEIVKRPCPPCVACRGSGRVDCLHCQ--GRTNLINLAMLPKGEWPR---------------------------C--------------------LRFGRCKVCGGSGLGYCNRCLGT--------------------GEYRDIMGFHFMK----MGSNSS-----
>APOSodor
-------------------------------------------------------MAAAF--AACLQ------TPDG---IASGRSLSRRAGDSFR--FGLSRPTWVVRTESNVPKERIIKLDTPCVVCSGSGRVDCRNCQGKGRINHINLAMLPKGEWPR---------------------------W-------------------------CKVCGGSGLGYCNRCLGT--------------------GEYRDIMGFHFMK----MDTNSS-----
>APOSshen
-------------------------------------------------------MAAAF--AACLQ------TPDG---STSGRSLSRRAGDSFR--FGLSRPTWVVRTESNVPKERIIKLDTPCVVCSGSGRVDCRNCQGKGRINHINLAMLPKGEWPR---------------------------W-------------------------CKVCGGSGLGYCNRCLGT--------------------GEYRDIMGFHFMK----MDTNSS-----
>BLETstri
V---FSTAITGRLIDWVCRPSNLLYGEVV------------------CSLQRRPLLMAAI--AAALP------LPDSNSTGSPGRPLPRTGSDILR--FGLSRPTWIVRTESNVHKEKIRKPDPPCVSCSGSGRVDCRHCQGRGRSNHVNIVMLPKGEWPR---------------------------W-------------------------CKVCGGSGLDYCNRCLGT--------------------GEYRDIMGFHFMK----MDTKPL--RR-
>BORYspha
MR--------------IYSPVPRTAAAIC-----GRSNHSRENKHH-QFAAGESYSMVSF--VAAFP------LPDGKLDAVWGVSSPRTENGASR--LSISRPSWIVKTESNVRKEKIRKCDPPCVICNGSGRTDCPYCRGRGRTNCVHLVMLPKGEWPK---------------------------W-------------------------CKICGGSGLGYCNRCLGT--------------------GEYRDIMGFHFMK----IDKKTS-----
>CALAcreb
--------------------------------------------------------MAAI--AAALP------LPDSNSTASSGKRFSRTGSEVFY--FGPSRRTWIVRTESNVHKEKVKKPDPPCVVCSGSGRVDCSHCEGRGRTNLINLSMLPKGEWPR---------------------------W-------------------------CKDCGGSGLGYCNRCLGT--------------------GEYRDIMGFHFMK----MSNISS-----
>CALAplic
--------------------------------------------------------MAAI--AAALP------LPDSNSTASSGKRFSRTGSEVFY--FGPSRRTWIVRTESNVHKEKVKKPDPPCVVCSGSGRVDCSHCEGRGRTNLINLSMLPKGEWPR---------------------------W-------------------------CKDCGGSGLGYCNRCLGT--------------------GEYRDIMGFHFMK----MSNISS-----
>CALAsini
-------------------------------------------------------MMAAI--AAVLP------LPDSSNYSSPGRLLLRTGSDIMR--FGFSRPTWIVKTESNVRKEKNRKPDPPCVVCSGSGRVDCRHCQGRGRINHVNLVMLPKGEWPR---------------------------W-------------------------CKVCGGTGLDYCNRCLGT--------------------GEYRDIMGFHFMK----VGTNSALNRRM
>CALAtsoo
-------------------------------------------------------MMAAI--AAVLP------LPDSSNYSSPGRPLPRTGSDIMR--FGFPRPTWIVKTESNVRKEKNRKPDPPCVVCSGSGRVDCRHCQGRGRINHVNLVMLPKGEWPR---------------------------W-------------------------CKVCGGTGLDYCNRCLGT--------------------GEYRDIMGFHFMK----VDTNSALNRRM
>CALEmajo
RGGSWESWVI-FVDCS----KHLSDGEV-------------------TFSLEKLLKMAVV--TATLP------LPDSNIAASTGRRFPRTGSDIFH--FGPSRPTLIVKTESNVHKEKVKTPDPPCVVCSGSGRVDCHHCQGRGRTNLVNLAMLPKGEWPR---------------------------W-------------------------CNVCGGSGLGYCNRCLGT--------------------GEHRDVMGFHFMK----MKNTSS-----
>CEPHdama
--------------------------------------------------------MAAI--AAALP------LPDSNSTGSPGRPLPRTGSDILR--FGFSRPTCIVRTESNVPKEKIRKPDPPCVVCSASGRVDCRRCQGRGRSNHVNLAMLPKGEWPR---------------------------W-------------------------CKVCGGSGLEYCNRCLGT--------------------GEYRDIMGFHFMK----METNS------
>CHILsemi
--------------------------------------------------------MAVI--TATLP------PPDSNFSASTGRRFPRTGSNIFH--FGPSRPSLIVRTESNVHKEKVKTPDPPCVVCSGSGRVDCHHCQGRGRTNLVNLAMLPKGEWPR---------------------------W-------------------------CNVCGGSGIGYCNRCLGT--------------------GEYRDIMGFHFMK----MKNISS-----
>CHILtrap
-PSNLGLVFV-FLPGSQRQPKSRSHGGV-------------------TFSLVKLLIMAVI--TATLP------PPDSNFSASTGRRFPRTGSNIFH--FGPSRPSLIVRTESNVHKEKVKTPDPPCVVCSGSGRVDCHHCQGRGRTNLVKLAMLPKGEWPR---------------------------W-------------------------CNVCGGSGIGYCNRCLGT--------------------GEYRDIMGFHFMK----MKNISS-----
>CORYacti
--------------------------------------------------------MAVI--AAVLP------LPDSNSTASAGIRFPRNGSDVFH--FGPSSPTWIVRTESNVHKEKVKKPDPPCVVCSGSGRVDCPCCQGRGRTNLINLAMLPKGEWPR---------------------------C----------------------FGRCKVCGGSGLGYCNRCLGT--------------------GEYRGIMGFHFMK----MDSLSA-----
>CREMappe
--------------------------------------------------------MVAVIAAAALP------LPDSNANGSPGRLRPRTG---IG--FGLSRPTWIVKTESNVPKEEIRKPDPPCVVCSGSGRVDCRHCQGRGRTNHVNLVMLPKGEWPR---------------------------W-------------------------CKVCGGSGLDYCNRCLGT--------------------GEHRDVMGFHFMK----NGRQLI--N--
>CRYPlept
--------------------------------------------------------MSAI--AAALP------FSDWNATASPGRRFPRSGSDIFH--FGPSRRTWIVRTESNVHKEKVKKPDPPCVVCSGSGRVDCHHCQGRGRTNLVNLAMLPKGEWPR---------------------------CGPIGCFGGGLRTQSSRLIFSLKLQRCKICGGSGLGYCNRCLGT--------------------GEYRDIMGFHFMK----INSISS-----
>CYMBensi
-------------------------------------------------------MMAAI--TAGLP------LPDSNSTSSPGKPNRRTRSDILR--FGVSRPTWIVKSESNVRKEKIMKPDPPCVICSGSGRIDCRHCQGRGRTNHVNLVMLPKGEWPR---------------------------W-------------------------CKVCGGSGLDFCNRCLGT--------------------GEYRDSMGFHFMK----MNPNSS--QR-
>CYMBmann
-------------------------------------------------------MMAAI--TAGLP------LPDSNTTSSPGRPHPRTRSDILR--FGVSRPTWIVKSESNVRKEKIMKPDPPCVICSGSGRIDCRHCQGRGRTNHVTLVMLPKGEWPR---------------------------W-------------------------CKVCSGSGLDFCNRCLGT--------------------GEYRDSMGFHFMK----MNTNSS--QL-
>CYPRbard
MMAAITGALP-LPGGAPGSPLPRSGNDSLRIGLARPAWIVRTEVTSPIALFIKYPMMAAI--TGALP------LP----GGAPGSPLPRSGNDSLR--IGLARPAWIVRTESNVRKEKIKKSDPPCVACSGSGRVDCRHCEGRGRSNYVNLPMLPKGEWPR---------------------------W-------------------------CKVCGGSGLGYCNRCLGT--------------------GEYRDIMGFHFMK----MDANSS--RH-
>CYPRflav
-------------------------------------------------------MMAAI--IAALP------LP----GGAPGNPLPRSGNDSLR--IGLSRPTWIVRTESNVRKEKIKKSDPPCVVCSGSGRIDCRHCEGRGRTNYVNLPMLPKGEWPR---------------------------W-------------------------CNVCGGSGLGHCNRCLGT--------------------GEYRDIMGFHFMK----MDTNSL--RNL
>DACThata
--------------------------------------------------------MAAI--AAALP------VPECNSTASVGRHLPRSGGDYLH--FGFSRLTSIVRTESNVHKEKVKKPDPPCAVCCGSGRVDCHHCEGRGRTNLITLAMLPKGEWPR---------------------------W-------------------------CKACGGSGLGYCSRCLGT--------------------GEYRDIMGFHFMK---RADSNST-----
>DENDchryso
--------------------------------------------------------MAAI--ASFLP------LPASNSTGSPGRPLPRTGSDILR--FGLSRPTWIVKTESNVRKEKIRKPDTPCVVCSGSGRVDCLHCQGRGRTNHVNLVMLPKGEWPR---------------------------W-------------------------CKVCGGSGLDYCNRCLGT--------------------GEYRDIMGFHFMK----MDTNSL--QR-
>DENDnobi
--------------------------------------------------------MAAI--AAFLP------LPASNSTGSPGWPLPRTGSDILR--FGLSRPTWIVKTESNVRKEKIRKPDTPCVVCSGSGRVDCRHCQGRGRTNHVNLVMLPKGEWPQ---------------------------W-------------------------CKVCGGSGLDYCNRCLGT--------------------GEYRDVMGFHFMK----MDTNSL--QR-
>DIURorie
--------------------------------------------------------MAAI--ASALP------LPNSNPTASTRGGFPRTGSDIFH--FGPSKRTWIVRTESNVHKEKVKRPDPPCVVCSGIGRVDCRHCQGRGRTNLINLAMLPKGEWPR---------------------------W-------------------------CKICRGSGLGYCNRCLGT--------------------GEYRDIMGFHFMK----MDNISS-----
>DRAKelas
---------------------------------------------------------AVI--TGTLP------VPD----ASTGRRFPRNGSDIFH--FGPSRPSLIVRTESNVHKEKVKTPDPPCVVCSGSGRVDCHHCQGRGRTNLVKLAMLPKGEWPR---------------------------W-------------------------CNVCGGSGLGYCNRCLGT--------------------GEYRDIMGFHFMK----MKNMS------
>DRAKthyn
--------------------------------------------------------MAVI--TGTLP------VPD----SSTGRRFPRNGSDIFH--FGPSRPSLIVRTESNVHKEKVKTPDPPCVVCSGSGRVDCHHCQGRGRTNLVKLAMLPKGEWPR---------------------------W-------------------------CNVCGGSGLGYCNRCLGT--------------------GEYRDIMGFHFMK----MKNMS------
>EPIDfulg
-------------------------------------------------------MMSAI--AAALP------LPHSNATESPGRPRSRTGSDILG--FGLVRASWIVKTESNVRKEKIRKPDPPCVVCDGSGRVDCRHCQGRGRTNHVNLVMLPKGEWPR---------------------------W-------------------------CKVCGGSGLDYCNRCLGT--------------------GEYRDNMGFHFLK----MDTNSL--QS-
>EPIDpuni
-------------------------------------------------------MMSAI--AAALP------LPHSNATESPGRPRSRTGSDILG--FGLVRASWIVKTESNVRKEKIRKPDPPCVVCDGSGRVDCRHCQGRGRTNHVNLVMLPKGEWPR---------------------------W-------------------------CKVCGGSGLDYCNRCLGT--------------------GEYRDNMGFHFLK----MDTNSL--QS-
>EPIPhell
--------------------------------------------------------MAAI--AAALP------LPDSSSTGSPGRPLPRTGSDILR--FDFSRPTWIVRTESNVRKEKNRKPDPPCVVCSASGRVDCRRCQGRGRTNHVNLAMLPKGEWPR---------------------------W-------------------------CKVCGGSGLDYCNRCLGT--------------------GEYRDIMGFHFMK----MDTNS------
>EPIPpurp
--------------------------------------------------------MAAI--AAALP------LPDSSSTGSPGRPLPRTGSDILR--FDFSRPTWIVRTESNVRKEKNRKPDPPCVVCSASGRVDCRRCQGRGRTNHVNLAMLPKGEWPR---------------------------W-------------------------CKVCGGSGLDFCNRCLGT--------------------GEYRDIMGFHFMK----MDTNS------
>ERYCcris
-------------------------------------------------------MMAAI--VPGLP------LPDSNSISSPGRPNNRSRSNILC--FCVSRPSWIVKTESNVRKEEIKKPDPPCVVCCGSGRIECRHCQGRGRTNHVNLVMLPKGEWPR---------------------------W-------------------------CRVCVGSGLDYCNRCLGT--------------------GEYRGIIGFHFMK----MDSNSL--QR-
>ERYCpuss
-------------------------------------------------------MMSAI--VAGLP------LPDCNSISLPGRPYTRSRNDILC--NCVSRPTWIVKTESNVRKEEIKIPDPPCVVCSGSGRIECRHCQGRGRTNHVKLVMLPKGEWPR---------------------------W-------------------------CRVCVGSGLDYCNRCLGT--------------------GEYRGIIGFHFMK----MGSNSL--QR-
>GALEfabe
--------------------------------------------------------MVAI--SAAL--------PDGYSFGAPGTPLPRVGSNCLR--NGFSSPSWIVKTESNVWKEKIRKPDPPCMVCAGSGRVNCRQCEGRGRTNCVSLVMLPKGEWPR---------------------------W-------------------------CKVCGGSGLGCCNRCLGT--------------------GEHR-VMGFYFMK----MNSNSS--RR-
>GOODfuma
--------------------------------------------------------MAAI--AASLP------LPDS---SSSGRPLPRTWSDVFH--FGLPRRTWIVRTESNVRKEIVKRSGPPCVACWGSGRVDCLHCQGRGRTNLINLTMLPKGEWPR---------------------------W-------------------------CKVCGGSGLGYCNRCLGT--------------------GEYRDIMGFHFMK----KDTSS------
>GOODpube
--------------------------------------------------------MAAI--AASLP------LPDS---SSSGRPLPRTWSDVFH--FGLPRRTWIVRTESNVHKEIVKRSGPPCVVCWGSGRVDCLHCQGRGRTNLINLAMLPKGEWPR---------------------------C----------------------FGRCKVCGGSGLGYCNRCLGT--------------------GEYRDIMGFHFMK----MDNNSS-----
>GYMNdens
--------------------------------------------------------MAAI--AAALP------LPVCNSTASIRRHLPRSGGDYLH--FGLSRLTSIVRTESNVHKEKVKKPDPPCAVCCGSGRVNCCHCEGRGRTNLITLAMLPKGEWPR---------------------------W-------------------------CKVCGGSGLGYCSRCLGT--------------------GEYRDIMGFHFMK---RADSNST-----
>GYMNodor
--------------------------------------------------------MAAI--TAALP------LPECNSTASIGRHLPRSGGDYLH--FGLSRLTSIVRTESNVNKEKVKKPDPPCAVCCGSGRVNCRHCEGRGRTNLITLAMLPKGEWPR---------------------------W-------------------------CKVCGGSGLGYCSRCLGT--------------------GEYRDIMGFHFMK---RADSNST-----
>HABElong
--------------------------------------------------------MAAI--AAALP------LPDCNSTTSTGGHLPHSRSDHIR--FVLSRISWIVRTESNVRKEKVKKHDPPCVVCCGSGRADCHHCKGRGRTNLINLAMLPKGEWPR---------------------------W-------------------------CKVCGGSGLGYCSRCLGT--------------------GEYRDIMGFHFMK---RADSNST-----
>HABEpant
--------------------------------------------------------MAAI--AAALP------LPDCNSTTSTGGHLPHSRSDHIR--FVLSRISWIVRTESNVRKEKVKKHDPPCVVCCGSGRADCHHCKGRGRTNLINLAMLPKGEWPR---------------------------W-------------------------CKVCGGSGLGYCSRCLGT--------------------GEYRDIMGFHFMK---RADSNST-----
>HAEMdisc
-------------------------------------------------------------------------------SSSSGRPLPRSGSDVFY--FGLSRRNWIVRTESNVHKEIVKIPCPPCVVCKGSGRVDCLHCQGRGRTNLINLAMLPKGEWPR---------------------------W-------------------------CKVCGGSGLGYCNRCLGT--------------------GEYRDIMGFHFMK----MDTNSS-----
>HEMIforr
--------------------------------------------------------MAAI--AAALP------LPEYNSTASTGRHIPRSGGDYLH--FGLSRLTSIVRTESNVRKEKVKKPDPPCAVCCGSGRVDCRHCEGRGRTNLITLAMLPKGEWPR---------------------------W-------------------------CRVCGGSGLGYCNRCLGT--------------------GEYRDIMGFHFMK---RADFNST-----
>HYPOheme
--------------------------------------------------------------MAAVP------APDGHLGAVAGGPFSRAAGNVAPLGLAVSRPSWIVRTESNVRKEISRKPDPPCVICNGTGRIDCHHCQGRGRTNCLHLAMLPKGEWPK---------------------------W-------------------------CKVCGGSGLGYCNRCLGT--------------------GEYRDIMGFHFMK----MDSTPS--RYH
>LANAlana
---------------------------------------------------------ILI--ASALPA-----VPEGNFGAVPAGSFPQTGNGSLR--LAVSRPSWIVRTESNVRKERMRRPNPPCVVCNGSGRTDCHHCRGRGRTNCVHLAMLPKGEWPK---------------------------W-------------------------CKVCGGSGLGYCNRCLGT--------------------GEYRDIMGFHFMK----MDSNTS--GHS
>LECAnigr
----------------------------------------------------------------------------------------------------------------MFRKKKTKKYDPPCVVCAGSGRLDCRQCEGRGRTNCVNLAMLPKGEWPRCLTAATSLVVVFQLELVAAAIKGNYSGW----------RGRSGK----LAAALAAVLAGTSV------VGTPAISSPKLAPFQPKWQNYRNGEIHDRVHGLWRKWSWILQSMPWNWRI-
>LIMOabor
--------------------------------------------------------MAAI--SAALP------LPDSSSTGSPGRPLPRTGSYILR--FGFSRPTWIVRTESNVRKDKTRKPDPPCVVCSASGRVNCRRCQGRGRANHVNLVMLPKGEWPR---------------------------W-------------------------CKVCGGSGLEYCNRCLGT--------------------GEYRDIMGFHFMK----MDNNSQ--RC-
>MASDpict
-------------------------------------------------------MMAAI--AIALP------LPKRTATGLLARPCPRTGNDILC--FNLSRPAWIVKTESNVRKEKIRKPDPPCVVCTGSGRVDCRHCEGRGRTNHINLVMLPEGEWPR---------------------------W-------------------------CKVCGGSGLDYCNRCLAT--------------------GEYRDIMGFHFMK----IDTHSL--QS-
>MEXIxero
--------------------------------------------------------MTAI--TAGLP------LH-GNSGGAPDSPLHRSGNDSLC--IHLSRPTWIVRTESNIRKEKIKKSDRQCVVCSGSGRGDCRHCEGRGRTNYVNLPMLPKGEWPR---------------------------W-------------------------CSVCGGSGLGYCNRCLGT--------------------GEYRDIMGFRFMK----MDTN-------
>MICRparv
------------------------------------------------MPLEKPIIMAAI--AASLP------LPDCNFPASSGRPFPRTGSDVFH--FGPPRRTWIIRTESNVHKEKVKKPDPPCVVCSGSGRVDCRHCQGRGRTNLMNLAMLPKGEWPR---------------------------W-------------------------CKACGGSGLGYCNRCLGT--------------------GEYRDIMGFHFMK----MNNISS-----
>MOLIcapi
--------------------------------------------------------------MAAAP------VPDGSLGAVAGGPFARPGNGLLR-GLDMSRPSWIVRTESNVWKEIARKPDPPCVICNGTGRIDCHHCRGRGRTNCLHLAMLPKGEWPK---------------------------W-------------------------CKVCGGSGLGYCNRCLGT--------------------GEYRDIMGFHFMK----MDSRPS--RYR
>NEUWmali
-------------------------------------------------------MAATI--AAGLP------APDGNASGTPGRPLFWHADDSFR--FGLSRPTWIVRTESNVRREKIIKPDPPCVVCSGSGRVDCLHCQGKGRTNYVNMAMLPKGEWPR---------------------------W-------------------------CKVCGGSGLGYCNRCLGT--------------------GEYRDIMGFHFMN----MDANSS-----
>NEUWzoll
-------------------------------------------------------MAAAI--AAGLP------SPDGNASCTFGRPLFRHADDSFR--FGLSRPTWIVRTESNVRREKIIKPDPPCVVCSGSGRVDCRHCQGKGRTNYVNMAMLPKGEWPR---------------------------W-------------------------CKVCGGSGLGYCNRCLGT--------------------GKYRDIMGFHFMK----MDANSS-----
>OECEmacu
MGDSFSN-----VIDFESLSFSLSF-----------------------LIKKNRKLMAAI--VASLP------LPDSNSTSSPGRPYPRSRSDILH--FCVSRPTWIVKTESNVRKEGNRKPDPPCVICSGSGRIDCRHCQGRGRTNHVNLVMLPKGEWPR---------------------------W-------------------------CQVCAGSGLDYCNRCLGT--------------------GQYRDIVGFHFMK----MDSNSL--QR-
>ORCHital
MW---------------------------------------------YTVKPPLSVMAAF--VAALQ------LPECNSRASIGRHLRRYGGDYLH--FDRSRLTSIVRTESNVDKEKVKKPDPPCAVCCGSGRVDCRHCEGRGRTNLITLAMLPKGEWPR---------------------------W-------------------------CKVCGGSGLGYCSRCLGT--------------------GEYRDIMEFHFMK---RGDTNST-----
>PAPHconc
-------------------------------------------------------MIAAI--TAALP------LP-GNSGGAPDSSLRRSDNASLC--IGISKPIWIVRTESNVRKEKLKKSDPPCVVCSGSGKVDCRHCEGRGRTNYVNLPMLPKGEWPR---------------------------W-------------------------CKVCGGSGLGYCNRCLGT--------------------GEYKDIMGFRFMK----MDTNSS--RY-
>PAPHhirs
MKNGI-------------RPLQRKFQQ--------------------LEELCQIFVLFSV--SAALS------LP-GNSGGAPDSSLRLSDNASLC--IRFSKPIWIVRTESNVRKEKIKKSDPPCVVCSGSGRVDCRHCEGRGRTNCVNLPMLPKGEWPR---------------------------W-------------------------CKVCGGSGLGYCNRCLGT--------------------GEFKDIMGFRFMK----MDTNSS--RY-
>PHAIflav
-------------------------------------------------------MMAAI--TTVLP------LPDSN-YSSPGRPLPATGSDIMR--FGFSRPSWIVKTESNVRKEKNRKPDPPCVVCSGSGRVDCRHCRGRGRINHVNLAMLPKGEWPR---------------------------W-------------------------CKVCSGSGLDYCNRCLGT--------------------GEYRDIMGFHFKS----RHQLSL--K--
>PHAItank
--------------------------------------------------------MAAI--AAVLP------LPDSN-YSSPGRPFPRTGSDIMR--FGFSRPTWIVKTESNVRKEKNRKSDPPCVVCSGSGRVDCRHCQGRGRINYVNLVMLPKGEWPR---------------------------W-------------------------CKVCGGSGLDYCNRCLGT--------------------GEYRDILGFHFMK----VDTNSALNRRM
>PHALcorn
-------------------------------------------------------MMAAI--TAALP------FPESYSTGSPGRSFLRTGSDILR--FGLSRPTWIVKTESNVRKEKTGKPNPPCVVCRGSGRVNCRHCKGRGRTNQVNLVMLPKGEWPR---------------------------W-------------------------CKVCGGSGLDHCNRCLGT--------------------GEYRDIMGFHFMK----MDTNSI--QR-
>PHALmode
-------------------------------------------------------MMAAI--TAALP------FPESYSTGSPGRSFLRTGSDILR--FGLSRPTWIVKTESNVRKEKTGKPNPPCVVCRGSGRVNCRHCKGRGRTNHVSLVMLPKGEWPR---------------------------W-------------------------CKVCGGSGLDHCNRCLGT--------------------GEYRDIMGFHFMK----MDTNSI--QR-
>PHRAlind
-------------------------------------------------------MMAAI--TGRLP------LP-GNYGGAHDSPLTRSGSDSLG--IILSRPTWIVRTESNVPKEKIKKSDPPCVVCSGSGRGDCLHCEGRGRTNYVNLPMLPKGEWPR---------------------------W-------------------------CKVCGGSGLGYCNRCLGT--------------------GEYRDIMGFHFMK----IDTN-------
>PLATclav
--------------------------------------------------------MAAI--AAALP------LRECNSTASIRRHLPRSGGDYLH--FGFSRPTSIVRTESNVHREKVKKPDPPCNVCCGSGRVDCRHCEGRGRTNLITLAMLPKGEWPR---------------------------W-------------------------CKVCGGSGLGYCNRCLGT--------------------GEYRDIMGFRFMK---RVDSNST-----
>PTERcurt
--------------------------------------------------------MAAI--TASLP------LPDSN---STGRTLPRTGSDIFH--FGLSRRTWIVRTESNVHKEKVKRSGHPCVACSGSGRVDCHHCQGRGRTNLINLAMLPKGEWPR---------------------------W-------------------------CKVCGGSGLGYCHRCLGT--------------------GEYRDIMGFHFMK----TNTNSS-----
>RIMAelli
--------------------------------------------------------MAAI--NATLP------LPDSNTPASTGRRFPRTGSDIFH--FGPSRPTWIVRTESNVHKERVKKPDPPCVVCQGSGRVDCLHCQGRGRTNLINLTMLPKGEWPR---------------------------W-------------------------CKVCGGSGLGFCNRCLGT--------------------GEYRDIMGFHFMK----MKNISS-----
>SELEaequ
--------------------------------------------------------MAAM--TAALP------LPGGNSVGAPGSSLLRSGNDSLR--IGLSRPTWIVRTESNVRKEKVKRSDPPCVVCSGSGRVDCRHCEGRGRTNYVNLPMLPKGEWPR---------------------------W-------------------------CKVCGGSGLAYCNRCLGT--------------------GEYRDIMGFHFMK----LDSNSS--RH-
>SERAvome
--------------------------------------------------------MAVI--AGALPTEIRKYITECNHTASIGRLLPRSWSDYLH--FRLSRLTSIVRTESNVHKEKVKKPDPPCAVCCGSGRVDCRNCEGRGRTNRINLAMLPKGEWPR---------------------------W-------------------------CKVCGGSGLGYCSRCLGT--------------------GEYRDIMGFYFMK---RTDSNST-----
>THELangu
--------------------------------------------------------MASI--AATLP------LPDSNSTASSGRRFSRTGSDIFH--FGSSRPTWIVRTESNVHKEKVKVPDPPCVVCSGSGRVDCHHCQGRGRTNLINLAMLPKGEWPR---------------------------W-------------------------CKLCGGSGLGYCNRCLGT--------------------GEYRDIMGFHFMK----MKNISS-----
>VANIplan
--------------------------------------------------------MVAI--SATLP------VPEGCTFGAIRTPIPRIGGDNLR--FGRSRSSWIVRTESNVRKEKIRKPDPPCMVCAGTGRVNCRQCEGRGRTNCVNLAVLPKGQWPR---------------------------W-------------------------CKVCGGSGLGYCNRCLGT--------------------GEYNDIMGFHFMK----MDSNSS--QH-
>VANIshen
--------------------------------------------------------MVAI--SATLP------VPEGYSFGAIGTPIPRVGGDTLR--FGRSSSSWIVRTESNVRKEKIRKPDPPCVVCAGSGRVNCRQCEGRGRTNCVNLAVLPKGEWPR---------------------------W-------------------------CKVCGGSGLGYCNRCLGT--------------------GEYNDIMGFHFMK----MDSNSS--QH-
