# Supplementary material for: Orchid Phylotranscriptomics: The Prospects of Repurposing Multi-Tissue Transcriptomes for Phylogenetic Analysis and Beyond
Source: Front Plant Sci. 2022 May 27;13:910362. doi: 10.3389/fpls.2022.910362 (PMC9196242; doi:10.3389/fpls.2022.910362)
Supplement: Supplementary file 4 [file Data_Sheet_3.zip › ortho_MSA/r1/OG0009138.fa]

>NEUWzoll
-----------------------------------------------------------------------------------------------------------MEGSGARKGSSCWEA-PDLNGSAEKVSEKIIPPCCRKAMAALPEADAKLHATVVSGWFSGHRCCSDKKNKPLYYNNPMWPGEAHSMKVDEILYQGKSDYQDILIFKSTIYGKVLVLDGIVQLTEKDECAYQEMIAHLPLCSVPSPKNVLVIGGGDGGVLREISRHSSVEHIDICEIDELVINVCKKFFPALSIGFEDPRVQLHVGDAVEFLRNAKEGTYDAIIVDSSDPIGPAQELVEKPFFKNIARALRPGGILCNQAESMWLHTHLIQDMLSICRDLFKGSVHYAWTSVPTYPSGAIGFLLCSTDGPPVDFLNPVNPIEKLEEVGKPKRELRFYNSEMHKAAFALPSFVARELS-SLNGLPARVPMKLNDNLKLRAI--SEENNRLIMDC------
>MEXIxero
-----------------------------------------------------------------------------------------------------------MEASGAGNGLGCGRA-PELNGNGLESLGKPIPPCCRKAMAALPEADAKLHATVVSGWFSGHRCCSDKDSKPLYYNNPMWPGEAHSLKVEEMLYKGKSNYQEILVFRSATYGKVLVLDGIVQLTEKDECAYQEMIAHLPLCSIPSPKSVLVIGGGDGGVLREICRHGSVEHIDICEIDELVINVCKEFFPALSIGFEDPRVRLHVCDAVDFLRNAREGMYDAIIVDSSDPIGPAQELVEKPFFQTIARALRPGGVLCNQAESMWLHTHLIQDMLSICRDVFKGSVHYAWTSVPTYPSGVIGFLLCSTAGPHVNFLNPSNPIEMQEEAVKPKRELRFYNSEMHRAAFTLPSFVLRALS-TYMDFSDAMKDG---GSELVGS------------CLPPL--
>SERAvome
-----------------------------------------------------------------------------------------------------------MEGSGAGDGLECRKA-TESNGSQ-KAVEDPIPPCCRKAMSALPEAEAKLHATVVSGWFSGHRCRSDNNNKPLYYNNPMWPGEAHSLKVDEILYEGKSNYQEILVFKSSMYGKVLVLDGIIQLTEKDECAYQEMIAHLPLCSILSPKNVLVIGGGDGGVLREICRHRFVEHIDICEIDELVINVCKIYFPALSIGFEDPRVQLHVGDAIDFLRNAREGMYDAIIVDSSDPIGPAQELVEKPFFQSIAKALRPGGVLCNQAESMWLHTHLIQNMLSICREVFKGSVHYAWTSVPTYPSGVIGFLLCSTDGPCVNFLNPVNPIEKQEGDVKHKRELKFYNSEIHKAAFALPSFLTRELM-TLNDLPDGAPNTVNAVTPVPAS---KVADI-----------
>CALAplic
-----------------------------------------------------------------------------------------------------------MEGSGAGEGL-------EFNGSL-MEVGNPLPSCCRKAMAALPEAEAKLHATVVSGWFSGHRSYCDKNHKPLYYNNPMWPGEAHSLKVEEVLYEGKSKYQEILVFKSSIYGKVLVLDGIVQLTEKDECAYQEMIAHLPLCSIVCPKTVLVIGGGDGGVLREISRHRSVEHIDICEIDELVINVCKNFFPALSVGFEDPRVQLHVGDAIDFLQKAREGMYDAIIVDSSDPIGPAQELVEKPFFQTIAKALRPGGVLCNQAESMWLHTHLIQNMLSICCEVFKGSVHYAWTSVPTYPSGVIGFLLCSTDGPHVDFLNPINPIEKLEAGVKHKRELKFYNTEMHKAAFAL---------------------------------------------------
>EPIPaphy
-----------------------------------------------------------------------------------------------------------MEGSGAENGLDCIKAIIELNRIG-KGVEKSIPPCCRKAMAALPEAEAKLHATVVSGWFSGHCHSSDKNLKPLYYNNPMWPGEAHSLKVEEVLYKGKSNYQEILVFESSIYGKVLVLDGIVQLTEKDECAYQEMIAHLPLCSILSPKTVLVIGGGDGGVLREICRHKSVDHIDICEIDELVINVCKEFFPALSIGFEDPRVHLHIGDAVDYLQNVREGMYDAIIVDSSDPIGPAQELVEKPFFQTIVKALRPGGVLCNQAESMWLHTHLIQDMLSICSEVFKGSVYYAWTSVPTYPSGAIGFLLCSTDGPDVDFLNPVNPIEKQKAAGKFIKELSFYNSEMHKAAFALPSFVMRELS-SLNDFPDGVKMAEKLNDGILAR---KTERIVMAD-------
>CALEmajo
-----------------------------------------------------------------------------------------------------------MEGSGAGEGLECRGA-VELNGGQ-TKVESPIPPCCRKAMSALPEAEAKLHATVVSGWFSGHRCSSDKKHKPLYYNNPMWPGEAHSLKVEEVLYEGKSDYQEILVFKSSIYGKVLVLDGIVQLTEKDECAYQEMITHLPLCSISSPKTVLVIGGGDGGVLREICRHRSVEHIDICEIDELVITVCKNFFPALSIGFEDPRVQLHVGDAVDFLRNAQEGMYDAIIVDSSDPIGPAQELVEKPFFQTIAKALRPGGVLCNQAESMWLHTHLIQNMLSICSEVFKGSVHYAWTSVPTYPSGVIGFLLCSTDGPHVDFLNPVNPIEKLDAAVKHKRELRFYNSEMHRAAFALPAFLTRELS-ALKDLRGGVEMF-----------------------------
>DACThata
-----------------------------------------------------------------------------------------------------------MEGSGAGDGLECRMA-TELNGSQ-NAAENPIPPCCRKAMSALPEAEAKLHPTVVSGWFSGHRCRSDKNYKPLYYNNPMWPGEAHSLKVEEILYEGKSNYQEILVFKSSMYGKVLVLDGIVQLTEKDECAYQEMIAHLPLCSILSPQNVLVIGGGDGGVLREICRHRSVEHIDICEIDELVINVCKIFFPALSIGFEDPRVQLHVGDAVDFLRNAHEGMYDAIIIDSSDPIGPAQELVEKPFFQTIAKALRRGGVLCNQAESMWLHTHLIQNMLSICHEVFNGSVHYAWTSVPTYPSGVIGFLLCSTDGPCVDFLNPVNPIEKQEAAVKHRRELRFYNSEIHKAAFALPSFLTKQLM-TLKDLPDGAPFVAKTVTPTPAS---EVADKL----------
>ANOEroxb
---------------------------------------------------------------------------------------------------------------------------MELNGRQ-TKLDDQIPSCCRKAMSALPEAEAKQHDTVVSGWFSGHRRCSDKSHKPLYYNNPMWPGEAHSLKVEEVLYEGKSNYQDILVFKSSIYGNVLVLDGIVQLTEKDECAYQEMIAHLPLCSILSPKTVLVIGGGDGGVLREICRHKSVEHIDICEIDELVINVCKKFFPSLSIGFEDPRVQLHVGDAVDFLRNAREGIYDAIIVDSSDPIGPAQELVEKPFFQTIAKALRPGGVLCNQAESMWLHTHLIHDMLSICCEVFKGSVHYAWTSVPTYPSGLIGFLLCSTDGPPVDFLNPVNPIEKHEAAVKHKREIRFYNSEMHKAAFALPSFLLRELG-TLKVLPEGVNKSFTCVRGS----------------------
>VANIplan
-----------------------------------------------------------------------------------------------------------MEGSGAGNGLACSKE-PELCGGVVKASEKLIPSCCRKAMAAMPETEAKLHATVVSGWFSCSQCYSGKNDKSLYYNNPMWPGEAHSMKVEEVLYQGKSDYQEILIFKSSLYGKVLVLDGIVQLTEKDECAYQEMIAHLPLCSIPSPKTVLVIGGGDGGVLREIARHHSVEHIDICEIDELVIKVCKKFFPALSVGFEDRRVQLHIGDAVDFLRKSHEGLYDAIIVDSSDPIGPAQELVEKPFFQTLARALRPGGVLCNQTESMWLHTHLIQDMLSICRDVFKGSVHYAWASVPTYPSGVIGFLLCSTDGPPVDFLNPVNPIEKQEEVEKPERELKFYNSEMHKAAFALPSFVTRELS-TLNCLEDKSK-------------------------------
>PAPHconc
-----------------------------------------------------------------------------------------------------------MEASGAGKELGCGRA-PELNGKGLKSAEKPIPPCCRKAMAALPEADAKLHATVVSGWFSGHRCCSDKDSKSLYYNNPMWPGEAHSLKVEEVLYEGKSNYQAILVFRSTTYGKVLVLDGIVQLTEKDECAYQEMIAHLPLCSIPSPKTVLVIGGGDGGVLREICRHRSVEHIDICEIDELVINVCKEFFPDLSIGFEDPRVRLHVCDAIDFLRNAREGMYDAIIVDSSDPIGPAQELVEKPFFQTIERALRPGGVLCNQAESMWLHTHLIQDMLSICRDVFKGSVHYAWTSVPTYPSGVIGFLLCSTAGPHVNFMNPVNPIEKQEEAVKPKRELRFYNSEMHKAAFTLPSFVMRELC-TQIEFSDAIKEG---GSIAVVS-------------------
>CALAtsoo
-----------------------------------------------------------------------------------------------------------MEGSGAGNGLGCSKA-IELNGSG-KKVEKPIPSCCRKAVAALPEAEAKLHATVVSGWFSGHRCSSDKNIKPLYYNNPMWPGEAHSLKVEEILYEGKSIYQEILVFKSLIYGKVLVLDGIVQLTEKDESAYQEMIAHLPLCSILFPKTVLVIGGGDGGVLREICRHVSVEHIDICEIDELVINVCKEFFPALSIGFEDPRVQLHVGDAVDFLRNAREGMYDVIIVDSSDPIGPAKELVEKPFFQTIAKALRPGGVLCNQAESMWLHTHLIQDMLSICREVFKGSVHYAWTSVPTYPSGVIGFLLCSTDGPHVDFLNPVNPIEKHEAAVQLKRELRFYNSEMHKAAFALPSFVMRELCATLNDLG-----------------------------------
>CYMBensi
-----------------------------------------------------------------------------------------------------------MEGSGAENGLEYNKA-IEVNGSG-MKVEKPIPPCCRKAMAALPEAEAKLHATVVSGWFSGHRCSSDKSSKPLYYHNPMWPGEAHSLKVEEILYEGKSNYQEILVFKSLIYGNVLVLDGIVQLTEKDESAYQEMIAHLPLCSILSPKTVLVIGGGDGGVLREICKNSSVEHIDICEIDELVINVCKEFFPALSIGFEDPRVQLHVGDAVDFLRNACEGMYDVIIVDSSDPIGPAQELVEKPFFQTIAKALRPGGVLCNQAESMWLHTHLIQNMLSICREVFKGSVHYAWTSVPTYPSGVIGFLLCSTDGPHVDFLNPVNPIEKQEAAVKLKGELKFYNSEMHKAAFALPSFVMRQLGATTNDLPDGVKIPAKVD-------------------------
>OECEmacu
-----------------------------------------------------------------------------------------------------------MEGSGAGNGLECSKA-IELNGGA-MKVEKPIPPCCRKAMAGLPEAEAKLHATVVSGWFSGHRCSSDKSSKPLYYHNPMWPGEAHSLKVEEILYEGKSNYQEILVFKSLIYGNVLVLDGIVQLTEKDESAYQEMIAHIPLCSILSPKTVLVIGGGDGGVLREICKHSSVEHIDICEIDELVINVCKQFFPALSIGFEDPRVQLHVGDAVDFLRNACEGMYDVIIVDSSDPIGPALELVEKPFFQTIAKALRPGGVLCNQTESMWLHTHLIQDMLSICREVFKGSVHYAWTSVPTYPSGVIGFLLCSVDGPHVDFLDPVNPIEKLEAGEKLKGELQFYNSEMHKAAFALPSFVKRQLSTTLCHLPDRVKISEVNDA------------------------
>CEPHdama
-----------------------------------------------------------MRFDREVL--------------------------EFFGGWKLQRGTGSMEGSGEGNALGCSKA-IELNGSG-KEVENPIPPCCRKAMAALPEAEAKLHATVVSGWFSGHRGCSDKNNKPLYYNNPMWPGEVHSLKVEEVLYEGKSNYQEILVFKSSIYGKVLVLDGIVQLTEKDECAYQEMIAHLPLCSILSPKNVLVIGGGDGGVLREICRHRSVEHIDICEIDELVINVCKIFFPALSIGFEDPRVQLHVGDAVDFLRNAREGMYDAIIVDSSDPIGPAQELVEKPFFQTIAKALRPGGVLCNQAESMWLHTHLIQDMLSICREVFKGSVHYAWTSVPTYPSGVIGFLLCSTDGPHVDFLNPVNPIEKQEASVKSKRELRFYNSEMHKAAFALPSFVMRELR-TLNDLPDGVKVPVKLTDDAIIP---EESLRTRFSQLT----
>BORYspha
----------------------------------------------------------------------------------------------------------------------------------------------------------------------------------------MWPGEAHSLKVEQILYQGNSEYQEILVFESATYGKVLVLDGIVQLTEKDECAYQEMIAHLPLCSIPLPKNVLVIGGGDGGVLREISRHSSVELIDICEIDKLVIEVCKKFFPDLAVGFEDPRVHLHVGDAVDFLRNACEGMYDAVIVDSSDPIGPAQELIEKPFFETIARALRPGGVLCNQAESMWLHTHLIQDMLSICHDVFKGGAHYAWTSVPTYPSGVIGFLLCSTDGPPVDFLNPINPIEKQEGALKSRRELTFYNSEIHRAAFALPSFVKRELR-GLSQMV-----------------------------------
>ERYCcris
-----------------------------------------------------------------------------------------------------------MEGSGAGNGLECSKG-IELNGST-KKVEKPIPPCCRKAMVALPEAEAKLHATVVSGWFSGHRCISDKSKKVVYYHNPMWPGEAHSLKVEEILYEGKSNFQDILVFKSLIYGNVLVLDGIVQLTEKDESAYQEMIAHIPLCSILSPKTVLVIGGGDGGVLREICKHSSVEHVDICEIDELVINVCKEFFPALSIGFEDPRVQLHVADAVDFLRNACEGMYDVIIVDSSDPIGPAQELVEKPFFQTIAKALRPGGVLCNQTESMWLHTHLIQDMLSICREVFKGSVHYAWTSVPTYPSGVIGFLLCSTDGPHVDFLNPINPIEKQEAAEKLKGERKFYNSEMHKAAFALPSFVKRQLSTTLYDLSDG---------------------------------
>OPHRgarg
FFRPDNFDEPFLIPDGAVSNDSATRNRRSNNSESDDLPQGEINYGISESEKNFITKRSRDRLDRIEYRSLALFPASSSPTSQCRSFSPLLSPSETYLGWKLQRGTGSMEGSGVGEGLECRKE-TELNGSQ-KAVEVPIPPCCRKSMSALPEAEAKLHATVVSGWFSGNRCRSDKNHKPLYYNNPMWPGEAHSLKVEEILYEGKSKYQEILVFKSTMYGKVLVLDGIVQLTEKDECAYQEMIAHLPLCSILSPKNVLVIGGGDGGVLREICRHRFVEHIDICEIDELVINVCKIFFPALSIGFEDPRVQLHVGDAIDFLRNAREGMYDAIIVDSSDPIGPAQELVEKPFFQTIAKALRPGGVLCNQAESMWLHTHLIQNMLSICREVFKGSVHYAWTSVPTYPSGVIGFLLCSTDGPYVNFLNPVNPIEKQEAAVKHTRELKFYNSEIHKAAFALPSFLTRELM-TLKDLPNGAPIVVDAVTPIPVS---EVADGL----------
>MASDpict
-----------------------------------------------------------------------------------------------------------ME-----------------KGRE-KKDEKAIPPCCRKAMAALPEADAKLHATVVSGWFSDGN--GNGNGMVLYYNNPMWPGEAHSLKVEEILYEGKSKYQEILVFKSLIYGKVLVLDGIVQLTEKDESAYQEMIAHLPLCSILSPKNVLVIGGGDGGVLREICKHRSVEHIDICEIDELVINVCKEFFPALSIGFEDPRVQLHVGDAVDFLRNACEGVYDVIIVDSSDPIGPAQELVEKPFFQTIAKALRPGGVLCNQAESMWLHTHLIQDMLSICREVFKGSVHYAWTSVPTYPSGVIGFLLCSTDGPQVNFLNPVNPIENQEAAVKLKGELRFYNSEMHKAAFALPSFVMRELRASLKDFPDGVKIPEKEKLTDVSEEFNESNGHHLCKTGALY--
>GOODfuma
---------------------------------------------------------------------------------------------------------------------------MELNGKQ-TQLDDQIPPCCRKAMSALPEAEAKLHDTVVSGWFSGHRRCSDKNQKPLYYNNPMWPGEAHSLKVEEVLYEGKSNYQEILVFKSSIYGNVLVLDGIVQLTEKDECAYQEMIAHLPLCSILSPKTVLVIGGGDGGVLREICRHKSVEHIDICEIDELVINVCKKFFPALSIGFEDPRVQLHVGDAVDFLRNAQEGKYDAIIVDSSDPIGPAQELVEKPFFQTIAKALRPGGVLCNQAESMWLHTHLIHDMLSICSEVFKGSVHYAWTSVPTYPSGLIGFLLCSTDGPPVDFLNPVNPIEKHEAAVKHKRDLRFYNSEMHKAAFALPSFLLRELG-KLKVLPDGVNKSFTCVKGS----------------------
>HABElong
-----------------------------------------------------------------------------------------------------------MGGSGEGEGLECRKA-TELNGIQ-KAVENPIPPCCRKALSALPEVEAKLHATVVSGWFSGHRCLSDKNHKPLYYNNPMWPGEAHSLKVEEILFEGKSNYQEILVFKSSMYGKVLVLDGIVQLTEKDECAYQEMIAHLPLCSILSPKNVLVIGGGDGGVLREICRHRSVKHIDICEIDELVINVCKKFFPDLSIGFDDPRVQLHVGDAVDFLRNAHKGMYDAVLVDSSDPIGPAQELIEKPFFQTIAKALRPGGVLCNQAESMWLHTHLIQNMLSICHDIFKGSVHYAWTSVPTYPSGVIGFLLCSTDGPCVDFLNPVNPVEKLEVAVKHKRELRYYNSEIHKAAFALPSFLTRELI-TLKGLPDGVKAPYMADAVTATP--SEAEDRL----------
>EPIPhell
-----------------------------------------------------------------------------------------------------------MEGSGAGNGLGCSKP-IELNGSG-KEVKNPIPPCCRKAMAALPEAEAKLHATVVSGWFSGHRCCSDNNKKPLYYNNPMWPGEVHSLKVEEVLYEGKSNYQEILVFKSSIYGKVLVLDGIVQLTEKDECAYQEMIAHLPLCSILSPKTVLVIGGGDGGVLREICRHRSVEHIDICEIDELVINVCKDFFPALSIGFEDPRVQLHVGDAVDFLRNAREGMYDAIIVDSSDPIGPAQELVEKPFFQTIAKALRPGGVLCNQAESMWLHTHLIQDMLSICREVFKGSVHYAWTSVPTYPSGVIGFLLCSRDGPHVDFLNPVNPIEKHEAAVKPKRELRFYNSEMHKAAFALPSFVMRELS-TVNDLPDVVKIPVKLTDDAIIT---KKIFTVD---------
>CHILtrap
-----------------------------------------------------------------------------------------------------------MEGSGAGEVLECSRA-VELNGGQ-TKVESPIPPCCRKAMSALPEAEAKLHATVVSGWFSGHRCCSDKKHKPLYYNNPMWPGEAHSLKVEEVLYEGKSNYQEILVFKSSIYGKVLVLDGIVQLTEKDECAYQEMIAHLPLCSILFPKTVLVIGGGDGGVLREICRHRSVEHIDICEIDELVINVCKKFFPALSIGFEDPRVQLHVGDAVDFLRNAREGMYDAIIVDSSDPIGPAQELVEKPFFQTIAKALRPGGVLCNQAESMWLHTHLIQNMLSICSEVFKGSVHYAWTSVPTYPSGVIGFLLCSTNGPHVDFLNPVNPIEKLDVAVKHKRELRFYNSEMHKAAFALPSFLTRELN-ALKDLRGGV--------------------------------
>GOODpube
------------MPS---------------------------------------------------------FP-----------------------------------------ALECSKA-MELNGSQ-TQLDDQIPPCCRKAMSALPEAEAKLHDTVVSGWFSGHRRCSEKNHKPLYYNNPMWPGEAHSLKVEEVLYEGKSNYQEILVFKSSIYGNVLVLDGIVQLTEKDECAYQEMIAHLPLCSILSPKTVLVIGGGDGGVLREICRHKSVEHIDICEIDELVINVCKKFFPALSIGFEDPRVQLHVGDAVDFLRNAQEGKYDAIIVDSSDPIGPAQELVEKPFFQTIAKALRPGGVLCNQAESMWLHTHLIHDMLSICSEVFKGSVHYAWTSVPTYPSGVIGFLLCSTDGPLVDFLNPVNPIEKHEAAVKHKRDLRFYNSEMHKAAFALPSFLLRELG-KLKVLPDGVNKSFTCVRGS----------------------
>GALEfabe
-----------------------------------------------------------------------------------------------------------MEGSGAGNGLACSKE-PELYGGEVKTSEKLIPSCCRKALAAMPEAEAKLHATVVSGWFCCSRCCSGKNGNSLYYNNPMWPGEAHSMKVEEILYQGKSDYQEILIFKSSTYGKVLVLDGIVQLTEKDECAYQEMISHLPLCSIPSPKTVLVIGGGDGGVLREIARHHSVEHIDICEIDELVIKVCKEFFPALSVGFEDPRVQLHIGDAVDFLHQAREGLYDAIIVDSSDPIGPAQELVEKPFFQTIARALRPGGVLCNQAESMWLHTHLIQDMLSICHDVFKGSVHYAWASVPTYPSGVIGFLLCSTDGPPVDFLNPVNPIEKQEEVEKPKRELRFYNSEMHKAAFALPSFVTRELG-ILK--------------------------------------
>PHALcorn
-----------------------------------------------------------------------------------------------------------MEGNGAENGFGCSKA-IELNGSG-KKVEKPIPPCCRKAMAALPEAEAKLHATVVSGWFSGHWCRSDKNTKPLYYNNPMWPGEAHSLKVEEILYEGKSKYQEILVFKSLIYGNVLVLDGIVQLTEKDESAYQEMIAHLPLCSILSPKTVLVIGGGDGGVLREICKHSSVEHIDICEIDELVISVCKEFFPDISIGFEDPRVQLHVGDAVDFLRNACEGIYDVIIVDSSDPIGPAQELVEKPFFETIARALRPGGVLCNQAESMWLHTHLIQDMLSICREVFKGSVHYAWTSVPTYPSGVIGFFLCSTDGPHVDFFNPINPIEKQEAGVKLKGELRFYNSEMHRAAFALPSFVLRELSATLNDSPHGV--------------------------------
>DENDchryso
-----------------------------------------------------------------------------------------------------------MEGSGAGNGLGCSKV-IELNGSG-KKVEKSIPSCCRKGMAALPEAEAKLHATVVSGWFSGHRCSSDKNSRPLYYNNPMWPGEAHSLKVEEILYEGKSKYQEILVFKSLIYGKVLVLDGIVQLTEKDESAYQEMIAHLPLCSVLSPKTVLVIGGGDGGVLREICRHRSVEHIDICEIDELVITVCKEFFPALSIGFEDPRVQLHVGDAVDFLRNACEGMYDVIIVDSSDPIGPAQELVEKPFFQTIAKALKPGGVLCNQAESMWLHTHLIQDMLSICREVFKGSVHYAWTSVPTYPSGVIGFLLCSTDGPHVDFLNPVNPIEKQEAAVKLQSELRFYNSEMHKASFALPSFVLRELSTTLNDLPDGVKIREKLTDHHMRR---KFSDSRNTN-------
>OPHRsphe
FFRPDNFDEPFLIPDGAVSNDSATRNRRSNNSESDDLPQGEINYGISESEKNFITKRSRDRLDRIEYRSLALFPASSSPTSQCRSFSPLLSPSETYLGWKLQRGTGSMEGSGVGEGLECRKE-TELNGSQ-KAVEVPIPPCCRKSMSALPEAEAKLHATVVSGWFSGNRCRSDKNHKPLYYNNPMWPGEAHSLKVEEILYEGKSKYQEILVFKSTMYGKVLVLDGIVQLTEKDECAYQEMIAHLPLCSILSPKNVLVIGGGDGGVLREICRHRFVEHIDICEIDELVINVCKIFFPALSIGFEDPRVQLHVGDAIDFLRNAREGMYDAIIVDSSDPIGPAQELVEKPFFQTIAKALRPGGVLCNQAESMWLHTHLIQNMLSICREVFKGSVHYAWTSVPTYPSGVIGFLLCSTDGPYVNFLNPVNPIEKQEAAVKHTRELKFYNSEIHKAAFALPSFLTRELM-TLKDLPNGAPIVVDAVTPIPVS---EVADGL----------
>LIMOabor
-----------------------------------------------------------------------------------------------------------MEGSGAGNGLGCSKT-IELNGSG-KEVENPIPPCCRKAMAALPEADAKLHATVVSGWFSGHRCCSDNNNKTLYYNNPMWPGEVHSLKVEEVLYEGKSNYQEILVFKSSIYGKVLVLDGIVQLTEKDECAYQEMIAHLPLCSILSPKTVLVIGGGDGGVLREICRHRSVEHIDICEIDELVINVCENFFPSLSIGFEDPRVQLHVGDAVDFLRNAREGVYDAIIVDSSDPIGPAQELVEKPFFQTIAKALRPGGVLCNQAESMWLHTHLIQDMLSICREVFKGSVHYAWTSVPTYPSGVIGFLLCSTEGPHVDFSNPVNPIEKQEAAVNSKRELRFYNSEMHKAAFALPSFVMRELS-TLNDLQAGVKIPVKLTDDATIT---KESLRR-FSQLTEIIF
>MICRparv
-----------------------------------------------------------------------------------------------------------MEASGAGEDLECGKL-MELNGSQ-KKVEDSIPPCCRKAMSALPEAEARLHATVVSGWFSGHRCCSDKKHKPLYYNNPMWPGEAHSLKVEEVLYEGKSNYQEILVFKSSIYGKVLVLDGIVQLTEKDECAYQEMIAHLPLCSILHPKTVLVIGGGDGGVLREICRHRSVEHIDICEIDELVINVCKDFFPALSIGFEDPRVQLHVGDAVDFLRNARKGLYDAIIVDSSDPIGPAQELVEKPFFQTIASALRPGGVLCNQAESMWLHTHLIQNMLSICCEVFKGSVHYAWTSVPTYPSGAIGFLLCSTAGPHVDFLNPVNPIEKLEAPAKNKRELIFYNSEMHKAAFALPSFLTRELG-ALKDLSDGVEIF-----------------------------
>GYMNodor
-----------------------------------------------------------------------------------------------------------MEGSGAGDGLECRKA-TELNGSQ-KAAENPIPPCCRKAMSALPEADAKLHATVVSGWFSGHRCRSDNNYRPLYYNNPMWPGEAHSLKVEEILYEGKSNYQEILVFKSSMYGKVLVLDGIVQLTEKDECAYQEMIAHLPLCSILSPKNVLVIGGGDGGVLREICRHRSVEHIDICEIDELVINVCKIFFPALSIGFEDPRVQLHVGDAVDFLRNAHQGMYDAIIIDSSDPIGPAQALVEKPFFQAIAKALRRGGVLCNQAESMWLHTHLIQNMLSICREVFNGSVHYAWTSVPTYPSGVIGFLLCSTDGPCVDFLNPVNPIEKQEAAVKHRRELRFYNSEIHKAAFALPSFLTRQLM-TLKDLPDGAPFVVNTVTPTPAS---EVADRL----------
>PHRAlind
-----------------------------------------------------------------------------------------------------------MEASGAGKGLGRGVA-PELNGNGLKSLEKPIPPCCRKAMAALPEANAKLHATVVSGWFSGHRCCSDKDSKPLYYNNPMWPGEAHSLKVEEMLYKGKSKFQEILVFRSAAYGKVLVLDGIVQLTEKDECAYQEMIAHLPLCSIPSPKTVLVIGGGDGGVLREICRHRSVEHIDICEIDELVINVCKEFFPALSIGFEDPRVQLHVCDAIDFLRNAREGMYDAAIVDSSDPIGPAQELVEKPFFQTIARALRPGGVLCNQAESMWLHTHLIQDMLSICRDVFKGSVHYAWTSVPTYPRFPFPVTLPLLD-PFDAFLFSIIEVGNIEHS------------------------------------------------------------------------
>VANIshen
-----------------------------------------------------------------------------------------------------------MEESGAGNGLACSKE-PELCGGVVKASEKLIPSCCRKAMAAMPETEAKLHATVVSGWFSCSGCYSGKNDKFLYYNNPMWPGEAHSMKVEEVLYQGKSDYQEILIFKSSIYGKVLVLDGIVQLTEKDECAYQEMIAHLPLCSIPSPKTVLVIGGGDGGVLREIARHQSVEHIDICEIDELVIKVCKKFFPALSVGFEDPRVQLHIGDAVDFLHESHEGLYDAIIVDSSDPIGPAQELVEKPFFQTIARALRPGGVLCNQTESMWLHTHLIQDMLSICRDVFKGSVHYAWASVPTYPSGVIGFLLCSTDGRPVDFLNPVNPIEKQEEVEKPKRELKFYNSEMHKAAFALPSFVTRELS-TLNCLEDNSK-------------------------------
>CORYacti
-----------------------------------------------------------------------------------------------------------MEGSGAGEGLECSMG-MESNGSQ-KMVENQIPPCCMKAMSALPEAEAKLHATVVSGWFSGYRRCSDKNRLPLYYNNPMWPGEAHSLKVEEVLYEGKSNYQEILVFKSSLYGKVLVLDGIVQLTEKDECAYQEMITHLPLCSILYPKTVLVIGGGDGGVLREICRHKSVEHIDICEIDELVINVCNKFFPALSIGFEDPRVQLHVGDAIDFLRNTREGMYDAIIVDSSDPIGPAQELVEKPFFQSIAKALRPGGVLCNQAESMWLHSHLIQNMFSICCEVFKGSVHYAWTSVPTYPSGVIGFLLCSTDGPHVDFLNPVNPIEKLEAVVKHKRELRFYNSEIHKAAFALPSFLTKELS-TLKVFSRWGKDFLIA--------------------------
>HEMIforr
-----------------------------------------------------------------------------------------------------------MEGSGAGEGLVCGKGRTELNGRQ-KAVENPIPPCCRKAMSALPEAEAKLHATVVSGWFSGHSCRSDKNQKSLYYNNPMWPGEAHSLKVEEILYEGKSNYQEILVFKSSVYGKVLVLDGIVQLTEKDECAYQEMIAHLPLCSILSPKNVLVIGGGDGGVLREISRHKSVEHIDICEIDELVINVCKNFFPALSIGFEDPRVQLHVGDAVDFLQNAREGMYDAIIVDSSDPIGPAQELVEKPFFQTIAKALRPGGVLCNQAESMWLHTHLIHNMLSICREVFNGSVHYAWTSVPTYPSGVIGFLLCSTDGPYVDFLNPVNPIEKLEAAVKHKRELRFYNTEIHKAAFALPSFLTRELL-ILKDLPDGVQFVLEAVTPTHAS---EVADRL----------
>ERYCpuss
-----------------------------------------------------------------------------------------------------------MEGNGEGNGLECRKG-IDLNGNT-KKVEKKIPPCCRKAMAAIPEAEVKLHATVVSGWFSGHRCISDKSKKGVYYHNPMWPGEAHSLKVEEILYEGKSNFQDILVFKSLIYGNVLVLDGIVQLTEKDESAYQEMIAHIPLCSILSPKTVLVIGGGDGGVLREICKHSSVEHVDICEIDELVINVCKEFFPALSIGFEDPRVQLHVADAVDFLRNAREGMYDVIIVDSSDPIGPAQELVEKPFFQTIAKALRPGGVLCNQTESMWLHTHLIQDMLSICREVFKGSVHYAWTSVPTYPSGVIGFLLCSTDGPPVDFLNPINPIEKQEAAEKLKGERKFYNSEMHKAAFALPSFVKRQLSTTLYDLSDG---------------------------------
>CRYPlept
------------PPATAVSSLTST--------------------GFYLRRKKNISKTKRDRRDRIEFHAFTPFPASSSRISHPLIPSRQSPSDSTRRGWKLQRGTRSMEGSGAGEGSDCGKG-VELNGSQ-KKVEDLIPPCCKKAMSALPEAEAKLHATVVSGWFSGHRCYPDKNRTPLYYNNPMWPGEAHSLKVEEVLYEGKSNYQEILVFKSSVYGKVLVLDGIVQLTEKDECAYQEMIAHLPLCSISYPKTVLVIGGGDGGVLREICRHRSVERIDICEIDELVINVCKNFFPALSIGFEDPRVQLHVGDAVDFLRNAREGMYDAIIVDSSDPIGPAQELVEKPFFQTIAKALRPGGVLCNQAESMWLHTHLIQNMLSICCEVFKGSVHYAWTSVPTYPSGVIGFLLCSTDGPCVDFLNPVNPIEKLEAVAKHKRELRFYNSEMHKAAFALPSFLTRELN-LLKDLPDGLNLL-----------------------------
>ANOEemei
---------------------------------------------------------------------------------------------------------------------------------------------------------------------------------------------------EEVLYEGKSNYQDILVFKSSIYGNVLVLDGIVQLTEKDECAYQEMIAHLPLCSILSPKTVLVIGGGDGGVLREICRHKSVEHIDICEIDELVINVCKKFFPSLSIGFEDPRVQLHVGDAVDFLRNAREGIYDAIIVDSSDPIGPAQELVEKPFFQTIAKALRPGGVLCNQAESMWLHTHLIHDMLSICCEVFKGSVHYAWTSVPTYPSGLIGFLLCSTDGPPVDFLNPVNPIEKHEAAVKHKREIRFYNSEIHKAAFALPSFLLRELG-TLKVLPEGVNKSFTCVRGS----------------------
>APOSodor
-----------------------------------------------------------------------------------------------------------MEGNGGGKGSSCWEA-PDLNGRAEKVSSKIIPSCCRKAMAALPEADAKLHATVVSGWFSGHRCCSDKMNKPLYYNNPMWPGEAHSMKVDEILYQGKSDYQDILIFKSTIYGKVLVLDGIVQLTEKDECAYQEMIAHLPLCSIPSPKNVLVIGGGDGGVLREISRHSSVEHIDICEIDGLVIDVCKKFFPALSIGFEDPRVRLHVGDAVEFLHNADEGTYDAIIVDSSDPIGPAQELVEKPFFENIARALRPGGILCNQAESMWLHTHLIQDMLSICCNVFKGSVHYAWTSVPTYPSGAIGFLLCSTDGPPVDFLNPVNPIENLEQVGKPKRELRFYNSEMHKAAFALPSFVARELS-SLNGLPARVPVKLNDDLKVRAM--SEENTPLIVDC------
>LANAlana
-----------------------------------------------------------------------------------------------------------MEGSGAGRGL---------NGGREKGLADDIPPCCRKAMASVPVSEAKLHATVVSGWLSGSRSSSDKAGKSLWYHNPMWPGEAHSLKVEEILYQRKSKYQEILVFQSSAYGKVLALDGIVQLTEKDECAYQEMITHLPLCSIPSPKNVLVIGGGDGGVLREISRHSSVELIDICEIDEMVIDVCKKFFPDLSVGFEDPRVRLHVGDAVEFLRNAPKEKYDAVIVDSSDPIGPAQELVEKPFFETIARALRPGGVLCNQAESMWLHTHLIQDMFSICREVFKGSVRYAWTSVPTYPSGVIGFLLCSTDGPPVNFLNPVNPIEKQEGPFK-WRELSFYNSEVHKASFALPSFVKRELS-NIKFCRKWQRAQLKPSDAKLDD-----------KCRGTA--
>HABEpant
-----------------------------------------------------------------------------------------------------------MGGSGEGEGLECRKA-TELNGIQ-KAVENPIPPCCRKALSALPEVEAKLHATVVSGWFSGHRCLSDKNHKPLYYNNPMWPGEAHSLKVEEILFEGKSNYQEILVFKSSMYGKVLVLDGIVQLTEKDECAYQEMIAHLPLCSILSPKNVLVIGGGDGGVLREICRHRSVKHIDICEIDELVINVCKKFFPDLSIGFDDPRVQLHVGDAVDFLRNAHKGMYDAVLVDSSDPIGPAQELIEKPFFQTIAKALRPGGVLCNQAESMWLHTHLIQNMLSICHDIFKGSVHYAWTSVPTYPSGVIGFLLCSTDGPCVDFLNPVNPVEKLEVAVKHKRELRYYNSEIHKAAFALPSFLTRELI-TLKGLPDGVKAPYMADAVTATP--SEAEDRL----------
>PHAIflav
-----------------------------------------------------------------------------------------------------------MEGSGAGNGFGYSKA-IELDGSG-KKVEKPIPSCCKKAVAALPEAEAKLHATVVSGWFSGHRCCSDKNIKPLYYNNPMWPGEAHSLKVEEILYEGKSIYQEILVFKSLIYGKVLVLDGIVQLTEKDESAYQEMIAHLPLCSILFPKTVLVIGGGDGGVLREICRHISVEHIDICEIDELVINVCKEFFPALSIGFEDPRVQLHVGDAVDFLRNAREGMYDVIIVDSSDPIGPAKELVEKPFFQTIAKALRPGGVLCNQAESMWLHTHLIQDMLSICREVFKGSVHYAWTSVPTYPSGVIGFLLCSTDGPHVDFLNPVNPIEKLEAAVQLKRELRFYNSEMHKAAFALPSFVMRELSATLNDLPDGVKIQE----------------------------
>RIMAelli
-----------------------------------------------------------------------------------------------------------MAGSGAGEGLECSGA-VELNGSQ-KKVENPIPPCCRKAMSALPEAEAKLHATVVSGWFSGHQCCSDKKHTPLYYNNPMWPGEAHSLKVEEILFEGKSNYQEILVFKSSLYGKVLVLDGIVQLTEKDECAYQEMITHLPLCSILYPKTVLVIGGGDGGVLREICRHRSVEHIDICEIDELVINVCKKFFPALSIGFEDPRVQLHVGDAVDFLRNAREGMYDAVIVDSSDPIGPAQELIEKPFFQTIAKALRPGGVLCNQAESMWLHTHLIQNMLSICSEVFKGSVHYAWTSVPTYPSGVIGFLLCSTDGPHVDFLNPVNPIEKLEAAGKHKRELRFYNSEMHKAAFALPSFLTRELG-TLKDFARCVKDILNT--------------------------
>CALAsini
-----------------------------------------------------------------------------------------------------------MEGSGAENGLGCSKA-IELDGSG-KNVEKPIPSCCRKAVAALPEAEAKLHATVVSGWFSGHRCSSDKNIKPLYYNNPMWPGEAHSLKVEEILYEGKSIYQEILVFKSLIYGKVLVLDGIVQLTEKDESAYQEMIAHLPLCSILFPKTVLVIGGGDGGVLREICRHISVEHIDICEIDELVINVCKEFFPALSIGFEDPRVQLHVGDAVDFLRNAREGMYDVIIVDSSDPIGPAKELVEKPFFQTIAKALRPGGVLCNQAESMWLHTHLIQDMLSICREVFKGSVHYAWTSVPTYPSGVIGFLLCSTDGPHVDFLNPANPIEKHEAAVQLKRELRFYNSEMHKAAFALPSFVMRELCATLNDLG-----------------------------------
>DRAKelas
-----------------------------------------------------------------------------------------------------------MEGSGAGEGVECSRA-VEVNGDQ-TKAESPIPPCCRKAMSALPEAEAKLHATVVSGWFSGHRCSSDKKHTPLYYNNPMWPGEAHSLKVEEVLYEGKSNYQEILVFKSSIYGKVLVLDGIVQLTEKDECAYQEMITHLPLCSILRPKSVLVIGGGDGGVLREICRHKSVEHIDICEIDELVINVCKNFFPALSIGFEDPRVQLHVGDAVDFLRNAREGIYDAIIVDSSDPIGPAQELIEKPFFQTIAKALRPGGVLCNQAESMWLHTHLIQNMLSICREVFKGSVHYAWTSVPTYPSGVIGFLLCSTDGPHVDFLNPVNPIEKLDAAVKNKRELRFYNSEMHKAAFALPAFLTRELR-VIKDMRDEVKMFSTPD-----------------------IC
>DENDnobi
-----------------------------------------------------------------------------------------------------------MEGSGAGNGLGCSKV-IELNGSG-KKVEKPIPSCCRKGMAALPEAEAKLHATVVSGWFSGHRCSSDKNSRPLYYNNPMWPGEAHSLKVEEILYEGKSKYQEILVFKSLIYGKVLVLDGIVQLTEKDESAYQEMIAHLPLCSVLSPKTVLVIGGGDGGVLREICRHRSVEHIDICEIDELVITVCKEFFPALSIGFEDPRVHLHVGDAVDFLRNACEGMYDVIIVDSSDPIGPAQELVEKPFFQTIAKALRPGGVLCNQAESMWLHTHLIQDMLSICREVFKGSVHYAWTSVPTYPSGVIGFLLCSTDGPHVDFLNPVNPIEKQEAAVKLQSELRFYNSEMHKASFALPSFVLRELSTTLNDLPDGVKMLIDALADR------READ------------
>DRAKthyn
-----------------------------------------------------------------------------------------------------------MEGSGAGEGVERSRT-VEVNGDQ-TKDECPIHPCCKKAISALPEAEAKLHATVVSGWFSGHRCSSDKKHTPLYYNNPMWPGEAHSLKVEEVLYEGKSNYQEILVFKSSIYGKVLVLDGIVQLTEKDECAYQEMITHLPLCSILCPKSVLVIGGGDGGVLREICRHKSVEHIDICEIDELVINVCKNFFPALSIGFEDPRVQLHVGDAVDFLRNAREGMYDAIIVDSSDPIGPAQELIEKPFFQTIAKALRPGGVLCNQAESMWLHTHLIQDMLSICNEVFKGSVRYAWTSVPTYPSGVIGFLLCSTDGPHVDFLNPVNPIEKLDAAVKNKRELRFYNSEMHKAAFALPAFLTRELR-VIKDMRDEVKMFSTPD-----------------------IC
>CYPRflav
-----------------------------------------------------------------------------------------------------------MEASGAGKGLGCGRA-LELNGNGLKSYEKPIPPCCRKAMAALPEADAKLHATVVSGWFSGPRCCSDKDSKPLYYNNPMWPGEAHSLKVEEMLYEGKSNYQEILVFRSTTYGKVLVLDGIVQLTEKDECAYQEMIAHLPLCSIPSPKTVLVIGGGDGGVLREICRHRSVKHIDICEIDELVINVCKEFFPALSIGFEDPRVRLHVCDAIDFLRNAREGMYDAIIVDSSDPIGPAQELVEKPFFQTIARALRPGGVLCNQAESMWLHTHLIQDMLSICRDVFKGSVHYAWTSVPTYPSGVIGFLLCSTTGPHVNFLNPANPIEKQEEAVKAKRELRFYNSEMHKAAFTLPSFVLRELS-TLIDFPDAIKVRFKSSSICSQN-------------------
>PHALmode
-----------------------------------------------------------------------------------------------------------MEGSGAENGFGCSKA-IELNGSG-KKVEKPIPPCCRKAMAALPEAEAKLHATVVSGWFSGHWCRSDKNTKPLYYNNPMWPGEAHSLKVEEILYEGKSKYQEILVFKSLIYGNVLVLDGIVQLTEKDESAYQEMIAHLPLCSILSPKTVLVIGGGDGGVLREICKHSSVEHIDICEIDELVISVCKEFFPDISIGFEDPRVQLHVGDAVDFLRNASEGMYDVIIVDSSDPIGPAQELVEKPFFETIARALRPGGVLCNQAESMWLHTHLIQDMLSICREVFKGSVHYAWTSVPTYPSGVIGFFLCSTDGPHVDFFNPINPIEKQEAGVKLKGELRFYNSEMHRAAFALPSFVLRELSATLNDSPHGV--------------------------------
>CYMBmann
-----------------------------------------------------------------------------------------------------------MEGSGAGNGLEYSKA-IEVNGSE-MKVEKPIPPCCRKAMAALPEAEAKLHATVVSGWFSGHRCSSDKSSKPLYYHNPMWPGEAHSLKVEEILYEGKSNYQEILVFKSLIYGNVLVLDGIVQLTEKDESAYQEMIAHLPLCSILSPKTVLVIGGGDGGVLREICKHSSVEHIDICEIDELVINVCKEFFPALSIGFEDPRVQLHVGDAVDFLRNACEGMYDVIIVDSSDPIGPAQELVEKPFFQTIAKALRPGGVLCNQAESMWLHTHLIQNMLSICREVFKGSVHYAWTSVPTYPSGVIGFLLCSTDGPQVDFFNPVNPIEKQEAAVKLKGELKFYNSEMHKAAFALPSFVMRQLSATASDLPDVVKIAEKVD-------------------------
>EPIDfulg
-----------------------------------------------------------------------------------------------------------MEGSGAGNGLGCSKA-IELNGSG-KKAEKPIPPCCRKAMAALPEAEAKLHATVVSGWFSGHRCCSDKNSKSLYYNNPMWPGEAHSLKVEEILYEGKSKYQEILVFKSLIYGKVLVLDGIVQLTEKDESAYQEMIAHLPLCSILSPKAVLVIGGGDGGVLREICKHRYVERIDICEIDELVINVCKEFFPALSIGFQDPRVQLHVGDAVDFLRNAREGMYDVIIVDSSDPIGPAQELVEMPFFQTIAKALRPGGVLCNQAESMWLHTHLIQDMLSICREVFKGSVHYAWTSVPTYPSGVIGFLLCSTDGPQVDFLNPVNPIEKQEAAGKLKGELRFYNSQMHKAAFALPSFVMRELSTALNDLPDRVKALEATREERLTL---TDG-------------
>MOLIcapi
-----------------------------------------------------------------------------------------------------------MEASGAGSG--------------PKGGSDALPPCCRKAMASAPESEAKLHATVVCGWLSESRPSSDKAGKTLYYNNPMWPGEAHSLKVEEILYQRKSKYQEILVFQSSAYGKVLALDGIVQLTEKDECAYQEMIAHLPLCSIPSPKTVLVVGGGDGGVLREISRHSSVELIDICEIDDLVIEVCKKFFPDLSVGFEDPRVQLHVGDAVEFLRNTHAGKYDAIIVDSSDPIGPAQELVEKPFFETIARALRPGGVLCNQAESMWLHTHLIQDMLSICREVFKGSVRYAWTSVPTYPSGVIGFLLCSTGGPPVNFLNPINPIEKQEGALDSRRELSFYNSEVHRGAFALPSFVKRELE-HLI--------------------------------------
>PTERcurt
---------------------------------------------------------------------------------------------------------------------------MELNGSQ-NMVDSPIPPCCRKAMSALPEAEAKLHATVVSGWFSGHRCHSDKNHKPLYYNNPMWPGEAHSLKVEEVLYEGKSNYQEILIFKSSIYGKVLVLDGIVQLTEKDECAYQEMIAHLPLCSILSPKTVLVIGGGDGGVLREICRHKSVEHIDICEIDELVINVCKNFFPALSIGFEDPRVQLHVGDAVDFLRNAREGMYDAIIVDSSDPIGPAQELVEKPFFQTIVKALRPGGVLCNQAESMWLHTHLIHNMLSICCEVFKGSVHYAWTSVPTYPSGVIGFLLCSTDGPPVDFLNPVNPIEKQEAAVKHKNELRFYNSEVHKAAFALPSFLLRELS-TLKDLPDGGKQG----PGSQK--------------------
>THELangu
-----------------------------------------------------------------------------------------------------------MEGSGAGEWLEGGKV-MELNGSQ-KKVEDPIPPCCRKAMSALPEADAKLHATVVSGWFSGHRCCSDKKHKPLYYHNPMWPGEAHSLKVEEVLYEGKSKYQEILVFKSSIYGKVLVLDGIVQLTEKDECAYQEMITHLPLCSILYPKTVLVIGGGDGGVLREICRHRSVEHIDICEIDELVIKVCKNFFPALSIGFEDPRVQLHVGDAVDFLRNAREGMYDAVIVDSSDPIGPAQELVEKPFFQTIAKALRPGGVLCNQAESMWLHTHLIQNMLSICSEVFKGSVHYAWTSVPTYPSGVIGFLLCSTDGPHVDFLNPINPIEKLEAVVKHKRELRFYNSEMHKVAFALPSFLTRELS-TLKDSPDGIKIF-----------------------------
>PLATclav
-----------------------------------------------------------------------------------------------------------MEGSGAGEGLECRKA-MELNGSQ-KAAENPIPPCCRKAMSALPEAEAKLHATVVSGWFSGHQCRSDKNHKPLYYNNPMWPGEAHSMKVEEILYEGKSNYQDILVFKSSMYGKVLVLDGIVQLTEKDECAYQEMIAHLPLCSILSPKNVLVIGGGDGGVLREICRHRSVEHIDICEIDELVINVCKIFFPALSIGFEDPRVKLHVGDAVDFLRNAREGMYDAIIVDSSDPIGPAQELVEKPFFQTIAKALRRGGVLCNQAESMWLHTHLIQNMLSICREVFNGSVHYAWTSVPTYPSGVIGFLLCSTDGPCVDFLNPINPIENQEAAVKHKRELRFYNSEIHKAAFALPSFLTRQLK-TLKDLRDGAPYVVNTVTPTTAS--DEVADRL----------
>PHAItank
-----------------------------------------------------------------------------------------------------------MEGSGAGNGLGCSKA-IELNGSG-KKVEKTIPSCCRKAVAALPEAEAKLHATVVSGWFSGHRCCSDKNIKPLYYNNPMWPGEAHSLKVEEILYEGKSIYQEILVFKSLIYGKVLVLDGIVQLTEKDESAYQEMIAHLPLCSILFPKTVLVIGGGDGGVLREICRHISVEHIDICEIDELVINVCKEFFPALSIGFEDPRVQLHVGDAVDFLRNAREGMYDVIIVDSSDPIGPAKELVEKPFFQTIAKALRPGGVLCNQAESMWLHTHLIQDMLSICREVFKGSVHYAWTSVPTYPSGVIGFLLCSTDGPHVDFLNPVNPIEKHEAAVQLKRELRFYNSEMHKAAFALPSFVMRELSATLNDLPDGVKIQE----------------------------
>DIURorie
-----------------------------------------------------------------------------------------------------------MEGSGAGEGLGCSRM-VELNGSQ-KKAEDTIPPCCRKAMSALPEAEAKLHATVVSGWFSGHRRFSDKNYKPLYYHNPMWPGEAHSLKVEEVLYEGKSKYQEILVFKSSIYGKVLVLDGIVQLTEKDECAYQEMIAHLPLCSISCPKTVLVIGGGDGGVLREICRHRSVEHIDICEIDELVINVCKNFFPALSIGFEDPRVHLHVGDAVDFLRKAQEGMYDAIIVDSSDPIGPAQELVEKPFFQTIAKALRPGGVLCNQAESMWLHTHLIQNMLSICREVFKGSVHYAWTSVPTYPSGVIGFLLCSTDGPHVDFLNPVNPIEKLETAANHKRELRFYNSEMHKAAFALPSFLSRELS-LPKDLPNGVKIC-----------------------------
>LECAnigr
-----------------------------------------------------------------------------------------------------------MEGSGAGIGLACSKE-LELFGGMLKASEKLIPPCCRKAMVGIPEAEAKLHATVVSGWFS-----SNKNDKPLYYNNPMWPGEAHSMKVEEVLYQGKSDYQEILVFKSSTYGKVLVLDGIVQLTDKDECAYQEMITHLPLCSIPSPKTVLVIGGGDGGVLREIARHHSVEHIDICEIDELVIKVCKKFFPSLSVGFEDPRVQLHVGDAVDFLRQTREGLYDAIIVDSSDPIGPAQELVEKPFFQTIARALRPGGVLCNQAESMWLHTHLIQDMLSSCRDVFKGSVHYAWASVPTYPSGVIGFLLCSKDVPPVDFLNPVNPIEKQEEAEKPKRELRFYNSEMHKAAFALPSFVSRELS-TLNSLRYMLK-------------------------------
>GASTelat
-----------------------------------------------------------------------------------------------------------MEGSGARNGLGCSKE-IELNGSG-KEVKKPIPSCCWKAMAALPEAEAKLHDTVVSGWFSGHRRHSDKNFKPLYYNNPMWPGEAHSLKVEEVLYEGKSKYQEVLVFKSLIYGKVLVLDGIVQLTEKDECAYQEMIAHLPLCSISSPKTVLVIGGGDGGVLREICRHRSVEHIDICEIDELVINVCKEFFPALSIGFEDPRVHLHIGDAVDFLRNASEGLYDAIIVDSSDPIGPAQELVEKPFFETISKALKPGGVLCNQAESMWLHTHLIHNMLSICHEVFKGSVYYAWTSVPTYPSGAIGFLLCSTDGADVDFLNPINPIEMQEGAVKAKRELRFYNSEMHRAAFALPSFVTRELN-KLDILRVS---------------------------------
>CYPRbard
-----------------------------------------------------------------------------------------------------------MEASGAGKGLGCGRA-LKLNGNGLKSYEKPIPPCCRKAMAALPEADAKLHATVVSGWFSGHRCCSDKDSRPLYYNNPMWPGEAHSLKVEEMLYEGKSNYQEILVFRSTTYGKVLVLDGIVQLTEKDECAYQEMIAHLPLCSIPSPKTVLVIGGGDGGVLREICRHRSVEHIDICEIDELVINVCKEFFPALSIGFEDPRVRLHVCDAIDFLRNAREGIYDAIIVDSSDPIGPAQELVEKPFFQTIARALRPGGVLCNQAESMWLHTHLIQDMLSICRDVFKGSVHYAWTSVPTYPSGVIGFLLCSTTGPHVSFLNPANPIEKQEEAVKPKRELRFYNSEMHKAAFTLPSFVLRELS-TLIDSPDVIKRS-----------------------------
>EPIDpuni
-----------------------------------------------------------------------------------------------------------MEGSGAGNGLGCSKA-IELNGSG-KKAEKPIPPCCRKAMAALPEAEAKLHATVVSGWFSGHRCCSDKNSKSLYYNNPMWPGEAHSLKVEEILYEGKSKYQEILVFKSLIYGKVLVLDGIVQLTEKDESAYQEMIAHLPLCSILSPKTVLVIGGGDGGVLREICKHRYVERIDICEIDDLVINVCKEFFPALSIGFQDPRVQLHVGDAVDFLQNAREGMYDVIIVDSSDPIGPAQELVEMPFFQTIAKALRPGGVLCNQAESMWLHTHLIQDMLSICREVFKGSVHYAWTSVPTYPSGVIGFLLCSTDGPQVDFLNPVNPIEKQEAAGKLKGELRFYNSQMHKAAFALPSFVMRELSTTLNDLPDRVKALEATREERLTL---TDG-------------
>HYPOheme
-----------------------------------------------------------------------------------------------------------MEASGAGSV------------DRPKGGFDALPPCCKKAMASAPESEAKLHATVVSGWLSESRSSS---GKTLYYNNPMWPGEAHSLKVEEILYQRKSKYQEILVFQSSAYGKVLALDGIVQLTEKDECAYQEMIAHLPLCSIPSPKTVLVVGGGDGGVLREISRHSSVELIDICEIDDLVIEVCKKFFPDLSVGFEDPRVQLHVSDAVEFLRNTHEGKYDAIIVDSSDPIGPAQELVEKPFFETIARALRPGGVLCNQAESMWLHTHLIQDMLSICREVFKGSVRYAWTSVPTYPSGVIGFLLCSTGGPPVDFLNPINPIEKQEGALNSRRELSFYNSELHKGAFALPSFVKRELS-TFNSSLEKVQLKAAEDKPETNAEY-----------------
>EPIPpurp
-----------------------------------------------------------------------------------------------------------MEGSGAGNGLGCSKP-IELNGSG-MEVKNPIPPCCRKAMAALPEAEAKLHATVVSGWFSGHRCCSDNNKKPLYYNNPMWPGEVHSLKVEEVLYEGKSNYQEILVFKSSIYGKVLVLDGIVQLTEKDECAYQEMIAHLPLCSILSPKTVLVIGGGDGGVLREICRHRSVEHIDICEIDELVINVCKDFFPALSIGFEDPRVQLHVGDAVDFLRNAREGMYDAIIVDSSDPIGPAQELVEKPFFQTIAKALRPGGVLCNQAESMWLHTHLIQDMLSICREVFKGSVHYAWTSVPTYPSGVIGFLLCSRDGPHVDFLNPVNPIEKQEAAVKPKRELRFYNSEMHKAAFALPSFVMRELS-TVNDLPDVVKIPVKLTDDAIIT---KKIFTVD---------
>NEUWmali
-----------------------------------------------------------------------------------------------------------MEGSGARKGSSCWEA-PDLNGSAEKVSEKIIPPCCRKAMAALPEADVKLHATVVSGWFSGHRCCSDKKNKPLYYNNPMWPGEAHSMKVDEILYQGKSDYQDILIFKSTIYGKVLVLDGIVQLTEKDECAYQEMIAHLPLCSVPSPKNVLVIGGGDGGVLREISRHSSVEHIDICEIDELVINVCKKFFPALSIGFEDPRVQLHVGDAVEFLRNANEGTYDAIIVDSSDPIGPAQELVEKPFFKNIARALRPGGILCNQAESMWLHTHLIQDMLSICRDLFKGSVHYAWTSVPTYPSGAIGFLLCSTDGPPVDFLNPVNPIEKLEEVGKSKRELRFYNSEMHKAAFALPSFVARELN-SLNGLPARVPMKLNDNLKLRAI--SEENNRLIMDC------
>APOSshen
------------------------------------------------------------------------------------------MARDLHLGWKLQGGTRSMEGNGEGKGSSCWEA-PDLNGRAEKVSNKIIPSCCRKAMAALPEADAKLHATVVSGWFSGHRCCSDKMNKPLYYNNPMWPGEAHSMKVDEILYQGKSDYQDILIFKSTIYGKVLVLDGIVQLTEKDECAYQEMIAHLPLCSIPSPKNVLVIGGGDGGVLREISRHSSVEHIDICEIDGLVIDVCKKFFPALSIGFEDPRVRLHVGDAVEFLHNADEGTYDAIIVDSSDPIGPAQELVEKPFFENIARALRPGGILCNQAESMWLHTHLIQDMLSICRNVFKGSVHYAWTSVPTYPSGAIGFLLCSTDGPPVDFLNPVNPIENLEQVGKPKRELRFYNSEMHKAAFALPSFVARELS-SLNGLPARVPVKLNDDLKVRAM--SEENTPLIVDC------
>CREMappe
-----------------------------------------------------------------------------------------------------------MEGSGAGDGLACSKA-IELNGSG-KKVKKLIPPCCRKAMAALPEAEAKLHATVVSGWFSGHRCYSVKNSKPLYYNNPMWPGEAHSLKVEEILYEGKSKYQEILVFKSLIYGKVLVLDGIVQLTEKDESAYQEMIAHLPLCSISSPKTVLVIGGGDGGVLREICKHGSVERIDICEIDQLVINVCKEFFPALSIGFEDPRVRLHVGDAVDFLRNACEGMYDAIIVDSSDPIGPAQELVEKPFFQTIAKALRPGGVLCNQAESMWLHTHLIQDMLSICRQVFKGSVHYAWTSVPTYPSGAIGFLLCSTDGPHVDFLNPVNAIEKQEAAAKLKGELRFYNLEMHKAAFALPSFVMRELN-TDH--------------------------------------
>CALAcreb
-----------------------------------------------------------------------------------------------------------MEGSGAGEGL-------EFNGSL-KEVGNPLPSCCRKAMAALPEAEAKLHATVVSGWFSGHRSYCDKNHKPLYYNNPMWPGEAHSLKVEEVLYEGKSKYQEILVFKSSIYGKVLVLDGIVQLTEKDECAYQEMIAHLPLCSIVCPKTVLVIGGGDGGVLREISRHRSVEHIDICEIDELVINVCKNFFPALSVGFEDPRVQLHVGDAVDFLQKAREGMYDAIIVDSSDPIGPAQELVEKPFFQTIAKALRPGGVLCNQAESMWLHTHLIQNMLSICCEVFKGSVHYAWTSVPTYPSGVIGFLLCSTDGPHVDFLNPINPIEKLEAGVKHKRELKFYNTEMHKAAFALPSFLTRELS-VLKDLPDPAKIQRIC--------------------------
>ORCHital
-----------------------------------------------------------------------------------------------------------MEGSGAGEGLVCRKA-SDLNGSQ-KAVENPIPPCCRKAMSALPEADAKLHATVVSGWFSGQRCCSDKNHKPLYYNNPMWPGEAHSLKVEEILYEGKSNYQEILVFKSSMYGKVLVLDGIVQLTEKDECAYQEMIAHLPLCSILSPQNVLVIGGGDGGVLREICRHRSVEHIDICEIDELVINVCKIFFPALSIGFEDPRVQLHVGDAVDFLRNARKGMYDAIIVDSSDPIGPAQELVEKPFFQTIAMALRRGGVLCNQAESMWLHTHLIQNMLSICREVFNGSVHYAWTSVPTYPSGVIGFLLCSTDGPCVDFFNPINPIEKQEAAVKHTRELRFYNSEIHKAAFALPSFLTRQLM-ALKDLPDGVKMPTT---------------------------
>GYMNdens
MI----FD---------------------------------------------------------------------------RKVSDFFFVLRIFRGWKLQRGTGSMEGSGAGDGLECRKA-TELNGSQ-KAAENPIPPCCRKAMSALPEADAKLHATVVSGWFSGHRCRSDKNYKPLYYNNPMWPGEAHSLKVEEILYEGKSNYQEILVFKSSMYGKVLVLDGIVQLTEKDECAYQEMIAHLPLCSILSPKNVLVIGGGDGGVLREICRHRSVEHIDICEIDELVINVCKIFFPALSIGFEDPRVQLHVGDAVDFLRNAHQGMYDAIIIDSSDPIGPAQALVEKPFFQTIAKALRRGGVLCNQAESMWLHTHLIQNMLSICREVFNGSVHYAWTSVPTYPSGVIGFLLCSTDGPCVDFLNPVNPIEKQEAAVKHRRELRFYNSEIHKAAFALPSFLTRQLM-TLKDLPDGAPFVVNTVTPTPAS---EVADRL----------
>BLETstri
-----------------------------------------------------------------------------------------------------------MEGSGAGNGLGCSKA-MELNGSG-KKVEKVIPPCCRKAMAALPEAEAKLHATVVSGWFSGHRCCSDKNSKPLYYNNPMWPGEAHSLKVEEILYEGKSNYQEILVFKSLIYGKVLVLDGIVQLTEKDESAYQEMIAHLPLCSILSPKTVLVIGGGDGGVLREICRHRSVEHIDICEIDELVINVCKEFFPALSIGFEDPRVQLHVGDAVDFLRNACEGMYDAIIVDSSDPIGPAQELVEKPFFQTIAKALRPGGVLCNQAESMWLHTHLIQEMLSICREVFKGSVHYAWTSVPTYPSGVIGFLLCSTDGPHVDFLNPVNPIEKQEAAVKLKRELRFYNSEMHKAAFALPSFVMRELN-TLNDLPDGVKIPEKLTDDA----------------------
>CHILsemi
-----------------------------------------------------------------------------------------------------------MAGSGAGEGLECSRA-VELNGGQ-TKVESPIPPCCRKAMSALPEAEAKLHATVVSGWFSGHRCCSDKKHKPLYYNNPMWPGEAHSLKVEEVLYEGKSNYQEILVFKSSIYGKVLVLDGIVQLTEKDECAYQEMIAHLPLCSILFPKTVLVIGGGDGGVLREICRHRSVEHIDICEIDELVINVCKKFFPALSIGFEDPRVQLHVGDAVDFLRNAREGMYDAIIVDSSDPIGPAQELVEKPFFQTIAKALRPGGVLCNQAESMWLHTHLIQNMLSICSEVFKGSVHYAWTSVPTYPSGVIGFLLCSTNGPHVDFLNPVNPIEKLDAAVKHKRELRFYNSEMHKAAFALPSFLTRELN-ALKDLRGGV--------------------------------
>HAEMdisc
---------------------------------------------------------------------------------------------------------------------------MELNGRP-TKLDDQIPPCCRKAMAALPEAEAKQHDTVVSGWFSGHRRCSDKNHKPLYYNNPMWPGEAHSLKVEEILYEGKSNYQEILVFKSSIYGNVLVLDGIVQLTEKDECAYQEMIAHLPLCSILSPKTVLVIGGGDGGVLREICRHKSVEHIDICEIDELVINVCKKFFPSLSIGFEDPRVQLHVGDAVDFLRNTHEGKYDAIIVDSSDPIGPAQELVEKPFFQTIAKALRPGGVLCNQAESMWLHTHLIHDMLSICCEVFKGSVHYAWTSVPTYPSGLIGFLLCSTDGPPVDFLNPVNPIEKHEAAVKHKRELRFYNSEIHKAAFALPPFLLRELG-TLKVLPEGVNKSFTCVRGS----------------------
>SELEaequ
-----------------------------------------------------------------------------------------------------------MEESGAGKGRDCGGA-PELNGNGLKSSEKPIPPCCRKAMAALPEAEAKLHATVVSGWFSGHRCCFDKDNKPLYYNNPMWPGEAHSLKVEETLYEGKSNYQEILVFRSTTYGKVLVLDGIVQLTEKDECAYQEMIAHLPLCSIPSPKTVLVIGGGDGGVLREICRHRSVEHIDICEIDELVINVCKEFFPALSIGFEDPRVRLHVCDAIDFLRNACEGMYDAIIVDSSDPIGPAQELVEKPFFQTIATALRPGGVLCNQAESMWLHTHLIQDMLSICRDVFKGSVHYAWTSVPTYPSGVIGFLLCSTAGPHVNFLNPANPIEKQEEAVKPKRELRFYNSEMHKAAFTLPSFVMRELC-TLIDFPDAIKISEMLSDGGYTP---KKAPGENLHC------
>PAPHhirs
---------------------------------------------------------------------------------------------MAFEGWKLQRGTGSMEASGAGKDLRCGRE-PELNGKGLKSAEKPIPPCCRKAMAALPEADAKLHATVVSGWFSGHRCCSDKNSKSLYYNNPMWPGEAHSLKVEEVLYEGKSNYQEILVFRSTTYGKVLVLDGIVQLTEKDECAYQEMIAHLPLCSIPSPKTVLVIGGGDGGVLREICRHRSVEHIDICEIDELVINVCKEFFPDLSIGFEDPRVRLHVCDAIDFLRNAREGMYDAIIVDSSDPIGPAQELVEKPFFQTLERALRPGGVLCNQAESMWLHTHLIQDMLSICRDVFKGSVHYAWTSVPTYPSGVIGFLLCSTAGPHVNFMNPVNPIEKQEDAVKPKRELRFYNSEMHKAAFTLPSFVTRELC-SQIEFPDAIKES---GSRAVVG-------------------
