# Supplementary material for: Orchid Phylotranscriptomics: The Prospects of Repurposing Multi-Tissue Transcriptomes for Phylogenetic Analysis and Beyond
Source: Front Plant Sci. 2022 May 27;13:910362. doi: 10.3389/fpls.2022.910362 (PMC9196242; doi:10.3389/fpls.2022.910362)
Supplement: Supplementary file 4 [file Data_Sheet_3.zip › ortho_MSA/r1/OG0009265.fa]

>CORYacti
-------------------------------------------------------------MDS-FLANVAGSFP-AVSTRAT-FPSMPLLDGMP-RRARRGALVSFPPSGAKLSRLICM-A-------------------------------------------APYLIMKLESAEKTWKDLS----IKLADPDIVSNPSEYQKLAQSMSELDE----VVVFYRKFRDCEKQLEETKALAKEEGTDLDMIEMITQEMEVLSKKLEKLEDKLKILLIPSDPLDSRNILLEVRAGTGGDEAGIWAGDL------------------------------VRMY-------QKYGECNSWKYTSISCSEAEKGGYKTYVMEVKGNRVYSKLKYESGVHRVQRVPLTETQGRVHTSTATVAIMPE----------------------------------------------------------------------------------------ADEIDVLIDPKDIELTTARSGGAGGQNVNKVETAVDLFHKPTGIRIFCTEERTQSQNKNRALQLLRAKLYEMKVREQQESLRNKRKLQVGTGARSEKIRTYNYKDNRVTDHRLKMNFELTSFLSGEIETAVQSCAAMEQKELLEELAESVA--------------------------------
>HEMIforr
-------------------------------------------------------------MDS-FLASFTGPFH-AVSTRAT-SLSKTLDHGMA----RRRAPLSFPPSGPKPSRVVCM-A-------------------------------------------APYLLTKLESAEKTWKDLS----IKLADPEVASNPSEYQKLAQSMAELDE----VVLYYRKFKECEKQLEETKALAKEEGSDLDMTEMIGQEIGMLSNQLNELEDKLKVLLIPSDPLDARNILLEVRAGTGGDEAGIWAGDLV-----IFI------------------YVKVRMY-------QKYGERNFWKYATISCSEAEKGGYKTYVMEVKGKRVYSKLKYESGVHRVQRVPLTETQGRVHTSTATVAIMPE----------------------------------------------------------------------------------------ADEIDVVIDPKEIELTTARSGGAGGQNVNKVETAVDLFHKPTGIRIFCTEERTQSQNKSRALQLLRAKLYEIKVREQQELIRNERKLQVGTGARSEKIRTYNYKDNRVTDHRLKMNFELTSFLSGDIETAVQSCAAMEQKELLEELAESVASTTVL---------------------------
>CALAplic
-------------------------------------------------------------MDS-FLANIAGPFH-SVTARAT-LQSKPLFEGMA-RRARSGAIVSLPPSGAKLSRLICM-A-------------------------------------------APYLITKLESAEKTWKDLS----IKLADPDIVSNPSEYQKLAQSMSELDE----VVVYYRRFRDCEKQLEETKALAK-DGTDPDMAEMINQEIGMLSNQLRELEDKLKMLLIPSDPLDSRNILLEVRAGTGGDEAGIWAGDL------------------------------VGAYVSKVWRTQFFEIRNYFFLRVERCLQAEKGGYKTYVMEVKGNRVYSKLKYESGVHRVQRVPLTETQGRVHTSTATVAIMPE----------------------------------------------------------------------------------------ADEIDVVIDPKDIELTTARSGGAGGQNVNKVETAVDLFHKPTGIRIFCTEERTQAKNKNRALQLLRAKLYEIKVREQQESLRNKRKLQVGTGARSEKIRTYNYKDNRVTDHRLKMNFELTSFLSGDIETAVQSCAAMEQKELLEELAESVA--------------------------------
>BLETstri
-------------------------------------------------------------MDS-FLSSFGARFP-AVSKRTT-SPLKNLCGRMS-RWARRGAIVSLPSLGAKPSRIVCM-A-------------------------------------------APYLLTKLESAERTWKDLS----NKLADPDIVSNPSEYQKLAQSMAELDE----VVAYYKKLKDCEKQLEETIALSKEVGSDPDMADMIGHEIGILSNQLKELEDKLKVLVLPSDPLDARNILLEVRAGTGGDEAGIWAGDL------------------------------VRMY-------QKYGERNSWKHTTISCSEAEKGGYKTYVMEVKGNRVYSKLKYESGVHRVQRVPQTETQGRVHTSTATVAIMPE----------------------------------------------------------------------------------------ADEIDVLIDPKEITLTTARSGGAGGQNVNKVETAVDLFHKPTGIRIFCTEERTQLQNKNRALQLLRAKLYEIKLREQQESIRNQRKLQVGTGARSEKIRTYNFKDNRVTDHRLKMNFELTSFLSGDIETAVQSCAAMEQKELLEELADSVTSTSV----------------------------
>ANOEroxb
---------------------------------------------------------------------------------------------------------------------------------------------------------------------------------------------------------------------------------------------------------------------------------------------------------------------------------------------------MY-------QKFGERNSWKYTTISCSEAEKGGYKTYVMEVKGSRVYSKLKYESGVHRVQRVPLTETQGRVHTSTATVAIMPE----------------------------------------------------------------------------------------ADEIDVQIDPKDIELTTARSGGAGGQNVNKVETAVDLFHKPTGIRIFCTEERTQFQNKNRALQLLRAKLYDMKVREQQESLRNERKLQVGTGARSEKIRTYNYKDNRVTDHRLKMNFELTSFLLGDIETAVQACSAMEQKELLEQLAESVA--------------------------------
>EPIDpuni
-------------------------------------------------------------MDI-IFSSLGARFP-AGSRRTT-SPLKNLCGGMA-RWASRDALVFLPSSGAKPSRIVCM-A-------------------------------------------EPYLLTKLESVERTWKDLS----NKLADPDIVSNPSEYQKLAQSVAELDE----VVAYYKKLKDCEKQLQETIALAKEEASDPDMADMIGHEIGMLSNQLKELEDKLKVLVLPSDPLDSRNILLEVRAGTGGDEAGIWAGDL------------------------------VRMY-------QKYGERNSWKYTTISCSEAEKGGYKTYVMEVKGNRVYSKLKYESGVHRVQRVPLTETQGRVHTSTATVAIMPE----------------------------------------------------------------------------------------ADEVDVLIDPKDITLTTTRSGGAGGQNVNKVETAVDLFHKPTGIRIFCTEERSQLQNKSRALQLLRAKLYEIKLREQQEAIRNQRKLQVGTGARSEKIRTYNFKDNRVTDHRLKMNFELTSFLSGDIETAVQSCAAMEQKELLEELSQSVSSTAVAR--------------------------
>NEUWzoll
--MYT-FHSYPPQVSF-------------------------------------SLYFEQEKMDN-LLPNYPARFL-SASRRIG-VTCMSLCGGAA-RPRR--AFVLLPTLRSKPSMVVCM-A-------------------------------------------APYLITKLDSAEKTWKELS----VKLADPDIVSNPREYQKLAQSMAELDE----VVAYYRKYKDCEKLLEETKDLAKEEGSDLDMAEMIGYELEELSKELVDLEEKLKVLLLPSNPLDSRNILLEVRAGTGGDEAGIWAGDLLKQDLVVFS----------------SLTAVVRMY-------QKYSESNSLKYTTISSSEAEKGGYKTYVMEVKGTRVFSKLKYESGVHRVQRVPQTETQGRVHTSTATVAIMPE----------------------------------------------------------------------------------------ADEIEVVIDPKDIELTTVRSGGAGGQNVNKVETAVDLFHKPTGIRIFCTEERTQLQNKNRALQLLRAKLYEIKVREQQESIRDQRKSQVGTGARSEKIRTYNYKDNRVTDHRLKMNFELTSFLSGDIETAVQSCAATEQKELLEELAESVASSNV----------------------------
>EPIPhell
-------------------------------------------------------------MDSCSLPSLGARFP-AVSRRTI-SPWKKLCGRM----ARRGALVSLPPSGVKLSRVVCM-A-------------------------------------------APYLLTKLEFAERTWNDLS----IKLADPDIASNPSVYQKLAQSMAELDE----VVAYYKKFKDCEKQLEETKALVKEEGSDPDMAEMIGHEIRILSGKLRELEEKMKVLVLPSDPLDSRNILLEVRAGTGGDEAGIWAGDL------------------------------VNMY-------QKYGERNSWKYATISCSEAEKGGYKTYVMEVKGNQVYSKLKYESGVHRVQRVPQTETQGRVHTSTATVAIMPE----------------------------------------------------------------------------------------ADEIDVLIDPKDIVLTTARSGGAGGQNVNKVETAVDLFHKPTGIRIFCTEERTQLKNKNRAFQLLRAKLYEMKVREQQDSLRTQRKLQVGTGARSEKIRTYNYKDNRVTDHRLKMNFELTSFLLGDIETAVQSCAAMEQKELLEELAESDTSMHV----------------------------
>RIMAelli
-------------------------------------------------------------MDS-FLANFSGPFP-AVSTRAT-FPSKSLFDGMA-RRAGRGALVSYPSSEAKPSRLICM-A-------------------------------------------APYLITKLESAEKTWKDLS----IKLADPNIVSNPSEYQKLAQSMSELDE----VVLYYRKFRDCEKQLEETKALAKEAGSELDMAEMISQEIAMLSSHLRELEDKLKILLIPSDPLDTRNILLEVRAGTGGDEAGIWAGDL------------------------------VRMY-------QKYGERNSWKYTTISCSEAEKGGYKTYVMEVKGNRVYSKLKYESGVHRVQRVPLTETQGRVHTSTATVAIMPE----------------------------------------------------------------------------------------ADEIDVLIDPKDIELTTARSGGAGGQNVNKVETAVDLFHKPTGIRIFCTEERTQSQNKNRALQLLRAKLYEMKVREQQETLRNKRKLQVGTGARSEKIRTYNFKDNRVTDHRLKMNFELTSFLSGDIETAVQSCAAMEQKELLEELAESVA--------------------------------
>NEUWmali
---------------------------------------------------------------------------------------MSLCGGAT-RPRR--ALVSLPTLRSKPSMVVCM-A-------------------------------------------APYLITKLDSAEKTWKELS----VKLADPDIVSNPREYQKLAQSMAELDE----VVAYYRKYKDCEKLLEETKDLAKEEGSDLDMAEMIGYELEELSKELVDLEEKLKVLLLPSNPLDSRNILLEVRAGTGGDEAGIWAGDL------------------------------VRMY-------QKYSESNSLKYTTISSSEAEKGGYKTYVMEVKGTRVFSKLKYESGVHRVQRVPQTETQGRVHTSTATVAIMPE----------------------------------------------------------------------------------------VDEIEVVIDPKDIELTTVRSGGAGGQNVNKVETAVDLFHKPTGIRIFCTEERTQLQNKNRALQLLRAKLYEIKVREQQESIRDQRKSQVGTGARSEKIRTYNYKDNRVTDHRLKMNFELTSFLSGDIETAVQSCAAMEQKELLEELAESVASSNV----------------------------
>APOSodor
-------------------------------------------------------------MDS-LLFSYPARYP-SASRRTG-GTCVSLCGGAA-RPRR--ALVSFPTLGAKPSAVVCM-A-------------------------------------------APYLITKLDSAEKTWKELS----VKLADPDIVSNPSEYQKLAQSMAELDE----VVAYYRKYKECEKLLEDTKTLEKEEGSDLDMGEMIGYELEELSKELVDLEEKLKVLLLPSNPLDKRNILLEVRAGTGGDEAGIWAGDL------------------------------VRMY-------QKYSERNSWKYSIISSSEAEKGGYKTYVMEVKGNRVFSKLKYESGVHRVQRVPQTETQGRVHTSTATVAIMPE----------------------------------------------------------------------------------------ADEIEVVVDPKDIELTTARSGGAGGQNVNKVETAVDLSHKPTGIRIFCTEERTQLQNKNRALQLLRAKLYEIKVREQQESIRNQRKSQVGTGARSEKIRTYNYKDNRVSDHRLKMNFELTSFLSGDIEAAVQSCAAMEQKELLEELAESVASSNA----------------------------
>OPHRsphe
-------------------------------------------------------------MDY-FLGSFTGPFPAAVSTRAT-SLLKTLDHGMT-VRAKRGASLSYPTSGPKHSRVVCM-A-------------------------------------------APYLLTKLASAEKTWKDLS----IKLADPEVVSNPSEYQKLAQSMAELDE----VVLYYRKFKECEKQLEEAKALAKEEGSDLDMTEMIGQEIGMLSNQLNELEDKLKLLLIPSDPLDARNIFLEVRAGTGGDEAGIWAGDL------------------------------VRMY-------QKYGERNNWKYATLSCSEAEKGGYKTYVMEIKGKRVYSKLKYESGVHRVQRVPLTETQGRVHTSTATVAIMPE----------------------------------------------------------------------------------------ADEIDVVIDPKEIELTTARSGGAGGQNVNKVETAIDLFHKPTGIRIFCTEERTQSQNKSRALQLLRAKLYEIKVREQQESIRNERKLQVGTGARSEKIRTYNYKDNRVTDHRLKMNFELTSFISGDIETAVQSCTTMEQKELLEELAESVAPRTVR---------------------------
>ANOEemei
-------------------------------------------------------------MDT-LLASFAGPFS-MASTRAT-FPPKTLLGGMT-RRARSGALVSFPISEPKLYRIVCL-A-------------------------------------------APYLLTKLDSAEKTWKDIS----IKLADPDIVSNPSEYQKLAQSMAELDE----VVVYYRKFKDCEKQLEETKALAKEEGSDLDMAEMIGQEIGMLSIQLKELEDKLKVLLIPSDPLDSRNILLEVRAGTGGDEAGIWAGDL------------------------------VRMY-------QKYGERNSWKYTTISCSEAEKGGYKTYVMEVKGSRVYSKLKYESGVHRVQRVPLTETQGRVHTSTATVAIMPE----------------------------------------------------------------------------------------ADEIDVQIDPKDIELTTARSGGAGGQNVNKVETAVDLFHKPTGIRIFCTEERTQFQNKNRALQLLRAKLYDMKVREQQESLRNERKLQVGTGARSEKIRTYNYKDNRVTDHRLKMNFELTSFLLGDIETAVQACSAMEQKELLEQLAESVA--------------------------------
>ORCHital
-------------------------------------------------------------MDS-FLASFAGPFP-TLSTRAT-SLSKTVDLGMT-RWARRGAPLSSPPSGPKPSRVVCM-A-------------------------------------------APYLLMKLESAEKTWKDLS----IKLADPEVVSNPSEYQKLAQSMSELDE----VVLYYRKFKECEKQLEEAKALAKEEGSDLDMTEMIGQEIGMLSNQLNELEDKLKVLLIPSDPLDARNILLEVRAGTGGDEAGIWAGDL------------------------------VRMY-------QKYGERNYWKCATISCSEAEKGGYKTYVMEVKGKRVYSKLKYESGVHRVQRVPLTETQGRVHTSTATVAIMPE----------------------------------------------------------------------------------------ADEIDVVIDPKEIELTTARSGGAGGQNVNKVETAIDLFHKPTGIRIFCTEERTQSQNKSRAFQLLRAKLYEIKVREQQELIRNERKLQVGTGARSEKIRTYNYKDNRVTDHRLKMNFELTSFLSGDIETAVQSCAAMEQKELLEGLADSVASTTVR---------------------------
>MEXIxero
-------------------------------------------------------------MDC-LLSSFAAPLH-GLSRRTR-DPSKNLCGGIA-KAARRRALISLPSSIAKPFRVVCM-V-------------------------------------------APYLITKLESAERAWKDLS----IKLADPDIVSNHSEYQKLAQSMAELEE----VVAFYKKFKDCEKLLEDTKAL-EEEGADPDMEDMIGYEIKILSNQLRELEDKMKVLLLPSDPLDSRNILLEVRAGTGGDEAGIWAGDL------------------------------VRMY-------QRYGERNSWKYTAISFSGAEKGGYKTYIMEVKGNRVYSKLKYESGVHRVQRVPLTETQGRVHTSTATVAIMPE----------------------------------------------------------------------------------------ADEIDVVIDPKDIELTAARSGGAGGQNVNKVETAVDLFHKPTGIRIFCTEERTQLQNKNRALQLLRAKLYEIKVREQQESLRNQRKSQVGTGARSEKIRTYNFKDNRVTDHRLKMNFELTSFLSGDIETAIQSCAAMEQKELLEELAESVTSI------------------------------
>PAPHhirs
MPEISTLAPSPARSLLLCRALTPLFIPRLLLLARHPGIDRSIEQSTIADRLLKESPFS---RSS-FPTKVRGREE-ASSLKRT---LKSSQGRTTVKEKRGRGVCLLPQSLSEEHFHFREPK-------------------------------------------APYLISKLESAERTWKDLSLTLQVKLADPDVVSNHSEYQKLAQSMSELEE----VVAYYRKFKDCEKLLEETKALEKEEGTDPDMADMIGYEIEMLSIQLKEFEDKMKALLLPSDPLDSRNILLEVRAGTGGDEAGIWAGDL------------------------------VRMY-------QKYCMRNSWKYTTISCSEAGKGGYKTYIMEVKGNRVYSKLKYESGVHRVQRVPLTETQGRVHTSTATVAIMPE----------------------------------------------------------------------------------------ADEIDVVIDPKEIELTTARSGGAGGQNVNKVETAVDLFHKPTGIRIFCTEERSQLQNKNRALQLLRAKLYEIKVREQQESTRNQRKSQVGTGARSEKNRTYNFKDNRVTDHRLKMNFELTSFLSGDIEATVQFCAAVEQKELLEELAESVTSM------------------------------
>PAPHconc
-------------------------------------------------------------MDR-SLSSVVAPLP-RLSRRTK-DPSQNLCGGMA-KATRRRALISLRPSIA-VSNVVCM-G-------------------------------------------APYLISKLESAERAWKDLL----IKLADPDVVSNHSEYQKFAQSMSELEE----VVAYYRKFKDCEKLLEETKALEKEEGTDPDMADMIGYEIEMLSIQLKELEDKMKVLLLPSDPLDSRNILLEVRAGTGGDEAGIWAGDL------------------------------VRMY-------QKYCERNSWKYTTIFCSEAEKGGYKTYIMEVKGNRVYSKLKYESGVHRVQRVPLTETQGRVHTSTATVAIMPE----------------------------------------------------------------------------------------ADEIDVVIDPKEIELTTARSGGAGGQNVNKVETAVDLFHKPTGIRIFCTEERSQLQNKNRALQLLRAKLYEIKVREQQESTRNQRKSQVGTGARSEKIRTYNFKDNRVTDHRLKMNFELTSFLSGDIETTVQSCAAVEQKELLEELAESVTSI------------------------------
>MASDpict
---------------------------------------------------------------------------------------------------------------------------------------------------------------------------------------------------------------------------------------------------------MTDMIGHEIGMLSNQLKELEDKLKVLVLPSDPLDSRNILLEVRAGTGGDEAGIWAGDL------------------------------VRMY-------QKYGERNSWKYTSISCSEAEKGGYKTYVMEIKGNRVYSKLKYESGVHRVQRVPETETQGRVHTSTATVAIMPE----------------------------------------------------------------------------------------ADEIDIFIDPKDISLTTARSGGAGGQNVNKVETAVDLFHKPTGIRIFCTEERTQLKNKNRAFQLLRAKLYEIKVREQQESLRNQRKLQVGTGARSEKIRTYNFKDNRATDHRLKMNFELTSFLSGDIETAVQSCAAMEQKELLEELSDSVSSNPV----------------------------
>CYMBensi
-------------------------------------------------------------MDS-FYSGLGARLP-AVARSTT-SPLKNLCGGMP-RWARRGALVSLPHLVDKPFRIVCM-A-------------------------------------------APYLLTKLESAERTWKDLS----NKLADPDIVSNPNEYQKVAQSVAELDE----VVAYYKKLKDCEKQLEETKALAKEEASDTDMAEMIGNEIEMLSNQLKELENKIKVLVLPSDRLDSRNILLEVRAGTGGDEAGIWAGDL------------------------------VRMY-------QKYGERNSWKYTTISCSEAEKGGYKTYVMEIKGNRVYSKLKYESGVHRVQRVPQTETQGRVHTSTATVAIMPE----------------------------------------------------------------------------------------ADEIDVFIDPKDITLTTARSGGAGGQNVNKVETAVDLIHKPTGIRIFCTEERTQLQNKSRALQLLRAKLYEIKLREQQESIRNQRKLQVGTGARSEKIRTYNFKDNRVTDHRLKMNFELTSFLSGDIETAVQSCAAMEQQELLEELADSVSATPVSSP-------------------------
>DACThata
-MILS----SFPSLF----------------------------------------LSEAERMDC-FLPSFTGPFP-AVSTRAT-SVLKTLDHGMA-RRARRGAPLSFPPSGPKPSRVVCM-A-------------------------------------------APYLLTKLESAEKTWKDLS----IKLADPEVASNPSEYQKLAQSMAELDE----VVLYYRKFKECEKQLEETKALAKEEGGDLDMTEMIGQEIGMLSNQLNELEDKLKVLLIPSDPLDARNILLEVRAGTGGDEAGIWAGDL------------------------------VRMY-------QKYGERNYWKYTTISCSEAEKGGYKTYVMEIKGKRVYSKLKYESGVHRVQRVPLTETQGRVHTSTATVAIMPE----------------------------------------------------------------------------------------ADEIDVVIDPKEIELTTARSGGAGGQNVNKVETAVDLFHKPTGIRIFCTEERTQSQNKNRALQLLRAKLYEIKVREQQESIRNERKLQVGTGARSEKIRTYNYKDNRVTDHRLKMNFELTSFLSGDIETAVQSCSAMEQKELLEELAESVASTTVR---------------------------
>MICRparv
-------------------------------------------------------------MNS-FLANFARPFP-AVSSRAS-SPSKSLFDGMA-TRARRGAFVLFPPSEAKLSRLICM-A-------------------------------------------EPYLITKLDSAEKTWKDIS----IKLADPDVVSNPSEYQKLAQSMSELDE----VVVYYRKFRDCEKQLEETKALAKDEGSDLDMAEMISQEIGMLSNQLRALEDKLKMLLIPSDPLDSRNILLEVRAGTGGDEAGIWAGDL------------------------------VHMY-------QKYGELNSWKYTTISCSEAEKGGYKTYVMEVKGNQVYSKLKYESGVHRVQRVPLTETQGRVHTSTATVAIMPE----------------------------------------------------------------------------------------ADEIDVSIDPKEIELTTARSGGAGGQNVNKVETAVDLFHKPTGIRIFCTEERTQSQNKNRALQLLRAKLYEMKVREQQESLRNRRKLQVGTGARSEKIRTYNYKDNRVTDHRLKMNFELTSFLSGDIETAVQSCASMEQKELLEELAESVA--------------------------------
>CALAcreb
-------------------------------------------------------------MES-FLANIAGPFH-SVTARAT-LQSKPLFEGMA-RRTRSGAVISLPPSGAKLSRLICM-A-------------------------------------------APYLITKLESAEKTWKDLS----IKLADPDIVSNPSEYQKLAQSMSELDE----VVVYYRRFRDCEKQLEETKALAK-EGTDPDMAEMINQEIGMLSNQLRELEDKLKMLLIPSDPLDSRNILLEVRAGTGGDEAGIWAGDL------------------------------VRMY-------QKYGELNSLKYTTISFSEAEKGGYKTYVMEVKGNRVYSKLKYESGVHRVQRVPLTETQGRVHTSTATVAIMPE----------------------------------------------------------------------------------------ADEIDVVIDPKDIELTTARSGGAGGQNVNKVETAVDLFHKPTGIRIFCTEERTQAKNKNRALQLLRAKLYEIKVREQQESLRNKRKLQVGTGARSEKIRTYNYKDNRVTDHRLKMNFELTSFLSGDIETAVQSCAAMEQKELLEELAESVA--------------------------------
>CALEmajo
-------------------------------------------------------------MDS-MLANFSGPFA-AVSTRAT-SPSKRLLDGMD-RRGRRGAIVSYPPSEVKFSRLICM-A-------------------------------------------APYLITKLESAEKTWKDLS----IKLADPNVVSNPSEYQKLAQSMSELDE----VVLFYRKFRDCEKQLEETKALAKQEGSDFDMEEMISQEIEMLSSQLRELEDKLKMLLIPTDPLDTRNILLEVRAGTGGDEAGIWAGDL------------------------------VRMY-------QKYGELNSWKYTTISCSEAEKGGYKTHVMEVKGKRVYSKLKYESGVHRVQRVPLTETQGRVHTSTATVAIMPE----------------------------------------------------------------------------------------ADEIDVLIDPKDIELTTARSGGAGGQNVNKVETAIDLFHKPTGIRIFCTEERTQSQNKSRALQLLRAKLYEMKVREQQETLRNKRKLQVGTGARSEKIRTYNFKDNRVTDHRLKMNFELTSFLSGDIETAVQSIAAMEQKEILEELAESVS--------------------------------
>DRAKthyn
-------------------------------------------------------------MDS-LLANFSGPFP-AVSTRAT-IPSKRLFDGMA--RARRGAIVSYPPSEAKLSRLICM-A-------------------------------------------APYLITKLESAEKTWKDLS----IKLADPNVVSNPSEYQKLAQSMSELDE----VVLIYRKFRDCEKQLEETKALAKQEGSDLDMAEMISQEIEILSGQLRELEDKLKMLLIPSDPLDTRNILLEVRAGTGGDEAGIWAGDL------------------------------VRMY-------QKYGERNSWKYTTISCSEAEKGGYKTYVMEVKGKRVYSKLKYESGVHRVQRVPLTETQGRVHTSTATVAIMPE----------------------------------------------------------------------------------------ADEIDVLIDPKDIELTTARSGGAGGQNVNKVETAIDLFHKPTGIRIFCTEERTQSQNKTRALQLLRAKLYEIKVREQQETLRNKRKLQVGTGARSEKIRTYNFKDNRVTDHRLKVNFELMSFLSGDIETAVQSCAAMEQKELLEELAESVA--------------------------------
>CYMBmann
-------------------------------------------------------------MDS-FYSGLGARFP-AVSRSTT-CPLKSLCGGMP-RWARRGALVSLPGLVDKPSRIVCM-A-------------------------------------------APYLLTKLESAERTWKDLS----NKLADPDIVSNPNEYQKVAQSVAELDE----VVAYYKKLKDCEKQLEETKALAKEEASDTDMAEMIGNEIEMLSNQLKELENKIKVLVLPSDPLDSRNILLEVRGGTGGDEAGIWAGDL------------------------------VRMY-------QKYGERNSWKYTTISCSEAEKGGYKTYVMEVKGNRVYSKLKYESGVHRVQRVPQTETQGRVHTSTATVAIMPE----------------------------------------------------------------------------------------ADEIDVFIDPKDITLTTARSGGAGGQNVNKVETAVDLIHKPTGIRIFCTEERTQLQNKSRALQLLRAKLYEIKLREQQESIRNQRKLQVGTGARSEKIRTYNFKDNRVTDHRLKMNFELASFLSGDIETAVQSCAAMEQQELLEELADSVSSTPV----------------------------
>HAEMdisc
-------------------------------------------------------------MDA-LMASFAGPIP-IASTRVT-LPSKTLLGGMT-RRARSGALVSLPLSEPKLSRVVCM-A-------------------------------------------APYLLTKLDSAEKTWKDLS----IKLADPDIVSNPSEYQKLAQSMAELDE----VVVYYRKFKDCEKQLEETKALAKEEGSDLDMAEMIGQEIGMLSNQLRELEDKLKVLLIPSDPLDSRNILLEVRAGTGGDEAGIWAGDL------------------------------VRMY-------QKYGERNSWKYTTISCSEAEKGGYKTYVMEVKGSRVYSKLKHESGVHRVQRVPLTETQGRVHTSTATVAIMPE----------------------------------------------------------------------------------------ADEIDVLIDPKDIELTTARSGGAGGQNVNKVETAVDLFHKPTGIRIFCTEERTQFQNKNRALQLLRAKLYDMKVREQQESLRNERKLQVGTGARSEKIRTYNYKDNRVTDHRLKMNFELTTFLLGDIETAIQACSAMEQKELLEQLAESVA--------------------------------
>ERYCcris
-------------------------------------------------------------MDS-FFSSLGARFP-AVSSSTA-SPLKYLCSGMP-SFSRRTALLSFPTSVDKPSRIVCM-A-------------------------------------------EPYLLTKLESVEKTWKDLS----NKLADPDIVSNPSEYQKLAQSVAELDE----VVACYKKLKDCEKQLEETKVLAKEEASDPDMADMIGHEVGMLSNQLKDLEDKLKILVLPSDPLDSRNILLEVRAGTGGDEAGIWAGDL------------------------------VRMY-------QKYGEHNSWKYTTISFSEAEKGGYKTFVMEVKGNRVYSKLKYESGVHRVQRVPLTETQGRVHTSTATVAIMPE----------------------------------------------------------------------------------------ADEIDVFIDPKDITLTTARSGGAGGQNVNKVETAVDLFHKPTGIRIFCTEERTQLQNKSRALQLLRAKLYEIKLREQQESIRNQRKLQVGTGARSEKIRTYNFKDNRVTDHRLKMNFELTSFLAGDIETAVQSCAAMEQQELLEELADSVSSSPV----------------------------
>HYPOheme
-------------------------------------------------------------MKA-LISAFTARVP-AVPTRPG-ALRSALFGGPN----ARPMVVSTPWRKAKPLGIVCM-A-------------------------------------------EPYLISKLDSAEKTWKELS----VKLADPDVVSNPSEYQKLAQSMAELDE----VVSYYRSFKDCERQLEETKALTKEDGNDPDMTEMIGLEIEMLTNQLKELEEKMKVLLLPSDPLDARNILLEVRAGTGGDEAGIWAGDL------------------------------VNMY-------QKYSERNSWKYSTISSSEAEKGGFKTYVMEIKGSRVYSKLKYESGVHRVQRVPQTETQGRVHTSTATVAIMPE----------------------------------------------------------------------------------------ADEVEVEIDPKEIELTTARSGGAGGQNVNKVETAVDLFHKPTGIRIFCTEERTQLRNRTRALQLLRAKLYELKVREQQESIRNQRKLQVGTGARAEKIRTYNYKDNRVTDHRLKMNFELTSFLSGDIETAIQSCAAMEQKELLEELAESVGASNA----------------------------
>GOODpube
-------------------------------------------------------------MDS-SLASFAGPFP-TASTRAT-FPSKSLLGGMT-RRARSGALVSFPLSGPKLSRVVCM-A-------------------------------------------APYLLTKLDSAEKTWKDLS----IKLADPDIVSNPSEYQKLAQSMAELDE----VVVYYRKFKDCEKQLEETKALAKEEGSDLDMAEMIGQEIGMLSNQLKELEDKLKVLLIPSDPLDSRNILLEVRAGTGGDEAGIWAGDL------------------------------VRMY-------QKYGERNSWKYTTISCSEAEKGGYKTYVMEVKGSRVYSKLKYESGVHRVQRVPLTETQGRVHTSTATVAIMPE----------------------------------------------------------------------------------------ADEIDVLIDPKDIELTTARSGGAGGQNVNKVETAVDLFHKPTGIRIFCTEERTQFQNKNRALQLLRAKLYDMKVREQQESIRNERKLQVGTGARSEKIRTYNYKDNRVTDHRLKMNFELTSFLLGDIETAVQSCATMEQKELLEQLAGSVA--------------------------------
>LIMOabor
---------------------------------------------------------------------------------------------------------------------------------------------------------------------------------------------------------------------------------------------------------------------------------------------------------------------------------------------------MY-------QKYGERNSWKYATISCSEAEKGGYKTYVMEVKGNRVYSKLKYESGVHRVQRVPQTETQGRVHTSTATVAIMPE----------------------------------------------------------------------------------------ADEIDVLIDPKDIVLTTARSGGAGGQNVNKVETAVDLFHKPTGIRIFCTEERTQLKNKSRALQLLRAKLYEMKVREQQDSIRTQRKSQVGTGARSEKIRTYNYKDNRVTDHRLKMNFELTSFLLGDIETAVQSCAAMEQKEILEELAESVSSMPV----------------------------
>SERAvome
-------------------------------------------------------------MDC-LLASFTGPFP-AVSTRAT-SLMKTLDHGMA-RRSRKGA--------PKPSRVVCM-A-------------------------------------------APYLLTKLASAEKTWKDLS----IKLADPEVVSNPSEYQKLAQSMAELDE----VVLYYRKFKECEKQLEEAKALAKEEGSDLDMTEMIGQEIGMLSNQLNDLEDQLKLLLIPSDPLDARNILLEVRAGTGGDEAGIWAGDL------------------------------VRMY-------QKYGERNYWKYTTISCSEAEKGGYKTYVMEIKGKRVYSKLKYESGVHRVQRVPLTETQGRVHTSTATVAIMPE----------------------------------------------------------------------------------------ADEIDLVIDPKEIELTTARSGGAGGQNVNKVETAVDLFHKPTGIRIFCTEERTQSQNKSRALQLLRAKLYEIKVREQQESIRNERKLQVGTGARSEKIRTYNYKDNRVTDHRLKMNFELTSFISGDIETAVQS--------------------------------------------------
>SELEaequ
---------------------------------------------------------------------------------------------------------------------------------------------------------------------------------------------------------------------------------------------------------------------------------------------------------------------------------------------------MY-------QKYGERNSWKYTNISCSEAEKGGYKTHVMEVKGNRVYSKLKYESGVHRVQRVPLTETQGRVHTSTATVAIMPE----------------------------------------------------------------------------------------ADEIDVLIDPKDIELTTARSGGAGGQNVNKVETAVDLFHKPTGIRIFCTEERTQLQNKNRALQLLRAKLYEIKVRKQQESIRNQRKSQVGTGARSEKIRTYNFKDNRVTDHRLKMNFELTSFLAGDIESAVQSCAAMEQKEFLEELAESVTSSPV----------------------------
>VANIplan
-------------------------------------------------------------MDI-SVTGQGARLD--VIRSVW-RPSMSLSGRMS-RRAREKSFFWLPLPGAKPSTVLCM-A-------------------------------------------APYLIIKLESAEKTWKDLS----FKLADPDIVSNPREYQKVSQCIAELDEAWRPLCPPNLKFKDCEKLLEETKALLKEEGSEPEMAEMIGYEIEMLSHQLRDLEDKLKVLLLPSDPLDSRNILLEVRAGTGGDEAGIWAGDL------------------------------VRMY-------QKYCELNSWKCTTISCSDAEKGGYKTYVMEVKGNHVYSKLKYESGVHRVQRVPQTETQGRVHTSTATVAIMPE----------------------------------------------------------------------------------------ADEIEVVIDPKDIELTTARSGGAGGQNVNKVETAVDLFHKPTGIRIFCTEERTQLQNRNRALQLLRAKL------------------------------------------------------------------------------------------------------------------
>VANIshen
---------SPLGRL----------------------------------------PFWTDRMDI-SGTVPGTRLD--VIRSAW-RPSTSLSGRML-RRAREKPFFWLPLTGAKPSTVLCM-A-------------------------------------------APYLIIKLESAEKTWKDLS----FKLADPDIVSNPREYQKLSQSIAELDE----VVAYYRKFKDCEKLLEETKALLKEEGSEPEMAEMIGYEIERLLSQLRDLEDKLKVLLLPSDPLDSRNILLEVRAGTGGDEAGIWAGDL------------------------------VRMY-------QKYCEFNSWKYTTISCSDAEKGGYKTHVMEVKGNRVYSKLKYESGVHRVQRVPQTETQGRVHTSTATVAIMPE----------------------------------------------------------------------------------------ADEIEVVIDPKDIELTTARSGGAGGQNVNKVETAVDLFHKPTGIRIFCTEERTQLQNKHRALQLLRAKLYEIKVREQQESIRNERKSQVGTGARSEKIRTYNYKDNRVTDHRLKMNYELMSFLSGNIDTAVQCCAAMEQKERLEELAESVASSRG----------------------------
>CRYPlept
-------------------------------------------------------------MDS-FLASFPGPFP-AVSTRAV-FPSKSFFGRMA-WRARRRAFLSFTPSEARLSRLICM-A-------------------------------------------APYLITKLESAEKTWKDLS----TKLADPDIVSNPSEYQKLAQSMSELDE----VVVYYRKFRDCEKQLEETKALAK-EGSDLDMAEMISQEIEILSNQLRELEDKLKMLLIPSDPLDSRNILLEVRAGTGGDEAGIWAGDL------------------------------VRMY-------QKYGECNSWKYTTISCSEAEKGGYKTYVMEVKGIRVYSKLKYESGVHRVQRVPLTETQGRVHTSTATVAIMPE----------------------------------------------------------------------------------------ADEIDVLIDPKDIELTTARSGGAGGQNVNKVETAVDLFHKPTGIRIFCTEERTQSQNKNRALQLLRAKLYEMKVREQQESLRNKRKLQVGTGARSEKIRTYNFKDNRVTDHRLKMNFELTSFLSGDIETAVQSCIAMEQKELLEELAESVA--------------------------------
>GYMNodor
-------------------------------------------------------------MDY-FLASFTGPFP-AVSTRAT-SLLKTLDHGMA-RRARRGAPLSFPPSGPKPSRVVCM-A-------------------------------------------APYLLTKLESAEKTWKDLS----IKLADPEVASNPSEYQKLAQSMAELDE----VVLYYRKFKECEKQLEETKALAKEEGGDLDMTEMIGQEIGMLSNQLNELEDKLKVLLIPSDPLDARNILLEVRAGTGGDEAGIWAGDL------------------------------VRMY-------QKYGERNYWKFTTISCSEAEKGGYKTYVMEIKGKRVYSKLKYESGVHRVQRVPLTETQGRVHTSTATVAIMPE----------------------------------------------------------------------------------------ADEIDVVIDPKEIELTTARSGGAGGQNVNKVETAVDLFHKPTGIRIFCTEERTQSQNKSRALQLLRAKLYEIKVREQQQLIRNERKLQVGTGARSEKIRTYNYKDNRVTDHRLKMNFELTSFLSGDIETAVQSCAAMEQKELLEELAESVASRTVR---------------------------
>CYPRflav
-------------------------------------------------------------MDM-LLSNFASRLP-AISRRTK-DPSKNFCGGMA-KGTRRRAFISLPLSIAKPSRVVCM-A-------------------------------------------APYLITKLESAERTWKDLS----IKLADPDIVSNHSEYQKLAQSMAELDE----VVAYYKKFKDCEKLLEETKALAKEEVSDPDMADMIGYEIEMLSNQLSELEDKMKVLLLPSDPLDSRNILLEVRAGTGGDEAGIWAGDL------------------------------VRMY-------QKYGERNSWKYTTISCSEAEKGGYKTYVMEVKGKRVYSKLKYESGVHRVQRVPLTETQGRVHTSTATVAIMPE----------------------------------------------------------------------------------------ADEIDVVIDPKDIELTTARSGGAGGQNVNKVETAADLFHKPTGIRIFCTEERTQLQNKNRALQLLRAKLYEIKVREQQESIRNQRKSQVGTGARSEKIRTYNFKDNRVTDHRLKMNFELTSFLSGDIETAVQSCAAMEQKELLEELAESIISSPV----------------------------
>GOODfuma
-------------------------------------------------------------MDS-SLASFAGPFP-TASTRAT-FPSKILLGGMT--RARSGALVSFPLSGSKLSRVVCM-A-------------------------------------------APYLLTKLDSAEKTWKDLS----IKLADPDIVSNPSEYQKLAQSMAELDE----VVVYYRKFKDCEKQLEETKALAKEEGSDLDMAEMIGQEIGMLSNQLRELEDKLKVLLIPSDPLDSRNILLEVRAGTGGDEAGIWAGDL------------------------------VRMY-------QKYGERNYWKYTTISCSEAEKGGYKTYVMEVKGSRVYSKLKYESGVHRVQRVPLTETQGRVHTSTATVAIMPE----------------------------------------------------------------------------------------ADEIDVLIDPKDIELTTARSGGAGGQNVNKVETAVDLFHKPTGIRIFCTEERTQFQNKNRALQLLRAKLYDMKVREQQESLRNERKLQVGTGARSEKIRTYNYKDNRVTDHRLKMNFELTSFLLGDIETAVQSCAAMEQKELLEQLAESVA--------------------------------
>PHALcorn
-MILS-FQASPARLS----------------------------------------PFEAEKMDS-FSSSLGSRFP-TVSRRATSSPLKNLYGGMA-RRARRGAPVSLPPFRAKPSRIVCM-A-------------------------------------------APYLLTKLESAEKTWKELS----IKLADPDIVSIPSEYQKLAQSMAELDE----VVAYYNKLKNCEKQLEETIALAEEEASDPDMTNMIGLEIEMLSNQLKELEDKLKVLVLPSDPLDSRNILLEVRAGTGGDEAGIWAGDL------------------------------VRLY-------QKYAERNSWKYTTISCSEAEKGGYKTYVMEVKGTHVYSKLKYESGVHRVQRVPQTETQGRVHTSTATVAIMPE----------------------------------------------------------------------------------------ADEIDVLIDPKDITMTTARSGGAGGQNVNKVETAVDLFHKPTGIRIFCTEERTQLQNKNRAFQLLRAKLYDIKVREQQESLRNQRKLQVGTGARSEKIRTYNFKDNRVTDHRLKMNFELTSFLSGDIETAVQSCAAMEQKELLEELADSLSSTTL----------------------------
>MOLIcapi
-------------------------------------------------------------MEP-LFSAFTARVP-AVPTRPG-ALRSNLFGRAN----ARPTVFPTPWRNAKPLGIFCM-A-------------------------------------------EPYLISKLDSAEKTWKELS----VKLADPDIVSNPSEYQKLAQSMAELDE----VVGYYRSFKDCERQLEETKALAKEDGNDPDMAEMIGLEIEMLTNQLKVLEEKMKVLLLPSDPLDARNILLEVRAGTGGDEAGIWAGDL------------------------------VNMY-------QKYSERNSWKYSTISSSEAEKGGFKTYVMEIKGSHVYSKLKYESGVHRVQRVPQTETQGRVHTSTATVAIMPE----------------------------------------------------------------------------------------ADEVEVEIDPKEIELTTARSGGAGGQNVNKVETAVDLFHKPTGIRIFCTEERTQLRNRTRALQLLRAKLYELKVREQQESLRNQRKLQVGTGARAEKIRTYNYKDNRVTDHRLKMNFELTSFLSGDIEAAIQSCAAMEQKELLEELAESMGASNA----------------------------
>CYPRbard
MHFLSHSIAFPLSQ-------------------------------------------RKVEMDR-LLSSFAARLP-ALSRRTK-DPSKNFCGGMA-KGTRRRAFISLPLSIAKPSRVVCM-A-------------------------------------------APYLITKLESAERTWKDLS----IKLADPDIVSNHSEYQKLAQSMAELDE----VVAYYRKFKDCEKLLEETKALAKEEGSDPDMANMIGYEIEMLSNQLRELEDKMKVLLLPSDPLDSRNILLEVRAGTGGDEAGIWAGDL------------------------------VRMY-------QKYGERNSWKYTTISCSEAEKGGYKTFVMEVKGNRVYSKLKYESGVHRVQRVPLTETQGRVHTSTATVAIMPE----------------------------------------------------------------------------------------ADEIDVVIDPKDIELTTARSGGAGGQNVNKVETAADLFHKPTGIRIFCTEERTQLQNKNRALQLLRAKLYEIKVREQQESIRNQRKSQVGTGARSEKIRTYNFKDNRVTDHRLKMNFELTSFLSGDIETAVQSCAAMEQKELLEELAESVTSSPV----------------------------
>LANAlana
-------------------------------------------------------------MEG-LLSVFVAHVP-TILPRPG-APPSNLFSGAN---GRKPTIVPIHRRRTKPSGMVCM-A-------------------------------------------APYLITKLDSAERTWKELS----VKLADPDIVSNPGEYKKLAQSMSELDE----VVAYYRKFKDCERQIEETKGLAKEDGIDPDMAEMIGQEIETLSNQLKELEEKMKVLLLPSDLLDARNILLEVRAGTGGDEAGIWAGDL------------------------------VRMY-------QKYSERNSWKYTTISSSEAEKGGYKTLVMEVKGSRVYSKLKYESGVHRVQRVPQTEAQGRVHTSTATVAIMPE----------------------------------------------------------------------------------------ADEVEVVIDPKDIELTTARSGGAGGQNVNKVETAVDLFHKPTGIRIFCTEERTQLQNRSRALQLLRAKLYEIKVREQQESIRNQRKLQVGTGARAEKIRTYNYKDNRVTDHRLKMNFELTSFLSGDIETAVQSCAAMEQKELLEELAESTAASGAA---------------------------
>ERYCpuss
-------------------------------------------------------------MDS-IFSSLGARFP-TVSSSTY-SPLKYLCSGMQ-SFSKRTTLLSFPTSLDKQSRIVCM-A-------------------------------------------EPYLLTKLESVEKTWKDLS----NRLADPDIVSNPIEYQKLAQSVAELDE----VVACYKKLKDCEKQLEETKVLAKEEASDPDMADMIGHEVGMLSNQLKDLEDKLKVLVLPSDPLDSRNILLEVRAGTGGDEAGIWAGDL------------------------------VRMY-------QKYGEHNSWKYTAISFSEAEKGGYKTFVMEVKGNRVYSKLKYESGVHRVQRVPLTETQGRVHTSTATVAIMPE----------------------------------------------------------------------------------------ADEIDVFIDPKDITLTTARSGGAGGQNVNKVETAVDLFHKPTGIRIFCTEERTQLQNKSRALQLLRAKLYEIKLRAQQESIRNQRKLQVGTGARAEKIRTYNFKDNRVTDHRLKMNFELTSFLAGDIETAVQSCAAMEQQELLEELADSLSSTPV----------------------------
>BORYspha
-------------------------------------------------------------MEG-LFTSFIVCLP-TILRRPG-VSQMNPRIRTK-DRSR-RGLVSIPPLRTRPSRILSMAA-------------------------------------------APYLILKLDSAERTWKELS----VKLADPDIVSNPSEYQKLAQSMAELDE----VLTYYRKFKDCERQIDESRALAKEDENDPDMEEMIAHEIEALSNQLKELEEKMKVLLLPSDPLDARNILLEVRAGTGGDEAGIWAGDL------------------------------VRMY-------QKYSERNSWKYTTISSSEAEQGGYKICVMEIRGSRVYSKLKYESGVHRVQRVPQTETQGRVHTSTATVAIMPE----------------------------------------------------------------------------------------VDEVEVVIDPKDIELTTARSGGAGGQNVNKVETAVDLFHKPTGIRIFCTEERTQLRNRSRALQLLRAKLYEIKVREQQESIRNQRKIQVGTGARAEKIRTYNYKDNRVTDHRLKMNFTLTSFLLGDIETAVQSCVAMEQKELLEELAESVGASSA----------------------------
>PTERcurt
-------------------------------------------------------------MDS-LLASFAAPFS-TVSTRAT-FPLKTLFDGMA-RRTRRGTLVSFPLPRPKLSRVVCM-A-------------------------------------------APYLLTKLESAEKTWKDLS----IKLADPDVVSNPSEYQKLAQSMAELDE----VVVYYRKFKDCEKQLEETKALAKEEGSDLDMAEMIGQEIGMLSNQLRELENKLKVLLIPSDPLDSRNILLEVRAGTGGDEAGIWAGDL------------------------------VRMY-------QKYGERNSWKYTTISCSEAEKGGYKTYVMEVKGSRVYSKLKYESGVHRVQRVPLTETQGRVHTSTATVAIMSE----------------------------------------------------------------------------------------ADEIDVLIDPKDIELTTARSGGAGGQNVNKVETAIDLFHKPTGIRIFCTEERTQFQNKNRALQLLRAKLYDIKVREQQESIRNERKLQVGTGARAEKIRTYNFKDNRVTDHRLKMNFELTSFLSGDIETAVQSCTTMEQKELLEQLADSVA--------------------------------
>PHAIflav
-------------------------------------------------------------MDG-FLPSFGARFP-AASRTTT-SPLKNLCGGMA-RWARRDALVSFSSLGAKPSRIVCM-A-------------------------------------------APYLLTKLESVERTWKDLS----DKLADPDVVSNPSEYQKLAQSVAELDE----VVSYYKKLKNCEKQLEETMALAKEEVSDPDMADMIGHEIGMLSNQLKELEDKLKVLVLPSDPLDSRNILLEVRAGTGGDEAGIWAGDL------------------------------VRMY-------QKYGERNSWKYTTISCSEAEKGGYKTYVMEVKGNRVYSKLKYESGVHRVQRVPQTEAQGRVHTSTATVAIMPE----------------------------------------------------------------------------------------ADEIDVLIDPKDISLTTARAGGAGGQNVNKVETAVDLFHKPTGIRIFCTEERTQLQNKSRALQLLRAKLYEIKVREQQESLRNQRKLQVGTGARSEKIRTYNFKDNRVTDHRLKMNFELTSFLSGDIETAVQSCAAMEQKELLEELAESVTSTHV----------------------------
>APOSshen
-------------------------------------------------------------MDS-LLFSYPARCP-SASRRTG-GTCVSLCGGAA-RPRR--ALVSFPTLGAKPSAVVCM-A-------------------------------------------APYLITKLDSAEKTWKELS----VKLADPDIVSNPSEYQKLAQSMAELDE----VVAYYRKYKECEKLLEDTKTLEKEEGSDLDMAEMIGYELEELSKELVDLEEKLKVLLLPSNPLDKRNILLEVRAGTGGDEAGIWAGDL------------------------------VRMY-------QKYSERNSWKYTIISSSEAEKGGYKTYVMEVKGNRVFSKLKYESGVHRVQRVPQTETQGRVHTSTATVAIMPE----------------------------------------------------------------------------------------ADEIEVVVDPKDIELTTARSGGAGGQNVNKVETAVDLSHKPTGIRIFCTEERTQLQNKNRALQLLRAKLYEIKVREQQESIRNQRKSQVGTGARSEKIRTYNYKDNRVSDHRLKMNFELTSFLSGDIEAAVQSCAAMEQKELLEELAESVASSNA----------------------------
>DRAKelas
-------------------------------------------------------------MDS-LLANFSGPFP-AVSTRAT-IPSKRLFDGMA--RARRGAIVLYPPSEAKLSRLICM-A-------------------------------------------APYLITKLESAEKTWKDLS----IKLADPNVVSNPSEYQKLAQSMSELDE----VVLIYRKFRDCEKQLEETKALAKQEGSDLDMAEMISQEIEILSGQLRELEDKLKMLLIPSDPLDTRNILLEVRAGTGGDEAGIWAGDL------------------------------VRMY-------QKYGERNSWKYTTISCSEAEKGGYKTYVMEVKGKRVYSKLKYESGVHRVQRVPLTETQGRVHTSTATVAIMPE----------------------------------------------------------------------------------------ADEIDVLIDPKDIELTTARSGGAGGQNVNKVETAIDLFHKPTGIRIFCTEERTQSQNKTRALQLLRAKLYEIKVREQQETLRNKRKLQVGTGARSEKIRTYNFKDNRVTDHRLKVNFELMSFLAGDIETAVQSCAAMEQKELLEELAESVA--------------------------------
>PHAItank
---------------------------------------------------------------------------------------------------------------------------------------------------------------------------------------------------------------------------------------------MALAKEEVSDTDMADMIGHEIGMLSNQLKELEDKLKVLVLPSDPLDSRNILLEVRAGTGGDEAGIWAGDL------------------------------VRMY-------QKYGERNSWKYTTISCSEAEKGGYKTYVMEVKGNRVYSKLKYESGVHRVQRVPQTETQGRVHTSTATVAIMPE----------------------------------------------------------------------------------------ADEIDVLIDPKDITLTTARSGGAGGQNVNKVETAVDLFHKPTGIRIFCTEERTQLQNKSRALQLLRAKLYEIKVREQQESIRNQRKLQVGTGARSEKIRTYNFKDNRVTDHRLKMNFELTSFLSGDIETAVQSCAAMEQKELLEELADSITST------------------------------
>OPHRgarg
---------------------------------------------------------------------------------------------------------------------------------------------------------------------------------------------------------------------------------------------------------------------------------------------------------------------------------------------------MY-------QKYGERNNWKYATLSCSEAEKGGYKTYVMEIKGKRVYSKLKYESGVHRVQRVPLTETQGRVHTSTATVAIMPE----------------------------------------------------------------------------------------ADEIDVVIDPKEIELTTARSGGAGGQNVNKVETAIDLFHKPTGIRIFCTEERTQSQNKSRALQLLRAKLYEIKVREQQESIRNERKLQVGTGARSEKIRTYNYKDNRVTDHRLKMNFELTSFISGDIETAVQSCTTMEQKELLEELAESVAPRTVR---------------------------
>CALAtsoo
-------------------------------------------------------------MDG-LLSSLGARFP-AASRRTT-SPLKNLCGGMA-RWARKDALISLSPLGAKPSRIVCM-A-------------------------------------------APYLLTKLESAERTWNDLS----DKLADPDVVSNPSEYQKLAQSMAELDE----VVSYYKKLKNCEKQLEETMALAKEEVSDPDMADMIGHEIGMLSNQLKELEEKLKVLVLPSDPLDSRNILLEVRAGTGGDEAGIWAGDL------------------------------VRMY-------QKYGERNSWKYTTISCSEAEKGGYKTYVMEVKGNRVYSKLKYESGVHRVQRVPQTETQGRVHTSTATVAIMPE----------------------------------------------------------------------------------------ADEIDVLIDPKDISLTTARAGGAGGQNVNKVETAVDLFHKPTGIRIFCTEERTQLQNKSRALQLLRAKLYEIKVREQQESLRNQRKLQVGTGARSEKIRTYNFKDNRVTDHRLKMNFELTSFLSGDMETAVQSCAAMEQKELLEELTDSITSTQV----------------------------
>CEPHdama
-------------------------------------------------------------MDS-SLSSLGARFP-AVSRRTT-SPWKNLCGRMA-RRARRGELVSLPPSGVKLSRVVCM-A-------------------------------------------APYLLTKLESAERTWKDLS----IKLADPDIVSNPSVYQKLAQSMAELDE----VVAYYKKFKDCEKQLEETKALAKEEGSDPDMAEMIGHEIGILSDKLRELEDKMKVLVLPSDPLDSRNILLEVRAGTGGDEAGIWAGDL------------------------------VHMY-------QKYGERNSWKYATISCSEAEKGGYKTYVMEVKGNHVYSKLKYESGVHRVQRVPQTETQGRVHTSTATVAIMPEADEIDVLIDPKDIVLTTARSGGAGGQNVNKVETAVDLFHKPTGIRIFCTEERTQLKNKSRALQLLRAKLYEMKVREQQDSVRTQRKLQADEIDVLIDPKDIVLTTARSGGAGGQNVNKVETAVDLFHKPTGIRIFCTEERTQLKNKSRALQLLRAKLYEMKVREQQDSVRTQRKLQVGTGARSEKIRTYNYKDNRVTDHRLKMNFELTSFLLGDIETAVQSCAAMEQKELLEELTESVTSTPV----------------------------
>EPIDfulg
-------------------------------------------------------------MDI-IFSSLGARFP-AASRRTT-SPLKNLCGGMA-RWASRDALVFLPSSGAKPSRIVCM-A-------------------------------------------EPYLLTKLESVERTWKDLS----NKLADPDIVSNPSEYQKLAQSVAELDE----VVAYYKKLKDCEKQLKETIALAKEEASDPDMADMIGHEIGMLSNQLKELEDKLKVLVLPSDPLDSRNILLEVRAGTGGDEAGIWAGDL------------------------------VRMY-------QKYGERNSWKYTTISCSEAEKGGYKTYVMEVKGNRVYSKLKYESGVHRVQRVPLTETQGRVHTSTATVAIMPE----------------------------------------------------------------------------------------ADEVDVLIDPKDITLTTARSGGAGGQNVNKVETAVDLFHKPTGIRIFCTEERTQLQNKSRALQLLRAKLYEIKLREQQEAIRNQRKLQVGTGARSEKIRTYNFKDNRVTDHRLKMNFELTSFLSGDIETAVQSCAAMEQKELLEELSQSVSSTAVLINSFFCQPQLSYFFLSLTQLAISWAIQ
>PHALmode
-MLLS-FQLSPARLS----------------------------------------PFDSEKMDS-FSSSLGARFP-TASRRATSSPLKNLYGGMA-RRARRGAPVSLPPFRAKTSRIVCM-A-------------------------------------------APYLLTKLESAEKTWKELS----IKLADPDIVSNPSEYQKLAQSMAELDE----VVAYYNKLKNCEKQLEETIALAEEEASDPDMANMIGLEIEMLSNQLKELEDKLKVLVLPSDPLDSRNILLEVRAGTGGDEAGIWAGDL------------------------------VRLY-------QKYAERNSWKYTTISCSEAEKGGYKTYVMEVKGTHVYSKLKYESGVHRVQRVPQTETQGRVHTSTATVAIMPE----------------------------------------------------------------------------------------ADEIDVLIDPKDITMTTARSGGAGGQNVNKVETAVDLFHKPTGIRIFCTEERTQLQNKNRAFQLLRAKLYDIKVREQQESMRNQRKLQVGTGARSEKIRTYNFKDNRVTDHRLKMNFELTSFLSGDIETAVQSCAAMEQKELLEELADSLSSTTV----------------------------
>PHRAlind
-------------------------------------------------------------MDR-LLSSFAAPLP-GLSGRTK-DPPKNLCGGMA-KATWRRVLISLPPSIAKPSRVVCM-GA---------SFSFLKPNFLPQGLLIVKSYATVQIALVLCSLQAPYLITKLESAERTWKDLS----IKLADPDIVSNHSEYQKLAQSMAELEE----VVVYYKKFKDCEKLLEETKALAKEEGTDPDMEDMISYEIEMLSNQLRELEDKMKVLLLPSDPLDSRNILLEVRAGTGGDEAGIWAGDL------------------------------VRMY-------QKYGERNSWKYTTISCSEAEKGGYKTYIMEVKGNRVYSKLKYEFGVHRVQRVPLTETQGRVHTSTATVAVMPE----------------------------------------------------------------------------------------ADEIDVVIDPKDIELTTARSGGAGGQNVNKVETAVDLFHKPTGIRIFCTEERTQLQNKNRALQLLRAKLYEIKVREQQESLRNQRKSQVGTGARSEKIRTYNFKDNRVTDHRLKMNFELTSFLSGDIETTVQSCAAMEQKELLEELAESVTSI------------------------------
>EPIPpurp
-------------------------------------------------------------MDSCSLPSLGARFP-AVSRRTI-SPWKKLCGRM----ARRGAPVSLPPSGVKLSRVVCM-A-------------------------------------------APYLLTKLEFAERTWNDLS----IKLADPDIASNPSVYQKLAQSMAELDE----VVAYYKKFKDCEKQLEETKALVKEEGSDPDMAEMIGHEIRILSGKLRELEEKMKVLVLPSDPLDSRNILLEVRAGTGGDEAGIWAGDL------------------------------VNMY-------QKYGERNSWKYATISCSEAEKGGYKTYVMEVKGNQVYSKLKYESGVHRVQRVPQTETQGRVHTSTATVAIMPE----------------------------------------------------------------------------------------ADEIDVLIDPKDIVLTTARSGGAGGQNVNKVETAVDLFHKPTGIRIFCTEERTQLKNKNRAFQLLRAKLYEMKVREQQDSLRTQRKLQVGTGARSEKIRTYNYKDNRVTDHRLKMNFELTSFLLGDIETAVQSCAAMEQKELLEELAESDTSMHV----------------------------
>THELangu
-------------------------------------------------------------MDC-LYGTSSVILH-GCSPRLA-SSCLSPKFQIP----------ILKQPLTRKLLVLCT-ASGSEKSDSGNDFPFKAG----------KAF-----------AEEPYLITKLESAEKTWNDIS----IKLADPDIASNPSEYQKLAQSLSELDE----AVLCYRKFRDCEKQLEETKALAKEGGSDLDMAEMISQEIGMLSRQLRELEDKLKILLIPTDPLDTRNILLEVRAGTGGDEAGIWAGDL------------------------------VRMY-------QKYGERNSWKFTTISCSEAEKGGYKTYVMEVKGNCVYSKLKYESGVHRVQRVPLTETQGRVHTSTATVAIMPE----------------------------------------------------------------------------------------ADEIDVLIDPKDIELTTARSGGAGGQNVNKVETAVDLFHKPTGIRIFCTEERTQSKNKNRALQLLRAKLYEMKVREQHEKLSNRRKLQVGTGARSEKIRTYNYKDNRVTDHRLKMNFELTSFLSGDIETAVQSCAAMEQKELLEELAESVA--------------------------------
>DENDchryso
-------------------------------------------------------------MDS-FSANSGARFL-ALSRRTT-SPLKYPRGRMG-RRAVRGSLVSLPPLGAKPSRIVCM-A-------------------------------------------APYLLTKLESAERTWKDLS----NKLADPDIVSNPSEYQKLAQSVAELDE----VVAYYKKLKDCEKQLEETIALAKEETSDPDMADMIVHEIGMLSNQLKELEDKLKVLVLPSDPLDSRNILLEVRAGTGGDEAGIWAGDL------------------------------VRMY-------QKYGERNSWKCTTISSSEAEKGGYKTYVMEVKGNHVYSKLKYESGVHRVQRVPQTETQGRVHTSTATVAIMPE----------------------------------------------------------------------------------------ADEIDVFIDPKDITLTTARSGGAGGQNVNKVETAVDLFHKPTGIRIFCTEERTQLQNKSRALQLLRAKLYEIKVKEQQASIRNQRKLQVGTGARSEKIRTYNFKDNRVTDHRLKMNFELTSFLSGDIETAVQSCAALEQKELLEELADSVTSTPV----------------------------
>OECEmacu
------FTSFPPSF-------------------------------------------EAVKMDS-FISSLGARLP-AVSSGTT-SPLKYLCDGIP-RWGRRSALVSLPASVSKPSRIVCM-A-------------------------------------------APYLLTKLESVEKTWKDLS----NKLGDPDIVSNPNEYQKLAQSVAELDE----VVAYYRKLKDCEKQLEETKALAKEEASDPDMADMIGQEIGMLSNQLKDLEDKLKVLVLPGDPLDSRNILLEVRAGTGGDEAGIWAGDL------------------------------VRMY-------QKYGERNSWKYTTISFSEAEKGGYKTYVMEVKGNRVYSKLKYESGVHRVQRVPQTETQGRVHTSTATVAIMPE----------------------------------------------------------------------------------------ADEIDVFIDPKDITLTTARSGGAGGQNVNKVETAVDLFHKPTGIRIFCTEERTQLQNKNRALQLLRAKLYEIKLREQQESLRNQRKLQVGTGARSEKIRTYNFKDNRVTDHRLKMNFELTSFLAGDIETAVQSCAAMEQQELLEELADSVSLTPV----------------------------
>CHILtrap
-------------------------------------------------------------MDS-ILAIFSGPFP-AASTRAT-FPSKPLFDGMA-GRVRRGAIVSHPPSEAKLYRLICM-A-------------------------------------------APYLITKLESAEKTWKDLS----IKLADPNVVSNPSEYQKLAQSMSELDE----VVLFYRKFRDCEKQLEETKALAKQEGSDLDMAEMISQEIEMLSSQLRGLEDKLKLLLIPTDPLDARNILLEVRAGTGGDEAGIWAGDL------------------------------VRMY-------QKYGERNSWKYTTISCSEAEKGGYKTYVMEVKGKRVYSKLKYESGVHRVQRVPLTETQGRVHTSTATVAIMPE----------------------------------------------------------------------------------------ADEIDVLIDPKDIELTTARSGGAGGQNVNKVETAVDLFHKPTGIRIFCTEERTQAKNKNRALQLLRAKLYEMKVREQQETLRNERKLQVGTGARSEKIRTYNFKDNRVTDHRLKMNFELMSFLSGDIETAVQSCAAMEQKELLEELAESVA--------------------------------
>LECAnigr
-------------------------------------------------------------MAI-SAAGLGTRLP--IIRRVW-LISTSLSGGMS-WRKREKMLVSLPSPGAKPSVVLCR-A-------------------------------------------APYLIAKLESAEKTWKDLT----FKLADPDVVSNPSEYHKLAQSMAELDE----VVGYYQKFKYCEKLLEETKALLKEEGNDPEMADMVGYEIEMLSSQLRELEEKLKVLLLPSDPLDSRNILLEVRAGTGGDEAGIWAGDL------------------------------VRMY-------QKYSELNSWKYTTISCSDADKGGYKTYVMEVKGNRVYSKLKYESGVHRVQRVPQTETQGRVHTSTATVAIMPE----------------------------------------------------------------------------------------ADEIEVVIDPKDIELTTARSGGAGGQNVNKVETAVDLFHKPTGIRIFCTEERTQLQNKNRALQLLRAKLYEIKVREQQESTRNKRKSQVGTGARSEKIRTYNYKDSRVTDHRLKMNFQLMSFLSGDIDTAVQSCAAVEQKELLEELAESVASLQNDQR-------------------------
>CHILsemi
-------------------------------------------------------------MDS-ILANFSGPFP-AASTRAA-FPSKPLFDGMG-GRVRRGVIVAYPPSEAKLSRLICM-A-------------------------------------------APYLITKLESAEKTWKDLS----IKLADPNVVSNPSEYQKLAQSMSELDE----VVLFYRKFRDCEKQLEETKALAKQEGSDLDMAEMISQEIEMLSSQLRGLEDKLKLLLIPTDPLDARNILLEVRAGTGGDEAGIWAGDLS-----AYVCQRACFVALKWVEVAYTLQRKVRMY-------QKYGERNSWKYTTISCSEAEKGGYKTYVMEVKGKRVYSKLKYESGVHRVQRVPLTETQGRVHTSTATVAIMPE----------------------------------------------------------------------------------------ADEIDVLIDPKDIELTTARSGGAGGQNVNKVETAVDLFHKPTGIRIFCTEERTQAKNKNRALQLLRAKLYEMKVREQQETLRNERKLQVGTGARSEKIRTYNFKDNRVTDHRLKMNFELTSFLSGDIETAVQSCAAMEQKELLEELAESVA--------------------------------
>CALAsini
-------------------------------------------------------------MDG-FLSSLGARFP-AASRRTT-SPLKNLCGGMA-RWARQDALISLSPLGAKPSRIVCM-A-------------------------------------------APYLLTKLESAERTWKDLS----DKLADPDVVSNPSEYQKLAQSMAELDE----VVSYYKKLKTCEKQLEETMALAKEEVSDPDMADMIGHEIGMLSNQLKELEEKLKVLVLPSDPLDSRNILLEVRAGTGGDEAGIWAGDL------------------------------VRMY-------QKYGERNSWKYTTISCSEAEKGGYKTYVMEVKGNRVYSKLKYESGVHRVQRVPQTETQGRVHTSTATVAIMPE----------------------------------------------------------------------------------------ADEIDVFIDPKDISLTTARAGGAGGQNVNKVETAVDLFHKPTGIRIFCTEERTQLQNKSRALQLLRAKLYEIKVREQQESLRNQRKLQVGTGARSEKIRTYNFKDNRVTDHRLKMNFELTSFLSGDMETAVQSCAAMEQKELLEELTDSISSTHV----------------------------
>DENDnobi
-------------------------------------------------------------MDS-FSANSGARFV-ALSRRTN-SPLKYPRGRMG-RRAVRGSLVSFPPLGAKPSRIVCM-A-------------------------------------------APYLLTKLESAERTWKDLS----SKLADPDIVSNPSEYQKLAQSVAELDE----VVAYYKKLKDCEKQLEETIALAKEETSDPDMADMIVHEIGMLSNQVKELEDKLKVLVLPSDPLDSRNILLEVRAGTGGDEAGIWAGDL------------------------------VRMY-------QKYGERNSWKCATISSSEAEKGGYKTYVMEVKGNHVYSKLKYESGVHRVQRVPQTETQGRVHTSTATVAIMPE----------------------------------------------------------------------------------------ADEIDVFIDPKDITLTTARSGGAGGQNVNKVETAVDLFHKPTGIRIFCTEERTQLQNKSRALQLLRAKLYEIKVKEQQASIRNQRKLQVGTGARSEKIRTYNFKDNRVTDHRLKMNFELTSFLSGDIETAVQSCAAMDQKELLEELADSVTSTPV----------------------------
>GALEfabe
--------------------------------------------------------------------------------------------------------------------------------------------------------------------------------------------MKLA-------------------------------YGQ---------------------------------------------------------------------------------------------------------------VRMY-------QKYSELNSWKYTTISCSYAEKGGYKTYVMEVKGNRVYSKLKYESGVHRVQRVPQTETQGRVHTSTATVAIMPE----------------------------------------------------------------------------------------ADEIEVVIDPKDIELTTARAGGAGGQNVNKVETAVDLFHKPTGIRIFCTEERSQLQNKNRAFQLLRAKLYEIKVREQQESLRNQRKSQVGTGARSEKIRTYNYKDNRVTDHRLKMNFELMSFLSGNIDTAVQSCAAMEQKELLEELAETVASSRE----------------------------
>DIURorie
-------------------------------------------------------------MDS-LLAYLAGPFP-VLTTRVT-FPSKSLFDGIA-RRERRGATVSFRPSKVKLSSLICM-A-------------------------------------------APYLITKLESAEKTWKDLS----IKLADPDIVSNPSEYQKLAQSMSELDE----VVVCYRKFRDSEKQLEETKALAK-EGSDLDMAEMISQEIGMLSNQLRDLEDKLKTLLIPSDPLDSRNILLEVRAGTGGDEAGIWAGDL------------------------------VRMY-------QKYGECNSWKCTTISCSEAEKGGYKTYVMEVKGKQVYSKLKYESGVHRVQRVPLTETQGRVHTSTATVAIMPE----------------------------------------------------------------------------------------ADEIDVIIDPKDIELTTARSGGAGGQNVNKVETAVDLFHKPTGIRIFCTEERTQSQNKNRALQLLRAKLYEIKVREQQESIRNKRKLQVSTGARSEKIRTYNYKDNRVTDHRLKMNFELTSFLSGDIETAVQSCAALEQKELLEELAESVA--------------------------------
>GYMNdens
-------------------------------------------------------------MDC-FLASFTGPFP-AVSTRAT-SLLKTLDHGMA-RRERRGAPLSFPPSGPKPSRVVCK-A-------------------------------------------APYLLTKLESAEKTWKDLS----IKLADPEVASNPSEYQKLAQSMAELDE----VVLYYRKFKECEKQLEETKALAKEEGGDLDMTEMIGQEIGLLSNQLNELEDKLKVLLIPSDPLDARNILLEVRAGTGGDEAGIWAGDL------------------------------VRMY-------QKYGERNYWKYTTISCSEAEKGGYKTYVMEIKGKRVYSKLKYESGVHRVQRVPLTETQGRVHTSTATVAIMPE----------------------------------------------------------------------------------------ADEIDVVIDPKEIELTTARSGGAGGQNVNKVETAIDLFHKPTGIRIFCTEERTQSQNKSRALQLLRAKLYEIKVREQQQLIRNERKLQVGTGARSEKIRTYNYKDNRVTDHRLKMNFELTSFLSGDIETAVQSCAAMEQKELLEELAESVASRTVR---------------------------
>HABEpant
-------------------------------------------------------------MDS-FLASFAGPFP-AVSTRAT-SLLNTLDHGMA-RRPGRGASVSFPPLGPNPSRVVCM-A-------------------------------------------APYLLTKLESAEKTWKELS----IKLADPEVVSNPSEYQKLAQSMAELEE----VVLYYRKFKDCEKQLEETKALAKEEGSDLDMSEMIGQEIGMLSNQLNDLEDKLKVLLIPSDPLDARNILLEVRAGTGGDEAGIWAGDL------------------------------VRMY-------QKYGEHNSWKCTTISCSEAEKGGYKTYVMEVKGKRVYSKLKYESGVHRVQRVPLTETQGRVHTSTATVAIMPE----------------------------------------------------------------------------------------ADEIDVIIDPKEIELTTARSGGAGGQNVNKVETAVDLFHKPTGIRIFCTEERTQSQNKSRALQLLRAKLYEIKVREQQELIRSERKLQVGTGARSEKIRTYNYKDNRVTDHRLKMNFELTSFLSGDIETAVQSCAAMEQKELLEELAESVSSTAAR---------------------------
>HABElong
-------------------------------------------------------------MDS-FLASFAGPFP-AVSTRAT-SLLNTLDHGMA-RRPGRGASVSFPPLGPNPSRVVCM-A-------------------------------------------APYLLTKLESAEKTWKELS----IKLADPEVVSNPSEYQKLAQSMAELEE----VVLYYRKFKDCEKQLEETKALAKEEGSDLDMSEMIGQEIGMLSNQLNDLEDKLKVLLIPSDPLDARNILLEVRAGTGGDEAGIWAGDL------------------------------VRMY-------QKYGEHNSWKCTTISCSEAEKGGYKTYVMEVKGKRVYSKLKYESGVHRVQRVPLTETQGRVHTSTATVAIMPE----------------------------------------------------------------------------------------ADEIDVIIDPKEIELTTARSGGAGGQNVNKVETAVDLFHKPTGIRIFCTEERTQSQNKSRALQLLRAKLYEIKVREQQELIRSERKLQVGTGARSEKIRTYNYKDNRVTDHRLKMNFELTSFLSGDIETAVQSCAAMEQKELLEELAESVSSTAAR---------------------------
>PLATclav
-------------------------------------------------------------MDC-FLASFTGPFP-AVSTRAT-SLLKILDHGMA-RRARRGAPLSFHPSGPKPSRVVCM-A-------------------------------------------APYLLTKLESAEKTWKDLS----IRLADPEVASNPNEYQKLAQSMAELDE----VVLYYRKFKECEKQLEETKALAKEEGSDLDMTEMIGQEIGMLSNQLNELEDKLKVLLIPSDPLDARNILLEVRAGTGGDEAGIWAGDL------------------------------VRMY-------QKYGERNYWKYTTISCSEAEKGGYKTYVMEIKGKRVYSKLKYESGVHRVQRVPLTETQGRVHTSTATVAIMPE----------------------------------------------------------------------------------------ADEIDVVIDPKEIELTTARSGGAGGQNVNKVETAVDLFHKPTGIRIFCTEERTQSQNKSRALQLLRAKLYEIKVREQQESIRNERKLQVGTGARSEKIRTYNYKDNRVTDHRLKMNFELTSFLSGDIETAVQSCAAMEQKEILEELAESVAST-VR---------------------------
