# Supplementary material for: Orchid Phylotranscriptomics: The Prospects of Repurposing Multi-Tissue Transcriptomes for Phylogenetic Analysis and Beyond
Source: Front Plant Sci. 2022 May 27;13:910362. doi: 10.3389/fpls.2022.910362 (PMC9196242; doi:10.3389/fpls.2022.910362)
Supplement: Supplementary file 4 [file Data_Sheet_3.zip › ortho_MSA/r1/OG0009440.fa]

>ANOEemei
-------------R-----PPTADLAAVADGE--------------APTATFSGTNSSVWS--ENLLLSRNLHPILLFIDPYSGDCTLGARRGMNMAT-ETTLNKIERAHRMYRESNHGEALELYTEALGMAKNKAQKIALHSNRAACYLKLHDFKKVAQECTSVLYLDQQHTGALMLRAQTLVTLKDYQSALFDVNRLLELNPESDVYRNLQSRLRAQLSLAPIPESEDESLCNDE---EIKATVLQKEN------------M-----K----------NASLFLSPEPSVA-ETR-ITEAPPYPHPQGWEAIPKPKGHTGLDYSRWDRVE-DDSSEEDKDDTKD-QQPQYRFRVRTIGV-RSVK-
>ANOEroxb
----------GFCR-----PPTADLAAVADGE--------------APTVTFSGANSSVWS--ENLLLSRNLHPILLFIDPYSGDCTLGARRGMNMAT-ETTLNKIERAHRMYRESNHGEALELYTEALGMAKNKAQKIALHSNRAACYLKLHDFKKVAQECTSVLYLDQQHTGALMLRAQTLVTLKDYQSALFDVNRLLELNPESDVYRNLQARLRAQLSLAPIPESEDESLCNDE---EVKATVLQKEN------------M-----K----------NASLFLSAEPTVA-ETR-IPEAPPYPHPQGWEAIPKPKGHTGLDYSRWDQVE-DDSSEEDKDDTED-QQPQYRFRVRTIGV-RSVK-
>APOSodor
-------------------------------------------------------------------------------------------MMGSTVT-ETALSKIDRAHQMYRDSKHHDALELYTEALAMAKNKAQKIALHSSRAACYLKLHDFKKVAQECTSVLELDQQHTGALMLRAQTLVTLKDYQSALFDVNRLMELNPTSYVYQSLQARLRTQLSLAPIPESEDETVFHDE---NDEETISEQQN------------R-----K----------NAAN----------PAK-NHDASADQHSQGWKAIQKPKGHSGLDYSRWDKVD-DDSSEEEE-EAEE-QLPQYRFRVRKSGV------
>APOSshen
---------------------RSDLAAASSSQSQ------------LPRVIFFAVAAAG---------------VISWRRRL---LRGLERMMGSTVT-ETALSKIDRAHQMYRDSKHLDALELYTEALAMAKNKAQKIALHSSRAACYLKLHDFKKVAQECTSVLELDQQHTGALMLRAQTLVTLKDYQSALFDVNRLMELNSTSYVYQSLQARLRTQLSLAPIPESEDETVFHDE---NDEETISEQEN------------R-----K----------NAAN----------PAK-NHDASADQHSQGWKAM------------------------------------TFGFGLLAMG--QGGR-
>BLETstri
-----------------------------------------------------------------------------------------------MEI-ETASNKIERAHQMYRESKHRDALELYTEALGMAKNKAQKIALHSNRAACYLKLHDFKKAAQECTSVLDLDQQHTGALMLRAQTLVTLKDYQSALFDVNRLMELNPTSDVYRNLQARLRTQLSLAPIPESEDESLYYDED-EDVESTTLYKVN------------K-----K----------NVAPLISPEPTVI-ETR-NPETPTHLHPQGWEAIPKPKGHSGLDYSRWDSVE-DDSSEEEEDETEE-QQPQYRFRVRTVGV-RPVK-
>BORYspha
-----------------------------------------------------------------------------------------------MAT-AAALNKIETAHQMYRDGKHGEALELYTEALAMAKTRAQKIALHSNRAACYLKLHVFKKAAEECTSVLELDHQHTGALMLRAQTLVTLKDYQSALFDVNRLMELNPSSDVYRNLQARLRTQLSLAPIPESEEESLYLEEE-QEQEQEPVEEIE------------K-----KDSTLEEGIKVNETSSINPEAAIT-QPQ-NLKASSAVHPKGWEAIPKPKGHSGLDYSRWDQVE-DVSSEEEEDEAEE-QHPQYRFRVRTVGV-RPVK-
>CALAcreb
--NAIIF------------PFYQNIQQSKIHHLQ----------DLPPLIPKFSIPIA-----------------VVFLYPQIRGRGSGARRRFYMAT-ETTPNNIEKAHQMYRESKHGEALQLYTVALGMAKNNSQKIALHSNRAACYLKLHDFKKAAQECTSVLDLDQQHRGALMLRAQTLVTLKDYQSALFDVNRLIELNPESDVYRNLQTRLRTQLSLAPIPESEDESLYNDE---DVKATS-PNVN------------T-----K----------NTGPFLSLKPAVV-ETK-DPKTPPHTHPRGWEAIPKPKGHAGLDYSRWDRVE-DDSNEEEDDEKED-QRSQYRFRVRTIGL-RPVK-
>CALAplic
-----------------------------------------------------------------------------------------------MAT-ETTLNNIEKAHQMYRESKHGEALQLYTVALGMAKNNAQKIALHSNRAACYLKLHDFKKAAQECTSVLDLDQQHRGALMLRAQTLVTLKDYQSALFDVNRLIELNPESDVYRNLQTRLRTQLSLAPIPESEDESLYNDE---DVKATS-PNVN------------T-----K----------NTGPFLSLKPAVV-ETK-DPKTPPRTHPRGWEAIPKPKGHAGLDYSRWDRVE-DDSNEEEDDETED-QRSQYRFRVRTIGL-QPVK-
>CALAsini
-----------------------------------------------------------------------------------------------MAM-ETALNKIERAHRMYRESKHRDALELYTEALGMAKNKAQKIALHSNRAACYLKLHDFKKAAQECTSVLDLDQQHTGALMLRAQTLVTLKDYQSALFDVNRLMELNPASDVYRNLQARLRTQLSLTPIPESEDESLYNDED-DDINSTGLYKVN------------K-----K----------NVAPLNSPE-----SSR-NPEIPTHSNPQGWEAIPKPKGHTGLDYSRWDCVE-DGSSEEEEDEAEE-QKLQYRFRVRTVGV-RPVK-
>CALAtsoo
-----------------------------------------------------------------------------------------------MAM-ETALNKIERAHRMYRELKHRDALELYTEALGMAKNKAQKIALHSNRAACFLKLHDFKKAAQECTSVLDLDQQHTGALMLRAQTLVTLKDYQSALFDVNRLMELNPASDVYRNLQARLRTQLSLTPIPESEDESLYNDED-DDINSTGLYKVN------------K-----K----------NVAPLNSPESTAI-ETT-NPEIPT---PQGWEAIPKPKGHTGLDYSRWDSVE-DGSSEEEEDEAEE-QKLRYRFRVRTVGV-RPVK-
>CALEmajo
-----------------------------------------------------------------------------------------------MAT-ETTLNKIERAHQMYRDSKHGEALELYTEALGMAKNKAQKIALHSNRAACYLKLHDFKKAAQECTSVLYLDQQHTGALMLRAQTLVTLKDYQSALFDVNRLMELNPESDVYHNLQARLRTQLSLAPIPESEDESLYNDE---DIKTTTLQNVN------------W-----K----------KCAPCPSPEPTVI-ENG-KPKAPSHPHRQGWEAIPKPKGHAGLDYS-----------------------------------------
>CEPHdama
-----------------------------------------------------------------------------------------------MAT-ETALNMIERAHQMYRESKHREALELYTEALSMAKNKAQKIALHSNRAACYLKLHDFKKAAQECTSVLDLDQQHTGALMLRAQTLVTLKDYQSALFDVNRLMELNPASDVYQNLQARLRTQLSLAPIPESEDESLHHDE---DAEAINLQKVN------------R-----K----------NVVPFLSPEPPVI-ETI-NPKAPTHPRGQGWEAIPKPKGHSGLDYSRWDRVE-DDSGEEEEDETEE-QLPQYRFRVRTVGI-RPVK-
>CHILsemi
-----------------------------------------------------------------------------------------------MAM-ETTLSKIERAHQMYRDSKHGEALELYTEALGMAKNKAQKIALHSNRAACYLKLHDFKKAAQECTSVLYLDQQHTGALMLRAQTLVTLKDYQSALFDVNRLMELNPESDVYRNLQARLRTQLSLAPIPESEDESLYNDD---DVKTTTLQKVNRKKCAPCPSPEPR-----K----------KCAPCPSPEPTVI-ENG-KPKAPSHPHRQGWEAIPKPKGHAGLDYSRWDRVE-DDSSDEEEDEAED-QQPQYRFRVRTVGV-QPVK-
>CHILtrap
-------------------------------------------------------------------------------------------------------------------------------------------ALHSNRAACYLKLHDFKKAAQECTSVLYLDQQHTGALMLRAQTLVTLKDYQSALFDVNRLMELNPESDVYRNLQARLRTQLSLAPIPESEDESLYNDD---DVKTTTLQKVN------------W-----K----------KCAPCPSPEPTVI-ENG-KPKAPSHPHRQGWEAIPKPKGHAGLDYSRWDRVE-DDSSDEEEDEAED-Q-------------------
>CORYacti
-----------------------------------------------------------------------------------------------MAT-ETTLNKIERAHQMYRESKHLEALELYTVALGMAKNKAQKIALHSNRAACYLKLHDFKKAAQECTSVLDLDQQHTGALMLRAQTLVTLKDYQSALFDVNRLMELNSESDVYRNLQARLRTQLSLAPIPESEDESSYNDE---DLKATTLQKIN------------R-----K----------NTAPFLSSEPTVI-EPE-NPRARSHPHPQGWEAIPKPKGHAGLDYSRWDRVE-GDSSEEEEDETED-QQPQYRFRVKTIGI-RPVK-
>CREMappe
-----------------------------------------------------------------------------------------------MEM-ETALNKIERAHRLYRELKHRDALELYTEALGMAKNKAQKIALHSNRAACYLKLHDFKKAAQECTSVLDLDQEHRGALMLRAQTLVTLKDYQSALFDVNRLMGLNPTSDVYRNLQARLRTQLSLAPIPESEDESLNHDEE-DDAESNNLYKLN------------K-----K----------KSAPLISPQPAAVLETV-NPAA--HSNPQGWEAIPKPKGHSGLDYSRWDCVEDDDSNEEEEDEGEE-QKPQYRFRVRTVGV-RPVK-
>CRYPlept
-----------------------------------------------------------------------------------------------MAT-ETTLNKIERAHQMYRDSKHGEALELYTEAMKMAKNKAQKIALHSNRAACYLKLHDFKKAAQECTSVLDLDQQHTGALMLRAQTLVTLKDYQSALFDVNRLMELSPESDVYLNLQTRLRTQLSLAPIPESEDESAYNDE---DVKATTLKKVN------------R-----K----------NNAPFLSNQPTVI-EAE-KPEAP-QPHPQGWEAIPKPKGHAGLDYSRWDRVE-DDSSEEEEEEAED-QRPQYRFRVRTIGV-RPVK-
>CYMBensi
-----------------------------------------------------------------------------------------------MEV-ESALKKIERAHRMYRELKHRDALELYTEALGMAKNKAQKIALHSNRAACYLKLHDFKKAAQECTSVLDLDQQHTGALMLRAQTLVTLKDYQSALFDVNRLMELNPASDVYQNLQARLRTQLSLAPIPESEDESSHHDED-EDNESTTSYKAN------------K-----K----------NVAPLISPVPTTANETT-NPETPTHSNPQGWEAIPKPKGHSGLDYSRWDCVE-DDSSEEEEDEAGE-QMPQYRFRVRTVGV-RPVK-
>CYMBmann
-----------------------------------------------------------------------------------------------MEV-ESALKKIERAHRMYRELKHRDALELYTEALGMAKNKAQKIALHSNRAACYLKLHDFKKAAQECTSVLDLDQQHTGALMLRAQTLVTLKDYQSALFDVNRLMELNPASDVYRNLQARLRTQLSLAPIPESEDESSHHDED-EDNESTTSYKAN------------K-----K----------NRAPLVSPVPTTVNETT-NPKTPTHSNPQGWEAIPKPKGHSGLDYSRWDCVE-DDSSEEEEDEAGE-QMPQYRFRVKTVGV-RPVK-
>CYPRbard
---------------------------------------------------------------------------MAFVSS----SEDLGRRRRFMAT-ETALNKIERAHQMYRESKHRQALGLYTEALAMAKNKAQKIALHSNRAACYLKLHDFNKAAQECTAVLDLDQQHTGALMLRAQTLVTLKDYQSALFDVNRLMELNPLSDVYRNLQARLRTQLSLAPIPESEDESLPHGE---DDKENVLLKVN------------S-----K----------NAASRMSPQHSVI-EAR-NAEASSDPHPQGWEAIPKPKGHSGLDYSRWDRVE-DHSSEEEEDEGEE-QQPQYRFRVRTVGV-RPVK-
>CYPRflav
---------------------------------------------------------------------------MVFVSS----SGYLG--RRFMAT-ETSLNKIERAHQMYRESKHREALGLYTEALAMAKNKAQKIALHSNRAACYLKLHDFNKAAQECTAVLDLDQQHTGALMLRAQTLVTLKDYQSALFDVNRLMELNPLSDVYRNLQARLRTQLSLAPIPESEDESLYHGE---DDKENALLKVN------------C-----R----------NAASCMSPQHSVI-EAR-SAEASSDPHPQGWEAIPKPKGHSGLDYSRWDMVE-DHSSEEEEDEGEE-QQPQYRFRVRTVGV-RPVK-
>DENDchryso
-----------------------------------------------------------------------------------------------MEM-ETTLNKIERAHRMYRELKHRDALELYTEALGMAKNKAQKIALHSNRAACYLKLHDFNKAAQECTSVLDLDQQHTGALMLRAQTLVTLKDYQSALFDVNRLMELNPASDVYRNLQARLRTQLSLAPIPESEDESMCHDED-EDVESNTLYKVN------------K-----K----------NVAPLISPKPTVI-EAR-DPETPTHSNPQGWEAIPKPKGHSGLDYSRWDSVE-GDSSEEEEDETEE-QQPQYRFRVRTVGV-RPVK-
>DENDnobi
-----------------------------------------------------------------------------------------------MEM-ETTLNKIERAHRMYRELKHRDALELYTEALGMAKNKAQKIALHSNRAACYLKLHDFNKAAQECTSVLDLDQQHTGALMLRAQTLVTLKDYQSALFDVNRLMELNPASDVYRNLQARLRTQLSLAPIPESEDESMCHDED-EDVESNNLYKVN------------K-----K----------NVAPLISPKPTVI-EAR-DPETPTHSNPPGWEAIPKPKGHSGLDYSRWDSVE-GDSSEEEEDETEE-QQPQYRFRVRTVGV-RPVK-
>DIURorie
-----------------------------------------------------------------------------------------------MET-ETTVNKIERAHQMYRESKHGEALELYTEALGMAKNKAQKIALHSNRAACYLKLHDFKKAAQECTSVLDLDQQHTGALMLRAQTLVTLKDYQSALFDVNRLMELNPESDIYRNLQARLRTQLSLAPIPESEDESLYNEE---------VFKAN------------R-----K----------NTA-----TPNVI-DTG-HPKAPSLPHPQGWEAISKPKGHAGLDYSRWDRVE-DSSSEDEDDETEA-QQPQYRFRVRTIGV-RPVK-
>DRAKelas
---------------------------------------------------------------AKLSLD-SILPVSLF-----GNRKLRWCLKENMAM-ETALNKIERAHQMYRDLRHGEALELYTEALGMAKNKAQKIALHSNRAACYLKLHDFKKAAQECTSVLYLDQQHTGALMLRAQTLVTLKDYQSALFDVNRLMELNPESDVYCNLQARLRTQLSLAPIPESEDESLYNDE---EVKATTLQKVN------------R-----K----------NC-------------------------------------------------------------------------------------
>DRAKthyn
-----------------------------------------------------------------------------------------------MAM-ETALNKIERAHQMYRDLRHGEALELYTEALGMAKNKAQKIALHSNRAACYLKLHDFKKAAQECTSVLYLDQQHTGALMLRAQTLVTLKDYQSALFDVNRLMELNPESDVYCNLQARLRTQLSLAPIPESEDESLYNDD---EE-----------------------------------------------------------------------------------------------------------------------------
>EPIDfulg
-----------------------------------------------------------------------------------------------MEM-ETALNKIERAHRMYRELKHRDALELYTEALGMAKNKAQKIALHSNRAACYLKLHDFKKAAQECTSVLDLDQQHTGALMLRAQTLVTLKEYQSALFDVNRLMELNPASDVYRNLQARLRTQLSLAPIPESEDESSNHDED-DDVESTTSYKTN------------K-----K----------NAAPLISPEPAVI-EAR-NPETPTHSNPQGWEAIPKPKGHSGLDYSRWDRVE-DDSSEEEEDEAEE-QQPQYRFRVRTVGV-RPVR-
>EPIDpuni
-----------------------------------------------------------------------------------------------MEM-ETALNKIERAHRMYRELKHRDALELYTEALGMAKNKAQKIALHSNRAACYLKLHDFKKAAQECTSVLDLDQQHTGALMLRAQTLVTLKEYQSALFDVNRLMELNPASDVYRNLQARLRTQLSLAPIPESEDESSNHDED-DDVESTTSYKTN------------K-----K----------NAAPLISPEPAVI-EAR-NPETPTHSNPQGWEAIPKPKGHSGLDYSRWDRVE-DDSSEEEEDEAEE-QQPQYRFRVRTVGV-RPVR-
>EPIPhell
-----------------------------------------------------------------------------------------------MAT-ESALNKIERAHQMYRESKHREALELYTEALSMAKNKAQKIALHSNRAACYLKLHDFKKAAQECTSVLDLDQQHTGALMLRAQTLVTLKDYQSALFDVNRLMELNPASDVYQNLQARLRTQLSLAPIPESEDESLYHDE---DVEAINLQKVN------------R-----K----------NVSP-------VI-ETR-NLEASTHPLRQGWEAIPKPKGHSGLDYSRWDRVE-DDSSEEEEDDTEE-QQPQYRFRVRTVGI-RPVK-
>EPIPpurp
-----------------------------------------------------------------------------------------------MAT-ESALNKIERAHQMYRESKHREALELYTEALSMAKNKAQKIALHSNRAACYLKLHDFKKAAQECTSVLDLDQQHTGALMLRAQTLVTLKDYQSALFDVNRLMELNPASDVYQNLQARLRTQLSLAPIPESEDESLYHDE---DVEAINLQKVN------------R-----K----------NVSP-------VI-ETR-NLEASTHPLRQGWEAIPKPKGHSGLDYSRWDRVE-DDSSEEEEDDTEE-QQPQYRFRVRTVGI-RPVK-
>ERYCcris
-----------------------------------------------------------------------------------------------MEV-ETALKKIERAHRMYRELKHRDALELYTEALGMAKNKAQKIALHSNRAACYLKLHDFKKAAQECTSVLHLDQEHTGALMLRAQTLVTLKDYQSALFDVNRLMELNPASDVYRNLQARLKTQLSLAPIPESDDESSHHDED-EDNKSATSYNTN------------K-----K----------NAAPLISPEPTTV-NPTVKLETPTHSNPPGWDSIPKPKGHSGLDYSRWDRVE-DDSSEEEEDGTEA-QQPQYRFRVRT--S-KLVR-
>ERYCpuss
-----------------------------------------------------------------------------------------------MEV-ETALKKIERAHRMYRESKHKDALEIYTDALGMAKNKAQKIALHSNRAACYLKLHDFKKAAQECTSVLHLDQEHTGALMLRAQTLVTLKDYQSALFDVNRLMELNPASDVYRNLQARLKTQLSLAPIPESDDESSHHDED-EDNKSATSYNTN------------K-----K----------NVAPQISPEPTTV-SG--KLETPTHSNPPGWGSIPKPKGHSGLDYSRWDRVE-DDSS-EEEDGIEA-QQPQYRFRVRTVGA-RLVK-
>GALEfabe
-GSVSLFDFV---------SNSSFRHPASCPLPH------------VTRLPRRPTAIAG---------------VSAYCSAC---KRSPFTALH-MATPETALKKIERAHQMYRESKHRDALVLYTEALSMAKNRAQRIAVHSNRAACYLKLHDFKKAAQECTSVLELDQQHTGALMLRAQTLVALKEYQSALFDVNRLMELNPSSDVYKNLQARLRTQLSLAPIPETDDEPWHYDE---DDDATAEHIAD------------C-----K----------KTAPCTALVPPVA-EPR-TIEILTDQSAGGWREIPQPKAHSGLDYSRWDRVE-ADSSEEEDDEGDE-QLPQYRFRVRTVGV-SSFK-
>GASTelat
-----------------------------------------------------------------------------------------------MAT-ETVWSKIERAHQLYRELKHRDALELYTEALGMAKNKAQKIALHSNRAACYLKLHDFKKVAQECTSVLEWDQQHTGALMLRAQTLVTLKDYSSALFDVNRLMELNPASDVYRNLQARLKTQLSLATIPESEDELMYHGE---DAEANPLHKLK------------R-----K----------NMARLISPSQAAI------TEIENHVAPQGWEAIPKPRGHSGLDYSRWDRVE-EDSSENEDDEAEL-QKPQYRFRVRTAGVLRPVK-
>GOODpube
---------------------------------------------------------------------------------------------------------------------------------------------------CYLKLHDFKKVAQECASVLYLDQQHTGALMLRAQTLVTLKDYQSALFDVNRLLELNPESDVYRNLQARLRAQLSLAPIPESEDESLYNDE---EAKATALQKEN------------R-----K----------NTSQFLSPEPTVP-ETR-NPEAPPHPHPQGWE-------------------------------------------------------
>GYMNdens
-----------------------------------------------------------------------------------------------ML-----------------------------------------------------------QAAQECTSVLALDQQHTGALMLRAQTLVTLKDYQSALFDVNRLMELNPESDVYHNLQARLRTQLSLAPIPESEDESSYNDE---DAKAT------------------R-----K----------NTAPSHSPEPTVI-ETG-GSEASSHPYSQGWEAIPKPKGHAGLDYSRWDNVE-DDSSEDEENERED-QQPQYRFRVRTIGL-RPVK-
>GYMNodor
-----------------------------------------------------------------------------------------------MTT-ETPLKKIERAHQMYRESKHGDALDLYTEALGLAKNKAQKIALHSNRAACYLKLHDFNKAAQECTSVLALDQQHTGALMLRAQTLVTLKEYQSALFDVNRLMELNPESDVYHNLQARLRTQLSLAPIPESEDESSYNDE---DAKAT------------------R-----K----------NTAPSHSPEPTVI-ETG-GSEASSHSYSQGWEAIPKPKGHAGLDYSRWDNVE-DDSSEDEENERED-QQPQYRFRVRTIGL-RPVK-
>HAEMdisc
---------------------------------------------------------------------------------------------MNMAT-ETTLNKIERAHQMYRESKHGEALELYTEALGMAKNKAQKIALHSNRAACYLKLHDFKKVAQECTSVLYLDQQHTGALMLRAQTLVTLKDYQSALFDVNRLLELNPESDVYRNLQARLRAQLSLAPIPESEDESLYNGE---EAKATALQKEN------------R-----K----------NASLFLSPEPTVA-ETG-NPEAPPYLHPQGWEAIPKPKGHAGLDYSRWDRVE-DDSSEEDKDDTED-QHPQYRFRVRTIGV-RSVK-
>HEMIforr
-----------------------------------------------------------------------------------------------MTT-ETALNKIERAHRKYRESKHGEAAELYTEALRMAKSKAQKIELHSNRAACYLKLHDFKKAAQECTSVLDLDQQHTGALMLRAQTLITLKDYQSALFDVNRLMELNPGSDVYHNLQARVRTQLSLAPIPESEDESAFNDE---GAKAA------------------R-----K----------NTVSSHSPEPTII-ETG-GSKTSCHPYSQGWEAVPKPKGHAGLDYSRWDRVE-DDSSEDEENERED-QQPLYRFRIRTIGV-RPVK-
>HYPOheme
-----------------------------------------------------------------------------------------------MAS-AASAGRIERAHQMYREGRHGEALDQYTEALALAKTKPQKIALHSNRAACYLKLHDFRKAAEECTSVLELDHQHTGALMLRAQTLVTLKEYQSALFDVNRLMELNPSSDVYRNLQTRLRTQLSLAPIPESEEESLYLEDEEEEKEEIKLDEMD------------K-----K----------NETPTINLEAPVS-QFQ-ALEV-SDVKPKEPKEIPKPKGHSALDYSRWDKVE-DDSSEEENDDEEE-QQPQYRFRVRTVGV-RPVK-
>LANAlana
-----------------------------------------------------------------------------------------------MAT-AAALNKIEMAHQMYRDGKHGEALELYTEALAMAKTKAQKIALHSNRAACYLKLHDFKKAAEECTSVLELDHQHTGALMLRAQTLVTLKDYQSALFDVNRLMELNPSSDVYRNLQARLRTQLSLAPIPESEEESLYLEEE--EKEEVKVEEVD------------K-----K----------NEAPTINHEVSVT-RTH-HLEDPPVVHPKGWKEIPKPEGHSALDYSRWDTVE-DDSSDEEEDDVEE-QQPQYRFRVRTVGV-RPVK-
>LECAnigr
-----------------------------------------------------------------------------------------------MATPETAMNKIERAHQKYRESKHRDALELYTEALSMAKNNGQKIALHSTRAACYLKLHDFKKTAQECTSVLELDQQHTGALMLRAQTLVVLKEYQSALFDVNRLMELNPSSDVYRNLQARLRTQLSLAPIPETDDEPLYHDK---DEATTQ-QKGY------------Y-----K----------KIAPCSNFAPPAV-ESP--------------RAIPQPKVHSGLDYSRWDMVE-DDSSEEEDDEGEEDQLFQYRFRVRAVGV-QSFK-
>LIMOabor
-----------------------------------------------------------------------------------------------MAT-ESTLNKIERAHQMYRESKHREALELYTEALSMAKNRAQKIALHSNRAACYLKLHDFKKAAQECTSVLDLDQQHTGALMLRAQTLVTLKDYQSALFDVNRLMEVNPASDVYQNLQARLRTQLSLAPIPESEDESLYHDE---DVEAINLHKLS------------R-----K----------NAAPFISTEPPVI-KAR-NPEAPTHPHQQGWEAIPKPKGHSGLDYSRWDRVE-DDSSEEEEDKTEE-QQPQYRFRVRTVGI-RPVK-
>MASDpict
-----------------------------------------------------------------------------------------------MEI-ETTLNKIERAHQMYRESKHRDALELYTDALGMTKNKSQKIALHSNRAACYLKLHDFKKTAQECTSVLHLDQQHTGALMLRAQTLVTLKDYQSALFDVNRLMELNPASDVYRSLQARLRTQLSLAPIPESEDESLNHDEDDDDVESTASSKVN------------K-----K----------NVVPLISSDPAVT-EAT-NLETPTHSYPQGWEAIPKPKGHSGLDYSRWDSVE-DDSSEEEEDEAQE-QQPRYRFRVRTVGV-RPVK-
>MEXIxero
-----------------------------------------------------------------------------------------------MAT-ETAL-KIERAHQMYRESRHPEALGLYTEALAMAKNKAQKIALHSNRAACYLKLHDFNKAAQECTAVLDLDQQHTGALMLRAQTLVTLKDYQSALFDVNRLMELNPSSEVYQNLQARLRTQLSLAPIPESEDESLYHGE---DDKANTFLKVN------------SKSAAGK----------NAASCISSQPSVI-EAR-NAEPSSDPHPRGWEAIPRPKGHSGLDYSRWDRVE-DDSSEEEEDEGEE-QQPQYRFRVRTVGV-RPVK-
>MICRparv
---------------------------------------------------------------------------------------------MNISK-ETTQKKIERAHQMYRESKHGDALELYTEALGTARNKAQKIALHSNRAACYLKLHDFKKAAQECTSVLDLDQQHTGALMLRAQTLVTLKDYQSALFDVNRLMELNPESDVYRNLQARLRTQLSLAPIPESEDESLCNDE---DLKSTS-----------------K-----K----------N-----RSEPTVI-ESG-NPKATSHPHSQGWEAIPKPKGHAGLDYSRWDRVE-DDSSEGEEDETED-QQPQYRFRVRTIGV-RPVK-
>MOLIcapi
---------------------------------------------------------------------------M-------------------AAA-SVAVGRIERAHQMYREGRHGEALDQYTEALALAKTKPQKIALHSNRAACYLKLHDFRKAAEECTSVLELDHQHTGALMLRAQTLVTLKEYQSALFDVNRLMELNPSSDVYRNLQTRLKTQLSLAPIPECEEESLYLEDEEEEKEEIKLEEVD------------K-----K----------NESPTINLEAPIS-QSQ-ALEV-SDVKPKEPKEIPKPKGHSALDYSRWDKVE-DDSSDEEDDDEEE-QQPQYRFRVRTVGV-RPVK-
>NEUWmali
--------------------------------------------------------------------------------------------MGSIET-ETALSKIERAHQMYRDSKHRDALGLYTEALAMAKNRAQKIALHSNRAACYLKLHDFNKAAQECTSVLELDQQHTGALMLRAQTLVTLKDYQSALFDVNRLMELNPTSDVYQNLQARLRTQLSLAPIPESEDETVYHDE---NEEETISNQEN------------M-----K----------NVAI----------PAK-NYDASADQQPQGWKAIPKPKGHSGLDYSRWEKVE-DDSSEEEE-EAEE-QQPQYRFRIRNSGV------
>OECEmacu
-----------------------------------------------------------------------------------------------MEV-ETALKKIERAHRMYRELKHRDALELYTEALGMAKNKAQKIALHSNRAACYLKLHDFKKAAQECTSVLDLDQQHTGALMLRAQTLVTLKDYQSALFDVNRLMELNPASDVYRNLQSRLRTQLSLAPIPESDDESLYHDED-EDDESTASYKAN------------K-----K----------NVAPLISPEPTTANQIR-NPEAPTHSNPQGWESIPKPKGHSGLDYSRWDRVE-DDSSEEEDDGTEE-QRLQYRFRVRTVGV-RPVK-
>OPHRgarg
-------------------------------------------------------------------------------------------------------------------------------------------------------------AAQECTSVLALDQQHTGALMLRAQTLVTLKDYQSALFDVNRLMELNPDSDVYHNLQARLRTQLSLAPIPESEDESSYNDE---DAKAT------------------S-----K----------ITAPCHSPEPTVI-ETG-GSEA-SHPNSQGWKTIPKPKGHTGLDYSQW---------------------------------------
>OPHRsphe
-----------------------------------------------------------------------------------------------MAT-ETTLKKIERAHNMYRESKHADALDLYTEALGMAKNKAQKIALHSNRAACYLKLHDFKKAAQECTSVLALDQQHTGALMLRAQTLVTLKDYQSALFDVNRLMELNPDSDVYHNLQARLRTQLSLAPIPESEDESSYNDE---DAKET------------------R-----K----------IAAPYHSPEPTVI-ETG-GSE-DSHSNSQGWKTIPKPKGHTGLDYSRWDRVE-DDSSEDEENERED-QQPQYRFRVRTIGV-RPVK-
>ORCHital
-----------------------------------------------------------------------------------------------MTT-ETTLNKIERAHQMYRESKYGEALELYTEALGMAKNKAQKIALHSNRAACYLKLHDFNKAAQECTSVLALDQQHTGALMLRAQTLVTLKNYQSALFDVNRLMELNPDSDVYHNLQARLRTQLSLAPIPESEDESSCNDE---DAKAT------------------R-----K----------NAAPSHSPEPTVI-ETG-DSEASSHPYSQGWESIPKPKGHAGLDYSRWDRVD-DDSSEDEENERED-QQPQYRFRVRTVGV-RPVKH
>PAPHconc
-----------------------------------------------------------------------------------------------MAT-ETALNKIERAHQMYRESKHREALGLYTEALAMAKNKAQKIALHSNRAACYLKLHDFNKAAQECTSVLDLDQQHTGALMLRAQTLVTLKDYQSALFDVNRLMELNPSSDVYLNLQARLRTQLSLAPIPESEDEALYHGE---DDKENTLLKVN------------S-----K----------NVASCMSPQPSGL-EAR-NSEASSDPHPQGWEAIPRPKGHSGLDYSRWDRVE-DDSSEEEE--------------------------
>PAPHhirs
-----------------------------------------------------------------------------------------------MAT-ETALNKIERAHQMYRESKHREALCLYTEALAMAKNKAQKIALHSNRAACYLKLHDFNKAAQECTSVLDLDQQHTGALMLRAQTLVTLKDYQSALFDVNRLMELNPSSDVYLNLQARLRTQLSLAPIPESEDESLYHGE---DDKENTLLKVN------------S-----K----------NVASCMSPQPSGL-EAR-NSEASSDPHPQGWEAIPRPKGHSGLDYSRWDRVE-DDSSEEEEDEGEE-HQPQYRFRVRNVGV-RPVK-
>PHAIflav
-----------------------------------------------------------------------------------------------MAM-ETALNKIERAHRMYRELKHRDALELYTEALGMAKNKAQKIALHSNRAACYLKLHDFKKAAQECTSVLDLDQQHTGALMLRAQTLVTLKDYQSALFDVNRLMELNPASDVYRNLQARLRTQLSLAPIPESEDESLYHDED-DDINSTALYKVN------------K-----K----------NVAPLTSPESAAI-ETR-NPETPTHSNPQGWEAIPKPKGHTGLDYSRWNSVE-DGSSEEEEDETEE-QQPQYRFRVRTVGV-RPVK-
>PHAItank
-----------------------------------------------------------------------------------------------MAT-ETALNKIERAHRMYRELKHRDALELYTEALGMAKNKAQKIALHSNRAACYLKLHDFNKAAQECTSVLDLDQQHTGALMLRAQTLVTLKDYQSALFDVNRLMELNPVSDVYRNLQARLRTQLSLAPIPESEDESLYYDED-DDIHSTALYKVN------------K-----K----------NVAPLTSPESTVI-ETR-NPETPTHSNPQGWEAIPKPKGHTGLDYSRWDSVE-DGSSEEEEDEAEE-QQPQYRFRVRTVGV-RPVK-
>PHALcorn
-----------------------------------------------------------------------------------------------MEM-ETALNKIERAHRMYRELKHRDALELYTEALGMAKNKSQKIALHSNRAACYLKLHDFKKAAQECTSVLDLDQQHTGALMLRAQTLVTLKDYQSALFDVNRLMELNPASDVYRNLQDRLRTQLSLAPIPESEDESSYHDED-ENIESTALNSVK------------K-----T----------NKAALISPRPTVI-ETR-NPEIPTHSNPQGWEAIPKPKGHSGLDYSRWDKVE-EDSSGEEEDDAEE-QRPQYRFRVRTVGV-RPVK-
>PHALmode
-----------------------------------------------------------------------------------------------MEM-ETALNKIERAHRMYRELKHRDALELYTEALGMAKNKSQKIALHSNRAACYLKLHDFKKAAQECTSVLDLDQQHTGALMLRAQTLVTLKDYQSALFDVNRLMELNPTSDVYRNLQDRLRTQLSLAPIPESEDESSYHDED-ENIESTALNSVK------------K-----T----------NKAALISPRPTVI-ETR-KPEIPTRSNPQGWEAIPKPKGHSGLDYSRWDKVE-EDSSGEEEDDAEE-QRPQYRFRVRTVGV-RPVK-
>PHRAlind
-----------------------------------------------------------------------------------------------MAT-ETALNKIERAHQMYRESRHREALGLYTEALAMAKSKAQKIALHSNRAACYLKLHDFNKAAQECTEVLDLDQQHTGALMLRAQTLVTLKDYQSALFDVNRLMELNPSSDVYLNLQARLRTQLSLAPIPESEDESLYHGE---DDKEKTLLKEN------------N-----K----------NAASCMPSQPSVI-EAR-NAEASSDPHPQGWEAIPRPKGHSGLDYSRWDRVE-DDSSEEEENEVEE-QQPHYRFRVRTVGV-RPVK-
>PLATclav
-------------------RRRSRFLRRRTFHLD---------PKLLPLAIRTSITSSSHNPLKFFLIVGSLHSRIIY-------CTSGARRRMSMTT-ETTLKKIERAHQMYRESKHGDALELYTEALGMAKNKSQKIALHSNRAACYLKLHDFKKAAQECTSVLALDQQHTGALMLRAQTLVTLKDYQSALFDVNRLMELNPESDVYHNLQARLRTQLSLAPIPESEDESSYNDE---DAKAT------------------R-----K----------NTAPSHSPEPPVI-VTG-GSKASSHPYSQGWEAIPKPKGHAGLDYSRWDKVE-DDSSEDEENERED-QQPQYRFRVRTIGV-RPVK-
>PTERcurt
-----------------------------------------------------------------------------------------------MAT-DTTLHKIERAHQMYRESKHEEALELYTEALGMARNKAQKIALHSNRAACYLKLHDFKKAAQECTSVLYLDQQHTGALMLRAQTLVTLKDYQCALFDVNRLMELNPASDVYRNLQARLRTQLSLAPIPESEDESLYN-E---DVNATAFLKVN------------R-----N----------NAGPFLSPKPTVV-ETK-NPEAPSHPHPQGWEAIPKPKGHAGLDYSRWDRVE-GDSSEEEEDEVED-RHPQYRFRVRTIGL-RPVK-
>RIMAelli
-----------------------------------------------------------------------------------------------MAT-ETTLNKIERAHQMYRDSKHGEALELYTEALGMAKNKAQKIALHSNRAACYLKLHDFKKAAQECTSVLDLDQQHTGALMLRAQTLVTLKDYQSALFDVNRLMELNPESDVYRNLQARLRTQLSLAPIPESEDETLYTDE---DVKATNLQKVN------------R-----K----------NSAPCPSPKPTVI-EKG-KPKAPSDPHPQGWEAIPKPKGHAGLDYSRWDRVE-DDSSEEEEDETDD-RLPQYRFRVRTVGV-RPVK-
>SELEaequ
LHPSPAFSIVSIVRRVRPPPSTSPFSTAARRRRNGGKTSAGVGPPSCPDIFLTGQEKAA-------------GDVLAYLSTE-TESFDRRRRRRSMST-ETALNKIERAHQMYRESKHREALGLYTEALAMAKNKAQKIALHSNRAACYLKLHDFNKAAQECTAVLDLDQQHTGALMLRAQTLVTLKDYQSALFDVNRLMELNPSSDVYRNLQARLRTQLSLAPIPESEDESLYHGE---DDKENTLLKVN------------S-----K----------NAASCMSPQPSVI-EAR-NAEALSDPHPQGWEAIPKPKGHSGLDYSRWDKVE-DDSSEEEEDEGEE-QQPQYRFRVRTVGV-RPAK-
>SERAvome
-----------------------------------------------------------------------------------------------MTT-ETTLNKIERAHIMYRESMHGEALELYTEALGMAKSKAQKIALHSNRAACYLKLHDFKKAAQECTSVLALDQQHTGALMLRAQTLVTLKDYQSALFDVNRLMELNPESDVYHNLQARLRTQLSLAPIPESEDESSYNDE---DAKAT------------------R-----K----------NAVPCRSPEPTVI-ETG-DSEASSHPNSQGWKTIPKPKGHAGLDYSRWDRVE-DDSSEDEENERED-QQPQYRFRVRTIGV-RPVK-
>THELangu
--------------------------------------------------------------------------------------------MENMAT-ETTLNKIERAHQMYRDSKHGEALKLYTEALGMAKNKAQKIALHSNRAACYLKLHDFEKAAQECTSVLELDQQHTGALMLRAQTLVTLKDYQSALFDVNRLMELNPESDVYRNLQARLRTQLSLAPIPESEDESLYNDE---DVKATTLQKVN------------R-----K----------NRAPSPSPEPTVN-ENG-KPKAPSH-HPQGWEAIPKPKGHAGLDYSRWDRVE-DDSSEDEEDEAED-QLPQCRFRVRTIGV-RPVK-
>VANIplan
-----------------------------------------------------------------------------------------------MATPETALNKIERAHQMYRESKHRDALVLYTEALSMAKNKAQKIAVHSNRAACYLKLHDFKKAAQECTSVLELDQQHTGALMLRAQTLVALKEYQSALFDVNRLMELNSSSDVYKNLQARLRTQLSLAPIPETDDEPLHYDE---DDDVTT-RKED------------R-----W----------KMAPCVTTVSPVM-ENR-NVEIGTVPHPEGWRAITQPKGHSGLDYSRWDRVE-DDSSEDEDDEGKE-ELPQYRFRVRNVGV-GSFK-
>VANIshen
-----------------------------------------------------------------------------------------------MATPETALNKIERAHQMYRESKHRDALVLYTEALSMAKNKAQKIAVHSNRAACYLKLHDFKKAAQECTSVLELDQQHTGALMLRAQTLVALKEYQSALFDVNRLMELNSSSDVYRNLQARLRTQLSLAPIPETDDEPLHYDE---DDDATT-QKED------------C-----R----------KTAPCTTIVSPVV-ENR-NIEIGTVPHPEGWRAIPQPKGHSGLDYSRWDRVE-DDSSEDEDDEGEE-ELPQYRFRVRTAGF-GSFK-
>EPIPaphy
-----------------------------------------------------------------------------------------------MET-ETALNEIERAHQLYRDSKHRDALELYTSALGLAKHKAQKISLHSNRAACYLKLQDFKKAAHECTSVLDLDQQHTGALMLRAQTLVTLKDYQSALFDVNRLIELNPASDVYRNLQARLRTQLSLAPIPESEDELLHYNE---DGETT------------------------------------------PNNSAV-ETE-NSNNPS--HSRGWEAIQKPKGHSGLDYSRWDKVE-NDSSEEEEDGEDV-RQPQYRFRVRTVGV-RPVK-
