# Supplementary material for: Orchid Phylotranscriptomics: The Prospects of Repurposing Multi-Tissue Transcriptomes for Phylogenetic Analysis and Beyond
Source: Front Plant Sci. 2022 May 27;13:910362. doi: 10.3389/fpls.2022.910362 (PMC9196242; doi:10.3389/fpls.2022.910362)
Supplement: Supplementary file 4 [file Data_Sheet_3.zip › ortho_MSA/r1/OG0009040.fa]

>GALEfabe
--MLTLEELMQSIEFWFRISKKQEPLVDPDLDPVLLVPGIGGSMLHAVDVDGNLERVWVRILGADEEFRKKLWSRFDSATGKTISFDEKTEIVVPEDRYGLYAIDVLDPDMIVGCEVVSYYHGMITEMIKWGYQEGKTLFGFGYDFRQSNRLQETLDRFSAKLESIFTSTGGRKLNLVTHSMGGLLVKCFLSLHGDVFARYVKTWIAIAAPFQGAPGYITTSLLNGVSFVEGWEERFFISKWSMHQLLVECPSIYELMGNPSFSWEDIPLLQMWRETTDS-SGQVNALLESYEAADAIYVIKEALLGNSVLCNGKQVPLPFNLEILKWADETRKLLSSAKIPDSVKFYNIYGVNIDTPHTVCYGSEKAPISELKGLINSQPKYICVSGDGTVPAESAKADGFDAVARVAVHAEHRGIVCDRHVYRILKHWLNAGEPDPFYNPINDYVILPTAFDFQRQIKEK-RQTISSEWEIIYSDGSE--ADDEKADI-PAMMNALSRSFEEAEQKLQMGEA-C-----------------
>DRAKthyn
--MSILEEFMKSIELWLRIVKKQLPLLNPNLDPVLLVPGLAGSILNAVEADGNKERVWVRLLGADCEFRKKLWSRFDPATGKTVSLNEKIEIVVPEDRYGLHSIDVLDPDMIVGREFVYYYHDLIEEMIKWGYQEGKTLFGFGYDFRQSNRLQETLDRFSAKLESAFTLSGGRKLNLITHSMGGLLVRCFLSLHSDVFEKYVQNWIAIAAPFQGAPGYITTSLLNGVSFVEGWEKNFFISKWSMHQLLIECPSIYELMGSLNFNWEDIPLLQMWRDRQDSNTGQNHPLLESYGEHEAIAIINEALLGNSVQCDGMDVPLQFNLDILNWANETRKILLSAKLPLTVQFYNIYGINVDTPHTVCYGNEKEPIAGMKELLNAQPKYICVNGDGTVPAESAKADGFDAVARVAVHADHRGIVCDRHVFRILKHWLKAGEPDPFYNPVNDYVIIPTTFDIERP-----LSPPKDDWEVVSPDQTEVAAGDA---LAPAIVSALSRSFEESEKQLQMANTQQVSVTMHPQMPVGVAISG
>MOLIcapi
M-ATLVEELIRSIELWLRIAKKQQLLVNPNLDPVLLVPGIAGSILNAVDDEGKEERVWVRILGADREFRTKLWSRFDRETGKTVSIDDKTRIVVPEDRYGLYAIDVLDPDMIIGQECVYYFHDMIEQMIRWGFQEGKTLFGFGYDFRQSNRLEETMDMFAAKLESAYISSGGKKLNIISHSMGGLLVKCFMCLHSDIFEKYVKSWIAIAAPFQGAPGYIATSLLNGISFVDGWEENFFVSKFSMHQLLIECPSIYELMASPSFNWESTPFLQIWREKNLV-SGNSSTLLESYELTDIIPLMNEILSSNTVEIDGDQIPVPFNMEILKWASETREILSRAKVPEGVKFYNIYGTNYDTANSLCYGSVEAPISDLKQVLSILPTYICVNGDGTVPVESAKADGLDAVARVGVAADHRGIVCDRHVFRILKHWLKAGEPDPFYNPVNDYVILPTAFDLEKHCKQGKVATLKEEWEIISPDTED--SD-ESSEL-PAMVGALSVSCGGEEQQ-SRAEG-QATFVVGPQSAVSVSM--
>PLATclav
M-MSVLEEFMKSIELWLRIVKKQQPLFDPNLDPVLLVPGIAGSILNAVDSDGNKERVWVRILGADCEFRKKLWSRFDPVTGKTVSLDEKIEIVVPEDRHGLHSIDVLDPDLIVGRDCVYYYHDMIEEMIKWGYQEGKTLFGFGYDFRQSNRLQETLDRFSAKLESIFISSGRRKLNLVTHSMGGLLVRCFLSLHGDVFEKYVQSWIAIAAPFQGAPGYISTSLLNGVSFVEGWEKNFFISKWSMHQLLIECPSIYELMGSLSFSWEDIPLLQMWREKHDN-SGQIHALLESYEADKAITIMNEALLGNSIVCDGLEIPLQFNLEILKWANETHKLLSSAKIPGTVKFYNIYGINIDTPHTVCYGSEKEPIIGIKELLNAQPKYICVNGDGTVPAESAKADGFDAVARVAVHAEHRGIVRDRHVFRILQHWLKAGEPDPFYNPINDYVIIPTAFDVERQ-----PTLPKDDWEVIGSDGSDVVSS-GKFDLAPAIIDVLSCSFEGTEQQLQAAEALQASSAMQAQMRVGVAISG
>PHALcorn
MKMSKLEELMQSIELWLRIVKKQQPLVNPNLDPVLLVPGIAGSMLHAVDADGNNERVWVRIFGADSEFRKKLWSRFDPATGKTVSIDDKIEIVVPEDRYGLYSIDVLDPDMIIGSECTYYYHDMIEEMLKWGYQEGKTLFGFGYDFRQSNRLQETLDRFSAKLESIFTSSGGRKLNLVTHSMGGLLAKCFLSLHGDVFEKYVQNWIAIAAPFQGAPGYITTSFLNGTSFVQGWEENFFISKLSMQHLLIECPSIYELMGCGSFSWEDVPLLQIWRRRHDS-SGLVHALLESYEADEVTSIINEALLSNNVSCDGMKFALPFNLEILKWANETRKIMSSAKIPETVNFYNIYGINIDTPHTICYGSEKAPIAELKELMSAQPKHICVNGDGTVPTESAKADGFDASIRVAVNAEHRGIVCDQHVFRILKHWLKAGEPDPFYNPMNDYVILPTAFDIERRSEETKCATLKDEWEVVNSDASD--ADNEAVDL-PTMVDALSRSFEVTKQQLQMAET-QVSVTMKPQMVVGVAISG
>ANOEroxb
MKMSMLEELMQSIELWLRIVKKQQLLFDPNLDPVLLVPGIAGSILEAVDADGSKERVWVRILGADCEFRKKLWSRFDSATGKTVSINEKIKIVVPEDRYGLHSIDVLDPDLIVGRECVYYYHDMIEEMIKWGYQEGKTLFGFGYDFRQSNRLQETLDKFAVKLESIFTSSGGRKINLVTHSMGGLLVRCFLSLHGDVFEKYVQNWIAIAAPFQGAPGYITTSLLNGVSFVEGWEKNFFISKWSMHQLLIECPSIYELMGSHSFSWEDIPLLQIWRERHDN-SGQIHALLESYEADAAIAIMNEALLGNSISCDGMEVPLQFNLEILEWANESRKILSSAKIPGTVQFYNIYGVNIDTPHTVCYGNEKDPIVGIKELMNAQPKYICVNGDGTVPAESAKADGFDAVARVAVHAEHRGIVRDRHVFRILKHWLKAGELDPFYNPINDFVIIPTAFDVEKR-----LTPPIEEWEVLTLNERDAISSDGAGNLAPAILGTLSRSFEEAQQQLQIADARQVSITMNAQMPV----TG
>EPIDfulg
MKMSKLEELMQSIELWLRIVKKQQPLVNPNLDPVLLVPGIAGSMLHAVDADGNCDRVWVRILGADCEFREKLWSRFDPATGKTVSIDEKIEVVVPEDRYGLYSIDALDPDMIIGRECVYYYHDMIEEMLKWGYQEGKTLFGFGYDFRQSNRLQETLDRFSAKLETIFNSSGGRKLNLVTHSMGGVLAKCFLSLHGDVFEKYIQNWIAIAAPFQGAPGYIRTSLLNGTSFVDGWEENFFISKLSMQHLLIECPSIYELMGSLSFSWEDIPLLQIWRERHDS-SGQLHALLESYEADEVTNIINYALLGNNISCHGIKVPLPFNLEILKWADETRKIMSSAKIPGTVKFYNIYGINLDTPHTLCYGSEKAPIAELQELMSVQPKYICVNGDGTVPAESAKADGFDAAARVAVHAEHRGIICDRHVFRILKHWLKAGEPDPFYNPINDFVILPTAFDIEKRAEPP-----KDEWEVIKSGAGE--AEDEAVDL-PAMVDALSRSLEQTEQQLQIAEA-QVSVAVKSQVAVGCWSCH
>EPIPaphy
--MPTMEELMHSVELWFRIVKKQQPFINLNLDPVLLIPGIAGSMLHAVDGDGNRERVWVRILGADHEFRKKLLSRFDPVTGKTISSDKMTEIVVPDDRYGLYSIDVLDPDMIIGSECVYYYHDMIEEMIKWGYQEGKTLFGFGYDFRQSNRLEETLDRFSAKLEFTFHSSGGKKLNLITHSMGGLLARCFLSLYSDVFEKYVQNWIAIASPFQGAPGYITTSLLNGVSFVDGWEENFFISKLSMHQLLIECPSIYELMGSLCFEWEDVPLLQIWRGRQDN-SGQVHSLLESYQSDAITTLINEALLSNNFSFEGNDDSLPFNLEILKWATETQKILSSAKIPGTVNFYNIYGVNVDTPHNLCYGTEKTPIVDLKNLISAQPKYKSVNGDGTVPAESAKADGFNAAARVAVHAEHRGIVSDRRVFRILKHWLKAGEPDPFYNPIDDYVILPTTFDSMNPKEEMKLTTLRDDWEIISSDESD--EGNETVHL-PAMNDALSSSLEAMEQKLNMA--------------VGVAISG
>CREMappe
MKMSKLEELMQSIELWLRIVKKQQPLVNPNLDPVLLVPGIAGSMLHAVDADGNHEKVWVRILGADCEFREKLWSRFDQATGKTVSIDKKIEIVVPEDRYGLYSIDVLDPDMIFGSECVYYYHDMIKEMLKWGYQEGKTLFGFGYDFRQSNRLQETLDRFSAKLESIFNSSGGRKLNLITHSMGGLLAKCFLSLHGDVFEKYIQNWIAIAAPFQGAPGYIRTSLLNGTSFVEGWEENFFISKLSMQHLLIECPSIYELMGSLSFSWEDIPLLQIWRGKHDR-SVQVHALLESYEADEVTTIMNEALLGNNISCDGMKVPLPFNLEILKWANETRKIMSSAKIPGTVKFYNIYGINIDTPHTICYGSEKTPIAELKELMSAQPKYICVNGDGTVPTESAKADGFAAAVRVAVHAEHRGIVRDRHVFRILKHWLKAGEPDPFYNPINDYVILPTAFDDEKRTEMKLLTSFKDEWEVVNSDVTD--ADKETVDL-PAM-DTLSRSLEEMEQQLHIAEA-QVSVTMTSQMVVGVAISG
>CRYPlept
--MFILEEFMKSIELWLRIVKKQQPVLNPNLDPVLLVPGIAGSILNAVDADGDKERVWVRILGADSEFKKKLWSRFDPATGKTVSFNEKIEIVVPEDRYGLHSIDVLDPDLIVGREFVYYYHDMIEEMFKWGYQEGKTLFGFGYDFRQSNRLQETLDRFSAKLESIFTSSGGRKLNLVTHSMGGLLVRCFLSLHGDIFEKYVQNWIAIAVPFQGAPGYITTSLLNGVSFVDGWEKNFFISKWSMHQLLIECPSIYELMGSLSFNWEDIPLLQMWRERHVSITGQTHALLESYGADEAIYIMNEALLGNSISCDGIDVPLQFNLEILKWANETRKILLSAKIPETVQFYNIYGINVDTPHTVCYGSEKEPIGGIKELLHAQPKYICVNGDGTVPAESAKADGFDAVARIAVHAEHRGIVCDRHVFRILKHWLKAGEPDPFYDPFNDYVIIPTAFDVERP-----RTPPKDEWEAITPARADAVAGDEAVDLAPAIMDALSRSFEETEKQLQIAEAQQVSVTMHPQMPVGVAISG
>OECEmacu
MKMSKLEELMQSIELWLRIVKKQQPLVNPNLDPVLLVPGIAGSMLHAVDAEGNHERVWVRILGADCEFRKNLWSRFDPATGKTVSIDEKIEIVVPEDRYGLYSIDVLDPDMIIGSECVYYYHDMIEGMLKWGYQEGKTLFGFGYDFRQSNRLQETLGRFSAKLESIFNLSGGRKLNLVTHSMGGLLAKCFLSLHGDVFEKYVQSWIAIAAPFQGAPGYITTSLLNGASFVEGWEENFFISKLSMQHLLIECPSIYELMGNLSFSWKDMPLLQIWRERHDS-LGQVHALLESYQPDEVAAIMNEALSGNTISCDGMKFPLPFNYEILKWANETRKIMSRAKIPGSVKFYNIYGINMDTPHTVCYGSEKAPIVELKELMSAQPKYIYVNGDGTVPAESAKADGFDAVARVAVHAEHRRIVSDHHVLRVLKHWLKAGEPDPFYNPINDYVILPTAFDLEKRTEETTLTAVKDEWEIITSEGSD--ADNERVNL-PAVVGALSRSLEETDQRIQMAEA-QVSLSMKSQLVVGVAISG
>BLETstri
MKMSKLEELMQSIELWLRIVKKQQPLVNPNLDPVLLVPGIAGSMLHAVDADGNHERVWVRILGADCEFKEKLWSRFDPATGKTVSFDEKIEIVVPEDRYGLYSIDVLDPDMMIGSECVYYYHDMIEEMLKWGYQEGKTLFGFGYDFRQSNRLQETLDRFSAKLEFIFNSSGGRKLNLVTHSMGGLLAKCFLSLHGDIFEKYVQNWIAIAAPFQGAPGYITTGLLNGVSFVEGWEENFFISKLSMQQLLIECPSIYELMGSLSFSWEDIPLLQIWRERHDN-SGQVHALLETYEAEEVTTIMNETLLGNNISCDGMEVPLPFNLEILKWANETRKILSSAKIPGTVKFYNIYGINIDTPHTLCYGSEKAPIAELKELTSAQPKYICVNGDGTVPAESAKADGFDAAARVAVHSEHRGIVRDHHVFRILKHWLKAGEPDPFYNPINDYVILPTAFDIEKRTEEMKMTSVKDEWEVITSDASD--ADNETVDL-PAMVDALSRSLEETEQQLQIAEA-QVSVTMKSQMVFGVAISG
>PHAItank
MNMSKLEELMQSIELWLRIIKKQQPLVNPNLDPVLLVPGIAGSILHAVDADGNHERVWVRILGADIEFREKLWSRFNPVTGKTVSIDEKIEIVVPEDRYGLYSIDVLDPDMIIGSECVYYYHDMIEEMLKWGYQEGKTLFGFGYDFRQSNRLQETLDRFSAKLESIFNSSGGRRLNLVTHSMGGLLAKCFLSLHGDVFEKYVQNWIAIAAPFQGAPGYITTSLLNGASFVEGWEENFFISKLSMRHLLIECPSIYELMGNLSFGWKDIPLLQIWRERHDS-SDLVHALLESYEADEVTTIMNEALSSNNISCDGLKIPLPFNHEILKWANETRKILPSATIPGTVKFYNIYGINIDTPHTICYGSEKAPITELKELMSAKPKYICVNGDGTVPTESAKADGFDAAARVAVHADHRGIVCDRHVFRILKHWLKAGEPDPCYNPINDYVILPTAFDIEKQTEETKLSSLRDEWEVINSDVSD--ADNETLDF-PAMVDALSRSLEETEQQLQIAEA-QATVTMTSQM-AGVAISG
>EPIDpuni
MKISKLEELMQSIELWLRIVKKQKPLVNPNLDPVLLVPGIAGSMLHAVDADGNYDRVWVRILGADCEFREKLWSRFDPATGKTVSIDEKIEVVVPEDRHGLYSIDALDPDMIIGRECVYYYHDMIEEMLKWGYQEGKTLFGFGYDFRQSNRLQETLDRFSAKLESIFNSSGGRKLNLVTHSMGGVLAKCFLSLHGDVFEKYIQNWIAIAAPFQGAPGYIRTSLLNGTSFVDGWEENFFISKLSMQHLLIECPSIYELMGSLSFSWEDIPLLQIWRERHDS-SGQLHALLESYEADEVTNIINDALLGNNISCHGMKVPLPFNLEILKWADETRKIMSSAKIPGTVKFYNIYGINLDTPHTLCYGSEKAPIAELQELMSVQPKYICVNGDGTVPAESAKADGFDAAVRVAVHAEHRGIICDRHVFRILKHWLKAGEPDPFYNPINDFVILPTAFDIEKRAEPP-----KDEWEVIKSGAGE--AEDEAVDL-PAMVDALSRSLEESEQQLQIAGA-QVSVTVKSQVAVGCWSCH
>CALEmajo
--MSILEEFMKSIELWLRIVKKQRPILNPNLDPVLLVPGIAGSILNAVDADGNKERVWVRLLGADCEFRKKLWSCFDPATGKTISLNEKIEIVVPEDRYGLHAIDVLDPDMIVGREFVSYYHDMIEEMIKWGYQEGKTLFGFGYDFRQSNRLQETLDRFSAKLESVFTLSGGRKLNLITHSMGGLLVRCFLSLHGDVFEKYVQNWIAIAAPFQGAPGYITTSLLNGVSFVEGWEKNFFISKWSMHQLLIECPSIYELMGSLSFNWEDIPLLQMWRERHDSSTGQTYALLESYGEHDAIAIMNEALLGNSVSCDGVDVPLQFNLEILKWANETRKILSSAKLPLTVQFYNIYGINVNTPHTVCYGNEKQPIAGIKELLNAQPKYICVNGDGTVPAESAKADGFDAVARVAVHADHRGIVCDRHVFRILKHWLKAGEPDPFYDPVNDYVIIPTAFDVERP-----RAPPKDEWEVITPDQADVVAGDGA--LAPAIVSALSRSLEESEKQLQMANAQQVSVTM-TQMSVGVAISG
>DRAKelas
--MSILEEFMKSIELWLRIVKKQLPLLNPNLDPVLLVPGLAGSILNAVEADGNKERVWVRLLGADCEFRKKLWSRFDPATGKTVSLNEKIEIVVPEDRYGLHSIDVLDPDMIVGREFVYYYHDLIEEMIKWGYQEGKTLFGFGYDFRQSNRLQETLDKFSAKLESAFTLSGGRKLNLITHSMGGLLVRCFLSLHSDVFEKYVQNWIAIAAPFQGAPGYITTSLLNGVSFVEGWEKNFFISKWSMHQLLIECPSIYELMGSLNFNWEDIPLLQMWRDRQDSNTGQNHPLLESYGEHEAIAIINEALLGNSVQCDGMDVPLQFNLDILNWANETRKILSSAKLPLTVQFYNIYGINVDTPHTVCYGNEKEPIAGMKELLNAQPKYICVNGDGTVPAESAKADGFDAVARVAVHADHRGIVCDRHVFRILKHWLKAGEPDPFYNPVNDYVIIPTTFDIERP-----LSPPKDDWEVVSPDQTEVAASDA---LAPAIVSALSRSFEESEKQLQMANTQQVSVTMHPQMPVGVAISG
>HYPOheme
M-ATLVEELIKSIELWLRVAKKQQLLVNPNLDPVLLVPGIAGSILNAVDDEGKEERVWVRIFGADREFRTKLWSRFDPETGKTVSIDEKTRIVVPEDRYGLYAIDVLDPDMIIGQECVCYFHDMIEQMIRWGFQEGKTLFGFGYDFRQSNRLEETMDMFAAKLESAYTSSGGKKLNIITHSMGGLLVKCFMSLHSDIFEKYVKSWIAIAAPFQGAPGYIATSLLNGISFVDGWEENFFVSKFSMHQLLIECPSIYELMACPSFNWENTPFLQIWREKNLV-SGNSSTLLESYELTDIIPLMNEVLSSNMVEIDGDQISVPFNMEILKWTSETREILSRAKLPEGVKFYNIYGTNYDTAHSLCYGSAEAPISDPKQVLSILPTYICVNGDGTVPVESAKADGLDAVARVGVAADHRGIVCDRHVFRILKHWLKAGEPDPFYNPANDYVILPTAFDLEKHYEQGKVTTLKEEWEIISPDTED--SD-ESAEL-PAMVGALSVSCGGEEKQ-SRAEA-QVTFVVGSQSAVSVGM--
>ERYCpuss
MKISKLEELMQSIELWLKIVKKQKPLVNPNLDPVLLVPGIAGSMLHAVDADGNHERVWVRILGADCEFRKNLWSRFDPATGKTVSIDEKIEVVVPEDRYGLYSIDVLDPDMIIGSECTYYYHDMIEEMLKWGYQEGKTLFGFGYDFRQSNRLQETLDRFSAKLESIFNSSGGRKLNLVTHSMGGLLAKCFLSLRGDVFEKYVQSWIAIAAPFQGAPGYITTSLLNGASFVEGWEENLFISKLSMQHLLIECPSIYELMGNLSFSWEDVPLLQIWRERNNS-AGQVHALLESYEADDVTTIMNAALSGNTVSCDGMKFPLPFNFEILKWANKTRKIMSSAKIPRTVKFYNIYGINMDTPHTICYGSEKAPIAELKELMSTQPKYICVNGDGTVPAESAKADGFDAVARVAVHAEHRGIIGDRHVFRILKHWLKAGEPDPFYNPINDYVILPTAFNIEKRTEETTHTSLKDEWEIINRKGSD--ADKETVHL-PAMVDPLSSSFD---------EA-QVSLTMKSQVVVEVAISG
>GYMNdens
M-MSVLEEFMKSIELWLRIVKKQQPLFDPNLDPVLLVPGIAGSILNAVDSDGNKERVWVRILGADCEFRKKLWSRFDPATGKTVSLDEKIEIVVPEDRHGLHSIDVLDPDLIVGRECVYYYHDMIEEMIKWGYQEGKTLFGFGYDFRQSNRLQETLDRFSAKLESIFISSGRRKLNLVTHSMGGLLVRCFLSLHGDVFEKYVQSWIAIAAPFQGAPGYISTSLLNGVSFVEGWEKNFFISKWSMHQLLIECPSIYELMGSLSFSWEDVPLLQMWREKHDS-SGQIHALLESYEADKAIAIMNEALLGNSIVCDGLDIPLQFNLEILKWANETHKLLSSAKIPGTVKFYNIYGINIDTPHTVCYGSEKEPITGIKELLNAQPKYICVNGDGTVPAESAKADGFDAAARVAVHAEHRGIVRDRHVFRILQHWLKAGEPDPFYNPINDYVIIPTAFDVERQ-----LTPPKDEWEVIASDGCDAVSS-RKFDLAPAIIDVLSRSLEGTEQQLQAAEALQASSTMQAQMPVGVAISG
>CORYacti
--MLMLEELMKSIELWLRIVKKQQPLFNPNLDPVLLVPGIAGSILNAVEADGNKERVWVRLLGADGEFRKKLWSRFDPATGKTVSFNENIEIVVPEDRYGLHSIDVLDPDMIVGREFVYYYHDMIEEMIKWGYQEGKTLFGFGYDFRQSNRLQETLDRFSAKLESIFTSSGGKKLNLVTHSMGGLLVRCFLSMHGDVFEKYVQNWIAIAAPFQGAPGYITTSLLNGVSFVEGWEKNFFISKWSMHQLLIECPSIYELMGSLSFKWEDNPLLQIWRERHDT-AGQIHALLESYEANEAIAIMGEALLGNSIACDGMDVPLQFNLDILKWANETRKILSSAKIPGTVKFYNIYGISIDTPHTVCYGNEKEPIAGIKELLNAQPKYICVNGDGTVPAESAKADGFDAVARVAVHAEHRGIVGDRHVFRILKHWLKAGEPDPFYNPINDYVIIPTGFDIEK---------SKDEWEVITPDRSDLVAGDEAVDLAPAIVSALSRSFEETDQQLQLADALQASVTMHSQMPVGVAISG
>HEMIforr
--MSVLEEFMKSIELWLRIVKKQQPLFDPNLDPVLLVPGIAGSILNAVDSDGNKERVWVRILGADCEFRKKLWSRFDPATGKTVSFNEKIEIVVPEDRHGLHSIDVLDPDLIVGRECVYYYHDMIEEMIKWGYQEGKTLFGFGYDFRQSNRLQETLDRFSAKLESIFISSGGRKLNLVTHSMGGLLVRCFLSLHGDVFEKYVQSWIAIAAPFQGAPGYISTSLLNGVSFVEGWEKNFFISKWSMHQLLIECPSIYELMGSLSFSWEDIPLLQMWREKHDS-SGQVHALLESYEADKAIAIMNEALLGNSIVCDGIDIPLQFNLEILKWANETHKLLSSAKIPGTVKFYNIYGINVDTPHSVCYGSEKEPIAGIKELLNAQPKYICVNGDGTVPAESAKADGFNAVARVAVHAEHRGIVRERHVFRILKHWLKAGEPDPFYNPINDYVIIPTSFDAERQ-----LTPPKDEWEIIASDGSNAVPS--EVDLAPAIINVLSRSLEATEQRLQAAEALQVSSTTQSQMPVGVAISG
>DACThata
M-MSVLEEFMKSIELWLRIVKKQQPLFDPNLDPVLLVPGIAGSILNAVDSDGNKERVWVRILGADCEFRKKLWSRFDPATGKTVSFDEKIEIVVPEDRHGLHSIDVLDPDLIVGRECVYYYHDMIEEMIKWGYQEGKTLFGFGYDFRQSNRLQETLDRFSAKLESIFISSGRRKLNLVTHSMGGLLVRCFLSLHGDVFEKYVQSWIAIAAPFQGAPGYISTSLLNGVSFVEGWEKNFFISKWSMHQLLIECPSIYELMGSLSFSWEDIPLLQMWREKHDS-SGQIHALLESYEADKAIAIMNEALLGNSIVCDGLDIPLQFNLEILKWANETHKLLSSAKIPGTVKFYNIYGINIDTPHTVCYGSEKEPITGIKELLNAQPKYICVDGDGTVPAESAKADGFDAVARVAVHAEHRGIVRDRHVFRILQHWLNAGEPDPFYNPINDYVIIPTAFNVERQ-----LTPPKDEWEVVASDGSDAVSS-GKFDLAPAIIDVLSRSLEGTEQQLQAAEALQASSTMQTQMPAGVAISG
>CALAsini
MNMSKLEELMQSIELWFRIIKKQQPLVNPNLDPVLLVPGIAGSMLHAVDADGNHERVWVRILGADSEFREKLWSRFNPVTGKTVSIDEKIEIVVPEDRYGLYSIDVLDPDMIIGSECVYYYHDMIEEMLKWGYQEGKTLFGFGYDFRQSNRLQETLDRFSAKLESIFNSSGGRRLNLVTHSMGGLLAKSFLSLHGDVFEKYVQNWIAIAAPFQGAPGYITTSLLNGASFVEGWEEKFFISKLSMQHLLIECPSIYELMGNLSFGWKDIPLLQIWRERHDS-SDQVHVLLESYEADEVTTIMNEALSGNNISFDGLKIPLPFNHEILKWANETRKILSSAKIPGTVKFYNIYGINIDTPHTICYGSEKAPIAELKELMSAQPKYICVNGDGTVPTESAKADGFDAATRVAVHADHRGIVCDRHVFRILKHWLKAGEPDPCYNPINDYVILPTAFDIEKQTEEMKLSSLKDEWEVINSDVSD--ADNETLDF-PAMVDALCRSLEETEQQLQIAET-QVSVTMTSQM-VGVTISG
>RIMAelli
--MSILEEFMKSIELWLRIVKKQQPLLNPNLDPVLLVPGIAGSILNAVDADGSKERVWVRLLGADWEFRKKLWSRFDPATGKTVSFNEKIEIVVPEDRYGLHSIDVLDPDMIVGREFVYYYHDMIEEMIKWGYQEGKTLFGFGYDFRQSNRLQETLDRFSAKLESVFTLSGGRKLNLITHSMGGLLVRCFLSLHGDVFEKYVQNWIAIAAPFQGAPGYITTSLLNGVSFVEGWEKNFFISKWSMHQLLIECPSIYELMGSLSFNWEDIPLLQMWRERHGSSTGQIHALLESYGADEATAIMNEALLGNSISCDGMEIPLQFNLEILKWANETRKILSSAKIPLTVQFYNIYGINVETPHTVCYGSEKEPIAGIKEMLNAQPKYICVNGDGTVPAESAKADGFDAVARVAVHAEHRGIVCDRHVFRILKHWLKAGEPDPFYNPINDYVIIPTAFDIEMP-----RSPPKDEWEVVTPDESDVVAGDDAVDLAPAIVSALSRSFEESEKQLQIADAHQVSVTMHPQMSVGVAISG
>CYMBensi
MKMSKLEELMQSIELWLRIVKKQQPLVNPNLDPVLLVPGIAGSMLHAVDADGNHERVWVRILGADYEFRKKLWSRFDSTTGKTVSIDEKVEIVVPEDRYGLHSIDVLDPDMVIGSECTYYYHDMIEEMLKWGYQEGKTLFGFGYDFRQSNRLQETLDRFSAKLESIFNLSGGRKLNLVTHSMGGLLAKCFLSLHGDVFEKYVQSWIAIAAPFQGAPGYITTSLLNGTSFVEGWEENFFISKLSMQHLLIECPSIYELMGNLSFSWEDIPLLQIWRERHNN-SGQVHALLESYEADEVTTIMNEALSGNTISCDGMKFPLPLNLEILKRANETRKIMSTAKIPGTVKFYNIYGINMDTPHTICYGSEKAPITELKELMSAQPKYICVNGDGTVPAESAKADGFDAVARVAVHAEHRQIVCDRHVFRILKHWLKAGEPDPFYNPINDYVILPTAFDIEKRTEETTLSAFKDEWEIITSD-----ADNETVDL-PAMVDALSRSFEETEQRLQIAEA-QASLTMKSQMVVGVAISG
>CEPHdama
--MSKLEELMQSIELWLRIVTKQQPLVDPNLDPVLLVPGIAGSILHAVDADGNQERVWVRILGADREFKKKLWSRFDPATGKTVSFDENTEIVVPDDRYGLYSIDVLDPDMKIGRECVYYYHDMIEEMLKWGYQEGKTLFGFGYDFRQSNRLQETLDRFSDKLECIFTLSGGRKLNLVTHSMGGLLVRCFLCLYGDVFEKYVQSWIAIAAPFQGAPGYITASLLNGMSFVEGWEENFFISKWSMHQLLIECPSIYELMGSLGFSWEDIPLLQIWRERHDS-SGQVHALLESYEAHEAITIMNEALLGNNISCDGMDVPLPFNVEILKWANETRRISSSAKIPEKIKFYNIYGINIDTPHTLCYGSEKAPIAELKELMYAQPKYVCVNGDGTVPEESAKADGFDAVARVAVNADHRGIVRDRHVFRILKHWLKAGEPDPFYNPINDYVVLPTAFDIERRVKEIQHTSLKDEWEVITSDSGD--ADNETVDL-PAMVDALSHSFEETEQQYQITEA-QLSVTMHPQVAVEVAISG
>VANIshen
--MLMLEEIFQSMELWLRTSKKQEPLADSDLDPVLLVPGIAGSMLHAVDADGNHERVWVRILGADEEFRKKLWSRFDPATGKTVSFDEKTKIVVPEDRYGLYAIDVLDPDLILGCEVVSYYHDMIVEMISWGYQEGKTLFGFGYDFRQSNRLQETLDRFSAKLESIFTSSGGKKLNLVTHSMGGLLVKCFLSLHADVFAKYVKSWIAIAAPFQGAPGYITTSLLNGVSFVEGWEERFFISKWSMHQLLVECPSIYELMGNPSFGWEDTPLLQIWRGRTDS-LGQVYTLLESYEAADAISVFKEALLGNSVLCDGKQVLLPFNLEILKWANETRKLLSSAKIPDTVKFYNIYGINIDTPHSVCYGSEKAPILEIKGLINSQPKYICVNGDGTVPAESAKADGFDAMARVAVHADHRGIVCDRHVFRILKHWLNAGEPDPFYNPINDYVILPTAFDFERQVKEK-RQTISSEWEVIYSDCSD--ADDEKVNI-PAMMDALSRSLEEAEQQLQIGDA-QASMRVYPQVHARVAISG
>HABEpant
M-MSVLEEFMKSIELWLRIVKNQQPLFDPNLDPVLLVPGIAGSILNAVDSDGNKERVWVRILGADCEFRKKLWSRFDSATGKTVSFNENVEIVVPEDRHGLYSIDALDPDLIVGRECVYYYHDMIEEMLKWGYQEGKTLFGFGYDFRQSNRLQETLDRFSARLESIFISSGRRKVNLVTHSMGGLLVRCFLSLHGDIFEKYVQNWIAIAAPFQGAPGYISTSLLNGVSFVEGWEKNFFISKWSMHQLLIECPSIYELMGNLSFSWEDVPLLQMWRAKHDN-SGQIHTLLESYEADKAIAIMNEALLGNSILCDGIDIPLQFNLEILKWAKETRQILSNAKIPETVKFYNIYGINMDTPHTVCYGSEKEPIAGIKELLNAQPKYICVNGDGTVPAESAKADGFDAAARVAVHAEHRGIVRDRHVFRILKHWLKAGEPDPFYNPINDYVIIPTAFDLERQ-----LTLPNDEWEVITSDGSNAVS--GKVDLAPAIIDVLSRSLEGTGQQLQIADALQASSTMQAQMPVGVAISG
>APOSodor
--MSLLEEFMRSIELWLRFSKKQEPVVNPDLDPVLLVPGIAGSILHAVDDDGKQERVWVRILGADNEFRKKLWSRFDPSTGKTVSFDEKTKIVVPEDRFGLYAIDVLDPDMLIAREGVSYYHDMIVEMINWGYQEGKTLFGFGYDFRQSNRLQETLDKFAAKLELVFTSSGGRKINLVTHSMGGLLAKCFISLHADVFEKYVKNWIAIAAPFQGAPGYITTSLVSGVSFVEGWEENFFISKWSMHQLLIECPSIYELMANPSFTWEDVPLLQIWRGRWNN-SGQFNALLESYEASDAICIMNQALLGNKVSCDGIQVPLPFNLEVLKWANDTHKLLSSAKIPDTIKFYNIYGINVDTAHSVCYGSEQAPIAELEELLCAQPTFICVNGDGTVPAESAKADGLRAAARVAVHANHRGIVCDRHVFRILQSWLNAGDPDPFYNPINDYVILPTAFEIDKYSKEKQQDISKEEWELVSPDDND--ADKPAIDL-QSMVGALSRSLQEEQQQLHMAEA-QVSASIQPHVSLEVAISG
>VANIplan
--MLMMEEIVQSIELWLRTSKKLEPLVDPDLDPVLLVPGIAGSMLHTVDADGNHERVWVRILGADEEFRKKLWSRFDPATGKTVSFDEKTKIVVPEDRYGLYAIDVLDPDLIVGCEVVSYYHDMIVEMISWGYQEGKTLFGFGYDFRQSNRLQETLDRFSAKLEFIFTSSGGKKLNLVTHSMGGLLVKCFLSLHGDVFAKYVKSWIAIAAPFQGAPGYITTSLLNGISFVEGWEERFFISKWSMHQLLVECPSIYELMGNPSFGWEDMPLLQIWRERTDS-LGQVYTLLESYEAADAVSVFKEALLDNSVLCDGKQVLLPFNLEILKWANETYKLLSSAKIPDTVKFYNIYGINIDTAHSVCYGSEKAPILEIKGLINSQPKYICVNGDGTVPAESAKADGFDAMARVAVHADHRRIVCDRHVFRILKHWLNAGEPDPLYNPINDYVILPTAFDFQKQVKEK-WQTISSDWEIISSDSSN--A-DEKVNI-PAMMDALSRSLEEAEQQLKIEDA-QASVRVYPQMHARVTING
>MEXIxero
--MVMLEELMQSIELWLRISKKLPPVVGPDLDPVLLVPGIAGSILHAVDDDGNYERVWVRVLGADSEFRNKIWSRFDPETGKTISLDEKTKIVVPEDRYGLYAIDDLDPDMLVGCEGVYYYHDMIEEMIRWGYQEGKTLFGFGYDFRQSNRLQETFDMFSKKLETIVTLSGGRKLNLVTHSMGGLLVKCFSSLHGDVFEKYVQSWIAIAAPFQGAPGYINTSLLNGVSFVHGWEEKFFISKWSMQQLLIECPSIYELLGNSNFNWEDAPLLQMWRERRDN-SGQVNALLESYKSSDAISIINEALLGNSVSCDGVQVPSPFNLEIFKWANKTQKILSSAKIPDTVKFYNIYGINVDTPHTVCYGSEREPIPEIKDLMSAQPKYICINGDGTVPAESAKADGLNALARVAVHSDHRGIVCDRHVFRILKHWLNAGDSDPFYNPINDYVILPTEFDIERLLEENKNTLIKDEWEIITSDGSD--ANEETVDL-PAMMDSLSHTLAQTEQQLQIAET-QASVTIHSQIPLGVAISG
>HABElong
M-MSVLEEFMKSIELWLRIVKNQQPLFDPNLDPVLLVPGIAGSILNAVDSDGNKERVWVRILGADCEFRKKLWSRFDSATGKTVSFNENVEIVVPEDRHGLYSIDALDPDLIVGRECVYYYHDMIEEMLKWGYQEGKTLFGFGYDFRQSNRLQETLDRFSAKLESIFISSGRRKVNLVTHSMGGLLVRCFLSLHGDIFEKYVQNWIAIAAPFQGAPGYISTSLLNGVSFVEGWEKNFFISKWSMHQLLIECPSIYELMGNLSFSWEDVPLLQMWRAKHDN-SGQIHTLLESYEADKAIAIMNEALLGNSILCDGIDIPLQFNLEILKWAKETRQILSNAKIPETVKFYNIYGINMDTPHTVCYGSEKEPIAGIKELLNAQPKYICVNGDGTVPAESAKADGFDAAARVAVHAEHRGIVRDRHVFRILKHWLKAGEPDPFYNPINDYVIIPTAFDLERQ-----LTLPNDEWEVITSDGSNAVS--GKVDLAPAIIDVLSRSLEGTGQQLQIADALQASSTMQAQMPVGVAISG
>CHILsemi
--MSILEEFVKSIELWLRITKKQQPLLNPNLDPVLLVPGIAGSILNAVDADGNKERVWVRLLGADCEFKKKLWSRFDPATGKTISLNEKIEIVVPEDRYGLHSIDVLDPDMIVGREFVYYYHDMIEEMIKWGYQEGKTLFGFGYDFRQSNRLQEILDRFSAKLESVFTLSGGRKLNLITHSMGGLLVRCFLSLHGDVFEKYVQNWIAIAAPFQGAPGYITTSLLNGVSFVEGWEKNFFISKWSMHQLLIECPSIYELMGSLNFNWEDIPLLQMWRERHDSSTGQIHALLESYGEHEAIAIMNEALLGNSISCDGKDVPLQFNLEILKWANETRKILSSAKLPLTVQFYNIYGINVDTPHTVCYGNEKEPIAGIKELLNAQPKYICVNGDGTVPAESAKADGFDAVARVAVHAEHRGIVCDRHVFRILKHWLKAGEPDPFYNPVNDYVIIPTEFDIERP-----RSPPKDEWEVVTADQTDVVAGDEA--LAPAIVSALSRSFEESEKQLQIANAQQVAATMHPQMPVGVAISG
>MASDpict
MKISKLEELMQSIELWLRIIKKQSPIVNPNLDPVLLVPGIAGSMLHAVDADGNRERVWVRIIGADSEFRKNLWSRFDPSTGKTVSIDEKIEVVVPEDRYGLYSIDVLDPDMIIGSECVYYYHDMIEEMIKWGYQEGKTLFGFGYDFRQSNRLQETLDRFSAKLEFIFNSSGGRKLNLVTHSMGGLLAKCFLSLHGDVFEKYIQNWIAIAAPFQGAPGYIRTSLLNGTSFVEGWEENFFISKLSMQHLLIECPSIYELMGSLSFSWEDIPLLQIWRERHDS-SGKIHALLESYEEDEVTTIMNEALLGNNVSCDGMKVPLPFNLEILKWANETRNIMSSSKIPGTVKFYNIYGINLETPHTICYGSEKAPIAELQELMSAQPKYICVSGDGTVPAESAKADGFDAAVRVGVHAEHRGIVGDPHVFRILKHWLKAGEPDPFYNPINDYVILPTAFDIEKRTEETKLTLVKDEWEVINSDASE--ADNETVDL-PAMVDALSSSFEGKEQQLQIAEV-QVSVAMESQVAVEVAISG
>PHRAlind
--MVRLEELMQSIEMWLRISKKLPPVVGPDLDPVLLVPGIAGSILHAVDDDGNYERVWVRILGADSEFRKKIWSRFDPETGKTISLDEKTKIVVPEDRYGLYAIDDLDPDMVVGCEGVYYYHDMIEEMIRWGYQEGKTLFGFGYDFRQSNRLQETLDMFSKKLESIFTLSGGRKLNLVTHSMGGLLVKCFLSLYGDVFEKYVQSWIAIAAPFQGAPGYINTSLLNGVSFVHGWEEKFFISKWSMQQLLIECPSIYELLGNSNFNWEDVPILQMWRERHDN-SGQVKALLESYQSSDAISIINEALLGNNVSCDGVQVPLPFNLEIFKWANKTQKILSSAKIPDTVKFYNIYGINVDTPHTVCYGSEKEPIPEIKDLMSAQPKYICVNGDGTVPAESAKADGFKALARVSVHSDHRGIVCDRHVFRILKHWLKAGDSDPFYNPINDYVVLPTAFDIERLLEENKHTLIKEDWEVITSDGSD--TNEETADL-PATMDTLCRTLDQTEQQQHISEA-QTSLTMHPQIPIGVAISG
>NEUWzoll
--MSLLEEFMRSIELWLRISKKQEPVVDPDLDPVLLVPGIAGSILHAVDDDGNNERVWVRILGADNEFKKKLWSRFDPSTGKTVSFDEKTKIIVPEDRFGLYAIDVLDPDMLIARESVSYYHDMIVEMINWGYQEGKTLFGFGYDFRQSNRLQETLEKFAAKLESVFTSSGGRKINLISHSMGGLLTKCFISLHADVFEKYVKNWIAIAAPFQGAPGYITTSLISGVSFVEGWEENFFISKWSMHQLLIECPSIYELMANPSFTWEDVPLLQLWRERQNY-SGQASALLESYEASDAIRIMNQALLGNKLSCDGMQVPLPFNLEILEWANDTHRFLSSAKIPDTVKFYNIYGINVDTPHSICYGSEQAPIAELEELLSAQPKYVCVNGDGTVPAESAKADGFKASARVAVHANHRGIVCDRHVFRILQNWLNAGEPDPFYNPINDYVILPTAFEIEKYSDEKQQEISNEEWELVSSDDND--ADKPVIDL-QAMVGSLSRSLEE-QQHLQIAEA-QVSVAMQPQVSLEVVISG
>OPHRsphe
--MSVLEELMKSIELWLRIAKKHQPLIDPNLDPVLLVPGIAGSILEAVDSDGKKERVWVRILGADSEFRKKLWSRFDPHTGKTVSFDEKIKIVVPEDRYGLYSIDVLDPDLIVGRECVYYYHDMIEEMIKWGYQEGKTLFGFGYDFRQSNRLQETLDRFSAKLESIFISSGRRKLNLVTHSMGGLLVRCFLSLHGDVFEKYVQSWIAIAAPFQGAPGYISTSLLNGVSFVEGWEKNFFISKWSMHQLLIECPSIYELMGSPNFSWEDIPFLQMWREKHDS-SGQIHVLLESYEADEAIAIMNEALLGNSIECDGLNIPLQFNLEILEWANETHKLLSSAKIPGTVKFYNIYGINIDTPHTVCYGSEKEPIDGIKELLNAQPKYICVNGDGTVPAESAKADGFDAVARVAVHAEHRGIVCDRHVFRILKHWLKAGEPDPFYNPINDYVIIPTAFDVEKQ-----LTPPKDEWEVLASDGSDAVSS-GKVDLAPAIIDALSRSLEGTEQQLQAAEALQVSSTMQVQMPVGVAISG
>CYMBmann
MKMSKLEELMQSIELWLRIVKKQQPLVNPNLDPVLLVPGIAGSMLHAVDADGNHERVWVRILGADYEFRKKLWSRFNPTTGKTISIDEKVEIVVPEDRYGLHSIDVLDPDMVIGSECTYYYHDMIEELLKWGYQEGKTLFGFGYDFRQSNRLQETLDRFSAKLESIFNLSGGRKLNLVTHSMGGLLAKCFLSLHGDVFEKYVQSWIAIAAPFQGAPGYITTSLLNGASFVEGWEGNFFISKLSMQHLLIECPSIYELMGNLSFSWEDIPLLQIWRERHNN-SGQVHALLESYEADEVTTIMNEALSGNTISCDGMKFPLPLNLEILKWANETQKIMSTAKIPGTVKFYNIYGINMDTPHTICYGSEKAPITELKELMPAQPKYICVNGDGTVPAESAKADGFDAVARVAVHAEHRQIVCDRHVFRILKHWLKAGEPDPFYNPINDYVILPTAFDIEKRTEETTLAAFKDEWEIITTD-----AGNETVDL-PAMVDALSRSLEETEQRLQIAEA-QVSLTMKSQVVVGVAISG
>LIMOabor
--MSKLEELMQSIELWLRIVTKQQPLVDPNLDPVLLVPGIAGSILHAVDADGNQERVWVRILGADHEFKKKLWSRFDPATGKTVSFDENTEIVVPEDRYGLYSIDVLDPDMKIGRECVYYYHDMIEEMLKWGYQEGKTLFGFGYDFRQSNRLQETLDRFSAKLEYIFTSSGGRKLNLVTHSMGGLLVRCFLCLYGDVFEKYVQNWIAIAAPFQGAPGYITTSLLNGVSFVEGWEENFFISKWSMHQLLIECPSIYELMGNLSFSWEDIPLLQIWRERHDS-SGQVHALLESYEADEAITIMNEALLGNNMSCDGMELPLPFNLEILKWANETHRISSNSKIPGNVKFYNIYGINIDTPHTVCYGSEKAPIAELKELMYAQPKYVCVNGDGTVPAESTKADGFDAVARVAVHAEHRGIVRDRHVFRILKHWLKAGEPDPFYNPTNDYVVLPTAFDIETRVKEIHPTALKDDWEVITSDGSE--ADNETVDL-PAMVDALSHS-EETE-QLQIAEA-QLSVTMHPQVAVEIAISG
>PAPHhirs
--MVMLEELMQSIELWLRISKKLPPVVEPDLDPVLLVPGIAGSILHAVDDDGNYERVWVRILGADDEFRKKVWSQFDPETGKTISLDEKTKIVVPEDRYGLYAIDDLDPDMIVGREGVYYFHDMIEEMIRWGYQEGKTLFGFGYDFRQSNRLQETLDMFSKKLESIFTLSGGRKLNLVTHSMGGLLVKCFLSLHGDVFEKYIQSWIAIAAPFQGAPGYINTSLLNGASFVEGWEEKFFISKWSMQQLLIECPSIYELLGNSSFHWEDVPLLQMWRERRDS-SGQVNTLLESYETSDAISIINEALLDNSVSCDGVQVPLPFNLEIFKWANKTHKILSSAKIPDAVKFYNIYGINVDTPHTVCYGSEKALIPEIKDLVSAQPKYICVNGDGTVPAESAKADGFNALARVAVHSTHRGIVCDHHVFRILKHWLKAGDSDPFYNPINDYVILPTAFDIERLLEEKKNTLIKEDWEVITSDGGD--ADDKTVDL-PVTMDTLSRTLDQTEQQLQIAEA-QASVTMHPQIPVGVAISG
>CYPRbard
--MAMLEELMQSIELWLRISKKQLPIVDPDLDPVLLVPGIAGSILHAVGDDGNHERVWVRVLGADGEFRKKLWSRFDPETGKTISLDEKIKIVVPDDRYGLYAIDDLDPDMIVGCEGVYYYHDMIEEMIRWGYQEGKTLFGFGYDFRQSNRLQETLDKFSKKLESIFTSSGGRKLNLVTHSMGGLLAKCFLSLHGDVFEKYVQSWIAIAAPFQGAPGYINTSLLNGVSFVEGWEENFFISKWSMQQLLIECPSIYELLGNSSFSWEDVPLLQIWRERCDN-SGQVNALLESYESADAISIINEALLGNNVSCDGMQTPSQFNLEILKWANKTRNFLSSAKIPDTVKFYNIYGINVDTPHTVCYGSEKAPIQEIKDLVSTQPRYVWVNGDGTVPAESAKADGFDALARVAVHATHRGIVCDRHVFRILKHWLKAGESDPFYNPINDYVILPTAFDIERLLEKKKHTLSKEEWEVITSDGSD--ADNETVDL-PAMMDALSRTLDETEQQLQITQA-QASVTMQPQMPVGVAISG
>GYMNodor
M-MSVLEEFMKSIELWLRIVKKQQPLFDPNLDPVLLVPGIAGSILNAVDSDGNKERVWVRILGADCEFRKKLWSRFDPATGKTVSLDEKIEIVVPEDRHGLHSIDVLDPDLIVGRECVYYYHDMIEEMIKWGYQEGKTLFGFGYDFRQSNRLQETLDRFSAKLESIFISSGRRKLNLVTHSMGGLLVRCFLSLHGDVFEKYVQSWIAIAAPFQGAPGYISTSLLNGVSFVEGWEKNFFISKWSMHQLLIECPSIYELMGSLSFSWEDIPLLQMWREKHDS-SGQVHALLESYEADKAIAIMNEALLGNSIVCDGLDIPLQFNLEILKWANETHKLLSSAKIPGTVKFYNIYGINIDTPHTVCYGSEKEPIAGIKELLNAQPKYICVNGDGTVPAESAKADGFDAVARVAVHAEHRGIVRDRHVFRILQHWLKAGEPDPFYNPINDYVIIPTAFDVERQ-----LTPPKDEWEVIASDGSDAVSS-GKFDLAPAIIDVLSRSLEGTEQQLQAAEALQASSTMQAQMPVGVAISG
>BORYspha
M-AVLLDELIKSIELLLRISKKELPRVNPDLDPVLLVPGIAGSILNTVDENGKEERVWVRILGADHEFRTKLWSRFDPSTGKTVSIDEKARIVVPEDRYGLYAIDVLDPNMIIGQDGVCYYHDMIEEMIRWGFEEGKTLFGFGYDFRQSNRLQETLDKFSAKLESSYTSSGGRKLNIVSHSMGGLLVKCFMYLHNDIFEKYVNTWIAIAAPFQGAPGYITTSLLNGVSFVDGWEQNFFISKWSMHQLLIECPSIYELMACPDFCWDNIPLLQLWREKSDG------PILESYELRDMISLMNEALLGNTVELDGEQIPLPFNLEILKWANKTREILSRAKLPSTVKFYNIYGTHYDTPHSVCYGSQKAPISDLKELLLIPPKYICVNGDGTVPSESAKADGLDAVARVGVPADHRGIVCDRHVFRIIKAWLKAGEPDPFYNPLNDYVILPTAFEIVKHHDQGMVTSLKEEWEVIAPDTYA--VDNESGDHPSAMVGALSVSHVGSDEQQSLAEA-QAAIVVHPPSAVSVSLGC
>APOSshen
--MSLLEEFMRSIELWLKFAKKQEPVVNPDLDPVLLVPGIAGSILHAVDDDGKRERVWVRILGADNEFRKKLWSRFDPSTGKTVSFDEKTKIVVPEDRFGLYAIDVLDPDMLIAREGVSYYHDMIVEMINWGYQEGKTLFGFGYDFRQSNRLQETLDKFAAKLELVFTSSGGRKINLVTHSMGGLLAKCFISLHADVFEKYVKNWIAIAAPFQGAPGYITTSLVSGVSFVEGWEENFFISKWSMHQLLIECPSIYELMANPSFTWEDVPLLQIWRGRQNN-SGQFNALLESYEASDAICIMNQALLGNKVSCDGIQVPLPFNLEVLKWANDTHKLLSSAKIPDTIKFYNIYGINVDTAHSVCYGSEQAPIAELEELLCAQPTFICVNGDGTVPAESAKADGLRAAARVAVHASHRGIVCDRHVFRILQSWLNAGEPDPFYNPINDYVILPTAFEIDKYSNEKQQDISKEEWELVSPDDND--ADKPAIDL-QSMVGALSRSLQEEQQQLHMAEA-QVSAAIQPHVSLEVAISG
>PAPHconc
--MVMLEELMQSIELWLRISKKLPPVVEPDLDPVLIVPGIAGSILHAVDDDGNYERVWVRILGADDEFRKKVWSQFDPETGKTISLDEKTKIVVPEDRYGLYAIDDLDPDMIVGREGVYYFHDMIEEMIRWGYQEGKTLFGFGYDFRQSNRFQETLDMFSEKLESIFTLSGGRKLNLVTHSMGGLLVKCFLSLHGDVFEKYIQSWIAIAAPFQGAPGYINTSLLNGVSFVEGWEEKFFISKWSMQQLLIECPSIYELLGNSSFHWEDVPLLQMWRERRDS-SGQVNTLLESYRTSDAISIINEALLDNSVSCDGIQVPLPFNLEIFKWANKTQKILSSAKIPDAVKFYNIYGINVDTPHTVCYGSEKAPIPEIKDLVSAQPKYICVNGDGTVPAESAKADGFNALARVAVHSDHRGIVCDRHVFRILKHWLKAGDSDPFYNPINDYVILPTAFDIERLLEEKKNTLIKEDWEVITSDGSD--ADDKTVDL-PVTVNTLSRTLDQTEQQMQIAEA-QASVTMHPQIPVGVAISG
>HAEMdisc
MKMSMLEELMQSIELWLRIVKKQQLLFDPNLDPVLLVPGIAGSILDAVDADGSKERVWVRILGADCEFRKKLWSRFDPATGKTVSINKKIEIVVPEDRYGLHSIDVLDPDLIVGRECVYYYHDMIEEMIKWGYQEGKTLFGFGYDFRQSNRLQETLDKFAVKLESIFTSSGGRKLNLVTHSMGGLLVRCFLSLHGDVFEKYVQNWIAIAAPFQGAPGYITTSLLNGVSFVEGWEKNFFISKWSMHQLLIECPSIYELMGSHSFSWEDIPLLQIWRERHDN-SGQIHALLESYEADAAIAIMNEALLGNSISCDGMEFPLQFNLEILEWANESRKILSSAKIPGTVQFYNIYGVNIDTPHTVCYGNEKDPIVGIKELKNAQPKYICVNGDGTVPAESAKADGFDAVARVAVHAEHRGIVRDRHVFRILKHWLKAGELDPFYNPINDYVIIPTAFDVEKR-----LTPPIEEWEVITFDENDAISSNEAGNLAPAILDSLSRSFEEAQQQLQIADARQVSMTMNAQMPV----TG
>ORCHital
M-MSVLEEFMKSIELWLRIAKKLQPLFDPNLDPVLPVPGIAGSILNAVDSDGNKERVWVRILGADGEFRKKLWSRFDPATGKTVSFNEKIEIVVPEDRYGLHSIDVLDPDLIVGRECVYYYHDMIEEMIKWGYQEGKTLFGFGYDFRQSNRLQETLDRFSAKLESIFISSGRRKLNLITHSMGGLLVRCFLSLHGDLFEKYVQSWIAIAAPFQGAPGYISTSLLNGVSFVEGWEKNFFISKWSMHQLLIECPSIYELMGSLSFSWEDIPRLQMWREKLDS-SGQIHASLESYEADKAIAIMNEALLGNSIVCEGLNIPLQFNLEVLKWANETHKLLSSAKLPGTVKFYNIYGINIDTPHTVCYGSEKEPITGIKELLNAQPKYICVNGDGTVPAESARADGFDAVARVAVHAEHRGIVRDRHVFRILQHWLNAGEPDPFYNPINDYVIIPTEFDAEKQ-----LTTPKDEWEVISSDGSDAVSS-GKVDLSPAIIDVLSRSLEGTEQQLQLAEALQVSSTMQA--P-------
>DENDchryso
MKMSKLEELMQAIELWLRIVKKQKPLVNPNLDPVLLVPGIAGSMLHAVDADGKHERVWVRILGAESEFRDKLWSRFDPATGKTISIDEKIEIVVPEDRYGLYSIDDLDPDMIIGSECVYYYHDMIEEMLKWGFQEGKTLFGFGYDFRQSNRLQETLDRFSAKLESIFNSSGGRKLNLVTHSMGGLLAKCFLSLHGDVFEKYVQNWIAIAAPFQGAPGYITTSLLNGASFVEGWEENFFISKLSMQHLLIECPSIYELMGSLSFSWEEIPLLQIWRERHDS-SGQVHALLESYEADEVTAIMNEALLGNNISCDGMKVPLPFNLEILKWANETRKILSNAKIPGTVKFYNIYGINIDTPHTVCYGSEKAPIAELQELMSSQAKYICVDGDGTVPTESAKADGFDAAIRVAVQADHRGIVCDRHVFRILKHWLKAGEPDPFYNPINDYVILPTAFDIEKRAEETKLTALKDEWEVIASDVSD--PDNEVVDL-PAMVDALSRSLEETEQLIHIAEA-HVSVTTKSQMVVGVAISG
>GOODpube
MKMSILEELMQSIELWLRIAKKQQPLFDPNLDPVLLVPGIAGSILNAVEADGIKERVWVRILGADCEFRKKLWSRFDPATGKTVSINEKIEIVVPEDRYGLHSIDVLDPDLIVGRECVYYYHDMIEEMIKWGYQEGKTLFGFGYDFRQSNRLQETLDKFAAKLESIFTSSGGRKLNLVTHSMGGLLVRCFLSLHGDVFERYVQNWIAIAAPFQGAPGYITTSLLNGVSFVEGWEKNFFISKWSMHQLLIECPSIYELMGSHSFRWEDIPLLQIWRERHDN-SGQIHALLESYEADEAIAIMNEALFGNCISCDGMEVPLQFNFEILKWANESRKILSSAKIPGTVQFYNIYGVNIDTPHTVCYGNEKKPIAGIKELMTAQPKYICVNGDGTVPAESAKADGFNAVARVAVHAEHRGIVRDRHVFRILKHWLKADELDPFYNPINDFVIIPTAFNVEKR-----LTPPKEEWEVITSDEGDAIADNEAGDLAPAIMDALSRSFEETQQQLQITEAHLVSVAKNAQISAGVSITG
>DENDnobi
MKISKLEELMQAIELWLRIVKKQTPLVNPNLDPVLLVPGIAGSILHAVDADGKQERVWVRILGAESEFRDKLWSRFDPATGKTISIDEKIDIVVPEDRYGLYSIDDLDPDMIIGSECVYYYHDMIEEMLKWGFQEGKTLFGFGYDFRQSNRLQETLDRFSAKLESIFNSSGGRKLNLVTHSMGGLLAKCFLSLHADVFEKYVQNWIAIAAPFQGAPGYITTSLLNGASFVEGWEENFFISKLSMQHLLIECPSIYELMGSLSFSWEEIPLLQIWRERHDS-SGQVHALLESYEADEVTAIMNEALLGNNISCDGMKVPLPFNLEILKWANETRKILSNAKIPGTVKFFNIYGTNIDTPHTVCYGSEKAPIAELQELMSAQAKYICVDGDGTVPTESAKADGFDAAIRVAVHADHRGIVCDRHVFRILKHWLKAGEPDPFYNPINDYVILPTAFDIEKRAEETNLTALKDEWEVIASDVTD--PVNETIDL-PAMVDALSRSLEETEQQIHVAES-QVSVTTKSQMVVGVAISG
>GOODfuma
MKMSMLEELMQSIELWLRIVKKQQPLFDPNLDPVLLVPGIAGSILNAVEADGIKERVWVRILGADCEFRKKLWSRFEPATGKTISINEKIEIVVPEDRFGLHSIDVLDPDLIAGRECVYYYHDMIEEMIKWGYQEGKTLFGFGYDFRQSNRLQETLDKFAAKLESIFTLSGGRKLNLVTHSMGGLLVRCFLSLHGDVFEKYVQNWIAIAAPFQGAPGYITTSLLNGVSFVEGWEKNFFISKWSMHQLLIECPSIYELMGSHSFSWEDIPLLQIWRERHEN-SGQSHALLESYEADEAIAIMNEALLGNSISCDGMEVPLQFNFEILKWANESRKILSNAKIPGTVQFYNIYGVNIDTPHTVRYGNEKEPIAGIKELMNAQPKYICVNGDGTVPAESAKADGFDAVARVAVHAEHRGIVRDRHVFRILKHWLKAGELDPFYNPINDFVIIPTAFDVEKR-----LTPPKEEWEVINSDESDAIAGNEAGDLAPAIMDALSRSFEETQQQLQIADARQVSVAMNAQMSTGVAITG
>LANAlana
M-AVMLDELIKSIEVLLRVAKKQQPAVNPDLDPVLLVPGIAGSILNAVDEDGREERVWVRILGADHEFRTKLWSRFDPSTGKTVSMDEKTRIVVPEERDGLYAIDVLDPDMIIGQEGVFYFHDMIEQMIRWGFQEGKTLFGFGYDFRQSNRLQETLDKFSAKLESAYTSSGGKKLNIITHSMGGLLVKCFMCLHSDIFEKYVKTWIAIAAPFRGAPGYIATSLLNGVSFVDGWEQNFFISKWSMHQLLIECPSIYELMACPDFCWDAAPVLELWRGRNDG-CGNCSTLLESYELSDIISLMNEALSSNKIEVDGEQIPLPFNLEILKWAKETREILSRAKVPESVKFYNIYGINLDTAHSLCYGSQEAPISDLKEVLSILPKYICVSGDGTVPAESAKADGLNAVARVGVVADHRGIVCDRHVFRILKHWLKAGEPDPFYNPLNDYVILPTAFEIEKYSEQGKVTTVNEEWEVISPETDA--FDEESADH-PAIVGALSVSCMGKEQE-PLAEV-QTSIVVGPQNAVSVTMGG
>ERYCcris
MKMSKLEELMQSIELWLRIVKKQQPLVNPNLDPVLLVPGIAGSMLHAVDADGNHERVWVRILGADCEFRKNLWSRFDPATGKTVSIDEKIEVVVPEDRYGLYSIDVLDPDMIIGSECTYYYHDMIEEMLKWGYQEGKTLFGFGYDFRQSNRLQETLDRFSAKLESIFNSSGGRKLNLVTHSMGGLLAKCFLSLRGDVFEKYVQSWIAIAAPFQGAPGYITTSLLNGASFVEGWEENFFISKLSMQHLLIECPSIYELMGNLSFSWEDVPLLQIWRERNNS-AGQVHALLESYEADDVTIIMNAALSGNTVSFDGMKFPLPFNFEILKWANETRKIMSSAKIPRTVKFYNIYGINMDTPHSICYGSEKAPIAELKELMSAQAKYICVSGDGTVPAESAKADGFDAVARVAVHAEHRGIIGDRHVFRILKHWLKAGEPDPFYNPINDYVILPTAFNIEKRTEETTHTSLKDEWEIINTKGSD--ADNEKVDL-PAMVDPSSSSFDETDQRLQLAEA-QASLTMKSQVVVEVAISG
>CALAcreb
--MLILEEFMKSIELWLRIVKKQKPLLNPNLDPVLLVPGIAGSILNAVDADGTKERVWVRLLGADSEFRKKLWSQFDPATGKTVSFNEKIEIVVPEDRYGLHSIDVLDPDMIVGREFVYYYHDMIEEMIKWGYQEGKTLFGFGYDFRQSNRLQETLDRFSAKLESIFTLSGGRKLNLVTHSMGGLLVRCFLSLHGDVFEKYVQSWIAIASPFQGAPGYITTSLLNGVSFVDGWEKNFFISKWSMHQLLIECPSIYELMGNPSFNWEDIPLLQMWRERHDS-TGQIHLLLESYDADEAISIMNEALLGNSISCDGINIPLQFNLEILKWANETRKILASAKIPDTVQFYNIYGINIDTPHTVCYGNEKEPIEGIKGLLNAQPKYICVNGDGTVPAESAKADGFDAVARVAVHADHRGIVRDRHVFRILKHWLKAGEPDPFYNPINDYVIIPTAFDIERP-----LTTSEDKWEVISSDRSNTVVVDEPVDLGPAIVNALSRSFEETEHQLQIADARQASAAMHSQVSVGVAISG
>THELangu
--MLILEEFIKSIELWLKIAKKQQPLFNPNLDPVLLVPGIAGSILNAVDADGNKERVWVRLLGADWEFRKKLWSRFDPATGRTVSLNEKIEIVVPEDRYGLHSIDCLDPDMIVGREFVYYYHDMIEEMIKWGYQEGKTLFGFGYDFRQSNRLQEILDRFSAKLESAFTLSGGKKLNLITHSMGGLLVRCFLSLHADVFEKYVQNWIAIAAPFQGAPGYITTSLLNGVSFVDGWEKNFFISKWSMHQLLIECPSIYELMGNPSFNWEDIPLLQMWRKRHDSGTGQIHPLLESYGPDEAIAIMNEALLGNSISCDGMDIPLEFNVEILKWANETRKILSSAKIPLTVQFYNIYGINVDTPHTVCYGNEKEPIAGMKDLLNAQPKYICVNGDGTVPAESAKADGFDAVARVAVHADHRGIVCDRHVFRILKHWLKAGEPDPFYNPINDYVIIPTAFDVERP-----LTPPKDEWEVITSDHSDVIAGDEAVDLSPAIVSALSRSFEESEKQLQIADAHQVSAAMHPQMPFGVAISG
>PTERcurt
--MSMLEELMQSIELWLRIVKKQQPLFDPNLDPVLLVPGVAGSILNAVHADGNKERVWVRILGADCEFRKKLWSRFDPTTGKTVSFNENIEIVVPEDRFGLYSIDVLDPDLIVGRECVYYYHDMIEEMIKWGYQEGKTLFGFGYDFRQSNRLQETLDRFSAKLESIFTSSGGKKINLVTHSMGGLLVRCFLSLHGDVFEKYVQNWIAIAAPFQGAPGYITTSLLNGVSFVEGWEKNFFISKWSMHQLLIECPSIYELMGSHTFSWEDIPLLQMWRERHDS-SGQIHALLESYEADTAISVINEALLGNYISCDGIEVSLQFNLEILKWANESRKILSKAKIPETVQFYNIYGINIDTPHTVCYGNEKEPIAGTKELLNAQPKYICVNGDGTVPAESAKADGFDAVARVAVHAEHRGIVRDRHVFRILKHWLKAGEPDPFYNPINDFVIIPTAFDVEKK-----LTPPKNEWEVIPSDVSDAIAGDEAADLAPAIMDALSRSFEETEQQLQMAEARQVSMTMNAQMPVGVAITG
>DIURorie
--MLTLEEFMKSIELWLRIVKKQQPILNPNLDPVLLVPGIAGSILNAVDADGNKERVWVRLLGADGEFRKKLWSRFDPATGKTVSFNEKIEIVVPEDRYGLHSIDVLDPDMIVGREFVYYFHDMIEELIKWGYEEGKTLFGFGYDFRQSNRLQETLDSFSAKLESIFTSSGCRKLNLVTHSMGGLLVRCFLSLHGDVFEKYVQSWIAIATPFQGAPGYITTSLLNGASFVEGWEKNFFISKWTMHQLLIECPSIYELMGSLSFNWEDTPRLQVWRKRHDS-NGQSGALLESYEADEAIAIMNEALMGNSISCDGINVPLQFNLEILKWANVTRKLLASAKIPETVKFYNIYGINVETPHTVCYGNEKEPIVGIKELLNAQPKYICVNGDGTVPAESAKADGLDAVARVAVHAEHRGIVGDRHVFRILKHWLKAGEPDPFYNPVNDYVIIPTAFDIERP-----LALPKDEWEVINPVQTDVVASDAADDLSPAITNALSRSFEETEKQLQIANARQASVTMPSQMPVGVAISG
>NEUWmali
--MSLLEEFMRSIELWLRIAKKQEPVVDPDLDPVLLVPGIAGSMLHAVDDDGKHERVWVRILGADNEFKKKLWSRFDPSTGKTVSFDEKTKIIVPEDRFGLYAIDVLDPDMLIAREGVSYYHDMIVEMINWGYQEGKTLFGFGYDFRQSNRLQEILEKFAAKLESVFTSSGGRKINLISHSMGGLLTKCFISLHADVFEKYVKNWIAIAAPFQGAPGYITTSLISGVSFVEGWEENFFISKWSMHQLLIECPSIYELMANPSFTWEDVPLLQIWRERQNN-SGQASALLESYEASDAIHIMNQALLGNKLSCDGVQVPLPFNLEILEWANETHRLLSSAKIPDIVKFYNIYGINVDTPHSVCYGSEQAPITELEGLLSVQPKYACVNGDGTIPAESAKADGFKASARVAVHANHRGIVCDRHVFRILQNWLNAGEPDPFYNPINDYVILPTAFEIEKYSEEKQQEISNEEWELVSSDDND--ADKLVIDL-QAMVGSLSRSLEE-QQHLQIAEA-QVSVAMQPQVSLEVVISG
>PHALmode
MKISKLEELMQSIELWLRIVKKQQPLVNPNLDPVLLVPGIAGSMLHAVDADGNNERVWVRIFGADSEFRKKLWSRFDPATGKTVSIDDKIEIVVPEDRYGLYSIDVLDPDMIIGSECTYYYHDMIEEMLKWGYQEGKTLFGFGYDFRQSNRLQETLDRFSAKLESIFTSSGGRKLNLVTHSMGGLLAKCFLSLHGDVFEKYVQNWIAIAAPFQGAPGYITTSFLNGASFVQGWEENFFISKLSMQHLLIECPSIYELMGCGSFSWEDVPLLQIWRRRHDS-SGLVHALLESYEADEVTTIINEALLSNNVSCDGIKFPLPFNLEILKWANETRKIMSSAKIPETVNFYNIYGINIDTPHTLCYGSEKAPIAELKELMSVQPKHICVNGDGTVPTESAKADGFDASIRVAVNAEHRGIVCDHHVFRILKHWLKAGEPDPFYNPMNDYVILPTAFDIERRSEETKCATLKDEWEVVNSDASD--ADNEAVDL-PTMVDALSRSFEVTKQQLQKAEA-QVSVTMKPQMVVGVAISG
>EPIPpurp
MKKSKLEELMQSIELWLRIVSKQQPLVDPNLDPVLLVPGIAGSILHAVDADGNQERVWVRILGADREFKKKLWSRFDPVTGKTVSFDENTKIVVPEDRYGLYSIDVLDPDMKIGCESVYYYHDMIEEMLKWGYQEGKTLFGFGYDFRQSNRLQETLNRFSAKLEYIFTSSGGKKLNLVTHSMGGLLVRCFLCLYGDVFEKYVQNWIAIAAPFQGAPGYITASLLNGMSFVEGWEENFFISKWSMHQLLIECPSIYELMGNLGFSWEDIPLLQIWRERHDS-SGQVHTLLESYEADEAITIMNEALLGNNISCDGMEVPLPFNLEILKWANETHRISSSAKIPGKVKFYNIYGINIDTPHTLCYGSEKAPIAELKELMHAQPKYVCVNGDGTVPAESTKADGFDAVARVAVHAEHRGIVRDRHVFRILKHWLNAGEPDPFYNPVNDYVVLPTAFDIERRVAEIQHTVLKDEWEIVASDGSD--AENETVDL-PAMVDALSHSFQETEEQNQIAEA-QLSVTIHPQVPVEVAISG
>CHILtrap
--MSILEEFVKSIELWLRITKKQQPLLNPNLDPVLLVPGIAGSILNSVDADGNKERVWVRLLGADCEFKKKLWSRFDPATGKTVSLNEKIEIVVPEDRYGLHSIDVLDPDMIVGREFVYYYHDMIEEMIKWGYQEGKTLFGFGYDFRQSNRLQEILDRFSAKLESVFTLSGGRKLNLITHSMGGLLVRCFLSLHGDVFEKYVQNWIAIAAPFQGAPGYITTSLLNGVSFVEGWEKNFFISKWSMHQLLIECPSIYELMGSLNFNWEDIPLLQMWRERQDSSTGQIHALLESYGEHEAIAIMNEALLGNSISCDGKDVPLQFNLEILKWANETRKILSSAKLPLTVQFYNIYGINVDTPHTVCYGNEKEPIAGIKELLNAQPKYICVNGDGTVPAESAKADGFDAVARVAVHAEHRGIVCDRHVFRILKHWLKAGEPDPFYNPVNDYVIIPTEFEIERP-----RSPPKDEWEVVAADQTVVVAGDEA--LAPAIVSALSRSFEESEKQLHIANAQQVAATMHPQMPVGVAISG
>OPHRgarg
--MSVLEELMKSIELWLRIAKKHQPLIDPNLDPVLLVPGIAGSILEAVDSDGKKERVWVRILGADSEFRKKLWSRFDPHTGKTISFDEKIKIVVPEDRYGLYSIDVLDPDLIVGRECAYYYHDMIEEMIKWGYQEGKTLFGFGYDFRQSNRLQETLDRFSAKLESIFISSGRRKLNLVTHSMGGLLVRCFLSLHGDVFEKYVQSWIAIAAPFQGAPGYISTSLLNGVSFVEGWEKNFFISKWSMHQLLIECPSIYELMGSPNFSWEDIPFLQMWREKHDS-SGQIHVLLESYEADEAIAIMNEALLGNSIECDGLNIPLQFNLEILEWANETHKLLSSAKIPGTVKFYNIYGINIDTPHTVCYGSEKEPIDGIKELLNAQPKYICVNGDGTVPAESAKADGFDAVARVAVHAEHRGIVCDRHVFRILKHWLKAGEPDPFYNPINDYVIIPTAFDVEKQ-----LTPPKDEWEVLASDGSDAVSS-GKVDLAPAIIDALSRSLEGTEQQLQAAEALQVSSTMQVQMPVGVAISG
>LECAnigr
--MLILEELVQSIELWLKISKKQVPLVDPDLDPVLLVPGIAGSMLHAVDADGNQERVWVRILGADGEFRKKLWSRFDPATGKTISFDEKTEIIVPEDRYGLYAIDALDPDMMIGCEVVSYYHDMIEEMIKWGYQEGKTLFGFGYDFRQSNRLQETLDRFSAKLESIYTSSGGRKLNLITHSMGGLLVKCFLGLHGDVFDKYVKNWIAIGAPFQGAPGYITTSLLNGISFVEGWEERFFISKWSMHQLLVECPSIYELMGNPSFSWEDIPLLQMWRERPGS-SAQVNALLESYEAADAISVIKEALLGNSVVCDGKQIPLPFNLEILKWANETHKLLSSAKIPNNVKFYNIYGINIETPHTVCYGTENAPLSDIKGLINSQPKYICVNGDGTVPAESAKADGLDAVARVAVHADHRGIVCDRHVFRIVKHWLNAGEPDPFYNPINDYVILPTA-----SMKEK-WETSFSEWEVVYSDRSD--GDDEKVDI-PAMVNALSRSMEEAEQH-------QASMRVCPQMHASVPISG
>SELEaequ
--MAMLEELMQSIELWLRVSKKEPPVVDPDLDPVLLVPGIAGSILHAVGDDGNQERVWVRILGADGEFRKKLWSRFDPETGKTISLDEKIKIVVPEDRYGLYAIDDLDPDMIVGCEGVYYFHDMIEEMIRWGYQEGKTLFGFGYDFRQSNRLQETLDKFSKKLESIFTLSGGRKLYLVTHSMGGLLAKCFLSLHGDVFEKYVQSWIAIAAPFQGAPGYINTSLLNGVSFVEGWEENFFISKWSMQQLLIECPSIYELLGNSSFSWEDVPLLQMWRERCDN-SGQVNALLESYESADAISIINEALLGNNVSCDGVQTPLPFNLEILKWANTTRKIISSAKIPDTVKFYNIYGINVDTPHTVCYGSEKAPIPEIKDLMSAQPKYICVNGDGTVPAESAKADGFDALARVAVHAGHRGIVCDCHVFRILKHWLKAGESDPFYNPINDYVILPTAFDIEKLLEENKHTLSKEEWEVITSDGSD--ADDETVGL-PVMMDALSRTLDETEQQLHIAET-QASVTMHPQMPVGVAISG
>MICRparv
--MSILEEFMKSVELWLRIVKKQQPILNPNLDPVLLVPGIAGSILNAVEADGNKERVWVRLLGADCEFRKKLWSRFDPATGKTVSFNEKIEIVVPEDRYGLHAIDVLDPDMIVGREFVSYYHDMIEEMIKWGYQEGKTLFGFGYDFRQSNRLQETLDRFSAKLESIFSSSGGRKINLVTHSMGGLLVRCFLSLHGDIFEKYVQNWIAIAAPFQGAPGYITTSLLNGVSFVEGWEKNFFISKWSMHQLLIECPSIYELMGSLSFGWKDVPLLQMWRKRHNS-SGEIHALLESYEPDEAIAIMNEALLGNSISCDDVDVPLQFNFEILKWANETRKILSCAKIPKTVQFYNIYGINVDTPHTVCYGNEKEPIEGINELLNAQPKYICVNGDGTVPAESAKADGFDAVARVGVHAEHRGIVCDRHVFRILKHWLKAGEPDPFYNPINDYVIIPTAFDIER----------KDEWEVVPSDHSDDVAGDEAVDLAPSIVNSLSRSFEETEKQLHMADAHQVSVTMHSAMPVGVTISG
>SERAvome
--MSVLEELMKSIELWLRIAKKQKPYFDPNLDPVLLVPGIAGSILNAVDSDGNKERVWVRILGADCEFRKKLWSRFDPATGKTVSFDEKVKIVVPEDRHGLHSIDVLDPDLIVGRECVYYYHDMIEEMIKWGYQEGKTLFGFGYDFRQSNRLQETLDRFSAKLESIFISSGRRKVNLVTHSMGGLLVRCFLSLHGDVFEKYVQSWIAIAAPFQGAPGYISTSLLNGVSFVEGWEKNFFISKWSMHQLLIECPSIYELMGSLSFSWEDIPLLQMWREKYDS-SGQTHVLLESYEADEAIAIMNEALLGNSIECDGLDIPLQFNLEILKWANETHKLLLSAKIPGTVKFYNIYGINMDTPHTVCYGSEKEPIAGIKELLNAQPKYICVNGDGTVPAESAKADGFDAVARVAVHAEHRGIVRDRHVFRILQHWLKAGEPDPFYNPINDYVIIPTAFDVERQ-----LSPPKDEWEVIASDGGDDVLS-GKVDLAPTIIDVLSRSFEGTEQQLQAAEALQVSSTMQVQMPVGVAISG
>GASTelat
--MSKLEDFMESIRLWLRIVKKQKPIVNPNLDPVLLVPGIGGSILHAVDGDGNHERVWVRILGADSEFRKKLWSRFDPATGKTVSFDEKIEIVVPEDRYGLYSIDVLDPDMVIGGDCVFYYHDMIEEMLKCGYQEGKTLFGFGYDFRQSNRLQETLDRFSAKLESIFSSSGGRKLNLVTHSMGGLLARCFLSLHGDVFEKYVQNWISIAAPFQGAPGYITTSLLNGISFVEGWEENFFISKWSMHQLLIECPSIYELMGSYNFCWEDTPVLQIWRKRYDN-SGQAHTLLESYEADDVTIIMNEALSGNSISCDGMEFPLPFNLDNLMWANETRKIISSAKIPETIKFFNIYGINLDTPHTLCYGSPKAPIVELKELMSTQPKYICVNGDGTVPVESAKADGFDAVARVAVHAEHRGIVRDRHVFRILKHWLKAGEPDPFYNPINDYVILPNTLDVMEKSQMMKLTAIKDDWELISSEEEA--A-----------------ATVQQQQQLQMAEA-QV-----SQISVGVAVIG
>CYPRflav
--MSMLEELMQSIELWLRFSKKQPPVVDPDLDPVLLVPGIAGSILHAVGDDGNHERVWVRVLGADGEFRKKLWSRFDPEIGKTISLDEKIKIVVPDDRYGLYAIDDLDPDMIVGCEGVYYYHDMIEEMIRWGYQEGKTLFGFGYDFRQSNRLQETLDKFSKKLESIFTLSGGRKLNLVTHSMGGLLAKCFLSLHGDLFEKYVQSWIAIAAPFQGAPGYINTSLLNGVSFVEGWEENFFISKWSMQQLLIECPSIYELLGNSSFSWEDVPLLQMWRERCDN-SGQVNALLESYESADAISIINEALLGNNVSCDGMQTPLQFNLEILKWANKTQIFLSSAKIPDTVEFYNIYGINVDTPHTVCYGSEKTPIPEIKDLLSAQPKYICVNGDGTVPAESAKADEFDALARVAVHATHRGIVCDRHVFRILKHWLKAGESDPFYNPINDYVILPTAFDIERLLEENKHTLSK-EWEVITSDGSD--ADNETVNL-PAMMDALSRTLDETEQQLQITEV-QASVTMQPQMPVGVAISG
>CALAtsoo
MNMSKLEELMQSIELWFRIIKKQQPLVNPNLDPVLLIPGIAGSMLHAVDADGNHEKVWVRILGADSEFREKLWSRFNPVTGKTVSNDEKIEIIVPEDRYGLYSIDVLDPDMIIGSECVYYYHDMIEEMLKWGYQEGKTLFGFGYDFRQSNRLQETLDRFSAKLESIFNSSGGRRLNLVTHSMGGLLAKSFLSLHGDVFEKYVQNWIAIAAPFQGAPGYITTSLLNGASFVEGWEENFFISKLSMQHLLIECPSIYELMGNLSFGWKDIPLLQIWRERHDS-SDQVLVLLESYEADEVTTIMNEALSGNNISCDGLKIPLPFNHEILKWANETRKILSSAKIPGTVKFYNIYGITIDTPHTICYGSEKAPIAELKELLSAQPKYISVNGDGTVPTESAKADGFDAAARVAVHADHRGIVCDRHVFRILKHWLKAGEPDPCYNPINDYVILPTAFDIEKQTEEMKLSSLKDEWEVINSDVSD--ADNETLDF-PVMVDALSRSLEETEQQLQIAET-QVSVTMTSQM-VGVTISG
>EPIPhell
MKKSKLEELMQSIELWLRIVSKQQPLVDPNLDPVLLVPGIAGSILHAVDADGNQERVWVRILGADREFKKKLWSRFDPATGKTVSFDENTKIVVPEDRYGLYSIDVLDPDMKIGCESVYYYHDMIEEMLKWGYQEGKTLFGFGYDFRQSNRLQETLNRFSAKLEYIFTSSGGKKLNLVTHSMGGLLVRCFLCLYGDVFEKYVQNWIAIAAPFQGAPGYITASLLNGMSFVEGWEENFFISKWSMHQLLIECPSIYELMGNLGFSWEDIPLLQIWRERHDS-SGQVHTLLESYEADEAITIMNEALLGNNISCDGMEVPLPFNLEILKWANETHRISSSAKIPGKVKFYNIYGINIDTPHTLCYGSEKAPIAELKELMHAQPKYVCVNGDGTVPAESTKADGFDAVARVAVHAEHRGIVRDRHVFRILKHWLNAGEPDPFYNPVNDYVVLP-----------------------------------------------------------------------------------
>ANOEemei
MKMSMLEELMQSIELWLRIVKKQQLLFDPNLDPVLLVPGIAGSILDAVDADGSKERVWVRILGADCEFRKKLWSRFDSATGKTVSINEKIKIVVPEDRYGLHSIDVLDPDLIVGRECVYYYHDMIEEMIKWGYQEGKTLFGFGYDFRQSNRLQETLDKFAVKLESIFTSSGGRRINLVTHSMGGLLVRCFLSLHGDVFEKYVQNWIAIAAPFQGAPGYITTSLLNGVSFVEGWEKNFFISKWSMHQLLIECPSIYELMGSHSFSWEDIPLLQIWRERHDN-SGQIHALLESYEADAAIAIMNEALLGNSISCDGMEVPLQFNLEILEWANESRKILSSAKIPGTVQFYNIYGVNIDTPHTVCYGNEKDPIVGIKELMNAQPKYICVNGDGTVPAESAKADGFDAVARVAVHAEHRGIVRDRHVFRILKHWLKAGELDPFYNPINDFVIIPTAFDVEKR-----LTPPIEEWEVLTLNERDAISSDGAGNLAPAILGTLSRSFEEAQQQLQIADARQVSITMNAQTPV----TG
>PHAIflav
MNMSKLEELMQSIELWLRIIKKQQPLINPNLDPVLLVPGIAGSMLHAVDADGNHERVWVRILGADSEFREKLWSRFNPVTGKTVSIDEKIEIVVPEDRYGLYSIDVLDPDMIIGSECVYYYHDMIEEMLKWGYQEGKTLFGFGYDFRQSNRLQETLDSFSAKLESIFNSSGGRRLNLVTHSMGGLLAKCFLSLHGDVFEKYVQNWIAIAAPFQGAPGYITTSLLNGASFVEGWEENFFISKLSMQHLLIECPSIYELMGNLSFGWKDIPLLQIWRERHDS-SDQVHALLESYEADEVTTIMNEALSGNNISCDGLKIPLPFNHEILKWANETRKILSSAKIPGTVKFYNIYGINIDTPHTIRYGSEKAPIAELKELMSAQPKYICVNGDGTVPTESAKADGFDAAARVAVHADHRGIVCDRHVFRILKHWLKAGEPDPCYNPINDYVILPTAFDIEKQTEETKLSSLKDEWEVINSDVSD--ADNETLDF-PAMVDALSRSLEETEQQLQIAEA-QVSVTMTSQM-VGVAISG
>CALAplic
--MLILEEFMKSIELWLRIVKKQKPLLNPNLDPVLLVPGIAGSILSAVDADGNKERVWVRLLGADSEFRKKLWSQFDPATGKTVSFNEKIEIVVPEDRYGLHSIDVLDPDMIVGREFVYYYHDMIEEMIKWGYQEGKTLFGFGYDFRQSNRLQETLDRFSAKLESIFTLSGGRKLNLVTHSMGGLLVRCFLSLHGDVFEKYVQSWIAIASPFQGAPGYITTSLLNGVSFVDGWEKNFFISKWSMHQLLIECPSIYELMGNPSFNWEDIPLLQMWRERHDS-TGQIHLLLESYDADEAISIMNEALLGNSISCDGINIPLQFNLEILKWANETRKILASAKIPDTVQFYNIYGINIDTPHTVCYGNEKEPIEGIKGLLNAQPKYICVNGDGTVPAESAKADGFDAVARVAVHADHRGIVRDRHVFRILKHWLKAGEPDPFYNPINDYVIIPTAFDIERP-----LTTSEDKWEVISSDRSNTVVVDEPVDLGPAIVNALSRSFEETEHQLQIADARQASAAMHSQVSVGVAISG
