# Supplementary material for: Orchid Phylotranscriptomics: The Prospects of Repurposing Multi-Tissue Transcriptomes for Phylogenetic Analysis and Beyond
Source: Front Plant Sci. 2022 May 27;13:910362. doi: 10.3389/fpls.2022.910362 (PMC9196242; doi:10.3389/fpls.2022.910362)
Supplement: Supplementary file 4 [file Data_Sheet_3.zip › ortho_MSA/r1/OG0009482.fa]

>ANOEemei
--------------------------------MAMSI-----PHLSLLFS-----------------LSRSFTLAKIP-NFRT--LTI-NRSRSRRRRLSIF-NRRL-------HFPAISSVLPQLDLTEDNIKQVLFDAKSE--------------------LAQIFDVSVGIT------------------------GEVHLAELD-----GPFVKLKLQGRF--WHTRAMVLARLANYLKNRIPE----------------IMEVDIEDEEQLDDSPE--------------------NF------
>ANOEroxb
--------------------------------MAMSI-----PHLSLLFS-----------------LSRSSTLTKIP-KFRT--LTI-NRSRSRRRRLSIF-NRRL-------HFPAISSVLPQLDLTEDNIKQVLIDAKSE--------------------LAQIFDVSVGIT------------------------GEVHLAELD-----GPFVKLKLQGRF--WHTRAMVLARLANYLKNRIPE----------------FMEVDIEDEEQLDDSPE--------------------NF------
>APOSodor
--------------------------------MAIGI-----SLFTLQCT-----------------SLSSSSLAKFP-CFQT--LTP-IQ-HLCCRRSRSL-CRRL-------HLSAISVALPQLDLMEDNVKQVLVEARSEAR-----------------NFAQIFDSSVGIT------------------------GEVYLAELD-----GPFVKLRLQGRF--WHQRTTVLARHANYMKNQIPE----------------ILEVEIEDEKQLDDSPE--------------------NF------
>APOSshen
--------------------------------MAIRI-----SLFTLQCT-----------------SLSSSSLAKFP-CFQT--LTP-IR-HLCCRRSRSL-CRRL-------HLPAISAALPQLDLTEDNVKQVLVEARSE--------------------FAQIFDSSVGIT------------------------GEVYLAELD-----GPFVKLRLQDWF--WHQRTTVLARLANYMKNQISK----------------ILEVEIEDEKQLDDSPE--------------------NF------
>BLETstri
--------------------------------MALRI-----S-----HS-----------------LGYPASLAKIP-TVQT--LTL-NRIHFRCRRLNSF-RRRL-------HFPAISAALPHLDLTEDNVKQVLIDAKSE--------------------FAQIFDASVGIT------------------------GEVQLAELD-----GPFVKLRLQGRF--WHKRETVLARLANYLKNRIPE----------------VLEVDIEDDKQLDDSSE--------------------NF------
>BORYspha
--------------------------------MALQI--QLSTFPLFSSS-----------------PCFPINLAKIR-SSQT--LTL-RNRTFGSRRLKTL-PPKS-------RYQTISAALPSLDLTEDNVRQVLVDARAE--------------------FPQIFDTSVGMT------------------------GEVDLAELD-----GPFVKLRLKGRF--WHKRVTVVARLSNYLKIRIPE----------------ILEVDIEDEKQLDDSPE--------------------NF------
>CALAcreb
--------------------------------MALSV-----IYSISPYS-----------------PCSSVFQAKVL-PFAT--LTL-TRLHHRRRKLSSF-RRRS-------QIPAISAVLPQLDLTEDNVKQVLIDAKSE--------------------FAQIFDSSVGIT------------------------GEVHLAELD-----GPFVKLRLKGRF--WHTRAMVLARLANYLKNRIPE----------------VMEVDVEDDEQLDDSPE--------------------NF------
>CALAplic
--------------------------------MALSV-----IYSIPPYS-----------------PCSYVFQAKVL-PFAT--LTL-NRLHHRRRKLSSF-RRRS-------QIPAISAVLPQLDLTEDNVKQVLIDAKSE--------------------FAQIFDASVGIT------------------------GEVHLAELD-----GPFVKLRLKGRF--WHTRAMVLARLANYLKNRIPE----------------VMEVDVEDDEQLDDSPEYLMICTISNVYISIYMHFHDNFIIVG--
>CALAsini
--------------------------------MPLLT-----SHSVPHYS-----------------LSYPTFLAKTP-NFQT--LTL-NRIHLRCRRLSLF-RRRL-------HFPSISATLPHLDLTEDNVKQVLIDAKSE--------------------FAQIFDASVGIT------------------------GEVQLAELD-----GPFVKLRFQGRF--WHKRETVLARLANYLKNRIPE----------------VLEVNIEDDTQLDDSSE--------------------NF------
>CALAtsoo
--------------------------------MALLT-----SHSVPQYS-----------------LSYPAFLAKTP-NFQT--LTL-NRIHLRCRRLSLF-RRRL-------HFPSISATLPHLDLTEDNVKQVLIDAKSE--------------------FAQIFDASVGIT------------------------GEVQLAELD-----GPFVKLRFHGRF--WHKRETVLARLANYLKNRIPE----------------VLEVNIEDDKQLDDSSE--------------------NF------
>CALEmajo
--------------------------------MALRI-----PYSVPCRP-----------------PSSDVFQPKVP-TFTT--LTL-DRAQLRCRRLTLF-YRRP-------HFPVVSAVLPQLDLTEDNVKKVLIDAKTE--------------------FAQIFDASVGIT------------------------GEVHLAELD-----GPFVKLRLRGRF--WHTRAMVLARLANYLKNRIPE----------------VMEVDIEEDEQLDDSPE--------------------NF------
>CEPHdama
--------------------------------MALRA-----SRSLPPYT-----------------LSSRASLGKIH-TFRT--LTL-TRIHLRCRRLSSF-RRHL-------HFPAISAVLPQLDLTEDNVKQVLIDAKSE--------------------FAQIFDASVGIT------------------------GEVQLAELD-----GPFVKLRLQGRF--WHKRATVLARLDNYLRNRIPE----------------VLEVDVEDEKQLDDSPA--------------------NF------
>CHILsemi
--------------------------------MALRI-----PYSMPCRH-----------------PRSDVTQAKVP-TFST--LTP-VRVQLRCRRLSLF-YRRS-------HFPVISAVLPQLDLTEDNVKQVLIDAKTE--------------------LAQIFDASVGIT------------------------GEVHLAELD-----GPFVKLRLQGRF--WHTRAMVLARLANYLKNRIPE----------------VMEVDIEDDEQLDDSPE--------------------NF------
>CHILtrap
MIKKEE------DRA------ESCARKDLNQKMALRI-----PYPMPCRH-----------------PNSDVTQAKVP-SFAT--LTP-HRVHLRSRRLSLF-YRRS-------HFPAISAVLPQLDLSEDNVKQVLIDAKTE--------------------LAQIFDASVGIT------------------------GEVHLAELD-----GPFVKLRLQGRF--WHTRAMVLARLANYLKNRIPE----------------VMEVDIEDDEQLDDSPE--------------------NF------
>CORYacti
--------------------------------MAICI-----PYSIAPCS-----------------PSFNVIQAKVP-TFAT--LTL-YRNNHRCRRLSLF-YRCS-------HIPAISAVLPPLDLTEDNVKQVLIDAKSE--------------------LAQIFDASVGIT------------------------GEVHLVELD-----GPFVKLRLQGRF--WHTRAMVLARLANYLKNRIPE----------------VMEVDIEDSEQLDDSPE--------------------NF------
>CRYPlept
--------------------------------MASRI-----TYSLIALP-----------------SSSCAIQAKIP-TYAT--LTL-NRIHHRRRRLSLF-YRRS-------HFPAISAVLPYLDLTEDNVKQVLIDAKSE--------------------FAQIFDASVGIT------------------------GEVHLAELD-----GPFVKLRLQGRF--WHTRAMVLARLANYLKNRIPE----------------VMEVDVEDDEQLDDSPE--------------------NF------
>CYMBensi
MIRF--------ERP------FRVIQSSHHKMVVLRI-----HYSLPLYS-----------------LSYPASLAKIP-TFQC--LTL-NRIHLRCRRLSSF-RRRL-------HFPAISAALPHLDLTEDNVKQVLIDAKSE--------------------FAQIFDASVGIT------------------------GEVQLAELD-----GPFVKLRLQGRF--WHKRETVLARLANYLKNRIPE----------------VLEVDIEDDKQLDDSSE--------------------NF------
>CYMBmann
--------------------------------MALRI-----HCSLPLYS-----------------LSYPASLAKIS-TFQC--LTL-NRIHLRCRRLSSF-RRRL-------HFPAISAALPHLDLTEDNVKQVLIDAKSE--------------------FAQIFDASVGIT------------------------GEVQLAELD-----GPFVKLRLQGRF--WHKRETVLARLANYLKNRIPE----------------VLEVDIEDDKQLDDSSE--------------------NF------
>CYPRbard
--------------------------------MALRI----SSHSLPPFS-----------------LCFPATIAKIP-TFGT--LTL-KQSHLLCRKLSSS-RRPS-------HFPAVCAALPQLDLTEDNVNQVLLDARSE--------------------FAQIFDTSVGIN------------------------GEVHLAELD-----GPFVKLRLQGRF--WHKRETVLARLANYLKNRIPE----------------VLEVDIEDEKQLDDSPE--------------------SF------
>CYPRflav
--------------------------------MALRI----SSHSLSPFS-----------------LWFPATIAKIP-TFET--LTL-KRSHLLCRKLSSS-RRLS-------HFPVISAGLPHLDLTEDNVNQVLLDARSE--------------------FAQIFDTSVGIT------------------------GKVHLAELD-----GPFVKLRLQGRF--WHKRETVLARLANYLKIRIPE----------------VLEVDIEDEKQLDDSPE--------------------NF------
>DACThata
--------------------------------MALRV-----PCSVHPWS-----------------LSSSVTVARIP-AFRT--PTL-NRIRLRCRRLSLF-RRRL-------HFPAISAALPHLDLTEDNVKQVLVDAKSE--------------------FAQIFDASVGIT------------------------GEVHLAELD-----GPFVKLRLRGRF--WHTRATVLARLATYLKNRIPE----------------VMEVDIEDHQQLDDSPE--------------------NF------
>DENDchryso
---------------------------------------------LSPYS-----------------LNYSASLVKIP-AFQT--LTV-NRIHLRCRRLSSF-RRRL-------YLPAITAALPHLDLTEDNVKQVLIDAKSE--------------------FAQIFDASVGIT------------------------GEVHLAELD-----GPFVKLRLQGRF--WHKRETVLARLANYLKNRIPE----------------VLEVDIEDDKQLNDSSE--------------------NF------
>DENDnobi
--------------------------------MALRT------HSLSPYS-----------------LNYSASLVKIP-TFQT--LTV-NRIHLRCRRLSSF-RRRL-------YLPAITAALPHLDLNEDNVKQVLIDAKSE--------------------FAQIFDASVGIT------------------------GEVHLAELD-----GPFVKLRLQGRF--WHKRETVLARLANYLKNRIPE----------------VLEVDIEDDKQLDDSSE--------------------NF------
>DIURorie
--------------------------------MALRI-----PRSFLARF-----------------SGSYFIQSKFP-TFST--LTL-IPIHRSCRRSSLS-YQRS-------HFPAITAVLPQLDLTEDNVKQVLIDAKSE--------------------FAQIFDASVGIT------------------------GEVHLAELD-----GPFVKLRLQGRF--WHTRAMVLARLANYLKIRIPE----------------VMEVDVEDDGQLDDSPE--------------------NF------
>DRAKelas
--------------------------------MALRI-----PYSVPCRT-----------------PTFGVIQDKVP-IFPT--LTL-GRPQLRCRRLRLF-NRRS-------HFPVISAVLPPLDLTEDNVKQVLTDAKAE--------------------LAQIFDASVGITGNRNAGLLNTFYLSFACYNDRNSLGEVHLAELD-----GPFVKLRLQGRF--WHTRAMVLARLANYLKNRIPE----------------VMEVDIEDDGQLDDSPE--------------------NF------
>DRAKthyn
--------------------------------MALRI-----PYSVPCRT-----------------PTFGVIQDKVP-IFPT--LTL-GRPQLRCRRLSLF-NRRS-------HFPVISAVLPPLDLTEDNVKQVLTDAKAE--------------------LAQIFDASVGIT------------------------GEVHLAELD-----GPFVKLRLQGRF--WHTRAMVLARLANYLKNRIPE----------------VMEVDIEDDGQLDDSPE--------------------NF------
>EPIDfulg
--------------------------------MALRT-----ATSLPPYS-----------------LSYLASLAKVP-IFQT--LTL-DRINHRCRSLKLF-RRRL-------HFPAISATLPHLDLSEDNVKQVLIDAQSE--------------------FAQLFDASVGIT------------------------GEVQLAELD-----GPFVKLRLQGRF--WHKRETVLARLANYLKNRIPE----------------VLEVDIEDDKQLDDSSE--------------------NF------
>EPIDpuni
--------------------------------MALRT-----ATSLPPYS-----------------LSYLASLAKFP-TFQT--LTL-DRINHRCRSLKLF-RRRL-------HFPAISAALPHLDLSEHNVKQVLIDAKSE--------------------FAQLFDASVGIT------------------------GEVQLAELD-----GPFVKLRLQGRF--WHKRETVLARLANYLKNRIPE----------------ILEVDIEDDKQLDDSSK--------------------NF------
>EPIPhell
--------------------------------MALRT-----SHSLPRYT-----------------LNSPASLAKIP-TFRH--LTL-NRIHLRCQRLSSF-RRHL-------YFPAISAVLPYLDLTEDNVKQVLIDAKSE--------------------FAQIFDASVGIT------------------------GEVQLAELD-----GPFVKLRLQGRF--WHKRATVLARLANYLKNRIPE----------------VLEVDVEDEKQLDDSPE--------------------NF------
>EPIPpurp
--------------------------------MALRT-----SHSLLRYT-----------------LNSPASLAKIP-TFRH--LTL-NRIHLRCQRLSSF-RRHL-------YFPAISAVLPHLDLTEDNVKQVLIDAKSE--------------------FAQIFDASVGIT------------------------GEVQLAELD-----GPFVKLRLQGRF--WHKRATVLARLANYLKNRIPE----------------VLEVDVEDEKQLDDSPE--------------------NF------
>ERYCcris
--------------------------------MALRT-----YNSLLPCS-----------------LIYPASLAKIP-ICQTLNLNL-NRIHLRSGRLDLF-RRRL-------HSPAIFAALDHLDLTEDNVKQVLIDARLE--------------------LAQIFDASVGIT------------------------GKVQLAELD-----GPFVTLRFEGRF--WHKRETVLARLANYIKNRIPE----------------VLQVDIEDDKQLDDSPE--------------------NF------
>ERYCpuss
--------------------------------MALRT-----SNSLLPCS-----------------LIYPASLAKIP-IFQS--LTL-NRINFRCGRLNLF-RRRL-------HSPPISSALDHLDLTEDNVKQVLIDARLE--------------------LAQIFDASVGIT------------------------GKVQLAELD-----GPFVTLRFEGRF--WHKRETVLARLANYIKNRIPE----------------VLQVDIEDDKQLDDSPE--------------------NF------
>GOODfuma
--------------------------------MAMRL-----PHSSLLFS-----------------LSYT-SLTKIP-NFQT--LNL-NKIHSRRRRLSLF-NRRL-------HFLAISSVLPQLDLTEDNIKQVLIDAKSE--------------------FAQIFDVSVGIT------------------------GEVHLSELD-----GPFVKLRLQGRF--WHTRAMVLARLANYLKNRIPV----------------FMELDIEDNKQLDGGPE--------------------KL------
>GOODpube
--------------------------------MAMRL-----PHSSLLFS-----------------LSHSSTLTKIP-NFQT--LTL-NRIHSRRQRLSLF-NRRL-------HFLAISSVLPQLDLTEDNVKQVLIDAKSE--------------------LAQIFDISVGIT------------------------GEVHLAELD-----GPFVKLRLQGRF--WHTRAMVLARLANYLKNRIPE----------------IMEVDIEDREQLDDSPE--------------------NF------
>GYMNdens
--------------------------------MALCV-----PYSVHPCS-----------------LSSSAALARIP-AFRT--LTL-NRIRLRCRRLSLF-HRRL-------HFSLISAALPHLDLTEDNVKQVLIDAKSE--------------------FAQIFDASVGIT------------------------GEVHLAELD-----GPFVKLRLQGRF--WHTRATVLARLATYLKNRIPE----------------VMEVDIEDHQQLDDSPE--------------------NF------
>GYMNodor
--------------------------------MALCV-----PYYVHPCS-----------------LSSSAALARIP-AFRT--LTL-NRIRLRCRRLSLF-HRRL-------HFSLISAALPHLDLTEDNVKQVLIDAKSE--------------------FAQIFDSSVGIT------------------------GEVHLAELD-----GPFVKLRLQGRF--WHTRATVLARLATYLKNRIPE----------------VLEVDIEDHQQLDDSPE--------------------NF------
>HABElong
--------------------------------MALRM-----PHFVHPCS-----------------LSSSAALASIP-AFRK--LTV-SRIHLRCRRLSLF-RRRL-------QIPSISAALPHLDLTEDNVKQVLMDAKSE--------------------FAQIFDASVGIT------------------------GEVHLAELD-----GPFVKLRLQGRF--WHTRATVLARLATYLKNRIPE----------------ILEVDIEDHKQLDDSPE--------------------NF------
>HABEpant
--------------------------------MALRM-----PHFVHPCS-----------------LSSSAALASIP-AFRK--LTV-SRIHLRCRRLSLF-RRRL-------QIPSISAALPHLDLTEDNVKQVLMDAKSE--------------------FAQIFDASVGIT------------------------GEVHLAELD-----GPFVKLRLQGRF--WHTRATVLARLATYLKNRIPE----------------ILEVDIEDHKQLDDSPE--------------------NF------
>HAEMdisc
--------------------------------MAMSL-----PHSSLLFS-----------------LSCASTLTKIP-NFRT--LTI-DRNHSRRRRLSIF-NRRF-------RFPAISSVLPPLDLTEDNVKQVLIDAKSE--------------------FAQIFDVSVGIT------------------------GEVHLAELD-----GPFVKLKLQGRF--WHTRAMVLARLASYLKNRIPE----------------IMEVDIEDKKQLDDSPE--------------------NF------
>HEMIforr
------------------------------MKMALRV-----PQSVHPWS-----------------FRPSVTLSRIP-AFRT--LTL-NR--LSCRRLSLF-RRRS-------HFPAISAALPHLDLTEDNVKQVLIDAKSE--------------------FAQIFDTSVGIT------------------------GEVHLAELD-----GPFVKLRLQGRF--WHTRATVLARLATYLKNRIPE----------------VMEVDIEDHQQLDDSPE--------------------NF------
>HYPOheme
--------------------------------MALAV--HPLTLPLLSSST----------------PSLPSAVIKAPSSLQA--LTL-RTRSFRFRTLKSLPPRRW-------RFPAISASLPPLDLTEDNINQVLVDARSE--------------------FPQIFDTSVNIT------------------------GQVDLAELD-----GPFVKLRLKGRF--WHKRSMVLARLGNYLKIRIPE----------------ILEVDIEDENQLDDSPE--------------------NF------
>LANAlana
--------------------------------MGLGVICLLPTFPLSSSS-----------------PCFSSNFSRIP-SFQT--LTL-TKRSFRARWRKSL-PRPS-------RLPAISAALSPLNLTEENVRQVLVDARSE--------------------FPQIFDSSVNIT------------------------GEVDLAELD-----GPFVKLRLKGRF--WHKRTTVLARIGNYLKNRIPE----------------ILEVEVEDEKQLDDSPE--------------------NF------
>LIMOabor
--------------------------------MALRT-----PHSLPLYT-----------------LSSHASLAKIT-TFRH--LTL-NIIHLRCRRLSSF-RRHL-------HFPAISAVLPQLDLTEENVKQILIDAKSE--------------------FAQIFDASVGIT------------------------GEVQLAELD-----GPFVKLRLQGRF--WHKRAAVLARLANYLKTRIPE----------------VLEVEVEDEKQLDDSPQ--------------------NF------
>MASDpict
--------------------------------MAFHT-----TLSLP-------------------------SLAKIP-NFQTLTLTL-NPIHLRRRRLNLF-RRRM-------RFPAISAALPHLDLSEDNIKQVLIDAKSE--------------------FAQIFDASVGIT------------------------GEVQLVELD-----GPFVKLRLQGRF--WHKRETVLARLASYLKNRIPE----------------VLEVDIEDDKQLDDSSE--------------------NF------
>MEXIxero
--------------------------------MALHV----SFHSLPSIS-----------------LCIPAAIAKNP-TFGT--LTL-KRSHLLCRRWNSL-PRSS-------HFPAISAALPQLDLTEDNVNQVLLDARSE--------------------FAQIFDTSVGIT------------------------GEVHLAELD-----GPFVKLRLQGRF--WHKKETVLARLANYLKNRIPE----------------VLEVDIEDEKQLDDSPE--------------------NF------
>MICRparv
--------------------------------MALRF-----PYLAPPLS-----------------SSSYAIQAKVP-TIVT--LTP-DRIHHRRRRFCSL-YRRS-------LYPSISAVLPELDLTEDNVKQVLVDAKSE--------------------LAQIFDASVGIT------------------------GEVHLAELD-----GPFVKLRLQGRF--WHTRAMVLARLASYLKNRIPE----------------IMEVDVEDDGQLDDSPE--------------------NF------
>MOLIcapi
--------------------------------MALAA--HLLSLPLVSSSS---------------APSLPSALFEAPSSLQA--LIL-RGRSFRFRTLKSLPPRRW-------RIPAISASLPPLDLTEDNIKQVLVDARSE--------------------FPQIFDTSVNIT------------------------GQVDLAELD-----GPFVKLRLKGRF--WHERSMVLARLGNYLKIRIPE----------------ILEVDIEDEKQLDDSPE--------------------NF------
>NEUWmali
SLSLSLSLSLFLSRSLSLQLQVCKAA---TRKMASCI-----SLLVLHSS-----------------SYTPFTLAKFS-SFQT--LTL-NQ-RPRRRRLRSL-CRRL-------HLPSISAALRQLDLTEDNVKQVLLDARSE--------------------FAQIFDTSVGIT------------------------GEVNLAELD-----GPFVKLRLQGRF--WHQRTTVLARLANYLKSRIPE----------------ILEVDIEDCKQLDDGPE--------------------NF------
>NEUWzoll
--------------------------------MASRI-----SLLVLHSS-----------------SYTPFTLAKFS-SFQT--LTL-KQ-RSRRRRLSSI-CRRL-------HLPSISAALRQLDLTEDNVKQVLLDARSE--------------------FAQIFDTSVGIT------------------------GEVHLAELD-----GPFVKLRLQGRF--WHQRTTVLARLANYLKSRIPE----------------ILEVDIEDCKQLDDGPE--------------------NF------
>OECEmacu
--------------------------------MALRT-----NNWLLPYA-----------------LSYPVSLAKIP-IFES--LTL-NRIHVRCRRLGSF-RRRL-------HFSAISADLHHLDLTEDNVKQVLIDARSE--------------------FPQIFDASVGIT------------------------GEVQLAELD-----GPFVKLRLQGRF--WHKRETVLARLANYLKNRIPE----------------VLQVDIEDDKQLDDSPE--------------------NF------
>OPHRgarg
-----------------------------------IA-----YHSVYPCS--------------------SATLTRIP-AFRT--LTLNNRIQLRCRRLSLS-RRRLSLSRRRYNFTAISAALPHLDLTEDNINQVLMDAKSE--------------------FAQIFDASVGIT------------------------GEVHLAELD-----GPFVKLRLQGRF--WHKRETVLARLATYLKNRIPE----------------IMEVDIEDHQQLDDSPE--------------------NF------
>OPHRsphe
------------------------------MKMALIA-----YHSVYPCS--------------------SATLTRIP-AFRT--LTLNNRIQLRCRRLSLS-RRRL-------HFTAISAALPHLDLTEDNINQVLMDAKSE--------------------FAQIFDASVGIT------------------------GEVHLAELD-----GPFVKLRLQGRF--WHKRETVLARLATYLKNRIPE----------------IMEVDIEDHQQLDDSPE--------------------NF------
>ORCHital
KCPA--------SRSARDKIRESRSSPSFKPEMALRI-----THSVHPCS-----------------LSSSAALARIP-AFRT--LTL-NRLRLRCRRLSLF-RRRL-------HFQAISAALPFLDLTEDNVKQVLIEAKSE--------------------FAQIFDASVGITVKAS--------------------GTILAYEGDSFGKAGCLSQEQDTGSYGGGYRRSSTVRRQS----------------------------------------------------------------------
>PAPHconc
--------------------------------MALSI----SSHSLPLFS-----------------LCFPATIAKIS-TFRT--LTL-NRNHLLCRRWSSF-RRPS-------HFLEISAALPQLDLTEDNVNQVLLDARSEVRAIEKHGYLFFWELRNFAQFAQIFDTSVGIT------------------------GEAHLAELD-----GPFVKLRLQGRF--WHKRETVLARLANYLKNRIPE----------------VLEVDIEDEKQLDDSPE--------------------NF------
>PAPHhirs
--------------------------------MAPSI----SSHSLPLFS-----------------LCFPATIAKIS-TFRT--LTL-NRNHHLCRRWSSF-RRPS-------HFLEISAAHPQLDLTEDNVNQVLLDARSE--------------------FAQIFDTSVGIT------------------------GEAHLAELD-----GPFVKLRLQGRF--WHKRETVLARLANYLKNRIPE----------------VLEVDIEDEKQLDDSPE--------------------NF------
>PHAIflav
--------------------------------MALLT-----SHSVPHYS-----------------LSYRTFLGKTP-YIQT--LTL-KRIHLRCRRLSLF-RRRL-------HFPSISAALPHLDLTEDNVKQVLIDAKSE--------------------FAQIFDASVGIT------------------------GVVQLAELD-----GPFVKLRLQGRF--WHKRETVLARLANYLKNRIPE----------------VLEVDIEDDKQLDDSFE--------------------NF------
>PHAItank
--------------------------------MAALT-----SHSLPAYC-----------------LSYPAFLAKTP-NFQI--LTL-NRIHLRCQRLSLF-RRHL-------HFPSISAALPHLDLTEDNVKQVLIDAKSE--------------------FAQIFDASVGIT------------------------GDVQLAELD-----GPFVKLRLQGRF--WHKRETVLARLANYLKNRIPE----------------VLEVDIEDDKQLDDSSE--------------------NF------
>PHALcorn
--------------------------------MAFLT----YHHSLHPYS-----------------LSHPASLAKIR-TLQT--LTL-QRIDLRCRRFSSS-RRRL-------HFPAIAATPPHLDLTEDNVKQVLIDAKSE--------------------FAQIFDASVGIT------------------------GEVQLAELD-----GPFVKLRLQGRF--WHKRETVLARLANYLKKRIPE----------------VLEVEIEDDKQLDDSAG--------------------NF------
>PHALmode
--------------------------------MAFLT----YHQSLHPYS-----------------LSHPASLAKIQ-TLQT--LTL-QRSDLRCRRFCSS-RRRL-------HFPAIAATPPHLDLTEDNVKQVLIDAKSE--------------------FAQIFDASVGIT------------------------GEVQLAELD-----GPFVKLRLQGRF--WHKRETVLARLANYLKKRIPE----------------VLEVDIEDDKQLDDSAG--------------------NF------
>PHRAlind
-----------------------------MKNMALRI----SFHSLPSLS-----------------LCFPSTIAINP-TFGT--LTL-KRSHLLCRRWTSF-RRPS-------HFPAISAALPQLDLTEDNVNQVLLDARSE--------------------FAQIFDTTVGIT------------------------GEVCLAELD-----GPFVKLRLQGRF--WHKRETVLARLANYLKNRIPE----------------VLEVDIEDEKQLDDSPE--------------------NF------
>PLATclav
--------------------------------MALCV-----PYSVHPCS-----------------LSSSVTLARIP-AFRT--LTL-NRIRLRCRRLSLF-RRRL-------HFPAISAALPPLDLTEDNVKQVLIDAKSE--------------------FAQIFDASVGIT------------------------GVVHLAELD-----GPFVKLRLQGRF--WHTRATVLARLATYLKNRIPE----------------VMEVDIEDHQQLDDSPE--------------------NF------
>PTERcurt
--------------------------------MAITF-----LHSTPPCS-----------------LSCLPTFAKFP-TFRT--LTF-NRIHFRRQRLSFF-YRRL-------HFPAISAVLPQLDLTEDNVKQVLSEAKLE--------------------FAQMFDASVGIN------------------------GEVHLAELD-----GPFVKLRLQGRF--WHTRAMVLARLANYLKNRIPE----------------IMEVDIEDNEQLDDSPE--------------------NF------
>RIMAelli
--------------------------------MALRI-----IFSVSSSS-----------------PSSYLIQAKIP-AFAT--LTL-DRVQRRCRRLSLF-YRRS-------HFPAISAVLPQLNLTEDNVKQVLIDAKSE--------------------FAQIFDASVGIT------------------------GEVHLAELD-----GPFVKLRLQGRF--WHTRATVLARLANYLKNRIPE----------------VMEVDIEDDEQLDDSPE--------------------NF------
>SELEaequ
--------------------------------MDLRI----SSHSLPSFS-----------------LCFPATSAKIP-TFGT--LTL-KRRHLFCRRSSSF-RRPS-------HFRAISAALPQLDLTEDNVNQVLLDARSE--------------------VRAI---------------------------E------------------------KHQYLF-FWELR----------------------------------------------------------------------NFALVGKV
>SERAvome
------------------------------MKMASLV-----PCSVHPYS-----------------PSSPVTLARIP-GFRT--LTLNNQIRLRCRRLSLT-RRRL-------HFPAISAALPHLDLTEDNVKQVLADAKSE--------------------FAQIFDTSVGIT------------------------GEVHLAELD-----GPFVKLRLRGRF--WHTRATVLARLATYLKNRIPE----------------VLEVDIEDHQQLDDSPE--------------------NF------
>THELangu
--------------------------------MALRI-----SYSVPRSS-----------------LGSYVILAKTP-TFAT--LTL-GRIHHRCRRLSLF-YRRS-------HFPAVSAVLPQLDLTEDNVKQVLIDAKSE--------------------FAQVFDASVGIT------------------------GEVHLAELD-----GPFVKLRLQGRF--WHTREMVLARLANYLKKRIPE----------------VMEVDIEDDGQLDDSPE--------------------NF------
>VANIplan
--------------------------------MSLHI-----CCSISPNS-----------------VCRLASVAKLP-TF----LSP-NRNRLYRRRLSSS-FRRF-------HMSVISSALPQLDLTENNVKQVLEDARAE--------------------LAQIFDTSVGIT------------------------GEAHLAEVD-----GPFVKLRLQGRF--WHKRETVLARLANYLKSRIPD----------------VLEVDIEDEKQLDDSPE--------------------NF------
>VANIshen
--------------------------------MALHL-----FYSIAPYS-----------------VCRLASLAKLP-T--S--LTP-NRNPLYCRRLSSS-SRSF-------HMSVISSALPQLDLTENNVKQVLEDARAE--------------------LFQIFDTSVGIT------------------------GEAELAELD-----GPFVKLRLQGRF--WHKRETVLARLANYLKSRIPVCFLKKSCVKLNCAFSFFLELH-------DDLTR--------------------TF------
