# Supplementary material for: Orchid Phylotranscriptomics: The Prospects of Repurposing Multi-Tissue Transcriptomes for Phylogenetic Analysis and Beyond
Source: Front Plant Sci. 2022 May 27;13:910362. doi: 10.3389/fpls.2022.910362 (PMC9196242; doi:10.3389/fpls.2022.910362)
Supplement: Supplementary file 4 [file Data_Sheet_3.zip › ortho_MSA/r1/OG0009102.fa]

>LANAlana
MSARLLRRVLKEQEEKRLELAHLDPELGGGSD---EGPDSP-VSAAPSRNPFDLLDDQENEQEIAGDNIEEDVEQEYPVARNSSNVIPVTSRKSKKKKKKNKEDLTSRKVKLEKSLDSVLEELSINTKSSSQQIGPEGKAQNDEVKANTSRAGLSSVLEVDPKYLKAENELRKIFGSKVVSSFQSNQSGGSSRQMYGGRRAVHNPRKTILVSHSSYWPRWDGSMSMELLETKDGIYYFRYVHSPSYNHAQEAFEAAKAANDLNAIARILAHYPYHIDSLLTFAELYKYSGEHQTSADLIAKSLFAMECAWHPLFTPFRGNCQLKYIHDTNKPLFTALFSHMKNMDRRGCHRSALEICKLLLSLDPEDPKGALFCIDYFALRAQEYSWLEQFAEEYESDNSLWLFPNFSYSLAVSRFYLEREA-----NTAQNEKATSTDLMKQALMLHPLVLHKLVDEAPLKDSMWTQILKNSLFGSAKAGCPSLEHLIDLYVKRNYLIWRYPELQNFLKQAALLVIETLKQNSSEARDWVCVRREAFSSEENEYSHLLISDFSDIIPSLPPGELQQFMVDPRRHEMH-GGDAAAVLDRAHAPRGVAGRNPFAVLLESVLPWVNYGDNIDEQPDDHDQNAN
>HYPOheme
--------------------------------------------------------------------------------------------------------------------------------------------QNNAVKANARKHGRSSVLEIDQKHLKAENELRRIFGAKVVNSFVNNQSGGSSRQIYGGRRTTHIPRKSILVSPSNYWPRWDGSISMELLETKDGIHYFRYVHSPSYDHAQQAFEAAKAINDLNAIARVLAFYPYHVESLLTFAELYKYSGEHQASADFIAKCLYALECAWHPLFTPLQGNCQLKYTHDANKPLFTALFSHMKNMDRRGCHRSALEVCKLLLSIDSDDPKGALFCIDYFSLRAQEYRWLEQFAEEYESDNSLWLLPNFSYSLAVCRFYLEQEA-----TTVQTEKATSTDLMKQALMLHPLVLQRLVDKAPLKEAVWLQILKSSLFGSAKAGSPTLDHLISIYVERNYLLWRIPEVQNLLKEAALLVIETLKQNSCETRDWACVRKEAFPSEKNEYSHLLVSDFSDVIPSIPPEELQQFMVGPQAHAMH-GGNVDAVPDPAPAPREVAGRNAAVVFLESLLPWVNYGDNVDGEPDGHDQNVD
>DRAKelas
MSARLLRRVLKEQDDRLLGPCNTHADG-GCVDEL--ESDFP-IPGAPSRNLFDLLEDQGCEEDT-NENMEDSVFKEHSVVRMSSDIASATHHKTKKKKKKSKEFQKAGKCKAEESLDSILGGLSIDKIVCHENILPNAKGKNRNVLDDTKLQSRPSILTVDPKYLKAENELRKIFGSKVVSSFENNEIGGNIRQIYGGRRATHNTRRALLVTPSSYWPRWDASLSMELIEVKDGLHYFRYVHSAAYNHAQEAFEAAKSANDLDAIADILAHYPYHIESLLTFAEVLKYSGEHQSSADVLAKCLFALDCAWHPLFASMQGNCQLKYIHEPNKQLFTALFSHMRNLDRRGCHRSALEVCKLLLSLDSDDPKGALLCIDYFSLRAQEYRWLEEFVDEYRYDNSLWMFPNFSYSLAFARFFVENVAPSS-GSSKKIEAATSTDLMKQALMLHPSVLQKLVAKAPLKGSVWTQILKNSFFGSAKAGSPTLEHLINIYTERSYLIWRFPELQSLISVAALQVIESLKENSSETRDWACVREEAFSSVRNEYSHLMVSDFSDEIPRIPPEGLHQFIVEPHLHEIHPGVDGEANPVTAHVSREVSGRSAAAVFFESLLPWVNYGERQDF-EEDHDPNMQ
>APOSodor
MSARLLRRVLKEQEERRLGSTNVHQEGEYGGQLEDEESTSP-VASAPSINLFELLDDQGDEDDNLNESPKD-AFKQQPMVGFTTDVLHATRHKSKKKKKKNKEVHKSTKLKAEESLDSLLENLSINVNPANENNYNHAKVENEISLDASSTGGRPSVLTVDPKYLKAENELRKIFGSRVVSSFENNSVGGSSRQMYGVRRVTHNPRRTILVTPSSYWPRWDGSLSMELMETKDGLRYFRYVHSAAYAHAQEAFEAAKSAYDLNAIASILAHYPYHIESLLTFAEVFKFSGEHQSSADVLAKCLFALESAWHPLFSPIQGSCQLKYIHDTNKPLFTALFSHMRNLDRRGCHRSALEVCKLLLSLDTDDPKGALFCIDYFSLRAQEFKWLEKFADLYRSDSSLWMFPNFSYSLAVSRFYLERDASST-SSTNQTEIAMSNDLMKQALMLHPFVLQKLVAKAPLKDSSWSQILKNSFFGSAKAGGPTLEHLINIYVERSYLIWRYPELQALLKEAALHVIDSLKQTTIEARDWACVRKEAFSSVKNEYAHLLVSDFSDAIPTIPPEELRQFMVGPHANEMQ-NGEENPNAQIVHAPREVTGRNAAVVFLESLLPWAHYGDRQGP-EDNHDDNIQ
>GALEfabe
MSARLLRRVLQEQ-EQQLSSSSLRPEAEGGGDD--EELDSP-AAGARARNLFDVLGDQEDEGEAAEDSSEN-VEKPLPVIGVSTDIVSAAHQKSKKKKKKKKEIQKSADLRAGESLDSILEDLSINV--SQENSCNNAEVNNKNV-VGTNKLGSSSILSVNPKYLKAENELRKIFGSRVVSSFESNQNGGSSRQLHGGRRAIHNLRRMILVTPSSYWPRWDGSLSMELIETKGGIHYFRYLHSAAYNHAQEAFEAAKSANDLNAIASILAHYPYHIESLLTFAEVFKFSGEHQSSADVLAKCLFALECAWHPLFTPLQGSFQLKYIHDTNKPLFTALFSHMKNLDRRGCHRSALEVCKLLLSLDNDDPKGALFCIDYFSLRAQEYRWLESFAEEYRSDNSLWMFPNFSYSLVVSRFYVERDTLSA-ESAELAEKATSTELMKQALMLHPLILPKLVDKAPLKESIWSQIINCSFFGSAKAGGPTLEHLINIYVERSYLIWRYPDLQTLLKEAALEVIETLKKSSSEAKDWACVRKEAFSSETNEYSHLLVSDFSDTIPTIPPDDLRQFMVGPHLHEVHPDAEEEANQQVAHAAREITGRNAAVIFLESLLPWVHYGDRQE--REDHDQNMP
>ERYCpuss
MSARLLRRVLKEQDEQRFASSNPYKNTDFGPDEVKEEHNSP-VAGDPSKNIFDLLDDQVCEEDIAIDSTDDINEKQQSMVRKFNHEVPSFNQKSKKKKKKNKKIKKSAEFKDEESLDSILEELSISLKPSNERILHSTNEQTENVVNATKKQGGSSHLNVDPKYLKAENELRKIFGSRVVSSFENNEVGGNLRQTHGGRRAIHNPRRTILITPSNYWPRWDGSLSMEFIETKDGFHYFRYVHSTAYGHAQEAFEAAKSANDLNAIASILARYPYHIESLLTFAEVFKFSGEHQSSADVLAKCLYALECAWHPLFTPLQGNCQLKYIHDTNKPFFTALFSHMKNLDMRGCHRSALEVCKLLLSLDYDDPKGALLCIDYFSLRAQEYRWLEKFVDEHRADNSLWMFPNFSYSLAFARFFIEHDSSSNNGANGRIEKAPSGDLMKQALMLHPFVLHKLVSKAPLKESIWIQILKNSFFGCAKAGSPTLEHLISIYMERSYLIWRLPELQNLVKEAALQVINSFNGDRNEAKDWECVRKEAFSSERNEYSHLMISDFSDTIPTIPPEELRQFMVGPHLEDIYHGGEGEANPAMPRATHEVAGRNAAVVFLESLLPWVHYGERPVDDEEDHDQNIQ
>SELEaequ
MSARLLRRVLKEQDEQRLGSSNLRPDADGVGDQAEKEPDSPVAAAAPSRNLFDLL-DEGDEEDAADDSPEDVVGKQESMVRKSPATVPDTHHKSKKKKKKNKDIKKSAKSKAEESLDSILEELSIDVKLPQESICHNAKVDNEFVLDATKKRGTSSILTVDPKYLKAENELRKIFGSRVVSSFENNQSGGNLRQMHAGRRATHNPRRTILVTPSSYWPRWDGSLSMELIETKDGLHYFRYLHSAAYIHAQKAFDAAKSANDLNAIASILAYYPYHIESLLTFSEVFKFSGEHQSSADVLAKCLFALECAWHPLFTPMQGNCQLKFIHDTNKPLFAALFNHMRNLDRRGCHRSALEICKLLLSLDSDDPQGALFFIDYFSLRSQEYRWLDEFADEYRSDTSLWMFPNFSYSLAISRFYIECDASCT-DSAEQTEKATSVDLMKQALMLHPLVLQKLVVKAPLKDSIWTQILKSSFFGSAKAGGPTLEHLISIYVERSYLIWRYPELQNLLKVAALQVIESFKESSCPVRDWACIRKEAFSSETNEYSHLLVSDFSDAIPTIPPDELRHFMVGPQLNEVHLEGEE----QVVHAPREVAGRNAAVVFLESLLPWVHYGERQEP-EEDNDQNIQ
>EPIPaphy
MSARLLRRVLKEQDEHRIASPIHFPDPDENGDEG-EESDFP-ATSIPSRNLFNLLDDQDCEEHFTEDNTEDIIEKQQNIDRKLNNDVPAVHHKSKKKKKKKKDNLKSTNIKAEESLDSILEELSIDGKASIETLSSSAKEQNENVLDITTKRDGSSILTVDPKYLKAENELRKIFGSRVVSSFENSEIGSNSRQVHGGRHVTHNPKKTVLVTPSSDWQRWDGSLSMELIETKDNIHYFRYVHSAAYRHAQEAFEAAKSANDLNAISGILAHYPYHIESLLTFAEAFKFSGEYQSSTDVLSKSLFALECAWHPLFTPLRANCRLKYIHDANKPFFDALFCHMKSLDRRGCHRSSLEVCKLLLTLDHDDPKGALFCIDYFSLRAHQYRWLEEFADEFRGDSSLWMFPNFSYSLAFARFFIENNAP----STERTEKASPTDLMKQALMLHPIVLHKVATKAPLKELVWDQILKNSFFGSARAGSPSLEHLISIYVERSYLIWRYPELQGLLKVAAQQVIECLKESGSEAKDWACVRKEVFSSHRNEYSHLLVSDFSDSIPTIPPEELRHLMAGPHLHEVHHNGERERNRQTGSAPREVAGRNAAVVFLESLLPWIHYGERPDL-EEDPDQNLQ
>DENDchryso
MSARLLRRVLKEQDEQRLGSSNVHLDAGGGGDEMEEESDSP-VAGAPSRNLFDLLDNQGYEEDTVGDSTEDIIEKQQSVIRKAYEAVPVMNYKSKKKKKKNKEIRKSAKFKAEESLDSILEELSIDVKASHENRCHSAKEQNENVIDATKKQGGSSILTVDSKYLKVENELRKIFGSRVVSSFENNEIGGNLRQMHGGRRAIYNPRRTILVTPSSFWPRWDGSLSMELIETKDGLHYFRYLHSAAYSHAQEAFEAAKSANDLNAIASILAHYPYHIESLLTFAEVFKFSGEHQSSADVLAKCLFALECAWHPLFTPMQGNCQLKYIHDTNKPFFTALFCHMKNLDRRGCHRSALEVCKLLLSLDYDDPKGALLCIDYFSLRAEEYRWLEEFVDEYRSDNSLWMFPNFSYSLAFARFFIEHDLSSSSNSTEQTEKASSTDLMKQALMLHPLVLQKLVAKAPLKESLWTQILKNSFFGSAKAGSPTLEHLISIYVERSYLIWRFPELQNLLKEAALQVIESLKASSSEAKDWACVRKEAFSSERNEYSHLLVSDFSDTIPTIPPEELRQFMFGPHLDEIHPGDEGDANPQTAHATHEVAGRNAAVVFLESLLPWVHYGERQAH-AEDHDQNRQ
>NEUWzoll
MSARLLRRVLKEQEEQRIGSSNLLQEGKYGGDVEDEESTSP-VASAPSRNPFDLLDDQRDEDDNSGDSPKD-DFKQKPMVGISSDIVQSTSQKSKKKKKKNKEVHKSAKLKAEESLDSILEDLSIN---TQDNSYNLAKVDNEISIDASGKGGGSSVLTVDPKYLKAENELRKIFGSRVVSSFENNSIGGSSRQMYGVRRPTHNPRRTILVTPSSYWPRWDGSLSMELMETKDGLQCFRYVHSAAYSHAQEAFEAAKSANDLNAIASILAHYPYHIESLLTFAEVFKFSGEHQSSADVLAKCLFALECAWHPLFSPMQGNCQLKYIHDTNKPLFTALFSHMRNLDRRGCHRSALEVCKLLLSLDTDDPKGALFCIDYFSLRAQEFKWLEEFADRYRNDSSLWMFPNFSYSLAVCRFYLERDASSA-NSTNRTEIATSSDLMKQALMLHPLVLQKLVAKAPLKDSSWSQVLKNSFFGPAKPGGPTLEHLIDIYVERNYLIWRYPELQALLKEAALQVIDSLKQGTTEARDWACVRKEAFSSDKNEYAHLLVSDFSDAIPTIPPEELRQFMVGPHVNEMQ-NGEENPNAQIVHAPREVTGRNAAVVFLESLLPWVHYGDRQDP-EDNHHDNNQ
>GYMNodor
MSARLLRRVLKEQDERRLGSSNLHPDAEGGDDEA-EESDSP-AAGASSRNLFDLLDDQGGEEDTTEDNTEDIVVKDQPVLRKSSDIVSAAHHKSKKKKKK-KDMPKSAKFKTEESLDSILEELSIEVKASPVNISLNANDRKENVLDATKKQGRSSILKVDPKYLKAENELRKIFGSRVVSSLENNEIGGNSRQMFGGRRAAHHPRRTILVTPSSYWPRWDGSLSMELIEVKDGVNYFRYVHSAAYSHAQESFEVAKSANDLNAIAAILAHYPYHIESLLTFSEVFKFSGEHQSSADVLAKSLFALECAWHPLFTPMHGNCQLKFIHDTNKQFFTALFCHMRNLDRRGCHRSALEVCKLLLSLDYDDPKGALLCIDYFSLRAQEYRWLEEFAGEYRRDNSLWMFPNFLYSLAFTRFFIEHDESST-DSTEQTETATSTDLMKQALMLHPLVLQKLVAKTPLKESIWTQILNNSFFGSAKAGSPTLEHLINIYAERSYLIWRYPELQGLLKVAALQVIESLKESSTEARDWACVREEAFSSEKNEYSHLLVSDFSDSIPTIPPEELRQFMVGPHLHEIRPDVEGDVNPEIAHVPREVTGRNAAVMFFESLLPWVYYGERQGL-DEDHDPNIQ
>EPIPhell
MSARLLRRVLKEQDEQRLVLPNLRPDTMGDGDEVEEESDFP-AAVAPSRNLFDLLDDQGGEDDTADDGIEDIIEKQQ-VVRKSFDTVLDTHPKSKKKKKKAKEIQKSAKFKAEESLDSILEELSIDVKASHENICHNAKEKNDNVLDATKTQGDSSILTVDPKYLKAENELRKIFGSRVVSSFENNETGGNSRQMYGGRRASHNPRRTILVTPSSHWPRWDGCLSMELIQTKDGLHYFRYLHSTAYGHAQEAFEAAKSANDLNAIASILAHYPYHIESLLTFAEVFKFSGEHQSSADVLAKCLFALECAWHPLFTPMQGNCQLKYIHDTNKPLFTALSSHMRNLDRRGCHRSALEVCKLLLSLDYDDPKGALLCIDYFSLRAREYRWLEKFADEYRSDNSIWMFPNFSYSLAFTRFFIEHNASSS-DSTEQTEKAMSTDLMKQALMLHPLVLQKLVAKVPLKESIWSQILKNSFFGSAKAGSPTLEHLISIYVEQSYLIWRYPELLSLVKVAALQVIESFKESSSEARDWACVRKEAFSSERIEYSHLLVSDFSDAIPTIPPEELRQFMIGPHLHEIHPGDEGETDLPITHAPREVAGRNAAFVFLESLLPWVNYGERQDL-EEDHDQI--
>CYMBensi
MSARLLRRVLKEQDEQRLSSSNLYPDTGGGGHVVEEESDSP-VAGAPSRNLFDLLDDQGYEEDTAIDSTEDITERQQAMVRKSDLVVPAFNHKSKKKKKKNKMIQKSAEFKAEESLDSILEELSIDVKASHEHICHSAKEQTENVLDATKKRGGSSILTVDPKYLKAENELRKIFGSRVVSSFENNEIVPNLRQMHGGRRAIHNPRRTILVTPSSYWPRWDGSLSMELIETKDGLHYFRYVHSAAYSHAQEAFEAAKSANDLNAIASILAHYPYHIESLLTFAEVFKFSGEHQSSADVLCKCLFALECSWHPLFTPALGNCQLKYIHDTNKPFFTALFSHMKNLDRRGCHRSALEVCKLLLSLDYDDPKGALLCIDYFSLRAQEYRWLEEFVDVYRSDNSLWMFPNFSYSLAFARFFIEHDSSSSNGTDERIERASSTDLMKQALMLHPLVLQKLVAKAPLKDSIWTQILKNSFFGSAKAGSSTLEHLISIYAERSYLIWRFPELQNLVKEAALQVIESFQENSGEAKDWACVRKEAFSSERNEYSHLMVSDFSDTIPTIPPEELRQFMVGPHLEEVHPGGEGEANAPMPRATHEVAGRNAAVVFLESLLPWVHYGERPFHDEEDRDQNIQ
>CALAsini
MSARLLRRVLKEQDEQRLGSSNLYPDAGGSGDEVEEESDSP-VAGAPSRNLFDLLDDQGYEEDTADDSTKNIIEKQHPVVKKPSDVGSDIPHKSKKKKKKNKEIEKSAKFKAEESLDSILEELSINVKASHENTGHSAEEQNKNLIDAPKKQGGSSMLIVDPKYLKAENELRKIFGSRVVSSFENNEIGGNLRQMHGGRRAIHNPRRTILVTPSSFWPRWDGSLSMELIETKNGLHYFRYVYTAAYKHAQEAFEAAKSANDLNAIASILAHYPYHMESLLTFAEVFKFSGEHQSSADVLSKCLFALECAWHPLFTPTHSSCQLKYTHDTNKPFFAALFCHMKNLDRRGCHRSALEVCKLLLSLDYDDPKGALLCIDYFALRAQEYRWLEEFADEYRSDNSLWMFPNFSYSLAFARFFIERDSLFDGSS----EMAASIDLMKQALMLHPLVLDKLVAKAPLKESIWAQILKNSFFGSAKAGSPTLEHLIRVYAERSYLIWRLPELQNLLKEAAMQVIESFKEGGGEAKDWACVRKEAFSSERNEYSHLLVSDFSDTIPTIPPEELRQFMVGPHLEEIHPGGEGEANPQMAHATHEVAGRNAAVVFLESLLPWVHYGERQAN-EEDDDQNIQ
>CREMappe
MSARLLRRVLKEQDEQRLSSSNLYPDAGSGGDEVEEESDSP-VAGAPSRNLFDLLDDQGYEENTANDSRENITEKQQSVVRKSYDAVPAINHKSKKKKKKSKAIQKSAKFKAEESLDSILEELSIDVKASHESIRHNAKEQNENAIDATKKQGGSSILTVDPKFLKAENELRKIFGSRVVCSFENNEIGGNLRQMYGGRRAIHNPRRTILVTSSSYWPRWDGTLSMELIETKDGLHYFRYAHSAAYSHAQEAFEAAKSANDLNAIATILAHYPYHIESLLTFAEVFKFSGEHQSSADVLAKCLFALECAWHPLFTPTQANCRLNYIHDANKPFFAALFCHMKNLDRRGCHRSALEVCKLLLSLDYDDPKGALLCIDYFCLRAQEYRWLEEFVDEYRSDSSLWMFPNFSYSLAFARFLIERDSSSSGDSTERTEKATSADLMKQALMLHPLVLQKLVAKVPLKDSIWTQILKNSFFGSAKAGSPTLEHLISIYVERSYLIWRFPELQNLLKEAALQIIQSFQESGDEAKDWACVRKEAFSSERNEYSHLMVSDFSDTIPTIPPEELRQFMVGPRLEEIHAGGEGEANPQIAHSTHEVTGRNAAVVFLESLLPWVHYGERQVH-EEDHDQNIQ
>EPIDfulg
MSARLLRKVLKEQDKQRLSSSNLNPDGGGGGDEVEDESDSP-VAAAPSRNLFDLLDDQDYQENTSNDGTEDIAEKQETVVRKSYDAVPAINHKSKKKKKKNKASQKSAKFKAEESLDSILEELSIDVKASHEGISHSAKEQNDGVIDATKKRGGSSILTVDPKYLKAENELRKIFGSRVVYSFENNEIGGNLRQMHGGRRTIHNPRRTILVTPSSYWPRWDGTFSMELIETKDGLHYFRYSHSAAYSHAQEAFEAAKSANDLNAIAGILAHYPYHIESLLTFSEVFKFSGEHQSSADVLAKCLFALECAWHPLFTPTHGNCQLKYIHDTNKPFFTALFCHMKNLDRRGCHRSALEVCKLLLSLDYDDPKGALLCIDYFALRAQEYRWLEEFADEYRSDNSLWMFPNFSYSLAFARFFIEHDSSSSSDSATQTEKAASTDLMKQALMLHPLVLQKLVAKAPLKDSIWTQILKNSFFGSAKAGSPTLEHLISVYVERSYLIWRFPELQNLLKEAALQVIESLKESNNEAKDWACIRKEAFSSEKNEYSHLMVSDFSDTIPTIPP-ELRQFMAGPHLEEIHPGGEGEANPQIGHATREVAGRNAAVVFLESLLPWVHYGERQVH-EEDHDPNIQ
>GYMNdens
MSARLLRRVLKEQDERRLGSSNLHPDAEGGDDEA-EESDSP-AAGASSRNLFDLLDDQGGEEDTTEDNTEDIVVKDQPVLRKSSDIVSAAHHKSKKKKKK-KDMPKSAKFKTEESLDSILEELSIEVKASPVNISLNANDRKENVLDATKKQGRSSILKVDPKYLKAENELRKIFGSRVVSSLENNEIGGNSRQMFGGRRAAHHPRRTILVTPSSYWPRWDGSLSMELIEVKDGLNYFRYVHSAAYSHAQESFEVAKSANDLNAIAAILAHYPYHIESLLTFSEVFKFSGEHQSSADVLAKSLFALECAWHPLFTPMHGNCQLKFIHDTNKQFFTALFCHMRNLDRRGCHRSALEVCKLLLSLDYDDPKGALLCIDYFSLRAQEYRWLEEFAGEYRRDNSLWMFPNFLYSLAFTRFFIEHDESST-DSTEQTETATSTDLMKQALMLHPLVLQKLVAKTPLKESIWTQILNNSFFGSAKAGSPTLEHLINIYAERSYLIWRYPELQGLLKVAALQVIESLKESSTEARDWACVREEAFSSEKNEYSHLLVSDFSDSIPTIPPEELRQFMVGPHLHEIRPDVEGDVNPEIAHVPREVTGRNAAVMFFESLLPWVYYGERQGL-HEDHDPNIQ
>PHALmode
MSARLLRRVLKEQDEQRLSSSNLIPDAGIGGDDVEEESDSP-IAGAPSRNLFDLLDDGGYEEDTANVSTEDISERQQSVVSKSSDVVPAINRRSKKKKKKNKEIQKFAKGKVEESLDSILEELSIDVKASNENICHSAKERNENVIDATEKRAGSSILTVDPKHLKAESELRKIFGSRVVNSFENNEIGGNLRQMHGGRRAIHNPRRTILVTPSSYWPRWDGSLSMELIEIKDGLHYFRYLHSAPYSHAQEAFEAAKSANDLNAIAGILAHYPYHIESLLTFAEVFKFSGEHQSSADVLAKCLFALECAWHPLFSPMQTNSQLKYIHDTNKPFFSALFSHMKNLDRRGCHRSALEVCKLLLSLDYDDPKGALFCIDYFSLRAQEYQWLEEFVGEYRSDNSFWLFPNFSYSLAFARFFIERESSSSGESAGQTEKASSTELMKQALMLHPLVLQKLVAKAPLKDSIWTQILKNSFFGSAKAGSPTLEHLISIYAERSYLIWRLPELQNLLKEAALQVIESFKESSSEAKDWACVRKEAFSSEKNEYSHLLISDFSDTIPTIPPEELRQFMVGPHLEEIHPGGEGEANPQVAHATHEVAGRNAAVVFLESLLPWVHYGERRAH-EDEEDQNRQ
>OPHRsphe
MSGRLVRRVMKEQDERRLGSSNLHPEAEGGDDEA--ESDSP-VAGVSSRNLFDLLDDQDGEEDTTEDNTEDIVVEDQPVLKKSSDIVSAAHHKSKKKKKK-KDKTKSAKFKAEESLDSILEELSIEVKASPVNISPNANDRNENVLDPTKKQGRSSILIVDPKYLKAENELRKIFGSRVVSSLENNEIGGISRQMYGGRRAAHHPRRTILVTPSSYWPRWDGSLSMELIEVKDGLNYFRYVHSAAYSHAQESFEIAKSANDLNAIAAILAHYPYHIESLLTFSEVFKFSGEHQSSADVLAKSLFALECAWHPLFTPMHGNCQLKFIHDTNKQFFTALFCHMRNLDRRGCHRSALEVCKLLLSLDYDDPKGALLCIDYFSLRAQEYRWLEEFVGAYRCDDSLWMFPNFLYSLAFARFFIEHDASSA-DSTEQTETASSTDLMKQALMLHPLVLQKLVTKTPLKESIWNQILNNSFFGSAKAGSPTLEHLINIYAERSYLIWRYPELQGLLKVAALQVIESLKKSNTEARDWACVREEAFSSEKNEYSHLLVSEFSDSIPTIPPEELRQFMVGPHLHDVHPEIEGDANPEIAHVPREVTGRNAAVMFFESLLPWAYYGERQGL-DEDRDPNIQ
>CALEmajo
MSARLLRRVLKEQDDRRLGPSNFHEDGEGDVDEL--ESDSP-SAGAPSRNLFDLLDDQGGEDDT-DENTEDSVVKEHSVVRKSSDIASATHHKTKKKKKRSKEIKKSGNSKAEESLDSILEELSIEIKVSHENILPNAKEKNGHVLDDTKKQSRPSILTVDPKYLKAENELRKIFGSKVVSSFENNEIGGNIRQMYGGRRATHTTRRTLLVTPSSYWPRWDASLSMELIEVKDGLHYFRYVHSATYNHAQEAFEAAKSANDLNAIADILAHYPYHIESLLTFAEVLKYSGEHQSSADVLAKCLYALECAWHPLFTPIQGNCQLKYVHDTNKPLFTALFSHMRNLDRRGCHRSALEVCKLLLSLDSDDPKGALHCIDYFCLRAQEYRWLEEFVDEYRCDNSLWMFPNFLYSLAFARFFVENDAPSS-DSFKKIEAATSADLMKQALMLHPLVLQKLVAKAPLKEPIWAQILKNSFFGSAKAGSPTLEHLINIYAERSYLIWRYPELQSLLKVAALQLIESLKENSSEARDLACVREEAFSLEKNEYSHLLVSDFSDEIPRIPPEELHQFMVGPHLPELHPGIEGEANPVTAHVPRGVAGRSAAAVFFESLLPWVHYGERQDL-EEDHDPNMQ
>CALAcreb
MSARLVRRILKEQDERRRNSSKINDDDEGGADEP-EESDSP-VAGAPSRNLFDLLDDQEGEENTVDENTEDIIAKEHSIIRKSNDLVSATQHKKKKKKKKIKEIQKSAKFKAEESLDSILEELSIDLRISHENISHNAKEKNGNVLDSTKKQSRSSILSMDPKYLKAENELRKIFGSRVVSSFENNEIGGNSRQMYGGRRATHNPRRTVLVTPSSYWPRWDGSFSMELIEMKDGLHYFRYVHSAAYNHAQDAFEAAKSTNDLNAIADILAHYPYHIESLLTFAEVLKYSGEHQSSADVLAKCLFALECAWHPLFTPMQGNCQLKYIHDTNKPFFTTLFCHMRNLDRRGCHRSALEVCKLLLSLDSDDPKGALLCIDYFALRAQEYRWLEEFVNDYRCDYSLWMFPNFLYSLSFARFFIERDASSS-GSSKQIEAATSADLMKQALMLHPLVLQKLVAKAPLKESIWTQILKDSFFGSAKAGSPTLEHLINIYAERSYLIWRYPELQSLLKAAALQVIESLKERSTEARDWACVREEAFSSERNEYSHLLVSDFSDEIPRIPPEELQQFMVGPHLQEIHP-VEGEANPVIDHVPREVAGRSAAVVFLESLLPWVHYGERHDL-EEDHDPNIQ
>CYMBmann
------------------------------------------------------------------------------------------------------MIQKSADFKAEESLDSILEELSIDVKASHESICQSAKEQTENVLDFTKKRGGSSILTVDPKYLKAENELRKIFGSRVVSSFENNEIVPNLRQMYGGRRAIHNPRRTILVTPSSYWPRWDGSLSMELIETKDGLHYFRYVHTAAYSHAQEAFEAAKSANDLNAIASILAHYPYHIESLLTFAEVFKFSGEHQSSADVLSKCLFALECSWHPLFTPALGNCQLKYIHDTNKPFFTALFSHMKNLDRRGCHRSVFEVCKLLLSLDYDDPKGALLCIDYFSLRAQEYRWLEEFVDVYRSDNSLWMFPNFSYSLAFAHFFIEHDSSSSNGTDELIERASSTDLMKQALMLHPLVLQKLVAKAPLKDSIWTQILKNSFFGSAKAGSPTLDHLISIYAERSYLIWRFPELQNLVKEAAMQVIESFKENSGEAKDWACVRKEAFSLERNEYSHLMVTDFSDTIPTIPPEELRQFMVGPHLEEVHPGGEGEENAPMPRATHEVAGRNAAVVFLESLLPWVHYGERPFHDEEDRDQNIQ
>PHAItank
MSARLLRRVLKEQDEQRLGSSNLYQDAGSGGDEVEEESDSP-VAGAPSRNLFDLLDDQGYEEDTTDDSTKNIIEKQHPVVRKPSDIVPDIHHKSKKKKKKNK-IQKSAKFKAEESLDSILEELSINVKASHENIGHSAEEQNENVIDAPKKHGGSSMLIVDPKYLKAENELRKIFGSRVVSSFENNEIVGNLRQMYGGRRAIHNPRRTILVTPSSYWPRWDGSLSMELIETKDGLHYFRYVYTAAYRHAQEAFEAAKSANDLNAIASILAHYPYHMESLLTFAEVFKFSGEHQSSADVLSKCLFALECAWHPLFTPTHSNCQLKYIHDTNKPFFAALFSHMKNLDRRGCHRSALEVCKLLLSLDYDDPKGALLCIDYFSLRAQEYRWLEEFVDEYRSDSSLWMFPNFSYSLALARFFIEHDSSSNRSS----EVATSTELMKQALMLHPLVLGKLVAKAPLKESIWTQILKNSFFGSAKAGSPTLEHLISIYAERSYLIWRLPELQGLLKEAALQVIESFKECSGEAKDWACVRKEAFSSERNEYSHLLVSDFSDTIPTIPPEELRQFIVGPHLEEIHPGGEGGANPHMAGATHEVAGRNAAVVFLESLLPWVHYGDRQAH-EEDDDQNIQ
>PHALcorn
MSARLLRRVLKEQDEQRLSSSNLIPDAGIGGDEVEEESDSP-IAGAPSRNLFDLLDDGGYEEDTANVSAEDISERQQSVLSKSSDVVPAINRRSKKKKKKNKEIQKFAKGKVEESLDSILEELSIDVKASNENICHSAKERNENVIDATEKRAGSSILTVDPKHLKAESELRKIFGSRVVNSFENNEIGGNLRQMHGGRRAIHNPRRTILVTPSSYWPRWDGSLSMELIEIKDGLHYFRYLHSAPYSHAQEAFEAAKSANDLNAIAGILAHYPYHIESLLTFAEVFKFSGEHQSSADVLAKCLFALECAWHPLFSPMKTNSQLKYIHDTNKPFFSALFSHMKNLDRRGCHRSALEVCKLLLSLDYDDPKGALFCIDYFSLRAQEYHWLEEFVGEYRSDNSFWLFPNFSYSLAFARFFIERESSSSGESAGQTEKASSTELMKQALMLHPLVLQKLVAKAPLKDSIWTQILKNSFFGSAKAGSPTLEHLISIYAERSYLIWRLPELQNLLKEAALQVIESLKESSSEAKDWACVRKEAFSSEKNEYSHLLISDFSDTIPTIPPEELRHFMVGPHLEEIHPGGEGEANPQVAHATHEVAGRNAAVVFLESLLPWVHYGERRAH-EDEEDQNRQ
>PAPHhirs
MSARLLRRVLKEQDEQRVGSTNLRPDADGSIDEAEKEPDSPVAAVAPSRNLFDLL-DEGDEEYTADDCPEDVLVKQESVVRKSPGIVPATHHKSKKKKKKNKDIKKSAESKTEESLDSILEELSIDVKLSQECINHNAKADNEFVPDTTKKRGVSSILSVDPKYLKAENELRKIFGSRVVSSFENNRSGGNFRQMYSGRRATHNPRRTILVTPSNYWPRWDGSLSMELTETKDRFHYFRYLHSATNIHAQEAFEAAKSANDLNAIASILTHYPYHIESLLTIAEVFKFSGEHQSSADVLDKCLFALECAWHPLFTPMQGNCQLKFIHDTNKPLFAALFNHMSNLDRRGCHRSALEICKLLLSLDSDDPKGALFCIDYFSLRAQEYRWLEEFADEYRRDTSLWVFPNFSYSLAISRFYIECDASST-DSAEQTDKASSVDLMKQALMLHPLVLQKIIAKAPLKDSIWTKVLKSSFFGSAKAGGPTLEHLISIYVERSYLIWRYPELQNLLKVAALQVIESFKESSCDARNWACIRKEAFSSETNEYSHLLVSDFSDAIPTIPPDELRHFMVGPQLNEVHLEGEGEAHMQVAHVPREVAGRNAAVVFLESLLPWVHYGERLEP-EEDNDQNIQ
>ANOEroxb
MSARLLRRVLKEQDERRLGSSDFQPVAEGGGDEA-EDSDSP-TAGAPSRNIFDVLDDQDGEEVTADENTENIIGKEQSTPTKSSDIVSATRHKTKKKKKKNKEILKSAKFKAEESLDSILEELSIDVKVSSENIY-KAKGNNENVPDTTKKQTRSSILTVDPKFLKAENELRKIFGSRVVSSFENTEIGGHSRHMYGGRRATHNPRKTILVTSSSYWPRWDGSLSMELIEMKDGLHYFRYLHSAAYNHAQEAFEAAKSANDLNAIAGILAHYPYHIESLLTFAEVLKFSGEHQSSADVLAKCLYALECAWHPLFTPMQGNCQLKYIHDTNKPLFTALFSHMKSLDRRGCHRSALEVCKLLLSLDYDDPKGALLCIDYFSLRAQEYRWLEEFVDEYRRDNSLWMFPNFLYSLAFARFFIEHDASSS-DSTKQIEPAMAVDLMKQALMLHPFVLQKLVAKAPLKEGIWTQILKNSFFGSAKAGSPTLEHLINIYAERSYLIWRYPELQSLLKEAALKVIESLKERSSEARDWACVREGAFPSDKNEYSHLLVSDFSDKIPTIPPEELHQFMVGPHLHENHLGVEREANPEIAHVPREVAGRNAVAVFLESMLPWVHYGEREGL-EEDHDPNIH
>CHILtrap
MSARLLRRVLKEQDDRRLGPSNFHQDGEGGVDEP--ESDSP-TAGAPSRNLFDLLDDQGTEEDT-DENTEDNVVKEHSVVRKSSDIVSATHHKTKKKKKKNKEIQKSGKSKAEESLDSILEELSIDAKVSHENILPNAKEKNGNVLGATKKQSRPSILTVDPKYLKAENELRRIFGSKVVNSFENNEIGGNLRHMYGGRRATHNTRKTLLVTPSSYWPRWDASLSMELIEVKDGLHYFRYVHSAAYNNAQEAFEAAKSANDLNAIADILAHYPYHIESLLTFAEVLKYSGEHQSSADVLAKCLFALECAWHPLFTPMQGNCQLKYIHDTNKPLFTAIFSHMRNLDRRGCHRSALEVCKFLLSLDSDDPKGALLCIDYFSLRAGEYRWLEEFVDEYRSDNSLWMFPNFFYSLAFARFFVENDALSS-DSSKKIEAATSADLMKQALMLHPLVLQKLVAKAPLKESVWTQILKNSFFGSAKAGSPTLEHLINIYAERSYLIWRYPELQSLLKVAALQVIESHKENSSEARDWACVREEAFSSERNEYSHLLVSDFSDEIPRIPPEELHQFMVGPHIHEIDPGVEGEANPVTAHVPREVAGRSAAAVFFESLLPWVHYGERQDL-EEYHDQNMQ
>DACThata
MSARLLRRVLKEQDERRLGSSNLHPDAEGGDDET-EESDSP-AAGASSRNLFDLLEDQGGEEDITEDNTEDFVVKDQPVLRKSSDIVSAAHHKSKKKKKK-KDMPKSAKFKAEESLDSILEELSIEVKASPVNISLNANDRKENVLDATKKQGRSSILKVDPKYLKAENELRKIFGSRVVSSSENSEIWGNSRQMYAGRRAAHHPRRTVLVTPSSYWPRWDGSLSMELIEVKDGLNYFRYVQSAAYSHAQESFEVAKSANDLNAIAAILAHYPYHIESLLTFSEVFKFSGEHQSSADVLAKSLFALECAWHPLFTPMQGNCQLKFIHDTNKQFFTALFCHMRNLDRRGCHRSALEVCKLLLSLDYDDPKGALLCIDYFSLRAQEYRWLEEFAGEYRRDNSLWMFPNFLYSLAFTRFFIEHDESST-DSIEQTETATSTDLMKQALMLHPLVLQKLVAKTPLKESIWTQILNNSFFGSAKAGSPTLEHLINIYAERSYLIWRYPELQGLLKVAALQVIESLKESSTEARDWACVREEAFSSEKNEYSHLLVSDFSDSIPTIPPEELRQFMVGPHLHEIRPDVEGDVNPEIAHVPREVTGRNAAVMFFESLLPWVYYGERQGL-DEDRDPNIQ
>ANOEemei
------------------------------------------------------LDDQDGEEVTADENTENIIGKEQSAPTKSSDIVSATRHKTKKKKKKNKEILKSAKFKAEESLDSILEELSIDVKVSSENIY-KAKGNNENVPDTTKKQTRSSILTVDPKFLKAENELRKIFGSRVVSSFENTEIGGHSRHMYGGRRATHNPRKTILVTSSSYWPRWDGSLSMELIEMKDGLHYFRYLHSAAYNHAQEAFEAAKSANDLNAIAGILAHYPYHIESLLTFAEVLKFSGEHQSSADVLAKCLYALECAWHPLFTPMQGNCQLKYIHDTNKPLFTALFSHMKSLDRRGCHRSALEVCKLLLSLDYDDPKGALLCIDYFSLRAQEYRWLEEFVDEYRRDNSLWMFPNFLYSLAFARFFIEHDASSS-DSTKQIEPATAADLMKQALMLHPFVLQKLVAKAPLKEGIWTQILKNSFFGSAKAGSPTLEHLINIYAERSYLIWRYPELQSLLKEAALKVIESLKERSSEARDWACVREEAFPSDKNEYSHLLVSDFSDKIPTIPPEELHQFMVGPHLHENHLGVEREVNPEIAHVPREVAGRNAVAVFLESMLPWVHYGEREGL-EEDHDPNIH
>MOLIcapi
MSGRLLRRVLKEQEEKR--SASPEPAAASGD----EDSESPVAAAAPSKNPFDLLDDKDDEQEVTEESVGDIIEQEHLVARNSSNALPVSSRKSRKKKKKNKEEPTSRKGKVEKSLDPVLEDLSINTKPSSQQIGSENSEQNNAVKANAQKHGRSSVLEIDQKHLKAENELRRIFGSKVVNSFENNESGGSSRQIYGGRRTTHIPRKSVLVSPSNYWPRWDGCMSMELLETKDGIHYFRYVHSPSYDHAQQAFEAAKAINDLNAIARVLALYPYHVESLLTFAELYKYSGEHQVSADFIAKCLYALECAWHPLFTPLQGNCQLKYTHDANKPLFTALFSHMKNMDRRGCHRSALEVCKLLLSLDSDDPRGALFCIDYFSLRAEEYRWLEQFVEEYEGDNSLWLFPNFSYSLAVCRFYLEQGA-----TTVETEKATSTDLMKQALMLHPLVLQRLVDKAPLKGAVWLQILKSSLFGSAKAGSPTLDHLISVYVERNYLLWRIPEVQSLLKEAALQVIETLKQNSCEARDWACVRKEAFSSEKNEYSHLLVSDFSDVIPSIPPEELQQFMVGPQAHVMH-GGNVDAVPDPAPAPREVAGRNAAVVFLESLLPWVNYGDNADGQADGHDQNAN
>PLATclav
MSARLLRRVLKEQDERRLGSSNLHPDAEGCDDEA-EESDSP-AARTSSRNLFDLLDDQGGEEDTMEDNTEVIVVKDQPVLRKSSDIVSAAHHKSKKKKKK-KDMPKSAKFKAEESLDSILEELSIEVKVSPVNISPNANDRKENVLDATKKQGCSSILKVDPKYLKAENELRKIFGSRVVSSLENNEIGGNLRRLYGGRRAAHHPRRTILVTPSSNWPRWDGSLSMDLIEVKDGINYFRYVHSAAYSHAQGSFEVAKSANDLNAIAAILAHYPYHIESLLTFSEVFKFSGDHQSSADVLAKSLFALECAWHPLFTPMQGNCQLKFIHDTNKQFFTALFCHMKNLDRRGCHRSALEVCKLLLSLDYDDPKGALLCIDYFSLRAQEYRWLEEFVGEYRRDNSLWMFPNFSYSLAFTRFFIEHDESSA-DSTEQTETATSTDLMKQALMLHPLVLQKLVAKTPLKESIWTQILNNSFFGSANVGSPTLEHLINIYAERSYLIWRYPELQGLLKVAALQVIESLKESSTEARDWACVREEAFSSEKNEYSHLLVSDFSDSIPTIPPEELRQFMVGPHLHEIRPDVEGDVNPEAAHVPREVTGRNAAVMFFESLLPWVYYGERPGL-DEDHDPNIQ
>BLETstri
MSARLLRRVLKEQDEQRLGSSNLYPDAGGGGDEAEEESDSP-VAGAPSRNLFDLLGDQGYEEDTADDSTEDIIEKQQSVVRKSYDVAPAINHKAKKKKKKNKEIQKSAKFKAEESLDSILEELSIDVKASHENICDSAKEQNENVIDAAKKQGGSSVLTVDPKYLKAENELRKIFGSRVVSSFENNEIGGNLRQMYGGRRATHNPRRTILVTPSSYWPRWDGSLSMELIETKDGLHYFRYLHSAAYGHAQEAFEAAKSANDLNAIASILAHYPYHIESLLTFAEVFKFSGEHQSSADVLAKCLFALECAWHPLFTPTQGNCQLKYIHDTNKPFFTALFCHMKNLDRRGCHRSALEVCKLLLSLDYDDPKGALFCIDYFSLRAQEYRWLEEFVNEYRSDNSLWMFPNYSYSLAFARFFIEHDSSSSSDSTEQTEKATSTDLMKQALMLHPLVLQKLVAKAPLKESIWTQILKNSFFGSAKAGSPTLEHLISIYVERSYLIWRFPELQNLLKVAALQVIESLKESSSEAKDWACVRKEAFSSERNEYSHLLVSDFSDTIPTIPPEELRQFMVGPHLDEIHPAGEPEANPQIAHATHEVAGRNAAVVFLESLLPWVHYGERQGL-EEDHDQNIQ
>CHILsemi
MSARLLRRVLKEQDDRRLDPSNSNQDGEGGVDEP--ESDSP-TAGAPSRNLFDLLDDQGTEEDA-DENTEDSVVKEHSVVRKSSDIVSATHHKTKKKKKKNKEIQKSGKSKAEESLDSILEELSIDAKVSHENILPNAKEKNGNVLGATKKQSRPSILTVDPKYLKAENELRRIFGSKVVNSFENNEIGGNLRHMYGGRRATHNTRKTLLVTPSSYWPRWDASLSMELIEVKDGLHYFRYVHSAAYNNAQEAFEAAKSANDLNAIADILAHYPYHIESLLTFAEVLKYSGEHQSSADVLAKCLFALECAWHPLFTPMQGNCQLKYIHDTNKPLFTAIFSHMRNLDRRGCHRSALEVCKFLLSLDSDDPKGALLCIDYFSLRAGEYRWLEEFVDEYRSDNSLWMFPNFFYSLAFARFFVENDAPSS-DSSKKIEAAASADLMKQALMLHPLVLQKLVAKAPLKESVWTQILKNSFFGSAKAGSPTLEHLINIYAERSYLIWRYPELQSLLKVAALQVIESHKENSSEARDWACVREEAFSSERNEYSHLLVSDFSDEIPRIPPEELHQFMVGPHIHEIDPGVEGVANPVTAHVPREVAGRSAAAVFFESLLPWVHYGERQDL-EEYHDQNMQ
>PHAIflav
MSARLLRRVLKEQDEQRLGSSNLYPDAGGGGDEVEEESDSP-VAGAPSRNLFDLLDDQGYEEDTADDSTKNIIEKQHPVVSKPSNVVPDIHHKSKKKKKKNKEIQKSAKFKAEESLDSILEELSINVKASHENIGHSAEEQNENVIDAPKKQGGSSMLIVDPKYLKAENELRKIFGSRVVSSFENNEIGGNLRQMYGGRRAIHNPRRTILVTPSSFWPRWDGSLSMELIETKDGLHYFRYVYSAAYKHAQEAFEAAKSANDLNAIASILAHHPYHMESLLTFAEVLKFSGEHHSSADVLSKCLFALECAWHPLFTPTHSNCQLKYIHDTNKPFFAALFSHMKNLDRRGCHRSALEVCKLLLSLDYDDPKGALLCIDYFSLRAQEYRWLEEFVDEYRSDNSLWMFPNFSYSLAFARFFFERDSSSNGSS----EMATSTELMKQALMLHPLVLDKLVAKAPLKESIWTKILKCSFFGSAKAGSPTLEHLISIYAERSYLIWRLPELQNLLKEAALQVIESFKECCGEAKDWACVRKEAFSSERNEYSHLLVSDFSDTIPTIPPEELRQFMVGPHLEEINPGVEGEANPQMAHATHEVAGRNAAVVFLESLLPWVHYGERQAH-EEDDHQNIQ
>PHRAlind
MSARLLRRVLKVQDEQRLGSSNLRPNADSGSDEAEKDPDSPVAAADPSRNLFDLL-DEGDEEDTADDCSEDVVGKQEPMARKPPGIVPSTHHKSKKKKKKKNDIKKPAKSKAEESLDSILEELSIDVKLPQESFTHNAKADKEFVLDTTRKRGFSSILTVDPKYLKAENELRKIFGSRVVSSFENNLSGGNMRQMYGGRRATQNPRRTILVTPSSYWPRWDGSLSMELIETKDGFHYFRYLYSAAYIHAQEAFEAARSANDLNAIASILTHYPYHIESLLTFSEVFKFSGEHQSSADVLAKCLFALECAWHPLFTPMLGNCQLKFIHDTNKPLFAALFNHMRNLDRRGCHRSALEICKLMLFLDSDDPKGALFCIDYFSLRAQEYRWLEEFADEYRRDTSLWVFPNFTYSLAISRFYIECDASCT-DSAEQTEKATSVDLMKQALMLHPLVLQKIVAKAPLKDSIWTQILKSSFFGSAKAGCPTLEHLISIYVERSYLIWRYPELQNLLKVAALQVIESFKEGSCEARDWACIRKEAFSSETNEYSHLLVSDFSDVIPTIPPDELRHFMVGPQLNEVHLEGEGEANLQVTHAPHEVAGRNAAVVFLESLLPWVHYGERQEP-EEDNDQHIQ
>RIMAelli
MSARLLRRVLKEQDDRRLGPSNFQPDGEGGSDEL--ETDSP-TAGAPSRNLFDLLGDQGGEEDA-DENTEDIVVKEQS-VRNSSDIISATHHKTKKKKKKNKEIQKSGKFKAEESLDSILEELSIDVKVSHENILHNAKKKNGNVIDATKKQSHPSILTVDPKYLKAENELRKIFGSKVVSSFENNEMGGNLRQMHGGRRATHNPRRTVLVTPSSYWSRWDASLSMELIEVRDGIHYFWYVHSAAYNHAQEAFEAAKSANDLNTIADILAHYPYHIESLLTFVEVLKYSGEHQSSADVLAKCLFALECAWHPLFTPMQGNCQLKYLHDTNKPLFTALFFHMRNLDRRGCHRSALEVCKLLLSLDSDDPKGALLCIDYFSLRAQEYRWLEEFVDEYRCDNSLWMFPNFLYSLAFSRFFIENDAPSS-DSSEQIEVSTSADLMKQALMLHPLVLQKLVAKAPLKESVWTQILKNSFFGSAKAGSPTLEHLINIYAERSYLIWRYPELQSLLKVAALQVIESLKENISEARDWACVREEAFSSERNEYSHLLVSDFSDEIPRIPPEELHQFMVGPHLHEVHPGIEGEVNPVADQVPREVAGRSAAVVFFESLLPWVHYGERHDL-DEDHDPNMQ
>PAPHconc
MSARLLRRVLKEQDKQRVGSTDLRPDADGGIDEAEKEPDSPVAAAAPSRNLFDLL-DEGDEEYTADDCPEDVLVKQEPVVRKSPGIVPATHHKSKKKKKKNKDIRKLAESKTEESLDSILEELSIDVKLSQECINHNAKADNEFVIDTTKKRGVSSILSVDPKYLKAENELRKIFGSRVVSSFENNQGGGNLRQMYSGRRAIHNPRRTILVTPSNYWPRWDGSLSMELTETKDRFHYFRYLHSAAYIHAQEAFEAAKSANDLNAIASILTHYPYHIESLLTIAEVFKFSGEHQSSADVLAKCLFALECAWHPLFTPMQGNCQLKFIHDTNKPLFAALFNHMSNLDRRGCHRSALEICKLLLSLDSDDPKGALFCIDYFSLRAQEYRWLEEFADEYRRDTSLWVFPNFSYSLAISRFYIECDASST-DSAEQTEKASSVDLMKQALMLHPLVLQKIVAKAPLKDSIWTKILKSSFFGSAKAGGPTLEHLISIYVERSYLIWRYPELQNLLKVAALQVIESFKESSCDARNWACIRKEAFSSETNEYSHLLVSDFSDAIPTIPPDELRHFMVGPQLNEVHLEGEGEAHMHVAHVPREVAGRNAAVVFLESLLPWVHYGERLEP-EEDNDQNIQ
>CYPRbard
MSARLLRRVLKEQGEQRLGSSNLRSDADGSGDEAEKEPDSPSAAAAPSRNLFDILDDQGDEEDTADDFPDDVVGKQESVVRKSPGIVPATHQKSKKKKKKNKDIKKFAKSKAEESLDSILEELSIDAKLSQESICHNANADNEFVLDATKKGGASSILTVDPKYLKAENELRKIFGSRVVSSFENNQSGGSLRQMYGGRRATHNPRRTILVTPSSYWPRWDGSLSMELIETKDRLHYFRYLHSAAYFHAQEAFEAAKSANDLDAIASILAHYPYHIESLLTFAEVLKFSGEHQSSADVLAKCLFALECAWHPLFTPMQGNCQLKFIHDTNKPLFTALFDHMKNLDRRGCHRSALEICKLLLSLDSDDPKGALFCIDYFSLRAQEYRWLDEFADEYRSDTSLWMFPNFSYSLAISCFYIECDASST-DSAEQTEKATSVDLMKQALMLHPLVLQKLVAKAPLKDSIWTHILKSPFFGSAKAGGPTLEHLISIYVERSYLIWRYPELQNLLKVAALQVIESYKESSSDARDWACVRKEAFSTETNEYSHLLVSDFSDVIPTIPPDELRQFIVGPQLNEVHLEGERETNRQVAHTPREVAGRNAAVVFLESLLPWVYYGERQEP-EEYNNQNIQ
>BORYspha
MSARLLKRVLKEQEENRIDPSHHDPELDGDGA---EECDPP-SRALPSRNPFDLLDDQEDEQDIAEEDIV-VTEQENPVVKNSSDVIPASNRKSKKKKKKNREESISTTVKAEKSLDSVLEDLSISTMPATQQIGFESKARANEVKAGTKRHGMSSVLLVDPKYLKAENELRKIFGSKVVNSFENSRS-GSSRQLYGVRRAAHNPRKTILVSPSSYWPRWDASMSMELLETKDGLHYFRYVHSPSYHHAQQAFEAAKAINDLNAIASILAHHPYHIESLLTFAELFKFSGEHQSFEDAISKCLFALECAWHPLFTPLQGNCQLKYTHDINKPLFTALFSHMKNMDRRGCHRSALEVCKLLLSLDSDDPKGTIFCIDYFSLRAQEYGWLEQFAEEFGSDNSLWLFPNFSYSLAVSRFYLERE------DTMQTEKATSIDLMKQALMLHPLVLQKLIDKAPLKDSAWTQILKNSLFGSAKAGGPTLDHLISIYVERNYLIWRFPELQNLLKEAAQLVIETLKQNSSEATDWACVRRESFSSEKNEYSHLLVSDFSDTIPSIPPEELQQFMVGQHMHEVHGGGDMNAVPDRVRAPREVAGRNPAVVFLESILPWVDYGDNRDGQPDDHDHNMN
>MICRparv
MSARFMRRVLKEQDERRLASSNFQTDAEVGVDEV--ESDSP-TAVAPSRNLFDLLDDQGREDDTADESTQDITVKEQSVIRKNSDIVPATPQKAKKKKKKSKESQKSAKFKAEESLDSILGELSIDVNVSHENVFHNDKNKN-DVLDISKKQSHSSLLTVDPKYLKAENELRKIFGARVVSSFENSEIGGNLRHMYGGRRATHNPRKTILVTPSSYWPRWDGSLSMELIEMKDGLHYFRYVHSAAYGHAQETFEAAKSANDLNAIAGILAHYPYHIDSLLTFAEVLKFSGEQQSSADVLAKCLFALECAWHPLFTPTQGNCQLKYIHDTNKPFFTALFCHMKNLDRRGCHRSALEVCKLLLSLDSDDPKGALLCIDYFSLRAQEYRWLEEFVEGYRCDNSLWMFPNFIYSLAFARFFVEHDASSS-DSSGHIESATSAELMKQALMLHPSVLPKLVAKVPLKESIWTQILNNSFFGCAKAGSPTLEHLINIYAERSYLIWRYPELQSLLKLAAQQVIESLKERSNEARDWACVRGEAFSSEKNEYSHLLVSDFSDEIPRIPPEELHQFMVGPHLRDIHPDAEGEANPLITHAPREVAGRSAAVVFLESLLPWVHYGDRHDL-EDDHDPNIQ
>CYPRflav
MSARLLRRVLKEQGEQRVGSSNLRPDADGGGDEAEKEPDSPSAAAVPSRNLFDILDDQGDEEDTADDCPEDFVGKQESVVRKSPGIVPATHRKSKKKKKKNKDIKNSAKSKAEESLDSILEELSFDVKLSQESICHNANADNDFVLDATKKGGVSSILTVDPKYLKAENELRKIFGSRVVSSFENNQSGGNLRQMYGGRRATHNPRRTILVSPSSYWPRWDGSLSMELIETKGRLHYFRYLHSAAYFHAQEAFEAAKSANDLNAIASILAHYPYHIESLLTFSEVFKFSGEHQSSADVLAKCLFALECAWHPLFTPMQGNCQLKFIHDTNKPLFTALFDHMRNLDRRGCHRSALEICKLLLSLDSDDPKGALFCIDYFSLRAQEYRWLDEFADEYRSDTSLWMLPNFSYSLAISCFYIECDASST-DSAEQTEKATSVDLMKQALMLHPLVLQKLVAKAPLTDSIWTHILKSPFFGSAKAGGPTLEHLISIYVERSYLIWRYPELQNLLKIAALQVIESYKESSSEARDWACARKEAFSTESNEYSHLLVSDFSDVIPTIPPEELRHFIVGPQLNDAHLEGEGEANRQVAHAPREVAGRNAAVVFLESLLPWVYYGERQEP-EEYNDQNIQ
>SERAvome
MSARLLRRVLKEQEVRRLGSSSLHPEAEGGDDEA-EECDST-ANGGSSRNLFDLLDDQGGEEDAAEDNTEDIVVKDQPVLRKSSDIVSAVHHKSKKKKKK-KDKSKSAKVKVEESLDSILEELSIEVKASPVNISPNANDRNENVLDPTKKPGRSSILTVDPKYLKAENELRKIFGSRVVSSLENNEIGGSSRQMYGGRRAVHHPRRTILVTPSSYWPRWDGSLSMELIEVKDGINYFRYVHSAAYTYAQESFEVAKSSNDLNAIAAILAHYPYHIDSLLTFSEVFKFSGEHQSSADVLAKSLFALECAWHPLFTPMQGNCQLKFIHDTNKQFFTALFCHMRNLDRRGCHRSALEVCKLLLSLDYDDPKGALLCIDYFSLRAQEYRWLEEFVGAYRCDNSLWMFPNFLYSLAFTRFFIEHDASSA-GSTEQTETASSIDLMKQALMLHPLVLQKLVVKTPLKESIWTQILNNPFFGSAKSGSPTLEHLINIYAERSYLIWRYPELQGLLKIAALQVIESLTESSSEARDWACVREEAFSSEKNEYSHLLVSDFSDSIPTIPPEELRQFMVGPHLHEIHPDIEGDVNPERAHVPREVAGRNAAVMFFESLLPWAYYGERQDL-DEDHDPNIQ
>CALAtsoo
MSARLLRRVLKEQDEQRLGSSNLYPDADDGGDEVEEESDSP-VAGAPSRNLFDLLDDQGYEEDTADDSTKNIIEKQHPVVRKPSDVVSDIPHKSKKKKKKNKEIQKSAKLKAEESLDSILEELSINVKASHENIGHSAEEQNKNLIDAPKKQGGSSMLIVDPKYLKAENELRRIFGSRVVSSFENNEIGGNLRQMHGGRRAIHNPRRTILVTPSSFWPRWDGSLSMELIETKNGLHYFRYVYSAAYKHAQEAFEAAKSANDLNAIATILAHHPYHMESLLTFAEVFKFSGEHQSSADVLSKCLFALECAWHPLFTSTHSNCRLKYIHDTNKPFFAALFCHMKNLDRRGCHRSALEVCKLLLSLDYDDPKGALLCIDYFALRAQEYRWLEEFADEYRSDNSLWMFPNFSYSLAFARFFIEHDSSFDGSS----EMAASIDLMKQALMLHPLVLDKLVAKAPLRESIWTQILKNSFFGSAKAGSPTLEHLIRVYAERSYLIWRLPELQNLVKEAALQVIESFKEGGGEAKDWACVRKEAFSSERNEYSHLLVSDFSDTIPTIPPEELRQFMVGPHLEEIHPGGEGEANPQMAHATHEIAGRNAAVVFLESLLPWVHYGERQAN-EEDDDQNIQ
>EPIDpuni
MSARLLRKVLKEQDKQRLSSSNLNPDAGGGGDEVEEESDSP-VAAAPSRNLFDLLDDQDYQENTSNDSTEDIAEKQETVVRKSYDAVPAINHKSKKKKKKNKASQKSEKFKAEESLDSILEELSIDVKASHEGISHSAKEQNDSVIDATKKRGGSSILTVDPKYLKAENELRKIFGSRVVCSFENNEIGGNLRQMHGGRRTIHNPRRTILGTPSSYWPRWDGTLSMELIETKDRLHYFRYSHSAAYSHAQEAFEAAKSANDLNAIAGILAHYPYHIESLLTFSEVFKFSGEHQSSTDVLAKCLFALECAWHPLFTPTHGNCQLKYIHDTNKPFFTALFCHMKNLDRRGCHRSALEVCKLLLSLDYDDPKGALLCIDYFALRAQEYRWLEEFADEYRSDNSLWMFPNFSYSLAFARFFIEHDSSSSSDSATQTEKAASTDLMKQALMLHPLVLQKLVAKAPLKDSIWTQILKNSFFGSAKAGSPTLEHLISVYVERSYLIWRFPELQNLLKEAALQVIESLKESSNEAKDWACVRKEAFSSEKNEYSHLMVSDFSDTIPTIPP-ELRQFMAGPHLEEIHPGGEGEANPQIGHATREVAGRNAAVVFLESLLPWVHYGERQVH-EEDHDPNIQ
>CRYPlept
MSARLVRRVLKEQDESRIGSSKFHQDGEGGIDEL-EESDSP-TASAPSRNLFDLLDNEEGKEDTADENTEDIIAEQP--VRKSSGIISATHLKAKRKKKKKKDIQKSEKFKAEESLDSILKELSIDVKVSHQNVFRNAKEKNGNMLDATKKQSHPSILTVDPKYLKAENELRKIFGSRVVSSFENNEIVGNLRQMHGGRRATHNPRRTVLVTPSSYWPRWDGSLTMELIEVKDGLHYFRYVHSAGYNHVQEAFEAAKSANDLNSIAGILASYPYHIESLLTISEVLKYSGEHQSSADVLAKCLFALECAWHPLFTPMQGNCQLKYIHDTNKPLFTALFCHMRNLDRRGCHRSALEVCKLLLSLDSDDPKGALLCIDYFSLRAQEYRWLEEFVDEYRCDNSLWMFPNFLYSLAFTRFFIELDKSSS-DSSEQIEAATSADLMKQALMLHPLVVQKLVAKAPLKESVWTQILKNPFFGSAKAGNPTLEHLINIYAERSYLIWRYPELQSLLKVTALQIIESLKDRNNKTRDWDCVREEAFSSERNEYSHLLVSDFSDEIPRIPPEELQQFMVGPNLHEIHAGAEGEANRVIPHAPREVTGRSAALVFFESLLPWVHYGERYDP-EEDHNPNIQ
>HAEMdisc
MSARLLRRVLKEQDERRFGSSDFHPVTAGGGDEA-EDSDSP-TAGAPSRNIFDVLDDQDGDEVTADENTENTITKEQSAPIKSSDIVSTTQHKTKKKKKKNKEILKSAKFKAEESLDSILEELSIDVKVSPENIY-KAKGNNENVPDTTKKQTRSSILTVDPKFLKAENELRKIFGSRVVSSFEKTETGGHSRHMYGGRRAAHNPRKTALVTPSSYWPRWDGSLSMELIEMKDGLHYFRYLHSAAYNHAQEAFEAAKSANDLNAIAGILAHYPYHIESLLTFAEVLKFSGEHQSSADVLAKCLYAQECAWHPLFTPMQGNCQLKYIHDTNKPLFTALFSHMKNLDRRGCHRSALEVCKLLLSLDYDDPKGALLCIDYFSLRAQEYRWLEEFVDDYRRDNSLWMFPNFLYSLAFAHFFIEHDASSS-DSTKQIEPATAADLMKQALMLHPFVLQKLVVKVPLKEAIWTQILKNSFFGSAKAGSPTLEHLINIYAERSYLIWRYPELQSLLKEAALKVIESLKERSSEARDWACVREEAFPSDRNEYSHLLVSDFSDKIPTIPPEELHPFMVGPHLNENHPGVEGEANPEIAHVPREVAGRNAAVVFLESLLPWVHYGEREGL-GEDHDPNIH
>DRAKthyn
MSARLLRRVLKEQDDRLLGPCNTHADG-GCVDEL--ESDFP-IPGAPSRNLFDLLEDQGCEEDT-NENMEDSVFKEHSVVRMSSDIASATHHKTKKKKKKSKEFQKAGKCKAEESLDSILGGLSIDKKVCHENILPNAKEKNRNVLDDTKLQSRPSILTVDPKYLKAENELRKIFGSKVVSSFENNEIGGNIRQIYGGRRATHNTRRALLVTPSSYWPRWDASLSMELIEVKDGLHYFRYVHSAAYNHAQEAFEAAKSANDLDAIADILAHYPYHIESLLTFAEVLKYSGEHQSSADVLAKCLFALDCAWHPLFASMQGNCQLKYIHEPNKQLFTALFSHMRNLDRRGCHRSALEVCKLLLSLDSDDPKGALLCIDYFSLRAQEYRWLEEFVDEYRYDNSLWMFPNFSYSLAFARFFVENVAPSS-GSSKKIEVATSTDLMKQALMLHPSVLQKLVAKAPLKGSVWTQILKNSFFGSAKAGSPTLEHLINIYTERSYLIWRFPELQSLISVAALQVIESLKENSSETRDWACVREEAFSSVRNEYSHLMVSDFSDEIPRIPPEGLHQFIVEPHLHEIHPGVDGEANPVTAHVSREVSGRSAAAVFFESLLPWVNYGERQDF-EEDHDPNMQ
>NEUWmali
M----------------------------------------------------------------------------PMVGISSDIVHATRQKSKKKKKKNKEVHKSAKLKAEESLDSILEDLSIN---TQDNSYNLAKVENEISIDASGKGGGSSVLTVDPKYLKAENELRKIFGSRVVSSFENNSIGGSSRQMYGVRRPTHNPRRTILVTPSSYWPRWDGSLSMELMETKDGLQCFRYVHSAAYSHAQEAFEAAKSANDLNAIASILAHYPYHIESLLTFVEVFKFSGEHQSSADVLAKCLFALECAWHPLFSPMQGNCQLKYIHDTNKPLFTALFSHMRNLDRRGCHRSALEVCKLLLSLDTDDPKGALFCIDYFSLRAQEFKWLEEFADRYRNDSSLWMFPNFSFSLAVCRFYLECDASSA-NSTNQTERATSSDLMKQALMLHPLVLQKLVAKAPLKDSSWSQVLKNSFFGPAKAGGPTLEHLIDIYVERNYLIWRYPELQALLKEAALQVIDSLKQGTTEARDWACVRKEAFSSDKNEYAHLLVSDFSDAIPTIPPEELRQFVVGPHVNEMQ-NGEENPNAQIVHPPREVTGRNAAVVFLESLLPWVHYGDRQGP-EDNHHDNNQ
>GOODpube
MSARLLRRVLKEQDERRLGSSDVHPVAEGGGDEA-EDSDSP-TASAPSRNIFDVLDDQDGEEDTADESPENIIAKEQSAPIKSSDIVSATHHKTKKKKKKNKEILKSAKFKAGESLDSILEELSIDVKVSPENIFHKTKENNE--LDTTKKQSRSSILTVDPKFLKAENELRRIFGSRVVSSFENTEIGGNSRHIHGGRRATHNPRKTVLVTPLSYWPRWDGSLSMELIEIKDGLHYFRYLHSAAYSHAQEAFEAAKSANDLNAIAGILAHYPYHIESLLTFAEVLKFSGEHQSSADVLAKCLFALECAWHPLFTPMQGNCQLKCIHETNKPLFTALFSHMKNLDRRGCHRSALEVCKLLLSFDYDDPKGALLCIDYFSLRAQEYRWLEEFVDEYKCDNSLWMFPNFLYSLAFTRFFIEHDASSS-DSTKQIEPATAADLMKQALMLHPLVLKKLVAKAPLKEAIWTQILKNSFFGSAKAGSPTLEHLINIYAEQSYLIWRYPELQNLLKEAALKVIESLKE-SSEARDWACVREEAFPSDRNEYSHLLVSDFSDKIPTIPPEELQQFMVGPHLHGNHPGVEGEANPEIAHVPRDVAGRNAAFVFLESLLPWINYGEREGL-EEDHDPNIQ
>HABEpant
MSARLLRRVLKEQDERILGSSNLHPDDKGGDEEA-EEPDSP-AAAASSRNLFDLLDDQRDEEDTTEGSTDDIDVKDQSVLRKSSNIVSATHRKSKKKKKKNKDIPKSAKFKDEESLDSILEELSIDVKVSPGNIFPNATDRNENVLDAKKKQGHSSILTVNPKYLKAENELRKIFGSRVVSSLENNEIGGNSRQVYGGRRATHHPRRTILVTPSSYWPRWDGSLSMELIEVKDGLHYFRYVHSAAYSHAQESFEVAKSANDLNAIAAILAHYPYHIESLLTFSEVFKFSGEHQSSADVLAKSLFALECAWHPQFTPMQGNCQLKFIHDTNKPFFTALFSHMRNLDRRGCHRSALEVCKLLLSLDYDDPKGALLCIDYFSLRAQEYRWLEEFVGEYRHDDSLWMFPNFSYSLAFTRFFIEHDVSSN-DSIEQTETATSTDLMKQALMLHPLVLQKLVAKTPLKESIWTQILKNSFFGSAKAGSPTLEHLVNIYAERNYLIWRYPELQGLLKVAALQVIESLKESSTEARNWACVREEAFSSERNEYSHLLVSEFSDSIPTIPPEELRQFMVGPHLQEIHPGVEGDVNPEIVHVPLEVAGRNAAILFFESLLPWANYGDRPGL-QEDRDPNIQ
>PTERcurt
MSARLLRRVLKEQDERRCGSSNFHPDAEGGGDEV-EESDSP-TAGAPSRNLFDLLDDQGGEEDTADENVEGIIVEEQPVLRKYSDLVS-TNHKTKKKKKKNKEIQESAKFKAKESLDSILEELSIDVKVSHESISDDAKEKKEHVADVTKKQTRSSILTVDPKYLKAENELRKIFGSRVVGSFENKEIGNNSRQMYGGRRATYNPRRTVLVTPSSYWPRWDGCLSMELIEMKDGLHYFRYLHSAAYSHAQEAFEAAKSANDLNAIAGILAHYPYHIESLLTFAEVFKFSGEHQSSADVLAKCLFALECAWHPLFTPMQGNCQLKYSHDTNKPLFTALFSHMRNLDRRGCHRSALEVCKLLLSLDYDDPKGALFCIDYFSLRAQEYRWLEEFVDEYRCDNSLWLFPNFSYSLAFTRFFIEHDASSS-NSTKQSEIATSADLMKQALMLHPLVLQKLVAKAPLKESIWTQILNNSFFGSAKAGSPTLEHLINIYAERSYLIWRYPELQTLLKEAALQVIESLKWRSNEARDWACVREEAFSSEKNVYSHILVSDFSDKIPTIPPEELHQFMVGPHLHEIHPGVEGEANPEIAHVPREVAGRNAAVVLLESLLPWIHYGERQSL-DEEHDPNL-
>GOODfuma
MSARLLRRALKEQDERRLGSSDFHPVAEGGGDEA-EDSDSP-TAGAPSRNIFDVLDDQDGEEDTADENTENIIAKEQSAPIKSSDIVSTTHHKTKKKKKKNKEILKSAKFKAEESLDSILEELSIDVKVSPENIFHKAKENNENVLDTTKKQTRSSILTVDPKFLKAENELRKIFGSRVVSSFENTEIGGNSRHMYGGRRATHNPRKTVLVTPSSYWPRWDGSLSMELIEMKDGLHYFRYLHSAAYSHAQEAFEAAKSANDLNAIAGILAHYPYHIESLLTFAEVLKFSGEHQSSADVLAKCLYALECAWHPLFTPMQGNCQLKYIHDTNKPLFTALFSHMKNLDRRGCHRSALEVCKLLLSLDYDDPKGALLCIDYFSLRAQEYRWLEKFVDEYRRDNSLWMFPNFLYSLAFTRFFIEHDASSS-DSTKQIEPATAADLMKQALMLHPLVLKKLVAKAPLKEAIWTQLLKNSFFGSAKAGSTTLEHLINIYAEQSYLIWRYPELQSLLKEAALKVIESLKERSSEARDWACVREEAFPSDRNEYSHLLVSDFSDKIPAIPPEELHQFMVGPHLHENHPGVEGEANPEIAHVPREVAGRNAAVVFLESLLPWVHYGEREGL-EEDHDPNIQ
>VANIplan
MSARLLRRVLQEQ-ELQLNSPSLRPETEDGADD--EEHDSP-PARASARKLFDLLGDQEDEGEVAEDIVEN-AERKLPEVSTSTDIVPGGHHKSKKKKKKKKEVQKSANAKTGDSLDSILEDLTINA--SHENCCNNAKVNNENV-AATKKSVGSSILTLDLKYLKAENELRKIFGSRVVSSFESNQNKGNSRQLHGGRRAIHNLRRTILVTPLSYWPRWDGSLSMELIETKDGVHYFRYLHSAAYNHAQEAFEAAKSANDLNAIASILAHYPYHIESLLTFADLYKFSGEHQSSADVLAKCLFALECAWHPLFSPVQGNCRLKYIHDENKPFFTALFSHMRNLDRRGCHRSALEVCKLLLSLDNDDPKGTLFCIDYFSLRAQEYRWLENFAEDYRNDNSLWMFPNFSYSLAVSRFYIEHDVLSA-DSTEMTEKATSTELMKQALMLHPLVLRKLVDKAPLKDSIWSQLINCSFFGSAKAGSPTLEHLISIYVERSYLLWRYPDLQALLKEAALQVIESLKQSSSEAKDWACVRKEAFSSETNEYSHLLVSEFSDAIPTIPPEDLRQFMVGPQLHELHPEADGEANQHVAHVPREVTGRNAAVVLLESLLPWVHYGDRQG--HEDHDQNMP
>HABElong
MSARLLRRVLKEQDERILGSSNLHPDDKGGDEEA-EEPDSP-AAAASSRNLFDLLDDQRDEEDTTEGSTDDIDVKDQSVLRKSSNIVSATHRKSKKKKKKNKDIPKSAKFKDEESLDSILEELSIDVKVSPGNIFPNATDRNENVLDAKKKQGHSSILTVNPKYLKAENELRKIFGSRVVSSLENNEIGGNSRQVYGGRRATHHPRRTILVTPSSYWPRWDGSLSMELIEVKDGLHYFRYVHSAAYSHAQESFEVAKSANDLNAIAAILAHYPYHIESLLTFSEVFKFSGEHQSSADVLAKSLFALECAWHPQFTPMQGNCQLKFIHDTNKPFFTALFSHMRNLDRRGCHRSALEVCKLLLSLDYDDPKGALLCIDYFSLRAQEYRWLEEFVGEYRHDDSLWMFPNFSYSLAFTRFFIEHDVSSN-DSIEQTETATSTDLMKQALMLHPLVLQKLVAKTPLKESIWTQILKNSFFGSAKAGSPTLEHLVNIYAERNYLIWRYPELQGLLKVAALQVIESLKESSTEARNWACVREEAFSSERNEYSHLLVSEFSDSIPTIPPEELRQFMVGPHLQEIHPGVEGDVNPEIVHVPLEVAGRNAAILFFESLLPWANYGDRPGL-QEDRDPNIQ
>DIURorie
MSGRLLRRVLKEQDERLLGSSNFHPDAEGGVDEL-EKSESP-TAGAPSRNLFDLLDDQGGEEDTADENTEDII------VRNSSDIVSATHHKTKKKKKKSKEIQKSVKVKAEESLDSILEELSIDVKVSHKEVFHNAKEKNGNVLGSAKKQSGSSILTVDPKYLKAENELRKIFGSKVVSSFENNEIGGNSRPMYGGRRATHNPRRTVLVTPSSYLPRWDGSLSMELIEVKDGLHYFRYVHSEAYNHAQEAFEAAKSANDLNAIAGILAHYPYHIESLLTFAEVLKYSGEHQSSADVLAKCLFALECAWHPLFTLMQGNFQLKYIHDTNKPLFTALFCHMKNLDRRGCHRSALEVCKLLLSLDSDDPKGALLCIDYFALRAQEYKWLEGFVDDYRCDNSLWMFPNFLYSLAFARFFIEHDGSSS-GSTQQNGGATSADLMKQALMLHPLVLQKLVAKAPLKESIWTQILKSSFFGSAKAGSPTLEHLINIYAERSYLVWRYPELQSLLRVVALQVIESLKESNNEARDWACVRKEAFSSERNEYGHLLVTDFSDEIPRIPPEELHQFMVGPHLHEIHPGVEGEANP-VAHVPREVTGRSAAVVFFESLLPWIHYGERDDL-EEDHDPNIQ
>LECAnigr
MSARLLRRVLQEQ-EQQLNSSSLRSEAGGGSED--EEPDSS-AAGAPARNLFDLLGDQGDEGEADDDSIEN-VEKQLFGDRMSTDIIPPVHHKSKKKKKKKKEIQKSANLKAGESLDSILQDLSIHV--SYDNSCDNAKVNNENV-DPSKKQLFSSILSVDPKYLKAENELRKIFGSRVVSSFETSQNGGSSRHLHGGRRAIPNLRRTILVMPSSYWPRWDGSLSMELTETKDGIHYFRYLHSAAYNHAQEAFEAAKLANDLNAIASILAHYPYHIESLLTFADVFKFSGEHQSSADVLAKCLFALECAWHPLFTPLQANCQLKYIHDTNKPLFTALFSHMRNLDRRGCHRSALEVCKFLLSLDIDDPKGALFCIDYFALRAQEYRWLENFAEVYRNDNSLWMLPNFSYSLAVSRFYIERAVLSA-DSTELTEKATSTELMKQALMLHPLILQKLVDKAPLKDSIWSQII-SSFFGSAKAGGPTLEHLISIYVERSYLIWRFPDLQTLLKEAALQVIASFKQSGSEAKDWACVRKEAFSSEANEYSHLLVSDFSDAIPTIPPDDVRQFMVGPHLHEVHPNAEGEANQRIAHVPHDVTGRNAAVVFLESLLPWVHYGDRQGH-EEDRDQNMQ
>GASTelat
MSVRLLRRVLREQDEQRLGSSDSYPDPASGGDEA-DDSDSS-TAADRSRNLFDLLEDQGDENETADDSTKDIIEKQQSVVKNPSNIVPSSRYKSKKKKSKNKEVQKTAKIKTEESLDSILEELSIDVNAARESICDSAKEQNENVLESTKKLGSSSVLIVDPKYLKAENELRKIFGSRVVNSYKNNEIGGNTRQMHGGRRPIHTPRRTVLVTPSSYWPRWDGSLFMEYFEMKDEILYFRYIHSAAYTHAQETFEAAKSANDLNAIASILAHYPFHIESLLTFAEVFKFSGEHQSSADVLAKCLFALECAWHPLFTQSLGKCRLKYIHDENKPLFTALFCHMKNLDRRGCHRSALEVCKLLLSLDYDDPKGALFCIDYFSLRAQEYKWLEEFIDEYRTDSSLWMFPNFSYSLACAHYFVELDASS---SAGQTEKATSTDLMKQALMLHPLVLQKLISKASLKEQIWTQILNNSFFGSAKAGSPTLEHLINIYVERSYLIWKLPELQSLLKAAALQIIVSLKENSCEARDWACVREEAFSSEKNEYSHLMVSDFSDTISTIPPEELRGFMVGQHVHEIEPGGEARAHPPL----REVVGRNAAVVLLESLLPWVHYGDRPAL-DEDHDQNIQ
>CEPHdama
MSARLLRRVLKEQDEQRLVLPNLRPDAVGGGDEVEEESDFP-AAVAPSRNLFDLLDDQGDEEGTADDSIEDIIEKQQFVVRKSSDIVPDTHHKSKKKKKKTKEIHKAAKFKAEESIDSILEELSIDAKASHENIYHNAKEKNDNVLDAAKTQGDSSILTVDPKYLKAENELRKIFGSRVVSSFENNETGGNSRQMYGGRRASHNPRRTILVTPSNHWPRWDGCLSMELIKTKDGVHYFRYLHSTAYSHAQEAFEAAKSANDLNAIASILAHYPYHIESLLTFAEVFKFSGEHQSSADVLAKCLFALECAWHPLFTPMQGNCQLKYIHDTNKPLFTALFSHMRNLDRRGCHRSALEVCKLLLSLDYDDPKGALLCIDYFSLRAREYRWLEKFADEYRSDNSLWMFPNFSYSLAFTRLFIEHNGSSS-DSTEQTEKATSTDLMKQALMLHPLVLQKLIVKVPLKESIWTQILKNSFFGSAKAGSPTLEHLTSIYVEQSYLIWR----------------------------------------------------------------------------------------------------------------------------------
>CALAplic
MSARLVRRILKEQDERRRISSKINDDDEGGADEP-EESDSP-VAGAPSRNLFDLLDDQEGEENTVDENTEDIIAKEHSVIRKSNDVVSATQHKKKKKKKKIKEIQKSANFKAEESLDSILEELSIDLRISHENISHNAKEKNGNVLDSNKKQSRSSILSMDPKYLKAENELRKIFGSRVVSSFENNEIGGNSRQMYGGRRATHNPRRTVLVTPSSYWPRWDGSFSMELIEMKDGLHYFRYVHSAAYNHAQDAFEAAKSTNDLNAIADILAHYPYHIESLLTFAEVLKYSGEHQSSADVLAKCLFALECAWHPLFTPMQGNCQLKYIHDTNKPFFTTLFCHMRNLDRRGCHRSALEVCKLLLSLDSDDPKGALLCIDYFALRAQEYRWLEEFVNDYRCDYSLWMFPNFLYSLSFARFFIERDASSS-GSSKQIEAATSADLMKQALMLHPLVLQKLVAKAPLKESIWTQILKDSFFGSAKAGSPTLEHLINIYAERSYLIWRYPELQSLLKATALQVIESLKERSTEARDWACVREEAFSSERNEYSHLLVSDFSDEIPRIPPEELQQFMVGPHLQEIHP-VEGEANPVIDHVPREVAGRSAAVVFLESLLPWVHYGERHDL-EEDHDPNIQ
>APOSshen
MSARLLRRVLKEQEERRLGSTNAHQEGEYGGQLEDEESTSP-VASAPSINLFELLDDQGDEDDNLNESPKD-AFKQQPMVGFTTDVVHATRHKSKKKKKKNKEVHKSTKLKAEESLDSLLENLSINVNPANENNYNHTKVENEISLDASSTGGSPSVLTVDPKYLKAENELRKIFGSRVVSSFENNSVGGSSRQMYGVRRVTHNPRRTILVTPSSYWPRWDGSLSMELMETKDGLRYFRYVHSAAYAHAQEAFEAAKSAYDLNAIASILAHYPYHIESLLTFAEVFKFSGEHQSSADVLAKCLFALESAWHPLFSPIQGSCQLKYIHDTNKPLFTALFSHMRNLDRRGCHRSALEVCKLLLSLDTDDPKGALFCIDYFSLRAQEFKWLEKFADLYRSDSSLWMFPNFSYSLAVSRFYLERDASST-SSTNQIEIAMSNDLMKQALMLHPLVLQKLVAKAPLKDSSWSQIL-NSFFGSAKAGGPTLEHLINIYVERSYLIWRYPELQALLKEAALHVIDSLKQTTIEARDWACVRKEAFSSVKNEYAHLLVSDFSDAIPTIPPEELRQFMVEPHANEMQ-NGEENPNAQIVHAPREVTGRNAAVVFLESLLPWAHYGDRQGP-EDNHDDNIQ
>CORYacti
MSGRLLRRVLKEQDERLLGSSNFHPDA-GGAGEP-EESDSS-PSGAPSRNLFDLLDDQGGEDDTADENTEDIIVTEQSVVKKYSDTVSATHHKTKKKKKKNKEVQKSAKFKAEESIDSILEELSIDVKDSHANSFHNAKEKNGNALDATKKQSRSSILSVDPKYLKAENELRKIFGSRVVSSFENNEIGGNSRQMYGGRRATHIPRRSVLVTPSSYWPRWDGSLSMELIEMKDGLYYFRYVHSASYNHAQEAFEAAKSANDLNAMAGILAHYPYHIESLLTFAEVLKYSGEHQSSADVLSKCLFALECAWHPLFTPMQGNCQLKYIHDTNKSFFTALFCHMRNLDRRGCHRSALEVCKLLLSLDSDDPKGALLCIDYFSLRAQEYRWLEEFMDEYRCDSSLWMFPNFSYSLAFARYFIEHDASSS-GSAVQIEAATSADLIKQALMLHPLVLQKLVAKAPLKESIWTQILKNSFFGSAKAGSPTLEHLINIYVERSYLIWRYPELQSLLKVAALQIIESLKE-SSEARDWACVREEAFSSERNEYSHLMVSDFSDEIPRIPPEELQQFIVGPHLHEIHPGVEQEVNPAINHVPREVTGRSAAVVFLESLLPWVNYGERHDL-EEDHDHDIQ
>MEXIxero
MSARLLRRVLKEQDEQRLGSSNLHPGADGCGDDA-EEPDSPVAADNPSRNVFDLL-DEGNEEDTADDCSEDFVRKQESVVRKPTGLVPTTHHKSKKKKKKNKDIKKSAKSKAEESLDSILEELSIDVKLPQENITHNAKVNNEFVLDTARKRGVSSILTVDPKYLKAENELRKLFGSRVVSSFENNQSGGNLRQMYGGRRATHNPRRTILVTPSSYWPRWDGSLSMELIETKDRFHYFMYLHSGAYIHAQEAFEAAKSANDLNAIASILTHYPYHIESLLTFSEVFKYSGEHQSSADVLAKCLFALECAWHPLFTPMLGNCQLKFTHDTNKPLFEALFNHMRNLDRRGCHRSALEICKLMLSLDSDDPKGALFCIDYFSLRAQEYRWLEEFADEYRQDTSLWVFPNFTYSLAISRFYIECDTSCA-DCAEQTEKASSVDLMKQALMLHPLVLQKIVAKAPLKDSIWTQILKNSFFGSAKAGSPTLEHLISIYVERSYLIWRYQELQNLLKVAALQVIESFKESSYVSRDWACIRKEAFSSETNEYSHLLVSDFSDAIPTIPPDELRHFLVGPQLDEVHFEGEGEPNLQVAYAPREVAGRNAAAVFLESLLPWVHYGERQEP-EEDNDQNIQ
>OECEmacu
MSARLLRRVLKEQDEQRLSSSNLHSDAGGAADEVKEESDSP-VAGAPSRNLFDILDDQGYEEDTAIDSTEDITEKQQSMVRKSDHVAPAFNQKSKKKKKKNKKTEKSAELKADESLDSILEELSIDVKASHKNNCHSAKEQIENVLDATKKQGGASILTVDPKYLKAENELRKIFGSRVVSSFENNEIGGSLRQMYGGRRPIHNPRRTILVTPSSYWPRWDGSLSMELVETKDGFHYFRYVHSAAYSHAQEAFEAAKSANDLNAIASILAHYPYHIESLLTFAEVFKFSGEHQSSADVLAKCLFALECAWHPHFTPSQGNCQLKYIHDTNKPCFAALFSHMKNLDRRGCHRSALEVCKLLLSLDYDDPMGALLCIDYFSLRAQEYRWLEEFVDAYRSDNSLWMFPNFSYSLAFARFFVERDSSTSSGTDEQIEKASSTDLMKQALMLHPLVLQKLVSKAPLKDSIWTQILKNSFFGSAKAGSPTLEHLISIYAERSYLIWRFPELQNLVKEAALQVIESFKENSNEAKDWACVRREAFSSERNEYSHLMVSDFSDTIPTMPPEELRQFMIGPHLEEILPGGEGEANPPLPHATHEVAGRNAAVVFLESLLPWVHYGERPVHDEEDHDQNIQ
>THELangu
MSARLLRRVLKEQDERRLDPSNFQTDADGGDDEV--ESDSP-TAGAPSRNLFDLLNDQGGEEDT-DENTEDIIVKEQSIVRKSSDIVSDAHRKSKKKKKKNKEIQKSAKFKAEESLDSILEELSIDVKVSNEN---NANENNGNAIGATKKESRLSFLTVDPKYLKAENELRKIFGSRVVSSFENNEIGGNLRQMYGGRRATHNPRRTILVTPSSYWPRWDASLSMELIEVKGGLHYFRYIHSAAYNHAQEAFEAAKSSNDLNAIAGVLAHYPYHIESLLTFAEVLKYSGEHQSSADVLAKCLFALECAWHPLFTPMQGNCQLKYIHDTNKPFFTALFSHMRNLDRRGCHRSALEVCKLLLSLDSDDPEGALLCIDYFALRAQEYRWLEEFVNKYRCDNSLWMFPNFLYSLAFARFFIENDAPCS-DSSKQIEAATSADLMKQALMLHPLVLQKLVAKAPLKDSIWAQILKNSFFGSAKAGSPTLEHLIDIYAERSYLIWRYPELQSLLKVAALQVIESLKESSSEARDWACVREESFSSERNEYSHLLVSDFSDEIPRIPPEELHQFMVGPHLHEIHPGVEGEANPVTAHVPRDVGGRNAAVVFFESLLPWVHYGERRDL-EEDNDPNM-
>DENDnobi
MSARLLRRVLKEQDEQRLGSSNVQQDAGGGGDETGEESDSP-VAGAPSRNLFDLLDNQGYEEDTVGDSTEDIIEKQQSVIRKAYDAVPVMNYKSKKKKKKNKEIQKSAKFKDEESLDSILEELSIDVKASHENRCHSATEQNENVIDATKKQGGSSILKVDSKYLKVENELRKIFGSRVVSSFENNEIGGNLRQMHGGRRAIHNPRRTILVTPSSFWPRWDGSLSMELIETKDGLHYFRYLHSAAYSHAQEAFEAAKSANDLNAIASILAHYPYHIESLLTFAEVFKFSGEHQSSADVLAKCLFALECAWHPLFTPMQGNCQLKYIHDTNKPFFTALFCHMKNLDRRGCHRSALEVCKLLLSLDYDDPKGALLCIDYFSLRAEEYRWLEEFVDEYRSDNSLWMFPNFSYSLAFARFFIEHDLSSSSNSTEQTEKASSTDLMKQALMLHPLVLQKLVVKAPLKDSLWTQILKNSFFGSAKAGSPTLEHLISIYVERSYLIWRLPELQNLLKEAALQVIESFKASSSEAKDWACVRKEAFSSERNEYFYLLVSDFSDTIPTIPPEELRQFMVGPHLDEIHPADEGDANPQTAHATHEVAGRNAAVVFLESLLPWVHYGERQAH-AEDHDQNIQ
>OPHRgarg
MSGRLVRRVMKEQDERRLGSSNLHPEAEGGDDEA--ESDSP-VAGVSSRNLFDLLDDQDGEEDTTEDNTEDIVVEDQPVLKKSSDIVSAAHHKSKKKKKK-KDKTKSAKFKAEESLDSILEELSIEVKASPVNISPNANDRNENVLDPTKKQGRSSILIVDPKYLKAENELRKIFGSRVVSSLENNEIGGISRQMYGGRRAAHHPRRTILVTPSSYWPRWDGSLSMELIEVKDGLNYFRYVHSAAYSHAQESFEIAKSANDLNAIAAILAHYPYHIESLLTFSEVFKFSGEHQSSADVLAKSLFALECAWHPLFTPMHGNCQLKFIHDTNKQFFTALFCHMRNLDRRGCHRSALEVCKLLLSLDYDDPKGALLCIDYFSLRAQEYRWLEEFVGAYRCDDSLWMFPNFLYSLAFARFFIEHDASSA-DSTEQTETASSTDLMKQALMLHPLVLQKLVTKTPLKESIWNQILNNSFFGSAKAGSPTLEHLINIYAERSYLIWRYPELQGLLKVAALQVIESLKKSNTEARDWACVREEAFSSEKNEYSHLLVSEFSDSIPTIPPEELRQFMVGPHLHDVHPEIEGDANPEIAHVPREVTGRNAAVMFFESLLPWAYYGERQGL-DEDRDPNIQ
>ERYCcris
MSARLLRRVLKEQDEQRLVSSNPYPNTDVGADEVEEEHNSP-VAGDPSRNIFDLLDDQGYEEDIAIDSTDDITEKQQSMVGKLNHEVPILNQKSKKKKKKNKKIKKSAEFKDEESLDSILEELSISLKPSNESICHSTKEQTENVLNATKKQVGSSHLNVDPKYLKAENELRKIFGSRVVSSFENNEIGGNLRQMHGGRRAIHNPRRTILVTPSSYWPRWDGSLSMELIETKDGFHYFSYVHSTAFGHAQEAFEAAKSANDLNAIASILAHYPYHIESLLTFAEVFKFSGEHQSSADVLAKCLYALECAWHPLFTPLQGNCQLKHIHDTNKPFFIALFSHMKNLDRRGCHRSALEVCKLLLSLDYDDPKGALFCIDYFSLRAQEYRWLEKFVDEHRGDNSLWMFPNFSYSLAFARFLIERDPSSYNGANGQIENAPSGDLMKQALMLHPLVLQKLVSKAPLKESIWIQILKSSFFGSAKAGSPTLEHLISIYMERSYLIWRLPELQSLVKEAALQVIGSFNDNRNEAKDWECVRKEAFSSERNEYSHLMVSDFSDTIPTIPPEELRQFMVGPHLEEIHPGGEGQANPAMTRATHEVAGRNAAVVFLESLLPWVHYGERPVDDEEDHDQNIQ
>HEMIforr
MSARLLRRVLKEQDEQRLGSSNLHPHAAGGDDEA-EESDSP-AAGASSRNLFDLLDDQGGEEDTTEENAEDILVKDQSVLGKSSNIVSAPHHKSKKKKKK-KDTTKSAKFKAEESLDSILEELSIEVKVSPVNISPSANDRNENVLVATKKQGRSSILTVDPKYLKAENELRKIFGSRVVSSLENNEIGGNSRHMYGGRRAAHHPRRTVLVTPSSYWPRWDGSLSMELIEVKDGINYFRYVHSAAYSHAQESFEVAKSANDLNAIAAILGHYPYHIESLLTFSEVFKFSGEHQSSADVLSKSLFALECAWHPLFTPMQGNCQLKFVHDTNKPFFTALFYHMRNLDRRGCHRSALEVCKLLLSLDYDDPKGALLCIDYFSLRAQEYRWLEEFAGDYRRDNSLWLFPNFLYSLAFTRFFIEHDASST-DSTEQTETATSTDLMKQALMLHPLVLQKLVAKTPLKESIWTQILNNSFFGSAKAGSPTLEHLINIYAERSYLIWRYPELQGLLKVAALQVIESLKESSTEARDWACVREEAFSSERNEYSHLLVSDFSDSIPTIPPEELRHLMVGPHLHEIHPDVEGDVNPGIAHVPREVAGRNAAVMLFESLLPWAYYGERQGL-NEDRDPNIQ
>MASDpict
MSARLLRRVLKEQDEHLLASSNLHLDY----DDEEEDSDSP-----PSTNLFDLLHDQGYEENTSNDSTEEITEKQQSVVKKPYDVVPASNHKSKKKKKKNKAIQKSAEFKAEESLDTILEELSIDVKASHESISHSAKEQNVSGTDVTKKQGGSSILSVDPKYLKAENELRKIFGSRVVGSFENNEMGGNMRQMHGGRRTIHNPRRSILVTPSSYWSRWDGNLSMELIETKDGLHYFRYVHSAAYIHAQEAFEAAKSTNDLNAIPNILARYPYHIESLLTFAEVFKFSGEHQSSADVLAKCLFALECAWHPLFTPTQRNCRLQYSHDTNKPFFTALFCHMKNLDRRGCHRSALEVCKLMLSLDYDDPKGALLCIDYFSLRAQEYRWLEEFVNEYRSDNSLWMFPNFSYSLAFARFLIERDSSSS-SSSEHTEKATSTDLMKQALMLHPWVLQKLVAKAPLKDSVFAQILKNSFFGCAKAGSPTLEHLIMIYVERSYLIWRFPELQNLLKEAALQVIESLKESSNEAKDWACVRNEAFSSERNEYSHLMVSDFSDTIPTIPPEDLRQFMVGQHLEEIHPNPGGEEEVAAHATTHDVAGRNAAVVFLESLLPWVHYGERQVP-DEEHDPNIQ
>VANIshen
MSARLLRRVLQEQ-EQQLSSSSLRPETEDGTDD--EEQDSP-PARASARKLFDLLGEQEDEGEVAEDIVEN-AEKKLPEVSVATNIVPGGHHKSKKKKKKKKEVQKLANAKSGESLDSILEDLSINA--SHENCCNNAKVNNENV-AATEKQVGSSILTLDLKYLKAENELRKIFGSRVVSSFESNQNKGSSRQLHSGRRAMHNLRRTILVTPLSYWPRWDGSLSMELIETKDGVHYFRYLHSAAYNHAQEAFEAAKSANDLNAIASILAHYPYHIESLLTFADLYKFSGEHESSADVLAKCLFALECAWHPLFTPVQGNCQLKYIHDENKPFFTALFSHMRNLDRRGCHRSALEVCKLLLSLDNDDPKGALFCIDYFSLRAQEYRWLENFAEEYRNDNSLWMFPNFSYSLAVSRFYVEHDVLSA-DTTEMTEKATSTELMKQALMLHPLVLRKLVDKAPLKDSIWSQLINCSFFGSAKAGGPTLEHLINIYVERSYLLWRYPDLQALLKDAALQVIESLKQSSSEAKDWACVKKEAFSSETNEYSHLLVSDFSDAMPTIPPEDLRQFMVGPQLHEVHPEADGEANQHVAHVPREVTGRNAAVVFLESLLPWVHYGDREG--HEVHDQNIP
>ORCHital
MSARLLRRVLKEQDERRLGSSNLHPDAEGGEDEA-EESDSP-AAGVSSRNLFDLLDDQGGEEDTTEDNTEDIVVKDQPVLRKSSDIVSAAHHRSKKKKKK-KEIPKSAN-KAEESLDSILEELSIEVKASPVNIFPNANDRNENVLDSTKKQGRSSILTVDPKYLKAENELRKIFGSRVVSSLENSEIGGNSRQMYGGRRAAHHPRRTILVTPSSYWPRWDGSLSMELIEVKDGINYFRYVHSAAYSHAQESFEVAKSANDLNAIAAILAHYPYHIESLLTFSEVFKFSGEHQSSADVLAKSLFALECAWHPLFTPMQGNCQLKFIHDTNKQFFTALFCHMRNLDRRGCHRSALEVCKLLLSLDYDDPKGALLCIDYFSLRAQQYRWLEKFAGEYKRDNSLWMFPNFLYSLAFTRFFIEHDESST-DSTEQTETATSTDLMKQALMLHPLVLQKLVAKTPLKESIWTQILNNSFFGSAKAGSPTLEHLINIYAERSYLIWRYPELQGLLKVAALQVIESLKESSAEARDWACVREEAFSSEKNEYSHLLVSDFSDSIPTIPPEELRQFMVGPHLHEIRPDVEGDVNPEIAHIPREVAGRNAAVMFFESLLPWVYYGERQGL-DEDREPNIQ
>EPIPpurp
MSARLLRRVLKEQDEQRLVLPNLRPDTMGDGDEVEEESDFP-AAVAPSRNLFDLLDDQGGEDDTADDGIEDIIEKQQ-VVRKSSDTVLDTHPKSKKKKKKAKEIQKSAKFKAEESLDSILEELSIDVKASHENICHNAKEKNDNVLDATKTQGDSSILTVDPKNLKAENELRKIFGSRVVSSFENNETGGNSRQMYGGRRASHNPRRTILVTPSSHWPRWDGCLSMELIQTKDGLHYFRYLHSTAYGHAQEAFEAAKSANDLNAIASILAHYPYHIESLLTFAEVFKFSGEHQSSADVLAKCLFALECAWHPLFTPMQGNCQLKYIHDTNKPLFTALSSHMRNLDRRGCHRSALEVCKLLLSLDYDDPKGALLCIDYFSLRAREYRWLEKFADEYRSDNSIWMFPNFSYSLAFTRFFIEHNASSS-DSTEQTEKAMSTDLMKQALMLHPLVLQKLVAKVPLKESIWSQILKNSFFGSAKAGSPTLEHLISIYVEQSYLIWRYPELLSLVKVAALQVIESFKESSSEARDWACVRKEAFSSERNEYSHLLVSDFSDAIPTIPPEELRQFMIGPHLHEIHPGDEGETNLPITHAPREVAGRNAAFVFLESLLPWVNYGERQDL-EEDHDQI--
>LIMOabor
MSARLLRRVLKEQDQQRLVLPNTCPDGVGGGDEVEEESDFP-AAVAPSRNLFNLLDDQGDEEDTVDDSIEDIIEKQQFVVRKSSDIAPDTHQKSKKKKKKAKEIQKSAKLKAEESLDSILEELSIDVKASHESICHNAKEKNDNVLDATKTQGASSILTVDPKYLKAENELRKIFGSRVVSSFENSETGVNSRQMYGGRRASHNPRRTILVTPSSHWPRWDGCLSMELIKTKDGIHYFRYLHSTAYSHAQEAFEAAKSANDLNAIASILAHYPYHIESLLTFAEVFRFSGEHQSSADVLAKCLFALECAWNPLFTPMQGNCQLKYIHDTNKPLFTALFSHMRNLDRRGCHRSALEVCKLLLSLDYDDPKGALLCVDYFSLRAREYRWLEKFSVEYRSDNSLWMFPNFSYSLAFTRFFIEHNESSS-DTTEQTEKAASTDLMKQALMLHPLVLQKLVAKVPLKESIWNQILKNSFFGSAKAGSPTLEHLISIYVEQSYLIWRYPELLSLVKEAALQVIESFKEGSSEAGDWACVRKEAFLSERNEYSHLLVSDFSDAIPTIPPEELRQFMIGPHVHEIHPGGEGETNLPIAHAPREVAGRNAAVVFLESLLPWVHYGERQDL-EEDHDQNIE
