# Supplementary material for: Orchid Phylotranscriptomics: The Prospects of Repurposing Multi-Tissue Transcriptomes for Phylogenetic Analysis and Beyond
Source: Front Plant Sci. 2022 May 27;13:910362. doi: 10.3389/fpls.2022.910362 (PMC9196242; doi:10.3389/fpls.2022.910362)
Supplement: Supplementary file 4 [file Data_Sheet_3.zip › ortho_MSA/r1/OG0008789.fa]

>GYMNodor
MSLISQNARNKIREKRDAEENIDLGRPPLGDDTKESVTKSTNLKRSKKINTRDDKYDNASKM-EEVKEMNKLENFLFGNLHSSIEFGKEIGGGDNENEDRDAPLFFLDNSAGDDTAAYEGNIYSYCTRDRKEERKPAWCD-EEERTKVDIMSVRRLRKLRKEASEKVISGADYVSRLRAQHAKLNPRTEWAEIDYKSNDVGASDDESDDQSGMTTVHDYEDTG--DVFRSNSELIETGTAKLLPGLLEYSRLMNVNSEDPSNGPINSIQFHRNGQLLLTAGLDRRLRFFQVDGKHNTLVQSIFLEDCPMHKASFLPDGSRVILSGRRKFFYVFDLVKAAVEKVGPLMGREEKSLELFEVSPDSSMIAFVGNEGYILLVSARTNELIGTMKMNGTARSLAFVDGGRQLMSSGGDGHVYHWDLRTRRCIHKGVDEGCLNASSLCASPDSSLFAAGSSSGIVNLYKRDDFLGGKRRPLKTIENLTTMVNFMQFNHDAQILAICSHMKKDSLKLIHIPSFNVFSNWPPRFGLQYPRCLDFSPGGGFMAIGNAAGKVLLYKLNHYQNA
>GASTelat
MSLISQNTGIKTHEERNVEERPDALWSSLGKDAEEGDPKSSNFKKRKRRF-------NISIVEQEEKEIKKLEGFLFGSLHSSIKFGEETGGDDNDEA----PLFFFDKSAGDHTLTYEENVFPGERRGSIDERKPVWVDEEEARAEVDILSVRRLRKLRKEAGEKVISGAEYVSRLRVQHAKLNPRNEWAEFNQ--GKVGTSDDESNDESGIT-------AEG-DILRSNCELIEQSSTKLLPGLLEYSMLMNANSEEPSNGPINSVQFHRNGKLLLTAGLDRRLRFFQVDGRRNTLVQSVFLEDCPARKASFLPDGSQVILSGRRKFFYSFDLVNAAVDKVGPLVGREERSLETFEVSPDSSTIAFIGNEGYILLVSSRTKELIGTMKMNGTARCLAFVDGGRQLMSSGGDGHIYHWDIGSRRCIHKGTDEGCVTASSLCASPDGGLFAAGSSSGIVNVYRRDEFLGGKKRPLKVIENLTTAVNFMKFNHDAQVLAVCSHM-KDSLKLVHVPSFNVFSNWPPRSGLQYPRCLDFSPGGGFAAVGNAAGNVLLYKLNHYQDA
>MICRparv
MSLISQNASAKICG-----------------DTKEIDTDSTKLPTSTKRTKRADKHDSASRMEEE-KQIKKLESILFGSLHSPIKFGQEFVTSLNENEGGNAPLFFLDKSAGDNMVVYERNMHSQDRTLQKDERKPAWYD-DEERTEVDILSVRRLRKLRREAAEKLISGAEYVSRLRAQHAKLNPRTEWAEINHKSGDASTSDDEFDDEGGIRTAHGYRDAEEDDVLRSNTELIVKGNVKLLPGLLEYSRLMNANSEELSNGPINSVQFHRNGQLLLTAGLDRRLRFFQVDGRRNTLVQSIFIEDCPMRKASFLPDGSQVILSGRRKFFYVFDLVKATVDKVGPLTGREEKSLELFDLSPDSSTIAFIGNEGYILLVSSRTKELIGTVKMNGTARSLAFVDSGRQLMTSGGDGHVYHWDLRTRRCIHKGVDEGCINSSSLCASPDSSLFASGSGSGIVNLYRRDDFLGGKRRPLKTIENLTTVVNVMQFNHDAQILAICSHMKKDSLKLIHIPSFTVFSNWPPRHGLQYPRCLDFSPGGGFMAIGNAAGKVLLYKLNHYQNA
>ANOEemei
MSLISQNASSKFRGKGVIGEDVDTGGLPLTDDTNEVDTNSSNLKKDKKRIKRDDKYDNVLSVEEEMKELKKLESFLFGSLHSSIEFGQEIGGCDNEKEVGDAPLFFLDKSAGDE-VVYGGNMYSHSGIYQKEERKPAWCD-EEELTKVDIISVKRLRKLRKEASEKVISGAEYVSRLRAQHAKLNPRTEWAEINQISGEVGASDDESDDQSGVTTAHGYMDAEEDDVLRSNYDLIVKGTDKLLPGLLEYSRLMNANSEEPSNGPINSVQFHRNGQLLMTAGLDRRLRFFQVDGKRNNLVQSIFVEDCPMRNASFLPDGSQVILSGRRKFFYVFDLVKATVDKVGPLTGREEKSLEVFEVSPDSSTIAFVGNEGYILLVSSRTKELIGTVKMNGTARSLAFTDNGRQLMSSGGDGHVYHWDLRTRRCIHKGVDEGCLNASSICVSPDSSLFASGSSSGIVNLYKRDDFLGGKRRPLKAIENLTTEVNFMKFNHDAQILAICSHMKKDSLKLIHIPSFTVFSNWPPRSSLQYPRCLDFSPGGGFMAIGNAAGKVLLYKLNHYQNA
>HYPOheme
----------------------------------------------------------------------------------------------------------MDKSTGHEMVVFEEYLEARGEDGEHEERKPAWVDEEEERTEVDILKVRRLRKLRKEAKEGPISGADYVSRLRAQHCKLNPGTEWAQIDRKNDRVGTSDDESDDESGITVANGYGDNAGDDILRSNDELVVRSDVKLLPGLLEYSRLMNANTEEPSNGPINSVQFHRNGQLLLTAGLDRRLRFFQVDGRRNNKVQSIFVEDCPIHKASFLPDGSQVVMSGRRKFFYSFDLVKATVDKIGPLTGREEKSLEVFEVSPDSKTIAFVGNEGYILLVSPRTKELIGTLKMNGTARSLAFVDGGQQLLSSGGDGHVYHWDLRMRKCIHKAVDEGCITGSALCASPDSSLFAAGSSSGIVNIYKRVEFLGGKRKPLKAIENLTTKIDFMKFNHDAQILAISSNMKKNSLKLVHIPSFNVFSNWPPKVSLQYPRCLDFSPGGGFMAVGNAAGKVLLYKLHHYQKA
>OPHRsphe
MSLISQNAKNKIRGKRDGEENIDSE-------------------RPKKINTRDDKYDNVSKMEEEVKEMNKLESFLFGNLQSSIEFGKEIDGHDNENKDRDAPLFFLDKSAGDDTAVYEGNTYSYGTKDRKAERKPAWCD-EEESTKVDIMSVRRLRKLRKEASEKVISGTDYVSRLRAQHAKMNPRTEWAETDCNSSGIGAFDDDSDDQSGITTVPDYEDTEEVDVLRSNYELIEKGTAKLLPGQLEYCKLMNVNSEEPSNGPVNSIQFHRNGQLLLTAGLDRRLRFFQVDGKRNTLVQSIFLEDCPMHKASFLPDGSRVILSGRRKFFYVFDLVKAAVEKVGPLLGREEKSLEFFEVSPDSSTIAFVGNEGYILLVSSRSNELIGTMKMNGTARSLAFVDGGRQLMSSGGDGHVYHWDLGTRRCIHKGVDEGCLNASSLCASPDSSLFAAGSSSGIVNLYKRDDFLGGKRRPLKTIENLTTTVNYMQFNHDAQILAICSHMKKDSLKLIHIPSFNVFSNWPPRSGLQYPRCLDFSPGGGFMAIGNAAGKVLLYKLNHYQNA
>DENDchryso
MSLISQNTGTKFLENRDAEEGADAGGSSLYKDTEEKEPKLSKFKRSKKRIRTYDKYDKASRMEEEEKEIKKLESFLFGGLNSSIQFGKEIGGGENEMP---PPLFFLDKSAGDDMIVYKEDIY----QDSK-ERKPVWVDEEEERTEVNILSVRRLRKLRKEAGEKLISGAEYVSRLRAQHAKLNPRTDWAEVNQKSGEVFTSDDESNDESSITTAHGYGDAEGDDVLRGNYELIDKSSVKLLPGILEYSRLMNANSEEPSNGPINSVQFHRNGKLLLTAGLDKRLRFFQIDGKRNTLVQSIFMEDCPTRKASFLPDGSHVILSGRRKFFYVFDLVKAAVDKIGPLTGREEKSLELFEVSPDSNTIAFIGNEGYILLVSTKTKELIGTLKMNGTARSLAFVDDGRQLISSGGDGHIYHWDLRLRRCIHKGVDEGCITTTSLSASPDSSLFAAGSSSGIVNIYRRDDFLGGKKKPLKTIENLTTTVNFMKFNHDAQILAICSHMKKDSLKLIHIPSFNVFSNWPPRSGLQYPRCLDFSPGGGFMAIGNAAGKVLLYKLNHYQNA
>HABEpant
MSLISQNAGNRICGKRDAEEDIDPGRPPLGDDSKESETKSANLKRSKKRNIRDDEYDNVSKMEEEMKEMNKLESFLFGNLHSSIEFGKEIGGGDNENQDRDVPLFFLDKSAGTGTADYEGNIYSYGTSDLKEGRKPAWCD-DEEKTKVDIMSVRRLRKLRKEAGEKVISGAEYVSRLRTQHTKLNPRTEWAEIDYKSNYVGASDDESDDQSGITTVCDYDGTGEDDVLRSNFELIEKGTVKLPPGQLEYSRLMNVNSEDPSNGPINSVQFHNNGQLLLTAGLDRRLRFFQVDGKRNTLVQSIFMEDCPMRKASFLPDGSQVILSGRRKFFYVFDLVKAAVDKVGPLMGREEKSLELFEVSPDSSTIAFVGNEGYILLVSSRTKELIGTVKMNGTARSLAFVDGGRQLMSSGGDGHVYHWDLRTRRCIHKGIDEGCLNASSLCSSPDSSVFAVGSSCGIVNLYKRDDFLGGKRKPLKTIENLTTAVNFMKINHDAQILAICSHLKKDSLKLIHIPSFNVFSNWPPKVGLQHPRCLDFSPGGGFMSIGNAAGKVLLYKLNHYQNA
>CREMappe
MSLISQNAVPKIHEYRDHAEEGAAEESSLCKNTEEKNPKSSKLKRRKKKTRTDDKFDKASRMEQEEKELKNLESFLFGSLGPSVEFGKEMGGGSGDEK---LPLFFLDKSAADDMVVYKEDIS----QDGKRERKSAWADEEDERMEVDILSARRLVKLRKAAGEKLISGAEYVSRLRAQHAKLNPRTDWAEVNRKRGEDFASDDESNDGSGVTTANGYGDAEGDDVLRGNFELVEKSSVKLLPGLLEYSRLMNANSEEPSNGPINSVQFHRNGKLLLTAGLDRRLRFFQIDGKRNSLVQSIFMEDCPIRKASFLPNGSQVILAGRRKFFYVFDLVKAAVDKIGPLTGREEKSLESFEVSPDSSTVAFIGNEGYILLVSSKTKELIGTLKMNGTARSLAFVDGGRQLISGGGDGHIYHWDLRSRRCVHKGVDEGCMTVSSLSASPDGGLIAAGSSSGIVNVYGREEFVGGKRKPLKTVENMTTTVDFLKFNQDAQILAVCSHMKRDSLKLIHIPSFNVFSNWPCRFGLQYPRCLDFSPGGGFMAIGNAAGKVLLYNLNHYQNA
>DRAKelas
MSLISQNASTKFHQRKDIVEASDSDGSPPGDDITEIE---TNLKKRKKRSRRNDRYDDDSRIEEDAKEIKRLESLLFGSFHSKIEFGQEVARGDNGKEVEDAPLFFLDKSSGGDMVVSEGNIYSEGRRERIEDRKPAWCD-DEERTEVDLLSVRRLMKLRKEANENVISGAEYVSRLRAQHAKLNPRTEWAEINQKHCDVGASDDESDDQSGITTVHGYKEAEEDDVLRGNYELIVKGSGKLLPGLLEYSRLMNANSEELSNGPINSVQFHRNGQLLLTAGLDRRLRFFQVDGKRNTLVQSIFIEDCPMRKASFLPDGSQVILSGRRKLFYVFDLVKATVDKVGPLIGREEKSLEFFEVSPDSSTIAFIGNEGYILLVSSRTKELIGTVKMNGTARSLAFVDGGRQLMSSGGDGHIYHWDLRMRRCIHKGVDEGCINASSMCASPDGNLFASGSSSGMVNLYKRDDFLGGKRRPLKTIGNLTTVVNFMQFNHDAQILAICSHMKKDSLKLVHIPSFNVFSNWPPRSGLQYPRCLDFSPGGGFMAIGNAAGKVLLYKLNHYQNA
>MEXIxero
MSLISQNASIIFDGKKD----ADAGESPLGETVEGNNPKSEDLKRSKKRRKRDDNDDKACRLDQEEKEMNKLESLLFGSLYAPIQFGKENGDGVDEKLGREAPLFFVDKDARDEMLVYKEDVDSFGRKDSKEERKPVWFDEEEERVEVNMLSVKRLRKLRKEADEGAVDGAVYVSRLRALHAKLNPRTEWAEINSKHDEVCV----SDDESGLTTVHGY--TEGDDVLRRNDELIVKSSVKLLPGLLEYSHLMDGNSQAPSNGPINSVEFHRNGQLLMTAGLDRRLRFFQVDGKHNTLVQSIFVEDCPMRKASFLPDGSQVILSGRRKFFYVYDLLKAEVNKVGPLTGREEKSLEFFEVSPDSSTIAFIGNEGYILLVSSKTKELIGTLKMNGTARSLAFVNGGQQLMSSGGDGHVYHWDLRMRRCIHKAVDEGCISASSLCVSPDSSLFAAGSTSGIVNIYNRENFLGGKKKPWKVVENLTTTVTFMKFNHDAQILAICSHMKKDSLKLIHIPSFNVFSNWPPRYGLQYPHCLDFSPGGGFMAIGNAAGKVLLYKLNHYQNA
>HABElong
MSLISQNAGNRICGKRDAEEDIDPGRPPLGDDSKESETKSANLKRSKKRNIRDDEYDNVSKMEEEMKEMNKLESFLFGNLHSSIEFGKEIGGGDNENQDRDVPLFFLDKSAGTGTADYEGNIYSYGTSDLKEGRKPAWCD-DEEKTKVDIMSVRRLRKLRKEAGEKVISGAEYVSRLRTQHTKLNPRTEWAEIDYKSNYVGASDDESDDQSGITTVCDYDGTGEDDVLRSNFELIEKGTVKLPPGQLEYSRLMNVNSEDPSNGPINSVQFHNNGQLLLTAGLDRRLRFFQVDGKRNTLVQSIFMEDCPMRKASFLPDGSQVILSGRRKFFYVFDLVKAAVDKVGPLMGREEKSLELFEVSPDSSTIAFVGNEGYILLVSSRTKELIGTVKMNGTARSLAFVDGGRQLMSSGGDGHVYHWDLRTRRCIHKGIDEGCLNASSLCSSPDSSVFAVGSSCGIVNLYKRDDFLGGKRKPLKTIENLTTAVNFMKINHDAQILAICSHLKKDSLKLIHIPSFNVFSNWPPKVGLQHPRCLDFSPGGGFMSIGNAAGKVLLYKLNHYQNA
>CYPRbard
MSLISQNASTIIRGKKDSEEDADAGGSPLGKTVEETDPKSENLKRSKKRRRRDN---KDSRLEQEKKEMNKLESFLFGSLYTPIEFGKECGDGDDEKPGREAPLFFVDKDAKDEMVVYKEDMNSFGGRDIIDERKPVWFDEEEERAEVDILSVKRLRKLRKEAGEGVISGAEYVSRLRAFHAKLNPRTEWAEINRERDEVDASDDESDDESGITTARGY--AEGDDVLRRNDELIVNSSVKLLPGLLEYSRLMDGNSEEPSNGPINSVQFHRNGQLLLTAGLDRRLRFFQVDGKRNTLVQSIFVEDCPMRKASFLPDGSQVILSGRRKFFYVFDLVKAEVDKVGPLTGREEKSLESFEVSPDSRTIAFIGNEGYILLVSSKTKELIGTLKMNGTARSLAFVDGGRQLMSSGGDGHVYHWDLRMRRCIHKAVDEGCITATSLCASPDSSLFAAGSTSGIVNIYNREYFLGGKQKPWKTVENLTTTVGFMKFNHDAQILAICSHMKKDSLKLIHIPSFNVFSNWPPRSGLQYPRCLDFSPGGGFMAIGNAAGKVLLYKLNHYQNA
>DENDnobi
MSLISQNTGTKFLENRDAEEDVDAGGSSPCKDTVEKEPKSSKFKRSKKRNRTYNKYQKASRMEEEEKEIKKLESFLFGGLNSSIQFGKEIAVDDNERP---LPLFFLDKSAGDDMIVYKEDIC----QDSK-ERKPVWVDEEEERTEVNILSVRRLRKLRKEADEKLISGAEYVSRLRAQHAKLNPRTDWAEVNQKSGEVFTSDDESNDESGITTAPGYGDAEGDDVLRGDYELIDKSSVKLLPGILEYSRLMNANSEEPSNGPINSVQFHRNGKLLLTAGLDKRLRFFQIDGKRNTLVQSIFMEDCPTRKASFLPNGSHVILSGRRNFFYVFDLVKAAVDKIGPLTGREEKSLELFEVSPDSNTIAFIGNEGYILLVSTKTKELIGTLKMNGTARSLAFVDDGRQLISGGGDGHIYHWDLRLRRCIHKGVDEGCITTTSLSASPDSSLFAAGSSSGIVNIYRRDDFLGGKKKPLKTIENLTTTVNFLKFNQDAQILAICSHMKKDSLKLIHIPSFNVFSNWPPRSGLQYPRCLDFSPGGGFMAIGNAAGKVLLYKLNHYQSA
>HAEMdisc
MSSISQNISSKFCGNGVIGEDVDPGGLPLTDDTNEIDINLSNLKKNKKRTKRDNKYDDVSSVEEEMKELKKLESFLFGSLHSSIEFGQEIGGCDNEKQVGDAPLFFLDKSAGEDLAVYEGNMHFHGGIYQKEERKPAWCD-EEELTKVDIITIKRLRKLRKEANEKVISGAEYVSRLRAQHAKLNPRTEWAEINQISGEVGASDDESDDQSGVTTARGYMDAEEDDVLRSNYDLIVKGTDKLLPGLLEYSRLMNANSEEPSNGPINSVQFHRNGQLLLTAGLDRRLRFFQVDGKHNNLVQSIFVEDCPMRKASFLPDGSQVILSGRRKFFYVFDLVKAAVDKVGPLTGREEKSLEVFEVSPDSSTIAFVGNEGYILLVSSKTKELIGTVKMNGTARSLAFIDSGRQLMSSGGDGHIYHWDLRTRRCIHKGVDEGCLNASSLCVSPDSNLFASGSSSGIVNLYKRDDFIGGKRRPLKAVENLTTEVNFMKFNHDAQILAICSHMKKDSLKLIHIPSFTVFSNWPPRLSLQYPRCFDFSPGGGFMAIGNSAGKVLLYKLNHYQNA
>CYMBensi
MSLISQNAVPKVHENRDAEEGVDAGGPSLLKEAEEKNPKSSNSKRGRKRIRADDKYDKASRMEQEEKEFKKLESFLFGSLNSSIEFGKEIDAGDDEKP----PLFFLDKSAGDEMVVYKEDNY----QDSKKERKPAWVDEEEERTEVNILSVRRLRKLRKEADEKLILGAEYVSRLRAQHVKLNPRTDWAEVNQKGSEVFASDNESNDESGITIANGYVDVEGDDILRGNYELIERSSVKLLPGLLEYSRLMNANSEEPSSGPINSVQFHGNGKLLLTAGLDKRLRFFQVDGKRNTLVQSIFMEDCPMRKASFLPNGSQVILAGRRKFFYVFDLVKAAVDKVGPLAGREEKSLEYFEISPDSSTIAFIGNEGYILLVSSKTKELIGTLKMNGTARSLAFVDDGRQLISGGGDGHIYHWDLRSRRCIHKGVDEGCITTTSLSASPDSSLFAAGSSSGIVNIYKRDDFLGGKKKPLKTIENLTTTVDFMKFNHDAQILAICSHMKKDSLKLIHIPSFNVFSNWPPRFGLQYPRCLDFSPGGGFMAVGNAAGKVLLYKLNHYQNA
>BLETstri
MSLISQNAGIKVHENRDAGEAADAGGSSLCKDTEEKDPKSSNLKRSKKRIRTHDKHDKASRMEQEKKEIKKLESFLFGSLHSSIEFGKESGDGDNEKP----PLFFLDKSADDDMVVYKEDIY----QNSKEERKPVWLDEEEVRTEVNILSVRRLRKLRKEAGEKLISGAEYVSRLRAQHAKLNPRTDWAELNQKCGEFFASDDESNDESGITTANGYGDAEGDDVLRSNYELIEKSSVKLLPGLLEYSRLMNANSEEPSNGPINSVQFHRNGKLLLTAGLDKRLRFFQIDGKRNTLVQSIFMEDCPMRKASFLPDGSQVILSGRRKFFYVFDLVKAAVDKIGPLTGREEKSLELFEISPDSSTIAFIGNEGYILLVSSKTKELIGTLKMNGTARSLAFVDDGRQLISSGGDGHIYHWDLRLRRCIHKGVDEGCITAASLSASPDSSLFAAGSNSGIVNIYKRDDFIGGKKKPLKTIENLTTTVNFMKFNHDAQILAICSHMKKDSLKLIHIPSFNVFSNWPPRFGLQYPRCLDFSPGGGFMAIGNAAGKVLLYQLNHYQNA
>ERYCcris
MSLISQNTILKVHESRDDDEGADAEGSLLSKDIREMNPKSSNSKRRRKRTRTADEYDKAARMEHEEKEFEKLESFLFGNLNSSIEFGKEICAADGKNA----PLFFLDKSAGDDMVIYKEDVN----QDSKKERKPVWADEEEERTEVNILSVRRLRKLRKEVGEKSISGAEYVSRLRAQHVKLNPRTDWAEVNRICNESFGSDDESNDESGITIANGHADAEGDDVIRSNFELIEKSSGKLLPGLLEYSRLMNANSEEQSHGPINSVQFHGNGKLLLTAGLDKKLRFFQIDGKRNTLVQSIFMEDCPMRKASFLPNGSQVILSGRRKFFYVFDLVKAAVDKVGPLTGREEKSLEFFEISPDSSTIAFIGNEGYILLVSSKTKELIGTLKMNGTARSLAFVDDGRQLLSGGGDGNIYHWDLRSRRCIHKGVDEGCITTTSLSASPDSSLFAAGSSSGIVNVYKRDDFLGGKKKPLKTIENLTTTVNFLNFNHDAQILAICSHMKKDSLKLIHIPTFNAFSNWPSRIGLQYPRCLDFSPGGGFMAVGNAAGKVLLYKLNHYQNA
>CALAtsoo
MSLISQNAVPKVHENRDSE------------DTEEKNPKSSNLKRSKKRIRTDNKYDKGSKMEEEEKEIKKLESFLFGNLNSSIEFGKEIGGGDDEKP----PSFFLDRSPGANMVVYKEDIY----QDSKEERKPVWVDEEEEKTEVDLLSVRRLIKLRKEAGEKLISGAEYVSRLRAHHVKLNPRTDWAEVNQKCGDVLSSDDESNDESGITTADGY----GNDVLRSDYELVEKSSVKLLPGLLEYSRLMNANSEEPSNGPINSVQFHRNGKLLLTAGLDKRLRFFQIDGKRNTLVQSIFMEDCPMRKASFLPDGSQVILSGRRKFFYVFDLVKAAVDKIGPLTGRDEKSLEFFEVSPDSSTIAFIGNEGYILLVSSKTKELIGTLKMNGTARSLAFVDDGRQLISSGGDGHIYHFDLRSRRCVHKGVDEGCLTASSLSASPDSSLFAAGSSSGIVNVYKRDDFIGGKKKPLKTVENLTTTVNFLKFNHDAQILAICSHMKKDSLKLIHLPSFNVFSNWPSRVGLQYPRCLDFSPGGGFMAVGNAAGKVLLYKLNHYQNA
>CORYacti
MSLISQNTSTKIRGRRDADEAVDSGGSSLIEDTEEIDTNSTNLMRSKKRYRRVDKHDNVSRVEEDAKEIKKLESLLFGSLHSSIEFGQEFGCVDNEKDLDDSPLFFLDKSTGNDMVVYEGNMPSQGRRDQKEERKPAWCD-DEEKTEVDLLSVRRLMKLRKEASEKVISGAEYVSRLRAQHAKLNPRTEWAEIKKKSCGIGLSDDEADDQ-----------VEEDDVLRGNYELIVKGNVKLLPGLLEYSRLRNANFEELSNGPINSVQFHRNGQLLLTAGLDRRLRFFQVDGKRNTMVQSIFIEDCPMRKASFLPDGSQVILSGRRKFFYVFDLVKASVDKVGPLTGREEKSLELFEVSPDSSTIAFVGNEGYILLVSSRTKELIGTVKMNGTARSLSFVDSGRQLMSSGGDGHVYHWDLRTRRCIHKGVDEGCINSSSLCVSPDSNLFASGSSSGIVNLYKRDDFLGGKRRPLKTIENLTTAVDFMKFNHDAQILAICSHMKKDSLKLIHIPSFNVFSNWPPRHGLQYPRCLDFSPGGGFMAIGNAAGKVLLYKLNHYQNA
>CALAcreb
MSLISQNASTRIPERRGIEQAADSGGIPFGDVINGTHTNSTNLKKSKKRTKRDDKDDNVSRIEEDVKEIKKLESLLFGRLHSSIEFGQETVSLENEKELRDAPLFFMDKSAGDDMVVYEENVYSQGRRDQKEERKPAWCD-DEEITEVDLLSVRRLMKLRKETSEKVISGAEYVSRLRAQHAKLNPRTEWAEINGKSGDVDASDDESDDQSGITIAHGYKDPEEDDVLRSNCELMSKGAVKLLPGLLEYSRLMNANSEEPSNGPISSVQFHRNGQLLLTAGLDRRLRFFQVDGKRNNMVQSIFIEDCPMRKSSFLPDGSQVILSGRRKFFYVFDLVKATVDKVGPLTGREEKSLELFEVSPDSSTIAFVGNEGYILLVSSRTKELIGTIKMNGTARSLAFVDGGRQLMTSGGDGHIYHWDLRTRSCIHKGVDEGCINVTSLCASPDSNLFASGSSSGIVNLYKRDDFLGGKRRPLKVIENLTTEVNFMQFNHDAQILAICSHMKKDSLKLIHIPSFTVFSNWPPRLGLKYPRCLDFSPGGGFMAMGNAAGKVLLYKLNHYQNA
>SERAvome
MSLISQNARNKIREKRDAEENIDSG--------------------RRKKINTDDKYDNVSKMEEEVKEMNKLESFLFGNLHSSIEFGKEIGGGDNGNEDRDAPLFFLDKSAADDTTVYEGNTYSYGTRDRKAERKPVWFD-EDERTEVDIMSVRRLRKLRKEASEKVISGADYVSRLRAQHAKMNPRTEWANIDCNARDVGAFDYESDDQSGITTVPDYEDTEE-DVLRSNYELIEKGSSKLLPGLLEYCRLMNVNSEEPSNGPINSVQFHRNGQLLLTSGLDRRLRFFQVDGKHNTLVQSIFLEDCPMHKASFLPDGSRVILSGRRKFFYVFDLVKAAVEKVGPLLGREEKSLEFFEVSPDSSTIAFIGNEGYILLVSSRTNELIGTMKMNGTARSLAFVDGGRQLMSSGGDGHVYHWDLRTRRCIHKGVDEGCLNASSLCASPDSSLFAAGSSSGIVNLYKRDEFLGGKRRPVKTIENLTTVVNFMQFNHDAQILAICSHMKKDSLKLIHIPSFNVFSNWPPRFGLQYPRCLDFSPGGGFMAIGNAAGKVLLYKLNHYQSA
>GALEfabe
MSLLSYGVVPKEVSRKDHEEPTSSEGTPC---ITEKKSQSTKEKRSKKRSRGGHKSVLASRMEQEEKEMKRLESFLFGNLYSPLEFGKEIGKEENLNKNLDSVLYSLDKTPGDEMGAYEEDIKNLCDGESKKARKPVWVDEEEEKAEVNLLAVSRLRKLRKEVGENVISGADYVSRLRAQHAKMYPRTEWADIEQAGAERGSSGEDSDDESTITNTRGFGDFNGVDVLRSSHELVEKSSVKLLPGLLEYTRMMDVSFEEPSNGPINSVEFHRNGQLLLTAGLDRRLRFFQVDGKRNTMVQSIFVEDCPMHKASFLPDGSQVILSGRRKFFYVFDLIKASVDKVGPLVGRDEKSLEQFELSPDSNTIAFLGNGGYILLVSSKTKELIGTLKMNGTVSSLAFADGGQQLLSSGGDGHVYHWDLRTRRCIHKGVDEGCIASSSLCASCDGSVFAAGSSSGIVNIYRSDDFLGGKKKPLKTIENLTTRVDFMKFNHDAQILAICSRMKSESLKLVHIPSFTVFSNWPPRHGLRYPRCLDYSPGGGFMAIGNAAGKVLLYKLNHYRSA
>ERYCpuss
MSLISQNTILKVHESRDDEEVADAEGSLLSMDIKEMNPKSSNSKRRKKRTRTTDQYDKVARMEKEEKEFEKLESFLFGNLNSSIEFGKENCASDGKNA----SLFFLDKSAGDEMVIYKEDVL----QDSKQERKPVWADEEEERTEVNILSVRRLRKLRKEVGEKSISGAEYVSRLRAQHAKLNPRTDWAEVKQIGNEAFASDDESNDESGITIANGYADAEGDDVIRSNFELIEKSSGKLLPGVLEYSRLMNANSEEQSHGPINSVQFHGNGKLLLTAGLDKKLRFFQIDGKRNTLVQSIFMEDCPMRKASFLPDGSQVILSGRRKFFYVFDLVKAAVDKVGPLTGREEKSLEFFEISPDSSTIAFTGNEGYILLVSSKTKELIGTLKMNGTVRSLAFVDDGKQLISGGGDGHIYHWDLRSRRCIHKGVDEGCITTTSLSASPDSSLFAAGSSSGIVNVYKRDDFLGGKKKPLKTIENLTTTVNFLNFNHDAQILAICSHMKKDSLKLIHIPTFNAFSNWPYRIGLQYPRCLDFSPGGGFMAVGNAAGKVLLYKLNHYQNA
>CHILtrap
MSLISQNGNTKFHDRKDIEESDDTGRSPLGDDSIEID---TNFKKNKKRSRRNDRYDDVSRIEEDVKEIKRLDSLLFGSLHSPIKFGQEIARGDNVKEVEDASLFFLDKSAGVDTVVYEGNIYSEGRREQKEDRKPAWCD-DEERTEVDLLSVRRLMKLRKEANENMISGAEYVSRLRAQHAKLNPRTEWAEINQKSSDVGASDDESDDQSGITTAHGYKDAEEDDVLRSNYELIVKGTGKLLPGLLEYSKMMNANSEELSNGPINSVQFHRNGQLLLTAGLDRRLRFFQVDGKRNTLVQSIFIEDCPMRKASFLPDGSQVILSGRRNIFYVFDLVKATVNKVGPLIGREEKSLELFEVSPDSNTIAFIGNEGYILLVSSRTKELIGTLKMNGTARSLAFVDGGRQLMSSGGDGHIYHWDLRTRRCIQKGVDEGCLNASSLCASPDSNLFASGSSSGIVNLYKRDDFLGGKRRPLKTIENLTTVVNFMQFNHDAQILAICSHMKKDSLKLVHIPSFNVFSNWPPRFGLQYPRCLDFSPGGGFMAIGNAAG-------------
>OPHRgarg
MSLISQNAKNKIRGKRDGEENIDSE-------------------RPKKINTRDDKYDNVSKMEEEVKEMNKLESFLFGNLHSSIEFGKEIDGHDNENKDRDAPLFFLDKSAGDDTAVYEGNTHSYGTKDRKAERKPAWCD-EEESTKVDIMSVRRLRKLRKEASEKVISGTDYVSRLRAQHAKMNPRTEWAETDCNSSGIGAFDDDSDDQSGITTVPDYEDTEEVDVLRSNYELIEKGTAKLLPGQLEYCKLMNVNSEEPSNGPVNSIQFHRNGQLLLTAGLDRRLRFFQVDGKRNTLVQSIFLEDCPMHKASFLPDGSRVILSGRRKFFYVFDLVKAAVEKVGPLLGREEKSLEFFEVSPDSSTIAFVGNEGYILLVSSRSNELIGTMKMNGTARSLAFVDGGRQLMSSGGDGHVYHWDLGTRRCIHKGVDEGCLNASSLCASPDSSLFAAGSSSGIVNLYKRDDFLGGKRRPLKTIENLTTTVNFMQFNHDAQILAICSHMKKDSLKLIHIPSFNVFSNWPPRSGLQYPRCLDFSPGGGFMAIGNAAGKVLLYKLNHYQNA
>PAPHhirs
MSLISQNASTIIRGMKD----ADTGGSPLGETGEENDPKSENLKRRSKRRRRNA---KASRLEQEEKEMNKLETLLFGSLYAPVQFGKESGDGEDEKPGQEAPLFFVDKDAGDEMVVYKEDIDTFGRSGGKEERTPVWFDEEEERAEVNILSVKRLRKLRKTAGEGVVSGAEYVSRLRALHAKMNPRTEWAEMNWEHDVVDAFDNESDDESGLTTAHGY--TEGDDVLRKNDELIVKSSVKLLPGLLEYSRLMDGNSQEPSNGPINSVQFHRNGQLLLTAGLDRRLRFFQVDGKHNTLVQSIFVEDCPMWKASFLPDGSQVILSGRRKFFYVYDLLKAEVNKVGPLTGREEKSLELFEVSPDSSTIAFIGNEGYILLVSCRTKELIGTLKMNGTARSLAFVDGGQQLMTGGGDGHLYHWDLRMRRCIHKAVDEGCITASSLCASPDSSLFAAGSTSGIVNIYNREDFLGGKKKPCKTVENMTTTVTSMKFNHDAQILAICSHMKKDSLKLIHIPSFNVFSNWPPRYGLHYPRCLDFSPGGGFMAIGNAAGKVLLYKLNHYQNA
>DRAKthyn
------------------------------------------------------------------------------------------------------------------------------------------------------------------------------------------------------------------------------------------------------------MNANSEELSNGPINSVQFHRNGQLLLTAGLDRRLRFFQVDGKRNTLVQSIFIEDCPMRKASFLPDGSQVILSGRRKLFYVFDLVKATVDKVGPLIGREEKSLEFFEVSPDSSTIAFIGNEGYILLVSSRTKELIGTVKMNGTARSLTFVDGGRQLMSSGGDGHIYHWDLRTRRCIHKGVDEGCINASSMCASPDGNLFASGSSSGMVNLYKRDDFLGGKRRPLKTIGNLTTVVNFMQFNHDAQILAICSHMKKDSLKLVHIPSFNVFSNWP----------------------------------------
>EPIPpurp
MSLISQNISTKFNEKRDGEEAGDAGGSPLGKVTEEKEPKSRNIKRRKKRTKRDDKYDKASRMEQEEKEMKNIENSLFGALHSPIEFGKEIGDGDNKKSDRDAPLFFLDKSAGDDMVVYEQDMQSFGGGESKEERKPVWVDEEEERTKVNMLSARRLWKLRKEAGEKVISGAEYVSRLRAQHAKLNPRMEWAEINQKCGDVYASDDETDDESSITTTRGYGDAEGDDVLRSNYELIENSTVKLLPGLLQYSRLLNANSEEPSNGPINSVQFHRNGQLLLTAGLDRRLRFFQVDGKRNTLVQSIFMEDCPMRKASFLPDGSQVILSGRRKFFYVFDLIKATVDKVGPLIGREEKSLELFEVSPDSSTIAFIGNEGYILLVSSRTKELIGTLKMNGTARSLAFVDGGRQLMSSGGDGHVYHWDLRMRRCIHKGVDEGCITASSLCASPDSNLFAAGSSSGIVNIYKRNDFLGGKKKPLKTIENLTTTVNFMKFNHDAQILAICSHMKKDSLKLIHIPSFNVFSNWPPRIGLQYPRCLDFSPGGGFMAIGNAAGKVLLYKLNHYQNA
>HEMIforr
MSLISQNARNKIREKRDAEENIDSGRPPLGDDTKESETKLTNIKRSKKINTRDDKFIDVSKMEEEVKEMNKLESFLFGNLHSSIEFGKEIGGGDNENEDRDAPLFFLDKSAGDDTAVYEGHIYSYGARDRKEERKPAWCD-EEERSKVDIMSVRRLRKLRKEAGEEVISGADYVSRLRAQHAKLNPRTEWAEMDYKSNDVGTSDDESDDQSGITTLRNYEDTGE-DVLRSNYELIEKGTVKLLPGLLEYSRLMNVNSEDPSNGPINSVQFHRNGQLLLTAGLDRRLRFFQVDGKRNTLVQSIFLEDCPMHKASFLPDGSQVILSGRRKFFYVFDLVKAAVEKVGPLMGREEKSLELFEVSPDSNTIAFVGNEGYILLVSSRTKELIGTMKMNGTARSLAYVDGGRQLMSSGGDGHVYHWDLRTRRCIHKVIDEGCLNSSSLCASPDSRLFAAGSSSGIVNLYKRDYFLGGKRKPLKTIENLTTTVNFMQFNHDAQILAICSHMKKDSLKLIHIPSFNVFSNWPPRFGLQYPRCLDFSPGGGFMAIGNAAGKVLLYKLNHYQNA
>EPIDfulg
MSLISQNAIPKVHEDRDAEEGADAGGSSLSKDVEEKNLKLSNRKRRKKRTRTDHKYDKTARIDQEEKEFKKLESFLFGSLNSSIEFGKEIDGADDDNA----PLFFLDKSAGDGVVVYKEDIY----QDGKKERKSAWVDDEEERTDVNILSVRRLRKLRKETDEKLISGAEYVSRLRAQHAKLNPRTDWAEVNQKCSVGFTSDDESNEESGLTNANSYGDAEEDDVLRSNHELIEKNSVKLLPGLLEYSRLMNANSEEPSNGPINSVQFHRNGKLLLTAGLDKRLRFFQIDGKRNTLVQSIFMEDCPMRKASFLPNGSQVILSGRRKFFYAFDLVKAAVDKIGPLTGREERSLEFFEISPDSSTIAFIGNEGYILLVSSKTKELIGTLKMNGTARSLAFVDDGRQLISGGGDGHIYHWDLGTRRCIHKGVDEGCINASALSASPDSSLFAAGSSSGIVNVYRREDFVGGRRRPLKTVENLTTTVNFMKFNHDAQILAACSHMKKDSLKLIHIPSLTVFSNWPPRSGLQYPRCLDFSPGGGFMAVGNAAGKVLLYKLNHYQNT
>CHILsemi
MSLISQNGNTKFHDRKDIEESDDTGRYPLGDDSIEID---TNFKKNKKRSRRNDRYDDVSRIEEDVKEIKRLDSLLFGSLHSPIKFGQEIARGDNVKEVEDASLFFLDKSAGVDTVVYEGNIYSEGRREQKEDRKPAWCD-DEERTEVDLLSVRRLMKLRKEANENMISGAEYVSRLRAQHAKLNPRTEWAEINQKSSDVGASDDESDDQSGITTSHGYKDAEEDDVLRSNYELIVKGTGKLLPGLLEYSKMMNANSEELSNGPINSVQFHRNGQLLLTAGLDRRLRFFQVDGKRNTLVQSIFIEDCPMRKASFLPDGSQVILSGRRNIFYVFDLVKATVNKVGPLIGREEKSLELFEVSPDSNTIAFIGNEGYILLVSSRTKELIGTLKMNGTARSLAFVDGGRQLMSSGGDGHIYHWDLRTRRCIQKGVDEGCLNASSLCASPDSNLFASGSSSGIVNLYKRDDFLGGKRRPLKTIENLTTVVNFMQFNHDAQILAICSHMKKDSLKLVHIPSFNVFSNWPPRFGLQYPRCLDFSPGGGFMAIGNAAGKVLLYKLNHYQNA
>MOLIcapi
MSLISQNILLKTQRDKPTEGGG-------GNDESLDKPIPTHSKRNKKRSRETDE-KLASRRREQEKEMKRLESVLFAPLYAPVEFGTEAAADAREREEEDKPLFFMDKSTGDEVVVYEEDLEEPREGEDHEERKPVWVDEEEERTEVDILKVRRLRKLRKEASEGPISGADYVSRLRAQHSKLNPGTEWAQIDGKNARVGSSD----DESGITVANGYGDNVSDDILRSNDELVVKSDVKLLPGLLEYSRLMNANTEEPSNGPINSVQFHRNGQLLLTAGLDRRLRFFQVDGRRNNKVQSIFIEDCPIHKASFLPDGSQVVMSGRRKFFYSFDLVKATVDKIGPLTGREEKSLEVFEVSPDSKTIAFIGNEGYILLVSPRTKELIGTLKMNGTARSLAFVDGGQQLLSSGGDGHVYHWDLRMRKCIHKAVDEGCITGSALCASPDSNLFAAGSSSGIVNIYKREEFLGGKRRPLKAIENLTTKIDFMKFNHDAQILAISSNMKKNSLKLVHIPSFNVFSNWPPKVSLQYPRCLDFSPGGGFMAVGNAAGKVLLYKLHHYQKA
>ORCHital
MSLISQNARNKIREKRDAEENIDSGWP-------------------KKINTKDDKYDSVSKMEEEVKEMNELESFLFGNLHSSIEFGKEIVGGDNEDEDRDAPLFFLDRSAGDDAAVYEGNTYSYGTRDRKEERKPAWCD-EEERTEVDIMSVRRLRKLRKEAGEKVISGADYVSRLRAQHAKLNPRTEWAEIDRKSSNVGASDDESDDQSGITTVPDYEDTGE-DVLRSNYELIEKGTAKLLPGLLEYCRLMNANSEDPSNGPINSVQFHSNGQLLLTAGLDRRLRFFQVDGRRNTLVQSIFLEGCPMHKASFLPDGSRVILSGRRKFFYVFDLVKAAVEKVGPLMGREEKSLEFFEVSPDSSTIAFVGNEGYILLVSSRTNELIGTVKMNGTARSLAFVDGGRQLMSSGGDGHVYHWDLRSRRCIHKGVDEGCLNASSLCASPDSSLFAAGSSSGIVNLYKRDDFLGGKRRPLKTIENLTTTVNFMQFNHDAQMLAICSHMKKDSLKLIHIPSFTVFSNWPPRSGLQYPRCLDFSPGGGFMAIGNAAGKVLLYKLNHYQNA
>RIMAelli
MSLISQNASIKVRERRDIEEAADSGGSPLGDDNTEID---TNLKKSKKRSRRSDRYDDVPRIEEDVKEIKNLESLLFGSLHSSIEFGQEIGGGDNEKEDEDAPLFFLDKSACDDMVVYEGNIYSENRRDQKEDRKPAWCD-DEERAEVDILSVRRLRKLRKEANEKVISGAEYVSRLRAQHAKLNPRTEWAEINQKSCDVGASDDESDDQSGITTAHGYKDAEEDDVLRSNYELIVKGTGKLLPGLLEYSRLMNANSEEMSIGPVNSVQFHRNGQLLLTAGLDRRLRFFQVDGKHNTLVQSIFIEDCPMRKASFLPDGSQVILSGRRKFFYVFDLIKATVDKVGPLIGREEKSLELFEVSPDSSTIAFIGNEGYILLVSSRTKELIGTVKMNGTARSLAFVDGGRQLISSGGDGHIYHWDLRMGRCIHKGVDEGCINASSLCASPDSNLFASGSSSGIVNLYKRDDFLGGKRRPLKTIENLTTAVDFMQFNHDAQILAICSHMKKDSLKLIHIPSFHVFSNWPPRLGLHYPRCLDFSPGGGFMAIGNAAGKVLLYKLNHYQNA
>GOODfuma
MSLISQNAGSKFRGKSDIGEDVDPGGFPLANDTNKIDTNLSNLKSNKKRTKRNDKYDNVSNVEEEMKELKKLESFLFGSLHSSIEFGQEIDGCDNEKEVGDAPLFFLDKSAGDDLVAYEGNIYSHGGIDLKEERKPAWCD-EEEMTKVDIITVKRLRKLRKEASEKVISGAEYVSRLRAQHAKLNPRTEWAEINQISGVVGTSDDESDDQSGLTTAHGYMDAEDDDVLRSNYDLIVKGTDKLLPGLLEYSRLMNVNSEELSNGPINSVQFHRNGQLLLTAGLDRRLRFFQVDGKRNNLVQSIFVEDCPMRKASFLPDGSQVILSGRRKFFYVFDLVKATVDKVGPLTGREEKSLEVFEVSPDSSTIAFVGNEGYILLVSSRTKELIGTVKMNGTARSLAFIDSGRQLMSSGGDGHVYHWDLRTRRCIHKGVDEGCLNASSLCASPDSNLFASGSSSGIVNLYKRDDFLGGKRRPLKAIENLTTEVNFMKFNHDAQILAICSHMKKDSLKLIHIPSFTVFSNWPPRLSLQYPRCLDFSPGGGFMTIGNAAGKVLLYKLNHYQNA
>NEUWmali
MSLISQNACSKINRRKDAEEAPDVRKLPLEKNTNEKESVHSNSKKGKKRRRG----DKSSRIEKEEREMKKLESFLFGRISSPIKFGKEIGVEEDVNRRENVPMFFMDKSAGNESMVYEEDLYCDGGRGIIVERKPVWVDEEEERTEVDIRSVRRLRKLRKEARERVISGTQYVSRLRAQHAKLNPKTEWAEVNRVNNELSASDDESHDESGITT-HSYDDVEG-DVLRGNYDLIAKSSVKLLPGLLEHSRLMDANSSEPSNGPINSVQFHRNGQLLLTAGLDRRMRFFQVDGKRNTMVQSIFVEDCPMRKASFLPDGSQVILSGRRNFFYVFDLLKAVVDKVGPLAGREEKSLEVFEVSPDSSTIAFIGNEGYILLVSAKTKELIGTLKMNGTARCLSFLDDGKQLISSGGDGHVYQWDLRTRRCIHKGVDEGCIEASSLCASYDSSLFAAGSSSGIVNIYKRDDFLGGKKKPLKTVENLTTMVNFMKFNHDAQILAICSHMKKGSLKLIHVPSFNVFSNWPPSFSLQYPRCLDFSPAGGFMAIGNAAG-------------
>APOSodor
MSLISQNASSKINRKKDAEEAPDVRELPLEKNTNEKGFLHS--KKSKKRRRR---ADKAFRIEKEEKEIKKLESSLFGSLSLP-KFGEEIGGGDYDNERENFPMFFIDKSARSELVTHEEDVYSGVGGNTNAQRKPVWVDEEEERTEVDIVSVRRLRKLRKEVGEKFISGTDYVSRLRAQHAKLNPRTEWAELNRVNTEIGGSGDESEDESGITT-RGYDDVEG-DILRGNYDLISKSGVKLLPGLLEYSRLTDANSSEPSNGPINSVQFHRNGQLLLTAGLDRRMRFFQVDGKRNTVVQSIFVEDCPVRKASFLPDGSQVILSGRRKFFYVFDLLKATVDKVGPLTGREERSLEVFEVSPDSNTIAFIGNEGYILLVSSKTKEVIGTLKMNGTARCLSFVEDGRQLMSSGGDGHVYHWDLRTRRCMHKGVDEGCIEASSLCASPDSSLFAAGSTSGIVNIYKRDDFLGGKKKPLKAVENLTTMVNFTKFNHDAQLLAICSHMKKSSLKLIHVPSLTAFSNWPPSFSLQYPRCLDFSPAGGFMAVGNAAGKVLLYKLNHYQNA
>CYMBmann
MSLISQNAVPKVHENRDVEEGVDAGGPSVLKEAEEKNPKSSNSKRRRKRIRADDKYDKASRMEQEEKEFKKLESFLFGSLNSSIEFGKEIDAGDDEKP----PLFFLDKSAGDEMLVYKEDIY----QDSKKERKPAWVDEEEERTEVNIVSVRRLRKLRKEADEKLILGAEYVSRLRAQHVKLNPRTDWAEVNQKGSEVFASDNESNDESGITIANGYVDVEGDDVLRGNYELIERSSVKLLPGLLEYSRLMNANSEEPSSGPINSVQFHGNGKLLLTAGLDKRLRFFQVDGKRNTLVQSIFMEDCPMRKASFLPNGSQVILSGRRKFFYVFDLVKAAVDKVGPLAGREEKSLEHFETSPDSSTIAFIGNEGYILLVSSKTKELIGTLKMNGTARSLAFVDDGRQLISGGGDGHIYHWDLRSRRCVHKGVDEGSITTTSLSSSADSSLFAAGSSSGIVNIYKRDDFLGGKKKPLKTIENLTTTVDFMKFNHDAQILAICSHMKKDSLKLIHIPSFTVFSNWPPRFGLQYPRCLDFSPGGGFMAAGNAAGKVLLYKLNHYQNA
>ANOEroxb
MSLISQNTSSKFRGKGVIGEDVDTGGLPLTDDTNEVDTNSSNLKKDKKRTKRDDKYDNVLSVEEEMKELKKLESFLFGSLHSSIEFGQEIGGCDNEKEVGDAPLFFLDKSAGDE-VVYGGNMYSHSGIYQKEERKPAWCD-EEELTKVDIISVKRLRKLRKEASEKVISGAEYVSRLRAQHAKLNPRTEWAEINQISGQVGSSDDESDDQSGVTTAHGYMDAEEDDVLRSNYDLIVKGTDKLLPGLLEYSRLMNANSEEPSNGPINSVQFHRNGQLLMTAGLDRRLRFFQVDGKRNNLVQSIFVEDCPMRNASFLPDGSQVILSGRRKFFYVFDLVKATVDKVGPLTGREEKSLEVFEVSPDSSTIAFVGNEGYILLVSSRTKELIGTVKMNGTARSLAFTDNGRQLMSSGGDGHVYHWDLRTRRCIHKGVDEGCLNASSICVSPDSSLFASGSSSGIVNLYKRDDFLGGKRRPLKAIENLTTEVNFMKFNHDAQILAISSHMKKDSLKLIHIPSFTVFSNWPPRSSLQYPRCLDFSPGGGFMAIGNAAGKVLLYKLNHYQNA
>APOSshen
MSLISQNASSKINRKKDAEEAPDVRELPLEKNTNEKGFLHS--KKSKKRRRR---ADKAFRIEKEEKEIKKLESSLFGSLSLP-KFGEEIGGGDYDNERENFPMFFIDKSARSELVTHEEDVYSGAGGNTNAQRKPVWVDEEEERTEVDIVSVRRLRKLRKEVGEKFISGTDYVSRLRAQHAKLNPRTEWAELNRVNTEIGGSGDESEDESGITT-RGYDEVEG-DILRGNYDLISKSGVKLLPGLLEYSRLTDANSSEPSNGPINSVQFHRNGQLLLTAGLDRRMRFFQVDGKRNTVVQSIFVEDCPVRKASFLPDGSQVILSGRRKFFYVFDLLKATVDKVGPLTGREEKSLEVFEVSPDSNTIAFIGNEGYILLVSSKTKEVIGTLKMNGTARCLSFVEDGRQLMSSGGDGHVYHWDLRTRRCMHKGVDEGCIEASSLCASPDSSLFAAGSTSGIVNIYKRDDFLGGKKKPLKAVENLTTMVNFTKFNHDAQLLAICSHMKKSSLKLIHVPSLTAFSNWPPSFSLQYPRCLDFSPAGGFMAVGNAAGKVLLYKLNHYQNA
>CEPHdama
MSLISQNASTKVHEKRDAEEAGDAGGSPLGKDIEEKEPKSRNFKRSKKRTRRGDKYDKASRVEQEEKEMKKLESFLFGSIHSPIEFGKEIGDGNNEKEDQNPPLFFLDKSAGDDMVVYKEDMHSFGGGESKEERKPVWVDEEEESTKVNILSVRRLRKLRKEADEKVISGAEYVSRLRAQHVKLNSRTEWAEVNQKCGEVGASDDESDDESSITIARGHGDVEGDDVLRSNYELIEKSTVKLLPGLLEYSRLLNANSKEPSNGPINSVQFHRNGQLLLTSGMDRRLRFFQVDGKHNMLVQSIFMEDCPMRKASFLPDGSQVILSGRRKFFYIFDLVKAAVDKVGPLIGREEKSLEFFEVSPDSSTIAFIGNEGYILLVSSRTKELIGTLKMNGTARSLAFVDGGRQLMSGGGDGHVYHWDLRMRRCVHKGVDEGCITASSLCASPDSSLFAAGSSSGIVNIYKRNDFLGGKKKPLKIIENLTTTVNFMKFNHDAQILAICSHMKKDSLKLIHIPSFNVFSNWPSRIGLQYPRCLDFSPGGGFMAIGNAAGKVLLYKLNHYQNA
>EPIPaphy
MSLISQNAGFKVGENIDAGEHGIAIKNSSIKDYDENGLTPRNPKRARKGIRINDK----ASTIKEEKKIKKLESFLFGSLHSPIEFGKEIAGGKNEGP----PLFFFDKSSGNDVFACEEFICS---NGGKEERRPAWVDEEEGRTKVDILAVKRLIKLRKESGEKVISGTEYISRLRAQHTKLNPRTDWAEANKKHTEIDASD----DESDVTTA------EGNGILQGNYELIEKNGVKLLPGILEYSRLMNANSEEPSNGPINSVQFHRNGSLLLTAGLDKRLRFFQVDGKRNNLVQSMFLEDCPIRKASFVPDGSQVISSGRRKFFYVFDLVKAAVDRIGPLVGREEKSLELFEVSPDSSTIAFIGNDGYILLVSLKTKELIGTLKMNGTARSLAFVDNGRQLISSGGDGHIYHWDIGTRKCIHKGIDEGCLTTTALSASPDCGLFAAGSNSGIVNIYKQGDFVGWKKKPLKVIDNLTTSVSFLKFNQDAQMLAICSHMKKDGMKLIHIPSFNVFSNWPPRGGLHYPRCLDFSPGGGLMAVGNAAGKVLLYKLNHYQNV
>CRYPlept
MSLISQNASTKIRGKKDTEEAADYGEASLGDDNKEIDIFSTSLKRSKKRSKRDDKYDNVSIMEKEVKEIKKLESLLFGNLNSPIKFGQEFGSGDNE-ESGGTPLFFLDKSAGDDMVVYDENMFFQGRGDKKDERKPAWHD-DEERAEVDILSVRRLMKLRKEASEKVISGAEYVSRLRSQHAKLNPRTEWAEFNHKSGDVGASDDESDDQSGITTAHGYKDAEEDDVLRSNSDLIVKDTVKLLPGLLEYSRLMNANSEEQSNGPINSVQFHRNGQLLLTAGLDRRLRFFQVDGKRNTLVQSIFIEDCPMRRASFLPDGSQVISSGRRKFFYVFDLVKAAVDKVGPLTGREERSLELFEVSPDSSTIAFVGNEGYILLVSSKSKELIGTVKMNGTARSLAFVDGGRQLMSSGGDGHIYHWDLRTRRCIHKGVDEGCINSSSLCASPDSSLFASGSSCGIVNLYKRDDFLGGKRRPLKTIENLTTAVNFMQFNHDAQILAICSQMKKDSLKLIHIPSYNVFSNWPPRHGLQYPRCLDFSPRGGFMAVGNAAGKVLLFKLNHYQNV
>NEUWzoll
MSLISQNACSKINRKKDAEEAPGVRELPLEKNTNEKESVHSNSKKGKKRRRG----HKSSRFEKEEREMKKLENFLFGRISSPIKFGKEIGVEDDVNRRENVPMFFMDKSAGNESMVYEEDLYCDGGKGIILERKPVWVDEEEERTEVDIRSVKRLRKLRKEASEKVISGTQYVSRLRAQHAKLNPKTEWAEVNRVNTEVSASDDESHDESGITT-HSYDDVEG-DVLRGNYDLIAKSSVKLLPGLLEYSRLMDANSSEPSNGPVNSVQFHRNGQLLLTAGLDRRMRFFQVDGKRNTMVQSIFVEDCPMRMASFLPDGSQVILTGRRKFFYVFDLLKAVVDKVGPLAGREEKSLEVFEVSPDSSTIAFIGNEGYILLVSAKTKELIGTLKMNGTARCLSFLDDGQQLMSSGGDGHVYQWDLRMRRCIHKGVDEGCIEASSLCASHDSSLFAAGSSSGIVNIYKRDDFLGGKKKPLKTVENLTTMVNFMKFNHDAQILAICSHMKKGSLKLIHVPSFNVFSNWPPSFSLQYPRCLDFSPAGGFMAIGNAAGKVPLYKLNHYENA
>CALAplic
MSLISQNASTRIPERRGIEEAADSGGLPFGDVINGTHTNSTNLKKSKKRTKRDDKDDNVSRIEEDVKEIKKLESLLFGRLHSSIEFGQETVSLENEKELRDAPLFFMDKSAGDDMVVYEENVYSQGRRDQKEERKPAWCD-DEEIKEVDLLSVRRLMKLRKETSEKVISGADYVSRLRAQHAKLNPRTEWAEINGKSGDVDASDDESDDQSGITIAHGYKDPEEDDVLRSNCELMSKGAVKLLPGLLEYSRLMNANSEEPSNGPISSVQFHRNGQLLLTAGLDRRLRFFQVDGKRNNMVQSIFIEDCPMRKSSFLPDGSQVILSGRRKFFYVFDLVKATVDKVGPLTGREEKSLELFEVSPDSSTIAFVGNEGYILLVSSRTKELIGTIKMNGTARSLAFVDGGRQLMTSGGDGHIYHWDLRTRSCIHKGVDEGCINVTSLCASPDSNLFASGSSSGIVNLYKRDDFLGGKRRPLKVIENLTTEVNFMQFNHDAQILAICSHMKKDSLKLIHIPSFTVFSNWPPRLGLKYPRCLDFSPGGGFMAMGNAAGKVLLYKLNHYQNA
>CALEmajo
MSLISQNANTKFHERRDIEEAADSDESPTADDNIEIA---TNLKKSKKRSRKNDRYDDVSRVEEDVKEIKRLESLLFGSLHSSIEFGQEIARGDNEKEVEDAPLFFLDKSAGDDMVVYEGNIYSQGRREQREERKPAWCD-DEERTEVDLLSVRRLMKLRKEANENVISGAEYVSRLRAQHAKLNPRTDWAEINQKSCDVGASDDESDGQSGITTAHGYRDAEEDDVLRSNYELIVKGTGKLLPGLLEYSRLTNANSEELSNGPINSVQFHRNGQLLLTAGLDRRLRFFQVDGKRNTLVQSIFIEDCPMRKASFLPDGSQVILSGRRKLFYVFDLVKATVDKVGPLIGRDEKSLEHFEVSPDSSTIAFIGNEGYILLVSSKTKELIGTVKMNGTARSLAFVDGGRQLMSSGGDGHIYHWDLRTGRCIHKGIDEGCINASSLCASPDSNLFASGSSSGIVNLYNRDDFLGGKRRPLKTIENLTTVVDFMQFNHDAQILAICSHMKRDSLKLVHIPSFNVFSNWPPRFGLQYPRCVDFSPGGGFMAIGNAAGKVLLYKLNHYQNV
>LECAnigr
MSLLSYGGVVKEVPIKDDEEPSSPVGSPL---IIEKKSQSSKKNRSRKRKQGDDK----HRMGQEEKEMKNLESFLFGNLYSPVEFGMEIGTDANQKESRGAPFYCFDKSPGE---AYADDITNLCGGESKEERKPVWVDEEEERTEVDLLAVARLRKLRKEDTEKVISGADYISRLRAQHAKMNLRTEWAEIKQEGAELGALGEDSDDESAITSAHGFGDFYGINVLRSSDELIEMSSVKLLPGLLEYTRMMDVNSKEPSNGPINSVEFHRNGQLLLAAGLDRRLRFFQVDGKRNTMVQSMFVEDCPMRKASFLPDGSQVILSGRRRFFYVFDLVKATVDKVGPLIGREEKSLELFEVSPDSNTIAFIGNEGYILLVSSRTKELIGTLKMNGTARSLAFADEGRQLLSSGGDGHIYHWDLRTRRCIHKGVDEGCIASSSLCTSHDSSLFAAGSSSGIVNIYKREDFIGGKKKPLKTVENLTTSVHFMKFNHDAQILAICSHMKKDSLKLIHIPSFNVFSNWPPIYGLQYPRCLDYSPGGGFMAIGNAAGKVRLYKLNHYRTA
>GOODpube
--------------------------------------------------------------------------------------------------------------------------------------------------------------------------------------------------------------------------------------------------------------------------------------------------------------------------LPDGSQVILSGRRKFFYVFDLVKAAVDKVGPLTGREEKSLEVFEVSPDSSTIAFVGNEGYILLVSSRTKELIGTVKMNGTARSLAFIDSGRQLMSSGGDGHVYHWDLRTRRCIHKGVDEGCLNASSLCASPDSSLFASGSSSGIVNLYKRDDFIGGKRKPLKAIENLTTEVNFMKFNHDAQILAICSHMKKDSLKLIHIPSFTVFSNWPPRLSLQYPRCLDFSPGGGFMTIGNAAGKVLLYKLNHYQNA
>PLATclav
MSLISQNARNKIREKRDAEENIDLERPTLGDDTKESETKSTNLKRSKKINTRDDKYDNASKMEEEVKDMNKLESFLFGNLHSSIVFGKEIGVGDNENENRDAPLFFLDNSAGDDTAAYEGNIYSYCTRDRKEERKPAWCD-DEERTKVDIMSVRRLRKLRKEASEKVISGVDYVSRLRAQHAKLNPRTEWAEFDYKSNDVGASDDESDDQSGITTLPDYEDTED-NVFRSNFELIEKGTAKLLPGLLEYSRLMNVNSEDPSNGPINSIQFHRNGQLLLTAGLDRRLRFFQVDGKHNTLVQSIFLEDCPMHKASFLPDGSRVILSGRRKFFYVFDLVKAAVEKVGPLMGREEKSLELFEVSPDSSMIAFVGNEGYILLVSSRTNELIGTMKMNGTARSLAFVDGGRQLMSSGGDGHVYHWDLRTRRCIHKGVDEGCLNASSLCATPDSSLFAVGSSSGIVNLYKRDDFLGGKKRPLKAIENLTTTVNFMQFNHDAQILAICSHMKKDSLKLIHIPSYNVFSNWPPRFGLQYPRCLDFSPGGGFMAIGNAAGKVLLYKLNHYQNA
>THELangu
MSLISQNASIKFHEKRDSEEAADSGGSPLSDDNTEAG---TNIKKSKKRSRRNDRYDDVSRIEGDVKEIKKLEGLLFGNLHSQIEFGQEVGRGDNEKEVEDSSLFFLDKSAGDDMVVYEGNIYSQSRRDQKEDRKPAWCD-DEERTEVDILSVRRLRKLRKEANEKVISGAEYVSRLRAQHAKLNPKTEWAEFNQKSCDVGASDDESDDQSGITTANGYKDTEEDDVLRSNSELVVKGTGKLLPGLLEYSRLMNANSEELSNAPINSVQFHRNGQLLLTAGLDKRLRFFQVDGKRNNLVQSIFIEDCPMRKASFLPDGSQVILSGRRKFFYVFDLVKATVDKVGPLVGREEKSLEIFEVSPDSKTIAFIGNEGYILLVSSRTKELIGTMKMNGTARSLAFVDSGRQLMTSGGDGHIYHWDLRMGRCIHKGVDEGCINASSLCASPDGNLFASGSSSGIVNLYKRDDFLGGKRKPLKTIENLTTVVDSMQFNHDAQILAICSHMKKDSLKLIHIPSFNVFSNWPPRLGLHYPRCLDFSPGGGFMAIGNAAGKVLLYKLNHYQ--
>GYMNdens
MSLISQNARNKIRGKRDAEENIDLGRPPLGDDTKESETKSTNLKRSKKINTRDDKYDNASKMEEEVKEMNKLESFLFGNLHSSIEFGKEIGGGDNENEDRDAPLFFLDNSAGDDTAAYEGNIYSYCTRDRKEERKPAWCD-EEERTKVDIMSVRRLRKLRKEASEKVISGADYVSRLRAQHAKLNPRTEWAEIDYKSNDVGASDDESDDQSGMTTVHDYEDTG--DVFRSNSELIETGTAKLLPGLLEYSRLMNVNSEDPSNGPINSIQFHRNGQLLLTAGLDRRLRFFQVDGKHNTLVQSIFLEDCPMHKASFLPDGSRVILSGRRKFFYVFDLVKAAVEKVGPLMGREEKSLELFEVSPDSSMIAFVGNEGYILLVSARTNELIGTMKMNGTARSLAFVDGGRQLMSSGGDGHVYHWDLRTRRCIHKGVDEGCLNASSLCASPDSSLFAAGSSSGIVNLYKRDDFLGGKRRPLKTIENLTTTVNFMQFNHDAQILAICSHMKKDSLKLIHIPSFNVFSNWPPRFGLQYPRCLDFSPGGGFMAIGNAAGKVLLYKLNHYQNA
>CYPRflav
MDLISQNASTIIRGKKDTEEDVDAGGSPLGKTVEENDPKSENSKISKK-RRSDN---KDSRLEQEKKEMNKLESFLFGSLHTPIEFGKECGDGDDEKLGREAPLFFVDKDARDEMVVYKEDMDSFGGRHNREERKPAWFDEEEERAEVDILSVKRLRKLRKEDGEGVISGAEYVSRLRAFHAKLNPRTEWAEINRERDEVDASDDESDDESAITTARGY--AEGDDALRRNDELIVKSGVKLLPGLLEYSRLMDGNFEEPSNGPINSVQFHRNGQLLLTAGLDRRLRFFQVDGKHNTLVQSIFMEDCPMRKASFLPDGSQVILSGRRKFFYVFDLLKSEVDKVGPLTGREEKSLESFEVSPDSRTIAFIGNEGYILLVSSKTKELIGTLKMNGTARSLAFVDGGRQLMSSGGDGHVYHWDLRMRRCIHKAVDEGCITATSLCASPDSNLFAAGSTSGIVNIYNREDFLGGKQKPRKTVENLTTTVSFMKFNHDAQILAICSHMKKDSLKLIHIPSFNVFSNWPPRSGLRYPRCLDFSPGGGFMAIGNAAGKVLLYKLNHYQNA
>PHAItank
MSLLSQNAVPKVHENRDAEEVTDFGGSLLCNDTEEKNPKSSNLKRSKKRIRTDNKYDKSSKLEKEEKEIKKLESFLFGNLNSSIKFGKEIGGGDDEKS----PLFFLDRSSGDDMVVYKEDIY----QDNKEERKPVWVDEEEERTEVNILSVRRLRKLRKEAGEKLISGAEYVSRLRAHHMKLNPRTDWAEVNQKCADVLSSDDESNDESGITTAN------GDDVLRSNYELIEKSYVKLLPGLLEYSRLMNANSEEPSNGPINSVQFHRNGKLLLTAGLDKRLRFFQIDGKRNTIVQSIFMEDCPIRKASFLPDGSQVILSGRRKFFYVFDLVKAAVDKIGPLTGRDEKSLELFEVSPDSSTVAFIGNEGYILLVSSKTKELIGTLKMNGTARSLAFVDDGRQLISGGGDGHIYHFDLRLRRCIHKGVDEGCISSSSLSASPDSSLFAAGSSSGIVNVYKRDDFVGGKKKPLKTLENLTTTVNFLKFNHDAQILAICSHMKKDSLKLIHLPSFNAFSNWPSRFGLQYPRCLDFSPGGGFMAVGNGAGKVLLYKLNHYQTA
>PHRAlind
MSLISQNASTIFRGKKD----ADAGGSPLGETAEVNDPKSENLKRSKKRRRRDENDDKASRLDQEEKEINKLESLLFGSLYEPIQFGMESGDGDDEKPGPEATLFFVDKDASDEMMVYKEDVDSFGRKDVKEERKPVWFDEEEERVEVDILSVKRLRKLRKEAGEGAVNGAVYVSRLRALHAKLNPRTDWAEMNWARDEVDV----SDDESGLTTAHGY--TEGGDVLQRNDELIVKSSVKLLPGLLEYSRLMDGNSQEPSNGPMNSVQFHRNGQLLLTAGLDRRLRFFQVDGKHNTLVQSIFVEDCPIRKASFLSDGSQVILSGRRKFFYVYDLLKAEVNKVGPLTGREEKSLELFEVSPDSSTIAFIGNEGYILLVSSKTKELIGTLKMNGTARSLAFVDGGRQLMSGGGDGHVYHWDLRMRRCIHKAVDEGCITASSLCASPDSSLFAAGSTSGIVNIYNRENFLGGNKKPWKAVENLTTTVTFMKFNHDAQILAICSHMKKNSLKLIHIPSFNIFSNWPPRYGLQYPRCLDFSPGGGFMAIGNAAGKVLLYKLNHYQTA
>BORYspha
MSLISQNALPKKRGEKGSGEAAD--GFPLANEKELIDPESKDLKR-KKRNREDDEEGKTLRMEEQEKEMKRLESFLFGTLYSPLEFGKEVSNGASDEVDRNLPLFFMDKSTGDEVVVYEDDLHAQREAESYEERKPVWVDEEEEKKEVDILKVKRLRKLRKEAGERLISGADYVSRLRAQHSKLNPGTEWAHINRKSSVTGTSDDESDDESGITVAPGYDHIEGDDVLRSNEELVVRSSVKLLPGLLEYSRLMDANTEEPSKGPINSVQFHRNGQLLLTGGLDRGLRFFQVDGKRNTKVESIFIEDCPIHKASFLPDGSQVIISGRRKFFYSFDLVKAAVDKIGPLTGREEKSLEVFEVSPDSKTIAFIGNEGYILLTSSRTKELIGTLKMNGTARSLAFVDGGQQLLSSGGDGHVYHWDLRMRRCIHKAVDEGCITGTALCASSDSKLFAAGSSSGIVNIYKREEFLGGKRRPLKTIDNLTTKVDFMKFNHDAQILSICSNMKKNSLKLIHVPSFTVFSNWPPRFSLQYPRCLDFSPGGGFMAVGNAGGKVLLYKLHHYQKA
>PHALmode
MSLISQNTAPKFRENKDAADAEDS-----------------LLKRSKKRGRADDKYGRTSGMEQEEKEIKELESFLFGSLNSSIQFGKEIGCGKDDGP----LNFFLDKSSGDDMVVYKEDIN----QYDKEERKPAWADEEDEVMEVDIVSVRRLRKLRKEAGEKLISGAEYVSRLRAQHEKLNPRTDWAEFNRKGSEILASDDDSNDESGITT----GDAEGDGVLRSNYELVEKSSVKLLPGLLEYSRLMNANSEEPSNGPINSVQFHRNGKLLFTAGLDRRLRFFQIDGKRNTLVQSIFLEDCPIRKASFLPNGSQVILAGRRKFFYVFDLVKAVVDKIGPLTGRDEKSLELFEVSPDSSTVAFVGNEGYILLVSSKTKELIGTLKMNGTVRSLAFVEDGRQLISGGGDGDIYHWDLRSRRCIHKGVDEGCITTTSLSASPDGRLFAAGSSSGIVNIYKGDDFIGGKKKPLKSIENMTTTVNFLKFNHDAQILAICSNMKKDSLKLVHIPSFTVFSNWPPRTGLQYPRCMDFSPGGGFMAVGNAAGKVLLYKLNHYRNA
>VANIplan
MSLLSYGVFPKEVPIKDDEDPSSPEGSPD---ITEKKSPSAKKNTSKKRRRGDEKPGKASRMEQEEKEMKKLESFLFGNLYSAVEFGKEIGSHEPRNE--GAILYGFDRSPVDEVEAYEEDMTNLFGGQSKEERKPVWVDEEEERTEVDLLAVSRLRKLRKEDGEKVISGVDYVSRLRAQHAKMNPRTEWAEIKQEGTGLGALGEDSDDESGITSAHGFGDFDGVDVLRSNHELVEKNNVKLLPGLLEYTRMMDANSEEPSNGPINSVEFHRNGQLLLTAGLDKRLRFFQVDGKRNTMVQSIFVEDCPMRKASFLPDGSQVILSGRRKFFYVFDLIKAAVDKVGPLTGREEKSLELFEVSPDSNTIAFVGNEGYILLVSSKTKDLIGSVKMNGTARSLAFADDGRQLLSSGGDGHIYHWDLRTRRCIHKGVDEGCLASTVLCTSHDSRMFAAGSSSGIVNIYKREDFLGGKKKPLKTVENLTTSVHFMKFNHDAQILAICSHMKKDSLKLIHIPSFNVFSNWPPRYGLRYPRCLDYSPGGGFMAIGNAAGKVLLYKLNHYKSA
>SELEaequ
MSLISQNASTIIRGKKD----ADAGGSPLGETAEENDPKSENSKRSKKRRRRDNKDDKASRLEQEEREMNKLESFLFGSLYTPIEFGEESGYGDDEKPG--VPLFFVDKDARDEMVVFKEHMGSFDGRDSKEERKPVWFDEEEERAEVDILSVKRLRKLRKEAGEGVISGAEYVSRLRALHAKMNPRTEWAEINRERDDVDASEDESDDESGIEIARGY--AEGDDVLQRNDELIVKSTVKLLPGLLEYSRLMDGNSEEPSNGPINSVQFHRNGQLLLTAGLDRRLRFFQVDGKHNTLVQSIFVEDCPMWKASFLPDGSQVILSGRRKFFYVFDLLKAEIDRVGPLTGREEKSLESFEVSPDSSTIAFIGNEGYILLVSSKTKELIGTLKMNGTARSLAFVDGGRQLISSGGDGHVYHWDLRMRRCIHKAVDEGCITASSLCASPDSSLFAAGSTSGIVNIYNREDFLGGKKKPGKTVENLTTTVSFMKFNHDAQILAICSHMKKDSLKLIHIPSFNVFSNWPPRSGLQYPRCMDFSPGGGFMAIGNAAGKILLYKLNHYQIA
>DACThata
MSLISQNARNKIRVKRDAEENIDLGRPPLGDDTKESETKLTNLKRSKKINTRDDKYDNASKMEEEVMEMNKLESFLFGNLHSSIEFGKEICDGDNENEDQDAPLFFLDKSASDDTAAYEGNIYSYCTRDRKEERKPAWCD-EEERTKVDIMSVRRLRKLRKEANEKVISGADYVSRLRAQHAKLNPRTEWAEIDYKSND-DASDDESDDQSGLTTVHDYEDTG--DVFRSNYELIEKGTVKLLPGLLEYSRLMNVNSEDPSNGPINSIQFHRNGQLLLTAGLDRRLRFFQVDGKHNTLVQSIFLEDCPMHKASFLPDGSRVILSGRRKFFYVFDLVKAAVEKVGPLMGREEKSLELFEVSPDSSMIAFVGNEGYILLVSSRTNELIGTMKMNGTARSLAFVDGGRQLMSSGGDGHVYHWDLRTRRCIHKGVDEGCLNASSLCASPDSSLFAAGSSSGIVNLYKRDDFLGGKRRPLKTIENLTTTVNFMQFNHDAQILAICSHMKKDSLKLIHIPSFNVFSNWPPRFGLQYPRCLDFSPGGGFMAIGNAAGKVLLYKLNHYQNA
>LANAlana
MSLISQNVLVKRQTEKANEED----ERELVDG-----TVSTDLTR-KKRSRENYETRKLSSM-EQEKEMKRLESFLFAPLYSPVEFGKEVDGAEREEVSRDRPLFFMDKSTGDEMVVYEEDLQSRSEIEHDEEKKPVWVDEEEDRTEVDILKVRRLRKLRKEPSEGLISGADYVARLRAQHSKLNPGTEWAHINQKSIELRSSDDESDNESGVTIARGYGDSESDDILRSNDELVVKSNIKLLPGLLEYSRLMNANSKEPSNGPINSVEFHGNGQLLLTAGLDRHLRFFQVDGKHNNKVESIFIEDCPVHKASFLPDGSQVIISGRRKFFYNFDLVKAAVDKIGPLTGREEKSLEAFEVSPDSKTIAFIGNEGYILLISPRTKELIGTLKMNGTARSLAFVDGGQQLMSSGGDGHIYHWDLRTRKCIHKAPDEGCITGSALCASPDSTLFAAGSSSGIVNIYKREDFLGGKRRPLKTVENLTTKVDFMKFNNDAQILAINSNMKKNSLKLVHIPSFTVFSNWPPKVSLQYPRCLDFSPGGGFMAIGNAAGKVLLYKLHHYQKA
>PAPHconc
MSLISQNASTIIRKLKD----ADTGGSPLGKTGEENEPKSENLKRRSKRRRRNV---KASRLEQEEKEMNKLETLLFGSLYATVQFGKESGDGEDEKPGQEAPLFFVDKDAGDEMVVYKEDIDTFGRRDGKEERRPVWFDEEEERAEVNILSVKRLRKLRKTAGEGVVSGAEYVSRLRALHAKMNPRTEWAEINWEHDVVDAFDNESNDESGLTTAHGY--TEGDDVLRKNDELIVKSSVKLLPGLLEYSRLMDGNSQEPSNGPINSVQFHRNGQLLLTAGLDRRLRFFQVDGKHNTLVQSIFVEDCPMWKASFLPDGSQVILSGRRKFFYVYDLLKAEVNKVGPLTGREERSLELFEVSPDSSTIAFIGNEGYILLVSCKTKELIGTLKMNGTARSLAFVDGGRQLMTGGGDGHVYHWDLRMRRCIHKAVDEGCITASSLCASPDSSLFAAGSTSGIVNIYNRENFLGGKKKPWKTVENMTTTVTSMKFNHDAQILAICSHMKKDSLKLIHIPSFNVFSNWPPRYGLHYPRCLDFSPGGGFMAIGNAAGKVLLYKLNHYQNA
>CALAsini
MSLISQNAVPKVHENRDSE------------DTEEKNPKS---KRSNKRMRTDNKYDKASKMEEEEKEIKKFESFLFGNLDSSIEFGKEIGGGDDEKP----HSFFLDRSPGANMVVYKEDTY----QAGEEERKPVWVDEEEERTEVDLLSVKRLIKLRKEAGEKLISGAEYVSRLRAHHVKMNPRTDWAEVNRKCGDVLSSDDESNDESGVTTANGY----GNDVLRGDYELVEKSSVKLLPGLLEYSRLMNANSEEPSNGPINSVQFHRNGKLLLTAGLDKRLRFFQIDGKRNTLVQSIFMEDCPMRKASFLPDGSQVILSGRRKFFYVFDLVKAAVDKIGPLTGRDEKSLEFFEVSPDSSTVAFIGNEGYILLVSSKTKELIGTLKMNGTARSLAFVDDGRQLISGGGDGHIYHFDLRSRRCVHKGVDEGCLTASSLSASPDGSLFAAGSSSGIVNVYKRDDFVGGKKKPLKTVENLTTTVNFSKFNHDAQILAICSHMKKDSLKLIHLPSFTVFSNWPSRVGLQYPRCLDFSPGGGFMAVGNAAGKVLLYKLNHYQNA
>PHALcorn
MSLISQNAGSKFRENKDAAEAEDS-----------------LLKRSKKRGRADDKYGRTSGMEQEEKEIKELESFLFGSLNSSIQFGKEIGSGNDEGP----LNFFLDKSSGDDMVVYKEDIN----QYDKEERKPAWVDEEDEVMEVDIVSVRRLRKLRKEAGEKLISGAEYVSRLRAQHEKLNPRTDWAEFNRKRNEILASDDDSNDESGITT----GDAEGDGVLRSNYELVEKSSVKLLPGLLEYSRLMNANSEEPSNGPINSVQFHRNGKLLFTAGLDRRLRFFQIDGKRNTLVQSIFLEDCPIRNASFLPNGSQVILAGRRKFFYVFDLVKAVVDKIGPLTGRDEKSLELFEVSPDSSTIAFVGNEGYILLISSKTKELIGTLKMNGTVRSLAFVEDGRQLISGGGDGDIYHWDLRSRRCIHKGVDEGCLTTTSLSASPDGRLFAAGSSSGIVNIYKGDDFIGGKKKPLKSIENMTTTVNFLKFNHDAQILAICSNMKKDSLKLVHIPSFTVFSNWPPRTGLQYPRCMDFSPGGGFMAVGNAAGKVLLYKLNHYRNA
>PTERcurt
MSLISQNASTKIHGKRNDGEVVESEQFPLYDDTKEIDINSINSKGNKKRNKRDDKYDNVSRMEEEMKEIKKLESFLFGNLHSSIQFGQEIGGGDTEKEGSDGPLFFLDKSTGDDMMVYEGNMF--GRRDQKEERKPVWCD-DEERIEVDILSVKRLRKLRKEASEKVISGAEYVSRLRAQHAKLNPRTEWAESNQMSGVVGASDDESDDQSGITTARGYMDAEEDDVLRSNSELIVKGTDKLLPGLLEYSRLMNVNSEELSDGPVNSVQFHRNGQLLLTAGLDRRLRFFQVDGKRNNLVQSVFVEDCPMRKASFLPDGSQVILSGRRKFFYVFDLVKAAVDRIGPLTGREEKSLELFEVSPDSSTIAFVGNEGYILLVSSRTKELIGTLKMNGTARSLAFIDNGRQLMSSGGDGHVYHWDLRTRRCIHKGVDEGCLNASSLCASPDSSLFAAGSSSGIVNLYKRDDFLGGKRRPLKTIENLTTEVNFMQFNHDARILAICSHMKKESLKLIHIPSFTVFSNWPPRSSLQYPRCLDFSPGGGFMAIGNAAGKVLLYKLNHYQNV
>PHAIflav
MSLISQNAVPKVHENRDAEEGVDAGGSLLYKDTEEKNPKSSNLKRSKKRIRTDNKYEKASRMDQEEKEIKKLENFLFGNLNSSIEFGKEIGGGDDEKP----PLFFLDRSSGDDMVVYKEDNY----QDSKEERKPVWVDEEEERTEVDILSVRRLRKLRKEAGEKLISGAEYVSRLRAHHVKLNPRTDWAEVNQKCGDVFSSDDESNDESGITTVN------GDDVLRSNYELIEKSSVKLLPGLLEYSRLMNANSEEPSNGPINSVQFHRNGKLLLTAGLDKRLRFFQIDGKRNTLVQSIFMEDCPMRKASFLPDGSQVILSGRRKFFYVFDLVKAAVDKIGPLTGRDEKSLEFFEVSPDSSTIAFIGNEGYILLVSSKTKELIGTLKMNGTARSLAFVDDGRQLISGGGDGHIYHFDLGLRRCIHKGVDEGCITSSSLSASPDGGLFAAGSSSGIVNVYKRDDFVGGKKKPLKTLENLTTTVNFLKFNHDAQILAICSHMKKDSLKLIHLPSFNAFSNWPSRVGLQYPRCLDFSPGGGFMAIGNAAGKALLYKLNHYQNA
>OECEmacu
MSLISQNAVPKVNENRDAEESADAEGSSLCKDIEEKSPKLSNSKRRRKRIRTSDKYDKASRMKQEEKEFEKLESFLFGSLNSSIKFGKEISGGDDEKA----PLFFLDKSAGNDKVIYKEDIY----QDSKKERRSAWIDEEEERTEVNILSVRRLRKLRKEAGEKSISGAEYVSRLRAQHVKLNPRTDWAEVNQNGCEVFASDDESNDESGITIANGYGDVEGDDVLRSNFELIEKSSVKLLPGLLEYSRLMNANSEEPSNGPINSVQFHRNGKLLLTAGLDKRLRFFQIDGKRNTLVQSIFMEDCPMRKASFLPSGSQVILAGRRKFFYVFDLVKAAVDKVGPLTGREEKSLEFFEISPDLSTIAFIGNEGYILLVSPKTKELIGTLKMNGTARSLAFVDDGRQLLSGGGDGHIYHWDLRSRRCIHKGVDEGCLTTSSLSASPDSSIFAAGSSSGIVNIYKRDDFLGGKKKPLKAIENLTTTVNFMKFNHDAQILAICSHMKKDSLKLIHIPTFNVFSNWPPRIGLQYPRCLDFSPGGGFMAVGNAAGKVLLYKLNHYQNA
>EPIDpuni
MSLISQNAVPKVHEDRAAEEGADSGGSSLSKDVEEKNLKLSNRKRRKKRTRTDHKYDKTARIDHEEKEFKKLESFLFGSLNSSIEFGKEIDGADDDNA----PLFFLDKSASDGVVVYKEDIY----QDGKKERKSAWVDDEEERTDVNILSVRRLRKLRKEAGEKLISGAEYVSRLRAQHAKLNPRTDWAEVNQKCSVGFTSDDESNEESGLTNANSYGDAEEDDVLRSNHELIEKNSVKLLPGLLEYSRLMNANSEEPSNGPINSVQFHRNGKLLLTAGLDKRLRFFQIDGKRNTLVQSIFMEDCPMRKASFLPNGSQVILSGRRKFFYAFDLVKAAVDKIGPLTGREERSLEFFEISPDSSTIAFIGNEGYILLVSSKTKELIGTLKMNGTARSLAFVDDGRQLISGGGDGHIYHWDLGTRRCIHKGVDEGCITASALSASPDSSLFAAGSSSGIVNVYRREDFVGGRRRPLKTVENLTTTVNFMKFNHDAQILAACSHMKKDSLKLIHIPSLTVFSNWPPRSGLQYPRCLDFSPGGGFMAVGNAAGKVLLYKLNHYQNA
>MASDpict
MSLISQNAAPKFDENRDYAE--------------DDNTKSSKLRRRKKRTRRDDKHDEASRMEQEEKELKKLESFLFGSLNSSIEFGKEIGGGDDEKP----PLFFMDKSAGDEMVVYKEDVY----EDSEREKKSAWVDEEEERTEVNILSVRRLRKLRKEADEKLISGAEFVSRLRAQHEKLNPRTDWADVNRKCGAVFASDDESNDESGITTANGY----GDDILRGNYELVEQSSVKLLPGLLEYSRLMNANSEEPSSGPINSVQFHGNGKLLLTAGLDKRLRFFQIDGKRNTMVQSIFIEDCPMRKASFLPDGSRVILAGRRKFFYAFDLVKAAVDKIGPLAGREEKSLEFFEVSPDSSTIAFIGNEGYILLVSSKTKELIGTLKMNGTVRSLAFADDGRQLISSGGDGHVYHWDVGSRRCVHKGVDEGCITSSALCASPDSSLFAAGSSSGIVNVYRRDDFLGGKRRPLKTVENLTTTVNFMKFNHDAQILAVCSHMRKDSLKLIHLPSFNVFSNWPPRSGLQYPRCLDFSPGGGFMAVGNAAGKVLLYKLNHYQNA
>EPIPhell
MSLISQNISTKFNEKRDGEEAGDAGGSPLGKVTEEKEPKSRNIKRRKKRTKRDDKYDKASRMEQEEKEMKNIENSLFGALHSPIEFGKEIGDGDNKKSDRDAPLFFLDKSAGDDMVVYEQDMQSFGGGESKEERKPVWVDEEEEMTKVNMLSARRLWKLRKEAGEKVISGAEYVSRLRAQHAKLNPRMEWAEINQKCGDVYASDDETDDESSITTARGYGDAEGDDVLRSNYELIENSTVKLLPGLLQYSRLLNANSEEPSNGPINSVQFHRNGQLLLTAGLDRRLRFFQVDGKRNTLVQSIFMEDCPMRKASFLPDGSQVILSGRRKFFYVFDLIKATVDKVGPLIGREEKSLELFEVSPDSSTIAFIGNEGYILLVSSRTKELIGTLKMNGTARSLAFVDGGRQLMSSGGDGHVYHWDLKMRRCIHKGVDEGCITASSLCASPDSSLFAAGSSSGIVNIYKRNDFLGGKKKPLKTIENLTTTVNFMKFNHDAQILAICSHMKKDSLKLIHIPSFNVFSNWPPRIGLQYPRCLDFSPGGGFMAIGNAAGKVLLYKLNHYQNA
>DIURorie
MSLISQNANTKIHERRDSEEAADSGGSPL--DATEID---TNLKRRKKKSRRDDRYDNVSRMQEDAKEIEKLESLLFGSLHSPLKFGQEISKGDNEKDGGD-PLFFLDKSAGDDMVVYEGNVFSQGRRDRKEERKPAWCD-DEERAEVDILSVKRLRKLRKEANEKVVSGAEYVSRLRAQHAKLNPRTEWADISHKSGDVLPSDDESDDQSDITTAQGYKDAEEDDVLRSNYELVVNGTVKLLPGLLEYSRLMNVNSEEVSNGPLNSVQFHRNGQLLLTAGFDRRLRFFQVDGKRNTLVQSIFIEDCPMRKSSFLPDGSQVILSGRRRFFYVFDLVKATVDKVGPLTGREEKSLEFFEVSPDSSTIAFIGNEGYILLVSSKTKELIGTLKMNGTARSLAFVDGGQQLMSSGGDGHVYHWDLRTRRCIHKGVDEGCLNATSLCASPDSSLFASGSSSGIVNLYKRDDFLGGKKRPLKTIENLTTTVSFMQFNHDAQILAICSHMKKDSLKLIHIPSFNVFSNWPPKLGLQYPRCLDFSPAGGFMAIGNAAGKVLLYKLNHYQNA
>LIMOabor
MSLISQNASTKVREKRDAEEAGDAGGSSLGKDT-EKGPKSRNFRRSKKRTRRDDKYDKASRMEQEEKEMKKLESSLFGSLHSPIEFGKEIGDGNNEKEDRDAPLFFMDKSAGDDMVVYEEDMHTFGGGESKEERKPVWLDEEEERTNVNILSVRRLRKLRKEAGEKVISGAEYVSRLRAQHVKMNPRTEWAEVNKKCGEVGASDDESEDESSITTARGYGDVEGDDVLRSNYELIEKSTVKLLPGLLEYSRLLNANSEEPSNGPINSVQFHRNGQLLLTAGLDRRLRFFQVDGKRNTLVQSIFMEDCPMRKASFLPDGSRVILSGRRKFFYVFDLLKAAVDKVGPLVGREEKSLELFEVSPDSSTIAFIGNEGYILLVSSRTKELIGTLKMNGTARSLAFVDGGQKLMSSGGDGHVYHWDLRMRRCIHKSVDEGCINASSLCASPDSNLFAAGSSSGIVNIYKRNDFLGGKKNPLKTIDNLTTTVNFMKFNHDAQMLAICSHMKKDSLKLIHIPSFNVFSNWPPRIGLQYPRCLDFSPGGGFMAIGNAAGKVLLYKLNHYQNA
