# Supplementary material for: Orchid Phylotranscriptomics: The Prospects of Repurposing Multi-Tissue Transcriptomes for Phylogenetic Analysis and Beyond
Source: Front Plant Sci. 2022 May 27;13:910362. doi: 10.3389/fpls.2022.910362 (PMC9196242; doi:10.3389/fpls.2022.910362)
Supplement: Supplementary file 4 [file Data_Sheet_3.zip › ortho_MSA/r1/OG0008961.fa]

>ANOEemei
---------------MGSDADMEDYGFEYSEEEPE--------EQDVDIENQYYNSKGLAETEPEDALAGFSEVVRMEPE-KAEWGFKALKQTVKLYYRLGKYKEMMEAYREMLTYIKSAVTRNYSEKCINNIMDFVSGPTNQNLGLLQEFYQTTLKALEEAKNERLWFKTNLKLCKIWFDAGEYGKMKKILKELHKSCQREDGTDDHKKGTQLLEVYAIEIQMYTETKNNKKLKQLYQKALTIKSAIPHPRIMGIIHECGGKMHMAERQWADAATDFFEAFKNYDEAGNHRRIQCLKYLVLANMLMESEVNPFDGQEAKPYKNDPEILAMTNLIAAYQRNEIFEFEKILKSNRKTIMDDPFIRNYIEDLLKKIRTQVLLKLIKPYTRIRIPFISEELNVPEKDVEQLLVSLILDNRIQG-HIDQVNRLLERSD-------------------------RSKGMK--KYAAVDKWNTQLKSLYQTIANRVV
>ANOEroxb
---------------MGSDADMEDYGFEYSEEEPE--------EQDVDIENQYYNSKGLAETEPEDALAGFAEVVRMEPE-KAEWGFKALKQTVKLYYRLGKYKEMMEAYREMLTYIKSAVTRNYSEKCINNIMDFVSGPTNQNLGLLQEFYQTTLKALEEAKNERLWFKTNLKLCKIWFDAGEYGKMKKILKELHKSCQREDGTDDHKKGTQLLEVYAIEIQMYTETKNNKKLKQLYQKALTIKSAIPHPRIMGIIHECGGKMHMAERQWADAATDFFEAFKNYDEAGNHRRIQCLKYLVLANMLMESEVNPFDGQEAKPYKNDPEILAMTNLIAAYQRNEIFEFEKILKSNRKTIMDDPFIRNYIEDLLKKIRTQVLLKLIKPYTRIRIPFISEELNVPEKDVEQLLVSLILDNRIQG-HIDQVNRLLERSD-------------------------RSKGMK--KYAAVDKWNTQLKSLYQTIANRVV
>APOSodor
---------------MGSDADMEDYGFEYSEEEPE--------EQDVDIENQYYNSKGLVETDPEGALAGFAEVVRMESE-KAEWGFKALKQTVKLYYRLGKFKEMMDAYREMLTYIKSAVTRNYSEKCINSIMDFVSGPPNQNFALLQEFYQTTLKALEEAKNERLWFKTNLKLCKIWFDMGEYGKMNKILKELHKSCQREDGTDDHKKGTQLLEVYAIEIQMYTETKNNKKLKQLYQKALSIKSAIPHPRIMGIIHECGGKMHMAERQWADAATDFFDAFKNYDEAGNHRRIQCLKYLVLANMLMESEVNPFDGQEAKPYKNDPEILAMTNLIAAYQRNEIFEFEKILKSNRKTIMDDPFIRNYIEDLLKKIRTQVLLKLIKPYTRIRIPFISQELNVPEKDVEQLLVSLILDNRIQG-HIDQVNRLLERSD-------------------------RSKGMK--KYTAVDKWNTQLRSLYQTISNRVG
>APOSshen
---------------MGSDADMEDYGFEYSEEEPE--------EQDVDIENQYYNSKGLVETDPEGALAGFAEVVRMESE-KAEWGFKALKQTVKLYYRLGKFKEMMDAYREMLTYIKSAVTRNYSEKCINSIMDFVSGPPNQNFALLQEFYQTTLKALEEAKNERLWFKTNLKLCKIWFDMGEYGKMNKILKELHKSCQREDGTDDHKKGTQLLEVYAIEIQMYTETKNNKKLKQLYQKALSIKSAIPHPRIMGIIHECGGKMHMAERQWADAATDFFDAFKNYDEAGNHRRIQCLKYLVLANMLMESEVNPFDGQEAKPYKNDPEILAMTNLIAAYQRNEIFEFEKILKSNRKTIMDDPFIRNYIEDLLKKIRTQVLLKLIKPYTRIRIPFISQELNVPEKDVEQLLVSLILDNRIQG-HIDQVNRLLERSD-------------------------RSKGMK--KYTAVDKWNTQLRSLYQTISNRVG
>BLETstri
---------------MGSDADMEDYGFEYSEEEPE--------EQDVDIENQYYNSKGLVETDPQGALSGFAEVVRMEPE-KAEWGFKALKQTVKLYYRLGKYKEMMESYREMLTYIKSAVTRNYSEKCINNIMDFVSGPANQNFGLLQEFYQTTLKALEEAKNERLWFKTNLKLCKIWFDVGEYGKMNKILKELHKSCQREDGTDDHKKGTQLLEVYAIEIQMYTETKNNKKLKQLYQKALSIKSAIPHPRIMGIIHECGGKMHMAERQWADAATDFFEAFKNYDEAGNHRRIQCLKYLVLANMLMESEVNPFDGQEAKPYKNDPEILAMTNLIAAYQRNEIFEFEKILKSNRKTIMDDPFIRNYIEDLLKKIRTQVLLKLIKPYTRIRIPFISKELNVPEKDVEQLLVSLILDNRIQG-HIDQVNRLLERSDRFTIIHSPSIPTVLSSLAYFARLFRRSKGMK--KYAAIDKWNTQLRSLYQTISNRVG
>BORYspha
---------------MGSDADMEDYGFEYSEEEPE--------EQDVDIENQYYNSKGLVETDPEGALAGFAEVVRMESE-KAEWGFKALKQTVKLYYRLGKYKEMMEAYRVMLTYIKSAVTRNYSEKCINNIMDFVSGAASPNFGLLQEFYQTTLKALEEAKNERLWFKTNLKLCKIWFDMGEYGRMNKILKELHKSCRRDDGTDDQKKGTQLLEVYAIEIQMYTETKNNKKLKQLYQKALSIKSAIPHPRIMGIIHECGGKMHMAERQWAEAATDFFEAFKNYDEAGNQRRIQCLKYLVLANMLMESEVNPFDGQEAKPYKNDPEILAMTNLIAAYQRNEIFEFEKILKSNRKTIMDDPFIRNYIEDLLKNIRTQVLLKLIKPYTRIRIPFISKELNVPEKDVEQLLVSLILDNRIHG-HIDQVNRLLERGD-------------------------RSKGMK--KYTAIDKWNTQLRSLYQTISNRVG
>CALAcreb
---------------MGSDADMEDYGFEYSEEEPE--------EQDVDIENQYYNSKGLAETEPENALAGFAEVVRMEPE-KAEWGFKALKQTVKLYYRLGKYKEMMEAYREMLTYIKSAVTRNYSEKCINNIMDFVSGPTSQNLGLLQEFYQTTLKALEEAKNERLWFKTNLKLCKIWFDAGEYGKMKKILKELHKSCQREDGTDDHKKGTQLLEVYAIEIQMYTETKNNKKLKQLYQKALTIKSAIPHPRIMGIIHECGGKMHMAERQWADAATDFFEAFKNYDEAGNHRRIQCLKYLVLANMLMESEVNPFDGQEAKPYKNDPEILAMTNLIAAYQRNEIFEFEKILKSNRKTIMDDPFIRNYIEDLLKKIRTQVLLKLIKPYTRIRIPFISEELNVPEKDVEQLLVSLILDNRIQG-HIDQVNRLLERSD-------------------------RSKGMK--KYAAVDKWSTQLKSLYQTIANRVL
>CALAplic
---------------MGSDADMEDYGFEYSEEEPE--------EQDVDIENQYYNSKGLAETEPENALAGFAEVVRMEPE-KAEWGFKALKQTVKLYYRLGKYKEMMEAYREMLTYIKSAVTRNYSEKCINNIMDFVSGPTSQNLGLLQEFYQTTLKALEEAKNERLWFKTNLKLCKIWFDAGEYGKMKKILKELHKSCQREDGTDDHKKGTQLLEVYAIEIQMYTETKNNKKLKQLYQKALTIKSAIPHPRIMGIIHECGGKMHMAERQWADAATDFFEAFKNYDEAGNHRRIQCLKYLVLANMLMESEVNPFDGQEAKPYKNDPEILAMTNLIAAYQRNEIFEFEKILKSNRKTIMDDPFIRNYIEDLLKKIRTQVLLKLIKPYTRIRIPFISEELNVPEKDVEQLLVSLILDNRIQG-HIDQVNRLLERSD-------------------------RSKGMK--KYAAVDKWSTQLKSLYQTIANRVL
>CALAsini
---------------MGSDADMEDYGFEYSEEEPE--------EQDVDIENQYYNSKGLVETDPKGALSGFAEVVRMEPE-KAEWGFKALKQTVKLYYRLGKYKEMMESYREMLTYIKSAVTRNYSEKCINNIMDFVSGPASQNFGLLQEFYQTTLKALEEAKNERLWFKTNLKLCKIWFDVGEYGKMNKILKELHKSCQREDGTDDHKKGTQLLEVYAIEIQMYTETKNNKKLKQLYQKALSIKSAIPHPRIMGIIHECGGKMHMAERQWADAATDFFEAFKNYDEAGNHRRIQCLKYLVLANMLMESEVNPFDGQEAKPYKNDPEILAMTNLIAAYQRNEIFEFEKILKSNRKTIMDDPFIRNYIEDLLKKIRTQVLLKLIKPYTRIRIPFISEELNVPEKDVEQLLVSLILDNRIQG-HIDQVNRLLERSD-------------------------RSKGMK--KYAAIDKWNTQLKSLYHTISNRVG
>CALAtsoo
---------------MGSDADMEDYGFEYSEEEPE--------EQDVDIENQYYNSKGLVETDPKGALSGFAEVVRMEPE-KAEWGFKALKQTVKLYYRLGKYKEMMESYREMLTYIKSAVTRNYSEKCINNIMDFVSGPASQNFGLLQEFYQTTLKALEEAKNERLWFKTNLKLCKIWFDVGEYGKMNKILKELHKSCQREDGTDDHKKGTQLLEVYAIEIQMYTETKNNKKLKQLYQKALSIKSAIPHPRIMGIIHECGGKMHMAERQWADAATDFFEAFKNYDEAGNHRRIQCLKYLVLANMLMESEVNPFDGQEAKPYKNDPEILAMTNLIAAYQRNEIFEFEKILKNNRKTIMDDPFIRNYIEDLLKKIRTQVLLKLIKPYTRIRIPFISEELNVPEKDVEQLLVSLILDNRIQG-HIDQVNRLLERSD-------------------------RSKGMK--KYAAIDKWNTQLKSLYHTISNRVG
>CALEmajo
---------------MGSDADMEDYGFEYSEEEPE--------EQDVDIENQYYNSKGLAETEPEDALAGFAEVIRMEPE-KAEWGFKALKQTVKLYYRLGKYKEMMEAYREMLTYIKSAVTRNYSEKCINNIMDFVSGPTNQNLILLQEFYQTTLKALEEAKNERLWFKTNLKLCKIWFDAGEYGKMKKILKELHKSCQRDDGTDDHKKGTQLLEVYAIEIQMYTETKNNKKLKQLYQKALTIKSAIPHPRIMGIIHECGGKMHMAERQWADAATDFFEAFKNYDEAGNHRRIQCLKYLVLANMLMESEVNPFDGQEAKPYKNDPEILAMTNLIAAYQRNEIFEFEKILKSNRKTIMDDPFIRNYIEDLLKKIRTQVLLKLIKPYTRIRIPFISEELNVPEKDVEQLLVSLILDNRIQG-HIDQVNRLLERSD-------------------------RSKGMK--KYAAVDRWNTQLKSLYQTIANRVG
>CEPHdama
---------------MGSDADMEDYGFEYSEEEPE--------EQDVDIENQYYNSKGLVETDPEGALAGFAEVVRMEPE-KAEWGFKALKQTVKLYYRLGKYKEMMESYREMLTYIKSAVTRNYSEKCINNIMDFVSGPANQNFGLLQEFYQTTLKALEEAKNERLWFKTNLKLCKIWFDVGEYGKMNKILKELHKSCQREDGTDDHKKGTQLLEVYAIEIQMYTETKNNKKLKQLYQKALSIKSAIPHPRIMGIIHECGGKMHMAERQWADAATDFFEAFKNYDEAGNHRRIQCLKYLVLANMLMESEVNPFDGQEAKPYKNDPEILAMTNLIAAYQRNEIFEFEKILKSNRKTIMDDPFIRNYIEDLLKKIRTQVLLKLIKPYTRIRIPFISKELNVPEKDVEQLLVSLILDNRIQG-HIDQVNRLLERSD-------------------------RSKGMK--KYAAVDKWNTQLRSLHQTIANRVG
>CHILsemi
---------------MGSDADMEDYGFEYSEEEPE--------EQDVDIENQYYNSKGLAETEPEGALAGFAEVIRMEPE-KAEWGFKALKQTVKLYYRLGKYKEMMEAYREMLTYIKSAVTRNYSEKCINNIMDYVSGPTNQNLGLLQEFYQTTLKALEEAKNERLWFKTNLKLCKIWFDAGEYGKMKKILKELHKSCQREDGTDDHKKGTQLLEVYAIEIQMYTETKNNKKLKQLYQKALTIKSAIPHPRIMGIIHECGGKMHMAERQWADAATDFFEAFKNYDEAGNHRRIQCLKYLVLANMLMESEVNPFDGQEAKPYKNDPEILAMTNLIAA----------------------------------------------------------------------------------------------------------------------------------------------------------
>CHILtrap
---------------MGSDADMEDYGFEYSEEEPE--------EQDVDIENQYYNSKGLAETEPEGALAGFAEVIRMEPE-KAEWGFKALKQTVKLYYRLGKYKEMMEAYREMLTYIKSAVTRNYSEKCINNIMDYVSGPTNQNLGLLQEFYQTTLKALEEAKNERLWFKTNLKLCKIWFDAGEYGKMKKILKELHKSCQREDGTDDHKKGTQLLEVYAIEIQMYTETKNNKKLKQLYQKALTIKSAIPHPRIMGIIHECGGKMHMAERQWADAATDFFEAFKNYDEAGNHRRIQCLKYLVLANMLMESEVNPFDGQEAKPYKNDPEILAMTNLIAAYQRNEIFEFEKILKSNRKTIMDDPFIRNYIEDLLKKIRTQVLLKLIKPYTRIRIPFISEELNVPEKDVEQLLVSLILDNRIQG-HIDQVNRLLERSD-------------------------RSKGMK--KYAAVDRWNTQLKSLYQTIANRVG
>CORYacti
---------------MGSDADMEDYGFEYSEEEPE--------EQDVDIENQYYNSKGLAETVPEDALAGFAEVVRMEPE-KAEWGFKALKQTVKLYYRLGKYKEMMEAYREMLTYIKSAVTRNYSEKCINNIMDFVSGPTNQNLGLLQEFYQTTLKALEEAKNERLWFKTNLKLCKIWFDAGEYGKMKKILKELHKSCQREDGTDDHKKGTQLLEVYAIEIQMYTETKNNKKLKQLYQKALTIKSAIPHPRIMGIIHECGGKMHMAERQWADAATDFFEAFKNYDEAGNHRRIQCLKYLVLANMLMESEVNPFDGQEAKPYKNDPEILAMTNLIAAYQRNEIFEFETILKSNRKTIMDDPFIRNYIEDLLKKIRTQVLVKLIKPYTRIRIPFISEELNVPEKDVEQLLVSLILDNRIQG-HIDQVNRLLERSD-------------------------RSKGMK--KYAAVDKWNTQLKSLYVTIANRVG
>CREMappe
---------------MGSDADMEDYGFEYSEEEPE--------EQDVDIENQYYNSKGLVETDPKGALSGFAEVVRMEPE-KAEWGFKALKQTVKLYYRLAKYKEMMDSYREMLTYIKSAVTRNYSEKCINNIMDFVSGPASQNFGLLQDFYQTTLKALEEAKNERLWFKTNLKLCKIWFDVGEYGKMNKILKELHKSCQREDGTDDHKKGTQLLEVYAIEIQMYTETKNNKKLKQLYQKALSIKSAIPHPRIMGIIHECGGKMHMAERQWADAATDFFEAFKNYDEAGNHRRIQCLKYLVLANMLMESEVNPFDGQEAKPYKNDPEILAMTNLIAAYQRNEIFEFEKIVKNNRKTIMDDPFIRNYIEDLLKKIRTQVLLKLIKPYTRIRIPFISMELNVPEKDVEQLLVSLILDNRIQG-HIDQVNRLLERSD-------------------------RSKGMK--KYAAIDKWNTQLRSLYQTISNRVG
>CRYPlept
---------------MGSDADMEDYGFEYSEEEPE--------EQDVDIENQYYNSKGLAETEPENALAGFAEVVRMEPE-KAEWGFKALKQTVKLYYRLGKYKEMMEAYREMLTYIKSAVTRNYSEKCINNIMDFVSGPTNQNLGLLQEFYQTTLKALEEAKNERLWFKTNLKLCKIWFDAGEYGKMKKILKELHKSCQREDGTDDHKKGTQLLEVYAIEIQMYTETKNNKKLKQLYQKALTIKSAIPHPRIMGIIHECGGKMHMAERQWADAATDFFEAFKNYDEAGNHRRIQCLKYLVLANMLMESEVNPFDGQEAKPYKNDPEILAMTNLIAAYQRNEIFEFEKILKSNRKTIMDDPFIRNYIEDLLKKIRTQVLLKLIKPYTRIRIPFISEELNVPEKDVEQLLVSLILDNRIQG-HIDQVNRLLERSD-------------------------RSKGMK--KYAAVDKWNTQLKSLYQTIANRVG
>CYMBensi
---------------MGSDADMEDYGFEYSEEEPE--------EQDVDIENQYYNSKGLVETDPEGALSGFTEVVRMEPE-KAEWGFKALKQTVKLYYRLGKYKEMMESYREMLTYIKSAVTRNYSEKCINNIMDFVSGPGSQNFGLLQEFYQTTLKALEEAKNERLWFKTNLKLCKIWFDVGEYGKMNKILKELHKSCQREDGTDDHKKGTQLLEVYAIEIQMYTETKNNKKLKQLYQKALSIKSAIPHPRIMGIIHECGGKMHMAERQWADAATDFFEAFKNYDEAGNHRRIQCLKYLVLANMLMESEVNPFDGQEAKPYKNDPEILAMTNLIAAYQRNEIFEFEKILKSNRKTIMDDPFIRNYIEDLLKKIRTQVLLKLIKPYTRIRIPFISKELNVPERDVEQLLVSLILDNRIQG-HIDQVNRLLERSD-------------------------RSKGMK--KYAAIDKWNTQLRSLHRTISNRVG
>CYMBmann
---------------MGSDADMEDYGFEYSEEEPE--------EQDVDIENQYYNSKGLVEADPEGALSGFTEVVRMEPE-KAEWGFKALKQTVKLYYRLGKYKEMMESYREMLTYIKSAVTRNYSEKCINNIMDFVSGPGSQNFGLLQEFYQTTLKALEEAKNERLWFKTNLKLCKIWFDVGEYGKMNKILKELHKSCQREDGTDDHKKGTQLLEVYAIEIQMYTETKNNKKLKQLYQKALSIKSAIPHPRIMGIIHECGGKMHMAERQWADAATDFFEAFKNYDEAGNHRRIQCLKYLVLANMLMESEVNPFDGQEAKPYKNDPEILAMTNLIAAYQRNEIFEFEKILKSNRKTIMDDPFIRNYIEDLLKKIRTQVLLKLIKPYTRIRIPFISKELNVPERDVEQLLVSLILDNRIQG-HIDQVNRLLERSD-------------------------RSKGMK--KYAAIDKWNTQLRSLHRTISNRVG
>CYPRbard
---------------MGSDADMEDYGFEYSEEEPE--------EQDVDIENQYYNSKGLVETDPEGALSGFAEVVRMEPE-KAEWGFKALKQTVKLYYRLGKYKEMMEAYREMLTYIKSAVTRNYSEKCINNIMDFVSGPASQNFSLLQEFYQTTLKALEEAKNERLWFKTNLKLCKIWFDVGEYGKMNKILKELHKSCQREDGTDDHKKGTQLLEVYAIEIQMYTETKNNKKLKQLYQKALSIKSAIPHPRIMGIIHECGGKMHMAERQWADAATDFFEAFKNYDEAGNQRRIQCLKYLVLANMLMESEVNPFDGQEAKPYKNDPEILAMTNLIAAYQRNEIFEFEKILKSNRRTIMDDPFIRNYIEDLLKKIRTQVLLKLIKPYTRIRIPFISKELNVPEKDVEQLLVSLILDNRIQG-HIDQVNRLLERSD-------------------------RSKGMK--KYAAVDKWNTQLRSLYQTIANRVG
>CYPRflav
---------------MGSDADMEDYGFEYSEEEPE--------EQDVDIENQYYNSKGLVETDPEGALSGFAEVVRMEPE-KAEWGFKALKQTVKLYYRLGKYKEMMEAYREMLTYIKSAVTRNYSEKCINNIMDFVSGPASQNFSLLQEFYQTTLKALEEAKNERLWFKTNLKLCKIWFDVGEYGKMNKILKELHKSCQREDGTDDHKKGTQLLEVYAIEIQMYTETKNNKKLKQLYQKALSIKSAIPHPRIMGIIHECGGKMHMAERQWADAATDFFEAFKNYDEAGNQRRIQCLKYLVLANMLMESEVNPFDGQEAKPYKNDPEILAMTNLIAAYQRNEIFEFEKILKSNRRTIMDDPFIRNYIEDLLKKIRTQVLLKLIKPYTRIRIPFISKELNVPEKDVEQLLVSLILDNRIQG-HIDQVNRLLERSD-------------------------RSKGMK--KYAAVDKWNTQLRSLYQTIANRVG
>DACThata
---------------MGSDADMEDYGFEYSEEEPE--------EQDVDIENQYYNSKGLAETEPEDALAGFTEVIRMEPE-KAEWGFKALKQTVKLYYRLGKYKEMMEAYREMLTYIRSSVTRNYSEKCINNIMDFVSGPTNQNFGLLQEFYQTTLKALEDAKNERLWFKTNLKLCKIWFDAGEYGKMKKILKELHKSCQREDGTDDHKKGTQLLEVYAIEIQMYTETKNNKKLKQLYQKALTIKSAIPHPRIIGIIHECGGKMHMAERQWADAATDFFEAFKNYDEAGNQRRIQCLKYLVLANMLMESEVNPFDGQEAKPYKNDPEILAMTNLIAAYQRNEIFEFEKILKSNRKTIMDDPFIRNYIEDLLKKIRTQVLLKLIKPYTRIRIPFISEELNVPEKDVEHLLVSLILDNRIQG-HIDQVNRLLERSD-------------------------RSKGMK--KYAAMDKWNTQLKSLCQTIANRVG
>DENDchryso
---------------MGSDADMEDYGFEYSEEEPE--------EQDVDIENQYYNSKGLVETDPEGALSGFAEVVRMEPE-KAEWGFKALKQTVKLYYRLGKYKEMMESYREMLTYIKSAVTRNYSEKCINNIMDFVSGPACQNFGLLQEFYQTTLKALEEAKNERLWFKTNLKLCKIWFDVGEYGKMNKILKELHKSCQREDGTDDHKKGTQLLEVYAIEIQMYTETKNNKKLKQLYQKALSIKSAIPHPRIMGIIHECGGKMHMADGQWADAATDFFEAFKNYDEAGNHRRIQCLKYLVLANMLMESEVNPFDGQEAKPYKNDPEILAMTNLIAAYQRNEIFEFEKILKSNRKTIMDDPFIRNYIEDLLKKIRTQVLVKLIKPYTRIRIPFISKELNVPEKDVEQLLVSLILDNRIQG-HIDQVNRLLERSD-------------------------RSKGMK--KYAAIDKWNTQLKSLYQTISHRVG
>DENDnobi
---------------MGSDADMEDYGFEYSEEEPE--------EQDVDIENQYYNSKGLVETDPEGALSGFAEVVRMEPE-KAEWGFKALKQTVKLYYRLGKYKEMMESYREMLTYIKSAVTRNYSEKCINNIMDFVSGPAGQNFGLLQEFYQTTLKALEEAKNERLWFKTNLKLCKIWFDVGEYGKMNKILKELHKSCQREDGTDDHKKGTQLLEVYAIEIQMYTETKNNKKLKQLYQKALSIKSAIPHPRIMGIIHECGGKMHMADGQWADAATDFFEAFKNYDEAGNHRRIQCLKYLVLANMLMESEVNPFDGQEAKPYKNDPEILAMTNLIAAYQRNEIFEFEKILKSNRKTIMDDPFIRNYIEDLLKKIRTQVLVKLIKPYTRIRIPFISKELNVPEKDVEQLLVSLILDNRIQG-HIDQVNRLLERSD-------------------------RSKGMK--KYAAIDKWNTQLKSLYQTISHRVG
>DIURorie
---------------MGSDADMEDYGFEYSEEEPE--------EQDVDIENQYYNSKGLAETDPENALAGFAEVVRMEPE-KAEWGFKALKQTVKLYYRLGKYKEMMEAYREMLTYIKSAVTRNYSEKCINNIMDFVSGPTNQNLGLLQEFYQTTLKALEEAKNERLWFKTNLKLCKIWFDAGEYGKMKKILKELHKSCQRDDGTDDHKKGTQLLEVYAIEIQMYTETKNNKKLKQLYQKALTIKSAIPHPRIMGIIHECGGKMHMAERQWADAATDFFEAFKNYDEAGNHRRIQCLKYLVLANMLMESEVNPFDGQEAKPYKNDPEILAMTNLIAAYQRNEIFEFETILKSNRKTIMDDPFIRNYIEDLLKKIRTQVLLKLIKPYTRIRIPFISEELNVPEKDVEQLLVSLILDNRVQG-HIDQVNRLLERSD-------------------------RSKGMK--KYAAVDKWNTQLKSLYQTIANRVG
>DRAKelas
---------------MGSDADMEDYGFEYSEEEPE--------EQDVDIENQYYNSKGLAETEPEDALAGFAEVIRMEPE-KAEWGFKALKQTVKLYYRLGKYKEMMEAYREMLTYIKSAVTRNYSEKCINNIMDFVSGPTNQNLGLLQEFYQTTLKALEEAKNERLWFKTNLKLCKIWFDAGEYGKMKKILKELHKSCQREDGTDDHKKGTQLLEVYAIEIQMYTETKNNKKLKQLYQKALTIKSAIPHPRIMGIIHECGGKMHMAERQWADAATDFFEAFKNYDEAGNHRRIQCLKYLVLANMLMESEVNPFDGQEAKPYKNDPEILAMTNLIAAYQRNEIFEFETILKSNRKTIMDDPFIRNYIEDLLKKIRTQVLLKLIKPYTRIRIPFISEELNVPEKDVEQLLVSLILDNRIQG-HIDQVNRLLERSD-------------------------RSKGMK--KYAAVDRWNTQLKSLYQTIANRVG
>DRAKthyn
---------------MGSDADMEDYGFEYSEEEPE--------EQDVDIENQYYNSKGLAETEPEDALAGFAEVIRMEPE-KAEWGFKALKQTVKLYYRLGKYKEMMEAYREMLTYIKSAVTRNYSEKCINNIMDFVSGPTNQNLGLLQEFYQTTLKALEEAKNERLWFKTNLKLCKIWFDAGEYGKMKKILKELHKSCQREDGTDDHKKGTQLLEVYAIEIQMYTETKNNKKLKQLYQKALTIKSAIPHPRIMGIIHECGGKMHMAERQWADAATDFFEAFKNYDEAGNHRRIQCLKYLVLANMLMESEVNPFDGQEAKPYKNDPEILAMTNLIAAYQRNEIFEFETILKSNRKTIMDDPFIRNYIEDLLKKIRTQVLLKLIKPYTRIRIPFISEELNVPEKDVEQLLVSLILDNRIQG-HIDQVNRLLERSD-------------------------RSKGMK--KYAAVDRWNTQLKSLYQTIANRVG
>EPIDfulg
---------------MGSDADMEDYGFEYSEEEPE--------EQDVDIENQYYNSKGLVETDPEGALSGFAEVVRMEPE-KADWGFKALKQTVKLYYRLGKYKEMMESYREMLTYIKSAVTRNYSEKCINNIMDFVSGPASQNFGLLQEFYQTTLKALEEAKNERLWFKTNLKLCKTWFDVGEYGKMNKILKELHKSCQREDGSDDHKKGTQLLEVYAIEIQMYTETKNNKKLKQLYQKALSIKSAIPHPRIMGIIHECGGKMHMAERQWADAATDFFEAFKNYDEAGNHRRIQCLKYLVLANMLMESEVNPFDGQEAKPYRNDPEILAMTNLIAAYQRNEIFEFEKILKSNRKTIMDDPFIRNYIEDLLKKIRTQVLLKLIKPYTRIRIPFISKELNVPEKDVEQLLVSLILDNRIQG-HIDQVNRLLERSD-------------------------RSKGMK--KYAAIDKWNTQLRSLCQTLSNRVG
>EPIDpuni
---------------MGSDADMEDYGFEYSEEEPE--------EQDVDIENQYYNSKGLVETDPEGALSGFAEVVRMEPE-KADWGFKALKQTVKLYYRLGKYKEMMESYREMLTYIKSAVTRNYSEKCINNIMDFVSGPASQNFGLLQEFYQTTLKALEEAKNERLWFKTNLKLCKTWFDVGEYGKMNKILKELHKSCQREDGSDDHKKGTQLLEVYAIEIQMYTETKNNKKLKQLYQKALSIKSAIPHPRIMGIIHECGGKMHMAERQWADAATDFFEAFKNYDEAGNHRRIQCLKYLVLANMLMESEVNPFDGQEAKPYRNDPEILAMTNLIAAYQRNEIFEFEKILKSNRKTIMDDPFIRNYIEDLLKKIRTQVLLKLIKPYTRIRIPFISKELNVPEKDVEQLLVSLILDNRIQG-HIDQVNRLLERSD-------------------------RSKGMK--KYAAIDKWNTQLRSLCQTLSNRVG
>EPIPhell
---------------MGSDADMEDYGFEYSEEEPE--------EQDVDIENQYYNSKGLVETDPEGALAGFAEVVRMEPE-KAEWGFKALKQTVKLYYRLGKYKDMMESYREMLTYIKSAVTRNYSEKCINNIMDFVSGPANQNFGLLQEFYQTTLKALEEAKNERLWFKTNLKLCKIWFDVGEYGKMNKILKELHKSCQREDGTDDHKKGTQLLEVYAIEIQMYTETKNNKKLKQLYQKALSIKSAIPHPRIMGIIHECGGKMHMAERQWADAATDFFEAFKNYDEAGNHRRIQCLKYLVLANMLMESEVNPFDGQEAKPYKNDPEILAMTNLIAAYQRNEIFEFEKILKSNRKTIMDDPFIRNYIEDLLKKIRTQVLLKLIKPYTRIRIPFISKELNVPEKDVEQLLVSLILDNRIQG-HIDQVNRLLERSD-------------------------RSKGMK--KYAAVDKWNTQLRSLHQTIANRVG
>EPIPpurp
---------------MGSDADMEDYGFEYSEEEPE--------EQDVDIENQYYNSKGLVETDPEGALAGFAEVVRMEPE-KAEWGFKALKQTVKLYYRLGKYKDMMESYREMLTYIKSAVTRNYSEKCINNIMDFVSGPANQNFGLLQEFYQTTLKALEEAKNERLWFKTNLKLCKIWFDVGEYGKMNKILKELHKSCQREDGTDDHKKGTQLLEVYAIEIQMYTETKNNKKLKQLYQKALSIKSAIPHPRIMGIIHECGGKMHMAERQWADAATDFFEAFKNYDEAGNHRRIQCLKYLVLANMLMESEVNPFDGQEAKPYKNDPEILAMTNLIAAYQRNEIFEFEKILKSNRKTIMDDPFIRNYIEDLLKKIRTQVLLKLIKPYTRIRIPFISKELNVPEKDVEQLLVSLILDNRIQG-HIDQVNRLLERSD-------------------------RSKGMK--KYAAVDKWNTQLRSLHQTIANRVG
>ERYCcris
---------------MGSDADMEDYGFEYSEEEPE--------EQDVDIENQYYNSKGLIETDPEGALSGFTEVVHMEPE-KAEWGFKALKQTVKLYYRLGKYKEMMESYREMLTYIKSAVTRNYSEKCINNIMDFVSGPGSQNFCLLQEFYQTTLKALEEAKNERLWFKTNLKLCKIWFDVGEYGKMSKILKELHKSCQREDGTDDHKKGTQLLEVYAIEIQMHTETKNNKKLKQLYQKALSIKSAIPHPRIMGIIHECGGKMHMAERQWADAATDFFEAFKNYDEAGNHRRIQCLKYLVLANMLMESEVNPFDGQEAKPYKNDPEILAMTNLIAAYQRNEIFEFEKILKSNRKTIMDDPFIRNYIEDLLKKIRTQVLLKLIKPYTRIRIPFISKELNVPERDVEQLLVSLILDNRIQG-HIDQVNRLLERSD-------------------------RSKGMK--KYAAIDKWNTQLRSLYRTISNRVG
>ERYCpuss
---------------MGSDADMEDYGFEYSEEEPE--------EQDVDIENQYYNSKGLIETDPEGALSGFTEVVHMEPE-KAEWGFKALKQTVKLYYRLGKYKEMMESYREMLTYIKSAVTRNYSEKCINNIMDFVSGPGSQNFCLLQEFYQTTLKALEEAKNERLWFKTNLKLCKIWFDVGEYGKMSKILKELHKSCQREDGTDDHKKGTQLLEVYAIEIQMHTETKNNKKLKQLYQKALSIKSAIPHPRIMGIIHECGGKMHMAERQWADAATDFFEAFKNYDEAGNHRRIQCLKYLVLANMLMESEVNPFDGQEAKPYKNDPEILAMTNLIAAYQRNEIFEFEKILKSNRKTIMDDPFIRNYIEDLLKKIRTQVLLKLIKPYTRIRIPFISKELNVPERDVEQLLVSLILDNRIQG-HIDQVNRLLERSD-------------------------RSKGMK--KYAAIDKWNTQLRSLYRTISNRVG
>GALEfabe
---------------MGSDADMEDYGFEYSEEEPE--------EQDVDIENQYYNSKGLLETDPEGALAGFTEVVRMEPE-KAEWGFKALKQTVKLYYRLGKHKEMMEAYREMLTYIKSAVTRNYSEKCINNIMDFVSGPTNQNSGLLQEFYQTTLKALEEAKNERLWFKTNLKLCKIWFDVGEYGKMNKILKELHKSCQREDGSDDHKKGTQLLEVYAIEIQMYTETKNNKKLKQLYQKALSIKSAIPHPRIMGIIHECGGKMHMAERQWADAATDFFEAFKNYDEAGNQRRIQCLKYLVLANMLMESEVNPFDGQEAKPYKNDPEILAMTNLIAAYQRNEILEFEKILKSNRRTIMDDPFIRNYIEDLLKNIRTQVLLKLIKPYTRIRIPFISQELNVPEKDVEQLLVSLILDNRIQG-HIDQVNRLLERGD-------------------------RSKGMK--KYAAVDKWNTQLRSLYQTISNRVG
>GASTelat
---------------MGSDADMEDYGFEYSEEEPE--------EQDVDIENQYYNSKGMIEIDPEGALSGFVEVVRMEPE-KAEWGFKSLKQTVKLYYRLGKYKEMMESYREMLTYIRSAVTRNYSEKCINNIMDFVSGPANQNFGLLQEFYQTTLKALEEAKNERLWFKTNLKLCKIWFDVGEYGKMNKILKELRKSCQREDGTDDHKKGTQLLEVYAIEIQMYTETKNNKKLKQLYQKALSIKSAIPHPRIMGIIHECGGKMHMAERQWADAATDFFEAFKNYDEAGNHRRIQCLKYLVLANMLMESEVNPFDGQEAKPYKNDPEILAMTNLIAAYQRNEIFEFEKILKSNRKTIMDDPFIRNYIEDLLKKIRTQVLLKLIKPYTRIRIPFISKELNVPEKDVEQLLVSLILDNRIQG-HIDQVNRLLERSD-------------------------RSKGMK--KYAAVDKWNTQLRSLYQTIANRVG
>GOODfuma
---------------MGSDADMEDYGFEYSEEEPE--------EQDVDIENQYYNSKGLAETEPEDALAGFAEVVRMEPE-KAEWGFKALKQTVKLYYRLGKYKEMMDAYREMLTYIKSAVTRNYSEKCINNIMDFVSGPTNQNLGLLQEFYQTTLKALEEAKNERLWFKTNLKLCKIWFDAGEYGKMKKILKELHKSCQREDGSDDHKKGTQLLEVYAIEIQMYTETKNNKKLKQLYQKALTIKSAIPHPRIMGIIHECGGKMHMAERQWADAATDFFEAFKNYDEAGNHRRIQCLKYLVLANMLMESEVNPFDGQEAKPYKNDPEILAMTNLIASYQRNEIFEFEKILKSNRKTIMDDPFIRNYIEDLLKKIRTQVLLKLIKPYTRIRIPFISEELNVPEKDVEQLLVSLILDNRIQG-HIDQVNRLLERSD-------------------------RSKGMK--KYSAVDKWNTQLKSLYQTIANRVV
>GOODpube
---------------MGSDADMEDYGFEYSEEEPE--------EQDVDIENQYYNSKGLAETEPEDALAGFAEVVRMEPE-KAEWGFKALKQTVKLYYRLGKYKVMMESYREMLTYIKSAVTRNYSEKCINNIMDFVSGPTNQNLGLLQEFYQTTLKALEEAKNERLWFKTNLKLCKIWFDAGEYGKMKKILKELHKSCQREDGTDDHKKGTQLLEVYAIEIQMYTETKNNKKLKQLYQKALTIKSAIPHPRIMGIIHECGGKMHMAERQWADAATDFFEAFKNYDEAGNHRRIQCLKYLVLANMLMESEVNPFDGQEAKPYKNDPEILAMTNLIAAYQRNEIFEFEKILKSNRKTIMDDPFIRNYIEDLLKKIRTQVLLKLIKPYTRIRIPFISEELNVPEKDVEQLLVSLILDNRIQG-HIDQVNRLLERSD-------------------------RSKGMK--KYAAVDKWNTQLKSLYQTIANRVV
>GYMNdens
---------------MGSDADMEDYGFEYSEEEPE--------EQDVDIENQYYNSKGLAETEPEDALAGFTEVIRMEPE-KAEWGFKALKQTVKLYYRLGKYKEMMEAYREMLTYIRSSVTRNYSEKCINNIMDFVSGPTNQNFGLLQEFYQTTLKALEDAKNERLWFKTNLKLCKIWFDAGEYGKMKKILKELHKSCQREDGTDDHKKGTQLLEVYAIEIQMYTETKNNKKLKQLYQKALTIKSAIPHPRIIGIIHECGGKMHMAERQWADAATDFFEAFKNYDEAGNQRRIQCLKYLVLANMLMESEVNPFDGQEAKPYKNDPEILAMTNLIAAYQRNEIFEFEKILKSNRKTIMDDPFIRNYIEDLLKKIRTQVLLKLIKPYTRIRIPFISKELNVPEKDVEHLLVSLILDNRIQG-HIDQVNRLLERSD-------------------------RSKGMK--KYAAIDKWNTQLKSLCQTIANRVG
>GYMNodor
---------------MGSDADMEDYGFEYSEEEPE--------EQDVDIENQYYNSKGLAETEPEDALAGFTEVIRMEPE-KAEWGFKALKQTVKLYYRLGKYKEMMEAYREMLTYIRSSVTRNYSEKCINNIMDFVSGPTNQNFGLLQEFYQTTLKALEDAKNERLWFKTNLKLCKIWFDAGEYGKMKKILKELHKSCQREDGTDDHKKGTQLLEVYAIEIQMYTETKNNKKLKQLYQKALTIKSAIPHPRIIGIIHECGGKMHMAERQWADAATDFFEAFKNYDEAGNQRRIQCLKYLVLANMLMESEVNPFDGQEAKPYKNDPEILAMTNLIAAYQRNEIFEFEKILKSNRKTIMDDPFIRNYIEDLLKKIRTQVLLKLIKPYTRIRIPFISEELNVPEKDVEHLLVSLILDNRIQG-HIDQVNRLLERSD-------------------------RSKGMK--KYAAIDKWNTQLKSLCQTIANRVG
>HABElong
---------------MGSDADMEDYGFEYSEEEPE--------EQDVDIENQYYNSKGLAETEPEDALIGFAEVVRMEPE-KAEWGFKALKQTVKLYYRLGKYKEMMEAYREMLTYIRSAVTRNYSEKCINNIMDFVSGPTNQNFGLLQEFYQTTLKALEDAKNERLWFKTNLKLCKIWFDAGEYGKMKKILKELHKSCQREDGTDDHKKGTQLLEVYAIEIQMYTETKNNKKLKQLYQKALTIKSAIPHPRIIGIIHECGGKMHMAERQWADAATDFFEAFKNYDEAGNQRRIQCLKYLVLANMLMESEVNPFDGQEAKPYKNDPEILAMTNLIAAYQRNEILEFEKILKSNRKTIMDDPFIRNYIEDLLKKIRTQVLLKLIKPYTRIRIPFISEELNVPEKDVEQLLVSLILDNRIQG-HIDQVNRLLERSD-------------------------RSKGMK--KYAAIDKWNTQLKSLCQTIANRVG
>HABEpant
---------------MGSDADMEDYGFEYSEEEPE--------EQDVDIENQYYNSKGLAETEPEDALIGFAEVVRMEPE-KAEWGFKALKQTVKLYYRLGKYKEMMEAYREMLTYIRSAVTRNYSEKCINNIMDFVSGPTNQNFGLLQEFYQTTLKALEDAKNERLWFKTNLKLCKIWFDAGEYGKMKKILKELHKSCQREDGTDDHKKGTQLLEVYAIEIQMYTETKNNKKLKQLYQKALTIKSAIPHPRIIGIIHECGGKMHMAERQWADAATDFFEAFKNYDEAGNQRRIQCLKYLVLANMLMESEVNPFDGQEAKPYKNDPEILAMTNLIAAYQRNEILEFEKILKSNRKTIMDDPFIRNYIEDLLKKIRTQVLLKLIKPYTRIRIPFISEELNVPEKDVEQLLVSLILDNRIQG-HIDQVNRLLERSD-------------------------RSKGMK--KYAAIDKWNTQLKSLCQTIANRVG
>HAEMdisc
---------------MGSDADMEDYGFEYSEEEPE--------EQDVDIENQYYNSKGLAETEPEDALTGFAEVVRMEPE-KAEWGFKALKQTVKLYYRLGKYKEMMEAYREMLTYIKSAVTRNYSEKCINNIMDFVSGPTNQNLGLLQEFYQTTLKALEEAKNERLWFKTNLKLCKIWFDAGEYGKMKKILKELHKSCQREDGTDDHKKGTQLLEVYAIEIQMYTETKNNKKLKQLYQKALTIKSAIPHPRIMGIIHECGGKMHMAERQWADAATDFFEAFKNYDEAGNHRRIQCLKYLVLANMLMESEVNPFDGQEAKPYKNDPEILAMTNLIAAYQRNEIFEFEKILKSYRKTIMDDPFIRNYIEDLLKKIRTQVLLKLIKPYTRIRIPFISEELNVPEKDVEQLLVSLILDNRIQG-HIDQVNRLLERSD-------------------------RSKGMK--KYAAVDKWNTQLKSLYQTISNRVV
>HEMIforr
---------------MGSDADMEDYGFEYSEEEPE--------EQDVDIENQYYNSKGLAETEPEDALAGFAEVVRMEPD-KAEWGFKALKQTVKLYYRLGKYKEMMNSYREMLTYIRSSVTRNYSEKCINNIMDFVSGPTNQNFGLLQEFYQTTLKALEDAKNERLWFKTNLKLCKIWFDAGEYGKMKKILKELHKSCQREDGTDDHKKGTQLLEVYAIEIQMYTETKNNKKLKQLYQKALTIKSAIPHPRIIGIIHECGGKMHMAERQWADAATDFFEAFKNYDEAGNQRRIQCLKYLVLANMLMESEVNPFDGQEAKPYKNDPEILAMTNLIAAYQRNEIFEFEKILKSNRKTIMDDPFIRNYIEDLLKKIRTQVLLKLIKPYTRIRIPFISEELNVPEKDVEQLLVSLILDNRVQG-HIDQVNRLLERSD-------------------------RSKGMK--KYAAIDKWNTQLKSLCQTIANRVG
>HYPOheme
---------------MGSDADMEDYGFEYSEEEAE--------EQDVDIENQYYNSKGLVETDPQGALAGFAEVVHMESE-KAEWGFKALKQTVKLYYRLGKYNEMMEAYREMLTYIKSAVTRNYSEKCINNIMDFVSGSASQNFSFLQEFYQTTLKALEEAKNERLWFKTNLKLCKIWFDMGEYGRMNKILKELHKSCRREDGTDDQKKGTQLLEVYAIEIQMYTETKNNKKLKQLYQKALSIKSAIPHPRIMGIIHECGGKMHMAERQWAQAATDFFEAFKNYDEAGNQRRIQCLKYLVLANMLMESEVNPFDGQEAKPYKNDPEILAMTNLIAAYQRNEIFEFEKILKSNRRTIMDDPFIRNYIEDLLKNIRTQVLLKLIKPYTRIRIPFISKELNVPEKDVEQLLVSLILDNRIHG-YIDQVNRLLERED-------------------------RSKGLK--KYTAIDKWNTQLKSLYQTVSNRVG
>LANAlana
---------------MGSDADMEDYGFEYSEEEPE--------EQDVDIENQYYNSKGLVETDPEGALAGFAEVVRMESD-KAEWGFKALKQTVKLYYRLGKYKEMMEAYRVMLTYIKSAVTRNYSEKCINNIMDFVSGSASQNFGLLQEFYQTTLRALEEAKNERLWFKTNLKLCKIWFDMGEYGRMNKILKELHKSCRREDGTDDQKKGTQLLEVYAIEIQMYTETKNNKKLKQLYQKALSIKSAIPHPRIMGIIHECGGKMHMAERQWAEAATDFFEAFKNYDEAGNQRRIQCLKYLVLANMLMESEVNPFDGQEAKPYKNDPEILAMTNLIAAYQRNEIFEFEKILKSNRRTIMDDPFIRNYIEDLLKNIRTQVLLKLIKPYTRIRIPFISKELNVPEKDVEQLLVSLILDNRIHG-HIDQVNRLLERGD-------------------------RSKGMK--KYTAIDKWNTQLRSLYQTISNRVG
>LECAnigr
---------------MGSDADMEDYGFEYSEEEPE--------EQDVDIENQYYNSKGLLETDPEGALTGFAEVVHMEPE-KAEWGFKALKQTVKLYYRLGKHKEMMEAYREMLTYIKSAVTRNYSEKCINNIMDFVSGPTNQNFGLLQEFYQTTLKALEEAKNERLWFKTNLKLCKIWFDVGEYGKMNKILKELHKSCQREDGSDDHKKGTQLLEVYAIEIQMYTETKNNKKLKQLYQKALSIKSAIPHPRIMGIIHECGGKMHMAERQWADAATDFFEAFKNYDEAGNQRRIQCLKYLVLANMLMESEVNPFDGQEAKPYKNDPEILAMTNLIAAYQRNEILEFEKILKSNRRTIMDDLFIRNYIEDLLKNIRTQVLLKLIKPYTRIRIPFISQELNVPEKDVEQLLVSLILDNRIQG-HIDQVNRLLERGD-------------------------RSKGMK--KYAAVDKWNTQLRSLYQTISNRVG
>LIMOabor
---------------MGSDADMEDYGFEYSEEEPE--------EQDVDIENQYYNSKGLVETDPEGALAGFAEVVLMEPE-KAEWGFKALKQTVKLYYRLGKYKEMMESYREMLTYIKSAVTRNYSEKCINNIMDFVSGPANQNFGLLQEFYQTTLKALEEAKNERLWFKTNLKLCKIWFDVGEYGKMNKILKELHKSCQREDGTDDHKKGTQLLEVYAIEIQMYTETKNNKKLKQLYQKALSIKSAIPHPRIMGIIHECGGKMHMAERQWADAATDFFEAFKNYDEAGNQRRIQCLKYLVLANMLMESEVNPFDGQEAKPYKNDPEILAMTNLIAAYQRNEIFEFEKILKSNRKTIMDDPFIRNYIEDLLKKIRTQVLLKLIKPYTRIRIPFISKELNVPEKDVEQLLVSLILDNRIQG-HIDQVNRLLERSD-------------------------RSKGMK--KYAAVDKWNTQLRSLHQTIANRVG
>MASDpict
---------------MGSDADMEDYGFEYSEEEPE--------EQDVDIENQYYNSKGLVDTDPEGALSGFAEVVRMEPE-KAEWGFKALKQTVKLYYRLGKFKEMMESYREMLTYIKSAVTRNYSEKCINNIMDFVSGPASQNFGLLQEFYQTTLKALEEAKNERLWFKTNLKLCKIWFNVGEYGKMNKILKELHKSCQREDGTDDHKKGTQLLEVYAIEIQMYTETKNNKKLKQLYQKALSIKSAIPHPRIMGIIHECGGKMHMAERQWADAATDFFEAFKNYDEAGNQRRIQCLKYLVLANMLMESEVNPFDGQEAKPYKNDPEILAMTNLIAAYQRNEIFEFEKILKSNRKTIMDDPFIRNYIEDLLKKIRTQVLLKLIKPYTRIRIPFISKELNVPEKDVEQLLVSLILDNRIQG-HIDQVNRLLERSD-------------------------RSKGMK--KYAAIDKWNTQLKSLYQTISNRVG
>MEXIxero
---------------MGSDADMEDYGFEYSEEEPE--------EQDVDIENQYYNSKGLVETDPEGALSGFSEVVRMEPE-KAEWGFKALKQTVKLYFRLGKYKEMMEAYREMLTYIKSAVTRNYSEKCINNIMDFVSGPANQNFSLLQEFYQTTLKALEEAKNERLWFKTNLKLCKIWFDVGEYGKMNKILKDLHRSCQREDGTDDHKKGTQLLEVYAIEIQMYTETKNNKKLKQLYQKALSIKSAIPHPRIMGIIHECGGKMHMAERQWADAATDFFEAFKNYDEAGNQRRIQCLKYLVLANMLMESEVNPFDGQEAKPYKNDPEILAMTNLIAAYQRNEIFEFEKILKSNRRTIMDDPFIRNYIEDLLKKIRTQVLLKLIKPYTRIRIPFISKELNVPEKDVEQLLVSLILDNRIQG-HIDQVNRLLERSD-------------------------SSKGMK--KYAAVDKWNTQLRSLYQTIANRVG
>MICRparv
---------------MGSDADMEDYGFEYSEEEPE--------EQDVDIENQYYNSKGLAETEPEDALAGFAEVVRMEPE-KAEWGFKALKQTVKLYYRLGKYKEMMESYREMLTYIKSAVTRNYSEKCINNIMDYVSGPTNQNLGLLQEFYQTTLKALEEAKNERLWFKTNLKLCKIWFDAGEYGKMKKILKELHKSCQREDGTDDHKKGTQLLEVYAIEIQMYTETKNNKKLKQLYQKALTIKSAIPHPRIMGIIHECGGKMHMAERQWADAATDFFEAFKNYDEAGNHRRIQCLKYLVLANMLMESEVNPFDGQEAKPYKNDPEILAMTNLIAAYQRNEIFEFEKILKSNRKTIMDDPFIRNYIEDLLKKIRTQVLLKLIKPYTRIRIPFISEELNVPEKDVEQLLVSLILDNRIQG-HIDQVNRLLERSD-------------------------RSKGMK--KYAAVDKWNTQLKSLYQTIANRVG
>MOLIcapi
---------------MGSDADMEDYGFEYSEEEPE--------EQDVDIENQYYNSKGLVETDPQGALAGFAEVVRMESE-KAEWGFKALKQTVKLYYRLGKYNDMMEAYREMLTYIKSAVTRNYSEKCINNIMDFVSGSASQNFSFLQEFYQTTLKALEEAKNERLWFKTNLKLCKIWFDMGEYGRMNKILKELHKSCRREDGTDDQKKGTQLLEVYAIEIQMYTETKNNKKLKQLYQKALSIKSAIPHPRIMGIIHECGGKMHMAERQWAEAATDFFEAFKNYDEAGNQRRIQCLKYLVLANMLMESEVNPFDGQEAKPYKNDPEILAMTNLIAAYQRNEIFEFEKILKSNRRTIMDDPFIRNYIEDLLKNIRTQVLLKLIKPYTRIRIPFISKELNVPEKDVEQLLVSLILDNRIHG-YIDQVNRLLERED-------------------------RSKGTK--KYTAIDKWNTQLRSLYQTVSNRVG
>NEUWmali
---------------MGSDADMEDYGFEYSEEEPE--------EQDVDIENQYYNSKGLVETDPEGALAGFAEVVRMESE-KAEWGFKALKQTVKLFYRLGKYKEMMDAYREMLTYIKSAVTRNYSEKCINSIMDFVSGPPNQNFVLLQEFYQTTLKALEEAKNERLWFKTNLKLCKIWFDMGEYGKMNKILKELHKSCQREDGTDDHKKGTQLLEVYAIEIQMYTETKNNKKLKQLYQKALSIKSAIPHPRIMGIIHECGGKMHMAERQWADAATDFFDAFKNYDEAGNHRRIQCLKYLVLANMLMESEVNPFDGQEAKPYKNDPEILAMTNLIAAYQRNDIFEFEKILKSNRKTIMDDPFIRNYIEDLLKKIRTQVLLKLIKPYTRIRIPFISQELNVPEKDVEQLLVSLILDNRIQG-HIDQVNKLLERSD-------------------------RSKGMK--KYTAVDKWNTQLRSLYQTISNRVG
>NEUWzoll
---------------MGSDADMEDYGFEYSEEEPE--------EQDVDIENQYYNSKGLVETDPEGALAGFAEVVRMESE-KAEWGFKALKQTVKLFYRLGKYKEMMDAYREMLTYIKSAVTRNYSEKCINSIMDFVSGPPNQNFVLLQEFYQTTLKALEEAKNERLWFKTNLKLCKIWFDMGEYGKMNKILKELHKSCQREDGTDDHKKGTQLLEVYAIEIQMYTETKNNKKLKQLYQKALSIKSAIPHPRIMGIIHECGGKMHMAERQWADAATDFFDAFKNYDEAGNHRRIQCLKYLVLANMLMESEVNPFDGQEAKPYKNDPEILAMTNLIAAYQRNDIFEFEKILKSNRKTIMDDPFIRNYIEDLLKKIRTQVLLKLIKPYTRIRIPFISQELNVPEKDVEQLLVSLILDNRIQG-HIDQVNKLLERSD-------------------------RSKGMK--KYTAVDKWNTQLRSLYQTISNRVG
>OECEmacu
---------------MGSDADMEDYGFEYSEEEPE--------EQDVDIENQYYNSKGLIETDPEGALSGFTEVVHMEPE-KAEWGFKALKQTVKLYYRLGKYKEMMESYREMLTYIKSAVTRNYSEKCINNIMDFVSGPGSQNFGLLQEFYQTTLKALEEAKNERLWFKTNLKLCKIWFDVGEYGKMNKILKELHKSCQREDGSDDHKKGTQLLEVYAIEIQMYTETKNNKKLKQLYQKALSIKSAIPHPRIMGIIHECGGKMHMAERQWADAATDFFEAFKNYDEAGNHRRIQCLKYLVLANMLMESEVNPFDGQEAKPYKNDPEILAMTNLIAAYQRNEIFEFEKILKSNRKTIMDDPFIRNYIEDLLKKIRTQVLLKLIKPYTRIRIPFISKELNVPERDVEQLLVSLILDNRIQG-HIDQVNRLLERSD-------------------------RSKGMK--KYAAIDKWNTQLRSLYRTISNRVG
>OPHRgarg
---------------MGSDADMEDYGFEYSEEEPE--------EQDVDIENQYYNSKGLAETEPEDALAGFTEVIRMEPE-KAEWGFKALKQTVKLYYRLGKYKEMMEAYREMLTYIRSAVTRNYSEKCINNIMDFVSGPTNQNFGLLQEFYQTTLKALEDAKNERLWFKTNLKLCKIWFDAGEYGKMKKILKELHKSCQREDGTDDHKKGTQLLEVYAIEIQMYTETKNNKKLKQLYQKALTIKSAIPHPRIIGIIHECGGKMHMAERQWADAATDFFEAFKNYDEAGNQRRIQCLKYLVLANMLMESEVNPFDGQEAKPYKNDPEILAMTNLIAAYQRNEIFEFEKILKNNRKTIMDDPFIRNYIEDLLKKIRTQVLLKLIKPYTRIRIPFISEELNVPEKDVEHLLVSLILDNRIQG-HIDQVNRLLERSD-------------------------RSKGMK--KYAAIDKWNTQLKSLCQTIANRVG
>OPHRsphe
---------------MGSDADMEDYGFEYSEEEPE--------EQDVDIENQYYNSKGLAETEPEDALAGFTEVIRMEPE-KAEWGFKALKQTVKLYYRLGKYKEMMEAYREMLTYIRSAVTRNYSEKCINNIMDFVSGPTNQNFGLLQEFYQTTLKALEDAKNERLWFKTNLKLCKIWFDAGEYGKMKKILKELHKSCQREDGTDDHKKGTQLLEVYAIEIQMYTETKNNKKLKQLYQKALTIKSAIPHPRIIGIIHECGGKMHMAERQWADAATDFFEAFKNYDEAGNQRRIQCLKYLVLANMLMESEVNPFDGQEAKPYKNDPEILAMTNLIAAYQRNEIFEFEKILKNNRKTIMDDPFIRNYIEDLLKKIRTQVLLKLIKPYTRIRIPFISEELNVPEKDVEHLLVSLILDNRIQG-HIDQVNRLLERSD-------------------------RSKGMK--KYAAIDKWNTQLKSLCQTIANRVG
>ORCHital
---------------MGSDADMEDYGFEYSEEEPE--------EQDVDIENQYYNSKGLAETEPEDALAGFTEVIRMEPE-KAEWGFKALKQTVKLYYRLGKYKEMMEAYREMLTYIRSAVTRNYSEKCINNIMDFVSGPTNQNFGLLQEFYQTTLKALEDAKNERLWFKTNLKLCKIWFDAGEYGKMKKILKELHKSCQREDGTDDHKKGTQLLEVYAIEIQMYTETKNNKKLKQLYQKALTIKSAIPHPRIIGIIHECGGKMHMAERQWADAATDFFEAFKNYDEAGNQRRIQCLKYLVLANMLMESEVNPFDGQEAKPYKNDPEILAMTNLIAAYQRNEIFEFEKILKSNRKTIMDDPFIRNYIEDLLKKIRTQVLLKLIKPYTRIRIPFISEELNVPEKDVEQLLVSLILDNRIQG-HIDQVNRLLERSD-------------------------RSKGMK--KYAAIDKWNTQLKSLCQTIANRVG
>PAPHhirs
---------------MGSDADMEDYGFEYSEEEPE--------EQDVDIENQYYNSKGLVETDPEGALSGFAEVVRMEPE-KAEWGFKALKQTVKLYYRLGKYKEMMEAYREMLTYIKSAVTRNYSEKCINNIMDFVSGPANQNFNLLQEFYQTTLKALEEAKNERLWFKTNLKLCKIWFDVGEYGKMNKILKELHKSCQREDGTDDHKKGTQLLEVYAIEIQMYTETKNNKKLKQLYQKALSIKSAIPHPRIMGIIHECGGKMHMAERQWADAATDFFEAFKNYDEAGNQRRIQCLKYLVLANMLMESEVNPFDGQEAKPYKNDPEILAMTNLIAAYQRNEIFEFEKILKSNRRTIMDDPFMRNYIEELLKKFRTQVLLKLIKPYTRIRIPFISKELNVPEKDVEQLLVSLILDNRIQG-HFDQVNRLLERSD-------------------------SSKGMK--KYAAVDKWNTQLRSLYQTIANRVG
>PHAIflav
---------------MGSDADMEDYGFEYSEEEPE--------EQDVDIENQYYNSKGLVETDPEGALSGFAEVVRMEPE-KAEWGFKALKQTVKLYYRLGKYKEMMESYREMLTYIKSAVTRNYSEKCINNIMDFVSGPASQNFGLLQEFYQTTLKALEEAKNERLWFKTNLKLCKIWFDVGEYGKMNKILKELHKSCQREDGTDDHKKGTQLLEVYAIEIQMYTETKNNKKLKQLYQKALSIKSAIPHPRIMGIIHECGGKMHMAERQWADAATDFFEAFKNYDEAGNHRRIQCLKYLVLANMLMESEVNPFDGQEAKPYKNDPEILAMTNLIAAYQRNEIFEFEKILKSNRKTIMDDPFIRNYIEDLLKKIRTQVLLKLIKPYTRIRIPFISKELNVPEKDVEQLLVSLILDNRIQG-HIDQVNRLLERSD-------------------------RSKGMK--KYAAIDKWNTQLRSLYHTISNRVG
>PHAItank
---------------MGSDADMEDYGFEYSEEEPE--------EQDVDIENQYYNSKGLVETDPEGALSGFAEVVRMEPE-KAEWGFKALKQTVKLYYRLGKYKEMMESYREMLTYIKSAVTRNYSEKCINNIMDFVSGPASQNFGLLQEFYQTTLKALEEAKNERLWFKTNLKLCKIWFDVGEYGKMNKILKELHKSCQREDGTDDHKKGTQLLEVYAIEIQMYTETKNNKKLKQLYQKALSIKSAIPHPRIMGIIHECGGKMHMAERQWADAATDFFEAFKNYDEAGNHRRIQCLKYLVLANMLMESEVNPFDGQEAKPYKNDPEILAMTNLIAAYQRNEIFEFEKILKSNRKTIMDDPFIRNYIEDLLKKIRTQVLLKLIKPYTRIRIPFISKELNVPEKDVEQLLVSLILDNRIQG-HIDQVNRLLERSD-------------------------RSKGMK--KYAAIDKWNNQLRSLYHTISNRVG
>PHALcorn
---------------MGSDADMEDYGFEYSEEEPE--------EQDVDIENQYYNSKGLVETDPEAALSGFAEVVRMEPE-KAEWGFKALKQTVKLYYRLGKYKEMMESYREMLTYIKSAVTRNYSEKCINNIMDFVSGPASQNFGLLQEFYQTTLRALEEAKNERLWFKTNLKLCKIWFDVGEYGKMNKILKELHKSCQREDGTDDHKKGTQLLEVYAIEIQMYTETKNNKKLKQLYQKALSIKSAIPHPRIMGIIHECGGKMHMAERQWADAATDFFEAFKNYDEAGNHRRIQCLKYLVLANMLMESEVNPFDGQEAKPYKNDPEILAMTNLIAAYQRNEIFEFEKILKSNRKTIMDDPFIRNYIEDLLKKIRTQVLLKLIKPYTRIRIPFISKELNVPEKDVEQLLVSLILDNRIQG-HIDQVNRLLERSD-------------------------RSKGMK--KYAAVDKWNTQLRSLYKTISNRVG
>PHALmode
---------------MGSDADMEDYGFEYSEEEPE--------EQDVDIENQYYNSKGLVETDPEAALSGFAEVVRMEPE-KAEWGFKALKQTVKLYYRLGKYKEMMESYREMLTYIKSAVTRNYSEKCINNIMDFVSGPASQNFGLLQEFYQTTLRALEEAKNERLWFKTNLKLCKIWFDVGEYGKMNKILKELHKSCQREDGTDDHKKGTQLLEVYAIEIQMYTETKNNKKLKQLYQKALSIKSAIPHPRIMGIIHECGGKMHMAERQWADAATDFFEAFKNYDEAGNHRRIQCLKYLVLANMLMESEVNPFDGQEAKPYKNDPEILAMTNLIAAYQRNEIFEFEKILKSNRKTIMDDPFIRNYIEDLLKKIRTQVLLKLIKPYTRIRIPFISKELNVPEKDVEQLLVSLILDNRIQG-HIDQVNRLLERSD-------------------------RSKGMK--KYAAVDKWNTQLRSLYKTISNRVG
>PHRAlind
MNPNRMPRRMLSYFVMLSDADMEDYGFEYSEEEPE--------EQDVDIENQYYNSKGLVETDPEGALSGFSEVVRMEPE-KAEWGFKALKQTVKLYYRLGKYKEMMEAYREMLTYIKSAVTRNYSEKCINNIMDFVSGPANQNFSLLQEFYQRTLKALEEAKNERLWFKTNLKLCKIWFDVGEYGKMNKILKELHKSCQREDGTDDHKKGTQLLEVYAIEIQMYTETKNNKKLKQLYQKALSIKSAIPHPRIMGIIHECGGKMHMAERQWADAATDFFEAFKNYDEAGNQRRIQCLKYLVLANMLMESEVNPFDGQEAKPYKNDPEILAMTNLIAAYQRNEILEFEKILKSNRRTIMDDPFIRNYIEDLLKKIRTQVLLKLIKPYTRIRIPFISKELNVPEKDVEQLLVSLILDNRIQG-HIDQVNRLLERSD-------------------------SSKGMK--KYAAVDKWNTQLRSLYQTVANRVG
>PLATclav
---------------MGSDADMEDYGFEYSEEEPE--------EQDVDIENQYYNSKGLAETEPEDALAGFSEVIRMEPE-KAEWGFKALKQTVKLYYRLGKYKEMMEAYREMLTYIRSSVTRNYSEKCINNIMDFVSGPTNQNFGLLQEFYQTTLKALEDAKNERLWFKTNLKLCKIWFDAGEYGKMKKILKELHKSCQREDGTDDHKKGTQLLEVYAIEIQMYTETKNNKKLKQLYQKALTIKSAIPHPRIIGIIHECGGKMHMAERQWADAATDFFEAFKNYDEAGNQRRIQCLKYLVLANMLMESEVNPFDGQEAKPYKNDPEILAMTNLIAAYQRNEIFEFEKILKSNRKTIMDDPFIRNYIEDLLKKIRTQVLLKLIKPYTRIRIPFISEELNVPEKDVEHLLVSLILDNRIQG-HIDQVNRLLERSD-------------------------RSKGMK--KYAAIDKWNTQLKSLCQTIANRVG
>PTERcurt
---------------MGSDADMEDYGFEYSEEEPE--------EQDVDIENQYYNSKGLAETEPEDALAGFAEVVRMEPE-KAEWGFKALKQTVKLYYRLGKYKEMMEAYREMLSYIKSAVTRNYSEKCINNIMDFVSGPTNQNLGLLQEFYQTTLKALEEAKNERLWFKTNLKLCKIWFDAGEYGKMKKILKELHKSCQREDGTDDHKKGTQLLEVYAIEIQMYTETKNNKKLKQLYQKALTIKSAIPHPRIMGIIHECGGKMHMAERQWADAATDFFEAFKNYDEAGNHRRIQCLKYLVLANMLMESEVNPFDGQEAKPYKNDPEILAMTNLIAAYQRNEIFEFEKILKSNRKTIMDDPFIRNYIEDLLKKIRTQVLLKLIKPYTRIRIPFISEELNVPEKDVEQLLVSLILDNRIQG-HIDQVNRLLERSD-------------------------RSKGMK--KYAAVDKWNTQLKSLYQTIANRVG
>RIMAelli
---------------MGSDADMEDYGFEYSEEEPE--------EQDVDIENQYYNSKGLAETEPEDALAGFAEVIRMEPE-KAEWGFKALKQTVKLYYRLGKYKEMMEAYREMLTYIKSAVTRNYSEKCINNIMDFVSGPTNQNLGLLQEFYQTTLKALEEAKNERLWFKTNLKLCKIWFDAGEYGKMKKILKELHKSCQREDGTDDHKKGTQLLEVYAIEIQMYTETKNNKKLKQLYQKALTIKSAIPHPRIMGIIHECGGKMHMAERQWADAATDFFEAFKNYDEAGNHRRIQCLKYLVLANMLMESEVNPFDGQEAKPYKNDPEILAMTNLIAAYQRNEIFEFEKILKSNRKTIMDDPFIRNYIEDLLKKIRTQVLLKLIKPYTRIRIPFISEELNVPEKDVEQLLVSLILDNRIQG-HIDQVNRLLERSD-------------------------RSKGMK--KYAAVDKWNTQLKSLYQTIANRVG
>SELEaequ
---------------MGSDADMEDYGFEYSEEEPE--------EQDVDIENQYYNSKGLVETDPEGALSGFAEVVRMEPE-KAEWGFKALKQTVKLYYRLGKYKEMMEAYREMLTYIKSAVTRNYSEKCINNIMDFVSGPANQNFSLLQEFYQTTLKALEEAKNERLWFKTNLKLCKIWFDVGEYGKMNKILKELHKSCQREDGTDDHKKGTQLLEVYAIEIQMYTETKNNKKLKQLYQKALSIKSAIPHPRIMGIIHECGGKMHMAERQWADAATDFFEAFKNYDEAGNQRRIQCLKYLVLANMLMESEVNPFDGQEAKPYKNDPEILAMTNLIAAYQRNEIFEFEKILKSNRRTIMDDPFIRNYIEDLLKKIRTQVLLKLIKPYTRIRIPFISKELNVPEKDVEQLLVSLILDNRIQG-HIDQVNRLLERSD-------------------------RSKGMK--KYAAVDKWNTQLRSLYQTIANRVG
>SERAvome
---------------MGSDADMEDYGFEYSEEEPE--------EQDVDIENQYYNSKGLAETEPEDALAGFTEVIRMEPE-KAEWGFKALKQTVKLYYRLGKYKEMMEAYREMLTYIRSSVTRNYSEKCINNIMDFVSGPTNQNFGLLQEFYQTTLKALEDAKNERLWFKTNLKLCKIWFDAGEYGKMKKILKELHKSCQREDGTDDHKKGTQLLEVYAIEIQMYTETKNNKKLKQLYQKALTIKSAIPHPRIIGIIHECGGKMHMAERQWADAATDFFEAFKNYDEAGNQRRIQCLKYLVLANMLMESEVNPFDGQEAKPYKNDPEILAMTNLIAAYQRNEIFEFEKILKSNRKTIMDDPFIRNYIEDLLKKIRTQVLLKLIKPYTRIRIPFISEELNVPEKDVEHLLVSLILDNRIQG-HIDQVNRLLERSD-------------------------RSKGMK--KYAAIDKWNTQLKSLCQTIANRVG
>THELangu
---------------MGSDADMEDYGFEYSEEEPE--------EQDVDIENQYYNSKGLAETEPEDALAGFAEVIRMEPE-KAEWGFKALKQTVKLYYRLGKYKEMMEAYREMLTYIKSAVTRNYSEKCINNIMDFVSGPTNQNLGLLQEFYQTTLKALEEAKNERLWFKTNLKLCKIWFDAGEYGKMKKILKELHKSCQREDGTDDHKKGTQLLEVYAIEIQMYTETKNNKKLKLLYQKALTIKSAIPHPRIMGIIHECGGKMHMAERQWADAATDFFEAFKNYDEAGNHRRIQCLKYLVLANMLMESEVNPFDGQEAKPYKNDPEILAMTNLIAAYQRNEIFEFEKILKSNRKTIMDDPFIRNYIEDLLKKIRTQVLLKLIKPYTRIRIPFISEELNVPEKDVEQLLVSLILDNRIQG-HIDQVNRLLERSD-------------------------RSKGMK--KYAAVDKWNTQLKSLYQTIANRVG
>VANIplan
---------------MGSDADMEDYGFEYSEEEPE--------EQDVDIENQYYNSKGLLETDPEAALAGFSEVVRMEPE-KAEWGFKALKQTVKLYYRLGKHKEMMEAYREMLTYIKSAVTRNYSEKCINNIMDFVSGPTNQNFGLLQEFYQTTLKALEEAKNERLWFKTNLKLCKIWFDVGEYGKMNKILKELHKSCQREDGTDDHKKGTQLLEVYAIEIQMYTETKNNKKLKQLYQKALSIKSAIPHPRIMGIIHECGGKMHMAERQWADAATDFFEAFKNYDEAGNQRRIQCLKYLVLANMLMQSEVNPFDGQEAKPYKNDPEILAMTNLIAAYQRNEILEFEKILKSNRKTIMDDPFIRNYIEDLLKNIRTQVLLKLIKPYTRIRIPFISQELNVPEKDVVQLLVSLILDNRIQG-HIDQVNRLLERGD-------------------------RSKGMK--KYAAVDKWNTQLRSLYQTISNRVG
>VANIshen
---------------MGSDADMEDYGFEYSEEEPE--------EQDVDIENQYYNSKGLLETDPEAALAGFSEVVRMEPD-KAEWGFKALKQTVKLYYRLGKHKEMMEAYREMLTYIKSAVTRNYSEKCINNIMDFVSGPTNQNFGLLQEFYQTTLKALEEAKNERLWFKTNLKLCKIWFDVGEYGKMNKILKELHKSCQREDGSDDHKKGTQLLEVYAIEIQMYTETKNNKKLKQLYQKALSIKSAIPHPRIMGIIHECGGKMHMAERQWADAATDFFEAFKNYDEAGNHRRIQCLKYLVLANMLMQSEVNPFDGQEAKPYKNDPEILAMTNLIAAYQRNEILEFEKILKSNRRTIMDDPFIRNYIEDLLKNIRTQVLLKLIKPYTRIRIPFISQELNVPEKDVVQLLVSLILDNRIQG-HIDQVNRLLERGD-------------------------RSKGMK--KYAAVDKWNTQLRSLYQTISNRVG
>EPIPaphy
---------------MGSDADMEDYGFEYSDEEPE--------EQDVDIENQYYNSKGLVETDPESALDGFTEVVRMEPE-KAEWGFKAHKQTVKLYYRLGKYKEMMESYREMLSYIKSAVTRNYSEKCINNIMDFVSGPATQNFGLLQEFYQTTLKALEEAKNERLWFKTNLKLCKIWFDVGEYGKMNKILKELHKSCQRDDGTDDHKKGTQLLEVYAIEIQMYTETKNNKKLKQLYQKALSIKSAIPHPRIMGIIHECGGKMHMAERQWADAATDFFEAFKNYDEAGNQRRIQCLKYLVLANMLMESEVNPFDGQEAKPYKNDPEILAMTNLIAAYQRNEIFEFEKILKSNRKTIMDDLFIRNYIEDLLKKIRTQVLLKLIKPYTRIRIPFISKELNVPEKDVEQLLVSLILDNRIQG-HIDQVNRLLERSD-------------------------RSKGMK--KYAAVDKWNTQLSSLYQTIANRVG
