# Supplementary material for: Orchid Phylotranscriptomics: The Prospects of Repurposing Multi-Tissue Transcriptomes for Phylogenetic Analysis and Beyond
Source: Front Plant Sci. 2022 May 27;13:910362. doi: 10.3389/fpls.2022.910362 (PMC9196242; doi:10.3389/fpls.2022.910362)
Supplement: Supplementary file 4 [file Data_Sheet_3.zip › ortho_MSA/r1/OG0009073.fa]

>ERYCcris
MSGAALCSVLCELGVGGHGSLEPDSFEWPFQYEEVSPVLDWICSTLRPSNVLSPSELFQYEQLLNEGKLLEGEDLNSAFDSISAFSSRRDNQEVLFGAEERLIDIREAKLAYKDEALEMQNQLERQKSQFSLLAGQVSSLIQGKRGRVAAIAAVNGELATLDEKLSSRNLEMNAVLGKIASTAQELAYYHKGDENTIYLAYSNFHDYLNGDLACSKELNQWFSKQFDKGPFRLVAEEGKSNCSWVSLDDITSCLKRGDPEKSQHHRVAELQRLRSIFATSERQWVEAQVENVKQQAILLTLKSQISSDEAHIHHDIQSLRRKHSELVAELSNLHRKEQKFLSETIPRLCSELAQLQDTYILQGDYDLKVMRQECYINRQKMYINHLVNQLSRHRFLKVACQMEKKTIIGAYSLVKVIDSELRSYLSASSSRLGHCLSLIQAASEVREQGAVDDRDAFLHGVRDLLSIYSNSQAALPTYVSAHGIVQQISAVKSDLLSVQLELENSLPEDRRKCINELCTLIQTLEQLLFASSTTAEPSLTPRLLMRELEEMDKVNSRLSVFVEEVTEAHRQKAEIVKHHPHEVGWERHVFVDFFCNSDRLRNRVKELTARAKVLQK
>MICRparv
MSGARLCAVLGELGIGGHGSLEPDSFEWPFQYEEVAPVLDWICSSLRPSNVLSPSELSQYEHLLNEGKLLEGEDLDSAFDSISAFSSKRDNQEALFGTEERLIDIREAKLAHKADALEMQKQLERQKSQFSLLASQVSSLIQGKRARVASIAAVNEKLVALDEKLSDQNIEMNAVLGKIVSTGQELAHYHKGDENTIYLAYSDFQPYLNGDLAFAKELKQWFSKQFDKGPFRLVAEEGKSNCSWASLDDITNSLKRGDPEKSHHHRVAELQRLRSIFATSERQWVESQVENSKQQAILTMLKSQISSDEAHIHHDNHSLRRKHSELAAELSNLHRKEQQFLSETIPRLCSELAQLQDTCILQGDYDLKVMRQECYINRQKVYINHLVNQFARHRFLKLACQMEKKIMHRAYCLVKVIDSELRCYLSAGNSRLGHCLSLMQAASEVREQGAVDDRDTFLHGVRDLLSIYSNSKASLRTYMSAHGIIQQISSVRSDLLSLQVQLENSLPEDRRRCVNELCTLIQTLEQLLFASSSTAEPSLTPRPLMRELEEMDKVNSQLSVSVEEVTEAHRQKAEIVKHHPREVGWERQVFVDFFCNPDRLRNRVRDLAAHVKALQK
>DACThata
-------------------------FEWPFQYEEVSPVLDWICSSLRPSNVLSPSELSQYEQLLFEGKLLEGDDLDSAFDSISAFSNRRDNQEALFGAEERLIDIREEKLAYKADALEMQKQLERQKSQFSLLAGQVSSLIQGKRPRVSAVAAINGKLVTLDEKLSDRNIEMNAVLGKFISSGQELAHYHKGDENTIYLAYSDFRSYLIGDLACAKELNQWFSKQFDMGPFRLVAEEGKSNCSWVSLDDITNCLKRGDSEKSHHHRVAELQRLRSIFATSERQWVEAQVDNSKQQAILLMLKSQISSDEAHIHHDNHSLRRKHSELAVEISSLHRKEQQFLSETIPRLCSELAQLQDTYILQGDYDLKVMRQECYINRQKMYINHLVNQFARHRFLKIACQMEKKTMLGAYSLVKIIDSELRSYLSAVNCRLGHCLSIMQAAAEVREQGAVDDRDTFLHGVRDLLSIYSNSQATLRSYVSAHGIIQQISAVRSDLLSLQLELENSLPEDRRRCVNELCTLIQTLEQLLFASSTTAEPFLTPLPLMRELEEMDKVNSQLSVFVEEVTEAHQQKAEIVKHHPHEVGWERHVFVDFFCSPDRLRNRVRELTARVKALQK
>CYPRflav
MSGARLCSVLGELGLGVHGSLEPDSFEWPFQYEEVAPVLDWICSSLRPSNVLSPSELSQYEQFLNEGKLLEGEDLDSAFDSISAFSSRRDNQDAVFGTEERLIDIREAKLACKAEALEMQKQLERQKSHFTVLADNVSTLIQGKRARMTAIAALTGQLLALDEKLSARNLEMNAVLGKIASTAQELAHYHKGDEDTIYLAYSDFHSYLIGDIACAKELNQWFSKQFDKGPFRLVAEEGKSNCSWVSLDDITNCLKRGDSEKSHHHRVAELQRLRSIFATSERQWVEAQVENAKQQAILLMLKSQISSDEAHIHLDIQSLRRKHSELAAELSSLHRKEQKFISETIPHLCLELAQLQDTYILQGDYDLKVMRQECYINRQKMYISHLVNQLARHRFLIIACQMEKRTMLGAYSLLKVIDSELRSYLSAANSRLGHCLSIIQAASEVQEQGAVDDRDTFLHGVRDLLSIYSNSQAALPTYVSAHGIIQQISAVRSDLLSLQLELENSFPEDRRRCVNELCNLIQSLEQLLFASSTTAEPLLTPRPLMRELDEMDKVNSHLSVSVEEVTDAHRQKAEIVKHHPHEVGWERHVFVDFFCNPDRLRNRVRELTARVKALQ-
>PTERcurt
MSGARLYAVLGELGIGGHESLEPDSFEWPFQYEEVAPILDWICSNLRPSNVLSPSELTQYEQLLNEGKLLEGEDLDSAFDSISAFSSRRDNQEALFGTEERLIDIREAKLAYKADALEMQKQLERQKSQFSLLAGQVSSLIQGKRARVAAISAINGQLEALDEKLSDRNVEMNAVLGKIVSTGKELAQYHEGDENTIYLAYADFHSYLIGDLACAKELNLWFSKQFDKGPFRLVAEEGKSNCSWVSLDDITNCLKRGDSEKSHHHRVAELQRLRSIFATSERQWIEAQVENSKQQAMLMMLKSQISSDEAHIHHDNHSLRRKHSELAAELSSLHRKEQQFLSETIPRQCSELAQLQDTYILQGDYDLKVMRQECYINRQKMYINHLVNQFTRHRFLKIACQMEKKSMLGAYSLVKVIESELRSYLSAANSRLGHCLSLMQAASEVREQGAVDDRDTFLHDVRDLLSLHSNSQSALRTYVSTHGIIQQISAVRSDLLSLQTELENSLPEDRRRCVNELCTLIQNLEQLLFASSTTAEPLLTPRPLMRELEEMDKINSHLSVSVEEVTEAHRQKAEIVKHHPHEVGWERQVFVDFFCNPDRLKNRVRELTARVKSLKK
>HYPOheme
GGGASLCAVLGELGFGGHDSLDPDSFEWPFQYEEVRPVLDWICSSLRPSNVLSPYELSQYEQFVQEGKLLEGEDLDSAYDSISAFSNRRDNQESVFGAEERLIDIREAKLAYKAEVLELQKQLRRQQSQFDSLAGQHSALIQRRRARVAATSAVNGQLITLDEKLSTRNLEMNAVLGKIAATAQELAHYHAGEEDGIYLAYSDFRSYLIGDLSCTKELNQWFSKQFEKGPFRLVAEEGKSKCSWVSLDDITNCLSRGDSEKSHHHRVAELQRLRSIFATSERQWVEAQVETAKHQAILSTLKSQISSDEAHIHCDIHSLRRKYSELAGELSSLHRKEQKFLSETIPCLCSELAQLQDTFILQGDYDLKVMRQECYINQQKMFISHLVNQLARHQFLKIACQFERSTILGAYSLLKVIESELQGYLSAANGRMGHCLSLIQAASEVREQGAVDDHDTFLHGVRDLLSIHSNAQAAFPAYVSAHGLVQQISALQSDLLSLQLELENSLPEDRRKCVNELCTLIQNLEQLLFSSSTTAEPILTPRPLMRALDEMEKVNSQLSASVEEVTEAHRQKAEIVKHHPHVVGRERQVFVDFFCNPERLQNQVRELTARVQALQE
>APOSshen
MSGARFCALLGELGFGSDGSLEPDSFEWPFQYEEVAPVLDWICSSLRPSNVLSPSELSQYEQFLNEGKLLEGEDLDSAFDSISAFSSRRDNQEAVFGTEERLIDIREAKLAYKAEALEMQKQLERQKSQFSLLADEASSLIQGKRARVAAAAAVNGQLIALDEKLSARNLEMNAVLGKIASTAQELAQYHKGDDNAIYLAYSDFHSYLIGDLAYAKELNQWFSKQFDKGPFRLVAEEGKSNCTFFSLDDITNCLRRADSEKSHHHRVAELQRLRSIFATSERQWVEAQVENAKQQAVLLMLKSHISSDEAHIHHDIHSLRKKHSELIGELSTLCWKEQKFLSETIPHLCLELAQLQDTYILQGDCDLKVMRQECYINRQKMYINHLVNQLARHRFLKIACQLEKKSMLGAYSLLKVIDSELRSYLSSAKSRLGNYLSLIQAASEVQEQGAVDDRDTFLHGVRDLLSIYSNSQASLPTYVSTHGIIQQIAAVRSDLLSLQLELETSLPEDRKRCVNELCTLIQSLEQLLFASSGTAEPLLTPRALMREFDEMDKVNSHLSVSVEEITEVHRQKAEIVKHHPREVGWERQVFVDFFCNPDRLRNRVRELTMRIKALQK
>CALAsini
MSGARLCYVLGELGIGGHGSFEPDSFEWPFQYEEVAPVLDWICSSLRPSNVLSPSELSQYEQLLNEGKLLEGDDLDSAYDSISAFSGRRDNQEALFGTEERLIDIREAKSAYKEDALEMQKQLERHKSQFSFIAGQVSSLIQGKRARVAAIAAVNKQLAALDEKLSARNLEMNAVLGKIASTAQELAHYHKGDDNTIYLAYSDFHSYLIGDLACGKELNQWFSKQFDKGPFRLVAEEGKSKCSWVSLDDITTCLKRGDSEKSQHHRVAELQRLRSIFATSERQWVEAQVENAKQQAILLILKSQISSDDAHIHHDIQSLRKKHSELAAELSSLHRKEQKYLSETIPRLCSELAQLQDTYILQGDYDLKVMRQECYINRQKMYINHLVNQLARHCFLKIACQIEKKTMHGAYSLVKAIDSELRSYLSVANSRLGHCVSLIQAASEVREQGAVDDRDTFLHGVRDLLSIYSNSQAALPTYVSAHGIIQQISTIKSDLLSRQLELENSLPEDRRRCVNELCTLIQTLEQLLFASSTTAEPVLTPRPLMRELEDMDKMNSHLSASVEEVTEAHRQKAEIVKHHPHEVGWERQVFVDFFCNPDRLRNRVRELSARVKALQK
>VANIshen
MSGARLCAVLGELGYGGHGSFEPDSFEWPFQYDEVAPVLDWICSSLRPSNVLSLSELSQYEKFITEGKLLEGEDLDSAFDSISAFSSRRDNQEALFGTEERLIDIREAKLAFKAEALEMQKQLERQKSQFALLAGQISALIQGKRARVAAIAAVNGQLLTLDERLSARNLEMNAVLGKIASTAQELAHYHKGEESGIYLAYSDFHSYLIGDVTCAKELNQWFSKQFDKGPFRLVAEEGKSNCSWVSLDDITNCLKRGDSEKSHHYRVTELQRLRSIFAASERQWVEAQVENAKQQAILLMLKSQISSDEAHIHSDIHSLRRKHSELTSELSTLLQNEQKFLSETIPHLCSELAQLQDTYILQGDYDLKVMRQECYINRQKMYISHLVNQLAKHRFLKIACLLERKTMLGAYSMLKVIDSELQSYLSAATCRLGHSLSLIQAASEVKEQGAVDDRDVFLHGVRDILSIYSDAQATLPTYVSAHGIIQQISAVKSDLLSLQLELENSLPEDQRRCVNELCALIQSLEQLLFASSTTAEPLLTPRPLMHELDEMDKVNTHLSVSVEEVTEAHRQKAEIVKHHPHEVGWERQVFIDFFCNPDRLRNRVRELTARVKALQK
>ERYCpuss
MSGAALCSVLCELGVGIHGSFEPDSFEWPFQYEEVAPILDWICSTLRPSNVLSPSELSQYEQLLNEGKLLEGEDLNSAFDSISAFSSRRDNQEVLFGAEERLIDIREAKLAYKDEALELQNQLERQKSQFSLLAGQVSSLIQGKRARVASIAAVNGQLATLDEKLSSRNLEMNAVLGKIASTAQELAHYHKEDENTIYLAYSNFHYYLNGDLAFSKELNQWFSKQFDKGPFRLVAEEGKSNCSWVSLDDITSCLKRGDPEKSQHHRVAELQRLRSIFATSERQWVEAQVENVKQQAILLTLKSQISSDEAHIHHDIQSLRRKHSELVAELSNLHRKEQKFLSETIPRLCSELAQLQDTYILQGDYDLKVMRQECYINRQKMYINHLVNQLSRHRFLKVACQMEKKTIIGAYSLVKVIDSELRSYLSASSSRLGHCLSLIQAASEVREQGAVDDHDEFLHGVRDLLSIYSNSQAALPTYVSAHGIVQQISAVKSDLLSVQLELENSLPEDRRKCINELCTLIQTLEQLLFASSTTAEPSLTPRLLMRELEEMDKVNSRLSVSVEEVTEAHRQKAEIVKHHPHEVGWERQVFVDFFCNSDRLRNRVKELTARAKVLQK
>GYMNdens
MSGARLCAVLSELGIGGHGSLEPDSFEWPFQYEEVSPVLDWICSSLRPSNVLSPSELSQYEQLLNEGKLLEGDDLDSAFDSISAFSNRRDNQEALFGTEERLIDIREEKLAYKADALEMQKQLERQKSQFSLLAGQVSSLIQGKRPRVAAVAAINGKIVTLDEKLSDRNIEMNAVLGKFISSGQELVHYHKGDENTIYLAYSDFRSYLIGDLTCAKELNQWFSKQFDMGPFRLVAEEGKSNCSWVSLDDITNCLKRGDSEKSHHHRVAELQRLRSIFATSERQWVEAQVDNSKQQAIRLMLKSQISSDEAHIHHDNHSLRRKHSELAAEISSLHRKEQQFLSETIPRLCSELAQLQDTYILQGDYDLKVMRQECYINRQKMYINHLVNQFARHRFLKIACQMEKKTMLGAYSLIKIIDSELRSYLSAVNCRLGHCLSIMQAASEVREQGAVDDRDTFLHGVRDLLSIYSNSQATLLSYVSAHGIIQQISAVRSDLLSLQLELENSLPEDRRRCVNELCTLIQTLEQLLFASSTTAEPFLTPWPLMRELEEMDKVNSHLSVSVEEVTEAHQQKAEIVKHHPHEVGWERQVFVDFFCNPDRLRNRVRELTARVKALQK
>ORCHital
MSGARLCAVLSELGIGGHGSLEADSFEWPFQYDEVAPVLDWICSSLRPSNVLSPSELSQYEQLLNEGKLLEGDDLDSAFDSISAFSNRRDNQEALFGTEERLIDIREEKLAYKADALEMQKQLECQKSQFSLLAGQVSSLIQGKRPRVAAVAAINGKLVTLDEKLSDRNIEMNAVLGKFISSGQELAHYHKGDEHAIYLAYSDFRSYLIGDLACAKELNQWFSKQFDMGPFRLVAEEGKSNCSWVSLDDITNCLKRGDSEKFHHNRVTELQRLRSIFATSERQWVEAQVENSKQQAILLMLKSQISSDEAHIHHDNHSLRRKHSELAAEISSLHHKEQQFLSETIPRLCSELAQLQDTYILQGDYDLKVMRQECYINRQKMYINHLVNQFARHRFLKIACQMEKKTMLGAYSLVKVIDSELRSYLSAVNCRLGHCLSIMQAASEVREQGAVDDRDTFLHGVRDLLSIYSNSQATLRSYVSAHRIIQQISSVRSDLLSLQLELENSLPEDRRRCVNELCTLIQTLEQLLFASSTTAEPFLTPWPLMRELEEMDKVNSHLSVSVEEVTEAHQQKTEIVKHHPHEVGWERQVFIDFFCNPDRLRNRVREFNARIRALLR
>PLATclav
MSGARLCAVLSELGIGGHGSLEPDSFEWPFQYEEVSPVLDWICSSLRPSNVLSPSELSQYEQLLNEGKLLEGDDLDSAFDSISAFSNKRDNQEALFGTEERLIDIREEKLAYKADALEMQKQLERQKSQFSLLAGQVSSLIQGKRPRVAAVAAINGKLVTLDEKLSDRNIEMNAVLGKFISSGQELAHYHKGDENTIYLAYSDFRSYLIGDLACAKELNQWFSKQFDMGPFRLVAEEGKSNCSWVSLDDITNCLKRGDSEKSHHHRVAELQRLRSIFATSERQWVEAQVDNSKQQAILLMLKSQISSDEAHIHHDNHSLRRKHSELAAEISSLHRKEQQFLSETIPRLCSELAQLQDTYILQGDYDLKVMRQECYINRQKMYINHLVNQFARHRFLKIACQMEKKAMLGAYSLVKIIDSELRSYLSTVNCRLGHCLSIMQAASEVREQGAVDDRDTFLHGVRDLLSIYSNSQATLRSYVSAHGIIQQISAVRSDLLSLQLELENSLPEDRRRCVNELCILIQTLEQLLFASSTTAEPFLTPWPLMRELEEMDKVNSHLSVSIEEVTEARDQKAEIVKHHPHEVGSERQVFVDFFCNPDRLRNRVRELTAHVKALQK
>GYMNodor
MSGARLCAVLSELGIGGHGSLEPDSFEWPFQYEEVSPVLDWICSSLRPSNVLSPSELSQYEQLLNEGKLLEGDDLDSAFDSISAFSNRRDNQEALFGTEERLIDIREEKLAYKADALEMQKQLERQKSQFSLLAGQVSSLIQGKRPRVAAVAAINGKIVTLDEKLSDRNIEMNAVLGKFISSGQELVHYHKGDENTIYLAYSDFRSYLIGDLTCAKELNQWFSKQFDMGPFRLVAEEGKSNCSWVSLDDITNCLKRGDSEKSHHHRVAELQRLRSIFATSERQWVEAQVDNSKQQAILLMLKSQILSDEAHIHHDNHSLRRKHSELAAEISSLHRKEQQFLSETIPRLCSELAQLQDTYILQGDYDLKVMRQECYINRQKMYINHLVNQFARHRFLKIACQMEKKTMLGAYSLIKIIDSELRSYLSAVNCRLGHCLSIMQAASEVREQGAVDDRDTFLHGVRDLLSIYSNSQATLLSYVSAHGIIQQISAVRSDLLSLQLELENSLPEDRRRCVNELCTLIQTLEQLLFASSTTAEPFLTPWPLMRELEEMDKVNSHLSVSVEEVTEAHQQKAEIVKHHPHEVGWERQVFVDFFCNPDRLRNRVRELTARVKALQK
>DIURorie
MSGARLCAVLGELGFGGHASFESDSFEWPFQYEEVATVLDWICSSLRPSNVLSPSELSQYEQLLNEGKLLEGEDLDSAFDSISAFSGRRDNQETLFGTEERLIDIREAKLAYKADALNFQKQLERQKSQFSLLAGQVSSLIQGKRSRVASTAAVNGKLAALDEKLSDRNIEMNGVLGKIVSTGQELAHYHKGDENTIYLAYSDFHSYLNGDLAFAKELNQWFSKQFDKGPFRLVAEEGKSNCSWVSLDDITSCLKRGDSEKSHHHRVAELQRLRSIFATSERQWVEAQVENSKQQAILTMLKSQISSDEAHIHHDNHSLRRKHSELAAELSSLHRKEQQFLSETIPRLCSELAQLQDTYILQGDYDLKVMRQECFINRQKVYINHLVNQFARHRFLKIACQMEKKTMLGAYSLVKVMDSELRSYLSAANSRLGHCLSLMQAASEVREQGAVDDRDTFLHGVRDLLSIYSNSQASLRTYVSAHGIIQQISAVRSDLLSLQLELENSLPEDRRRCINELCTLIQTLEQLLFSSSATAEPLLTPRPLMRELEEMDRINSHLSVSVEEVTEAHRQKAEIVTHHRHEIGWERQVFVDFFCNPDRLRNRVRELTARVKALQK
>PHAItank
MSGARLCYVLGELGIGGHGSFEPDSFEWPFQYEEVAPVLDWICSSLRPSNVLSPSELSQYEQLLNEGKLLEGEDLDSAYDSISAFSGRRDNQEALFGTEERLIDIREAKSAYKEDALEMQKQLERHKSQFSFLASQVSSLIQGKRARVAAIAAVNKQLAALDEKLSARNLEMNAVLGRIASTAQELAHYHKGDDNIIYLAYSDFHSYLIGDLACGKELNQWFSKQFDRGPFRLVAEEGKSNCSWVSLDDITTCLKRGDSEKSQHHRVVELQRLRSIFATSERQWVEAQVENAKQQAILLMLKSQVSSDEAHIHHDIQSLRKKHSELAAELSSLHRKEQKYLSETIPRLCSELAQLQDTYILQGDYDLKVMRQECYINRQKMYINHLVNQLARHCFLKIACQIEKKTMHGAYSLVKAIDSELRSYLSVANSRLGHCVSLIQAASEVREQGAVDDRDTFLHGVRDLLSIYSNSQAALPTYVSAHGIIQQISTIKSDLLSRQLELENSLPEDRRRCVNELCTLIQTLEQLLFASSTTAEPVLTPRPLMRELEDMDKMNSHLSASVEEVTEAHRQKAEIVKHHPHEVGWERQVFVDFFCNPDRLRNRVRELSARVKALQK
>NEUWzoll
MSGARLCSLLGELGFGGHGSLEPDSFEWPFQYEEVAPVLDWICSSLRPSNVLSPSELSQFEQFLNEGKLLEGEDLDSAFDSISAFSNRRDNQEAVFGSEERLIDIREAKLAYKAEALEMQKQLERQKSQFTLLAGEASSLIQGKRARVAAAAAVNGQLVALDERLSARNLEMNAVLGKIASTAQELAHYHKGDENVIYLAYSDFHSYLIGDLACAKELNQWFSKQFDKGPFRLVVEEGKSNCTWVSLDDVTNCLKRGDSEKSHHHRVAELQRLRSIFATSERQWVEAQVENAKQQAVLLMLKSQISSDEAHIYHDIHSLRKKHSELTAELSTLVRKEQKFLSETIPHLCLELAQLQDTYILQGDYDLKVMRQECYINRQKMYINHLVNQLARHRFLKIACQMEKKSMLGAYSLLKVIDSELRSYLSAAISRLGHCLSLIQAASEVQEQGAVDDRDTFLHGVRDLLSIYSNFQTALPTYVSTHGIIHQISTVRSDLLSLQLELETSLPEDRKSCVNDLCTLIQSLEQLLFASSGTAEPLLTPRPLMRELNEMDKVNSHLSVSVEEVTEAHRQKAEIVKHHPHEVGWERQVFVDFFCNPDRLRNRVRELTVRVKALQK
>MEXIxero
MSSARLCAVLGELGFGGHGPLESDSFEWPFQFEEVAPVFDWICTSLRPSNVLSPSELSQYERLLNEGKLLEGVDLDSAFDSISAFSSRRDNQEAVFGTEERLFDIREAKLACKAEVLEMQKQLESQKSQFATLADNASALIQGKRARASAIAAVTGQLVALDEKLSARNLEMNAVLGKIASTAQELAHYHKGDEDTIYLAYSDFHTYLIGDIACAKELNQWFSKQFEKGPLRLVAEEGKSNCSWVSLDDITNCLKRGDSEKSHHHRIAELQRLRSIFATSERLWVEAQVENAKQQAILLMLKSQISSDEAHIHLDIHSLRRKHSELASELSCLHRKQQKLISETIPRLCSELAQLQDTYILQGDYDLKVMRQECYINRQKMYISHLVNQLARHRFLKVACQMERRTMLGAYSLLKVIDSELRSYMSTANSRVGHCLSIIQAASEVQEQGAVDDRDTFLHSVRDLLSIYSNSQAALPTYVSVHGIIQQISAVRSDLLSLQLDLENSLPEDRRRCINELCNLIQSLEQLLFGSLTTAEPLLTPRPLMRELDEMDKVNSHLSVSVEEVTEAHRQKAEIVKHHPHEVGWERQVFVDFFCNPDRLRNRVRELTARVKALQK
>BLETstri
MSGARLCSVLGELGIGGHGAFEPDSFEWPFQYEEVAPVLDWICSSLRPSNVLSPSELSQYEQLLNEGKLLEGEDLDSAFDSISAFSSRRDNQEALFGTEERLIDIREAKSAYKEDALEMQKQLERQKSQFSLLASQVSSLIQGKRARVAAIAAVNGQLAALDEKLSARNLEMDAVLGKIASTAQELAHYHKGDENTIYLAYSDFHSYLIGDLACGKELNQWFSKQFDKGPFRLVAEEGKSNCSWVSLDDITTCLKRGDSEKSQHHRVAELQRLRSIFATSERQWVEAQVENAKQQAILLMLKSQISSDEAHIHHDIQSLRRKHSELAAELSSLHRKEQKFLSETIPRLCSELAQLQDTYILQGDYDLKVMRQECYINRQKMYINHLVNQLARHRFLKIACQIEKKTMLGAYSLVKVIDSELRSYLSATNSRLGHCLSIIQAASEVREQGAVDDRDTLLHGVRDLLSIYSNSQTALPTYVSAHGIIQQISAVRSDLLSLQLELENSLPEDRRRCVNELCTLIQTLEQLLFASSTTAEPLLTPRSLMRELEEMDKVNSHLSVSVEEVTEAHRQKAEIVKHHPHEVGWERQVFVDFFCNPDRLRNRVRELTARVKAMQK
>OPHRgarg
MSGARLCAVLSELGIGGHGSLEADSYEWPFQYEDVAPVLDWICSSLRPSNVLSPSELSQYEQLLIEGKLLEGDDLDSAFDSISAFSNRRDNQEALFGTDERLIDIREEKLAYKADALERQKQLERQKSQFSLLAGQVSSLIQGKRPRAAAVAAINGMIVTLDEKLSDRNIEMNAVLRKFISSGQELAYYHEGYENAIYLAYSDFRSYLIGDLACATELNQWFSKQFDMGPLRLVAEEGKSNCSWVSLDDITNCLKRGDSEKSHHQRVAELQRLRSIFATSERQWVEAQVENSKQQAILLMLKSQISSDEARIHHDNYSLRKKHAELAAEISSLHRKEQQFLSETIPRLCSELAQLQDTYILQGDYDLKVMRQECYINRQKMYINHLVNQFARHRFLKIACQMEKKTMLGAYSLVKVIDSELRNYLSAVNCRLGHCLSLMQAASELREQGAVDDRDTFLHGIRDLLSIYLNSQVTSRSYVSAHGIIQEISAVRSDLLSLQLELENSLPEGRRRCVNELCTLIQTLEQLLFASSTTAEPFLTPWPLMRELEEMDKANSHLSVSVEEVTEARQQKVEIVKHHPHEVGWERQVFVDFFCNPDRLRNRVRELAAHMKALQN
>CREMappe
MSGARLCSVLGELGIGGHESFESDSFEWPFQYEEVAPVLDWICSSLRPSNVLSPSELSQYEQLLNEGKLLEGEDLDFAFDSISAFSSRRDNQEALFGTEERLIDIREAKLAYKEDALERQKQLERQKSHFSLLAGQVSSLIQGKRDRMAAIAAVDGQLAALDEKLSARNLEMNAVLGKIASTAQELAHYHKGDENPIYLAYSDFHSYLIGDLACGKELNQWFSKQFDEGPFRLVAEEGKSNCSWVSLDDITACLKRGDSEKSQHHRVAELQRLRSIFATSERQWVEAQVENAKQQAILLLLKSQISSDEAHIHHDTQSLRRKHSELVAELSNLHRKEQKFLSETIPRLCSELAQLQDTYILQGDYDLKVMRQECYINRQKMYINHLVNQLARHRFLKIACQTEKRTMAGAYSLVKVVDSELRSYLYAANSRLGHCLSLIQAASELREQGAVDDRDTFLHGVRDLLSIYSNSQAALPTYVSAHGIIQQITAVRSNLLSLQSELENSLPEDRKRCVNELCTLIQTLEQLLFASSTTAEPLLTPRPLMRELEEMDKVNSHLSISVEEVTEAHRQKAEIVKHHPHEVGWERQVFVDFFCNPDRLRNRVVELTARAKVMQK
>APOSodor
MSGARFCALLGELGFGSDGSLEPDSFEWPFQYEEVAPVLDWICSSLRPSNVLSPSELSQYEQFLNEGKLLEGEDLDSAFDSISAFSSRRDNQEAVFGTEERLIDIREAKLAYKAEALEMQKQLERQKSQFSLLADEASSLIQGKRARVAAAAAVNGQLIALDEKLSARNLEMNAVLGKIASTAQELAQYHKGDDNAIYLAYSDFHSYLIGDLACAKELNQWFSKQFDKGPFRLVAEEGKSNCTWVSLDDITNCLRR-DSEKSHHHRVAELQRLRSIFATSERQWVEAQVENAKQQAVLLMLKSQISSDEAHIHHDIHSLRKKHSELIAELSTLCRKEQKFLSETIPHLCLELAQLQDTYILQGDCDLKVMRQECYINRQKMYINHLVNQLARHRFLKIACQLEKKSMLGGYSLLKVIDSELRSYLSAAKSRLGNYLSLIQAASEVQEQGAVDDRDTFLHGVRDLLSIYSNSHASLPTYVSTHGIIQQIAAVRSDLLSLQLELETSLPEDRKRCVNELCTLIQSLEQLLFASSGTAEPLLTPRALMREFDEMDKVNSHLSVSVEEITEVHRQKAEIVKHHPREVGWERQVFVDFFCNPDRLRNRVRELTMRIKALQK
>CYPRbard
MSGARLCSVLGELGFGVHGSLEPDSFEWPFQYEEVAPVLDWICSSLRASSVLSTSELSHYEQFLNEGKLLEGEDLDSAFDSISAFSSRRDNQEAVFGTEERLVDIREAKLACKAEALEMQKQLERQKSHFAVLADNVSALIQGKRARVTAIAAVTGQLLALDEKLSARNLEMNAVLGKIASTAQELAHYHKGDEDTIYLAYSDFHSYLIGDIACAKELNQWFSKQFDKGPFRLVAEEGKSNCSWVSLDDITNCLKRGDSEKSHHHRVAELQRLRSIFATSERQWVEAQVENAKQQAILLMLKSQISTDEAHIHLDIQSLRRKHSELAAELSSLHRKEQKFISETIPHLCSELAQLQDTYILQGDYDLKVMRQECYINRQKMYISHLVNQLARHRFLKIACQMEKRTMLGAYSLLKVIDSELRSYLSAANSRLGHCLSIIQAASEVQEQGAVDDRDTFLHGVRDLLSIYSNSQAALPTYVSAHGIIQQISAVRSDLLSLQLELENSFPEDRRRCVNELCTLIQSLEQLLFASSTTAEPLLTPRPLMRELDEMDKVNSHLSVSVEEVTDAHRQKAEIVKHHPHEVGWERQVFVDFFCNPDRLRNRVRELTARVKALQK
>GASTelat
MSGARLCTVLGELGIGGYESFEPDSFEWPFQYEEVAPVLNWICTSLRPSNVLSPSELSQYEQLLNGGKFLEGEDLDSAFDSISAFTSRRDNQEALFGADDRIIDIREAKSAFKADTLEMQKHLERQKSQFSLLARQVSSLIKGKRARVASIAAVNGQLAALDEKLSARNLEMNAVLGKIASTALELAHYHKGDENTIYLSFSDFHSYLHGDMACAKELNEWFSKQFEKGPFRLVAEEGKSNCSWVSLDDITACLKRGDSEKSYHQRVAELKRLRSIFATSERQWVEAQVENAKQQAILLMLKSQISSDEAHIHHDIHSLRRKQAELVAQLSRLHR-EESYLFETIPLLCSELAQLQDTYILQGDYDLKVMRQECYINRQKVYINHLVNQLARHRFIKIACQLEKKTMLGVYSLVKVIDSELQSYLSAANNRLGHCLSLIQAASEVREQGAVDDRDTFLHGVRDLLAIYSNSQALLPTYVSTHGIIQQISAVRSDLLSLQLELENSLPEDRRGCVNELCSLIQTLEQPLFASSTTAEPLLTSRPLLRELEEMDKMNSQLSVSVEEVTEAHRQKAEIVKHHPHEVGLERQVFVDFFCNPDRLRNRVRELTARVKAMQK
>SERAvome
MSGVRLCAVLSDLGIGGHGSLEADSFEWPFQYEEVAPILDWICSSLRPSNVLSPSELSQYEQLLNEGKLLEGDDLDSAFDSISAFSNRRDHQEALFGTEERLIDIREEKLSYKADALEMQKQLERQKSQFSLLAGQVSSLIQGKRPRVAAAAAINGNLVTLDEKLSDRNIEMNAVLGKFISSGQELAHYHKGDENTIYLAYSDFRSYLIGDLACAKELNQWFSKQFDMGPFRLVAEEGRSNCSWVSLDDITNCLKRGDSEKAHHQRVAELQRLRSIFATSERQWVEAQVENSKQQAIVLMLKSQISSDEAHIHHDNHSLRRKHSELAAEISSLHRKEQQFLSETIPRLCSELAQLQDTYILQGDYDLKVMRQECYINRQKMYINHLINQFARHRLLKIACQMEKKTMLGAYSLVKVIDSELRSYLSAVNCRLSHCLSIMQAASEVREQGAVDDRDTFLHGVRDLLSIYSNSQATLRSYMSVHGIIQQISAVRSDLLSLQLELENSLPEDRRRCVNELCTLIQTLEQLLFASSTTAEPFLTPWPLMRELEEMDKVNSHLSVSVEEVTKARLQKVEIVRHHAVEVGWERQVFVDFFCNPDRLRNRVRELTARVKALQK
>MASDpict
MSGNRLCSVLGELGINGHSSFEPDSFEWPFQHEEVSSILNWICSNLRPSNVLSPSELSQYEQLLSEGKMIEGEDLDSALDSISAFSSRRDNQEALFGTEERLIDIREAKSAYKEDALEMQKQLERQKSQFSLLAGQVSSLIQGKRARMSAIAAVNGQLEALDEKLSARNLEMNGVLGKIASTAKELAHYHRGDENPIYLAYFDFHSYLSGDLACGKELNQWFSKQFDEGPFRLVAEQGKSNCSWVSLDDITTGLKRGDSEKSQQDRVAELQRLRSIFATSERQWVEAQVENARQQAILLMLKSQVSSDEAHIHQDIQSLRRKHSELAAELSSLHRKEQKILSETIPRLCSELAQLQDTYILQGDYDLKVMRQEYYINRQKMYISHLVNQLVRHRFLKIACQIEKKTMLGAYALVKVIDSELGSYLSAANSRLGHCLSIIQAALEVREQGAVDDRDTFLHGVRDLLSIYSNSQAALPTYVSAHGIIQQISSVKSDLLSLQLELESSLPEDRRRCVNDLCTLIQTLEQLLFASSTTAEPLLTPRPLMRELEEMDKMNSHLSVSVEEVTEAHRQKAEIVKHHPREVGWERQIFVDFFCNPDRLRNRVKELTARAKVLQK
>HEMIforr
MSGARLCAALSELGIAGHESLQADSFEWPFQYEEVTPVLDWICSSLRPSNVLSPSELSQYEKLVNEGKLLEGDDLDSAFDSISAFSNRRDNQEALFGTEERLVDIREEKMAYKADALEMQKQLERQKSQFSLLAGQVSSLIQGKRPRVASVAAVNGKLVTLEEKLSDRNIEMNAVLGKIISSGQELAHYHNGDENAIYLAYSDFRSYLIGDLACAKELNQWFSKQFDMGPFRLVAEEGKSNCSWVSLDDITSCLKRGDSEKSHHHRVAELQRLRSIFATSERQWVEAQVENSKQQAILVMLKSQISSDEAHIHHDNHSLRRKHSELAAEISSLHRKEQQFLSETIPRLCSELAQLQDTYILQGDYDLKVMRQECYINRQKMYINHLVNQFARHRFLKIACQIEKKTMLGAYSLVKVIYSELRSYLSAVNCRLGHCLLIMQATSEVREQGAVDDRDTFLHGVRDLLNIYSNFQATSRSYVSTHGIIQQISAVRSDLLSLQFELENSLPEDRRRCVNELCILIQTLEQLLFASSTTAEPVLTPWPLMRELEEMDKVNSHLSVSVEEVTEAHRQKAEIVKHHPHEVGWERQVFVDFFCNPDRLRSRVRELTARVKALQK
>ANOEroxb
MSGARLCAVLGELGIGGHESLEPDSFEWPFQYEEVAPILDWICSSLRPSNVLSPYEITQYEQLLNEGKLLEGEDLDSAFDSISAFSSRRDNQAALFETEERLIDIREAKLAYKAETLEMQKQLERQKSQFSLLAGQVSSLIQGKRARIASIAAVNGQVAALDEKLSDRNIEMNAVLGKIVSTGQELANYHEGDENTIYLAYSDFHSYLIGDLACSKELNQWFSKQFDKGPFRLVAEEGKSNCSWVSLDDITNCLKRGDSEKSHHHRVVELQRLRSIFATSEKQWVEAQVENSKQQAILMMLKSQISSDEAHIHYDNHSLRRKHSELAAELSILHHKEQQFLSETIPGLCSELAQLQDTYILQGDYDLKVMRQECYINRQKMYIKHLVNQLARHRFLKIACQMEKKSMLGAYSLVKVIESELQSYLSAANNRLGHCMSVMQAASEVRELGAVDDRDTFLHGVRDLLSIYSNSQTALRTYVSTHGIIQQVSVVKSELLSLQKDLENSLPEDRRRCVNELCSLIQNLEQLLFASSTTAEPMLTPRPLMRELEEMDKVNTHLSVSVEEVTEAHRQKAEIVKHHPHEVGWERQVFVDFFCNPDRLRSRIRDLTARAKALQK
>LECAnigr
MSGTRLCAVLGELGYGGHGSLEADSFEWPFQYEEVAPVLDWICSSLRPSNVLSLPELSQYEQFLNDGKLLEGDDLDSAFDSISAFSSRRGNQEALFGTEERLIDIREAKLVLKAEALEMQKQLERQKSQFALLAGQISALIQGKRARVAATAAVNGQLLTLDEKLSARNLEMNAVLGKIASTAQELAHYHRGDDSRIYLAFSDFHSYLIGDLACAKELNQWFSKQFDKGPFRLVAEEGKSNCSWVSLDDITNCLKRGDSEKSHHYRVTELQRLRSIFATSERQWVEAQVENAKQQAILLMLKSQISSDEAHIHCDINSLRRKHSELASEISTLRHKEQKFLSETIPHLCSELAQLQDTYILQGDYDLKVMRQECYINRQKMYINHLVNQLAKHRFLKIACLFERKTMLGAYSMLKVIDSELRSYLSAATGRLGHSLSLIQAASEVKEQGAVDDRDIFLHGLRDILGIYSNAQAALPTYVSAHGIIQQISAVRSDLLSLQLELENSLPQDRRRCVNDLCALIQSLEQLLFASSTTAEPLLTPRPLMHELDEMDKMNTLLSVSVEEVSEIHSQKAEIIRHRQEEVGWERQVFVYFFCNPNRLRKRVRELTAGVKALQN
>OPHRsphe
MSGARLCAVLSELGIGGHGSLEADSYEWPFQYEDVAPVLDWICSSLRPSNVLSPSELSQYEQLLIEGKLLEGDDLDSAFDSISAFSNRRDNQEALFGTDERLIDIREEKLAYKADALERQKQLERQKSQFSLLAGQVSSLIQGKRPRAAAVAAINGMIVTLDEKLSDRNIEMNAVLRKFISSGQELAYYHEGYENAIYLAYSDFRSYLIGDLACATELNQWFSKQFDMGPLRLVAEEGKSNCSWVSLDDITNCLKRGDSEKSHHQRVAELQRLRSIFATSERQWVEAQVENSKQQAILLMLKSQISSDEARIHHDNYSLRKKHAELAAEISSLHRKEQQFLSETIPRLCSELAQLQDTYILQGDYDLKVMRQECYINRQKMYINHLVNQFARHRFLKIACQMEKKTMLGAYSLVKVIDSELRNYLSAVNCRLGHCLSLMQAASELREQGAVDDRDTFLHGIRDLLSIYLNSQVTSRSYVSAHGIIQEISAVRSDLLSLQLELENSLPEGRRRCVNELCTLIQTLEQLLFASSTTAEPFLTPWPLMRELEEMDKANSHLSVSVEEVTEARQQKVEIVKHHPHEVGWERQVFVDFFCNPDRLRNRVRELAAHMKALQN
>CHILsemi
MSGARLCAVLGDLGIGGHVSLEPDSFEWPFQCEDVAPVLEWICSSLRPSNVLSPSELAQYDQLVNEGKLLEGEDLDSAFDSISAFSSRRDNQEALFGTEERLVDIREAKLASKSDALEMQKQLERQKSQFSLLAGQVSSLIQGKRDRVASIAAVNGNLAALDEKLSDQNIEMNEVLGKIVSSGQELAHYHNGDENKIYLAYSDFHSYLNGDLDFAKELNKWFSKQFDKGPFRLVAEEGRSNCSWVSLDDITNCLKRGDSEKSHHHRVAELQRLRSIFATSERQWVEAQVENSKQQAILTMLKSQISSGEAHIHHDNHSLRRKHSELAAELSSLHRKELQFLSETIPRLCSELAQLQDTYILQGDYDLKVMRQECYINRQKVYINHLVNQFARHRFLKIACQMEKKTILGAYSLVKVIDSELRSYLSATNSRLGHCLSLIEASSEVREQGAVDDRDTFLHSVRDLLSIYSNSQTSLRTYVSAHGIIQQISAVRSDLLSLQLELENSLPEDRRRCVNELCTLIQTLEQLLFASSTTAEPLLTPRALMRELEEMDKINSRLSTSVEEVTEAHRQKAEIVKHHPREVGWERQVFVDFFCNPDRLMNRIRELTARVNALQM
>CYMBmann
MSGARLCSVLCELGVGGHGSFEPDSFEWPFQYEEVATVLDWICSTLRPSNVLSQSELSQYEQLLNEGKLLEGEDLDSAFDSISAFSSRRDNQEALFGTEERLTDIREAKLAYKEDALEMQKQLERQKSQFSLLAGQVSSLIQGKRARVAAIAAVNGQLAALDEKLSSRDLEMNAVLGKIASTAQELAHYHKRDENTIYLAYSNFHYYLNGDLACSKELKQWFSKQFDKGPFRLVAEEGKSNCSWVSLDDITTCLKRGDPEKSQHHRVAELQRLRSIFATSERQWVEAQVENAKQQAILLTLKSQISSDEAHIHHDIQSLRRKHSELVAELSSLHRKEQKFLSETIPRLCSELAQLQDTYILQGDYDLKVMRQECYINRQKMYINHLVNQLARHRFLKIACQIEKKVMLGAYSLVKVIDSELRSYLSAANSRRGHCLSLIQAASEVREQGAVDDRDTFLHGVRDLLGIYSNSQAVLPPYVSAHGIIQQISAVKSDLLSLQLELENSLPEDRRRCINELCTLIQTLEQLLFASSTTAEPSLTPRALMRELEEMDKMNSHLSISVEEVTEAHRQKAEIVKHHPHEVGWERQVFVDFFCNPDRLRNRVKELTARAKVLQK
>RIMAelli
MSGERLCAVLGELGIGGRESLEPDNFEWPFQYEDVAPVLNWICSSLRPSNVLSPSELSQYEQLLNEGKLLEGEDLDSAFDSISAFSSRRDNQEALFGTEERLIDIREAKLAYKADALEMQKQLERQKSQFFLLAGKVSSLIQGKRARVASIAAVNGKLAALDEKLSDRNIEMNEVLGKIVSSGQELAHYHKGDGNTIYLAYSDFRSYLNGDLDFAKELSQWFSKQFDKGPFRLVAEEGRSNCSWVSLDDITNCLKRGDSEKSHHHRVAELQRLRSIFATSERQWVEAQVENSKQQAILMMLKSQISSDEAHIHHDNHSLRRKHSELAAELSSLHRKELQFLSETIPRLCSELAQLQDTYILQGDYDLKVMRQECYINRQKVYINHLVNQFARHRFLKIACQMEKKTMLGAYSLVKVIDSELRSYLSATNSRLGHCLSLMQAASEVREQGAVDDRDTFLHGVRDLLSIYSNSQTSLRTYVSAHGIIQQISSVRSDLLSLQLELENSLPEDRRRCANELCTLIQTLEQLLFASSTTAEPLLTPRALMRELEEMERINSDLSVSVEEVTEAHRQKAEIVKHHPHEVGWERQVFVDFFCNPDRLRNRIRELTARVNALQK
>CRYPlept
MSGARLCSLLGELGIDGHGSLEPDSFEWPFQYEDVAPVLDWICSSLRPSNVLSPSELSQYEQLLDEGKLLEGEDLDSAFDSISAFSSRRDNQEALFGTEERLIDIREAKIAYKADALEMQKQLEWQKSQFSLLAGQISSLIQGKRARVASIAAVNGKLAALDEKLSDRNIEMNAVLGKIFSTGQELANYHKGDESTIYLAYSDFHSYLNGDLAFSKELNQWFSKQFEKGPFRLVAEEGKSNCSWVSLDDITNCLKRGDSDKSHHHRVAELQRLRSIFATSERQWVEAQVENSKQQAILTMLKSQISSDEAHIRHDNHSLRRKQSEFTAELSNLHRKEQQFLSETIPRLCSELAQLQDTYILQGDYDLKVMRQECYINRQKLYINHLVNQFARHHFLKIACQMEKKNILGAYSLIKVIDSELRSYLSATNSRLGHCLSLMQAASEVREHSAVDDRDTFLHGVRDLLSTYSNSQASLRTYVSAHGLVQQISAVRSDLLSLQLELQNSLPEDRRRCVNELCTLIKTLEQLLFASSTTAEPLLTPRALMRELEEMDKVNSHLSVSVEEVTEAHRQKAEIVKHHPHEVGWERQVFVDFFCNPDRLRSRVRELTARVKALQK
>DRAKthyn
MSAARLCAVLGELGIGGDVSLEPDSFEWPFQCEDVAPVLEWICSSLRPSNVLSPSELSQYEQLVNEGKLLEGEDLDSAFDSISAFSSRRDNQEALFGTEERLIDIREAKLAYKTDALEMQKQLERQKSQFSLLAGQVSSLIQAKRARVTSIAAVNGNLAVLDEKLSDQNIEMNEVLEKIVSSGQELAHYHKGDEDKIYLAYSDFRPYLNGDLDFAKELNQWFSKQFNKGPFRLVAEEGRSNCSWVSLDDITNCLKRGDSEKSHHHRVAELQRLRSIFATSERQWVEAQVENSKQQAILTMLKSQISSGEAHIHHDNHSLRRKHSELAAELSSLQRKELQFVSETIPCLCSELAQLQDTYILQGDYDLKVMRQECYINRQKVYINHLVNQFARHRFLKIACQMEKKTILGAYSLVKVIDSELRSYLSATNSRLGHCLSLIQASSEVREQGAVDDRDTFLHSVRDLLSIYSNSQTSLRTYVSAHGIIQQISAVRSDLLSLQLELENSLPEDRRRCVNELCTLIQTLEQLLFASSTTAEPLLTPRALMRELEEMDKINSRLSASVEEVTEAHRQKAEIVKHHPREVGWERQVFVDFFCNPDRLMNRIRELTARVNAMQM
>CALAcreb
MSGARLCAVLSELGIGGHRFLEPDSFEWPFQYEEVAPVLDWICSSLRPSNVLSPSELSQYEQLLNEGKLLEGKDLDSAFDSISAFSSRRDNQEALFGTEERLIEIREAKLAYKADVLEMQKQLERQKSQFSLLAGQVSSLIQGKRARVASIATVNGKLVALDEKLSDKNIEMNAVLGKIISTGEELAHYHKGDENTIYLAYSDFHSYLNGDQAFAKELNQWFSKQFDKGPFRLVAEEGKSNCSWVSLDDITNCLKRGDSEKSHHHRVAELQRLRSIFATSERQWVEAHVENSKQQAILTMLKSQISSDEAHIHHDNHSLRRKHSELVAELSSLHRKEQQFLSETIPLLCSELAQLQDTYILQGDYDLKVMRQECYINRQKVYINHLVNQYARHRFLKLACQMEKKTIHGAYSLVKVIDSELRSYLSAVNSRLGNYLSLMQAASEVREQGAVDDRDTFLHGVRDLLSIYSNSQTSRRTYVSAHGIIQQILAVKSDSLSLQQELENSLPEDRRRCVNELCTLIQSLEQLLFASSTTAEPLLTPRPLLRELEEMDKINSQLSVSVEEVTEAHRQKVEIVRHHPHEVGSERHVFVDFFCNPERLRNRVRELTLRVKALQR
>SELEaequ
MSGARLCSVLGELGFGGHGSLEPDSFEWPFQYEEVASVLDWICSSLRPSNVLSPSELSQYEQFLNEGKLLEGEDLDSAFDSISAFSSRRDNQEAVFGTEERLIDIREAKLACKAEALEMQKQLERQKSQFAVLADNISALIQGKRARVAAIAAVTGQLVSLDEKLSARNLEMNAVLGKIASTAQELAHYHKGDEDTIYLAYSDFHSYLIGDIACAKELNQWFSKQFDKGPFRLVAEEGKSNCSWVSLDDITNCLKHGDPEKSHHHRVAELQRLRSIFATSERQWVEAQVENAKQQAILLMLKSQISSDEAHIHLDIHSLRRKHSELAAELSSLHCKEQKFISETIPHLCSELAQLQDTYILQGDYDLKVMRQECYINRQKMYISHLVNQLARHRFLKIACQMEKRTMLGAYSLLKVVDSELRSYLSAANSRLGHCLSVIQAASEVQEQGAVDDRDTFLHGVRDLLSIYSNSKTALPTYVSAHGIIQQISSVHSDLLSLQLELENSLPEDRRRCINELCILIQSLEQLLFASSTTAEPLLTPRPLMRELDEMDKVNSHLSVSIEEVTEAHRQKAEIVKHHPHEVGWERQVFVDFFCNPDRLRNRVRELTARVKALQK
>CYMBensi
MSGARLCSVLCELGVGGHGSFEPDSFEWPFQYEEVATVLDWICSTLRPSNVLSHSELSQYEQLLNEGKLLEGEDLDSAFDSISAFSSRRDNQEALFGTEERLTDIREAKLAYKEDALEMQKQLERQKSQFSLLAGQVSSLIQGKRARVAAIAAVNGQLAALDEKLSSRDLEMNAVLGKIASTAQELAHYHKRDENTIYLAYSNFHYYLNGDLACSKELNQWFSKQFDKGPFRLVAEEGKSNCSWVSLDDITTCLKRGDPEKSQHHRVAELQRLRSIFATSERQWVEAQVDNAKQQAILLMLKSQISSDEAHIHHDIQSLRRKHSELVAELSSLHRKEQKFLSETIPRLCSELAQLQDTYILQGDYDLKVMRQECYINRQKMYINHLVNQLARHRFLKIACQIEKKVMFGAYSLVKVIDSELRSYLSAANSRLGHCLSLIQAASEVREQGAVDDRDTFLHGVRDLLSIYSNSQAGLPAYVSAHGIIQQISAVKSDLLSLQLELENSLPEDRRRCINELCTLIQTLEQLLFASSTTAEPSLTPRTLMRELEEMDKMNSHLSVSVEEVTEAHRQKAEIVKHHPHEVGWERQVFVDFFCNPDRLRNRVKELTARAKVLQK
>CORYacti
MSGARLCAVLSELGIGGHGSLKPDSFEWPFQYEEVAPVLDWICSSLRPSNVLSPSELSQYEQLLNEGKLLEGEDLDSAFDSISAFSNRRDNHETLFGTEERLIDLRESKLAYKADTLELQKQLEPQISQFSLLAGQVSSLIQGKRSRVASIAAVNEKVAALDEKLSERNIEMNAVLGKIVSSGQELAYYHKGDESTIYLAYLDFHSYITEDLAFTKELNLWFSKQFDKGPFRLVAEEGKSSCSWVSLDDITNRLKRGDSETSHHRRVAELQRLRSIFATSERQWVEAQVENSKQQAILTMLKSQISSDEAHIHHDNHSLRRKHSELVTELSILHRKEQQFLSETIPRLCSELAQLQDTYILQGDYDLKVMRQECYINRQKVYISHLVNQFARHRFLKVACQMETKTMLGAYSLVKVIDSELRSYLSAANSRLGHCLLLMQAASEVQEQGAVDDRDTFLHGVRDLLRINSNSQASLRTYVSAHGISQQISAVRSDLLSLQLELENSLPEDRRRCINELCTLIQNLEQLLFASSTTAEPLLTPRPLMRELEEMDKVNSHLSVSVEAVTEAHRQKAEIVKHHPHEIGWERQVFVDFFCNSDRLRNRVRELTAHVKALQK
>DENDnobi
MSGARICYVLGELGIGGHGSFEPDSFEWPFQYEEVAPVLDWICSSLRPSNVLSPSELSQYEQLLNEGKLLEGEDLDSAYDSISAFSSRKDNQEALFGNEERLTEIREAKSAYKEDALEMQKQLERQKSQFSLLAGQVSSLIQGKRARVAAVAAVNGQLAALDEKLAGRNLEMDAVLGKIASTAQELAHYHKGDENTVFLAYSDFHSYLIGDLACGKELNQWFSKQFDKGPFRLVAEEGKSNCSWVSLDDITTCLKRGDSEKIQHHRVAELQRLRSIFATSERQWVEAQVENAKQQAILLMLKSQISSDEAHIHQDIQSLRRKHSELAAELSSLHRKEQKFLSETVPRLCSELAQLQDTYILQGDYDLKVMRQECYINRQKMYINHLVNQLARHRFLKIACQIEKKAMLGAFSLVKVIDSELQSYLSAANSRLGHCRSLIQAASEVREQGAVDDRDTFLHGVRDLLSIYSNSPASLPTYVSAHGIIQQISAVRSDLRSLQLELENSLPEDRRRCINELCSLIQVLEQLLFASSTTAEPLLTPRPLMRELEEMDKVNSHLSVSVEEVTEAHRQKAEIVKHHPHEVGWERQVFVDFFCNPDRLRNRVKELTARAKVLQK
>DRAKelas
MSAARLCAVLGELGIGGDVSLEPDSFEWPFQCEDVAPVLEWICSSLRPSNVLSPSELSQYEQLVNEGKLLEGEDLDSAFDSISAFSSRRDNQEALFGTEERLIDIREAKLAYKTDALEMQKQLERQKSQFSLLAGQVSSLIQAKRARVASIAAVNGNLAVLDEKLSDQNVEMNEVLEKIVSSGQELAHYHKGDEDKIYLAYSDFRPYLNGDLDFAKELNQWFSKQFNKGPFRLVAEEGRSNCSWVSLDDITNCLKRGDSEKSHHHRVAELQRLRSIFATSERQWVEAQVENSKQQAILTMLKSQISSGEAHIHHDNHSLRRKHSELAAELSSLQRKELQFVSETIPCLCSELAQLQDTYILQGDYDLKVMRQECYINRQKVYINHLVNQFARHRFLKIACQMEKKTILGAYSLVKVIDSELRSYLSATNSRLGHCLSLIQASSEVREQGAVDDRDTFLHSVRDLLSIYSNSQTSLRTYVSAHGIIQQISAVRSDLLSLQLELENSLPEDRRRCVNELCTLIQTLEQLLFASSTTAEPLLTPRALMRELEEMDKINSRLSASVEEVTEAHRQKAEIVKHHPREVGWERQVFVDFFCNPDRLMNRIRELTARVNAMQM
>PAPHhirs
MSGARLCSVLGELGFGGHESLEPDSFEWPFQYEEVAPVLDWICSSLRPSNVLSPSELSQYEQFLNEGKLLEGVDLDSAFDSISAFSSRRDNQEAVLGTEERLIDIREAKLACKAEALEMQKQLERQKSQFAALADNVSALIQGKRARVAAMAAVTGQLVALEEKLSARNLEMNAVLGKIASTAQELAHYHKGDEDTIYLAYSDFHSYLIGDIACAKELNQWFSKQFDKGPFRLVAEEGKSNCSWVSLDDITNCLKRGDSEKSHHHRVAELQRLRSIFATSERQWVEAQVENAKQQAILLMLKSQISSDEAHIHLDIHSLRRKHSELAAELSSLHRKEQKFISETIPHLCSELAQLQDTCILQGDYDLKVMRQELYINRQKIYISHLVNQFARHCFLKVACQMEKRTMLGAYSLLKVIDSELRSYRSVVNSRLGHCLSIIQAASEVQEQGAVDDRDTFLHGVRDLLSIYSNSQAGLPTYVSAHGIIQQISAVRSDLLSLQLEPENSLPEDRRRCINELCNLIQSLEQLLFASSTTAEPLLTPRPLMRELEEMDKVNSLLSVSVEEVTEAHRQKTEIVKHHPHEVGLERQVFVDFFCNPDRLRNRVRELTARVKGLQK
>LANAlana
MSGARLCAVLGELGFNGHDSLDPDSFEWPFQYEEVRPVLDWICSSLRPSNVLSPYELSQYEQFLQEGKLLEGEDLDSAFDSISAFSSRRDNQEAVFGAEERLIDIREAKLAYKAEVLELQKQLRRQQSQFDLLASQLSALIQGRRARVAATSAVNGQLMALDEQLSARNLEMNAVLGKIASTALELAHYHSGDEDGIYLAYSDFHSYMFGDLACTKELNLWFSKQFEKGPFRLVAEEGKSKCSWVSLDDITNCLIRGDSDKSHHHRVAELQRLRSIFATSERQWVEAQVEAAKQQAILSIIKSQISSDEAHIHRDIHSLRRKHSELVGELSNLHRKEQKFLTETIPCLCSELAQLQGTYILQGDYDLKVMRQECYINQQKVFINHLVNQLARHRFLKIACQLEQRTILGAYSLLKVIESELQGYLSTGNGRVGHCLSLIQAASEVQEQGAVDDRDTFLHGVRDLLSIHSNAQAVLPTYVSAHGLVQQISGLQSDLLSLQLELENSLPEDRRRCVNELCTLIQNLEQLLFASSTTAEPILTP---------------------------------------------------------------------------
>BORYspha
MTGAKLCAVLGELGFNGHGSLDPDSFEWPFQYEEVRPVLDWICSSLRPSNVLSTSELSQYEQFLHEGKLLEGEDLDSAFDSISAFSSRRDNQEAVFGAEERLIDIRETKLAYKAEVLELQKQLGRQQSQFDLLAGQVSALIQRRRARVAATSAVNGQLIALDEKLSARNLETNAVLGKIASTALELAHYHSGDEEGIYLAYSDFHSYLLGDLACTKELSQWFSKQFEKGPFRLVAEEGKSKCSWVSLDDITNCLIRGDSEKSHHHRVAELQRLRSIFATSERLWVEAQVENAKQQAILSMLKSQVSSDEAHIHRDIHSLRRKHSELAGELSNLHRKEQKFLSETIPCLCSELAQLQDTYILQGDYDLKVMRQEYYINQQKAFINHLVNQLARHRFLKIACQLERRTMLGVYSLLKVIEAEMQGYLSAANGRVGHCLSLVQAASEVQEQGAVDDRDTFLHGVRDLLSIHSNTQATLPTYVSAHGLVQQISGLQSDLMSLQLELENSLPEDRRRCVNELCTLIQNLEQLLFASSTTAEPLLTPRPLMRALDEMEKVNSHLSASVEEVTEAHRQKAEIVKHHPHEVGRERQVFVDFFCNPDRLRNQVRELTARVKALQE
>HABEpant
MSGARLCAVLSELGIGGHGSLEADSFEWPFQYDEVAPVLDWICSSLRPSNVLSPSELSQYEQLLNEGKLLEGDDLDSAFDSISAFSNRRDNQDALFGSEERLIDIREAKLAYKADALEMQKQLERQKSQFSLLAGHVSSLIQGKRPRVASVAAVNGKLLTLDEKFSDRNIEMNAVLGKIISSAQELAHYHKGDENTIYLAYSDFHSYLIGDLDCAKELNQWFSKQFDMGPFRLVAEEGKSNCSWASLDDITNCLKRGDSEKSHHHRVTELQRLRSIFATSERQWVEAQVENSKQQAILLQLKSQISSDEAHIHHDHHSLRRKHSELAAEISSLLRKEQQFLSETIPRLCSELAQLQDTYILQGDYDLKVMRQECYISRQKLYINHLVNQFARHRFLKIACQMEKKIMLEAYSLVKVIDSELRSYLSAVSCRLGHCLSIMQAASEVREQGAVDDRDTFLHGVRDLLSIYSNSQATLRSYVSVHGLIQQISAVRSDLFSLQLELENSLPEDRRRCVNELCTLIQNLEQLLFASSTTAEPVLTPRPLMRELEEMDKVNSHLSVSVEEVTEAHRQKAEIVKHHPHEVGWERQVFVDFFCNPDRLRNRVRELTARVKALQK
>DENDchryso
MSGARLCSVLGELGIGGHGSFEPDSFEWPFQYEEVAPVLDWICSSLRPSNVLSPSELSQYEQLLNEGKLLEGEDLDSAYDSISAFSSRKDNQEALFGNEERLTEIREAKSAYKEDALEMQKQLERQKSQFSLLAGQVSSLIQGKRARVAAVAAVNGQLAALDEKLAARNLEMDAVLGKIASTAQELAHYHKGDENTVFLAYSDFHSYLIGDLACGKELNQWFSKQFDKGPFRLVAEEGKSNCSWVSLDDITTCLKRGDSEKIQHHRVAELQRLRSIFATSERQWVEAQVENAKQQAILLMLKSQISSDEAHIHQDIQSLRRKHSELAAELSSLHRKEQKFLSETIPRLCSELAQLQDTYILQGDYDLKVMRQECYINRQKMYINHLVNQLARHRFLKIACQIEKKTMLGAYSLVKVIDSELQNYLSAANSRLGHCRSLIQAASEVREQGAVDDRDTFLHGVRDLLSIYSNSPASLPTYVSAHGIIQQISAVRSDLRSLQLELENSLPEDRRRCINELCSLIQVLEQLLFASSTTAEPLLTPRPLMRELEEMDKVNSHLSVSVEEVTEAHRQKAEIVKHHPHEVGWERQVFVDFFCNPDRLRNRVKELTARAKVLQK
>PHALcorn
MSGARLCSVLVELGMGGHGSFEPDSFEWPFQYEEAAPVLDWICSSLRPSNVLSPSEVSQYEQLVNEGKLLEGEDLDSAFDSISAFSSRRDNQEALFGTEERLIDMREARSAYKEDALEMQKQLERQKYQFSMLAGQASSLIQGKRARMAAIARVNGQLTALDEKLSARNLEMNTVLGKIATTAQELAHYHKGDENTIYLAYSDFHSYLIGDLACGKELNQWFSKQFDKGPFRLVAEEGKSNCSWVSLDDITTCLKRGDSEKSQHHRVAELQRLRSIFATSERQWVEAQVENAKQQAILLMLKSQISSDEAHIHHDIQSLRRKNSELVAELSSLHRKEQKFLSETIPRLCSDLAQLQDTYILQGDYDLKVMRQECYINRQKMYINHLVNQLARHRFLKTACQIEKKAILGTYSLVKVIDSELRSYLSAANSRLGHCLSLIQAASEVREQGAVDDRDTFLHGVRDLLSIYSNSQAALPTYVSAHGIIQQISAVRSDLLSLQLELENSLPEDRRRCVNELCTLIQTLEQLLFTSSTTAEPSLTPRPLMRELEEMDKVNSHLSVSVEDVTEAHRQKAEIVKHHPHEVGWERQVFVDFFCNPDRLRNRVKELTARAKVLQK
>CHILtrap
MSGARLCAVLGDLGIGGHVSLEPDSFEWPFQCEDVAPVLEWICSSLRTSNVLSPSELAQYDRLVNEGKLLEGEDLDSAFDSISAFSSRRDNQEALFGTEERLVDIREAKLAYKSDALEMQKQLERQKSQFSLLAGQVSSLIQGKRDRVASIAAVNGNLAALDEKLSDQNIEMNEVLGKIVSSGQELAHYHKGDENKIYLAYSDFHSYLNGDLDFAKELNKWFSKQFDKGPFRLVAEEGRSNCSWVSLDDITNCLKRGDSEKSHHHRVAELQRLRSIFATSERQWVEAQVENSKQQAILTMLKSQISSGEAHIHHDNHSLRRKHSELAAELSSLHRKELQFLSETIPRLCSELAQLQDTYILQGDYDLKVMRQECYINRQKVYINHLVNQFARHRFLKIACQIEKKTILGAYSLVKVIDSELRSYLSATNSRLGHCLSLIEASSEVREQGAVDDRDTFLHSVRDLLSIYSNSQTSLRTYVSAHGIIQQISAVRSDLLSLQLELENSLPEDRRRCVNELCTLIQTLEQLLFASSTTAEPLLTPRALMRELEEMDKINSRLSTSVEEVTEAHRQKAEIVKHHPREVGWERQVFVDFFCNPDRLMNRIRELTARVNALQM
>THELangu
MSGARLCDVLGELGIGGHGSLEPDSFEWPFQYEDVAPVLDWICSSLRPSNVLSPSELSQYDQLLNEGKLLEGEDLDSAFDSISAFSSRRDNQEVLFGTEERLIDIREAKLAYKADALKLQKQLERQKSQFSLLAGQVSSLIQKKRARVASIAAVNGKLEALDEKLSDRNVEMNAVLEKIVSSGQEVAHYHKGDENTIYLAYSDFRSYLNGDLDFAKELNQWFSKQFDKGPFRLVAEEGRSNCSWVSLDDITSCLKRGDSEKSHHYRVAELQRLRSIFATSERQWVEALVENSKQQAILTMLKSQISSDEAHIHHDNLSLRRKHSELAAELSSLHRKEQQFLSETIPSLCSELAQLQDTYILQGDYDLKVMRQECYINQQKMYINHLVNQFARHRFLKIACQMEKKTMLGAYSLVKVIDSELRSYLSATNSRLGHCLSLMQAASEVREQGAVDDRDTFLHSVRDLLNIYSNSQNSLRTYVSAHGIIQQILAVKSDLLSLQLELENSLPEDRRRCVNELCTLIQTLEQLLFASSTTAEPLLTPRPLMRELEEMDKINSQLSVSVEEVTEAHRQKAEIVKHHPHEVGLERQVFVDFFCNPDRLMNRIRELSARVHALQK
>EPIPhell
MSGGRLCAVLGELGIGGHGSFEPDSFEWPFQYEEVAPVLDWICSSLRPSNVLSLSELSQYEQLLNEGKLLEGEDLDSAFDSISAFSNRRDNQEALFGTEERLIDIREAKLSYKADALEMQKQLERQKSQFSLLAGQVSSLIQGKRARVAAIAVVNGQLVALDEKLSAQNLEMNAVLGKIASTAQELAHYHKGDENTIYLAYSDFHSYLLGDLACAKELNKWFSKQFDKGPFRLVAEEGKSNCSWVSLDDITNCLKRGDSEKSHHQRVAELQRLRSIFATSERQWVESQVENAKQQAILMVLKSQISSDEAHIHHDIHYLRRKHSELAAELSRLHRKEQKFLSETIPHLCSELAQLQDTYILQGDYDLKVMRQECYINRQKMYINHLVNQLARHRFLKIACQTEKKTMLGAYSLVKVIDSELRSYLSAANSRLGHCLSLIQATSEVREQGAVDDRDTFLHGVRDLLSIYADSQAALPTYVSAHGIIQQISAVRSDLHSLQLELENSLPEDRRRCVNELCSLIQTLEQLLFASSTTAEPLLTPRPLMRELEEMDKVNSHLSVSVEEVTEAHRQKAEIVKHHPHEVGWERQVFVDFFCNPDRLRNRVRELTARVKALQK
>PAPHconc
MSGARLCSVLGELGFGGHGSLEPDSFEWPFQYEEVAPVLDWICSSLRPSNVLLPSELSQYEQFLNEGKLLEGVDLDSAFDSISAFSSRRDNQEAVLGTEERLIDIREAKLACKAEALEMQKQLERQKSQFAALADNVSALNHGKRARVAAVAAVTGQLVALEENLSARNLEMNAVLGKIASTAQELAHYHKGDENTTYLAYSDFHSYLIGDIACAKELNQWFSKQFDKGPFRLVAEEGKSNCSWVSLDDITNCLKRGDSEKSHHHRVAELQRLRSIFATSERQWVEAQVENAKQQAILLTLKSQISSDEAHIHLDIHSLRRKHSELAAELSSLHRKEQKFISETIPHLCSELAQLQDTCILQGDYDLKVMRQELYINRQKIYISHLVNQFARHCFLKVACQMEKRTMLGAYSLLKVIDSELRSYRSVVNSRLGHYLSIIQAASEVQEQGAVDDRDTFLHGVRDLLSIYSNSQAALPTYVSAHGIIQQISAVRSDLLSLQLEPENSLPEDRRRCINELCNLIQSLEQLLFASSTTAEPILTPRPLMRELDEMDKMNSLLSVSVEEVTEAHRQKTEIVKHHPHEVGLERQVFVDFFCNPDRLRNRVRELTARVKGLQK
>GOODpube
MSGARLCAVLGELGFGGHESLEPDSFEWPFQYEEVAPILDWICSSLRPSNVLSPYEVTQHEQLINEGKLLEGEDLDSAFDSISAFSSRRDNQEVLFGTEERLIDIREAKLAYKAETLEMQKQLERQKSQFSSLAGQVSSLIQGKRARFAAIAAVNGQVATLDEKLSDRNIEMNAVLGKIFSTGQELAHYHEGDDNTIYLAYSDFHSYLIGDLSCSKELNQWFSKQFDKGPFRLVAEEGKSNCSWVSLDDITNCLKRGDSEKSHHHRVAELQRLRSIFATSERQWVEAQVENSKQQAILMMLKSQISSDEAHIHYDNHSLRRKHSESAAEFSILHHKEQQFLSETIPRLCSELAQLQDTYILQGDYDLKVMRQECYISRQKMYINHLVNQFARHRFLKLACQMEKKSMLGAYSLVKVIESELRSYVSAANSRLGHCLSLMQAASEVREQGAVDDRDTFLHGVRDLLSIYSNSQTALRTYVSTHGIIQQVSAVRTDLLSHQIELENSLPEDRRRCVNELCSLIQNLEQLLFASSTTAEPLLTPRPLMRELEEMDKVNTHLSVSVEEVTEAHRQKAEIVKHHPHEVGLERQVFVDFFCNPDRLRNRVRELTARAKALQK
>ANOEemei
MSGARLCAVLGELGIGGHESLEPDSFEWPFQYEEVAPILDWICSSLRPSNVLSPYEITQYEQLLNEGKLLEGEDLDSAFDSISAFSSRRDNQAALFETEERLIDIREAKLAYKAETLEMQKQLERQKSQFSLLAGQVSSLIQGKRARIASIAAVNGQVAALDEKLSDRNIEMNAVLGKIVSTGQELANYHEGDENTIYLAYSDFHSYLIGDLACSKELNQWFSKQFDKGPFRLVAEEGKSNCSWVSLDDITNCLKRGDSEKSHHHRVVELQRLRSIFATSEKQWVEAQVENSKQQAILMMLKSQISSDEAHIHYDNHSLRRKHSELAAELSILHHKEQQFLSETIPGLCSELAQLQDTYILQGDYDLKVMRQECYINRQKMYIKHLVNQLARHRFLKIACQMEKKSMLGAYSLVKVIESELQSYLSAANNRLGHCMSVMQAASEVRELGAVDDRDTFLHGVRDLLSIYSNSQTALRTYVSTHGIIQQVSVVKSELLSLQKDLENSLPEDRRRCVNELCSLIQNLEQLLFASSTTAEPMLTPRPLMRELEEMDKVNTHLSVSVEEVTEAHRQKAEIVKHHPHEVGWERQVFVDFFCNPDRLRSRIRELTARAKALQK
>OECEmacu
MSGARLCSVLCELGVGGHGSFEPDSFEWPFQYEEVAPVLDWICSTLRPSNVLSPSELSQYEQLLNEGKLLEGEDLDSAFDSISAFSSRRDNQEALFGTEERLTDIRDAKLAYNEDALEMQKQLERQKSQFSLLAGQVSSLIQGKRARVAAIAAVNGQLAALDEKLSSRNLEMNAVLGKIASTAQELAHYHKGDENTIYLAYSNFHYYLNGDLACSKELNQWFSKQFDKGPFRLVAEEGKSNCSWVSLDDINICLKRGDPEKSQHHRVAELQRLRSIFATSERQWVEAQVENAKQQAILLTLKSQISSDEAHIHHDIQSLRRKHSELVAELSSLHRKEQKFLSEIIPRLCSELAQLQDTYILQGDYDLKVMRQECYINRQKLYINHLVNQLARHRFLKMACQMEKKTILGAYSLVKVIDSEVRSYLSAANSRLGHCLSLIQAASEIREQGAVDDHDAFLHGVRDLLSIYSNSQAALPTYVSAHGIIQQISAVKSDLLSLQLELENSLPEDRRKCINELCTLIQALEQLLFASSTTAEPSLTPRPLMRELEEMDKMNSHLSVSVEEVTEAHRQKAEIVKHHPHEVGWERQVFVDFFCNPDRLRNRVKELTARAKVLQK
>PHAIflav
MSGARLCYVLGELGIGGHGSFEPDSFEWPFQYEEVTPVLDWICSSLRPSNVLSPSELSQYEQLLNEGKLLEGEDLDSAYDSISAFSGRRDNQEALFGTEERLIDIREAKSTYKEDALEMQKQLERHKSQFSFLAGQVSSLIQGKRARVAAIAAVNKQLAAFDEKLSARNLEMNAVLGKIATTAQELAHYHKGDDNTIYLAYSDFHSYLIGDLACGKELNQWFSKQFDKGPFRLVAEEGKSNCSWVSLDDITTCLKRGDSEKSQHHRVAELQRLRSIFATSERQWIEAQVENAKQQAILLMLKSQISSDEAHIHHDIQSLRKKHSELAAELSSLHRKEQKYLSETIPRLCSELAQLQDTYILQGDYDLKVMRQECYINRQKMYINHLVNQLARHCFLKIACQIEKKTMHGAYSLVKAIDSELRSYLSVANSRLGHCVSLIQAASEVREQGAVDDRDTFLHGVRDLLSIYSNSQAALPTYVSAHGIIQQISTIKSDLLSRQLELENSLPEDRRRCVNELCTLIQTLEQLLFASSTTAEPVLTPRPLMRELEDMDKMNSHLSASVEEVTEAHRQKAEIVKHHPHEVGWERQVFVDFFCNPDRLRNRVRELSARVKALQK
>PHALmode
MSGARLCSVLVELGMGGHGSFEPDSFEWPFQYEEAAPVLDWICSSLRPSNVLSPSEVSQYEQLVNEGKLLEGEDLDSAFDSISAFSSRRDNQEALFGTEERLIDIREARSAYKEDALEMQKQLERQKYQFSMLAGQASSLIQGKRARMAAIATVNGQLTALDEKLSARNLEMNTVLGKIATTAQELAHYHKGDENTIYLAYSDFHSYLIGDLACGKELNQWFSKQFDKGPFRLVAEEGKSNCSWVSLDDITTCLKRGDSEKSQHHRVAELQRLRSIFATSERQWVEAQVENAKQQAILLMLKSQISSDEAHIHHDIQSLRRKNSELVAELSSLHRKEQKFLSETIPRLCSDLAQLQDTYILQGDYDLKVMRQECYINRQKMYINHLVNQLARHRFLKTACQIEKKAILGTYSLVKVIDSELRSYLSAANSRLGHCLSLIQAASEVREQGAVDDRDTFLHGVRDLLSIYSNSQAALPTYVSAHGIIQQISAVRSDLLSLQLELENSLPEDRRRCVNELCTLIQTLEQLLFASSTTAEPSLTPRPLMRELEEMDKVNSHLSVSVEEVTEAHRQKAEIVKHHPHEVGWERQVFVDFFCNPDRLRNRVKELTARAKVLQK
>CEPHdama
MSGARLCAVLGELGIGGHGSFEPDSFEWPFQYDEVSPVLDWICSSLRPSNALSLSELSQYEQLLNDGKLLEGEDLDSAFDSISAFSNRRDNQEALFGTEERLIDIREEKLAYKADALEMQKQLERQKSQFSLLAGQVSFLIQGKRARVAAIAAVNGQLVALDEKLSARNLEMNAVLGRIASTAQELAHYHKGDENTIYLAYSDFHSYLLGDLACAKELNQWFSKQFDKGPFRLVAEEGKSNCSWVSLDDITNCLKRGDSEKSHHHRVSELQRLRSIFATSERQWVEAQVENAKQQAILMMLKSQISSDEAHIHHDIHSLRRKHSELAAELSSLHRKEQKFLSETIPHLCSELAQLQDTYILQGDYDLKVMRQECYINRQKMYINHLVNQLARHRFLKIACQTEKKTMFGAYSLVKVIDSELRSYLSAANSRLGHCLSLIQATSEVREQGAVDDRDTFLHGVRDLLSIYSNSQAALPTYVSAHGIIQQISAVRSDLLSLQLELENSLPEDRRRCVNELCSLIQTLEQLLFASSTTAEPLLTPRPLMRELEEMDKVNSHLSVSVEEVTEAHRQKAEIVKHHPHEVGWERHVFVDFFCNPDRLRNRVRELSARVKALQK
>VANIplan
MSGARLFAVLSELGYGGHGSLEPDSFEWPFQYDEVASVLDWICSSLRPSNVLSLSELSQYEKFITEGKLLEGEDLDSAFDSISAFSSRIDNQEALFGTEERLIDIREAKLAFKAEALEMQKQLERQKSQFSLLAGQISALIQGKRARVAAIAAVNGQLLTLDERLSARNLEMNAVLGKIASTAQELAHYHKGEESGIYLAYSDFHSYLIGDVACAKELNQWFSKQFDKGPFRLVAEEGKSNCSWVSLDDITNCLKRGDSEKSHHYRVTELQRLRSIFATSERQWVEAQVENAKQQAILLMLKSQISSDEAHIHSDIHSLRRKHSELTSELSTLLQKEQKFLSETIPHLCSELAQLQDTYILQGDYDLKVMRQECYINRQKMYISHLVNQLAKHRFLKIACQLERKTMLGAYSMLKVIDSEFQSYLSAATSRLGHSLSLIQAASEVKEQGAVDDRDVFLHGVRDILSIYSNAQATLPTYVSAHGIIQQISAVKSDLLSLQLELENSLPEDQRRCVNELCALIQSLEQLLFASSTTAEPLLTPRSLMHQLDEMDKMNTHLSVSVEEVTEAHRQKAEIVKHHPHEVGWERQVFVDFFCNPDRLRNRVRELTARVKALQK
>EPIDpuni
MSGTRLCFVLGELGIGGHESFEPDSFEWPFQYEEVTPVLDWICSSLRPSNVLSPSELSQYEQLLNEGKLLEGEDLDSAFDSISAFSSRRDNQEALFGTEERLIDIREAKSAYKEDALEMQKQLERQKSQFSLLAGQVSSLIQGKRARMATIAAVNGQLAVLDEKLSARNLEMNAVLGKIASTTQELAHYHKGDENPIYLAYFDFHSYLIGDLACGKELNQWFSKQFDEGPFRLVAEEGKSNCSWVSLDDITTCLKRGDSEKSQHHRVAELQRLRSIFATSERQWVEAQVENAKQQAILLMLKSQISSDEAHIHHDIQSLRRKHSDLVAELSSLHRKEQKFLSETIPRLCSELAQLQDTYILQGDYDLKVMRQECYINRQKMYINHLVNQLARHRFLKLACQIEKKTMLGAYSLVTVIDSEMRSYVSAANSRLGHCLSLIQAASEVREQGAVDDRDTFLHGVRDLLGIYSNSQAALPTYVSAHGIIQQISAVRSDLLSLQLELENSLPEDRRRCVNELCNLIQTLEQLLFSSSTTAEPLLTPRPLMRELEEMDKVNSHLSVSVEEVTEAHRQKAEIVKHHPHEVGWERQVFVDFFCNPDRLRNRVKELTARAKVLQK
>CALAplic
MSGARLCAVLSELGIGGHRFLEPDSFEWPFQYEEVAPVLDWICSSLRPSNVLSPSELSQYEQLLNEGKLLEGKDLDSAFDSISAFSSRRDNQEALFGTEERLIEIREAKLAYKADVLEMQKQLERQKSQFSLLAGQVSSLIQGKRARVASIATVNGKLVALDEKLSDKNIEMNAVLGKIISTGEELAHYHKGDENTIYLAYSDFHSYLNGDQAFAKELNQWFSKQFDKGPFRLVAEEGKSNCSWVSLDDITNCLKRGDSEKSHHHRVAELQRLRSIFATSERQWVEAHVENSKQQAILTMLKSQISSDEAHIHHDNHSLRRKHSELVAELSSLHRKEQQFLSETIPLLCSELAQLQDTYILQGDYDLKVMRQECYINRQKVYINHLVNQYARHRFLKLACQMEKKTIHGAYSLVKVIDSELRSYLSAVNSRLGNYLSLMQAASEVREQGAVDDRDTFLHGVRDLLSIYSNSQTSRRTYVSAHGIIQQILAVKSDSLSLQQELENSLPEDRRRCVNELCTLIQSLEQLLFASSTTAEPLLTPRPLLRELEEMDKINSQLSVSVEEVTEAHRQKVEIVRHHPHEVGSERHVFVDFFCNPDRLRNRVRELTLRVKALQR
>HABElong
MSGARLCAVLSELGIGGHGSLEADSFEWPFQYDEVAPVLDWICSSLRPSNVLSPSELSQYEQLLNEGKLLEGDDLDSAFDSISAFSNRRDNQDALFGSEERLIDIREAKLAYKADALEMQKQLERQKSQFSLLAGHVSSLIQGKRPRVASVAAVNGKLLTLDEKFSDRNIEMNAVLGKIISSAQELAHYHKGDENTIYLAYSDFHSYLIGDLDCAKELNQWFSKQFDMGPFRLVAEEGKSNCSWASLDDITNCLKRGDSEKSHHHRVTELQRLRSIFATSERQWVEAQVENSKQQAILLQLKSQISSDEAHIHHDHHSLRRKHSELAAEISSLLRKEQQFLSETIPRLCSELAQLQDTYILQGDYDLKVMRQECYISRQKLYINHLVNQFARHRFLKIACQMEKKIMLEAYSLVKVIDSELRSYLSAVSCRLGHCLSIMQAASEVREQGAVDDRDTFLHGVRDLLSIYSNSQATLRSYVSVHGLIQQISAVRSDLFSLQLELENSLPEDRRRCVNELCTLIQNLEQLLFASSTTAEPVLTPRPLMRELEEMDKVNSHLSVSVEEVTEAHRQKAEIVKHHPHEVGWERQVFVDFFCNPDRLRNRVRELTARVKALQK
>EPIPpurp
MSGGRLCAVLGELGIGGHGSFEPDSFEWPFQYEEVAPVLDWICSSLRPSNVLSLSELSQYEQLLNEGKLLEGEDLDSAFDSISAFSNRRDNQEALFGTEERLIDIREAKLSYKADALEMQKQLERQKSQFSLLAGQVSSLIQGKRARVAAIAVVNGQLVALDEKLSAQNLEMNAVLGKIASTAQELAHYHKGDENTIYLAYSDFHSYLLGDLACAKELNKWFSKQFDKGPFRLVAEEGKSNCSWVSLDDITNCLKRGDSEKSHHQRVAELQRLRSIFATSERQWVESQVENAKQQAILMVLKSQISSDEAHIHHDIHYLRRKHSELAAELSRLHRKEQKFLSETIPHLCSELAQLQDTYILQGDYDLKVMRQECYINRQKMYINHLVNQLARHRFLKIACQTEKKTMLGAYSLVKVIDSELRSYLSAANSRLGHCLSLIQATSEVREQGAVDDRDTFLHGVRDLLSIYADSQAALPTYVSAHGIIQQISAVRSDLHSLQLELENSLPEDRRRCVNELCSLIQTLEQLLFASSTTAEPLLTPRPLMRELEEMDKVNSHLSVSVEEVTEAHRQKAEIVKHHPHEVGWERQVFVDFFCNPDRLRNRVRELTARVKALQK
>EPIDfulg
MSGTRLCFVLGELGIGGHESFEPDSFEWPFQYEEVTPVLDWICSSLRPSNVLSPSELSQYEQLLNEGKLLEGEDLDSAFDSISAFSSRRDNQEALFGTEERLIDIREAKSAYKEDALEMQKQLERQKSQFSLLAGQVSSLIQGKRARMATIAAVNGRLAVLDEKLSARNLEMNAVLGKIASTTQELAHYHKGDENPIYLAYFDFHSYLIGDLACGKELNQWFSKQFDEGPFRLVAEEGKSNCSWVSLDDITTCLKRGDSEKSQHHRVAELQRLRSIFATSERQWVEAQVENAKQQAILLMLKSQISSDEAHIHHDIQSLRRKHSDLVAELSSLHRKEQKFLSETIPRLCSELAQLQDTYILQGDYDLKVMRQECYINRQKMYINHLVNQLARHRFLKLACQIEKKTMLGAYSLVTVIDSEMRSYVSAANSRLGHCLSLIQAASEVREQGAVDDRDTFLHGVRDLLGIYSNSQAALPTYVSAHGIIQQISAVRSDLLSLQLELENSLPEDRRRCVNELCNLIQTLEQLLFSSSTTAEPLLTPRPLMRELEEMDKVNSHLSVSVEEVTEAHRQKAEIVKHHPHEVGWERQVFVDFFCNPDRLRNRVKELTARAKVLQK
>HAEMdisc
MSGARLCAVLGELGIGGHESLEPDSFEWPFQYEEVAPVLDWICSSLRPSNVLSPYEITQYEQLLNEGKLLEGEDLDSAFDSISAFSSRRDNQEALFETEERLIDIREAKLAYKAETLEMQKQLERQKSQFSLLAGQVSSLIQGKRARIAAIAAVNGQVAALDEKLSDRNIEMNAVLGKIVSTGQELAHYHEGDENTIYLAYSDFHSYLIGDLACSKELNQWFSKQFDKGPFRLVAEEGKSNCSWVSLDDITNCLKRGDSEKSHHHRVVELQRLRSIFATSEKQWVEAQVENSKQQAILMMLKSQISSDGAHIHYDNHLLRRKHSELAAELSNLHHKEQQILSETIPRLCSELAQLQDTYILQGDYDLKVMRQECYISRQKMYINHLVNQFARHRFLKIACQMEKKSMLGAYSLVKVIESELQGYLSAANNRLGHCMLVMQEVSEVREQGAVDDRDTFLHGVRDLLRIYSNSQTALRTYVSTHEIIQQVSAVRTGLLSFQVELENSLPEDRRRYVNELCSLIQNLEQLLFASSTTAEPMLTPRPLMQELEEMDKVNTHLSVSVEEVTEAHRQKAEIVKHHPHEVGWERQVFVDFFCNPDRLRSRVRELTARVKALQK
>LIMOabor
MSGARLCAVLGELGIGSHGSFEPDSFEWPFQYEEVAPVLDWICSSLRPSNVLSLSELSQYEQFLNEGKLLEGEDLDSACDSISAFSSRRDNQEALFGNEERLIEIREAKLAYKADALEMQKQLERQKSQFSLLAGQVSSLILGKRARVAAIAAVNGELGALDEKLSAQNLEMNAVLGKIASTAQELAHYHKGDETEIYLAYSDFHSYLLGDLACAKELNQWFSKQFDKGPFRLVAEEGKSNCSWVSLDDITNCLKRGDSEKSHHHRVEELQRLRSIFATSERQWVEAQVENAKQQAILMMLKSQISSDESHIHHDIHSLRRKHSELAAELSSLHRKEQKFLSKTIPHLCSELAQLQDTYILQGDYDLKVMRQECYINRQKMYINHLVNQLARHRFLKLACKTEKKTMLGAYSLVNVIDSELRSYLSAANSRLGLCLSLIQVTSEVREQGAVDDRDTFLHGVRDLLSIYSNSQAAVPTYVSAHGIIQQISAVRSDLLSLQLEHENSLPEDRRRCVNELCSLIQTLEQLLYASSTTAEPLLTPRPLMRELEEMDKVNSHLSVSVEEVTEAHRQKAEIVKHHPHEVGWERQVFVDFFCNPDRLRNRVRELTARVKALQK
>GALEfabe
MSGARICSVLGELGYGGHGSLELDSFEWPFQYDEVAPVLDWICSSLRPSNVLSLSELSQYEQFLNEGKLLEGEDLDSAFDSISAFSSRRDNQEALFDAEERLIDIREAKLAFKAEALEMQKQLERQKSQFALLACQISALIQGKRARVAATAAVNGQLLVLDDQLSARNLEMNAVLGKIASTAQELAHYHKGDENGIYLAYSDFHSYLLGDVACAKELSQWFSKQFDKGPFRLVAEEGKSNCSWVSLDDITNCLKRGDSEKAHHYRVTELQRLRSIFATSERQWVEAQVENAKQQAILLMLKSQISSDEAHIHCDIHSLRRKHSELTSELSTLHHKEQKFLSETIPRLCSELAQLQDTYILQGDYDLKVMRQECYINRQKMYINHLVNQLAKHRFLKIACLLERKTMLGAYSMLKVIDSELRSYLSAATSRLGHSLSLIHATSEVKEQGAVDDRDVFLHGVRDILSIYSNAQATLPTYVSAHGIIQQISAVRSDLLSLQLELENSLPEDRRRCVNELCALIQSLEQLLFASSTTAEPLLTPRPLMHELDEMDKMNTHLSVSVEEVTEAHRQKAEIVKHHPHEVGWERQVFVDFFCNPDRLRNRVRELTARVKALQK
>PHRAlind
-----MCAL----------------FFWFLM--------------------------------------------------------------------------------------------------------------------------------------------------------NTLIHYA---EDTIYLAYADFHSYLIGDITCAKELNLWFSKQFDKGPFRLVAEEGKSNCSWVSLDDITNCLKRGDSEKSHHHRVAELQRLRSIFATSERQWVEAQVENAKQQAILLMLKSQISSDEAHIHLDIHSLRRKHSELASELSSLHRKEQKFISETIPHLCSELAQLQDTYILQGDYDLKVMRQECYINRQKMYISHLVNQLARHCFLKAACQMERRTMLGAYSLLKVIESELRSYLSAVSSRVGHCLSIIQAASEVQEQGAVDDRDTFLHSVRDLLSIYSNSQATLPYYVSAHGIIQQISAVRSDLLSLQLDLENSLPEDRRRCINELCNLIQSLEQLLFGSLTTAEPLLTPRPLMRELDEMDKVNSQLSVSVEEVTEAHRQKAEIVKHHPHEVGWERQVFVDFFSNPDRLRNRVRELTVRVKALQI
>CALAtsoo
MSGARLCYVLGELGIGGHGSFEPDSFEWPFQYEEVAPVLDWICSSLRPSNVLSPSELSQYEQLLNEGKLLEGEDLDSAYDSISAFSGRRDNQEALFGTEERLIDIREAKSAYKEDALEMQKQLERHKSQFSFIAGQVSSLIQGKRARVAAIAAVNKQLAALDEKLSARNLEMNAVLGKIASTAQELAHYHKGDDNTIYLAYSDFHSYLIGDLACGKELNQWFSKQFDKGPFRLVAEEGKSKCSWVSLDDITTCLKRGDSEKSQHHRVAELQRLRSIFATSERQWVEAQVENAKQQAILLILKSQISSDDAHIHHDIQSLRKKHSELAAELSSLHRKEQKYLSETIPRLCSELAQLQDTYILQGDYDLKVMRQECYINRQKMYINHLVNQLARHCFLKIACQIEKKTMHGAYSLVKAIDSELRSYLSVANSRLGHCVSLFQATSEVREQGAVDDRDTFLHGVRDLLSIYSNSQAALPTYVSAHGIIQQISTIKSDLLSRQLELENSLPEDRRRCVNELCTLIQTLEQLLFASSTTAEPVLTPRPLMRELEDMDKMNSHLSASVEEVTEAHRQKAEIVKHHPHEVGWERQVFVDFFCNPDRLRNRVRELSARVKALQK
>CALEmajo
MSGARLCALLGELGIGGHVSLEPDSFEWPFQCEDVAPVLEWICSSLRPSNVLSPSELSQYEQLVHEGKLLEGEDLDSAFDSISAFSSRRDNQEALFGTEERLIDIREAKLAYKADTLELQKQLERQKSQFSLLAGQVSSLIQGKRARVASIAAVNGNLAALDEKLSDQNIEMNEVLEKIVSSGQELAHYHKGDENKVYLAYSDFCSYLNGDLDFAKELNQWFSKQFDKGPFRLVAEEGRSNCSWVSLDDINNCLKRGDSEKSHHHRVAELQRLRSIFATSERQWVEAQVENSKQQAILTTLKSQISSGEAHIHHDNHSLRRKHSELAAELSSLHRKELQFLSETIPRLCSELAQLQDTYILQGDYDLKVMRQECYINRQKVYINHLVNQFARHRFLKIACQMEKKTILGAYSLVKVIDSELRSYLSATNSRLGHCLSLIQASTEVREQGAVDDRDTFLHSVRDLLSIYSNSQTSLRTYVSAHGIIQQISAVRSDLLSLQLELENSLPEDRRRCVNELCTLIQTLEQLLFASSTTAEPLLTPRALMRELEEMDKINSRLSASVEEVTEAHRQKAEIVKHHPREVGWERQVFVDFFCNPDRLMNRIRELTARVSALQM
>EPIPaphy
MSGTRLCSVLGELGIGSHGSFEPDSFEWPFQYDEVAPVLDWICSSLRPSNVLSISELSQYEQLLNDGKLLEGDDLDSAFDSISAFSSRRDNQEALFGSEERLIDIRESKATHKSDALEMQKQLERQKSQFSLLASQVSSIIQGKRSRVAALAAVNEQLVSMDEKLYARNLEMNAVLERIFSISQELSHYHNEDASAIYLAYSDFQSFLNGDLACAKELNQWFSKQFDKGPFRLVAKEGKSKCSWVSLDDITS-LKHGDNEKPHHHRVAELQRLRSIFATSEKQWVEAQVENAKQQAILLMLKSQISSDDAHIHHDIHSLRRKHSDLATEISNLHQREIKFLSETIPRLCSELAQLQDTYILQGDYDLKVMRQELYIDRQKMYINHLVNQLAKHHFLKLACQIEKKTMFAAYSLVKVIDSELQSYMSAVNTRLGHYLSLVQAALEIREQGAVDDRDTFLHSIRDLLSIYSNSQASTRSYVSAHGLVQQISAVKSDLSTLQLETESSLPQDRRKCINELCTLIQTLEQLLFASSTTAEPLLTPRALMLELEEMDKMNSHLSISVEDVTEAHRQKAEIVKHHPHEVGLERQVFVDFFCNPDRLRNRVRDLAARVKVLQK
>MOLIcapi
SGGASLCAVLGELGFGGHHSLDPDSFEWPFQYEEVRPVLDWICSSLRPSNVLTPYELSQYEQFVQEGKLLEGEDLDSAYDSISAFSNRRDNQESVFGVEERLIDIREAKLAYKAEVLELQKQLRHQQSQFDSLAGQLSALIQRRRARLAATSAVNGQLITLDEKLSARNLEMNAVLGKIASTAQELAHYHSGEEDGIYLAYSDFRSYLTGDLSCTKELSQWFSKQFEKGPFRLVAEEGKSKCSWVSLDDITNCLPRGDSEKSHHQRVAELQRLRSIFATSERQWVEAQVETAKHQAILSMLKSQISSDEAHIHRDIHSLRRNYSELAGELSSLHRKEQKFLSETIPRLCSELAQLQDTYILQGDYDLKVMRQECYINQQKMFISHLVNQLARHQFLKIACQLERRTILGAYSLLKVIESELQGYLSAANGRMGHCLSLIQAASEVREQGAVDDHDTFLHGVRDLLSIHSNAQAAFPTYVSAHGLVQQISALQSDLLSLQLELENSLPEDRRKCVNELCTLIQNLEQLLFSSSTTAEPMLTPRPLMRALDEMEKVNSQLSASVEEVTEAHRQKAEIVKHHPHVVGRERQVFVDFFCNPERLQNQVRELTARVKALQE
>NEUWmali
MSGARLCSLLGELGFGGHGSLEPDSFEWPFQYEEAAPVLDWICSSLRPSNVLSPSELSQFEQFLNEGKLLEGEDLDSAFDSISAFSSRRDNQEAVFGSEERLIDIREAKLAYKAEALEMQKQLERQKSQFTLLAGEASSLIQGKRARVAAAAAVNGQLVALDEKLSARNLEMNAVLGKIASTAQELAHYHKGDENVIYLAYSDFHSYLIGDLACAKELNQWFSKQFDKGPFRLVAEEGKSNCTWVCLDDVTNCLKRGDSEKSHHHRVAELQRLRSIFATSERQWVEAQVENAKQQAVLLMLKSQISSDEAHIHHDIHSLRKKHSELTAELSTLVRKEQKFLSETIPHLCLELAQLQDTYILQGDYDLKVMRQECYINRQKMYINHLVNQLARHRFLKIACQMEKKSMLGAYSLLKVIDSELRSYLSAAISRLGHCLSLIQAASDVQEQGAVDDRDTFLHGVRDLLSIYSNFQTALPTYVSTHGIIQQISTVRSDLLSLQLELETSLPEDRKSCVNELCTLIQSLEQLLFASSGTAEPLLTPRPLMRELNEMDKVNSHLSVSVEEVTEAHRQKAEIVKHHPHEVGWERQVFVDFFCNPDRLRNRVRELTVRVKALQK
>GOODfuma
MSGARLCAVLGELGIGGHESLEPDSFEWPFQYEEVAPILDWICSSLRPSNVLSPYEVTQYEQLLNEGKLLEGEDLDSAFDSISAFSSRRDNQEALFGTEERLIDIREAKLAYKAETLEMQKQLERQKSQFSLLAGQVSSLIQGKRARIAAITAVNGQVAILDEKLSDRNIEMNAVLGKIVSTGQELAHYHEGDENTIYLAYSDFHSYLIGDLACSKKLNQWFSKQFDKGPFRLVAEEGKSNCSWVSLDDITNCLKRGDSEKSHHHRVAELQRLRSIFATSERQWVEAQVENTRQQAILMMLKSQISSDEAHIHFDNHSLRRKHSELAAELSILHQKEQQFLSETIPHLCSELAQLQDTYILQGDYDLKVMRQECYISRQKMYINHLVNQFARHRFLKIACQMEKKSMLGAYSLVKVIESELRSYLSAANSRLGHCLSLMQAASEVREQGAVDDRDTFLHGVRDLLSICSNSQAALQTYVSTHGIIQQVSAVRSDLLSLQIELENSLPEDRRRCVNELCSLIQNLEQLLFASSTTAEPLLTPRPLMLELEEMDKVNSHLSVSVEEVTEAHRQKAEIVKHHPHEVGWERQVFVDFFCNPDRLRNRVRELTARAKALHK
