# Supplementary material for: Orchid Phylotranscriptomics: The Prospects of Repurposing Multi-Tissue Transcriptomes for Phylogenetic Analysis and Beyond
Source: Front Plant Sci. 2022 May 27;13:910362. doi: 10.3389/fpls.2022.910362 (PMC9196242; doi:10.3389/fpls.2022.910362)
Supplement: Supplementary file 4 [file Data_Sheet_3.zip › ortho_MSA/r1/OG0009355.fa]

>CHILtrap
MGTLPSSTFLNLGFRVRLLPASAGFGGRKRRVAREKKWRKLCLQCELKWREVWRVQRKQQFDRVRCFSLSDGEGEDDRRPGSSNTSVEEAEQSD--GGG--DDVRSERTQASVSRRPPMPSEGTIYNSFQVDSFKVMELLGPEKVDPSDVKLIKEKLFGYSTFWATGEEPFGDLSEGVLFLGNLRGNREEVFSTLQHKLYEVIGDKYNLFMVDEPNSEGPDPRGGPRVSFGLLRKEVSEPGPTTLWQYIIALLLFILTIGSCVELGIASQLSSLPPEIVKYFTDSDATRPPDMQLLYPYVETALPLAYSVLGVQLIHEIGHFIAAYSKKVTLGLPFFIPNITLGSFGAITQFKSILRDRRTKVDVSMAGPLAGAAFSFTLFGVGLLLSSNPAAAGDMVKVPSMLFQGSLLLGLISRATLGYTAMHAATVSIHPLVISGWCGLTTTAFNMLPVGCLDGGRAIQGAFGKNTLFAFGLATYLMLGLGVLGGPLSLPWGLYVLICQRSPEKPCLNDVSEVGVWRQAAVIAAVSLVVFTLLPLGDELAEGLGIGLVTTF
>DACThata
MGTLPSSSFVNLSFRFRLLPDGAGFGGGRRWVVREKKWRKLCLQCAKKWREEWRVRRRQHFDGVRCFSLSDGEGEDEKRPGPSSSSGEEVEQGG--GRGVGDDVRSEGARASVSPRPPISSEGAVYNSFQVDSFKVMELLGPEKVDPSDVKLIREKLFGYSTFWVTSEEPFGDLSEGILFLGNLRGKREEVFAKLQHKLHEVIGDRYNLFMVEEPNSEGPDPRGGPRVSFGLLRKEVSEPGPTTLWQYVIALLLFVLTVGSCVELGIASQITSLPIEVVKYFTDSDA-EQPDMQLLYPYVETALPLAYSVLGVQLIHELGHFVAALSKKVKLGIPFFIPNITLGSFGAITQFKSILLDRRTKVDVSMAGPVAGAAFSFSMFCVGLLLSSNPVASGDLVQVPSMLFQGSLLLGLISRATLGYTAMHAATISIHPLVIGGWCGLTTTAFNMLPVGCLDGGRAVQGAFGKNALFVFGLATYLMLGLGVLGGPLSLPWGLYVLICQRTPEKPCLNDVSEVGMWRQAALITAISLVVFTLLPLWDELAEELGIGLVTTF
>DIURorie
MGTLPSSTFSNLSFRFRLLPATTDFGCERRWVVTENKRRKLRLQCEKKCREPWRVQRRKKFDRSRCFSLSDGEGEDERSPG-SSSSGEEVEQRG--DGG--DDVRSEQAQASVSRRPVISSEGTVYNSFQVDSFKLMELLGPEKVDPSDVKLIKEKLFGYSTFWVTREEPFGDLSEGVLFLGNLRGKREEVFSTFQHKLHEVTGDKYNLFMVEEPNSEGPDPRGGPRVSFGLLRKEVSEPGPTTLWQYVIALLLLFLTIGSCVELGIASQISSLPPEVVKYFTVSDAIEPPDMQLLYPYLEAALPLAYSVLGVQLIHEIGHFIAAFSKKVILGIPFFIPNFTLGSFGAITQFKSILLDRRTKVDVSMAGPLAGATFSFTMFCVGLLLSSNPAAAGDMVQVPSMLFQGSLLLGLISRATLGYTAMHAATVSIHPLVISGWCGLTTTAFNMLPVGCLDGGRAVQGAFGKNALFAFGLATYLMLGLGVLGGPLSLPWGLYVLICQRTPEKPCLNDVSDVGTWRQAALIAAIVLVVFTLLPLWDELAEELGIGLVTTF
>ERYCcris
MATLPSSNFLYSNLGFRLLPSGGGFREIG-------RRRKLCMQCEKRSGEISRV--RRRFDIVRCFSLRDGEEED-GRARQSGSSGEEMERRN----GGDEDARSERAHASVSPRSPISLEGSVYNSFQVDSFKLMELLGPEKVDPSDVKLIKEALFGYSTFWVTREEPFGNLNEGVLFLGNLRGKREDVFAKLQHKLHEVVGDVYNLFMVEEPNSEGSDPRGGPRVSFGLLRKEVSEPGPTTLWQYVIGLLLFLLTIGSCVELGIASQISSLPPAVVTYFTDPNAIEPPDVQLLLPYVETALPLAYTVLGVQLIHEIGHFMAAFSKKVKLGIPFFIPNITLGSFGAITQFKSILPDRRAKVDISMAGPLAGAAFSFSMFCLGLSLSSNPAAAADLVEVPSMLFQGSLLLGLISRATLGYTAMHAATVSIHPLVIGGWCGLTTTAFNMLPVGCLDGGRAVQGAFGKNALFAFGLATYLMLGLGVLGGPLSLPWGLYVLICQRSPEKPCLNDVSEVGKLRQTALFLTISLVVFTLLPVWDELAEELGIGLVNVF
>MICRparv
MGTLPSSTFFNLSFRFHLLPESAGFGGETKWVMKEKKWRKLRLQCQNKWREACRVHRRKQIDRFRRFSMSDGGEEDERRPGSSSGSSEGAEQRV--GGGGSDNVRSEQAQVSVSPRPPIPSEETVYNSFQVDSFKLMELLGPEKVDPSDVKLIKEKLFGYSTFWATREEPFGDLSEGVLFLGNLRGKREEVFATLQHKLREVTGDKYNLFMVEEPNSEEPDPRGGPRVSFGLLRKDVSEPGPTTLWQYVIALLLFVLTIGSCVELGIASQISSLPPEVVKYFTDSDAIVPPDMQLLFPYVETALPLAYSVLGVQLIHEIGHFIAAFSKKVTLGIPFFIPNITLGSFGAITQFKSILHDRRTKVDISMAGPVAGAAFSFTMFCVGLFLSSNPAAAGDMVQVPSMLFQGSLLLGLISRATLGYTAMHAATVSIHPLVISGWCGLTTTAFNMLPVGCLDGGRAVQGAFGKNALFAFGLATYLMLGLGVLGGPLSLPWGLYVLICQRSPEKPCLNDVSEVGAWRQAALIAAISLVVFTLLPLWDELAEGLGIGLVTTF
>SERAvome
--------------------------------------------------NKWGVRRSQRFDGVRCFSLSDGEGEEEKRSGRPSSSGEEAEQGG--GRGVGDDGRSEGARASVSPRHPLSSEGAVYNSFQVDSFKLMELLGPEKVDPSDVKLIREKLFGYSTFWVTSEEPFGDLNEGILFLGNLRGKRENVFANLQHKLHEVTGDRYNLFMVEEPSSEGPDPRGGPRVSFGLLRKEVSEPGPTTLWQYVIALLLFVLTVGSCVELGIASQITSLPKEVVKYFTDSDA-EQPDMQLLYPYVETALPLAYSVLGVQLIHEFGHFVAALSKKVKLGIPFFIPNITLGSFGAITQFKSILLDRRTKVDVSMAGPVAGAAFSFSMFCVGLLLSSNPVAAGDLVQVPSMLFQGSLLLGLISRATLGYTAMHAATISIHPLVIGGWCGLTTTAFNMLPVGCLDGGRAVQGAFGKNALFVFGLATYLMLGLGVLGGPLSLPWGLYVLICQRTPEKPCLNDVSEVGVWRQAALITAISLVVFTLLPLWDELAEELGIGLVTTF
>OECEmacu
MGTLLSSNFLNLSFGLRLLPVGGGFREERRWVVKERRWRKLCVQCDKKSLEMWRVRRRRRFDKVRCFSLKDGEEEDDRRPGPSSSPGEEMERRS-GVRGGDDDARSERTHASVSPRPPIPLDGSVYNSFQVDSFKLMELLGPEKVDPSDVKLIKETLFGYSTFWVTREEPFGDLNEGILFLGNLRGKKEDVFAKLQHKLYEVVGNKYNLFMVEEPNSERPYPQGGPRVSFGLLRREVSEPSPTTLWQYVIALLLFLLTIGSCVELGIASQISSLPPAVVTYFTDPNAIEPPDVQLLLPYVETALPLAYTVLGVQLIHEIGHFMAAFSRKVKLGIPFFIPNITLGSFGAITQFKSILPDRRAKVDISMAGPLAGAAFSFSMFCLGLSLSSNPAAAADLVEVPSMLFQGSLLLGLISRATLGYTAMHAATVSIHPLVIGGWCGLTTTAFNMLPVGCLDGGRAVQGAFGKNVLFAFGLATYLMLGLGLLGGPLSLPWGLYVLICQRSPEKPCLNDVSEVGKLRQIALIAAISLVVFTLLPVWDELAEELGIGLVTAF
>OPHRsphe
MGTLPSSSFLNLSFRFRALPACAGFGCGRRWFVRDKKLGKLYLQCAKK----WRVRRRHRFDGIRCFSLRDGEGDEEK---------EKAEKGG--GRGTGDDVRSEGARASVSPRRPLSSGGTVYNSFQVDSFKLMELLGPEKVDPSDVKLIREKLFGYSTFWVTSEEPFGDLNEGILFLGNLRGKREEVFSNLQHKLHEVAGDRYNLFMVEEPNSEGPDPRGGPRVSFGLLRKEVSEPGPTTLWQYVIAFLLFVLTVGSCVELGIASQITSLPIEVVKYFTDSDA-KQPDMQLLYPYVETALPLAYSVLGVQLIHEIGHFVAALSKKVKLGIPFFIPNITLGSFGAITQFKSILLDRRTKVDVSMAGPVAGAAFSFSMFCVGLLLSSNPVASGDLVQVPSMLFQGSLLLGLISRATLGYTAMHAATISIHPLVIGGWCGLTTTAFNMLPVGCLDGGRAVQGAFGKNALFVFGLATYLMLGLGVLGGPLSLPWGLYVLICQRTPEKPCLNDVSEVGVWRQAAMITAISLVVFTLLPVWDELAEELGIGLVTTF
>LANAlana
MATAPTSSFLNLNFRFRLLPAGGSFRERRNSVLEQRNSRKSCFLCKGR-SESWRI--RRRFVGIRCYSIGGSDGEEEKRSGSLNKSAEEVEKRG----SGAEDLNSERTPASVSSRPPISSKGPAYSSFQVDSFKLMELLGPEKVDPSDVKLIKEKLFGYSTFWVTREEPFGDLGEGILFLGNLRGKREEVFAELQRQLHEVTRDKYNLFMVEEPNSEEPDPRGGPRVSFGLLRKEVSEPGPTTLWQYVIALLLFVLTIGSCVELGIASQISSLPPEVVKYFTDPNATEPPDMQLLFPYVESALPLAYGVLGVQLFHEVGHFLAALPNKVKLGIPYFIPNITLGSFGAITQFKSILPDRRTKVDVSVAGPLAGAALSFSMFCVGLLLSSNPAVAGDLVQVPSTLFQGSLLLGLISRGTLGYTAMHAATVSIHPLVIAGWCGLTTSAFNMLPVGCLDGGRAIQGAFGKNALIGFGLTTYSLLGLGVLGGPLSLPWGLYVLICQRTPEKPCLNDVSEVGTWRRTALAVAIFLVVLTLLPLWDELAEELGIGLVTTF
>ERYCpuss
MGTLPTSNFLNLNLGLRLPPSGGGFREIL-------RRRMLSVHCERRSGEISRV---RRFDIVRCFALRDGEEDD----GSAGFSGEEIDRRN----GGDEDSRSERAHASVSPRSPISLEGSVYNSFQVDSFKLMELLGPEKVDPSDVKLIKETLFGYSTFWVTREEPFGNLSEGVLFLGNLRGKREDVFAKLQHKLHEVVGDAYNLFMVEEPNSEGPDPRGGPRVSFVLLRKEVSEPGPTTLWQYVIGLLLFLLTIGSCVELGIASQISSLPPAVVTYFTDPNAIEPPDVQLLLPYVETALPLAYTVLGVQLIHEIGHFMAAFSKKVKLGIPFFIPNITLGSFGAITQFKSILPDRRAKVDISMAGPLAGAAFSFSMFCLGLSLSSNPAAAADLVEVPSMLFQGSLLLGLISRATLGYTAMHAATVSIHPLVIGGWCGLTTTAFNMLPVGCLDGGRAVQGAFGKNAHFTFGLATYLMLGLGVLGGPLSLPWGLYVLICQRSPEKPCLNDVSEVGKLRQTALFVTISLVVFTLLPVWDQLAEELGIGLVTVF
>APOSodor
MGSLPSSIFLSLSFRFRLLPADRGHGERR--TKGGKRWKRVSALYAGP-PEECRFKRRRRFDNARCFSHSDNEDEAEKRAGPSGGSTEEAERRGDGSGGGSDDMRSERNNASVSPRSHILPEGPAYNSFQVDSFKLMELLGPEKVDPFDVKLVKEKLFGYSTFWVTREEPFGDLREGILFLGNLRGKREEIFAKLQEKLHEVTGNRYNLFMVEEPNSEGPDPRGGPRVSFGLLRKEVSEPGQTTLWQYVIALLLFVLTLGSCVELGIASQISSLPPVLVKYFTDPNAIEPPDMQLLVPYVETALPLAYSVLGIQLFHEIGHFVAAFPKKVKLGIPFFIPNITLGSFGAITQFKSIIPDRGVKVDISMAGPLAGGALSFSMFCVGLLLSANPVAAGDLVQVPSMLFQGSLLLGLISRAALGYTAMHAATVSIHPLVIAGWCGLTTTAFNMLPVGCLDGGRAVQGAFGKNVLFSLGLATYLLLGLGVLGGPLSLPWGLYVLICQRSPEKPCLNDVSEVGPWRQTALLVTISLVVLILLPVWDELAEELGIGVVSVL
>PHAIflav
MGTLPSSNFLNLGFKFRLLPVGGSFREERRWVVKEKRWRKLCVQCEKRSLETWRV-RRRRFDKVRCFSLSDGEGEEDRRPGPSSSSGEEVEQRG--GGGGDDDVRSERAHASVSPRPPISLEGSVYNSFQVDSFKLMELLGPEKVDPSDVKLIKEMLFGYSTFWVTKEEPFGDLNEGILFLGNLRGKREDVFAKLQHKLHEIAGYKYNLFMVEEPDSEGPDPRGGPRVSFGLLRKEVSEPGPTTLWQYVIALLLFVLTIGSCVELGIASQISSLPSAVAKYFTDPNAIESPDMQLLFPYVETALPLAYTVLGVQLIHEIGHFTAAFPKKVKLGIPFLIPNITLGSFGAITQFKSILPDRRTKVDISMAGPLAGAAFSFSMFCVGLLLSSNPAAAGDLVEVPSMLFQGSLLLGLISRATLGYTAMHAATVSIHPLVIGGWCGLTTTAFNMLPVGCLDGGRAVQGAFGKNVLFSFGLATYLMLGLGVLGGPLSLPWGLYVLICQRTPEKPCLNDVSEVGKLRQTALIATISLVIFTLLPVWDELAEELGIGLITAF
>LIMOabor
MGTLLSSNFLKLSFRFRLLQAGRVFGEERRWVLRQKKLRRRCVLCEKGLLEMWRIRRRRRFDKVRCFSLSDSEGEDERRPGSSSNSAEEVDTRG-----GGDDIRSERAHVSVSPRTPSSSEAPAYNSFQVDSFKLMELLGPEKVDPSDVTLIKEKLFGYSTFWVTREEPFGDLSEGILFLGNLRGNREEVFTKLQHKLHEVVGDRYNLFMVEEPNSEGPDPRGGPRVSFGLLRKEVSEPGPTTLWQYVIALLLFVLTIGSCVELGIAPQISSLSPEVVKYFTDPNAIEPPDMQLLIPYVEKALPLAYSVLGVQLSHEIGHFVAAFSKKVKLGIPFLIPNITLGSFGSITQFKSILPDRSTKVDISMAGPLAGAALSFSMFCVGLLLSSNPAAAGDLVQVPSMLFQGSLLLGLISRATLGYTAMHASTVSIHPLVIGGWCGLTTTAFNMLPVGCLDGGRAVQGAFGKNALFAFGLATYMMLGLGVLGGPLSLPWGLYVLICQRTPEKPCLNDVSEVGTWRQTALIAIISVVVFTLLPVWDELAEELGIGLITVF
>PHRAlind
MGTLPSSNFLNLSLRFCLMPVGRGFNGQ-RWVVGEKRWRKLCVQCERRSREAWAVRRKRQFDKFRCFSLSDDEGEGEGKPGPSSSSAEKGKKRV---GGGVDDMRSERTHASVSPRSSISSEGPVYNNFQVDSFKLKELLGPEKVDPSDVKLIKEKLFGYSTFWVTREEPFGDLREGILFLGNLRGKREEVFAKFQEKLHEAVGDKYNLFMVEEPNSEGLDPHGGPRVSFGLLRKEVSEPGPTTLWQYVIALLLFVLTIGSCVELGIASQLSSLPPAIVTYFTDPDVIEPLDMQLLIPYVETALPLAYSVLSVQLIHEIGHFIAAFSKKVKLGIPFFIPNITLGSFGAITQFKSILPDRKTKVEISMAGPLAGATFSFSMFCVGLLLSSNPAAAGDLVQVPSMLFQGSLLLGLISRATLGYTAMHSATVSIHPFVIVGWCGLTTTAFNMLPVGCLDGGRAVQGAFGKNALLAFGLGTYLMLGLGVLGGPLSLPWGLYVLICQRSPEKPCLNDVSEVGTWRQTALIVAISLVVFTLLPVWDELAEELGIGLVTAL
>BORYspha
MGTLPSSSFLNLNFRFRLMPA-GSFRE-RNYVLEQRNSRKLCFLCKDR-PEMWRI--KRRFDGIRCCSISGNDGEEERGSGSPTKPVEEVEQRG-----GSDDLNSDRAPGSISSRPPISSEGPVYGSFQVDSFKLMELLGPEKVDPSDVKRIKEKLFGYSTFWVTREEPFGDLGEGILFLGNLRGKREEVFAKLQRQLHEVTGDRYNLFMVEEPNSEGPDPRGGPRVSFGLLRKEVSEPGATTLWQYVIALLLFVLTIGSCVELGIASQISSLPPEVVKYFTDPNATEPPDMQLLFPYVESALPLAYGVLGVQLFHEVGHFLAALPKKVKLGIPYFIPNITLGSFGAITQFKSILPDRSTKVDISVAGPLAGAALSFSMFCVGLLLSSNPAASGELVQVPSTLFQGSLLLGLISRGTLGYAVMHAATVPIHPLVIAGWCGLTTSAFNMLPVGCLDGGRAIQGAFGKNALIGFGLTTYSLLGLGVLGGPLSLPWGLYVLICQRTPEKPCLNDVSEVGTWRRTALAAAIFLVVLTLLPLWDELAEELGVGLMTSF
>VANIplan
MGTLPSSNFLNLSFKFRLKAGGGGVVEERRWVLGNRRWGKLCVQCERVLREAWRFERRSQFQNVRCFSLSDGEDEDEIRAGTSSSSVEQVEQSG---ANGRDDMRSERIHASVSSKSPTSSEGPVYNSFQVDSFKLIELLGPEKVDPSDVKLIKDKLFGYSSFWLTREEPFGDLREGILFIGNLRGNREDVFAKLQCKLHEAMGDRYNLFMVEEPNSEGPDPRGGPRVSFGLLRREVSEPGPTTLFQYVIALLLFVLTIGSCVELGIASQISILPPEVVKYFTDPNVIEPPEMQLLVPYMETALPLAYSVLGVQLMHEIGHFVVAFSKKAKLGIPFFIPNITLGSFGAITQFKSILPDRRAKVDISMAGPLAGAALSFSMFCVGLLHSSNPAAAGDLVQVPSTLFQGSLLLGLISRAALGYTAMHSSTVLIHPLVIAGWCGLTTSAFNMLPVGCLDGGRAVQGAFGKNALLASGLATYVMLGLGMLGGPLSLPWGLYVLICQRTSEKPCLNDVSEVGRLRQTVVIAAISVVVFTLLPLWDELAEELGIGLVTTF
>ANOEemei
MGTLPSSNFLNLSFRFRLLPAGARLWGERRWIANEKKGRKLRLQCGMKWREAWGVQRRQQFDKVRCFSMSDGEGEDERRPGPSSNSGEEVDQRG--GGG--DDARSEPAHASVSRRPHISSEGTVYNSFQVDSFKLMELLGPEKVDPSDVKLIKEKLFGYSTFWVIREEAFGDLSEGILFLGNLRGNREEVFANLQHKLHEVTGNKYNLFMVEEPNSEGPDPRGGPRVSFGLLRKEVSEPGPTTLWQYVIALLLFVLTIGSCVELGIASQISSLPPEVVKYFTDSEAIEPPDMQLLYPYLETALPLAYSVLGVQLIHEIGHYVAAFSKKVTLGIPFFIPNITLGSFGAITQFKSILHDRRTKVDISMAGPLAGAAFSFSMFCIGLLLSSNPAAAGEMVQVPSMLFQGSLLLGLISRATLGYTAMHAATVSIHPLVIGGWCGLTTTAFNMLPVGCLDGGRAVQGAFGKNALFTFGLATYLMLGLGLLGGPLSLPWGLYVLICQRTAEKPCLNDVSEVGTWRQAALIASIVLVVFTLLPLWDELAEELGIGLITTF
>PHALcorn
MGTL-GSGFLNLSYGFRLRPVGGGFREQR-------RWRKLCVQCQKRSLAMWSVRMRRGFDRVRCFSLSDGEGEEDRRPGSSSRSDEEVEHRSGGGGGGDDDARPERAHASVSNRPPISLEGTVYNSFQVDSFKLMELLGPEKVDPSDVKLIKENLFGYSTFWMTREEPFGDLNEGILFLGNLRGKREVVFAKLQHKLLEVVGDKYNLFMVEEPNSEGPDSQGGPRVSFGLLRKEVSEPGPTTLWQYVIALLLFVLTIGSCLELGIASQISSLPPAVVQYFTDPNAVEPPEIQLLYPYIETALPLAYTVLCVQLIHEIGHFAVAFSKKVKLGIPFLIPNITLGSFGAITQFKSILPNRKAKFDISMAGPLAGAAFSFSMFCVGLLLSSNPAAAGDLVEVPSMLFRGSLLLGLISRATLGYTAMHAATVSIHPLVIGGWCGLTTSAFNMLPVGCLDGGRAVQGAFGKNALFAFGLATYLMLGLGLIGGPLSLPWGLYVLICQRTSEKPCLNDVSEIGKLRQAALVAAISLVVFTLLPVWDELAEELGIGLMAAF
>PHALmode
MGTLGSS-FLNLSYGFRLLPVGGGFREQR-------RWRKLCVQCQKRSVAMWSVRMRRRFDRVRCFSLSDGEGEEDRRPGSSSRSDEEVEHRSGGGGGGDDDARPERAHASVSNRPPISLEGTVYNSFQVDSFKLMELLGPEKVDPSDVKLIKENLFGYSTFWMTREEPFGDLNEGILFLGNLRGKREVVFAKLQHKLLEVVGDKYNLFMVEEPNSEGPDPQGGPRVSFGLLRKEVSEPGPTTLWQYVIALLLFVLTIGSCLELGIASQISSLPPAVVQYFTDPNAVEPPEIQLLYPYIETALPLAYTVLCVQLIHEIGHFAVAFSKKVKLGIPFLIPNITLGSFGAITQFKSILPNRKAKFDISMAGPLAGAGFSFSMFCVGLLLSSNPAAAGDLVEVPSMLFRGSLLLGLISRATLGYTAMHAATVSIHPLVIGGWCGLTTSAFNMLPVGCLDGGRAVQGAFGKNALFAFGLATYLMLGLGLIGGPLSLPWGLYVLICQRTSEKPCLNDVSEIGKLRQTALVATISLVVFTLLPVWDELAE----------
>CALEmajo
MSTLPSSAFLNLGCRVRLLPASEGFGGRRRWVAREKKWRKPRLQCGQKWRGVWIIQRGQHFDGFRCFSMSDGEGDDDRRPGPANTSAEEVEQSA--GGG--DDVRSEKAEASVSRRPPMPSEGTIYNSFQVDSFKVMELLGPEKVDPSDVKLIKEKLFGYSTFWATGEEPFGDLSEGVLFLGNLRGNREDVFSTLQHKLHEVIGDKYNLFMVEEPNSEGPDPRGGPRVSFGLLRKEVSEPGPTTLWQYVIALLLFILTIGSCVELGIASRLSSLPPEIVKYFTDSDATKPPDMQLLYPYVETALPLAYSVLGVQLIHEIGHFIVAYSKKVTLGLPFFIPNITLGSFGAITQFKSILRDRKTKVDVSLAGPLAGAAFSFSLFGVGLLLSSNPAAAGDMVKVPSMLFQGSLLLGLISRATLGYTAMHAATVSIHPLVISGWCGLTTTAFNMLPVGCLDGGRAIQGAFGKNSLFAFGLATYLMLGLGVLGGPLSLPWGLYVLICQRTPEKPCLNDVSEVGPWRQAAVVAAISLVVFTLLPLGDELAEGLGIGLVAAF
>RIMAelli
MGTLLSSTFLNLSFRFRLLPASAGLGGPRRWVVREKKWRKLRLQCEKKWREAWRVQRKRCFDRVRCFSLSDGEGEDERRPESSSTSIEEVEQSG--GGG--DD-------------PPVSSEGTIYNSFQVDSFKVMELLGPEKVDPSDAKLIKEKLFGYSTFWATGEEPFGDLSEGVLFLGNLRGNREKVFSTLQHKLHEVIGDKYNLFMVEEPNSEGPDPRGGPRVSFGLLRKEVSEPGPTTLWQYVIALLLFVLTIGSCVELGIASQLSSLPPEIVKYFTDSDAIEPPDMHLLYPYVETALPLAYSVLGVQLIHEIGHFIAAFSKKVTLGLPFFIPNITLGSFGAITQFKSILRDRRTKVDISMAGPLAGAAFSFTLFGVGLLLSSNPAAAGDMVKVPSMLFQGSLLLGLISRATLGYTAMHAATVSIHPLVISGWCGLTTTAFNMLPVGCLDGGRAIQGAFGKNALFAFGLATYLMLGLGVLGGPLSLPWGLYVLICQRTPEKPCLNDVSEVGTWRQAAVAAAISLVVFTLLPLGDELAEELGIGLVTIF
>PAPHconc
MGTLASSNFLNPSIRFRVLPVGGGFNGE-RWVVGEKRLMKLCVQCDRRSRQAWAVRRKRQFDKVRCFSLSDGEGEGERKPGPSSSSAEEGEKRV---GGGVDDMRSERTHASLSPRPPIASEGPVYNSFQVGSFKLLELLGPEKVDPSDVKLIKEKLFGYSTFWVTREEPFGDLREGVLFLGNLRGKREEVFSKLQDKLREAVGNRYNLFMVEEPNSEGPDPRGGPRVSFGLLRKEVSEPGPTTLWQYVIALLLFVLTICSCVELGIASQLSTLPPAVVRYFTDPDAIEPPDMQLLVPYVETALPLAYSVLSVQLIHEIGHFVAAFSKKVKLGIPFFIPNITLGSFGAITQFKSILPDRKTKVEISMAGPLAGAALSFSMFCVGLLLSSNPAAAGDLVQVPSMLFQGSLLLGLISRATLGYTAMHSATVSIHPFVIAGWCGLTTTAFNLLPVGCLDGGRAVQGAFGKNMLLAFGLGTYLMLGLGVLGGPLSLPWGLYVLICQRSPDKPCLNDVSEVGIWRQTALIVAISLGLFTLLPVWDELAEELGIGLVTAL
>EPIPpurp
MGTLPSSNFLNLSFRFRLLQAGRVFVQERRWVLRQKKLRRLCVLCEKELLEMWRLPRRGRFDKVRCFSLSDGEGEDARRPVPSSSSAEEVDQRG-----GGDDVRSERAHASVSPRTPISSEAPAYNSFQVDSFKLMELLGPEKVDPSDVKLIKEKLFGYSTFWVTREEPFGDLSEGILFLGNLRGRREEVFAKLQHKLHEVVGDRYNLFMVEEPNSEGPDPRGGPRISFGLLRKEVSEPGPTTLWQYVIALLLFFLTIGSCVELGIASQISSLPPEVVKYFTDPNAIEPPDMHLLVPYMETALPLTYSVLGVQLIHEIGHFVAAFSKKVKLGIPFFIPNITLGSFGSITQFKSILPDRRTKVDISMAGPLAGAALSFSVFCVGLLLSSNPAAAGDLVQVPSMLFQGSLLLGLISRATLGYTAMHASTVSIHPLVIGGWCGLTTTAFNMLPVGCLDGGRAVQGAFGKNALFAFGLATYMMLGLGVLGGALSLPWGLYVLICQRTPEKPCLNDVSEVGTWRQTALIAIISLVVFTLLPVWDELAQELGIGLITAF
>DENDchryso
MGTLPSSNFINLSFGLRLLPGGGRFRGERRWVVKEKRWRKLCVQCEKRSLEMWRVWRRRWFDKVRCFSLSDGEGEENRRPGPSSSSGEEVEHRGGGGGGSDDDVLSERAHASVSPRPPISLEGPVYNSFQVDSFKLMELLGPEKVDPSDVKLIKENLFGYSTFWVTKEEPFGDLNEGILFLGNLRGNREHVFAKLQHKLHEVVGGKYNLFMVEEPNSEGPDPRGGPRVSFGLLRKEVSEPGPTTLWQYVIALLLFVLTIGSCVELGIASQISSLPPVVVKYFTDPDAIEPPDMQLLFPYVETALPLAYTVLAVQLIHEIGHFAVAFSKKVKLGIPFFIPNITLGSFGAITQFKSILPDRRTKVDISMAGPLAGAALSFSMFCVGLLLSSNPAAAGDLVEVPSMLFQGSLLLGLISRATLGHTAMHAATVSIHPLVIGGWCGLTTTAFNMLPVGCLDGGRAVQGAFGKNVLFAFGLATYLMLGLGVLGGPLSLPWGLYVLICQRTPEKPCLNDVTGVGKLRQTALIATISLVVFTLLPVWDELAEELGIGLTTAF
>ANOEroxb
MGTLPSSNFLNLSFRFRLLPAGARLWGERRWIANEKKGRKLRLQCEMKWREAWGVQRRQQFDKVRCFSMSDGEGEDERRPGPSSNSGEEAEQRG--GGG--DDARSEPAHASVSRRPHISSEGTVYNSFQVDSFKLMELLGPEKVDPSDVKLIKEKLFGYSTFWVIREEAFGDLSEGILFLGNLRGNREEVFANLQHKLHEVTGNKYNLFMVEEPNSEGPDPRGGPRVSFGLLRKEVSEPGPTTLWQYVIALLLFVLTIGSCVELGIASQISSLPPEVVKYFTDSEAIEPPDMQLLYPYLETALPLAYSVLGVQLIHEIGHYVAAFSKKVTLGIPFFIPNITLGSFGAITQFKSILHDRRTKVDISMAGPLAGAAFSFSMFCIGLLLSSNPAAAGEMVQVPSMLFQGSLLLGLISRATLGYTAMHAATVSIHPLVIGGWCGLTTTAFNMLPVGCLDGGRAVQGAFGKNALFTFGLATYLMLGLGLLGGPLSLPWGLYVLICQRTAEKPCLNDVSEVGTWRQAALIAAIVLVVFTLLPLWDELAEELGIGLITTF
>CEPHdama
MGTLPSSNFLNLSFRFRLLQDGRVFGEERRWVLRQKKLRRLCVLCEKELLEMWRVRRRMRFDKVRCFSLSDGEGKDERRPRPSSSSAEEVDQRG-----SGDDAGSERAHASVSPRTPTSSEPPAYNSFQVDSFKLMELLGPEKVDPSDVKLIKEKLFGYSTFWVTREEPFGDLSEGILFLGNLRGKREEVFAKLQHKLHEVVGDRYNLFMVEEPNSEGPDPRGGPRVSFGLLRKEVSEPGPTTLWQYVIALLLFVLTIGSCVELGIASQISSLPPEVVKYFTDANTIEPPDMQLLVPYMETALPLTYSVLGVQLIHEIGHFVAAFSKKVKLGIPFFIPNITLGSFGSITQFKSILPDRRTKVDISMAGPLAGAALSFSMFCVGLLLSSNPAAAGDLVQVPSMLFQGSLLLGLISRATLGYTAMHASTVSIHPLVIGGWCGLTTTAFNMLPVGCLDGGRAVQGAFGKNALFAFGLATYMMLGLGVLGGALSLPWGLYVLICQRTPEKPCLNDVSEVGTWRQTALIAIIFLVVFTLLPVWDELAEELGIGLITAF
>CYPRbard
MGTLPISNFLNLSFRFRLLPVGGGFNGERRWVVGEKSWRKLCVQCERRSREAWTVRRKRQFDKFRSFSLSDGEGEDEGRPGTSSNSAEEAEKRV---GGGVDDMRSERTHASVSPRPPISPEGPVYNSFEVDSFKLMELLGPEKVDPSDVKLIREKLFGYSTFWVTREEPFGDLREGVLFLGNLRGKREEVFAKLQEKLHEAVGDRYNLFMVEEPNSEGPDPRGGPRVSFGLLRKEVSEPGSTTLWQYVIALLLFVLTIGSCVELGIASQLSSLPPAVVRYFTDPDAIEPPDTQLLIPYVETALPLAYNVLGVQLIHETGHFIAAFSKKVKLGIPFFIPNITLGSFGAITQFKSILPDRKTKVDIAMAGPLAGAALSFSMFSVGLLLSSNPAAAGDLVQVPSMLFQGSLLLGLISRATLGYTAMHAATVSIHPFVIAGWCGLTTTAFNMLPVGCLDGGRAVQGAFGKNALLAFGLGTYLMLGLGVLGGPLSLPWGLYVLICQRMPEKPCLNDVSEVGKWRQTALIVAISLVVFTLLPVWDELAEELGIGIVTVL
>DRAKthyn
MGTLPSSTFLNLGFRVRLLPASAGFGGRRRWVAREKKWRKLRLQCEQKWRDVWRIQRKQQFDRVRCFSLSDGEGEDDRRPGPSNASVEEVEKSD--GGG--DDVRSERAQASVSQRPPMPSEGTIYNSFQVDSFKLIELLGPEKVDPSDVKLIKEKLFGYSTFWATREEPFGDLSEGVLFLGNLRGNREDVFSTLQHKLHEVIGDKYNLFMVEEPNSEGPDVRGGPRVSFGLLRKEVSEPGPTTLWQYVIALLLFMLTIGSCVELGIASQLSSLPPEIVKYFTVSDATEPPDMQLLYPYLETALPLAYSVLGVQLIHEIGHFIAAYSKKVMLGLPFFIPNITLGSFGAITQFKSILRDRRAKVDVSMAGPFAGAAFSFTLFGVGLFLSSNPAAAGDLVKVPSMLFQGSLLLGLISRATLGYTAMHAATVSIHPLVISGWCGLTTTAFNMLPVGCLDGGRAIQGAFGKNALFAFGLATYLMLGLGVLGGPLSLPWGLYVLICQRTPEKPCLNDVSEVGAWRQAAVAAAISLVVFTLLPLGDELAEGLGIGLVTSF
>EPIDfulg
MGTLPSSNFLCFSFGFRLLPVVAGFRAERRWVAKEKRWRMLCVQCEKKPLEMWRVRRRRWFDNVRCFSLSDGEGEDDRRPGPSSSAGEEMDHRS-GGGGGDDDVRSERAHASASPRPPISLEGPVYNSFQVDSFKLLELLGPEKVDPSDVKLIKENLFGYSTFWVTREESFGDLNEGILFLGNLRGKREDVFAKLQHKLHEVARDKYNLFMVEEPNSEGPDPQGGPRVSFGLLRKEVSEPGRTTLWQYVIALLLFVLTIGSCVELGIASQISSLPPAVVKYFTDPNAIEPPDLQLLFPYVETALPLAYTVLGVQLIHEIGHFTAAFSKKVKLGIPFFIPNITLGSFGAITQFKSILPDRRTKVDISMAGPLAGAALSFSMFCVGLLLSSNPAAAGDLVEVPSMLFQGSLLLGLISRATLGYTAMHAATVSIHPLVIGGWCGLTTTAFNMLPVGCLDGGRAVQGAFGKNALFASGLATYLMLGLGVLGGPLSLPWGLYVLICQRAPEKPCLNDVSEVGKWRQAALMAAISLVVFTLLPVWDELAEELGIGLMAGF
>HABEpant
MGTLPSTNLLNLSFRFRLLPAGAGFWGERRWVVKEKKWRKLCLQRANKWLEEWRVRRRQQFDNVRCFSLSDGEGDDEMRSGQSSSSGDEVEQRG--GRGGGDDVRSESARTSVSQRHPISSDGAVYNSFQVDSFKLMELLGPEKVDPSDVKLIREKLFGYSTFWVTSEEPFGDLNEGILFLGNLRGKREDVFANLQHKLHEVTGDRYNLFMVEEPNSEGPDPRGGPRVSFGLLRKEVSEPGPTTLWQYVIAVLLFVLTVGSCVELGIASQISSLPIEVVKYFTDSDA-EQPDMQLLYPYVETALPLAYSVLGVQLIHEIGHFVAALSKKVKLGIPFFIPNITLGSFGAITQFKSILLDRRTKVDISMAGPLAGAAFSFSMFCVGLLLSSNPAAAGDLVQVPSMLFQGSLLLGLISRATLGYTAMHAATISIHPLVIGGWCGMTTTAFNMLPVGCLDGGRAVQGAFGKNALFAFGLATYLLLGLGLLGGPLSLPWGLYVLICQRTAEKPCLNDVSEVGMWRQGALIAAISLVVFTLLPLWDELAEELGIGLVTTF
>GYMNodor
MGTLPSSSFLNLSFRFRLLPDGAGFGGGRRWVVREKKWRKPCLQCAKKWREEWRVRRRQQFDTVRCFSLSDGEGEDEKRPGPSSSSGEEVEQGG--GGGVGDDVRSEGARASVSPRRPISSEGAVYNSFQVDSFKLMELLGPEKVDPSDVKLIREKLFGYSTFWVTSEEPFGDLNEGVLFLGNLRGKREEVFAKLQHKLHEVTGDRYNLFMVEEPNSEGPDPRGGPRVSFGLLRKEVSEPGPTTLWQYVIALLLFVLTVGSCVELGIASQISSLPIEVVKYFTDSDA-EQPDMQLLYPYVETALPLAYSVLGVQLIHEIGHFVAALSKKVKLGIPFFIPNITLGSFGAITQFKSILLDRRTKVDVSMAGPVAGAAFSFSMFCVGLLLSSNPVAAGDLVQVPSMLFQGSLLLGLISRATLGYTAMHAATISIHPLVIGGWCGLTTTAFNMLPVGCLDGGRAVQGAFGKNALFVFGLATYLMLGLGVLGGPLSLPWGLYVLICQRTPEKPCLNDVSDVGMWRQVALITAISLVVFTLLPLWDELAEELGIGLVTTF
>EPIDpuni
MGTLLSSNFLCFSFGFRLLPVVAGFRAERRWVAKEKRWRMLCVQCEKKPLEMWRVRRRRWFDNVRCFSLSDGEGEDDRRPGPSSSAGEEMDHRS-GGGGGDDDVRSERAHASASPRPPISLEGPVYNSFQVDSFKLLELLGPEKVDPSDVKLIKENLFGYSTFWVTREESFGDLNEGILFLGNLRGKREDVFAKLQHKLHEVARDKYNLFMVEEPNSEGPDPQGGPRVSFGLLRKEVSEPGRTTLWQYVIALLLFVLTIGSCVELGIASQISSLPPAVVKYFTDPNAIEPPDLQLLFPYVETALPLAYTVLGVQLIHEIGHFTAAFSKKVKLGIPFFIPNITLGSFGAITQFKSILPDRRTKVDISMAGPLAGAALSFSMFCVGLLLSSNPAAAGDLVEVPSMLFQGSLLLGLISRATLGYTAMHAATVSIHPLVIGGWCGLTTTAFNMLPVGCLDGGRAVQGAFGKNALFASGLATYLMLGLGVLGGPLSLPWGLYVLICQRAPEKPCLNDVSEVGKWRQAALMAAISLVVFTLLPVWDELAEELGIGLMAGF
>HAEMdisc
MGTLPSSNFLNLSFRFRLLPAGARLRGKRRWVKSEKKGRKLRLQCEIKWREAWRVQRRQQFDKFQCFSMSDGEGEDERRPGPSSNSGEEAEQRG--GGG--DDARSEPAHASVSRRPHISSEGTVYNSFQVDSFKLMELLGPEKVDPSDVKLIKEKLFGYSTFWVIREEAFGDLSEGILFLGNLRGNREEVFANLQHKLHEVTGDKYNLFMVEEPNSEGPDPRGGPRVSFGLLRKEVSEPGPTTLWQYVIALLLFVLTIGSCVELGIASQISSLPPEVVKYFTDSEAIEPPDMQLLYPYVETALPLAYSVLGVQLIHEIGHFAAAFSKKVTLGIPFFIPNITLGSFGAITQFKSILHDRKTKVDISVAGPLVGAAFSFSMFCVGLLLSSNPAAAGEMVQVPSMLFQGSLLLGLISRATLGYTAMHAATVSIHPLVIGGWCGLTTTAFNMLPVGCLDGGRAVQGAFGKNALFTFGLATYLMLGLGLLGGPLSLPWGLYVLICQRTAEKPCLNDVSEVGTWRQVALIAAIALVVFTLLPLWDELAEELGIGLVTTF
>DRAKelas
MGTLPSSTFVNLGFRVRLLPASAGFGGRRRWIARERKWRKLRLQCEQKWRDVWRIQRKQQFDRVRCFSLSDGEGEDDRRPGPSNASVEEVEKSD--GGG--DDVRSERAQASVSQRPPMPSEGTIYNSFQVDSFKLIELLGPEKVDPSDVKLIKEKLFGYSTFWATREEPFGDLSEGVLFLGNLRGNREDVFSILQHKLHEVIGDKYNLFMVEEPNSEGPDVRGGPRVSFGLLRKEVSEPGPTTLWQYVIALLLFMLTIGSCVELGIASQLSSLPPEIVKYFTVSDATEPPDMQLLYPYLETALPLAYSVLGVQLIHEIGHFIAAYSKKVKLGLPFFIPNITLGSFGAITQFKSILRDRRTMVDVSMAGPFAGAAFSFTLFGVGLLLSSNPAAAGDLVKVPSMLFQGSLLLGLISRATLGYTAMHAATVSIHPLVISGWCGLTTTAFNMLPVGCLDGGRAIQGAFGKNALFAFGLATYLMLGLGVLGGPLSLPWGLYVLICQRTPEKPCLNDVSEVGTWRQAAVAAAISLVVFTLLPLGDELAEGLGIGLVTSF
>ORCHital
MGTLPSSSFLNLSFRFRLLPDGAGFGGGRRWVVREKKWRKLCLQCAKKWREEWRVRRRQHFDTVRCFSSSDGEGENEKRPGPSSSSGEEVEQGG--GRGVGDDVRSEGARASVSPRRPISSEGAVYNSFQVDSFKLMELLGPEKVNPSDVKLIREKLFGYSTFWVTSEEPFGDLNEGILFIGNLRGKREEVFTNLQHKLHEVTGDKYNLFMVEEPNSEGPDPRGGPRVSFGLLRKEVSEPGPTTLWQYVIALLLFVLTVGSCVELGIASQISSLPIEVVKYFTDSDA-KQPDMQLLYPYVETALPLAYSVLGVQLIHEIGHFVAALSKKVKLGIPFFIPNITLGSFGAITQFKSILLDRRTKVDVSMAGPVAGAAFSFSMFCGGLLLSSNPVAAGDLVQVPSMLFQGSLLLGLISRATLGYTAMHAATISIHPLVIGGWCGLTTTAFNMLPVGCLDGGRAVQGAFGKNALFFFGLATYLMLGLGVLGGPLSLPWGLYVLICQRTPEKPCLNDVSEVGVWRQAALITAISLVVFTLLPLWDELAEELGIGLVTTF
>BLETstri
MGTLLSSNFLNLSLGFRFLPVGGGFREER-------RWRKLCVKCEKRSVEM---RRRRRFDEVRCFSLGDGEGEEDRRPGPSS-SGEEVEHRGGGGGGGDDDVRSERAHASVSPRPPISLEGSVYNSFQVDSFKLMELLGPEKVDPSDVKLIKENLFGYSTFWVTREEPFGDLNEGILFLGNLRGKREDVFVKLQNKLHEVAGNRYNLFMVEEPDSEGPDPQGGPRVSFGLLRKEVSEPGPTTLWQYVIALLLFVLTIGSCVELGIASQISSLPSEVVKYFTDPNAIEPPDMQLLFPYVETALPLAYSVLAVQLIHEIGHFMAAFSNKVKLGIPFFIPNITLGSFGAITQFKSILPDRRSKVDISMAGPLAGAALSFSMFCVGLLLSSNPAAAGDLVQVPSMLFQGSLLLGLICRATLGYTAMHAATVSIHPLVIAGWCGLTTTAFNMLPVGCLDGGRAVQGAFGKNVLFAFGLATYLMLGLGVLGGPLSLPWGLYVLICQRTPEKPCLNDVSEVGTLRQIALIATISLVVFTLLPVWDELAEELGIGLITAF
>NEUWmali
MGSLPSSIFLNLSFRFRLLPAGRGSWEGR--AIGEKRWRRISALYEGP-REEWRFKRRRRFDKVRCFSLSDGEGEDERRPGPSGGSAEEVEQSGGGNGGGSDDARTERTHASVSPRSPISSEGPVYNSFQIDSFKLMELLGPEKVDPSDVKLIKEKLFGYSTFWVTREEPFGDLREGILFLGNLRGKRELVFAKLQEKLHEVTGNRYNLFMVEEPNSDGPDPRGGPRVSFGLLRKEVSEPGQTTLWQYVIALLLFVLTIGSCVELGIASQISSLPPEVVKYFTDPNAIEPPDMQLLVPYVETALPLAYSVLGIQLFHEIGHFVAAFSRRVKLGIPFFIPNITLGSFGAITQFKSILPDRGSKVDISMAGPLAGAALSFSM------------------------------------------------------------------------------------------------------------------------------------------------------------------------------
>CYMBmann
MGTLLSTHFLNLSFGLPVLPVGGGFREER-------RWRKLCVQCEKRSLEMWRVRRRQRFDKVRCFSLSDGEGEDDRRPGTSSSPGEEMEHMSGGGGGGDDDVRSERVHASVSPRPPISLEGSVYNSFQVDSFKLMELLGPEKVDPSDVKLIKEKLFGYSTFWVTTEEPFGDLNEGILFLGNLRGKKEDVFAKLQHKLHEVVGDKYNLFMVEEPNSEGPDPRGGPRVSFGLLRKEVSEPGPMTLWQYVIALLLFVLTIGSCVELGIASQISSLPPAVVTYFTDPNAMEPPDVQLLLPYVETALPLAYTVLGVQLIHEIGHFMAAFSKKVKLGIPFFIPNITLGSFGAITQFKSILPDRRAKVDISMAGPLAGATLSFAMFCLGLLLSSNPSAAADLVEVPSMLFHGSLLLGLISRATLGYTAMHAATVSIHPLVIGGWCGLTTTAFNMLPIGCLDGGRAVQGAFGKNALFAFGLATYLMLGLGVLGGPLSLPWGLYVLICQRTPEKPCLNDVSEVGTLRQTALIAAISLVVFTLLPVWDELAEELGIGLVTAF
>CALAcreb
MGTLPSSTVLNLSFRFRRLQYSAGFGSERRWFVWKKKWTKLLLQCDKKWLEASVFQSSKHFDRFRCFSLSDGEGEGGGRPRPSSTSGEEVDQKG--GGSEGDDVRSERVQASVSRRPPTSSEGTINKSFQVDSFKLLELLGPEKVDPSDVKLIKEKLFGYSTFWVTREEPFGDLNEGVLFLGNLRGKREEVFATLQHKLDEVTGDRYNLFMVEEPNSEGSDRQGGPRVSFGLLRKEVSEPGPTTLWQYVISLLLFVLTIGSCVELGIASQISSLPPEVVKYFTDSDAIEPPDMQLLYPYVETALPLAYSVLGVQLIHEIGHFMAAFSKKVMLGIPFFIPNITLGSFGAITQFKSILRDRRTKVDISVAGPLAGGAFSFSMFCIGLLLSSNPAAAGDLVQVPAMIFQGSLLLGLVSRAILGYTAMHAATVSVHPLVISGWCGLTTTAFNMLPVGCLDGGRAVQGAFGKNALFFFGLATYLMLGLGVLGGPLSLPWGLYVLICQRTPEKPCLNDVSDVGTWRQAALIASISLVVITLLPLWDELAEELGIGLVTTF
>CALAsini
MGTLPISNFLNLSFRFRLLPVGGGFREERRWVVKEKRWRKLCVQCEKRSLETWRV-RRRRFDKVRCFSLSDGEEEEDRRPGPSSSSGEEVEQR----GGGDDDVRSERAHASVSPRPPISLEGSVYNSFQVDSFKLMELLGPEKVDPSDVKLIKEMLFGYSTFWVTKEEPFGDLNEGILFLGNLRGKREDVFAKLQHKLHEVAGDKYNLFMVEEPDSEGPDPRGGPRVSFGLLRKEVSEPGPTTLWQYVIALLLFSLTIGSCVELGIASQISSLPSAVAKYFTDPNAIEPPDVQLLFPYVETALPLAYTVLGVQLIHEIGHFTAAFPKKVKLGIPFFIPNITLGSFGAITQFKSILPDRRTKVDISMAGPLAGAAFSFSMFCVGLLLSSNPAAAGDLVEVPSMLFQGSLLLGLISRATLGYTGMHAATVSIHPLVIGGWCGLTTTAFNMLPVGCLDGGRAVQGAFGKNALYAFGLATYLMLGLGVLGGPLSLPWGLYVLICQRTPEKPCLNDVSEVGKLRQTALIATISLVVFTLLPVWDELAEELGIGLITAF
>MASDpict
MGTLLSSKFL-------LPPFGGGFREE-------KRWRKIRVRGEKKKEMGWRV--ERRFDEIRRFATRDGEGEEERRGGEEA---EEQRRSG----GGDDDVGSERAHASISPRPPISLEGPVYNSFQVDSFKLMELLGPEKVDPFDVKLIKEKLFGYSTFWVTTEEPFGDLNEGILFLGNLREKREVVFAKLQHKLHEVAGGKYNLFMVEDPNSEGPDPRGGPRVSFGLLRKEVSEPGPTTLWQYVIALLLFVLTIGSCVELGIASQISSLPPAVVKYFTDPDAIEPPDLQLLFPYVETALPLAYTVLGVQLIHEIGHFTAAFSKKVKLGIPFFIPNITLGSFGAITQFKSILPDRRTKVDISMAGPLAGAALSFSLFCVGLLLSSNPAAAGDLIEVPSMLFQGSLLLGLISRATLGYTAMHAATVSIHPLVIGGWCGLTTSAFNMLPVGCLDGGRAVQGAFGKNALFASGLATYLMLGLGVIGGPLSFPWGLYVLICQRTPEKPCLNDVSEVGKLRQTALIAAISLVVFTLLPVWDELAEELGIGLVTDF
>APOSshen
MGSLPSSIFLSLSFRFRLLPAGRGHGERR--TKGGKRWKRVSALYAGP-PEECRFKRRRRFDNARCFSHSDNEDEVEKRAGPSGGSTEEAERRGDGSGGGSDDMRSERNNASVSPRSHILPEGPAYNSFQVDSFKLMELLGPEKVDPFDVKLVKEKLFGYSTFWVTREEPFGDLGEGILFLGNLRGKREEIFAKVQEKLHEVTGNRYNLFMVEEPNSEGPDPRGGPRVSFGLLRKEVSEPGQTTLWQYVIALLLFVLTLGSCVELGIASQISSLPPVLVKYFTDPNAIEPPDMQLLVPYVETALPLAYSVLGIQLFHEIGHFVAAFPKKVKLGIPFFIPNITLGSFGAITQFKSIIPDRGVKVDISMAGPLAGGALSFSMFCVGLLLSANPVAAGDLVQVPSMLFQGSLLLGLISRAALGYTAMHAATVSIHPLVIAGWCGLTTTAFNMLPVGCLDGGRAVQGAFGKNVLFSFGLATYLLLGLGVLGGPLSLPWGLYVLICQRSPEKPCLNDVSEVGPWRQTALLVTISLVVLILLPVWDELAEELGIGVVSVF
>CYMBensi
MGTLSSTHFLNLSFGLRVLPVGGGFREERRWAVKERRWRKLCVQCEKRSLEMWRVRSRRRFDKVRCFSLSDGEGEDDRRPGPSSSPGEEMEHRS-GGGGGDDDVRSERVHASVSPRPPISLEGSVYNSFQVDSFKLMELLGPEKVDPSDVKLIKEKLFGYSTFWVTTEEPFGDLNEGILFLGNLRGKKEDVFAKLQHKLHEVVGDKYNLFMVEEPNSEGPDPRGGPRVSFGLLRKEVSEPGPTTLWQYVIALLLFVLTISSCVELGIASQISSLPPAVVTYFTDPNAMEPPDVQLLLPYVETALPLAYTVLGVQLIHEIGHFMAAFSKKVKLGIPFFIPNITLGSFGAITQFKSILPDRRAKVDISMAGPLAGATLSFSMFYLGLLLSSNPAAAADLVEVPSMLFRGSLLLGLISRATLGYTAMHATTVSIHPLVIGGWCGLTTTAFNMLPVGCLDGGRAVQGAFGKNALFAFGLATYLMLGLGVLGGPLSLPWGLYVLICQRTPEKPCLNDVSEVGTLRQTALIAAIALVVFTLLPVWDELAEELGIGLVTAF
>CREMappe
MGTLTSSNFLCLGFGFRLLPVGGGFREERRWVVKEKMWWKLCVQCEKKSLEMLRVRRRRRFDKVRCFSPSDGEGKDDMRPGPSSNSGEDVEHRN--GGGGDDDVRSEPAHASVSPRQPISLEGSVFNSFQVDSFKLMELLGPEKVDPSDVKLIKEKIFGFSTFWVTREEPFGDLNEGILFLGNLRGKREDVFAKLQNKLHEVAGDKYNLFMVEELNSEGPDPRGGPRVSFGLLRKEVSEPGPTTLWQYVIALLLILLTIGSCVELGIASQISSLPPAVVKYLTDPNAIEPPDMQLLFPYVETSLSLAYTVLGVQLIHEIGHFTAAFSKKVKLGIPFFIPNITLGSFGAITQFKSILPDRKSKVDISMAGPLAGAALSFSMFCAGLFLSSNPAAAGDLVEVPSMLFQGSLLLGLISRATLGYTAMHAATVSIHPLVIGGWCGLTTTAFNMLPVGCLDGGRAVQGAFGKNALFAFGLATYLMLGLGVLGGPLSLPWGLYVLICQRTPEKPCLNDVSEVGKLRQIALIAALSLVFFTLLPVWDELAEELGIGLITAF
>CRYPlept
MSTLPSSTFLNLSFRVHFLPVIAELGAQRKWMVKEKKWRKLRLQCENKWREAWRVKRRQQFDRALCFSLSDGEGEDEMRPGSSSSSGEEVEQRG--GGRGVDDVRSEKAEASVSRRPPIPSEGTVYNSFQVDSFKLMELLGPEKVDPSDVKLIKEKLFGYSTFWAIREEPFGDLSEGVLFLGNLRGKREEVFATLQHKLHEVTGDKYNLFMVEEPNSEGSDPRGGPRVSFGLIRKEVSEPGPTTLWQYVIAFLLFLLTIGSCVELGIASQISSLPPEVVKYFTDSDAIQSPDMQLLYPYVETALPLAYSVLGVQLIHEFGHFIAAFFNKVTLGIPFFIPNITLGSFGAITQFKSILHDRRTKVDISMAGPLAGAAFSFTMFCVGLLLSSNPAAAGDMVQVPSMLFQGSLLLGLISRATLGYATMHATTVSIHPLVISGWCGLTTTAFNMLPVGSLDGGRAVQGAFGKNALFAFGLATYLMLGLGMLGGPLSLPWGLYVLICQRTPEKPCLNDVSEVGMWRQAALIAAISLVVFTLLPLWDELAEELGIGLVTTF
>CORYacti
MGSLPSSAFLNLGFRFRLLPASAGSGDERRWIVREKKWRKLRLQCEEKWRDACRVRRRKQFDKVRCFSLSDGEGEDERRSGPSSSSGEEVEQRG--GGSGDDDARSAQAQASVSRRPPISSEGTIYNSFQVDSFKLMELLGPEKVDPSDVKLIKEKLFGYSTFWVTREEPFGDLSEGVLFLGNLRGKREEVFATLQHKLHEVTGDRYNLFMVEEPNSEGPDSRGGPRVSFGLLRKEVSEPGPTTLWQYVIALLLFVLTIGSCLELGIASQISSLPPEVVKYFTDSDAIGQPDMQLFYPYVEAALPLAYSVLGVQLIHEIGHFMAAFSKKVTLGIPFFIPNITLGSFGAITQFKSILRDRRTKVDISMAGPLAGAAFSFSMFCVGLLLSSNPAAAGDMVQVPSMLFQGSLLLGLISRATLGYTTMHAATVSIHPLVLSGWCGLTTTAFNMLPVGCLDGGRAVQGAFGKNALFAFGLATYLMLGLGVLGGPLSLPWGLYVLICQRTPEKPCLNDVSEVGTWRQAALIAAISLVVFTLLPLWDELAEELGIGLVTTF
>GOODpube
MGTLPSSYFLNLSFRFRFLPAGARFRGERRWVGNQNKWRQLRLQCGMKWREAWRVQRRQQFDKVLCFSMSDGEGEDERRPGLSSKSGEEAEQRG--GGG--DDARSEPAHASVSRRPPISSEGTVYNSFQVDSFKLMELLGPEKVDPSDVKLIKEKLFGYSTFWVTREEAFGDLNEGILFLGNLRGNREAVFANLQHKLYEATGDKYNLFMVEEPNSEGPDPRGGPRVSFGLLRKEVSEPGPTTLWQYVIALLLFVLTIGSCVELGIASQISSLPPEVVKYFTDSEAIEPPDMQLLYPYVETALPLAYSVLGVQLIHEIGHFVAAFSKKVTLGIPFFIPNITLGSFGAITQFKSILHDRRTKVDISMAGPLAGAAFSFSMFCIGLLLSSNPAAAGEMVQVPSMLFQGSLLLGLISRATLGYTAMHAATVSIHPLAIGGWCGLTTTAFNMLPVGCLDGGRAVQGAFGKNALFTFGLATYLMLGLGMLGGPLSLPWGLYVLICQRTAEKPCLNDVSEVGTWRQAALIAAIVLVVFTLLPLWDELAEELGIGLITTF
>CYPRflav
MGTLPISNFLNLSFRFRLLPVGGGFNVERRWVVGEKSWRKLCVQCERRPREAWTVRWK-QFDKFRCFSLSDGEEEDEGKPGTSSSSAEEAEKRV---GGGVDDMRSERTHASVSPRPPISPEGPVFNSFEVDSFKLMELLGPEKVDPSDVKLIREKLFGYSTFWVTREEPFGDLREGILFLGNLRGKREEVFPKLQEKLHEAVGDRYNLFMVEEPNSEGPDPRGGPRVSFGLLRKEVSEPGSTTLWQYVIALLLFVLTIGSCVELGIASQLSSLPPAVMRYFTDPDAIEPPDMQLLIPYVETALPLAYNVLGVQLSHEMGHFIAAFSKKVKLGIPFFIPNITLGSFGAITQFKSILPDRKTKVDISMAGPIAGAALSFSMFSVGLLLSSNPATAGDLVQVPSMLFQGSLLLGLISRATLGYTAMHAATVSIHPFVIAGWCGLTTTAFNMLPVGCLDGGRAVQGAFGKNALLAFGLGTYLMLGLGVLGGPLSLPWGLYVLICQRTPEKPCLNDVSEVGTWRQTALIVAISLVVFTLLPVWDELAEELGIGLVTAL
>GYMNdens
MGTLPSSSFLNLSFRFRLLPDGAGFGGGRRWVVREKKWREPCLQCAKKWREEWRVRRRQQFDTVRCFSLSDGEGEDEKRPGPSSSSGEEVEQGG--GRGVGDDVRSEGARTSVSPRRPISSEGAVYNSFQVDSFKLMELLGPEKVDPSDVKLIREKLFGYSTFWVTSEEPFGDLNEGVLFLGNLRGKREEVFAKLQHKLHEVTGDRYNLFMVEEPNSEGPDPRGGPRVSFGLLRKEVSEPGPTTLWQYVIALLLFVLTVGSCVELGIASQISSLPVEVVKYFTDSDA-ERPDMQLLYPYVETALPLAYSVLGVQLIHEIGHFVAALSKKVKLGIPFFIPNITLGSFGAITQFKSILLDRRTKVDVSMAGPVAGAAFSFSMFCVGLLLSSNPVAAGDLVQVPSMLFQGSLLLGLISRATLGYTAMHAATISIHPLVIGGWCGLTTTAFNMLPVGCLDGGRAVQGAFGKNALFVFGLATYLMLGLGVLGGPLSLPWGLYVLICQRTPEKPCLNDVSDVGMWRQVALITAISLVVFTLLPLWDELAEELGIGLVTTF
>CHILsemi
MGTLPSATFLNLDFKVRLLPASAGFGGRKRRVAREKKWRKLCLQCELKWREVWRVQRKQQFDRVRCFSLSDGEGEDDRRPGSSNTSVEEVEQSD--GGG--DDVRSERTQASVSRRPPMPSEGTIYNSFQVDSFKVMELLGPEKVDPSDVKLIKEKLFGYSTFWATGEEPFGDLSEGVLFLGNLRGNREEVFSTLQHKLYEVIGDKYNLFMVDEPNSEGPDPRGGPRVSFGLLRKEVSEPGPTTLWQYIIALLLFILTIGSCVELGIASQLSSLPPEIVKYFTDSDATRPPDMQLLYPYVETALPLAYSVLGVQLIHEIGHFIAAYSKKVTLGLPFFIPNITLGSFGAITQFKSILRDRRTKVDVSMAGPLAGAAFSFTLFGVGLLLSSNPAAAGDMVKVPSMLFQGSLLLGLISRATLGYTAMHAATVSIHPLVISGWCGLTTTAFNMLPVGCLDGGRAIQGAFGKNTLFAFGLATYLMLGLGVLGGPLSLPWGLYVLICQRSPEKPCLNDVSEVGAWRQAAVIAAVSLVVFTLLPLGDELAEGLGIGLVTTF
>SELEaequ
MGSLPSSNFLNLSFRFRLLPLYGGFNGERRWVVGDKRWRKLCLQCERRSREAWTVRRKRQFNEVRCFSLSDGEGQDEGRPGPSSSSAEEAEKRV--GGGGVDDMRSERTHASVSPRPPISSEGPVYKSFQVDSFKLMELLGPEKVDPSDVKLIKEKLFGYSTFWVTREEPFGDLREGILFLGNLRGKREEVFAKLQEKLHEAVGDRYNLFMVEEPNSEGPDPRGGPRVSFGLLRKEVSEPGPTTLWQYVIALLLFVLTIGSCVELGIASQLSSLPAAVVRYFTDSDAIEPPDMQLLIPYVETALPLAYSVLGVQLIHEIGHFVAAFSKKVKLGIPFFIPNITLGSFGAITQ-----------------------------------------------------------------------------VINHPY----------------------------------------------------------------YHCN----------------------------------------------------
>HYPOheme
MATLPSSCFLNLNLRLRLLPAGGSFRGRRNPALEPRSWRRCCFLCKERGPEVWRA--RRRFDGVRCFSIG--GGDEEKRPGSAGQATEEVEKRG-----GGDELKSERTPASVSSRPPISPEGPAYSSFQVDSFKLMELLGPEKVDPSDVKLIKEKLFGYSTFWVTKEEPFGDLGEGILFLGNLRGKREEVFAKLQRQLHEVTGDKYNLFMVEEPNSEEPDPRGGPRVSFGLLRKEVSEPGSTTLWQYVIALLLFVLTIGSCVELGIASQISSLPPEVVKYFTDPNATEPPDMQLLYPYVESALPLAYGVLGVQLFHEVGHFLAALTNKVKLGIPFFIPNITLGSFGAITQFKSILPDRRTKVDISLAGPLAGAALSFSMFCVGLLLSSNPAVTGDMVQVPSTLFQGSLLLGLISRGTLGYTAMHAAMVSIHPLVIAGWCGLTTSAFNMLPIGCLDGGRAIQGAFGKNALLGFGLTTYSLLGLGVLGGPLSLPWGLYVLICQRTPEKPCLNDVSEVGTWRRTALVAVIFLVVLTLLPLWDELAEELGIGLVTTF
>PHAItank
MGTLPISNFLNLSFRFRLLPVGGGFREERRWVVKEKRWRKLCVQCEKRSLETWRV-RRRRFDKVRCFSLSDGEEEEDRRPGTSNSSGEEVEHRG--GGGGDDDVRSERAHASVSPRPPISLEGSVYNSFQVDSFKLMELLGPEKVDPSDVKLIKEMLFGYSTFWVTKEEPFGDLNEGILFLGNLRGKREDVFAKLQHKLHEVAGDKYNLFMVEEPDSEGPDPRGGPRVSFGLLRKEVSEPGPTSLWQYVIALLLFVLTIGSCVELGIASQMSSLPSAVVKYFTDPNAIEPPDMQLLSPYVETALPLAYTVLGVQLIHEIGHFTAAFPKKVKLGIPFFIPNITLGSFGAITQFKSILPDRRTKVDISMAGPLAGAAFSFSMFCVGLLLSSNPAAAGDLVEVPSMLFQGSLLLGLICRATLGYTAMHAATVSIHPLVIGGWCGLTTTAFNMLPVGCLDGGRAVQGAFGKNALFAFGLATYLMLGLGVLGGPLSLPWGLYVLICQRTPEKPCLNDVSEVGKLRQTALIATISLVVFTLLPVWDELAEELGIGLITAF
>DENDnobi
MGTLPSSNFTNLSFGFRLLQGGGRFRGERRWVVKEKKWRKLCVQCEKRSLEMWRVWRRRWFDKVRCFSLSDGEGEEDRRSGPSSSSGEELEHR---GGGSDDDVRSERARASVSPRPPISLEGPVYNSFQVDSFKLMELLGPEKVDPSDVKLIKENLFGYSTFWVTKEEPFGDLNEGILFLGNLRGNREHVFAKLQHKLHEVVGGKYNLFMVEEPNSEGPDPRGGPRVSFGLLRKEVSEPGPTTLWQYVIALLLFILTIGSCVELGIASQISSLPPVVVKYFTDPDAIEPPDMQLLFPYVETALPLAYTVLAVQLIHEIGHFTVALSKKVKLGIPFFIPNITLGSFGAITQFKSILPDRRTKVDISMAGPLAGAALSFSMFCVGLLLSSNPAAAGDLVEVPSMLFQGSLLLGLISRATLGHTAMHAATVSIHPLVIGGWCGLTTTAFNMLPVGCLDGGRAVQGAFGKNVLFAFGLATYLMLGLGVLGGPLSLPWGLYVLICQRTPEKPCLNDVTGVGKLRQTALIATISLVVFTLLPVWDELAEELGIGLTTAF
>PAPHhirs
MGTLPSSNFLNLSIRFRVLPVSGGFNGE-RWVVGEKRWTKLCVQCDRRSRQAWAVRRKPQFDKVRCFSLSDGEGEGERKPGPSSSSAEEGEKRV---GGGVDDMRSERTHASVSPRPPISSEGPVYNSFQVGSFKLLELLGPEKVDPSDVKLIKEKLFGYSTFWVTREEPFGDLREGVLFLGNLRGNREEVFAKLQDKLHEAVGYRYNLFMVEEPNSEGPDPRGGPRVSFGLLRKEVSEPGPTTLWQYVIALLLFVLTIGSCVELGIASQLSSLPPAVVRYFTDPDAIEPPDMQLLVPYVETALPLAYSVLSVQLIHEIGHFVAAFSKKVKLGIPFFIPNITLGSFGAITQFKSILPDRKTKVEISMAGPLAGAALSFSMFCVGLLLSSNPAAAGDLVQVPSMLFQGSLLLGLISRATLGYTAMHSATVSIHPFVIAGWCGLTTAAFNMLPVGCLDGGRAAQGAFGKNALLAFGLGTYLMLGLGVLGGPLSLPWGLYVLICQRSPDKPCLNDVSEVGIWRQTALIVAISLGLFTLLPVWDELAEELGIGLVTAL
>OPHRgarg
MGTLPSSSFLNLSFRFRVLPAGAGFGCGRRWFVRDKKLGKLYLQCAKK----WRVRRRHRFDGIRCFSLRDGEGDEEK---------EKVEKGG--GRGAGDDVRSEGARASVSPRRPLSSGGTVYNSFQVDSFKLMELLGPEKVDPSDVKLIREKLFGYSTFWVTSEEPFGDLNEGILFLGNLRGKREEVFSNLQHKLHEVAGDRYNLFMVEEPNSEGPDPRGGPRVSFGLLRKEVSEPGPTTLWQYVIAFLLFVLTVGSCVELGIASQITSLPIEVVKYFTDSDA-KQPDMQLLYPYVETALPLAYSVLGVQLIHEIGHFVAALSKKVKLGIPFFIPNITLGSFGAITQFKSILLDRRTKVDVSMAGPVAGAAFSFSMFCVGLLLSSNPVASGDLVQVPSMLFQGSLLLGLISRATLGYTAMHAATISIHPLVIGGWCGLTTTAFNMLPVGCLDGGRAVQGAFGKNALFVFGLATYLMLGLGVLGGPLSLPWGLYVLICQRTPEKPCLNDVSEVGVWRQAAMITAISLVVFTLLPVWDELAEELGIGLVTTF
>LECAnigr
MPTY------------------------------------VCL-----------------------FSNS------------------------------PDPIPALRSIAKVTEWSPIPSEGPLYNSFQVGSFKLMELLGPEKVDPSDIKLIKEKLFGYSTFWLTREKPFGDLGEGILFLGNLRGHREEIFAKLQYKLREAMGDRYNLFMVEEPNSEGPDPRGGPRVSFGLLRKEVSDPGPTTLWQYVIALFLFVLTIGSCVELGIASQISILPPQVVKYITDPNAVEPPDMQLLIPYLETALPLAFSVLGVQLLHEIGHFVAVFSKKAKLGIPFFIPNITLGSFGAITQFKSILPDRRAKVDISMAGPLAGATLSFSMFCVGLLLSSNPVATGDLVQVPSKLFQGSLLLGLISRAALGYTAMHASTVSIHPLVIAGWCGLTTTAFNMLPVGCLDGGRAVQGAFGKNALLASGLATYLMLGFGMLGGPLSLPWGLYVLICQRMPEKPCLDDVSEVGRLRKTALIAAISAAVFILLPLWDDLAAELSVGLVTTL
>THELangu
M----SSTFLNLSFRFRFLPASAGFEGPRRWAVREKKWRKLRLQCEKKWQEASRVRRKQHFDRVRCFSPSDGEGEDERRPGSSSTSVEEVEQSG--SGG--DDVRSERAQTSVSRRPPIPSDGTVYNSFQVDSFKVMELLGPEKVDPSDVKLIKEKLFGYSTFWATREEPFGDLSEGVLFLGNLRGNREEVFSTLQHKLHELMGDKYNLFMVEEPNSEGPDPRGGPRVSFGLLRKEVSEPGPTTLWQYVIAILLFVLTIGSCVELGVASQLSSLPTEIVRYFTDSDAIEPPDMQLLYPYVEAALPLAYSVLGVQLIHEIGHFIAAFSKRVTLGIPFFIPNITLGSFGAITQFKSIIRDRQTKVDISMAGPFAGAAFSFTMFGVGLFLSSNPAAAGDMVKVPSMLFQGSLLLGLISRATLGYTAMHAATVSIHPLVISGWCGLTTTAFNMLPVGCLDGGRAIQGAFGKNALFSFGLATYLMLGLGVLGGPLSLPWGLYVLICQRTPEKPCLNDVSEVGTWRQAAVIAAITLVVFTLLPLGDELAEELGIGLVTTF
>MOLIcapi
MATVPSSSFLNLNFRLRLLPAGGSFRERRSSASEQRSSRKCCFLCKERRPEVWRV--RRRFDGIRCFSSGNGGGDEEKRSGSAGKATEEVEKRG-----GGEDSNLDRTPASVSSRPPISSEGPAYSSFQVDSFKLMDLLGPEKVDPSDVKLIKEKLFGYSTFWVTREEPFGDLGEGILFLGNLRGKGEEVFAKLQRQLHEVTGDKYNLFMVEEPNSEEPDPRGGPRVSFGLLRKEVSEPGSTTLWQYVIALLLFVLTIGSCVELGIASQISSLPPEVVKYFTDPNATEPPDMQLLYPYVESALPLAYGVLGVQLFHEVGHFLAALTNKVKLSIPFFIPNITLGSFGAITQFKSILPDRRTKVDVSVAGPLAGAALSFSMFCVGLLLSSNPTVAGDMVQVPSTLFQGSLLLGLISRGTLGYTAMHAATVSIHPLVIAGWCGLTTSAFNMLPVGCLDGGRAIQGAFGKNALLGFGLTTYSLLGLGVLGGPLSLPWGLYVLICQRTPEKPCLNDVSEVGTWRRITVIAAIFLVVVTLLPLWDELAEELGIGLVTTF
>EPIPhell
MATLPSSNFLNLSFRFRLLQASQVFVQERRWVLRQKKLRRLCVLCEKELLEMWRLRRRGRFDKVRCFSLSDGEGEDARRPVPSSSSAEEVDQRG-----GGDDVRSERAHASVSPRTPISSEAPAYNSFQVDSFKLMELLGPERVDPSDVKLIKEKLFGYSTFWVTREEPFGDLSEGILFLGNLRGRREEVFAKLQHKLHEVVGDRYNLFMVEEPNSEGPDPRGGPRVSFGLLRKEVSEPGPTTLWQYVIALLLFFLTIGSCVELGIASQISSLPPEVVKYFTDPNAIEPPDMHLLVPYMETALPLTYSVLGVQLIHEIGHFVAAFSKKVKLGIPFFIPNITLGSFGSITQFKSILPDRRTKVDISMAGPLAGAALSFSMFCVGLLLSSNPAAAGDLVQVPSMLFQGSLLLGLISRATLGYTAMHASTVSIHPLVIGGWCGLTTTAFNMLPVGCLDGGRAVQGAFGKNALFAFGLATYMMLGLGVLGGALSLPWGLYVLICQRTPEKPCLNDVSEVGTGRQTALIAIISLVVFTLLPVWDELAQELGIGLITAF
>MEXIxero
MGTLTSSNFLNLSLRFHLLPVGGGFSGE-RWVVGEKRWRKLCMQCERRSREAWTVRMKRQFDKVRCFSLSDSEGGGDGKPGPSNSSGEEGKKRV---GGGVDDMRSERTHASVSQRPPLSSEGPVYNSFQVDSFKLVELLGPEKVDPSDVKLIKEKLFGYSTFWVTREEPFGDLREGVLFLGNLRGKREEVFAKLQKNLHEAVGDKYNLFMVEEPNSEGPDPRGGPRVSFGLLRKEVSEPGPTTLWQYVIALLLFVLTIGSCVELGIASQLSILPPVVVKYFTDPDAIEPPDMHLLIPYVETALPLTYSVLSVQLIHEIGHFVAAFSKKVKLGIPFFIPNITLGSFGAITQFKSILPDRKAKVEISMAGPLAGAAFSFSVFCVGLLLSSNPASADDLVQVPSMLFQGSLLLGLISRATLGYTAMHSATVSIHPFVIAGWCGLTTTAFNMLPVGCLDGGRAVQGAFGKNALLAFGLGTYLTLGLGVLGGPLSLPWGLYVLICQRSPEKPCLNDVSEVGTWRQIALIVVIVLVVFTLLPLWDELAEELGIGLVTAL
>PTERcurt
MGTLPSSNFLNLSFRFRLLPVCVGFGGDRRWAAREKKWRKLRLQCEKKWREAWRVQKRQQFDKVRRFSLSDGEGEDERRPGSSSNSGEEVEQRG--VGG--DDVRSEPVHASVSPRPPISSEGSVYNSFQVDSFKLMELLGPEKVDPSDVKLIKEKLFGYSTFWVTREEPFGDLNEGILFLGNLRGNREEVFSNLQRKLREVAGDRYNLFMVEEPNSEGPDPRGGLRVSFGLLRKEVSEPGPTTLWQYVIALLLSVLTIGSCVELGIASQISSLPPEVVKYFTDSDVIEPPDMQLLYPYVEAALPLAYSVLGVQLIHEIGHFIAAFSKKVTLGIPFFIPNITLGSFGAITQFKSILRDRQTKVDISMAGPLAGAAFSFSMFCVGLLLSSNPAAAGDMVQVPSILFQGSLLLGLISRATLGYTAMHAATVSIHPLVIGGWCGLTTTAFNMLPVGCLDGGRAVQGAFGKNALFTLGLATYLMLGLGVLGGPLSLPWGLYVLICQRTPEKPCLNDVSEVGTWRQAALIAAIVLVVFTLLPLWDELAEELGIGLITTF
>HEMIforr
MGTLPSSSFLNLSFRFRLLGSGAGFGGGRRWAVREKKLRKLCLQYANMWREEWRVRRRQQFDSFRCFSLSDGEGEDERRPGPSGSSGEEVEQRG--GGGGGDDVRSEGGRASVSQRRPISSEGAVYNSFQVDSFKLMELLGPEKVDPSDVKVIREKLFGYSTFWVTSEEPFGDLSEGILFLGNLRGKREEVFANLQHKLREVTGDKYNLFMVEEPNSEGPDPRGGPRVSFGLLRKEVSEPGPTTLWQYVIALLLFVLTMGSCVELGIASQISSLPIEVVKYFTDSDA-KQPDMQLLYPYVETALPLAYSVLGVQLIHEIGHFVAALSKKVKLGIPFFIPNITLGSFGAITQFKSILLDRRTKVDVSVAGPLAGAAFSFSMFCVGLLLSSNPAGAGDLVQVPSMLFQGSLLLGLISRATLGYTAMHAATISIHPLVIGGWCGLTTTAFNMLPVGCLDGGRAVQGAFGKNALFVFGLATYLMLGLGVLGGPLSLPWGLYVLICQRTPEKPCLNDVSEVGMWRQAALITVISLVVFTLLPLWDELAEELGIGLVTTF
>GOODfuma
METLPSSNFLNLSFRFRLLPAGARFRSERRWVGNQKKWRQLRLQCGMKWREAWRVQRRQQFDKVLCFSMSDGEGEDERRPGLSSNSGEEAEQRG--GGG--DDARSEPAHASVSRRPPISSEGTVYNSFQVDSFKLMELLGPEKVDPSDVKLIKEKLFGYSTFWVTREEAFGDLSEGILFLGNLRGNREEVFANLQHKLHEVTGDKYNLFMVEEPNSEGPDPRGGPRVSFGLLRKEVSEPGPTTLWQYVIALLLFVLTIGSCVELGIASQISSLPPEVVKYFTDSEAIEPPDMQLLYPYVETALPLAYSVLGVQLIHEIGHFVAAFSKKVTLGIPFFIPNITLGSFGAITQFKSILHDRRTKVDISMAGPLAGAAFSFSMFCIGLLLSSNPAAAGEMVQVPSMLFQGSLLLGLISRATLGYTAMHAATVSIHPLAIGGWCGLTTTAFNMLPVGCLDGGRAVQGAFGKNALFTFGLATYLMLGLGLLGGPLSLPWGLYVLICQRTAEKPCLNDVSEVGTWRQAALIAAIALVVFTLLPLWDELAEELGIGLITTF
>CALAtsoo
MGTLPISNFLNLSFRFRLLPVGGGFREERRWVVKEKRWRKLCVQCEKRSLETWRV-RRRRYDKVRCFSLSDGEEEEDRRPGPSSSSGEEVEQRG--GGGGDDDVRSERAHASVSPRPPISLEGSVYNSFQVDSFKLMELLGPEKVDPSDVKLIKEMLFGYSTFWVTKEEPFGDLNEGILFLGNLRGMREDVFAKLQHKLHEVTGDKYNLFMVEEPDSEGPDPRGGPRVSFGLLRKEVSEPGPTTLWQYVIALLLFVLTIGSCVELGIASQISSLPSAVAKYFTDPNAIEPPDMQLLFPYVETALPLAYTVLGVQLIHEIGHFTAAFPKKVKLGIPFFIPNITLGSFGAITQFKSILPDRRTKVDISMAGPLAGAAFSFSMFCVGLLLSSNPAAAGDLVEVPSMLFQGSLLLGLISRATLGYTAMHAATVSIHPLVIGGWCGLTTTAFNMLPVGCLDGGRAVQGAFGKNALFAFGLATYLMLGLGVLGGPLSLPWGLYVLICQRTPEKPCLNDVSDVGKLRQTALIATISLVFFTLLPVWDELAEELGIGLITAF
>GALEfabe
MGTLPCSNFLHLGFKFRLLPARGS-------------------------AEALRFVRRSRFQNVRCFSLSNGEEEDDRRPGTSSGSMEQVEHRG---GNGRDD-ASERIRASVSSKSPIPLEGPVYNSFQVDSFKLIELLGPEKVDPADAKLIKEKLFGYSTFWLTREEPFGDLREGILFLGNLRGMREEVFAKLQYKLHQVLGDKYNLFMVEEPNSEGPDPRGGPRVSFGLLRKEVSEPGPTTLWQYIIALLLFVLTIGSCVELGIASQIGILPPGVVKYFTDPNVIEPPDMQLLVPFVETALLVAYSVLGVQLMHEIGHFLAALSNKAKLGIPFFIPNITLGSFGAITQ-------------------------SYACYCF------NPSSSD------------SWLVRL-NHYCLQYAS----------------CGMS---------------------------------------------------------------------------------------------------------------
>VANIshen
MGTLPSSNFLNLSFKFRLVAGGGGVVEERRLVLGNR--GKLCVQCERGLREAWRFERRSQFQNVRCFSLSDGEGEDERRPGTSSSSVEKVDQRG----GNGDDLHSERIHASVSSESPTSSEGPAYNSFQVDSFKLIELLGPEKVDPSDVKLIKDKLFGYSTFWLTREEPFGDLREGILFIGNLRGNREEVFAKLQSKLHEAMGDRYNLFMVEEPNSEGPDPRGGPRVSFGLLRKEVSEPGPTTLWQYVIALLLFVLTIGSCVELGIASQISILPPEVVKYFTDPNVIEPPEMQLLVPYMETALPLAYSVLGVQLMHEIGHFVAALSKKAKLGIPFFIPNITLGSFGAITQFKSILPDRRAKVDISMAGPLAGAALSFSMFCVGLLHSSNPAAAGDLVQVPSTLFQGSLLLGLISRAALGYTAMHSSTVSIHPLVIAGWCGLTTSAFNMLPVGCLDGGRAVQGAFGKNALLASGMATYVMLGLGMLGGPLSLPWGLYVLICQRTSEKPCLNDVSEVGRLRQTVVIAAISVVVFTLLPLWDELAEELGIGLVTTF
>NEUWzoll
MGSLPISIFLNLSFRFRLLPAGRGSWEGR--AIGDKRWRRISALYEGP-REEWRFKRRWRFDKVRCFSLSDGEGEDERRPGPPGGSAEEVEQRGGGNGGSSDDARTERTHASVSSGSPISSEGPVYNSFQIDSFKLMELLGPEKVDPSDVKLIKEKLFGYSTFWVTREEPFGDLREGILFLGNLRGKRELVFAKLQEKLHEVTGNRYNLFMVEEPNSEGPDPRGGPRVSFGLLRKEVSEPGQTTLWQYVIALLLFVLTIGSCVELGIASQISSLPPEVVKYFTDPNAIEPPDMQLLVPYVETALPLAYSVLGIQLFHEIGHFVAAFSKRVKLGIPFFIPNITLGSFGAITQFKSILPDRGSKVDISMAGPLAGAALSFSMFCVGLLLSSNPAAAGDLVQVPSMLFQGSLLLGLISRVALGYTTMHAATIYIHPLVIAGWCGLTTTAFNMLPVGCLDGGRAIQGAFGKNALFSFGLATYLLLGLGVLGGPLSLPWGLYVLICQRAPEKPCLNDVSEVGAWRQTALVAAISLVVLILLPVWDELAEELGIGLVSVL
>CALAplic
MGTLPSSTVLNLSFRFRRLQYSAGFGSERRWFVWKKKWTKLLLQCEKKWLEASVFQSSKHFDRFRCFSLSDGEGEGGGRPRPSSTSGEEVDQKG--GGSDGDDVRSERVQASVSRRPPTSSEGTINKSFQVDSFKLLELLGPEKVDPSDVKLIKEKLFGYSTFWVTREEPFGDLNEGVLFLGNLRGNREEVFATLQHKLDEVTGDRYNLFMVEEPNSEGSDRQGGPRVSFGLLRKEVSEPGPTTLWQYVISLLLFVLTIGSCVELGIASQISSLPPEVVKYFTDSDAIEPPDMQLLYPYVETALPLAYSVLGVQLIHEIGHFMAAFSKKVMLGIPFFIPNITLGSFGAITQFKSILRDRRTKVDISVAGPLAGGAFSFSMFCIGLLLSSNPAAAGDLVQVPAMIFQGSLLLGLVSRAILGYTAMHAATVSVHPLVISGWCGLTTTAFNMLPVGCLDGGRAVQGAFGKNALFFFGLATYLMLGLGVLGGPLSLPWGLYVLICQRTPEKPCLNDVSDVGTWRQAALIASISLVVITLLPLWDELAEELGIGLVTTF
>PLATclav
MGTLPSSSFLNLSFRFRLLPDGAGFGGGRRWVVREKKWRKLCLQCAKIWREEWRVRRRQHFDSVRCFSLSDGEGEDEKMTGPSSSSGEEVEKGG--GRGVGDDVRTEGTRASVSPRRPISSEGAVYNNFQVDSFKLMELLGPEKVDPSDVKLIREKLFGYSTFWVTSEEPFGDLSEGILFLGNLRGKREDVFANLQHKLHEVTGDRYNLFMVEEPNSEGPDPRGGPRVSFGLLRKEVSEPGPTTLWQYVIALLLFVLTVGSCVELGIASQISSLPVEVVKYFTDSDA-EQPDMQLLYPYVETALPLAYSVLGVQLIHEIGHFAAALSKKVKLGIPFFIPNITLGSFGAITQFKSILLDRRTKVDVSMAGPVAGAAFSFSMFCVGLLLSSNPVAAGDLVQVPSMLFQGSLLLGLISRATLGYTAMHAATISIHPLVIGGWCGLTTTAFNMLPVGCLDGGRAVQGAFGKNALFVFGLATYLMLGLGVLGGPLSLPWGLYVLICQRTPEKPCLNDVSEVGMWRQAALITAISLVVFTLLPLWDELAEELGIGLVTTF
>HABElong
MGTLPSTNLLNLSFRFRLLPAGAGFWGERRWVVKEKKWRKLCLQRANKWLEEWRVRRRQQFDNVRCFSLSDGEGDDEMRSGQSSSSGDEVEQRG--GRGGGDDVRSESARTSVSQRHPISSDGAVYNSFQVDSFKLMELLGPEKVDPSDVKLIREKLFGYSTFWVTSEEPFGDLNEGILFLGNLRGKREDVFANLQHKLHEVTGDRYNLFMVEEPNSEGPDPRGGPRVSFGLLRKEVSEPGPTTLWQYVIAVLLFVLTVGSCVELGIASQISSLPIEVVKYFTDSDA-EQPDMQLLYPYVETALPLAYSVLGVQLIHEIGHFVAALSKKVKLGIPFFIPNITLGSFGAITQFKSILLDRRTKVDISMAGPLAGAAFSFSMFCVGLLLSSNPAAAGDLVQVPSMLFQGSLLLGLISRATLGYTAMHAATISIHPLVIGGWCGMTTTAFNMLPVGCLDGGRAVQGAFGKNALFAFGLATYLLLGLGLLGGPLSLPWGLYVLICQRTAEKPCLNDVSEVGMWRQGALIAAISLVVFTLLPLWDELAEELGIGLVTTF
