# Supplementary material for: Orchid Phylotranscriptomics: The Prospects of Repurposing Multi-Tissue Transcriptomes for Phylogenetic Analysis and Beyond
Source: Front Plant Sci. 2022 May 27;13:910362. doi: 10.3389/fpls.2022.910362 (PMC9196242; doi:10.3389/fpls.2022.910362)
Supplement: Supplementary file 4 [file Data_Sheet_3.zip › ortho_MSA/r1/OG0009563.fa]

>ANOEemei
------------------------------------MVMAALLPM---QCFRFAFSSSILSKRRELPLFL-AF---SSPPRSFS------KHRTSS--VLPSGRRALLPN-TPGASSEGASSKLV-EDPKFVPLNDDSPEFGPPALLLMGFDSTEISKMQNFLKDLDGEFLK---------------------------------------------------------IILCTDDMLTQSVWNAVHAEQTDLKAVQ----VAKSLPRICFLSGLSGEEMMMFIDAFPEIGLKPAVFAALVPNSADKLLKDVAEEVMSDHELL-SEKQTS--------------------------------
>ANOEroxb
------------------------------------MVMAALLPM---QCFRFAFSSSILSKRRELPLFL-AF---SSPPRSFS------KHRTSS--VLPSGRRALLPN-TPGASSEGVSSKLV-EDPKFVPLNDDSPEFGPPALLLMGFDSTEISKMQNFLKDLDGEFLK---------------------------------------------------------IILCTDDMLTQSVWNAVHAEQTDLKAVQ----VAKSLPRICFLSGLSGEEMMMFIDAFPEIGLKPAVFAALVPNSADKLLKDVAEEVMSDHELL-SEKQTS--------------------------------
>APOSodor
------------------------------------MAMVNLLLLLHPQCCRFGLQSTSCLSCRE-PYSL-AYA-AAFSSSASS------KLRYSP--FLLRSRRPLLEG-KTRSSPEGVSRELV-EDPKFVPLNADDPVYGPPALLLMGFDLDETHK------------------------------------------------------------------------------------------------------------------------------------------------------------------------------------------------------------
>APOSshen
------------------------------------MATVNLLLLLHPQCCRFGLQSTSCLSFRE-PYSL-AYA-AAFSSSASS------KLRYSP--FLLRSRRPLLEG-KTRSSPEGVSRELV-EDPKFVPLNADDPVYGPPALLLMGFDLDETHKLRTFLKELDGDFLK---------------------------------------------------------IIHCTAEMMIQSVWDAVHTEQPNLEDVK----IEKSLPRICLLSGLSGEEMVMFVDSFQDTGLKPAVFAALVPNSAHKLLKDVAEEIMGDHEMM-SANQNS--------------------------------
>BLETstri
------------------------------------MGTIALPPL---QCFRSRFPSIICS-RRELQLSH-V-------FSSSS------KLSSYP--VLLSSRRALLQY-RTSAASEGAPSELV-EDPKFVPLNADDPVFGPPALFLMGFDSAETSKIRKFLKELDGEFMK---------------------------------------------------------IILCTEDMLTQSIWEAVHAEQPNLKAVK----VAKSLPRICFLSGLSGEEMMMFIDAFPEIGLRPAVFAALVPNSADKLLKDVAEEIMGDHEML-SAKQTS--------------------------------
>BORYspha
------------------------------------MASATFLPL---HGSWFPFSPGRRLHRQEICISS-AF--P--SSTSLT------RGTLLA--FLKKRRKERPHN-LTRTFSEGGPSDLV-EDSKFVPLSFDDPVYGPPALLLLGFEADEMDKFQKFLKDLDGEFLK---------------------------------------------------------VIYCTEEMLTQSVWDAVHIEQANLEDVK----IARSLPRICFMSGLSGEEMMMFIDAFPETGLKPAVFAALVPNSADKLLRDVAEEIMGDHEML-SGKQSD--------------------------------
>CALAcreb
------------------------------------MVMAALFPF---QSFRFIVSTVTCSSIRDLQLSY-AF--SSSSSSSSS------KLCISP--VLLKRIR------RTRASSEGASSELV-EDPKFVPLNNDDPVFGPPALLLMGFDSTETSKMRKFLKELDGEFMK---------------------------------------------------------IILCTEDMLTQPIWDAVHVKQPDLNAVK----VAKTLPRICFLSGLNGEEMMMFIDTFPEIGLRPAVFAAVVPNSADKLLKDVAEEIMGDHEMM-SAKQTS--------------------------------
>CALAplic
---------------------------------------AALFPF---QSFRFIVSTVTCSSIRDLQLSY-ALSSSSSSSSSSS------KLCNSP--VLLKRIR------RTRASSEGASSELV-EDPKFVPLNNDDPVFGPPALLLMGFDSTETSKMRKFLKELDGEFMK---------------------------------------------------------IILCTEDMLTQPIWDAVHVKQPDLNAVK----VGKSLPRICFLSGLNGEEMMMFIDTFPEIGLRPAVFAAVVPNSADKLLKDVAEEIMGDHEMM-SAKQTS--------------------------------
>CALAsini
------------------------------------MATITPPTQ---QCFRSCFPSIISS-RSELRLSI-V-------SSSFS------ELRSYL--VVLNSRRALSPD-RTRASSEGAPRELV-DDPKFVPLNSDDPVFGPPALFLMGFDLAETSKIRRFLKELDGEFLK---------------------------------------------------------IILCTEDMLTLSIWDALHSEQPNLKAVK----VAKSLPRICFLSGLSGEEMMMFIDAFPEIGLRPAVFAALVPNSAHKLLKEVAEEIMGDHEVL-SAKPTS--------------------------------
>CALAtsoo
------------------------------------MAAFTPPTQ---QCFRSCFPSIISS-RSELHLSI-V-------SSSFS------ELRSYL--VVLNSRKALFPD-RIRASSEGAPRELV-DDPKFVPLNSDDPVFGPPALFLMGFDLAETSKIRKFLKELDGEFLK---------------------------------------------------------IILCTEDMLILSIWDALHTEQPNLKAVK----VAKSLPRICFLSGLSGEEMMMFIDAFPEIGLRPAVFAALVPNSAHKLLKEVAEEIMGDHEVL-SAKHTS--------------------------------
>CALEmajo
M---------------------------------AMDAMAGLLPA---QCFRSFFSSITCSKRRDLKLPL-PS--CCSSSSFSL------KPRSSP--VLLSGRRALSTD-ITRASSEGASRELV-EDPKFVPLNEDDPVFGPPALLLMGFNLSETNKMKKFLKDLDGEFLK---------------------------------------------------------IILCTEDMLTKSIWDAVHTEQPDLKVVK----VAKSLPRICFLSGLSGEEIMMFIDSFPEIGLRPAVFAAVVPNSADKLLKDVAEEIMGDHEMM-SSKQTS--------------------------------
>CEPHdama
------------------------------------MATVALLPL---QCLGFSFSSIICS-RREVQLSP-A--------SSSS------KLRSSP--VLLNNRRALLSD-RTRASSEGAPSELV-EDPKFVPLNADDPVFGPPALLLMGFDSAETSKMQKFLNELDGEFLK---------------------------------------------------------IILCTEDMLSQSIWDAVHTEQPNLKAVK----VAKSLPRICFMSGLSGEEMMMFIDAFPEIGLRAAVFAALVPNSADKLLKDVAEEIMGDHEML-AAKQTG--------------------------------
>CHILsemi
M---------------------------------AMAIMAGLLPA---QCFRFFFSSISCSKRRDLQPSL-AT--SCSSSSFPL------KLRSSP--VLLNGRRALLTG-ITRASYEGDSSELV-EDPKFVPLNEDDPVFGPPALLLMGFNSFEINKMKKFLKELHGEFLK---------------------------------------------------------IILCTEDMLTKSIWNAVHTEQPDLEVVK----VAKSLPRICFLSGLSGEEIMMFIDAFPEIGLRPAVFAAVVPNSADKLLKDVAEEIMGDHEML-SSKQTS--------------------------------
>CHILtrap
M---------------------------------AMAVMAGLLPA---QCFRFFFSSITCSKRRDPQLSL-AS--SCSSSSSPL------KFRSSP--VFLNGRRALLTG-ITRASYEGDSSELV-EDPKFVPLNEDDPVFGPPALLLMGFNSFETNKMKKFLKELDGEFLK---------------------------------------------------------IILCTEDMLTKSIWNAVHTEQPDLEVVK----VAKSLPRICFFSGLSGEEIMMFIDAFPETGLRPAVFAAVVPNSADKLLKDVAEEIMGDHEML-SSKQTS--------------------------------
>CORYacti
M--------------LHSS------------TLPKKMVMAALFPP---LCFGFIYSSLTCSKRRELQPFP-AA--RSSHSSSTP------KLRGSP--FLPSRRTDLLPV-RTWSSSDGASSELI-EDTKFVPLNDDAPVFGPPALLLMGFDSTETSKMRKFLKELDGEFMK---------------------------------------------------------IILCTDDMLTQSIWDAVHTEQPNLKVMK----VAKSLPRICFLSGLSGEEMMMFIDAFPEIGLRPAVFAALVPNSADKLLKDVAEEIMGDHEMM-SAKQSS--------------------------------
>CREMappe
------------------------------------MGTITLSPL---QCFRSCFSSINCL-RREPQLFL-L-------PFSSS------KLRIYP--SSLKNRRVILQD-RTKASSEGAPSELA-EDPKFVPLNDDDPVFGPPALFLMGFDSAETSKIQKYLKDMDGEFLK---------------------------------------------------------IILCTEDMLTQSVWDAVHTEQPDFKAVKADSQVAKSLPRICFLSGLSGEEMMMFIDAFPEIGLRPAVFAALVPNSADKLLRDVAEEIMGDHEMM-SANQTS--------------------------------
>CRYPlept
------------------------------------MVMAAPFPL---HCFRLIFSSLTSSNRHEFQPSL-SS--SSFASSSSS------KLRCSS--VSPNRRSASLPG-LIRASSEEASSELV-EDPKFVPLNDDDPVFGPPALLLMGFDSTETSKIHKFLKELDGEFLK---------------------------------------------------------IILCTEEMLTQSIWDATHAEQPDLKAVK----VAKSLPRICFMSGLSGEEMMMFIDAFPEIGLRPAVFAALVPNSADKLLKDVAEEIMGDHEMM-LAKQAS--------------------------------
>CYMBensi
------------------------------------MGTVTLPPL---QCFRSCLPSIICS-RRELQRSL-I-------SSSSS------KLRSHP--VLLNSRRAFLHD-RTRASSEGVPSEVV-EDPKFVPLNADDPVFGPPALFLMGFDSAETSKIRKFLKKLDGEFLK---------------------------------------------------------IILCTEDMLTRSIWDAVHTEQPNLKTVK----VAKSLPRICFLSGLSGEEMMMFIDAFPEIGLRPAVFAALVPNSADKLLKDVAEEIMGDHEML-SAKQTS--------------------------------
>CYMBmann
------------------------------------MGTATLPPL---QCFRSCLPSLICS-RREFQRSF-V-------SSSSS------KRRSRP--VLLNSRRAFLQD-RTRASSEGVPSEVV-EDPKFVPLNADDPVFGPPALFLMGFDSAETSKIRKFLKKLDGEFLK---------------------------------------------------------IILCTEDMLTRSIWDAVHTEQPNLKTVK----VAKSLPRICFLSGLSGEEMMMFIDAFPEIGLRPAVFAALVPNSAAKLLKDVAEEIMGDHEML-SAKQTS--------------------------------
>CYPRbard
------------------------------------MAAASLLPL---HRSRFSLSSTISSNRRELQISV-TS----FSSFSSS------KARCSS--VSWSRRRVFFPD-STGPSSEGASSKLV-EDPKFVPLNTDDPVYGPPALLLMGFDPAETIKIRKFLKELQGEFLK---------------------------------------------------------IIHCTEDMLTRSIWDAVHTEQPNLQDVK----VFKSLPRICFLSGLSGEEMMMFIDAFPEIGLRPAVFAALVPNSADKLLKDVSEEIMGDHEML-SAKQ----------------------------------
>CYPRflav
------------------------------------MAAASLPPL---HCCRFSLSSTISSNRRELQISV-TS----FSSSSSS------KVRCSS--VSWSRRRVLFPD-STRASSEGAPSELV-EDPKFVPLNIDDPVYGPPALLLMGFELAETSKIRKFLKELDGEFLK---------------------------------------------------------IIHCTEDMLTRSIWDAVHTEQTNLQDVK----VFKSLPRICFLSGLSGEEMMMLIDAFPEIGLRPAVFAALVPNSADKLLKDVSEEIMGDHEML-SAKQ----------------------------------
>DACThata
--------------------------------------MAALFPL---HCFGLMFSPVISSSRRELQQSP-AS------SFSSS------KLRSSP--VSLNRREALLSP-RTRASSEGTSRELV-EDPKFVPLNDDDPVFGPPALLLMGFDSSETSKMLQFVKELDGEFLK---------------------------------------------------------IILCTEVMLTQSVWDAIHTEQSDLKAVK----VAKSLPRICFLSGLSGEEMMMFIDAFPETGLRPAVFAALVPNSADKLLRDVAEEIMGDHEML-SAKQTS--------------------------------
>DENDchryso
------------------------------------MGSMALHPL---RCFGTCFPPMIFS-RRELRISL-VS------SSSSS------KLRIHP--VWLNSRGALLQD-RPRASSEGAPIELV-EDPKFVPLNADDPVFGPPALFLMGFDWAETRKMRKFLKELDGEFLK---------------------------------------------------------IILCTEDMLNQSIWDAVHSEQPNLKDVE----VAKSLPRICFMSGLSGEEMMMFIDAFPEIGLRPAVFAALVPNSANKLLKDVAEEIMGDHEML-SAKQTS--------------------------------
>DENDnobi
------------------------------------MGSMALHPL---RCFRTCFPSMIFS-PRELRISL-V-------SSPSS------KLRIHP--VWLNSRGALLQD-RPRASSEGAPIELV-EDPKFVPLNADDPVFGPPALFLMGFDSAETSKMRKFLKELDGEFLK---------------------------------------------------------IILCTEDMLNQSIWDAVHSEQPNLKDVE----IAKSLPRICFMSGLTGEEMMMFIDAFPEIGLRPAVFAALVPNSANKLLKDVAEEIMGDHEML-SAKQIS--------------------------------
>DIURorie
--------------------------------------MAALFPL---QCFMFSFSPITCSRRREWQLSL-PC--SSSISPSTS------KRSSSQ--VSLNRRRALLPD-RTWASLEGASSELV-EDPKFVPLSDDDPVFGPPALLLMGFDSTETSKMRKFLKDLDGEFLK---------------------------------------------------------IILCTEDMLTQSIWDAVHTKQPDLKAVK----VAKPLPRICLLSGLSGEEMVMFIDGFPEIGLKPAVFAALVPNSADKLLKEVAEEIMGDHEMM-SARQES--------------------------------
>DRAKelas
------------------------------------------------QCFRF-FSSLTCPKRCDLQLSL-AS--PFSSSSSPS------KLRSSP--VLLKGTGALLTG-ITRASSEGTSSELV-EDPKFVPLNEDNPVFGPPALLLMGFNSSETIKIKEFLKELDGEFLK---------------------------------------------------------IILCTEDMLTKSIWDAVHAEQPDLKAVK----VAKSVPRICFLSGLSGEEILMFIDAFPKNGLRPAIFAAVVPNSADKLLKEVAEEIMGDHEMM-SSKQTS--------------------------------
>DRAKthyn
M---------------------------------PMAAMAGVLPG---QCFRFFFSSLTCSKCCDFQLSL-AS--PFSSSSSPS------KLRSSP--VLLKGAEALLTG-ITRASSEGASSELV-EDPKFVPLNEDNPVFGPPALLLMGFNSSETIKMKKFLKELDGEFLK---------------------------------------------------------IILCTEDMLTKSIWDAVHAKQPDLKAVK----AAKSVPRICFLSGLSGEEILMFIDAFPKNGLRPAVFAAVVPNSADKLLKEVAEEIMGDHEMM-SSKQTS--------------------------------
>EPIDfulg
------------------------------------MATITLPPL---QCLGSCSPSINRE-RRVHQLFL-V-------SSSSS------KLRTYP--VLLRNRRVLFQD-RTKASSEGAPRELV-EDPKFVPLNADDTVFGPPVLFLMGFDSAETSKIRKYLKDMDGEFLK---------------------------------------------------------IILCTEDMLTRSVWDAVHTEQPDLKAVK----VAKFLPRICFMSGLSGEEMMMFIDAFPEIGLRPAVFAAIVPNSAHKVLKDVAEEIMGDHEML-SGKQTS--------------------------------
>EPIDpuni
------------------------------------MATITLPPL---QCLGSCSPSINRE-RRVHQLFL-V-------SSSSS------KLRTYP--VLLRNRRVLFQD-RTKASSEGAPRELV-EDPKFVPLNAEDPVFGPPVLFLMGFDYAETSKIRKYLKDMDGEFLK---------------------------------------------------------IILCTEDMLTRSVWDAVHTEQPDLKAVK----VAKFLPRICFMSGLSGEEMMMFIDAFPEIGLRPAVFAAIVPNSADKVLKDVAEEIMGDHEML-SGKQTS--------------------------------
>EPIPhell
------------------------------------MVMAALLPF---QCFRFGFSSMICS-RRELQLSL-A---------SSS------KPRSSP--VLLNSKRALLRD-RTRASSEGAPIELV-EDPKFVPLNADDPVFGRPALLLMGFDSAETSKMKKFLKELDGEFLK---------------------------------------------------------IILCTEDMLTQSIWDAVHTEQPNLKAVK----VAKSLPRICFLSGLSGEEMMMFIEAFPEIGLKAAVFAALVPNSADKLLKDVAEEIMGDHEMM-SAKQTS--------------------------------
>EPIPpurp
------------------------------------MVMAALLPF---QCFRFGFSSMICS-RRELQLSL-A---------SSS------KPRSSP--VLLNSKRALLRD-RTRASSEGAPIELV-EDPKFVPLNADDPVFGPPALLLMGFDSAETSKMKKFLKELDGEFLK---------------------------------------------------------IILCTEDMLTQSIWDAVHTEQPNLKAVK----VAKSLPRICFLSGLSGEEMMMFIEAFPEIGLKAAVFAALVPNSADKLLKDVAEEIMGDHEMM-SAKQTS--------------------------------
>ERYCcris
------------------------------------METVSLLPL---QKIR--FSSIICS-RREFRFPL-S-------SSSSS------KIRIYS-----HIRRILLQDRRTRASSEGIPSELVEEDPKFVPLNTDDTAFGPPALFLMGFDFNETSKIRKFLKELDGEFLK---------------------------------------------------------IILCTENMLTQSIWDAVHTEQPNLKVVK----VAKSLPRICFLSGLSGEEMMMFIDAFPEIGLKPAVFAAIVPNSANKLLKDVTEEIMGDHELM-QAGKQL-----------------------S--------
>ERYCpuss
------------------------------------METVNLLPL---QQIR--FCSIICS-RWEFRFQI-G-------SSSSS------KFRIHS-----HIRRILLQNRRTRASSEGIPSELVEEDPKFFPLNTDDTAFGPPALFLMGFDFNETSKIRKFLKELDGEFLK---------------------------------------------------------IILCTEDMLTQSIWDAVHSEQPNLKVVK----VAKSLPRICFLSGLSGEEMMMFIDAFPEIGLKPAIFAAIVPNSANKLLKDVAEEIMGDHELM-QAGKQL-----------------------TS-------
>GOODfuma
------------------------------------MVMAALFPM---QCFRFAFSSTILSNRQELPLVL-AS---SSPTSSTS------KLRTSS--ALLNSRRALLPD-TPGASSDGASSKLV-EDLKFVPLNDDSPVFGPPALLLMGFDSTEISKMQKFLKDLDGEFLK---------------------------------------------------------IILCTDDLLTQSVWDAVHTEQTDLKAVQ----VVKSLPRICFLSGLSGEEMMMFINAFPEIGLRPAVFAALVPNSADKLLKDVAEEVMSDHELL-SEKKTS--------------------------------
>GOODpube
------------------------------------MVMAALFPM---QCFRFAFSSTILSNRQELPLVL-AS---SSPTSSTS------KLRTSS--TLLNSRRALLPG-TPGASSEGASSKLV-EDPKFVPLNDDSPVFGPPALLLMGFDSTEISKMRKFLKDLDGEFLK---------------------------------------------------------IILCTDDLLTQSVWDAVHTEQTDLKAVQ----VVKSLPRICFLSGLSGEEMMMFINAFPEIGLRPAVFAALVPNSADKLLKDVVEEVMSDHELL-SEEKQT-----------------------S--------
>GYMNdens
--------------------------------------MAALFPL---HCFRLMLSPVISSRRRELQQSL-AS------SFSSS------KLRSSP--VSLNRREALLSP-RTRASSEGTSRELV-EDPKFVPLNDDDPVFGPPALLLMGFDSSETSKMLQFVKELDGEFLK---------------------------------------------------------IILCTEVMLTQSVWDALHTEQPDLKAVK----VAKSLPRICFLSGLSGEEMMMFIDAFPETGLRPAVFAALVPNSADKPLRDVAEEIMGDHEML-SAKQTS--------------------------------
>GYMNodor
--------------------------------------MAALFPL---HCFRLMLTPVISSRRRELQQSL-AS------SFSSS------KLRSSP--VSLNRREALVSP-RTRASSEGTSRELV-EDPKFVPLNDDDPVFGPPALLLMGFDSSETSKMLQFVKELDGEFLK---------------------------------------------------------IILCTEVMLTQSVWDALHTEQPDLKAVK----VAKSLPRICFLSGLSGEEMMMFIDAFPETGLRPAVFAALVPNSADKPLRDVAEEIMGDHEML-SAKQTS--------------------------------
>HABElong
--------------------------------------MAVLFPL---HCFRLMISPVISSSHRELQQSL-AS------CLSYS------KLHGSP--VSVNSRKTLLSD-RTRASSEGASRELV-EDPKFVPLNDDDQGFGPPALLLMGFDSAETSKMLQFVKELDGEFLK---------------------------------------------------------IILCTELMLTQSVWNALHTEQPDLKAVK----VAKSLPRICFLSGLSGEEMMMFIDAFPETGLRPAVFAALVPNSADKLLRDVAEEIMGDHEML-SAKQRS--------------------------------
>HABEpant
--------------------------------------MAVLFPL---HCFRLMISPVISSSHRELQQSL-AS------CLSYS------KLHGSP--VSVNSRKTLLSD-RTRASSEGASRELV-EDPKFVPLNDDDQGFGPPALLLMGFDSAETSKMLQFVKELDGEFLK---------------------------------------------------------IILCTELMLTQSVWNALHTEQPDLKAVK----VAKSLPRICFLSGLSGEEMMMFIDAFPETGLRPAVFAALVPNSADKLLRDVAEEIMGDHEML-SAKQRS--------------------------------
>HAEMdisc
------------------------------------MAMAALFPM---QCFRFAFSSSILTKRRELPLFL-AF---SSPPCSFS------RLCPSP--VLLNGRRALLPD-TPGASSEGAASKLV-EDPKFVPLNDDSPEFGPPALLLMGFDSTEISKVRKFLKDLDGEFLK---------------------------------------------------------IILCSDDMLTQSVWDAVHTEQTDLKVVQ----VVKSLPRICFLSGLSGEEMMMLIDAFPEIGLKPAVFAALVPNSADKLLKDVVEEVMNDHELL-SEKQTS--------------------------------
>HEMIforr
--------------------------------------MAALFPL---HCFRPMFSPVISLSRRELQKYP-AT------SFSSP------RLLNSP--GSLNRREALLSG-RTRASSEGTSRELV-EDPKFVPLNDHDPVFGPPALLLMGFDSAETIKMLQFIKELDGDFLKDL------VSRKMIG------KGDCVRGNISDGSKEGEACENFNKARRIEFMASHFEIILCTEVMLTQSIWDALHTEQPDLKTVK----VAKSLPRICILSGLSGEEMMMFIDAFPETGLRPAVFAALVPNSADKLLRDVAEEIMGDHEML-SAKQTS--------------------------------
>HYPOheme
------------------------------------MATASLSLF----RLCLPFSSCSCLNRRVINRCSLSF--P--FPPLYT----ALKPGCCSAFFLKNGRDNRSRH-LIRASSEGVSSDLV-EDSKFVPLNADDPVYGPAALLLLGFEADETSKIKKFLKELDGEFLK---------------------------------------------------------VIHCTEDMLTQSVWDAMHTEQPNLEAVK----IARSLPRICFLSGLSGEEMMMFIDAFPETGLEPAVFAALVPNSADKLLKDVAEEIMGDHEML-SAKEPN--------------------------------
>LANAlana
M-----------------------------------MATASI---------CLPFSSSRYCNRREIYPSS-SF--PSSSSSSSS----SLKPQSSPA-FLRKGDEDRSHH-LARTSSEGIPSELV-QDSNFVPLNDDDPVFGPPALLLLGFEADETDKILKFLKELDGKFLK---------------------------------------------------------VIHCTEDMITKSVWDAMQTEQSDLQAVK----IARSVPRICFLSGLSGEEMMMFIDAFPETGLKPAVFAALVPNSADKLLRDVMEEIMGDHETL-SAKQPS--------------------------------
>LIMOabor
------------------------------------MVSASLLPL---HCFRFTFSSIVCS-RRELQLSL-A--------SPSS------KLRSSP--VLLNSRSALLPD-RTRASSEGAPSELV-EGPKFVPLNTDDTAFGPPALLLMGFDSAETSKMQKFLKELDGEFLK---------------------------------------------------------IILCTEDMLTRSIWDAIHTEQPYLKGVK----VAKSLPRICFLSGLSGEEMMMFIDAFPEIGLKAAVFAALVPNSADKLLKDVAEEIMGDHEML-SAKQTS--------------------------------
>MASDpict
------------------------------------MGSIALPPL---QCFRSYLSSINCL-PQKSQLNF-V-------FSLST------KLQSYS--FFLKNKRVILHD-RIRASSEEAPRELV-EDPKFVPLNSDDPVFGPPALFLMGFDYVETSKIQKYLRDLDGEFLK---------------------------------------------------------IILCTKDMLTRSIWDAVHTEQPNLKSVK----VAKSLPRICFMSGLSGEEMMMFIDAFPEIGLKPAVFAALVPNSAYKLLKDVAEEIMGDHEML-SAKQAS--------------------------------
>MEXIxero
------------------------------------MAVASLPCV-------FSFFSTLSSNRRELQISV-IY----FSSSSSS------RLRCSS--VPSSTTRVLFPG-RARASSEEAPSELV-EDPKFVPLNTDDPVYGPPALLLMGFDLAETNKIRKFLKELDGDFLK---------------------------------------------------------IIHCTEDMLTRSIWDAVHTEQPNLKYVK----VWKSVPRICFLSGLSGEEMMMFIDAFPEIGLRPAVFAALVPNSADKLLKDVSEEIIRDHEMV-SAKESN--------------------------------
>MICRparv
--------------------------------------MAALFPL---QSFNFIFSSITTSKRRELQLSL-AS--SSSSPCSSSSSLPSLKHRRSS--ILLNRRGALLLD-RTKASSEDASSQLV-DDPKFVPLNDDEPVFGPPAILLMGFDSSETSKMQKFLKELDGDFLK---------------------------------------------------------IILCTEDMLTQSIWDAIHTEQPDFKALK----LSKSFPRICFLSGLSGEEMVMFINAFPEIGLRPAVFAALVPNSADKLLKDVAEEIMGDHEMM-SANQTS--------------------------------
>MOLIcapi
------------------------------------MATASLSL-----RLCLPFSSSRCFNRREIYRCSLSF--P--SPPLYT----ALKPGGHPAFFSKNGRDNRSHH-LVRRSSEGVSSNLV-EDSKFVPLNADDPVYGPPALLLLGFEADETSEIKKFLKELDGEFLK---------------------------------------------------------VIHCTEDMLTRSVWDAMHTEQPNLEAMK----IARSLPRICFLSGLSGEEMMMFIDAFPETGLEPAVFAALVPNSADKLVKDVAEEIMGDHEML-SAREPN--------------------------------
>NEUWmali
------------------------------------MAMVNLLPL---QCFRFGLQSTICLSCRE-PYSL-AYC-SSYSSSVFS------NLRYSP--VLLKRRTALFQG-KTRSSSEGTPSELV-ENPKFVPLNADDPVYGPPALLLMGFDSDETH--------------K---------------------------------------------------------IIHCTEEMMMQSVWDALHTEQPDLEEVK----IAKSLPRICFLSGLSGEEMMMFIDAFPDTGLRTAVFAALVPNSADKLLKDVAEEIMGDHEMM-LVNQNS--------------------------------
>NEUWzoll
------------------------------------MAMVNLLPL---QCFRFGLQSTICVSCRE-PYSL-AYC-SSYSSSVFS------NLRYSP--VLLKRRTALFQG-KTRSSSEGTPSELV-ENPKFVPLNADDPVYGPPALLLMGFDSDETHKLRTFLEELDGDFLK---------------------------------------------------------IIHCTEEMMTQSVWDALHTEQPNLEDVK----IAKSLPRICFLSGLSGEEMMMFIDAFPDTGLRTAVFAALVPNSADKLLKDVAEEIMGDHEMM-LVNQNS--------------------------------
>OECEmacu
------------------------------------MGTVTLLPL---QCLCSRFPSIICS-RRELQLSL-V-------PFSSS------KLRSQP--VLLNSRRVFLQDRRTRASSEGVPSELF-EDPKFVPLNADNPVFGPPALFLMGFDSTETSKIRKFLKELDGEFLK---------------------------------------------------------IILCTEDMLTQSVWDAVHTEQPDLKAVK----VAKSLPRICFLSGLSGEEMMMFIDAFPEIGLKPAVFAAVVPNSADKLLKDVAEEIMGDHELL-SAKQTS--------------------------------
>OPHRgarg
-------------------------------------MAASLFPL---HCFRLMFSPPISSSRRELHQYP-AS------HFSSS------KLRSSP--ASLNRREALLSH-RTSASSEGSPRELV-EDPKFVPLNDDDPVFGPPALLLMGFDPSETRKMQQFIKELDGEFLK---------------------------------------------------------IILCTEVMLTQSVWDALHTEQPDLKAVK----VAISLPRICLLSGLSGEEMTMFIDAFPETGLRPAIFAALVPNSADKLLRDVAEEIMGDHEMM-SGKQTS--------------------------------
>OPHRsphe
-------------------------------------MAASLFPL---HCFRLMFSPPISSSRRELHQYP-AS------HFSSS------KLRSSP--ASLNRREALLSH-RTSASSEGSPRELV-EDPKFVPLNDDDPVFGPPALLLMGFDPSETRKMQQFIKELDGEFLK---------------------------------------------------------IILCTEVMLSQSVWDALHTEQPDLKAVK----VAKSLPRICLLSGLSGEEMTMFIDAFPETGLRPAIFAALVPNSADKLLRDVAEEIMGDHEMMQSGKQTS--------------------------------
>ORCHital
--------------------------------------MAALFPL---HCFRLMFSPVISSSRQELPQSL-AS------SFSSS------KLRNSP--VSLNRREALLSD-RTRASSEGTSRELV-EDPKFVPLNDDDPVFGPPALLLMGFDSSETSKMLQFVKELDGEFLK---------------------------------------------------------IIICTEDMLTQSVWDAVHTEQPDLKAVK----VAKSLPRICFLSGLSGEEMMMFIDAFPETELRPAIFAALVPNSADKLLRDVAEEVLGDHEML-SAKQTS--------------------------------
>PAPHconc
------------------------------------MAVAALPPL---HCSRFSFSSTVSSNRRELQISV-TS----FSSSSFS------KLLCSS--VSWSRTSVLFPD-RTRASSEGAPSELV-EGPKFVPLNSDDPVYGPP--------------IREFLKEMDGEFLK---------------------------------------------------------IIHCTEDMLTRSIWDAVHTEQPNLKDVK----VLKSLPRICFLSGLSGEEMMMFIDAFPEIGLRPAVFAALVPNSADKLVKEVSEEIMGDHEML-SAKK----------------------------------
>PAPHhirs
------------------------------------MAVAALPPL---HRSRFSFSSTVSSNRRELQISV-TY----FSSSSFS------KLLCSS--VSWSRTSVLFPD-RTRASSEGAPSELV-EGPKFVPLNSDDPVYGPPALLLMGFELAETKKIRKFLKEMDGEFLKGFWPFVLQVPRRSSPRVSCHFRKPCVASGKRKPPRGSELPRGFGKERR---------IIHCTEDLLTRSIWDAVHTEQPNLKDVK----VLKSLPRICFLSGLSGEEMMMFIDAFPEIGLRPAVFAALVPNSADKLLKEVSEEIMADHEML-SAKK----------------------------------
>PHAIflav
------------------------------------MGTITPPTQ---QCFRSRFPSIISS-RSELHLSL-L-------SSSSS------KLRSYL--VVLNSRRALLPD-RGRASSEGTPSELV-DDPKFVPLNADDPVFGPPALFLMGFDLAETSKIRKFLKDLDGEFLK---------------------------------------------------------IILCTEDMLSLSIWDALHTEQPNLKAVK----VAKSLPRICFLSGLSGEEMMMFIDAFPEIGLKPAVFASMVPNSAHKLLKEVAEEIMGDHEML-SAKQTS--------------------------------
>PHAItank
------------------------------------MATVTPPTQ---QCFRSYFPSIISS-RSELHHSL-L-------SSSSS------KLGGYL--VVLNSRRALLPD-RTRASSEGVPSELV-DDPKFVPLNANDPVFGPPALFLMGFDLAETSKIRKFLKELDGEFLK---------------------------------------------------------IILCTEDMLTLSIWDALHTEQPNLKAVK----VAKSLPRICFLSGLSGEEMMMFIDAFSEIGLRPAVFAALVPNSAHKLLKEVAEEIMGDHEVL-STKQI---------------------------------
>PHALcorn
------------------------------------MGAYTLPPL---QCFRSCFPSINCS-RPEIRFSS-V-------SSSFS------ELRRHS--IFLNGRRAILPA-RTRASSEGAPSELV-EDPKFVPLNADDPVFGPPALFLMGFDLAETSKMQKFLKELDGEFLK---------------------------------------------------------IILCTEDMLNQSIWDAINTEQVDLKAVK----VAKSVPRICFLSGLSGEEMMMFTDAFPEIGLRPAVFAALVPNSADKLVKDVAEEIMGDHQML-KPKYRF-------------------LMRNSAP------
>PHALmode
------------------------------------MGAYTLPPL---QCFRSCFPSMNCS-RRDIRFSS-V-------SSSSS------ELRRHS--IFLNGRRAILPV-RTRASSEGAPSELV-EDPKFVPLNADDPVFGPPALFLMGFDLAETSKMQKFLKELDGEFLK---------------------------------------------------------IILCTEDMLNQSIWDAIHTKQVDLRAVK----VAKSVPRICFLSGLSGEEMMMFTDAFPEIGLRPAVFAALVPNSTDKLVKDVAEEIMGDHEML-SAKQRS--------------------------------
>PHRAlind
M--------------LHLG-------------SKATMAIASLPPL---HCSRFSFTSTISSDRLELQISL-TY----FSPSSSS------KLRCSS--VSWSRGRVIFPD-RTRASSEGAPSELV-EDPKFVPLNTDDPVYGPPALLLMGFDLAETSKIRKFLKDLDGEFLK---------------------------------------------------------IIHCTEEMLTRSIWDAVHTEQPNLKDVK----VLKSFSRICFLSGLSGEEMMMFIDAFPEIGLRPAIFAALVPNSANKLLKDVSEEIMGDHEML-SAKK----------------------------------
>PLATclav
---------------------------------------------------------------------------------------------SSP--VSLNRIESLLSP-RTRASSEGTSRELV-EDPKFVPLNDEDPVFGPPALLLMGFDSSETSKMLQFVKELDGEFLK---------------------------------------------------------IILCTEVMLTQSVWDALHTEQPDLKAVK----VAKSLPRICFLSGLSGEEMMMFIDAFPETGLRPAVFAALVPNSADKLLRDVVEEIMGDHEML-SGKQTS--------------------------------
>PTERcurt
---------------MHRA-------------LPATMVMAALFPV---QCFRFMFSPVICSNRRELQLSL-PF-----SSSSSL------KLRSPH--VLLSRRRTLLPD-RIRTSSEGASRKLV-EDPKFVSLNNDDPVFGPPALLLMGFDSTEISKMQNFLKEFDGEFMK---------------------------------------------------------IILCTDDMLTQSIWDAVHTEQSNLKAVQ----AAKSLPRICFLSGLSGEEMMMFIDSFPEIGLKPAVFAALVPNSAEKILKDVAEEIMGDHEML-SAKQTS--------------------------------
>RIMAelli
M-------------LLQKK--IKSTLRVPLFNLTQIMLMAALLPL---HCFRFLTSSTTCSKRHELQLSH-AS---SSSSSTSL------KLRSST--VLLNRRRALLTD-ITRASSEGPSSELV-EDPKFVPLNEDDPVFGPPALLLMGFDSTEINKMQKFLKELGGEFLK---------------------------------------------------------IILCTEDMLTKSIWDAVHTEQPDLTTVK----VAKSLPRICFLSGLSGEEIMMFIDAFPDIGLRPAVFAALVPNSADKLLKDVAEEIMGDHEML-SAKQIS--------------------------------
>SELEaequ
M--------------LHLV-------------GTATMAAVCLPSL---HRSRFSFFSIISSNLQELHISV-TS----F-SSSSS------KLRCSS--VSWSRRRVLFPD-RTRASSEGPPSQPV-EDPKFVPLNTDDPVYGPPALLLMGFDLAETRKIRKFLKELDGEFLK---------------------------------------------------------IIHCTEDMLTQSIWDAVHTEQPNLKDVK----VLKSLLRICFLSGLSGEEMMMFIDAFEEIGLRPAIFAALVPNSSDKLLKDLSEEIMGDHEMV-SAKQRS--------------------------------
>SERAvome
--------------------------------------MAALFQL---HCFRLVFSPVISSSHRDIQQSL-PS------SFSSS------KLRRPP--VSLNRREALLPH-RTRASSEGTSRELI-EDPKFVPLNDDDPVFGPPALFLMGFDSSETSKMLQFVKELDGEFLK---------------------------------------------------------IILCTEVMLTQSVWDALHTEQPDLKAVK----VAKSLPRICFLSGLTGEEMTMFIDAFPETGLRPAVFAALVPNSADKLLRDVAEEIMGDHEML-SAKQTS--------------------------------
>THELangu
------------------------------------MVMAALLPL---QCFRFYFSAITCSRRHELRLSL-AS--SSSTSSPSV------KLRSSP--VLLHRRRTLLAD-ITRASSEGASSELV-EDPKFVPLNEDDPVFGPPALLLMGFDSTETNKMQKLIRELDGEFLK---------------------------------------------------------IILCTEDMLTKSIWDAVHTEQPDLKAVK----VAKSVPRICFLSGLSGEEIMMFIDAFPEIGLRPAVFAALVPNSADKLLKDVAEEIMGDHEML-SAKKLS--------------------------------
>VANIplan
------------------------------------MVTATVIPI---QCIRLSFLPIVHLNRRSIQFSI-AA-----AAASES------KLRRSC--YFLSQRESFLLH-RARASFEEPP-----NDSKFVPLTVDDPVFGPPALLLMGFDVAETNEIQEFLKDIDGEFLK-----------------------------------------------------------------------------------------VARSLPRICFLSGLNGEEMLMLIDAFPKIGLRPAVFAALVPNSADKLLKDVAEEIMCDHEML-GEGSMGVRTKMALRISYITPSELISMRRVSKVAIVDVR
>VANIshen
MQISFGDKHPLIIVWVHRCHLPKAS---SLWPRKSDMVTATVIPI---QGIRLGFLPIVHLNRRSIQFSI-AA-----TAAAAS------KLRCSC--YFLGQRELFLLH-RARASSEEPP-----NDPKFVPLTVDDPVFGPPALLLMGFDVAETNEIQEFLKDIDGEFLK---------------------------------------------------------IIHCTEDMLAQPIWDAVHCEQPNLKDVK----VARSLPRICFLSGLNGEEMLMLIDAFPKIGLRPAVFAALVPNSANKLLKDVAEEIMCDHEML-SASRTT--------------------------------
