# Supplementary material for: Orchid Phylotranscriptomics: The Prospects of Repurposing Multi-Tissue Transcriptomes for Phylogenetic Analysis and Beyond
Source: Front Plant Sci. 2022 May 27;13:910362. doi: 10.3389/fpls.2022.910362 (PMC9196242; doi:10.3389/fpls.2022.910362)
Supplement: Supplementary file 4 [file Data_Sheet_3.zip › ortho_MSA/r1/OG0009241.fa]

>CHILsemi
----------------------------------------------MSRGTDRLVKAVQRKLDAYSKVFMARYGQQVVDLLELPLKVVLSPFTLAFDIAGSAPRGFGIPELASHLSFTAIFAVAMLGTYDIAMELGKKVLCQRNCRTCNGWQTLRCTMCKGTGKVHYQVRNYRLKSGERATAEFVAEAVAENRAELVHLPSSINFSAPLPTKDCSNCSGTGVMGCPDCKHHFPLRISADDIMEPPWKAYNVMRKMDYPYKHIVHSMKDPKIAAFWLFTFPQVVGGFNYDDEIKQKIWWEYKESMRYDQLRDTVVKRKPSWETLQKALISLDPVRARDDPVIVKNIPYYKARKAIEAEVMKLNIPPRPSNWGDLDLPLTASSWTKEDLKDPNKILEMISLLTAQREIADKILDAQWEAQWRQIKVQELVDEKLQPYVQTV-KDVLPQIIAAPTPHQTD----TTQR--KK---------------------D-----RRW-------WFF----------
>VANIshen
--------------------------------------------------MDHFMKSVQRNLGEHSKMFSTRYGQQVKDLLVLPIKVIFSPITLALDIVDSAPRGFGIPELASHLSFSAIFVVLTLGTYDIALELGKKVLRPRNCSTCNGWQALRCTMCKGTGKVHYRVNNYMLKSGEKATAERVAQAVAENRAELVHFPSSMNVLSSLPTKVCPTCDGSGVMGCPNCKHCFPLTISADDIMEPPWKAYNVLRKMDYPYEHIVDSMKDPKIAAFWLFTLPQVVGGFSYDDEIKQKIWWSYKESIQYDQLRDVVGKRKPGWEVLQSALISLDPVRARDDPVIVKNIPYYKARKALEGEVMNLNVPPRPDNWGDLDLPLSPSSWTEEELRDPDKQLEAISLLTAQRKMADRILDIQWEAKWRQDKFQELLEEKLQPYAQNLNTDILPKTIATPTPDPAN------QK--KK---------------------T-RG--RRW-------WIF----------
>SERAvome
----------------------------------------------MSRGSGRFNQAMQQKLDVYSKIFVARYGQKVIDLLELPIKLVLSPFTLAFDIAGSAPRGFGIPELASHLAFTAIFAVATLGTYDIALELGKKVLCQRNCRTCNGWQALRCTMCKGTGKVHYQVRNYMLKSGERATAESIAEAVVENRAELVNLPSSLDFSVPLPTKDCSTCSGTGAMGCPDCKHHFPLRISADDIMEPPWKAYNVMRKMTYPYEHIVHSMKDPKIAAFWLLTLPQVVGGFKFDDEIKQKIWLEYKESMRYDQLRDTVVKRKPGWETLQKALVSLDPVRARDDPVIVKNIPYYKAKKAIEAEVVKLDIPPRPTNWGDLDLPLSASSWTTEDLKDPNKLLEMTSLLTAQRELADKILDAQWEAHWRQNKFQELVDEKLKPYVGNV-KDVVPQIIAMPSPNQDS-------K--KK---------------------S--R--RKW-------WFF----------
>MEXIxero
----------------------------------------------MTRGTDRLVKAVQQKLDVYSKVFAARYGQHVMDILELPIKVILSPFTIAFDIAGSAPRGFGIPEFASHLSFTAIFAVATLGTYDIALELGKKVLCQRNCRTCNGWQALRCTMCKGSGKVHYQVRNYKLKSGEKATAECVAEAVAENRAELVHLPSSIDFSTPLPTKDCPNCFATGVMGCPDCKHHFPLRISADDIMEPPWKAFNVLRKMDYPYENIIHSMKDPKIAAFWLLTLPQVVGGFNYDDEVKQKIWWAYKESARYDQLRDEVARRKPGWEYLQKALISLDPDRARDDPVIVKNIPYYKAKKALEAEVIKLDAPPRPKNWGDLELPLTASLWTEEELKDPNKLLEMTSLLTAQREMADKILDAQWEAKWRQDKFEELLEEKLQPYMLNVNKGVLPQKIAMPFHDQEN--------------------------------------------------------------
>GOODfuma
----------------------------------------------MSRGSDRLIKALQLKFDVYSKIFVTRYGQQVIDLLELPIKVVLSPFTLAFDIAGSAPRGFGIPELASHLSFTAIFAVATLGTYDIALELGKKVLCQRNCRTCNGWQALQCTLCKGTGKVHYQVRNYKLKSGERATAECVAEAVTENRAELVHLPSSIDFSVLLPTKDCPSCSGTGVMGCPDCKHHFPLRISADDIMEPPWKAYNVMRKMDYPYEHIVHSMKDPRIAAFWLFTFPQVVGGFNFDDEIKQKIWWDYKESMRYDQLRDTVAKRKPGWETLQKALISLDPVRARDDPVIVKNIPYYKAKKAIEAEVVKLDIPPRPSNWGDLDLPLTASLWTEEELKDSNKLLEMTTLLTAQREIADKILDAQWEAQWRQNKLQELVHEKLQPYVKNV-KDVLPQIIAMPSPHQEN-------K--KK---------------------T-----RRW-------WFF----------
>EPIDfulg
----------------------------------------------MSRGSDRFMKAVQQKLDVFSKIFAARYGQQVIDLLELPIKVVFSPFTLAFDIAGSAPRGFGIPEFASHLSFTAIFAVATLGTYDIALELGKKVLCQRNCHTCNGWQALRCTMCKGTGKVHYQVRNYRLKSGERATAECIAEAVSEHRAELVHLPSSIDFSVPLPTKDCSSCSGTGVMGCPDCMHHFPLRISADDIMEPPWKAYSVMKKMDYPYEHIVHSMKDPKIAAFWLFTLPQVVGGCSYDDEIKQKIWWAYKESMRYDQLRDAVVKRKPGWENLQSALISLDPVRARDDPVIVKNIPYYKAKKALEAAVMKLDVPPRPSNWGELDLPLTESSWTKEELKDPNKLLEMVSLLTAQKEMADNILDAQWEAQWRQNKFQELLDEKLQPYVEGV-KGVLPQIIAIPSPNQEN-------K--KK---------------------R-RR--RRW-------WFF----------
>HAEMdisc
----------------------------------------------MSRGSGSFI----NKLDVYSKIFVANYGQQVIDLLELPIKVVLSPFTLAFDIAGSAPRGFGIPELASHLSFTAIFAVATLGTYDIALELGKKVLCQRNCRTCNGWKALQCTLCKGAGQVHYQVRNYRLKSGERATAKCVAEAVTENRAELVHLPSSIDFSAPLPTKDCPSCSGTGVMGCPDCKHQFPLRISADDIMEPPWKAYNVMRKMDYPYEHIVHSMKDPKIAAFWLFTFPQVVGGFNYDDEIKQKIWWDYKESMRYDQHRDTVAKRKPGWETLQKALISLDPVRARDDPIIVKNIPYYKAKKAIEAEVAKLDIPPRPSNWGDLDLPLTASMWTEEDLKDSNKLLEMTSLLTAQREIADKMLDAQWEAQWRQKKLQELVHEKLQPFVKNV-KDVLPQIIAMPSPHQEN-------K--KK---------------------T-----RRW-------WFF----------
>ORCHital
----------------------------------------------MSRGSGRFNKAMQQKLDVYSKIFVARYGQQVIDLLELPIKFVLSPFTLAFDIAGSAPRGFGIPELASHLSFTAIFAVATLGTYDIALELGKKVLCQRNCRTCNGWQALRCTMCKGTGKVHYQVRNYMLMSGERATAESIAEAVVENRAELVNLPSSIDFSAPLPTRDCSSCSGTGAMGCPDCKHHFPLRISADDIMEPPWKAYNVMRKMDYPYEHIVHSMKDPKIAAFWLLTLPQIVGGFKFDDEVKQKIWWQYKESMRYDQLRDTVVKRKPGWETLQKALVSLDPVRARDDPVIVKNIPYYKAKKAIEAEVVKLDIPPRPSSWGDLDLPLTASSWTTEDLKDPNKLLEMTSLLTAQRELADKILDAQWEAQWRQNKFQELVDEKLKPYVGNV-KDVLPQIIAMPSPNQDS------GK--KK---------------------S--R--RKW-------WFF----------
>NEUWmali
----------------------------------------------MSRSTDRLIKAAQQKLDVYYKIFTARYGQQVIDLLELPIKVVLSPFTLAFDIAGSAPRGFGIPELASKLSFAAIFAVATLGTYDIALELGKKVLCQRNCRTCNGWQALRCTKCKGTGKVNYQVKNYRLKGGEKATAECVAAAVVENRAELVHLPSSINLSTPLPTKDCPNCDGSGVMGCPDCRQRFPLRISADDIMEPPWQAYNVMRKMDYPYEHIVSSMKDPKIAEFWLFTLPQVVGGVNYDDDIKQKIWWAYKESMRYDQLRDVVAHRNPGWEQLQKALISLDPVRARDDPVVVKNIPFYKAKKALEAEVLKLDVPRRPNNWGDLDLPLTASSWTEEELKDPQKLLEMTSLLNAQREMADRILDAQWEAKWRQDKFQELLEQKLQPYLQSVSGGVLPQPIAIPSPSHEK-------K--KK------------------------R--RRW-------WFF----------
>CALAtsoo
----------------------------------------------MSRGTDRFMKAVQQKLDVFSKIFVARYGQQMIDLLELPIKVVLSPFTLAFDIAGSAPRGFGIPEFASHLSFTAIFAVATLGTYDIALELGKKVLCQRNCHTCNGWQALRCTMCKGTGKVHYQVRNYRLKSGERATAECVAEAVAEHRAELVHLPSSIDFSTPLPTKDCSSCSGTGVMGCPDCMHHFPLRISADDIMEPPWKAYNVMRKMDYPYEHIVHSMKDPKIAAFWLFTLPQVVGGCSYDDEIKQKIWWAYKESMRYDQLRDAVVKQQPGWEQLQSALISLDPVRARDDPVIVKNIPYYKAKKALEAEVMKLDVPPRPSNWGDLDLPLTKSSWTKEELKDPNKLLEMVSLLTAQREMADKILDAQWEAQWRQNKFQEILDEKLQPYVQGV-KGVLPQIIAMPSPNQEN-------K--KK---------------------T-RR--RKW-------WFF----------
>DRAKelas
----------------------------------------------MSRGTDRLVKAVQRKLDVYSKVFIARYGQQVVDLLELPLKVVLSPFTLAFDIAGSAPRGFGIPEFASHLSFTAIFAVAMLGTYDIALELGKKVLCQRNCRICNGWQTLRCTTCKGIGKVHYQVRNYSLKSGERATAEFVAEAVVDNRAELVHLPSSINFSAPLPMKDCPNCSGTGVMGCPDCKHHFPLRISADDIMEPPWKAYNVMKKMDYPYEHIVHSMKDPKIAAFWLFTFPQVVGGFNYDDEIKQKVWWEYKESMLYDQLRDKVVKRKPSWETLQKALISLDPVRAKDDPVIVKNIPYYKARKAIEAEVMKLNIPPRPSNWGDLDLPLTASLWTEEELKDPKKLLEMTSLLTAQREIADKILDAQWEAQWRQKKVQEVVDEKLQPYVQNV-KDVLPQIIASPSPNQTD------KK--KK---------------------N--K--RWW-------WFF----------
>CYPRbard
----------------------------------------------MSRGTGRLVKAVQEKLDVYSKIFVARYGQHVIDILELPIKVVLSPFTLAFDIAGSAPRGFGIPEFASHLSFTAIFAVATLGTYDIVLELGKKVLCQRNCRTCNGWQALRCTMCKGTGKVHYQVRNYRLKSGDRATAECVAEAVAENRAELVHLPSSIDFSTPLPTKDCSDCCGTGVMGCPDCKHHFPLRISADDIMEPPWKAYNVLRKMDYPYENIVHSMKDPKIATFWLFTLPQVVGGFNFDDEAKQKIWWTYKESVRYDQLRDEVARRKPGWEHLQKALISLDPVRARDDPVIVKNIPYYKAKKALEAEVMKLDAPPRPKNWGDLDLPLTASSWTEEELKDPNKLLEMTSLLTAQREMADNILDAQWEAKWRQATFQELLDEKLQPYVQSVNNGVLPQTIATPFPDPEN------KK--KK---------------------T-RR--RRW-------LFF----------
>THELangu
----------------------------------------------MSRGTDRFMQGVQKKLNACSKIFTDRYGQQVVDILELPIKVVLSPFTLAFDIAGSAPRGFGIPEFASHLSFTAIFAVAMLGTYDIALELGKKVLCQRNCRTCNGWQNLRCTMCRGTGKVHYQIRNYRLKSGERATAECVAEAVAENRAELVHLPSSIDFSAPLPTKDCPNCSGTGVMCCPDCKHHFPLRISADDIMEPPWKAYNVMRKMDYPYEHIVHSMKDPKIASFWLFTLPQVVGGFNYDDEIKQKIWWDYKESMRYDQLRDAVAKRKPSWETLQKALISLDPVRARDDPVIVKNIPYYKAKKAIETEVMKFNIPPRPSNWGDLDLPLTASLWTKEELNDPNKLLEMTSLLTAQREMADKLLDLQWEAQWRQKKFQELVDEKLQPYVQNV-KDVLPQIIATPSPQKD-----------KK---------------------N--R--RWW-------WFF----------
>LECAnigr
----------------------------------------------MTRGTDRFMNSVQTNLGKYFMLFSARYGQQVMDLLDLPIKVILSPFTLAFDIAGSAPRGFGIPEFASHLSFTAIFAVATLGTYDIALELGKKVLCQRNCRSCNGWQALRCTMCKGTGKVHYQVRNYKLKSGEKATAECVAQAVAENRAELVHFPSSINVVSPLPTKDCPVCDGSGVMGCLDCKHWFPLRISADDIMEPPCKAYNVLRKMDYPYEHIAHSMKDPKIAEFWLLTLPQVVGGFNYDDDIKEKILWAYKESMRYDQLRDVVAKRKPGWEHLQSALISLDPVRAKDDPIIVKNIPYYKARKALEAEVMNLSVPPRPDNWGDLDLPLASSSWTEEELRDPNKLLEAVSLLTAQREMADRILDTQWEAKWRQDKFQELLEEKLKPYVES----VLPKTIAIPSPDPPN----------KK---------------------T-RR--RRW-------WFF----------
>APOSshen
----------------------------------------------MSRSTDRFIKAAQQKLGVYYKIFTARHGQQVIDLLELPIKVVLSPFTLAFDIAGSAPRGFGFPELASKLSFTAIFAVATLGTYDIALELGRKVLCQRNCRTCNGWQALRCTLCKGTGKVNYQVKNYKLKGGEKATAECVATAVVENRAELVHLPSSIDLSTPLPTKNCPNCDGSGVMGCPDCKHRFPLRISADDIMEPPWQAYNVMRKMDYPYEHIVSSMKDPKIAEFWLFTLPQVVGGVKYDDDIKQKIWWAYKESMRYDQLRDVVAQRNPGWEHLQKALISLDPVRARDDRVVVKNIPFYKAKKALEDEVLKLDVPPRPNNWGDLDLPLTASSWTEEELKDPKKLLEMTSLLNAQRVMAEKILDEQWEAKWRQDKFQELLEEKLQPYLQSV-GGVLPRSIAAPSPDQEK-------K--KN-----------------------KR--RRW-------WFF----------
>CHILtrap
----------------------------------------------MSRGTDRLVKAVQRKLDAYSKVFMARYGQQVVDLLELPIKVVLSPFTLAFDIAGSAPRGFGIPELASHLSFTAIFAVAMLGTYDIAMELGKKVLCQRNCRTCNGWQTLRCTMCKGTGKVHYQVRNYRLKSGERATAEFVAEAVAENRAELVHLPSSINFSAPLPTKDCSNCSGTGVMGCPDCKHHFPLRISADDIMEPPWKAYNVMRKMDYPYKHIVHSMKDPKIAAFWLFTFPQVVGGFNYDDEIKQKIWWEYKESMRYDQLRDTVVKRKPSWETLQKALISLDPVRARDDPVIVKNIPYYKARKAIEAEVMKLNIPPRPSNWGDLDLPLTASSWTKEDLKDPNKILEMISLLTAQREIADKILDAQWEAQWRQKKVQELVDEKLQPYVQTV-KDVLPQIIAAPTPHQTD----TTQR--KK---------------------N--R--RRW-------WFF----------
>CALEmajo
----------------------------------------------MSRGTDRLVKAVQRKLDAYSKVFVARYGQQVVDLLELPIKVVLSPFTLAFDIAGSAPRGFGIPELASHLSFTAIFAVAMLGTYDIALELGKKVLCQRNCRTCNGWQSLRCTMCKGTGKVHYQVRNYRLKSGERASSEFVAEAVAENRAELVHLPSSINFSAPLPTKDCSNCSGTGVMGCPDCKHHFPLRISADDIMEPPWKAYNVMKKMDYPYEHIVHSMKDPKIAAFWLFTFPQVVGGFNFDDEIKQKIWWDYKESMRYDQLRDAVVKRKPSWETLQKALISLDPVRAMDDPVIVKNIPYYKARKAIEAEVMKLNIPPRPSNWGDLDLPLTASLWTKEELKDPNKLLEMTSLLTAQSEIADKILDAQWEAQWRQKKVQELVDEKLQPYVQNV-KDVLPQIIATPYPHQTDKMQKQQQK--KR---------------------N--R--RWW-------WFF----------
>GOODpube
----------------------------------------------MSRGSDRFIKGLQQKLDVYSNIFVARYGQQVIDLLELPIKVVLSPFTLAFDIAGSAPRGFGIPELASHLSFTAIFAVATLGTYDIALELGKKVLCQRNCRTCNGWQALQCTLCKGTGKVHYQVRNYRLKSGERATAECVAEAVTENRAELVHLPSSIDFSVPLPTKDCPSCSGTGVMGCPDCKHHFPLRISADDIMEPPWKAYNVMRKLDYPYKHIVHSMKDPRIAAFWLFTFPQVVGGFNYDDEIKQKIWWDYKESMRYDQLRDTVAKRKPGWETLQKALISLDPVRARDDPIIVKNIPYYKAKKAIEAEVVKLDIPPRPSNWGDLDLPLTASLWTKEELKDSNKLLEMTTLLSAQRGIADKILDAQWEAQWRQKKLQELVHEKLQPYVKNV-KDVLPQIIAMPSPHQEN-------K--KK---------------------T-----RRW-------WFF----------
>SELEaequ
----------------------------------------------MSRGTDRLVKAVQQKLDAYSKIFVARYGQQVIDILELPIKVVLSPFTLAFDIAGSAPRGFGIPEFASHLSFTAIFAVATLGTYDIALELGKKVLCQRNCRTCSGWQALRCTMCKGTGKVHYQVRNYRLKSGERATAECVADAVAENRAELVHLPSSVDFSTPLPTKDCLNCCGTGVMGCPDCKHRFPLRISADDIMEPPWKAYNVLRKMDYPYENIVRSMKDPKIAAFWLLTLPQLVGGFNYDDEVKQKIWWAYKESVRYDQLRDEVARRKPGWEHLQKALISLDPVRARDDPVIVKNIPFYKAKKALEAEVIKLDAPPRPKNWGDLDLPLTASLWTKEELKDPNKLLEMTSLLTAQREMADKILDAQWEAKWRQDKFEELLKEKLQPYVQSVNNGVLPQTVAMPFLDPEN-------K--KK---------------------T-RR--RRW-------FFF----------
>OPHRgarg
----------------------------------------------MSRGSDRFNRAMQKKLDVYSKIFVARYGQKVIDILELPIKLVLSPFTLAFDIAGSAPRGFGIPEFASHLAFTAIFAVATLGTYDIALELGKKVLCQRDCRTCNGWQALRCTMCKGTGKVHYQVRNYMLKSGERATAESVAQAVADNRAELVNLPSCLDFSVPLPTKDCSNCSGTGSMGCPDCKHHFPLRISADDIMEPPWKAYNVMKKMNYPYEHIVHSMKDPKIAAFWLLTFPQVVGGFKFDDEIKQKIWWEYKESMRYDQLRDTVVKRKPGWETLQKALISLDPVRARDDPVIVKNIPYYKAKKAIEAEVVKLDIPPRPSNWGDLDLPLTASSWTKEDLKDPNKLLEMTTLLTAQRELAEKVLDAQWEAHWRQNKFQELVDEKLKPYVGNV-KDVLPQIIAMPSPNKDS-------K--KK---------------------S--R--RKW-------WFW----------
>ANOEemei
----------------------------------------------MSQGSGGFIK----KLDVYSKIFVANYGQQVIDLLELPIKVVLSPFTLAFDIAGSAPRGFGIPELASHLSFTAIFAVATLGTYDIALEMGKKVLCQRNCRTCNGWQALQCTLCKGTGKVHYQVRNYRLKSGERATAECVAEAVTENRAELVHLPPSIDFSAPLPTKDCSSCSGTGVMGCPDCKHHFPLRISADDIMEPPWKAYNVMRKMDYPYEHIVHSMKDPKIAAFWLFTFPQVVGGFNYDDEIKQKIWWDYKESMRYDQLRDTVAKRKPGWETLQKALISLNPVRARDDPIIVKNIPYYKAKKAIEAEVAKLDIPPRPSNWGVLDLPLTASSWTEEDLKDSNKLLEMTSLLTAQREIANKILDAQWEAQWRQKKLQELVHEKLQPYV-NV-KDVLPQIIAMPSPHQEK-------K--KK---------------------T-----RRW-------WFF----------
>PHALmode
----------------------------------------------MSRSTDRFMKAVQQKLDVYSKIFVARYGQQVIDLLELPIKVVLSPFTLAFDIAGSAPRGFGIPELASHLSFTAIFAVATLGTYDIALELGKKVLCQRNCHTCNGWQALRCTMCKGTGKVHYQVKNYKLKSGERATAECIAEAVAENRAELVHLPSSIDFSSPLPTKDCSSCSGTGVMGCPDCMNHFPLRISADDIMEPPWKAYNVMRKMDYPYEHIVHSMKDPKIAAFWLFTLPQVIGGCTYDDEIKQKIWWAYKESARYDQLRDAVAKRNPGWEHLQNALISLDPVRARDDPIIVKNIPYYKAKKALEAEVLKLDSPPRPSNWGDLDLPLTEASWTKEELKDPNKLLEMVSLLTAQREMADKILDAQWEAQWRQNKFQELLDEKLQPYVQSV-KGVVPQIIAMPAPNQEN----------KK---------------------T-RR--RRW-------WFF----------
>CYMBmann
----------------------------------------------MSRATDRLLKAVQQKLDIYSKIFVARYGQQVIDLLELPIKVVFSPFTLAFDIAGSAPRGFGIPELASHLSFTAIFAVATLGTYDIALELGKKVLCQRNCRTCNGWQALRCTMCKGTGRVHYQVRNYRLKSGEKATAECIAEAVAEHRAELVHLPSSIDLSAPLPTKECSSCSGTGVMGCPDCMHHFPLRISADDIMEPPWKAYNVMRKMDYPYEHIVHSMKDPKIAAFWLFTFPQVVGGCNYDDEIKQKTWWAYKESMRYDQLRDAVVKRKPGWEHLQSALITLDPVRARDDPVIVKNIPYYKAKKALEAEVMKLDVPPRPSNWGDLDLPLTESSWTEEELEDPHKLLEMVSLMTAQREMADKILDTQWEAQWRQSKFQELLDEKLQPYVQGV-KGVLPQIIAMPSPKQEN-------K--KK---------------------T-RR--RWW-------WFF----------
>GALEfabe
----------------------------------------------MTRGTDLFFKSVQKNLSKYSMLFSARYGQQVMDLLELPIKVVLSPFTLAFDIAGSAPRGFGIPEFASHLSFTAIFAVVTLGTYDIALELGKKVLCPRNCRTCNGWQALRCTMCKGTGKVHYQVRNYMLKSGEKATAECVAQAVAENRAELVHFPSSINVSSPLPTKVCPTCDGSGVMGCPDCKHRFPLRISADDIMEPPWKAFNVLRKMDYPYEHIIDGMKDPKIAAFWLLTLPQVVGRFNYDDEIKQKIWLAYKDSMRYDQLRDVVAKRKPGWEVLQSALISLDPVRAKDDPVIVKNIPYYKAKKALEAEVMRLNVPPRPDNWGDLDLPLAPSSWTEVELRDPNKLLEAVSLLTAQREMADRILDAQWEAKWRQDKFQELLVEKLQPYLHTVNVGILPKTIAVPSPDPAN-------K--KK---------------------T-RG--RRW-------WFF----------
>DENDnobi
----------------------------------------------MSRGTGRLMKAVQQKLDIYSKIFVARYGQQVIDLLELPIKVVLSPFTLAFDIAGSAPRGFGIPELASHLSFTAIFAVATLGTYDIALELGKKVLCQRNCHTCNGWQALRCTMCKGTGKVHYQVRNYRLKSGERATAECVAEAVSENRAELVHLPSSIDFSAPLPTKDCSSCSGTGVMGCPDCRHHVPLRISADDIMEPPWKAYNVMRKMDYPYEHIVHSMKDPKIAAFWLFTFPQVVGGCNYDDEIKQKIWWAYKDSMRYDQLRDAVAKRKPGWEHLQSALISLDPTRARDDPVIVKNIPYYKAKKILEAEVMKLEVPPRPSNWGDLDLPLTESSWTKEELKDPNKLLEMVSLLTAQRELADKILDAQWEAQWRQNKFQEILDEKLQPYVQSV-MGVLPQIIATPSPNQEN-------KIQKK---------------------T-RR--RRW-------WFF----------
>CALAcreb
----------------------------------------------MSRGTDRFMKAVQQKLDVYSKIFSARYGQQVIDLLELPIKVILSPFTLAFDIAGSAPRGFGIPELASHLSFTAIFAVATLGTYDIALELGKKVLCQRNCRTCNGWQTLLCTMCKGTGKVHYQVRNFRLKSGEKATAECVAEAVEENRAELVQLPSSINFSAPLPTKDCPCCSGTGVMGCPDCKHHFPLRISADDIMEPPWKAYNVMRKMDYPYEHIIHSMKDPKIAAFWLFTLPQVVGGFNYDDEIKQKIWWEYKESIRYDQLRDTIVKRKPGWETLQKALISLDPVRARDDPAIVKNIPYYKAKKAIEAEVVKHDIPPRPSNWGDLDLPLSASLWTEEELKDPNKLLQMTRLLTAQQEIVDKILDAQWEAQWRQNKFQELLDEKLRPYVQNV-KDVLPQIIAMPSPPQKN-------K-------------------------T-----RRW-------WFF----------
>APOSodor
----------------------------------------------MSRSTDRFIKAAQQKLGVYYKIFTARHGQQVIDLLELPIKVVLSPFTLAFDIAGSAPRGFGFPELASKLSFTAIFAVATLGTYDIALELGRKVLCQRNCRTCNGWQALRCTLCKGAGKVNYQVKNYKLKGGEKATVECVATAVVENRAELVHLPSSIDLSTPLPTKNCPNCDGSGVMGCPDCKHRFPLRISADDIMEPPWQAYNVMRKMDYPYEHIVSSMKDPKIAEFWLFTLPQVVGGVNYDDDIKQKIWWAYKESMRYDQLRDVVAQRNPGWEHLQKALISLDPVRARDDPVVVKNIPFYKAKKALEDEVLKLDVPPRPLNWGDLDLPLTASSWTEEELKDPKKLLEMTSLLNAQREMADKILDEQWEAKWRQDKFQELLEEKLQPYLQSV-GGVLPRSIASPSPDQEK-------V--NPIYILFASFLVYNFDFFFYLNF---K--SHYSPPCAVHFVFM---------
>MICRparv
----------------------------------------------MSRGTDRLMKAVQQKVDSCSKIFIARYGQQVIDVLEFPIKLVFSPFTLAFDIAGSAPRGFGIPEFASHLSFTAIFAVATLGTYDIALELGKKVLCQRNCRTCNGWQALRCTMCGGTGKVHYQVRNYKLKSGERATAECVAEAVVENRAELVHLPSSIDFSVPLPIKDCSSCSGTGVMGCPDCQHHFPLRISADDIMEPPWKAYNVMRKMDYPYEHIVHNMKDPKIAAFWLFTLPQVVGGFNYDDEVKQKIWLEYKESLRYDQLRDTVVKRKPGWETLQKALISLDPVRARDDPVIVKNIPYYKARKAIEAEVMKLNIPPRPSNWGDLDLPLTASSWTKEDLKDPNKILEMISLLTAQREIADRILDAQWEAQWRQKKFQEILDAKLRPYVQNA-KDVLPQIIAMPSPQQEN-------K--KK---------------------N--R--RWW-------WFF----------
>NEUWzoll
----------------------------------------------MSRSTDRLIKAAQQKLDIYYKIFTARYGQQVIDLVELPIKVVLSPFTLAFDIAGSAPRGFGIPELASKLSFAAIFAVATLGTYDIALELGKKVLCQRNCRTCNGWQALLCTKCKGTGKVNYQVKNYRLKGGEKATAECVAAAVVENRAELVHLPSSINLSTPLPTKDCPNCDGSGVMGCPDCRQRFPLRISADDIMEPPWQAYNVMRKMDYPYEHIVSSMKDPKIAEFWLFTLPQVVGGVNYDDDIKQKIWWAYKESMRYDQLRDVVAHRNPGWEQLQKALISLDPVRARDDPVVVKNIPFYKAKKALEAEVLKLDVPRRPNNWGDLDLPLTASSWTEEELKDPQKLLEMTSLLNAQRQMADRILDAQWEAKWRQDKFQELLEQKLQPYLQSVSGGVLPQPIAIPSPSHEK-------K--KK------------------------R--WRW-------WFF----------
>HYPOheme
----------------------------------------------MGKGTDRLVRAAKQYLDVHGKILRDRYGQQVIDLLELPIKVVLSPFTLAYDIAGSAHRGFGIPELASHLAFSAIFAVATIGTYDIALELGKKVVCQRNCRTCNGWQAMRCTMCKSTGKVHYRVKNYGLKSGERATTESVAEAIADNRAELVHFPSVLDLSTPLPSKDCPSCDGTGVMSCPECKNRLQVRISADDIMEPPWKAYNVLKKMDYPYENIVHSMRDPKIAFFWLITMPQVVGGFNYDDDVKQKIWWSYKESMRYDQLRDVVAKRKPGWENLQNALITLDPIRARDDPVIVKNIPFYKAKKALEAEVMKLDVPPRPPNWGDLELPLSASSWTKEELKDPSKLLEMTTLLNAQREMADKVLDTQWEAKWRQDKLNDLLQEKLQPYIQNINKDVLPQSFVIQSQDQGN-------Q--KK---------------------T-RR--RRW-------WFF----------
>GYMNdens
----------------------------------------------MSRGSGRFNKSMQQKFDVYSKIFVARYGQRVIDLLELPIKFVLSPFTLAFDIAGSAPRGFGIPELASHLAFTAIFAVATIGTYDIALELGKKVLCQRNCRTCNGWQALRCTMCKGTGKVHYQVRNYMLKSGERATAESIAEAVAENRAELVNLPSSIDFSVPLPTKDCSSCSGTGAMGCPDCKHHFPLRISADDIMEPPWKAYNVMRKMDYPYEHIVQSMKDPKIAAFWLLTLPQVVGGFKFDDEIKQKIWWEYKESMRYDQLRDTVVKRKPGWETLQKALVSLDPVRARDDPVIVKNIPYYKARKAIEAEVVKLDIPPRPSNWGDLDLPLTASSWTTEDLKDPNKLLEMTSLLTAQRELADKILDAQWEAQWRQNKFQELVDEKLKPYTGNV-KDVLPQIIAMPSPNQNS-------K--KK---------------------N--R--RKW-------WFF----------
>MOLIcapi
----------------------------------------------MGKGTDRLARAAKQFLDVHGKILRDRYGQQVIDLLELPIKVVLSPFTLAYDIAGSAQRGFGVPELASHLAFSAIFAVATIGTYDIALELGKKVLCQRNCRTCNGWQAMRCTMCKGTGKVHYRVKNYSSKSGERATTESVAEAIADNRAELVHFPSVLDLLTPLPSKDCPSCDGTGVMGCPECKNRLQVRISADDIMEPPWKAYNVLKKMDYPYENISHSMRDPKIAFFWLITMPQVVGGFNYDDDVKQKIWWAYKESMRYDQLRDVVAKRKPGWENLQNALVTLDPIRARDDPVIVKNIPFYKAKKALEAEVMKLDVPPRPPNWGDLELPLSASSWTKEELKDPKKLLEMTSLLNAQREMADKVLDTQWEAKWRQDKLNDLLQEKLQPYIQNVNKDVLPQSFVRQSQDQGN-------Q--KK---------------------ARRR--RRW-------WFF----------
>CREMappe
----------------------------------------------MSRGTNRFMKAAQQKLDVYSKIFVARYGQKVIDLLELPIKVVLSPFTLAFDIAGSAPRGFGIPELASHLSFTAIFVVATLGTYDIALELGKKVLCQRNCHTCNGWQALRCTMCKGTGKVHYQVKNYSLKSGERATAECIAEAVAEHRAELLHLPSSIDFSAPLPTKDCSSCSGTGVMGCPDCMHHFPLRISADDIMEPPWKAYNVMRKMDYPYEHIVHSMKDPKIAAFWLFTLPQVVGGCNYDDEIKQKIWWAYKESMRYDQLRDAVVQRKPGWEHLQSALTSLDPVRARDDPVIVKNIPYYKAKKALEAEVAKLDVPPRPSNWGELDLPLTESSWTEEELKNPNKLLEMVSLLTAQREMAGTILDAQWEAQWRQNKFQELLDEKLQPYVQSV-RGVLPQIIAMPSPNQEN-------K--KK---------------------T-RR--RRW-------WLF----------
>EPIPpurp
------------------------------------------------------------------------------------------------------------------------------------------------------------------------------------------------------------------------------MGCPDCKHHFPLRISADDIMEPPWKAYNVMRKMDYPYEHIIHSMKDPKIATFWLFTLPQVVGGFNYDDEIKQKIWWAYKESMRYDQLRDAVVKRKPGWEHLQKALISLDPVRARDDPVIVKNIPYYKAKKAIEAEVMKLDVPPRPSNWGDLDLPLTASSWTKEELNDPNKLLEMTSLLTAQREMADKILDVQWEAQWRQNKFQELLDEKLQPYVQSM-KGALPRLIATPFPDQEH-------K--KK---------------------T-RR--RRW-------WFF----------
>PLATclav
----------------------------------------------MSRGSGRFNKAMQQKFDVYSKIFVARYGQQVIDLLELPIKIVLSPFTLAFDIAGSAPRGFGIPELASHLAFTAIFAVATLGTYDIALELGKKVLCQRNCRTCNGWQALRCRMCKGTGKVHYQVRNYMLKSGERATAESIAEAVAENRAELVNLPSSIDFSVPLPTKDCSSCSGTGSMGCPDCKHHFPLRISADDIMEPPWKAYNVMRKMDYPYEHIVHSMKDPKIAAFWLLTLPQVVGGFKFDDEIKQKIWWEYKESMRYDQLRDTVVKRKPGWETLQKALISLDPVRARDDPVIVKNIPYYKARKAIEAEVVKFDIPPRPSNWGDLDLPLTASSWTTEDLKDPNKLLEMTSLLTAQRELADKILDAQWEVQWRQNKFQELVDEKLKPYAGNV-KGVLPQIIAMPSPNQDT-------K--KK---------------------N--R--KKW-------WFF----------
>DIURorie
----------------------------------------------MSRGMDRLMKGMQQKLDACSKIFIARYGQQVTDILEFPIKVVLSPFTLAFDIAGSAPRGFGIPELASHLSFTAIFAVAALGTYDIALELGKKVLCQRNCHTCNGWQTLRCIMCKGTGEVHYRVRNYRLKSGERETAEFVAEAVAENRAELVQLPSSIDFSAPLPTKDCPSCSGTGIMGCPDCKLHFPLRISADDIMEPPWKAYNVMRKMDYPYEHIVHSMKDPKIAAFWLFTLPEVVGGYKYDDEIKQKIWWDYKESMRYDQLRDTVVKRKPGWEILQKALISLDPDRARNDPVIVKNIPYYKAKKAVEAEVGKLDIPPRPSNWGDLDLPLTASLWTKEELKDPNKLLEMTSLLTAQREIADKILDAQWEAHWRQNKFRELVDEKLQPYIQNV-KDVLPHVIAMPSPHQKD-------K--KK---------------------L-----RRW-------WWF---------S
>CRYPlept
----------------------------------------------MSRG---FMKGVQKKVDVYSKVFIARYGQQLMDLVELPIKVVLSPITLAFDIAGSAPRGFGVPELASHLSFTAIFVVATLGTYDIALELGKKVLCQRNCRTCNGWQTLLCTMCKGTGKVHYQVRNYMLKSGERATTECVAEAVAENRAELVHLPSSIDFSAPLPTKDCPSCSGTGVMSCPDCKHHFPLRISADDIMEPPWKAYNVMRKMDYPYEHIVHSMKDPKVAAFWLFTLPQVAGGFSYDDEIKQKIWWKYKESMRYDQLRDTVVKKKPGWETAQKALSSLDPVRARNDPVIVKNIPYYKAKKAIEAEVVKLDIPPRPSNWGALDLPLTASFWTEEELKDPNKLLEMTCLLTAQREIADKILDAQWEAQWRQNKFQELVDEKLQPYVENV-KDVLPQIIAMPSPRQKN-------K--EK-----------------------RP--RRW-------WFF----------
>LANAlana
----------------------------------------------MAKGTDRLLRAAKQYAEVHGKIFKERYGQQIIDLLELPIKVVLSPFTLAYDISGSASRGFGIPELASHLSFSAIFVVATLGTYDIALELGKKVLCQRNCRTCNGWQALRCTMCKGTGKVHYRVKSYSLKSGERATAECVAEAIADNRAELVHLPSAIDLPTPLPSKDCPSCDGTGVMGCPECKNKLQVRISADNIMEPPWKAYNVMRWMDYPYENIIQSMKDPKIAAFWLITMPQVLGGFNYDEDVKQKIWWAYKESMRYDQIRDVVAKRKPGWENLQNALITLDPVRARDDPVIVKNVPYYKAKKALEAEIMKLDVPPRPPNWGDLDLPLSASSWTEEELKDPNKLLEMTTLLNAQREMADKVLDTQWEAKWRQDKLNELLEEKVQPYIQRVNKGVLPQSIVIQSHGQDN-------K--KK---------------------T-TR--RRW-------WFFLTRQQRCLCG
>CYMBensi
----------------------------------------------MSRSTDRLLKAVQQKLDIYSKIFVARYGQQVIDLLELPIKVVFSPFTLAFDIAGSAPRGFGIPELASNLSFTAIFAVATLGTYDIALELGKKVLCQRNCRTCNGWQALRCTMCKGTGKVHYQVRNYRLKSGEKATAECIAEAVAEHRAELVHLPSSIDLSAPLPTKECSSCSGTGVMGCPDCMHHFPLRISADDIMEPPWKAYNVMRKMDYPYEHIVHSMKDPKIAAFWLFTLPQVVGGCNYDDEIKQKIWWAYKESRRYDQLRDAVVKRKPGWEHLQSALITLDPVRARDDPVIVKNIPYYKAKKALEVEVMQLDVPPRPSNWGDLDLPLTESSWTEEELKDPHKLLEMVSLMTAQREMADKILDTQWEAQWRQNKFQELLDEKLQPYVQGV-KGVLPQIIAMPSPKQEN----------KK---------------------T-RR--RWW-------WFF----------
>LIMOabor
----------------------------------------------MSRGTDRLMKAVQQKLDIYSKIFIARYGQQVIDLLELPIKVVLSPFTIAFDIAGSAPRGFGIPELASHLSFTAIFAVATLGTYDIALELGKKVLCQRNCRTCNGWQALRCTMCKGTGKVHYQVSNYRLKSGEKATAECIAEAVAENRAELVHLPSSVELSAPLPTKDCPSCSGTGVMGCPDCKHHFPLRISADDIMEPPWKAYNVMRKMDYPYEHIIHSMKDPKIASFWLFTLPQVVGGFNYDDEIKQKIWWAYKESMRYDQLRDAVVKREPGWEHLQKALISLDPVRARDDPVIVKNIPYYKAKKAIEAEVMKLDVPPRPSNWGDLDLPLTASSWTKEELNDPNKLLEMTSLLTAQREMADKILDVQWEAHWRQNKFQVLLDEKLQPYVQSM-KGALPRIIAMPFPDQE------------K---------------------T-QR--RSLA-----HLVM----------
>ERYCcris
----------------------------------------------MSRGRDRLMKAVQQKLDIYSKIFVARYGQQVIDLLELPIKIVLSPFTLAFDIAGSAPRGFGIPELASHLSFTAIFAVATLGTYDIALELGKKVLCQRNCHTCNGWQALRCTMCKGTGKVQYQVRNYRLKSGQKATAECIAEAVAEQRAELVHLPSSIDFSAPLPTKDCSSCSGTGVMGCPDCMHHFPLRISADDIMEPPWKAYNVMRKMDYPYEHIVHSMKDPKIAAFWLFTLPQVVGGCNYDDEIKQKIWWEYKESMRYDQLRDAVVKRKPGWEHLQTALISLDPIRARDDPVIVKNVPYYKAKKALEAEVMKLDPPPRPSNWAELDLPLSESSWTEDELKDPNKLLEMVSLLTAQREMSDKILDAQWEAQWRQNKFQELLDEKLQPYVGGV-KDVLPQIIAMSSPNEDN-------K--EK---------------------T-RR--RRW-------WFF----------
>DRAKthyn
----------------------------------------------MSRGTDRLVKAVQRKLDVYSKVFIARYGQQVVDLLELPLKVVLSPFTLAFDIAGSAPRGFGIPEFASHLSFTAIFAVAMLGTYDIALELGKKVLCQRNCRICNGWQTLRCTTCKGIGKVHYQVRNYSLKSGERATAEFVAEAVVDNRAELVHLPSSINFSAPLPMKDCPNCSGTGVMGCPDCKHHFPLRISADDIMEPPWKAYNVMKKMDYPYEHIVHSMKDPKIAAFWLFTFPQVVGGFNYDDEIKQKVWWEYKESMLYDQLRDKVVKRKPSWETLQKALISLDPVRAKDDPVIVKNIPYYKARKAIEAEVMKLNIPPRPSNWGDLDLPLTASLWTEEELKDPKKLLEMTSLLTAQREIADKILDAQWEAQWRQKKVQEVVDEKLQPYVQNV-KDVLPQIIASPSPNQTD------KK--KK---------------------N--K--RWW-------WFF----------
>EPIPhell
----------------------------------------------MSRGTDRFMKAVQQKLDIYSKIFITRYGQQVIDLLELPIKVVLSPFTIAFDIAGSAPRGFGIPELASNLSFTAIFAVATLGTYDIALELGKKVLCQRNCRTCNGWQALRCTMCKGTGKVHYQVSNYRLKSGERATAECIAEAVAENRAELVHLPSSIDFSAPLPTKDCPSCSGTGVMGCPDCKHHFPLRISADDIMEPPWKAYNVMRKMDYPYEHIIHSMKDPKIATFWLFTLPQVVGGFNYDDEIKQKIWWAYKESMRYDQLRDAVVKRKPGWEHLQKALISLDPVRARDDPVIVKNIPYYKAKKAIEAEVMKLDVPPRPSNWGDLDLPLTASSWTKEELNDPNKLLEMTSLLTAQREMADKILDVQWEAQWRQNKFQELLDQKLQPYVQSM-KGALPRLIATPFPDQEH-------K--KK---------------------T-RR--RRW-------WFF----------
>RIMAelli
----------------------------------------------MSRGTDRLVKAVQRKLDAYSKVFMARYGQQVVDLLELPIKVVLSPFTLAFDIAGSAPRGFGIPELASHLSFTAIFAVAMLGTYDIALELGKKVLCQRNCRTCNGWQTLRCTMCKGTGKVHYQVRNYRLKSGQRATAECVSEAVAENRAELVHLPSSIDFSVPLPTKDCPNCSGTGVMGCPDCKHHFPLRISADDIMEPPWKAYNVMRKMDYPYEHIVHSMKDPKIAAFWLFTFPQVVGGFNYDDEIKQKIWWEYKESVRYDLLRDTVAKRKPCWESLQKALISLDPVRARDDPVIVKNIPYYKAKKAIEAEVMKLNIPPRPSNWGDLHLPLTASLWTKEELKDPNKLLEMTSLLTAQREIADKILDAQWEAQWRQRKFQELVDEKLQPYVQNV-KDVLPQIIATPSAHQKD-------K--KK---------------------N--R--RWW-------WFF----------
>PAPHconc
----------------------------------------------MTRGTDRLVKAVQQKLDVYSKIFVARYGQQVMDILDLPIKVVLSPFTLAFDIAGSAPRGFGIPEFASHLSFTAIFAVATLGTYDIALELGKKVLCQRNCRTCNGWQALRCIMCKGSGKVHYQVRNYRLKSGERATAECVAEAVVENRAELVHHPSSIDFSTPLPTKDCPNCCGTGVMGCPDCKHHFPLRISADDIMEPPWKAYNVLRKMDYPYENIVHSMKDPKIAAFWLLTLPQVVGGFNYDDEVKQKIWWAYKESARYDQLRDEVAQRKPGWEHLQRALISLDPVRARDDPVIVKNIPYYKAKKALVAEVMKLDAPPRPKNWGDLELPLTASLWTKEELKDPNKLLEMTSLLTAQREMADKILDAQWEAKWRKDKFEELLEEKLQPYFQSVNKGVLPQTIAMPFHDQEN-------K--KK---------------------R-RG--RRW-------FFF----------
>VANIplan
-----------------------------------------------MQGMEHFMKSVQRNLGKHSEMFSARYGQQVKGLLELPIKVIFSPITFAFDIGGAASRGFGIPELASHLSFSAIFVVLTLGTYDIALELGKKVLCPRNCHTCNGWKALRCTMCKGTGKAHYRVSNYILKSGEKATAECVAQAVAENRAELVHFPSSINVLSSLPTKVCPTCDGSGVMGCPDCKHRFPLTISVDDIMEPPWKAYNVLRKMDYPYEHIVDSMKDPKIAAFWLFTLPQVVGGFNYDDEMKQKIWWSYKESMRYDQLRDVVGKRKPGWEVLQSALISLNPERARDDPVIVKNIPYYKARKALEGEVMKLNVPPRPDNWGDLDLPLSASSWTEEELRDPDKLLEAISLLTAQRKMADGILDAQWEAKWRQDKFEQLLEEKLQPYAQNMSTEILPKTIASPSPDSAK-------QV-QKK----PPFM-----------II-KGALEKK-------SLFQ---------
>GYMNodor
----------------------------------------------MSRGSGRFNKSMQQKFDVYSKIFVARYGQRVIDLLELPIKFVLSPFTLAFDIAGSAPRGFGIPELASHLAFTAIFAVATIGTYDIALELGKKVLCQRNCRTCNGWQALRCTMCRGTGKVHYQVRNYMLKSGERATAESIAEAVAENRAELVNLPSSIDFSVPLPTKDCSSCSGTGAMGCPDCKHHFPLRISADDIMEPPWKAYNVMRKMDYPYEHIVHSMKDPKIAAFWLLTLPQVVGGFKFDDEIKQKIWWEYKESMRYDQLRDTVVKRKPGWETLQKALVSLDPVRARDDPVIVKNIPYYKARKAIEAEVVKLDIPPRPSNWGDLDLPLTASSWTTEDLKDPNKLLEMTSLLTAQRELADKILDAQWEAQWRQNKFQELVDEKLKPYAGNV-KDVLPQIIAMPSPNQNS-------K--KK---------------------N--R--RKW-------WFFY---------
>PHRAlind
----------------------------------------------MTRGTDRLVKAVQQKLDVYSKVFVARYGQQVMDILELPIKVVLSPFTLAFDIAGSAPRGFGIPEFASHLSFTAIFAVATLGTYDIALELGKKVLCQRNCRTCNGWQALRCTMCKGSGKVHYQVRNYRLKSGERATAECVAEAVAENRAELVHLPSSIDFSTPLPTKDCPNCCGTGVMGCPDCKHHFPLRISADDIMEPPWKAYNVLRKMDYPYENIVHSMKDPKIAAFWLLTLPQVVGGFNYDDEVKQKIWWAYKESVRYDQLRDEVARRKPGWENLQKALISLDPDRARDDPVIVKNIPYYKAKKALEAEVIKLDAPPRPKNWGDLELPLTDSLWTDEELKDPNKLLEMTSLLTAQREMADKILDAQWEAKWRQDKFEELLEEKLQPYVQSVNKGVLPQTIAMPFHDQEN-------K--KK---------------------A-RR--RRW-------WFF----------
>PTERcurt
----------------------------------------------MSRGSDRLMKAVQQKLDVYSKIFIARYGQQVIDLLELPIKVVLSPFTLAFDIAGSAPRGFGIPEFASHLSFTAIFAVATLGTYDIALELGKKVLCQRNCRTCNGWQALQCTLCKGTGKVQYQVRNYTLKSGQRATSECVAEAVAENRAELVHLPSSIDFSAPLPTKDCASCSGTGVMGCPDCKHHFPLRISADDIMEPPWKAYNVMRKMDYPYEHIVHSMKDPKRAAFWLFTLPQVVGGFNYDDEIKQKIWWEYKESMRYDQLRDAVVKRKPGWETLQKALISLDPVRARDDPAIVKNIPYYKAKKAIEAEVLKLDIPPRPSNWGDLDLPLTASLWTKEDLQDSNKLLEMTSLLAAQREMADKILDAQWEAQWRQNKFQELVDEKLQPYVQNV-KDVLPHIIARPSPHQDN-------K--KK---------------------T--K--RRW-------WFF----------
>CEPHdama
----------------------------------------------MSRGTDRLMKAVQKKLDIYSKIFIARYGQQVIDLLELPIKVVLSPFTIAFDIAGSAPRGFGIPELASHLSFTAIFAVATLGTYDIALELGKKVLCQRNCRTCNGWQALRCTMCKGTGKVHYQVSNYRLKSGERATAECIAEAVAENRAELVHLPSSINFSAPLPTKDCPSCSGTGVMGCPDCKHHFPLRISADDIMEPPWKAYNVMRKMDYPYEHIIHSMKDPKIAAFWLFTLPQVVGGFDYDDEIKQKIWWAYKESMRYDQLRDAVVKRKSGWEHLQSALISLDPVRARDDSVIVKNIPYYKAKKAIEAEVMKLDVPPRPSNWGDLDLPLTESSWTKEELNDPNKLLEMTTLLSAQREMADKVLDVQWEAQWRQNKFQELLDEKLQPYVQSV-KGTLPRIIAMPSPDQEH----------KK---------------------T-RR--RRW-------WFF----------
>OPHRsphe
----------------------------------------------MSRGSDRFNRAMQKKLDVYSKIFVARYGQKVIDILELPIKLVLSPFTLAFDIAGSAPRGFGIPEFASHLAFTAIFAVATLGTYDIALELGKKVLCQRDCRTCNGWQALRCTMCKGTGKVHYQVRNYMLKSGERATAESVAQAVADNRAELVNLPSCLDFSVPLPTKDCSNCSGTGSMGCPDCKHHFPLRISADDIMEPPWKAYNVMKKMNYPYEHIVHSMKDPKIAAFWLLTFPQVVGGFKFDDEIKQKIWWEYKESMRYDQLRDTVVKRKPGWETLQKALISLDPVRARDDPVIVKNIPYYKAKKAIEAEVVKLDIPPRPSNWGDLDLPLTASSWTKEDLKDPNKLLEMTTLLTAQRELAEKVLDAQWEAHWRQNKFQELVDEKLKPYVGNV-KDVLPQIIAMPSPNKDS-------K--KK---------------------S--R--RKW-------WFW----------
>PAPHhirs
----------------------------------------------MTRGTDRLVKAVQQKLDVYSKVFVTRYGQQVMDILDLPIKVVLSPFTLAFDIAGSAPRGFGIPEFASHLSFTAIFAVATLGTYDIALELGRKVLCQRNCRTCNGWQALRCTMCKGSGKVHYQVRNYRLKSGERATAECVAEAVAENRAELVHHPSSIDFSTPLPTKDCPNCCGTGVMGCPDCKHHFPLRISADDIMEPPWKAYNVLRKMDYPYENIVHSMKDPKIAAFWLLTLPQVVGGFNYDDEVKQKIWWAYKESVRYDQLRDEVAQRKPGWEHLQRALISLDPVRARDDPVIVKNIPYYKAKKALVAEVMKLDAPPRPKNWGDLELPLTASLWTEEELKDPNKLLEMTSLLTAQREMADKILDAQWEAKWRKDKFEELLEEKLQPYFQRVNKGVLPQTIAMPFRDQEN-------K--KK---------------------T-RG--RRW-------FFF----------
>OECEmacu
----------------------------------------------MSRGTDRLFKAVQQKLDIYSKIFVARYGQQVMDLLELPIKVVFSPFTLAFDIAGSAPRGFGIPELASHLSFTAIFAVATLGTYDIALELGKKVLCQRNCRTCNGWQALRCTMCKGTGKVHYQVRNYRIKSGEKATAECIAEAVAEHRAELVHLPSSIDFSAPLPTKDCSSCSGTGVMGCPECKHHFPLRISADDIMEPPWKAYNVMRKMDYPYEHIVQSMKDPKIAAFWLFTFPQVVGGCNYDDEIKQKIWWAYKESMRYDQLRDAVVKRKPGWEHLQNALISLDPVRARDDPVIVKNIPYYKAKKALEAEVMKLDVPPRPSNWGDLNLPPSESSWTEEELKDSNKLLEMVSLLTAQREMADKILDAQWEAQWRQNKFQELLDEKLQPYVEGV-KGVLPQIIAMPSPNQEN-------K--KK---------------------TSRR--RRW-------WIF----------
>HEMIforr
----------------------------------------------MSRG--RFNKAMQQKLDVYSKIFVARYGQKVIDLLELPIKLVLSPFTLAFDIAGSAPRGFGIPELASHLAFTAIFAVATLGTYDIALELGKKVLCQRNCRTCNGWQALRCTMCKGTGKVHYQVRNYMLKSGERATTESIADAVAENRAELVNLPSSIDFSAPLPTKDCSSCSGTGAMGCPDCKHHFPLRISADDIMEPPWKAYNVMRKMDYPYEHIVHSMKDPKIAAFWLLTLPQVVGGFKFDDEIKQKIWWEYKESMRYDQLRDTVVKRKPGWETLQKALVSLDPVRARDDPVIVKNIPYYKAKKAIEAEVVKLDIPPRPSNWGDLDLPLTASSWTTEDLKDSNKLLEMTTLLTAQRELADKILDAQWETQWRQNKFQELVDEKLKPYVQNV-KDVVPQIIAMPSPNQDS-------K--KK---------------------I--R--RKW-------WFF----------
>CALAsini
----------------------------------------------MSRGTDRFMKAVQQKLDVYSKIFVARYGQRAIDLLELPIKVVLSPFTLAFDIAGSAPRGFGIPELASHLSFTAIFVVATLGTYDIALELGKKVLCQRNCHTCNGWQALRCTMCKGTGKVHYQVRNYRLKSGERATAECVAEAVAEHRAELVHLPSSIDFSAPLPTKDCSSCSGTGVMGCPDCRHHFPLRISADDIMEPPWKAYNVMRKMDYPYEHIVHSMKDPKIAAFWLFTLPQVVGGCSYDDEIKQKIWWAYQESMRYDQLRDAVVKQKPGWEQLQSALISLDPVRARDDPVIVKNIPYYKAKKALEAEVMKLDVPRRPSNWGDLDLPLTKSSWTEEELKDPNKLLEMVSLLTAQREMAEKILDAQWEAQWRQNKFQEILDEKLQPYVQGV-KGVLPQIIAMPSPNQEN-------K--KK---------------------A-RR--RKW-------WFF----------
>CALAplic
----------------------------------------------MSRGTDRFMKAVQQKLDVYSKIFSARYGQQVIDLLELPIKVILSPFTLAFDIAGSAPRGFGIPELASHLSFTAIFAVATLGTYDIALELGKKVLCQRNCRTCNGWQTLLCTMCKGTGKVHYQVRNFRLKSGEKATAECVAEAVEENRAELVHLPSSINFSAPLPTKDCPCCSGTGVMGCPDCKHHFPLRISADDIMEPPWKAYNVMRKMDYPYEHIVHSMKDPKIAAFWLFTLPQVVGGFNYDDEIKQKIWWEYKESIRYDQLRDTIVKRKPGWETLQKALISLDPVRARDDPAIVKNIPYYKAKKAIEAEVVKHDIPPRPSNWGDLDLPLSASLWTEEELKDPNKLLQMTRLLTAQQEIVDKILDAQWEAQWRQNKFQELLDEKLRPYVQNV-KDVLPQIIAMPSPPQKN-------K-------------------------T-----RRW-------WFF----------
>EPIDpuni
----------------------------------------------MSRGSNRFMKAVQQKLDVFSKIFAARYGQQVIDLLELPIKVVLSPFTLAFDIAGSAPRGFGIPEFASHLSFTAIFAVATLGTYDIALELGKKVLCQRNCHTCNGWQALRCTMCKGTGKVHYQVRNYRLKSGERATAECIAEAVSEHRAELVHLPSSIDFSVPLPTKDCSSCSGTGVMGCPDCMHHFPLRISADDIMEPPWKAYSVMKKMDYPYEHIVHSMKDPKIAAFWLFTLPQVVGGCSYDDEIKQKIWWAYKESMRYDQLRDAVVKRKPGWENLQSALISLDPVRARDDPVIVKNIPYYKAKKALEAAVMKLDVPPRPSNWGELDLPLTESSWTKEELKDPNKLLEMVSLLTAQKEMADNILDAQWEAQWRQNKFQELLDEKLQPYVEGV-KGVLPQIIAIPSPNQEN-------K--KK---------------------R-RR--RRW-------WFF----------
>ERYCpuss
----------------------------------------------MSRGRDRLMKAVQQKLDIYSKIFVARYGQKVIDLLDLPIKIVLSPFTLAFDIAGSVPRGFGIPELASHLSFTAIFAVATLGTYDIALELGKKVLCQRNCHTCNGWQALRCTMCKGTGKVQYQVRNYRLKSGQKATAECIAEAVAEHRAELVHLPSSIDFSAPLPTKDCSSCSGTGVMGCPDCMHHFPLRISADDIMEPPWKAYNVMRKMDYPYEHIAHSMKDPKIAAFWLFTLPQVIGGCNYDDEIKQKIWWEYKESMRYDQLRDAVVKRKPGWEHLQSALISLDPIRARDDPVIVKNVPYYKAKKALEAEVMKLDAPPRPSNWGELDLPLSESSWTEDELKDPNKLLEMVSLLTAQREMSEKILDAQWETLWRQKKFQELLDEKLQPYVGGV-KDVLPQIIAMPSPNEDN-------K--KK---------------------T-RR--RRW-------WFF----------
>PHALcorn
----------------------------------------------MSRSTDRFMKAVQQKLDVYSKIFVARYGQQVMDLLELPIKVVLSPFTLAFEIAGSAPRGFGIPELASHLSFTAIFAVATLGTYDIALELGKKVLCQRNCQTCNGWQALRCTMCKGTGKVHYQVRNYKLKSGERATAECIAEAVAENRAELVHLPSSIDFSSPLPTKDCSSCSGTGVMGCPDCMNHFPLRISADDIMEPPWKAYNVMRKIDYPYEHIVHSMKDPKIAAFWLFTLPQVIGGCTYDDEIKQKIWWAYKESVRYDQLRDAVAKRKPGWEHLQNALISLDPVRARDDPIIVKNIPYYKAKKAIEAEVLKLEAPPRPNNWGDLDLPLTEASWTKEELKDPNKLLEMVSLLNAQREMADKILDAQWEAQWRQNKFQELLDEKLQPYVQSL-KGVVPQIIAMPAPNQEN----------KK---------------------T-RR--RRW-------WFF----------
>PHAItank
----------------------------------------------MSRGTDRFMKAVQQKLDVYSKIFVARYGQQVIDLLELPIKVVLSPFTLAFDIAGSAPRGFGIPELASNLSFTAIFAVATLGTYDIALELGKKVLCQRNCHTCNGWQALRCTMCKGTGKVHYQVRNYRLKSGERATAECVAEAVAEHRAELVHLPSSIDFSAPLPTKDCSSCSGTGVMGCPDCMHHFPLRISADDIMEPPWKAYNVMRKMDYPYEHIVHSMKDPKIAAFWLFTLPQVVGGCSYDDEIKQKIWWAYKESMRYDQLRDAVVKQKPGWEQLQSALISLDPVRARDDPVIVKNIPYYKAKKALEAEVMKLDVPPRPSNWGDLDLPLTKSSWTKEELKDPNKLLEMVSLLTAQREMADRILDAQWEAQWRQNKFQELLDEKLQPYVEGV-KGVLPHIIAMPSPNQEN-------K--KK---------------------T-RR--KKW-------WFF----------
>BORYspha
----------------------------------------------MGKGTDRLVKAAKQYMDINMKLFQARYGQQVIDLLELPLKIVLSPFTLAYDIAGSAPRGFGIPELASHLSFSAIFAVATLGTYDIALELGKKVLCQRNCQFCNGWQALRCTMCKGTGTVHYRVKNYTSKSGERATAECVAEAIAENRAELVHLPSAIDLPIPLPSKDCPSCDGTGVMTCPECKHRLQVRISADDIMEPPWKAYNVLRRMDYPYENIIHSMKDPKIAAFWLLTMPQVVGGFNYDDDVKQKIWWAYEESMRYDQLRDVVAKRKPGWENLQNALITLDPVRARDDPVIVKNVPFYKAKKALEAEVMKLDVPPRPQNWGELDLPLKESSWTEEDLKDPKKLLEMTTLLNAQREMADKLLDAQWEAKWRQDKLNDLLEEKVQPYIQNINKGVLPESIVLQSNGQDS-------K--KR---------------------S-RR--RRW-------WFF----------
>ANOEroxb
MRKAQRNPSCLAALPSGGGTSISSIGRRSGGARRVSLSFPHSLRFLMSQGSGGFIK----KLDVYSKIFVANYGQQVIDLLELPIKVVLSPFTLAFDIAGSAPRGFGIPELASHLSFTAIFAVATLGTYDIALEMGKKVLCQRNCRTCNGWQALQCTLCKGTGKVHYQVRNYKLKSGERATAECVAEAVTENRAELVHLPPSIDFSAPLPTKDCSSCSGTGVMGCPECKHHFPLRISADDIMEPPWKAYNVMRKMDYPYEHIVHSMKDPKIAAFWLFTFPQVVGGFNYDDEIKQKIWWDYKESMRYDQLRDTVAKRKPGWETLQKALISLNPVRARDDPIIVKNIPYYKAKKAIEAEVAKLDIPPRPSNWGVLDLPLTASSWTEEDLKDSNKLLEMTSLLTAQREIANKILDAQWEAQWRQKKLQELVHEKLQPYV-NV-KDVLPQIIAMPSPHQEK-------K--KK---------------------T-----RRW-------WFF----------
>CYPRflav
----------------------------------------------MSRGTDRLVKAVQQKLDVYSKIFVDRYGQHVIDILELPIKVVLSPFTLAFDIAGSAPRGFGIPEFASHLSFTAIFAVATLGTYDIVLELGKKVLCQRNCRTCNGWQALRCTMCKGTGKVHYQVRNYRLKSGDRATAECVAEAVAENRAELVHLPSSIEFSTPLPTKDCSNCCGTGVMGCPDCKHRFPLRISADDIMEPPWKAYNVLRKMDYPYENIVHSMKDPKIATFWLFTLPQVVGGFNFDDEAKQKIWWTYKESVRYDQLRDEVARRKPGWEHLQNALISLDPVRARDDPVIVKNIPYYKAKKALEAEVMKLDAPPRPKNWGDLDLPLTASSWTEEELKDPNKLLEMTSLLTAQREMADNILDAQWEAKWRQDTFQKLLDEKLQPYFQSVNNGVLPQTIAMPFPDPEN------KK--KK---------------------T-RK--RRW-------LFF----------
>HABElong
----------------------------------------------MSRGPGRFSKVMQQKLEHYSKIFAARYGQQVIDLLELPIKLVLSPFTLAFDIAGSAPRGFGIPELASHLSFTAIFAVATLGTYDIALELGKKVLCQRNCHTCNGWQALRCTMCKGTGKVHYQVRNYTLKSGERATAESIAEAVTENRAELVNLPSSIDFSVPLPTKDCSSCSGTGAMCCPDCKHHFPLRISADDIMEPPWKAYNVMKKMDYPYEHIVHSMKDPKIAAFWLLTLPQVVGGFKFDDEIKQKIWWEYKESMRYDQLRDTVVKRKPGWETLQKALVSLDPARALEDPVLVKNIPYYKAKKAIEAEVLKLDIPPRPNNWGDLDLPLTASSWTEEDLKDPNKLLEMTSLLNAQREIADKILDAQWETLWRQNKFQELVDEKLKPYAEKV-KDVLPQIIAMPSPSPE--------K--KK---------------------I--R--RKW-------WFF----------
>DACThata
----------------------------------------------MSRGSGRFNKAMQQKFDVYSKIFVARYGQQVIDLLELPIKFVLSPFTLAFDIAGSAPRGFGIPELASHLSFTAIFAVATLGTYDIALELGKKVLCQRNCRTCNGWQALRCTMCKGTGKVHYQVRNYMLKSGERATAESIAEAVAENRAELVNLPSSIDFSVPLPTKDCSSCSGTGAMGCPDCKHHFPLRISADDIMEPPWKAYNVMKKMDYPYEHIVHSMKDPKIAAFWLLTLPQVVGGFKFDDEIKQKIWWEYKESMRYDQLRDTVVKRKPGWETLQKALISLDPVRARDDPVIVKNIPYYKARKAIEAEVVKLDIPPRPSNWGDLDLPLTASSWTTEDLKDPNKLLEMTSLLTAQRELADKILDAQWEAQWRQNKFQELVDEKLKPYAGNV-KDVLPQIIAMPSPNQNS-------K--KK---------------------N--R--RKW-------WFF----------
>CORYacti
----------------------------------------------MSRGTDRLIKAVQQKLEAYSKMFIARYGQQVIDLLELPIKVVLSPFTLAFDVTGSAPRGFGVPELASHISFTAIFAVATLGTYDIALELGKKVLCQRNCRTCNGWQTLLCTMCKGTGKVHYQVRNYMLKSGERAAAEFVAEAVAENRAELVHLPSSIDFSAPLPITDCPSCSGTGVMGCPDCKHHFPLRISADDIMEPPWKAYNIMRKMDYPYEHIVHSMKDPKIAAFWLFTLPHVVGGFNYDDEIKQKIWWEYKESVRYDQLRDTVVKRKPGWETLQKALISMDPFRARDDPVIVKNIPYYFARKAIEAEVRRHDIPARPSNWGDLDLPLTASMWTKEGLNDPSKLLEMTSLLTAQREIADKLLDAQWEAQWRQNKIQELLDEKLQPYVQNA-KDVLPQIIAMPCPHQKN-------K--KK---------------------T-----RRW-------WFF----------
>PHAIflav
----------------------------------------------MSRGTDRFMKAVQQKLDVYSKIFVARYGQQVIDLLELPIKVVLSPFTLAFDIAGSAPRGFGIPELASHLSFTAIFAVATLGTYDIALELGKKVLCQRNCHTCNGWQALRCTMCKGTGKVHYQVRNYRLKSGERATAECVAEAVAEHRAELVHLPSSIDFSAPLPTKDCSSCSGTGVMGCPDCMHHFPLRISADDIMEPPWKAYNVMRKMDYPYEHIVHSMKDPKIAAFWLFTLPQVVGGCSYDDEIKQKIWWAYKESMRYDQLRDAVVKQKPGWEQLQSALISLDPVRARDDPVIVKNIPYYKAKKALEAEVMKLDVPPRPSNWGDLDLPLTKSSWTKEELKDPNKLLEMVSLLTAQREMADKILDAQWEAQWRQNKFQELLDEKLQPYVQGV-KGVLPQIIAMPSPNQEN-------K--KK---------------------T-RR--RKW-------WFF----------
>HABEpant
----------------------------------------------MSRGPGRFSKVMQQKLEHYSKIFAARYGQQVIDLLELPIKLVLSPFTLAFDIAGSAPRGFGIPELASHLSFTAIFAVATLGTYDIALELGKKVLCQRNCHTCNGWQALRCTMCKGTGKVHYQVRNYTLKSGERATAESIAEAVTENRAELVNLPSSIDFSVPLPTKDCSSCSGTGAMCCPDCKHHFPLRISADDIMEPPWKAYNVMKKMDYPYEHIVHSMKDPKIAAFWLLTLPQVVGGFKFDDEIKQKIWWEYKESMRYDQLRDTVVKRKPGWETLQKALVSLDPARALEDPVLVKNIPYYKAKKAIEAEVLKLDIPPRPNNWGDLDLPLTASSWTEEDLKDPNKLLEMTSLLNAQREIADKILDAQWETLWRQNKFQELVDEKLKPYAEKV-KDVLPQIIAMPSPSPE--------K--KK---------------------I--R--RKW-------WFF----------
>DENDchryso
----------------------------------------------MSRGTARLMKAVQQKLDIYSKIFVARYGQQVIDILELPIKVVLSPFTLAFDIAGSAPRGFGIPELASHLSFTAIFAVATLGTYDIALELGKKVLCQRNCHTCNGWQALRCTMCKGTGKVHYQVRNYRLKSGERATAECVAEAVAENRAELVHLPSSIDFSVPLPTKDCSSCSGTGVMGCPDCRHHVPLRISADDIMEPPWKAYNVMRKMDYPYEHIVHSMKDPKIAAFWLFTFPQVVGGCNYDDEIKQKIWWTYKDSMRYDQLRDAVAKRKPGWEHLQSALISLDPTRARDDPVIVKNIPYYKAKKNLEAEVMKLEVPPRPSNWGDLDLPLTESSWTKEELKDPNKLLEMVSLLTAQRELADKILDAQWEAQWRQNKFQEILDEKLQPYVQSV-KGVLPQIIATPSPNQEN-------KIQKK---------------------T-RR--RRW-------WFF----------
>GASTelat
----------------------------------------------MSGGTEGLMAAVQRNLTIYSKKFVSRYGQQVIDILDLPIKLALSPITLAFDIVGSSYRGFGIPELASRLSFSAIFAVLALGTTDIALEMGKKVLCQRNCPTCNGWKSLRCTMCKGTGKVHYQVRNYRLKSGERATAECVAEAVTDNRAELVDLPSSIDFSISLPTKDCQSCDGTGVMDCPDCKYNFPLRISADDIMEPPWKALNVMRKIDYPYEHIAYSMKDPKIAEFWLFTFPQVTGRFTYDDETKQKIWLEYKESMQYNLLRDEVAERKPGWEHLQKALISLNPVRARDDPVIVKNIPYYKAKKALEAEVMKLPVPPRPSNWGDLDLPLTVPSWAEEELKDTNKL--VATLLSAQGDMADNILDEQWEAQWRQNKFQELVDEKLQPFVQSA-NDILPPLIAVPSPAPEN------EK--KK---------------------T-RT--RRW-------WFF----------
>MASDpict
----------------------------------------------MSRGSDRFMKATQQKLEDFSKIFAARYGQKMIDLFDLPIKFVLSPFTLAFDIAGSAPRGFGIPEFASHLSFTAIFAVATFGTYSIALELGRKVICPRNCHTCNGWQSLRCTMCKGTGKVHYQVRNYRLKSGERATAECIAEAISEHRAELVHLPSSIDFSVPLPTKDCSSCSGTGVMGCPDCMHHFPLRISADDIMEPPWKAYNVMRKMDYPYEHIVHSMKDPKIAAFWLFTLPQIVGGCNYDDEIKQKIWWTYKESMRYDQLRDAVGKRKPGWEHLQNALISLDPVRARDDPVIVKNIPYYKAKKALEGEVMKLNAPPRPSNWGELDLPLTESSWTNEELKDPNKLLEMVSLLTAQREMADKILDAQWEAQWRQNKFQELLDEKLQPYAQAV-KGVLPQIIAMPSPNQDT-------K--KK---------------------A--R--RRW-------WFF----------
>BLETstri
----------------------------------------------MSRGTDRLMKAVQQKLDVYSKIFAARYGQQVIDLLELPIKVVLSPFTLAFDIAGSAPRGFGIPELASHLSFTAIFAVATLGTYDIALELGKKVLCQRNCHTCNGWQALRCTLCKGTGKVHYQVRNYRLKSGERATAECVAEAVAEHRAELVHLPSSIDFSAPLPTKDCSSCSGTGVMGCPDCIHHFPLRISADDIMEPPWKAYNVMRKMDYPYEHIVHSMKDPKIAAFWLFTLPQVVGGCNYDDEIKQKIWWAYKESMRYDQLRDAVVKRKPGWEHLQSALISLDPVRAKDDPVIVKNIPYYKAKKALEAEVMKLDAPPRPSNWGDLDLPLTESSWTKEELKDPNKLLEMVSLLTAQRQMADKILDAQWEAQWRQNKFQELLDEKLQPYVQTV-KGVLPHIIAMPSPNQEN-------KIQKK---------------------T-SR--RRW-------WFF----------
