# Supplementary material for: Orchid Phylotranscriptomics: The Prospects of Repurposing Multi-Tissue Transcriptomes for Phylogenetic Analysis and Beyond
Source: Front Plant Sci. 2022 May 27;13:910362. doi: 10.3389/fpls.2022.910362 (PMC9196242; doi:10.3389/fpls.2022.910362)
Supplement: Supplementary file 4 [file Data_Sheet_3.zip › ortho_MSA/r1/OG0008814.fa]

>ERYCcris
MEREQLTGVVIISLPPPGDPNKGKTLTAFTISDNNSFLQQPL-----SASSSATISSSAETVQPSLLRIRTMRAVAAVLGLSLLFLSIRVWFFLEEPVQLLREQEEDGRSLYNSILLPLYSKSGSQEAAEDGGVSSSMVAGVKLARVLATNSSAVIPLRGNLLPDGQYYTSILVGNPPRPYFLDVDTGSDLTWIQCDAPCVSCTKGPHSWYKPVESKIVQPEDALCQEIQHNQNHWSCDSCQQCDYEVEYADHSSSLGVLARDEMHLMMLNGDKAKVNFVFGCAYDQRGQFLNSPAKTDGILGLSGAKLSLNSQLASLGIINNVVGHCISGGANDGGYMFFGDDFVPRWGMTWIPTHSGPTNFYSAQVQRVGYGNKQITKEKKGGNAYLTVFDSGSTYSFFPHEIYSSFINSLDYHSHGLIPDNSDPLLPVCWRDGSPRSIGDVKQLFKPLILHFARRWRILQTTLTILPEDYLIINNKGSICLGILDGSAVHDGKTIILGDISLRGRLVVYDNIQQKIGLAQSNCVMPQKPRDFPFFF
>APOSodor
MEREQLTGVVIISL--PDDPAKGKTITAFTLSDTIINHFPP---PPPAAAPSPAAPPSEAAARGPDVSWRAKRAIASVLGLSFPLFSVWVCLFTEAPVQLLSAPEKDGRPRRSSVILPLYSKSQGQEITGGQGSS-SLVAGVKLSSVSTSNSSAVIPIRGNLLPDGQYYTSLFVGNPPRPYFLDVDTGSDLTWIQCDAPCVSCSKGPHPWYKPTKSKIVHPKDSLCQEIQRDQNQGSCDSCNQCDYEIEYADRSSTMGVLARDELQLSMSNGDKLNFKFVFGCAYDQQGQFLKSPTKTDGILGLSSAKVSLPSQLASQGIINNVIGHCINSGVNSEGYMFFGDDFVPNWGMTWVSSENGLTNFHQTQVLRINYGSKHINKEQKGGNAYPAIFDSGSTYSYFPDEAYFSLIRSFDYGSHGLILDDSDPLLPVCWQGSSVRSIEDAKRLFEPLILHFGKRLLILPTTLTIPPEGYLIINKKGNVCLGILNGREAHGESAIILGDISLRGRLVVYDNVQRKIGFVQSDCVKPKKTQKFPFLL
>CYPRbard
MEREQLTGFVVISLPSPDDPTKGKTITAFTISDNLSHLLPPEASPA-AATAVSASPAASAEVRRSFLSMKAERGAAAALGVSLLIFSLWACLFSEVPVQLLRGQEEDGRPRRSSVLLPLYSKYGNQEAERRGEPS-PLIAGVKLGSVSAKNSSAVIPIRGNVLPDGQYYTSIFVGNPPRPYFLDVDTGSDLTWIQCDAPCVSCTKGPHPWYKPAKSKIVQPEDSLCLEIQHNQNHWSCDSCLQCDYEIEYADHSSSMGILTRDEMQLLMSNGDKAKVNFVFGCAYDQQGQFLYSPAKTDGILGLSNAKVSLPSQLATQGIINNVVGHCISDGANGGGYMFFGDDFVPRWGMTWVPSQIGVTNFYRTQVSGISYGNKQISMEWNGVNSCHTVFDSGSTYSYFPDEAYSNLINSFDHQSHGLILDNSDSSLPVCWQGSYARSFEDIKQFFKPLTLHFQKRWGILSATLTISPDGYLITNNKGNVCLGILNGSEVHDGSAIILGDISLRGRLVVYDNVQQKIGWARSDCAKPKKPRDFPFLF
>CYPRflav
MEREQLRGIVVISLPPPDDPTKGKTITAFTISDNLAHLPPP-PPPSAAIGISSVSPPATANVRRSFLSLKAKRGVAAALGVSLLVFSIWSCIFSEAPVQLLRGQ-EDGRPRRSSVLLPLYSKSVNQKAEGKGGPS-PLVAGVKLGSVSAKNSSAVIPIRGNVLPDGQYYTSIFVGNPPRPYFLDVDTGSDLTWIQCDAPCVSCTKGPHSWYKPAKSKIVQPEDSLCLEIQHNQNHWSCDSCLQCDYEIEYADHSSSMGILTRDEMQLLMSNGDKAKVNFVFGCAYDQQGQFLNSPAKTDGILGLSSAKVSLPSQLATQGIINNVVGHCISDGANGGGYMFFGDDFVPRWGMTWVPSQIGVTNFYRAQVLGISYGSKQISMEWNGGNSHHTVFDSGSTYSYFPDEAYSNLINSFDHQSHGPILDNSDSLLPVCWQGSSARSFEDMKQFFRPLTLHFKKRWGILPTTLTIPPDGYLITNNKGSVCLGILNGSEVYDGSAIILGDISLRGRLVVYDNVQHKIGWAQSDCAKPQKPRDFPFLF
>DIURorie
MDRGELTGVVIISLPRPGDPTKSKTLTAFTVSDTDDHLLPP---PPLATVTSSANTPLTTDVRQYHLHVRAKRAIVVVLGLSLLLSSIWACLFSEAPIQLLRGQEEDGRPRRSSILLPLYSKSGAQQVSAGGKSS-PLVAGVKLSKVSVANSSAVIPIRGNLLPDGQYYTSLFIGNPPRPYFLEVDTGSDLTWIQCDAPCVRCTEGPHPWYKPVKSKLVLPEDSLCQEIQLDQNHGPCDSCQQCDYGIEYADHTSSMGVLARDELKLLMSNGDKAEVNFVFGCAYDQQGQFFNSPAKTDGILGLSSAKVSLTSQLASQGVINNVVGHCISGGVNGGDYMFFGDDFVPRWGMTWVPIQNRRTNFYGTQVQRVSYGSNQINMDQKGGKAYLTVFDSGSTYSFFPHEIYSGLINSLNFLSDNLIRDNSDPLLPVCWVDSSARSIGEVKQYFEPLILHFQRKWLILPTTLTIQPDDYLLINNKGNICLGLLNGSEVHDGSMIILGDVSLRGKMVVYDNVQQKIGWTRSDCRNPQKPRGFPFLF
>LECAnigr
MERGQLTGVVIISL-PVDDSSKGKTITAFTVSDDGCHLPSS-LPSPTPTVASSSVPSSAAVIHRSRLWPNVKWNVAAALGFSLLLFSIWCGFFSEAPVQLLRSSEEDGRPRRSSFVLPLYSKNGD---PGGNGTL-RHVARLKLA-VSSKSTSAVIPIRGNLLPDGQYYTAVYVGNPPRPYFLDVDTGSDLTWIQCDAPCVSCTKGPHPWYKPAKNKIVQPGDSLCQEIQRNQNHWSCDSCQQCDYEIEYEDRSSSMGVLARDDMHLMMSNGDRSKVNFVFGCAYDQQGQFLSS-AKTDGILGLSNAKVSLPSQLASQGVINNVLGHCIAGGSNSGGYMFFGDDFVPRWGITWIPLQNGPTNNYGRDVVRVSYGRKQTIVEPKGRNVYRTVFDSGSTYSYFPGEAYSTLVNFVYHQTHGFIPDKSDPLLPLCWRSSSTSSIEDAKQFFEPLMLHFGKRWLIFPTTFTIPPEGYLIINNKGNLCLGILNGSEAHDGSMIILGDISLRGRLVIYDNVQQKIGWIESDCNKPQKSRDFPFLL
>RIMAelli
MERGELTGVVIISLPPPGDPTKGKTLTAFTISDNDDHFLLP---PPPVMAASSAYTPLTPAFRRSHLHLSTKRPIAVVLGLSLLLFSIWACIFSEAPIQLLRGQEGDGRPRRSSILLPLYQKSGYQEVSGEGKSS-SLIAGVKLAKVSVANSSAMIPIRGNLLPHGQYYTSMFVGNPPRPYFLDVDTGSDLTWIQCDAPCVSCTQGPHPWYKPAKSKIVQPEDSLCQEIQFNKNHWSCDSCQQCDYEIEYADRSSSMGVLARDEMQLLMSNGDRAVVDFVFGCSYNQQGQFLNSPAKTDGILGLSSAKISLTSQLTSQGVINNVLGHCISGGASSGGYMFFGDDFVPRWGMTWVPTQNSRTNFYGTQVKRVSYGSKQINMGQKGGNAYLTVFDSGSTYSFFPHEIYSGLVDSLNSLSHDLTLDNSDPLLPVCWGDGSARSIGDVKQYFEPLIIHFQKKWRILPTTLTIQPDDYLLINNKGNICLGILNGSELHDGSTIILGDVSLRGKLIVYDNVQQRIGWTRSDCGNPQKPRDFPFLL
>CHILsemi
MERGELTGVVIISLPPPGDPGKGKTLTAFTLSDSDDHFLPP---PPPVTEAYSAYTPLTAAIRRSHLHLRAKRTIAVVLGLSLLLFSIWACLFAEAPVQLLRGQEEDGRPRRSSILLPLYPKLGAQEGSGGGKSS-PLIAGVKLAKVSVANSSAVIPIRGNLLPHGQYYTSMFVGNPPRPYFLDVDTGSDLTWIQCDAPCVSCSQGPHPWYKPEKSKMVQPEDSLCQEIQLNKNHWTCHSCQQCDYEIEYADRSSSMGVLARDEMQLLMSNGDRALVDFVFGCSYDQQGQFLNSPAKTDGILGLSSAKISLTSQLASQGVVNNVLGHCISGGASSGGYMFFGDDFVPRWGMTWVPAQSSSMNFYGAQVKRVSYGSKQINMGQKSGNAYFTVFDSGSTYSFFPHEIYSELVDSLNSLCHDLVPDISDSLLPVCWGDGSARSIGDVKQNFEPLILQFQKKWRILPTTLTIQPDDYLLINNKGNICLGILNGSEVLDGSTIILGDVSLRGKLIVYDNVQQRIGWTRSDCSNPQKPRDFPFLF
>GYMNodor
MQRGELTGVVIISLPPPGDPAKGKTLTAFTISDNADHLMLP---PPP-QVSSSSADTLTAAVRRSILHPRAKRSIAVVVGLSLLLFSIWACLFTDVPVELLRGQEEDGRPRRSSILLPLYSKSGPQEVSGGGNSS-PLIAEVKLAKVSVTNSSAVIPIRGNLLPQGQYYTSMFVGNPPRPYFLDVDTGSDLTWIQCDAPCVSCTKGPHPWYKPTKSKIVQPEDSLCQEIQHSQNHLSCDSCQQCDYEIEYADHSSSMGVLARDEMQLMMSNGDRAQVDFVFGCAYDQQGQFLNSPAKTDGILGLSSAKVSFTSQLADQGVINNVVGHCISGGANGGGYMFFGDDFVPRWGMTWVPIQNGHMNLYRTQVQRVIYGSKQINMGQNGGNAYVTVFDSGSTYSFFPHEIYSSLINSID-LSHSLIPDNSDPLLPVCWRDISARSIGSVKQFFEPLSLHFQKKWRILPIALNIQPDDYLIINNKGNICLGILNGSEVHDGSTIILGDISLRGKMIVYDNVQQKVGWTRSDCTNPQKPRDFPFLF
>ANOEemei
MERGELTGVVIISLPPPGDPTKGKTLTAFTISDNAEQFFVP---PSPVTAASNARQPLTAEVRRSLLHPSAKRVVSVVLGLSVILFSIWACLFTEVPVQLLRGQEEDGRPRRSSILLPLYSKYGTQGVSVGGKFS-SLIADVKLDKVSAADSSAMIPIRGNLLPHGQYYTSMLIGDPPRPYFLDVDTGSDLTWIQCDAPCVSCTKGPHPWYKPAKSKIVQPEDYLCQEIQLYQNQWSCDSCQQCDYEIEYADHSSSMGVLARDEMQLMMLNGDRTKLNIVFGCSYNQQGQFLNSPSKTDGILGLSSAKVSLTSQLASQGVINNVVGHCINGGANDGGYMFFGDDFVPRWGMTWVPTQNGYTNLYLTQVQRVSYGGKQINLGQNGGNMYSTVFDSGSTYSYFPHEIYSNLVNSFDYLFHGLTLDNSDPLLPVCWRDSSARSIGEVKQFFNPLILHFQKRWRILPTTLTIRPDDYLIINSKGNICLGIHNGSEVHDGSTIILGDISLRGKMIVYDNVQQKIGWTQSDCGNPLKPRDFPFLF
>CALEmajo
MERGELTGVVIISLPPPGDPAKGKTLTAFTLSDNDGHFWPP---PPPVTAVSTAYTPLTAAVRRSHLHLSSKRAAAVVLGLSLLLFSVWACLFSEAPVQLLRGPEEDGRPRRSSILLPLYPKSGAQEGSGGGKSS-PLIAGVKLSKVSVTNSSAVIPIRGNLLPHGQYYTSMFIGNPPRPYFLDVDTGSDLTWIQCDAPCVSCSQGPHPWYKPEKSKIVQPEDSLCQEIQLNKNQGTCHSCQQCDYEIEYADRSSSMGVLARDEMQLLMFNGGRAVVDFVFGCSYDQQGQFLNSPAKTDGILGLSIAKISLTSQLASQGIVNNVLGHCISGGASSGGYMFFGDDFVPRWGMTWVPAQSSSMNFYGTQVNRVSYGSKQVNMGQKSGNAYLTVFDSGSTYSFFPHEIYSGLIDLFTSLKHGLVPDNSDPLLPLCWGDGSARSIGDVKQYFEPLILHFQKKWRILPITLIIQPDDYLLINNKGNICLGILNGSKVHDGSTIILGDVSLRGKLIVYDNVQRRIGWTRSDCKTVEKDHDILFP-
>CALAsini
MEREQLRGVVIISLPPPGDPNKGKTLTAFTISDNHDRLQQPL--AAAGTVSSSVAPQSAAEVQPFLFPPRAKSAVAAVLGLSLLLFSIWACLFSEAPVQLLRGQEEDGRPRYSSILLPLYPKSGAQEFVGGGGPSPSLVAGVKLSQVSVRNSSAVIPIRGNLLPDGQYYTSVIVGNPPRPYFLDVDTGSDLTWIQCDAPCVSCTKGPHSWYKPVKSKIVQPEDYLCQEIQQNQNHWSCDSCQQCDYEVEYADHSSSMGVLTRDEMQLMMSNGDKAKVNFVFGCAYDQRGHFLNSPSKTDGILGLSSAKVSLNSQLASQGIINNVVGHCINGGANGGGYVFFGDDFVPRWGMTWVPTQNGLTNFYSTQVQGVGYGSKQISIGQKGGNAYLTVFDSGSTYSFFPHEIYSILINSLDYHSHGLIPDNSDPLLPVCWRDNTPRSIGDVKQFFKPLILHFGKRWKILSTTLTILPEDYLIINNKGSICLGILDGSEVHDGATIILGDISLRGRLIVYDNVLQKIGWAQSDCVKPQKPRDYPFFL
>OPHRgarg
MPRGDLTGVVIISLPPPGDPAKGKTLTAFTISDNSDHLLLP---APPPYNSSSSTVPLTASIRRPIFHPRAKRAIAVVICFSLLLLSLWACLFTEVPVELLRGQEEGGRPRRSSILLPLYSKHGSQEVSGGGNLF-PLIAEVKVAKVAVANSSAVIPIRGNLLPQGQYYTSMFVGNPPRPYFLDVDTGSDLTWIQCDAPCVSCTKGPHPWYKPIMSKIVQPEDSLCREIQHSQNHLSCNSCQQCDYEIEYADHSSSMGVLARDEMQLMMSNGDRALVDFVFGCAYDQQGEFLNSPAKTDGILGLSSAKISLTSQLADQGVINNVVGHCISGGANGGGYMFFGDDFVPRWGMTWVPTQNAHMNLYRTQVQRVIYGSKQINMGQNGGNAYITVFDSGSTYSFFPHEIYSSLIDSID-LSHALIPDNSDPLLPVCWRDISTRSIGSVKQFFEPLSLHFQRRWRILPVALNIQPDDYLIINNKGNICLGILNGSEVHDGSTIILGDISLRGKMIVYDNVQQKVGWTRSDCSNPQKPRDFPFLF
>CRYPlept
MERGELMGVVIISLPPPDDPTKGKTLTAFTISDNDDHHLLP---PPPMTAATSEYTPLTASVRRPRLHLRANRVVTVLLGLSLLLFSIWACLFSEAPIELLRGQEEDGRPRRSSILLPLYSKSGAQEVSGRGKSS-PLIAGVKLAKVSMANSSAVIPIRGNLIPDGQYYTSIFVGNPPRPYFLDIDTGSDLTWIQCDAPCVSCTQGPHPFYKPAKSKIVQPDDSLCQEIQLYQNSWSCDSCQQCDYEIEYADRSSSMGVLARDEMQLLMSNGDRAEVDFVFGCAYDQQGQFLNSPAKTDGILGLSNAKVSLTSQLASQGIINNVVGHCISGGAYGGGYMFFGDDFVPRWGMTWVPTQNSHTNFYGTQVKGVSYGFKQVISGQKGRNAYLTIFDSGSTYSFFPHEIYSRLINSLSYISPDLILDNSDPLLPVCWGDGSARSIGDVKKYFEPLILHFKKKWQMFATTLAILPDDYLLINNKGNICLGILNGSEVHDGSTIILGDVSLRGKIIVYDNVQQKVGWTRSDCGNPQKPRDFPFFF
>PHALcorn
MEREQLRGVVIISLPPPGDPNKGKTITAFTISDNHDHLQQQL--AEATTVSPSAASQSAAAAQTSLLPLRAKRAVAAVLGLSLLLLSLWACLFSELPLQLLQGQEEDGRSRYSSILLPLYSKTRAHETAGGGGPSPSLFAGVKLAKVSVTNSSAVIPIRGNLLPDGQYYTSVFVGNPPRPYFLDVDTGSDLTWIQCDAPCVSCTKGPHPWYKPVKNKIVQPEDYLCQEIQQTQSHWSCDSCQQCDYEVEYADHSSSMGVLTRDEMQLMMSNGDKAKVNFVFGCAYDQRGRFLNSPVKTDGILGLSSAKVSLNSQLASQGITNNVVGHCISGGTDGGGYMFFGNDFVPRWGMTWVPTKNGLTNFYGTQVRGVVYGSKQISVGEKGGNAYLTVFDSGSTYSFFPREIYSNLINSLDY---GLIPDSSDPLLPVCWQDSSPRSIADVKQFFEPIILHFGKRWKFLPTTLTILPEDYLIINNKGSICLGILDGSEVLDDGTIILGDIWHRGRLVVYDNVLLRIGWAQSDCVKPQKPRDFPFFF
>EPIPpurp
MEREQLTGVVIISLPPPGDPTKGKTLTAFTISDN-----LP---LPPVTVTASAPPQSASTVRRSILPVRVKRAVATVLGLSLLLFSIWACFFSEPTVQLLRGQEEDGRPRRSSVLLPLYSKPGAQEVADGRKPS-PLVAGVKLAKVSVKNSSAVIPIRGNLLSDGQYYTSMFVGNPPRPYFLDVDTGSDLTWIQCDAPCVSCTKGPHPWYKPAKSKIVKPDDSLCQEIQHNQNHWSCDSCQQCDYEIEYADHSSSMGVLARDEVQLMMSNGDRAKMNFVFGCAYDQQGQFLNSPAKTDGILGLSSAKVSLTSQLASQGIINNVVGHCISGEANGGGYMFFGDDFVPRWGMTWVPTQNGLTNFYRAQVQRVSYGSKQITIGQKGGNAYLTVFDSGSTYSFFPHEIYSSLIDSFDYHSHGLILDNSDPLLPVCWRDGSVRSIGDMKQFFKPLILHFGKRWRILPTTLTIQPDDYLIINNKGNICLEILNGSEVHDGSTIILGDVSLRGRLVVYDNVQQKIGWAQSDCAEPQKPRDFPFLF
>ANOEroxb
MERGELTGVVIISLPPPGDPTKGKTLTAFTISDNAEQLFVP---PSPVTAVPRAGQPLTAEVRRSLLHPSAKRVVSVVLGLSVILFSIWACLFTEVPVQLLRGQEEDGRPRRSSILLPLYSKYGTQGFSVGGKPS-SLIADVKLDKVSAADSSAMIPIRGNLLPHGQYYTSMLIGDPPRPYFLDVDTGSDLTWIQCDAPCVSCTKGPHPWYKPAKSKIVQPEDYLCQEIQLYQNQWSCDSCQQCDYEIEYADHSSSMGVLARDEMQLMMLNGDRTKLNIVFGCSYNQQGQFLNSPSKTDGILGLSSAKVSLTSQLASQGVINNVVGHCINGGANDGGYMFFGDDFVPRWGMTWVPTQNGYTNLYLTQVQRVSYGGKQINLGQNGGNMYSTVFDSGSTYSYFPHEIYSNLVNSFDYLFHGLTLDNSDPLLPVCWRDSSARSIGEVKQFFNPLILHFQKRWRILPTTLTIRPDDYLIINSKGNICLGIHNGSEVHDGSTIILGDISLRGKMIVYDNVQQKIGWTQSDCGNPLKPRDFPFLF
>ORCHital
MQRGELTGVVIISLPPPGDPGKGKTLTAFTISDNADHLMLP---PPL-QASSSSTVPLTAPIRRSILHPRAKRVIAVLAGLSLLLFSIWACLFTEVPVELLRGQEEDGRPRRSSILLPLYSKSGSQEVSGGGNSS-PLIAEVKLAKVSVTNSSAVIPIRGNLLPQGQYYTSMFVGNPPRPYFVDVDTGSDLMWIQCDAPCVSCTKGPHPWYKPTKSKIVQPEDSLCQEIQHSQNHLSCHSCQQCDYEIEYADHSSSMGVLARDEMQLMMSNGDRAQVNFVFGCAYDQQGQFLNSPAKTDGILGLSSAKVSLTSQLADQGVINNVVGHCISGGANGGGYMFFGDDFVPRWGMTWVPTQNGHMNLYRTQVQRVIYGSEQINMGQNGENAYVTVFDSGSTYSFFPHEIYSGLINSID-LSHALIPDNSDPLLPVCWRDISTRSIGSVKQFFEPLTLHFQKRWRILPTVLNIQPDDYLIINNKGNICLGILNGSEVHDGSTIILGDISLRGKMIVYDNVQQKVGWTRSDCSNPQKPRDFPFLF
>EPIPaphy
MEREQLRGVVIISLPPPNDPDKGKTITALTISHSYSHKQLP-VDGSTELVSSSSEPQLSAAVWPSFIEIRSKRAIGALIGFSLLLFSIWACLFSEAPLQILRGEEDDGRPSRSSFLLPLFSKSGVQEIAGSRGFTLPLVAGVKLAKVSASNSSAMIPIRGNLLPDGEYYTSIFIGNPPRPYFLDVDTGSDLTWIQCDAPCVSCTMGPHPWYKPAKSKMVKPEDSICIEVQHNQNQWPCDTCQQCDYELEYADRSSSMGILARDVMQLVMTNGDKAKVNFVFGCAYDQQGQLLKSPAKTDGILGLSGAKVSMPSQLADQGIINNVVGHCISGRANGEGYMFFGDDFVPRWGMTWVPKQKSFPNFYCTQVEKIVYGSKRISLGPKGGNAYLTVFDSGSTYSFFPNEVYSTLVNSFDYSSHGLIPVNSDPLMPLCWRHNSVRNIGDVKLLFEPLILDFGRRWRILSTTLTILPEDYLIINNEGNICLGILNGTEVHDGATIILGDISLRGRLVVYDNVQQKIGWAQSDCVSPLKPKDFPFLF
>CEPHdama
MEREQLTAVVIISLPPPGDPTKGKTLTAFTISDD-----LS---PPPLTAASSATPQSAAAVRRSIIPLRIKRAVASVLGLSILLFSIWVCIFSEPTVQLLRGQEEDGRPHRSSVLLPIYSKPGAQEVADGRKPS-SLVAGVKLAKVSMKNSSGDSHPRKS--SPRWYYTSMLVGNPPRPYFLDVDTGSDLTWIQCDAPCVSCTKGPHPWYKPAKSKIVKPEDSLCQEIQHNQNHWSCDSCQQCDYEIEYADHSSSMGVLARDEMQLMMSNGDGAKVNFVFGCAYDQQGQFLNSPAKTDGILGLSSAKVSLTSQLASQGIINNVVGHCISGDASGGGYMFFGDDFVPRWGMTWVPMQDGLANFYRAQVHRVSYGSKQITIGQKGGNAYLTVFDSGSTYSFFPHEIYSSLINSFDYHSHGLILDNSDPLLPVCWRDSSVRSIGDMKQFFKPLILHFGKRWRILPTTLTIRPDDYLVINNKENICLGILNGSEVHDGSTIILGDISLRGRLVVYDNVQQKIGWAQSDCAKPQKPSDFPFLF
>GYMNdens
MQRGELTGVVIISLPPPGDPAKGKTLTAFTISDNTDHLMLP---PPP-QVSSSSAVALTAAVRRSILHPRAKRSIAVVVGLSLLLFSIWACLFTDVPVELLRGQEEDGRPRRSSILLPLYSKSGPQEVSGGGNSS-PLIAEVKLAKVSVTNSSAVIPIRGNLLPQGQYYTSMFVGNPPRPYFLDVDTGSDLTWIQCDAPCVSCTKGPHPWYKPTKSKIVQPEDSLCQEIQHSQNHLSCDSCQQCDYEIEYADHSSSMGVLARDEMQLMMSNGDRAQVDFVFGCAYDQQGQFLNSPAKTDGILGLSSAKVSFTSQLADQGVINNVVGHCISGGANGGGYMFFGDDFVPRWGMTWVPIQNGHMNLYRTQVQRVIYGSKQINMGQNGGNAYVTVFDSGSTYSFFPHEIYSSLINSID-LSHSLIPDNSDPLLPVCWRDISARSIGSVKQFFEPLSLHFQKKWRILPIALNIQPDDYLIINNKGNICLGILNGSEVHDGSTIILGDISLRGKMIVYDNVQQKVGWTRSDCTNPQKPRDFPFLF
>VANIshen
MAARQLTGVVIISLPPGDDPSKGKTITAFTVSDDFDHLPQS-PPLPPPTVASSSAPSSAAVIHRSRVSPKVKKNVAAALSLSLILFFIWSGIFSEGPVQLLRGSEGDGRPRRSSFVLPLYLKNGD---TGGNGTF-RLLASVKVA-VSSKSSSSVIPIRGSLLPDGQYYTAIYVGNPPRPYFLDVDTGSDLTWIQCDAPCISCTKGPHSWYKPAKSKIVQPWDSLCQEIQRDQNRWSCDSCQQCDYEIEYADRSSSMGVLARDEMHLMMSNGDRSKVNFVFGCAYDQQGQFLSS-AKTDGILGLSNAKVSIPSQLASQGVINNVLGHCITGGARNGGYMFFGDDFVPRWGITWIPLQSGLMNNYGKDVTKVSYGRKQTIAKHKGRNAYYAIFDSGSTYSYFPGEAYSTLINSFDYQVHGLIPDSSDPFLPLCWRSSFARSIEDVKHLFEPLILHFGKRWLIFPTTFTIPPEGYLIINNKGNICLGILDGSEVHDGSIIILGDISLRGRLVVYDNVQQKIGWAESNCDKPEKPRDFPFLF
>CALAplic
MERGELTGVVIISLPPPGDPSKGKTLTAFTISDNDDHFLLP---PPPVTSTPSANTPLTTAFRRSPQHTWANRAFAVVLGLSLLLFSIWACLFSEAPLQLLRGQQEDGRPRRSSIILPLYLKSGAYEVSGGDKSS-SLIAGVKLATMSMANSSAVIPIQGNLLPHGQYYTSMFVGNPPRPYFLEVDTGSDLTWIQCDAPCVSCTQGPHPWYKPAKSKIVQPEDSLCQEVQLNQNHWSCDSCQQCDYEIEYADHSSSMGVLARDEMQLMMSNGDRAEVDFVFGCSYNQQGQFLNSPAKTDGILGLSSAKVSLTSQLASQGVVNNVVGHCISGGANGGGYMFFGDDFVPWWGMTWVPTQNSHTNFYGSFVQRVSYGSKQINNGQKGGNAYLTVFDSGSTYSFFPHELYSSLINSFNYFSHDLIPDNSDPLFPVCWGHTSSRSIESVKHYFEPLILHFQKRWRILPTTLNIQPDDYLLINNKGNMCLGILNGSEVHDGSTIILGDVSLRGKMVVYDNVQQKIGWTRSDCGNPQKPRDFPFLL
>EPIDfulg
MEMEQLRGVVIISLPPPGDPNKEKTITAFTISDSDDHLEQPL-AAAAASVSSSVAPLTTPAVRPSLFPRRAKKGVAAVLGFFLLLFSIWVCLFSEASVQLLRGQEEDGRSR-QSILLPLYSKSGAPKVAGGRGFSFPLVDGV------MKTSSAVTTIRGNLFPDGQYYTSVLVGNPPRPYFLDVDTGSDLTWIQCDAPCVSCTKGPHPWYKPVKSKIVQPADYFCQEIQQNQNHWSCDSCQQCDYEVEYADHSSSLGVLARDDMQLMMLNGDKARVKFVFGCAYDQRGQFFSSPAKTDGILGLSNAKVSLNSQLASQGIINNVVGHCISGGANDVGYIFFGGDLVPRWGITWVPMQNGLTNFYSTQVQGVDYGTQQIGIGQNGENAYLTVFDSGSTYSIFPHDIYSNLINSLDYHSHGLIPDNSDPLLPVCWRDSSPRSIGDVKQLFEPLTLHFRKRWRILPTTITILPEDYLIINSEGSICLGILDGSDVHDGATIILGDIWLRGRLVVYDNVQQKIGWAQSDCVKPQKPRDFPFFF
>NEUWmali
-----------------------------------------------------------------------------------------------------------------SVILPLYFKSQVQGVSGGRGSS-SLVAGVKLSSVSATNSSAVITIQGNLLPDGQYYTSLFVGNPPRPFFLDVDTGSDLTWIQCDAPCVSCSKGPHPWYKPAKSKIVQQEDSLCREIQQNQNQGSCDSCHQCDYEIEYADHSSSMGVLARDELQLNMSNGDRAKLKFVFGCAYDQQGQFFNSPAKTDGILGLTSAKVSLPSQLASQGIINNVIGHCITSGANSGGYMFFGDDFVPRWGMTWIPSENGITNIYRTQVLKLSYGSRQINTEQKGGNAYQTIFDSGSTYSYFPNEAYFSLVSSFDYSSHGLILDDSDPLLPVCWRGSFVRSIEDANRLFKPLILHFGKRWHVLPTTLTIPPEGYLIINKKGNICLGILNGREVHDEPAIILGDISLRGRLVVYDNVKQKIGFAQSDCVKPQKPREFPFLF
>CALAcreb
MERGELTGVVIISLPPPGDPSKGKTLTAFTISDNDDHFLLP---PPPVASTPSANTPLTTAFRRSPQHTWANRAFAVVLGLSLLLFSIWACLFSEAPLQLLRGQQEDGRPRRSSIILPLYLKSGAYEVSGGDKSS-SLIAGVKLATMSMANSSVVIPIQGNLLPHGQYYTSMFVGNPPRPYFLEVDTGSDLTWIQCDAPCVSCTQGPHPWYKPAKSKIVQPEDSLCQEVQLNQNHWSCDSCQQCDYEIEYADHSSSMGVLARDVMQLMMSNGDRAEVDFVFGCSYNQQGQFLNSPAKTDGILGLSSAKVSLTSQLASQGVVNNVVGHCISGGANGGGYMFFGDDFVPWWGMTWVPTQNSHTNFYGSFVQRVSYGSKQINNGQKGGNAYLTVFDSGSTYSFFPHELYSSLINSFNYFSHDLIPDNSDPLFPVCWGHTSSRSIESVKHYFEPLILHFQKRWRILPTTLNIQPDDYLLINNKGNICLGILNGSEVHDGSTIILGDVSLRGKMVVYDNVQQKIGWTRSDCGNPQKPRDFPFLL
>LIMOabor
MEREQLTGVVIISLPPPGDPTKGKTLTAFTISNN-----LS---PPPVTAAASAAPQPAAEVRRSILPLRVKRAVVAVLGLSLLLFSIWACLFSEPTLQLLRGQEEDGRPHRSSVLLPIFSKAEVQEVADGRKSS-PLVAGVKLAKLSVKNSSAVIPIRGNLLPDGQYYTSMFIGNPPRPYFLDVDTGSDLTWIQCDAPCVSCTKGPHPLYKPAKSRIVKPEDSLCQEIQHNQNHGSCDSCQQCDYEIEYADHSSSMGVLARDETQLKMSNGYGAKVNFVFGCAYDQQGQFLNSPAKTDGILGLSSAKVSFTSQLASQGIINNVVGHCISGEANGGGYMFFGDDFVPRWGMTWVPLQNGFTNFYSAQVQRVSYGSKQITIGQKGGNSYLTVFDSGSTYSFFPHEIYSSLINSFEYHSHGLILDNSDPLLPICWRDSSVRSIGDMKQFLKPLILHFGKRWRIIPTALTIQPDDYLIINNKGNICLGILNGSEVHDGSTIILGDISLRGRLVVYDNVQQKIGWAQSDCAKPQKPKDFPFLF
>PHAItank
MEREQLRGVVIISLPPPGDPNKGKTLTAFTISDNHDHLQQPL--AAVETVSTSVAPQSAAEVRPFLFPPRTKRAVAAVLGLSLLLFSIWACLFSEAPVQLLRGQEEDGHPRYSSILLPLYPKSGAQEFVGGGGPSPPLVAGVKLAQVSVRNSSSVIPIRGNLLPDGQYYTSVIVGNPPRPYFLDIDTGSDLTWIQCDAPCVSCTKGPHPWYKPVKSKIVQPEDYLCQEIQQNQNHWSCDSCQQCDYEVEYADHSSSMGVLARDEMQLMMSNGDKAKVNFVFGCAYDQRGHFLNSPSKTDGILGLSSAKVSLNSQLESQGIINNVVGHCISGGANGGGYVFFGDDFVPRWGMTWVPTQNGHMNFYSTQVQGVGYGSKQLSIGQKGGNEYLTVFDSGSTYSFFPHEIYSILINSLDYHSHGLIPDNSDPLLPVCWRDNTPRSIGDVKQLFEPLILHFGKRWKILSTTLTILPEDYLIINNKGSICLGILDGSEVHDGATIILGDISLRGRLIVYDNVLHKIGWAQSDCVKPQKPREFPFLL
>MASDpict
MENQQLTGMIIITLPPPNDPTKGKTLTAFTISDNHHHPHNP--------------PPPPVEFRPSLFPPRAKKAILSLLSVSLLLFSIWFCLFSEAPLQLLRSQEEDIRSR-HSILLPLYSKFGSQQVTK--------ISGMKLAKVSGKNSSAFIPIGGNLLPDGQYYTSVFVGNPPRPYFLDIDTGSDLTWIQCDAPCVSCTKGPHPWYKPIKSKMVQPEDYFCQEIQQNQNHWSCDSCQQCDYEVEYADRSSSLGVLTRDDMQLMMLNGDKARVKFVFGCAYDQRGQFLSSSAKTDGILGLGSAKVSLNSQLTSQGIINNVVGHCISGGANDGGYMFFGDDLVPRWGITWVPMQNSLTNLYGTQVQGVVYGSKKISIRQKGGNAYLTVFDSGSTYSFFPHEIYSSLTNSLDYHSHGLIPDNSDPLLPVCWRDSSPRSIGDVKQFFEPLILHFGNRWGILPTTLTILPEDYLIINSKGSICLGILDGSDVHDGATIILGDIWLRGRLFVYDNVQKRIGWAQSECFNPQKPRDFPFFF
>PHALmode
MEREQLRGVVIISLPPPGDPNKGKTITAFTISDNHEHLQQQL--AAATTVSPSAASQSAAAAQTSLLPLRAKRAIAAALGLSLLLLSLWACLFSELPLQLLQGQEEDGRSRYSSILLPLYSKSRAHETADGGEPSPSLVAGVKLAKVSVTNSSAVIPIRGNLFPDGQYYTSVFVGNPPRPYFLDVDTGSDLTWIQCDAPCVSCTKGPHPWYKPVKNKIVQPEDYLCQEIQQTQSHWSCDSCQQCDYEVEYADHSSSMGVLTRDEMQLMMSNGDKAKVNFVFGCAYDQRGRFLNSPVKTDGILGLSSAKVSLNSQLASQGITNNVVGHCISGGTDGGGYMFFGNDFVPRWGMTWVPTKNGLTNFYGTQVRGVVYGSKQISVGEKGGNAYLTVFDSGSTYSFFPREIYSNLINSLDYHSYGLIPDSSDPLLPVCWRDSSPRSIADVKQFFEPIILHFGKRWKFLPTTLTILPEDYLIINNKGSICLGILDGSEVLDEGTIILGDIWHRGRLVVYDNVLLRIGWAQSDCVKPQKPRDFPFFF
>HYPOheme
--------------------------------------------------------APPPQ--PHRSILIPRRALAAALGSSLLLASLWFCLFSDAPLQLLQADAGDRIRRAGSFLFALYPKYGSARIS-------QLAAKVKLLSVVNSSAALVFPLRGNAFPDAQYYASVVIGNPPKPYYLDVDTGSDLTWIQCDAPCASCAKGPHPLYKPAKGNLVPPRDSLCLEVQNNQNYRHCDPCQQCDYEIEYADHSSSMGVLAKDEMH-FAADVEKVKIDFVFGCAYDQQGQLLNSPAKTDGILGLSSAKISLLSQLASEGIINNVLGHCIKSDTDGGGYMFLGDDFVPRWGMTWVPMLSTLANFYHAEVLKLSYGRQQISVKEQ-DTAGKVVFDTGSSYTYFTNEAYTNLITSLESISTVFVRDDSDPLLPVCWHASSVRSVKDVKQFFEPLTLHFQKRWWIISTTVTITPEDYLVINNKGNVCLGVLNGTEVHDGSTIILGDNFLRGKLVVYDNVQQKIGLVQSDCFEPQKPREFPFF-
>DRAKelas
---------------------------------------------------------------------------------------------------------------------------------------------------------------------------MFVGNPPRPYFLDVDTGSDLTWIQCDAPCVSCSQGPHPWYKPEKSKIVQPEDSLCQEIQVNKNHWTCHSCKQCDYEIEYADRSSSMGVLARDEMQLLMSNGDNAVVDFVFGCSYDQQGQFLNSPAKTDGILGLSSSKISLTSQLASQGIINNVLGHCISCGASSGGYMFFGDDFVPRWGITWVPAQSSSMNFYGTQVKRVSYGSKQIDMGQKSGNAYLTVFDSGSTYSFFPHEIYSGLIDSFNSLGHDLVVDNSDPLLPVCWGDGFARSIGDVKQYFEPLILQFQKKWRILPTTLTIQPDDYLLINNKGNICLGILNGSEVHDGSTIILGDVSLRGKLIVYDNVQRRIGWTRSDCGNPQKPRDFPFLF
>APOSshen
MEREQLTGVVIISL--PDDPAKGKTITAFTLSDTIINHFPP---PPPAAAPSPAAPPSEAAAWGPDVSWRAKRAIASVLGLSFLLFSVWVCLFTEAPVQLLSSPENDGRPRRSSVILPLYSKSQGQEITGGQGSS-SLVAGVKLSSVSTSNSSAVIPIRGNLLPDGQYYTSLFVGNPPRPYFLDVDTGSDLTWIQCDAPCVSCSKGPHPWYKPTKSKIVHPKDSLCQEIQRDQNQGSCDSCNQCDYEIEYADRSSTMGVLARDELQLSMSNGDKPNFKFVFGCAYDQQGQFLKSPTKTDGILGLSSAKVSLPSQLASQGIINNVIGHCINSGANSEGYMFFGDDFVPNWGMTWVSSENGLTNFHQTQVLRINYGSKHINKEQKGGNAYPAIFDSGSTYSYFPDEAYFSLISSFDYGSHGLILDDSDPLLPVCWQGSSVRSIEDAKRLFEPLILHFGKRLLILPTTLTIPPEGYLIINKKGNVCLGILNGREAHGESAIILGDISLRGRLVVYDNVQRKIGFVQSDCVKPKNPRNFPFLL
>GASTelat
MDREQLTAVVIISLRSPDDPNKEKTLTVFTISNNPDHLQPP-----PATMPDPEGLESAAATRRSFFSLRAKRAFAAMLALSLLLLSIWACFFSEAPVQLLREQEEDGRP-RNSILLPLHFKHGSQEDGGRGRSP-PLVGSVKLAKVSATNSSAVIPIRGNIFPDGQYYTSISVGNPPKPYYLDVDTGSHLTWIQCDAPCVSCTKGPHPWYEPSKSKIVQPEESLCQEIQHNQDHLPCDPCQQCDYEIKYADHSSSVGVLTRDEMQLMMSNGDKAKVNFVFGCAYDQQGHLLHSPAKTDGILGLSSAKVSLTSQLASQGIINNVVGHCISGGANAGGYIFFGDDFVPWWGMTWVPSQNSIKNFDRIQAQRVSYGRKQISLEHKGGSGYITVFDSGSTYSFFPDEIYSSLVNSFDYHSHGFIPDNLDPLLPVCWRDSSGRSFRDVEHYFKPLTVHFRKRWRILPTTLTLPPDDYLVISNKGNLCLGILNGSEVHDGKTIILGDISLRQRLIVYDNVQQRVGWIHSDCVKPQKPRSFPFFF
>SERAvome
MQRGELTGVVIISLPPPGDPSKGKTLTAFTVSDNADDLMLP---PPPLHASSSSTDPLIASVRWSVLHPRAKRAIVVVVCFSLLLFSIWACLFTEVPVELLRGQEEDGSPRHSSILLPLYSKSGSQEVSAGGNSF-PLIAEVKIAKVSVTNSSALIPIRGNLLPQGQYYTSMYVGNPPRPYYLDVDTGSDLTWIQCDAPCVSCTKGPHPWYKPTKSKIVQPEDSLCQEIQHSQNHLSCDSCQQCDYEIEYADHSSSMGVLARDEMQLMMSNGDRVQVDFVFGCAYDQQGQFLNSPAKTDGILGLSSAKVSLTSQLADQGVINNVVGHCISGGANGGGYMFFGDDFVPRWGMTWVPTQNGHMNLYRTQVQRAFYGSKQINMGQ---NAYVTVFDSGSTYSFFPHEIYSSLINSID-LSHALIPDNSDPLLPVCWREISTRSIGSVKQFFEPLSLHFQRRWGILPIAFNIQPDDYLIINNKGNICLGILNGSEVHDGSTIILGDISLRGKMIVYDNVQQKVGWTRSDCSNPQKPRDFPFLF
>SELEaequ
MEREQLRGVVVISLPPPDDPTKGKTITAFTISDNLAHLPPP------ATVSSSASPPTAAEVNRAFLSLKDKRGVAAALGVSLLLFSIWACLFSEAPVQLLRGQEEDGRPRRSSVLLPLYSKSGNQEAKGSDGSS-PLFAGVKLGSVSAKNFSAVIPIRGNVLPDGQYYTSIFVGNPPRPYFLDVDTGSDLTWIQCDAPCVSCTKGPHPWYKPAKSKIVQLDDSLCLEIQHNQNHWSCDPCRQCDYEIEYADHSSSMGVLARDEMQLLMSNGDKAKVNFVFGCAYDQQGQFLNSPAKTDGILGLSSAKVSLLSQLATQGIINNVVGHCISGGANGGGYMFFGDDFVPRWGMTWVPSQIGVTNFYQTQVLRISYGSKQISMEGKGGNSYLTVFDSGSTYSYFPDEAYSNLINSFDHHSHGLILDNSDPLLPVCWRGSSARSFEDVKQFFKPLTLHFEKRWGILRTTLNIPSDGYLITNNKGNVCLGILNGGEVHDGSTVILGDISLRGRLVVYDNVQQKLGWAQSDCAKPQKPRDFPFLF
>CREMappe
MEREQLRGVVIISLPPPGDPNKGKTVTAFTISDNDDLLQQPL--AAAATVSSSAARQTTAAVRPSLLPVRAKKGVAAVLGLSLLLISIWVCLFSEAPVQLLRGQEEDQRT-RYSILLPLYSKSGAQEVAGTGSFSSPLIYGVKLAKVSAKNSSAVIPIRGNLLPDGQYYTSVFVGNPPRPYFLDVDTGSDLTWIQCDAPCVSCTKGPHPWYKPVKSKIVQPGDYFCQEIQQNQNHWSCDSCQQCDYEVEYADHSSSAGVLTRDEIQLMMLNGDKARVKFVFGCAYDQRGQFLSSPAKTDGILGLSSAKVSLNSQLASQGIINNVVGHCISGGANGGGYMFFGGDFVPWWGMTWVPMQNGLMNFYSAQVQGVDYGSKQISAGQKGGSAYLTVFDSGSTYSFFPHEIYSSLINSLDYHSPGLIPDNSDPLLPVCWRDSSPRPIGDVKNFFEPIILHFGKRWRILPTALTILPDDYLIINSKGSICLGILDGSEVHDGATIILGDIWLRGRLVVYDNMQQKIGWAQSDCVKPHQPRGFPFFF
>CYMBmann
MEREQLTGVVVVSLPPPGDPNKGKTVTAFTISDNDDYLQQPLAASAASSVSSSAEPQSAEAVQPSLLAVRAKRAVAAVFGLSFLLVSIWACLFFEAPVQLLRGREEDGRSRYNSILLPLYFKSGAHEVADGGGPSPSLVAGVKLAKVSVTNSSAVIPLRGNLLPDGQYYTSVLVGNPPRPYFLDVDTGSDLTWIQCDAPCVSCTKGSHPWYKPIESKIVQPEDTLCQEIQHNQNHWSCDSCKQCDYEVEYADHSSSLGVLARDEMHLMMPNGDKAKVNFVFGCAYDQRGQFLNSPARTDGILGLSNAKVSLSSQLASQGIINNVVGHCISGGANDGGYMFFGDDFVPWWGMTWVPSQNGLTNFYSAQIQRVGYGNKQISMGQKGGNTYLTVFDSGSTYSFFPHDIYSSLINSFDHHSHGLISDNSDTLLPVCWRDGSPRSIGDVKQLFKPLILHFGKRWRILPTTLTILPEDYLIINKQGSICLGILDGSQVHDGATIILGDISLRGRLFVYDNVQQRIGWAQSDCVKPQKPRDFPFFF
>MOLIcapi
-----MKEYVIVSLPSPDDPSQGKTVIAFALPDHDDSTPPP--------------PPPPPP--PHRSLLTPRRALAALLGSSLLLASLWLCLFSDAPFQLLRRDAGDERRRAGSFLFTLYPKQGSGRVL-------QLAAKVKLDTVVNSSAAVVFPLRGNAFPDAQYYASVVIGNPPKPYYLDVDTGSDLTWIQCDAPCASCAKGPHPLYKPAKGKLVPPRDSLCLEVQSNQNYRYCDKCQQCDYEIEYADHSSSMGVLAKDEMKFFTADVQKMKIDIVFGCAYDQQGQLLNSPAKTDGILGLSSAKISLLSQLASHGIINNVLGHCIKSELDGGGYMFLGDDFVPRWGMTWVPMLSTLANFYHAEVLKLSYGRQQISVKEQ-DTAGKVVFDTGSSYTYFTNEVYTNLIASLESISTVFVRDDSDPLLPVCWHASSVRSVKDVKQFFEPLTLHFGKKWWIISRTLSIAPEDYLVINNKGNVCLGVLNGTEVHDGSTIVLGDNFLRGKLVVYDNVQQKIGWVHSDCAEPQKTREFPFFF
>OECEmacu
MEMKELTGVVIISLPPPGDPDKGKTVTAFTISDNDAYLQQPL---ASATVSSSAVLQPAEAVQPPLLHFRAKRAVAAVFGLSLLFLSIWVCLFSEAPVQILRGQEEDGRSRYYSILLPLYSKSGAQEVADGSGPSPSIVVGVKLAKVSVTNSSAVIPLRGNLLADGQYYTSLLVGNPPKPYFLDVDTGSDLSWIQCDAPCVSCTKGPHSWYKPVESKIVQPEDALCQEIQHNQNHWSCDSCQQCDYEVEYADHSSSLGVLARDEMHLMMPSGDKAKVNIVFGCAYDQRGQFLNSPAKTDGILGLSGAKVTLNSQLASQGIINNVVGHCISGGANDGGYMFLGDDFVPRWGMTWVPTQNGLTNLYSTQVQRVGYGSKQITMGQKGGNAYLTVFDSGSTYSFFPHEIYSGLINSLDYHSHGLIPDNSDPLLPVCWQDGSPRSIGDVKQLFKPLILHFARRWRILPTTLTILPEDYLIINNKGSICLGILDGSEVQGGATIILGDISLRGRLVVYDNVQQKIGWAQSDCVKPQKPRDFPFFF
>CYMBensi
MEREQLTGVVVISLPPPGDPNKGKTITAFTISDNDDYLQQPLAASAASSVSSSAEPQSAEAVQPSLLAVRAKRAVAAVFGLSFLLVSIWACLFFEAPVQLLRGREEDGRSRHNAILLPLYFKSGAHEVADGGGPSPSLVAGVKLAKVSVTNSSAVIPLRGNLLSDGQYYTSVLVGNPPRPYFLDVDTGSDLTWIQCDAPCVSCTKGPHPWYKPIESKIVQPEDTLCQEIQHNQNHWSCDSCQQCDYEVEYADHSSSLGILARDEMHLMMPNGDKAKVNFVFGCAYDQRGQFLNSPARTDGILGLSSAKVSLNSQMASQGIINNVVGHCISGGANDGGYMFFGDDFVPRWGMTWVPSQNGLTNFYSAQIQRVGYGNKQISMGQKGGNTYLTVFDSGSTYSFFPHEMYSSLINSLDYHSHGLIPDNSDTLLPVCWRDGSPRSIGDVKQLFKPLILHFGKSWRILPTTLTILPEDYLIINKKGSICLGILDGSEVHDGATIILGDISLRGRLFVYDNVQQRIGWAHSDCVKPQKPRDFPFFF
>HAEMdisc
------------------------------ISGDAEQLLVP---PPPVTAVSPVGQPLTAEVRRPLLHPNAKRVVSVVLGLSIILISVWACLYSEAPVQLLRGQEEDGRPRRSSILLPLYSKHGTQGVSVGGKPS-SLIADVKLDKVSAADSSAMIPIRGNLLPHGQYYTSMLIGDPPRPYFLDVDTGSDLTWIQCDAPCVSCTKGPHPWYKPAKSKIVQPEDYLCQEIQLYQNQWSCDSCQQCDYEIEYADHSSSMGVLARDEMQLIMLNGDRTKLNIVFGCSYNQQGQFLNSPSKTDGILGLSSAKVSLTSQLASQGVINNVVGHCINGGANDGGYMFFGDDFVPRWGMTWVPTQNGHTNLYLTQVQRVSYGGKQINLGQNGGNMYSTVFDSGSTYSFFPHELYSNLINSLNYLFHGLIMDNSDPLLPVCWRDSSARSIGEVKQFFNPLILHFQKRWRILPTTLTILPDDYLIINSKGNICLGIHNGSEVHDGSTIILGDISLRGKMIVYDNVQQKIGWTQSNCGNPLKPRGFPFLF
>PAPHconc
MEREQLRGVVIISLPPSDDPTKGKTITAFTISDNLSHPLPP---PAAATVISSESPPAAEPERLSFISLDARRGVAAALGVF-ILFSIWACLFSEAPVQLLRGQ-EDGRPSLSSFLLPLYSKSVNQKAEGSGGPS-PLVVGVKLGSVTVKNSSTVIPIRGNVFPDGQYYTSVFVGNPLRPYFLDVDTGSDLTWIQCDAPCVSCTKGPHPWYIPAKSKIVQPEDSFCLEIQHNQNHWSRDLCQQCDYEIEYEDHSSSMGVLARDEIQFLMSTGDKAKVNFVFGCAYDQQGQFLNSPAKTDGILGLSNARVSIPSQLAAQGIINNVIGHCISDGENGGGYMFFGDDFVPRWGMTWVPSQTGVTNFYRTQVLRIIYGSKQISMEWKGGNSCPTVFDSGSTYSYFPDEAYSNLINSFDHHSHGFILDNSDPLLPVCWRGSSARSFEDVKQFFRPLNLHFQKRWGILPTTLTIPPDGYLITNNKGNVCLGILNGSEVLDGSTIILGDISLRGRLVVYDNVQQKIGWTQSDCAKPQKPRDFPFLF
>THELangu
MERGELTGVVIISLPPPGDPTAGKTLTAFTISNNDDHFLLP---PPPVAAASSAHTPLAAAVRESRLHLSVKRASAVVVGLTLLLLSIWVCLFSEAPVELLRGQED---PRRSSILLPLYLKSGAQEVLGGGKFS-PLIAGVKLSKLSVANSSAIIPIRGNLLPHGQYYTSMFVGNPPRPYFLDVDTGSDLTWIQCDAPCVRCTQGPHPWYKPAKNKIVQPEDSLCQEIQLNKNHWSCDSCQQCDYEIEYADRSSSMGVLARDEMQLLMSNGDRAVVDFVFGCSYDQQGQFLNSPAKTDGILGLSSAKISLSSQLANQGVINNVVGHCINGGASSGGYMFLGDDFVPRWGMTWVPTQNNRMNFYGTQVKRVSYGSKQINMGQNGGNAYLTIFDSGSTYSFFPHEIYSRLIDSFSSLSHDLILDNSDPLLPVCWGDGSARSIGDLKQYFEPLILHFQKKWRILPTALTIQPDDYLLINNKGNICLGILNGSEVHDGSTIILGDVSLRGKLIVYDNVQRRIGWARSNCGNPQNSRDFPFLF
>MICRparv
MERRDLTGVVIISLCSTGDSAKCKNITAFTISDNDDPLLLP---PPLVTAVSSSSTKSTAAVQRS-FHDRAKRGIIVLLGLSLLLFSIWACLFSEVPIQLLRGQEEDGRPRRSSILLPLYSKSRAHGVSGGGNSP-PLIAGVKVAKMSMANSSAVIPIQGNLLPDGQYYTSVLVGNPQRPYFLDVDTGSDLSWIQCDAPCVSCTQGPHPWYKPAKSKIVQPEDSLCQEIQPRQNHWSCDSCQQCDYEIEYADHSSSMGVLARDKMQLLMSNGDTAEVDFVFGCAYDQQGQLLNSPAKTDGILGLSSATVSLTSQLASQGVINNVVGHCISGGANGGGYMFFGEDFVPRWGMTWVPTQNSHMNFYGTQVKGISYGSKQINMVQKRGNGFLTVFDTGSTYSFFPHEIYSRFINSFNYLSHDLILDNSDPLLPVCWGDRYARSIGDVKQYFEPLILHFQKRWRILHTILTIQPDDYLLVNNNGNVCLGILNGSEVHDGSTIILGDASLRGKVIVYDNMQQKIGWTQSDCGNPQKPRDFPFLF
>CORYacti
MKRGELTGVVIISLPPPDNPTKGKTLTAFTISDNDDHLLLP---PLPVTAAPSADTPLTAAVGRSDLHRTGNRAIAVVLGLFLLLFSIWACLFSEAPLQLLRGQEEDGRPHRSSILLPLYSKSGAQEISGSGKSS-PLIAGVKLSKVSVANSSAVIPIRGNLLPHGQYYTSIFVGNPPRPYFLDVDTGSDLTWIQCDAPCVSCAQGPHPWYKPAKNKIVQPGDSLCQEIQFNQNHWSCDSCQQCDYEIEYADHSSSMGVLARDELQLMMSNGDKAEVDFVFGCAYDQQGQFLNSPAKTDGILGLSRAKVSLTSQLSNQGVINNVVGHCISVGANGGGYMFFGDDFVPRWGMTWVPIQNSRMNFYGTQIQRVSYGSKKINMVQNGGNAYITIFDSGSTYSFFPHEIYSNLINSINYLSRDLIPVNSDPLLPVCWGDSSARSIGDVKQYFEPLVLHFQKRWRVLPTTLIIQPDDYLLINNKGNICLGILNGSEVHDGSTIILGDVSFRGKMIVYDNVQQKIGWTPSDCRKPQKPRDFPFLF
>CHILtrap
MERGELTGVVIISLPPPGDPGKGKTLTAFTLSDSDDHFLPP---PPPVTEAYSAYTPLTAAIRRSHLHLSAKRTITVVLGLSLLLFSIWACLFAEAPVQLLRGQEEDGRPRRSSILLPLYPKLGAQEGSGGGKSS-PFIAGVKLAKVSVANSSAVIPIRGNLLPHGQYYTSMFVGNPPRPYFLDVDTGSDLTWIQCDAPCVSCSQGPHPWYKPEKSKMVQPEDSLCQEIQLNKNHWTCHSCQQCDYEIEYADRSSSMGVLARDEMQLLMSNGDRALVDFVFGCSYDQQGQFLNSPAKTDGILGLSSAKISLTSQLASQGVVNNVLGHCISGGASSGGYMFFGDDFVPRWGMTWVPAQSSSMNFYGAQVKRVSYGSKQINMGQKSGNAYFTVFDSGSTYSFFPHEIYSELVDSLNSLSHDLLPDISDSLLPVCWGDGSARSIGDVKQNFEPLILQFQKKWRILPTTLTIQPDDYLLINNKGNICLGILNGSEVLDGSTIILGDVSLRGKLIVYDNVQQRIGWTRSDCSNPQKPSDFPFLF
>HABEpant
MQRGELTGVVIISLPPPGDPAKGKTVIAFTISDNADHLMLP---PPP-QDSLPSADPLMYDVRRSILHPRAKRAIAVGLGLSLLLLSIWACFFTEVPVELLRGQEEDGRPRRSSILLPLYSKTGSREDSRESILP-PLIAGVKLAKVSVANSTAVIPIRGNLLPQGQYYTSMFVGNPPRPYFLDVDTGSDLTWIQCDAPCVSCTKGPHPWYKPAKSKIVQPEDSLCQEIQHSQNHLSCDSCQQCDYEIEYADHTSSMGVLARDELQLMMSNGDRAQVDFVFGCAYDQQGMFLSSPAKTDGILGLSSAKVSLTSQLADQEVINNVVGHCISGGANGGGYMFFGDDFVPRWGMTWVPTQNGHMNLYRTQVQRVIYGSKQINIGQNGGNEYATVFDSGSTYSFFPHELYSSLINSID-LSHDLIPDNSDPLLPVCWRDISTRSIGSVKQFFEPLSLHFQKRWRILPITLNIQPDDYLIINNNGNICLGILDGSQVHDGSTIILGDISFRGKMIVYDNMQRKVGWTRSDCTNPQKPRDFPFLF
>PHAIflav
MEREQLRGVVIISLPPPGEPNKGKTVTAFTISDNHDRLQQPL--AASETISSSVAPQSAAEVRPFLFPPGAKRAVAAVLGLSLLLFSIWACLFSEAPVQLLRGQEEDGRPRYSSILLPIYPKSGAQEFVGGGGPSRPLVADVKLAQVSVRNSSAVIPIRGNLLPDGQYYTSVFVGNPPRPYFLDIDTGSDLTWIQCDAPCVSCTKGPHPWYKPVKSKIVQPEDFLCQEIQQNQNHWSCDSCQQCDYEVEYADHSSSMGVLTKDEMQLMMSNGDKAKVNFIFGCAYDQRGHFLNSPSKTDGILGLSSAKVSLNSQLASQGIINNVVGHCINGGANGGGYMFFGDDFVPRWGMTWVPTQNGHTNFYSTQVQGVGYGSKQISIGQKGGNAYLTVFDSGSTYSFFPHEIYSILINSLDYHSHGLIPDNSDPLLPVCWRDNTPRSIGDVKQFFEPLILHFGKRWKILSTTLTILPEDYLVINSKGSICLGILDGSEVHDGATIILGDISLRGRLIVYDNVLQKIGWAQSDCVKPQKPRDFPFFL
>DENDchryso
MEREQLRGVVIISLPPPGDPNKGKTLTAFTISDNHDHLQQEPAAAAATTVSSYPESQSPAAVRSSLLRLRAKRAVAAVLGLSLLLFSIWACLFSEAPVQLLRGQEEDGRSRYSSILLPLYSKPRTQEVAGGGGPSRPLVAGVKLAKVSVTNSSAVIPIRGNLLPDGQYYTSVFVGNPPRPYFLDVDTGSDLTWIQCDAPCVSCTKGPHPWYKPSKGKIVQPEDYLCQEIQHNQNQWSCDSCHQCDYEVAYADHSSSMGVLARDEMQLMMSNGDKSKVNFVFGCAYDQRGQFLNTPAKTDGILGLSSAKVSLNSQLASQGIINNVVGHCISGGANDGGYMFFGDDFVPRWGMTWVPTQNGLTNFYSTQVQKIGYGSKQISIGQKGGNAYLTVFDSGSTYSFFPHEIYSSLINSFDYHSYGLISDNSDPLLPVCWRDSSLRSIGDVKQFFEPLILHFVKRWRILPTTFTILPEDYLIINSKGNICLGILDGSEVHDGATIILGDISLRGRLVVYDNVQQKIGWARSDCFKPQKPRDFPFFF
>EPIPhell
MEREQLTGVVIISLPPPGDPTKGKTLTAFTISDN-----VP---LPPVTVAASVPPQSASTVRRSILPVRVKRAVATVLGLSLLLFSIWACLFSEPTVQLLRGQEEDGRPRRSSVLLPLYSKPGAQEVADGRKPS-PLVAGVKLAKVSVKNSSAVIPIRGNLLSDGQYYTSMFVGNPPRPYFLDVDTGSDLTWIQCDAPCVSCTKGPHPWYKPAKSKIVKPDDSLCQEIQHNQNHWSCDSCQQCDYEIEYADHSSSMGVLARDEVQLMMSNGDRAKMNFVFGCAYDQQGQFLNSPAKTDGILGLSSAKVSLTSQLASQGIINNVVGHCISGEANGGGYMFFGDDFVPRWGMTWVPTQNGLTNFYRAQVQRVSYGSKQITIGQKGGNAYLTVFDSGSTYSFFPHEIYSSLIDSFDYHSHGLILDNSDPLLPVCWRDGSVRSIGDMKQFFKPLILHFGKRWRILPTTLTIQPDDYLIINNKGNICLEILNGSEVHDGSTIILGDVSLRGRLVVYDNVQQKIGWAQSDCAEPQKPRDFPFLF
>PHRAlind
MEREKLRGVVIISLPPPDDPTKGKTITAFTISDDLSHQQPL-PPPLPAAVISSASPPAAEAERRSFISLDAKRGFSAALGVS-ILFSIWACLFSEAPVQLLRGQEEDGSPRRSSVLLPLYSKSGNQEAKGSGGPS-PLVAGVKLGSVSVKKSSTVIPIRGNLLPDGQYYTSVFVGNPPRPYFLDVDTGSDLTWIQCDAPCVSCTKGPHPWYIPAKSKIVQPEDSLCLEIQHNQNHWSCDSCRQCDYEIEYADHSSSMGVLARDEIQLLMSTGDKAKVNFVFGCAYDQQGQFLNSPAKTDGILGLSSSIVSIPSQLATQGIINNVVGHCISDRANGGGYMFFGDDFIPRWGMTWVPSQIGVTNFYRTRVLRLIYGSKQISMAWKDGNSYLAVFDSGSTYTYFPDEAYSHLINSFDHHSHGFILDKSDPLLPVCWRGRSARSFEDVKQFFRPLTLHFQKRWGILQTTLTIQQDGYLIINNKGNVCLGILNGSEVLDGSTIILGDISLRGRLVVYDNVQQKIGWTQSDCAKPQKPRDFPFLF
>DRAKthyn
-------------------------------------------------------------------------------------------LFSEAPVQLLRGQEEDGRPRRSSILLPLYPKSGAQGGSDGGTSS-PLIAGVKLAKVSVVNSSAVIPIRGNLLPNGQYYTSMFVGNPPRPYFLDVDTGSDLTWIQCDAPCVSCSQGPHPWYKPEKSKIVQPEDSLCQEIQVNKNDWTCHSCKQCDYEIEYADHSSSMGVLARDEMQLLMSNGDTAVVDFVFGCSYDQQGQFLNSPAKTDGILGLSSSKISLTSQLASQGIINNVLGHCISGGASSGGYMFFGDDFVPRWGITWVPAQSSSMNFYGTQVKRVSYGSKQINMGQKSENAYLTVFDSGSTYSFFPHEIYSGLIDSFNSLGHDLVVDNSDPLLPVCWGDGFARSIGDVKQYFEPLILQFQKKWRILQTTLTIQPDDYLLINNKGNICLGILNGSEVHDGSTI-----------------------------------------
>CALAtsoo
MEREQLRGVVIISLPPPGDPSKGKTLTAFTISDNHDRLQQPL--AAAETVSSSVAPQSAAEVRPFIFPPRAKSAVAAVLGLSLLLFSIWACLFSEAPVQLLRGQEEDGRPRYSSILLPLYLKSGAQEFVGGGGPSPSLVAGVKLSQVSVRNSSAVIPIRGNLLPDGQYYTSVIVGNPPRPYFLDVDTGSDLTWIQCDAPCVSCTKGPHSWYKPVKSKIVQPEDYICQEIQQNQNHWSCDSCQQCDYEVEYADHSSSMGVLTRDEMQLMMSNGDKAKVNFVFGCAYDQRGHFLNSPSKTDGILGLSSAKVSLNSQLASQGIINNVVGHCINGGANGGGYMFFGDDFVPRWGMTWVPTQNGHTNFYSTQVQGVGYGSKQISIGQKGGNAYLTVFDSGSTYSFFPHDIYSILINSLDYHSHGLIPDNSDPLLPVCWRDNTPRSIGDVKQFFKPLILHFGKRWKILSTTLTILPEDYLIINNKGSICLGILDGSEVHDGATIILGDISLRGRLIVYDNVLQKIGWAQSDCVKPQKPRDFPFFL
>HABElong
MQRGELTGVVIISLPPPGDPAKGKTVIAFTISDNADHLMLP---PPP-QDSLPSADPLMYDVRRSILHPRAKRAIAVGLGLSLLLLSIWACFFTEVPVELLRGQEEDGRPRRSSILLPLYSKTGSREDSRESILP-PLIAGVKLAKVSVANSTAVIPIRGNLLPQGQYYTSMFVGNPPRPYFLDVDTGSDLTWIQCDAPCVSCTKGPHPWYKPAKSKIVQPEDSLCQEIQHSQNHLSCDSCQQCDYEIEYADHTSSMGVLARDELQLMMSNGDRAQVDFVFGCAYDQQGMFLSSPAKTDGILGLSSAKVSLTSQLADQEVINNVVGHCISGGANGGGYMFFGDDFVPRWGMTWVPTQNGHMNLYRTQVQRVIYGSKQINIGQNGGNEYATVFDSGSTYSFFPHELYSSLINSID-LSHDLIPDNSDPLLPVCWRDISTRSIGSVKQFFEPLSLHFQKRWRILPITLNIQPDDYLIINNNGNICLGILDGSQVHDGSTIILGDISFRGKMIVYDNMQRKVGWTRSDCTNPQKPRDFPFLF
>DACThata
MQRGELTGVVIISLPPPGDPAKGKTLTAFTISDNTDHLMLP---PPP-QASSSSADPLTAAVRRSILHPRAKRSIAVVVGLSLLLFSIWACLFTEVPVELLRGQEEDGRPRRSSILLPLYSKSGSQEVSGGGNSS-PLIAEVKLAKVSVTNSSAVIPIRGNLLPQGQYYTSMFVGNPPRPYFLDVDTGSDLTWIQCDAPCVSCTKGPHPWYKPTKSKIVQPEDSLCQEIQHSQNHLSCDSCQQCDYEIEYADHSSSMGVLARDEMQLMMSNGDRAQVDFVFGCAYDQQGQFLNSPAKTDGILGLSSAKVSFTSQLADQGVINNVVGHCISGGANGGGYMFFGDDFVPRWGMTWVPIQNGHMNLYRTQVQRVIYGSKQINMGQNGGNAYVTVFDSGSTYSFFPHEIYSSLINSID-LSHSLIPDNSDPLLPLCWRDISARSIGSVKQFFEPLILHFQKKWRILPIALNIQPDDYLIINNKGNICLGILNGSEVHDGSTIILGDISLRGKMIVYDNVQQKVGWTRSDCTNPQKPRDFPFLF
>PLATclav
MQRGELTGVVIISLPPPGDPAKGKTLTAFTISDNADHLMLP---PLP-QVSSSSADPLTAAVRRPILHPRAKRSIAVVVCLSLLLFSIWACFFTEVPVELLRGQEEDGRPRRSSILLPLYSKSGSQEVSGGGNFS-PLIGEVKLAKVSVTNSSAVIPIRGNLLPQGQYYTSMYVGNPPRPYFLDVDTGSDLTWIQCDAPCVSCTKGPHPWYKPTKSKIVQPEDSLCQEIQHSQNHLSCDSCQQCDYEIEYADHSSSMGVLARDEMQLMMSNGDRAQVDFVFGCAYDQQGQFLNSPAKTDGILGLSSAKVSFTSQLADQGVINNVVGHCISGGANGGGYMFFGDDFVPRWGMTWVPIQNGHMNLYRTQVQRVIYGSKQINMGQNGGNAYVTVFDSGSTYSFFPHEIYSSLINSID-LSHSLIPDNSDPLLPLCWRDISARSIGSVKQFFEPLSLHFQKKWRILPIALNIQPDDYLIINNKGNICLGILNGSEVHDGSTIILGDISLRGKMIVYDNVQQKVGWTRSDCTNPQKPRDFPFLF
>DENDnobi
MEREQLRGVVIISLPPPGDPNKGKTLTAFTISNNHDHLQQEPAAAAVTTVPSYPESQSPAAVRLSLLRLRAKRAVAAVLGLSLLLFSIWACLFAEDPVQLLRGQEEDGRSRYSSILLPLFSKPRAQEVAGGGGPFRPLVTGVKLAKVSVTNSSAVIPIRGNLLPDGQYYTSVFVGNPPRPYFLDIDTGSDLTWIQCDAPCVSCTKGPHPWYKPSKGKIVQPEDHLCQEIQHNQNQWSCDSCHQCDYEVAYADHSSSMGVLARDEMQLMMSNGDKSKVNFVFGCAYDQRGQFLNTPAKTDGILGLSSAKVSLNSQLANQGIINDVVGHCISGGANDGGYMFFGDDFVPRWGMTWVPTQNGLTNFYSTQVQKVGYGSKQISIGQKGGNAYLTVFDSGSTYSFFPNEIYSSLINSFDYHSHGLISDNSDPLLPVCWQDSSLRSIGDVKQFFEPLILHFVKRWRILPTTFTILPNDYLVINSKGNICLGILNGSEVHDGATIILGDISLRGRLVVYDNVQQKIGWARSDCFKPQKPRDFPFFF
>BLETstri
MEREQLRGVVIISLPPPGDPNKGKTLTAFTISDNHDHLQQP----AAAILSSSAPPQSAAEVRPSLVLLRAKRAVAAFLGLSLLLFSIWACLFSEAPVQFLRGQEEDGRSRYSSILLPLYSKSGAQEVAGGGGPSPPLVAGVKLAMVSVKNSSAVIPIRGNLLPDGQYYTSVFVGNPPRPYFLDVDTGSDLTWIQCDAPCVSCTKGPHPWYKPAKSKVVQPEDYLCQEIQHNQNHWSCDSCQQCDYEVEYADHSSSMGVLARDEMQLMMSNGDKAEVNFVFGCAYDQRGQFLNSPAKTDGILGLSSAKVSLNSQLASQGIINNVIGHCISGGSNDGGYMFFGDDFVPRWGMAWVPTQNGLTKFYSTQVQRVGYGSKQISIGQKGGNAYLAIFDSGSTYSFFPHELYSSLINSLEYHSHGLIADNSDPVLPACWRDSSPRSIGDVKQFFEPLILHFGKRWRILPTTLTILPEDYLIINKKGNICLGILDGSEVHDGATIILGDISLRGRLIVYDNVQQKIGWSQSDCVKPQKPRDFPFFF
>GALEfabe
RHRRQLRGVVIISLPPGDAPSKGKTITAFTVSEDGDHPSSSSFPPPPPAVASFSAPSAAAVIRRSRLRPKVKRNVAAALSLCLLLFLIWSGLFTEAPIQLLRGSEEDGRPRRSSFVLPLYLKNGD---LGGNVTS-RPATGLKLA-VFSKRSTSVIPIRGNLLPDGQYYTAIYVGNPPRPYFLDVDTGSDLTWIQCDAPCVSCAKGAHPWYKPAKSKIVQPGDSLCQEIQRNQNHWSCDSCEQCDYEIEYADRSSSMGVLARDEVHLMMSNGVASKVNFVFGCAYDQQGQFLSS-AKTDGILGLSNAKVSFPSQLASQGVINNVLGHCIAGGVKNGGYMFFGDDFVPRWGVTWIPSQSGSMNNYGTDVVRVNYGRKQTIVERK-ENAYHTVFDSGSTYSYFPHEAYSTLFKLFDYQTHGLIPDRSDPFLPLCWRNSFARSIEDVKHIFEPLVLHFGKRWLIFPTTFTIPPEGYLLINNKGNICLGILNGSALHVGSMIILGDISLRGRLVVYDNVQQKIGWAQSECDKPEKPRDFPFLF
>VANIplan
MDARQLTGVVIISLPPGDDPSKGKTITAFTVSDDCDHLPSS-----PPTAASSSAPSSAAVIHRSRVSPKVKKNVAAALSLSLIFFFIWSGLFAEAPVQLLSGNEGDGRPRRSSFVLPLYSKNGD---TGGNGTF-RLVTSVKVA-VSSKSSSSVIPIRGSLLPDGQYYTAIYVGNPPRPYFLDVDTGSDLTWIQCDAPCISCTKGPHSWYKPAKSKIVEPWDSLCQEIQRNQNHWSCDLCQQCDYEIEYADRSSSVGVLARDEMHLMMSNGDRSKVNFVFGCAYDQQGQFLSS-AKTDGILGLSNAKVGIPSQLASQGVINNVLGHCIAGGAKNGGYMFFGDEFVPRWGITWIPLQSGLMNNYGKDVAKVSYGRKQTIVEHVGRNAYYAIFDSGSTYSYFPGEAYSTLINSFNYQVDGLIPDSSDPFLPLCWQSSFARSIEDVRHLFEPLILHFGKRWLIFPTTFTIPPEGYLIINNKGNICLGILNGSEVHDGSIIILGDISLRGRLIVYDNVQQKIGWAESDCDKPQKPRDFPFLF
>EPIDpuni
MEMEQLRGVVIISLPPPGDPNKEKTITAFTISNNDDHLEQPL-AAAAATVSSSVAPLTAPAVRPSLFPRRAKKGVAAVLGLFLLLFSIWVCLFSEASVQLLRGQEEDGRSR-QSILLPLYSKSGAAEVAGGRGVSFLLVDGV------MKTSSAVTPIRGNLFPDGQYYTSVLVGNPPRPYFLDVDTGSDLTWIQCDAPCVSCTKGPHPWYKPVKSKIVQPADYFCQEIQQNQNHWSCDSCQQCDYEVEYADHSSSLGVLARDDMQLMMLNGDKARVKFVFGCAYDQRGQFFSSPAKTDGILGLSNAKVSLNSQLASQGIINNVVGHCISGGANDVGYIFFGGDLVPRWGITWVRMQNGLTNFYSTQVQGVDYGTQQIGTGHKGENAYLTVFDSGSTYSIFPHDIYSNLINSLDYHSHGLIPDNSDPLLPVCWRDSSPRSIGDVKQLFEPLTLHFRKRWRILPTTITILPEDYLIINSVGSICLGILDGSDVHDGATIILGDIWLRGRLVVYDNVQQKIGWAQSDCVKPQKPRDFPFFF
>NEUWzoll
MEREQLTGVVIIQL--PDDPAKGKTITAFTLSDTVDHYPPP----PSAAAPSLAAPPSAAAAQSSDVSLGAKRAVAAVLGLFLLLLSVWVCLFSEVPVQLLRAPEEDGRPRRSSVILPLYFKSQVQGVSGGRGSS-SLVAGVKLSSVSATNSSAVIPIRGNLLPDGQYYTSLFVGNPPRPYFLDVDTGSDLTWIQCDAPCVSCSKGPHPWYKPAKSKIVQQEDSLCREIQQKQNQGSCNSCHQCDYEIEYADHSSSMGVLARDELQLNMSNGDRTKLKIVFGCAYDQQGQFLNSPAKTDGILGLTSAKVSLPSQLASQGIINNVIGHCITSGANSGGYMFFGDDFVPRWGMTWIPSEIAITNIYRTQVLKLSYGSRQINMEQKGGNAYQTIFDSGSTYSYFPNDAYFSLISSFDYSSHGLILDDSDPLLPVCWRGSFVRSIEDAKRLFKPLILHFGKRWHVLPTTLTIPPEGYLIINKKGNICLGILNGREVHDEPAIILGDISLRGRLVVYDNVQQKIGFAQSDCVKPQKPRDFPFLF
>PTERcurt
MERGELTGVVIITLPPPGDPTKGKTLTAFTISDNAESLLLT---PRPVTAVSSAGPPLTAEVREPLLRSRAKRAISVVLGLSLLLFSIWACLFSEAPVQFLRGQEEDGRERRSSILLPLYSKSGTQEVSDGGKSS-LLIAGVKLAKVSVANSSAVIPIRGNLLPHGQYYTSMFIGDPPRPYFLDVDTGSDLTWIQCDAPCVSCTKGPHPWYKPAKSKIVQPEDSLCQEIQLNQNQWSCDSCQQCDYEIEYADHSSSMGVLLRDEMQLIMSNGDRAKMNFVFGCAYDQQGQFLNSPAKTDGILGLSSAQVSLTSQLASQGVVNNVVGHCISSGANGGGYMFFGDDFVPRWGMTWVPIQNGRTNFYRTQIQRLSYGSKQINLGQNGGNAYLTVFDSGSTYSFFPDEVYSSLINLFDYLFRDLIPDNSDPLLPVCWRDSSARYIGDVKQFFKPLILHFQKRWRILPTTLSIQPDDYLIINNQGNICLGILNGSEVHDGSTIILGDISFRGKMIVYDNVQQMIGWTQSDCSNPQKPRDFPFLF
>GOODpube
-----------------------------------------------------AGQPLTAEVRQSLLHPSANRVVSVILGLSLLLFSIWVSLFSEAPVQLLRGQEEDGRPRRSSILLPLYSKSGAQGVSVGGNFS-SLIAGMKLAKVFVADSSAVIPIRGNLLPQGQYYTSMLIGDPPRPYFLDVDTGSDLTWIQCDAPCVSCTKGPHPWYKPAKSKIVQPEDSLCQEIQLYQNQWSCDSCQQCDYEIEYADHSSSMGVLVRDEMQLMMSNGDRTKLDIVFGCSYNQQSQFLNSPSKTDGILGLSSAKVSLTSQLASQGVINNVVGHCINGGANGGGYMFFGDDFVPRWGMTWVPTQNGRMNFYLTQVQRVSYGGKQINLGQNSGNTYPTVFDSGSTYSYFPHEIYSRFVNSFYYLFHDLILDNSDPLLPVCWRDSSARSIGEVKQFFNPVILHFQKRWPILPSTLTIRPDDYLIINSKGNICLGILNGSEVLDGSTIILGDISLRGKMIVYDNVQQKIGWTQTDCDRLQRTQEMWST-
>LANAlana
-----MKGVVIISLPPADDPSQGKTITAFTVPDDSDPS-PPQH----DHVLPVQLSVPAAS--PSRSLLSLKRALAALLGFSLFISSLWVCLVSEAPLQLLRSSEDEGNHRADSLLFTLYSKSGG------GPTS-PLVSEVKLGAITATNSSILFPLRGNLFPDGQYYASIFIGNPPSPYFLDVDTGSDLTWIQCDAPCASCAMGPHPLYKPAKGKIVLPMDSLCQEVQNNQNYRYCESCQQCDYEIEYADQSSTMGVLARDEMHLFIENVDRQKLDFVFGCAYDQQGQLLASPAKTDGILGLSSAKVSLPSQLASQGIINNVVGHCIRIEADGGGYMFLGDDFVPRWGMTWVPSLSSLMNYYHAEFLKLNYGGQQFSTGNQGVAVGQVVFDTGSSYTYFTNEAYTNLITSLESNSIGLTRVDADSVPPICWRADFIRSVKDVNQFFEPIILQFRKRWWIRSTAFTIPPEGYLLINKMGNVCLGVLNGSEVRDGSTIILGDISLRGKLVVYDNVQQKIGWVESDCTKPQRPRDFPFFF
>BORYspha
-----MQGVVIISLPPPDDPSKGKTITAYTFSDSDLQEQ---QDDSDDVVLPIHSPPPLASSPPSLSLLSLKKALAFLLGFSLLISSAWICLFTEAPLQLLRGSREDGQRQSSSLLFTLYSKSGRAPVS-------PLVTGVKLVSSSGINSSAVFPLRGNVFPDGQYYTSVFIGNPPRPYFLDVDTGSDLTWIQCDAPCTSCAKGPHPLYKPAKGKIVQPKDSLCLEVQSNQNYKECESCQQCDYEIEYADHSSSMGVLARDDMHLLMANGDKAKLNYVFGCAYDQQGELLASPAKTDGILALSNAKVSFPSQLASQGIINNVVGHCITSEADRGGYMFIGDDYVPRWGMTWVPTLCTLKNFYCTEVLKLSYGSHQISMGGHGGTTGQVLFDTGSSYTYFTNEAYKNLIASLESISHRLVRDDSDPTLPVCWRANFVRSLNDVKQYFDPITLQFGKRWWIIPRALTIPPEGYLIINKKGNVCLGVLDGSEVHDGSTIILGDISLRGKLVVYDNVQQKIGWAESDCAKPQRTKEFPFFL
>HEMIforr
MQRGELTGVVIISLPPPGDPAKGKTLTAFTISGNADHLMPP---PPP-PASSSPSDPLTAEVRRSILHPRAKRAITVVIGLSLLLFSIWACLFTEIPVEILRGEEEDGRPRRSSILLPLYSKSGYQEVSRGGNSS-PLIAEVKLAKVAVANSFAVIPIRGNLLPQGQYYTSMFVGNPPRPYFLDVDTGSDLTWIQCDAPCVSCTKGPHPWYKPTKSKIVQPEDSLCQEIQHSQNHLSCDSCQQCDYEIEYADRSSSMGVLARDEMQLMMSNGDRAQVDFVFGCAYDQQGQFLNSPAKTDGILGLSSAKVSLTSQLADQGVINNIVGHCISGGANGGGYMFFGDDFVPRWGMTWVPTQNGHMNLYRAQVQRIIYGSKQINMGQNGGNAYVTVFDSGSTYSFFPHEIYSSLINSID-LSHALIPDNSDPLLPVCWQDISARSIGSVKQFFEPLSLHFQKRWRILPITLNIQPDDYLIINNKGNICLGILNGSEVHDGSTIILGDISLRGKMIVYDNVQQKVGWTRSDCSNPQKPRDFPFLF
>OPHRsphe
MPRGDLTGVVIISLPPPGDPAKGKTLTAFTISDNSDHLLLP---APPPYNSSSSTVPLTASIRRPILHPRAKRAIAVVICFSLLLLSLWACLFTEVPVELLRGQEEGGRPRRSSILLPLYSKHGSQEVSGGGDSF-PLIAEVKVAKVAVANSSAVIPIRGNLLPQGQYYTSMFVGNPPRPYFLDVDTGSDLTWIQCDAPCVSCTKGPHPWYKPIMSKIVQPEDSLCREIQHSQNHLSCNSCQQCDYEIEYADHSSSMGVLARDEMQLMMSNGDRALVDFVFGCAYDQQGEFLNSPAKTDGILGLSSAKISLTSQLADQGVINNVVGHCISGGANGGGYMFFGDDFVPRWGMTWVPTQNAHMNLYRTQVQRVIYGSKQINMGQNGGNAYITVFDSGSTYSFFPHEIYSSLIDSID-LSHALIPDNSDPLLPVCWRDISTRSIGSVKQFFEPLSLHFQRRWRILPVALNIQPDDYLIINNKGNICLGILNGSEVHDGSTIILGDISLRGKMIVYDNVQEKVGWTRSDCSNPQKPRDFPFLF
>MEXIxero
MEGERLRRVVIISLPPPDDPTKGKTITAFTISDDVSLLQPP-APPLPATVISSVAPPEGEQESRSFISLDAKRGVAAALGVS-ILFSIWACLFSEAPVQLLRRQEEDGSTRRSSVLLPLYLKSRNQEAKGSGWPS-SLVAGVKLGSMFAKNSSTVVPIQGNVLPDGQYYTSVFVGNPPRPYFLDVDSGSDLTWIQCDAPCVSCTKGPHPWYIPAKSKIVQPEDSLCLEIQHNQNHWSCDSCKQCDYEIEYADHSSSLGVLARDEIQLLMSNGDKAKVNFVFGCAYDQQGQFLNSPAKTDGILGLSSARVSISSQLATQGIINNVVGHCISDGANGGGYLFFGDDFIPRWGMTWVPSQIGVTNSYRAQVLRIIYGSKQISKEWNGGNSYLTVFDSGSTYSYFPDEAYSNLIDSFEHHSHGLIQDNSDPSLPVCWRSSSTRSFKDLKQFFRPLTLHFQKRWGILQTTLTIQPDGYLITNNEGNVCLGILKGSGVLDGSTIILGDISLRGRLVVYDNVKQKIGWTQSDCSKPQKPGDFPFLF
>ERYCpuss
MEREQLTGVVIISLPPPSNPNKGKTLTAFTISQN------PL-----TDSSSANISSSAETIQQSFIRIKIIRAVAAVLGLALLFLSIRVWFFLEEPVQLLREQEE-GRSLYNSILLPLYSKSGSQEAAEGSGVSSLMVVGVKLARVSAMNSSSVIPLRGNLLPDGQYYTSILVGNPPRPYFLDVDTGSDLTWIQCDAPCVSCTKGPHSWYKPVGSKIVQPEDAFCQEIQHNQNHWSCDSCQQCDYEVEYADHSFSLGVLARDEIHLMMLNGDKAKVNFVFGCAYDQRGQFLTSPAKTDGILGLSGAKLSLNSQLASQGIINNVVGHCISGGANDGGYMFFGDDFVPRWGMTWIPTHSGPTNFYSTLVQRVGYGNKQITIGQNGGNAYLTVFDSGSTYSFFPREIYSSFINSLDYHSHGLMPDNSDPLLPVCWRDGSPRSIGDVKHLFKPLILHFARRWRILQTTLTILPEDYLIINNKGSICLGILDGSEVQDGKTIILGDISLRGRLVVYDNVQQKIGLTQSNCVKPQKPRDFPFFF
>GOODfuma
MERGELTGVVIISLPAPGDPTKGKTLTVFTISDNAEQLLVP---PPPVTAVPSAGQPLTAEVRQSLLHPSAKRVVSVVLGLSLLLFSIWACLFSEAPLQLLRGQEEDGRPRRSSILLPLYSKSGAQGVSVGGSSS-SLIAGVKLAKVFVADSSAVIPIRGNLLPHGQYYTSMFIGDPPRPYFLDVDTGSDLTWIQCDAPCVSCTKGPHPWYKPAKSKIVQPEDSLCQEIQLYQNQWSCDSCQQCDYEIEYADHSSSMGVLARDEMQLMMSNGDRTKLNIVFGCSYNQQGQFLNSPSKTDGILGLSSAKVSLTSQLASQGVINNVVGHCINSGENGGGYMFFGDDFVPRWGMTWVPTQNGPMNFYLTQVHRVSYGGKQINLGQNGGNTYPTVFDSGSTYSFFPHEIYSSLVNSFNYLFHDLIPDNSDPLLPVCWRDSSARSIGEVKQFFNPMILHFQKRWQILPSTLTIRPDDYLIINSKGNICLGILNGSEVHDGSTIILGDISLRGKMIVYDNVQQKIGWTQSDCGNPQKPRDFPFLF
