# Supplementary material for: Orchid Phylotranscriptomics: The Prospects of Repurposing Multi-Tissue Transcriptomes for Phylogenetic Analysis and Beyond
Source: Front Plant Sci. 2022 May 27;13:910362. doi: 10.3389/fpls.2022.910362 (PMC9196242; doi:10.3389/fpls.2022.910362)
Supplement: Supplementary file 4 [file Data_Sheet_3.zip › ortho_MSA/r1/OG0008568.fa]

>LANAlana
RSEKNPSTLRQPPTSDNKTMANLADSFLADLDDLSDDEAHPLEEEDADAGEMEEDGDGDMPDIEALNYDDLDSVSKLQKTQRYTDVMQKVDDALQKESDISSHGTVLEDDPEYQLIVDCNSLSVDIENEIIIVHNFIRDNYRLKFPELESLVHHPIDYARVVKKIGNEMDLTLVDLEGLLPSAIIMVVSVTASTTSGKPLPEENLKKTIDACDRALALDLAKKKVLDFVESRMGYIAPNLSAIVGSAVAAKLMGTAGGLSALARMPACNVRLLGTKKKNLAGFSTATSQFRVGYLEQTEIFQSTPPSLRIRACRLLASKSTLAARVDSIRGDPTGKAGRNLKEEIRKKIEKWQEPPPAKQPKPLPVPDSDPKKKRGGRRLRKKKERYAITDMRKLANRMQFGVPEESSLGDGLGEGYGMLGQAGSGKLRVSVVQSKLAAKAAKKFKEKNYGSSGATSGLTSSLAFTPVQGIELTNPQAHGNLLGSGTQSTYFSEIGTFSRIQKP
>CORYacti
-------------------MANLADSFLADLEELSDDEAPILEEDETGVGDMEEDGDGDMVDLEALNYDDLDSVSKLQKTQRYNDIMKKVEEALEKGSVVSGQGMVLEDDPEYQLIVECNGLSVDIENEIIIIHNFIRDKYRTKFPELESLVHHPIDYARVVKKIGNEMDLTLVDLEGLLPSAIIMVVSVTASTTSGKRLPDDVLNKTIDACDRALALDLAKKEVLDFVESRMGYIAPNLSAIVGSAVAAKLMGTAGGLFALAKMPACNVQLLGAKKKNLAGFSTATSQFRVGYLEQAEIFQSTPPSLRTRACRLLASKSTLAARVDSTRGDPTGRSGRNLRDEIRKKIEKWQEPPPAKQPKPLPVPDSEPKKKRGGRRLRKMKERYAVTDMRKLANRMQFGVPEESSLGDGLGEGYGMLGQAGSGRLRVSVAQSKLATKASKKFKEKQFGSSGATSGLTSSLAFTPVQGIELSNPQSHGNLLGSGTQSTYFSEVGTFSKIKRT
>CALAsini
-------------------MANLADSFLADLEELSDDEAPVPDEDEAEVGDMEEDGNDDMDDLEALNYDELDSVSKLQKTQRYNDIMQKVQVALQKGSDISGHGMVLEDDPEYQLIVDCNGLSVDIENEIIIIHNFIRDKYRMKFPELESLVNHPIDYARLVKKIGNEMDLTLVDLEGLLPSAIIMVVSVTASTTSGKRLPDDVLNKTIDACDRALALDLAKKEVLDFVESRMGYIAPNLSAIVGSAVAAKLMGTAGGLSALAKMPACNVQLLGAKKKNLAGFSTATSQFRVGYLEQTEIFQSTPPSLRTRACRLLAAKSTLAARVDSTRGDPTGKTGRNLREEIRKKIEKWQEPPPAKQPKPLPVPDSEPKKKRGGRRLRKMKERYAVTDMRKLANRMQFGVPEESSLGDGLGEGYGMLGQAGSGRLRVSVAQSKLSTKASKKFKEKQYGSSGATSGLTSSLAFTPIQGIELTNPQSHGNLLGSGTQSTYFSEVGTFSKIKRA
>PHALmode
-------------------MANLADSFLADLEELSDDEAPVPDEDEAEVGDMEEDGNDDMDDLEALNYDELDSVSKLQKTQRYNDIMQKVEEALQKGSDISGQGMVLEDDPEYQLIVDCNGLSVDIENEIIIIHNFIRDKYRMKFPELESLVNHPIDYARLVKKIGNEMDLTLVDLEGLLPSAIIMVVSVTASTTSGKRLADDVLNKTIDACDRALALDLAKKKVLDFVESRMGYIAPNLSAIVGSAVAAKLMGTAGGLSALAKMPACNVQLLGAKRKNLAGFSTATSQFRVGYLEQTEIFQSTPPSLRTRACRLLAAKSTLAARVDSTRGDPTGKTGRNLREEIRKKIEKWQEPPPAKQPKPLPVPDSEPKKKRGGRRLRKMKERYAVTDMRKLANRMQFGVPEESSLGDGLGEGYGMLGQAGSGRLRVSVAQSKLSTKAAKKFKEKSYGSSGATSGLTSSLAFTPVQGIELTNPQSLGNLLGSGTQSTYFSEVGTFSKIKRT
>OPHRsphe
-------------------MASLADSFLADLEELSDDEAPILEEDEAKVGDIEEDGDADMVDLEALNYDDLDSVSKLQKTQRYNDIMQKVEEALEKGSDISSKGMVLEDDPEYQLIVECNGLSVDIENEIIIIHNFIRDKYRTKFPELESLVHHPIDYARVVKKIGNEMDLTLVDLEGLLPSAIIMVVSVTASTTSGKRLPDDVLNKTIDACDRALALDLAKKKVLDFVEGRMGYIAPNLSAIVGSAVAAKLMGTAGGLFALAKMPACNVQLLGAKRKNLAGFSTATSQFRVGYLEQAEIFQSTPPSLRTRACRLLASKSTLAARVDSTRGDPTGKNGRNLRDDIRKKIEKWQEPPPAKQPKPLPVPDSEPKKKRGGRRLRKMKERYAVTDMRKLANRMQFGIPEESSLGDGLGEGYGMLGQAGSGRLRVSVAQSKLATKASKKFKEKQFGSSGATSGLTSSLAFTPVQGIELSNPQSHGNLLGSGTQSTYFSEVGTFSKIKRP
>EPIPhell
-------------------MANLADSFLADLEELSDDEAPVLDEDEAELGDMEEDADGDMVDLEALNYDDLDSVSKLQKTQRYNDIMQKVEEALQKGSYISGQGMVLEDDPEYQLIVECNGLSVDIENEIIIIHNFIRDKYRMKFPELESLVHHPIDYARVVKKIGNEMDLTLVDLEGLLPSAIIMVVSVTASTTSGKRLPDDVLNKAIDACDRALALDLAKKKVLDFVESRMGYIAPNLSAIVGSAVAAKLMGTAGGLSALAKMPACNVQLLGAKRKNLAGFSTATSQFRVGYLEQTEIFQSTPPSLRTRACRLLAAKSTLAARVDSTRGDPTGKTGRNLREEIRKKIEKWQEPPPAKQPKPLPVPDSEPKKKRGGRRLRKMKERYAITDMRKLANRMQFGVPEESSLGDGLGEGYGMLGQAGSGRLRVSVAQSKLATKAAKKFKEKQYGSSGATSGLTSSLAFTPVQGIELTNPQSHGNLLGSGTQSTYFSEVGTFSKIKRT
>PHAIflav
TNGPLQHLLAQRAVAQATLRANLADSFLADLEELSDDEAPVPDEDEAEVGDMEEDGNDDMDDLEALNYDELDSVSKLQKTQRYNDIMQKVEVALQKGSDISGQGMVLEDDPEYQLIVDCNGLSVDIENEIIIIHNFIRDKYRMKFPELESLVNHPIDYARLVKKIGNEMDLTLVDLEGLLPSAIIMVVSVTASTTSGKRLPDDVLNKTIDACDRALALDLAKKEVLDFVESRMGYIAPNLSAIVGSSVAAKLMGTAGGLLALAKMPACNVQLLGAKKKNLAGFSTATSQFRVGYLEQTEIFQSTPPSLRTRACRLLAAKSTLAARVDSTRGDPTGKTGRNLREEIRKKIEKWQEPPPAKQPKPLPVPDSEPKKKRGGRRLRKMKERYAVTDMRKLANRMQFGVPEESSLGDGLGEGYGMLGQAGSGRLRVSVAQSKLSTKASKKFKEKQYGSSGATSGLTSSLAFTPIQGIELTNPQSHGNLLGSGTQSTYFSEVGTFSKIKRT
>CHILtrap
-------------------MANLADSFLADLEELSDDEAPILDEDETRVGDMEEDGDGDMVDLEALNYDDLDSVSKLQKTQRYNDIMQKVEEALQKGSDVSGQGMVLEDDPEYQLIVECNGLSVDIENEIIIIHNFIRDKYRTKFPELESLVHHPIDYARVVKKIGNEMDLTLVDLEGLLPSAIIMVVSVTASTTSGKRLPDDVLNKTVDACDRALALDLAKKKVLDFVESRMGYIAPNLSAIVGSAVAAKLMGTAGGLFSLAKMPACNVQLLGAKRKNLAGFSTASSQFRVGYLEQTEIFQSTPPSLRTRACRILASKSTLAARVDSTRGDPTGRSGRNLRDEIRKKIEKWQEPPPAKQPKPLPVPDSEPKKKRGGRRLRKMKERYSVTDMRKLANRMQFGVPEESSLGDGLGEGYGMLGQAGSGRLRVSVSQSKLGVKATKKFKEKQFGSSGATSGLTSSLAFTPVQGIELSNPQSHGNLLGSGTQSTYFSEVGTFSKIKRT
>CALEmajo
-------------------MANLADSFLADLEELSDDEAPILDEDETKVGDMEEDGDGDMVDLEALNYDDLDSVSKLQKTQRYNDIMQKVEEALQKGSDVSGKGMVLEDDPEYQLIVECNGLSVDIENEIIIIHNFIRDKYRTKFPELESLVHHPIDYARVVKKIGNEMDLTLVDLEGLLPSAIIMVVSVTASTTSGKRLPDDVLKKTVDACDRALALDLAKKKVLDFVESRMGYIAPNLSAIVGSAVAAKLMGTAGGLFALAKMPACNVQLLGAKRKNLAGFSTASSQFRVGYLEQTEIFQSTPPSLRTRACRILASKSTLAARVDSTRGDPTGRNGRNLRDEIRKKIEKWQEPPPAKQPKPLPVPDSEPKKKRGGRRLRKMKERYSVTDMRKLANRMQFGVPEESSLGDGLGEGYGMLGQAGSGRLRVSVTQSKLGIKAAKKFKEKQFGSSGVTSGLTSSLAFTPVQGIELSNPQSHGHLLGSGTQSTYFSEVGTFSKIKRT
>DRAKelas
-------------------MANLADSFLADLEELSDDEAPILDEDETRIGDMEEDGDGDMVDLEALNYDDLDSVSKLQKTQRYNDIMQKVEEALQKGSDVSGQGMVLEDDPEYQLIVECNGLSVDIENEIIIIHNFIRDKYRTKFPELESLVHHPIDYARVVKKIGNEMDLTLVDLEGFLPSAIIMVVSVTASTTSGKRLPDDVLKKTVDACDRALALDLAKKKVLDFVESRMGYIAPNLSAIVGSAVAAKLMGTAGGLFALAKMPACNVQLLGAKRKNLAGFSTASSQFRVGYLEQTEIFQSTPPSLRTRACRILASKSTLAARVDSTRGDPTGRSGRNLRDEIRKKIEKWQEPPPAKQPKPLPVPDSEPKKKRGGRRLRKMKERYSVTDMRKLANRMQFGIPEESSLGDGLGEGYGMLGQAGSGRLRVSVSQSKLGIKAAKKFKEKQFGSSGATSGLTSSLAFTPVQGIELSNPQSHGNLLGSGTQSTYFSEVGTFSKIKRT
>GYMNodor
-------------------MANLADSFLADLEELSDDEAPILEEDEAKTGDIEEDGDADMVDLEALNYDDLDSVSKLQKTQRYNDIMQKVEKALEEGSDISGKGMVLEDDPEYQLIVECNGLSVDIENEIIIIHNFIRDKYRTKFPELESLVHHPIDYARVVKKIGNEMDLTLVDLEGLLPSAIIMVVSVTASTTSGKRLPDDVLNKTIDACDRALALDLAKKKVLDFVEGRMGYIAPNLSAIVGSAVAAKLMGTAGGLFALAKMPACNVQLLGAKRKNLAGFSTATSQFRVGYLEQAEIFQSTPPSLRTRACRLLASKSTLAARVDSTRGDPTGKNGRNLREEICKKIEKWQEPPPAKQPKPLPVPDSEPKKKRGGRRLRKMKERYAVTDMRKLANRMQFGIPEESSLGDGLGEGYGMLGQAGSGRLRVSVAQSKLATKSSKKFKEKQFGSSGATSGLTSSLAFTPVQGIELSNPQSHGNLLGSGTQSTYFSEVGTFSKIKRP
>DENDchryso
-------------------MANLADSFLADLEELSDDEAPVPDEDEAEVGDMEEDGDDDMDDLEALNYDELDSVSKLQKTQRYNDIMQKVEEALQKGSDISGQGMVLEDDPEYQLIVDCNGLSVDIENEIIIIHNFIRDKYRMKFPELESLVNHPIDYARLVKKIGNEMDLTLVDLEGLLPSAIIMVVSVTASTTSGKRLPDDVLNKTIDACDRALALDLAKKKVLDFVESRMGYIAPNLSAIVGSAVAAKLMGTAGGLSALAKMPACNVQLLGAKKKNLAGFSTATSQFRVGYLEQAEIFQSTPPSLRTRACRLLAAKSTLAARVDSIRGDPTGKTGRNLREEIRKKIEKWQEPPPAKQPKPLPVPDSEPKKKRGGRRLRKMKERYAVTDMRKLANRMLFGIPEESSLGDGLGEGYGMLGQAGSGRLRVSVAQSKLATKSAKKFKEKQYGSSGATSGLTSSLAFTPIQGIELTNPQSHGNLLGSGTQSTYFSEVGTFSKIKRT
>LECAnigr
-------------------MASLADSFLADLEELSDDEAPDLDEDDAEVSNIDEDGDGDMVDLEALNYDDLDGVSKLQKTQRYNDVMQKVEEALLKRSDISGQGMVLEDDPEYQLIVECNGLSVDIENEIIIIHNFIRDKYRMKFPELESLVHHPIDYARVVKKISNEMDLTLVDLEGLLPSAIIMVVSVTASTTSGKRLPDDVLNKAIDACDRALALDLAKKKVLDFVESRMGYIAPNLSAIVGSAVAAKLMGTAGGLFALAKMPACNVQLLGAKKKNLAGFSTATSQFRVGYLEQTEIFQSTPPSLRTRACRLLAGKSTLAARMDSTRGDPTGKTGRNYRDEILKKIEKWQEPPPAKQPKPLPAPDSEPKKKRGGRRLRKMKERYAVTDMRKLANRMQFGVPEESSLGDGLGEGYGMLGQAGSGRLRVSVAQSKLNAKATKRFKGKHYGSSGATSGLTSSLAFTPVQGIELTNPQSHGNLLGSGTQSTYFSEVGSFSKIKRT
>PHAItank
-------------------MANLADSFLADLEELSDDEAPVPDEDEAEVGDMEEDGNDDMDDLEALNYDELDSVSKLQKTQRYNDIMQKVEVALQKGSDISGQGMVLEDDPEYQLIVDCNGLSVDIENEIIIIHNFIRDKYRMKFPELESLVNHPIDYARLVKKIGNEMDLTLVDLEGLLPSAIIMVVSVTASTTSGKRLPDDVLNKTIDACDRALALDLAKKEVLDFVESRMGYIAPNLSAIVGSAVAAKLMGTAGGLSALAKMPACNVQLLGAKKKNLAGFSTATSQFRVGYLEQTEIFQSTPPSLRTRACRLLAAKSTLAARVDSTRGDPTGKTGRNLREDIRKKIEKWQEPPPAKQTKPLPVPDSEPKKKRGGRRLRKMKERYAVTDMRKLANRMQFGVPEESSLGDGLGEGYGMLGQAGSGRLRVSVAQSKLSTKASKKFKEKQYGSSGATSGLTSSLAFTPIQGIELTNPQSHGNLLGGGTQSTYFSEVGTFSKIKRT
>CYPRflav
-------------------MANLADSFLADLEELSDDESPILAEDDGEIGDMEEDADGDMVDLETLKYDDLDSVSKLQNSPRYNDIMQKVEEALEKDSDISGQGMVLEDDPEYQLIVECNGLSVDIENEIIIIHGFIRDRYRMKFPELESLVHHPIDYARVVKKIGNEMDLTLVDLEGLLPSAIIMVVSVTASTTSGKHLPDDVLNKTIDACDRALALDLAKKKVLDFVESRMGYIAPNLSAIVGSAVAAKLMGTAGGLSALAKMPACNVQLLGAKKKSLIGLSSATSQLRVGYLEQTEIFQSTPPSLRTRACRLLAAKSTLAARVDSTRGDPTGKTGRNLREEIRRKIEKWQEPPPAKQPKPLPAPDSEPKKKRGGRRLRKMKERYAVTDMRKLANRMQFGVPEESSLGDGLGEGYGMLGQAGSGRLRVSVAQSKLAAKATKKFKEKNYGSSGATSGLTSSLAFTPVQGIELTNPQFHGNLLGSGTQSTYFSEVGTFSKIKRT
>HABElong
-------------------MANLADSFLADLEELSDDEAPILEEDEAKIGDIEEDGDADMVDLEALNYDDLDSVSKLQKTQRYNDIMQKVEEALDKGSDISGKGMVLEDDPEYQLIVECNGLSVDIENEIIIIHNFIRDKYRTKFPELESLVHHPIDYARVVKKIGNEMDLTLVDLEGLLPSAIIMVVSVTASTTSGKRLPDDILNKTIDACDRALALDLAKKKVLDFVEGRMGYIAPNLSAIVGSAVAAKLMGTAGGLFALAKMPACNVQLLGAKRKNLAGFSTATSQFRVGYLEQAEIFQSTPPSLRTRACRLLASKSTLAARVDSTRGDPTGKNGRNLREEIRKKIEKWQEPPPAKQPKPLPVPDSEPKKKRGGRRLRKMKERYAVTDMRKLANRMQFGIPEESSLGDGLGEGYGMLGQAGSGRLRVSVAQSKLATKAAKKFKEKQFGSSGATSGLTSSLAFTPVQGIELSNPQSHGNLLGSGTQSTYFSEVGTFSKIKRT
>HYPOheme
-------------------MANLADSFLADLDDLSDDEDHLIEEEDADAGEMEE--DGDMPDIEALNYDDLDSVSKLQKTQRYIDIMQKVDDALQKGSDISSYGTVLEDDPEYQLIVECNALSVDIENEIIIVHNFIRDNYRLKFPELESLVHHPIDYARVVKKIGNEMDLTLVDLEGLLPSAIIMVVSVTASTTSGKPLPEENLKKTIDACDRALTLDLAKKKVLDFVESRMGYIAPNLSAIVGTEVAAKLMGLAGGLSALANMPACNVQILGAKKKNLAGFSTATSQFRVGYLEQTEIFQSTPPPLRMRSCRLLAAKSALAARVDATRGDPTGKAGRKFREEILKKIEKWQEPPPAKQPKPLPVPDSDPKKKRGGRRVRKRKERYAITDMRKLANRMQFGIPEESSLGDGLGEGYGMLGQAGSGKLRVSVAQNKLAAKAAKKFKEKQYGSSGATSGLTSSLAFTPVQGIELTNPQAHGNLLGSGTQSTYFSEIGTFSKIKRT
>ERYCpuss
---------------MATITANLADSFLADLEELSDDEAPVQDEDAAEVGEMEEDENDDLDDLEALNYDELDSVSKLQKTQRYNDIMQKVEEALEKRSDISGQGMVLEDDPEYQLIVDCNGLSVDIENEIIIIHNFIRDKYRMKFPELESLVNHPIDYARLVKKIGNEMDLTLVDLEGLLPSAIIMVVSVTASTTSGKRLPDDVLNKTIDACDRALTLDLAKKKVLDFVESRMGYIAPNLSAIVGSAVAAKLMGLAGGLSALAKMPACNVQLLGAKRKNLAGFSTATSQFRVGYLEQTEIFQSTPPSLRTRACRLLAAKSTLAARVDSTRGDPTGKTGRNLREEIRKKIEKWQEPPPAKQPKPLPIPDSEPKKKRGGRRLRKMKERYAVTDMRKLANRMQFGVPEESSLGDGLGEGYGMLGQAGSGRLRVSVAQSKLSTKAAKKFKEKPYGSSGVTSGLTSSLAFTPIQGIELSNPQSLGNLLGSGTQSTYFSEVGTFSKIKRT
>CALAcreb
-------------------MANLADSFLADLEELSDDEAPILDEDDTRVGDMEEDGDGDMVDLESLNYDDLDNVSKLQKTQRYNDIMQKVEEALQKRSDVSGKGMVLEDDPEYQLIVECNGLSVDIENEIIIIHNFIRDKYRTKFPELESLVHHPIDYARVVKKIGNEMDLTLVDLEGLLPSAIIMVVSVTASTTSGKRLPDDVLNKTIDACDRALALDLAKKEVLDFVESRMGYIAPNLSAIVGSAVAAKLMGTAGGLFALAKMPACNVQLLGAKKKNLAGFSTATSQFRVGYLEQAEIFQSTPPLLRTRACRLLASKSTLAARVDSTRGDPTGRNGRNLRDEIRKKIEKWQEPPPAKQPKPLPVPDSEPKKKRGGRRLRKMKERYAVTDMRKLANRMQFGIPEESSLGDGLGEGYGMLGQAGSGRLRVSVTQSKLATKSAKKFKEKQFGSSGATSGLTSSLAFTPVQGIELSNPQSHGNLLGSGTQSTYFSEVGTFSKIKRT
>APOSodor
-------------------MANLADSFLADLEELSDDESPALDEEIAEVGDIDGDGDGDMVDLEALNYDDLDSVSKLQKTQRYIDVMQKVEEALQKGSDVSGQGMVLEDDPEYQLIVECNGLSVDIENEIIIIHNFIRDKYRMKFPELESLVHHPIDYARVVKKIGNEVDLTLVDLEGLLPSAIIMVVSVTASTTSGKPLPDDVLSKTIDACDRALTLDSAKKKVLDFVESRMGYIAPNLSAIVGSAVAAKLMGTAGGLSALAKMPACNVQLLGAKKKNLAGFSTATSQFRVGYLEQTEVFQSTPPSLRTRACRLLAAKSTLAARVDSTRGDPTGKTGRNLRAEISKKIEKWQEPPPAKQPKPLPIPDSEPKKKRGGRRLRKMKERYAVTDMRKLANRMLFGVPEESSLGDGLGEGYGMLGQAGSGRLRVSVAQSNLAAKASKKFKEKNYGSSGATSGLTSSLAFTPVQGIELSNPQSHVNLLGSGTQSTYFSEVGTFSKIKRA
>HEMIforr
-------------------MANLADSFLADLEELSDDEAPILEDDEAKLGDIEEDGDADMVDLEALNYDDLDSVSKLQKTQRYNDIMQKVEEALEKGSDISGKGMVLEDDPEYQLIVECNGLSVDIENEIIIIHNFIRDKYRTKFPELESLVHHPIDYARVVKKIGNEMDLTLVDLEGLLPSAIIMVVSVTASTTSGKRLPDDVLNKTIDACDRALALDLAKKKVLDFVEGRMGYIAPNLSAIVGSAVAAKLMGTAGGLFALAKMPACNVQLLGAKRKNLAGFSTATSQFRVGYLEQAEIFQSTPPSLRTRACRLLASKSTLAARVDSTRGDPTGKNGRNLRDEICKKIEKWQEPPPAKQPKPLPVPDSEPKKKRGGRRQRKMKERYAVTDMRKLANRMQFGIPEESSLGDGLGEGYGMLGQAGSGRLRVSVAQSKLATKAAKKFKEKQFGSSGATSGLTSSLAFTPVQGIELSNPQSHGNLLGSGTQSTYFSEVGTFSKIKRP
>THELangu
-------------------MANLADSFLADLEELSDDEAPILDEDETRVGDMEEDGDGDMVDLEALNYDDLDSVSKLQKTQRYNDIMQKVEEALQKGSDVSGQGMVLEDDPEYQLIVECNGLSVDIENEIIIIHNFIRDKYRTKFPELESLVHHPIDYARVVKKIGNEMDLTLVDLEGLLPSAIIMVVSVTASTTSGKRLPDDVLNKTIDACDRALALDLAKKKVLDFVESRMGYIAPNLSAIVGSAVAAKLMGTAGGLFALAKMPACNVQLLGAKKKNLAGFSTASSQFRVGYLEQTEIFQSTPPSLRTRACRILASKSTLAARVDSTRGDPTGRNGRNLRDEIRKKIEKWQEPPPAKQPKPLPVPDSEPKKKRGGRRLRKMKERYAVTDMRKLANRMQFGVPEESSLGDGLGEGYGMLGQAGSGRLRVSVAQSKLATKASKRFKEKQFGSSGATSGLTSSLAFTPVQGIELSNPQSHGNLLGSGTQSTYFSEVGTFSKIKRT
>LIMOabor
-------------------MANLADSFLADLEELSDDEAPALDEDEAELGDMDEDADGDMVDLEALNYDDLDSVSKLQKTQRYNDIMQKVEEALQKGSDISGQGMVLEDDPEYQLIVECNGLSVDIENEIIIIHNFIRDKYRMKFPELESLVHHPIDYARVVKKIGNEMDLTLVDLEGLLPSAIIMVVSVTASTTSGKRLPDDVLSKTIDACHRALALDLAKKKVLDFVESRMGYIAPNLSAIVGSAVAAKLMGTAGGLSALAKMPACNVQLLGAKKKNLAGFSTATSQFRVGYLEQAEIFQSTPPLLRTRACRLLAAKSTLAARVDSTRGDPTGKTGRNLREEIRKKIEKWQEPPPAKQPKPLPVPDSEPKKKRGGRRLRKMKERYAITDMRKLANRMQFGVPEESSLGDGLGEGYGMLGQAGSGRLRVSVAQSKLATKAAKKFKEKHYGSSGATSGLTSSLAFTPVQGIELTNPQSHGNLLGSGTQSTYFSEVGTFSKIKRT
>OECEmacu
-------------------MANLADSFLADLEELSDDDAPVPDEDEAEVGDMEEDGNDDMDDLEALNYDELDSVSKLQKTQRYIDIMQKVEEALQKGSDISGYGMVLEDDPEYQLIVDCNGLSVDIENEIIIIHNFIRDKYRMKFPELESLVNHPIDYARLVKKIGNEMDLTLVDLEGLLPSAIIMVVSVTASTTSGKRLPDDVLNKTIDACDRALALDLAKKKVLDFVESRMGYIAPNLSAIVGSAVAAKLMGIAGGLSALAKMPACNVQLLGAKKKNLAGFSTATSQFRVGYLEQTEIFQSTPPSLRTRACRLLAAKSTLAARVDSTRGDPTGKTGRNLREEIRKKIEKWQEPPPAKQPKPLPVPDSEPKKKRGGRRLRKMKERYAVTDMRKLANRMQFGVPEESSLGDGLGEGYGMLGQAGSGRLRVSVAQSKLSTKAAKKFKEKQYGISGATSGLTSSLAFTPVQGIELTNPQSHSNLLGSGTQSTYFSEVGTFSKIKRT
>SELEaequ
-------------------MANLADSFLADLEELSDDESPILDEDDAEFGDMEEDGDGDMVDLETLKYDDLDSVSKLQNSPRYNDIMQKVEEALKKESDISGQGMVLEDDPEYQLIVECNGLSVDIENEIIIIHGFIRDRYRMKFPELESLVHHPIDYARVVKKIGNEMDLTLVDLEGLLPSAIIMVVSVTASTTSGKRLPDDVLNKTIDACDRALTLDLAKKKVLDFVESRMGYIAPNLSAIVGSAVAAKLMGTAGGLSALAKMPACNVQLLGAKKKSLIGLSSATSQLRVGYLEQTEIFQSSPPSLRTRACRLLAAKSTLAARVDSTRGDPTGKTGRNLREEIRKKIEKWQEPPPAKQSKPLPVPDSEPKKKRGGRRLRKMKERYAVTDMRKLANRMQFGVPEESSLGDGLGEGYGMLGQAGSGRLRVSVAQSKLAAKVTKKFKEKRYGSSGATSGLTSSLAFTPVQGIELTNPQFHGNLLGSGTQSTYFSEVGTFSKIKRT
>VANIshen
-------------------MASLADSFLADLEELSDDEALDLDEDDAEVSIMEDDGDGDMVDLEALNYDDLDSVSKLQKSQRYNDVMQKVEEALQKGSDISGQGMVLEDDPEYQLIVECNGLSVDIENEIIIIHNFIRDKYRMKFPELESLVHHPIDYARVVKKIGNEMDLTLVDLEGLLPSAIIMVVSVTASTTSGKPLPDDVLNKAIGACDRALALDLAKKKVLDFVESRMGYIAPNLSAIVGSAVAAKLMGTAGGLSALAKMPACNVQLLGAKKKNLAGFSTATSQFRVGYLEQTEIFQSTPPSLRTRACRLLAGKSTLAARMDSTRGDPTGKTGRSYRDEILKKIEKWQEPPPAKQQKPLPVPDSEPKKKRGGRRLRKMKERYAVTDMRKLANRMQFGVPEESSLGDGLGEGYGMLGQAGSGRLRVSVAQSKLSTRAAKRFKEKNYGSSGATSGLTSSLAFTPVQGIELTNPQRHGNLLGSGTQSTYFSEVGSFSKIKRA
>DIURorie
-------------------MANLADSFLADLEELSDDESPTLDEDETRVGDMEEDGDGDMVDLEALNYDDLDSVSKLQKTQRYNDIMQKVEDALQKGSDVSGQGMVLEDDPEYQLIVECNGLSVDIENEIIIIHNFIRDKYRTKFPELESLVHHPIDYARVVKKIGNEMDLTLVDLEGLLPSAIIMVVSVTASTTSGKPLPDDVLNKTIDACDRALALDLAKKEVLDFVESRMGYIAPNLSAIVGSAVAAKLMGTAGGLFALAKMPACNVQLLGAKKKNLAGFSTATSQFRVGYLEQTEIFQSTPPLLRMRACRLLASKSTLAARVDSTRGDPTGRNGRNLRDEIRKKIEKWQEPPPAKQPKPLPVPDSEPKKKRGGRRLRKMKERYAVTDMRKLANRMQFGVPEESSLGDGLGEGYGMLGQAGSGRLRVSVAQSKLATKAAKKFKEKPFGSSGAASGLTSSLAFTPVQGIELSNPQSNGNLLGSGTQSTYFSEVGTFSKIKRT
>CYMBensi
ANEKNPKPLEEDDISLLKTYANLADSFLADLEELSDDEAPVEDEDEAEVGDM-EDGNDGMDDLEALNYEELDSVSKLQKTQRYNDIMQKVEEALQKASDISGQGMVLEDDPEYQLIVDCNGLSVDIENEIIIIHNFIRDKYRMKFPELESLANHPIDYARLVKKIGNEMDLTLVDLEGLLPSAIIMVVSVTASTTSGKQLPDDVLNKTIDACDRALTLDLAKKKVLDFVESRMGYIAPNLSAIVGSAVAAKLMGTAGGLSALAKMPACNVQLLGAKKKNLAGFSTATSQFRVGYLEQTEIFQSTPPSLRTRACRILAAKSTLAARVDSTRGDPTGKTGRNLREEIRKKIEKWQEPAPAKQPKPLPVPDSEPKKKRGGRRLRKMKERYAVTDMRKLANRMQFGVPEESSLGDGLGEGYGMLGQAGSGRLRVSVAQSKLSTKATKKFKEKH----TATSGLTSSLAFTPIQGIELTNPQSHNNLLGSGTQSTYFSEVGTFSKIKRT
>MEXIxero
-------------------MANLADSFLADLEELSDDESPILDENDADIGDMEEDGDGDMVDLETLKYDDLDSVSKLQNSPKYNDIMQKVEEALEKESDISCQGIVLEDDPEYQLIVECNGLSVDIENEIIIIHGFIRDRYRMKFPELESLVHHPIDYARVVKKIGNEMDLTLVDLEGLLPSAIIMVVSVTASTTSGKRLPDDVLNKTIDACDRALALDLAKKKVLDFVESRMGYIAPNLSAIVGSAVAAKLMGTAGGLSALAKMPACNVQLLGAKKKSLIGLSSATSQLRVGYLEQTEIFQSTPPSLRTRACRLLASKSTLAARVDSTRGDPTGKTGRNLREEIRKKIEKWQEPPPAKQPKPLPVPDSEPKKKRGGRRLRKMKERYAVTDMRKLANRMQFGVPEESSLGDGLGEGYGMLGQAGSGRLRVSAAQSKLAAKVTKKFKERNYGSSGATSGLTSSLAFTPVQGIELTNPQFHGNLLGSGTQSTYFSEVGTFSKIKRT
>DRAKthyn
-------------------MANLADSFLADLEELSDDEAPILDEDETRTGDMEEDGDGDMVDLEALNYDDLDSVSKLQKTQRYNDIMQKVEEALQKGSDVSGQGMVLEDDPEYQLIVECNGLSVDIENEIIIIHNFIRDKYRTKFPELESLVHHPIDYARVVKKIGNEMDLTLVDLEGFLPSAIIMVVSVTASTTSGKRLPDDVLKKTVDACDRALALDLAKKKVLDFVESRMGYIAPNLSAIVGSAVAAKLMGTAGGLFALAKMPACNVQLLGAKRKNLAGFSTASSQFRVGYLEQTEIFQSTPPSLRTRACRILASKSTLAARVDSTRGDPTGKSGRNLRDEIRKKIEKWQEPPPAKQPKPLPVPDSEPKKKRGGRRLRKMKERYSVTDMRKLANRMQFGIPEESSLGDGLGEGYGMLGQAGSGRLRVSVSQSKLGIKAAKKFKEKQFGSSGATSGLTSSLAFTPVQGIELSNPQSHGNLLGSGTQSTYFSEVGTFSKIKRT
>DACThata
-------------------MANLADSFLADLEELSDDEAPILEEDEVKTGDIEEDGDADMVDLEALNYDDLDSVSKLQKTQRYNDIMQKVEKALEEGSDISGKGMVLEDDPEYQLIVECNGLSVDIENEIIIIHNFIRDKYRTKFPELESLVHHPIDYARVVKKIGNEMDLTLVDLEGLLPSAIIMVVSVTASTTSGKRLPDDVLNKTIDACDRALALDLAKKKVLDFVEGRMGYIAPNLSAIVGSAVAAKLMGTAGGLFALAKMPACNVQLLGAKRKNLAGFSTATSQFRVGYLEQAEIFQSTPPSLRTRACRLLASKSTLAARVDSTRGDPTGKNGRNLREEICKKIEKWQEPPPAKQPKPLPVPDSEPKKKRGGRRLRKMKERYAVTDMRKLANRMQFGIPEESSLGDGLGEGYGMLGQAGSGRLRVSVAQSKLATKSSKKFKEKQFGSSGATSGLTSSLAFTPVQGIELSNPQSHGNLLGSGTQSTYFSEVGTFSKIKRP
>RIMAelli
-------------------MANLADSFLADLEELSDDEAPILDEEETRVGDMEDDGDGDMVDLEALNYDDLDSVSKLQKTQRYNDIMQKVEEALQKGSDVSGQGMVLEDDPEYQLIVECNGLSVDIENEIIIIHNFIRDKYRTKFPELESLVHHPIDYARVVKKIGNEMDLTLVDLEGLLPSAIIMVVSVTASTTSGKRLPDDVLNKAVDACDRALALDLAKKKVLDFVESRMGYIAPNLSAIVGSAVAAKLMGTAGGLFALAKMPACNVQLLGAKKKNLAGFSTASSQFRVGYLEQAEIFQSTPPSLRTRACRLLASKSTLAARVDSTRGDPTGRSGRNLRDEIRKKIEKWQEPPPAKQPKPLPVPDSEPKKKRGGRRLRKMKERYAVTDMRKLANRMQFGVPEESSLGDGLGEGYGMLGQAGSGRLRVSVTQSKLATKAAKKFKEKQFGSSGATSGLTSSLAFTPVQGIELSNPQSHGNLLGSGTQSTYFSEVGTFSKIKRT
>PTERcurt
-------------------MANLADSFLADLEELSDDENPILDEDDTKVGDMEEDGDVDMVDLEALNYDDLDSVSKLQKTQRFNDIMQKVEEALEKGSDISGQGMVLEDDPEYQLIVECNGLSVDIENEIIIIHNFIRDKYRTKFPELESLVHHPIDYARVVKKIGNEMDLTLVDLEGLVPSACIMVVSVTASTTSGKRLPDDVLNKTIDACDRALALDLAKKEVLDFVESRMGYIAPNLSAIVGSAVAAKLMGTAGGLFALAKMPACNVQLLGAKKKNLVGFSTATSQFRVGYLGQTEIFQNTPPSLRTRACRLLASKSTLAARVDSTRGDPTGRNGRNLREEIRKKIEKWQEPPPAKQPKPLPVPDSEPKKKRGGRRLRKMKERYAVTDMRKLANRMQFGIPEESSLGDGLGEGYGMLGQAGSGRLRVSVAQSKLATKAAKKFKEKNFGSSGITSGLTSSLAFTPVQGIELSNPQSHGNLLGSGTQSTYFSEVGTFSKIKRT
>EPIDfulg
-------------------MANLADSFLADLEELSDDEASVPDEHEAEVGDMEEDGNDDMDDLEALNYDELDSVSKLQKTQRYNDIMQKVEEALQKGSDISGQGMVLEDDPEYQLIVDCNGLSVDIENEIIIIHNFIRDKYRMKFPELESLVNHPIDYARLVKKIGNEMDLTLVDLEGLLPSAIIMVVSVTASTTSGKRLPDDVLNKTIDACDRALTLDLAKKKVLDFVESRMGYIAPNLSAIVGSAVAAKLMGTAGGLFSLAKMPACNVQLLGAKKKNLAGFSTATSQFRVGYLEQTEIFQSTPPSLRTRACRLLAAKSTLAARVDSTRGDPTGKTGRNLREEIRKKIEKWQEPPPAKQPKPLPVPDSEPKKKRGGRRLRKMKERYAVTDMRKLANRMQFGVPEESSLGDGLGEGYGMLGQAGSGRLRVSVAQSKLSTKAAKKFKEKQYGISGATSGLTSSLAFTPIQGIELTNPQSHGNLLGSGTQSTYFSEVGTFSKIKRT
>BORYspha
-------------------MANLADSFLADLDDLSDNEAHLLDVEDADAEEMEEDGDGDIADIEALHYDDLDSVSKLQKTQRYTDIMQKVEDALQKGSDISSYGNVLEEDPEYQLIVDCNALSVDIENEIIIIHNFIRDNYRLKFPELDLLVNHPIDYARVVKKIGNEMDLTLVDLEGLLPSAIIMVVSVTASTTSGKPLPEENLKKTIDACDRALALDLAKKKVLDYVESRMGYIAPNLSAIVGSAVAAKLMGTAGGLSALAKMPACNVQLLGAKKKNLAGFSTATSQFRVGYLEQAEVFQSTPPSLRIRACRLLAAKSTLAARVDSIRGDTTGKTGRNLREEIRKKIEKWQEPPPAKQPKPLPVPDSDPKKKRGGRRLRKKKERYAITDMRKLANRMQFGVPEESSLGDGLGEGYGMLGQAGSGKLRVSVAQSKLASKAAKKFKEKQYGSGGATSGLTSSLAFTPVQGIELTNPQGYGNMLGSGTQSTYFSEIGTFSKIKKT
>MICRparv
-------------------MANLADSFLADLEELSDDEAPILDEDEARIGDMVEDGDSDMVDLEALNYDDLDSVSKLQKTQRYNDIMQKVEEALKKGSDVSGQGMVLEDDPEYQLIVECNGLSVDIENEIIIIHNFIRDKYRTKFPELESLVHHPIDYARVVKKIGNEMDLTLVDLEGLLPSAIIMVVSVTASTTSGKRLPDDVLSKTIDACDRALALDLAKKEVLDFVESRMGYIAPNLSAIVGSAVAAKLMGTAGGLFALAKMPACNVQLLGAKKKNLAGFSTATSQFRVGYLEQAEIFQSTPPSLRTRACRLLASKSTLAARVDSTRGDPTGKNGRNLRDEIRKKIEKWQEPPPAKQPKPLPVPDSEPKKKRGGRRLRKMKERYAVTDMRKLANRMQFGIPEESSLGDGLGEGYGMLGQAGSGRLRVSVAQNKLATKAAKKFKEKQFGSSGATSGLTSSLAFTPVQGIELSNPQSHGNLLGSGTQSTYFSEVGTFSKIKRT
>APOSshen
-------------------MANLADSFLADLEELSDDESPALDEEIAEVGDIDGDGDGDMVDLEALNYDDLDSVSKLQKTQRYIDVMQKVEEALQKGSDVSGQGMVLEDDPEYQLIVECNGLSVDIENEIIIIHNFIRDKYRMKFPELESLVHHPIDYARVVKKIGNEVDLTLVDLEGLLPSAIIMVVSVTASTTSGKPLPDDVLSKTIDACDRALTLDSAKKKVLDFVESRMGYIAPNLSAIVGSAVAAKLMGTAGGLSALAKMPACNVQLLGAKKKESCWFFN---------------------------CNL---------------------------------------------------------------------------------------------------------------------------------------------------------------------------TVSCWLSRTN--------
>PHRAlind
-------------------MANLADSFLADLEELSDDESPILDEDDADVGDMEEDGDGDMVDLETLKYDDLDSVSKLQNSPRYNDIMQKVEEALEKESDISGQGMVLEDDPEYQLIVECNGLSVDIENEIIIIHGFIRDRYRMKFPELESLVHHPIDYARVVKKIGNEMDLTLVDLEGLLPSAIIMVVSVTASTTSGKRLPGDVLNKTIDACNRALALDLAKKKVLDFVESRMGYIAPNLSAIVGSAVAAKLMGTAGGLSALAKMPACNVQLLGAKKKSLIGLSSATSQLRVGYLEQTEIFQSTPPSLRTRACRLLASKSTLAARVDSTRGDPTGKTGRNLREEIRKKIEKWQEPPPAKQPKPLPVPDSEPKKKRGGRRLRKMKERYAVTDMRKLANRMQFGVPEESSLGDGLGEGYGMLGQAGSGRLRVSVAQSKLASKVTKKFKEKQFGSSGATSGLTSSLAFTPVQGIELTNPQFHGNLLGSGTQSTYFSEVGTFSKIKRT
>OPHRgarg
-------------------MASLADSFLADLEELSDDEAPILEEDEAKVGDIEEDGDADMVDLEALNYDDLDSVSKLQKTQRYNDIMQKVEEALEKGSDISSKGMVLEDDPEYQLIVECNGLSVDIENEIIIIHNFIRDKYRTKFPELESLVHHPIDYARVVKKIGNEMDLTLVDLEGLLPSAIIMVVSVTASTTSGKRLPDDVLNKTIDACDRALALDLAKKKVLDFVEGRMGYIAPNLSAIVGSAVAAKLMGTAGGLFALAKMPACNVQLLGAKRKNLAGFSTATSQFRVGYLEQAEIFQSTPPSLRTRACRLLASKSTLAARVDSTRGDPTGKNGRNLRDDIRKKIEKWQEPPPAKQPKPLPVPDSEPKKKRGGRRLRKMKERYAVTDMRKLANRMQFGIPEESSLGDGLGEGYGMLGQAGSGRLRVSVAQSKLATKASKKFKEKQFGSSGATSGLTSSLAFTPVQGIELSNPQSHGNLLGSGTQSTYFSEVGTFSKIKRP
>NEUWmali
-----MHGLECRLVCKGCLKANLADSFLADLEELSDDEAPALDEENAEVGDMVEDGDGDMVDLETLNYDDLDSVSKLQKTQRYIDVMQKVEEALQKGSDVSGQGMVLEDDPEYQLIVECNGLSVDIENEIIIIHNFIRDKYRMKFPELESLVHHPIDYARVVKKIGNEVDLTLVDLEGLLPSAIIMVVSVTASTTSGKPLPDDVLSKTIDACDRALVLDSAKKKVLDFVESRMGYIAPNLSVIVGSAVAAKLMGTAGGLFALAKMPACNVQLLGAKRRNLAGFSTATSQFRVGYLEQTEIFQSTPPSLRTRACRLLAAKSTLAARVDSTRGDPTGKTGRNLREEIRRKIEKWQEPPPAKQPKPLPVPDSEPKKKRGGRRLRKMKERYAVTDMRKLANRMQFGVPEESSLGDGLGEGYGMLGQAGSGRLRVSVAQSKLTAKAAKKFKEKQYGSSGATSGLTSSLAFTPVQGIELSNPQSHGNLLGSGTQSTYFSEVGTFSKIKRT
>SERAvome
-------------------MASLADSFLADLEELSDDEAPILEEDEAKVGDIEEDGDADMVDLESLNYDDLDSVSKLQKTQRYNDIMQKVEEALEKGSDISSKGMVLEDDPEYQLIVECNGLSVDIENEIIIIHNFIRDKYRTKFPELESLVHHPIDYARVVKKIGNEMDLTLVDLEGLLPSAIIMVVSVTASTTSGKRLPDDVLNKTVDACDRALALDLAKKKVLDFVEGRMGYIAPNLSAIVGSAVAAKLMGTAGGLFALAKMPACNVQLLGAKRKNLAGFSTATSQFRVGYLEQAEIFQSTPPSLRTRACRLLASKSTLAARVDSTRGDPTGKNGRTLREDIRKKIEKWQEPPPAKQPKPLPVPDSEPKKKRGGRRLRKMKERYAVTDMRKLANRMQFGIPEESSLGDGLGEGYGMLGQAGSGRLRVSVAQSKLATKASKKFKEKQFGSSGATSGLTSSLAFTPVQGIELSNPQSHGNLLGSGTQSTYFSEVGTFSKIKRP
>GASTelat
-------------------MANLADSFLADLEELSDDDAPVHDEEEAEVGDMEEDGDGDMDDLEALNYDDLDSVSKLQKSQRYNDIMQKVEDALKNGSDISGQGMVLEDDPEYQLIVECNGLSVDIENEIIIIHNFIRDKYRMKFPELESLVNHPIDYARVVKKIGNEMDLTLVDLEGLLPSAIIMVVSVTASTTSGKRLPDDILNKAIDACDRALMLDLAKKKVLDFVESRMGYIAPNLSAIVGSAVAAKLMGTAGGLSALAKMPACNVQLLGAKKKNLAGFSTATSQFRVGYLEQAEIFQSTPPSLRTRACRLLASKSTLAARVDSTRGDPTGKTGRSLREEIRKKIEKWQEPPPAKQPKPLPVPDSEPKKKRGGRRLRKMKERYAVTDMRKLANRMQFGVPEESSLGDGLGEGYGMLGQAGSGRLRVSVAQSKLATKASKRFKEKQYGSSGATSGLTSSLAFTPVQGIELSNPQSYGNLLGSGTQSTYFSEVGTFSKIKKT
>ANOEemei
-------------------MANLADSFLADLEELSDDEAPILDEDDTKIGDMEEDGDDDMVDLESLNYDDLDSVSKLQKTQRYNDIMQKVEEALGKGSDISGQGMVLEDDPEYQLIVECNGLSVDIENEIIIIHNFIRDKYRTKFPELESLVHHPIDYARVVKKIGNEMDLTLVDLEGLLPSAIIMVVSVTASTTSGKRLLDDVLNKTIDACDRALALDLAKKEVLDFVESRMGYIAPNLSAIVGSAVAAKLMGTAGGLFALAKMPACNVQLLGAKKKNLVGFSTATSQFRVGYLEQTEIFQSTPPSLRTRACRLLASKSTLAARVDSTRGDPTGRNGRNLREEIRKKIEKWQEPPPAKQPKPLPVPDSEPKKKRGGRRLRKMKERYAVTDMRKLANRMQFGIPEESSLGDGLGEGYGMLGQAGSGRLRVSVAQSKLATKAAKKFKEKSFGSSGITSGLTSSLAFTPVQGIELSNPQSHGNLLGSGTQSTYFSEVGTFSKIKRT
>ERYCcris
---------------MATTTANLADSFLADLEELSDDEAPVPDEDAAEVGDMEEDENDDMDDLEALNYDELDSVSKLQKTQRYNDIIQKVEEALEKRSDISGQGMVLEDDPEYQLIVDCNGLSVDIENEIIIIHNFIRDKYRMKFPELESLVNHPIDYARLVKKIGNEMDLTLVDLEGLLPSAIIMVVSVTASTTSGKHLPDDVLNKTIDACDRALTLDLAKKKVLDFVESRMGYIAPNLSAIVGSAVAAKLMGLAGGLSALAKMPACNVQLLGAKKKNLAGFSTATSQFRVGYLEQTEIFQSTPPSLRTRACRLLAAKSTLAARVDSTRGDPTGKTGRNLREEIRKKIEKWQEPPPAKQPKPLPIPDSEPKKKRGGRRLRKMKERYAVTDMRKLANRMQFGVPEESSLGDGLGEGYGMLGQAGSGRLRVSVAQSKLSTKAAKKFKEKPYGSSGVTSGLTSSLAFTPIQGIELTNPQSLGNLLGSGTQSTYFSEVGTFSKIKRT
>GALEfabe
-------------------MASLADSFLADLEELSDEEAPALHEDDAEVSNMEEDIDGDMVDLEALNYDDLDSVSKLQKTQRYNDVMQKVEEALLKGSDVSGQGMVLEDDPEYQLIVECNGLSVDIENEVIIIHNFIRDKYRMKFPELESLVHHPIDYARVVKKIGNEMDLTLVDLEGLLPSAIIMVVSVTASTTSGKRLPDDVLSKTIDGCDRALALDSAKKKVLDFVESRMGYIAPNLSAIVGSAVAAKLMGTAGGLSSLAKMPACNVQLLGAKKKNLAGFSNATSQFRVGYLEQAEIFQSTPPSLRTRACRLLAGKSTLAARMDSTRGDPTGKTGRSYRDEILKKIEKWQEPPPAKQPKPLPVPDSEPKKKRGGRRLRKMKERYAVTDMRKLANRMQFGVPEESSLGDGLGEGYGMLGQAGSGRLRVSVAQSKLTTKAAKRFKEKHYGSSGATSGLTSSLAFTPVQGIELTNPQSHGNLLGSGTQSTYFSEVGPFSKIKRT
>ORCHital
-------------------MANLADSFLADLEELSDDEAPILEEDEAKIGDIEEDGDADMVDLEALNYDDLDSVSKLQKTQRYNDIMQKVEEALEKGSDISTKGMVLEDDPEYQLIVECNGLSVDIENEIIIIHNFIRDKYRTKFPELESLVHHPIDYARVVKKIGNEMDLTLVDLEGLLPSAIIMVVSVTASTTSGKRLPDDVLNKTIDACDRALALDLAKKKVLDFVEGRMGYIAPNLSAIVGSAVAAKLMGTAGGLFALAKMPACNVQLLGAKRKNLAGFSTATSQFRVGYLEQAEIFQSTPPSLRTRACRLLASKSTLAARVDSTRGDPTGKNGRNLREDICKKIEKWQEPPPAKQPKPLPVPDSEPKKKRGGRRLRKMKERYAVTDMRKLANRMQFGIPEESSLGDGLGEGYGMLGQAGSGRLRVSVAQSKLATKASKKFKEKQFGSSGATSGLTSSLAFTPVQGIELSNPQSHGNLLGSGTQSTYFSEVGTFSKIKRP
>CRYPlept
-------------------MANLADSFLADLEELSDDEAPILDEDETRAGDVEEDEDGIMVDLEALNYDDLDSVSKLQKTQRYNDIMQKVEEALHKGSDVSGRGMVLEDDPEYQLIVECNGLSVDIENEIIIIHNFIRDKYRTKFPELESLVHHPIDYARVVKKIGNEMDLTLVDLEGLLPSAIIMVVSVTASTTSGKRLPDDVLNKTIDACDRALALDLAKKKVLDFVESRMGYIAPNLSAIVGSAVAAKLMGTAGGLFALAKMPACNVQLLGAKKKNLAGFSTATSQFRVGYLEQTEIFQSTPPSLRTRACRLLASKSTLAARVDSTRGDPTGRNGRNLRDEIRKKIEKWQEPPPAKQPKPLPVPDSEPKKKRGGRRLRKMKERYAVTDMRKLANRMQFGVPEESSLGDGLGEGYGMLGQAGSGRLRVSVAQSKLATKSAKKFKEKQFGSSGATSGLTSSLAFTPVQGIELSNPQSHGNLLGSGTQSTYFSEVGTFSKIKRT
>CREMappe
-------------------MANLADSFLADLEELSDDEAPVSDELEAEVGDMEEDENDDLDDLEALNYDELDSVSKLQKTQRFNDIMQKVEEALQKGSDISGQGMVLEDDPEYQLIVDCNGLSVDIENEIIIIHNFIRDKYRMKFPELESLVNHPIDYARLVKKIGNEMDLTLVDLEGLLPSAIIMVVSVTASTTSGKRLPDDVLNKTINACDRALALDLAKKKVLDFVESRMGYIAPNLSSIVGSAVAAKLMGTAGGLFALAKMPACNVQLLGAKKKNLAGFSTATSQFRVGYLEQTEIFQSTPPSLRTRACRILAAKSTLAARVDSTRGDPTGKTGRNLREEIRKKIEKWQEPPPAKQPKPLPVPDSEPKKKRGGRRLRKMKERYAVTDMRKLANRMQFGVPEESSLGDGLGEGYGMLGQAGSGRLRVSVAQSKLSTKAAKKFKEKQY-SSGTTSGLTSSLAFTPIQGIELTNPQSHGNLLGSGTQSTYFSEVGTFSKIKRT
>GOODfuma
-------------------MANLADSFLADLEELSDDEAPILDEDDTKVGDMEEDGDDDMVDLEALNYDDLDSVSKLQKTQRYNDIMQKVEEALGKGSDISGQGMVLEDDPEYQLIVECNGLSVDIENEIIIIHNFIRDKYRTKFPELESLVHHPIDYARVVKKIGNEMDLTLVDLEGLLPSAIIMVVSVTASTTSGKRLPDDVLNKTIDACDRALALDLAKKEVLDFVESRMGYIAPNLSAIVGSAVAAKLMGTAGGLFALAKMPACNVQLLGAKKKNLVGFSTATSQFRVGYLEQTEIFQSTPPSLRTRACRLLASKSTLAARVDSTRGDPTGRNGRNLREEIRKKIEKWQEPPPAKQPKPLPVPDSEPKKKRGGRRLRKMKERYAVTDMRKLANRMQFGIPEESSLGDGLGEGYGMLGQAGSGRLRVSVAQSKLATKAAKKFKEKSFGSSGITSGLTSSLAFTPVQGIELSNPQSHGNLLGSGTQSTYFSEVGTFSKIKRT
>NEUWzoll
-------------------MANLADSFLADLEELSDDEAPALDEESAEVGDMVEDGDGDMVDLETLNYDDLDSVSKLQKTQRYIDVMQKVEEALQKGSDASGQGMVLEDDPEYQLIVECNGLSVDIENEIIIIHNFIRDKYRMKFPELESLVHHPIDYARVVKKIGNEVDLTLVDLEGLLPSAIIMVVSVTASTTSGKPLPGDVLSKTIDACDRALVLDSAKKKVLDFVESRMGYIAPNLSVIVGSAVAAKLMGTAGGLSALAKMPACNVQLLGAKRKNLAGFSTATSQFRVGYLEQTEIFQSTPPSLRTRACRLLAAKSTLAARVDSTRGDPTGKTGRNLREEIRRKIEKWQEPPPAKQPKPLPVPDSEPKKKRGGRRLRKMKERYAVTDMRKLANRMQFRVPEESSLGDGLGEGYGMLGQAGSGRLRVSVAQSKLTAKAAKKFKEKQYGSSGATSGLTSSLAFTPVQGIELSNPQSHGNLLGSGTQSTYFSEVGTFSKIKRT
>VANIplan
-------------------MASLADSFLADLEELSDDEAPDLNEDDAEVSVMEDDGDGDMVDLEALNYDDLDSVSKLQKSQRYNDVMRKVEEALQKGSDISGQGMVLEDDPEYQLIVECNGLSVDIENEIIIIHNFIRDKYRMKFPELESLVHHPIDYARVVKKIGNEMDLTLVDLEGLLPSAIIMVVSVTASTTSGKPLPDDVLNKAIDACDRALALDLAKKKVLDFVESRMGYIAPNLSAIVGSAVAAKLMGTAGGLSALAKMPACNVQLLGAKKKNLAGFSTANSQFRVGYLEQTEIFQSTPPSLRTRACRLLAGKSTLAARMDSTRGDPSGKTGRSYRDEILKKIEKWQEPPPAKQPKPLPVPDSEPKKKRGGRRLRKMKERYAVTDMRKLANRMQFGVPEESSLGDGLGEGYGMLGQAGSGRLRVSVAQTKLSARSSKRFKEKSYGSSGATSGLTSSLAFTPVQGIELTNPQSHGNLLGSGTQSTYFSEVGSFSKIKRT
>MASDpict
-------------------MANLADSFLADLEELSDDEAPVPDDHEAEVGDMEEDGNDDMDDLEALNYDELDNVSKLQKTQRYIDIMQKVEEALQKGSDISGKGMVLEDDPEYQLIVDCNGLSVDIENEIIIIHNFIRDKYRMKFPELESLVNHPIDYARLVKKIGNEMDLTLVDLEGLLPSAIIMVVSVTASTTSGKRLPDDVLNKTIDACDRGLALDLAKKQVLDFVESRMGYIAPNLSAIVGSAVAAKLMGIAGGLSSLAKMPACNVQLLGAKKKNLAGFSTATSQFRVGYLEQAEIFQSTPPSLRTRACRLLASKSTLAARVDSTRGDPTGKTGRTLRDEIRKKIEKWQEPPPAKQQKPLPVPDSEPKKKRGGRRLRKMKERYAVTDMRKLANRMRFGVPEESSLGDGLGEGYGMLGQAGSGRLRVSVAQSKLSTKAAKKFKEKQFGSGGATSGLTSSLAFTPVQGIELTNPQSHGNLLGSGTQSTYFSEVGTFSKIKRT
>HAEMdisc
-------------------MANLADSFLADLEELSDDETPILDEDDTKFGDMEEDGDDDMVDLEALNYDDLDCVSKLQKTQRYNDIMQKVKEALGKGSDISGQGTVLEDDPEYQLIVECNGLSVDIENEIIIIHNFIRDKYRTKFPELESLVHHPIDYARVVKKIGNEMDLTLVDLEGLLPSAIIMVVSVTASTTSGKRLLDDVLNKTIDACDRALALDLAKKEVLDFVESRMGYIAPNLSAIVGSAVAAKLMGTAGGLFALAKMPACNVQLLGAKKKNLVGFSTATSQFRVGYLEQTEIFQSTPPSLRTRACRLLASKSTLAARVDSTRGDPTGRNGRNLREEIRKKIEKWQEPPPAKQPKPLPVPDSEPKKKRGGRRLRKMKERYAVTDMRKLANRMQFGIPEESSLGDGLGEGYGMLGQAGSGRLRVSVAQSKLATKAAKKFKEKSFGSSGITSGLTSSLAFTPVQGIELSNPQSQGNLLGSGTQSTYFSEVGTFSKIKRT
>MOLIcapi
-------------------MANLADSFLADLDDLSDDEDHLIEEEDADAGEMEE--DGDMPDIEALNYDDLDSVSKLQKTQRYIDIMQKVDDALQKGSDIASYGTVLEDDPEYQLIVECNALSVDIENEIIIVHNFIRDNYRLKFPELESLVHHPIDYARVVKKIGNEMDLTLVDLEGLLPSAIIMVVSVTASTTSGKPLPEENLKKTIDACDRALTLDLAKKKVLDFVESRMGYIAPNLSAIVGTEVAAKLMGLAGGLSALANMPACNVQILGAKKKNLAGFSTAASQFRVGYLEQTEIFQSTPPPLRMRSCRLLAAKSALAARVDATRGDPTGKAGRKFREEILKKIEKWQEPPPAKQPKPLPVPDSDPKKKRGGRRVRKRKERYAITDMRKLANRMQFGIPEESSLGDGLGEGYGMLGQAGSGKLRVSVAQNKLAAKAAKKFKEKQYGSSGATSGLTSSLAFTPVQGIELTNPQAHGNLLGSGTQSTYFSEIGTFSKIKRT
>PAPHconc
-------------------MANLADSFLADLEELSDDESPILDEDDAGIGDMEEDGDGDMVDLETLKYDDLDSVSKLQNSPRYSDIMQKVEEALEKESVISGQGMVLEDDPEYQLIVECNGLSVDIENEIIIIHGFIRDRYRMKFPELESLVHHPIDYARVVKKIGNEMDLTLVDLEGLLPSAIIMVVSVTASTTSGKRLPDDVLNKTIDACDRALALDLAKKKVLDFVESRMGYIAPNLSAIVGSAVAAKLMGTAGGLSALAKMPACNVQLLGAKKKSLIGLSSATSQLRVGYLEQTEIFQSTPPSLRTRACRLLASKSTLAARVDSTRGDPTGKTGRNLREEIRKKIEKWQEPPPAKQPKPLPAPDSEPKKKRGGRRLRKMKERYAVTDMRKLANRMQFGVPEESSLGDGLGEGYGMLGQAGSGRLRVSAAQSKLAAKVTKKFKEKYYGSSGATSGLTSSLAFTPVQGIELTNPQFHGNLLGSGTQSTYFSEVGTFSKIKRT
>CEPHdama
-------------------MANLADSFLADLEELSDDEAPALDEDEAELGDMEEDADGDMVDLEALNYDDLDSVSKLQKTQRYNDIMQKVEEALQKGSDISGQGMVLEDDPEYQLIVECNGLSVDIENEIIIIHNFIRDKYRMKFPELESLVHHPIDYARVVKKIGNEMDLTLVDLEGFLPSAIIMVVSVTASTTSGKRLPDDVLNKTVDACDRALALDLAKKKVLDFVESRMGYIAPNLSAIVGSAVAAKLMGTAGGLSALAKMPACNVQLLGAKKKNLAGFSTATSQFRVGYLEQTEIFQSTPPSLRTRACRILAAKSTLAARVDSTRGDPTGKTGRNLREEVRKKIEKWQEPPPAKQPKPLPVPDSEPKKKRGGRRLRKMKERYAITDMRKLANRMQFGIPEESSLGDGLGEGYGMLGQAGSGRLRVSVAQSKLATKAAKKFKEKQYGSGGATSGLTSSLAFTPVQGIELTNPQSHGNLLGSGTQSTYFSEVGTFSKIRRT
>HABEpant
-------------------MANLADSFLADLEELSDDEAPILEEDEAKIGDIEEDGDADMVDLEALNYDDLDSVSKLQKTQRYNDIMQKVEEALDKGSDISGKGMVLEDDPEYQLIVECNGLSVDIENEIIIIHNFIRDKYRTKFPELESLVHHPIDYARVVKKIGNEMDLTLVDLEGLLPSAIIMVVSVTASTTSGKRLPDDILNKTIDACDRALALDLAKKKVLDFVEGRMGYIAPNLSAIVGSAVAAKLMGTAGGLFALAKMPACNVQLLGAKRKNLAGFSTATSQFRVGYLEQAEIFQSTPPSLRTRACRLLASKSTLAARVDSTRGDPTGKNGRNLREEIRKKIEKWQEPPPAKQPKPLPVPDSEPKKKRGGRRLRKMKERYAVTDMRKLANRMQFGIPEESSLGDGLGEGYGMLGQAGSGRLRVSVAQSKLATKAAKKFKEKQFGSSGATSGLTSSLAFTPVQGIELSNPQSHGNLLGSGTQSTYFSEVGTFSKIKRT
>CHILsemi
-------------------MANLADSFLADLEELSDDEAPILDEDETRVGDMEEDGDGDMVDLEALNYDDLDSVSKLQKTQRYNDIMQKVEEALQKGSDVSGQGMVLEDDPEYQLIVECNGLSVDIENEIIIIHNFIRDKYRTKFPELESLVHHPIDYARVVKKIGNEMDLTLVDLEGLLPSAIIMVVSVTASTTSGKRLPDDVLNKTVDACDRALALDLAKKKVLDFVESRMGYIAPNLSAIVGSAVAAKLMGTAGGLFSLAKMPACNVQLLGAKRKNLAGFSTASSQFRVGYLEQTEIFQSTPPSLRTRACRILASKSTLAARVDSTRGDPTGRSGRNLRDEIRKKIEKWQEPPPAKQPKPLPVPDSEPKKKRGGRRLRKMKERYSVTDMRKLANRMQFGVPEESSLGDGLGEGYGMLGQAGSGRLRVSVSQSKLGVKATKKFKEKQFGSSGATSGLTSSLAFTPVQGIELSNPQSHGNLLGSGTQSTYFSEVGTFSKIKRT
>CYMBmann
ANEKNPKPLEEDDISLLKTYANLADSFLADLEELSDDEAPVEDEDEAEVGDV-EDGNDDMDDLEALNYEELDSVSKLQKTQRYNDIMQKVEEALQKGSDISGQGMVLEDDPEYQLIVDCNGLSVDIENEIIIIHNFIRDKYRMKFPELESLANHPIDYARLVKKIGNEMDLTLVDLEGLLPSAIIMVVSVTASTTSGKQLPDDVLNKTIDACDRALTLDLAKKKVLDFVESRMGYIAPNLSAIVGSAVAAKLMGTAGGLSALAKMPACNVQLLGAKKKNLAGFSTATSQFRVGYLEQTEIFQSTPPSLRTRACRILAAKSTLAARVDSTRGDPTGKTGRNLREEIRKKIEKWQEPAPAKQPKPLPVPDSEPKKKRGGRRLRKMKERYAVTDMRKLANRMQFGVPEESSLGDGLGEGYGMLGQAGSGRLRVSVAQSKLSTKATKKFKEKH----TATSGLTSSLAFTPIQGIELTNPQSHNNLLGSGTQSTYFSEVGTFSKIKRT
>DENDnobi
-------------------MANLADSFLADLEELSDDEAPVPDEDEAEVGDMEEDGDDDMDDLEALNYDELDSVSKLQKTQRYNDIMEKVEEALQKGSDISGQGMVLEDDPEYQLIVDCNGLSVDIENEIIIIHNFIRDKYRMKFPELESLVNHPIDYARLVKKIGNEMDLTLVDLEGLLPSAIIMVVSVTASTTSGKRLPDDVLNKTIDACDRALALDLAKKKVLDFVESRMGYIAPNLSVIVGSAVAAKLMGTAGGLSALAKMPACNVQLLGAKKKNLAGFSTATSQFRVGYLEQAEIFQSTPPSLRTRACRLLAAKSTLAARVDSIRGDPTGKTGRNLREEIRKKIEKWQEPPPAKQPKPLPVPDSEPKKKRGGRRLRKMKERYAVTDMRKLANRMLFGIPEESSLGDGLGEGYGMLGQAGSGRLRVSVAQSKLATKASKKFKEKQYGSSGATSGLTSSLAFTPIQGIELTNPQSHGNLLGSGTQSTYFSEVGTFSKIKRT
>CALAtsoo
-------------------MANLADSFLADLEELSDDEAPAPDEDEAEVGDMEEDGNDDMDDLEALNYDELDSVSKLQKTQRYNDIMQKVQVALQKGSDISGQGMVLEDDPEYQLIVDCNGLSVDIENEIIIIHNFIRDKYRMKFPELESLVNHPIDYARLVKKIGNEMDLTLVDLEGLLPSAIIMVVSVTASTTSGKRLPDDVLNKTIDACDRALALDLAKKEVLDFVESRMGFIAPNLSAIVGSAVAAKLMGTAGGLSALAKMPACNVQLLGAKKKNLAGFSTATSQFRVGYLEQTEIFQSTPPSLRTRACRLLAAKSTLAARVDSTRGDPTGKSGRNLRDEIRKKIEKWQEPPPAKQPKPLPVPDSEPKKKRGGRRLRKMKERYAVTDMRKLANRMQFGVPEESSLGDGLGEGYGMLGQAGSGRLRVSVAQSKLSTKASKKFKEKQYGTSGATSGLTSSLAFTPIQGIELTNPQSHGNLLGSGTQSTYFSEVGTFSKIKRT
>GYMNdens
-------------------MANLADSFLADLEELSDDEAPILEEDEAKTGDIEEDGDADMVDLEALNYDDLDSVSKLQKTQRYNDIMQKVEKALKEGSDISGKGMVLEDDPEYQLIVECNGLSVDIENEIIIIHNFIRDKYRTKFPELESLVHHPIDYARVVKKIGNEMDLTLVDLEGLLPSAIIMVVSVTASTTSGKRLPDDVLNKTIDACDRALALDLAKKKVLDFVEGRMGYIAPNLSAIVGSAVAAKLMGTAGGLFSLAKMPACNVQLLGAKRKNLAGFSTATSQFRVGYLEQAEIFQSTPPSLRTRACRLLASKSTLAARVDSTRGDPTGKNGRNLREEICKKIEKWQEPPPAKQPKPLPVPDSEPKKKRGGRRLRKMKERYAVTDMRKLANRMQFGIPEESSLGDGLGEGYGMLGQAGSGRLRVSVAQSKLATKSSKKFKEKQFGSSGATSGLTSSLAFTPVQGIELSNPQSHGNLLGSGTQSTYFSEVGTFSKIKRP
>PLATclav
-------------------MANLADSFLADLEELSDDEAPILEEDEAKTGDIEEDGDADMVDLEALNYDDLDSVSKLQKTQRYNDIMQKVEKALEEGSNISGKGMVLEDDPEYQLIVDCNGLSVDIENEIIIIHNFIRDKYRTKFPELESLVHHPIDYARVVKKIGNEMDLTLVDLEGLLPSAIIMVVSVTASTTSGKRLPDDVLNKTIDACDRALALDLAKKKVLDFVEGRMGYIAPNLSAIVGSAVAAKLMGTAGGLFALAKMPACNVQLLGAKRKNLAGFSTATSQFRVGYLEQAEIFQSTPPSLRTRACRLLASKSTLAARVDSTRGDPTGKNGRNLREEICKKIEKWQEPPPAKQPKPLPVPDSEPKKKRGGRRLRKMKERYAVTDMRKLANRMQFGIPEESSLGDGLGEGYGMLGQAGSGRLRVSVAQSKLATKSSKKFKEKQFGSSGVTSGLTSSLAFTPVQGIELSNPQSHGNLLGSGTQSTYFSEVGTFSKIKRP
>EPIDpuni
-------------------MANLADSFLADLEELSDDEASVPDEHEAEVGDMEEDGNDDMDDLEALNYDELDSVSKLQKTQRYNDIMQKVEEALQKGSDISGQGMVLEDDPEYQLIVDCNGLSVDIENEIIIIHNFIRDKYRMKFPELESLVNHPIDYARLVKKIGNEMDLTLVDLEGLLPSAIIMVVSVTASTTSGKRLPDDVLNKTIDACDRALTLDLAKKKVLDFVESRMGYIAPNLSAIVGSAVAAKLMGTAGGLFSLAKMPACNVQLLGAKKKNLAGFSTATSQFRVGYLEQTEIFQSTPPSLRTRACRLLAAKSTLAARVDSTRGDPTGKTGRNLREEIRKKIEKWQEPPPAKQPKPLPVPDSEPKKKRGGRRLRKMKERYAVTDMRKLANRMQFGVPEESSLGDGLGEGYGMLGQAGSGRLRVSVAQSKLSTKAAKKFKEKQYGISGATSGLTSSLAFTPIQGIELTNPQSHGNLLGSGTQSTYFSEVGTFSKIKRT
>CALAplic
-------------------MANLADSFLADLEELSDDEAPILDEDDTRVGDMEEDGDGDMVDLEALNYDDLDNVSKLQKTQRYNDIMQKVEEALQKRSDVSGKGMVLEDDPEYQLIVECNGLSVDIENEIIIIHNFIRDKYRTKFPELESLVHHPIDYARVVKKIGNEMDLTLVDLEGLLPSAIIMVVSVTASTTSGKRLPDDVLNKTIDACDRALALDLAKKEVLDFVESRMGYIAPNLSAIVGSAVAAKLMGTAGGLFALAKMPACNVQLLGAKKKNLAGFSTATSQFRVGYLEQAEIFQSTPPLLRTRACRLLASKSTLAARVDSTRGDPTGRNGRNLRDEIRKKIEKWQEPPPAKQPKPLPVPDSEPKKKRGGRRLRKMKERYAVTDMRKLANRMQFGIPEESSLGDGLGEGYGMLGQAGSGRLRVSVTQSKLATKSAKKFKEKQFGSSGATSGLTSSLAFTPVQGIELSNPQSHGNLLGSGTQSTYFSEVGTFSKIKRT
>PAPHhirs
-------------------MANLADSFLADLEELSDDESPILDEDDAGVGDMEEDGNGDMVDLETLKYDDLDSVSKLQNSSKYSDIMQKVEEALEKESVISGQGMVLEDDPEYQLIVECNGLSVDIENEIIIIHGFIRDRYRMKFPELESLVHHPIDYARVVKKIGNEMDLTLVDLEGLLPSAIIMVVSVTASTTSGKRLPDDVLNKTIDACDRALALDLAKKKVLDFVESRMGYIAPNLSAIVGSAVAAKLMGTAGGLSALAKMPACNVQLLGAKKKSLIGLSSATSQLRVGYLEQTEIFQSTPPSLRTRACRLLASKSTLAARVDSTRGDPTGKTGRNLREEIRKKIEKWQEPPPAKQPKPLPAPDSEPKKKRGGRRLRKMKERYAVTDMRKLANRMQFGVPEESSLGDGLGEGYGMLGQAGSGRLRVSAAQSKLAAKVTKKFKEKYYGSSGATSGLTSSLAFTPVQGIELTNPQFHGNLLGSGTQSTYFSEVGTFSKIKRT
>EPIPpurp
-------------------MANLADSFLADLEELSDDEAPVLDEDEAELGDMEEDADGDMVDLEALNYDDLDSVSKLQKTQRYNDIMQKVEEALQKGSYISGQGMVLEDDPEYQLIVECNGLSVDIENEIIIIHNFIRDKYRMKFPELESLVHHPIDYARVVKKIGNEMDLTLVDLEGLLPSAIIMVVSVTASTTSGKRLPDDVLNKAIDACDRALALDLAKKKVLDFVESRMGYIAPNLSAIVGSAVAAKLMGTAGGLSALAKMPACNVQLLGAKRKNLAGFSTATSQFRVGYLEQTEIFQSTPPSLRTRACRLLAAKSTLAARVDSTRGDPTGKTGRNLREEIRKKIEKWQEPPPAKQPKPLPVPDSEPKKKRGGRRLRKMKERYAITDMRKLANRMQFGVPEESSLGDGLGEGYGMLGQAGSGRLRVSVAQSKLATKAAKKFKEKQYGSSGATSGLTSSLAFTPVQGIELTNPQSHGNLLGSGTQSTYFSEVGTFSKIKRT
>GOODpube
-------------------MANLADSFLADLEELSDDEAPILDEDDTKVGDMEEDGDDDMVDLEALNYDDLDSVSKLQKTQRYNDIMQKVEEALGKGSDISGQGMVLEDDPEYQLIVECNGLSVDIENEIIIIHNFIRDKYRTKFPELESLVHHPIDYARVVKKIGNEMDLTLVDLEGLLPSAIIMVVSVTASTTSGKCLQDDVLNKTIDACDRALALDLAKKEVLDFVESRMGYIAPNLSAIVGSAVAAKLMGTAGGLFALAKMPACNVQLLGAKKKNLVGFSTATSQFRVGYLEQTEIFQSTPPSLRTRACRLLASKSTLAARVDSTRGDPTGRNGRILREEICKKIEKWQEPPPAKQPKPLPVPDSEPKKKRGGRRLRKMKERYAVTDMRKLANRMQFGIPEESSLGDGLGEGYGMLGQAGSGRLRVSVAQSKLATKVAKKFKEKSFGSSGITSGLTSSLAFTPVQGIELSNPQSHVNLLGSGTQSTYFSEVGTFSKIKRT
>ANOEroxb
-------------------MANLADSFLADLEELSDDEAPILDEDDTKIGDMEEDGDDDMVDLESLNYDDLDSVSKLQKTQRYNDIMQKVEEALGKGSDISGQGMVLEDDPEYQLIVECNGLSVDIENEIIIIHNFIRDKYRTKFPELESLVHHPIDYARVVKKIGNEMDLTLVDLEGLLPSAIIMVVSVTASTTSGKRLLDDVLNKTIDACDRALALDLAKKEVLDFVESRMGYIAPNLSAIVGSAVAAKLMGTAGGLFSLAKMPACNVQLLGAKKKNLVGFSTATSQFRVGYLEQTEIFQSTPPSLRTRACRLLASKSTLAARVDSTRGDPTGRNGRNLREEIRKKIEKWQEPPPAKQPKPLPVPDSEPKKKRGGRRLRKMKERYAVTDMRKLANRMQFGIPEESSLGDGLGEGYGMLGQAGSGRLRVSVAQSKLATKAAKKFKEKSFGSSGITSGLTSSLAFTPVQGIELSNPQSHGNLLGSGTQSTYFSEVGTFSKIKRT
>EPIPaphy
-------------------MANLADSFLADLEELSDEGDHAPDEDEGEAGDMEEDGDGNMDDVEALNYDDLDSVSKLQKTQRYKDIMQKVEEALQKGSNVSGQGMVLEDDPEYQLIVDCNGLSVEIENEIVIIHNFIRDKYRTKFPELESLVNHPIDYARVVKKISNEMDLTLVDLEGLLPSAIIMVVSVTASTTSGKRLPDNVLKKAIDACDRALALDLAKKEVLEFVESRMGYIAPNLSAIVGSAVAAKLMGTAGGLSGLAKMPACNVQLLGAKKKNLAGFSTATSQFRVGFLEQAEIFQSTPPSLRTRACRLLASKSTLAARVDSTRGDPSGKTGRNLREEIRKKIEKWQEPPPAKQPKPLPIPDSEPKKKRGGRRQRKMKERYAVTDMRKLANRMQFGIPEESSLGDGLGEGYGMLGQAGSGRLRVSVAQSKLATKAAKRFTKFTFYLFVFMAQFRVIRLYKPTQNFQITSNMIHCKLI-------LLHQITSFHCVR--
>CYPRbard
-------------------MANLADSFLADLEDLSDDESPILAEDDAEIGDMEEDGDGDMVDLETLKYDDLDSVSKLQNSPKYNDIMQKVEEALEKDSDISGQGMVLEDDPEYQLIVECNGLSVDIENEIIIIHGFIRDRYRMKFPELESLVHHPIDYARVVKKIGNEMDLTLVDLEGLLPSAIIMVVSVTASTTSGKRLPDDVLNKTIDACDRALALDLAKKKVLDFVESRMGYIAPNLSAIVGSAVAAKLMGTAGGLSALAKMPACNVQLLGAKKKSLIGLSSATSQLRIGYLEQTEIFQSTPPSLRTRACRLLASKSTLAARVDSTRGDPTGKTGRNLREEIRRKIEKWQEPPPAKQPKPLPAPDSEPKKKRGGRRLRKMKERYAVTDMRKLANRMQFGVPEESSLGDGLGEGYGMLGQAGSGRLRVSVAQSKLAAKATKKFKEKNYGSSGATSGLTSSLAFTPVQGIELTNPQFHGNLLGSGTQSTYFSEVGTFSKIKRT
>BLETstri
-------------------MANLADSFLADLEELSDDEAPVPDEDEAEVGDMQEDEDDDMDDLEALNYDELDSVSKLQKTQRYNDIMQKVEEALQKGSDISVQGMVLEDDPEYQLIVECNGLSVDIENEIIIIHNFIRDKYRTKFPELESLVNHPIDYARLVKKIGNEMDLTLVDLEGLLPSAIIMVVSVTASTTSGKRLPDDVLNKTIDACDRALALDLAKKEVLDFVESRMGYIAPNLSAIVGSAVAAKLMGIAGGLSALAKMPACNVQLLGAKRKNLAGFSTATSQFRVGYLEQTEIFQSTPPSLRTRACRLLAAKATLAARVDSTRGDPTGKTGRNLREEIRKKIEKWQEPPPAKQPKPLPVPDSEPKKKRGGRRLRKMKERYAVTDMRKLANRMLFGVPEESSLGDGLGEGYGMLGQAGSGRLRVSVAQSKLATKASKKFKEKNYGSSGATSGLTSSLAFTPIQGIELTNPQSHGNLLGSGTQSTYFSEVGTFSKIKRT
