# Supplementary material for: Orchid Phylotranscriptomics: The Prospects of Repurposing Multi-Tissue Transcriptomes for Phylogenetic Analysis and Beyond
Source: Front Plant Sci. 2022 May 27;13:910362. doi: 10.3389/fpls.2022.910362 (PMC9196242; doi:10.3389/fpls.2022.910362)
Supplement: Supplementary file 4 [file Data_Sheet_3.zip › ortho_MSA/r1/OG0008749.fa]

>BLETstri
-----------------------------MNSTASRRRPLHS-LPPTETIDI--GYGLSLTPRLKLLLTFFRSDPAVKPIDEWQLKLSLLHFLRSSLSLTVPDDDLILRKRPDLH--KRKRDEPVAS--GTLYIRDLGFIKHKRR---GD-DEDDTE-EVLEKKFLDWRVSFLDRLSGIELNLEGVKFRMTVEIPPSDEYEVMKRLWEDYYASQLLDG-----R---SYSKGVT-RRPDTIIVQGVPSRWFA-EPRVSSKPSMLNTHTIFSVLGKIRNLYIAGG-DDIGENAEAATGDVV---PGLQCKVWVQFENYDEFSIAMRALCGRSMQ---KQGSRLKVDYEVTWDKDIFFRNVPQKPTRG--LERHGQMQA-SSGDIRTEAPSY-ETKA--------------------------LRSDHDGTR--MRTFRVGVLMPF-------------------------------------------------------------------------------------------------------------------------------------------------------------------------------------------------------------------------------------------------------------------------------------------------------------------------------------------------------------------
>DENDnobi
-----------------------------MNFTGSRRRPMRS-LPPTEAIEI--GYALSLTPRLKLLLTFFRSDPAVKPIDEWQLKLSLLDFLRSTLSLTVPDEDLVLRKRPDLH--KRKRDEPVAS--GTLCIRDFDFIKHKRR---GD-DDVDTD-EVLEKKFLDWRASFLDRLSGIELNLEGVKFRMTVEVPPSDDYEAMKRLWEDYYASQLLDG-----R---SYSKGVA-RRPDTIIVQGVPSRWFA-EPRVSSKPSMLNTHTIFSVLGKIRNLYIAGG-DDTVENAEAIAGNVV---PGLQCKVWVQFENYDEFSNAMRALCGRSMQ---KQGSRLKVDYEVTWDKDIFFRNAPQKPTRG--QER---IQE-SSKNVRTEAPSY-ESKV--------------------------LQSDHDGAR--MRRFRD-------------------------------------------------------------------------------------------------------------------------------------------------------------------------------------------------------------------------------------------------------------------------------------------------------------------------------------------------------------------------
>DENDchryso
-----------------------------MNSTGSRRRPLRS-LPPTEAIEI--GYALSLAPRLKLLLTFFRSDPAVKPVDEWQLKLSLLDFLRSALSLTVPDEDLVLRKRPDLH--KRKRDEPVAS--GTLCIRDFDFIKHKRR---GD-DDDDTD-EVLEKKFLDWRASFLDRLSGIELNLEGVKFRMTVEVPPSDDYEAMKRLWEDYYASQLLDG-----R---SYSKGVA-RRPDTIIVQGVPSRWFA-EPRVSSKPSMLNTHTIFSVLGKIRNLYIAGG-DDTVENAEAVAGDVV---PGLQCKVWVQFENYDEFNNAMRALCGRSMQ---KQGSRLKVDYEVTWDKDIFFRNAPQKPTRG--QER---IQE-SSKNVRTEAPSY-ESKA--------------------------LQSDHDGAR--MRRFRD-------------------------------------------------------------------------------------------------------------------------------------------------------------------------------------------------------------------------------------------------------------------------------------------------------------------------------------------------------------------------
>CALEmajo
---------------------------------------MRK-LPPTETLEL--VHDLSLTPRLKLLLIFFRSDPAVKPVDEWQIKLSLLDYLRSSFSISVTDDDLELQKRPDLH--KRKRDEPVAS--GTLYIREFGFLKPKNG---GE-DADDTD-EFLEKNYLEWKRSFLKRLDGIELNIEGVKFRMTVEVPLSDEFEVIKRSWEDHYATQLLGD-----R---SYSNGVA-RRPDTIIVQGLPSRWFA-EPRVSSKPSMLNTHTIFSFLGKIRNLYIAGG-DDIVKNTEA-IGDSV---PGLQCKVWVQFENYDEFSNAMNALCGRSMQ---KQGSRLKVDYELSWDRDNFFRNLPQRTGRG--PERHVQAQE-SSVHVRNKAQRY-DSEA--------------------------VHSGPGGVR--MKRFRVSI-----------------------------------------------------------------------------------------------------------------------------------------------------------------------------------------------------------------------------------------------------------------------------------------------------------------------------------------------------------------------
>THELangu
-----------------------------MASTAARRRPISN-LPPTETLEL--GYDLSLTARLKLLLTFFRCDPAVKPVNEWQIKLSLVDYLRSSFSLSIPDDDLVLQKRPDLH--KRKRDEPVAS--GTLYIRDFGFLKHKNR---GN-DEEDTD-EVLEKNYLDWKGSFLDRLGGIELNLEGVKFRMTVEVPLSDEFGAMKKSWEDHYALQLLDG-----R---SY-KGVA-RRPDTIIVQGLPSRWFA-EPRVSSKPSMLNTHTIFSVLGKIRNLYVAGG-DDIVKTAEV-VGDAV---PGLQCKVWVQFENYDEFSNVMRVLCGRSMQ---KQGSRLKVDYELSWDKDIFFRNLPQRPAGG--PERHGQLQE-SSVHVRNEARRY-ESEA--------------------------IRSGHSSVR--MKRFKVGV-----------------------------------------------------------------------------------------------------------------------------------------------------------------------------------------------------------------------------------------------------------------------------------------------------------------------------------------------------------------------
>ORCHital
-----------------------------MGSTTAFRRPPHT-LPPTEILEI--GYDLALTTRLKLLLTFFRSDPVVKPVDEWQIKISLLDYLRSSLSLNVPDEDLILRKRPDLH--KRKRDEPVAS--GTLYIHDLGFLKHKNR---GD-EKDYTD-KDLEKKYLDWKRSFVDRLGGIELNLEGVKFRMSVDVPLSDEFESIKRSWEDHYYSKPTDE-----R---SYSRREA-RGPDTIIIQGVPSRWLA-EPRVSSKPSMLNTHTIFSVLGKIRNLYITGA-DDIVKNTEGAIGDVV---PGLQCKVWVQFESYDEFSNAVRVLCGRSMQ---KQGSRLKVDYEVTWDKDNFFRTLPPTSTKG--QERYTQVLA-SSEHVRNESPRY-DFAA--------------------------VRSGPAGAQ--IKRFRVRCFDAICI-----------------------------------------------------------------------------------------------------------------------------------------------------------------------------------------------------------------------------------------------------------------------------------------------------------------------------------------------------------------
>PAPHconc
-----------------------------MGSTAARRRSFRS-LPPTETLDI--GHGLSLTYRLKVLLTFFRSDPAVKPVDEWQLKLSLLDFLRSSLSITLPDEDLIIQKRLDLH--KRKRDEPVAS--GILYIHDLGFLKHKIR---GV-DDDEDGIEAINNKFLDWKVSFLDRLAGIELNLEGVMFRMTVELPASDDFEKVKRSWEDYYGSQFLDS-----R------RGLA-RRPDTIVVQGIPSRWFA-EPRVSSKPSMLNTHTIFSVIGKIRNLFVTGD-DAIGKNSDAAGGDVV---HGLQCKVWVQFENHDEFYNALRVLCGRSMQ---KQGSRLKVDYEVTWDRGGFFQNVPVKPTSG--QESHVQMQA-STGF-RNKTPRN-DSEA--------------------------IRSDSYGAR--MRRFRD-------------------------------------------------------------------------------------------------------------------------------------------------------------------------------------------------------------------------------------------------------------------------------------------------------------------------------------------------------------------------
>HABElong
---------------------------MPMGTTGAFRRPLRT-LPPTETLEI--GYDLSLTTRLKLLLTFFRSDPAVKPVDEWQIKLSLLDYLRSSLSLNVPDDDLVVRKRTDFQ--KRKRDEPVAS--GTLYIRDLGFLKHKNR---GD-DKDYTD-EDLETKYLDWKRSFVDRLGGIELNLEGIKFRMAVDVPLADGFETIKKSWEDHYASKLLDELISTAG---SYSRGEA-RRPDTIIVQGVPSRWFA-EPRVSSKPSMLNTHTIFSVFGKIRNLYIAGG-DDIIKDTEAAIGDVV---PGLQCKVWVQFESYDEFSDAVRMLCGRSMQ---KQGSRLKVDYEVTWDKDAFFRNLQQTSAKG--QERHTQVLA-SSVPLRNESPRY-DSEA--------------------------VQSGLTGTR--IKRSKGSSDR---------------------------------------------------------------------------------------------------------------------------------------------------------------------------------------------------------------------------------------------------------------------------------------------------------------------------------------------------------------------
>CEPHdama
-----------------------------MSTTAARRRPLRS-LRPMEALEI--GFDLSLTQRLKLLLTFFRSDPAVKPVDEWQLKLSLLDFLRSSLSLTVPDDDLVLQKRPDLH--KRKRDEPVAS--GTLYIRDLGFLKHKRR---GY-DENDAD-EVLEKKFLDWRGSFLDRLGGIELNLEGVKFRMTVEIPPSDEFEAMKRSWEDYYALQLLDG-----R---SYSKGVV-RRPDTIIVKGVPSRWFA-EPRVSSKPSMLNTHTIFSALGKIRNLYIAGG-DDIGNNAEAAIG-VV---PGLQCKFWVQFENHDEFSNAMRLLCGRSMQ---KQGSRLKVDYEVTWDRDGFFQNVPQKPARG--QERYGQMQA-SSRHVRNEAPRY-ESEA--------------------------ARSNPDGAQ--MKRFRD-------------------------------------------------------------------------------------------------------------------------------------------------------------------------------------------------------------------------------------------------------------------------------------------------------------------------------------------------------------------------
>VANIplan
-----------------------------MGSKAARRSSPPV-LPPNEILQV--GYGLSFKPRVKLLLTFFRSDPAVKPVDEWQLKLSLLDFLRSSLSLTVSEDDLVLRKRPDIH--KRKRDEPVAS--GTLWVRDLGFLGV----------EDEDG-EPMEKKFLRWRESFLNRLGGIELNLEGVKFRMTVEVPLSDDFEKMKRSWEDYFALQALG----------SNSKGLA-RRPDTIVVQGVPSRWFA-EPRVSSKPSMLNTHTIFSVLGKLRNLYIAGD-DDLGKNTAA-SGDVL---SGLNCKIWAQFESYDEFVNAMRMLCGRSMQ---KEGSRLIVDYELSWDRDGFFRNVPQNPSRG--QEKKIQVQA-SSGHERNEASWL-EPGA--------------------------IRP--DVAR--LRRFKD-------------------------------------------------------------------------------------------------------------------------------------------------------------------------------------------------------------------------------------------------------------------------------------------------------------------------------------------------------------------------
>SELEaequ
-----------------------------MGSTAARRRPLCS-LPPTETLEI--GYGLSLTHRLKLFLTFFRSDPAVKPVDEWQLKLSLLDFLRSSLSLTLPDEDLIVQKRPDLH--KRKREEPVAS--GTLYIRDLGFLKHKIR---GD-DDNEDDKEAITKKFLDWKGSFLDRLAGIELNLEGVKFRMTVEVPASDDFERVKRSWESYYGSKILDS-----R------LGVS-RRPDTIVVQGVPSRWFA-EPRVSSKPSMLNTHTIFSVLGKIRNLYVTGG-DAIGKNADAAGGDVV---YGLQCKVWVQFENYDEFYNAMRVLCGRSMQ---KQGSHLKVDYEVTWDRDGFFQNVPEKPTRG--QESHVQMQA-STRF-RNKAPAY-ESEA--------------------------VRS--NGAR--MRRFRD-------------------------------------------------------------------------------------------------------------------------------------------------------------------------------------------------------------------------------------------------------------------------------------------------------------------------------------------------------------------------
>GOODfuma
-----------------------------MGSTADLRRPLSA-LPPTETLEL--GYDLSLTPRLKLLLTFFRSDPAVKPVDEWQIKLSLLDYLRSSLSLSVPDDDLVLQKRPDLH--KRKREEPVAS--GTLYIRDLGFLKHKNR---GD-EEDDID-DVLEKKYLDWKSSFLNRLGGINLNLEGVKFRMAVEISLSDEFEVMKRSWEDHYASQLLDG-----R---IYSKGVA-RNPDTIIVQGVPSRWFA-EPRVSSKPSMLNTHTIFSALGKIRKLFVAGG-DHIGKNTEA-IVDTV---PGLQCKVWVQFENYDEFNNAMKVLCGRSMQ---KQGSRLKVDYEVTWDKDNFFRNSLQKPNRG--QERYGQMQA-SSVHVRSEASRS-EPEV--------------------------VRSGPDGAR--MKRFRVGV-----------------------------------------------------------------------------------------------------------------------------------------------------------------------------------------------------------------------------------------------------------------------------------------------------------------------------------------------------------------------
>CREMappe
-----------------------------MNTAASPQRPLRY-LPPTETIEI--GYGLSLAPRLKLLLTFFRSDPAVKPVDEWQLKLSLLDFLRSSLSITVPEDDLVLRKRVDLH--KRKRDEPVAS--GTLYIRDLGFIKQQRR---GD-DDDNTD-EVLEKKFFDWRASFLDRLSGIELNLEGVKFRMIAEVPPFDDYEAMKNLWEDYYASQLLDG-----R---SYSKGVV-RRPDTIILQGVPSRWFA-EPRVSSKPSMLNTHTIFSVLGSIRNLYVGGG-DEIGENAEAAVANFV---PGLQCKVWVQFESYDGFSDAIRALCGRSMQ---KQGSGLKVDYEITWDKDLFFRNVPQKPTRD--QER---IQA-SSGTIRTEPPSH-DSKA--------------------------LRSGHGGAP--MRRFKD-------------------------------------------------------------------------------------------------------------------------------------------------------------------------------------------------------------------------------------------------------------------------------------------------------------------------------------------------------------------------
>ANOEroxb
-----------------------------MSSAAARRRPLSA-LLPTETLEL--GYDLSLTPRLKLLLTFFRSDPAVKPVDEWQIKLSLLDYLRSSLSLSVPDDDLVLQKRPDLH--KRKRDEPVAS--GTLYIRDLGFLKHKNR---GD-EEDETD-DVRRKKYLDWKSSFLDRLGGINLNLEGVKFRMAVEIPPSDELEVIKRSWEDHYASQLLDG-----R---SYSKGMA-RTPDTIIVQGVPSRWFA-EPRVSSKPSMLNTHTIFSSLGKIRNLYVTGG-DDIGKSTEA-IGDAV---PGLQCRVWVQFEDYDEFNNAMRVLCGRSMQ---KQGSHLKVDYEVTWDKDNFFRNSLQKPS----QERYGQNQA-SSVHARNDAPRS-KSEV--------------------------IHSVQVDAR--MKRFRD-------------------------------------------------------------------------------------------------------------------------------------------------------------------------------------------------------------------------------------------------------------------------------------------------------------------------------------------------------------------------
>CYPRbard
-----------------------------MGSTAARRRPMRF-LPPTETLEI--GSGLSLNHRLKLLLTFFRSDPAVKPVDEWQLKLSLLDFLRSSLSLTLPDDDIIVQKRPDLH--KRKRDEPVAS--GTLYIRDLGFLKHKIR---GV-DDDEDDNEAINKKFLDWKGSFLDRLAGIELNLEGVKFRMTVEVPASDDFERVKRSWEDYYGSQFLDS-----R------RGIA-RRPDTIVVHGVPSRWFA-EPRVSSKPSMLNTHTIFSVLGKIRNLYVTAD-DAIGKNADAAGGDVV---HGLQCKVWVQFENHDEFYNAMRVLCGRSMQ---KQGSPLKVDYEVTWDRYGFFQNVPEKPTRG--HDSHARMQV-STGF-RNKAPGY-ESEA--------------------------IKSDSDGAR--MRRFRD-------------------------------------------------------------------------------------------------------------------------------------------------------------------------------------------------------------------------------------------------------------------------------------------------------------------------------------------------------------------------
>APOSshen
-----------------------------MASTAARRRPPHS-LPPIEALDI--GYGLSLNPRLKLILTFFRSDPAVKPVDEWQLKLSLLGFLRSSLSLPVPEDDLVLHKRPDLH--KRKRDEPVAS--GTLYVRDLGFLKQKSR---RT-AEDNDD-EALEKKFLDWKNSFLDRLGGIELNLEGVKFRMTAEISPPDDFQRMKRSWEDFHTSQLVDG-----R---NNARGVI-RRPDTILVQGVPSRWFA-EPRVSSRPSMLNTHTIFSVLGRIRNLYIAGD-DDGGKSAGA-ISGAV---TGLQCKVWVQFENYDEFCNAMRVLCGRSMQ---KQGSQLKVDYEVSWDRDGFFRNVPENPSRG--HELHARVNA-SLGHINSEAPHY-QSNA--------------------------IHSDSGGTHTNTRRFKD-------------------------------------------------------------------------------------------------------------------------------------------------------------------------------------------------------------------------------------------------------------------------------------------------------------------------------------------------------------------------
>DIURorie
-----------------------------MGSSAVRRRPMCS-LPPTETLEL--GYDLSLAPRLKLLLTFYRSDPAVKPVDEWQIKLALLDYLR-SFSLSVPDDDLVLRKRPDLH--KRKRDEPVAS--GTLYIRDFGFLKRKKR---GE-EDDDTD-EVFEKNYLEWKSSFLVQLGKIELNLEGVKFRMTLEVPLSDEFEAMKRSWEDHYASQLLDG-----R---NYSKAAT-KRPDTIVVQGLPSRWFA-EPRVSSKPSMLNTHTIFSFLGKIRNLYVADN-DDIAKNTVT-TGDVV---LGLQCKVWVQFENYDEFSNAMRALCGRSMQ---KQGSRLKVDYELSWDKEIFFRNVLQKPARS--LERHGQVQE-SLEHVRKEVPRY-EMAA--------------------------IPYGPGGAR--IKRFRD-------------------------------------------------------------------------------------------------------------------------------------------------------------------------------------------------------------------------------------------------------------------------------------------------------------------------------------------------------------------------
>EPIDfulg
-----------------------------MNSTAPRRRPLLA-LPPTETIEI--GYGLSLAPRLKLLLTFFRSDPAVKPVDEWQLKLSLLDFLRSSLHLTVPDDDLVLRKRIDLH--KRKRDEPVAS--GTLYIRDLGFIKRKRR---ED-DDDNTD-EVLEKKFSDWRASFLDRLSGIELNLEGVKFRMTVEIPPSDDYEMMKRMWEDYYASHLLDG-----R---SYSKGVV-GRPDTIIVQGVPSRWFA-EPRVSSKPSMLNTHTIFSVLGNIRNLHVAGS-DDIGENSEAEVGGVV---PGLQCKVWVQFENYDEFSNAMRGLCGRSMQ---KQGSSLKVDYEVSWDRDTFFRNVLQKATRD--QK----------GNVRTEAPSY-ESRA--------------------------LRSDHDGAR--MRRFRD-------------------------------------------------------------------------------------------------------------------------------------------------------------------------------------------------------------------------------------------------------------------------------------------------------------------------------------------------------------------------
>DACThata
-----------------------------MGSTTAFRRPLHA-LPPTETLEI--GYDLSLTTRLKLLLTFFRSDPAVKPVDEWQIKISLLDYLRSSLSLNVPDEDLVLQKRPDLH--KRKRDEPVAS--GTLYIRDLGFLKHKNR---GD-EEDYTD-EVLEKKYLDWKRSFVDRLGGIELNLEGVKFRMTVDVPLSDEFEAIKRSWEDHYDSKLPDE-----R---SYSRGEA-RRPDTIIVQGVPSRWLA-DPRVSSKPSMLNTHTIFSVLGKIRNLYITGA-DDIVKNTEGAIGDVV---PGLQCKVWVQFESYDEFSNAVRVLCGRSMQ---KQGSRLKVDYEVTWDKDTFFRNLQQTSTKG--QERYTQGLA-SSVHVRNESPRY-DFEA--------------------------VRSGPAGAR--IKRFRGSSDR---------------------------------------------------------------------------------------------------------------------------------------------------------------------------------------------------------------------------------------------------------------------------------------------------------------------------------------------------------------------
>PHRAlind
-----------------------------MGSTAARRRPLRS-LPPTETLEI--GYGLSLTHRLKLLLTFYRSDPAVKPVDEWQLKLSLLVFLRSSLSVTLPEEDLIVQKRLDLH--KRKRDEPVAS--GTLYIRDLGFLKHKIR---GD-DDDEDDIEAINKKYSDWKVSFFDRLAGIELNLEGVKFRMTVDVPASDDFERVKRSWEDYYGSQFLDT-----R------RGVS-WRPDTIVVQGIPSRWFA-EPRVSSKPSMLNTHTIFSVLGKIRNLFVTGA-DAIGKNSDAAGGDVV---HGLQCKVWVQFENHDEFYNAMRVLCGRSMQ---KQGSRLKVDYEVTWDRDGFFQNVQEKPTRG--QESHVRIQA----F-RNKAPQN-DSEAV------------------------RVRSDTDGAR--MRRFRVGILVPS-------------------------------------------------------------------------------------------------------------------------------------------------------------------------------------------------------------------------------------------------------------------------------------------------------------------------------------------------------------------
>EPIDpuni
-----------------------------MNSTAPRRRPLRA-LPPTETIEI--GYGLSLAPRLKLLLTFFRSDPAVKPVDEWQLKLSLLDFLRSSLHLTVPDDDLVLRKRFDLH--KRKRDEPVAS--GTLYIRDLGFIKRKRR---ED-DDDNTD-EVLEKKFSDWRASFLDRLSGIELNLEGVKFRMTVEIPPSDDYEMMKRMWEDYYASQLLDG-----R---SYSKGVV-GRPDTIIVQGVPSRWFA-EPRVSSKPSMLNTHTIFSVLGNIRNLHVAGS-DDIGENSEAEVGGVV---PGLQCKVWVQFENYDEFSNAMRGLCGRSMQ---KQGSSLKVDYEVSWDKDTFFRNVLQKATRD--QKG---IRA-STGNVGTEAPSY-ESMA--------------------------LRSDHDGAR--MRRFRD-------------------------------------------------------------------------------------------------------------------------------------------------------------------------------------------------------------------------------------------------------------------------------------------------------------------------------------------------------------------------
>PHAItank
-----------------------------MNSTASRRQPVRS-FPPTETIEI--GYDLSLSPRLKLLLTFFRSDPAVKPVDEWQLKLSLLDFLRSSLSLTVPDDDLVLRKRPDLH--KLKRDEPVAS--GTLYIRDLGFIKRKRR---RD-DEDDTD-EILQKKFLDWRASFLDRLSGIEPNLEGVRFRMTVELPPSDDYEVMKRLWDDYYASQLLDG-----R---SYSKGVA-RRPDTIIVQGVPSRWFA-EPRVSSKPSMLNTHTIFSVLGNIRNLYITGG-DEIGENAEAAAGDIV---PGLQCKVWVQYENYDEFSNAMRALCGRSMQ---KQGSRLKVDYEVNWDKHIFFKNVPQKPTKG--QGR---MQASSSGNVRTDAPSN-ESRA--------------------------LRSDNDGSR--MRRR---------------------------------------------------------------------------------------------------------------------------------------------------------------------------------------------------------------------------------------------------------------------------------------------------------------------------------------------------------------------------
>PHALcorn
-----------------------------MHSTSSRRRPLRS-LPPTETLDI--GYGLSLAPRLKLILTFFRSDPAVKPVDEWQLKLSLIDFIRSSSSLTVPEDDLVLRKRPDLH--KRKRDEPVAS--GTLYIRDLGFLKHKRR---GD-DDDDTD-EVIEKKFLDWRASLLDRLSGIELNLEGVKFRMTVDVPPSDDYEAMKRLWEDYYASQLLDG-----R---SYSKGVA-RRPDTIIVQGVPSRWFA-EPRVSSKPSMLNTHTIFSVLGNIRNLYVVGG-DDIGENAEATSGDVV---PRLQCKVWVQFENHDEFSNAMRALCGRSMQ---KQGSRLNVDYEVTWDKDIFFKNVSQKPTRG--QEM---IQA-SSGNVQTEPSNY-ESKA--------------------------LRPGHDGAR--MRRFRD-------------------------------------------------------------------------------------------------------------------------------------------------------------------------------------------------------------------------------------------------------------------------------------------------------------------------------------------------------------------------
>ANOEemei
-----------------------------MSSTAARRRPLSA-LLPTETLEL--GYDISLTPRLKLLLTFFRSDPAVKPVDEWQIKLSLLDYLRSSLSLSVPDDDLVLQKRSDLH--KRKRDEPVAS--GTLYIRDLGFLKHKNR---GD-EEDETD-DVRRKKYLDWKSSFLDRLGGINLNLEGVKFRMAVEIPPSDELEVMKRSWEDHYASQLLDG-----R---SYSKGMA-RTPDTIIVQGVPSRWFA-EPRVSSKPSMLNTHTIFSSLGKIRNLYVTGG-DDIGKSTEA-IGDAV---PGLQCKVWVQFEDYDEFNNAMRVLCGRSMQ---KQGSRLKVDYEVTWDKDNFFRNSLQKPS----QERYGQNQA-SSVHARNDAPRP-KSEV--------------------------IHSVHVDAR--MKRFRVGL-----------------------------------------------------------------------------------------------------------------------------------------------------------------------------------------------------------------------------------------------------------------------------------------------------------------------------------------------------------------------
>ERYCpuss
-----------------------------MNATKSRRRPPCA-SSPAKTLEI--GYGLSLNPRLKLLLTFFRSDPAIKPIDEWKIKLSLLEFFRSSLSLTVPDEDIVLRKHPDLH--KRKRDDPVAS--GSLYIRDLGFINRKIR---GD-DEDDTD-EVLEKKFLDWRSSFLDRLSGIELNLEGVKFRMAVEIPASDDFEKMKMFWEDCYG---------------SYYKGVD-RRPDTIIVKGVPSRWFA-EPRVSSKPSMLNTHTIFSVLGNIRNLYIAGA-NDIGENAEAPVGDVF---PGLQCKVWVQFENYDEFSNAMKILCGRSMQ---KQGLSLKVDYEVTWDKDNFFRNVPQKLTRT--QER---MPL-SSGNLRTEAPNN-DSKA--------------------------LKSDHEDSR--IRRFRD-------------------------------------------------------------------------------------------------------------------------------------------------------------------------------------------------------------------------------------------------------------------------------------------------------------------------------------------------------------------------
>MOLIcapi
----------------------MTT-TTSSSSSARRRRQLNS-LAPTETVQL--SNGLSLSPRLKLLLTFFRSDPAVKPIDEWNLKLSLLSFLRSSLSLSVPDDDLSINKRRDLH--KRKRNEPVAS--GTLVVRDLGFLKGKNR--TDE-EEEEDG-GGLEKKFLEWRATVVDQLGGIELNLEGVRFSMSVEIPPTDDFEKVKRSWEDFYASQLLQK-----G---TLSRAVSWQQPDTVVVRGVPSRWFA-EPRVSSKPSMLVTHTIFEGLGSIRKLHVAGD-DDLDKKSEETKGEIL---SGLQCKVWVQFETHDHFCNAMKVLCGRSMQ---KEGSRLKIDYEVTWDKDGFFGNILQRPVRTHLQERGGSMQM-----RVLEAPRH-QSQI--------------------------IHSNFDGPR--PKRFRD-------------------------------------------------------------------------------------------------------------------------------------------------------------------------------------------------------------------------------------------------------------------------------------------------------------------------------------------------------------------------
>MASDpict
-----------------------------MNSATSSRRPLQS-LPPTETLEI--GYNLSLTPRLSLLLTFFRSDPFIKPIDEWQLKLSLLNFLHSSLSLAIPEEDLLLRKRADLH--KRKRGDPVAT--GTLHIRDLAFVERRRR---GD-DGDCLG-EGIEKRFLDWRDLLLERLGGIELNLEGVKFRMTVEIPPCNEYGMMKRLWEDYYDSMLMDG-----R---SDSKGLV-LRPDTIIVQGVPSRWFA-EPRVSSKPSMLNTHTIFSVFGNIRNLHIANN-DDIAENAEAAVGNVV---PGLQCKVWVQFENHDEFSNAMRGLCGRSMQ---KQGSRLKADYEVTWDKDFFFRNVLQKPTRG--QKG---IQA-SSGNVRTEAPSY-ESKA--------------------------LRSDHYGSR--MRRFRD-------------------------------------------------------------------------------------------------------------------------------------------------------------------------------------------------------------------------------------------------------------------------------------------------------------------------------------------------------------------------
>GYMNdens
-----------------------------MGSTTAFRRPLHA-LPPTETLEI--GYDLSLTTRLKLLLTFFRSDPVVKPVDEWQIKISLLDYLRSSLSLNVPDEDLVLQKRPDLH--KRKRDEPVAS--GTLYIRDLGFLKHKNR---GD-EEDYTD-EVLEKKYLDWKRSFVDRLGGIELNLEGVKFRMTVDVPLSDEFEAIKRSWEDHYDSKLPDE-----R---SYSRGEA-RRPDTIIVQGVPSRWLA-EPRVSSKPSMLNTHTIFSVLGKIRNLYITGA-DDIVKNTEGAIDDVV---PGLQCKVWVQFESYDEFSNAVRVLCGRSMQ---KEGSRLKVDYVVTWDKDTFFRNLQQTSTKG--QERYTQGLA-SSVHVRNESPRY-DFEA--------------------------VRSGPAGAR--IKRFRDSSDR---------------------------------------------------------------------------------------------------------------------------------------------------------------------------------------------------------------------------------------------------------------------------------------------------------------------------------------------------------------------
>DRAKthyn
M-------------FLPLPRGRIRR-ASIMAST-ARRRPMCT-LPPTETIEL--GHDLSLTPRLKLLLTFFRSDPAVKPVDEWQIKLSLLDYLRSSFSLSVSDDDLVLQKRPDLH--KRKRDEPVAS--GTLYIREFGFLKRRNR---GE-DEDDTD-EVLEKKYLDWKIPFLKRLGGIELNLEGVRFRMIVEVPLSDEFEAMKKSWEDHYAFQLMGG-----R---SYLNGVA-RRPDTIIVQGLPSRWFA-EPRVSSKPSMLNTHTIFSVLGKIRNLYVAGGYDDIIKNTEA-IVDVV---PGLQCKVWVQFENYDEFSNAMRVLCGRSMQ---KQGSRLKVDYELSWDKDSFFRNLPQRTARD--PERQ---QE-SLVSVRNESSRY-ESET--------------------------VRSGPGAAR--TKRFKD-------------------------------------------------------------------------------------------------------------------------------------------------------------------------------------------------------------------------------------------------------------------------------------------------------------------------------------------------------------------------
>CYMBensi
-----------------------------MNTTASLRRPLRS-LPPTETIEI--GYGLSLAPRLKLLLTFFRSDPAVKPIDEWQLKLSLLGFIRSSLSLTVPEEDIVLRKRPDLH--KRKRDEPVAS--GTLYIRDFGFIKRKKR---GD-DDVDTD-EVLEKKFLDWRASFLDRLSGIELNLEGVKFRMTVEVPPSDDYEAMKRLWEDHYASQLLDG-----RNKGSYSKEVA-RRPDTIIVQGVPSRWFA-EPRVSSKPSMLNTHTIFSVLGNIRNLYIAGG-DDIGENAEAAVGDVV---PGLQCKVWVQFENYDEFSNAMKALCGRSMQ---KQGSPLKVDHEVNWDKNIFFRNVPQNPTRG--HER---MKA-SSGNVRTEAQSY-DSSA--------------------------RRSDHDGAR--IRRFRD-------------------------------------------------------------------------------------------------------------------------------------------------------------------------------------------------------------------------------------------------------------------------------------------------------------------------------------------------------------------------
>PTERcurt
M----------------------------DSTTAASRRPLCT-LPPTETLEL--GYDLSLTPRLKLLLTFFRSDPAVKPVDEWQIKLSLLDYLRSSLSLSVPDDDLDLRKRPDLH--KRKRDEPVAS--GTLYIRDLGFLKYKNR---GH-EEKDTD-EVLEKKYLNWKDSFLNRLGGINLNLEGVKFRMTVEVPLSDEFEVMKRSWEDHYALQPLDG-----R---SYSKGMA-GSPDTIIVQGVPSRWFA-EPRVSSKPSMLNTHTIFSVLGKIRNLYVAGG-DDIGKNTEA-IGDVV---PGLQCKVWVQFENYDEFCNAVRALCGRSMQ---KQGSLLKVDYEVTWDKDIFFRNLLQKPTRG--QDRHGHMQT-SSVHVRNEAPRH-ESEV--------------------------AHSGPGGAR--VKRFRD-------------------------------------------------------------------------------------------------------------------------------------------------------------------------------------------------------------------------------------------------------------------------------------------------------------------------------------------------------------------------
>CALAplic
----------------------------------------------------------------------------------------------------------------------------------------------------------------------------------------------------------------------------------------------------------------------MLNTHTIFSVLGKIRNLYVTGS-DDIGKNTKD-IGDVV--IPGLQCKVWVQFENYDEFSNAMRVLCGRSMQ---KQGSRLKVDYELTWDKDNFFRNLLQKPARG--PK------------LRTEASKY-ESEA--------------------------ARPGAGGAR--PKKFRD-------------------------------------------------------------------------------------------------------------------------------------------------------------------------------------------------------------------------------------------------------------------------------------------------------------------------------------------------------------------------
>OPHRsphe
-----------------------------MGSITTFRRPLHT-LPPTETLEI--GYDLSLTTRLKLLLTFFRSDPAVKPFDEWQIKTSLLHYLRSSLSLNIPDEDLVLQKRTDLH--KRKRDEPVAS--GTLYIRDLGFLKHKNK---GD-EEDHTD-EVLEKKYLDWKRSFVDRMGGIELNLEGVKFRMTVDVPISDEFEAIKKSWEDHYG---------------SYFRGEG-RRPDTIIVQGVPSRWFA-EPRVSSKPSMLNTHTIFSALGKIRNLYITGA-DDIVKNTEGAIGDVV---PGLQCKVWVQFESYDEFSNAVRVLCGRSMQ---KQGSRLKVDYEVTWDKDIFFRNLQQTSIKG--QERYTQVPA-PSVQ-RNESPKY-DFEA--------------------------VRSGPTGAR--VKRFRDSSDR---------------------------------------------------------------------------------------------------------------------------------------------------------------------------------------------------------------------------------------------------------------------------------------------------------------------------------------------------------------------
>HEMIforr
-----------------------------MGSAAAFRRPLHT-LPPTETLEI--GYDLSLTTRLKLLLTFFRSDPAVKPVDEWQLKLSLLNHLRSSLSLTVPDDDLVLQKRPDLH--KRKRHEPVAS--GTLYIRDLGFLKHKNR---GD-ERDHTD-DVLEKKYVDWKRSFVDRLGGIELNLEGVRFRMTVDVPLSDEFEAIKRSWEDHFASKLPDE-----R---SYSRGEL-RRPDTIIVQGVPSRWLA-EPRVSSKPSMLNTHTIFSVLGRIRNLYITGA-DDIVKNTAGAMGAVV---PGLQCKVWVQFESYDEFSNAVRVLCGRSMQ---KLGSRLKVDYEVTWDKDVFFRNLQQTSTKG--QERHTQVLA-SSVHVRNESSRY-DFEA--------------------------VRSGPADAQ--IKRFRGSDRFS--------------------------------------------------------------------------------------------------------------------------------------------------------------------------------------------------------------------------------------------------------------------------------------------------------------------------------------------------------------------
>HAEMdisc
-----------------------------MGSTAVRRRSLSA-PLPTDTLEL--GYDLSLTPRLKLLLTFFRSDPAVKPVDEWRIKLSLLDYLRYSLSLSVPDDDLVLQKRPDLH--KRKRDEPVAS--GTLYIRDLGFLKHKNR---GD-GEDDAD-DALQKKYLDWKSSFLDSLGGINLNLEGVKFRMAVEIPLSDDLEVMKRSWEDHYASQLLDG-----R---SYSKGVA-RTPDTIIVQGVPSRWFA-EPRVSSKPSMLNTHTVFSSLGKIRNLYVTGG-DDIGMRTEA-IGDTV---PGLQCKVWVQFEDYDEFNNAMRVLCGRSMQ---KQGSRLKVDYEVTWDKDNFFRNSLQKPN----QERYGQSQA-STFHVRSEAPRS-KSEI--------------------------VHSAHVGAR--TKRFRD-------------------------------------------------------------------------------------------------------------------------------------------------------------------------------------------------------------------------------------------------------------------------------------------------------------------------------------------------------------------------
>LECAnigr
-----------------------------MGSKVARRPSLRS-LPPTETLDL--GYGLSLKPRVKLLLTFFRSDPAVKPVDEWQLKLSLLDFLRSSLCLPIPDDDLILRKRPDLH--KRKRDEPVAS--GMLWIRDLGFLNCKSR---VDVNEEEEE-EAIDRRFLIWRESFLDRLGGIELNLEGVKFRLIVEVRPSDDFERMMRSWEDDFTLQGLSR-----------------RRPDTIIVQGVPSRWFA-EPRVSSKPSMLNTHTIFSVLGKLRNLYVAGD-DNISKKEDTSIGDIL---PGLNCKVWAQFESYDEFIHAMRVLCGRSMH---KEGSRLVVDYEVAWDKDGFFSECAAKSESRRRNES-------SGASIVGTWKKR-RCWV--------------------------SVSGHTCEK--VQGLRGRANDHCRI----------------GEILL------------EGLSKAIGF-------------------------AELR--------------------------------------VEINV----------------------------------------------------------------------------------------------------------------------------------------------------------------------------------------------------------------------------------------------I
>HABEpant
---------------------------MPMGTTGAFRRPLRT-LPPTETLEI--GYDLSLTTRLKLLLTFFRSDPAVKPVDEWQIKLSLLDYLRSSLSLNVPDDDLVVRKRTDFQ--KRKRDEPVAS--GTLYIRDLGFLKHKNR---GD-DKDYTD-EDLETKYLDWKRSFVDRLGGIELNLEGIKFRMAVDVPLADGFETIKKSWEDHYASKLLDELISTAG---SYSRGEA-RRPDTIIVQGVPSRWFA-EPRVSSKPSMLNTHTIFSVFGKIRNLYIAGG-DDIIKDTEAAIGDVV---PGLQCKVWVQFESYDEFSDAVRMLCGRSMQ---KQGSRLKVDYEVTWDKDAFFRNLQQTSAKG--QERHTQVLA-SSVPLRNESPRY-DSEA--------------------------VQSGLTGTR--IKRSKGSSDR---------------------------------------------------------------------------------------------------------------------------------------------------------------------------------------------------------------------------------------------------------------------------------------------------------------------------------------------------------------------
>OPHRgarg
M------LTVESRLSTA----SSTI-LSPMGSITTFRRPLHT-LPPTETLEI--GYDLSLTTRLKLLLTFFRSDPAVKPFDEWQIKTSLLHYLRSSLSLNIPDEDLVLQKRTDLH--KRKRDEPVAS--GTLYIRDLGFLKHKNK---GD-EEDHTD-EVLEKKYLDWKRSFVDRMGGIELNLEGVKFRMTVDVPISDEFEAIKKSWEDHYG---------------SYFRGEG-RRPDTIIVQGVPSRWFA-EPRVSSKPSMLNTHTIFSALGKIRNLYITGA-DDIVKNTEGAIGDVV---PGLQCKVWVQFESYDEFSNAVRVLCGRSMQ---KQGSRLKVDYEVTWDKDIFFRNLQQTSIKG--QERYTQVPA-PSVQ-RNESPKY-DFEA--------------------------VRSGPTGAR--VKRFRDSSDR---------------------------------------------------------------------------------------------------------------------------------------------------------------------------------------------------------------------------------------------------------------------------------------------------------------------------------------------------------------------
>CHILtrap
-----------------------------MAST-ARRQPMCK-LPPSDALEL--GHDLSLTPRLKLLLTFFRSDPAVKPVDEWQIKLSLLDYLRSSFSISVTDDDLVLQKRPDLH--KRKRDEPVAS--GTLYIREFGFLKHKNR---GE-DEDDTD-EVLEKNFLDWKISFLKRLGGIELNLEGVKFRMTVDVPLSDEFEVMKSSWEDHYALQFIGG-----R---SYSNGVA-RRPDTIIVQGLPSRWFA-EPRVSSKPSMLNTHTIFSVLGKIRNLYVAGG-DGIVKNTEA-IDDVV---PGLQCKVWVQFENYDEFSNALNALCGRSMQ---KQGSRLKVDYELSWDKDNFFRNLPQRTARD--PE--------SSVHVRNEAPRY-ESEA--------------------------FRSGPGGAR--MKRFKD-------------------------------------------------------------------------------------------------------------------------------------------------------------------------------------------------------------------------------------------------------------------------------------------------------------------------------------------------------------------------
>APOSodor
-----------------------------MASTAARRRPPHS-LPPIEALDI--GYGLSLNPRLKLILTFFRSDPAVKPVDEWQLKLSLLGFLRSSLSLPVPEDDLVLHKRPDLH--KRKRDEPVAS--GTLYVRDLGFLKQKSR---RT-AEDNDD-EALEKKFLDWRNSFLDRLGGIELNLEGVKFRMTAEISPPDDFQRIKRSWEDFHTSQLVDG-----R---NNARGVI-RRPDTILVQGVPSRWFA-EPRVSSRPSMLNTHTIFSVLGRIRNLYIAGD-DDGGKSAGA-ISGAV---TGLLCKVWVQFENYDEFCNAMRVLCGRSMQ---KQGSRLKVDYEVSWDRDGFFRNVPENPSRG--HELRARVNA-SSGHINSEAPRY-QSNA--------------------------IHSDSGGTHTNTRRFKLNCRWFKFHS--------------FGGSLL------------EPLTAAAL------------------------------------------------------------------------------------------------------------------------------------------------------------------------------------------------------------------------------------------------------------------------------------------------------------------------
>GALEfabe
-----------------------------------------------------------------------RSDPAVKPVDEWQLKLSLLEFLRSSLSLAVPDDDLILSKRTDLH--KRKRDEPVAS--GTLWVRDLGFLKGKGR---G---EDEGG-EAVEKRFSSWRESFLNRLAGIELNLEGVKFRMTVEVPPWDDFEGMKRSWEEFHALQALGG-----R---SNSKGLA-RRPDTIVVQRLPSRWFA-EPRVSSKPSMLNTHTIFSALGKLRNLYIAGD-DDIGKNAEATSGDVL---SGLNCKVWARFESHDEFINAMRVLCGRSMH---KEGSRLIVDCEVTWDRDGFFRNVPETPTRP--QEKKAQV------HGRNEAAAH-DSRV--------------------------LRP--VTAR--VRRFRE-------------------------------------------------------------------------------------------------------------------------------------------------------------------------------------------------------------------------------------------------------------------------------------------------------------------------------------------------------------------------
>CHILsemi
-----------------------------MTST-AHRQPMCK-LPPSDALEL--GHDLSLTPRLKLLLTFFRSDPAVKPVDEWQIKLSLLDYLRSSFSISVTDDDLILQKRPDLH--KRKRDEPVAS--GTLYIREFGFLKHKNR---GE-DEDDTD-EVLGKNFLDWKISFLKRLGGIELNLEGVKFRMTVDVPLSDEFEVMKRSWEDHYALQLLGG-----R---SYSNGVA-RRPDTIIVQGLPSRWFA-EPRVSSKPSMLNTHTIFSVLGKIRNLYVAGG-DGIVKNTEA-IGDVV---PGLQCKVWVQFENYDEFSNAINALCGRSMQ---KQGSCLKVDYELSWDKDNFFRNLPQRTARG--PE--------SSVHVRNEAPRY-ESEA--------------------------VRSGPGGAR--MKRFKD-------------------------------------------------------------------------------------------------------------------------------------------------------------------------------------------------------------------------------------------------------------------------------------------------------------------------------------------------------------------------
>PHALmode
-----------------------------MHPTASRRRPLRS-LPPTETLDI--GYGLSLAPRLKLILTFFRSDPAVKPVDEWQLKLSLIDFIRSSFSLTVPEDDLVIRKRLDLH--KRKRDEPVAS--GTLYIRDLGFLKHKRR---GD-DDDDTD-EVIEKKFLDWRASLLDRLGGIELNLEGVKFRMTVDVPPSDDYEAMKRLWEDYYASQLLDG-----R---SYSKGVA-RRPDTIIVQGVPSRWFA-EPRVSSKPSMLNTHTIFSVLGNIRNLYVVGG-DDIGENAEATAGDVV---PRLQCKVWVQFENHDEFSNAMRALCGRSMQ---KQGSRLNVDYEVTWDKDIFFKNVSQKPTRG--QER---IQA-SSGNVQTEPSNY-ESKA--------------------------LRPGHDGAR--MRRFRD-------------------------------------------------------------------------------------------------------------------------------------------------------------------------------------------------------------------------------------------------------------------------------------------------------------------------------------------------------------------------
>GASTelat
-----------------------------MSSPSVRPRSLCS-LTPTETLEI--GYGLSLTPRVKVLLTFFRSDPAVKPVDEWQLKVSLIEFLRSSLSLAVPEDDLVLRKRPDLH--KRKRDEPVAF--GTLYIRDLGFIKQKRR---GD-DEDDTD-EFLEKKFLDWRRSFLNRLCGIELNLEGVKFRMTVEIPPSDEYEGMKRLCEDYYASQLLDG-----Q---IYSKEVA-RKPDTIIVQGIPSRWFA-EPRVSSKPSMLNTHTIFSVLGKIRNLYIADG-DDVGENAAVA---AV---TGLQCKVWVQLENYDEFCNALRALCGRSLQ---KEGSQLRVDYDVRWDEGGFFRTVAPKAGRG--QRR-------RHGRTRTEDP---------------------------------------------------------------------------------------------------------------------------------------------------------------------------------------------------------------------------------------------------------------------------------------------------------------------------------------------------------------------------------------------------------------------------
>CORYacti
-----------------------------MCSTAPRRRPICT-LPPTENLEL--GYDLSLTPRLKLLLTFFRSDPAVKPVDEWQIKLSLLDYLRSSCSLSVPDDDLVLQKRPDLN--KRKRDEPVAS--GTLYIRDLGFLKRKNR---GI-DEDDTD-EVLEKNFLDWKGSFVNRLGGIDLNLEGVKFRMSAEVPLSDEFEVMKRSWEDHYASQLLDG-----R---IYSKGVA-RRPDTIIVQGLPSRWFA-EPRVSSKPSMLNTHTIFSVLGKIRNLYVTGG-DDIGKNTEA-IGDVV---PGLQCKVWVQFENYDEFSNAMRVLCGRSMQ---KHGSRLKVDYDLSWDRDIFFRNLLQKPTRA--LESHGQMQE-SFVHARNEAPRY-ESEA--------------------------ARSGPGGAR--AKRFRD-------------------------------------------------------------------------------------------------------------------------------------------------------------------------------------------------------------------------------------------------------------------------------------------------------------------------------------------------------------------------
>GYMNodor
-----------------------------MGSTTAFRRPLHA-LPPTETLEI--GYDLSLTTRLKLLLTFFRSDPVVKPVDEWQIKISLLDYLRSSLSLNVPDEDLVLQKRPDLH--KRKRDEPVAS--GTLYIRDLGFLKHKNR---GD-EEDYTD-EVLEKKYLDWKRSFVDRLGGIELNLEGVKFRMTVDVPLSDEFEAIKRSWEDHYDSKLPDE-----R---SYSRGEA-RRPDTIIVQGVPSRWLA-EPRVSSKPSMLNTHTIFSVLGKIRNLYITGA-DDIVKNTEGAIGDVV---PGLQCKVWVQFESYDEFSNAVRVLCGRSMQ---KQGSRLKVDYEVAWDKDTFFRNLQQTSTKG--QEKYTQGLA-SSVHIRNESPRY-DFGA--------------------------VRSGPAAAR--IKRFRDSSDR---------------------------------------------------------------------------------------------------------------------------------------------------------------------------------------------------------------------------------------------------------------------------------------------------------------------------------------------------------------------
>OECEmacu
---------------------------------------------------------------------------------------------------------------SDLHKRKRKRDEPSHQELSSLSIRDLGFIKRKRR---GD-DEDDTD-EILEKKYLDWRASFLDRLSGIELNLEGVKFRMTVEVPPSDDYEAMKMLWEDYYASQLLDG---------SYSKGVA-RRPDTIIVQGVPSRWFA-EPRVSSKPSMLNTHTIFSVLGNIR----------------------------LKLK-----------TNCLYNLA-------------LGAEYSYL------------------------------------------------------------------------------------------------------------------------------------------------------------------------------------------------------------------------------------------------------------------------------------------------------------------------------------------------------------------------------------------------------------------------------------------------------------------
>EPIPaphy
-----------------------------MSSMASHRRPPRS-LPPTEAIEI--GHGLSLTPRLMIILTFFRSDPAVKPVDEWQLRVSLLNFLRDSLSLNLPDEDLVLNKRSDIN--KRKRNESVAT--GTLFIRDLGFIKQRRR---GE-DEDNTD-EVLEKKFLEWKGSFMDRLNGIELNLEGVKFRMSAEIPPFEAYESAKKSWEDYYTSQLLDI-----R---N-------RKPDTIVVIGIPSRWFA-EPRVSSKPSMLNTHTIFSALGKIRNLYIGVD-EDINENTRASADQIV---SRLQCKVWVQYENYDEFCGSMKVLCGRSMQ---KV-RRCEIAHLISYH----------------------------------------------------------------------------------------------------------------------------------------------------------------------------------------------------------------------------------------------------------------------------------------------------------------------------------------------------------------------------------------------------------------------------------------------------------------
>EPIPpurp
-----------------------------MSTTAARRRPLRS-PRPMEAIEL--GYDLSLTPRVKLLLTFFRSDPAVKPVDEWQLKLSLIEFIRSSLSLTVPDDDLVLQKRPDLH--KRKRDEPVAS--GTLYIRDLGFLKNKRR---GY-DENEAD-EVLEKKFLDWRGSFLDRLGGIELNLEGVKFRMTVEIPPSDEFEVTKRSWEDYYALQLLDG-----R---SYSKGVV-RRPDTIIVQGVPSRWFA-EPRVSSKPSMLNTHTIFSVLGKIRNLYIAGG-DDMVKNAEAAIG-VV---PGLQCKVWVQFENYDEFSNAMRVLCGRSMQ---KQGSHLKVDYEVTWDRDGFFRNVPQRPERA--QERYGQMQA-SSGSVRNAAPRY-ESES--------------------------VRSDLDGAR--MRRFRD-------------------------------------------------------------------------------------------------------------------------------------------------------------------------------------------------------------------------------------------------------------------------------------------------------------------------------------------------------------------------
>PAPHhirs
-----------------------------MGSTAARRRSFRS-LPPTETLDI--GYGLSLTYRLKILLTFFRSDPAVKPVDEWQLKLSLLDFLRSSLSITLPDEDLIIQKRLDLH--KRKRDEPVAS--GTLYIHDLGFLKHKIR---GV-DDDEDGIEAINNKFLDWKVSFLDRLAGIELNLEGVKFRMTVEVPASDDFEKVKRSWEDYYGSQFLDS-----R------RGLA-RRPDTIVVQGIPSRWFA-EPRVSSKPSMLNTHTIFSVIGKIRNLFVTGD-DAIGKNSDAAGGDVV---HGLQCKVWVQFENQDEFYNAMRVLCGRSMQ---KQGSRLKVDYEVTWDRGGFFQNVPVKPTSG--QESHVQMQA-SAGF-RNKTPRT-DSEA--------------------------MCSDFDGAR--MRRFRVGILMPSSI----------------------------------ILT----------------------------------------------------------------------------------------------------------------------------------------------------------------------------------------------------------------------------------------------------------------------------------------------------------------------------
>CALAcreb
MKFDACLLNLIIKVRASSTSKSTNELRSIMGS-AARRRPMSTLLPPTETLDL--GYDLSLTRRLKLLLTFFRSDPAVKPVDEWQIKLSLLDYLRSSFSHIVPDDDLELRKRPDLH--KRKRDEPVAT--GTLYIRDLGFLKHKNR---GD-DEDSTD-EVLEKKYLDWKASFLERLGGIELNLEGVKFRMTVDVPLSDEFEVMRRSWEDHYASQL--------R---NY-KGVG-RRPDTIILQGLPSRWLA-EPRVSSKPSMLNTHTIFSVLGKIRNLYVTGS-DDIGKNTEA-IGDVV--IPGLQCKVWVQFENYDEFSNAMRVLCGRSMQ---KQGSRLKVDYELTWDKDNFFRNILQKPARG--PE------------FRTEASKY-ESEA--------------------------ARPGAGGAR--SKKFRD-------------------------------------------------------------------------------------------------------------------------------------------------------------------------------------------------------------------------------------------------------------------------------------------------------------------------------------------------------------------------
>DRAKelas
-----------------------------MAST-ARRRPMCT-LPPTETIEL--GHDLSLTPRLKLLLTFFRSDPAVKPVDEWQIKLSLLDYLRSSFSLSVSDDDLVLQKRPDLH--KRKRDEPVAS--GTLYIREFGFLKRRKR---GE-DEDDTD-EVLEKKYLDWKVPFLKRLGDIERNLEGVKFRMTVEVPLSDEFEAMKKSWEDHYAFQLVGG-----R---SYSNGVA-RRPDTIIVQGLPSRWFA-EPRVSSKPSMLNTHTIFSVLGKIRNLYVAGGYDDVIKNTEA-IVDVV---PGLQCKVWVQFENYDEFSNAMRVLCGRSMQ---KQGSRLKVDYELSWDKDNFFRNLPQRTARD--PERQ---QE-SSVHVRNESSRY-EPET--------------------------VRSGPGAAR--TKRFKD-------------------------------------------------------------------------------------------------------------------------------------------------------------------------------------------------------------------------------------------------------------------------------------------------------------------------------------------------------------------------
>NEUWmali
M-----------ILSLSAPSATALS-SKPMGSTAARRPPLRS-LPPIEALDI--GYGLSLTPRLKLLLTFFRSDPAIKPVDEWQLKLSLIDFLRSSLSFAVPEDDLVLHKRPDLH--KRKRDEPVAS--GTLYVRDLGFLKKKSR---GF-GEDNDD-EDLEKKFLDWRISFVDRFGGIELNLEGVKFRMAVEIPPSDDFERMKKLWEDYHASQLPDG-----R---NKPRGVV-RRPDTILVQGVPSRWFA-EPRVSSRPSMLNTHTIFSVLGKIRNLYIAGD-EGGGKSAEA-TCGVV---SGLQCKVWVQFENYDEFYNAMRVLCGRSMQ---KQGSQLKVDYVVSWDRDGFFRNVPANPSRG--HEVHAQMQA-LSGHVRNEAPRY-HSKA--------------------------IHLDSDGTH--TRRFRD-------------------------------------------------------------------------------------------------------------------------------------------------------------------------------------------------------------------------------------------------------------------------------------------------------------------------------------------------------------------------
>CALAsini
-----------------------------MNCTASRRRPLRS-FPPTETIEI--GHDLALSPRLKLLLTFFRSDPAVKPIDEWQLKLSLLDFLRSSLSLTVPDDDLLLRKRPDLH--KLKRDEPVAS--GTLYIRDLGFIKRKRR---RD-DEDDTD-EILQKKFLDWRASFLDRLSGIELNLEGVGFRMTVELPPSDDYEVMKSLWDDYYASQLPDG-----R---SYSKGVA-RRPDTIIVQGVPSRWFA-EPRVSSKPSMLNTHTIFSVLGNIRNLYIAGG-DGIGENTEAAAGDIV---PGLECKVWVQFENYDEFSNAMRALCGRSMQ---KQGSRLKVDYEVKWDKDVFFKNVPQKPTRG--QER---MQASSSGNARTEAPRY-ESKA--------------------------LRSDNDGAR--MRK----------------------------------------------------------------------------------------------------------------------------------------------------------------------------------------------------------------------------------------------------------------------------------------------------------------------------------------------------------------------------
>ERYCcris
-----------------------------MNATNSRRRPPRS-FSPTEALEI--GYGLSLNPRLKLLLTFFRSDPAVKPIDEWKIKLSLLEFIRSSLSLTVPDEDIVLRKHPDLH--KRKRDEPVAS--GTLYIRDLGFIKRKRR---GD-DEDDTD-EVLEKKFLDWRASFLDRLSGIELNLEGVKFRMTVEIPASDDYEKTKMMWEDYYASLLLDG-----R---SYSKGVA-RRPDTIIVQGVPSRWFA-EPRVSSKPSMLNTHTIFSVLGNIRNLYIAGA-NDIGENAEAAVGDVF---PGLQCKVWVQFENYDEFSNAMRVLCGRSMQ---KQGSSLKVDYEVTWDKDNFFRNVPQKPTRG--QER---MPL-SSGNLRTEAPNN-DSKA--------------------------LRSDHDDSR--IRRFRD-------------------------------------------------------------------------------------------------------------------------------------------------------------------------------------------------------------------------------------------------------------------------------------------------------------------------------------------------------------------------
>CALAtsoo
-----------------------------MNSTASRRRPLRS-FPPTETIEI--GHDLALSPRLKLLLSFFRSDPAVKPIDEWQLKLSLLDFLRSSLSLTVPDDDLVLRKRPDLN--KLKRDEPVAS--GTLYIRDLGFIKRKRR---RD-DEDDTD-EILQKKFLDWRASFLDRLSGIELNLEGVGFRMTVELPPSDDYEVMKRLWDDYYASQLPDG-----R---SYSKGVA-RRPDTIIVQGVPSRWFA-EPRVSSKPSMLNTHTIFSVLGNIRNLYIAGG-DGIGENAEAAAGDIV---PGLQCKVWVQFENYDEFSNAMRALCGRSMQ---KQGSRLKVDYEVKWDKDVFFKNVPQKPTRG--QER---MQASSSGNARTEAPRN-ESKA--------------------------LRSDNDGAR--MRKCVYSVI----------------------------------------------------------------------------------------------------------------------------------------------------------------------------------------------------------------------------------------------------------------------------------------------------------------------------------------------------------------------
>MEXIxero
-----------------------------MGSTAARRRPLRS-LQPTETLEI--GYGLSLTHRLKLLLTFFRTDPAVKPVDEWQLKLSLLDFLRTSLSVTLPDEDLIVQKRLDLH--KRKRDEPVAS--GTLYIRDLGFLKHRIR---GV-DDDEDGIEAINKKFFDWKASFLDRLAGIELNLEGVKFRMTVEVPASDDFERVKRSWEDYYGSQFLDS-----R------RGAA-RRPDTIVVQGVPSRWFA-EPRVSSKPSMLNTHTIFSVLGKIRNLFVTGD-DAVGKNSNAAGGDVV---HGLQCKVWVQFENHDEFYNAMRVLCGRSMQ---KEGSRLKVDYDVTWDRDGFFQNVPEKPTRG--QESHVRMQA-STGFRRNEASRN-NSEA--------------------------IRSDTDGTR--MRRFRD-------------------------------------------------------------------------------------------------------------------------------------------------------------------------------------------------------------------------------------------------------------------------------------------------------------------------------------------------------------------------
>SERAvome
M------LAVESLLVAASFCKSGCP-HSPMTSITAFRRPLHT-LPPTETLEI--GYDLSLTTRLKLLLTFFRSDPAVKPVDEWQIKISLLGYLRSSLSLNVPEEDLVLRKRSDLH--KRKRDEPVAS--GTLYIRDLSFLKHKNR---GD-EEDYTD-EVLEKKYLDWKRSFVDRLGGIDLNLEGVKFRMTVDVPLSDEFEVIKKSWEDHYGSKLTDE-----R---SYARGEA-KRPDTIIVQGVPSRWFA-EPRVSSKPSMLNTHTIFSVLGRIRNLYITGA-DDIVKNTEGAIDDVV---PGLQCKVWVQFESHDEFSNAVRVLCGRSMQ---KQGSRLKVDYEVTWDKDIFFGNLQQPSTKG--HERYTQVLA-SSVHVRNESPRY-DFEA--------------------------VRSGPTGAR--IKRFRGSSDR---------------------------------------------------------------------------------------------------------------------------------------------------------------------------------------------------------------------------------------------------------------------------------------------------------------------------------------------------------------------
>NEUWzoll
-----------------------------MESTAARRRPLRS-LPPIEALDI--GYGLSLTPRLKLLLTFFRSDPAVKPVDEWQLKLSLLDFLRSSLSLAVPEDDLVLHKRPDLH--KRKRDEPVAS--GTLYVRDLGFLKKKSR---GF-EVDNDD-EDLEKRFLEWRISFVDRFGGIELNLEGVKFRMAVEIPPSDDFERMKKLWEDYHASQLPDG-----R---NKPRGVV-RRPDTILVQGVPSRWFA-EPRVSSRPSMLNTHTIFSVLGKIRNLYIAGD-EGGGKSAEA-TCGVV---SGLQCKVWVQFENYDEFYNAMRVLCGRSMQ---KQGSQLKVDYVVSWDRDGFFRNVPANPSRG--HEVHAQMQA-SSGHVRNEAPRY-HSKA--------------------------IHLDSDGTH--TRRFRD-------------------------------------------------------------------------------------------------------------------------------------------------------------------------------------------------------------------------------------------------------------------------------------------------------------------------------------------------------------------------
>PLATclav
M------QEWER------------V-RSPMSSTTAFRRPLHA-LPPTETLEL--GYDLSLTTRLKLLLTFFRSDPAVKPVDEWQIKISLLDYLRSSLSLNVPDEDLDLRKRPDLH--KRKRDEPVAS--GTLYIRDLGFLKHKNR---GD-EKDYTD-EVLENKYLDWKRSFVDRLSGIELNLEGVKFRMTVDVSLSDEFEAIKKSWEDHYDSKLPDE-----R---SYSRGEA-RRPDTIIIQGVPSRWLA-EPRVSSKPSMLNTHTIFSVLGKIRNLYITGA-DDIVKNTEGAIGDVV---PGLQCKVWVQFESYDEFSNAVRVLCGRSMQ---KQGSRLKVDYELTWDKDTFFRSLQQTSTKG--QERLTQGLA-SSVHVRNESPRY-DFEA--------------------------VRSGAAGAQ--IKRFRGSSDR---------------------------------------------------------------------------------------------------------------------------------------------------------------------------------------------------------------------------------------------------------------------------------------------------------------------------------------------------------------------
>LANAlana
-------------------------------MTSAGRRPLRS-LPRTETLDL--PSGLFLSPRLKLLLTFFRSDPAVRPIDEWQLKLSLLDFLRSSLSLSVPDDDLSLKKRPDLH--KRKRDDPVAS--GTLYVRDLGFLKSKSREGKDN-DDDDED-EVLWKKFLDWRKSVVDRLGGIELNLEGVKFRMTVEIPPSDDFEQMKRSWEDFYASQLLQK-----G---ISSRGVA-RQPDTVIIRGVPSRWFA-EPRVSSKASMLVTHTIFSVLGKIRNLNVAGD-DDLGKKAEETKGEIV---SGLQCEVWVQFENYDDFCSAMKVLCGRSLQ---KEGSRLRVDYELTWDRDGFFRNIPQRPLKSHLQERGGQIQG-----RPNEAPRH-QSHV--------------------------IHS--DGPK--LKRFRD-------------------------------------------------------------------------------------------------------------------------------------------------------------------------------------------------------------------------------------------------------------------------------------------------------------------------------------------------------------------------
>RIMAelli
-----------------------------MASTAACRRPICT-LPPTETLEL--GYDLSITPRLKLLLTFFRSDPAVKPVDEWQIKLSLLDYLRSSFSLSVPDDDLVLQKRPDLH--KRKRDEPVAS--GTLYIRDFGFLKHKYR---GE-DQDDAD-EVLEKNYLEWKGSFLDRLGGIELNLEGVRFRMTVKVSLSDEFEVIKRSWEDHYALQLLDG-----R---SYSKGVA-RRPDTIIVQGLPSRWFA-EPRVSSKPSMLNTHTIFSVLGKIRNLYVAGS-DDIVKNTEA-IGDVV---PGLQCKVWVQFENYSEFSNAMRALCGRSMQ---KQGSRLKVDYELSWDKDIFFRNLLQRSARA--PERHGQMQE-SSVHVRNEAPRH-ESEA--------------------------ARSDPGGVS--MKRFRNTRWAI--------------------------------------------------------------------------------------------------------------------------------------------------------------------------------------------------------------------------------------------------------------------------------------------------------------------------------------------------------------------
>HYPOheme
------------------MTTTTST-TTPSSSSARRRGPLNS-LPPTETLEL--SNGLSLSPRLKLLLTFFRSDPAVKPIDEWNLKLSLLSFLRSSLSLSVPDDDLSIDKRRDLH--KRKRDEPVAS--GTLFVRDLGFLKKKG-----G-DGDEDC-GALERRFLDWRAKVVDRLGGIELNLEGVRFSMSVEIPPGDDFEKVKRSWEEFYASQLLQN-----G---ISSRGVA-RRPDTVVVRGVPSRWFA-EPRVSSKPSMLVTHTIFEGLGNIRKLNVAGD-DDLDKKSEETKGEIL---SGLQCKVWVQFETHDDFCNAMKVLCGRSMQ---KEGSRLKVDYEVTWDKDGYFGNIPQRPVRTYLQERGGPMQG-----QPLEAPRH-QSQI--------------------------IHSNFDGPR--SKRFRD-------------------------------------------------------------------------------------------------------------------------------------------------------------------------------------------------------------------------------------------------------------------------------------------------------------------------------------------------------------------------
>CYMBmann
-----------------------------MNTTASRRRPLRS-LPPTEAIEI--GYGLSLAPRLKLLLTFFRSDPAVKPIDEWQLKLSLLDFIRSSLSLTVPDEDIVLRKRPDLH--KRKRDEPVAS--GTLYIRDFGFIKRKKR---GD-DDDDTD-EVLEKKFLDWRASFLDRLSGIELNLEGVKFRMTVEVPPSDDYEAMKRLWEDHYASQLLDG-----RNKGSYSKEVV-RRPDTIIVQGVPSRWFA-EPRVSSKPSMLNTHTIFSVLGNIRNLYIAGG-NDIGENAEAAVGDVV---PGLQCKVWVQFENYDEFSNAIKALCGRSMQ---KQGSPLKVDYEVNWDKNIFFRNVPQKPTRG--HER---MQA-SSGNARTEAQSY-DSNA--------------------------RRSDHDGAR--IRRFRD-------------------------------------------------------------------------------------------------------------------------------------------------------------------------------------------------------------------------------------------------------------------------------------------------------------------------------------------------------------------------
>MICRparv
-----------------------------MGSVVAGRRPKCT-LRPTEALEL--GYDLSLAPRLKLLLTFFRSDPAVKPVDEWQIKLSLLDYLHSSFSLSILDDDLVLRKRPDLH--KRKRDEPVAT--GALYIRDFGFLKHKNR---GE-DQYDSD-EIVEKNYFDWKGSFLDRLSGIELNLEGVKFKMTVEVPPSDEFESMERSWEDHYASQILDG-----G---NYSKGAA-KRPDTIIIQGLPSRWFA-EPRVSSKPSMLNTHTIFSVLGKIRNLYVAGC-DDIGKNTEA-IGDVV---PGLQCKVWVQFENYDEFINAMRALCGRSLQ---KQGSRLKVDYELSWDKDIFFRNMLQKPTRG--LERDGQLQG-SSVHVRKEASRY-DSET--------------------------VRSGPGATR--MKKFRD-------------------------------------------------------------------------------------------------------------------------------------------------------------------------------------------------------------------------------------------------------------------------------------------------------------------------------------------------------------------------
>CYPRflav
-----------------------------MGSTAARRRPLRF-LPPTETLEI--GSGLSLNHRLKLILTFFRSDPAVKPVDEWQLKLSLLDFLRSSLSLTLPDEDLIIQKRPDLH--KRKRDEPVAS--GTLYIRDLGFLKHKIR---GL-DDNEDDNEAITKKFFDWKGSFLDRLAGIELNLEGVKFRMTVEVPSSDDFERVKRSWEDYYGSQFLDS-----R------RGVA-RRPDTIVVQGVPSRWFA-EPRVSSKPSMLNTHTIFSVLGKIRNLYVTGD-DAIGKNADGTGSDVV---HGLQCKVWVQFENHDEFYNAMRVLCGRSMQ---KQGSPLKVDYEVTWDRYGFFQNVPEKPTRG--HDSHARMQT-STGF-RNKAPGY-ESEA--------------------------IQSDSDGAR--MRRFRD-------------------------------------------------------------------------------------------------------------------------------------------------------------------------------------------------------------------------------------------------------------------------------------------------------------------------------------------------------------------------
>EPIPhell
-----------------------------MSTTAARWRPPRS-PRPMEAIEI--GYDLSLTPRVKLHLTFFRSDPAVKPVDEWQLKLSLIEFLRSSLSLTVPDDDLVLQKRPDLH--KRKRDEPVAS--GTLYIRDLGFLKHKRR---GY-DENDAD-EVLEKKFLDWRGSFLDRLGGIELNLEGVKFRMTVEIPPSDEFEVMKRSWEDYYALQLLDG-----R---SYSKGVV-RRPDTIIVQGVPSRWFA-EPRVSSKPSMLNTHTIFSVLGKIRNLYIAGG-DDIVKNAEAAIG-VV---PGLQCKVWVQFENYDEFSNAMRVLCGRSMQ---KQGSRLKVDYEVTWDRDGFFRNVPQRPERA--QERYGQMQA-SSGSVRNAAPRY-ESEA--------------------------VRSDLDGAR--MRRFKD-------------------------------------------------------------------------------------------------------------------------------------------------------------------------------------------------------------------------------------------------------------------------------------------------------------------------------------------------------------------------
>BORYspha
---------------------------MNSSSSSVRRRPWRF-LPQTEAVEI--GNGLMLSPRFKLLLTFFRSDPAVKPIDEWQLKLSLSEFLRSSLSLSVPDEDLLLRKHPDLH--KRKRDDPVAF--GTLYIRDLGFLTKQR----DE-DDLVDD-EATQEKFLKWRSSVVERLGGLVLNLEGVKFRMTVEIPQSDDFEQMKRSWEDIYASELLDN-----R---NSLRGAA-HRPDTIVIQGVPSRWLA-EPRVSSKASMLVTHTIFSVLGNIRNLNVAGD-DDLGKIARETTREIV---SGLQCKVWVQFENHDEFCNAMTVLCGRSMQ---KQGSRLKVDYEVSWDRDGFFRNVQQRPARTHVLERGGQMQR-----WPNKAPRY-VSQV--------------------------VHSESDGPR--PKRFRD-------------------------------------------------------------------------------------------------------------------------------------------------------------------------------------------------------------------------------------------------------------------------------------------------------------------------------------------------------------------------
>PHAIflav
-----------------------------MNSAASRRQPLRS-FPPTETIEI--GYDLSLSPRLKLLLTFFRSDPAVKPVDEWRLKLSLLDFLRSSLSLTVPDDDLVLRKRPDLH--KLKRDEPVAS--GTLYIRDLGFIKRKRR---RD-DEDDTD-EILQKKFMDWRASFLDRLSGIELNLEGVRFRMTVELPPSEDYEAMKRLWDDYYASQPLDG-----R---SYSKGVA-RRPDTIIVQGVPSRWFA-EPRVSSKPSMLNTHTIFSVLGNIRNLYVAGG-DNIGENAEAAAGDIV---PGLQCKVWVQFENYDEFSNAMRALCGRSMQ---KQGSRLKVDYEVNWDKDFFFKNVPQKPTRG--QEK---MQASSSGNVRI------------------------------------------------------------------------------------------------------------------------------------------------------------------------------------------------------------------------------------------------------------------------------------------------------------------------------------------------------------------------------------------------------------------------------
>LIMOabor
-----------------------------MSTTAARRRSLRS-LRPMEALEI--GYDLSLTPRLKLLLTFFRSDPAVKPVDEWQLKLSLLDFLRSSLSLTVPDDDLVLQKRPDLH--KRKRDEPVAS--GTLYIRDLGFLKHKRR---GY-VENDAD-EVLEKKFLDWRGSFLDRLGGIELNLEGVKFRMTVQIPPSDEFEVLKRSWEDYYALQLLDG-----R---SYSKGVV-RRPDTIIVQGVPSRWFA-EPRVSSKPSMLNTHTIFSVLGKIRNLYVTGG-DDIGKSAEAAIG-VV---PGLQCKVWVQFENYDEFSNAMRVLCGRSMQ---KQGSRLNVDYEVTWDRDGFFQNVPQKPARD--QEKYVQMQA-SSGHVRNEAPRY-ESEA--------------------------FRSDPDGER--MRRFRD-------------------------------------------------------------------------------------------------------------------------------------------------------------------------------------------------------------------------------------------------------------------------------------------------------------------------------------------------------------------------
>CRYPlept
-----------------------------MGSTVPRRRSMRT-LPPTEALEL--GYALSLTPRLKLLLTFFRSDPAVKPVNEWQIKLSLLDYLRSSLSLTVSDDDLLLQKRPDLH--KRKRDEPVAS--GTLYIRELGFLKHKNR---GQ-DEDDTD-EVAEKNYLDWRRSFLDRLGGIELNLEGVKFRMTVEVPISDEFEVMRRSWEDRYASQLLDD-----R---NYSKGLA-RRPDTIVIQGLPSRWFA-EPRVSSKPSMLNTHTIFSVLGKIRNLYVAGD-DGIANNIEA-IGDFV---PGLQCNVWVQFENFDEFSNAMRALCGRSMQ---KQGSRLKVDYELTWDKDFFSRNLSQKLTRG--TERHGQVQG-FSVHARNEAPRYDEPES--------------------------VRSDPSGVR--IKRFKD-------------------------------------------------------------------------------------------------------------------------------------------------------------------------------------------------------------------------------------------------------------------------------------------------------------------------------------------------------------------------
>GOODpube
-----------------------------MGSTAARRRPLSS-LPPTEILEL--GYDLSLTPRLKLLLTFFRSDPAVKPVDEWQIKLSLLDYLRSSLSLSVPDDDLVLQKRPDLH--KRKRDEPVAS--GTLYIRDLGFLKHKNR---GD-VEDDID-DVLEKKYLDWKSSFLDRLGGINLNLEGVKFRMAVEIPLSDEFEVMKRSWEDHYGSQLLDG-----R---IYSKGVT-RNPDTIIVQGVPSRWFA-EPRVSSNPSMLNTHTIFSALGKIRNLFVAGG-DHIGKNTKA-IVDTI---PGLQCKVWVQFENYDEFNNAMRVLCGRSMQ---KQGSRLKVDYEVIWDKDNFFQNSLQKPNRG--QERYDQMQV-SSVRVRSEASRS-EPEV--------------------------VRSGLGGAR--MKRFKD-------------------------------------------------------------------------------------------------------------------------------------------------------------------------------------------------------------------------------------------------------------------------------------------------------------------------------------------------------------------------
