# Supplementary material for: Orchid Phylotranscriptomics: The Prospects of Repurposing Multi-Tissue Transcriptomes for Phylogenetic Analysis and Beyond
Source: Front Plant Sci. 2022 May 27;13:910362. doi: 10.3389/fpls.2022.910362 (PMC9196242; doi:10.3389/fpls.2022.910362)
Supplement: Supplementary file 4 [file Data_Sheet_3.zip › ortho_MSA/r1/OG0008988.fa]

>ANOEemei
-------------------------------------------------------------------------MAAT-SSSYPPPPPYYRLYNGYQEDTNSAPEPPPPVQGPYPLFGATYTTDVVLPSLEDQGVRQLYPKGPNIDFKKELRSLNRELQLHILELADVLVERPSQYARRVEEISLIFKNLHHLLNSLRPHQARATLIHILERQIQRRKQAVEDIKR-------------------R------R-----EEAQKL--LKE---------------------SLQM--------------------------------------------------LDG-------------------
>ANOEroxb
-------------------------------------------------------------------------MAAT-SSSYPPPPPYYRLYNGYQEDTNSAPEPPPPVQGPYPLFGATYTTDVVLPSLEDQGVRQLYPKGPNIDFKKELRSLNRELQLHILELADVLVERPSQYARRVEEISLIFKNLHHLLNSLRPHQARATLIHILERQIQRRKQAVEDIKR-------------------R------R-----EEAQKL--LKE---------------------SLQM--------------------------------------------------LDG-------------------
>APOSodor
-------------------------------------------------------------------------MAAT--SSYPPPPPFYRLYKDYLEDPKCAPEPPPLIQGPYPLFGATYTTDVMLPSLEDQGVRQLYPKCPNIDYKKELRSLNKELQLHFLELADVLVERPSQYARRVEDISLIFKNLHHLLNSLRPHQARATLIHILERQIQHRKQAIEDIKR-------------------R------R-----EEAQKL--LRE---------------------SLQT--------------------------------------------------LDGH------------------
>APOSshen
-------------------------------------------------------------------------MAAT--SSYPPPPPFYRLYKDYLEDPKCAPEPPPLIQGPYPLFGATYTTDVMLPSLEDQGVRQLYPKCPNIDYKKELRSLNRELQLHFLELTDVLVERPSQYARRVEDISLIFKNLHHLLNSLRPHQARATLIHILERQIQHRKQAIEDIKR-------------------R------R-----EEAQKL--LRE---------------------SLQT--------------------------------------------------LDGH------------------
>BLETstri
-------------------------------------------------------------------------MATT-SSSYPPPPPFYRLYKDYLEDPKSAPEPPSPIQGPYPLFSATYTTDVVLPSLEDQGVRQLYPKGPNVDYKKELRSLNRELQLHIMELADVLVDRPLQYARRVEEISLIFKNLHHLLNSLRPHQARATLIHILERQIQRRKQAVEDIKR-------------------R------R-----EEAQKL--LKD---------------------SLQM--------------------------------------------------LDGH------------------
>BORYspha
------------------------------------------------------------------------MAAAT-SSSYPPPPPYYRLYKDYLRDPKSAPEPPPPIQGAYPLFGATYTTDVVLPSLEDQGVRQLYPKGPNLDFKKELRSLNRELQLHILELADVLVERPSQYARRVEDISLIFKNLHHLLNSLRPHQARATLVHILESQIQRRKQAVEDIKR-------------------R------R-----EEAQRL--LKE---------------------SVQT--------------------------------------------------LDGLLP----------------
>CALAcreb
-------------------------------------------------------------------------MTAT-SSSFPPPPPYFRLYKNYDEDANSTPEPPPTIQGSYPLFGATYTTDVVLPSLEDQGVRQLYPKGPNIDYKKELSSLNRELQLHILELADVLVERPSQYARRVEEISLIFKNLHHLLNSLRPHQARATIIHILERQIQRRKQAVEDIKR-------------------R------R-----EEAQKL--LKE---------------------SLNM--------------------------------------------------LDGH------------------
>CALAplic
-------------------------------------------------------------------------MTAT-SSSFPPPPPYFRLYKNYDEDPNSTPEPPPTIQGSYPLFGATYTTDVVLPSLEDQGVRQLYPKGPNIDYKKELSSLNRELQLHILELADVLVERPSQYARRVEEISLIFKNLHHLLNSLRPHQARATIIHILERQIQRRKQAVEDIKR-------------------R------R-----EEAQKL--LKE---------------------SLNM--------------------------------------------------LDGH------------------
>CALAsini
-------------------------------------------------------------------------MAAT-SSSYPPPPPYYRLYKDFLEDPKSAPEPPPPIQGPYPLYSATYTTDVVLPSLEDQGVRQLYPKGPNIDYKKELRALNRELQLHILELADVLVDRPSQFARRVEEISLIFKNLHHLLNSLRPHQARATLIHILERQIQRRKLAVEDIKR-------------------R------R-----EDAQKL--LKD---------------------SLQM--------------------------------------------------LDGH------------------
>CALAtsoo
-------------------------------------------------------------------------MAAT-SSSYPPPPPYYRLYKDFLEDPKSAPEPPSPIQGPYSLYSSTYTTDVVLPSLEDQGVRQLYPKGPNIDYKKELRALNRELQLHILELADVLVDRPSQFARRVEEISLIFKNLHHLLNSLRPHQARATLIHILERQIQRRKLAVEDIKR-------------------R------R-----EDAQKL--LKD---------------------SLQM--------------------------------------------------LDGH------------------
>CALEmajo
-------------------------------------------------------------------------MAAT-SSAYPPPPPFYRLYKDYEDDPKSAPEPPPPVQGPYPLFGATYTTDVVLPSLEDQGVRQLYPKGPNIDYKKELSSLNRELQLHILELADVLVERPSQYARRVEEISLIFKNLHHLLNSLRPHQARATIIHILERQIQRRKQAVEDIKR-------------------R------R-----EEAQKL--LKE---------------------SHNI--------------------------------------------------LDGL------------------
>CEPHdama
-------------------------------------------------------------------------MAAT-SSSYPPPPPYYRLYKDYLEDPKSAPEPPSPIQGPYPLFAATYTTDVVLPSLEDQGVRQLYPKGPNIDYKKELRSLNRELQLHILELADVLVERPSQYARRVEEISLIFKNLHHLLNSLRPHQARATLTHILERQIQRRK----------------------------------------------------------------------------------------------------------------------------------------------------
>CHILsemi
-------------------------------------------------------------------------MAAT-SSSYPPPPPFYRLYKDYDEDPKSAPEPPPPIQGSYPLFGATYTTDVVLPSLEDQGVRQLYPKSPNIDYKKELSSLNRELQLHILELADVLVERPSQYARRVEEISLIFKNLHHLLNSLRPHQARATIIHILERQIQRRKQAVEDIKR-------------------R------R-----EEAQKL--LKE---------------------SHNI--------------------------------------------------LDGH------------------
>CHILtrap
-------------------------------------------------------------------------MAAT-SSSYPPPPPFYRLYKDYDKDPKSAPEPPPPIQGSYPLFGATYTTDVVLPSLEDQGVRQLYPKSPNIDYKKELSSLNRELQLHILELADVLVERPSQYARRVEEISLIFKNLHHLLNSLRPHQARATIIHILERQIQRRKQAVEDIKR-------------------R------R-----EEAQKL--LKE---------------------SHNI--------------------------------------------------LDGH------------------
>CORYacti
-------------------------------------------------------------------------MAAT-SSSYPPPPPYYHLYKDYGEDSTSTPEPPPPIQGSYPLFGATYTTDVVLPSLEDQGVRQLYAKGPNIDYKKELSSLNRELQLHILELADVLVERPSQYARRVEEISLIFKNLHHLLNSLRPHQARATIIHILERQIQRRKQAVEDIKR-------------------R------R-----EEAQRL--LKE---------------------SLNT--------------------------------------------------LDGH------------------
>CREMappe
-------------------------------------------------------------------------MAAT-SSSYPPPPPYYRLYKDFIEDPKSAPEPPYPIQGPYTLYGATYTTDVVLPSLEDQGVRQLYPKGPNIDYKKELRSLNGELQLHILELADVLVDRPSQYARRVEEISLIFKNLHHLLNSLRPHQARATLIHILERQIQHRKQAVEDIKR-------------------C---AFDR-----NEISPLGFFSENH-------------------AILMNI------------------------------------------------LK--------------------
>CRYPlept
-------------------------------------------------------------------------MAAT-SSSYPPPPPYYRLYKDYGEHPNSAPEPPPPVQGPYPLFGATYTTDVVLPSLEDQGVRQLYPKGANIDYKKELSSLNRELQLHILELADVLVERPSQYARRVEEISLIFKNLHHLLNSLRPHQARATIIHILERQIQRRKQAVEDIKR-------------------R------R-----EEAQKL--LNE---------------------SLNI--------------------------------------------------LDGH------------------
>CYMBensi
-------------------------------------------------------------------------MAAT-SSSYPPPPPYYRLYKVFLEDPKSAPEPPSPIQGPYPLYGATYTTDVVLPSLEDQGVRQLYPKGHNIDYKKELRSLNRELQLHILELADVLVDRPSQYARRVEEISLIFKNLHHLLNSLRPHQARATLIHILERQIQRRKQAVEDIKSLLASSPYKRLH---------------R------------GYSTFP-------------------SALLSI------------------------------------------------TKERRGTEVA------------
>CYMBmann
-------------------------------------------------------------------------MAAT-SSSYPPPPPYYRLYKGFLEDPKSAPEPPSPIQGPYPLYGATYTTDVVLPSLEDQGVRQLYPKGHNIDYKKELRSLNRELQLHILELADVLVDRPSQYARRVEEISLIFKNLHHLLNSLRPHQARATLIHILERQIQRRKQAVEDIKR-------------------R------R-----EEAQKL--LKD---------------------ALQM--------------------------------------------------LDSH------------------
>CYPRbard
-------------------------------------------------------------------------MAAT-SSSYPPPPPYYRLYKDYLEDPKSAPEPPPAIQGSYPLFGATYTTDVVLPSLEDQGVRQLYPKGPNIDYKKELRSLNRELQLHILELADVLVERPSQYARRVEDISLIFKNLHHLLNSLRPHQARATLIHILGLQIQRRKQAVEDIKR-------------------K------R-----EEAQKL--LKE---------------------SLQT--------------------------------------------------LDGH------------------
>CYPRflav
-------------------------------------------------------------------------MAAT-SSSFPPPPPYYRLYKDYIEDPKSAPEPPPAIQGSYPLFGATYTTDVVLPSLEDQGVRQLYPKGPNIDYKKELRSLNRELQLHILELADVLVERPSQYARRVEDISLIFKNMHHLLNSLRPHQARATLIHILGLQIQRRKQAVEDIKR-------------------K------R-----EEAQKL--LKE---------------------SLQT--------------------------------------------------LDGH------------------
>DACThata
---TRVPCPNTRFAFANAPVPDLARPRPYDADAPFADDLTTPIEAPFADDLTTPNEGHLNVILLCEQGERESSMAAT-SSSYPPPPPYYSLYKDYHEDPNSAPEPPPPIQGSYPLFGATYTTDVVLPSLEDQGVRQLYPKAPNIDYKKELRALNRELQLHILELADVLVERPSQYARRVEEISLIFKNLHHLLNSLRPHQARATLIHILERQIQRRKHAVEDIKR-------------------R------R-----EEAQKL--LKE---------------------SLQL--------------------------------------------------LDGH------------------
>DENDchryso
-------------------------------------------------------------------------MAAT-SSSYPPPPPYYRLYKDFLEDPTSAPEPPSPIRGPYPLYSATYTTDVVLPSLEDQGVRQLYPKGPNIDYKKELRSLNRELQLHILELADVLVDRPSQYARRVEEISLIFKNLHHLLNSLRPHQARATLIHILERQIQNRKQAVEDIKR-------------------R------R-----EEAQKL--LKD---------------------SLQM--------------------------------------------------LDGH------------------
>DENDnobi
LLGLQVPGNWNRWSAAPQLVRGLESKRSVEV-------------------------------------RRKRNMAAT-SSSYPPPPPYYRLYKDFLEDPTSAPEPPSPIRGSYPLYSATYTTDVVLPSLEDQGVRQLYPKGPNIDYKKELRSLNRELQLHILELADVLVDRPSQYARRVEEISLIFKNLHHLLNSLRPHQARATLIHILERQIQNRKQAVEDIKR-------------------R------R-----EEAQKL--LKD---------------------SLQM--------------------------------------------------LDGH------------------
>DIURorie
-------------------------------------------------------------------------MATT-SSSYPPPPPYYHLYKDYREDPNSAPEPPPPIEGSYPLFGATYTTDVVLPSLEDQGVRQLYPKGPNIDYKKELCSLNRELQLHILELADVLVERPSQYARRVEEISLIFKNMHHLLNSIRPHQARATIIHILERQIQRRKQAVEDIKR-------------------R------R-----EEAQKL--LKE---------------------SLNM--------------------------------------------------LNGH------------------
>DRAKelas
-------------------------------------------------------------------------MAAT-SSSYPPPPPFYRLYKDYDEDPKSAPEPPPPIQGPYPLFGATYTTDVVLPSLEDQGVRQLYPKGPNIDYKKELSSLNRELQLHILELADVLVERPSQYARRVEEISLIFKNLHHLLNSLRPHQARATIIHILERQIQRRKQAVEDIKRDVLRTGHPGAEREVPTCPIQ------RTWPGLHYHQSQ--MKHRPQKGKPSPFHPAV-------QLSK--------------------------------------------------LEPFFQHTAYSIAK--------
>DRAKthyn
-------------------------------------------------------------------------MAAT-SSSYPPPPPFYRLYKDYDEDPKSAPEPPPPIQGPYPLFGATYTTDVVLPSLEDQGVRQLYPKGPNIDYKKELSSLNRELQLHILELADVLVERPSQYARRVEEISLIFKNLHHLLNSLRPHQARATIIHILERQIQRRKQAVEDIKR-------------------R------R-----EEAQKL--LKE---------------------SRDI--------------------------------------------------LDGH------------------
>EPIDfulg
-------------------------------------------------------------------------MAAT-SSSYPPPPPYYRLYKDFTEDPNSAPEPPSPIQGPYTLYGATYTTDVVLPSLEDQGVRQLYPKGPNIDYKKELRSLNRELQLHILELADVLVDRPSQYARRVEEISLIFKNLHHLLNSLRPHQARATLIHILERQIQHRKQAVEDIKR-------------------R------R-----EEAQKL--LKD---------------------SLQM--------------------------------------------------LDGH------------------
>EPIDpuni
-------------------------------------------------------------------------MAAT-SSSYPPPPPYYRLYKDFTEDPNSAPEPPSPIQGPYTLYGATYTTDVVLPSLEDQGVRQLYPKGPNIDYKKELRSLNRELQLHILELADELVDRPSQYARRVEEISLIFKNLHHLLNSLRPHQARATLIHILERQIQHRKQAVEDTKR-------------------R------R-----EEAQKL--LKD---------------------SLQM--------------------------------------------------LDGH------------------
>EPIPhell
-------------------------------------------------------------------------MAAT-SSSYPPPPPFYRLYKDYLEDPKSAPEPPSPIQGPYPLFGATYTTDVVLPSLEDQGVRQLYPKGPNIDYKKELRSLNRELQLHILELADVLVERPSQYARRVEEISLIFKNLHHLLNSLRPHQARATLIHILERQIQRRKQAVEDIKR-------------------R------R-----EEAQKL--LKD---------------------SLQT--------------------------------------------------LDGH------------------
>EPIPpurp
-------------------------------------------------------------------------MAAT-SSSYPPPPPFYRLYKDYLEDPKSAPEPPSPIQGPYPLFGATYTTDVVLPSLEDQGVRQLYPKGPNIDYKKELRSLNRELQLHILELADVLVERPSQYARRVEEISLIFKNLHHLLNSLRPHQARATLIHILERQIQRRKQAVEDIKR-------------------R------R-----EEAQKL--LKD---------------------SLQT--------------------------------------------------LDGH------------------
>ERYCcris
-------------------------------------------------------------------------MAAT-SSSYPPPPPYYRLYKDFLQDPKSAPEPPLPIQGQYPLYSANYTTDVVLPSLEDQGVRQLYPKGPNIDYKKELRSLNRELQLHILELADVLVDRPSQYARRVEEISLIFKNLHHLLNSLRPHQARATLIHILESQIQRRKQAVEDIKR-------------------R------R-----EEAQKL--LKD---------------------SLQM--------------------------------------------------LDGH------------------
>ERYCpuss
-------------------------------------------------------------------------MAAT-SSSYPPPPPYYRLYKDFLQNPNSAPNPPLPIQGHYPLYSANYTTDVVLPSLEDQGVRQLYPKGPNIDYKKELRSLNRELQLHILELADVLVDRPSQYARRVEEISLIFKNLHHLLNSLRPHQARATLIHILESQIQRRKQAVEDIKR-------------------R------R-----EEAQKL--LKD---------------------SLQM--------------------------------------------------LDGH------------------
>GALEfabe
-----------------------------------------------------------------------------------------------------------------------YTTDVVLPSLEDQGVRQLYPRGANIDYKKELRSLNRELQLHILELADVLVERPSQYARRVEDISLIFKNLHHLLNSLRPHQARATLIHILECQIQRRKQAVEDIKR-------------------S------Q-------------VRV---------------------SLAT--------------------------------------------------LGVLAGSEPVGLASRSFSERES
>GASTelat
-------------------------------------------------------------------------MAAT-SSSYPPPPPYYRLYKDYLEDPKSSPEPPSPIQGSYPLFGATYTTDVVLPSLEDQGVRQLYPKSPNIDYKKELRSLNRELQLHILELADVLVERPSQYARRVEEISLIFKNLHHLLNSLRPHQARATLIRILECQIQRRKQAVDDIKR-------------------R------R-----EEVQKL--LKE---------------------SLQT--------------------------------------------------LDDY------------------
>GOODfuma
-------------------------------------------------------------------------MAAT-SSSYPPPPPYYRLYNDYHEDPNSAPEPPPPIQGPYPLFGATYTTDVVLPSLEDQGVRQLYPKGPNIDFKKELRSLNRELQLHILELADVLVERPSQYARRVEEISLIFKNLHHLLNSLRPHQARATLIHILERQIQRRKQAVEDIKR-------------------I------QY-KGIQECFLI--IKD---------------------LIGC--------------------------------------------------CDDIFIERGSAEALDI-ICETL
>GOODpube
-------------------------------------------------------------------------MAAT-SSSYPPPPPYYHLYNDYHEDPNSAPEPPPPIQGPYPLFGATYTTDVVLPSLEDQRVRQLYPKGPNIDFKKELRSLNRELQLHILELADVLVERPSQYARRVEEISLIFKNLHHLLNSLRPHQARATLIHILERQIQRRKQAVEDIK---------------------------------------------------------------------------------------------------------------------------------------------
>GYMNdens
-------------------------------------------------------------------------MSAT-SSSYPPPPPYYR---DYDEDPNSAPEPPPPIQGSYQLFGATYTTDVVLPSLEDQGVRQLYPKGPNIDYKKELRALNRELQLHILELADVLVERPSQYARRVEEISLIFKNLHHLLNSLRPHQARATLIHILERQIQRRKHAVEDIKR-------------------R------R-----EEAQKL--LKE---------------------SLQL--------------------------------------------------LDGGH-----------------
>GYMNodor
-------------------------------------------------------------------------MSAT-SSSYPPPPPYYR---DYHEDPNSAPEPPPPIQGSYQLFGATYTTDVVLPSLEDQGVRQLYPKGPNIDYKKELRALNRELQLHILELADVLVERPSQYARRVEEISLIFKNLHHLLNSLRPHQARATLIHILERQIQRRKHAVEDIKR-------------------R------R-----EEAQKL--LKE---------------------SLQL--------------------------------------------------LDGGH-----------------
>HABElong
-------------------------------------------------------------------------MAAT-SSSYPPPPPFYRLYKDYEVDPNSAPEPPPPIQGSYQLFGATYTTDLVLPSLEDQGVRQLYPKGPNIDYKKELRALNRELQLHILELADVLVERPSQYARRVEEISLIFKNLHHLLNSLRPHQARATLIHILERQIQRRKHAVEDIKR-------------------R------R-----EEAQKL--LKE---------------------SLQL--------------------------------------------------LDGH------------------
>HABEpant
-------------------------------------------------------------------------MAAT-SSSYPPPPPFYRLYKDYEVDPNSAPEPPPPIQGSYQLFGATYTTDLVLPSLEDQGVRQLYPKGPNIDYKKELRALNRELQLHILELADVLVERPSQYARRVEEISLIFKNLHHLLNSLRPHQARATLIHILERQIQRRKHAVEDIKR-------------------R------R-----EEAQKL--LKE---------------------SLQL--------------------------------------------------LDGH------------------
>HAEMdisc
-------------------------------------------------------------------------MAAT-SSSYPPPPPYYGLYNGYKEDTSSAPEPPPPIQGPYPLFGATYTTDVVLPSLEDQGVRQLYPKGPNIDFKKELRSLNRELQLHILELADVLVERPSQYARRVEEISLIFKNLHHLLNSLRPHQARATLIHILERQIQRRKQAVEDIKR-------------------R------R-----EEAQKL--LKE---------------------SLQM--------------------------------------------------LDG-------------------
>HEMIforr
--------------------------------------------------------------------------MAT-TSSYPPPPPYYRLYKDYHEDPNSAPEPPPPIQGSYPLFGATYTTDVVLPSLEDQGVRQLYPKGHNIDYKKELKALNRELQLHILELADVLVERPSQYARRVEEISLIFKNLHHLLNSIRPHQARATLIHILERQIQRRKHAVEDIKR-------------------R------R-----EEAQKL--LKE---------------------SLQL--------------------------------------------------LDGPINI---------------
>HYPOheme
----------------------------------------------------------------------MAAPAAT-SSSYPPPPPYYRLYKDYIRDPKSAPEPPPPIEGSYPLFGSNYTTDLVLPSLEDQGVRQLYPKGPNIDFKKELRTLNRELQLHILELADVLVERPSQYARRVEDISLIFKNLHHLLNSLRPHQARATLILILERQIQRRKQAIEDIKR-------------------R------R-----EEAQRL--LKE---------------------SLQT--------------------------------------------------LDGHLS----------------
>LANAlana
------------------------------------------------------------------------MASAT-SSSYPPPPPYYRLYKDYLRDPKSAPEPPPPIQGPYPLFGATYTTDVVLPSLEDQGVRQLYPKGPNIDFKKELRSLNRELQLHILELADVLVERPSQYARRVEDISLIFKNLHHLLNSLRPHQARATLIHILESQIQRRKQAIEDIKR-------------------R------R-----EEAQRL--LKE---------------------SLQT--------------------------------------------------LDGQQP----------------
>LECAnigr
-------------------------------------------------------------------------MAAT-SSSYPPPPPFYRLYKDYVEDCESAPEPPPPILGSYALFGANYTTDVVLPSLEDQGVRQLYPKGSNIDYKKELRSLNRELQLHILELADVLVERPSQYARRVEDISLIFKNLHHLLNSLRPHQARATLIHILERQIQCRKQAVEDIKR-------------------R------R-----EEAQKL--LKG---------------------SLQT--------------------------------------------------LDGH------------------
>LIMOabor
-------------------------------------------------------------------------MAATSSSSYPPPPPYYRLYKDYLEDPKSAPEPPSPIQGPYPLFGATYTTDVVLPSLEDQGVRQLYPKGPNIDYKKELRSLNRELQLHILELADVLVERPSQYARRVEEISLIFRNLHHLLNSLRPHQARATLTHILERQIQRRKQAVEDIKR-------------------R------R-----EEAQKL--LRD---------------------SLQT--------------------------------------------------LDGH------------------
>MASDpict
-------------------------------------------------------------------------MAAT-SSSYPPPPPYYRLFKDFPVDTNSSLDPPPPIQGPYSLYGATYTTDVVLPSLEDQGVRQLYPKGPNIDYKKELRSLNRELQLHILELADVLVDRPSQYARRVEEISLIFKNLHHLLNSLRPHQARATLIHILERQIQHRKQAVEDIKR-------------------R------R-----EEAQKL--LKD---------------------SLQM--------------------------------------------------LDGY------------------
>MEXIxero
-------------------------------------------------------------------------MAAT-SSSYPPPPPYYRLYKDYLEDPKSAPEPPPAIQGSYLLFGANYTTDVVLPSLEDQGVRQLYPKGPNIDYKKELRSLNRELQLHILELADVLVERPSQYARSVEDISLIFKNLHHLLNSLRPHQARATLIHILELQIQRRKQAVEDIKR-------------------K------R-----EEAQKL--LKE---------------------SLQT--------------------------------------------------LDGH------------------
>MICRparv
-------------------------------------------------------------------------MAAT-SSSYPPPPPYYGLYKDYDEDSSIAPEPPPPIQGSYPLFGATYTTDVVLPSLEDQGVRQLYPKGPNIDYKKELSSLNRELQLHILELADVLVERPSQYARRVEEISLIFKNLHHLLNSLRPHQARATIIHILERQIQRRKQAIEDIKR-------------------KPIMSFEK-----EDFFPQ--FKS---------------------PFQI--------------------------------------------------LDSLGGTEFPYVARLQ-SITKI
>NEUWmali
-------------------------------------------------------------------------MAAT-SSSYPPPPLFYRLYKGYLEDPKSAPEPPPPIQGPYQLFGATYTTDVVLPSLEDQGVRQLYPKGPNIDYKKELRSLNRELQLHILELADVLVERPSQYARRVEDISLIFKNLHHLLNSLRPHQARATLIHILELQIQRRKQAVEDIKR-------------------R------R-----EEALKL--LRE---------------------SLQK--------------------------------------------------LDGH------------------
>NEUWzoll
-------------------------------------------------------------------------MAAT-SSSYPPPPLFYRHYKGYLEDPKSAPEPPPPIQGPYQLFGATYTTDVVLPSLEDQGVRQLYPKGPNIDYKKELRSLNRELQLHILELADVLVERPSQYARRVEDISLIFKNLHHLLNSLRPHQARATLIHILELQIQRRKQAVEDIKR-------------------R------R-----EEALKL--LRE---------------------SLQK--------------------------------------------------LDGH------------------
>OECEmacu
-------------------------------------------------------------------------MAAT-SSSYPPPPPYYRLYKDFLVDPKSAPEPPSPIQGHYPLYGATYTTDVVLPSLEDQGVRQLYPKGPNIDYKKELRSLNRELQLHILELADVLVDRPSQYARRVEEISLIFKNLHHLLNSLRPHQARATIIHILERQIQRRKQAVEDIKR-------------------R------R-----EEAQKL--LKD---------------------SLQM--------------------------------------------------LDGH------------------
>OPHRgarg
-------------------------------------------------------------------------MAAT-SSSYPPPPPYYRLYKDYKEDPNSAPEPPPPIHGSYQLFGATYTTDVVLPSLEDQGVRQLYPKGPNIDYKKELRALNRELQLHILELADVLVERPSQYARRVEEISLIFKNLHHLLNSLRPHQARATLTHILERQIQRRKQAIEDIKR-------------------R------R-----EEAQKL--LKE---------------------AAQI--------------------------------------------------LDGH------------------
>OPHRsphe
-------------------------------------------------------------------------MAAT-SSSYPPPPPYYRLYKDYKEDPNSAPEPPPPIHGSYQLFGATYTTDVVLPSLEDQGVRQLYPKGPNIDYKKELRALNRELQLHILELADVLVERPSQYARRVEEISLIFKNLHHLLNSLRPHQARATLTHILERQIQRRKQAIEDIKR-------------------R------R-----EEAQKL--LKE---------------------AAQI--------------------------------------------------LDGH------------------
>ORCHital
-------------------------------------------------------------------------MAAT-SSSYPPPPPYYRLYKDYHEDPNSAPEPPPPIQGSYPLFGATYTTDVVLPSLEDQGVRQLYPKGPNIDYKKELRALNRELQLHILELADVLVERPSQYARRVEEISLIFKNLHHLLNSLRPHQARATLIHILECQIQRRKHAVEDIKR-------------------S------A-----APHDLI--LIS---------------------RVASPLRASLLLPPSSSAGKNPSSSLFSLVKRRNVLCEQVCCFLLLRRASGRLHLQGSIHVIPLSLRR---EEAQK
>PAPHconc
-------------------------------------------------------------------------MAAT-SSSYPPPPPYYRLYKDYIEDPKSAPEPPPAIQGPYLLFGSTYTTDVVLPSLEDQGVRQLYPKGPNIDYKKELRSLNRELQLHILELADVLVERPSQYARRVEDISLIFKNLHHLLNSLRPHQARATLIHILELQIQRRKQAVEDIKR-------------------R------R-----EEAQKL--LKE---------------------SLQT--------------------------------------------------LDGH------------------
>PAPHhirs
-------------------------------------------------------------------------MAAT-SSSYPPPPPYYRLYKDYIEDPKSAPEPPPAIQGPYLLFGSTYTTDVVLPSLEDQGVRQLYPKGPNIDYKKELRSLNRELQLHILELADVLVERPSQYARRVEDISLIFKNLHHLLNSLRPHQARATLIHILELQIQRRKQAVEDIKR-------------------R------R-----EEAQKL--LKE---------------------SLQT--------------------------------------------------LDGH------------------
>PHAIflav
-------------------------------------------------------------------------MAAT-SSSYPPPPPYYRLYKDFLEDPKSAPEPPSPIQGPYPLYSATYTTDVVLPSLEDQGVRQLYPKGPNIDYKKELRALNRELQLHILELADVLVDRPSQFARRVEEISLIFKNLHHLLNSLRPHQARATLIHILERQIQHRKLAVEDIKR-------------------R------R-----EEAQKL--LKD---------------------SLQM--------------------------------------------------LDGH------------------
>PHAItank
-------------------------------------------------------------------------MAAT-SSSYPPPPPYYRLYKDFLEDPKSAPEPPSPIQGPYPLYSATYTTDVVLPSLEDQGVRQLYPKGPNIDYKKELRALNRELQLHILELADVLVDRPSQFARRVEEISLIFKNLHHLLNSLRPHQARATLIHILERQIQHRKLAVEDIKR-------------------R------R-----EEAQKL--LKD---------------------SLQM--------------------------------------------------LDGH------------------
>PHALcorn
-------------------------------------------------------------------------MAAT-SSSYPPPPPYYRLYKDFLEDPKSAPEPPSPIQGLYSLYGATYTTDVVLPSLEDQGVRQLYPKGPNIDYKKELRSLNRELQLHILELADVLVDRPSQYARRVEEISLIFKNLHHLLNSLRPHQARATLIHILERQIQHRKQAVEDVKSYLWLIVWENGS--------L------R-----QEGEKR--HRS------CSRSHSKCWMDINLPSISTCIF----------------------------------------------RLQFRMG-----------IHTGI
>PHALmode
-------------------------------------------------------------------------MAAT-SSSYPPPPPYYRLYKDFLEDPKSAPEPPSPIQGLYSLYGATYTTDVVLPSLEDQGVRQLYPKGPNIDYKKELRSLNRELQLHILELADVLVDRPSKYARRVEEISLIFKNLHHLLNSLRPHQARATLIHILERQIQHRKQAVEDVKR-------------------R------R-----EEAQKL--LKE---------------------SLQM--------------------------------------------------LDGH------------------
>PHRAlind
-------------------------------------------------------------------------MAAT-SSSYPPPPPYYRLYKDYFEDPKSAPEPPPAIQGPYLLFGSTYTTDVVLPSLEDQGVRQLYPKGPNIDFKKELRSLNRELQLHILELADVLVERPSQYARRVEDISLIFKNLHHLLNSLRPHQARATLIHILELQIQRRKQAVEDIKR-------------------K------R-----EEAQKL--LKE---------------------SLQI--------------------------------------------------LDSH------------------
>PLATclav
-------------------------------------------------------------------------MSAT-SSSYPPPPPYYRLYKDYHEDPNSAPEPPPPIHGSYPLFGATYITDVMLPSLEDQGVRQLYPKGPNIDYKKELRALNRELQLHILELADVLVERPSQYARRVEEISLIFKNLHHLLNSLRPHQARATLIHILERQIQRRKHAVEDIKR-------------------R------R-----EEAQKL--LKE---------------------SVQL--------------------------------------------------LDGH------------------
>PTERcurt
-------------------------------------------------------------------------MAAT-SSSYPPPPPYYRLYHDYHEDPKSAPEPPPPIQGPYPLFGATYTTDVVLPSLEDQGVRQLYPKGPNIDYKKELRSLNRELQLHILELADVLVERPSQYARRVEEISLIFKNLHHLLNSLRPHQARATLIHILDRQIQRRKQAVEDIKR-------------------R------R-----EEAQKL--LKE---------------------SLQI--------------------------------------------------LDGH------------------
>RIMAelli
------------------------------------------------------------------------MAAAT-SSSYPPPPPYYRLYKDYDENPKSAPEPPPPIQGPYPLFGATYTTDVVLPSLEDQGVRQLYPKGPNIDYKKELSSLNRELQLHILELADVLVERPSQYARRVEEISLIFKNLHHLLNSLRPHQARATIIHILERQIQRRKQAVEDLKR-------------------R------R-----EEAQKL--LKE---------------------SLNI--------------------------------------------------LDGH------------------
>SELEaequ
-------------------------------------------------------------------------MAAT-SSSYPPPPPYYRLYKDYLEDPKSAPEPPPAIQGSYPLFGATYTTDVVLPSLEDQGVRQLYPKGPNIDYKRELRSLNRELQLHILELADVLVERPSQYARRVEDISLIFKNLHHLLNSLRPHQARATLIHILELQIQRRKQAVEDIKR-------------------K------R-----EEAQKL--LKE---------------------SLQT--------------------------------------------------LDGH------------------
>SERAvome
-------------------------------------------------------------------------MAAT-SSSYPPPPPYYRLYKEYHEDPNSAPEPPPPIQGSYPLFGATYTTDVVLPSLEDQGVRQLYPKGPNIDYKKELRALNRELQLHILELADVLVERPSQYARRVEEISLIFKNLHHLLNSLRPHQARATLIHILERQIQRRKNAVEDIKR-------------------R------R-----EEAQKL--LKE---------------------SLQL--------------------------------------------------LDGH------------------
>THELangu
-------------------------------------------------------------------------MAAT-SSSYPPPPPFYRLYKDYDEDPKSAPEPPPPIQGSYSLFGANYTTDVVLPTLEDQGVRQLYPKGPNIDYKKELSSLNRELQLHILELADVLVERPSQYARRVEEISLIFKNLHHLLNSLRPHQARATIIHILERQIQRRKQAVEDIKR-------------------R------R-----EEAQKL--LKE---------------------SLNI--------------------------------------------------LDGH------------------
>VANIplan
-------------------------------------------------------------------------MAAT-SSSYPPPPPYYRLYKDYLEDSESAPEPPPPIQGSYPLFGANYTTDVVLPSLEDQGVRQLYPKGPNIDYKKELRSLNRELQLHILELADVLVERPSQYARRVEDISLIFKNLHHLLNSLRPHQARATLIHILEHQIQCRKQAVEDIKR-------------------D------D-----KDQGMG--GRK------ISQFTC---------CSQT--------------------------------------------------LET-------------------
>VANIshen
-------------------------------------------------------------------------MAAT-SSSYPPPPPYYRLYKDYLEDSASAPEPPPPIQGSYPLFGANYTTDVVLPSLEDQGVRQLYPKGPNIDYKKELRSLNRELQLHILELADVLVERPSQYARRVEDISLIFKNLHHLLNSLRPHQARATLIHILEHQIQRRKQAVEDIKR-------------------R------R-----EEAHKL--LKE---------------------SLQI--------------------------------------------------LDGH------------------
>EPIPaphy
-------------------------------------------------------------------------MATT-LSSYPPPPPYYHLYKDYLEDPKSPPDPPLPIQGSYPLFGATYTTDVVLPSLEDQGVRQLYPKGPNTDYVKELRYLNRELQLNILELADVLVERPSQYARRVEEISLIFKNLHHLLNSLRPHQARATLIHVLERQIQRRKQAVEDIKK-------------------R------M-----EDAQKL--LND---------------------SLQM--------------------------------------------------LEGL------------------
