# Supplementary material for: Orchid Phylotranscriptomics: The Prospects of Repurposing Multi-Tissue Transcriptomes for Phylogenetic Analysis and Beyond
Source: Front Plant Sci. 2022 May 27;13:910362. doi: 10.3389/fpls.2022.910362 (PMC9196242; doi:10.3389/fpls.2022.910362)
Supplement: Supplementary file 4 [file Data_Sheet_3.zip › ortho_MSA/r1/OG0009065.fa]

>ANOEemei
-----------------------------------------------------------------------------------------------------------MRSSAILRS--LITSKSS-TIY-PIS--RQFYRIYSTHPPSD--L-NSKIKRYKYPEFYDPYEPRPPPSEKILQLATQIASLSPQELLQLGPALQHRLKHPKLQKISSEGF----GTG-AQ-A-GTAPEKAEETMVEKMAFDVKLEKFDAAAKIKVIKEVRAFTNLGLKEAKDLVEKAPVLLKQGVTKEEANGIIEKIKAAGGVAVME
>ANOEroxb
-----------------------------------------------------------------------------------------------------------MRSSAILRS--LINSKSS-TIY-PIS--RQFYRIYSTHPPSD--L-NSKIKRYKYPEFYDPYEPRPPPSEKILQLATQIASLSPEELLQLGPALQHRLKHPKLQKISSEGF----GKG-AQ-A-GTAPEKAEETMVEKMAFDVKLEKFDAAAKIKVIKEVRAFTNLGLKEAKDLVEKAPVLLKQGVTKEEANGIIEKIKAAGGVAVME
>APOSodor
-----------------------------------------------------------------------------------------------------------MRSLTISTF--FLASKSS-RKS-PII--P--HHFYSDLSPKN--P-TPKPKRYRYPEFYNPYGPKPPPSDKIMELANRIISLSPEELRQLGPALQNRLKHPNLQQISSQGL----DMS-RQ-S-AAEATKSEEKKAEKTSFNIKLEKFEAAAKIKVIKEVRAFTNLGLKEAKDLVEKAPVVLKQGVTKEAACEIVEKIKAAGGLAVMD
>APOSshen
-----------------------------------------------------------------------------------------------------------MRSLTISTF--FLASKSS-RKS-PII--P--HHFYSDLSPKN--P-TPKPKRYRYPEFYNPYGPKPPPSDKIMELANHIISLSPEELRQLGPALQNRLKHPNLQQISSQGL----DVS-RQ-S-AAEATKSEEKKAEKTSFNIKLEKFEAAAKIKVIKEVRAFTNLGLKEAKDLVEKSPVVLKQGVTKEEACEIVEKIKAAGGLAVMD
>BLETstri
-----------------------------------------------------------------------------------------------------------MRSSAILRS--LLASNSS-TKY-PVL--LQCYRFYSNHIPKD--P-NPKPKRYKYPEFYDPYGPRPPPSEKILQLATRISSLSPEELMQLGPALQHRLKHLRLQKVSSEGF----GVG-SQ-A-GAAPEKVEEKKAEKTAFDVKLEKFDAAAKIKVIKEVRAFTNLGLKEAKDLVEKVPVILKQGVTKEEASGIIEKIKAAGGVAVME
>BORYspha
-----------------------------------------------------------------------------------------------------------MKLFTIIRS--LHLPASS-SKR-TILPFTQIRRFDPDFVPRD--P-KAKPKRYKYPEVYDPYGPRPPPSDKIVQLADRIASLPIEELKQIGPTLQQRLRHPKLQQISSEGL----DMG-PQKG-GASAAKPEEKKAEKTAFDIKLEKFDAASKIKVIKEVRTFTSLGLKEANDLVEKVPVILKQGVTKEEANDIIEKIKAAGGVAVME
>CALAcreb
-----------------------------------------------------------------------------------------------------------MRYSAILRS--LTASESS-TSY-RTS--LQLYRTYSTRPPVA--P-NLKPKRYKYPEFYDPYGPRPPPSEKILQLATRITTLSPEELMQLGPVLQHRLKHPKLEKISSEGF----GFG-AQ-A-GTTPEKAEEKKVEKTAFDVKLEKFDASAKIKVIKEVRSFTNLGLKEAKEMVEKAPVVLKQGVSKEEANGIIEKIKAAGGVAVME
>CALAplic
-----------------------------------------------------------------------------------------------------------MRYSAILRS--LIASKSS-TSY-RTS--LQLYRTYSTRPPVA--P-NLKPKRYKYPEFYDPYGPRPPPSEKILQLATRITTLSPEELMQLGPVLQHRLKHPKLEKISSEGF----GFG-AQ-A-GTTPEKAEEKKVEKTAFDVKLEKFDASAKIKVIKEVRSFTNLGLKEAKEMVEKAPVVLKQGVSKEEANGIIEKIKAAGGVAVME
>CALAsini
-----------------------------------------------------------------------------------------------------------MRSSSTLRS--LLASNNS-TNY-PFL--PQFYRFYSKHVPKY--P-NPKPNSYKYPDFYDPYGPRPPPSEKILQLATHITSLSPEELMQLGPALQHRLKYVRLQKVSSEGF--SSGAG-LQ-T-ETAPEKLEEKKAEKTAFDVKLEKFDTTTKIKVIKEVRAFTNLGLKEAKDLVEKVPVILKQGISKEEATGIIEKIKAAGGVAVME
>CALAtsoo
-----------------------------------------------------------------------------------------------------------MRSSATLRS--LLASNNS-TNY-PLL--PQFYRFYSNHVPKY--P-NPKPNSYKYPDFYDPYGPRPPPSEKILQLATQITSLSPEELMQLGPALQHRLKYIRLQKVSSEGF--GSGAG-SQ-T-GTAPEKLEEKKAEKTAFDVKLEKFDTAAKIKVIKEVRAFTNLGLKEAKDLVEKAPVILKQGISKEEAAGIIEKIKAAGGVAVME
>CALEmajo
-----------------------------------------------------------------------------------------------------------MRASATLRS--LLGGRRSFNGH-QTS--PQLRRISSARLPEG--S-NPKPKRYKYPECYDPYGPRPPPSEKALQLAARIAALPPEELTQLGPALQRRLRLPRLQKVSSEGP----GAG-AR-A-GAAPEKAEEKKAEKTAFDVRLEKFEAAAKIKVIKEVRAFTSLGLKEAKELVEKAPVLLKQGLTREEAEGIVEKIKAAGGVAVME
>CEPHdama
-----------------------------------------------------------------------------------------------------------MRSCTILRG--LLASKSS-AKY-PIL--PQYYRFYSSHVPRG--P-NSKPKRYKYPEFYDPYGPIPPPSEKVLMLATRIISLSPEELLQLGPALQHRLKYPKLQKVSSEEF----SAG-PL-A-GAAPEKAEEKKAEKTAFDVKLEKFDAASKIKVIKEVRAFTNLGLKEAKDLVEKAPVILKQGVAKEEASGIIEKIKAAGGVAVME
>CHILsemi
-----------------------------------------------------------------------------------------------------------MRTSAILRS--LLAHKSS-NSH-QTL--PQFRRISSTRLPKD--P-NPKPKRYKYPEFYDPYGPRPPPSEKILQLATRIASLSPEELMQLGPVLQHRLKHPKLQKVSSEGL----GVG-SQ-A-GAATEKAEEKKVEKTAFDVRLEKFEAAAKIKVIKEVRAFTNLGLKEAKDLVEKAPVLLKQGLTKEEAEGIVEKIKAAGGVAVLE
>CHILtrap
-----------------------------------------------------------------------------------------------------------MR-TAILRS--LLAHKSS-NNH-QTL--PQFRCISSTRLPKD--P-NPKPKRYKYPEFYDPYGPRPLPSEKILQLATRIASLSPEELMQLGPVLQHRLKHPKLQKVSSEGL----GVG-SQ-A-GAATEKAEEKKVEKTAFDVRLEKFEAAAKIKVIKEVRAFTNLGLKEAKDLVEKAPVLLKQGLTKEEAEGIVEKIKAAGGVAVLE
>CORYacti
-----------------------------------------------------------------------------------------------------------MRSSAIFRS--LLASKSS-TNY-QTS--PQIYRIYSTHLPGD--P-NSKPKKYKYPEFYDPYGPRPPPSEKILQLATRITSLSPDELLQLGPVLQHRLRHPKLQKVSSEGF----G-G-AQ-A-GAAPEKAEEKKVEKTAFDVKLEKFDAAAKIKVIKEVRAFTNLGLKEAKDLVEKAPVILKQGVTKEEADGIIEKIKAAGGVAVME
>CREMappe
-----------------------------------------------------------------------------------------------------------MRFSAISRS--LLASNSS-TKF---------YRFYSSHIPND--P-NPKPKSYKYPEFYDPYGPKPPPSEKILQLATRITSLSPEELTQLGPALQHRMKHLRLQKVSSEGF----GAG-SQ-AGGAAPEKVEEKKAEKMAFDVKLEKFDAAAKIKVIKEVRAFTNLGLKEAKDLVEKAPVILKQGLTKEEASGIIEKIKAAGGFAVME
>CRYPlept
------------------------------------MRSVFLQLGGQ------KTHAVPIG-----QGCYFSINEVEGGE-KQ--SSNYT--KLTYLPNCFQKHCHSMR-SAILRS--FVASKPS-TNY-QAS--PQIYRAYSTRISSS--P-SPKPKRYKYPEFYDPYGPRLPPSEKIVQLAARITSLSPEELLQLGPVLQHRLKHPKLQKVSSEGL----GIG-AQ-A-GAAPEKAEEKKVEKTAFDVKLEKFNAAAKIKVIKEVRAFTNLGLKEAKELVEKAPILLKQGVTKEEAEGIVEKIKAAGGVAVME
>CYMBensi
-----------------------------------------------------------------------------------------------------------MRSSVIFRS--LLASNSS-TKH-PLF--PPSYRFYSNHVPKD--P-NPKPKRYKYPEFYDPYGPRPPPSEKISQLATRIASLSPEELMQLGPALQRRLKHLRLQKVSSEGF----IAS-SQ-A-GAAPEKVEEKKAEKTAFDVKLEKFDTAAKIKVIKEVRTFTNLGLKEAKDLVEKVPVILKQGITKEEASGIIEKIEAAGGVAVME
>CYMBmann
-----------------------------------------------------------------------------------------------------------MRSSVIFRS--LLAFNSS-TKH-PLY--PPSYRFYSNHVAKD--P-NPKPKRYKYPEFYDPYGPRPPPSEKISQLATRIASLSPEELMQLGPALQHRLKHLRLQKVSSEGF----VAS-SQ-A-GAASEMVEEKKAEKTAFNVKLEKFDTAAKIKVIKEVRTFTNLGLKEAKDLVEKVPVILKQGITKEEASGIIEKIKAAGGVAVME
>CYPRbard
-----------------------------------------------------------------------------------------------------------MRYSAILRV--LFASKSS-TMY-PLL--PQYYCSYSSHVSIY--L-KSKAKMYKYPEFYDPYGPRPPPSDKILQLTTCITSLSPEELMQLGPALQHRLKHPKLQKVSSEGF----GFG-AQ-A-GAAPAKAEEKKAEKTAFDVKLEKFDAASKIKVIKEVRTFTNLGLKEAKDLVEKVPFLLKQGITKEEANEIIEKIKAVGGVAVIE
>CYPRflav
-----------------------------------------------------------------------------------------------------------MRYSAILRV--LFASKSS-TKY-PLL--LQCYLSYSSHVSID--L-KSKAKRYKYPEFYDPYGPRPPPSDKILQLATRITSLSSEELMQLGPALQHRLKHPKLQKVSSEGF----GFG-AQ-T-GAAPANAEEKKAEKTAFDVKLEKFDAAAKIKVIKEVRTFTNLGLKEAKELVEKVPSLLKQGITKEEANEIIEKIKAAGGVAVME
>DACThata
-----------------------------------------------------------------------------------------------------------MR-SSILRC--LVATKSS-TIH-PTQ--PQFQRLYSTHLPGD--P-NSKPKRYKYPPFYDPYGPRPPPTEKISQLADRISSLSPDELIQLGPLLQHRLKHPKLRKISSEGL--GVGVG-AR-P-GSAPEDEEEKKVEKTAFDVKLEKFDAVAKIKVIKEVRAFTNLGLKEAKELVEKAPVLLKQGISKEEADGIIEKIKAAGGVAVME
>DENDchryso
-----------------------------------------------------------------------------------------------------------MRSSVILRS--LLASNST-TKY-LVL--PQCYRFYSNNIPKD--P-NPKPKRYKYPEVYDPYGPRPPPSEKILQLAARITSLSPEELMQLGPALQHRLKHLRLQKVSSEGF----GVG-LQ-A-SSAPEKMEEKKVEKTAFDVKLEKFDAAAKIKVIKEVRTFTNLGLKEAKDLVEKVPVTLKQGVTKEEATGIIEKIKAAGGVAVME
>DENDnobi
-----------------------------------------------------------------------------------------------------------MRSSVMFRI--LLASNST-TKY-PVL--HQCYRFYSNNLPKD--P-NPKPKRYKYPEFYDPYGPRPPPSEKILQLATRITSLSPEELLQLGPALQQRLKHLRLQKVSSDGF----GAG-LQ-A-SSAPEKMEEKKVEKTAFDVKLEKFDAAAKIKVIKEVRTFTNLGLKEAKDLVEKVPVTLKQGVTKEEATGIIEKIKAAGGVAVME
>DIURorie
-----------------------------------------------------------------------------------------------------------MRSSTILRS--LIASKSS-TNY-RTS--PH----FSTHLPRD--P-TSKPKRYKYPEFYDPYGPRPPPSEKILHLATRITSLSPEELLQLGPVLQHRLKHLNIQKVSSEGL----GGS-AQ-V-DAGPEKAEEEKVEKTAFDIKLEKFDPAAKIKVIKEVRAFTNLGLKEAKDLVEKAPVLLKQGVTKEEGNGILEKIKAAGGVAVME
>DRAKelas
----------------------------------------MVQLAGLKIIDSSKTE-------YQLQARKLLFNEEQEKS-RN--KSLEL--TDTDPEHCLQQHSYSMR-TAIFRS--LLSHKSS-ENY-KIL--SQFRHISSSRLPKN--P-NPKPKRYKYPAFYDPYGPRPPPSEKILQLATRIASLSPEELMQLGPVLQHRLKHPKLQKVSSEGL----GVG-AP-A-GAAPEKAEVKKVEKTAFDVRLEKFDTAAKIKVIKEVRAFTNLGLKEAKDLVEKAPVLLKQGLTREEAEGIVEKIKAAGGVAVME
>DRAKthyn
-----------------------------------------------------------------------------------------------------------MR-TAIFRS--LLSHKSS-ENY-KIL--SQFRHISSSRLPKN--P-NPKPKRYKYPEFYDPYGPRPPPSEKILQLATRIASLSPEELMQLGPVLQHRLKHPKLQKVSSEGL----GVG-AP-A-GAAPEKAEVKKVEKTAFDVRLEKFDTAAKIKVIKEVRAFTNLGLKEAKDLVEKAPVLLKQGLTREEAEGIVEKIKAAGGVAVME
>EPIDfulg
-----------------------------------------------------------------------------------------------------------MRFSTIWRS--LLASNSS-TR--------QCYRLNSNHVPNN--P-NPKPKRYKYPEFYDPYGPRPPPSEKISQLAARITSLSPEELMQLGPALQHRLKHLRLQKVSSDGF----GAS-SQ-A-GAAPEKVEEEKAEKTAFDVKLEKFDAAAKIKVIKEVRAFTNLGLKEAKDLVEKAPVVLKQGVTKEEASGIIEKIKAAGGVAVMD
>EPIDpuni
-----------------------------------------------------------------------------------------------------------MRFSTIWRS--LLALNSS-TR--------QCYRLNSNHVPNN--Q-NPKPKRYKYPEFYDPYGPRPPPSEKISQLAARITSLSPEELMQLGPALQHRLKHLRLQKVSSDGF----GAS-SQ-A-GAAPEKVEEEKAEKTAFDVKLEKFDAAAKIKVIKEVRAFTNLGLKEAKDLVEKAPVVLKQGVTKEEASGIIEKIKAAGGVAVMD
>EPIPhell
-----------------------------------------------------------------------------------------------------------MRSSAILRG--LFASKHS-NKY-PML--SQCYRFYSTPVPRD--P-NSKPKRYKYPEFYDPYGPIPPPSEKILLLATRIVSLSPEELMQLGPALQHRLNYPKLETVSSEEF----ATG-PQ-A-GAAPEKVEEKKAEKTAFDVKLEKFDAAAKIKVIKEVRAFTNLGLKEAKDLVEKAPVILKQGVTKEEASG---------------
>EPIPpurp
-----------------------------------------------------------------------------------------------------------MRSSAILRG--LFASKHS-NKY-PML--SQCYRFYSTPVPRD--P-NSKPKRYKYPEFYDPYGPIPPPSEKILLLATRIVSLSPEELMQLGPALQHRLNYPKLETVSSEEF----ATG-PQ-A-GAAPEKVEEKKAEKTAFDVKLEKFDAAAKIKVIKEVRAFTNLGLKEAKDLVEKAPVILKQGVTKEEASGIIEKIKVAGGVAVME
>ERYCcris
-----------------------------------------------------------------------------------------------------------MRSPSIFRF--LLASNSS-TKH-PLF--PASYRLFSNHAPTD--P-NPKPKRYKFPEFYDPYGPRPPPSEKISQLASRIASLSPEELMQLGPALQHRLRHLRLQKVSSEGF----GTS-TL-A-GAAPETMEEKKAEKTAFDIKLEKFDAAAKIKVIKEVRTFTNLGLKEAKDLVEKVPVVLKQGVTKEEASGIIEKIKAAGGVAVME
>ERYCpuss
-----------------------------------------------------------------------------------------------------------MRSPSIFRF--LLTS-YS-TKH-LLF--PASYRLYSNHAPTN--P-NPKPKRYKYPEFYDPYGPRPPPSEKISQLASRIASLSPGELMQLGPALQHRLRHLRLQKVSSEGF----GAS-TL-A-RAAPETVEEKKTEKTAFDIKLEKFDAAAKIKVIKEVRTFTNLGLKEAKDLVEKVPVVLKQGVTKEEASGIIEKIKAAGGVAVME
>GALEfabe
-----------------------------------------------------------------------------------------------------------MRITTIIRD--VLAFKTF-SRR-LI---SQTRSLSADTGNTD--P-KLKPKRYKYPEAYDPYGPRPPPSDKVLQLAERITSLTPEELLKLGPALQHRLKHPRLEHISSEGF----DIG-QQ-A-GAAAATPEEAKIEKTAFDVKLERFDAAAKIKVIKEVRAFTNLGLKEAKDLVEKVPAVLKQGITKEEATAIIEKIKAAGGIAVME
>GASTelat
-----------------------------------------------------------------------------------------------------------MRSFSHLRT--LASNSTK------------RNRFYSKHVSKDLQP-ILRPKSYKYPPFYDPYGPRPLPSEKILQLADRIALLSPEELTQLRPALQHRLKHPKLQNVSSEGL----NVGLPQ-A-SLDLDKVNEKAVEKTAFDVRLERYDTAAKIKVIKEVRTFTDLGLKEAKELVEKAPIVLKQGVTREEANMIIEKIKAAGGVALME
>GOODfuma
-----------------------------------------------------------------------------------------------------------MRSSAILRS--LIASKFS-TIY-PTS--RQFYRIYSTHPPGD--S-NSKPKRYKYPEFYDPYEPRLPPSEKILQLATQIASLSPEELMQLGPALQHRLKHPKLQKVSSEGF----GTG-AQ-T-GAASEKAEEKKVEKMAFDVKLEKFDAAAKIKVIKEVRAFTNLGLKEAKDLVEKAPILLKQGVTKEEANGIIEKIKAAGGVAVME
>GOODpube
----------NSRG-------------------PRHLSCSTVNFCGDLSCELGRTTRI-----------------------KQLYKINYSSGKLLFLKN----YSHSMRSSAILRS--LIASKFS-TIY-PTS--RQFYRIYSTHPPSD--L-NSKPKRYKYPEFYDPYEPRLPPSEKILQLATQIASLSPEELMQLGPALQHRLKHPKLQKVSSEGF----GTG-VQ-A-GAAPEKAEEKKVEKMAFDVKLEKFDAAAKIKVIKEVRAFTNLGLKEAKDLVEKAPVLLKQGVTKEEANGIIEKIKAAGGVAVMD
>GYMNdens
-----------------------------------------------------------------------------------------------------------MRSSSILRC--LVATKSS-TIH-PTP--PQFHRLYSTHLPAD--P-NSKPKRYKYPPFYDPYGPRPPPSEKISQLADRISSLSPAELIQLGPLLQHRLKHPKLQKISSEGL----GVG-AP-S-GLSPKEEEEKKVEKTAFDVKLEKFDASAKIKVIKEVRAFTNLGLKEAKELVEKAPVLLKQGISREEADGIIEKIKAAGGVAVME
>GYMNodor
-----------------------------------------------------------------------------------------------------------MRSSSILRC--LVATKSS-TIH-PTP--PHFHRLYSTHLPGD--S-NSKPKRYKYPPFYDPYGPRPPPSEKISQLADRISSLSPAELIQLGPLLQHRLKHPKLQKISSEGL----GVG-AP-P-GSSPKEEEEKKVEKTAFDVKLEKFDASAKIKVIKEVRAFTNLGLKEAKELVEKAPVLLKQGISREEADGIIEKIKAAGGVAVME
>HABElong
-----------------------------------------------------------------------------------------------------------MR-SSILRR--LVASKSS-TNH-PTL--PQLHCLYSTDLPGG--P-NSKPKRYKYPAFYDPYGPRPPLSEKISQLADRISSLSPDELLQLGPLLQHRLKHPKLQKISSEGL----SVG-AR-A-GLAPE-EEEMKVEKTAFDVKLEKFDAAAKIKVIKEVRAFTNLGLKEAKELVEKAPVLLKQGISKEEADGIIEKIKAAGGVAVME
>HABEpant
-----------------------------------------------------------------------------------------------------------MR-SSILRR--LVASKSS-TNH-PTL--PQLHCLYSTDLPGG--P-NSKPKRYKYPAFYDPYGPRPPLSEKISQLADRISSLSPDELLQLGPLLQHRLKHPKLQKISSEGL----SVG-AR-A-GLAPE-EEEMKVEKTAFDVKLEKFDAAAKIKVIKEVRAFTNLGLKEAKELVEKAPVLLKQGISKEEADGIIEKIKAAGGVAVME
>HAEMdisc
-----------------------------------------------------------------------------------------------------------MRSSAILRS--LISSKSS-TIY-PAS--RQFYRIYSTHPPSD--L-NSKLKRYKYPEFYDPYEPRPPPSEKILQLATQIASLSSEELLQLGPALQHRLKHPNLQKVSSEGF----GTG-SQ-A-GTAPEKVEETKVEKMAFDVKLEKFDAAAKIKVIKEVRAFTNLGLKEAKDLVEKAPVLLKQGVTKEEANGIIEKIKAAGGVAVME
>HEMIforr
-----------------------------------------------------------------------------------------------------------MRSSSIVRR--LLTSKSS-TIH-STP------RLYSTHLPGD--P-NSKPRRYKYPAFYDPYGPRPPPSEKISQLADRISSLSPDELIQLGPLLQHRLKHPKLQKISSEGL----GVG-AH-A-GSAPEKEEEKKVEKTAFDVKLEKFDAAAKIKVIKEVRAFTNLGLKEAKELVEKAPVLLKQGISKEEADGIIEKIKAAGGVAIME
>HYPOheme
-----------------------------------------------------------------------------------------------------------MRGFQILKS--LHVPASS-KKN--IV--PRCRYFNAESAAGD--S-ATKPKSYKYPEVYDLFGPRPPPSEKLVKLAERIAALPFEEFKQIGPTLQFKLKQPKLQIISSGGF----NMG-TQ-T-KAMDSKPDEKKAEKTAFDVKLEKFDAAVKLKVIKEVRTFTDLGLKEAKELVEKVPIVVKQGVTKEEANEIIEKIKAVGGVAVME
>LANAlana
------------------------------------MR---------------------------------------------------------------------MKLFAIFRA--LHCPASS-SQR-ILLR-PHCRHFCPDIVPSD--P-KEKPKRYKYPDVYDPYGPRPPPSEKIVQLADRIATLPPEELKQIGPTLQFRLKHPKLQQISSEGF----YMG-PQ-A-GTTAAKPEEKKAEKTAFDVKLEKFDGAAKIKVIKEVRAFTGLGLKEAKDLVEKVPVVLKQGVTKEEANDIIEKIKTAGGVAAME
>LECAnigr
-----------------------------------------------------------------------------------------------------------MRITAIIQG--VLAFKTF-SRS-PI---SQVRYYSPDTGNRD--P-KLKPKRYKYPEAYDPYGPRPPPSDKILQLAERITSLSPEELLQLGPALQHRLKHPKLEHVSSDGL----DMG-HR-A-GAPAAAVEEVKVEKMAFDVKLEKYDAAAKIKVIKEVRGFTNLGLKEAKDLVEKVPAVLKQGVTKEEAATIIEKIKAAGGVAVME
>LIMOabor
-----------------------------------------------------------------------------------------------------------MRSSAILRG--LLASKSS-AKY-PTS--PQYYCFYSTHVPIE--T-TSKPKRYKYPEFYDPYGPIPPPPEKVLLLATRIISLSPEELMQLGPALQHRLKYPKLQKISSEGF----AAG-LQ-A-GAAPEKVEEKKAEKTAFDVKLEKFDAAAKIKVIKEVRTFTNLGLKEAKDLVEKAPVILKQGVTKEEASGIIEKIKAAGGVALME
>MASDpict
-----------------------------------------------------------------------------------------------------------MRFSAILRI--LLASKSS-TKP-PVL--SQHYLLYSSHVPNH--P-NPNPKSYKYPEFYDPYGPRPPPSEKILQLAARIAALSPEELTQLGPALQHKLKHLRLEKVSSGVF----GAG-PQ-A-GAAPEKVEEKKAEKTAFDVKLEKFDAAAKIKVIKEVRAFTNLGLKEAKDLVEKVPVVLKQGVTKEEAGGIIEKIKAAGGVAVME
>MEXIxero
-----------------------------------------------------------------------------------------------------------MRYSALLTV--LISSNSS-TKY-PLL--HQCYRFYSNNNSID--P-KPKPKMYKYPEFYDPYGPRPPPSDKILQLATRITSLSPEELMQLGPALQYRLKHPKLQKVSSEAF----GVG-AQ-T-SDAPAKAEEKKAEKTAFDVKLEKFDAAAKIKVIKEVRAFTNLGLKEAKDLVEKVPVLLKQGITKEEANGIIEKINAAGGFAVME
>MICRparv
-----------------------------------------------------------------------------------------------------------MRSFAILKS--LAASKSS-TNY-KIS--PQFYRIFSTNLPSN--T-NCKPKRYKYPEFYDPYGPRPPPSEKILQLAARITSLSREELLQLGPVLQHRLKHPKLRKVSSEGF----GFG-AQ-A-GAAPEKAEEKKVEKTAFDVKLEKFDAAAKIKVIKEVRAFTNLGLKEAKDLVEKAPVLLKQGVTKEEAAGIIEKIKAAGGVAVME
>MOLIcapi
-----------------------------------------------------------------------------------------------------------MRVFQIVKG--LHVPASS-KKN--IV--PRCCYFSADSFSGD--T-ATKPKSYKYPEVYDPFGPRPPPSEKLVKLAERIAALPFEEFKQIGPALLFKLKQPKLQVISSGSF----NMG-PQ-T-NATYSKPEEKKVEKTAFDVKLEKFDAAVKLKVIKEVRTFTDLGLKEAKELVEKVPIVVKQGVTKEEANDIIEKIKAVGGVAVME
>NEUWmali
-----------------------------------------------------------------------------------------------------------MRISAISTA--FRTITRN-TKL------SHFRNFSPGLVLKY--P-KSKPQKYKYPEVYDPYGPRPPPADKILQLADSIVSLTPEELKQLGPALQHRLNHPKLQHISSEGF----DMG-LQ-A-GAPSEKVEEKKVEKTAFDVKLQKFDAAAKIKVIKEVRAFTNLGLKEAKDLVEKVPAVLKQGVTKEQANEIIDKIKAAGGVAVME
>NEUWzoll
-----------------------------------------------------------------------------------------------------------MRISAISTA--FRTISRN-TKL------SHIRNFSPDLVLKY--P---KSKKYKYPEVYDPYGPRPPPADKILQLADSIVSLTPEELKQLGPALQHRLNHPKLQHISSEGF----DMG-PQ-A-GAPSEKVEEKKVEKTAFDVKLEKFDAAAKIKVIKEVRAFTNLGLKEAKDLVEKVPAVLKQGVTEEQANEIIDKIKAAGGVAVME
>OECEmacu
-----------------------------------------------------------------------------------------------------------MRSSSIFKS--LLASNSS-TKH-PLF--PQRSRFYSTHAPKG--P-DPKPKRYKYPEFYDPYGPRPPPSEKISQLASRITSLSPEELMQLGPALQHRLRHLRLQKVSSEGF----VAS-SQ-A-RPASETAEEKKAEKTVFDIKLEKFDAAAKIKVIKEVRAFTNLGLKEAKDLVEKAPVVLKQGVSKEEASGIIEKIRAVGGVAVME
>OPHRgarg
PLGSCDQPRLNPQGFLHLFGSPTAPAPRLFGIPSRIARSSYLQL---------ETNPTATGKTVSKQQKQFLLQQVNQKEVKQ--SSRPL------------KHPLPMR-SSILRH--LVTSKSS-TIH-PTP--PQFCHLYSTHLPGD--P-ISKPKRYKYPAFYDPYGPRPPLSEKISQLADRISSLSPDELIQLGPLLQHRLKYPKLQKVSSEGL----GVG-AS-P-DSAP-KEEEEKVEKTAFDVKLEKFDAAAKIKVIKEVRTFTNLGLKEAKELVEKAPVLLKQGISKEEADGIIEKIKAAGGVAVME
>OPHRsphe
-----------------------------------------------------------------------------------------------------------MR-SSILRH--LVTSKSS-TIH-PTP--PQFCHLYSTHLPGD--P-ISKPKRYKYPAFYDPYGPRPPLSEKISQLADRISSLSPDELIQLGPLLQHRLKYPKLQKVSSEGL----GVG-AS-P-DSAP-KEEEEKVEKTAFDVKLEKFDAAAKIKVIKEVRTFTNLGLKEAKELVEKAPVLLKQGISKEEADGIIEKIKAAGGVAVME
>ORCHital
-----------------------------------------------------------------------------------------------------------MKFSLILRR--LVASKSS-TIH-PIP--LQFCRIYSTHLPGD--P-NSKPKRYKYPAFYDPYGPRLPPSEKISQLADRISSLSPDELIQLGPLLQHRLKHPKLQKISSEGL----GVG-AS-A-GSAPE-EEEKKVEKTAFDVKLEKFEAAAKIKVIKEVRAFTNLGLKEAKELVEKAPVLLKQGISKEEADGIIEKIKAAGGVAVIE
>PAPHconc
-----------------------------------------------------------------------------------------------------------MRYSANLRV--FFVSNSS-TKY-PLL--HQCYRFYSNHTSID--P-KPRPKRYKYPEFYDPYGPRPPPSDKILQLATRITSLSPEELMQLGPALQYRLKHPKLQKISSEEF----GIG-AQ-T-GVAPSKAEEKKAEKTAFDVKLEKFDVAAKIKVIKEVRTFTNLGLKEAKDLVEKVPVLLKQGITKEEANGIIEKINAAGGFAVME
>PAPHhirs
-----------------------------------------------------------------------------------------------------------MRYSAILRV--YFVSNSS-TKY-PLL--HQCYRFYSNHTSID--P-KPRPKRYKYPEFYDPYGPRPPPSDKILQLATRITSLSPEELMQLGPALQYRLKHPKLQKISSEEF----GIG-AQ-T-GIAPSKAEEKKAEKTAFDVKLEKFDVAAKIKVIKEVRTFTNLGLKEAKDLVEKVPVLLKQGITKEEASGIIEKINAAGGFAVME
>PHAIflav
-----------------------------------------------------------------------------------------------------------MRSSATLRS--LLSSNNS-TNY-PLL--PQFYRFYSNQVPKY--P-NPKPNSYKYPDFYDPYGPRPPPSEKILQLATRITSLSPEELMQLGPALQHRLKYLRLQKVSSEGFGAGAGAG-SQ-T-GTAPEKLEEKKAEKTAFDVKLEKFEAAAKIKVIKEVRAFTNLGLKEAKDLVEKVPVILKQGISKEEATGIIEKIKAAGGVAVME
>PHAItank
-----------------------------------------------------------------------------------------------------------MRSSATLRS--LLASNNS-TNY-PLL--PQFYRFYSNHVPKY--P-NPKPNSYKYPDFYDPYGPRPPPSEKILQLSTRISSLSPEELMQLGPALQHRLKYLRLQKVSSEGF--GAGAG-SQ-A-GTAPEKLEEKKAEKTAFDVKLEKFDAVAKIKVIKEVRAFTNLGLKEAKDLVEKVPVILKQGISKEEATGIIEKIKAAGGVAVME
>PHALcorn
-----------------------------------------------------------------------------------------------------------MRFSPILRT--LLPYNFS-TKH-PIL--PQFSRLYFNHAPND--SHHPKPKRYKYPEFYDPYGPRPPPPEKILELAGRIALLPPEELLQLGPALQHRLKHLRLQQISSEGL----GFA-AG-S-QSAPEKVEEKEAEKTAFNVKLEKFDAAAKIKVIKEVRAFTNLGLKEAKDLVEKAPVVLKQGITKEEAGGIIEKIKAAGGVAVME
>PHALmode
-----------------------------------------------------------------------------------------------------------MRFSPILRT--LLPYNFS-TKH-PIL--PQFSRLYSNHVPND--AHHPKPKRYKYTEFYDPYGPRPPPPEKILQLAARIASLPPEELLQLGPALQHRLKHLRLQQISSEGL----GFA-AG-S-QSAPEKVEEKEAEKTAFDVKLEKFDAAAKIKVIKEVRAFTNLGLKEAKDLVEKAPVVLKQGITKEEAGGIIEKIKAAGGVAVME
>PHRAlind
-----------------------------------------------------------------------------------------------------------MRCSAILTV--LLASNSS-TKY-PLL--HQCYRFYSNQISID--P-NPKPTRYKYPEFYDPYGPRPPPSDKILQLATHITSLSPEELMQLGPALQYRLKHPKLQKLSSEAF----DIG-AQ-T-GDAPAKAEEKKAEKTAFDVKLEKFVAAAKIKVIKEVRAFTNLGLKEAKELVEKVPVLLKQGITKEEANVIIEKINAAGGFAVME
>PLATclav
-----------------------------------------------------------------------------------------------------------MRSSSILRC--LVATKSS-TIH-PTL--PQFHHLYSTHLPGD--P-NSKPKRYKYPPFYDPYGPRAPPSQKISQLADRISSLSPDELIQLGPLLQHRLKHPKLQKISSEGL----GV---L-P-GSVPKEEEEKKVEKTAFDVKLEKFDAAAKIKVIKEVRAFTNLGLKEAKELVEKAPVLLKQGISKEEADGIIEKIKAAGGVAVME
>PTERcurt
-----------------------------------------------------------------------------------------------------------MRSSGILTS--LIASKLS-TYY-PRS--LQFYRIYSTHPPSD--L-NSKPKRYKYPEFYDPYEPRPPPSEKVLQLATRITSLSPEELMQLGPVLQHRLKHPKLQKVSSEGF----GIT-AQ-A-GAAQEKAEEKKVEKMAFDVKLENFDSAAKIKVIKEVRAFTNLGLKEAKDLVEKSPVLLKQGVTKEEANVIIEKIKAAGGVAVME
>RIMAelli
-----------------------------------------------------------------------------------------------------------MRTCAILRS--FFASKSS-TNH-QTL--PQFRRLRSTHCPND--V-NFKPKRYKYPEFYDPYGPRPPPSEKISQLATRIASLSPEELMQLGPVLQHRLKHPQLQKVSSEGF----GVG--Q-A-GAAPEKAEEKKVEKTAFDVRLEKFDAAAKIKVIKEVRAFTNLGLKEAKDLVEKAPVLLKQGLTKEEADGIIEKIKAAGGVAVME
>SELEaequ
-----------------------------------------------------------------------------------------------------------MKYSAILRV--LLAAKSS-TKN-PLL--PQCYCFYSNHISVD--P-KSKPKRYRYPEFYDPYGPRPPPSDKILQLAARITSLCPEELMQLGPALQHRLKHPKLKKVSSEGF----GIG-AQ-T-GAAPAKAGEKKAEKTVFGVKLEKFDAAAKIKVIKEVRTFTNLGLKEAKDLVEMVPVLLKQGIPKEEANEIIEKIKAAG------
>SERAvome
-----------------------------------------------------------------------------------------------------------MRSSSILRC--LVAFKSS-IIH-PTP--PPFHCLYSTHLPGD--P-NSKPKRYKYPAYYDPYGPRPPPSEKISQLADRISSLSPDELIQLGPLLQHRLKHPKLQKISSEGL----GVS-SL-P-GSAPNEEEEKKVEKTAFDVKLEKFDAATKIKVIKEVRAFTNLGLKEAKELVEKAPVLLKQGISKEEADGIIEKIKAAGGVAVME
>THELangu
-----------------------------------------------------------------------------------------------------------MRSYAILRS--LFASKSS-TNY-HTS--PQFRRIYSTRLHND--R-NPKPKRYKYPEFYDPYGPRPPPSEKILQLATRIASLSPEELMQLGPVLQHRLKHPQLQKVSSEGL----GVG-AQ-A-GAAPEKAEEKKVEKTAFDVRLEKFDTAAKIKVIKEVRAFMNLGLKEAKDLVEKAPVLLKQGITKEEADGIVEKIKAAGGVAVME
>VANIplan
-----------------------------------------------------------------------------------------------------------MRMATITRG--VLAFKTF-CKR-PM---SQTRIFSSDIGNGD--P-KLKPKRYKYPEAYDPYGPRPPPSDKVLQLAERITFLTPEELLQLGPALQHRLKHPRLENISSKGF----DMG-QQ-A-GAPTAAVEEAKVEKTAFDVKLVQFDAVAKIKVIKEVRAFTNLGLKEAKDLVEKVPTVLKQGVTKEEASAIVEKIKAAGGVAVME
>VANIshen
-----------------------------------------------------------------------------------------------------------MRMVTMTRG--ALAFKTF-CKR-PM---SQIRIFSSDIGNGD--P-KLKPKRYKYPEAYDPYGPRPPPSDKILQLAERITSLTPEELLQLGPALQHRLKHPKLEDISSKGF----DMG-QQ-A-GAPTAAVEEAKIEKTAFDVKLVQFDAAAKIKVIKEVRAFTNLGLKEAKDLVEKVPTVLKQGVTKEEAAAIIEKIKAAGGLAAME
>EPIPaphy
-----------------------------------------------------------------------------------------------------------MRSCAMILKPFIFAPISS-LKCLSLL--PLCHRMYSSDVSKD----------NSYPASYDPYGPRPPPSEKISQLAARIVSLSAEEMLQLGPTLHRRLKHLKLENIAS-------SAG-LE-T-IMVSEKIEEVKVEKTTFDVKLETFDVAAKIRVIKEVRAFTSLGLKEAKELVEKAPVVVLKGVSKEEAIGIVEKIKAAGGGAVME
