# Supplementary material for: Orchid Phylotranscriptomics: The Prospects of Repurposing Multi-Tissue Transcriptomes for Phylogenetic Analysis and Beyond
Source: Front Plant Sci. 2022 May 27;13:910362. doi: 10.3389/fpls.2022.910362 (PMC9196242; doi:10.3389/fpls.2022.910362)
Supplement: Supplementary file 4 [file Data_Sheet_3.zip › ortho_MSA/r1/OG0009300.fa]

>ANOEemei
----------------------------------------------------------------------------------------------------------------------MPSFSTVDGFLS-----------------------------------------VKEGVDDMIKYLANEPSVGLYFVQQHAKKSMPNLLDVKEKVTEKIHDVSLNAEDVEDSINVLRSMTEFGYPLAEEMIKDIQTSLVVISKRQPKRG-------------------LIPT-ATWGPIHQTD-VGSSNPA-AVTFGSTNN-SDPQ-----DRSYFSTVLSSAKQR-AAGFRRP-LINQPLK---VD-QVVQ-SPPQSLFA---------KDFD-AEE-LPLSSSLQTVNT--------VI-ESRNN---------PGRQDQ-EIF-----YPLQAYSKFNNDKESNYEAWIQESDEQYKF--FKPCD----
>ANOEroxb
----------------------------------------------------------------------------------------------------------------------MPRISTVDGFLS-----------------------------------------VKEGVDDMIKYLANEPSVGLYFVQQHAKKSMPNLLDVKEKVTEKIHDVSLNAEDVEDSINVLRSMTEFGYPLAEEMIKDIQTSLVVISKRQPKRG-------------------LIPT-ATWGPIHQTD-VGSSNAA-AVTFGSTNN-SDPQ-----DRSYFSTVLSSAKQR-AAGFRRP-LINQPLK---VD-QVVQ-SPPQSLFA---------KDFD-AEE-LPLSSSLQTVNT--------VI-ESRNN---------PGGQDQ-KIF-----YPLQAYSKFNNDKEANYEAWIQESDEQYKF--FKPCD----
>APOSodor
----------------------------------------------------------------------------------------------------------------------MLGISTADGFMNVFTSKLHL---FSQR-------------------LFDWIEVVKEGLDEMIKYLANEPSVGLYYVQQHAHTSMPYLLDVKETIVGKIHEVTLHTEDVEDSIDVVRSMTKFGHLLADEMIEDINKSLQIMSKDQPKHG-------------------LIQN-HVSG--HQTI-TCNSNNP--VAVARNIN-PSHNENKG-SRGYFTFVLKSAKQR-AAGFRWH-QTTPSSKNLNSD-RQLH-SSSQSALV---------SDGE-AEE-FPLSSSLEIDES--------RI-NPLDG---------DD--EN-VML-----HASKDYDKFNYDRESKYQAWLIESEEQRKF--L-PED----
>APOSshen
----------------------------------------------------------------------------------------------------------------------MLGISTADGFMN-----------------------------------------VKEGLDEMIKYLANEPSVGLYYVQQHAHTSMPYLLDVKETIVGKIHEVTLHTEDVEDSIDVVRSMTKFGHLLADEMIEDINKSLQIMSKDQPKHG-------------------LIQN-HVLG--HQTI-TCNSNNP--VAVGRNIN-PSHNENEG-SRGYFTAVLKSAKQR-AAGFRWH-QTTPSSKNLNSD-QQLH-SSSQSALV---------SDGE-AEE-FPLSSSLEIDES--------RI-NPF-------------------------------YDEFNYDRESKYQAWLIESEEQCKF--L-PED----
>BLETstri
----------------------------------------------------------------------------------------------------------------------MLGLSTADGFMS-----------------------------------------VKEGVDDMIKYLANEPSVGLYFVQQHAQASMPYLLDVKDKVVEKIHKVTLHTDDVEDSIDVVRSMTEIGYPLAQEMIKDIKTSLLIISKCQPKRG-------------------LIQT-PTWG--HQTD-SSNSNAA--VAVGCSNK-SGHQEDEV-SRGYLYDILSSAKQR-AGGIRRP-LNNQPSK---VD-QQVQ-PSSQSPFASDA---SSQSYAE-AEE-LPVSSSLEIDEK--------PL-NPLGS---------HGSHEC-ELL-----YPLEDYSKFKYEKKAKFEAWLEESEGHGKF--LKPGD----
>BORYspha
----------------------------------------------------------------------------------------------------------------------MHGFSTVDGFFD-----------------------------------------VKEGVDEMIKYLANEPSVGLFFVQQHAQSSMPNLLKVKDKVVEKINEVSLHTEDIEDSITVVRSMTECGFPIADEMIKDINKSLQVMSSSQPKRG-------------------LIHS-PSWG--SQAG-RSSFNAR--TAFDHSDV-SSQQDGGS-SRSYLSAVLSSAKQR-AAGLRWN-HPDPGPKGHKTD-QFMP-------------------ATE-ADE-LPLSSNLADDAN--------QISSALVH---DYDAVARSSWNR-DVS-----LMLESYDKFRLDREAKLEEWLCEQPEQDRSGCIRAGD----
>CALAcreb
----------------------------------------------------------------------------------------------------------------------MLSLSTADGFMS-----------------------------------------VKEGVDDMIKYIANEPSVGLYFVQQHAQASMPYLLDVKEQVVQKIHDVSLHTEDVEDSIDAVRSMTEFGYPIADEMIKDINKSLHIISKFQPKRG-------------------LIQS-T-------------TNAS-VITLNSSNN-SGHRDTPG-GRGYFSTVLNSAKQK-AAGLRR---INQQST---VD-RLIQ-SSSQSPFASGS---SVPSHAE-VGE-LPVSSSLRIGEN--------PM-ELGAD---------SGSYD--LKL-----YQLQDYSKFNDDKEANFETWLQESEEQYRY--LKHDD----
>CALAplic
----------------------------------------------------------------------------------------------------------------------MLSLSTADGFMS-----------------------------------------VKEGVDDMIKYIANEPSVGLYFVQQHAQASMPYLLDVKEQVVQKIHDVSLHTEDVEDSIDAVRSMTEFGYPIADEMIKDINKSLHIISKFQPKRG-------------------LIQS-T-------------TNAS-VITLNSGNN-SGHRDTPE-GRGYFSTVLNSAKQK-AAGLRG---INQQST---VD-RLIQ-SSSQSPFASGS---SVPSHAE-VGK-LPVSSSLQIGEN--------LM-ELGDD---------SGSYD--LKL-----YQLQDYSKFNDDKEANFETWLQESEEQYRY--LKHDD----
>CALAsini
----------------------------------------------------------------------------------------------------------------------MLGLSTADGFMS-----------------------------------------VKEGVDDMIKHLANEPSVGLYFVQQHAQASMPYLLDVKDKVMEKIHEVSLHTENIEDSIDVVRSMTEIGYPLAEEMIKDIKTSLLIISKNQPKRG-------------------LIQT-PTWG--RQTN-ISNSNAA--VAVGCSNK-SGHQEDEG-SRSYLSAVLSSAKQR-AAVLRPP-LNNQPSK---VD-QPVP-PSSQSPFESVA---SAESSAE-AEE-LPVPSSLEIDEK--------PL-NTSGS---------HGSLDC-EVL-----HPMEDYSKFKYEKEAEFEAWLQESEGHGKF--LEPGD----
>CALAtsoo
----------------------------------------------------------------------------------------------------------------------MLGLSTADGFMS-----------------------------------------VKEGVDDMIKHLANEPSVGLFFVQQHAQASMPYLLDVKDKVMETIHEVSLHTEDIEDSIDVVRSMTEIGYPLAEEMIKDIKTSLLIISKCQPKRG-------------------LIQT-PTWG--RQTY-ISNSNAA--VAVGCSNK-SGHQEDEG-SRSYLSAVLSSAKQR-AAVLRPP-LNNQPSK---VD-QPVP-PSSQSPFESVA---SAESSAE-AEE-LPVSSSLEIDEK--------PL-NTSGS---------HGSLDC-EVL-----HPMEDYSKFKYEKEAEFEAWLQKSEGHGKF--LEPGD----
>CEPHdama
----------------------------------------------------------------------------------------------------------------------MLRFI---GVET-----------------------------------------VKEGVDDMIKYLANEPSVGLYFVQQHAQASMPHLLDVKEKVVEKIHEVILHTEDAEDSIDVVRSMTEIGYPLAEEMIKDIKTSLLVISKCQPKRG-------------------LIQTHPTWG--HQTD-NNSSSSA--VAVGCSIN-SGHQEGEG-NRGYLSTVLISAKQR-AAGFRRP-LTNQPSK---VD-QLVQ-PASQSPFASDA---SAPSDTE-AEE-LPVSSSLEIDEK--------PV-NP------------YASHDS-EIL-----YPLEDYSKFKYEKEATFEAWLQESEGHCKS--LEPGD----
>CHILsemi
----------------------------------------------------------------------------------------------------------------------MLSLSTADGFMS-----------------------------------------VKEGVDDMIKYLANEPSVGLYFVQQHAQASMPYLLDVKEKVVEKIHDVSFHTEDVEDSIDAVRSMTEFGYPLADEMIKDINKSLLIISKHQPKRG-------------------LIQR-ATWG--LQTD-FDRSIAG-ATTLRSSSS-SGHEDGRG-SRGYFSTVLSSAKQK-AAGLRR---DGSLSS---AA-QPAP-ASSWPPLA---------SDAE-AEE-LPVSTSLEVGDT--------LF-EHSDN---------PG--------------SLQDYGKFSHEKEANFEAWLQESEEQHEY--LKHHV----
>CHILtrap
----------------------------------------------------------------------------------------------------------------------MLSLSTADGFMS-----------------------------------------VKEGVDDMIKYLANEPSVGLYFVQQHAQASMPYLLDVKEKFVEKIHDVSFHSEDVEDSIDAVRSMTEFGYPLADEMIKDINKSLLIISKHQPKRG-------------------LIQR-PSWG--LKTD-FDRSIAG-ATTLRSSSS-SGHEDGRG-SRGYFSTVLISAKQK-AAGLRR---DSSLSS---AA-QPAP-ASSRPPLA---------SDAE-AEE-LPVSTSLEVGEI--------LF-DG--------------SHS--RPL-----RSLQDYDKFSHDKEANFEAWLQESED------LKHHV----
>CORYacti
----------------------------------------------------------------------------------------------------------------------MLSLSTAEGFMS-----------------------------------------VKEGVDDMIKYLANEPSVGLYFVQQHAQTSMPYLLDVKEKVAEKVNDVSLHTEDIEDSIDVVRSMTEFGYPLADQMIKDINTSLLIISKRQPKRG-------------------LIQS-TMWG--PQTA-MWGSNAG-NVTSSSSNN-SGHQDSQA-NLDYFSTVLNSAKQK-ATGLRR---INQPST---VN-QFVQ-SSSQLPFSLDA---SQPSDAE-VEE-LPVSSSLEIGET--------LM-KPSDF---------QGSDD--DRL-----YPMHDYGKFNDDKEATFEAWLQESDEQYKF--LKPDD----
>CREMappe
----------------------------------------------------------------------------------------------------------------------MLGLSTADGFMS-----------------------------------------VKEGVDDMIKYLANEPSAGLYFVQQHAQASMPYLLDVKDKIMEKIHEVTLHTEDVEDSIDVVRSMTEVGYPLAEEMIKDIKASLLIISKCQPKKG-------------------LIQT-STWG--HHTD-RSNSNAA--EVGFSDNA-GGHQEDEG-SRGYLSAVFSSAKQR-AASFRRP-PINHLSK---VD-QLVQ-PSSQLKFESVV---SAQSSAE-AEE-IPVSSSLEIDEK--------PL-NPLAS---------HGSHDC-ELL-----YPLEDYSKFKYEKEAKLEAWLQESEEQGKF--VKFGD----
>CRYPlept
-----------------------------------------------------------------------------MPIGTAIF----LPSRRLTLLGRLSQLKKSLSYETSLVPINMLSLSTADGFMS-----------------------------------------VKEGVDDMIKYLANEPSVGLYFVQQHAQASMPYLLGVKEKVVEKIHDVSLHTEDVEDSIDAVRSMTEFGYPLAEAMIKDINKSLLIISKCQPKRG-------------------LIQT-PNSG------------AP-ITFRSSNNN-SGDQDDHG-NRGYFSAVLTSAKQK-AAGRRK---INQPLK---LD-QPVH-SSSISPFASDA---SAPSDAE-VDE-LPVSSSLEIGET--------VI-EALDR-------------------------RLQDYGKFSDGKEADFEAWLQESEEQCKS--LKLHD----
>CYMBensi
----------------------------------------------------------------------------------------------------------------------MLGLSTADGFMS-----------------------------------------VKEGVDDMIKYLANEPSVGLYFVQQHAQASMPYLLDVKDKITEKIHEVSLHTEDVEDSIDVLRSMTEIGYPVAEEMIKDIKTSLLIISKCQPKKG-------------------LIQT-PTWF--HQTD-SSNSNTP--SVVGSSIK-SGHQEDGG-SRGYLSAVLNSAKLR-TTGFRRP-LLNQPSK---VD-QMVQ-PPSQSPLESAT---SARSSAE-AEE-LPVSCSLEVDEK--------PL-SPLAS---------HGSYDF-EEL-----YPLEDYSKFKYEKEAKFEAWLQESEGQGKF--LEPGD----
>CYMBmann
----------------------------------------------------------------------------------------------------------------------MLGLSTADGFMS-----------------------------------------VKEGVDNMIKYLANEPSVGLYFVQQHAQASMPYLLDVKDKITEKIHEVSLHTEDVEDSIDVVRSMTEIGYPVAEEMIKDIKTSLLIISKCQPKKG-------------------LIQT-PTWF--HQTD-SSNSNAP--SVVGSGIK-SGHQDDAG-SRGYLSAVLNSAKLR-TTGFRRP-LLNQPSK---VD-QMVQ-PPSQSPLESAT---SARSSAE-AEE-LPVSSSLEVDEK--------PL-NPLAS---------HGSYGF-EEL-----YPLEDYSKFKYEKEAKFEAWLQESEGQGKS--LEPGD----
>CYPRbard
----------------------------------------------------------------------------------------------------------------------MLGLSTADGFLT-----------------------------------------VKEGVDDMIKYIANEPSVGLYFVQQHAHASMPYLLDVREKVVQKIHEVTLHTEDLEDSIDVVRSMIEFGHPLAEEMINGINKSLVIISKFQPKRG-------------------LIHT-PTLD--HQTD-SSSSTTP--IAVRYYKN-SVHQEGEG-SLGYFSAVLNSARQR-AVGFRRP-PTNQESK---GY-QFVQSSSSQSAFASDA---SAPSDTE-ADE-LPVSSSLEVEEC--------PV-NPLDG------------SPH-EML-----YPMEDYSKFKYEKEAKFEAWLQEAEDHYKI--FKPDD----
>CYPRflav
----------------------------------------------------------------------------------------------------------------------MLGLSTADGFMT-----------------------------------------VKEGVDDMIKYLANEPSVGLYFVQQHAHASMPYLLDIREKVVQKIHEVTLHTEDLEDSIDVVRSMIEFGHPLAEEMINGINKSLLIISKSQPKRG-------------------LIQT-PTWD--HQTD-SSSSSTT-PIAVRYYKN-SGHQEGEG-SLGYFSAVLNSARQR-AVGFRWP-PTNQESK---GY-QSVQ-SSSQSAFASDA---SASSDTK-AEE-LPVSSSLEVEEC--------LV-NPLDG------------SPH-EIL-----YPMEDYSKFKYEKEAKFEAWLQEAEEHYKF--VKPDD----
>DACThata
----------------------------------------------------------------------------------------------------------------------MPGLSTADGFMS-----------------------------------------VKEGVDDMIKYLANEPSVGLYFVQQHAQTSMPYLFDVKEKVVEKIHDVSLHIEDVEDSIDVVRSMTEFGYPLAEEMIKDINTSLLIVSKCQPKRG-------------------LIQN-ATLS--NQTD-SSSSNGP-PVAFRSN------LRGDG-SGGYFSAVLNSAKQK-AAGFRLP-PINQPTK---DD-QLVL-SPARSP-ASDA---SAPPGAE-AED-LPVSGSFEIGET--------PT-GPLVG----------------RIS-----YPLRDYGEFNNDREANFEAWLQESEQEYKF--LKPGD----
>DENDchryso
----------------------------------------------------------------------------------------------------------------------MLGLSTADGFMS-----------------------------------------VKGGVDDMIKYLANEPSVGLYFVQQHAQASMPYLLDVKDKVMEKIHEVTLQTEDVEDSIDVVQSMTEIGYPLVEEMIKDIKTSLLIISKCQPKRG-------------------LIQM-PTWG--HQTD-SRNSNVA--VAVGSSNK-SGHQDDEG-SRSYLSAVLSSAKQR-AVGFRRA-PINQPSK---FD-QPVQ-PSSQSPFESDA---STQSYAD-AEE-LPVSINLEIHER--------PL-NPLGS---------HGSQDSGEVL-----YPSEDYSKFKYEKEAKFEAWLQESDVHDKF--IRPAD----
>DENDnobi
----------------------------------------------------------------------------------------------------------------------MLGLSTADGFMS-----------------------------------------VKGGVDDMIKYLANEPSTGLYFVQQHAQASMPYLLDVKDKVMEKIHEVTLQTEDVEDSIDVVQSMTEIGYPLVEEMIKDIKTSLLIISKCQPKRG-------------------LIQM-PTWG--RQTE-SRNSNVA--VAVGCSDK-SGHRDDEG-SHSYLSAVLSSAKQR-AVGFRRP-PIYQSSK---FD-QPVQ-PSSQSPLESDA---STQSYAD-AEE-LPVSVSLEIHER--------PL-NPSGS---------HGSQDSSEVL-----YPSEDYSKFKYEKEAKFEAWLQESDGLDKF--IRPAD----
>DIURorie
---------------------------------------------------------------FEELN-------EGISEDESLLVFRLRSTACPIAQAFSHLRDRTNRYETSVVPSNMLGLSTADGFMS-----------------------------------------VKEGVDDMIKYLANEPSVGLYFVQQHAQASMPYLLDVREKVMEKIHDVSLHTEDIEDSIDVVRSMTEFGYSLADQMIKDINTSLIIISKRQPKRG-------------------LIQTAGTWA--HQTD-ISSSNAS-AVTF----N-SGRQDGQG-NHGYFSTVLNSAKEK-AAGLRM---ISQPST---VD-RVVQ-----SPYASDA---SGPSDA----E-LAVSSNLEIGET--------LM-EPLDN---------QVV------S-----CPGQGYDKFNDDKEANFEAWLQESEEQYRF--S--------
>DRAKelas
--------------------------------------LSFL------------GFRPFTRLFLRNLNFF------------------------------------------------LSCVLSFHGAEA-----------------------------------------VKEGVDDMIKNLANEPSLGLYFVQQHAQASMPNLLDIKEKVVEKIHEVSLHTEDVEDSIDVVRSMTEFGYPLADEMIKDINKSLLIISKRQPKRG-------------------LIQR-PTWG--IQPD-FNRSFAG-AAPLRSGTD-SGPGPGPG-SRGYFSTVLSSAKQR-AAGLRP---AQPPSA----------------------------SDAE-VED-LPVSSRLDFAET--------ST-EQFDN---------PGSLN--RAA-----QSLQDYGKFSQDKEANFEAWLQESDEMS-------------
>DRAKthyn
----------------------------------------------------------------------------------------------------------------------MLGLSTADGFMS----------------------------------------AVKEGVDDMIKNLANEPSLGLYFVQQHAQASMPNLLDIKEKVVEKILEVSLHTEDVEDSIDVVRSMTEFGYPLADEMIKDINKSLLIISKRQPKRG-------------------LIQR-PTWG--IQPD-FNRSFAG-AALLRSGTG-SGTDSGPG-SRGYFSTVLSSAKQR-AAGLRP---ARPPSA----------------------------SDAE-VED-IPVSSRLDFAET--------ST-EQFDN---------PGSLN--RAA-----QSLQDYGKFSQDKEANFEAWLQESDEMS-------------
>EPIDfulg
----------------------------------------------------------------------------------------------------------------------MLGLSTADGFMS-----------------------------------------VKEGVDDMIKYLANEPSVGLYFLQQHAQASMPYLLDVKDKVMEKIHEVTLHTEDVEDSIDVVRSMTEIGYPLAEEMIKDIKTSLLIISKSQPKKG-------------------LIQT-STWA--HQTV-SSNPNAA------VTNN-TSHQEDVG-NRGYLSAVFSSAKQR-AAGFRKP-PITQSSK---LD-QLVQ-PSSQSKLESVA---SAQSSAE-AEE-LPVSSSLEIDEM--------PL-NPLGS---------YGSHDS-EVP-----FPLEDYSRFKHEKEAKFEAWLQDSEEPGKF--LKFSD----
>EPIDpuni
---------------------------------------------------------------FRLVG--------DRNIVTSF-----NPSLYSLSLSSLCQKHTSSRDETSLLSANMLGLSTADGFMS-----------------------------------------VKEGVDDMIKYLANEPSVGLYFLQQHAQASMPYLLDVKDKVMEKIHEVTLHTEDVEDSIDVVRSMTEIGYPLAEEMIKDIKTSLLIISKSQPKKG-------------------LIQT-STWG--HQNV-SSNPNA--------------------------------------------------------------------------------------------------------------------------------------------------------------------------------------
>EPIPhell
----------------------------------------------------------------------------------------------------------------------MLSLSTADGFMS-----------------------------------------VKEGVDDMIKYLANEPSVGLYFVQQHTQASMPHVLDVKEKVVEKIHEVILHTEDVEDSIDVVRSMTEIGYPLAEEMIKDIKASLLVISKCQPKRG-------------------LIQTPPTWG--HQTD-NNSSSSA--VAVGCSIN-SSHQEGEG-SRGYLSTVLISAKQR-AAGFRRP-LINQPSK---VD-QLVR-PSSQSQIASDA---SAPSDTE-AEE-LPVSSSLEIHEK--------PM-NPLSS---------YASHDR-EIL-----HPLEDYIKFNHEKEAKFEAWLQESEGHSKF--LKPGD----
>EPIPpurp
-------------------------------------------------------------------------------------------------------------------------------------------------------------------------------------------------------------------------------------------MTEIGYPLAEEMIKDIKASLLVISKCQPKRG-------------------LIQTPPTWG--HQTD-NNSSSSA--VAVGCSIN-SGHQEGEG-SRGYLSTVLISAKQR-AAGFRRP-LINQPSK---VD-QLVR-PSSQSQIASDA---SAPSDTE-AEE-LPVSSSLEIDEK--------PM-NPLSS---------HASHDR-EIL-----HPLEDYIKFKYEKEAKFEAWLQESEGHSKF--LKPGD----
>ERYCcris
----------------------------------------------------------------------------------------------------------------------MLGLSTADGFMS-----------------------------------------VKEGIDDMIKYLANEPSVGLYFVQQHAQTSMPYLLDVKDKVTEKIHEVTLHTEDVEDSIDVVRSMTEIGYPLAEEMIKDIKTSLLIISKYQPKKG-------------------LIKT-PTLS--LQTD-TSSSKTP---AADCSNK-SGHQEGTG-SRGYLSSVLNSAKLR-APGFRRP-LINQQSK---VD-QVIQ-PPSQSPFESVT---FARSSAE-AEE-LPVSNSVEVDEK--------SL-MSF--------------HEF-DES-----YPLEDYSKFKCEKEARFEEWLQESEGQGKF--LQPGD----
>ERYCpuss
----------------------------------------------------------------------------------------------------------------------MLGFSTADGFMS-----------------------------------------VKEGIDDMIKYLANEPSVGLYFVQQHAQTSMSNLLDVKDKVTEKIHEVTLHTEDVEDSIDVVRSMTEIGYPLAEEMIKDIKTSLLIISKYQPKKG-------------------LIN--PTLS--LQTN-TSNSKTP---AVDCSNK-SVHQEDTG-SRGYLSSVLNSAKLR-APGFRRP-FINQQPK---VD-QVIQ-PPSQSPFESVT---SARSSME-AEE-LPVSNNLEVDEK--------PL-IG------------FRGFDE-SHS-----YPFKDYGKFKCEKEARFEEWLQESEGQGKF--LQPGD----
>GALEfabe
----------------------------------------------------------------------------------------------------------------------MLGLSAADGFLN-----------------------------------------VKEGVDDMIKFLANEPSVGLYFVQQHAHASMPYLLDVRDKIVEKVHEVTLHTEDVEDSVGVVRSMKDFGHPLAEDMIKDINKSLLLMSKSQPKRG-------------------LIQN-PTWG-----D-PSSSSHP--AATGYNFH-SSHQESGA-NRSYFSAVLQSAKQR-AAGFRSPASTNPAPK---GV-HFAP--------ASDP---SVPVDAE-ADE-LPVSSRLELAEN--------PT-HPLDK---------DGLQGS-GMV-----HPLEDYDKFKCDKEAKYEAWLQDSEEHFQF--IKPGY----
>GASTelat
----------------------------------------------------------------------------------------------------------------------MLGLSTADGFMS-----------------------------------------VKEGIDVMIKYLANEPSVGLYYVQQHAQASMPHLLDVKEGVMEKVNEVTLHTEDAEDSIDVVRTMTEIGYPLAEEMIKDIKASLQIMSKGKPKRG-------------------LLRG-------HQTD-NVSK--------------------VG-SRGYLSAVFSSAKQG-TAGFRWP-LTVLPSE---AN-QPSQ-SSSRSGFRSDA---SDQSFAE-SEE-LPLSSSLELDEK--------PL-TSSSS---------RDAHDP-ELV-----YPIEDYNRFKFEKEAKFEAWLHDSEVRCKS--HKTGDL---
>GOODfuma
ADRLGQDDHPRKPSSGILRHKPVLAPNYCLLFPLLILCLYFHCPAFPTPIPTVCTFQSPSHTLLAPCN----CYGLRLFVPTLSLIPN-SPLSPLSPLSSFLSKEQIVSYETSLCPINMLSLSTVDGFLS-----------------------------------------VKEGVDDMIKYLANEPSVGLYFMQQHAQESMPNLLDVKEKVTEKIHDVSLNAEDVEDSINVLRSMTEFGYPLAEEMIKDINTSLLVISKRQHKRG-------------------LIPS-ATWGPIHPTD-IGSSNAA-AVTFGSTNN-SGHQ-----DRGYFSTVLSSAKKR-AAGFRRP-LFNQPVT---VD-QLVQ-SPPQSLFV---------SDVD-AEE-LPLSSSIQTANT--------VM-ESRDN---------PGQQDQ-KIF-----YPLQDYNKFNNDKEANYEAWLQESDEQYKF--LKPGD----
>GOODpube
----------------------------------------------------------------------------------------------------------------------MLSLSTVDGFLS-----------------------------------------VKEGVDDMIKYLANEPSVGLYFMQQHAQESMPNLLDVKEKVTEKIHDVSLNAEDVEDSINALRSMTEFGYPLAEEMIKDIKTSLLVISKRQPKSG-------------------LIPS-----PIHPTD-IGSSNAAPAVTFGSANN-SGHQ-----DRGYFSTVLSSAKKR-AVGFRRP-LINQLLA---VD-QLVQ-SPPQSLFV---------SDVD-AEE-LPLSSSIQAANT--------VM-ESREN---------PGQQDQ-RIF-----YPLQDYNKFNNDKEADYEAWLQESDEQCKF--LKPGD----
>GYMNdens
----------------------------------------------------------------------------------------------------------------------MPGLSTADGFMS-----------------------------------------VKEGVDDMIKYLANEPSVGLYFVQQHAQTSMPYLLDVKEKVVEKIHDVSLHIEDVEDSIDVVRSMTEFGYPLAEEMIKDINTSLLIVSKCQPKRG-------------------LIQN-ATSS--NQTD-SSSSNAA-AVAFRSN------LRGDG-GGGYFSAVLNSAKQK-AAGFRLP-PINQPTK---DD-QLVQ-SPPRSP-ASDA---SAPPGAE-AED-PPVSGSFEIGET--------PT-EPLVG----------------RIS-----YPLRDYGEFNNDREANFEAWLQESEQQYKF--LKPGD----
>GYMNodor
-NKY--------------RKTKIYLPG-----------YYFF----------------PVG--YLIITQRKHCP---------------FLVCLLSFSLSLSPQNNSIRYETSLVPINMPGLSTADGFMS-----------------------------------------VKEGVDDMIKYLANEPSVGLYFVQQHAQTSMPYLLDVKEKVVEKIHDVSLHIEDVEDSIDVVRSMTEFGYPLAEEMIKDINTSLLIVSKCQPKRG-------------------LIQN-ATSS--NQTD-SSSSNAA-AVAFRSN------LRGDG-GGGYFSAVLNSAKQK-AAGFRLP-PINQPTK---DD-QLVR-SPPRSP-ASDA---SAPPGAE-AED-LPVSGSFEIGET--------PT-EPLVG----------------RISYPLRDYPLRDYGEFNNDREANFEAWLQESEQQYKF--LKPAD----
>HABElong
----------------------------------------------------------------------------------------------------------------------MPTISTADGFMS-----------------------------------------VKEGVDDMIKYLANEPSVGLYFVQQHAQTSMTYLHDAKEQVVEKIHDVSLHTEDVEDSIDAVRSMTEFGYPLAEEMIKDINTSLLIVSKRQPKRG-------------------LIQT-ATSS--NQTD-TISSNGA-AVTFRSS----GNQDSEG-SGGYFSAVLNSAKQK-AAGFRLP-LINQPPK---ED-QLVQ-TPPRLP-ASDA---SAPPGAE-AKE-LPLSGSFDIGEA--------SP-EPLIS----------------RIL-----YPLRDYDEFSSDREASFEAWLQESEQQYKF--LKPGD----
>HABEpant
----------------------------------------------------------------------------------------------------------------------MPTISTADGFMS-----------------------------------------VKEGVDDMIKYLANEPSVGLYFVQQHAQTSMTYLHDAKEQVVEKIHDVSLHTEDVEDSIDAVRSMTEFGYPLAEEMIKDINTSLLIVSKRQPKRG-------------------LIQT-ATSS--NQTD-TISSNGA-AVTFRSS----GNQDSEG-SGGYFSAVLNSAKQK-AAGFRLP-LINQPPK---ED-QLVQ-TPPRLP-ASDA---SAPPGAE-AKE-LPLSGSFDIGEA--------SP-EPLIS----------------RIL-----YPLRDYDEFSSDREASFEAWLQESEQQYKF--LKPGD----
>HAEMdisc
----------------------------------------------------------------------------------------------------------------------MPSLSTVDGFLT-----------------------------------------VKEGVDDMIKYLANEPSVGLYFVQQHAQKSMPNLLDVKEKVTEKIHDVSLNAEDVEDSINVLRSMTEFGYPLAEEMIKDINTSLLVISKSQSKRG-------------------LIPI-------HQTD-IGSSNAA-AVTCGSTSN-SGHQ-----DRSYFSTVLSSAKQR-AASFRQP-LINQPLT---VD-QFVQ-SPPQSLFH---------SDVD-AEE-LPLSSSLQTVNT--------VI-ESRDN---------PGPQDQ-KIL-----YPLQAYNKFNKDKEANYEAWLQESDEQYRF--LKTGD----
>HEMIforr
----------------------------------------------------------------------------------------------------------------------MPRLSTADGFMS-----------------------------------------VKEGVDDMIKYLANEPSAGLYFVQQHAQTSMPYLLDVKEKVVEKIHNVSLHIEDVEDSIDVVRSMTEFGYPLAEGMIKDINTSLLLASKLQPKRG-------------------LIRN-TTSS--NQTD-SSRSKAA-AITFRSS------QDGDG-SGGYFSAVLNSAKQK-AAGFRLP-LINQPTE---DD-QLVW-SPPWTP-TSDA---TAPLGAE-AEE-LPVSGSSEITET--------LT-KPLVG----------------RIP-----CNLRDYGEFDNAREANFEAWLQESEQQYKF--LKPGD----
>HYPOheme
----------------------------------------------------------------------------------------------------------------------MHGFSTVDGFIN-----------------------------------------VKEGVDEMIKYLANEPSVGLFFVQHHAHSSMPYLLNVKEKVVEKIHEVTLHTEDIEDSICVVRSMTECGLPIADQMIKDINKSLHVMSASQPKKG-------------------LISN-PTWG--FQAG-KGSSNTP--AAFNYSAV-SVQQDGGS-SRSYLSSVFNSAKQK-AAGLRWS-QPDFMPKGPEVE-QFVT-STARAPSATDSDNLSSRTDAE-TDE-LPVSSNLADAEQ--------VQ-NTLVEKVVEPDAADGTSHDP-DEA-----SLLEAYDKFKSEREAKLEEWLREQPQEGRG-----------
>LANAlana
----------------------------------------------------------------------------------------------------------------------MHGFSTVDGFMN-----------------------------------------VKEGVDEMIKYLANEPSVGLFFVQQHAQSSMPYLLNVKNKVAEKIHEVTLHTEDVEDSIDVVRSMTECGLPIADEMIKDINKSLLVMSASQPKRG-------------------LIRN-PSWG--FQAG-KSGSNAT--AALNYNAV-SGPQDGGS-SRSYLSAVFNSAKQK-AAGLRWS-QYDPMPKGPQSE-QFVP-STAPAPSATDTQNLSIPTDAE-TDE-LPLSSNLADIEQ--------RP-NTLVAEDDEPDAIDGSSQSH-DMT-----SLLENYEEFRSEREAKLEEWLQGQPEEAHGKRIEAGEAGDR
>LECAnigr
----------------------------------------------------------------------------------------------------------------------MHGLSAADGFMK-----------------------------------------VKEGVDDMIKYLANEPSVGLYYVQQHTHASMSSLLDVRDKIVEKVREVALHTEDVEDSIEVVRSIKDFGRPLAEDMIKDINKSLLIMSKSQPKKG-------------------LIQN-PTWC-----D-NSSSIHP--LSA------GSHQEGGG-SRGYFSAVLKSAKQR-AAGFRSP-PPTIPAT---TDEQFVS--------ASDP---WVPSDPE-AEE-LPVSSRLQLHEN--------ST-HSMDK---------DCFQST-EML-----HPLEDYDMFKCDKEAKYEAWLQESEEHLQS--IKPGD----
>LIMOabor
----------------------------------------------------------------------------------------------------------------------MLSLSTADGFMS-----------------------------------------VKEGVDDMIKYLANEPSVGLYFVQQHAQASMPHLFDVKEKVVEKIHEVILHTEDVEDSIDVVRSMTEIGYPVAEEMIKDIKISLLVISKCQPKRG-------------------LIQSPTTWG--YQTD-NNSSSSA--GAVGCSIN-SGHQEGDG-NLSYLSTVLNSAKQR-AASFRRP-LINRPSR---ID-QLVQ-PSSQSPFASDA---SFPSDTE-AEE-LPVSSSLEIDEK--------PM-NPLSS---------NASHDL-EIL-----YPLEDYSKFKYEKEAKFEAWLQESEGHCKF--RKPGD----
>MASDpict
----------------------------------------------------------------------------------------------------------------------MLRLSTPDGFMT-----------------------------------------VKEGIDDMIKQLANEPSVGLYFLQQHAQASMPYILHVKDKVVEKIHEVTLHTEDVEDSIDVVRSMTEIGYPLAEEMIKDIKTSLLIISKGQPKKG-------------------LIQT-STWG--HLTD-STNSNAA---VVGRTNS-TGYQEDEG-SRGYLSAVFSSAKQRAAAGFRKP-PINQPSK---VDHKLLQ-PSSQ-------------SSAE-ADE-LPVSISLEVDEN--------LL----SS---------HGSHDC-EVL-----YPLEDYSKFKYEKEAKFEAWLQESE-EDKF--LKFGD----
>MEXIxero
----------------------------------------------------------------------------------------------------------------------MLSLSTADGFMT-----------------------------------------VKEGVDDMIKYLANEPSVGLYFVQQHAHASMPYLVDVKEKVVQKIHEVTLHTEDIEDSIDAVRLMIEFGHPLTEEMINVINKSLLIISKFQTKRG-------------------LIQT-PTWG--YQAH-SNCSATH--SAIDFIKS-TGHQEHNG-SLGYFSAVLNSAKQR-AVGFRWP-PTNQGPK---GD-QLVH-SSSQVAFSSDA---SAPLDAE-ADE-FPVSSSLEVEEC--------PI-NPLDG------------SSH-EML-----FPMEDYSKFKYEKEAKFEAWLQEAEENYKF--VKPDY----
>MICRparv
----------------------------------------------------------------------------------------------------------------------MLNLSTADGFMS-----------------------------------------VKEGVDDMIKYLANEPSVGLYFVQQHSQASMPFLLDVKEKVVEKVRDVSLHTEDVEDSIDVVRSMTEFGYPLADKMIKEINTSLLIISKRQPKRG-------------------LIQS-TAWG--HQPD-TSSSNAG-AVSLSSSNN-SVGQDSQG-NWGYISTVLSSAKQK-AAGLRR---INQPST---FDRRILQ-SSPQSPFAADA---SAPSAAE-AEE-LPLPSSLEIGET--------MMTEPSDN---------QGSHE--RQY-----YLSQDYNKFNIDKEANFEAWLQESEDQYKF--LKHHD----
>MOLIcapi
----------------------------------------------------------------------------------------------------------------------MHGFSTVDGFIN-----------------------------------------VKEGVDEMIKHLANEPSVGLFFVQHHAHSSMPYLLNVKEKVVEKIHEVILHIEDIEDSICVVRSMTECGLPIADEMIKDINKSLLVMSVSQPKKG-------------------LIRN-PTWG--FQAG-KGSSSTP--AALDYSAV-NGQQDGGS-SRSYLSSVFNSAKQK-AAGFRWS-QPDFMPKGPEGE-QFVP-STVQAPSTTDSDNLSTRTDAE-TDE-LPVSSNLADANQ--------VQ-STLVEKDGEPDATDGTSHDP-DEV-----SLLEAYDKFRSEREAKLEEWLQEQPQEKRG-----------
>NEUWmali
----------------------------------------------------------------------------------------------------------------------MLGISTADGFMN-----------------------------------------VKEGLDEMIKYLANEPSVGLYYVQQHAHTSMPYLLDVKEKVVGKIHEVTLHTEDVEDSIEVVRSMSEFGHPLTEEMIKGINKSLQIMSKAQPKHG-------------------LIQN-HVFG--HQTI-ASNSSNP--VAVGHSTN-SSHQESYG-SRGYFSSVLNSAKQR-AAGFRWP-QATP-SKSLNSE-QLLQ-PSSQPALV---------SDRE-AEE-LPLSSSLEIGEN--------PI-NPLDG---------VDSYDH-VMV-----NALEDYKKFNYDRESKYQAWLQETEEQCKF--IEPVD----
>NEUWzoll
----------------------------------------------------------------------------------------------------------------------MLGISTADGFMN-----------------------------------------VKEGLDEMIKYLANEPSVGLYYVQQHAHTSMPYLLDVKEKVVGKIHEVTLHTEDVEDSIEVVRSMSEFGHPLAEEMIKDINKSLQIMSKAQPKHGIIAGSLCKVTVFMCAIDSSLIQN-HVFR--HQTI-ASNSSNP--VAVGHSTN-SSHQESYG-SRGYFSSVLNSAKQR-AAGFRWP-QTTPSSKSLNSE-QLLQ-PSSQSALV---------SHGE-AEE-LPLSSSLEIGES--------PI-NALDG---------VDSHDH-VMV-----NALEDYKKFNYDRESKYQAWLQETEEQCKF--IEPVD----
>OECEmacu
----------------------------------------------------------------------------------------------------------------------MLGLSTADGFMS-----------------------------------------VKEGVDDMIKYLANEPSVGLYFVQQHAQASMPYLLDVKDKVTEKIHEVTLHTEDVEDSIDVVRSMTEIGYPIAEEMIKDIKTSLLIISKYQPKKG-------------------LIKT-PTWF--HQTD-TSNSNTP---AVGCSNN-SSHQEDAG-SRGYLSSVLNSAKLR-APGFQRP-LINQPSK---VD-QVLQ-PPSQSPFESST---SVQSSAEAAEE-LPVSSSLELDEK--------PL-KL--S---------HGLYGS-EEL-----YPSEDYSKFKYEKEARFEEWLQDSEGQAKF--LQPCD----
>OPHRgarg
----------------------------------------------------------------------------------------------------------------------MPSLSTADGFMS-----------------------------------------VKEVVDDMIKYLANEPSVGLYFVQQHAQTSMPYLLDVKEKVEEKIHDVSLHIEDIEDSIDVVRSMTEFGYPLAEEMIKDINTSLLIVSKCQPKRG-------------------LIQN-ATSS--NQTD-GSSSNAA-AVTLRSN------QHGDGSGGGYFSSVLSSAKQK-AASFRLQ-PINQPPK---DD-QLLR-SPPHPS-ASDT---SAPPGAE-AEE-LPVSGSFEISEI--------PM-EPLVG----------------RAS-----YPLRDYGEISNDREANFEAWLQESEQHYKF--LKPGD----
>OPHRsphe
----------------------------------------------------------------------------------------------------------------------MPSFSTADGFMS-----------------------------------------VKEVVDDMIKYLANEPSVGLYFVQQHAQTSMPYLLDVKEKVEEKIHDVSLHIEDIEDSIDVVRSMTEFGYPLAEEMIKDINTSLLIVSKCQPKRG-------------------LIQN-ATSS--NQTD-GSSSNAA-AVTLRSN------QHGDGSGGGYFSSVLSSAKQK-AASFRLQ-PINQPPK---DD-QLLR-SPPHPS-ASDT---SAPPGAE-AEE-LPVSGSFEISEI--------PM-EPLVG----------------RTS-----YPLRDYGEISNDREANFEAWLQESEQHYKF--LKPGD----
>ORCHital
----------------------------------------------------------------------------------------------------------------------MPSLSTADGFMT-----------------------------------------VKEGVDDMIKYLANEPSVGLYFVQQHAQTSMPYLLDVKEKIVEKIHDVTLHIEDVEDSIDVVRSMTEFGYPLAEEMIKDINTSLLIVSKCQPKRG-------------------LIQN-ATSS--NQAD-SSSSNAA-AITFRSN------QRGDG-GGGYFSAVLNSAKQK-AAGFRLP-PINQPTK---DD-QLVR-----SP-ASDA---SAPPDAE-AEE-LPVSASFEIGGA--------LT-EPLVG----------------RIS-----YPLRDYGEFNSDREANFEAWLQEPEQQYKF--LKPVD----
>PAPHconc
----------------------------------------------------------------------------------------------------------------------MLGLSTSDGFMA-----------------------------------------VKEGVDDMIKYLANEPSLGLYFVQQHANASMPYLVDVKEKVVQKIHEVTLHTEDVEDSIDVVRLMIEFGHPLAEEMIDVINKSLLIISKFQTKRG-------------------LIRT-PTWG--HQTD-SISSTTP--IAIGFNKN-SGYQEHEG-NLGYFSAVLNSAKQR-AVGFRWP-LTNQVSK---GD-QLGQ-SSSQLAFSSVA---S--FDAE-GED-LPVSSILEVKECAMEC----PI-NPLDG------------------------SPHEDYNKFKNEKEAKFEAWLHEAEEHYKI--VKPDD----
>PAPHhirs
----------------------------------------------------------------------------------------------------------------------MLGLSTSDGFMA-----------------------------------------VKEGVDDMIKYLANEPSVGLYFVQQHANASMPYLVDVKEKVVQKIHEVTLHTEDVEDSIDVVRLMIEFGHPLAEEMIDVINKSLLIISKFQTKRG-------------------LIRT-PTWD--HQTD-SISSTTP--IAIGFNKN-SGYQEHEG-SLGYFSAVLNSAKQR-AVGFRWP-LTNQGSK---GD-QLVQ-SSSQVAFSSDA---S--LDAE-AED-LPVSSILEVKECTMECPMEYPI-NPLDG------------------------SPHEDYNKFKYEKEAKFEAWLQDAEEHYKI--VKPDD----
>PHAIflav
----------------------------------------------------------------------------------------------------------------------MLGLSTADGFMS-----------------------------------------VKEGVDDMIKHLANEPSVGLYFVQQHAQASMPYLLDVKDKVMEKIHEVSLHTEDVEDSIDVVRSMTEIGYPLAEEMIEDIKTSLLIISKCQPKRG-------------------LIQT-PTWG--HQTD-ISNSNAA--VAVSCSNK-SGHEADEG-SRSYLSAALSSAKQR-AAGLRLT-LNNQPSK---VD-QPVP-SSSQSPFESVA---SAESSAE-AEE-LPLSSSVEIDEK--------PL-NTLGS---------HVSLDC-EVL-----HPMEDYSKFKYEKEAEFEAWLQESEGHGKF--LEPGD----
>PHAItank
----------------------------------------------------------------------------------------------------------------------MLGLSTADGFMS-----------------------------------------VKEGVDDMIKHLANEPSVGLYFVQQHAQASMPYLLDVKDKVMEKIHEVSLHTEDVEDSIDVVRSMTEIGYPLAEEMIKDIKTSLLIISKCQPKRGLLIEELVKC-------DSRLIQT-PTWG--HQTD-ISNSNAA--VAVSCSNK-SGHQEDEG-NRSYLSAVLNSAKQR-AKGLRPP-LNNQPSK---VD-QPVP-PSSQSPFESVA---SAEYSAE-ADE-LPVSSSLVIDEK--------PL-NTSSS---------HGSLDC-EVL-----HPMEDYSKFKYEKETEFEAWLQESEGHGKF--LEPGD----
>PHALcorn
----------------------------------------------------------------------------------------------------------------------MLRLSTADGFMSGTSSPMMFHYDFSELLFVFLIYFHENRLCRSLHVLFAGVEAVKEGVDDMIKYLANEPSAGLYYVQQHAQASMPHLLDVRDKVLERIHEVTLHTEDIEDSIDTVRSMTEIGYPLAEEMIKDIKTSLLIISKCQRKKG-------------------LIQT-PTRN--HQAD-SSNSKAA---VAAYRNK-SGHQEDEG-SRGYLSSVLTSAKQK-AAGFRLA-LNNQPSK---VD-QLVQ-PSSQPPFESDS---SAQSSME-AEE-LPVSSSLEIDLK--------PL-NSLGF---------HCSLDS-ELL-----CPLEDYNKFKYEKEAKFEEWLQEIEGHDKF--HKPGD----
>PHALmode
----------------------------------------------------------------------------------------------------------------------MLRLSTADGFMSGTSSPMTFHYDLSELLFVFLIYFHENRLCRSLHVLFAGVEAVKEGVDDMIKYLANEPSAGLYFVQQHAQASMPHLLDVRDKVLERIHEVTLHTEDIEDSIDTVRSMTEIGYPLAEEMIKDIKTSLLIISKCQRKKG-------------------LIQS-PTRN--HQAD-SSNSKAA---VVAYRNK-SDHQEDEG-SRGYLSSVLTSAKQK-AAGFRLA-LNNQPSK---VD-QLVQ-PSSQPPFESDS---SAQSSTE-AEE-LPVSSSLEIDLK--------PL-NSLGF---------HCSLDS-ELL-----CPLEDYNKFKYEKEAKFEEWLQEIEGHDKF--HKPGD----
>PHRAlind
-----------------------------------------------------------MISPF---------------------------------------LKYIDSDEGSLLPAIMLGLSTSDGFMT-----------------------------------------VKEGVDDMIKYLANEPSVGLYFVQQHAHACMPYLVDVKEKVVQKIHEVTLHTEDVEDSIDVVRLMIEFGHPIAEEMINVINKSLLIISKFQTKRG-------------------LIQT--TGD--YQTD-SNSSTTP--LAIDFNKS-SGHQEHDG-SLGYFSAVLNSAKQR-AVGFRWP-LTNQGSK---GN-QLVH--SSQVAFSSDA---SAPLDEE-ADE-FRVSISLEDEEC------------PLDG------------LSH-EML-----YPMEDYSNFKYEKEAKFEAWLQEAEEHYKF--IKPDY----
>PLATclav
----------------------------------------------------------------------------------------------------------------------MPGLSTADGFMS-----------------------------------------VKEGVDDMIKYLANEPSVGLYFVQQHAQTSMPYLLDAKEKVMEKIHDVSLHIEDLEDSIDVVCSMIEFGYPLAEKMIKDINTSLLIVSKCQPKRG-------------------LIQN-ATWS--NQTD-TSSSNSA-AIAFSSN------LRGDS-SGGYFSAVLNSAKQK-AAGFRLP-PINHPTK---DD-QLVL-SPPWSP-VSDA---SAPPGAE-AEE-LPVSGSFEAGET--------LT-EPLVG----------------RIS-----NPLRDYGEFNSDREANFEAWLQESEQQYKF--LKPGG----
>PTERcurt
----------------------------------------------------------------------------------------------------------------------MLSLSTADGFMS-----------------------------------------VKEGVDDMIQYIANEPSVGLYFVQQHAQVSMPYLLDVKEEVVEKIHDVSLHTEDVEDSIDILRSMTEFGYPLAEEMIKDINTSLLVISKHQPNRG-------------------LIQN-TAWGRVHQTD-INSSNAA-VVTFGSTNN-SGHQGDEG-SRDYFSTVLRSAKRR-AAGFRRP-LIHQPST---ID-QLGH-FSPQ---SSDA---SASFDAE-TEE-LPLSCSLQIAET--------MM-EPLDN---------KDSHDC-KIL-----YPLQDYSKFNNDKEANYEAWLQESEEQYKF--LIPGD----
>RIMAelli
--------------------------------------------------------------MFPTLN----CSKRSLEIVTSLLFWR-TVSLSLSLSHTLTLQNKSISYETSLAPINMLSLSTADGFMS-----------------------------------------VKEGVDDMIKYLANEPSMGLYFVQQHAQASMPYLLDVKEKVVEKIHDVSLHTEDVEDSIDVVRSMTEFGYPLADEMIKDINKSLLIISKCQPKRG-------------------LIQR-PTWG--LQTDIISSSTAG-AVTFRSSNNPSGHEDGQG-SRGYFSTVLSTAKQK-AAGLRR---INPPST---AV-QLAQ-SSSRLPFA---------SDAE-VEE-LPVSSSLEVGKT--------PM-EPSDN---------PVSHD--HTL-----YSLQEFDKFNDDKEASFEAWLQESDEQYKF--LKHHD----
>SELEaequ
----------------------------------------------------------------------------------------------------------------------MLGLSTADGFMT-----------------------------------------VKEGVDDMIKYLANEPSVGLYFVQQHAHASMPYLVDVKEKVVQKIHEVSLHTEDIEDSIDVVRSMIEFGHPFVEEMINDINKSILVISKSQPKKG-------------------LIQT-PTWD--HQTD-SNSSSTP--IAIGFSKN-SGHQEREG-SLGYFSAVLNSAKQR-AVGFRWP-PTNQESK---GY-QLVQ-SSSQSAFASDA---SAPLDAE-ADE-LPVSSSLDVEKC--------PI-NPLDG------------SPH-EML-----YPMEDYSKFKYEKEAKFEAWLQEAEEHHNF--VKPDD----
>SERAvome
ENTL--------------RKK-----------------FYFF----------------PVGIYFLPVNQRKHCP---------------FWSACSPSPSSQFPQNKSLRYETSLVPINMPSLSTADGFMS-----------------------------------------VKEGVDDMIKYLANEPSVGLYFVQQHAQTSMPYLLDVKEKIVEKIHDVSLHIEDVEDSIDVVRSMTEFGYPLAEEMIKDISTSLLIVSKYQPKRG-------------------LIQN-ATSS--NQTD-SSSSNAS-AITPRSTITPRSSQRGDG-SRGYFSAVLNSAKQK-AVGFRLQ-PINQPPK---DD-QVVW-SPPRLL-ASDA---SAPSGVE-AED-LPVSRSFEIGET--------PT-EPLVS----------------RIS-----YLLRDYGELTDDKEANFEAWLQESEQQYKF--LKPGD----
>THELangu
----------------------------------------------------------------------------------------------------------------------MPSLSTADGFMA-----------------------------------------VKEGVDDMIKYLANEPSVGLYFVQQHAQASMPHLLDVKEKVVEKIRDVSLHTEDVEDSIDVVRSMTEFGYPLADEMIKDINTSLLIISKRQPKRG-------------------LIQR-PTWG--LQTD-ISSSNAS-AVTFRSSNN-SIHEDGQG-SRGYFSTVLSSAKQK-AAGLRR---INPSST---AV-QLAH-SSSRPTFASDA---SPPSDAE-PEE-LPVSSNLEIRES--------LL-QPLDN---------PGSHD--PTF-----FSLQDYSRFNDDKEATFEAWLQESEEKYKF--LKHDD----
>VANIplan
----------------------------------------------------------------------------------------------------------------------MFGLSAADGFMN-----------------------------------------VKEGVDDMIKFLANEPSVGLYFVQKHTHASMPYLLDVRDKIAEKVHEVTLHTEDVEDSIDVVRSMKDFGHFLAEDMISDINKSLLIMSKSQPKRG-------------------LIQN-PTWD-----D-SSYSSAP-PVA-------ASYQKSGG-NLSYFSAVLKSAKQR-AVGFRSP-PTDRASK---VE-QFVS--------ASDP---SIPSDAE-AEE-LPVSSRLQLDEN--------PI-HPLDK---------DTSQGS-KMQ-----HHLEDYDEFKRDKAAKYEAWLQDSEEHLQV--IKPGD--HS
>VANIshen
----------------------------------------------------------------------------------------------------------------------MLGLSAADGFMN-----------------------------------------VKEGVDDMIKFLANEPSVGLYFVQKHTHASMPYLLDVRDKIAEKVHEVTLHTEDVEDSIGVVRSMKHFGRPLAEDMINDINKSLLIMSKSQPKRG-------------------LIQN-PTWG-----D-SSSSSTP-PVAASYNFH-SSHQKSGG-NLGYLSAVLKSAKQR-AVGFRSP-RTDPASK---AE-QFMS--------TSDP---SIPSDVE-AEE-LPVSSRLQLEEN--------PI-HPLDE---------DASQGS-KMV-----HHLEDYDKFRRDKAAKYEAWLRDSEEHFQF--IKTGDL---
>EPIPaphy
----------------------------------------------------------------------------------------------------------------------MVGLSIADGFMS-----------------------------------------VKEGFDDMIKYLANDPSVGLYFVQQHAQASMPYLLDAKENILETIHEVTLNSEDVEDSIDAVRSMTEIGYPLAEEMIKDIRESLLIISKRQAKKG-------------------QLKL-PSFF--YQID-NNKTNWS-AIA----DL-SKETKDEG-SQGYFSSVLSSVKQK-AAGFTMP-SFDSPPL---NDFQNIS----------ES---SSKIYEE-ADELLQVPNSFKIDEM--------PL-KFLGG---------HGSHDG-EL--------LEDYIKFKDVKEVRFEAWLQE------------------
