# Supplementary material for: Orchid Phylotranscriptomics: The Prospects of Repurposing Multi-Tissue Transcriptomes for Phylogenetic Analysis and Beyond
Source: Front Plant Sci. 2022 May 27;13:910362. doi: 10.3389/fpls.2022.910362 (PMC9196242; doi:10.3389/fpls.2022.910362)
Supplement: Supplementary file 4 [file Data_Sheet_3.zip › ortho_MSA/r1/OG0008982.fa]

>ANOEemei
------------------------------------------------------------------------------------------MWIEIICGLVVYKIFRRYFFS----------------DVGVPDVDAGTSDLSFVVADRLEKIYGGKAYVGLRIPDPDTSSRQHIDIVLITN----------------------------SSREVMVVAVRNFSGFIEVKDGGNWVC---------TRDKKHKPEIFPDPVLETARQVEILQSYLELRGISLPKGSLIGKVILPNPNC------------RPAYSISFQPEVVSFDKWVELKSDVKPGFSSW---IKVLLPGSKTEAHDDWYQKLHFTINTAPMWDRLEFKGDRKILGEFIEFKGNTDDLHALRHVNRSKVGQFIIQKPSLFG-L-GSSRLSVLYSPRDLRGD-AAATYEWKDIAVKPSTEILFQPLDSKKPVKFKLSNVASVSLS-T
>ANOEroxb
------------------------------------------------------------------------------------------MWIEIICGLVVYKIFRRYFFS----------------DVGVPDVDAGTSDLSFVVADRLEKIYGGKAYVGLRIPDPDTSSRQHIDIVLITN----------------------------SSREVMVVAVRNFSGFIEVKDGGNWVC---------TRDKKHKPEIFPDPVLETARQVEILQSYLELRGISLPKGSLIGKVILPNPNC------------RPAYSISFQPEVVSFDKWVELKSDVKPGFSSW---IKVLLPGSKTEAHDDWYQKLHFTINTAPMWDRLEFKGDRKILGEFIEFKGNTDDLHALRHVNRSKVGQFIIQKPSLFG-L-GSSRLSVLYSPRDLRGD-AAATYEWKDIAVKPSTEILFQPLDSKKPVKFKLSNVASVSLS-T
>APOSodor
------------------------------------------------------------------------------------------MWLEILCGVLIYNVFRRFIFG----------------DVDVPDVDAGSSDPSFAVADRLEKIYGGKAYVGLRIPDPETSSRRHVDVVLVTK------------------------------REVMVVAVRNFSGFVDVGEGGNWVC---------TVDNKHKPEFHPDPVLELTRQIEIVESYMQLRGLSLPKGNITAKVILPNPSC------------RPAYPITFHPEVISYDKWAELKSEKKIGVSSW---IKDAFHGSKSGAQDEVFQKLHFILSTAPMWDRLEFKGDRHILGEFIEFKGNSDDLQALTLVNRSKVSRFTVQKASMLG-L-GMIEV--------------------------------------------------------A
>APOSshen
------------------------------------------------------------------------------------------MWLEILCGVLIYNVFRRFIFG----------------DVDVPDVDAGSSDPSFAVADRLEKIYGGKAYVGLRIPDPETSSRRHVDVVLVTK------------------------------REVMVVAVRNFSGFVDVGEGGNWVC---------TVDNKHKPEFHPDPVLELTRQIEIVESYMQLRGLSLPKGNITAKVILPNPTC------------RPAYPITFHPEVISYDKWAELKSEKKIGVSSW---IKDAFHGSKSGAQDEVFQKLHFILSTAPMWDRLEFKGDRHILGEFIEFKGNSDDLQALRLVNRSKVSRFTVQKASMLG-L-GRSRLQVLLSPRDYRAD-AASAFEWEELSVKPSTEVLFQPLNSNKACKFKLSSIISVSLS-A
>BLETstri
-------------------SSSSVYGPDQDCFR--------QRSYQRAVPSSLQSRKH---LRVAEEQLISASHRRLKKRDHRKSITITIMWVEILCGLVVYKIFRRFLYG----------------DIDVPDVDAGSSDLFFAVANRLEKIYGGKAYVGLRIPDPETSSRQHIDVVLVTK------------------------------REVMVVAIRNFSGFVVVGDGGNWVC---------TKDKKHKPDTFPDPVLETARQVEILQSYLELRGVSLPKGSLIGKVILPNPNC------------RPAYSISFQPEVVSFDKWVELKSEVKSGISSW---IKDIFHGSKGEAQDGCFQKLHFILNTAPKWDRLEFIGDRNLLGEFIEFKGNPEDMQALRHVNRSEVGQFIVQKPSLFG-L-GRSRLYILYSPRDVRDD-AASAFEWKDIAVKPSTEVLFQPLNSKKPRKFKLSNVVSVSLS-A
>BORYspha
------------------------------------------------------------------------------------------MWVEIVFGLVVYKIFQRLIYG----------------DTEVPDGDSKHSDISFAVASRLEKIYGGKSYVGLRIPDPETSSRQHIDIVLVTK------------------------------REVMVVGVRSFSGFLEIGTDGSWVC---------ISGKKSKSETYPDPVLEITRQVTILESYLEQRGVPLPKGHLIGRVVLPNPNC------------RTAYSIDAQPEVISFGKWMELKSETGYGFSNW---LKDAFRGGKSETQDGLYQRIHFILGTAPMWDRLQFKGDRNILGEFIEFKGNQEDVQALRHLKRSKISRFIIQKASMFGVLGGRSRLSILYYPRDYRSE-GASISEWKEIAVKPSTELIFQPQYSKKARKFKLSSVESLSLS-A
>CALAcreb
------------------------------------------------------------------------------------------MWVEIVCGLVVYKIFRRFFFG----------------DVDIPDVDAGSSDISFAVADRLEKIYSGKAYVGLRIPDSDTGSRQHIDVVLVTK------------------------------REVMVVAVRNFSGFVEVRDGGNWVC---------TRDKKHKPEIFPDPVLEIARQVEILESYLVLRGLSIPKGSLIGKVILPNPNC------------RPAYSISFQPEVISFDKWVELKSEIQPGILSW---FKVVLNGSKGEAQDDWYQKLHFTLNTAPMWDRLQFKGDRNILGEFIEFKGNTEDLKALRHVNRSKVAQFIVQKPSLFG-L-GRSRLNILYSPRDLRGD-ASADYEWKDVAVKPTTEILFQPLDSKKPHKFKLSSVFSVSLS-A
>CALAplic
------------------------------------------------------------------------------------------MWVEIVCGLVVYKIFRRFFFG----------------DVDIPDVDAGSSDISFAVADRLEKIYSGKAYVGLRIPDSDTGSRQHIDVVLVTK------------------------------RIVMVVAVRNFSGFVEVRDGGNWVF---------TRDKKHKPEIFPDPVLEIARQVEILESYLVLRGLSIPKGSLIGKVILPNPNC------------RPAYSISFQPEVISFDKWVELKSEIQPGILSW---FKVVLNGSKGEAQDDWYQKLHFTLNTAPMWDRLQFKGDRNILGEFIEFKGNTEDLKALRHVNRSKVAQFIVQKPSLFG-L-GRSRLNILYSPRDLRGD-ASADYEWKDVAVKPTTEILFQPLDSKKPHKFKLSSVFSVSLS-A
>CALAsini
------------------------------------------------------------------------------------------MWVEIICGLVVYKIFRRFFFG----------------DVEVPDVDTGSSNLSFAVADRLEKIYGGKAYVGLRIPDPETSSRQHIDVVLVTK------------------------------RDVMAVAVRNFFGFVVVGDGGNWVC---------TKDNKHKPESFPDPVLEVARQVEILESYLELRGVSLPKGSLISKVVLPNPNC------------RPAYSITFQPEVVSFDKWVGLKSEVKPGIFSW---FKDAFDGSKGETQDDCFQKLHFILNTAPKWDRLEFVGDKNLLGEFIEFKGNPEDMQALRHVNRSEVGQFIVQKPSLFG-L-GRSRLNIMYSPRDVRGD-AASALEWKDVAVKPSTEFLFQPLNSKKPRKFKLSNVVSVSLS-A
>CALAtsoo
------------------------------------------------------------------------------------------MWVEIICGLVVYKIFRRFFFS----------------DVEVPDVDTGSSNLFFAVADRLEKIYGGKAYVGLRIPDPETSSRQHIDVVLVTK------------------------------RDVMVVAVRNFFGFVAVGDGGNWVC---------TKDNKHKPESFPDPVLEVARQVEILESYLELRGVSLPKGSLISKVVLPNPNC------------RPAYSITFQPEVVSFDKWVGLKSEVKPGIFSW---FKDVFDGSKGEAQDDCFQKLHFILNTAPKWDRLEFVGDKNLLGEFIEFKGNPVDMQALRHVNRSEVGQFIVQKPSLFG-L-GRSRLNIMYFPRDVRGG-AASALEWKDIAVKPSTEFLFQPLNSKKPHKFKLSNVVSVSLS-A
>CALEmajo
------------------------------------------------------------------------------------------MWVEILCGLVVYKMIRRFLLG----------------ETSVPDVDAGASDLSFAVADRLEKIYGGKAYVGLRIPDPETSSRQHIDVVLVTK------------------------------RDVMVVAVRNFSGFVEAKDGGNWVC---------TRDKKHKPEIFPDPVLEIARQIAILESYLELRGLTLPKGSLIGKVILPNPNS------------RPAYSISFQPEVISFDKWVELKSEVKPGISSW---IKDFLHGSKGEAQDDWCQKLHFTLSTAPMWDRLEFKGDRNILGEFIEFKGNKEDLHALRHVNRSKVGQFIVQKPSLFG-L-GRSRLSILYSPRDLRGD-AAAASEWQDVAVKPTTEILFQPLDSRKALKFKLSSVASVSLS-A
>CEPHdama
------------------------------------------------------------------------------------------MWIEILCGLVFYKIFGRFIFG----------------NVDDPDVDAGSSDLCFAVADRLEKIYGGKAYVGLRIPDPETSSRQHIDVVLVTK------------------------------REVMVVAVRNFSGFVVVGDSGSWIC---------TTDKKHKPETFPDPVLETARQVEILQSYLELRGVSLPKGSLIGKVILPNPNC------------RPAYSITFQPEVVSFDKWVELKSEVKPGIPSW---IKDIFHGSKGEAQNDWYQKLHFILSTAPMWDRLEFQGDKNILGEFIEFKGTPEDMQALRHVNRSKVGQFIIQKPSLFG-L-GRSRLSILYSPRDLRGD-AASAYEWRDIAVKPSTEVLFQPLNSKKARKFKLSHVVSVSLS-A
>CHILsemi
------------------------------------------------------------------------------------------MWVEIICGLVVYKIFRRFLFG----------------DTSVPDVDAGTSDPSFAVADRLEKIYGGKAYVGLRIPDPETSSRQHIDVVLVIK------------------------------REVMVVAVRNFSGFVEAKDGGNWVC---------TRDKKHKPEIFPDPVLEIARQVEILESYLELRGLSLPKGSLIGKVILPNPNC------------RPAYSISFQPEVISFDKWVELKSEVKPGISSW---IKEVLHVSKGEAQDDWCQKLHFTLSTAPMWDRLEFKGDRNILGEFIEFKGNKEDLHALRHVNRSKVGQFIVQKPSLFG-L-GRSRLSILYSPRDLRGD-AAAASEWKDAAVKPTTEILFQPLDSRKALKFKLSSVASVSLS-P
>CHILtrap
------------------------------------------------------------------------------------------MWVEIICGLVVYKIFRRFLFG----------------DTSVPDVDACTSDLSFAVADRLEKIYGGKAYVGLRIPDPETSSRQHIDVVLVIK------------------------------REVMVVAVRNFSGFLEAKDGGNWVC---------TRDKKHKPEIFPDPVLEIARQVEILESYLELRGLSLPKGSLTGKVILPNPNC------------RPAYSISFQPEVISFDKWVELKSEVKPGISSW---IKEVLHVSKGEAQDDWCQKLHFTLSTAPMWDRLEFKGDRNILGEFIEFKGNKEDLHALRHVNRSKVGQFIVQKPSLFG-L-GRSRLSILYSPRDLRGD-AAAASEWKDAAVKPTTEILFQPLDSRKALKFKLSSVASVSLS-P
>CORYacti
------------------------------------------------------------------------------------------MWVEIICGLIVYKIFRRFLFG----------------EVDVPDVNAGTSDVSFVVADRLEKIYGGKAYVGLRIPDPETSSRQHIDVVLVTK------------------------------REVMVVAVRNFSGFVEVKDAGNWVC---------TKDKKHKPEIFPDPVLEIARQVEILKSYLELRGLSLPKGSLIGKVILPNVNC------------RPAYSISFQPEVISFDKWVELKSEVKPGFSSW---IKIAFNGSKGEAQDEWYQKLHFTLSTAPMWDRLEFQGNKNILGEFIEFKGNTEDLKDLRHVNRSKVGQFIVQKPSMFG-L-GRSRLNILYSPRDLRGD-AGAADEWKDVAVKPTTEILFQPLDSKKPHKFKLSSVASVSLS-A
>CREMappe
------------------------------------------------------------------------------------------MWIEILCGLVVYNVFRRFFFG----------------DVEVPDVDAGSSDLSFAVADRLEKIYGGKAYVGLRIPDPETSSRQHIDVVLVTK------------------------------KEVMVVAVRNFSGFVAVGDGENWVC---------AKDEKHEPENFPDPVLETTRQVEILQSYVELRGVSLPKGSLIGKVILPNPNC------------RPAYSIANQPEVVSFDKWVGLKSEVKPGISSW---VKDVFFSSKGEARDDYFQKLQFILNTAPKWDRLEFIGDKNLLGEFIEFKGNQEDNRALRHVNRSEVGRFIVQKPSLFG-L-GRSRLSILYSPRDVRGN-EASALEWKDIAVKPGTELLFHPLNSKKPRKFKLSSIVSVSLSCA
>CRYPlept
------------------------------------------------------------------------------------------MWIEILCGLVVYKICRRFFFS----------------DNDVADVEAGTSDLSFAVADRLEKIYGGKAYVGLRIPDPETSSRQHIDVVLVTK------------------------------REVMVVAVRNFSGFVEVKDGGNWAC---------TRDKKHKPEIFPDPVLEIARQVEILESYLELRGLSLPKGSVIGKVILPNPNC------------RPAYSISFQPEVISFDKWVELKSEFKPGISSW---FKVALHGSKGESQDDLWQKLHFTLNTAPMWDRLEFKGDRNILGEFIEFKGNKEDLQALRHVNRSKVAQFIVQKPSLFG-L-GRSRLDVLYSPRNLRGD-AAAASEWKDVAVKPTTEILFQPFDSKRALKFKLSSVASVSLS-A
>CYMBensi
------------------------------------------------------------------------------------------MWVEILCGLVVYKIFQRFFFG----------------DVEVPDIDAGSSSLFFAVADRLEKIYGGKAYVGLRIPDPETSSRQHIDVVLVTR------------------------------REVMVAAVRNFSGFVVVGDGGNWVC---------TKDKKHKPETFPDPVLETARQVEILQSYLELRGASLPKGSLVGKVILPNPNC------------RPAYSITFQPEVVSFDKWVGLKSEVKPGISSW---IKDVFHGSKGEAQDNRFQKLHFILNTAPKWDRLEFVGDKNLLGEFIEFKGNPEDIQALRHVNRSEVGRFIVQKPSLFG-L-GRSRLNVLYSPRDVRDD-AASALEWRDVAVKPSTEVLFQPLNSRKPRKFKLSDVVSVSLS-A
>CYMBmann
------------------------------------------------------------------------------------------MWVEILCGLVVYKIFRRLFFG----------------DVEVPDIDAGSSSLFFAVADRLEKIYGGKAYVGLRIPDPETSSRQHIDVVLVTR------------------------------REVMVAAVRNFSGFVVVGDGGNWVC---------TKDKKHKPETFPDPVLETARQVEILQSYLELRGASLPKGSLVGKVILPNPNC------------RPAYSITFQPEVVSFDKWVGLKSEVKPGFSSW---IKDVFHGSKGEAQDNCFQKLHFILNTAPKWDRLEFVGDKNLLGEFIEFKGNPEDIQALRHVNRSEVGRFIVQKPSLFG-L-GRSRLNVLYSPRDVRDD-AASALEWRDVAVKPSTEVLFQPLNSKKPRKFKLSDVVSVSLS-A
>CYPRbard
------------------------------------------------------------------------------------------MWVEILCGLIIYKLFRRFVFG----------------EVDVDEIDVGGSDITFAVAGRLEKIYGGKAYLGLRIPDPETSSRQHIDVVLATT------------------------------REVMVVAVRNFSGFMDVGDGGSWVC---------TRDKKHKPETYNDPVLEITRQVEVLESYLDLRGVSLPKGKLIGKVILPNPNC------------RPAYSIAFQPEVISFDKWAELKSEIKPRISAW---IIDKFQGSKSDTQDEWYQKLQFILSTAPMWDRLEFKGDRNILGEFIEFKGNPEDLHELRQVNRSKVGRFIVQNPSMLG-L-GRSRLQILYCPRDYRGD-SVSASEWKEIAVKPSTEVLFQPLDSKKTRKFKLSRIASVSLS-A
>CYPRflav
--------------------------------------------MAARITGSYKSDCLHSFLRAGEES---------QSENQRISTSIAIMWVEILCGLVIYKLFRRFVFG----------------EVDVPEIDAGGSDITFAVAGRLEKIYGGKAYVGLRVPDPETSSRQHIDIVLATS------------------------------REVMVVAVRNFSGFMEVSDGGSWVC---------TRDKKHKPETYNDPVLEITRQVEVLESYLDLRGVSLPKGKLIGKVILPNPNCRTWCSCSVFWVLRPAYSIAFQPEVISFDKWAELKSEIKPWISDW---IKDKFQGSKSDTQDEWYQKLQFILSTAPMWDRLEFKGDRNILGEFIEFKGNPEDLHELRQVNRSKVGRFIVQNPSMLG-L-GRSRLQILYSPRDYRGD-SASASEWKEIAVKPSTEVLFQPLDSKKARKFKLSSIASVSLS-A
>DACThata
------------------------------------------------------------------------------------------MWVEILCGLVVYKIFRRYFFG----------------DVEVPDVDARTSDLSFVVADRLEKICGGKAYVGLRIPDSETSTRQHIDVVLVTK------------------------------SEVMVVAVRNFSGHV-VSEGENWAC---------IRDKKHKPELFPDPVLEVARQVEILESYLELRGISLPKGCLMGKVILPNPNC------------RPAYSISFQPEVISFDKWVELKAELKPRFSSW---IKEVFNGSKGEAHNDWHQKLHFTLNTTPMWDRLEFKGAKNILGEFIEFKGNTEDLQALRHVNRSKVGQFIVQKPSLFG-L-GRSRLSIMYSPRDLRGN-ADAAYEWKDVDVKPSTEVLFQPLDSKKPLKFKLSSVASVSLS-A
>DENDchryso
--------------------SNSAYEQVQTCSSWVASVTP-ARSYQRRFLCPIESRNL---LRVAGEQLISVILKGLKKRNHRNS--ITIMWVEILCGLVVYKIFRRFFFG----------------DAEVPDVDAGSSDLFFAVADRLEKIYGGKAYVGLRIPDPDTSSRQHIDVVLVTK------------------------------REVMVVAVRNFSGFVVVGDGGNWVC---------TKDKKHKPETFPDPVLETARQVEILQSYLELRGVSLPKGSLISKVILPNPNC------------RPAYSITFQPEVVSFDKWVGLKSEEKLGISSW---IKDVFRGSKGKEQDDWYQKLHFVLNTAPMWDRLEFNGNRNLLGEFIEFKGNSEDLQALRNVNRSKVGQFIIQKPSLFG-L-GRSRLSILYSPRDVRGN-APSALEWNDIAVKPSTELLFQPLNSNKPRKFKLSNVASVSLS-A
>DENDnobi
------------------GLRASPDLLKLGCLGYSCTKLPKAVSFSNRIPKSSSRR-----RRTANK--CEPWLRGLKKRNHRNS--RIIMWVEILCGLVVYNIFRRFFFG----------------DAEVPDVDAGSSDLFFAVADRLEKIYGGKAYVGLRIPDPDTSSRQHIDVVLVTK------------------------------REVMVVAVRNFSGFVVVGDGGNWVC---------TKDKKHKPETFPDPVLETARQVEILQSYLELRGVSLPKGSLISKVILPNPNC------------RAAYSITFQPEVVSFDKWVGLKSEEKLGISSW---IKDVFRGSKGKEQDDWYQKLHFVLNTAPMWDRLEFNGNRNLLGEFIEFKGNSEDMQALRNVNRSKVAQFIIQKPSLFG-L-GRSRLSILYSPRDVRGN-APSALELNDIAVKPSTEFLFQPLNSNKPCKFKLSNVASVSLS-A
>DIURorie
------------------------------------------------------------------------------------------MWVEILCGLVVYKIFRRFFFG----------------DVGVPDVDGSSSDLSFAVADRLEKIYGGKAYVGLRIPDPETSSRQHIDVVLVTK------------------------------REVMVVAVRNLDGFVEVKDGGNWVC---------TRDKKHKPQTFPDPVLEIARQVEILGSYLELRGLSLAKGSLIGKVILPNPNC------------RPAYSISFQPEVVSFDKWVELKSEVKPGISSW---IKVVFNGSKGEAQDDWFQKLHFTLSTAPMWDRLEFKGDRNILGEFIEFKGNAEDLQALIHVNRSKVGQFIVQKPSLFG-L-GRSRLNILYTPRDLRGD-ASAAYEWKDVAVKPTTEILFRPLDSKKALKFKLSSVASVALS-A
>DRAKelas
------------------------------------------------------------------------------------------MWVEILCGLVVYKVFRRFLFG----------------DISVPDVDAGPSDISFVVADRLEKIYGGKAYVGLRIPDPETSSRQHIDVVLVSK------------------------------REVMVVAVRNFSGFVEAKDGVNWVC---------TRDKKHKPEIFPDPVLEIARQVEILEAYLELRGLSLPKGSLIGKVILPNANC------------RPAYSISFQPEVISFDKWVELKSEVKPGISSW---IKEVLLGSKGEAQDDWCQKLHFTLSTAPMWDRLEFKGDRNILGEFIEFKGNKEDLHALRHVNRSKVGQFIVQKPSLFG-L-GRSRLSVLYSPRDLRGD-AAAASEWTDIAVKPTTEIRFQPHDSPKALKFKLSSVASVSLS-A
>DRAKthyn
------------------------------------------------------------------------------------------MWVEILCGLVVYKVFRRFLFG----------------DISVPDVDAGPSDISFVVADRLEKIYGGKAYVGLRIPDPETSSRQHIDVVLVSK------------------------------REVMVVAVRNFSGFVEAKDGVNWVC---------TRDKKHKPEIFPDPVLEIARQVEILESYLELRGLSLPKGSLIGKVILPNANC------------RPAYSISFQPEVISFDKWVELKSEVKPGISSW---IKEVLLGSKGEAQDDWCQKLHFTLSTAPMWDRLEFKGDRNILGEFIEFKGNKEDLHALRHVNRSKVGQFIVQKPSLFG-L-GRSRLSILYSPRDLRGD-AAAASEWTDVAVKPTTEIRFQPHDSPKALKFKLSSVASVSLS-A
>EPIDfulg
------------------------------------------------------------------------------------------MWVEILCGLVVYKIFRRLFFG----------------DAEVSDVPGDSSDLSFAVADRLEKIYGGKAYVGLRIPDPETSSWRHIDVVLVNK------------------------------REVMVVAVRNFSGFVVVGDGGNWVC---------TEDKKHKPETFPDPVLETANQVEILKSYLELRGVSLPKGSLIGKVILPNPNC------------RPAYSITFQPEVVSFDKWVGLKSEVKPGISSW---IKDVFHGNKGEAQEDCFQKLHFILSTAPKWDRLEFVGDRNLLGEFIEFKGNPEDMLALRHVTRSEVGQFIVQKPSLFG-L-GRSRLNILYSPRDVRGDAAASPFEWKDIAVKPSTEVLFQPLNSKKPRKFRLSNVVSVSLS-A
>EPIDpuni
------------------------------------------------------------------------------------------MWVEILCGLVVYKIFRRLFFG----------------DAEVPDVPGDSSDLSFAVADRLEKIYGGKAYVGLRIPDPETSSRRHIDVVLVNK------------------------------REVTVVAVRNFSGFVVVGDGGNWVC---------TEDKKHKPETFPDPVLETANQVEILKSYLELRGVSLPKGSLIGKVILPNPNC------------RPAYSITFQPEVVSFDKWVGLKSEVKPGISSW---IKDVFHGNKGEAQEDCFQKLHFILNTAPKWDRLEFVGDRNLLGEFIEFKGNPEDMLALRHVTRSEVGQFIVQKPSLFG-L-GRSRLNILYSPRDVRSD-AASPFEWKDIAVKPSTEVLFQPLNSKKPRKFRLSNVVSVSLS-A
>EPIPhell
------------------------------------------------------------------------------------------MWIEILCGVVIYKILGRFIFD----------------RVDDPDLDAGSSDLSFSVADRLEKIYGGKAYVGLRIPDAETSSRQHIDVVLVTK------------------------------REVMVVAVRNFSGFVVVGDSGSWVC---------TADKKHKPETFPDPVLETERQVQILQSYLELRGVSLPKGNLIGKVILPNPNC------------RPAYSITFQPEVVSFDKWVELKSEVKPGISSW---IKDIFHGSKGEAQNDC-QKLHFILNTAPMWDRLEFKGDRNILGEFIEFKGNPEDMQALRHVNRSKVGQFTIQKPSLFG-L-GRSRLSILYSPRDLRGD-AASAYECRDIAVKPNTEVLFQPLNSKKALKFKLSNVASVSLS-T
>EPIPpurp
------------------------------------------------------------------------------------------MWIEILCGVVIYKILGRFIFD----------------RVDDPDLDAGSSDLSFSVADRLEKIYGGKAYVGLRIPDAETSSRQHIDVVLVTK------------------------------REVMVVAVRNFSGFVVVGDSGSWVC---------TADKKHKPETFPDPVLETERQVEILQLYLELRGVSLPKGNLIGKVILPNPNC------------RPAYSITFQPEVVSFDKWVELKSEVKPGISSW---IKDIFHGSKGEAQNDC-QKLHFILNTAPMWDRLEFKGDRNILGEFIEFKGNPEDMQALRHVNRSKVGQFTIQKPSLFG-L-GRSRLSILYSPRDLRGD-AASAYECRDIAVKPNTELLFQPLNSKKALKFKLSNVASVSLS-T
>ERYCcris
------------------------------------------------------------------------------------------MWVEILCGLVVYKIFRKFFFG----------------DVEIPEVDAGSSSLFFSVADRLEKIYGGKAYVGLRIPDPETSSRQHIDVVLVTRRLVDLRFVEILDSFLDFYVLAKSKKGYSCLREVMVVAVRNFSGFVVVGDDGNWVC---------TQDKKHKPEIFPDPVLETARQVEILQSYLELRGSSLPKGSLVGKVILPNPNC------------RPAYSISFQPEVVSFDNWVGLKSEVKPGISSW---IKDVFHGSKGEAQNDYFQKLNFVLNTAPKWDRLEFVGDKNLLGEFIEFKGNSEDMQVLRHVNRAEVGRFFVQKPSFFG-L-GRSRLSILYSPRDVRGD-EASDIEWKDAAVKPSTELLFHPLNSKKSRRFKLSDVVSVSLS-A
>ERYCpuss
------------------------------------------------------------------------------------------MWVEILCGLVAYKIFRKFFFG----------------DVEIPDLDAGSSNLFFSVAERLEKIYGGKAYVGLRIPDPETSSRQHIDVVLVTR------------------------------REVMIVAVRNFSGFVVVGDDGNWVC---------TKDKKHKPEIFPDPVLETARQVEILQSYLELRGSSLPKGSLVGKVILPNPNC------------RPAYSISFQPEVVSFDKWVGLKSEVKPGISSW---IKDVFHGSKGEAQNDYFQKLNFVLNTAPKWDRLEFVGDKNLLGEFIEFKGNSEDMQVLRHLNRAEVGRFVVQKPSFFG-L-GRSRLSILYSPRDVRGD-EASDIEWKDAAVKPSTEVLFHPFNSKKPRRFKLSDVVSVSLS-A
>GALEfabe
------------------------------------------------------------------------------------------MWVEIVCGLLIYKIFRRFIYG----------------EVDIADVDAGGSEVYFIVADRLEKIYGGKAYVGLRIPDPETSSRQHIDVVLATK------------------------------KEVMVVAVRNFSGFLEIGEGGNWVC---------TRDKKHNPESYPDPVLEVTRQVKILESYLEQRGVPLPKGSLIGKVILPNPNC------------RPAYSITLQHEVIPFAMWAELKSETKYGISSW---IKDAFHGNKGETEDVWHQNLHFSLNTAPMWDRLEFKGDKKILGEFVEFRGNSNDLQALRQVNRSKVGQFIVQKPSMFD-L-GRSRLNILYYPRDYRRN-AASVSEMKEIAVKPSIEVLFQPLDSKKTRKFKLSSVASVSLS-A
>GASTelat
QRPTYCGSQLNIKAFVNLPLFNSGLALFISWLDCSCV------------------RGL---------------TRWCEHRGLKKEIFGTIMWIEILCGLVVYKLFRRFILS----------------DADFPDVDTRSSDLSFTVANRLEKIYGGKAYVGLRIPDPETSSRQHIDVVLVTR------------------------------REVIVVAVRNFSGFVTVGDDGNWLL---------FKD-KHKTESISNPVSETARQVEILQSYLELRGASLPKGSLIGKVVLPNPNC------------RPSYSITFQPEVIFFDKWVALKSEVKPGISSW---IKDIFQGNKG-AQDDLYQRLHFILSTAPMWDRLEFKGDRNILGEFIEFKGNPEDMQALRHMNRSKVGQFVVQKPSLFG-L-GRSRISILYSPRDIRGD-ATSGYELNDIAVKPGTEVLFLPLDSKKPHKFKLSNVVSVSLS-A
>GOODfuma
------------------------------------------------------------------------------------------MWFEIICGLVVYKIFRRYFFG----------------DVGVPDVDARTSDLSFSVADRLENIYGGKAYVGLRIPDPETSSRQHIDVVLITN------------------------------REVMVVAVRNFSGFVEVKDGGNWVC---------TRDKKHKPEIFPDPVLETARQVEVLQSYLELRGISLPKGSLIGKVILPNPNC------------RPAYSISFQPEVVSFDKWVELKSDVKPGFSSW---IKVLLPGSKTEAQDDWYQKLHFTINTAPMWDRLEFKGDRKILGEFIEFKGNTEDLQALRHVNRSKVGQFIVQKPSLFG-L-GSSRLSILYSPRDLRGI-AAAAYEWKDIAVKPSTEVLFQPLDSKKPVKFKLSNVASVSLS-A
>GOODpube
------------------------------------------------------------------------------------------MWFEIICGLVVYKIIRLYFSG----------------DVGVPDVDVRTSDLSFAVADRLEKIYGGKAYVGLRIPDPETSSRQHIDVVLIAN------------------------------REVMVVAVRNFSGFVEVKDGGNWVC---------TRDKKHKPEIFSDPVLETARQVEILQSYLELRGISLPKGSLIGKVILPNPNC------------RPAYSISFQPEVVSFDKWVELKSDVKPGFSSW---IKVLLPGNKTEAQDDWYQKLHFTINTAPMWDRLEFRGERKILGEFIEFMGNTEDLQALRHVNRSKVGQFIVQKASLFG-L-GNSRLSILYSPRDLRGD-AAASYEWKDIAVKPSTEVLFQPLDAKKPVKFKLSKVASVSLS-A
>GYMNdens
------------------------------------------------------------------------------------------MWAEILCGLVFYKIFRRYFFG----------------DVDVPDVDAHTSDLSFVVADRLEKICGGKAYVGLRIPDSETSTRQHIDVVLVTK------------------------------SEVMVVAVRNFSGHV-ASEGGNWAC---------IRDKKHKPEVFPDPVLGVARQVEILESYLELRGISLPKGCLMGKVILPNPNC------------RPAYSISFQPEVISFDKWVELKSELKPRFSSW---IKEVFHGSKGEAHNDWHQKLHFTLNTTPMWDRLEFKGAKNILGEFIEFKGNTEDLQALRHVNRSKVGQFIVQKPSLFG-L-GRSRLTIMYSPRDLRDN-AAAAYEWKDVDVKPSTEVLFQPLDSKKPLKFKLSSVASVSLS-A
>GYMNodor
------------------------------------------------------------------------------------------MWAEILCGLVFYKIFRRYFFG----------------DVDVPDVDAHTSDLSFVVADRLEKICGGKAYVGLRIPDSETSTRQHIDVVLVTK------------------------------SEVMVVAVRNFSGHV-VSEGGNWAC---------IRDKKHKPEVFPDPVLEVARQVEILESYLELRGISLPKGCLMGKVILPNPNC------------RPAYSISFQPEVISFDKWVELKSELKPGFSSW---IKEVFHGSKGEAHNDWHQKLHFTLNTTPMWDRLEFKGAKNILGEFIEFKGNTEDLQALRHVNRSKVGQFIVQKPSLFG-L-GRSRLSIMYSPRDLRDN-AAAAYEWKDVDVKPSTEVLFQPLDSKKPLKFKLSSVASVSLS-A
>HABElong
------------------------------------------------------------------------------------------MWVEILCGLVFYKIIRRYFSG----------------DVDVPDVDTSNSDLSFAVADRLEKIYSGKAYVGLRIPDSETSTRQHIDLVLVTK------------------------------REVMAVAVRNFSGHV-VSEGGNWAC---------ISDKKHKPEVVPDPVLEVARQVEILESYLELRGISLPKGSLMGKVILPNPNC------------RPAYSISSQPEVISFDKWAELKSELKPSISSW---IKEIFQASKGEAQSDWHQKLHFTLNTTPMWDRVEFRDAKNILGEFIEFKGNAADLEALRHVNRSKVGQFIVQKPSLFD-L-GRSRLSIMYSPRDLRGN-AAASYEWNDINVKPDTEVLFRPLNSKKPRKFKLSSITSVSLS-T
>HABEpant
------------------------------------------------------------------------------------------MWVEILCGLVFYKIIRRYFSG----------------DVDVPDVDTSNSDLSFAVADRLEKIYSGKAYVGLRIPDSETSTRQHIDLVLVTK------------------------------REVMAVAVRNFSGHV-VSEGGNWAC---------ISDKKHKPEVVPDPVLEVARQVEILESYLELRGISLPKGSLMGKVILPNPNC------------RPAYSISSQPEVISFDKWAELKSELKPSISSW---IKEIFQASKGEAQSDWHQKLHFTLNTTPMWDRVEFRDAKNILGEFIEFKGNAADLEALRHVNRSKVGQFIVQKPSLFD-L-GRSRLSIMYSPRDLRGN-AAASYEWNDINVKPDTEVLFRPLNSKKPRKFKLSSITSVSLS-T
>HAEMdisc
------------------------------------------------------------------------------------------MWFEIICGLVVYKIFQRYFFS----------------DVGVPDVDAGTSDLTFAVADRLEKIYGGKAYVGLRIPDPETSSRQHIDIVLITK----------------------------SSREVMVVAVRNFSGFIEAKDGGNWVC---------TRDKKHKPEIFPDPVLETARQVEILQSYLELRGISLPKGSLIGKVILPNPNC------------RPAYSISFQPEVVSYDKWVELKSDVKPGLSSW---IKVLLPGSKTEAHDDWYQKLHFTINTAPMWDRLEFKGDRKILGEFIEFKGNTDDLQALRHVNRSKVGQFIVQKPSLFG-L-GSSRLSVLYSPRDLRGD-AAATYEWKDIAVKPSTEILFQPVDSKKPVKFKLSNVASVSLS-N
>HEMIforr
------------------------------------------------------------------MKIEVVWEVGAQRR-------RSIMWVKILCGLVVYKIFRRYFFR----------------DVDVPDVDALTSDLSFSVADRLEKVYGGKAYVGLRIPDPETSTRQHIDVVLVTK------------------------------REVIVAAVRNFSGHV-VSEGGNWAC---------ISDKKHKPEVFPDPVLEVARQVEILESYLEIRGISLPEGCLMGKVILPNPNC------------RPAYSISFQPEVISFDKWVELKSEVKPRISSW---IKELFHGSNGEAHNDWHQKLHFTLNTTPMWDRLEFKGAKNILGEFIEFKGNAEDLQALRHVNRSKVGQFIVLKPSLFG-F-GRSRLSVMYSPRDLRGN-AAAAFEWEEVDVKPSTEVLFRSLDSKRPCKFKLSSVTSVSLS-V
>LANAlana
------------------------------------------------------------------------------------------MWVEIVCGLIVYKIFRRLFYGD--------------DDGAVPDVDSRGSDVSFAVAARLEKIYGGKAYVGLRIPDPDTSTRQHIEIVLVTK------------------------------SEVMVVAARSFSGFVEVDKDGSWVC---------IRDKKHKPETIPDPVLEITRQVTILESYLEQRGVPLPKGHLIGRVVLPNPNC------------RTSYSIDIQPEVISYEKWTDLKSESKSGFSSW---IKDAFHGGKSDTQDALHQRLHFVLSTAPMWDRLVLKGDRNILGDFLEFTGNQEDLQALRQVKRSKVGQLIIQKSTLFSGL-GRSRIQILYSTRDYRSE-GTSATEWKEVAVKPGTEVVFQPLNSKKARKFRLSSIVSLSLS-A
>LECAnigr
GRGIDC------------SLTNPKDSLIV------CLALKAASEFSLQLGGGIRYK-----IAVSKQLGKEIYTIHSFAVNLWSCERIDLMWVEILCGLIIYKVLQRFIYG----------------EMEVPNVDAGGSEVSFIVADRLEKVYGGKAYVGLRIPDPETSSRQHIDVVLATK------------------------------KEVLVVAVRNFSGFLEVGDGGNWVC---------TRDKKHNSENYPDPVLEVTRQVKILESYLELRGVSLPKGILLGKVILPNQNC------------RPAYSISFQHEVIPFAEWVELKSATRPGISSC---IKDAFHWSKSETQDIWHQKLHFSLNTAPMWDRLEFKGDRKILGDFIEFRGISEDLQALRHVNRSEVRQFLVQKSSMFD-L-GRSRLNVLCYPRDYRLN-AASVSELKEIAVKPSTEVLFQPLNSKKARKFKLSCIVSVSLG-A
>LIMOabor
------------------------------------------------------------------------------------------MWIEILCGLVFYKIFGRFIFS----------------HVDDPDVDAGSSDLSFAVADRLEKIYGGKAYVGLRIPDPDTSSRQHIDVVLVTK------------------------------REVLVVAVRNFSGFVVVGDSGSWVC---------TTDKKHKPETFPDPVLETARQVEILQSYLELRGVSLPKGSLIGKVILPNPNC------------RPAYSISFQPEVVSFDKWVELKSEVKPGISSW---IKDIFHGSKGEAQNDWYQKLHFILSTAPMWDRLEFKGDRNILGEFIEFKGNPEDMQALRRVNRSKVGQFIIQKPSLFG-L-GRSRLSILYSPRDLRGD-AASAYEWMDIAVKPSTEVLFQPLNSKKARKFKLSNVVSVSLS-A
>MASDpict
------------------------------------------------------------------------------------------MWVEILCGLVVYKFIRRFFFN----------------DVEISDLIAGNSDLSFPIADRLEKIYGGKAYVGLRIPDPETSSRQHIDVVLVTK------------------------------SEVMVVAVRNFAGFLVVGDGGEWVC---------TEGKKQKPETFPDPVLETSRQVEILKSYLELRGVFLPKGSLIGKVILPNPNC------------RPAYSITFQPEVVSFDKWVELKSEVKPGISSW---IKDVFHASKGEAQDDCFQKLHFILNTAPKWDRLEFVGDRNLLGEFIEFKGNREDMQALRHVNRSEVGQFIVQKPSLFG-L-GRSRLNILFSPRDVRGN-AASAFEWKDIAVKPSTEVLFQPLNDKKPRKFKLSNVVSVSLS-A
>MEXIxero
------------------------------------------------------------------------------------------MWIEILCGLVLYKLFRRFMLG----------------DVEVPEIDAGSSDITFAVASRLEKIYGGKAFVGLRIPDPETSSRQHIDIVLATS------------------------------REVMVVAVRNFSGFVEIGDGGKWVC---------TRDKKHKPETCDDPVLEITRQVEVLESYLDLRGVSLPKGKLIGKVILPNPNC------------RPAYSIAFQPMVIPFDKWTELKSELKPWFSSW---IKDKFQGIKSTTQDEWSQKLHFILSTAPMWDRIEFNGGRNILGEFIEFKGNTDDLHELRHVNRSKVGQFIIQSPSMLG-L-GRSRLQILYSPRDYRGN-SASTSDWKEIAVKPSTEILFQLLNSKKARKFRLSSIASVSLS-A
>MICRparv
------------------------------------------------------------------------------------------MWVEILCGLVVYKIVRRFFFG----------------DVDVPEVDAATSDLSFAVADRLEKVYGGKAYVGLRIPDPETSSRQHIDVVLVTK------------------------------REVMVVAVRNFSGFVEVKDGGNWVC---------TRDKKHKPQTFPDPVLEIARQVEVLESYLELRGLSLPKGSLTGKVILPNPNC------------RPAYSVSFLPEVISFDKWVDLKSEVKPGISSW---FKVVLHGSKGEAQDDWYQKLHFTLNTAPMWDRLVFKGDRNILGEFIEFKGNTEDLQALRHVNRSKVCQFIVQKPSLFG-L-GRSRLNILYSPRDLRGD-AAAAYEWKDIAVKPTTEILFQPLDSKKALKFKLSSVASVTLS-A
>MOLIcapi
------------------------------------------------------------------------------------------MWVEIVCGLVVYKIFRRLFYG---------------DDPTVPDVDSRDSDVSFAVAARLERIYGGKAYVGLRIPDPETSSRQHIEIVLVTK------------------------------REVMVVVARSFSGFVEAGKDGSWVC---------TRDKKHKPEIFPDPVLASTRQAAVLESYLEQRGVPLPKGHLIGRVVLPNPNC------------RAAHSIDFQQEVISYDKWIDLKSESRSGFSSWVKDVKDAFHGGKSETQDGFHQRLHFVLSTAPMWDRLELSGDRSILGEFLEFKGNQEDVQALKLVKRSKVSRLIIQKSTMFNIL-GRSRDHIFYSPRDYRSE-GASASEWKEVAVKPSTEVVFHPLNSKKARKFKLSSIVSLSLS-A
>NEUWmali
------------------------------------------------------------------------------------------MWLEILCGLVIYKVFRQFIFG----------------DVDVPDVDPGSSDLSFTVADRMEKIYGGKAYIGLRIPDPETSSRRHVDVVLVTK------------------------------REVMVVAVRNFSGFVEVGEVGKWVC---------TGDKKHKPEIHPDPVLELTRQIEIVESYLELRGVSMPKGNITGKVILPNPSC------------RPSYSIAFQPEVISYDKWAELKSERKFGVSSW---IKDAFHGSKSEAQDESFRKLHFILNTAPMWDRLEFKGDRHILGEFIEFKGNSDDLQALRLVDRSKVGRFMVQKASMLG-L-GRSRLQVLLSPRDYRGD-AALAFEWEELSVKPSTEVIFQPLNSNKPRKFNLSSVVSVSLT-A
>NEUWzoll
------------------------------------------------------------------------------------------MWLEILCGLVIYKVFRQFIFG----------------DIDVPDVDPGSSDLSVTVADRMEKVYGGKAYVGLRIPDPETSSRRHVDVVLVTK------------------------------REVMVVAVRNFSGFVEVGEVGKWVC---------TGDKKHKPEIHPDPVLELTRQIEIVETYLELRGVSMSKGNIIGKVILPNPSC------------RPSYSIAFQPEVISYDKWAELKSERKFGVSSW---IKDAFHGSKSEAQDESFRKLHLILNTAPMWDRLEFKGDRHILGEFIEFKGNSDDLQALRLVDRSKVGRFMVQKASMLG-L-GRSRLQVLLSPRDYRGD-AASAFEWEELSVKPSTEVVFQPLNSNKPRKFKLSSVVSVSLT-A
>OECEmacu
------------------------------------------------------------------------------------------MWVEILCGLVVYKIFRRFFFG----------------DVEIPDVDAGSSSLFFAVSDRLEKIYGGKAYVGLRIPDPETSSRQHIDVVLVTK------------------------------REVMVAAVRNFSGFVVVGDGGNWVC---------TKDKKHKPETFPDPVLETARQVEILQSYLELRGASLPKGSLVGKVILPNPNC------------RPAYSITFQPEVVSFDKWVGLKAEVKPGISSW---IKDVFHGSKGEAQNDYFQKLHFILNTAPKWDRLEFVGDKNLLGEFIEFKGNPEDMQALRHVNRSEVGRFIVQKPSLFG-L-GRSRLNILYSPRDVRGD-EASAFEWRDVAVKPSTEVLFQPLNSEKPRKFKLSDVVSVSLS-A
>OPHRgarg
------------------------------------------------------------------------------------------MWVEIACGLIVYKIFRRYFSD----------------DVAVPDVEAHTSDLSFAVADRLEKIYGGKAYVGLRIPDPDTSTRQHIDVVLVTN------------------------------REVMVVAVRNFSGHV-VSEGGNWVC---------VSDKKHKPEVFPDTVLEVARQVEILESYLELRGISLPKGFLMGKVILPNPNC------------RPAYSVSFQPEVISYDKWVELKSELKPQISSW---FKEVFYGSKGESHDDWHQKLHFTLNTTPMWDRLELKGSKSILGEFIEFKGNAEDLQALRHVNRSKVSQFIIQKPSLFG-L-GRSRLSLMYSPRDLRDN-AASAFEWKDVDVKPSTEVLFQPVDSKRPRKFKLSSVSSVSLS-T
>OPHRsphe
------------------------------------------------------------------------------------------MWVEIACGLIVYKIFRRYFSD----------------DVAVPDVEAHTSDLSFAVADRLEKIYGGKAYVGLRIPDPDTSTRQHIDVVLVTN------------------------------REVMVVAVRNFSGHV-VSEGGNWVC---------VSDKKHKPEVFPDPVLEVARQVEILESYLELRGISLPKGFLMGKVILPNPNC------------RPAYSVSFQPEVISYDKWVELKSELKPQISSW---FKEVFYGSKGESHDDWLQKLHFTLNTTPMWDRLELKGSKSILGEFIEFKGNAEDLQALRHVNRSKVSQFIIQKPSLFG-L-GRSRLSLMYSPRDLRDN-AASAFEWKDVDVKPSTEVLFQPVDSKRPRKFKLSSVSSVSLS-T
>ORCHital
-------------------------------------------------------------------------------M-------LTIMWVEILCGLAVYKIFRRYFLG----------------DVGVPDVDAHTSDLSFAVADRLEKICGGKTYVGLRIPDSETSTRQHIDVVLVTK------------------------------REVMVVAVRNFSGHV-VSEGGNWAC---------TRDSKHKPEVFPDPVLEVARQVEILESYLELRGISLPKGCLMGKVILPNPNC------------RPAYSISFQPEVISFDKWVELKSELKPWISSW---IKEVFHRGKGEALNDWHQKLQLTLNTTPMWDRLEFKGAKNILGEFIEFKGNTEDLHALRNVNRSKVGQFIVQNPSLFG-L-GRSRLSVMYSPRDLRGN-APAVYEWKDVDVKPSTEVLFQPLDSKRPRKFKLSSVASVSLS-A
>PAPHconc
------------------------------------------------------------------------------------------MWIEILCGLVAYQLFRRFMFG----------------DVEVSKIDAGGSDITFAVARRLEKIYGGKAYVGLRVPDPETSSRQHFDIVLATT------------------------------REVMVVAVRNFSGFVEVGDGGRWVC---------TRDNKQKPETYNDPVLEITRQVEVLESYLDLRGVSLPKGTLIGKVILPNPNC------------RPAYSIAFLPEVISFDKWAELKSEIKPWISSW---IKDKFQGSKSVTQDEWSQKLHFILSTTPMWDRIEFKGDRNILGEFIEFKGNHEDLHELRHVNRSKVDQFIVQNPSMLG-L-GRSRLQILYSPRDYRGN-AASASEWMEIAVKPSTEVLFQPLNSKKALKFRLASIASVSLS-A
>PAPHhirs
------------------------------------------------------------------------------------------MWIEILCGLVAYKLFRRFLFG----------------DVEVSEIDAGGSDITFAVARRLEKIYGGKAYVGLRVPDPETSSRQHIDIVLATT------------------------------REVMVVAVRNFSGFVEVGDGGRWGC---------TGDNKQKSETYSDPVLEITRQVEVLESYLDLRGVCLPKGTLIGKVILPNPNC------------RPSYSIAFLPEVISFDKWAELKSEIKPWISSW---IKDKFQGSKSVTQDEWSQKLHFILSTTPMWDRIEFKGDRNILGEFIEFKGNHEDLHELRHVNRSKVGHFIVQNPSMLG-L-GRSRLQILYSPRDYRGN-AASGSEWMEIAVKPSTEVLFQPLNSKKTRKFRLASIASVSLS-A
>PHAIflav
------------------------------------------------------------------------------------------MWVEIICGLVVYKIFRRLFFG----------------DVEVPDVDTGSSNLSFAVADRLEKIYGGKAYVGLRIPDPETSSRQHIDVVLVTK------------------------------REVMVAAVRNFSGFLVIGDGGNWVC---------TKDNKHKPEPFPDPVLEAARQVEILVSYLELRGVSLPKGSLISKVILPNSNC------------RPAYSITFQPEVVSFDKWVGLKSEVKPGIFSW---FKDVFQGSKGEAQDDCFQKLHFILNTAPKWDRLEFVGDRNLLGEFIEFKGNPEDMQALRHVNRSEVGQFIVQKPSLFG-L-GRSRLNIMYSPRDVRGD-AASALEWKDITVKPSTEFLFQPLNSKKPRKFKLSNVVSVSLS-A
>PHAItank
------------------------------------------------------------------------------------------MWVEIICGLVVYKIFRRFFFG----------------DVEVPDVDTGSSNLFFAVADRLEKIYGGKAYVGLRIPDPETSSRQHIDVVLVTK------------------------------RDVMAVAVRNFFGFVVVGDGGNWVC---------TKDNKHKPESFPDPVLEAARQVEILESYLELRGVSLPKGSLNSKVILPNPNC------------RPAYSITFQPEVVSFDKWVGLKSEVKPGISSW---FKDVFYGSKGEAQDDCFQKLHFILNTAPKWDRLEFVGDRNLLGEFIEFKGNPDDMQALIHVNRSEVGQFIVQKPSLFG-L-GRSRLNIMYSPRDVRGD-AASALEWKDIAVKPSTEFLFLPLNSKKPRKFKLSNVVSVSLS-A
>PHALcorn
------------------------------------------------------------------------------------------MWVEILCGIVVYKIFRRFLFG----------------EVEVPDVDAGSSDLYFAVANRLEKIYGGKAYVGLRIPDPETSSRQHIDVVLVTR------------------------------REVMVVAVRNFSGFVVVGDGGDWVC---------TKDNKHKPETFPDLVLETARQVEVLQSYLELRGVSLPKGCLSGKVILPNPDC------------RPAYSIAFQPEVVSFDKWVGLKSDVKPGIFSW---IKDVFPGSKCEAQDDCFQKLHFILNTAPKWDRLEFIGDKSLLGEFIEFIGKPEDLQALRHVNRSEVGQFIVQKPSLFG-L-GRSRLNIIYSPRDFRGE-AASPLELNDIAVKPYTEILFLPLNSKKPRKFKLSNIASVSLS-A
>PHALmode
------------------------------------------------------------------------------------------MWVEILCGIVVYKIFRRFLFG----------------EVEVLDVDAGSSDLYFAVANRLEKIYGGKAYVGLRIPDPETSSRQHIDVVLVTR------------------------------REVMVVAVRNFSGFVVVGDGGDWVC---------TKDKKHKPETFPDPVLETARQVEVLQSYLELRGVSLPKGCLSGKVILPNPEC------------RPAYSIAFQPEVVSFDKWVGLKSDVKPGIFSW---IKDVFPGSKCEAQDDCFQKLHFILNTAPKWDRLEFIGDKSLLGEFIEFIGKPEDLQALRHVNRSEVGQFIVQKPSLFG-L-GRSRLNIIYSPRDFRGE-AASPLELNDIAVKPYTEILFQPLNSKKPRKFKLSNIASVSLS-A
>PHRAlind
------------------------------------------------------------------------------------------MWIEILCGLVFYKLFRRFMLG----------------EVEVPEIDAGGSDITFAVASRLEKIYGGKAYVGLKVPDPETSSRQHIDIVLATT------------------------------SEVMVVAVRNFSGFVEVGDGRRWVC---------TRDKKHKPETYNDPVLEITRQVEVLESYLDLRGVSLPKGKLIGKVILPNPNC------------RPAYSITYQPMVIPFDKWTELKSEVKPWIPSW---IKDKFQRDKSDTQDEWSQKLHFILSTAPMWDRIEFKGDRNILGEFIEFKGNPEDLHELRHVNRSKVGQFIVQNPSMLG-L-GRSRLQILYSPRDYRGN-SASASEWKEIAVKPSTEVLFQPLNSKKARKFRLSSIASASLS-A
>PLATclav
------------------------------------------------------------------------------------------MLVEIFCGLVVYQIFRRYFFG----------------GVDVPDVDARTSDLSFVVADRLEKIFGGKAYVGLRIPDSETSTRQHIDVVLVTK------------------------------REVMVVAVRNFTGLV-VSEGGNWAC---------TKDKKHKSEIFPDPVLEVARQVEILESYLELRGISLPKGNLMGKVILPNPDC------------RPAYSISFQPEVISFDKWVELKSELKPRFFSW---IKEVFHGSKDEALNDWHQKLHFTLNTTPMWDRLEFKGAKNILGEFIEFKGNKEDLQALRHVNRSKVGQFIVQKPSLFG-L-GRSRLSIMYSPRDLRGN-AAAAYEWKDVDVKPNTEVLFQPLDSKKPLKFKLSSVASVSLS-A
>PTERcurt
------------------------------------------------------------------------------------------MWVEILCGLVFYKIFRRYFFG----------------DADVPDVDAGTSNLAFAVADRLEKVYGGKAYVGLRIPDPETSSRQHIDVVVITK------------------------------REVIVVAVRDFSGFVEVKDGGNWVC---------TRDKKHKPETFPDPVLEIARQIEILQSYLELRGIFLPKGSLIGKVILPNPNC------------RPAYSISFQPEVVSFDKWVELKSEVKPGIPSW---IKTLLPGSKSEAQDDWHQKLHFTISTAPMWDRLEFKGDRKILGEFIEFKGNTEDLLALRHVNRSKVGQFLVQKPSLFG-L-GNSRLSILYSPRDLRGD-AAEASEWKDIAVKPSTEILFQPLDSKKVVKLKLSNVASVTLS-A
>RIMAelli
------------------------------------------------------------------------------------------MWVEILCGLVVYKMIRRFLFG----------------DISVPDIDAGNSDLSFAVADRLEKIYGGKAYVGLRIPDPETSSRQHIDVVLVTK------------------------------REVMVVAVRNLSGFVEAKDGGNWVC---------TRDKKHKPEIFPDPVLEIARQVEILESYLELRGLSLPKGSLIGKVILPNPNC------------RPAYSISFQPEVISFDKWVELKSEVKPGISSW---IKVVLHGYTGEAQDYWYQKLHFTLSTAPMWDRLEFKGDRNILGEFIEFKGNKEDLQALRHVNRSKVGQFFVQKPSLFG-L-GRSRLSILYTPRDLRGD-APAASEWKDVAVKPATEILFQPLDSKKALKFKLSSVASVSLS-A
>SELEaequ
------------------------------------------------------------------------------------------MWVEILCGLVIYKLFRRFVSG----------------DIDVPEIDAGGSDITFAVAGRLEKIYGGKAYVGLRIPDPETSSRQHIDVVLAST------------------------------REVLVVAVRNFSGFVEVGDGGSWVC---------TRDKKHNPETYNDPVLEITRQVEVLESYLDLRGVSLPKGKLIGKVILPNPNC------------RPAYSISFQPEVISFDKWAELKSEIKPGISSW---IKDKFQGSKSDTQDEWYQKLHFILSTAPMWDRLEFKGDRNILGEFIEFKGNPEDLHKLRHVNRSKVGQFIVQNPSMLG-L-GRSRLQILYSPRDYRGD-SDSSSEWKEIAVKPSTEVLFQPLNSKKARKFKLSSIASVSLS-A
>SERAvome
------------------------------------------------------------------------------------------MWVEILCGLVVYQIFRRYFSG----------------DVDVPDVDAHTSDLSFAVADRLEKIFGGKAYVGLRIPDSETSTRQHVDVVLVTK------------------------------REVMVVAVRNFSGHV-ASEGGNWAC---------TSDKKHKPEVFPDPVLEVARQVEIIESYLELRGISLPKGCLMGKVILPNPNC------------RPAYSISFQPEVISFDKWVELKSELKPQISSW---FKEVFHGSKGEAHNDWHQKLHFTLNTTPMWDRLEFKGAKSILGEFIEFKGNAEDLQALRHVNRSKVGQFIVQKPSLFG-L-GRSRLSIMYSPRDLRDN-AAEAYEWKDVDVKPSTEVLFQPLDSKKPRKFKLSSVSSVSLS-V
>THELangu
------------------------------------------------------------------------------------------MWVEILCGLVVYKVFRRFFFG----------------DISVPDVDAGTSDLSFVVADRLEKIYGGKAYVGLRIPDPESSSRQHIDVVLVTK------------------------------REVMVVAVRNFSGFVEAKDGGNWVC---------TRDKKHKAEIFPDPVLEIARQVEVLESYLELRGLSLPKGSLVSKVILPNPNC------------RPAYSISFQPEVVSFDKWVELKSEVKPGISSW---IKAVLHGSKGEAQDDWYQKLHFTLHTSPMWDRLEFKGNRNILGEFIEFKGNKEDLQALRHLNRSKVGHFIVQKPSLFG-L-GRSRLSILYSPRDLRGD-AAAVSEWKDVAVKPTTEILFQPLDSKKAVKFKLSSVASVSLT-A
>VANIplan
------------------------------------------------------------------------------------------MWFEVICGLIVYKIFRRFIYG----------------EVDVPDVDAGGSEVSFIVADRLEKIYGGKAYVGLRIPDPETSSRQHIDVVLAAK------------------------------KEILVVAVRNFSGFLEVGDGGNWVC---------TRDKKHKPENYPDPVLEVTKQVEILESYLELRGVSLPKGSLIGKVILPNPNC------------RPAYSIAFQNEVIPFAMWAELKSESKPGISSW---IKGAFHGSKSETQDVWHQKLHFSLSTAPMWDRLEFKGDRKILGEFIDFKGNSDDLQALRQVNRSEVSQFLVQKPSLFD-L-GRSRLNILYYPRDYRRN-AASVSELKEIAVKPSTEVLFQPLNSKKPRKFKLSSVASVSLS-A
>VANIshen
------------------------------------------------------------------------------------------MWFEVICGLIIYKIFRRFIYG----------------EVDVLDVDAGGSEVSFIVADRLEKIYGGKAYVGLRIPDPETSSRQHIDVVLATK------------------------------NEVMVVAVRNFSGFLEVGDGGNWVC---------TRDKKHKPENYPDPVLEVTRQVKILESYLELRGVSLPKGSLIGKVILPNPNC------------RPAYSISFQNEVVPFAMWAELKSEFKPGISSW---IKDAFHSSKSETQDVWHQKLHFSLSTAPMWDRLEFKGDRKILGEFIEFRGNSDDLQALRQVTRSKVSQFLVQKPSFFD-L-GRSRLDILYYPRDYRRN-AASVSELKEIAVKPSTEVLFQPLNSKKARKFKLSSVASVSLS-A
>EPIPaphy
------------------------------------------------------------------------------------------MWAEIICGLIAYKLLRRFFFG----------------DSDVSDIETGSCDLYFAVADRLKNIYGGKAYVGLRIPDQETSSRQHIDVVLVTK------------------------------REVIVVAVRNFSGFVMVGDDGNWIC---------TKDKKHKPEIFSDPVSEVLRQVEILQSYLELRGVSLPKGSLIGKVILPNPNC------------RAAHSITFQQEIVSFDKWVGLKSDVKPGLTSW---VKDTLYGSCGGTQSDQHQKLQFILDTSPRWDRLEFKGDRNILGEFIEFKGNPDDMQALRHVNRSKVGQFIVQKPSLFG-L-GRSRLNILYCPRDLRGD-AAPAYEWEDIAVKPTTEVLFLQLDSKKPHKFKLADIVSISFS-A
