# Supplementary material for: Orchid Phylotranscriptomics: The Prospects of Repurposing Multi-Tissue Transcriptomes for Phylogenetic Analysis and Beyond
Source: Front Plant Sci. 2022 May 27;13:910362. doi: 10.3389/fpls.2022.910362 (PMC9196242; doi:10.3389/fpls.2022.910362)
Supplement: Supplementary file 4 [file Data_Sheet_3.zip › ortho_MSA/r1/OG0009639.fa]

>ANOEroxb
MAADRR--KEREKLREH-------D-TRD-----HRD-RVTRDHRERDR----ERDRDRERDRDRNRDR--DRDRDRDRDRDRDRVR----------DK---RRRSNSPEHR-----------RRRSSSLER-RRS--------------------------RRSPSNDSARRKR-RREGS-DDDREL-RRSKGSEEN-----AA-NGAAKDSKKGGSPLAGN---DAAVE-LTEADNEEMEMMKMMGIPVCFDSTKGKHVDGADVSGVRMVTKRQPRQYMNRRGGFNRPLPQERNR-
>APOSodor
-MADRR--REKEKLRER-------E-ARD-----HRE-RD----RERDR----D--------RERDRDR--DRDRARDRDRERDRDR----------DK---RRRSRSPDQH-----------RRQSPSPEP-RHSRSR--SVDRSTRRHGQR---------RRSPSPDAHRRKR-RREGS-DEERER-QRSTGADS------AA-NGGAKSSKKAGAPASGGAAVDAAAE-STEVDNEELEMMKIMGIPVGFDSTKGKQVPGADVSGVRAVSKRQPRQYMNRRGGFNRPLPAERNR-
>APOSshen
-MADRR--REKEKLRER-------E-ARD-----HRE-RD----RERDR----D--------RERDRDR--DRDRARDRDRERDRDR----------DK---RRRSRSPDQH-----------RRQSPSPEP-RHSRSL--SVDRSTRRHGQR---------RRSPSPDAHRRKR-RREGS-DEERER-QRSTGADS------AA-NGGAKSSKKAGAPASGGAAVDAAAE-STEVDNEELDMMKIMGIPVGFDSTKGKQVPGADVSGVRAVSKRQPRQYMNRRGGFNRPLPAERNR-
>BLETstri
-MADRK--RDKEKLRER-------D-TRD-----HRD-RD----RD----------------RDRDRDR---------ATRDRDRDR----------DK---RKRSRSPDQH-----------RRRSPSPDR-RRSRSH--SADRSHRR---H---------RRSPSPDPHRRKR-RREGS-DDDRDL-RRPKASDVN-----AS-NGAAKDPKKVDAPVNGG---DAAME-LTEVDNEEMEMMKMMGIPVGFDSTKGKHVAGADVSGVRAVTKRQPRQYMNRRGGFNRPLPLERNR-
>CALAcreb
-MDDRRKERENEKLRER-------D-TRR-----DRD-------RE-----------------SRDHDR--PRDRDRPRDRVREKNR----------DK---RKRSSSPDHHRRR--------RRRSPSPDR-RRSRSR--SADRLQHR---Q---------HRSSSHDSLRRKK-PRDGS-ADDREL-RRAKGPEDN----AAA-NGAAKTSKKADGALRGN---DAVVE-LNEVDNEEIEMMKMMGIPVGFDSTKGKHVEGADVSGVRMVTKRQPRQYMNRRGGFNRPLPQERNR-
>CALAplic
-MDDRRKERENEKLRER-------D-TRR-----DRD-------RE-----------------SRDHDR--PRDRDRPRDRDREKNR----------DK---RKRSSSPDHHRRRRRRSPSPNRRRSPSPNR-RRSRSR--SADRLQHR---Q---------HRSSSHDSLRRKK-PRDGS-ADDREL-RRAKGPEDN----AAA-NGAAKASKKADGPLRGN---DAVVE-LNEVDNEEIEMMKMMGIPVGFDSTKGKHVEGADVSGVRMVTKRQPRQYMNRRGGFNRPLPQERNR-
>CALAsini
-MADRK--RDKEKLRER-------D-ARD-----HRD-RD----RERDR----DRDRDRDRARDRDRDR--DRDRDRDRDRDPDRDR----------DK---RKRSRSPEQY-----------RRRSTSLER-RRSRSR--SADRSHRRHGNR---------RRSPSPDAHHRKR-RREGS-DDDHEF-RRPKGSDVN-----ST-NGVAKDQKKVDASVSGG---DGAME-LTEVDSEEMDMMKIMGIPVGFDSTKGKHVPGADVSGVRAVTKRQPRQYMNRRGGFNRPLPPERNR-
>CALAtsoo
-MADRK--RDKEKLRER-------D-ARD-----HRD-RD----RERD--------------RDRDRDR--ARDRDRDRDRDPDRDR----------DK---RKRSRSPEQY-----------RHRSPSLER-RRSRSR--SADRSHRRHGNR---------RRSPSPDAHRRKR-RREGS-DDDHEF-RRPKGSDVN-----ST-NGVAKDQKKVDASVSGG---DGAME-LTEVDSEEMDMMKIMGIPVGFDSTKGKHVPGADVSGVRAVTKRQPRQYMNRRGGFNRPLPPERNR-
>CALEmajo
-MEDRL-----DKLR---------D-PRD-----NRD-RD----RE--------------------RHR--ERDRPRDRDRDRERNR----------DK---RKRSSSPDRR-----------RRRSPSPDRDKRSRSR--SADRLHRRHGYQRRSSSRDAVRRSSSRDAVRRKR-RREGS-DDDREL-RRSKGGEEN-----AG-GGPAKAPKKVDAPVPRN---DTPLE-HTEADNEEMEMMKMLGIPVGFDSTKGKHVEGADVSGVRVVTKRQPRQYMNRRGGFNRPLPQERNR-
>CHILsemi
-MEDRL--KEKEKLRE----------PRD-----NRD-RD----HD------------------RERQR--ERDRPRDRDRDREWNR----------DK---RKRSSSPDHH-----------RRRSPSPDR-RRSRSRSHSADRLPRRHGHQRLSSSRDAVRRSSSRDAVRRKR-RREGS-DDDREL-RRSKGGEEN-----AS-SGAAKAPKKVDAPVRKN---DTALE-LTEVDNEEMEMMKMLGIPLGFDSTKGKHVEGADISGVRVVTKRQPRQYMNRRGGFNRPLPQERNR-
>CHILtrap
-MEDRL--KEKEKLRE----------PRD-----NRD-RD----RD------------------RERQR--ERDRPRDRDRDREWNR----------DK---RKRSSSPDHH-----------RHRSPSPDR-RRSRSRSHSADRLPRRHGHQRRSSSRDAVRRSSSRDAVRRKR-RREGS-DDDREL-RRSKGGEEN-----AS-SGAAKVPKKVDAPVRKN---DTALE-LTEVDNEEMEMMKMLGIPLGFDSTKGKHVEGADISGVRIVTKRQPRQYMNRRGGFNRPLPQERNR-
>CORYacti
-MEDRR--KEKEKFRER-------D-TRD-----NRD-RD----RQ-----------------SRDRER--QWERDRPRDRGRERNR----------DK---RKRSFSPDHH-----------RRRSPSPER-RRSRSR--SADQSYRRNGHQ---------RRSSSFDADRRKR-RREGS-GDDRER-HRSKGSEDN-----TA-IGAVKAPKKVEAPVRGN---DTTVE-LTEVDNEEMEMMKMLGIPLGFDSTKGKHVEGTDVSGVRVVTKRQPRQYMNRRGGFNRPLPQERNR-
>CREMappe
-MADRK--RDKEKLRER-------D-SRD-----HRD-RD----RD------------------RERDT--RDHRDRDRDRDRDRDR----------DK---RKRSRSPDQY-----------RRRSPSPER-LRSRSR--SAERSHRRNGHH---------RRSSSPDAHRHKR-RREGS-DDDREF-RRSKGTDAK-----SA-NGAAKDPKKVDTPVSTG---DAAME-FTEVDSEEMEMMKTMGIPAGFDSTKGKHVPGAEVSGVRAVTKRQPRQYMNRRGGFNRPLPLERNR-
>CRYPlept
-MEDRR--KESEKLRESEKLRERDD-TRD-----HRD-RD----RES---------------RDRERHR--ERDRPRDRDRDRERNR----------DK---RKRSSSPDLH-------------------R-RRSRSR--SADRSLRRQGHQ---------RRSSSQDASRRKR-RREGS-DDDREL-RRSKGSEEN-----AA-NGAVKAPKKGDAPIRGN---DTTVE-LTEVDNEEMEMMKMLGIPLGFESTKGKHVDGADVSGVRMVTKRQPRQYMNRRGGFNRPLPQERNR-
>CYMBensi
-MADRK--RDKEKVRER-------D-SRD-----ARD-RE----RE----------------RDRDRDR--DRPRDRDRDRDRDRDR----------EK---RKRSRSPDQY-----------RRRSPSQER-RRSRSR--SLDRSHRRHDHH---------HRSPSPDAHRRKR-RRDGS-DDDREF-RRTKGSDAN-----SA-NGIAKDPKKVDTQVGGG---DTAME-LTELDSEEIEMMKMMGIPVGFDSTKGKHVPGAEVSGVRSVSKRLPRQYMNRRGGFNRPLPSERNR-
>CYMBmann
-MADRK--RDKEKLRER-------D-SRD-----TRD-RE----RE------------------RDRDR--DRTRDRDRDRDRDRDR----------EK---RKRSRSPDQY-----------RRRSPSPER-RRSRSR--SLDRSRRRHDHH---------RRSPSPDAHRRKR-RRDGS-DDDREF-RRTKGSDAN-----SA-NGVAKDSKKVDTQVGGG---DAAME-LTELDSEEIEMMKMMGIPVGFDSTKGKHVPGAEVSGVRSVTKRLPRQYMNRRGGFNRPLPSERNR-
>CYPRbard
MAADRR--RGKEKNRER-------D-TGD-----HRDHWD----RERDR----D--------RELGLDR--GLDRDLDRDRDRDRDR----------DK---RKRSHSTEHH----------------------RSRSR--SADRSHRRHRHS---------LRSPSPDAHRHKR-WREGS-DDDRELRRRSKGSEAN-----VF-NGVAKVPKKAEASAGGG---EVATD-PTDVDNEEMEMMKMMGIPAGFDSTKGKHVPGADISGVRAVTKRQPRQYMNRRGGFNRPLPPERNR-
>CYPRflav
MAADRR--REKEKNRER-------D-TGD-----HRDHWD----RERDR----------------DRER--GRDRDRDRDRDRDRDR----------DK---RKRSHSTEHH----------------------RSRSR--SADRSHRRHTHS---------RRSPSPDVHRYKR-RREGS-DDDRELRRRSKGSEAN-----VF-NGVAKVPKKAEASEGVG---EVAVD-LTDVDNEEMEMMKMMGIPSGFDSTKGKHVPGADISGVRAVTKRQPRQYMNRRGGFNRPLPPERNR-
>DACThata
---------------------------------------------------------------------------------------------------------------------------------------------SADRSHRRISHI---------RRSPSHDANRRKR-RREGS-DDDRPL-RRSKGSEEN-----AA-NGASKDVKKADASVGGN--VAAAVE-LTEADNEEMEMMKTMGIPVGFDTTKGRHVDGADVSGVRMVTKRQPRQYMNRRGGFNRPLPPERNR-
>DENDchryso
-MADRK--RDKEKLRER-------D-TRD-----HRE-RE----RERE--------------RDRDRER--DRDRDRARDRDRDRDR----------EK---RKRSRSPDQY-----------RRRSPSPDR-RRSRSR--SEDRSHRRHGHH---------RRSQSPDAHRRKR-RRDGS-DDDRES-RRPKGSEAN-----AA-NGVAKDSKKVDTAVGGG---DVTME-FTEVDSEEMEMMKMMGIPVGFDSTKGKHVAGADVSGVRAVTKRQPRQYMNRRGGFNRPLPLERNR-
>DENDnobi
-MADRK--REKEKLRER-------D-TRD-----HRD-RE----------------------RDRDRDR--DRDRARERDRDRDRDR----------EK---RKRSRSPDQY-----------RRRSPSPDR-RRSRSR--SEDRSHRRHGHQ---------RRSPSPDAHRRKR-RRDGS-DDDRES-RRPKGSEAN-----AA-NGAAKDSKKVDTAVGGG---DVTME-FTEVDSEEMEMMKMMGIPVGFDSTKGKQVAGADVSGVRAVTKRQPRQYMNRRGGFNRPLPLERNR-
>DIURorie
-MEERR--KEREKLRER-------D-TRD-----HRD-RD----RES-R----D--------RERHRDR--DRDRDRLRDRDRERNR----------EK---RKRSSSPDLH-----------RRRSPSPER-RRSRSR--SADRSHRRHGHQ---------RRSSSQDAVRRKR-RREGSDDDDREL-RRYKGSEEN-----AA-NGAVKAPKKVDAPVRGN---DTTLE-LTEVDNEEMEMMKMLGIPVGFDSTKGKHVEGADLSGVRMVTKRQPRQYMNRRGGFNRPLPQERNR-
>DRAKelas
-MEDRI--KEKEKLRE----------PRD-----NRD-RD----RD------------------REHPR--ERDRPRDRDRDRERKR----------DK---RKRSSSPDHH-----------RRRSPSPDR-RRSRSR--SDDRLHRRHGQQRRSSSRDVVRRSSSRDAVRRKR-RREES-DDDREL-RRSKGGEEN-----AV-NGAAKAPKKMDAPVRVN---DTALE-LTEADNEEMEMMKMLGIPIGFDSTKGKHVEGADVSGVRVVTKRQPRQYMNRRGGFNRPLPQERNR-
>DRAKthyn
-MEDRI--KEKEKLRE----------PRD-----NRD-RD----RE--------------------RPR--ERDRPRDRDRDRERKR----------DK---RKRSSSPDHH-----------RRRSPSPDR-RRSRSR--SDDRLHRRHGQQRRSSSRDVVRRSSSRDAVRRKR-RREES-DDDREL-RRSKGGEEN-----AV-NGAAKAPKKMDAPVRVN---DTALE-LTEADNEEMEMMKMLGIPIGFDSTKGKHVEGADVSGVRVVTKRQPRQYMNRRGGFNRPLPQERNR-
>EPIDfulg
-MADRK--RDKEKLRER-------D-NRD-----HRD-RD----RE----------------RDRDRDR--DRARDRDRDRDRDRDR----------DK---RKRSRSPDQY-----------RRRSPSPER-HRSRSR--SVDRSHRRNGYN---------RRSSSPGAHRYKR-RRDGS-DDDREF-RRLKGSDAK-----SA-NGTMKDPKKVDTPVGAV---DSEME-LTQVDTEEMEMMKMMGIPVGFDSTKGKHVPGADVSAVRAVTKRQPRQYMNRRGGFNRPLPLERNR-
>EPIDpuni
-MADRK--RDKEKLRER-------D-NRD-----HRD-RD----RE----------------RDRDRDR--DRARDRDRDRDRDRDR----------DK---RKRSRSPDQY-----------RRRSPSPER-HRSRSR--SVDRSHRRNGYN---------RRSSSPGAHRYKR-RRDGS-DDDREF-RRLKGSDAK-----SA-NGTMKDPKKVDTPVGAV---DSEME-LTQVDTEEMEMMKMMGIPVGFDSTKGKHVPGADVSAVRAVTKRQPRQYMNRRGGFNRPLPLERNR-
>EPIPhell
--------------------------TRD-----PRD-RD----RERDR----E--------RDRDRDR--ERDRDRDRDRDRARDR----------DRERERKRSRSVDQH-----------HRRSASTER-RRSRSR--SADRSHRRHGHH---------RRTPSPDAHHRKR-RREGS-DEDRDL-RRSKGSEAN-----AA-NGVVKGPNKADAPVGGG---DTGME-LIEADNEEMEMMKVMGIPVGFDSTKGKHVAGADISGVRAVSKRQPRQYMNRRGGFNRPLPPERNR-
>EPIPpurp
-MADRR--RDKEKLRER-------D-TRD-----PRD-RD----RE----------------RDRDRDR--ERDRDRDRDRDRARDR----------DRERERKRSRSVDQH-----------HRRSASTER-RRSRSR--SADRSHRRHGHH---------RRTPSPDAHHRKR-RREGS-DEDRDL-RRSKGSEAN-----AA-NGVVKGPNKADAPVGGG---DTGME-LIEADNEEMEMMKVMGIPVGFDSTKGKHVAGADISGVRAVSKRQPRQYMNRRGGFNRPLPPERNR-
>ERYCcris
-MADRK--RDKEKTRER-------D-SRD-----HRD-RD----RD----------------------R--DRDQDRVRDRDRERDR----------DR---RKRSRSPDQH-----------RRRSPSPER-RRSRSR--SVDRYNRRHAHK---------PRSSSPDAHRRKR-RRDGS-DDEREF-RSSKGPDAN-----SG-NGAAKDLKKVDIQVGGG---DAAME-VAEVDSEEIEMMKVMGIPVGFDSTKGKHVSGADVSAVRSVTKRQPRQYMNRRGGFNRPLPPERNR-
>ERYCpuss
-MADRK--RDKEKNRDR-------E-SRD-----HRD-H-----------------------RDRDRDR--DRDQDRLTDRERERNR----------DR---RKRSRSPEHH-----------RRRSPSPEH-RRSRSR--SSDRHHRRHGHK---------PRSSS------QR-IRDGS-DDDREF-RRSKGSDAN-----SG-NGVA---KKVESPIGGV---DATME-VAEVDSEEIELMKVMGIPVGFDSTKGKHVDGADVSAVRSVTKRQPRQYMNRRGGFNRPLPPERNR-
>GALEfabe
-MADKR--REKDKLRER-------E-GRDRDRDRERD-RN----RDRER----D--------RDRDRDR--DHDRSRARDRDRDRDR----------EK---RKRSRSPEHN-----------RRRSPSIEP-RRSRSR--SADRSRRRHSHH---------RRSASLEAHRRKK-RREGS-DDEREV-RRSKGTESN-----ST-NGAVKDPKKSDAPLGVG---DAVAE-LTDVDNEEVEMMKMMGIPVGFDSTKGKHVPGTDVSGVRLVTKRQPRQYMNRRGGFNRPLPPERNR-
>GASTelat
-MADRK--REKEIHRER-------D-TRD-----YRD-RD----RE----------------RDRDRDR--DRERDRARDRDRDRDR----------DK---RKRSRSPDHY---------------------RRSRSR--SVERQHRRHGNH---------RRSPSPDGHRRKR-RREES-SDDREI-RRSKGSDLK-----TV-NGSERDSKKVDAPLSGV---EAPME-LTEADNEEMEMMKMMGIPVGFDSTKGKHVSGADVSGVRAVTKRQPRQYMNRRGGFNRPLPSERNR-
>GOODfuma
-MADRR--KEREKLRER-------D-TRD-----HRE-RDTRDHRERDR----ERDRD----RERDRDR--ERDRDRERDLDRDRVR----------DK---RRRSSSPEHH-----------RRRSSSLER-RRSRSR--STERSLRRQGHR---------RRSPSHDAARRKR-RREGS-DDDREL-RRSKGSDEN-----AA-NGAAKDPKKVGAPSAVN---DASVE-LTEADNEEMEMMKMMGIPVCFDSTKGKHVDGADVSGVRMVTKRQPRQYMNRRGGFNRPLPQERNR-
>GOODpube
--------------------------------------------------------------------------------------------------------------------------------------------------------P---------RRSPSHDAARRKR-RRDGS-DDDREL-RRSKGSDEN-----AA-NGAAKDPKKVGAPLAVN---DPAVE-LTEVDNEEMEMMKLMGIPACFDSTKGKHVDGADVSGVRMVTKRQPRQYMNRRGGFNRPLPQERNR-
>GYMNdens
-MADRR--REKEKLRER-------DTTRD-----QRD-RD----RE--------------------RDR--DRDRERPRDRDRDRDR----------DK---RKRSSSPDHY-------------------R-RRSRSR--SDDRSHRRSSHN---------RRSPSYDANRRKR-RREGS-EDDRQL-RRSKGSEEN-----AA-NGAAKDVKKVDASVGGD--VAAAVE-LTEADNEEMEMMKMMGIPAGFDTTKGKHVDGADVSGVRMVTKRQPRQYMNRRGGFNRPLPQERNR-
>GYMNodor
-MADRR--REKEKLRER-------DTTRD-----HRD-RD----RE--------------------RDR--ERDRERPRDRDRDRDR----------DK---RKRSSSPDHY-------------------R-RRSRSR--SDDRSHRRSSHN---------RRSPSYDANRRKR-RREGS-EDDRQL-RRSKGSEEN-----AA-NGAAKDVKKVDASVGGD--VAAAVE-LTEADNEEMEMMKMMGIPAGFDTTKGKHVDGADVSGVRMVTKRQPRQYMNRRGGFNRPLPQERNR-
>HABElong
-MADRR--KEKEKLRER-------D-TRD-----QRD-RD----RE----------------RDRERDR--ERDRERARDRDRDRDR----------DK---RKRSSSPDHY-----------RRRSPSGER-RRSRSR--SADRSHRRINHN---------RRSPSHDANRRKR-RREGS-DDDRQL-RRSKGSEEN-----GA-NGAPRDPKKVDAPGGGS---AAAVE-LTEADNAEIEMMKMMGIPVGFDTTKGKHVDGADVSGVRVVTKRQPRQYMNRRGGFNRPLPPERNR-
>HABEpant
-MADRR--KEKEKLRER-------D-TRD-----QRD-RD----RE----------------RDRERDR--ERDRERARDRDRDRDR----------DK---RKRSSSPDHY-----------RRRSPSGER-RRSRSR--SADRSHRRINHN---------RRSPSHDANRRKR-RREGS-DDDRQL-RRSKGSEEN-----GA-NGAPRDPKKVDAPGGGS---AAAVE-LTEADNAEIEMMKMMGIPVGFDTTKGKHVDGADVSGVRVVTKRQPRQYMNRRGGFNRPLPPERNR-
>HAEMdisc
-MADRR--KERERLRER-------D-TRD-----HRE-RDTRDHRERDR----E--------RDRDRER--DRDRDRDRDRDRERVR----------DK---RKRSSSPEHR-----------RRRSSSLER-RRSRSR--STDRSLRRQGRQ---------RRSPSPEAARRKR-RREES-DDDREL-RLSKGSEEN-----AA-NGAAKDPKKGGVSLAGN---DAAVE-LTEADNEEMEMMKMMGIPVCFDSTKGKHVDGADVSGVRMVTKRQPRQYMNRRGGFNRPLPQERNR-
>HEMIforr
-MADRRREREKEKPRER-------E-TLN-----QRD-RD----RE--------------------RDR--DRDRDRPRDRDRDRDR----------DK---RKRSSSPDHH-----------RRRSPSPER-RRSRSR--SADRSHRRSTHN---------RRSPSYDANRRKR-RREGS-DDDRQL-RRSKGSEEN-----AA-NGAAKDPKKADASVGGN--AAAAVE-LTEADNEEMEMMKMMGMPAGFETTKGKHVDGADVSGVRMVTKRQPRQYMNRRGGFNRPLPPERNR-
>HYPOheme
----------------------------------------------------------------------------------------------------------------------------------------------------------------------------------EGGSDDERDK-ERERDRHAAEQ-KKKG-GGPAPAEANPAAAENGG---DG----AADMDPDEAEMMKQLGIPLGFDSTKGKPVPGANVSGVRVVTKRQPRQYMNRRGGFNRPLPPERNR-
>LECAnigr
-MADKR--REKDKLRDR-------E-SRD-----HRD-RE----RDRNR----E--------RERDRDR--DRDRDLDRSRGRDRDR----------EK---RKRSRSPEHH-----------RRRSSSLDH-RRSRSR--SVDRSHRRHSHH---------RRSPSADTHRPKK-RREGS-DDDREA-RRSKGNESN-----TT-NGAAKDSKKSDAPVGGG---DAVAE-LTDADNEEIEKMKILGIPVGFDSTKGKHVPGTDASGVRVVTKRQPRQYMNRRGGFNRPLPPERNR-
>LIMOabor
-MADRR--RDKEKLRER-------D-TRD-----HRD-RD----RDRDR----DRD------RDRDRDR--DRARDRDRDRDRDRER----------DK---HKRSRSPDQQ-----------HRRSASTDR-RRSRSR--SADRSHRRHGQH---------RRSPSPDSHRRKR-RREGS-DDNRDL-RRSKVSDAN-----AA-NGVAKDPNKADAPLGGG---DAAME-LIEADNEEMEMMKMMGIPVGFDSTKGKHVAGADISGVRAVTKRQPRQYMNRRGGFNRPLPQERNR-
>MASDpict
-MSDRK--RDKEKLKER-------E-PRN-----HRD-RD--------------------------------RDRDRTRDLDRVRAR----------DK---RKRSRSPDQY-----------RRRSPSPGR-HRSRSR--SLDRSHRR------------------TETRRHTR-RREASDDDDRDF-RRLKPSD-------------AKDEKKSETPVGTV---DEVMEQVAEVDNEEMEMMKMMGIPVGFDSTKGKLVVGADVSGVRAVTKRQPRQYMNRRGGFNRPLPLERNR-
>MEXIxero
-MADRR--REKEKNRER-------E-TGD-----HRDHRG----RE------RE--------RDRDRDR--DRDRDRDRDRERDRDR----------DI---RKRSRSTEHQ----------------------RSRSR--SADRSHRRHGHS---------RRSPSPDDHRHKR-RKEGS-DDDRELRRRSKASEAN-----AG-NGLAKIPKKAEASAGGG---EVAAD-LTDVDNEEMEMMTLMGIPAGFDSTKGKHVPGADVSGVRAVTKRQPRQYMNRRGGFNRPLPPERNR-
>MICRparv
-MDDRR--REKEKIRER-------D-SRD-----RRD-RD----RE------------------SRGER--DHPRDRDRDRDRERNR----------EK---RKRSSSPDHK-----------RHRSPSQER-RRSRSR--SADRSHRWQGNQ---------RRSSSHDAVRRKR-RREGS-SDDREL-RRSKGSEEN-----AA-IGAVKALKKIDTPVRKY---DAAVE-LTEVDNEEMEMMKMMGIPLGFDSTKGKHVEGADVSGVRMVTKRQPRQYMNRRGGFNRPLPQERNR-
>MOLIcapi
-MAERR--REKDKHRDR-------D-LRD-----HRD-RD----RD------------------RDRER--DRDRDRLRDPDRDRDR----------DR---TVRDR--DTL-----------KR-----SR-SRSRSR--SADRPHRRHSHN---------RRSPSPDAERRRKRRREGGSDDERDK-ERERDRHAADQKKKKS-GGPAAASGEPNLAEDGG---DA----AANMDPDEVEMMKQMGIPLGFDSTKGKPVPGANVSGVRVVTKRQPRQYMNRRGGFNRPLPQERNR-
>NEUWmali
-MADRR--RDKEKPRER-------H-TRD-----HRE-RD----RDRDR------------------DC--DRDRDRDRDRAKDWDR----------DK---RKRSRSPDQH-----------RRRSPLPES-RRSRSR--SVDRSNRRHSQH---------RRSPSPDANRRKR-RREGS-DDERVR-QRSTGPDST-----AA-NVGAKNPKKVGAVASGGAGADAAAE-PTDVDNEELEMMKMMGIPVGFDSTKGKQVPGADVSGVRSVSKRQPRQYMNRRGGFNRPLPAERNR-
>NEUWzoll
-MADRR--REKEKLRER-------H-TRD-----HRE-RD----RDRDR--HFD--------RDRDRDR--DRDWDRDRDRAKDWDR----------DK---RKRSRSPDQH-----------RRRSPLPEP-RRSRSR--SVDRSNRRHSHH---------RRSPSPDANRRKR-RREGS-DDEHVR-QRSTGPDST-----AA-NVGAKNPKKAGALASGGAGADVAAE-PTDVDNEELEMMKMMGIPVGFDSTKGKQVPGADVSGVRSVSKRQPRQYMNRRGGFNRPLPAERNR-
>OECEmacu
-MADRK--RDKEKVRER-------D-SRD-----SRD-RD----RE----------------RDRD--------RDRARDRDRERDR----------DK---RKRSRSPDQY-----------RRRSPSPER-RRSPSR--SVDRSHRRHGHH---------RRSPSPDAHRRKR-RRDGS-DDDRES-HRTKGSEAI-----SA-NGVAKDLKKVDTQVGGG---DAAME-LTVVDSEEMEMMKTMGIPVGFDSTKGKHVPGADVSGVRTVTKRQPRQYMNRRGGFNRPLPSERNRQ
>OPHRgarg
-MADRR--RDKDNPRDR-------D-SRDR----HRD-LP----------------------RDLHRDP--HRASPHSRDLHRDLHR----------EK---RKRSSSPDHH----------HRRRSPSPEL-RRSRSI--SPDQSHRR---R---------RRSPSPDSTRRKRHRRDGS-ADDRHS-RRSKQSEEN-----PA--AAPPNPKKAENPAA------PAAA-VDEADNEEMEMMKMMGMPAGFDTTKGKHVDGADVSGVRMVTKRQPRQYMNRRGGFNRPLPQERNR-
>ORCHital
-MADRR--REKEKLRER-------D-TRD-----PRD-RD--------------------------RDR--DRDRERPRDRDRERDR----------DK---RKRSSSPDHF-----------RRRSPSTER-RRSRSR--SADRSHRRSSHS---------RRSPSYDASRRKR-RREGS-DDDRQL-RRSKGSEEN----------AAKDPKKVDAPVGGN---AAAVE-LTEVDTEEMEMMKMMGIPVGFDTTKGKHVDGADVSGVRMVTKRQPRQYMNRRGGFNRPLPQERNR-
>PAPHconc
-MADRR--RDKEKNRER-------E-TGD-----HRDYRD----RERDR--ERE--------RDRERDR--DRDRDRDRDRERDRDR----------DK---QKRSRSTEHH----------------------RSRSR--SSDRSHRRQGHS---------RRSPSPDAHRHKR-RREGS-DDDRELRRRSKASEAN-----AG-NGFAKLPKEAEASAGGG---EVAAD-LTDVDNEEMEMMKIMGIPAGFDSTKGKHVPGADVSGIRAVTKRQPRQYMNRRGGFNRPLPPERNR-
>PAPHhirs
-MADRR--RDKEKNRER-------E-SGD-----HRDYRD----RERDR--DRE--------RDRERDR--DRDRDRDRDRERDRDR----------DK---RKRSRSTEHH----------------------RSRSR--SSDRPHRRHGHS---------RRSPSPDAHRLKR-RREGS-DDDRELLRRSKASEAN-----AG-NGFSKLPKKAEASAGGG---EVSAD-LTDVDNEEMEMMKIMGIPAGFDSTKGKHVPGADVSGVRAVTKRQPRQYMNRRGGFNRPLPPERNR-
>PHAIflav
-MADRK--RDKEKLRER-------D-ARD-----HRD-RD----RE----------------RDRDRDR--A----RDRDRDRDRDR----------DK---RKRSRSPEQY-----------RRRSPSLER-RRSRSR--SADRSHRRHGNR---------HRSPSPDAHRRKR-RREGS-DDDHEF-RRPKGSDLN-----ST-NGVGKDQKKVDASVSGG---DGAME-LTEVDSEEMDMMKMMGIPVGFDSTKGKHVPGADVSGVRAVTKRQPRQYMNRRGGFNRPLPLERNR-
>PHAItank
-MADRK--RDKEKLRER-------D-ARD-----NRD-RD----RE----------------RDRDRDR--ARDRDRDRDRDRDRDR----------DK---RNRSRSPEQY-----------RRRSPSLER-RRSRSR--SADRSHRRHGHR---------RRSPSPDAHRRKR-RREGS-DDDHES-RRPKGSDVN-----ST-NGIAKDQKKVDASVSGG---DGAME-LTEVDSEEMDMMKMMGIPVGFDSTKGKHVPGADVSGIRAVTKRQPRQYMNRRGGFNRPLPPERNR-
>PHALcorn
-MADRK--RDKEKLRER-------D-TRD-----HRD-RD----RE----------------RDPDRDRFRDRDRDRDRDRDRDRDR----------EK---RKRSRSPDRY-----------RRRSPSSER-RRSRSR--SADRSHRRHGHH---------RRSSSSDAHRRKR-RRDGS-DDDREF-RRAKGSDAN-----PA-NGVAKDPKKVDPPVGGG---DAAME-LTEVDSEEMEMMKMMGIPVGFDSTKGKHVPGAGVSGVRAVTKRQPRQYMNRRGGFNRPLPLERNR-
>PHALmode
-MADRK--RDKEKLRER-------D-TRD-----HRD-RD----RE----------------RDPDRDR--FRDRDRDRDRDRDRDR----------DK---RKRSRSPDRY-----------RRRSPSLER-RRSRSR--SADRSHRRHGHH---------RRSSSSDAHRRKR-RRDGS-DDDREF-RRAKGSDAN-----PA-NGVAKDPKKVDPPVGGG---DAAME-LTEVDSEEMEMMKMMGIPVGFDSTKGKHVPGAGVSGVRAVTKRQPRQYMNRRGGFNRPLPLERNR-
>PHRAlind
-MADRR--REKEKNRER-------E-TGD-----HRDHRD----RERDRDQERD--------RDRDRDR--DRDRDRDRDRERDRER----------DM---RKRSRSTEHH----------------------RSRSR--SADRSHRRHGHS---------RRSPSPDSHRHKR-RREGS-DDDRELRRRSKASEAN-----AG-NGFSKLPKKAELSAGGG---EVAAD-LTDVDNEEMEMMNMMGIPAGFDSTKGKHVPGADVSGVRAVTKRQPRQYMNRRGGFNRPLPPERNR-
>PLATclav
--------------------------------------------------------------------------------------------------------------------------------------------------HRRSSHN---------RRSPSYDANRRKR-RREGS-DDDRQL-RRSKGSEEN-----ATNNGAAKDPKKVEASVGAN--VAAAVE-LTEADNEEMEMMKMMGIPVGFDTTKGKHVDGADVSGVRMVTKRQPRQYMNRRGGFNRPLPPERNR-
>RIMAelli
-MDDRL--KEKEKVRDR-------D-ARD-----NRD-RD----RE--------------------RQR--ERDHPRDRDRDREKNR----------DK---RKRSSSPDHH-----------RRRSPSPDR-RRSRSR--SADRSHRRHGHQ---------RRSSSRDAVRRKR-RREGS-DDDREP-RRSKVSEEN-----AA-SGAVKLPKKVDATVRKN---DTVVE-LTEVDNEEMEMMKMLGIPVGFDSTKGKHVEGADVSGVRVVTKRQPRQYMNRRGGFNRPLPQERNR-
>SELEaequ
-MADRR--REKEKNRDR-------D-TGD-----HRDYRD----RERDR----H--------RERDRDR--DRDRDRDRDRERDRDR----------NM---RKRSRSMEHH----------------------RSRSR--SADRSHRRHGHS---------HRSPSPCTHRHKR-RREGS-DDDRELRRRSKGSEAN-----AG-NGFAKVPKKAEASAGSG---EVVAD-LTDVDNEEMEMMKILGIPAGFDSTKGKHVPGADVSGVRAVTKRQPRQYMNRRGGFNRPLPLERNR-
>THELangu
-MEDRI--KEKEKLRER-------D-ARD-----NRD-RD----RE--------------------RRR--EPERSRDRDRDRERNR----------DK---RKRSSSPDHH-----------RRRSPSPDR-RRSRSR--SADRSHYRHGHQ---------RRSSSRDAVRRKR-RREGS--DDREL-RRSKGSEEN-----VA-IGSVKAPKKVDAPVRKN---ETAVE-LTEADNEELEMMKMLGIPLGFDSTKGKHVEGADVSGVRVVTKRQPRQYMNRRGGFNRPLPQERNR-
>VANIplan
-MADKR--REKDKLRER-------E-SRD-----HRE-RE----RDRER----D--------RNRDRDR--DRDRSRGRDRDRDRER----------EK---RKRSRSPEHH-----------RRRSPSLEP-RRSRSR--SADHSHRRHSHH---------RRSPSLETQRRKK-RREGS-DDEREL-RRSKGAESN-----TT-NGAVKDPRKSDAPVGGG---DAVAE-LTDADNEEIEMMKMMGIPVGFDSTKGKHVPGTDASGVRVVTKRQPRQYMNRRGGFNRPLPPERNR-
>VANIshen
-MADKR--REKDKLRER-------E-SRD-----HRE-RE----RDRER----D--------RNRDRDR--DQDRSRGRDRDRDRDR----------EK---RKRSRSPEHH-----------RRRSPSLET-RRSRSR--SADHSHRRHSHH---------RRSPSLETQRRKK-RREGS-DDEREV-RRSKGAESN-----TT-NGAVKDPRKTDAPVGGG---DAVAE-LTDADNEEIEMMKMMGIPVGFDSTKGKHVPGTDFSGVRMVTKRQPRQYMNRRGGFNRPLPPERNR-
>EPIPaphy
-MADRK--REKEKSRER-------D-IRD-----HRD-RD----RDRD--------------RDRDRDR--DQDRDRLRDRDRDRDREGARNRGRELDK---RKRSRSPDHF-------------------H-RRSRSR--SSDRPHRRHDHH---------RRSPSSESNRRKR-RRDGS-DDDRES-RRSKDLDAN-----AA-NGATKRPKQIDAPVTGV---EMTID-LTEADNEEIEMMKTMGIPVGFDSTKGKHVSGADVSGVRPVTKRQPRQYMNRRGGFNRPLPPEKNR-
