# Supplementary material for: Orchid Phylotranscriptomics: The Prospects of Repurposing Multi-Tissue Transcriptomes for Phylogenetic Analysis and Beyond
Source: Front Plant Sci. 2022 May 27;13:910362. doi: 10.3389/fpls.2022.910362 (PMC9196242; doi:10.3389/fpls.2022.910362)
Supplement: Supplementary file 4 [file Data_Sheet_3.zip › ortho_MSA/r1/OG0009470.fa]

>ANOEemei
------------------------MKT-APSS-------------PSSPLPAIQ-NL-------TLPTLRPANSAAFKREDRRRRKERKRQEKLQLLLDDWAPLADPRRISVA--GT-ASV-SLSEWPT-----------EPETDQNREFIG-WSI-NP-RPRLP----APSRPNVSAEGLA-------QENALRLCRKFLSTEDSSDEEDE------SDDGCNGG-----KCYEFFMELFDK--DLMDFYRKDW-EQGEFCCIVCGGIGEKLGKKFVSLAALLQHANFISKTRRIMAHRAYGRVVCE-LLGLEIDGFK-NVNLN---QCDAHSQ---------------------------DGMEEGGNY-----PEEEAPKEAGEDGMVLIV--------------------------------------------------------------------
>ANOEroxb
------------------------MKT-APSS-------------PSFPSPAIQ-NL-------TLPTLRPANSAAFKREDRRRRKERKRQEKLQLLLDDWAPLADPRRISVA--GT-ASV-SLSEWPT-----------EPETDQNREFIG-WSI-NP-RPRLP----APSRPNVSAEGLA-------QENALRLCREFLSTEDSSDEEDE------SDDGCNGG-----KCYEFFKGLFDKEEDLMDFYRKDW-EQGEFCCIVCGGIGEKLGKKFVSLAALLQHANFISKTKRIMAHRAYGRVVCE-LLGLEIDGFK-NVNLN---QCDAHSQ---------------------------DGMEEGGNY-----PEEEAPKEAGEDGMVLIV--------------------------------------------------------------------
>APOSodor
------------------------MEL--SSP----------------NSSRLR-NPNTGVDWCTNPSLRTAISASFKRENRRKRKERKRQEKLQQLLDNWIPLAEQCRCAGR--SASAAA-TFIEWPL-----------DPSSDRNLEPAGAWSAPNP-RPPLL----SHPIPPASAGEVA-------QQNALRLCCEFFSLDDFSDEEER------GADDRSGG-----KIFEFFKGLFEKERELGNFYRNDS-SNGEFLCLVCGGVGEKLGKRYVGLLGLVQHANFVSKTKKLMAHRSYGRVVCE-LLGWETYRSG----CDH-DIDESLSE---------------------------DAVEEGGDDQSA-VCYMETAENAGDGDLTDA---------------------------------------------------------------------
>APOSshen
------------------------MEL--SSL----------------SSSRLR-NPNTGVDWCTNPSLRTANSPSFKRENRRKRKKRKRQEKLQQLLDNWIPLAEQCRCAGR--SAPAAA-AFIEWPL-----------DPASDRNLEPAGAWSAPNP-RPPLL----SHPLPPASAGEVA-------QQNALRLCREFFSLDDFSDEEER------GDDDRSGG-----KIFEFFKGLFEKERELGNFYRNDS-SNGDFLCLVCGGVGEKLGKRYAGLLGLVQHANFVSKTKKLMAHRSYGRVVCE-LLGWETYRSG----CDH-DVDESLPE---------------------------DAVEEGGDDQSA-VCSMETAENAGDGDFTDA---------------------------------------------------------------------
>BLETstri
------------------------MEA-SSSS----------------PSSPFQ-NP-------NIPTFRPMNSAAFKRENRRKRKEKKRHEKLQLLLEDWSPLAALRRPPAP--IA-PAP-SVADWPL-----------DPFTDQNPEPTA-WNL-NP-RLPSP----APPQPPASPEALA-------QENALRLCREFFADESFDDDDWA------VEEDHNGG-----KSYDFFKGLFDKEEDLRDFYRRDW-AKGEFYCLVCGGIGEKLGKKFVGLIAVTQHANFISKTRGIMVHRAYGRVVCE-LLGLEIDGFK-GVDVDD-NGSETETEFQ-------------------------DE------E-----ALKGVVENAAEDGV--MGGVEM-NVDVL----------------------------------------------------------
>CALAcreb
------------------------MDT-SSSS-----------------APSLQ-NP-------TVSFFRPSKSTAFKREDRRKRKERKRQEKLLLLLDDWNPLAVQNKTAAP--CI-TAV-STAEWPS-----------EQVNDQNLEIIG-WNL-KP-RLALP----SLAHPAALFGDLA-------QEKALRLCREFFSIGDCSEEEDG------VDDGDNDG-----KSYDFFKGLFEKEEDLMDFYRKDR-EQGKFYCLACGGIGEKIGKKFVSLAALLQHANFILKTKSIIVHRAYGRVVCE-LSGFEIN--D-STCVDD-SASDTRSE---------------------------VDMEEEDNN-----QEEVTL--------------------------------------------------------------------------------
>CALAplic
------------------------MDT-SSSS-----------------APSLQ-NP-------TVSIFRPSKSTAFKREDRRKRKERKRQEKLLLLLDDWNPLAVQNKTAAP--CI-TAV-STDEWPS-----------EQVNDQNHEFVG-WNL-KP-RVALP----SLPRPAALFGDLA-------QEKALRLCREFFSIGDCSEEEDG------ADDGDNDG-----KSYDFFKGLFEKEEDLMDFYRKDR-EQGKFYCLACGGIGEKIGKKFVSLAALLQHANFILKTKSIIAHRAYGRVVCE-LSGFEIN--D-STCVDD-SASDTRSQ---------------------------VDMEEEDNN-----QEEVTL--------------------------------------------------------------------------------
>CALAsini
M-------KFHLISR--QALSISTMDT-SSTS----------------HSSALP-NP-------NIPTVRPVNSVAFKRENRRKRKERKRQEELQLLLEDWAPLADLRPPAAL--IT-PAI-SVTDWPL-----------EPVTDQNPESTA-WKI-NP-RLPSL--AQPQPQPPASAEALA-------QENALRLCREFFATEYGSDEEDC------AVDDRNGG-----KSYYFFKGLFDKEAELRDFYRRDR-AEGEFYCLACGGIGEKLGKKFVGSFAVAQHANFISKTRKIMAHRTYGRVICE-LLGSEIDGFK-GAHPDD-NASDTVSG-------------------------------------------------------------------------------------------------------------------------------
>CALAtsoo
------------------------MDT-SSTS----------------HSSALP-NP-------NIPTVRPVNSVAFKRENRRKRKERKRQEGLQLLLEDWAPLADLRRPAAL--IT-PAK-SVTDWPL-----------EPVTDQNPESTA-WNI-NP-RLPSL----AQPQPPASAETLA-------QENALRLCREFFSTEYGSDEEDC------AVDDRNGG-----KSYYFFKGLFDKEAELRDLYRRDR-EEGGFYCLACGGIGEKLGKKFVGSYAVAQHANFISKTRKIMAHRSYGRVVCE-LLGSEIDGFK-GVHSDD-NASDTVSG-------------------------------------------------------------------------------------------------------------------------------
>CALEmajo
------------------------MDA-SSSS-------------------PLQ-NP-------TIPTLRPSKSAAFKRESRRKRKERKRQEKLQLLLDGWAPLADQHRTAAPL-SV-AAV-STSEWPF-----------EKLPDPSREFVG-WNL-NP-ALALPA---AVPPPLLLSGDSA-------QENALRLCREFFSTEDGSDEEDG------EDEESSDG-----KIYDFFKGLFGAEEELMDCYRKDR-ERGHFYCLVCGGIGEKMGKRFSSLVALVQHANFISKTKRIMAHRAYGKVVCE-LLGLEIDGLR-GVYPEN-TAIDMQSV---------------------------DDMEEVDNN-----LEEVA---------------------------------------------------------------------------------
>CEPHdama
----------------------------------------------------------------------------------------------------------HHRPAAP--IA-LAA-SVADWPL-----------EPVTDRNHESTV-WNL-NP-RQGSP----AKPRPIASAECLV-------QENALRLCREFFASEDGSDEED--------VDDHSGG-----KSYDFFKGLFDK-GDLRDLYR------------------------------------------------------------------------------------------------------------------------------------------------------------------------------------------------------------------
>CHILsemi
---------------------MSIIDP-SSSS-------------------PLQ-NP-------TSPALRPAKSAAFKRESRRKRKERKRQEKLQLLLDDWAPLTDQHRSAAPP-SV-TAV-STAEWPS-----------EQLTDQNREFIG-WNL-NP-ALALPA---AFPPPLALPGDSA-------QKNALRLCREFFSTEDGSDEEDG------EDEDSSDG-----KGYHFFKELFDTEEELMDYYRKNR-EHSNFYCLVCGGIGEKMGKKFISLAALVQHANFISKTKRIMAHRAYGKVVCE-LLGLEIDGLK-GVYLEN-TAIDMQTQVS------------------NRQFLMKDDMEEGDNN-----LEEVA---------------------------------------------------------------------------------
>CHILtrap
---------------------MSIIDP-SSSS-------------------PLQ-NP-------TSPALRPAKSAAFKRESRRKRKERKRQEKLQLLLDDWAPLTDQHRSAAPP-SV-TAV-STAEWPS-----------EQLTDQNREFIG-WNL-NP-ALALPA---AFPPPLALPGDSA-------QKNALRLCREFFSTEDGSDEEDG------EDEDSSDG-----KGYHFFKELFDTEEELMDYYRKDR-ERSHFYCLVCGGIGEKTGKKFISLVALVQHANFISKTKRIMAHRAYGKVVCE-LLGLEIDGLK-GVYLEN-TAIDMQTQVS------------------NRQFLMKDDMEEGDNN-----LEEVA---------------------------------------------------------------------------------
>CORYacti
------------------------MDT-SSSS------------------PAPQ-NP-------TITTLRPAKSAAFKREDRRKRKERKRQEKLQLLLDDWDPLAAQHRTSAP--SV-PSV-STAEWPL-----------EQVTDQNHEFMG-WNV-SP-RLELP----ALPRPQALSGDLA-------QQNALRLCREFFCVEDGSDEEDG------EDEERNNG-----KSYDFFKGLFDKEEGLMDFYRKDR-EQGKFYCLVCGAIGEKMGKKFISLVALLQHANCISKTKRIMAHRVYGRVLCE-LLGLEIDGFN-GFYVDD-TATDLQLQ---------------------------DDMEEGDYN-----QDEVTLEDAGEDSVALMDDEEMKNTCIL----------------------------------------------------------
>CREMappe
MFCTVTHALIHSVPRIYDLSQISTMET-SSSS---------------AHSSALQ-NP-------NVSIVRPVNSAVFKRENRRKRKETKRQEKLQLLLEDWAPLADHCQPAAP--IV-SAT-SVTDWPL-----------DSVTDQNLEPTA-WNL-NI-KLPSP--GQPQPQPPASAEALA-------QKNALRLCREFFTTEYGSDEEDW------AVDDRNGG-----KSYDFFKGLFNKEADLRDFYRRDS-AKGEFYCLACGGIGEKLRKKFVGSIAVAQHANFISKTRRIMAHRGYGRVVCE-LLGLEINGFK-GVHPDD-SASDTEYL---------------------------DE------E-----GMKGTVENAGE-GAYLMGGVEM-NVDVS----------------------------------------------------------
>CRYPlept
------------------------MDA-SSSS------------------PCLQ-NP--------IPALLPAKSAAFKKENRRKRKERKRQEKLQLLLDDWAPLADQQRSAAP--SV-TAV-STAEWPS-----------EQATDQNSEFMT-WNL-NP-RFALP----VLPHPLALAGELA-------QENALRLCREFFSSEDGSDEEDE------ADEDRDDA-----KSYEFLKGLFVKEDALMDFYRNDR-EHGKFYCLVCGGIGEKLGKKFISLVALVQHANFISKTKRIMAHREYGRVVCE-LFGLEIDGLK-GVYLED-TASDVQSQ---------------------------DDMEERDNN-----VEEVPMENSGEDGVAMMDGKGMKNACDGAV------------------LMDSEVMKNA------CA-------------------L
>CYMBensi
------------------------MES-YSSS----------------HSSAPQ-SP-------NVSTVHPVKSVAFKRENRRKRKERKRQEKLQLLLEDWAPLADHCQPDAP--IV-SAT-SVTEWPL-----------EPVTDQNLEPKA-WNL-NH-VLSSP----AKPQPVASAEALA-------QKNALRLCREFFATEYESDEEDW------AVEHGNGE-----SSYNFFKRLFDKEAGLRDFYRRDW-AKGEFYCLACGGIGEKLGKKFCGLVAVAQHANSISKTRRIMVHRAYGKVVCE-LLGLKIDVFK-DVKPDD-DASDRQSQ---------------------------DE------E-----ALEGPVDNTREDGVYLMDSGEM-NVDVL----------------------------------------------------------
>CYMBmann
------------------------MEG-CSSS----------------HSSAPQ-SP-------NVSTGHPVKSVAFKRENRRKSNERKRQEKLQLLLEDWAPLADHCQPAAP--IV-SAT-SVSQWPL-----------EPVTDQNLEPNA-WNL-NH-ILSSP----TKPQPVASAEALA-------QKNALGLCREFFATEYDSDEEDW------AVEHGNGG-----SSYNFFKRLFDKEAGLRDFYLRDW-AKGEFYCLACGGIGEKLGKKFCGLVAVAQHANSISKTRRIMVHRAYGKVVCE-LLGLKIDVFK-AVKPDD-DVSDRKSQ---------------------------DE------E-----ALEGPVDNTREDGVYLMDSGEM-NVDVP----------------------------------------------------------
>CYPRbard
------------------------MDILSSSS----------------NSSPLQRNPNHNLESLTDPSLRPANSAAFKRENRRKRKERKRQEKLQLLLDDWIPLADHRRPAAP--TC-TAA-SVSEWPS-----------ETLADRNNDLVG-WNL-NP-RPQSP----V--QQPASAEVLA-------QKNALRSCREYLAMDDGSDEEEG------EDDDCSGA-----KSFDFLKELFDKEIDLRDFYRKDW-AMGEFYCLVCGGIGEKLGKRFVGLAGLVQHANFISRTKRKMSHRAYGRVVCE-LLGWEFKSAD-GIYLEYNNEDSTQSQ---------------------------E---------DV-IALKGAGENVGEDGVDLMDCAEMENVATL----------------------------------------------------------
>CYPRflav
------------------------MDILSSSS----------------N-------------SLTDPSLRPANSAAFKRENRRKRKERKRQEKLQLLLDDWIPLADHRRPAAP--TS-ASA-SAAEWPS-----------ETFADRNHDLSV-WNF-NP-RPQSP----VQQRPPASAEVLA-------QKNALRSCREYLAVDDGSDEEEG------EDDDCNGA-----KSFDFLKELFDKEVDLRDFYCKDW-AMGEFYCLVCGGIGEKLGKRFVGLAGLVQHANFISKTKRKMAHRAYGRVVCE-LLGWEIKSVD-GVYLDY-NEDSSQSK---------------------------EAMENRAYNQDV-IALKGADENVGEDGVDLMDCVEMKNVATS----------------------------------------------------------
>DACThata
----------------------------------------------------------------------------------------------------------------------------------------------------------------------------------------------------------------------------------------IYNFLKGLFDKE-DLMVLYRKDRREHGEFYCLVCGGIGEKMGKKFVSLVALVHHANFISKTKRIMAHRAYGRVVCE-LLGLEIHGFQ-GVYLDV-TASDTLSQ---------------------------DVLEKGDNI-----QVEVASEDDGEDDVALM---------------------------------------------------------------------
>DENDchryso
------------------------MET-AASS----------------NSSALQ-NP-------NIPNVLPVNSAAFKRENRRKRKERKRQEKLQLLLEDWAPLAGLPRPAAP--IA-ITT-SDTDWPL-----------ELVTDENPEPTA-WNL-NL-RLPSPAQAQAQAQPPASAEALA-------QANALRLCREFFAAEYGSDEEDW------EVDDRNGG-----KSYNFFKGLFDKEADLRDFYRRDW-AKGEFYCLACEGIGEKLGKKFVGLAAVSQHANFISKTKRIMVHRSYGRVVCE-LLGWEIHGLR-VVHSDD-N----------------------------------DE------E-----ALKGAMENTGEDGVYLMDGVEL-NVDIP----------------------------------------------------------
>DENDnobi
------------------------MET-AASS----------------NSSAVQ-SP-------NIPTVPPVNSTAFKRENRRKRKERKRQEKLQLLLEDWAPLAGLPRPAAP--IA-ITT-SDTDWPL-----------EPVTDENPEPTA-WNL-NL-RSPSP--AQPQPQPPASAEALA-------QANALKLCREFFAAEYGSDDEDW------EVEDRNGG-----KSYNFFKGLFYKESDLRDFYRRDW-AKGEFYCLACEGIGEKLGKKFVGLAAVSQHANFISKTKRIMVHRSYGRVVCE-LLGWEIHGLR-VVHSED-NASDTDSQ---------------------------DE------E-----ALKAALENTGEDGVYLMDGVEM-NVP------------------------------------------------------------
>DIURorie
------------------------MVT-SSSS------------------TPLQ-NP-------TIPTVLTAKSASFKREDRRKRKERKRQEKLQLLLDDWNPLTDKQITAVP--SV-TAV-SRIEWPL-----------EQVTDQNREFIG-WNL-IP-EPALP----AAPRPQVLCGELA-------QRNALRLCREFFSTEN-SDEEDG------VDEEHNDS-----KSYDFFKGLFDKEDDLIDFYRQDR-EHGKFYCLVCGGIGEKLGKKFVSLVALVQHANFISKTKRIVAHREYGRVVCE-LLDLEIDGLK-GVYLDD-TASDTQSQ---------------------------VDMEEGYNN-----QEEIALEDAGEDGLVLMDGEELKDAYA-----------------------------------------------------------
>DRAKelas
------------------------MDI-SSSS-------------------P-Q-NP-------TIPTLLPAKSAAFKQECRRKHKERKRQQKLQLLLDDWAPLADQHRTSVT--CV-IAV-STAEWPS-----------EQLTDQSREFVG-WNL-NP-ALVLPA---ALPPPLVLTSDSP-------QKNAQRLCREFFSTEDGSEEEDE------EDEDSCDG-----NSYDFFKGLFDTEEELMDYYRKHR-EHSQFYCLVCGGVGEKTGKKFISLVALVQHANFISKTKRIMAHRAYGKVVCE-LLGLGIDGSK-GVYTEN-SAIGMQSQ---------------------------DDMEEGDNN-----LEEVA---------------------------------------------------------------------------------
>DRAKthyn
------------------------MDI-SSSS-------------------P-Q-NP-------TIRTLLPAKSAAFKQECRRKHKERKRQQKLQLLLDDWAPLADQHRTAVT--SV-IAV-STAEWLS-----------EQLTDQSREFVG-WNL-NP-ALVLPA---ALPPPLVLTSDSP-------QKNAQRLCREFFSTEDGSEEEDE------EDEDSCDG-----NSYDFFKGLFDTEEELMDYYRKHR-EHSQFYCLVCGGVGEKTGKKFISLVALVQHANFISKTKRIMAHRAYGKVVCE-LLGLGIDGSK-GVYTEN-SAIGMQSQ---------------------------DDMEEGDNN-----LEEVA---------------------------------------------------------------------------------
>EPIDfulg
------------------------METTSSSS----------------HSPALQ-NP-------NISTVRPVKSAAFKRENRRKRKETKRFEKLQLLLDDWSPLTDHCQPPTPL-IV-SAT-SATDWPS-----------ESITDQNPEPST-WNL-NI-KSTSL--EQPQPQPLISAEALA-------QKNALRLCREFFAAEYGSDEEDW------EADDRNGW-----RSYNFFKGLFDKEADLRDFYLRDS-AKGEFYCLACGGIGEKLGKKFVGSVAVAQHANFISKTRGIMVHRAYGRVVFE-LLGLEFDGFK-GVHPGD-DASGTESQ---------------------------DE------E-----ALKGAVENAGEDDVYSMGAVEM-NVDVS----------------------------------------------------------
>EPIDpuni
------------------------METTSSSS----------------HSPALQ-NP-------NISTVRPVKSAAFKRENRRKRKETKRFEKLQLLLDDWSPLTDHCQPPTPL-IV-SAT-SATDWPS-----------ESVTDQNPEPST-WNL-NI-KSTSL--EQPQPQPLISAEALA-------QKNALRLCREFFAAEYGSDEEDW------EADDRNGW-----RSYNFFKGLFDKEADLRDFYLRDS-AKGEFYCLACGGIGEKLGKKFVGSVAVAQHANFISKTRGIMVHRAYGRVVFE-LLGLEFDGFK-GVHPGD-DASGTESQ---------------------------DE------E-----ALKGAVENAGEDDVYSMGAVEM-NVDVS----------------------------------------------------------
>EPIPhell
------------------------MDI--SSS----------------PYPSLQ-NP-------NIPSLRPANSAAFKRENRRKRKERKRQEKLLLLLEDWAPLTDHRRSSAS--IA-PAA-SVADWPL-----------EPVTDQNPDSTF-WNL-NT-RQGSP----AQPRPLAPAEDLV-------QEKALRSCREFFAPEDGSDEEDG------AVDDHSGG-----TSYDFLKGIFVK-GDLRDLYRKDW-EKGGFYCLVCGGIGKNLGKKFVGLVAVVQHANFISKTKRKIAHRAYGRVVYE-LLCLEIDGFK-GVYFDD-NAADTDSQ---------------------------DE------E-----ALKGAMEDAGEDGADLMVGDLV----------------------------------------------------------------
>EPIPpurp
------------------------MDI--SSS----------------PYPSLQ-NP-------NIPSLRPANSAAFKRENRRKRKERKRQEKLLLLLEDWAPLTDHRRSSAS--IA-PAA-SVADWPL-----------EPVTDQNPDSTF-WNL-NT-RQGSP----AQPRPLAPAEDLV-------QEKALRSCREFFAPEDGSDEEDG------AVDDHSGG-----TSYDFLKGIFVK-GDLRDLYRKDW-EKGGFYCLVCGGIGKNLGKKFVGLVAVVQHANFISKTKRKIAHRAYGRVVYE-LLCLEIDGFK-GVYFDD-NAADTDSQ---------------------------DE------E-----ALKGAMEDAGEDGADLMVGDLV----------------------------------------------------------------
>ERYCcris
------------------------MET-SSPS----------------PSSAPQ-NPN------NIFTLHPANSVSFKRESRKSRKERKRRENLELLLEDWAPLFDHSKPPAP--NL-SST-STTDWPL-----------DPTADPNPDQSA-WIQ-NP-GFPSP----AKSQPEVSAEVLA-------QKNALRLCREFFEAEYGSDQEDW------AEKDRNGE-----NSYGFFKSLFDTEVDLRDFYMRNW-EKGGFYCLACG---------------------------------------------------------------------------------------------------------------------------------------------------------------------------------------------------
>ERYCpuss
------------------------MET-SSPS----------------PSFSPQ-NPN------NIFTVHPAKSVFFKRENRKNRKERKRRENLELLLENWSPLLNHSKSPTP--NL-SST-STIDWPL-----------DPTPEQNPNQSA-WIP-NP-RFPSP----AKSQPEISTDALV-------QKNALRLCREFFESQYGSDEEEW------GAEDRNGE-----KSYGFFKRLFDTEGDLRDFYMRDW-EKGGFYCLACGGIGEKIGKKFFGLVAVAQHANFVSKTKGIMVHRGYGRVVCE-LVGLKIDVFE-GVRSDD-EISDGESQ---------------------------DD------E-----VFECLEENGGENGAYLIGGTEM-NVDVASEA-------------------------------------------------------
>GALEfabe
------------------------MDL-SPSS----------------HCAPIQ-IPNRSIESHADPCLS-ASNASFKREKRRKRKEKKRQEKLEQLLDNWTPLAGQYRHVTP--RA-PSP-VAPEWPL-----------APVVDQNPDLTS-WGF-KP-ERASP----TEVQPPVHPDDLA-------HQKALKSCREFFAMDDSHDEEDGV----EEDYDSNAA-----KSFQFFKTLFEEEGNIRDVYQRDW-AKGGFSCLVCDGTGEKLGKRFIGLSGLVQHANFVLKSKRRMAHRAYARVVCE-LLGWEIDRLQ-GSTVDR-GDDDKQY--------------------------------------------------------------------------------------------------------------------------------
>GASTelat
------------------------MDT-CLS----------------------Q-KP-------KI----PAKSTAFKRESRRKHKEKKRQEKLQHLLEDWAPLTEHSRPAAP--IS-PST-SVADWPL-----------DSFTDRRAESVA-WNL-NH-RLLSPV---AQQQPQASAS--A-------QEKAIRLCREFLSIEFGSDEENL------EVDDRHCG-----KSYAFFKNLFDKESDLRDFYHKDY-AKGEFYCLACGGVGEKLGKKFVGLAAVAQHANFISNTKRIMLHRAYGRVICE-LLGLEIDGIKGGASIDD-NAGDSDSQ---------------------------DE------D-----ALMCTVKDGAEITVDAL---------------------------------------------------------------------
>GOODfuma
------------------------MNT-SSSS-------------SSSPSSAIQ-NP-------ALPTLRPVNSVAFKRENRRRRKERKRQEKLQLLLDDWAPLADPRRTAVP--ST-GSV-SISEWPT-----------ELETDQKLEFIG-WNL-NP-RTQLP----ALSRPHASAEGLA-------QENALRLCREFFSTEDSSDEEDE------ADDGRNGR-----ESYEFFKGLFDKEEDLMDFYRKDR-EQGEFYCIVCGGIGEKLGKKFVSLAALLHHANFISKTKRIMAHRAYGRVVCE-LLGLEINGLK-GFNID---ACDAHSQ---------------------------DAMEDGGTY-----LEEVAPEDAGEDGMTLMDGVEMKNVEPYESTQLAENRNPLNRDAVNDSMDDQKGAINAQNNIFRCQVPSPIGSSSAQQNYDLNHLC
>GOODpube
----------------------------------------------------------------------------------------------------------------------------------------------------------------------------------------------ENALRLCREFLSAEDSSDEEDE------ADDGRNGR-----KSYEFFKGLFDKEEDLMDFYRKDG-EQGEFYCIVCGGIGEKLGKKFVSLAALLQHANFISKTKRIMAHRAYGRVVCE-LLGLEIDGFK-SFNLD---ACDAHSQ---------------------------DAMEEGGNY-----LEEVAPEDAGEDGMALMDGAEMKNVDAL----------------------------------------------------------
>GYMNdens
------------------------MDT--SSS----------------PS-PLQ-NP-------TIPTIRPVNCTAFKRESRRNRKQRKRQEKLQLLLDDWAPLADQPKTAAP--SA-TAV-STAEWP------------SPATNQNCEFNC-WNL-NP-KPALP----ALPRPPTSADGLA-------QENALRLCREFFSTEYGSDEEDE------AYEDHNSG-----KIYKFLKGLFDKE-DLMVLYRKDRREHGEFYCLVCGGIGEKMGKKFVSLVALVHHANSISKTKRIMAHRAYGRVVCE-LLGLEIHGFQ-GVYLDV-TASDTLSQ---------------------------DVLEKGDNI-----QVEVAPEDDGEDDVALMDGVEMKNADAS----------------------------------------------------------
>GYMNodor
------------------------MDT--SSS----------------PS-PLQ-NP-------TIPTIRPVNCTAFKRESRRNRKQRKRQEKLQLLLDDWAPLADQPKTAAP--SA-TAV-STAEWP------------SPATNQNCEFNC-WNL-NP-KPALP----SLPRPPTSADGLA-------QENAIRLCREFFSTEYGSDEEDE------AYDDHTSG-----KIYKFLKGLFDKE-DLMVLYRKDRREHGEFYCLVCGGIGEKMGKKFVSLVALVHHANSISKTKRIMAHRAYGRVVCE-LLDLEIHGFQ-GVYLDV-TASDTLSQIPI----------------TISFAIVKDVLEKGDNI-----QDEVAPEDDGEDDVALM---VLR---------------------------------------------------------------
>HABElong
------------------------MDT-PSSS----------------PSPPLQ-NP-------TNPTIRPVNCTSFKRENRRNRKQRKRQEKLQLLLDDWAPLADQPKTAAP--SS-TAV-STAEWP------------SPVTNQSLESKG-WNL-DP-KPALQ----ALPQPPTLANGFA-------QENALRLCREFFSTEYGSDEEDE------AYDGHNSG-----KICNFLKGLFDKE-GLMDFYRMDRGGHGEFYCLVCGGIGEKIGKKFASLVALLHHANFISKTRRIMAHRAYGRVLCE-LLGLEIRGFK-GVYPED-TARDRLSQ---------------------------DALEK----------DEISLEDDGEDDAALMDGVEMKN-DAL----------------------------------------------------------
>HABEpant
------------------------MDT-PSSS----------------PSPPLQ-NP-------TNPTIRPVNCTSFKRENRRNRKQRKRQEKLQLLLDDWAPLADQPKTAAP--SS-TAV-STAEWP------------SPVTNQSLESKG-WNL-DP-KPALQ----ALPQPPTLANGFA-------QENALRLCREFFSTEYGSDEEDE------AYDGHNSG-----KICNFLKGLFDKE-GLMDFYRMDRGGHGEFYCLVCGGIGEKIGKKFASLVALLHHANFISKTRRIMAHRAYGRVLCE-LLGLEIRGFK-GVYPED-TARDRLSQ---------------------------DALEK----------DEISLEDDGEDDAALMDGVEMKN-DAL----------------------------------------------------------
>HAEMdisc
------------------------MNT-APSS-------------PSSPSPAIQ-NL-------TLPTLRPANSAAFKRENRRRRKERKRQEKLHLLLDDWAPLADPRRSSAA--GT-ASV-SLSEWPT-----------EPETDQNREFIG-WNL-NP-IPRLP----APSRPHVSADGLA-------QENALRLCREFLSTEDSSDEEDG------CD----GG-----KSYEFFKGLFDKEEDLMNFYRKDL-EQGEFYCIVCG---------------------------------------------------------------------------------------------------------------------------------------------------------------------------------------------------
>HEMIforr
------------------------MDI---DT----------------PSSPLQ-NP-------NIPTLHPVNRTAFKRESRRNRKHRKRLENLQLQLDNWAPLANHPKTGAP--GA-AAV-STAEWPL------------PETNRNCEFNG-WNR-NP-KPAFP----ALPRPPTSADGLT-------QENALKLCREFFSTEFGSDEEDE------PYDDHNCG-----KIYNFLKGLFVKE-DLMILYRKDRAERREFYCLVCGGIGEKTGKKFVSLFALVNHANFVSKTKRVTAHRAYGRLICE-LLGMGIHGFQ-GVYQED-AAYAPTVK---------------------------DDLGKGDNI-----PDEVDPYDEGDD------------------------------------------------------V---------------DEWY
>LANAlana
------------------------MDAQCLTPALERLWLDKAHHLRSHRRAPPR-NPNPNPESVAITNLRPANSTAFKKEERRRRKERKRQKK---QLERQQCSIATPDPVQP--SN-RTV-SDIQWPC-----------EPVSDRVAEATG-WTV-PI-PKPVP-----EARPPASAEEQARIVAMQVQQNGIRVCQDFFSKNDGDDDEEE------EEAEE-----------------------------------------------------------------------------------------------------------------------------------------------------------------------------------------------------------------------------------------------
>LECAnigr
------------------------MDL-SSTS----------------HCTPVP-NPNPNVNSDTDPCLR-AVSSSFKREKRRMRKERKRQEKLLQLLDEWTPFADQHRPVKPSPRA-PSS-TATEWPS-----------EPVAVQNPDLTS-WSL-KP-RQPSQ----TEIHPPAPVEDPA-------HQNAIKSCRLFFSFEAECGEEDW------AEDYVEDNIPYACKSYHFFMMVFKEEDDARNLFQRDW-EKSDFMCLVCCASGEKPGKRFIGLARLLQHANAISKTKWRIAHRSYARAICH-FLGLDIQ----CSAIDG-GDGDKHSQ---------------------------VALGDWVNTKND-VAQQVDVEDAGEDFLPSTHYMDK----------------------------------------------------------------
>LIMOabor
------------------------MET-SSSS----------------CSSPLQ-SP-------NIPTLRPANSAAFKRENRRKRSERKRQEKLRLLLEDWAPIAGNCRPAVS--ID-PAV-SVADWPL-----------EPSTDRNSESTV-WNL-NP-RQGSP----VQPRPLATADDLL-------QENALRLCREFFATEDGSDGEDG------EVDDHSGG-----KSYDFLKGLFDK-GDLRDLYRKDW-AKGGFYCLVCGGIGKKLWKKFVGLVAVVQHANFISKTKRKMAHRAYGRVVCE-LLDLEIDGFK-GVYFDD-NADDTESQ---------------------------DE------E-----ALNVTVEDDGEDGVDLMDGAEMENVDTL----------------------------------------------------------
>MASDpict
------------------------METTSSSS----------------HSKALP-NP----------NIRPLKSAAFKRENRRKRKETKRLENLQFLLQDWSPLTNHSQSSIP--IL-SST-SITDWSS-----------KSIPDQTLNRT--WDL-NN-KSRSL----AQPQPPPSADALA-------QNNALRSCREFFAAEYGSDDEEA---------DCNGS-----KNYDFFKRLFDNEAILRDFYIRDL-AKGRFYCLACGGIGEKLGKQFVGSVAVAQHANFVSKTRGMMVHRAYGRVVSE-LLGLEIGGVK-------------------------------------------DE------D-----ALKSDMESDGEDGV------------------------------------------------------------------------
>MEXIxero
------------------------MDM-RSSC----------------KSSALQRNPNHNLESPTDPSLLPLNSAAFKRETRRKRREIKRQEKLQLLLDDWTPLADQRRSVVP--TS-AAPASVAEWPS-----------ETFADRNDEI-G-WNM-NP-RTQST----MRPRPPASAEVVA-------QQNALRSCREYLAVDDSSDEEER------GHGDCNGG-----KCFNFLKELFDEEGDLRNFYRKDW-AVGDFYCLVCGGIGEKLGKRFVGLSGLVQHANFISKTKRRRAHRAYGRVVCD-LLGWEIKSTD-GAYLDQ-NEDTTQFQASFSIESLYYLNISFYRDHVINLIIMKEAMEDSAYDQDV-ETLKGAGYDVGEDGVHLNTVWR-----------------------------------------------------------------
>MICRparv
------------------------MDT-SSLS------------------PAFQ-NP-------TIATILPAKTAVFKRENRRKRKERKRQEKLQLLLEDWEPLADQHRTAAP--SV-TAV-STAEWPL-----------EQVTSENCEFVE-WNL-HP-RLALP----ALPQPLAFFGDIA-------QNNALKLCFEFFSTEDGSEEEDG------ADEDRNDG-----KSYVFFKGLFDKEEGLRDFYLKDR-EQGEFYCLVCGGIGEKLRKKFISLAALVQHANFIAKTKRIMAHRAYGRVVCE-LLGLETDGLK-GLYLDD-NASFTQYQ---------------------------DDMEEGVKN-----QAEVALEDAREDALASWMAKT-----------------------------------------------------------------
>NEUWmali
------------------------MEF--PSS----------------GSSPLR-NPSSNVDWSTNPILRPAYSSSFKRENRRKHKERKRQEKLQQLLDDWVPFAYQRQSAAP--SA-SSA-TFIEWPL-----------DPVSDRNPEPAG-WGAPNP-RLPLP----SQPLPPASAEEMA-------QQNALRSCREFFSLNDFSDEEEG------ADDDLSGG-----KIFEFFKGLFEKERELRNFYRNDS-AKGEFFCLVCGGTGEKLGKRFVGLLGLVQHANFVSKTKKLMAHRSYGRVVCD-LLGWETYRFR----CDH-GVDDSLSQ---------------------------EAI-EGADDQNE-VGFMETVENAGDGNLR-----------------------------------------------------------------------
>NEUWzoll
------------------------MEI--PST----------------GSSPLR-NPSSNVDWSANPSLRPANSSSFKRENRRKHKERKRQEKLQQLLDDWVPFAYQRQSAAP--SA-SSA-TFIEWPL-----------DPVSDRNPEPAG-WSAPNP-RLPLP----SQPLPPASAEEMT-------QQNALRSCREFFSLNDFSDGEEG------ADDDLSGG-----KIFEFFKGLFEKERELRNFYRNDS-AKGEFFCLVCGGTGEKLGKRFVGLLGLVQHANFVSKTKKLMAHRSYGRVVCE-LLGWETYRFR----CDH-GVDDSLSQ---------------------------EAI-DGADDQNE-VGFMETVENAGDGDLMDS---------------------------------------------------------------------
>OECEmacu
------------------------MESSFSSS----------------HTSAPQ-SP-------DVFTVHPVNSVAFKRENRRKRKERKRQQKLELLLQDWDPLAGHCKPAAP--IV-LAT-SVTDWPL-----------EPAIDQNLQRTA-WNL-NP-RLPSP--APAKPQQAASAEGLA-------QKNAIRLCREFFATEDGSDEEDW------TVEDRNGE-----NSYNFF---------------------------------------------------------------------------------------------------------------------------------------------------------------------------------------------------------------------------------
>OPHRgarg
MATNNP----------SLQQTLGFMAT--ASS----------------SSSPLQ-NP-------TIPTIPPVNSTPFKRESRSNRKQRKRQEKLQLLLQDWSPLTNHPKTASP-----SPI-STAEWP------------SPPTNPNRELNV-WNL-NP-KPSLP----VIPQPPISPDLLV-------QENALRLCREFFCTEYGSDEEDEAYDEDEAYEDGNSG-----KIYRFLKWLFHKE-DLMVLYRNGRGEKGEFYCLVCGGIGEKMGKRFVSLAALMHHMSFVSKTKRVIAHRLYARVVCE-LLGLEIHGVQ-GVYVDD-TLS----E---------------------------DVLEK----------------VDGEDDVALMDGVEMKNADAS----------------------------------------------------------
>OPHRsphe
MATNNP----------SLQQTLGFMAT--ASS----------------SSSPLQ-NP-------TIPTIPPVNSTPFKRESRSNRKQRKRQEKLQLLLQDWSPLTNHPKTASP-----SPI-STAEWPSPPTNPNRELNASPPTNPNRELNV-WNL-NP-KPSLP----VIPQPPISPDLLV-------QENALRLCREFFCTEYGSDEEDEEYDEDEAYDDGNSG-----KIYRFLKWLFHKE-DLMVLYRNGRGEKGEFYCLVCGGIGEKMGKRFVSLAALMHHMSFVSKTKRVIAHRLYARVVCE-LLGLEIHGVQ-GVYVDD-TLS----E---------------------------DVLEK----------------DDGEDDVALMDGVEMKNADAS----------------------------------------------------------
>ORCHital
------------------------MDS-PSSS----------------PS-PLQ-NP-------TIPTIRPVNCTAFKRESRRNRKERKRQEKLQLLLDDWVPLADQPKTAAP--SA-TAV-STAEWP------------SPATKQNCEFNG-WNL-NP-KPALP----ELPRPPISADMLA-------QENALRLCREFFSTEYGSDEEDE------TYDGHNSG-----KIYKFLRGLLNKD-DMKVLYRKDRRDHGELYCLVCGGIGEKMGKKFVSLVALVHHANFISKTKRIMAHRAYGRVVCE-LLGLEIHGFQ-GVYVDD-TASDTLSQ---------------------------DVLEKGDNI-----QDEVAPEDDGED-VAMMNGAEMKNAEAS----------------------------------------------------------
>PAPHconc
------------------------MDL-LSSF----------------NSSALHRDRNHNLESPTDPILRPANSAAFKRETRRKRRERKRQEKLQLLLDDWNPLAYERRSAVT--TA-TATSSVSEWPS-----------ETVADRNYEI-G-WNL-NP-RTQST----VRPWPPASAEGLA-------QQNALRSCREHLSVDDSSDEEER------VDGECNGG-----KSYNFLKELFDKEGDLREYYRKNW-ANGEFDCLVCGGIGEKLGKRFVGLAGLVQHANFISKTKRKMAHRAYGRVVCD-LLSWEFKSAD----IDH-NGDGTYFE--------------------------EEAMEDGEYNQDVVPALNGAVEDVGEDAT-----------------------------------------------------------------------L
>PAPHhirs
------------------------MGL-LSSS----------------NSSALHQNPNQNLESPIDPSLRPANSAAFKRETRQKHRERKRQEKLQLLLDDWNPLADQRRSAVT--TS-TATGSVSEWPL-----------ETVADRNYEI-G-WNL-NP-RTQST----VRPWPPASAEVLA-------QQNAVRSCREHLSEDDSSDEEER------ADGECNGG-----KSYNFLKDLFDKERDLREYYRKNW-ANGEFDCLVCGGIGEKLGKRFVGLAGLVQHANFISKTKRKMAHRAYGRVVCD-LLSWEFKSAD----IDH-NEDGAYFE--------------------------EEAMEDSAYNQDVVAALKITGEDVGEDAT-----------------------------------------------------------------------L
>PHAIflav
------------------------MDT-SSTS----------------HSAALQ-NP-------NIPTVRPVNSVAFKRENRRNRKERKRQEELQLLLKDWAPL---RRPAAL--IT-PAK-SITDWPL-----------EPVTDQNPESTA-WNI-NP-RLPSL--AQSQPQPPASAEALA-------QENALRLCREFFAAEYGSDEEDC------AVDARNGG-----KSYYFFKGLFDKEAELRDFYRRDR-AKGEFYCLACGGIGEKLGKKFVGSYAVAQHANFISKTRKIMAHRTYGRVVCE-LLGSEIDGFK-GVDSDD-NGSDTVSG-------------------------------------------------------------------------------------------------------------------------------
>PHAItank
------------------------MDT-SSIS----------------HSSALP-NP-------NIPTVRPVNSVAFKRENRRKRKERKHQEKLQLLLEDWAPLADLRRPAAL--MT-PAK-SVTNWPL-----------EPVTDQNPESTA-WNM-NP-RLPSL--AQPQPQPPASAEALA-------QENALRLCREFFSTEYGSDEEDC------AVDDRNGG-----KSYYFFKGLFDKEAELRDFYLRDR-SKGEFYCLACGGIGEKLGKKFVGSYAIAQHANFISKTKKIMAHRTYGRVICE-LLGSEIDGFK-GAHHDG-NACDTVS--------------------------------------------------------------------------------------------------------------------------------
>PHALcorn
------------------------M-------------------------------------------------------------ETKPLETVESLLESWAPFPE------------SAA-SVAAWSSK----------KTVPDRQP-----SEL------ELP----SPPQPPASNELSA-------QENAFRLCRKFFDAEYGSDREDL------EFDELDDG-----KSYDFFKGLFDEAADLRDFYLRDT-AKGDFYCLACRAIGEKLWKKFFGLFAVAQHANSVSKTRNTSVHRGYARAICE-LLGWKIDPSK-GVLFGN-NATDAEHQ---------------------------DEL-----------ALKVSMENAGEDGIGRS---------------------------------------------------------------------
>PHALmode
------------------------M-------------------------------------------------------------ETKPLEKVESLLESWAPFPE------------SAA-SVAAWSSK----------KTVPDRQP-----SEL-DS-IPQLP----SPPQPPASNELSA-------QENAFRLCRKFFDAEYGSDREDL------EFDELDDG-----KSYDFFKGLFDEAADLRDFYLRDT-AKGDFYCLACRAIGEKLWKKFFGLVAVAQHANSVSKTRNTSMHRGYARAICE-LLGWKIDPSR-GVLFGN-NATDAEHQ---------------------------DEL-----------AVKVSMENAGEDAIGCS---------------------------------------------------------------------
>PHRAlind
------------------------MDV-LSSS----------------NSSSLQRGPNHSLESPTDPSLRLSNSVAFKRETRRKRRERKRQEKLQLLLDEWTPLADQRRSAFP--AS-ATAAPVSEWPS-----------ETVADRNHEL-S-WNL-NP-RTQSR----VRPRPSASDELLA-------QQNALKSCREYLAMEDSSDEEER------ADGDCNGG-----NTFNFLKELFDKEVDLRDFYRKDW-EMGEFYCLVCGGIGEKLGKRFVGLAGLVQHANFISKTKRKMAHRAYGRVVCD-LLGWENKSAD-GAYVDH-NEDASQFQ---------------------------EAMEDSAYNQGV-ETLKGAGEDVGEEGMDLNTVWG-----------------------------------------------------------------
>PLATclav
------------------------MDT-SSSS----------------PS-SLQ-NP-------TIPRIRPVNCTAFKRESRRNRKLRKRQEKLQLLLDDWAPLADQPIPAAP--SA-TAV-STAEWP------------SPATNQNCEFSC-WNL-NP-KPALP----ALPRPPISTDSLA-------QENALRLCREFFSTEYGSDEEDE------AYDDHNSG-----KIYKFLKGLFDKE-DLMVLYRKDKGEHGEFYCLVCGGIGEKMG--------------------------------------------------------------------------------------------------------------------------------------------------------------------------------------------
>PTERcurt
------------------------MDT-ISSS----------------PSSTLQ-NP-------TIPTLRPANSAAFKRENRRKRKERKRQEKLQLLLDDWAPLADQHRTAAS--RT-TGV-SMAEWPS-----------EPETDHNHQFIG-WSL-NP-IPQLP----SLSRPPASADCLA-------QDNALRLCREFFSTEDSSDEEDG------ADDDNNGG-----KSYEFFKGLFDKEEDLVDFYRKDR-EHGEFYCIVCGGIGEKTGKKFVSLVALLQHANFISKTKRITAHRAYGRVVCE-LLGLEIDGFK-GVFLD---ACDAHSQ---------------------------DGMVEEDNI-----QVEVTLKDAEEDGPALVDGVEMK---------------------------------------------------------------
>RIMAelli
------------------------MDT-SSSS-------------------SLQ-NP-------TISTLRPAKSAAFKRENRRKHKERKRQEKLQLLLDDWAPLADQHRTAAP--TV-TAV-STAEWPS-----------EKFADQNREFIG-WDR-NP-RLALT----ALPRPLALSGDLA-------QKNALRLCREFFSTEDGSEEEDG------SDDDNINE-----KSYDFFKGLFDTEEELMHYYRKDR-EQGQFYCLVCGGIGEKMGKKFVSLVALVQHANFISRTKRTMAHRAFGRVVCE-LHGLGIDGLK-GVYLDN-TASNIQSL---------------------------DGMEEVENN-----LEEVVLGNAGEDGVLLMDGEEMNNALTNKR--------------------------------------------------------
>SELEaequ
ML---------FFPR-GRLCRISTIDILSASS----------------NFSPLQRNPNHNLEFPTDPSLRPANSAAFKRETRRKRRERKRREKLQLLLDDWTPLADQSRPAAP--TS-AVAIADYEWPS-----------VTVVDWCHEL-G-WNL-NP-RPQSP----VRPRPPASAEVLA-------QQNALRSCREYLSVDDGSDEEEG------PDGVRNGT-----KSFDFLKELFDKEGDLRDFYRKDW-ATGEFYCLVCGGIGEKLGKRFIGLAGLVQHANFISKTKRKMAHRAYGRVVCE-LLGWEIKSGD-GAYLDD-TEDSTLFQ---------------------------EAMEDSAYNQDV-VALKGAGEDAREDDVDLMNYVKIKNVAIL----------------------------------------------------------
>SERAvome
------------------------MDT-PASS----------------PS-PLQ-NP-------TIPAIRPVNCTPFKREKRRHRKQRKRQEKLQLLLDEWAPLADQPKTAAP--SA-TAV-SIAEWP------------LPATNHNREFNG-WNL-NP-KPALL----ALPQPPTSADVLA-------QENALRLCREFFSTDDGSDEED---------DDHNSG-----KIYRFLKGLLDKE-DLMAFYRKDMGERGEFYCLVCGGIGEKLGKKFVSLVALVHHANSVSKTKRIMAHRAYGRRSEERRVGKECRSRW-SPY-----------H-------------------------------------------------------------------------------------------------------------------------------
>THELangu
---------------------MSIMDS-SSSS-------------------PLQ-NP-------TIPALRPANSAAFKRETRRMRKERKRQEKLQLLLDDWAPLTDHHKTANP--GD-TTV-STVEWPS-----------EKVTDQNREFVE-WNI-NP-RLALP----ALPGPLPLR-DSA-------QEKALRLCREFFSTEDGSDEEDG------ADEDINDG-----KSCHFFKGLFDSEEDLMEFYRKDR-EQGQYYCLVCGGIGEKMGKKFFSLVALLQHANFISKTKRIMAHRAYGRVVCE-LLGLEIDGLK-GVYLDN-TARDMQSQ---------------------------DDMEEGENN-----LDEVALGDAGRRWCT-IDG------------------------------------------------------------------W
>VANIplan
M---------------SAHSDCYLMDL-SPSS----------------HCSSLQ-NPN----------LR-AMNLSFKRENRRKKKERKHQEKLQQLLDDWNPLPHQHRPVTP--IA-PSA-TVIEWPL-----------DPVTDRNPDLTS-WSF-KHLPSSSP----TAFKPTFAAEELA-------HQYAFKLCREFFALDDDCDEEDGE----EDDEDSNND-----KIFQFFKTLFEKEGDIRDVYQRDW-EKGDFTCLVCDGAGEKLGKRFIGLSGLVQHANFISKTKRRMAHRAYARVVCE-LLGWEIDKLH-GSTIDH-GDGDDQSQ---------------------------AALGDWANSQNE-EAQDVDVEDA-----------------------------------------------------------------------------
>VANIshen
------------------------MEV-SPSS----------------HCTPLQ-NPN----------LR-AMKLSFKRENRRKKKERKHQEKLQQLMGNWNPLAHQDRPVTP--IA-PSA-TAIEWPL-----------DPFADQNPDLKS-WSF-KHLPSSSQ----TVFKPPVAAEELA-------HQYALKSCREFFALDDDCDEEVGE----EDDDDSNND-----KSFQFFKTLFEREGDIRDVYQRDW-EKGDFTCLVCGGAGEKLGKRFIGLSGLVQHANFISKTKRRMAHRAYARVVCE-LLGWEIDKLH-GSTIDN-GDGDDQCQ---------------------------AALGDWVNNQNE-AAQDVDAEDAGVEF-------------------------------------------------------------------------
>EPIPaphy
------------------------MNT-FPFT----------------DSSSHH-NP--------ILSVDRANSTAFKRENRRKRKERKRQEKLQLLLEEWVPLAPLRQSPAP--IS-PTP-SPAEWPS-----------ETRSEQNPELTA-WNV-NP-RLPFL----VHPQPTVSAEALS-------QESAIRSCREFFTTEYGSDEEDL------EID-----------GYGFFKTLLDKESDLRDFYRKDW-DKGEFCCIVCGAIGEKLGKKFVGLVAVVQHANFISKTKKIMLHRAYGRAVCE-LIGLQIDGSK-GVYIDD-GNACTTT----------------------------DSLDE---E-----SMMGALEVAGEDIVDLVDAVEMDDASSNANNS---------------RHLAARVML-----------------------------I
