# Supplementary material for: Orchid Phylotranscriptomics: The Prospects of Repurposing Multi-Tissue Transcriptomes for Phylogenetic Analysis and Beyond
Source: Front Plant Sci. 2022 May 27;13:910362. doi: 10.3389/fpls.2022.910362 (PMC9196242; doi:10.3389/fpls.2022.910362)
Supplement: Supplementary file 4 [file Data_Sheet_3.zip › ortho_MSA/r1/OG0008844.fa]

>CALEmajo
MSASSNLWVLLGLGLAGILIMTRRLRRAVREDLGAFVERFELLPPPQPAPPKAHHPLTGLIFAVADIFDIQDYVTGFGNPDWARTHEPAAQTSSVVASLIDGGATCVGKTVIDDMAFSLSGQNKFFGTPTNPKAPDRIPGGCSSGSAVAVAGGIVDFALGMDTIGGVRVPGAFCGILGYRPSYDSTLNNGVLHVSPSFDSPGLFAKDPSVLRRAAHVLLKLPYADVRPPRRVIIADDCFQSMKISSIRITKAVIKTVEVLFGKQVLGHVNIDEYLVSKISSLKKLQAGAVNGNLKHSSLTSLVRAMKLLHKHEFISSYESWIKSVRPTVAACISDCLSSSQEENDLLIDCCHSAKREAQLAIDSLLKDDGILVLPTVSCPPPKLNSKEILSEDYQTSLLNLSAISSMSGCCQITVPLEFHEKFPVSVSFIARHGGDRFLLDTVQAIYSSLQDHADTVVKSASQSISTSREESAEIAKEKGNIAYKEKQWQKAVNLYSEAIKLNGKNATYYSNRAAAYLELGSYLQAEADCSTVINLDTKNVKAFLRRGTAREMLGYYKEAIEDFRYALVLQPTNKTASSAVNRLKKCVP
>THELangu
MSSSSNLWVLLGLGIAGILIMTRRLKKVVKEDLGAFVERFELLPPPQPAPPKAHHPLTGLIFAVADVFDIQGYVTGFGNPDWAKTHDPASQTSPVVATLIDGGATCVGKTVIDDMAFSLSGQNKYFGTPTNPKTPDRIPGGCSSGSAVAVAGGILDFALGMDTIGGVRIPGAFCGILGYRPSYNSILNNGVLHVSPSLDAPGLFAKDPSVLRRAAHVLLKLPYSDVRPPRRVIIADDCFQLMKISSTRITKVVTKTVEVIFGKQVLSHINIDEYLESKISSLKKLQAGTVNGNLKHSSLTSLVSAMKLLHKYEFRSNYENWINSVRPTVPVCISECLSTSEEEKGFLIDCCQTAKNEAQLAIDSLLKDDGILVLPTVSGPPPKLNSKEILSEDYQMCLLNLSSISSMSGCCQITVPLEFHEKFPVSVSFIARHGGDRFLLDTVQAIYSSLQDQADTVVKSASQNISANREESAEIAKEKGNIAYKEKQWQKAVNLYTEAIKLNGKNATYYSNRAAAYLELGSYLQAEADCSTVINLDSKNIKAFLRRGTAREMLGYYKEAIEDFRYALVLQPTNKTASSAVNRLKKCVP
>PHAIflav
MSANANLWVLLGLGIAGILIATRKLKRVVKEDLGAFVERFELLPPPQPAPPKAPHPLTGLTFAVADVFDIEGYVTGFGNPDWARTHEAAIHTSPLVATLIDGGATCVGKTVIDDMAFSLSGENKYFGTPTNPKAPDRVPGGCSSGSAVAVAGGMVDFALGLDTIGGVRVPGAFCGILGFRPSHDSILNNGVLHVSPSLDTPGLFAKDPSVLRRAAHVLLKLPYADVRPPRRVIIADDYFQLMKISSRRITQVVTKTVEVLFGKQSLSHVNVGEYLMSKVSSLNKFQISSVNGDSKVSSLTSLASAMRLLNKYEFRINHENWINFVKPAIAPRVVDNLITSAEENDILIECCQNARYQAQLSLHSLLKDDGILVLPTVSGPPPKLNSKEILSEDYQKCLLNLSAISSMSGCCQITVPLGFHEKLPVSVSFIARHGGDRFLLDTVQAIYSNLQDQADIVMKSTSQSISTSKEESAEIAKEKGNNAYKEKQWQKAINLYTEAIKLNGNNATYYSNRAAAYLELGSYLQAEADCSTVINLDKKNVKAFLRRGTAREMLGYYNEAIEDFRYALVLEPTNKTANSAVNRLKKFIP
>EPIPaphy
MSANPNLWVLLGLGMAGIFIVARRLKRAVKEDFGAFVRRFELLPPPQPAPPKAPHPLTGLTFAVADVFDIEGYVTGFGNPEWARTHEAAMHTSPLVAILIDGGATCVGKTVIDDMAFSLSGVNKHFGTPTNPNALDRVPGGCSSGSAAAVTGGLVYFALGMDSIGGSRIPGAYCGILAFRPSYDSILNNGILHVSQSFDAPGLLAKDPSVLRRASHVLLKIPYADIRPPRRVIIADDYFKLMKISSIRVTQAVTKTVEALFGKQCLSHANVGEYLASKTPSLKKLQNSIVNGDSKSSLLTPLACAMRLIHKHEFRINYEDWINSSKSTISSCVTDNLSTSAEKNDTLINCCQTARYEVQIAIQSLLKDDGILVLPTVSGPPPKHNSKEISSDDYQSRLLNLSAISSMSGCCQITVPLGFHEKMPVSVSLLARHGGDRFLLDTVQAIYSTLQEQAVKALKSASPSTNASKEGSAEIAKDKGNNAYKEKQWQKAINLYTEAIKLNEKNATYYSNRAAAYLELGSHLQAEADCSTAISLDKKNVKAFLRRGTSREMLGYYKEAMEDFRYAMVLEPTNKTANSAINRMKKFIP
>BLETstri
MPANSNLWVLLGLGIAGILIVTRKLKRVVKEDLGAFVERFELLPPPQPAPPKAPHPLTGLTFAVADVFDIEGYVTGFGNPDWAKTHEAAMHTSSLVATLIDGGATCVGKTVIDDMAFSLSGENKYFGTPTNPKAPDRIPGGCSSGSAVAVAGGIVDFALGMDTIGGVRVPGAFCGILGFRPSH-SILNDGVLHVSPSLDAPGLFAKDPSVLRRAAHVLLKLPYADVRPPRRVIIADDYFQLMKISSRRITQVVTKTVEVLFGKQSLTHVNVGEYLVSKVSSLKKFQIGSANGDSKF-SLTSLASAMRFLHEYEFRINYENWINSVKPTIAPRVSNTLSTSVAENGILIDCCQTARYEAQLAVHSLLKDDGILVLPTVSGPPPKLNSKEILSEDYQMCLLNLSAISSMSGCCQITVPLGFHEKLPVSVSFIARHGGDRFLLDTIQAIYSNLQDQADIVVKSSSQSISASKEESAEIAKEKGNNAYKEKQWQKAINLYTEAIKLNGKNATYYSNRAAAFLELGSYLQAEADCSTVINLDKKNVKAFLRRGTAREMLGYYKEAIEDFRYALVLEPTNKTANNAVNRLKKFIP
>GALEfabe
MSGGSNLWVLLGLGIAGILIATQRLKRVVKKDLGAFLERFELLPPPQPAPPKAPHPLTGLSFAVADVFDIEGYITGFGNPDWARTHEVAKETSPVVSSLIEGGATCIGKTIVDDMAFSLNGENKHFGTPTNPKAPDRVPGGCSCGSAVAVAGGMVDFALGMDAIGGVRVPGAFCGILAFRPSHGAILNHGVLNVSQSLDTVGLFAKDPTILRRAAHVLLKLSYASQRQPRHVMIADDAFLLMKSSAPRIIQVVTKSIEMLFGKQVLRHVNVGEYLMSKMSSLKELQIGVVNGDLKVPPLAAISNAMRLLHKYEFRSNYESWVKSVIPAIEPCISASLSTCAEDNDVVINNCRIARYEARGALDSFLKEDGILVLPAVLGPPPKLHSKEVSSDEYQICLSHLSAIASMSGCCQVTVPLGVHEKLPVSVSLIARHGSDRFLLDVVQALYSTLQDQTGIGLTSTTSNVSSTKEEAAESAKEKGNAAFKEKQFQKAINLYSEAIKLNGNNATYYSNRAAAHLEVGSFLQAEADCGAAINLDKKNVKAFLRRGTAREMLGYYKEAMEDFRYALVLEPTNKAASIAANRLKKFVP
>PAPHhirs
MSSSSNLWVLLGLGIAGILIVSRRLKRAVKEDMGAFVERFLLHPPPQPAPPKAPHPLTGLTFAVADVFDIEGYTTGFGNPDWAKSHENAISTSPVVATLIEGGATCFGKTVIDDMAFSLSGENKHFGAPTNPVAPERVPGGCSSGSAVAVAGGIVDFALGMDTIGGVRVPAAFCGILGFRPSQGAISNDGVLSVSPSLDSPGLFAKDPNVLRHAVHVLLKLPYSEARRPRRIMIADDCFQLSKISTRRITELITQTVEIVFGRQVLSHINLGEYLESKVSSLKKLQNGTLNGDSKISSLASLASSMWLIHKNEFRRCHEHWIRSIRPTIDPCIYANLSTSTEEKEVPIDHCQSARSEACLAVNSLLKDDGILVLPTVSGPPPKLKSKEISSKDYQSSLLNLSSIASMSGCCQVTVPLRVQEKLPVSVSLIARHGGDRFLLDTVQSIYSTLQSQAQAVMESATSSINASMEENAEIAKMKGNNAYKEKQWQKAINLYTEAIRLNGKNATYYSNRAAAYLELGSYLQAESDCSNAISLDKKNVKAFLRRGTAREMLGYYEEAMEDFRYALVLEPTNKTANSSANRLKKFVP
>VANIshen
MSSSSNLWVLLGLGIAGIIIVSQRLKRVVKKDLGAFLERFELLPPPQPAPPKAPHPLTGLSFAVAEVFDIEGYITGFGNPDWARTHEAAKQTSPVVASLIEGGATCIGKTVIDDMAFSLNGENKHFGTPTNPKAPDRVPGGCSSGSAVAVAGGMVDFALGLDTIGGVRVPGAFCGILGFKPSHGAISNHGFLHVSQSLDTIGLLAKDPTVLRRTAHVLLKLPYAGQRHPKHVMIADDAFLLMRISTTRIIEAVTKSVEMLFGRQVLRHVNVGEYLKTRMSSLEELQIGDVNGDSKIPSLASLASAMRLLHRFEFRNNYENWIKSVVPAIETCISANLSTSAEDNDVLINKCQTARYEARMALDFLLKEDGILVLPTVLGPPPKLHSKEVSSDEYQICLSQLSAIASMSGCCQVTVPLGVHEKLPMSVSLIAKHGSDRFLLDIVQAMYSTLQDQTGIDLMSTTSNISSTKEEAAESAKEKGNIAFKEKQWQKAINLYGEAIKLNGQNATYYSNRAAAYLEVGGYLQAEADCSTAINLDKKNVKAFLRRGTAREVLGYYKEAMEGFLYSLLFYTCSVQ---ICVHLYLSI-
>CREMappe
MSGNSNLWVLLGLGIAGILIVTRKLKRVVKEDFGAFVQRFELPPPPQPAPPKAPHPLTGLTFAVSDVFDIGGYVTGFGNPYWEKTHEAATHTSSLVTTLIDGGATCVGKTIIDDMAFSLSGENKYFGTPMNPKAPDRVPGGCSSGSAVAVAGGIVDFALGMDTIGGVRVPGAFCGILGFRPSH-SILNNGVLHVSSSLDAPGLFAKDPSVLHRAAHVLLKLPYADARPPRRVIIADDYFQLMKISSVRITQVVTKTVEVLFGKQSLSHANVGEYLASKISSLKKFQVGAVNSDSKISSLTSLASAMRMLHKYEFRINYGDWLNSVKPTIAPCVSDNLSPPPEENGILIDCCQTARYELQLAIHSLLKDDGILVLPTVPGPPPKLNSKEISSEDYQIRLLNLSAISSMSGCCQITVPLEFHEKFPVSVSFIARHGGDRFLLDTVRAIYSNLQDQADMVVKSSSQSISASKEESAEIAKEKGNNAYKEKQWQKAINLYTEAIKLNGKNATYYSNRAAAYLEFGSYLQAEADCSTVINLDRKNVKAFLRRGTAREMLGYYNESMEDFRYALVLEPTNKTAISAVNRLKKFIP
>EPIPpurp
MSGNSNLWVLLGLGIAGILIVTRRLKRVVKEDLGAFVERFELLPPPQPAPPKAPHPLTGLTFAIADLFDIEGYVTGFGNPDWARTHEAAIHTSHVVATLIDGGATCVGKTVIDDMAFSLSGENKYFGTPTNPKAPDRVPGGCSSGSAVAVAGGIVDFALGMDTIGGVRVPGAFCGILGFRPSYDSILNNGVLHVSPSLDAPGLFAKDPSVLRRAAHVLLKLPYTDVRPPRRVIIADDYFQFMKISSRRITQAVTKSVEVLFGKQVLSHANVGEYLVSKVPSLKKFQIGTVNGDSKISSLTSLASAMRLLHKHEFRINYENWINTVKSTIAPCVSDNLSTS-EENRILIDCCQTARYEAQLAVHSLLKDDGILVLPTVSGPPPKLNSKEVLSEDYQICLLNLSAISSMSGCCQITVPLGFHEKFPVSVSLIARHGGDRFLLDTVQAIYNNLQDQADIVMKSASQSISASKEESAEIAKEKGNNAYKEKQWQKAINLYTEAIKLNGKNATYYSNRAAAYLELGSYLQAEADCSTVINLDKKNVKAFLRRGTAREMLGYYKEAMEDFKYALVLEPTNKTANSAVNRLKKFVP
>HABElong
MSSSSNLWVLLGLGIAGILIVTRRLKRAVKVDLGAFVERFELLPPPQPAPPKARHPLSGLTFAVADVFDIEGYVTGFGNPDWARTHDPAIQTSPVVATLTDGGATCVGKTVIDDMAFGISGENKFFGTPTNPKAPDRVPGGSSSGSAVAVAGGIVDFALGLDTTGGVRIPGAFCGILGFRPSYDSVLNNGVLPVSPSLDTPGLFAKDPSVLRRAAHVLLKLSYADIRPPRRIIIADDYFQLMKNSSRKITQVVTKTVEVLFGKQVLSHANVGEYLVSKISSLKKLQVGIVNSDLKNVSSTSLVSAMRLLRKYEFGHNYENWIHSAKPTITSCISDSLSISEGEKSFLIDCCQTARNEAQLAVDSLLKDDGILVLPTVSGPPPKLNSKEILSEDYQMCLLNLTAISSMSGCCQITVPLDFHEKYPVSVSFIARHGGDRFLLDTVQAIYSNLQEQADILVKSSSQSISTSKEESAEIAKEKGNIAYKEKQWQKAVNLYTEAIKLNGQNATYYSNRAAAYLELGSYLQAEADCSTVINLDAKNVKAFLRRGTAREMLGYYKESIEDFRYALVLQPTNKTASSAVNRLKKCVP
>GOODfuma
MSASSNLWVLLGLGIAGIIIMTRRLKRVVKEDLGAFVERFELLPPPQPAPPKAHHPLTGLTFAVADVFDIQGYVTGFGNPDWARTHEPAIQTSPVVATLIDGGATCVGKTVIDDMAFSLSGENKYFGTPTNPKAPDRVPGGCSSGSAVAVAGGIVDFALGMDTIGGVRVPGAFCGILGFRPSYDSILNNGVLHVSPSLDAPGLFAKDPSVLRRAAHVLLKLPYADIRPPRRVIIADDCFQLMKISSRRITQVVTKTVEVLFGKQVLSHLNVGEYLASKVSSLKKIQAGAVNGDSKSSSLTILVSAMRLLHKNEFKSNYENWIHSVRPTIAPCVSDSLSTSEEQNGFLFDCCQTAKYEVQLAVNSLLKDDGILVLPTVSGPPPKLKSREIISEDYHMCLFNLSAISSMSGCCQITVPLEFHEKFPVSVSLIARHGGDRFLLDTVQAIYSNLQDQADVIIQSASQSISASKEESAEIAKEKGNIAYKEKQWQKAVSLYSEAIKLNGNNATYYSNRAAAYLELGSYLQAEVDCSTVINLDTKNVKAFLRRGTAREMLGYYKEAIEDFRYALVLEPTNKTASSAVYRLKKCVP
>PHALcorn
MSGNANLWVLLGLGIAGILIVTRKLKRVVKEDLGAFLERFELLPPPQPAPPKAPHPLNGLTFAVADVFDIEGHVTGFGNPDWARTHEAAMHTSSLVATLIDGGATCVGKTVIDDMAFSLSGVNKYFGTPMNPKAPDRVPGGCSSGSAVAVAGGLVDFALGMDTVGGVRVPAAFCGILGFRPSH-STLNNGVLHISPSLDAPGLFAKDPNVLHRAAHLLLKLPYANVRQPRRVVIADDHFQLMKVSSTRITQVVTKTVEVLFGKQSLSHINVGEYLMSKVPSLKKFEVGAVNGDSKFSSLTSLSRAMKLLCKYEFRTNYENWINSVKPTIASCVSDNLSTPLEENSILIDCYQTARHEVQLAVHSLLKDDGILVLPTVPGPPPKLNSKEILSEDYQMCLLNLSAISSMSGCCQITVPLGFHEKIPVSVSFIARHGGDRFLLDTVQAMYSNLQDQADVVVKSSSQSISSTKEESAEFAKEKGNNAYKEKQWQKAINLYTEAIKLNGKMATYYSNRAAAYLELGSYLQAEADCSTVISLDRKNVKAFLRRGTAREMLGYYKEALEDFRYALVLEPTNKTANSAVNRLKKFIP
>NEUWzoll
MSANSNLWVLLGLGIAGIIIASRKLKRVVRKDLGAFVERFEVLPPPQPAPPKAPHPLTGLSFAVADVFDIKGYVTGFGNPDWARTHEAATVTSPVVSTLIEGGATCTGKTVIDDMAFSLNGENKHFGTPTNPKACDRIPGGCSSGSAVAVAGGIVEFSLGVDSIGGVRVPGAFCGILGFRPSHGAISNVGVLHVSQSLDTVGLFARDPSVLRRAVHVLLKLPYADLRQPRRIMIADDCFQIPKIPTQRITHVVTKSVETLFGRQVLSHVNIGEYLESKVSSLKELESSLINGNSKKSSLASLATAMKLIQKYEFRSNHENWIGSINPTIDPSISVNLDNSEENSELPIEKCQSARTESRFALNSLLKDDGIIVLPTVSGPPPKLNSRESMSEDYQIRLSHLSAIASMSGCCQATVPVDVNEKYPVSISLIARHGGDRFLLDTIQTMYPTLQEQAAIVIKSSISNTNARKEESAEIAKEKGNVAYKEKQYQKAINLYSEAIKLNGNNATYYSNRAAAYLELGSYLQAEADCSTAINIDKKNVKAYLRRGTAREMLGYYKEAMEDFRCALVLEPTNKTASGAANRLKKFIP
>DENDchryso
MSANSNLWVLLGLGIAGILIVARKLKRVVKEDFGAFVERFEILPPPQPAPPKAPHPLTGLTFAVADVFDIEGYVTGFGNPDWARTHEVAMHTSSLVATLIDGGATCVGKTVIDDMAFSLSGENKYFGTPTNPKSPERVPGGCSSGSAVAVAGGIVDFALGMDTIGGVRVPGAFCGILGFRPSH-SIVNNGVLHVSPSLDSPGLFAKDPSVLHRAAHVLLKLPYADVRPPRRVIIADDYFQLMKISSRRITQVVTKTVEVLFGKQSLSHANVGDYLVSKVSSLKKFQVGAVNGDSKISSLTSLASAMRLLHKYEFRINYDNWINSVKPTIAPCVSDNLSTP-EENGILIDCCQTARSEVQLAIHSLLKDDGILVLPTVSGPPPKLNSKELLSEDYQRRLFNLSAIASMSGCCQITVPLGFHEKLPVSVSFIARHGGDRFLLDTVKTIYSNLQDQSDIVVKSSSQSISVSKEESAEIAKEKGNNAYKEKQWQKAINLYTEAIKLNGKNATYYSNRAAAYLELGSYMQAEADCSTVINLDKKNVKAFLRRGTAREMLGYYKEAIEDFRYALVLEPTNKTANSAVNRLKKFIP
>MEXIxero
MSSSSNLWVLLGLGIAGILIVSRRLKRVVKEDLGAFVVRFLLQPPPQPAPPKAPHPLTGLTFAVADVFDIEGYTTGFGNPDWAKSHENATSTTPVVAALIEEGATCFGKTVIDDMAFSLSGENRHFGAPTNPVAPERIPGGCSSGSAVAVAGGIVDFALGLDSIGGVRVPAAFCGILGFRPSQGAISNDGVLHVSPSLDTPGLFAKDPSVLRRAVHVLLKLPYAEARKPRRIMIADDCFQLSKISTRRIIELVTQSVEIVFGKQVLSHINLGEYLESKVSSLKELQNGTLNGDSKVSLLAPLASSMWLIYKNEFRCHHEHWINSIRPTIDPCIYASLSTSSQEKEALIAHCQSARSEARQAVSSLLKDDGILVLPTVSQPPPKLKSKEISSKDYQSSLLNLSSIASMSGCCQVTVPLGVQEKLPVSVSMIARHGGDRFLLDTLQSIYSSLQSQAHVVMESATSSINASKEENAEIAKMKGNNAYKEKQWQKAINLYTEAIRLNGNNATYYSNRAAAYLELGSYLQAEADCSNAISLDKKNVKAFLRRGTARELLGYYSEAMEDFRYALVLEPTNKTANSSANRLKKFVP
>CYMBensi
MSANANLWVLLGLGIAGILIVTRKLKRVVKEDMGAFVERFELLPPPQPAPPKARHPLTGLTFAVADVFDIEGYVTGFGNPDWARTHEAALHTSTLVSTLIDGGATCVGKTVIDDMGFTLSGENKYFGTPTNPKAPDRVPGGCSSGSAVAVASGIVEFALGMDTIGGVRVPGAFCGILGFRPSH-SILNNGVLHVSPSLDAPGLFAKDPSVLHRAAHVLLKLPYAEVRPPRRVIIADDYFQLMKISSRRITQVVTKTVEVLFGKQSLSHVNVGEYLVSKVPSLKKFQVGAVNGDSKNFSLTSLASAMRLLHKYEFRINYENWINSVKPTIASCISDNLSTPPEENDILIDCCQTARYEMQLAVHSLLKDDGILVLPTVPGPPPKLNSKEILSEDYQMCLLNFSAISSMSGCCQMTVPLGFQDKFPVAVSFIARHGGDRFLLNTVQAIYTNLQDEADTVVKSSSQSIGAGKEESAEIAKEKGNNAYKEKQWQKAINLYTEAIKLNEKNATYYSNRSAAYLELGSYLQAEADCSTVINLDRKNVKAFLRRGTAREMLGYYKEAMEDFRYALVLEPTNKTASNAVKRLKKFIP
>CHILtrap
MSASSNLWVLFGLGIAGILIMTRRLKRVVKEDLGAFVERFELLPPPQPAPPKAHHPLTGLIFAVADIFDIQDYVTGFGNPDWLRTHEPAAQTSPVVSTLIDGGATCVGKTVIDDMAFSLNGQNKYFGTPTNPKAPDRIPGGCSSGSAVAVAGGIVDFALGMDTIGGVRVPGAFCGILGYRPSYDSTLNNGVLHVSSSLDAPGLFAKDPSVLRRAAHVLLKLPYADVRPPRRVIIADDCFHLMKNSSIKITKVVTKTMEVLFGKQVLSHVNIDKYFESKISSLKKLQAGTVNGNLNHSSLTSLVSAMKLLHKFEFRSNYENWINSVRPAVAACISDCLSTSQEENDFLIDCCHSAKCEAQLAIDSLLKDDGILVLPTVSGPPPKLNSKEILSEDYQTSLLNLSAISSMSGCCQITVPLEFHEKFPVSVSFIARHGGDRFLLDTVHTIYSSLQDQADTVVKSDSQSISTSREESAEIAKEKGNIAYKEKQWQKAVNLYSEAIKLNGKNATYYSNRAAAYLELGNYLQAEADCSTVINLDTKNIKAYLRRGTAREMLGYYKDAIEDFRYALVLQPTNKTASSAVNRLKKCVP
>CYMBmann
MSANANLWVLLGLGIAGILIVTRKLKRVVKEDLGSFVERFELLPPPQPAPPKARHPLTGLTFAVADVFDIEGYVTGFGNPDWARTHEAALHTSTLVSTLIDGGATCVGKTVIDDMGFTLTGENKYFGTPTNPKAPDRVPGGCSSGSAVAVASGIVDFALGMDTIGGVRVPGAFCGILGFRPSH-SILNNGVLHVSPSLDAPGLFAKDPSVLHRAAHVLLKLPYAEVRPPRRVIIADDYFQLMKISSRRITQVVTKTVEVLFGKQSLSHVNVGEYLVSKVPSLKKFQVGAVNGDSKNFSLTSLASAMRLLHKYEFRINYENWINSVKPTIASCISDNLSTPPEENDILIDCCQTARYEMQLAVHSLLKDDGILVLPTVPGPPPRLNSKEILSEDYQMCLLNFSAISSMSGCCQMTVPLGFQDKFPVAVSFIARHGGDRFLLNTVQAIYTNLQDQADTVVKSSSQSIGAGKEESAEIAKEKGNNAYKEKQWQKAINLYTEAIKLNEKNATYYSNRSAAYLELGSYLQAEADCSTVINLDRKNVKAFLRRGTAREMLGYYKEAMEDFRYALVLEPTNKTASNAVKRLKKFIP
>EPIPhell
MSGNSNLWVLLGLGIAGILIVTRRLKRVVKEDLGAFVERFELLPPPQPAPPKAPHPLTGLTFAIADLFDIEGYVTGFGNPDWARTHEAAIHTSHVVATLIDGGATCVGKTVIDDMAFSLSGENKYFGTPTNPKAPDRVPGGCSSGSAVAVAGGIVDFALGMDTIGGVRVPGAFCGILGFRPSYDSILNNGVLHVSPSLDAPGLFAKDPSVLRRAAHVLLKLPYTDVRPPRRVIIADDYFQFMKISSRRITQAVTKSVEVLFGKQVLSHANVGEYLVSKVPSLKKFQIGTVNGDSKISSLTSLASAMRLLHKHEFRINYENWINTVKSTIAPCVSDNLSTS-EENRILIDCCQTARYEAQLAVHSLLKDDGILVLPTVSGPPPKLNSKEVLSEDYQICLLNLSAISSMSGCCQITVPLGFHEKFPVSVSLIARHGGDRFLLDTVQAIYNNLQDQADIVMKSASQSISASKEESAEIAKEKGNNAYKEKQWQKAINLYTEAIKLNGKNATYYSNRAAAYQELGSYLQAEADCSTVINLDKKNVKAFLRRGTAREMLGYYKEAMEDFKYALVLEPTNKTANNAVNILKKFVP
>ERYCcris
MSASANLWVLLGLGIAGIVIVTRKLKRVVKEDLGAFIARFEILPPPQPAPPKARHPLSDLTFAAADLFDIDGYVTGFGNPDWARTHDAALHTSTLVSTLIDGGATCVGKTVIDDMAFTLSGENKYFGTPTNPKAPDRVPGGCSSGSAAAVAGGIVDFALGMDTIGGVRVPGAFCGILGFRPSH-SILNNGVLHVSPSLDAPGLLAKDPTVLHRAAHVLLKLPYTDVRPPRRVIIADDYFQLMKISSRRITQVVTKTVEVLFGKQSLSHANVGEFLVSKVPSLKKIQVGAVNGDSKNSSLASLANAMRLLYKHEFRNNYENWINSVKPTSAPCISDNLRTKPEENDILIDCCQTARYEMQMAVHSLLKDDGILVLPTVPGPPPKLNSKEMLSEDYQSRLFNLSSISSMSGCCQITVPLGFQEKLPLAVSFIARHGGDRFLLNTVKAIYTNLQDQADTVVKSSSQTISASKEESAEIAKEKGNNAYKEKQWQKAINLYTEAIKLNGKNATYYSNRAAAYLELGSYLQAEADCSTVINLDRKNVKAFLRRGTAREMLGYYKEGMEDFTYALVLEPTNKTANTAVKRLKKFIP
>CYPRbard
MSVNSNLWVLLGLGIAGILVMTRRLKRVVKEDLGAFVERLVLHPPPQPAPPKAPHPLTGLTFAVADVFDIEGYITGFGNPDWAKSHEKATRTSPVVATLIEGGAACFGKTVIDDMAFSLSGENKHFGTPTNPMAPERVPGGCSSGSAAAVAGDIVDFALGMDTIGGVRVPAAFCGILGFRPSQGTISNDGVLYVSPSLDAPGLFAKDPNVLRRAVHVLLKLPYAEARQPRRIIIADDCFQLSKISTGRITELVTQTVEMVFGKQVLSHINLGEYLGSKVSSLKELQNGTLNGESKISSLASLASAMWLIHKNEFRLYHEHWVSSIRPTIDPCIYENLSTSIKEKEGLMDYCQSARSEARQAVSSLLKDDGILVLPTVPGPPPKLKSKEITSKDYQSSLLNLSSIASMSGCCQVTVPLGVHEKLPVSVSLIARHGGDRFLLDTVQSIYSSLQSQAHVVMESATSSINASMEENAEIAKMKGNIAYKEKQWQKAINLYTEAIKLNGKNATYYSNRAAAYLELGSYLQAEADCSTAISLDKKNVKAFLRRGTAHELLGYYKEAMEDFRYALVLEPTNKTANISANRLKKFFP
>CORYacti
MSASSNLWVLLGLGIAGILIMTRRLKRVVKEDLGAFVERFELLPPPQPAPPKAHHPLTGLTFAVADVFDIQGYITGFGNSDWARTHEPAIQTSHVVTTLIDGGATCVGKTVIDDMAFSLTGDNKYFGTPTNPKAPDRVPGGCSSGSAVAVAGGMIDFALGMDTIGGVRVPGAFCGILGFRPSYDSNLNNGVLHISPSLDAPGLFAKDPSVLRRTAHVLLKLPYTDVRPPRRVIIADDCFRLMKISSTRITQVVTKSVEMLFGKQVLTHVNVGDYLESKVSSLKKLQSGTVNGNSKHSSLTSLVNAMRLLHKYEFRSNYENWIHSVRPTIATCISNTLSTSEEEKAFLIDCCQTAKYEAQLAVDSLLKDDGILVLPTVSGLPPKLNSKEVVSEDYQMCLLNLAAISSMSGCCQITVPLEFHEKFPESVSFIARHGGDRFLLDTVQAIYSSLQNQADIVVKSASKNISSSREESAEIAKEKGNIAYKEKQWQKAVNLYTEAIKLNEKNATYYSNRAAAFLELGSYLQAEADCSTVINLDTKNVKAFLRRGTAREMLGYYKEAIEDFRYALVLQPTNKTASNAVNRLKKCVP
>ANOEemei
MSASSNLWVLLGLGIAGIIIVTRRLKRVVKEDLGAFVERFELLPPPQPAPPKAHHPLTGLTFAVADVFDIQGYVTGFGNPDWARTHEPAIQTSPVVATLIDGGATCVGKTVIDDMAFSLSGENKYFGTPTNPKAPDRVPGGCSSGSAVAVAGGIVDFALGMDAIGGVRVPGAYCGILGFRPSYDSILNNGVLHVSPSLDAPGLFAKDPSVLRRAAHVLLKLPYADIRPPRRVIIADDCFQLMKVSSRRITQVVTKTVEVLFGKQVLSHLNVGEYLASKVSSLKKIQAGAVNGDSKSSSLTLLVSAMKLLHRNEFKSNYENWIHSVKPTIAPCVSDSLSTSEEKNDFFFDCCQAAKYEAQLAIDSLLKDDGILVLPTVSGPPPKLKSREIISEDYHMCLFNLSAISSMSGCCQITVPLEFHEKYPVSVSLIARHGSDRFLLDTVQAIYSNLQDQADVAIKSASQSISANKEESAEIAKEKGNVAYKEKQWQKAVSLYSEAIKLNGNNATYYSNRAAAYLELGSYLQAEVDCSTVINLDSKNVKAFLRRGTARELLGYYKDAIEDFRYALVLEPTNKTASSAVNRLKKCVL
>APOSodor
MSASSNLWVLLGLGIAGVLIASRKLKRVVRKDLGAFVERFELLPPPQPAPPKAPHPLTGLSFAVADVFDIVGYVTGFGNPDWARTHEAATETCPVVAILVEGGATCIGKTVVDDMAFSLNGENKHFGAPTNPKASDRIPGGCSSGSAVAVSGGIVEFSLGVDSIGGVRVPGAFCGILGFRPSHGAISNVGVLQVSQSLDTVGLFARDPGVLHRAVHVLLKLPYADQRQPRRIMIADDCFQIAKIPTQRITQIVTKSVETLLGRQVLSHVNVGAYLESNVSSLKELQSSLINGDVKKSSLASLAAAMKLIHKYEFRSNHKNWISSTNPTIDPSISVTLDNSEENSEVLIEKCQSTRTESRFALNSLLKDDGILVLPTVSGSPPKLNSKESLSEDYQIRLSHLSAIASMSGCCQATVPLDVNEKYPVSVSLIARHGGDRFLLDIVQMLYPTFQEQASITMKSSVSNSNASKEESAEIAKEKGNVAYKEKQYQKAINLYSEAIKLNGKNATYYSNRAAAYLELGSYLQAEADCSTAINIDKKNVKAYLRRGTAREMLGYYKEAMEDFRCALVFEPTNKTASSATNRLKKFIP
>EPIDpuni
MSGNANLWVLLGLGIAGILIVTRKLKRVVKEDLGAFVERFELSPPPQPAPPKAPHPLTGLTFAVSDIFNIEGYVTGFGNPYWARSHEAALHTSPLVATLIDGGATCVGKTVIDDMAFSLSGENKYFGTPENPKAPDRVPGGCSSGSAVAVAGGIVDFALGMDTIGGVRVPGAFCGILGFRPSH-SILNNGVLHVSQSLDAPGLFAKDPSVLHRAAHVLLKLPFADVRPPRRVILADDYFRLMKISSIRITQVVTKTVEVLFGKQSLSHVNVGEYLVSKISSLKKFQVGAVNGDSKFSSLTSLASAMRLLYKYEFRINYEDWINSIKPTIAPCVSDILSTPADENGILIDCCQTARREAQLAINSLLKDDGILVLPTVPGPPPKLNSKEILSEDYQIRLLNLSAISSMSGCCQITVPLGFHEKYPVSVSFIARHGGDRFLLDAVRAIYSNLQDQADVIVKSSSQNISTTKEESAEIAKEKGNNAYKEKQWQKAINLYTEAIKLNGKNATYYSNRAAAYLELGSYLQAEADCSTVIDLDRKNVKALLRRGTAREMLGYYKEAMEDFRYALVLEPTNKTANFAVNRLKKFIP
>APOSshen
MSASSNLWVLLGLGIAGVLIASRKLKRVVRKDLGAFVERFELLPPPQPAPPKAPHPLTGLSFAVADVFDIVGYVTGFGNPDWARTHEAATETCPVVAILVEGGATCIGKTVVDDMAFSLNGENKHFGAPTNPKASDRIPGGCSSGSAVAVSGGIVEFSLGVDSIGGVRVPGAFCGILGFRPSHGTISNVGVLQVSQSLDTVGLFARDPGVLHRAVHVLLKLPYADQRQPRRIMIADDCFQIAKIPTQRITQIVTKSVETLLGRQVLSHVNVGAYLESNVSSLKELQSSLINGDVKKSSLASLAAAMKLIHKYEFRSNHKNWISSTNPTIDPSISVTLDNSEENSEVLIEKCQSTRTESRFALNSLLKDDGILVLPTVSGSPPKLNSKESLSEDYQIRLSHLSAIASMSGCCQATVPLDVNEKYPLSVSLIARHGGDRFLLDIVQMLYPTFQEQASITMKSSVSNSNASKEESAEIAKEKGNVAYKEKQYQKAINLYSEAIKLNGKNATYYSNRAAAYLELGSYLQAEADCSTAINIDKKNVKAYLRRGTAREMLGYYKEAMEDFRCALVFEPTNKTASSATNRLKKFIP
>PHALmode
MSGNANLWVLLGLGIAGILIVTRKLKRVVKEDLGAFLERFELLPPPQPAPPKAPHPLNGLTFAVADVFDIEGHVTGFGNPDWARTHEAAMHTSSLVATLIDGGATCVGKTVIDDMAFSLSGVNKYFGTPMNPKAPDRVPGGCSSGSAVAVAGGLVDFALGMDTVGGVRVPAAFCGILGFRPSH-STLNNGVLHISPSLDAPGLFAKDPNVLHRAAHLLLKLPYANVRQPRRVVIADDHFQLMKVSSTRITQVVTKTVEVLFGKQSLSHINVGEYLMSKVPSLKKFEVGAVNGDSKFSSLTSLSRAMKLLCKYEFRTNYENWINSVKPTIASCVSDNLSTPLEENSILIDCCQTARHEVQLAVHSLLKDDGILVLPTVPGPPPKLNSKELLSEDYQMCLLNLSAISSMSGCCQITVPLGFHEKIPVSVSFIARHGGDRFLLDTVQAMYSNLQDQANIVVKSSSQSISSTKEESAEIAKEKGNNAYKEKQWQKAINLYTEAIKLNGKMATYYSNRAAAYLELGSYLQAEADCSTVISLDRKNVKAFLRRGTAREMLGYYKEALEDFRYALVLEPTNKTANSAVNRLKKFIP
>CEPHdama
MSGNPNLWVLLGLGIAGILIVTRRLKRVVKEDLGAFVVRFELLPPPQPAPPKAPHPLTGLTFAVADLFDIEGYVTGFGNPDWARTHEAAIHTSHVVATLIDGGATCVGKTVIDDMAFSLSGENKYFGTPTNPKAPDRVPGGCSSGSAVAVAGGIVDFALGMDTIGGVRVPGAFCGILGFRPSYGSILNNGVLHVSPSLDAPGLFAKDPSVLRRAAHVLLKLPYTDARPPRRVIIADDYFQFMKISSKRITQAVTKTVEVLFGKQVLSHVNVGEYLASKVSSLKKFQIGTVNGDSKISSLTSLASAMRLLQKHEFRINYENWINTVKSTTAPSVSDNLSTS-EESGILTDCCQTARYEVQLAVHSLLKDDGILVLPTVSGPPPKLNSKEILSEDYQICLLNLSAISSISGCCQITVPLGFHEKFPVSVSLIARHGGDRFLLDTVQAIYSNLQDQTDIVMKSASQSISSSKEESAEIAKEKGNNAYKEKQWQKAINLYTEAIKLNGNNATYYSNRAAAYLELGSYLQAETDCSTVINLDKKNVKAFLRRGTAREMLGYYKEAMEDFKYALVLEPTNKTANSAVNRLKKFVP
>MOLIcapi
MSSSSNILVLLGLGLAGIFLMTRKLRRAVKEDLGAFVERLELLPPPPPAPPKAPHPLTGLSFAVSDMFDIVGYVAGFGNPDWARTHEPAARTSPVISALIEGGATCVGKTVIDDMASSVSGENKHFGMPTNPAAFDRIPGGCSSGAAVAVASDLVDFSLGVDTIGGVRIPGAFCGILGFRPSYCTVSNVGVIPISPSLDTPGWFSKDPSILRRVGHVLLQVPHADSRLPRHVIIADDCFQLLKIPMNRMTQVVIKSTEKLYGRQVLNHVNLGEYLDSRVPSLKGLRNGTA---ANISLLASLANAMRSLHRHEFRSNHEQWINSVKPALDPSMSALIRIDSEVSSARIDYCHSARSETRLALNSLLKDDGILVLPTVSGPPPKLNTKEILSEDFQTRVLCLSAIASMSGCCQVTIPVGFHEKGPVSVSFIARHGGDRFLLDAVNAMYATLQEQADIAMKSNVSSSGISKEESAEIAKEKGNTAYKEKQWQKAINLYTEAIKLNGKNATYYSNRAAAYLELGSYLQAEADCSSAIGIDKKSVKAYLRRGTAREMLGYYRDAMEDFRYALVLEPTNKTANLAVHRIKKFVP
>DACThata
MSASSNLWVLLGLGIAGILIATRRLKRAVKEDLGAFVERFELLPPPQPAPPKARHPLSGLTFAVADVFDIQGYVTGFGNPDWAKTHEPAIQTSPVVATLIDGGATCVGKTVIDDMAFSLSGENKYFGTPTNPKASDRVPGGCSSGSAAAVAGGIVDFALGMDTTGGVRIPGAFCGILGFRPSYDSALNNGVLQVSPSLDAPGLFAKDPSVLRRAAHVLLKLPYADIRPPRRIIIADDYFQLMNVSSRKITQVVTKTVEVLFGKQVLSHANVGEYLVSKVSSLKKLQVGIVNGDLKNLSSTSLVSAMRLLRKYEFGRNYENWIRSAKPTITSCISDSLSTSEGEKSFLIDCCQTARYEAQLAVDSLLKDDGILVLPTVSGPPPKLNSKEILSEDYQMCLLNLSAISSMSGCCQITVPLEFHEKYLVSVSFIARHGGDRFLLDTVQAIYSNLQEQADILVKASVQSISTSKEESAEIAKEKGNIAYKEKQWQKAVNLYTEAIKLNGQNATYYSNRAAAYLELGSYLQAEADCSTVINLDAKNVKAFLRRGTAREMLGYYNESIEDFRYALVLQPTNKTASSAVNRLKKCVP
>LANAlana
MSASTNIWVLLGLGLAGILLMTRKLKRVVKEDLGAFVERLELLPPPPPAPPKAPHPLTALSFAVSDIFDIAGSVTGFGNPEWARTHDPATRTSPVVLALVDGGATCIGKTVIDDMASSVSGENKHFGTPTNPAAPDRIPGGCSSGAAVAVAGGLVDFSLGIDTIGGVRVPGAFCGILGFRPSHAVVSSVGIIPVSPSLDAPGWFSKDPSILRRVGHVLLQLPHADPRQPRHVIIADDCFQLLKIPLSRTTQVVIKSTEKLFGRQVLNHINLGDYLGSRVSSLKELQNGIATRDPKISLLAPLANAMQLLHRHEFKSNHEEWIKSIKLA-DPSISAYIGNHLDASNAYIDCCHSARNETRLALNTLLKDDGILVLPTVFGPPPKLNAKEILSEDFQTHLLCLSAIASMSGCCQVTIPLGLHERNPVSVSFIAKHGGDRFLLDTIQTMYAILQEQADIAMKSNISSSGISKEESAEIAKEKGNIAYKDKQWQKAISLYTEAIKLSGKNATYYSNRAAAYLELGSYLQAEADCSSAIGIDKKNVKAYLRRGTAREMMGYYKDAMEDFRYALILEPTNKTANLAVSRIKKFVQ
>PAPHconc
MSSSSNLWVLLGLGIAGILIVSRRLKRAVKEDMGAFVERFLLHPPPQPAPPKAPHPLTGLTFAVADVFDIEGYTTGFGNPDWGKSHENAISTSPVVATLIEGGATCFGKTVIDDMAFSLSGENKHFGTPTNPVAPERVPGGCSSGSAVAVAGGIVDFALGMDTIGGVRVPAAFCGILGFRPSQGAISNDGVLSVSPSLDSPGLFAKDPNVLRHAVHVLLKLPYSEARRPRRVMIADDCFQLSKISTRRITELIAQTVEIVFGRQVLSHINLGEYLESKVSSLKKLQNGTLNGDSKISSLASLASSMWLIHKNEFRCCHEQWIKSIRPTIDPCIYANLSTSTEEKEVPIDHCQSARSEACLAVNSLLKDDGILVLPTVSGPPPKLKSKEISSKDYQSSLLNLSSIASMSGCCQVTVPLGVQEKLPVSVSLIARHGGDRFLLDTVQSIYSSLQSQAQAVMESATSSINASKEENAEIAKMKGNNAYKEKQWQKAINLYTEAIRLNGKNATYYSNRAAAYLELGSYLQAESDCSNAISLDKKNVKAFLRRGTAREMLGYYEEAMEDFRYALVLEPTNKTANSSANRLKKFVP
>PTERcurt
MSTSSNLWVLLGLGIAGILIVTRRLKRVVKEDLGAFVERFELLPPPQPAPPKAHHPLTGLTFAVADVFDIQGYVTGFGNPDWARTHEPAMQTSPVVATLIDGGATCVGKTVIDDMAFSLSGENKYFGTPTNPKNPDRVPGGCSSGSAVAVAGGIVDFALGMDTIGGVRVPGAFCGILGFRPSYDSILNNGVLHVSPSLDAPGLFAKDPSVLRRAAHVLLKLPYADVRSPRRVIIADDCFQLMKVSSRRITQVVTKTVEVLFGKQVLSHVNVGEYLVSKVFSLKKLQVGIVNGDSKNSSLTSLVSAMRLLHKMEFGSNYENWIHSVRPTVAPCVSDSLSISEEKKGFRIDCCQTAKYEAQLALDSLLKDDGILVLPTVSGPPPKLNSKEISSEDYQMCLLNLSAISSMSGCCQITVPLEFHEKFPVSVSLIARHGGDRFLLDTVLAIYSNLQDQADVVVKSASQSIRVSKEESAEIAKEKGNIAYKDKQWQKAVSLYTEAIKLNGNNATYYSNRAAAYLELGSYLQAEADCSTVINLDTKNVKAFLRRGTAREMLGYYKEAIEDFRYALVLQPTNKTASSAVNRLKKCVP
>OECEmacu
MSANANLWVLLGLGIAGILIVTRKLKRVVKEDLGAFVARFELLPPPQPAPPKARHPLTGLTFAVADVFDIEGYVTGFGNPDWTRTHEAAVHTSTLVSTLIDGGATCVGKTVIDDMAFTLSGENKYFGTPMNPKALDRVPGGCSSGSAVAVAGGIVDFALGMDTIGGVRVPGAFCGILGFRPSH-SILNNGVLHVSPSLDAPGLLAKDPSVLHRAAHVLLKLPYADVRPPRRVIIADDYFQLMKISSRRITEVVTKTVEVLFGKQSLSHANVGEYLVPKVPSLKKIQVGVVNGDSKNSSFTSLASAMRLLHTYEFRKNYENWINSVKPTIAPRISDNLSTPPEENDILINCCQSARYEMQLAVHSLLKDDGILVLPTVPGPPPKLNSKEMLSEDYQMCLLNLSAISSMSGCCQITVPLGFQEKLPVAVSFIARHGGDRFLLNAVKAIYTSLQDQADAVVKSSSQTISASKEESAEIAKEKGNNAYKEKQWQKAINLYTEAIKLNGNNATYYSNRAAAYLELGSYLQAEADCSTVINLDGKNVKAFLRRGTAREMLGYYKEAMEDFRYALVLEPTNKTANTAVKRLNKFIP
>CYPRflav
MSVSSNLWVLLGLGIAGILVVTRRLKQVVKEDLGAFVERLVLHPPPQPAPPKAPHPLTGLTFAVADVFDIEGYITGFGNPDWAKSHENATRTSPVVAILIEGGATCFGKTVIDDMAFSLSGDNKHFGAPTNPIAPERVPGGCSSGSAVAVAGGIVDFALGMDTIGGVRVPAAFCGILGFRPSQGAISNDGVLFVSPSLDAPGMFAKDPNILRRAVHVLLKLPYAEARQPRRIIIADDCFQLSKISARRITELVTQTVEMVFGRQVLSHINLGEYLGSKVSSLKELQNGTLNGDSKFSSLASLASAMWLIHKNEFRRYYEHWVNSIRPTIDPCIYENLSTATKEKEGRMDYCQSARSEARQAINSLLKDDGILVLPTVSGPPPKLKSKEISSKDYQSSLLNLSSIASMSGCCQVTVPLGVHEKLPVSVSLIARHGGDRFLLDTVQSIYSSLQSQAHVVMESATSSINASMEENAEIAKMKGNSAYKEKQWQKAINLYTEAIKLNGKNATYYSNRAAAYLELGSYLQAEADCSTAISLDKKNVKAFLRRGTAHELLGYYKEAMEDFRYALVLEPTNKTASMSANRLKKFFP
>HEMIforr
MSASSNLWVLLGLGIAGILIVTRRLKRAVKEDFGAFVERFELLPPPQPAPPKARHPLSGLTFAVADVFDIQGYVTGFGNPDWARTHEPAILTSPVVATLIDGGATCVGKTVIDDMAFSLSGENKYFGTPTNPKASDRVPGGCSSGSAVAVTGGIVDFALGMDTTGGVRIPGAFCGILGFRPSYDSVLNNGVLQVSSSLDAPGLFAKDPSVLRRAAHVLLKLPYADIRPPRRIIIADDYFQLMKVSSRKITQVVTKTVEVLFGKQVLSHANVGEYLVSKVSSLKKLQDGIVNGDLKNLSSTSLVSAMRLLHKYEFSRNYENWIHSAKPMITSCISESLSTSEGEKNFLIDYCQTARYEAQLAVDSLLKDDGILVLPTVAGPPPKLNSKEISSEDYQTCLLNLSAISSMSGCCQITVPLEFHEKYPMSVSFIARHGGDGFLLDTVQAIYSNLQEQADILVKSSVPSMSTSKEESAEIAKEKGNIAYKEKQWQKAVNLYTEAIKLNGQNATYYSNRAAAYLELGSYLQAEADCSTVINLDAKNVKAFLRRGTAREMLGYYKESIEDFRYALVLQPTNKTASSAVNRLKKCLP
>HAEMdisc
MSASSNLWVLLGLGIAGIIIVTRRLKRVVKEDLGAFVERFELLPPPQPAPPKAHHPLTGLTFAVADVFDIQGYVTGFGNPDWARTHEPAIQTSPVVATLIDGGATCVGKTVIDDMAFGLSGENKYFGTPTNPKAPDRVPGGCSSGSAVAVAGGIVDFALGMDTIGGVRVPGAFCGILGFRPSYDSILNNGVLHVSPSLDAPGLFAKDPSVLRRAAHVLLKLPYADIRPPKRVIIADDCFQLMKVSSRRITQVVTKTVEVLFGKQVLSHLNVGEYLASKVSSLKKIQAGAVNGDSKSSSLTLLVSALKLIHRNEFKSNYENWIHSVRPTITPCVSDSLSTSEEKNGFFFECCQAAKYELQLAINSLLKDDGILVLPTVLGPPPKLKSRESISEDYHMCLFKLSAISSMSGCCQITVPLEFHEKYPVSVSLIARHGGDRFLLDTVQAIYSNLQGQADAAIKSASQSISANKEESAEIAKEKGNAAYKEKQWQKAISLYSEAIKLNGNNATYYSNRAAAYLELGSYLQAEVDCSTVISLDSKNVKAFLRRGTAREMLGYYRDAIEDFRYALVLEPTNKTASSAVNRLKKCVP
>PHRAlind
MSASSNLWVLLGLGIAGILIVSRRLKRVVKEDLGAFVERFLLHPPPQPAPPKAPHPLTGLTFAVADVFDIEGYTTGFGNPDWAKSHENAISTSPVVAALIEGGATCFGKTVIDDMAFSLSGENRHFGAPTNPVAPERVPGGCSSGSAVAVAGGIVDFALGLDSIGGVRVPAAFCGILGFRPSQGIISNDGVLHVSPSLDAPGLFAKDPNVLRRAVHVLLKLPYAEARKPRRIMIADDCFQLSKISTRRITELVTQSVEMVFGKQVLSHINLGEYLESKVSSLKELQNDTSNGHSKFSSLASLASSMWLIHKNEFRCYHEYWINSVRPSIDPCIYANLSTSTEENEVLIDHCHSARSEARQAVNSLLKDDGILVLPTVSDPPPKLKSKEISSKDYQSSLLNLSSIASMSGCCQVTVPLGVQEKLPLSVSMISRHGGDRFLLDTVHSIYSSLQSQAHVVMESATSSINSSKEDNAEIAKMKGNNAYKEKQWQKAINLYTEAIRLNGKNATYYSNRAAAYLELGSYLQAEADCSNAISLDKKNVKAFLRRGTARELLGYYSEAMEDFRYALVLEPTNKTANSSANRLKKFVP
>GASTelat
MSANPNLWVLLGLGIAGIFIMTRKLRRVIREDFGAFVERFELLPPPQPAPPKAPHPLTGLTFAVADVFDIDGYVTGFGNPDWARTHEAAMSTAPLVATLIDGGATCVGKTVTDDMAFSLSGENKYLGTPTNPKDPDRVPGGCSSGSAVVVAGGIVDFALGMDTIGGVRVPGAFCGVLAFRPSHDSILKNGVLHVSPSLDVPGLFAKDPSVLRRVAHVLLKLPYAAVRQPSRVLIADDYFELMKDSSKRTIEVVTKTVEALYGRQCLSHVNVGEYLASKIPCLKMLQVRTVGSDLKISSLTSLTSAMRLIHKHEFRSSYENWINSAKPTISSCVSNNLSTSADENDISINYCQTARREAQLAVHSLLKDDGILILPTVSGPPPKLNSKEILSEDYQTCLLSLSAISSMSGCCQVTIPLRFHGKVPLSVSVIARHGGDRFLLDTVQKMFSVLQEQADLALKPA-QSASSSKEESAEIAKEKGNNAYKEKQWQKAISLYTEAIKLNEKNATYYSNRAAAYLEMGSYLQAEGDCNTAINLDKKNVKAFLRRGTAREMLGYYKEAMEDFRYALVLEPTNKTASSAANRLKKFIP
>VANIplan
MSSSSNLWVLLGLGIAGIIIVSQRLKRVVKKDLGAFLERFELLPPPQPAPPKAPHPLTGLSFAVADVFDIEGYITGFGNPDWARTHEAAKQTSPVVASLIEGGATCIGKTIIDDMAFSLYGENKHFGTPTNPKAPDRVPGGCSSGSAVAVAGGMVDFALGLDTIGGVRVPGAFCGILGFKPSHGAISNNGFLHVSQSLDTIGLFAKDPTVLRRTSHILLKLPYAGQRHPKHVMIADDAFLLMRISTTRIIEAVTKSVEVLFGKQVLRHVNVGEYLKTKMSSLEELQIGDMNGDSKIPSLASLASAMRLLHRFEFRNNYENWVESVAPAIETCISANLRTSAIDNDVLINKCQTARYEARMALDSLLKEDGILVLPTVLGPPPKLHSKEVSSDEYQICLSQLSAIASMSGCCQVTLPLGVHEKLPMSVSLIAKHGSDRFLLDIVQAMYSTLQDQTGIDLMSTTSNISSTKEEAAESAKEKGNIAFKEKQWQKAINLYSEAIKLNGQNATYYSNRAAAYLEVGGYLQAEADCSTAINLDKKNVKAFLRRGTAREVLGYYKEAMEGFVFHIVCYFMIVQFRIVCI-FTLAFK
>CRYPlept
MSASSNLWVLLGLGIAGILIMTRRMKRVVKEHFGAFVERFELLPPPQPAPPKAHHPLTGLSFAVADVFDIQGYVTGFGNPDWARTHEPAKQTSPVVATLIDGGATCVGKTVIDDMAFSLTGENKYFGTPTNPKAPDRVPGGCSSGSAVVVAGGIVDFALGIDTIGGVRIPAAFCGILGFRPSYHSNLNNGFLHVSPSFDAPGLFAKDPSVLRRAAHVLLKLPYADTRPPRRVLIADDCFQLMKISSKRVTQVVTKTVEVLFGKQVLSHVNVGEYLESKVSSLKKLQTGTANGNAKHSPLTSLVSAMSLLHKYEFGSNYENWVQSVRPTIAPCVSDCLSTSEEEKGLLIDCCRTAKIEAQLAVDSLLKDDGILVLPTVSGPPPKLNSKEILSEDYRTCLLNLSAISSMSGCCQITVPLEFHEKLPMSVSFIARHGGDRFLLDTVQAIYSTLQDQADISVKSASKSINASKEESAEIAKEKGNIAYKEKQWQKAIFLYTEAIKLNGTNATYYSNRAAAYLELGSYLQAEADCSTVINLDTKNVKAFLRRGTAREMLGYYKEAIEDFRYALVLQPTNKTASSAVNRLKKCVP
>ERYCpuss
MSASANLWVLLGLGIAGIVIVTRRLKRIVKEDHGAFVARFEILPPPQPNPPKARHPLSNLTFAAADLFDIDGYVTGFGNPDWARTHEAALHTSTLVSTLIDGGATCVGKTVIDDMAFTLSGENKYFGTPTNPKAPDRVPGGCSSGSAAAVAGGIVDFALGMDTIGGVRVPGAFCGILGFRPSH-SILNNGVLHVSPSLDAPGLLAKDPTVLHRAAHVLLKLPYTDVRQPRRVIIADDYFQLMKISSRRITQVVTKTVEVLFGKQSLSHANVGEFLLSKVPSLKKIQVGAVNGDSKNSSLASLANAMRLLYKHEFRNNYENWINSVKPTSAPCLSDNLSTKPEENDILIDCCQTARYEMQMAVHSLLKDDGILVLPTVPGPPPKLNSKEMLSEDYQTRLFNLSSISSMSGCCQITVPLGFQEKLPLAVSFIARHGGDRFLLNTVKAIYTNLQEQADTVVKSSSQTISASKEESAEIAKEKGNNAYKEKQWQKAINLYTEAIKLNGKNATYYSNRAAAYLELGSYLQAEADCSTVINLDRKNVKAFLRRGTAREMLGYYKEAMEDFTYALVLEPTNKTANTAVKRLKKFIP
>MASDpict
MSANANLWVLLGLGIAGILIMARKLKRVVKEDLGAFIERFELLPPPQPSPPKAPHPLTGLTFAVADLFDIKGYVTGFGNPYWERTHEAAMHTSSLIATLIDGGATCVGKTIIDDMAFSLSGENKYFGTPTNPKAPDRVPGGCSSGSAVAVAGGIVDFALGMDTIGGVRVPGAFCGVLGFRPSH-SSLNNGVLHVSPSLDAPGLFAKDPSVLHRVAHVLLKLPYADVRPPRRVLFADDYFQLMKIPSRRITQVVTKTVEVLFGKQSLSHVNVGEYLVSKISNLKKFQVGAVNGDSKISSLTSLASAMRLLHEYEFRNNYEDWINSVKPTIAPCVADSLSTPPEENGSIIDYCQTARSEVQLAILSLLKDDGVLVLPTVPGPPPKLNSKEILSGDYQLRLLNLTAISSLSGCCQITVPLGLHEKFPVSVSFIARHGADRFLLDTVRAIYSNLQEQADMVVKSSSQTITSSKEESAEIAKEKGNNAYKEKQWQKAINLYTEAIKLNGKNATYYSNRAAAYLELGSYLQAEADCSTVIDLDRKNVKAFLRRGTAREMLGYYKEAIEDFRCALVLEPTNKTASIAINRLKKFIP
>CALAtsoo
MSANANLWVLLGLGIAGILIVTRKLKRVVKEDLGAFVERFELLPPPQPAPPKAPHPLTGLTFAVADVFDIEGYVTGFGNLDWERTHEAAIHTSPLVAALIDGGATCVGKTVIDDMAFSLSGENKYFGTPTNPKAPDRVPGGCSSGSAVAVAGGIVDFALGLDTIGGVRVPGAFCGILGFRPSHDSILNNGVLHVSQSLDTPGLFAKDPSVLRRAAHVLLKLPYADVRPPRRVIIADDCFQLMKISSRRITQVVTKTVEVLFGKQSLSHVNVGEYLMPKVSSLNKFQISPVNGDSKVSSLTSLASAMRLLNKYEFRINHENWINFVKPAIASRVVDNLCTSAEENDILIECCQNARYQTQLALHSLLKDDGILVLPTVSGPPPKLNSKEILSEDHQKRLLNLSAISSMSGCCQITVPLGFHEKLPVSVSFIARHGGDRFLLDTVQAIYSNLQDQADIVVKSSSQSISASKEESAEIAKEKGNNAYKEKQWQKAINLYTEAIKLNGNNATYYSNRSAAYLELGSYLQAEADCSTVINLDRKNVKAFLRRGTAREMLGYYNEAIEDFRYALVLEPTNKTANVAVNRLKKFIP
>RIMAelli
MSASSNLWVLLGLGIAGILIMTRRLKRVVKEDLGAFVERFELLPPPQPAPPKAHHPLTGLVFAVADVFDILGYVTGFGNPDWARTHEPAAQTSPVVATLINGGATCVGKTVVDDMAFSLSGQNKYFGTPTNPKAHDRIPGGCSSGSAVAVAGGIVDFALGMDTIGGVRVPGAFCGILGYRPSYDSILNKGVLHVSPSLDAPGLFAKDPSVLRRAAHVLLKLPYADARPPRRVIIADDCFQLMKISSIRITKVITKTVEVLFGKQVLSHVNIDEYLESKISSLKKLEAGTVNGNLKHSSLTSLVSAMKLLYKYEFRSNYDNWINSVRPTIAACISDCLSTSEEEKGFLIDCCQTAKYEAHLAIDSLLKDDGILVLPTVSGPPPKLNSKEISSEDYRMCLLNLSAISSMSGCCQITVPLEFHEKFPVSVSFIARHGGDRFLLDTVQAIYSCLQDQADTLVKSASQSISTSREESAEIAKEKGNIAYKEKQWQKAVNLYTEAIKLNGKNATYYSNRAAAYLELGSYLQAEADCSTVINLDAKNVKAFLRRGTAREMLGYYKEAMEDFRYALVLQPTNKTASSAVNRLKKCVP
>MICRparv
MSPSSNLWVLLGLGIAGILIMTRRLKRVIKEDLGAFVERLELLPPPQPAPPKAPHPLTGLTFAVADVFDIEGYVTGFGNLDWARTHEPAIQTSPVVATLIHGGATCVGKTVIDDMAFSLSGENKYFGTPTNPKAPDRVPGGCSSGSAVAVAGGLVDFALGLDTNGGVRVPGAFCGILGFRPSYDSSLNCGVLHVSPSLDAPGLFAKDPSILCRAAHVLLKLPYADVRRPRRIIIADDCFQQMKSSSVRITQVVTKTVEVLFGKQVLNVVNIGEYLESKVSSLKKLQAGTVNGNSKHSSLTSLASAMRLLQKYEFGSNYENWMQSVRPTIVACVLDSLSTLEKEKGFLIDYCQTAKYEAQLAVDSLLKDDGILVLPTVSCPPPKLNSKEILSEDYQMCLLNLSAISSMSGCCQITVPLEFQERFPVSVSFIAKHGGDRFLVDTVQAMYSTLQAQADVVVKSASQSISASKEESAEIAKEKGNIAYKEKQWQKAINLYTEAIKLNGNNATYYSNRAAAYLELGSYLQAEADCSTVINLDTKNVKALLRRGTAREMLGYYKEAIEDFRYALVLQPTNKTASNAVNRLKKCIP
>OPHRgarg
MSASSNLWVLLGLGIAGILIVTRRLKRVIKEDFGAFVERFELLPPPQPAPPKARHPLSGLTFAVADVFDIQGYVTGFGNPDWARTHEPAIQTSPAVATLIDGGATCVGKTIVDDMAFSLSGENKYFGTPTNPKASDRVPGGCSSGSAVAVAGGIVDFALGMDTAGGVRIPGAFCGILGFRPSYDSALNNGVLQVSPSLDAPGLFAKDPSVLRRAAHVLLKLPYADIRPPRRIIIADDYFQLMQVSSRKITQVVTKTVEVLFGKQVLSHANVGEYLVSKVSSLKELQVGIVNGDLKNVSSTSLVSAMRLLRKYEFGRNYENWIHAAKPTITSCISDSLSTSEGEKSFLIDCCQTARYEAQLAVDSLLKDDGILVLPTVPGPPPKLNSKEILSEDYQMCLLNLSAISSMSGCCQITVPLEFHEKYPVSVSFIARHGGDRFLLDTVQAIYSNLQEQADLLIKSSVQSISTSKEESAEIAKEKGNIAYKEKQWQKAVNFYTEAIKLNGQNATYYSNRAAAYLELRSYLQAEADCSTVINLDAKNVKAFLRRGTAREMLGYYKDSIEDFRYALVLQPTNKTASSAVNRLKKCVP
>CALAplic
MSSTSNLWVLLGLGIAGILIMTRRLKKVIKEDLGAFVERFELLPPPQPAPPKAHHPLTGLTFAVADVFDIEGYITGFGNPDWARTHEPAMKTSHVVATLINGGGTCVGKTVIDDMAFSLSGENKFFGTPTNPKAPDRVPGGCSSGSAVAVAGGIVDFSLGMDTIGGVRVPGAFCGILGFRPSYNSMLNNGALHVSPSLDAPGLFAKDPSVLRRAAHVLLKLPYSDMRPPRRVIIADDCFQLMKISSIRITQVVTKTVEMLFGKQVLSRANVGEYLESKVSSLKKLQAGTVNGDSKHSSLTSLSSAMRLLHKYEFGSNYENWIHSVRPTITSCVSDSLSTSEKEKDLLIESCQTAKYEAQLAVDSLLKDDGILVLPTVSGPPPKLNSKEILSEDYQMCLLNLSAISSMSGCCQITVPLEFHEKFPVSVSFIARHGGDRFLLDTVLSMYSTLQDQADIVVKSASQKKSSGREESAEIAKEKGNIAYKEKQWQKAINLYTEAIKLNEKNATYYSNRAAAYLELGSYQQAEDDCSTVINLDAKNVKAFLRRGTAREMLGYYKEAIEDFRYALVLQPTNKTANIAINRLRKCVP
>GOODpube
MSASSNLWVLLGLGIAGIIIMTRRLKRVVKEDLGAFVERFELLPPPQPAPPKAHHPLTGLTFAVADVFDIQGYVTGFGNPDWARTHEPAIHTSPVVSILIDGGATCVGKTVIDDMAFSLSGENKYYGTPTNPMAPDRVPGGCSSGSAVAVAGGIVDFALGMDTIGGVRVPGAFCGILGFRPSYDSILNNGVLHVSPSLDAPGLFAKDPSVLRRAAHVLLKLPYADIRPPRRVIIADDCFQLMKISSRRITQVVTKTVEVLFGKQVLSHLNVGEYLASKVSSLKKIQAGAVNGDSKSSSLTLLVSAMRLLHKNEFKSNYENWIHSVRPTIDPCVSNSLSTSEEKNGFFFDCCQTAKYEVQLAVNSLLKDDGILVLPTVSGPPPKLKSREILSEDYHMCLFNLSAISSMSGCCQITVPLEFHEKFPVSVSFIARHGGDRFLLDTVRAIYSDLQDQADVVIKSASQSISASKEESAESAKEKGNIAYKEKQWQKAVSLYSEAIKLNGNNATYYSNRAAAYLELGSYLLAEIDCSTVINLDTKNVKAFLRRGTAREMLGYYKEAIEDFRYALVLEPTNKTASSAVYRLKKCVP
>DIURorie
MSASSNLWVLLGLGIAGILIMTRRLKRVVKEDLGAFMERFELLPPPQPAPPKAHHPLTGLTFAVADVFDIQGYVTGFGNPDWARTHEPAMQTSPVVATLIDGGATCVGKTVIDDMAFSLSGENKYFGTPTNPKAPDRVPGGCSSGSAVAVAGGIVDFALGMDTIGGVRVPGAFCGILGFRPSYGSISNDGILHVSPSLDAPGLFAKDPSVLRRAAHVLLKLPYADVRPPRRVIIADDCFQLMKISSTRISKVVTKTMEVLFGKQVLSHVNVGEYLESKVSSLKKLQAGNVNGDSKHSSLTSLVSAMKLLHKYEFGSNYENWIHSVKPTIAPCISDSLSTSEEEKIFLKDCCQTVKYEAQRAVDSLLKDDGILVLPTVLGPPPKLNSKEVVSEDYQMRLLNLSAISSMSGCCQITVPLDFHEKFPVSVSFITRHGGDRFLLDTVQAIYSSLQDQADIVVTSASQSISTSREESAEIAKEKGNIAYKEKQWQKAVSLYTEAIKLNGKNATYYSNRAAAYLELGSYLQAEADCSIVINLDTKNVKAFLRRGTAREMLGYYKEAIEDFRYALVLQPTNKTASSAVNRLKKIIP
>DRAKthyn
MSASSNLWVLLGLGIAGILIITRRFKRVVKEDLGAFVERFELLPPPQPAPPKAHHPLTGLTFAVADIFDIQDYVTGFGNLDWTRTHEPASQTSPVVATLIDGGATCVGKTVIDDMAFSLSGQNKYFGTPTNPKASERIPGGCSSGSAVAVAGGIVDFALGMDTIGGVRVPGAFCGILGYRPSYDSTLNNGVLPVSPSFDAPGLFAKDPSVLRRAAHVLLKLPYADVRPPRRVIIADDCFHLMKSSSLRITKVVTKTVEVLYGKQVLGHVNIDEYFESKISSLKKLQAGTVNGNLKHSSLTSLVSAMKFLHKYEFRSNYENWINSVRPTVDACISDCLSTSQEENEFLIDCCHSAKNEAQLAIGSLLKDDGILVVPTVSGPPPKLNSKEILSEDYQMSLLKLSAISSMSGCCQITVPLEFHEKFSVSVSFIARHGGDRFLLDTVQALYSKLQDQAETVVKSSPQSITTSREESAEIAKEKGNIAYKEKQWQKAVNLYSEAIKLNEKNATYYSNRAAAYLELGSYLQAEADCSTVINLDSKNVKAFLRRGTAREMLGYYKEAIEDFRYALVLEPTNKTAGSAVNRLKKCIP
>CALAcreb
MSSTSNLWVLLGLGIAGILIMTRRLKKVIKEDLGAFVERFELLPPPQPAPPKAHHPLTGLTFAVADVFDIEGYITGFGNPDWARTHEPAMQTSHVVATLINGGGTCVGKTVIDDMAFSLSGENNFFGTPTNPKAPDRVPGGCSSGSAVAVAGGIVDFSLGMDTIGGVRVPGAFCGILGFRPSYNSMLNNGALHVSPSLDAPGLFAKDPSVLRRAAHVLLKLPYSDMRPPRRVIIADDCFQLMKISSIRITQVVTKTVEMLFGKQVLSRANVGEYLESKVSSLKKLQAGTVNGDSKHSSLTSLSSAMRLLHKYEFGSNYENWIHSVRPTITSCVSDSLSTSEKEKDLLIESCQTAKYEAQLAVDSLLKDDGILVLPTVSGPPPKLNSKEILSDDYQMCLLNLSAISSMSGCCQITVPLEFHEKFPVSVSFIARHGGDRFLLDTVLSMYSTLQDQADIVVKSASQKKSSGREESAEIAKEKGNIAYKEKQWQKAINLYTEAIKLNEKNATYYSNRAAAYLELGSYQQAEDDCSTVINLDAKNVKAFLRRGTAREMLGYYKEAIEDFRYALVLQPTNKTANIAINRLKKCVP
>ANOEroxb
MSASSNLWVLLGLGIAGIIIVTRRLKRVVKEDLGAFVERFELLPPPQPAPPKAHHPLTGLTFAVADVFDIQGYVTGFGNPDWARTHEPAIQTSPVVATLIDGGATCVGKTVIDDMAFSLSGENKYFGTPTNPKAPDRVPGGCSSGSAVAVAGGIVDFALGMDAIGGVRVPGAYCGILGFRPSYDSILNNGVLHVSPSLDAPGLFAKDPSVLRRAAHVLLKLPYADIRPPRRVIIADDCFQLMKVSSRRITQVVTKTVEVLFGKQVLSHLNVGEYLASKVSSLKKIQAGAVNGDSKSSSLTLLVSAMKLLHRNEFKSNYENWIHSVKPTIAPCVSDSLSTSEEKNDFFFDCCQAAKYEAQLAIDSLLKDDGILVLPTVSGPPPKLKSREIISEDYHMCLFNLSAISSMSGCCQITVPLEFHEKYPVSVSLIARHGGDRFLLDTVQAIYSNLQDQADVAIKSASQSISANKEESAEIAKEKGNVAYKEKQWQKAVSLYSEAIKLNGNNATYYSNRAAAYLELGSYLQAEVDCSTVINLDSKNVKAFLRRGTARELLGYYKDAIEDFRYALVLEPTNKTASSAVNRLKKCVL
>ORCHital
MSASSNLWVLLGLGIAGILIVTRRLKKAVKEDLGAFVERFELLPPPQPAPPKARHPLSGLTFAVADVFDIQGYVTGFGNPDWARTHEPAIQTSPVVATLIDGGATCVGKTVIDDMAFSLTGENKYFGTPTNPKASDRVPGGCSSGSAVAVAGGIVDFALGMDSTGGVRIPGAFCGILGFRPSYDSALNNGVLQVSPSLDAPGLFAKDPSVLRRAAHVLLKLPYADIRPPRRIIIADDYFQLMKVSSRKITQAVTKTVEVLFGKQVLSHANVGEYLVSKVSSLKKLQVGIVNGDLKNLSSTSLVSAMRLLHKYEFRRNYENWIHSAKPTIISCISDSLSTSEGEKSFLIDCCQTARYEAQLAVDSLLKDDGILVLPTVSGPPPKLKSKEILSEDYQMCLLNLSAISSMSGCCQITVPLEFHEKYPVSVSFIARHGGDRFLLDTVQAIYSNLQEQADILVKSSIQSISTSKEESAEIAKEKGNIAYKEKQWQKAVNLYTEAIKLNGQNATYYSNRAAAYLELGSYLQAEADCSTVINLDAKNVKAFLRRGTAREMLGYYKDSIEDFRYALVLQPTNKTASSAVNRLKKCVP
>LECAnigr
MSSSSNLWVLLGLGIAGILIVSQRLKRVVKKDLGAFLERFELLPPPQPAPPKAPHPLTGLSFAVADVFDIEGYITGFGNPDWARTHEAAKQTSPVVASLVEGGATCIGKTVVDDMAFSLNGENKHFGTPTNPKAPDRIPGGCSSGSAVAVAGGLVDFALGMDTIGGVRVPGAFCGILGFRPSHGVILNHGILHVSQSLDTVGLFAKDPAVLRRVAHVLLKLPYGGERRPRNVMIADDAFLLMKISTSRIIQAVTKSVEMLFGKQVLRHVNVGEYLESRMSSLKELEIGAVNGDSKMPSLASLASAMRLLHKYEFSSSYESWVKSVIPAIEPCISANLST-VEANDVLINSCQNARSEARVALDSLLKEDGILVLPTALGPPPKLHSKEMSSDEYQICLSHLSAIASMSGCCQVTVPLGVQEKLPVSVSLIAKHGSDRFLLDIVQSMYPILQDQTGIDLMSTSSNISSTKEEAAEAAKEKGNVAFKEKLWQKAINLYSEAIKLNGKYATYYSNRAAAYLELGNFLQAEADCSTAIDLDKKNVKAFLRRGTAREMLGYYKEAMEDFRHALVLEPTNKTATAAANRLKKLVP
>SERAvome
MSASSNLWVLLGLGIAGILIVSRRLKRAVKEDFGAFMERFELLPPPQPAPPKARHPLSGLTFAVSDVFDIQGYVTGFGNPDWARTHEPAIQTSPVVATLIDGGATCVGKTVIDDMAFGLSGENKYFGTPTNPKAFDRVPGGCSSGSAVAVAGGIVDFALGMDTAGGVRIPGAFCGILGFRPSYDSALNNGVLQVSPSLDAPGLFAKDPSILRRAAHVLLKLPYADVRPPRRIIIADDYFQLMKVSSGKITQVVTKTVEVLFGKQVLSHTNVGEYLVSKVSSLKKHQVGIVNGDLKNVSSTSLVSAMRLLRKYEFGRNYENWMHTAKPTIASCISDSLNTSEGENSNLIDCCQTARYEAQLAVDSLLKDDGILVLPTVSGPPPKLNSKEILSEDYQMCLLNFSAISSMSGCCQITVPLEFHDKYPVSVSFIARHGGDRFLLDTVQAIYSNLQEQADILVKSSVQSISTSKEESAEIAKEKGNIAYKEKQWQKAVNLYTEAIKLNGQNATYYSNRAAAYLELGSYLQAEADCSTVINLDAKNVKAFLRRGTAREMLGYYKESIEDFRYALVLQPTNKTATSAVNRLKKCVP
>HYPOheme
------------------------------------------------------------------------------------------------------------------MASSVSGENKHFGTPTNPAAFDRIPGGCSSGAAVAVASDLVDFSLGVDTIGGVRIPGAFCGILGFRPSYCTVSNVGFIPVSPSLDTPGWFSKDPSILRRVGHVLLQVPQADSRLPRHVIIADDCFQLSKIPMNRMTQVVIKSTEKLYGRRLLNTVNLGEYLVSRVPSLKGFQNGTA---TNISLLAPLANAMRSLHRHEFRSNHEQWINSVKPALDPSIAAHIGNDSEVSSAHIDHCHLARNETRLALNSLLKDDGILVLPTVSGPPPKLNAKEISSEDFQTRVLCLSAIASMSGCCQVTIPVGFHEKSPVSVSFIARHGGDRFLLDAVNAMYATLQDQADIAMKSNISSSGISKEESAEIAKEKGNTAYKEKQWQKAINLYTEAIKLNGKNATYYSNRAAAYLELGSYLQAEADCSSAIGIDKKSIKAYLRRGTAREMLGYYRDAMEDFRYALVLEPTNKTANLAVNRIKKFVP
>SELEaequ
MSASSNLWVLLGLGIAGILIVTRRLKRVVKEDLGAFVERLVLHPPLQPAPPKAPHPLTGLTFAVADVFDIEGYITGFGNPDWAKSHENAISTSPVVATLIEGGATCLGKTVIDDMAFSLSGENKHFGTPTNPMAPERVPGGCSSGSAVAVAGGIVDFALGMDTIGGVRVPAAFCGILGFRPSQGAISNNGGVHVSPSLDAPGLFARDPNVLRRAVHVLLKLPYAEARQPRRIIIADDGFQLSKISTGRITELVTQTVEMIFGKQVLSRINLGEYLGSKVSSLKEVKNCTLNGDSEFSSLASLASAMWLLHKNEFRCYHENWVNSIRPTIDPCIYANLSTSTKEKEVLMEYCQSARSEARQAVNSLLKDDGILVLPTVSGPPPKLKSKEISSKDYWSSLLKLSSIASMSGCCQVTIPLGVQEKLPVSVSLIARHGGDRFLLDTVQSVYSSLQSQAHVVLDSATSSINASKEENAEIAKTKGNIAYKEKQWQKAINLYTEAIKLNGKNATYYSNRAAAYLELGSYLQAEADCSTAISLDKKNVKAFLRRGTARELLGYYKEAMEDFRYALVLEPTNKTANISANRLKKFVP
>EPIDfulg
MSGNANLWVLLGLGIAGILIVTRKLKRVVKEDLGAFVERFELSPPPQPAPPKAPHPLTGLTFAVSDIFNIEGYVTGFGNPYWARSHEAALHTSPLVATLIDGGATCVGKTVIDDMAFSLSGENKYFGTPENPKAPDRVPGGCSSGSAVAVAGGIVDFALGMDTIGGVRVPGAFCGILGFRPSH-SILNNGVLHVSQSLDAPGLFAKDPSVLHRAAHVLLKLPFADVRPPRRVILADDYFRLMKISSIRITQVVTKTVEVLFGKQSLSHVNVGEYLVSKISSLKKFQVGAVNGDSKFSSLTSLASAMRLLYKYEFRINYEDWINSIKPTIAPCVSDILSTPADENGILIDCCQTARREAQLAINSLLKDDGILVLPTVPGPPPKLNSKEILSEDYQIRLLNLSAISSMSGCCQITVPLGFHEKYPVSVSFIARHGGDRFLLDAVRAIYSNLQDQADVIVKSSSQNISTTKEESAEIAKEKGNNAYKEKQWQKAINLYTEAIKLNGKNATYYSNRAAAYLELGSYLQAEADCSTVIDLDRKNVKALLRRGTAREMLGYYKEAMEDFRYALVLEPTNKTANFAVNRLKKFIP
>OPHRsphe
MSASSNLWVLLGLGIAGILIVSRRLKRVIKEDFGAFVERFELLPPPQPAPPKARHPLSGLTFAVADVFDIQGYVTGFGNPDWARTHEPAIQTSPAVATLIDGGATCVGKTIVDDMAFSLSGENKYFGTPTNPKASDRVPGGCSSGSAVAVAGGIVDFALGMDTAGGVRIPGAFCGILGFRPSYDSALNNGVLQVSPSLDAPGLFAKDPSVLRRAAHVLLKLPYADIRPPRRIIIADDYFQLMQVSSRKIAQVVTKTVEVLFGKQVLSHANVGEYLVSKVSSLKELQVGIVNGDLKNVSSTSLVSAMRLLRKYEFGRNYENWIHAAKPTITSCISDSLSTSEGEKSFLIDCCQTARYEAQLAVDSLLKDDGILVLPTVPGPPPKLNSKEILSEDYQMCLLNLSAISSMSGCCQITVPLEFHEKYPVSVSFIARHGGDRFLLDTVQAIYSNLQEQADLLIKSSVQSISTSKEESAEIAKEKGNIAYKEKQWQKAVNFYTEAIKLNGQNATYYSNRAAAYLELRSYLQAEADCSTVINLDAKNVKAFLRRGTAREMLGYYKDSIEDFRYALVLQPTNKTASSAVNRLKKCVP
>BORYspha
MSSSSNLWVLLGLGLAGIFLMTRKLKRVVKQDFGAFLERFEILPPPQPAPPKAPHPLTGLSFAVADIFDIDGYVTGFGNPDWARTHEPATRTAMVVSALIDGGATCVGKTVLDDMSSSFSGENKHFGTPTNPIAPDRIPGGCSSGSAVAVAGGLVDFSLGIDAIGGVRIPGAFCGLLGFRPSHGAVSNIGVISSSPSLDTPGWFAKEPNVLRRVGHVLLQLSQADPRQPRHIMIADDCFKLLKIPMNRLTQVVIKSTEKLFGRQVLNHVNIGEYLGARLSSIKEIQNGTSAGDSKISFLAPLANAMQLLHKHEFKSNHEAWIKTIKPVLDPAL---ISNCSEVSNAHIDYCYSARDEARLALNSLLKDDGILVLPTVLGPPPKLNAKEILSEDYQLHLLCLSAIASMSGCCQVTIPLGFHEKHPVSVSFIARHGGDRFLLDTVQIMYASLQEQVDIAMKSNISSSTISKDESAEIAKEKGNIAYKEKQWQKAINLYTEAIKLCGQNATYYSNRAAAFLEVGSYLQAEADCSTAISLDKKNVKAYLRRGTAREMLGYYKEAMEDFKYALVLEPTNKTANLASNRIKKFVQ
>HABEpant
MSSSSNLWVLLGLGIAGILIVTRRLKRAVKVDLGAFVERFELLPPPQPAPPKARHPLSGLTFAVADVFDIEGYVTGFGNPDWARTHDPAIQTSPVVATLTDGGATCVGKTVIDDMAFGISGENKFFGTPTNPKAPDRVPGGSSSGSAVAVAGGIVDFALGLDTTGGVRIPGAFCGILGFRPSYDSVLNNGVLPVSPSLDTPGLFAKDPSVLRRAAHVLLKLSYADIRPPRRIIIADDYFQLMKNSSRKITQVVTKTVEVLFGKQVLSHANVGEYLVSKISSLKKLQVGIVNSDLKNVSSTSLVSAMRLLRKYEFGHNYENWIHSAKPTITSCISDSLSISEGEKSFLIDCCQTARNEAQLAVDSLLKDDGILVLPTVSGPPPKLNSKEILSEDYQMCLLNLTAISSMSGCCQITVPLDFHEKYPVSVSFIARHGGDRFLLDTVQAIYSNLQEQADILVKSSSQSISTSKEESAEIAKEKGNIAYKEKQWQKAVNLYTEAIKLNGQNATYYSNRAAAYLELGSYLQAEADCSTVINLDAKNVKAFLRRGTAREMLGYYKESIEDFRYALVLQPTNKTASSAVNRLKKCVP
>CHILsemi
MSASSNLWVLLGLGIAGILIMTRRLKRVVKEDLGAFVERFELLPPPQPAPPKAHHPLTGLIFAVADIFDIQDYVTGFGNPDWLRTHEPAAQTSPVVSTLIDGGATCVGKTVIDDMAFSLNGQNKYFGTPTNPKAPDRIPGGCSSGSAVAVAGGIVDFALGMDTIGGVRVPGAFCGILGYRPSYDSTLNNGVLHVSSSLDAPGLFAKDPSVLRRAAHVLLKLPYADVRPPRRVIIADDCFHLMKNSSIKITKVVTKTMEVLFGKQVLSHVNIDKYFESKISSLKKLQAGTVNGNLNHSSLTSLVSAMKLLHKFEFRSNYENWINSVRPAVAACISDCLSTSQEENDFLIDCCHSAKCEAQLAIDSLLKDDGILVLPTVSGPPPKLNSKEILSEDYETSLLNLSAISSMSGCCQITVPLEFHEKFPVSVSFIARHGGDRFLLDTVHTIYSSLQDQADTVVKSDSQSISTSREESAEIAKEKGNIAYKEKQWQKAVNLYSEAIKLNGKNATYYSNRAAAYLELGNYLQAEADCSTVINLDTKNVKAYLRRGTAREMLGYYKDAIEDFRYALVLQPTNKTASSAVNRLKKCVP
>GYMNdens
MSASSNLWVLLGLGIAGILIVTRRLKRVVKEDLGAFVERFELLPPPQPAPPKARHPLSDLTFAVADVFDIQGYVTGFGNPDWARTHEPAIQTSPVVATLIDGGATCVGKTVIDDMAFSLSGENKYFGTPTNPKASDRVPGGCSSGSAVAVAGGIVDFALGMDTTGGVRIPGAFCGILGFRPSYDSALNNGVLQVSPSLDAPGLFAKDPSVLRRAAHVLLKLPYADIRPPRRIIIADDYFQLMKVSSRKITQVVTKTVEVLFGKQVLSHANVGEYLVSKVSSLKKLQVGIVNGDLKNLSSTSLVSAMRLLRKYEFGRNYENWIHSAKPTITSCISDSLSTSEGEKSFLIDCCQTARYEAQIAVDSLLKDDGILVLPTVSGPPPKLNSKEILSEDYQMCLLSLSAISSMSGCCQITVPLEFHEKYPVSVSFIARHGGDRFLLDTVLAIYSNLQEQADILVKSSVQSISTSKEESAEIAKEKGNIAYKEKQWQKAVNLYTEAIKLNGQNATYYSNRAAAYLELGSYLQAEADCSTVINLDAKNVKAFLRRGTAREMLGYYKESIEDFRYALVLQPTNKTASSAVNRLKKCVP
>DENDnobi
MSANSNLWVLLGLGIAGILIVARKLKRVVKEDFGAFVERFELLPPPQPAPPKAPHPLTGLTFAVADVFDIEGYVTGFGNPDWARTHKVAMHTSSLVATLIDGGATCVGKTVIDDMAFSLSGENKYFGTPTNPKSPERVPGGCSSGSAVAVAGGIVDFALGMDTIGGVRVPGAFCGILGFRPSH-SILNNGVLHVSPSLDAPGLFAKDPSVLHRAAHVLLKLPYADVRPPRRVIIADDYFQLMKISSRRITQVVTKTVEVLFGKQSLSHANVGEYLVSKVSSLKKLQVGAVNGDSKISSLTSLASAMRLLHKYEFRINYENWINSVKPTIAPCVSDNLSAP-EENGILIDCCQTARSEVQLAIHSLLKDDGILVLPTVSGPPPKLNSKELLSEDYQRRLLNLSAIASMSGCCQITVPLGFHEKLPVSVSFIARHGGDRFLLDTVKTIYSNLQDQADIVVKSSSQSISVSKEESAEIAKEKGNNAYKEKQWQKAINLYTEAIKLNGKNATYYSNRAAAYLELGSYMQAEADCSTVINLDKKNVKAFLRRGTAREMLGYYKEAIEDFRYALVLEPTNKTANSAVNRLKKFIP
>CALAsini
MSANANLWVLLGLGIAGILIVTRKLKRVVKEDLGAFVERFELLPPPQPAPPKAPHPLTGLTFAVADVFDIEGYVTGFGNPDWARTHEAAIHTSPLVTALINGGATFVGKTVIDDMAFSLSGENKYFGTPTNPKAPDRVPGGCSSGSAVAVAGGIVDFALGLDTIGGVRVPGAFCGILGFRPSHDSILNNGVLHVSQSLDTPGLFAKDPSVLRRAAHVLLKLPYADVRPPRRVIIADDCFQLMKISSRRITQVVTKTVEVLFGKQSLSHVNVGEYLMPKVSSLNKFQISSVNGDSKVSSLTSLASAMRLLNKYEFRINHENWINFVKPAIASRVVDNLSTSAEENDILIECCQNARYQAQQALHSLLKDDGILVLPTVSGPPPKLNSKEILSEDHQKCLLNLSAISSMSGCCQITVPLGFHEKFPVSVSFIARHGGDRFLLDTVQAIYSNLQDQADIIVKSSSQSISASKEESAEIAKEKGNNAYKEKQWQKAINLYTEAIKLNGNNATYYSNRAAAYLELGSYLQAEADCSTVINLDRKNVKAFLRRGTAREMLGYYNEAIEDFRYALVLEPTNKTANIAVNRLKKFTP
>DRAKelas
MSASSNLWVLLGLGIAGILIITRRFKRIVKEDLGAFVERFELLPPPQPAPPKAHHPLTGLIFAVADIFDIQDYVTGFGNLDWTRTHEPASQTSPVVATLIDGGATCVGKTVIDDMAFSLSGQNKYFGTPTNPKASERIPGGCSSGSAVAVAGGIVDFALGMDTIGGVRVPGAFCGILGYRPSYDSTLNNGVLPVSPSFDAPGLFAKDPSVLRRAAHVLLKLPFADVRPPRRVIIADDCFQLMKNSSLRITKVVTKTVEVLYGKQVLGHVNIDEYFESKISSLKKLQAGTVNGNLKHSSLTSLVSAMKFLHKYEFRSNYENWINSVRPTVDACISDCLSTSQEENEFLIDCCHSAKNEAQLAIGSLLKDDGILVVPTVSGPPPKLNSKEILSEDYQMSLLKLSAISSMSGCCQITVPLDFHEKFSVSVSFIARHGGDRFLLDTVQAIYSRLQDQAETLVKSSPQNITTSREESAEIAKEKGNIAYKEKQWQKAVNLYSEAIKLNEKNATYYSNRAAAYLELGSYLQAEADCSTVINLDSKNVKAFLRRGTAREMLGYYKEAIEDFRYALVLEPTNKTAGSAVNRLKKCVP
>PHAItank
MSANANLWVLLGLGIAGILIVTRKLKRVVKEDLGAFVERFELFPPPQPAPPKAPHPLTGLTFAVADLFDIEGYVTGFGNPDWARTHEAAIHTSPLVAALIDGGATCVGKTVIDDMAFSLSGENKYFGTPTNPKAPDRVPGGCSSGSAVAVAGGMVDFALGLDTIGGVRVPGAFCGILGFRPSHDSILNNGVLHVSPSLDTPGLFAKDPSVLRRAAHVLLKLPYADVRPPRRVIIADDYFQLMKISSRRITQVVTKTVEVLFGKQSLSHVNVGEYLMPKVSSLNKFQISSVNGDSKVSSLTSLASAMRLLSKYEFIINHENWINTVKPAIASRVVDNLSTSAEENDILIECCQNARYQAQLALHSLLKDDGILVLPTVSGPPPKLNSKEILSEEHQKCLLNLSAISSMSGCCQITVPLGFHENFPVSVSFIARHGGDRFLLDTVQAIYSNLQDQADIVVKSTSQSISASKEESAEIAKEKGNNAYKEKQWQKAINLYTEAIKLNGNNATYYSNRAAAYLELGSYLQAETDCSTVINLDKKNVKAFLRRGTAREMLGYYNEAIEDFRYALVLEPTNKTANSAVNRLKKFIP
>GYMNodor
MSASSNLWVLLGLGIAGILIVTRRLKRAVKEDLGAFVERFELLPPPQPAPPKARHPLSDLTFAVADVFDIQGYVTGFGNPDWARTHEPAIQTSPVVATLIDGGATCVGKTVIDDMAFSLSGENKYFGTPTNPKASDRVPGGCSSGSAVAVAGGIVDFALGMDTTGGVRIPGAFCGILGFRASYDSSLNNGVLQVSPSLDAPGLFAKDPSVLRRAAHVLLKLPYADIRPPRRIIIADDYFQLMKVSSRKITQVVTKTVEVLFGKQVLSHANVGEYLVSKVSSLKKLQVGIVNGDLKNLSSTSLVSAMRLLRKYEFGRNYENWIHSAKPTITSCISDSLSTLEGEKSFLIDCCQTARYEAQIAVDSLLKDDGILVLPTVSGPPPKLNSKEILSKDYQMCLLNLSAISSMSGCCQITVPLEFHEKYPVSVSFIARHGGDRFLLDTVLAIYSNLQEQADILVKSSVQSISTSKEESAEIAKEKGNIAYKEKQWQKAVNLYTEAIRLNGQNATYYSNRAAAYLELGSYLQAEADCSTVINLDAKNVKAFLRRGTAREMLGYYKESIEDFRYALVLQPTNKTASSAVNRLKKCVP
>LIMOabor
MSGNPNLWVLLGLGIAGILIVTRRLKRVVKEDLGAFVERFELLPPPQPAPPKAPHPLTGLTFAIADLFDVEGYVTGFGNPDWARTHEAAIHTSPVVSTLIDGGATCVGKTVIDDMAFSLSGENKYFGTPTNPKAPDRVPGGCSSGSAVAVAGGIVDFALGMDTIGGVRVPGAFCGILGYRPSYDSILNDGNLHVSRSLDAPGLFAKDPSVLRRAAHVLLKLPYTDVRPPRRVIIADDYFQFMKISSRRTTQAVTKTVEVLFGKQVLSHVNVGDYLVSKVSCLKKFQIGTVNGDSKISSLTSLARAMRILHKHEFRINYENWINTVKSTIAPCISDNLSNA-EEKDILIDCCQTARYEAQLAIHSLLKDDGILVLPTVSGPPPKLNSKEILSENYQICLLNLSAISSMSGCCQITVPLGFHEKFPVSVSLIARHGGDRFLLDTVQAIYSGLQDQADIVTKSASQSISASKEESAEIAKEKGNNAYKEKQWQKAINLYTEAIKLNGKNATYYSNRAAAYLELGSYLQAEADCSTVINLDKKNVKAFLRRGTAREMLGYYKEAMEDFKYALVLEPTNKTANSAVNRLKKFVL
>PLATclav
MSASSNLWVLLGLGIAGILIVTRRLKRVVKEDLGAFVERFELLPPPQPAPPKARHPLSGLTFAVADLFDIQGYVTGFGNPDWARTHERSIHTSPVVATLIDGGATCIGKTVIDDMAFSLSGENRYFGTPTNPKASDRVPGGCSSGSAVAVAGGIVDFALGMDTIGGVRIPGAFCGILGFRPSYDSALNNGVLQVSPSLDAPGLFAKDPSVLRRAAHVLLKLPYADIRPPRRIIIADDYFQLMKVSSRKITQVVTKTVEVLFGKQVLSHANVGEYLVSKVSSLKKLQVGIVNGDLKNLSSTSLVSAMRLLRKYEFGRNYENWIHSAKPTITSCILDSLSTSEGEKSFLLDCCQTARYEAQLAVDSLLKDDGILVLPTVSGPPPKLNSKEILSEDYQMCLLNLSAISSMSGCCQITVPLEFHEKYPVSVSFIARHGGDRFLLDTVQAIYSNLQEQADILVKSSVQSISTSKEESAEIAKEKGNIAYKEKLWQKAINLYTEAIKLNSQNATYYSNRAAAYLELGSYLQAEADCSTVINLDAKNVKAFLRRGTAREMLGYYKESIEDFRYALVLQPTNKTASSAVNRLKKCVP
