# Supplementary material for: Orchid Phylotranscriptomics: The Prospects of Repurposing Multi-Tissue Transcriptomes for Phylogenetic Analysis and Beyond
Source: Front Plant Sci. 2022 May 27;13:910362. doi: 10.3389/fpls.2022.910362 (PMC9196242; doi:10.3389/fpls.2022.910362)
Supplement: Supplementary file 4 [file Data_Sheet_3.zip › ortho_MSA/r1/OG0008744.fa]

>VANIplan
---------------------------------------------------------------------------------------------------------------------------------------------------------------------------------MKVEPFLEKLKGASEYVIRVSFGTTLVLSIVLVYTTIIALISSRSEEDNRGRRGGRSYDSGITVVFNPFDLFWYWDPYYYRRQRTRNDDGMNFVESVFSFVFGDGDPNQGLEDERWKLIGRYISSNGGVVTAEELSPYLDVEPMEKAADDDSYVLPVLLRFDGHPEVDDEGNILYCFPSLQRTALSQRTSRKEYVGKKWAEWVNGVEKFFEEKKWSFSKTSTSEKAMVIGLGALNLFGVIVLGSMLKNSTIAPSSFVSFVADIFPLLQVYAASFFAVPLIRWFLVQNTNAVIERRNLARRQRAKVLELPDPTLRRKLLNARDMAKRTVIGSERIVYSTEKDLLDQDYEAREWDKRFRELDRSD
>CYMBmann
MANVQTPASSSLFLTMA--STNITAARLSSHSSTQTHRLKP-LAQIGATPRGLRFPLLPTSYRLRISLISCKPRVSTSMFRASVQLPSGIRPGGRVETDKLPSDVRKGAMDAVDFYGGRVTIGDVASRAGLKLNEAEKALQALAADTDGFLEVSDEGDVLYVFPKDYRSKLAAKSFRMKLEPLLDKLKGASEYVIRVSFGTALIMSIVLVYTTIIALVSSRSDDDNRGRRGGRSYDSGVTIFFSPSDLFWYWDPYYYKRRRTRTDDGMNFIESVFSFVFGDGDPNQGLEEERWKLIGQYISSNGGVVTAEELAPYLDVELMEKAVDDDSFILPVLLRFDGHPEVDDEGNILYRFPSLQRTASSQRVSRKEYVGKKWAEWVDGIQKFFEEKKWSFSKTSASEKAMVVGLGTLNLFGVIVLGSMLKNTTVAPSGFISFVSDIFPLLQVYAASFFAIPLFRWFLLSKKNAAIERRNLARRQRARTLELPDATLRRKLLNARDMAKRTVIGTERIVYSTEKDVLDQDYEAKEWDRRFKELERSD
>LECAnigr
TCVMQAPASFIGLFSMDSISASIAVASRASHSSLRSYRSK--FIFLVSPPSGLRVPLLPATSRLGISIVSSNPRVFHTVLRASVQVPTGIRQGGGVETDKLSSGVRKRTMDAVDSFGGRVTIGDVASRAGLKLNEVERALQALAADTDGFLEVSDEGDVLYVFPKDYRTKLAAKSFRMKVEPFLDRLKGASEYVIRVSFGTALVLSIALVYTTIIALISSKSEDDNRGRRGGRSYDSGITVIFSPSDLFWYWDPYYYRRQRRRTNDGMNFVESVFSFVFGDGDPNQGLQEKRWKLIGKYIASNGGVVTAEELAPYLDVDTMEKAADDDSYILPVLLQFDGYPEVDDEGNILYCFPSLQRTASAQRISRKEYVGKKWAECVDGIEKIFEEKKWSFSKTSASEKAMVIGLGSLNLFGVIVLGSMLKNVTVAPSGFISFVADIFPLLQVYAASFFAIPLLRWILVRNRNAVIQGRNLARRQRAKALELPNPTLRRKLLNARDMAKRTVIGSERIVYSTEKDLLDQDYEVQDWDKRLRELERSE
>DIURorie
MANIQAPVSRSVFLSMASISTNVTAARRDRLSLSQTIRAKSFVAQMSVPPVGFRFPLLPGGTRLRISLISSKSRVSLPKFRAGIELPTGIRPGGRVETDTLPSDVRKRAMDAVDSYGGRVTIGDVASRAGLKLNEAERALQALAADSGGFLEVSDEGDVLYVFPKDYRSKLAGKSFRIKLEPLLDKLKGASEYVIRVSFGTALIFSIVLVYTTIIALVSSRSDDDNRGRRGGRSFDSGVTFFFSPSDLFWYWDPNYYRRRRTRTDNGMNFVESVFSFVFGDGDPNQGLEEERWKLIGQYISSNGGVVTAEELAPYLDVEMIEKATDDDSYILPVLLRFDGRPEVDDEGNILYRFPSLQRTASSQRVGRKEYVGKKWAEWVDGVEQFFEEKKWLFSKTSTSEKAMVVGLGALNLFGVIILGTMLKNVNVAPSGFISFVSDIFPLLQVYAASFFAIPLFRWFFLSKKNAVIESRNIARKQRARALELPEPTLRRKLLSARDMATRTVIGSDRIVYSTEKDVLDQDYEAKEWDRRLRELERSD
>CEPHdama
MANVQAPASSSIFLTMASISNNVTSEKRARHLAAQTHRAKP-LAQIGVPPVGLRFPLLPATFRLRISLVSSKPRLSPPVFRASVQLPSGIRPGGEVETDKLPSDVRKRAMDAVDSYGGRVTIGDVASRAGLKLSEAERALQALAADTCGFLEVSDEGDVLYVYPKDYRSKLAAKSFRMKLEPLLDRLKGAGEYVIRVSFGTALIMSIVVVYTTIISLVSSRSDDDNRGRRGGRPYDSGMTIFFSPSDLFWYWDPYYYRRRRTRTDVGMNFIESVFSFVFGDGDPNQGLEEERWKLIGQYISSNGGVVTAEELAPYLDVELIEKAADDDSYILPVLLRFDGRPEVDDEGNIVYRFPSLQRTASSQRVPRKEYVGKKWAEWVDGMQKFFEEKKWSFSKASASEKAMVTGLGALNLFGVIVLGSMLKNVTVAPSGFISFVADIFPVLQVYAASFFAIPLFRWFLLSKKNAVIEKKNLARRQRARALELPDPDLRRKLLNAREMAKRTVIGSDKIVYSTEKDVLDQNYEAKEWDRRFRELDRSD
>HABEpant
---------------MASISTNIIAARGVPRSFAQTVRAKP-VFQIGDSPVGLRFRRLFTASPVRISLILSRSRVSHHEIRASVQLPTGIRPGGSVETDKLPTDVRKRAMDAVDSYGGRVTIGDVASRAGLKLNEAERALQALAADTGGFLEVSDEGDVLYVFPKDYRSKLAAKSFRIKLEPLLDKLKGASEYVIRVSFGTALILSIVVVYTTIIALISSRSDDDNRGRRGGRSYDSGVSIFFSPSDLFWYWDPYYYRRRRTRADGEMNFVESVFSFVFGDGDPNQGLEEERWRIIGQYISTNGGVIAAEELAPYLDVELMGKATDDDSYILPVLLRFDGQPEVDDEGNILYRFPSLQRTASSQRIAKKEYVGKKWAEWVGGVEKFFVEKKWAFSKTSAPEKAMVVGLGALNLFGVIVLGSMLKNTTVSHSGFISSVAGIFPLLQVYAASFFAIPLFRWLYLSKKNAVIESRNAARKQTARALEMPDAALRRKLLNARDMAKRFVIGSDRIVYSTEMDVSDQEYEAREWDRRLTELERTS
>OECEmacu
MANIQTPASSSLILTMASISNNITAARLASHSSTQTHRLKP-LAQIGAPPRGLRFPLFSITYRLRISLISSKRRVSPSMFRASVQLPSGIRPGGRVETDKLPSDVRKRAMDAVDFYGGRVTIGDVASMAGLKLNEAERALQALAADTDGFLEVSDEGDVLYVFSKDYRSKLAAKSFRMKLEPLLDKLKGASEYVIRVSFGTALIMSIVVVYTTIIALVSSRSDDDNRGRRGGRSYDSGVTIFFSPSDLFWYWDPYYYKRRRARTDDGMNFIESVFSFVFGDGDPNQGLEEERWKLIGQYISSNGGVVTAEELAPYLDVEPVEKAVDDESFILPVLLRFDGHPEVDDEGNILYRFPSLQRTASSERISRKEYVGKKWAKWVDGIQKFFEEKKWSFSKTSASEKAMVVGLGTLNLFGVIVLGSMLKNTRVSPSGFISFVSDIFPLLQVYAASFFAIPLFRWFLVSKKNAAIEKRNLARRQRARTLELPDATLRRKLLNARDMAKRTVIGSDRIVYSTEKDVLDQDYEAKEWDSRFKGLETSD
>VANIshen
---------------MASISTNITMANRASYSSLHPYHWKP-LTFLVAPPAGLRVPLFPATSSLRISIVSSKRRVYHPVFRASVQLPTA---GAGVETDKLPSDVRKRTMDAVDYFGGRVTLGDVASRAGLKLNEAERALQALAADTNGFLEVSDEGDVLYVFSKDYRSKLAAKSFRMKVEPLLDKLKGASEYVIRVSFGTALVLSIVLVYTTIIALISSRSEEDNRGRRGGRSYDSGITVVFNPFDLFWYWDPYYYRRQRMRNDDGMNFVESVFSFVFGDGDPNQGIEDERWKLIGRYISSNGGVVTAEELSPYLDVEPMEKAADDDSYILPVLLRFDGHPEVDDEGNILYCFPSLQRTALSQRISRKEYVGKKWAEWVDGVEKFFEEKKWSFSKTSTSEKAMVIGLGAFNLFGVIVLGSMLKNTTIAPSSFVSFVADIFPLLQVYAASFFAIPLVRWFLVRNSNAVTERRNLARRQRAKVLELPDPTLRRKLLNARDMAKRTVIGSDRIVYSTEKDLLDQGYEAQEWDKRFRELDRSD
>CYPRflav
MSKIQASGSPNI-LSMASISTGMNFSTRSHRSFYQTHRSKP-SALLGATSVGLRSPLLPAVSRLRISLISSRPRVSPSVFRASVQVPAGIRPGGGVETDKLPSDVRKRAMDAVDSYGGRVTIGDVAGRAGLKLNEAERALQALASDTDGFLEVSDEGDVLYVFLKDYRSRLAAKSFRMKVEPLLDKFKGAGEYVIRVSFGTALIVSIAIVYTTIIALISSRSDDDNRGRRGGRSYDSGVTIFFNPSDLFWYWDPYYYRRRRTRKDDGMNFVESVFSFVFGDGDPNQGLEEERWKLIGQYISSNGGVVTAEELAPYLDVEPLEKAADDDSYILPVLLRFDGRPEVDDEGNILYRFPSLQRTASSQRIGRKEFVGKKWAEWADGIDKFFEEKKWLFSKTSASEKAMVVGLGALNLFGVIILGSMLKNATVAPSGFVAFVADIFPLLQVYAASFFAIPLFRWFLLRSRNAVIESRNLARKQRARVLELPDPTLRKKLLNARDMAKRTVIGSDRIVYSTEKDILDQDYEAKEWDKRFREVERSD
>THELangu
MANVQAPVSSSRFLSMASVSTSITAARRDRLAPAQTSRGKSIVAQIGVPPTGLRFPLLPGGPRLRITLISSKSRVSLPAFRASVQLPSGIRPGGRVETDSLPSDVRKRAMDSIDSYGGRVTIGDVASRAGLKLNEAERALQALAADTGGFLEVSDEGDVLYVFPKDYRSKLAAKSFRIKLEPLLDKLKGASEYVVRVSFGTALVMSIVLVYTTIIALVSSRSDDDNRGRRGGRSYDSGVTIFFNPLDLFWYWDPYYYRRPRTRTDNGMNFVESVFSFVFGDGDPNQGLEEERWKLIGQYISSNGGVVTAEELAPYLDVEQMEKATDDDSYILPVLLRFDGRPEVDDEGNILYRFPSLQRTASSQRVGRKEYVGKKWAEWVDGIENFFEEKKWSFSKTNASEKAMVVGLGALNLFGVIVLGTMLKNTKVAPSSFISFVADIFPLLQVYAASFFAIPLFRWFFLSKKNAVIESRNIARKQRARALELPEPTLRRKLLNARDMAKRTVIGPDRIVYSTDKDVLDQDYEAREWDRRLRE-----
>EPIPaphy
---------------MTSISICIISAKRVRPSFVQTHRSKH-FAQIGAPPAGLRFPLLPTTSCLRFSLISSKPRGFSSTIRASLHPPPEIAQGGRSETDKLPSDVRKRAMDAVDFCGGRVTIGDVSSRAGLKLNEAERALQALAADTDGFLEVSDEGDVLYSFPKDYRLKLAAKSLRMKLEPLLDKLKEASEYLIRVSFGTALIMSVLLVYTAIIALLSSRSDEDNRGRRKGRSYDSGVTIFF-PSDLFWYWDPYYYRRQRTRSCDRMNFIESVFSFVFGDGDPNQGLEAERWKLIGQYISTNGGVVVAEELAPYLDLESIDESADDDSYVLPVLLRFDGHPEVDDEGNILYSFPSIQRTASVHKVSHKAYMRKKWAECVHGMQKYFEEKLWSFSKTTASERAMVIGLGAFNLFGVILLGKLLKNNSIAPSGFISFVVNIFPLLQVYAASFFAIPSFRWLLLTRKNASIKKRNLARSQRARALQFPHQSLRKKLLNARVMAKGTVIGSDRIVYSTEKDVLDQSYEAKEWDKRLKELETLD
>ANOEemei
MANVQASISSSLFLSMASISTNITVTRPTLRSPAQTNRTKS-MAQIGAPLVGIRFPLVPAGSRSQISLISSKPRSFLPVLRASVQLPTVIRPGGSVETDKLPSDVRKRTMDAVDSYGGRVTIGDVASRAGLKLNEADRALQALAADTAGFLEVSDEGDVLYAFPKDYRSKLAAKSFRIKLEPLLDKLKAASEYLIRVSFGTALIMSIVLVYTTIIALVSSRSDDDNRGRRGGRSFDSGVTVFFSPSDLFWYWDPYYYRRRRTRTDDGMNFIESVFSFVFGDGDPNQGLEEERWKLIGGYISSNGGVVTAEELAPYLDVELMEKATDDDSYILPVLLCFDGRPEVDDEGNILYRFPLLQRTASSQRVSRKEYVGKKWANWVDGIEKFFEEKKWSFSKTNASEKAMVVGLGALNLFGVIVLGSMLKNTTVAPSGFISFVSDIFPLLQVYAASFFAIPLFRWFFLNKKNAVIESRNKARKQRARVLELPDPTLRRKMLNARNMAKQTVIGSDRIVYSTEKDVLDQDYEAKEWDRRLRELERSD
>GASTelat
---------------MASLSSSITVARRNLYSASQIHRAEPLAVQIGVSQIGTRFPLLSISSHQRISLLSSKHRLSHSVFRASVQLPPGIRLGGRVETDILPADVRRRTMDAVDFYGGRVTIGDVASRAGIKLSEAERALQALAADTNGFLEVSDEGDVLYVFPNDYRSKLAAKSFQMKVEPILDKLKGASEYIIRVSFGTTLIMSIVLVYTAIIALISSKSDDDNRGKRGRRTYDSGVIVYFSPSDLLWFWDPNYCRKRRPRTIDGMNFIESVFSFVFGDGDPNEGLEEERWKLIGQYISSNGGVVAADELAPYLDVELTEKAAQDDSYILPVLIRFDGHPKVDDEGNILYHFPSLQRTASFSRVSRREYIGKKWSSWIDGMQKNFEENKWLFSKTSASEKAMVIGLGTLNLFGVIVLGRMLKNVNAAPSGFISFVVDIFPLLQLYAVSFFAIPLLRWLLMTKKNAVIESRNLARLQRARVLELPDPTLTRKLLNAREMANRTVIGSDRIVYSTEKDVLDQDYEAKEWDRRFREL----
>CALAtsoo
MANVQAPASFSLFLTMTSISNN-TAARRTRHSSTQTHRSKP-LAQMVAPSAGLRFPLLPTTYRLRISLISSKPRVSSSTFRASVQFPPGIRPGGQVETDKLPSDVRKRAMDAVDSYGGRVTIGDVASRAGLKLNEAERALQALAADSDGFLEVSDEGDVLYVFPKDFRSKLAAKSFRIKLEPLLDKLKGASEYVIRVSFGTALIMSIVLVYTTIIALVSSRSDDDNRGRRGGRSYDSGVSIFFSPTDLFWYWDPYYYKRRRTRTDDGMNFIESVFSFVFGDGDPNQGFEEERWKLIGQYISSNGGVVTAEELAPYLDVEAMEKAVDDDSYILPVLLRFDGHPEVDDEGNILYRFPSLQRTASSQRVSRKEYVGKKWAEWVDGIQKFFEEKKWSFSKTTASEKAMVIGLGTLNLSGVIVLGSMLKNTTVAPSGFISFVSDIFPLLQVYAASFFAIPLFRWFFLSRKNSAIESRNLARKQRARALELPDPTLRRKLVNAREMAKRTVIGSERIIYSTEKDVLDQDYEAKEWDTRFKQLLKDQ
>SELEaequ
MAKIQAPGSPSL-LSMASISTNIIFSTRARRSFYQTHRSKP-SALLGATSVGLRSPQIPAASRLRISLISSRPRVSPPLFRASVQMPAGIRQGGGVETDKLPSDVRKRAMDAVDSYGGKVTIGDVASSAGLKLNEADRALQALAADTGGFLEVSDEGDVLYVFPKDYRSKLVAKSFRMKVEPLLDKLKGASEYVIRVSFGTALIVSIVLVYTTIIALISSRSEEDNRGRRGGRSYDSGVTIFFSPTDLFWYWDPYYYRRQRKRKDDGMNFVESVFSFVFGDGDPNLGVEEERWKLIGQYISSNGGIVTADELAPYLDVEPLEKAADEDSYVLPVLLRFDGRPEVDDEGNILYCFPSLQRTASSQRIGRKEYVGKKWAEWVDGIDKFFEEKKWAFSKTSASEKAMVIGLGALNLFGVIVLGSMLKNASVAPSGFIAFVADIFPLLQVYAASFFAIPLFRWFLLRKRNAVIENRNLARKQRARVLELPDPSLRKKLLNARDMAKRTVIGSDRIVYSTEKDLLDQDYDAKEWDRRFRELERSD
>LANAlana
---------------MASVAPSFAATARARHFSFKPPLPKP-SILRRARP-DRRFDSLPTSIRLRITLRSPNPRASFPVFRASVQVPAGIRPGSGVETDKLPSDVRNRAMGAVDSYGGRVTIGDVASRAGLKLDEAETALQALAADTGGFLEVSDEGDVLYVFPRDYRSKLAAKSFKMKVEPLLGKLKAATEYIIRVSFGTALIVSILLVYTTIIALVTSRSDEDNRGRRGGRSYDSGFTVFFSPSELFWYWDPYYYRRRQMRTNDGMNFVESVFSFVFGDGDPNQGLEEERWKLIGQYIASNGGVVTAEELAPYLDVLPTEETTDDESYILPVLLRFDGHPEVDDEGNILYRFPSLQRTASSRRVGRKEYVGKKWAEWVDGVDKYFQEKKWSFSKTGTSERAMVIGLGALNLFGVVVLGSMLKNVAVTPSSFISFVADIFPLLQVYAASFFAIPLFRWLLLRKTNADIEKRNLGRRQRARALELPDSSLRRKLLSARDMSRRTVIGSDKIVYSTEKDVSDQDLEAREWDQRFRELERSD
>DENDchryso
MARVQAPASSSLFLTMASISNNVAAARRARHSYTQTQRSKP-LAQIGAPPVGLRFPLLPTNYRLRIPLISCKPRVSPSMIRASVQLPSGIRPGGRVETDKLPSDVRKRAMDAVDSYGGRVTIGDVASRAGLKLNEAERALQALAADTDGFLEVSDEGDVLYVFPKDYRSKLAAKSFRLKLEPLLDKLKGASEYVIRVSFGTALIMSIVLVYTTIIALVSSRSDDENRGRRGGRSYDSGVTIFFNPSDLFWYWDPYYYKRRRTRTDDGMNFIESVFSFVFGDGDPNQGLEEERWKLIGQYISSNGGVVTAEELAPYLDVEPMEKSVDDDSYILPVLLRFDGHPEVDDEGNILYRFPSLQRTASSQRVSRKEYVGKKWAQWVDGIEKFFEEKKWSFSKTSASERAMVVGLGALNLFGVIILGSMLKNATVAPSGFISFVSDIFPLLQVYAASFFAIPLFRWFFLSRKNSAIENRNLARRQRARALELPDSSLRRKLLNARDMAKRTVIGSDRIVYSTEKDVLDQDYEAKEWDRRFKELERSD
>CALAsini
MANVQAPASFSLFLTMTSISNN-TAARRARHSSTQNHRSKP-LAQMGAPPAGLRFPLLPTAFRLRISLISSKPRVSPSTFRASVQFPSGIRPGGQVETDKLPSDVRKRAMDAVDSYGGRVTIGDVASRAGLKLNEAERALQALAADSDGFLEVSDEGDVLYVFPKDYRSKLAAKSFRIKLEPLLDKLKGASEYVIRVSFGTALIMSIVLVYTTIIALVSSRSDDDNRGRRGGRSYDSGVSIFFSPTDLFWYWDPYYYKRRRTRTDDGMNFIESVFSFVFGDGDPNQGFEEERWKLIGQYISSNGGVVTAEELAPYLDVGAMEKSVDDDSYILPVLLRFDGHPEVDDEGNILYRFPSLQRTASSQRVSRKEYVGKKWAEWVDGIQKFFEEKKWSFSKTSASEKAMVIGLGTLNLSGVIVLGSMLKNTTVAPSGFISFVSDIFPLLQVYAASFFAIPLFRWFFLSRKNSAIESRNLARKQRARALELPDPTLRRKLLNAREMAKRTVIGSDRIIYTTEKDVLDQDYEAKEWDTRFKQLLKDQ
>EPIDfulg
MANVQSPASSSIFSTMASISNNFTAARLARHSSAQKHLSIP-FSQIGAPTAGLRSPLFPTTYRLRVSLISSKPRVSRSTLRASVQLPSGIRPGGGVETDKLPSDVRRRAMDAIDSVGGRVTIGDVASRAGLKLDEAERALQALAADTDGFLEVSDEGDVLYVFPKDYRSKLAAKSFRMKLEPLLDKLKGASEYVIRVSFGTTLIISIVLVYTTIIALISSRSDDDNRGRRGGRSYDSGVTVFFSPSDLFWYWDPYYYKRRRTRTDDGMNFIESVFSFVFGDGDPNQGLEEERWKLIGQYISSNGGVVTAEELTPYLDVEPMEKATDDDSYILPVLLRFDGHPEVDDEGNILYRFPSLQRTASSPRVSRKEYVGKKWAEWVDGVQKFFEEKKWSFSKTSASEKAMVVGLGALNLFGVIVLGSMLKNVKVAPSGFISFVSDIFPLLQVYAASFFAIPLFRWFSLGKKNAAIESRNLARRQRAGALELPDPTLRRKLVNARDMAKRTVIGSDKIVYSTEKDVLDQDFEAKEWDTRFKELERSD
>EPIPhell
MANVQAPNSSSLFLTMASISNNVTAERRTRHLPAQAHRAKP-LAQIGVTPVGLRFPLLPATFRMRISQIASKPRVSPPVFRASVQLPSGIRPGGGVETDKLSSDVRKRAMDAVDYYGGRVTIGDVASRAGLKLSEVERALQALAADTCGFLEVSDEGDVLYVFPKDYRSKLAAKSFRMKLEPLLDRLKGAGEYVIRVSFGTALIMSIVLVYTTIIALVSSRSDDDNRGRRGGRSYGSGFTIFFSPSDLFWYWDPYYYKRRRTRTDDGMNFVESVFSFVFGDGDPNQGLEEERWKLIGQYISSNGGVVTADELAPYLDVEPMEKAADDDSYILPVLLRFDGRPEVDDEGNIVYRFPSLQRTASSQRVSRKEYVGKKWAEWVDGMQKFFEEKKWSFSKTSASEKAMVIGLGGLNLFGVIVLGSMLKNVTVAPSGFISFVGDIFPVLQVYAASFFAIPLFRWFLLSKKNAVIEKKNLARSQRARSLELPDPTLRRKLLNAREMAKRTVIGSDRIVYSTEKDVLDQNYEAKEWDRRLRELDRSD
>ERYCcris
MANVRSPSTSTLFSTMASISNNITISN---YSSTQTHRLKP-L-----SPRAVCFRLLPITFRLRISPISSKSRVSSSMFRASVQLPSGIRPGGRVETDKLPSDVRKRAMDAVDFYGGRVTIGDVGSRAGLKLNEAERALQALAADTDGFLEVSDEGDVLYVFPKDYRSKLAAKSFRIKLEPLLDKLKGASEYVIRVSFGTALIMSIVLVYTTIIALVSSRSDDDNRGRRGGRSYDSGVTLFFSPSDLFWYWDPYYYKRRRTRTDDGMNFIESVFSFVFGDGDPNQGLEEERWKLLGQYISSNGGVVTADELAPYLDVEPMEKAVDDDSFILPVLLRFDGHPEVDDEGNILYRFPSLQRTASSQRISRKEYVGKKWAEWVDGVQKFFEEKKWSFSKTSASEKAMVAGLGTLNLFGVIILGSMLKNTAVAPSGFISFVSDIFPLLQVYAASFFAIPLFRWFLLSKKNAAIEKRNLARIQRARALELPDATLRRKLLNARDMAKRTVIGSDRIVYSTEKDILDQDYEAKEWDRRFKEL----
>MICRparv
MANVHAPLSSSIFVSMASISTNMTAARRTRLSPAESFRGKSVGVQIAAPSVGLSFPLLPGGSRLRISLISSKPRVSFPIFSASVQLPSGIRPGGRVETDYLPSDVRKRAMEAVDSYGGRVTIGDVASRAGLKLNEAERALQALATATSGFLEVSDEGDVLYVFPKDYRSKLAAKSFRIKLEPLFDKLKGASEYVIRVSFGTALILSIVLVYTTIIALVSSRSDDDNRGRRGGRSYDSGVTMFFSPSDLFWYWDPYYYRRRRSRTDEGMNYVQSVFSFVFGDGDPNQGLEEERWKLIGQYISSNGGVVTAEELAPYLDVELIEKAEDDDSYILPVLLRFDGRPEVDDEGNILYHFPSLQRTASSQRLGKKEYVGKKWAEWVDGIGKFFEEKKWSFSKTSASEKAMVAGLGALNLFGVVVLGTMLKNTTAAPSGFISFVADVFPLLQVYAASFFAIPLLRWFFLSKKNAAIETRNIARKQRARALELPEPTLRRKLLNARDMAKRTVIGSDRIAYSTEKDILDQDYDAKEWDRRLRELERSD
>PLATclav
---------------MASISTSITAARPTPHSFAQSIWAKPTVAQIGDPPAGLRFHRLPAAPPVRISLILSKPRVSHHVFRASVQLPTGIRPGGSVETDKLPPDVRKRAMDAVDSYGGRVTIGDVSSRAGLKLNEAERALQALAADTGGFLEVSDEGDVLYVFPKDYRSKLAAKSFRIKLEPLLDKLKGASEYVIRVSFGTALILSIVVVYTTIIALISSRSDDDNRGRRGGRSYDSGVSIFFSPTDLFWYWDPYYYRRRRTKTENGMNFVESVFSFVFGDGDPNQGLEEERWKIIGQYISSNGGVITAEELAPYLDVELMGKAMDDHSYILPVLLRFDGQPEVDDEGNILYRFPSLQRTASSQRVARKEYVGKKWAEWVDGIEKFFEEKKWTFSKTSASEKAMVVGLGALNLFGVIVLGSMLKNVTVSHSGFISFVAEIFPLLQVYAASFFAIPLFRWFLLSGKNAVIESRNAARKQRARVLELPDPALRRKLVSARDMAKRTVIGPDRIVYTTEKDVSDQDYESREWDRRLRELERSD
>CHILsemi
MANVRAPLGSSRFLSMASISATTAVARRDRLSPAQTIRAESIAAHVAVAPMGLRFPLLPGGSRLRISLISSKTRVFRPVFRASVQLPTGIRPGGRVETDNLPSDVRKRAMDAVDSYGGRVTIGDVASRAGLKLNEAERALQALAADTGGFLEVSDEGDVLYVFPKDYRSKLAAKSFRIKLEPFLDKLKGTSEYVIRVSFGTALVMSIILVYTTIIALVSSRSDDDNRGRRGGRSYDSGVTIFFSPSDFFWYLDPNYYRRRRTSTDDRMNFIESVFSFVFGDGDPNQGLEEERWKLIGEYISSNGGVVTAEELAPYLDVELMEKSTDDDSYILPVLLRFDGQPEVDNEGNILYRFPSLQRTASSQRVGRKEYVGKKWAKWVDGIENFFEEKKWPFSKTNASEKAMVVGLGTLNLFGVIVLGTMLKNMKIEPSGFISFVADLFPLLQVYAASFFAIPLFRWFFLSKKNAAIESRNIARKQRARALELPEPTLRSKLLSAREMAKRTVIGPDRIVYSTEKDVFDQDYEAREWDRRLRELERSD
>PHRAlind
MAKIQAPGSPNL-VSMAFISTNISFSTRPRHSFYQANRSKP-LSLLGAPSVGLRSPLLSAAFRLRISLISSRPRASSPVFRASVQVPAGISQGGGVETDRLPSDVRKRAMDAVDSYGRRVTIGDVASRAGLKLNEADRALQALAADTGGFLEVSDEGDVLYIFPKDYRSKLAAKSFRMKVEPLLDKLKGASEYVIRVSFGTALIVSIVLVYTTIIALISSRSDEDNRGRRGGRSYDSGVTIFFSPTDLFWYWDPYYYRRRRTRRDDGMNFVESVFSFVFGDGDPNLGLEEERWKLIGQYISSNGGVVTAEELAPYLDVEPLEKAADDDSYILPVLLRFDGRPEVDDEGNILYRFPSLQRTASSQRIGRKEYVGKKWAEWVDGMDKFFEEKKWAFSKTSASEKAMVIGLGALNLFGVIVLGSMLKNASVAPSGFIAFVADIFPLLQVYATSFFAIPLFRWFLLRKRNAVIESRNLARKQRARVLELPDPTLRKKLLNARDMAIRTVIGSDRVVYSTEKDLLDQDYDAKEWDMRFRELEKSD
>LIMOabor
MANVQAPASSSLFLAKSSISNNITAATPARRLPTQTHRAKL-LAQIGVPPVGLRFPLLPATFRLRISLISSKPRVSRPVFRASVQLPSGIRPGGGVETDKLPSDVRKRAMDAVESYGGRVTIGDVASRAGLKLSEAERALQALAADTCGFLEVSDEGDVLYVFPKDYRSKLAAKSFRMKLEPLLDRLKGAGEYVIRVSFGTALIMSIVLVYTTIIALVSSRSDDDNRGRRGGRSFDSGVTVFFSPSDLFWYWDPYYYRRRRTRTDDGMNFVESVFSFVFGDGDPNQGFEEERWKLIGQYISSNGGVVTAEELAPYLDVEPLEKAADDDSYILPVLLRFDGRPEVDDEGNIVYRFPSLQRTASSQRVSRKEYVGKKWAEWVDGMQRFFEEEKWSFSKTSTSEKAMVIGLGTLNLFGVIVLGSMLKSATVAPSGFISFVADIFPVLQVYAASFFAIPLFRWFLLSNKNAAIEKKNISRRQRARALELPDPTLRRKLLNAREMAKRTVIGSDRIVYSTEKDVLDQNYEAKEWDRRFRELERLD
>CREMappe
MVTVQSPASSSLFLTMASFSNNVTAVRLARHSSTQTHLSIP-LAQIGLPPTGLRFPLLPTTYHLRISLISSKPRVSPSMFRASVQLPSGIRPGGRVETDKIPSDVRKRAMDAVDSSGGRVTIGDVASRAGLKVNDAERALQALAADTDGLLEVSDEGDVLYVFPKNYRSKLTAKSFRMKLEPLLDKLKGASEYVIRVSFGTALIISIVLVYTAIIALVSSRSDDDNRGRRGGRSYNSGVTMFFNPSDLFWYWDPYYYRRRRTRTDDGMNFIESVFSFVFGDGDPNQGLEEERWKLIGQYISSNGGVVTAEELTPYLDVEPMERAADDDSFILPVLLRFDGHPEVDDEGNILYRFPSLQRTASSQRVSRKEYVGKKWAEWVDGMQKFFEEKKWSFSKTSASEKAMVIGLGGFNLFGVIVLGSMFKNATVAPSGFISFVSDIFPLLQVYAASFFAIPLFRWFLVSKKNGAIEKRNLARKQRARALESPDPTLRRKLVNAREMAKRTVIGSDRIVYSTEKDVLDQEYEAKEWDSRFKELERSD
>DRAKelas
------------------------------------------------------------------------------------------------------------------------------------------------------------------------------------------------------------MSIVLVYTTIIALVSSRSDDDNRGRRGGRSYNSGVTIFFNPSDLFWYWDPYYYRRKQTSTDDRMNFVESVFSFVFGDGDPNQGLEEERWKLIGEYISSNGGVVTAEELAPYLDVELMEKATDDDSYILPVLLRFDGQPEVDDEGNILYRFPSLQRTASSQRVGRKEYVGKKWAEWVGGIEKFFEEKKWSFSKTNASEKAMVVGLGALNLFGVIVLGSMLKNMKFETSGFISFVAEIFPLLQVYAASFFAIPLFRWFFLGKKNAVIESRNIARKQRARALELPEPTLRRKLLSARDMAKRTVIGPDRIVYSTDKDVLDQDFEAREWDRRLKELERSD
>ORCHital
---------------MASISTTITAARRTPHSFAQTIRAKPTVAQIGDPPAGLRFPHLPVASPVRISLILSKSRVSHHVVRASVQLPTGIRPGGSVETDKLPSDVRKRAMDAVDSYGRRVTIGDVSSRAGLKLNEAEKALQALAADTGGFLEVSDEGDVLYVFPKDYRSKLAAKSFRIKLEPLLDKLKGASEYVIRVSFGTALILSIVVVYTTIIALISSRSDDDNRGRRGGRSYGSGVSIFFSPSDLFWYWDPYYYRRRRTKTENGMNFVESVFSFVFGDGDPNQGLEEERWKIIGQYISSNGGVITAEELAPYLDVELMGKAMDDHSYILPVLLRFDGQPEVDDEGNILYRFPSLQRTASSQRVARKEYVGKKWAEWVDGIEKFFEEKKWTFSKTSASEKAMVVGLGALNLFGVVVLGSMLKNVTVANSGFISFVADIFPLLQVYAASFFAIPLFRWFLLSRKNAVIESRNAARKQRARALELPDPDLRRKLLNARDMAKRTVIGSDRIVYTTEKDVSDQDYESREWDRRLRELERSD
>CALAplic
MANVQVPVSSSTFIPMTSISTKLSAGRRAFLTPPQTLQAKTIVAQIGALPAGIRFPVLTGGYRFRISPISSKPRVSLSVFRASVQLPTEIRPGGSVETDKLPSDVRKRAMDAVDFFGGRVTIGDVSSRAGLKLNEAERALQALAADTGGFLEVSDEGDVLYVFPKDYRSKLAAKSFRIKLEPLVDKLKGASEYVIRVSFGTALIMSIVLVYTTIIALVSSRSDDDNRGRR-GRSYDSGFTFFFSPTDLFWYWDPYYYRRRRTRTDNGMNFVESVFSFVFGDGDPNQGLEEERWKLIGQYISSNGGVVTAEELAPYLDVDMMEKETDDDSYILPVLLRFDGRPEVDDEGTILYRFPSLQRTASSQRVGIKEYVGKKRAEWVDGIGKFFEEKKWSFSKTSASEKAMAVGLGALNLFGVIILGTMLKNTKLAPSGFISFVADIFPLLQVYAASFFAIPLFRWFFLSKKNGTIERRNIARKQRARALEFPEPTLRRKLLNARDMAKRTVIGSDQIVYSTDKDVLDQDFEAKEWDRRLRELERSD
>PHAIflav
MANVQAPASFSLFLTMTSISNN-TASRRACHSSTQTHRSKP-LAQMGAPPRGLRFPLFPTTYRLRISLISSKPRVSPSTFRASVQFPSGIRPGGQVETDKLPSDVRKRAMDAVDSYGGRVTIGDVASRAGLKLNEAERALQALAADSDGFLEVSDEGDVLYVFPKDYRSKLAAKSFRIKLEPLLDKLKGASEYVIRVSFGTALIMSIVLVYTTIIALVSSRSDDDNRGRRGGRSYDSGLTIFFSPTDLFWYWDPYYYKRRRTRTNDGMNFIESVFSFVFGDGDPNQGFEEERWKLIGQYISSNGGVVTAEELAPYLDVEAMEKAVDDDSYILPVLLRFDGHPEVDDEGNILYRFPSLQRTASSQRVSRKEYVGKKWAEWVDGIQKFFEEKKWSFSKTSASEKAMVIGLGTLNLFGVIVLGNILKNTRVAPSGFVSFVSDIFPLLQVYAASFFAIPLFRWFFLSRKNSAIESRNLARKQRARALELPDPTLRRKLLNAREMAKRTVIGSDRIVYSTEKDVLDQDYEAKEWDTRFKQLLRDQ
>CYMBensi
MANVQTPASSSLFLTMASISTNITAARLSSHSSTQTHRLKP-LAQIGATPGGLRFPLLPTTYRLRISLISCKPRVSTSRFRASVQLPSGIRPGGRVETDKLPSDVRKGAMDAVDFYGGRVTIGDVASRAGLKLNEAEKALQALAADTDGFLEVSDEGDVLYVFPKDYRSKLAAKSFRMKLEPLLDKLKGASEYVIRVSFGTALIMSIVLVYTTIIALVSSRSDDDNRGRRGGRSYDSGVTIFFSPSDLFWYWDPYYYKRRRTRTDDGMNFIESVFSFVFGDGDPNQGLEEERWKLIGQYISSNGGVVTAEELAPYLDVELMEKAVDDDSFILPVLLRFDGHPEVDDEGNILYRFPSLQRTASSQRVSRKEYVGKKWAEWVDGIQKFFEEKKWSFSKTSASEKAMVVGLGTLNLFGVTVLGSMLKNTTVAPSGFISFVSDIFPLLQVYAASFFAIPLFRWFLLSKKNATIERRNLARRQRARTIELPDATLRRKLLNARDMAKRTVIGSDRIVYSTEKDVLDQEYEAKEWDRRFKELERSD
>GOODfuma
MAIVQAFISSSLVLSMASISTSITVTRRTLSSPAQTIRTKSTTAQIGAPSVGLRFPLLPAGYRPQISLISPKVRASSQVFRASVQLPTGIRPGGSVETDKLPSDVRKRAMDAVDSYGGRVTIGDVASRAGLKLNEAERALQALAADTAGFLEVSDEGDVLYVFPKDYRSKLAAKSFRIKLEPLLDKLKAASEYVIRVSFGTALIMSIVLVYTTIIALVSSRSDDDNRGRRGGRSYDSGVTIFFSPSDLFWYWDPYYYRRRRTRTDDGMNFIESVFSFVFGDGDPNQGLEEERWKLIGGYISSNGGVVTAEELAPYLDVELMEKATDDDSYILPVLLCFDGRPEVDDEGNILYRFPSLQRTASSQRVARKEYVGKKWAEWVDDIEKFFEEKKWSFSKTNASEKAMVVGLGALNLFGVIVLGSMLKNATVAPSGFISFVAEIYPLLQVYAASFFALPLFRWFFLNKKNAVIESRNKARKQRARALELPDPTLSRKMLNARNMAKQTVIGSDRIVYSTEKDILDQDYEAKEWDGRLRKLERSD
>MASDpict
MAKLQSPASSSLFLTMSSISYNLTASRLSRHS----------FAQIKSPPLVLRSSLLPTTYRLTISLVSSKPRVSPSVSRAGAQFPF------DVETDKLPSDVRKRAMDAVDFYGGRVTIGDVGSRAGLKLNEAERALQALAADTEGFLEVSDEGDVVYVFPKDYRSKLYAKSFRVKLEPLLDKLKGTSEYVIRVSFGTALIMSIVLVYTTIIALVSSRSDDDNRGRRGGRSYDSGVTVFFSPSDLFWYWDPYYYKRRRTKTDDGMNFIKSVFSFVFGDGDPNQGLEEERWKLIGQYISSNGGVVTAEELTPYLDVEPMEKAADDDSYILPVLLRFDGHPEVDDEGNILYRFPSLQRTASSQRVSRKEYVGQKWAEWVDGVQKFFEEKKWPFSQTSASEKAMVIGLGTLNLFGVIVLGSMLKNVKVAPSGFISFVSDIFPLLQVYAASFFAIPVFRWFFVSKKNAAIENRNLARKQRAGALELPDPTLRRKLLNARDMAKRTVIRSDRIVYSTEKDVLDQEYEAKEWDRRFKELERSD
>DENDnobi
MASVQAPASSGLFLTMASISNNVAAARRARHSYTQTHRSKP-LAQIGAPPVVLRFPVLPANCRVRISLISCKPRVSPFMIRASVQLPYGIRPGGRVETDKLPSDVRKRAMDAVDSYGGRVTIGDVASRAGLKLNEAERALQALAADTNGFLEVSDEGDVLYVFPKDYRSKLAAKSFRLKVEPLLDKLKGASEYVIRVSFGTALIMSIVLVYTTIIALVSSRSDDDNRGRRGGRSYDSGVTIFFNPSDLFWYWDPYYYKRRRTRTDDGMNFIESVFSFVFGDGDPNQGIEEERWKLIGQYISSNGGVVTAEELAPYLDVEPMEKSVDDDSYILPVLLRFDGHPEVDDEGNILYRFPSLQRTASSQRASRKEYVDKKWAQWVDGIQKFFEEKKWSFSKTSASERAMVIGLGSLNLFGVIVLGSMLKNTTVSPSGFISFVSDIFPLLQVYAASFFAIPLFRWFFLSRKNSAIENRNLARRQRASALELPDSSLRRKLLNARDMAKRTVIGSDRIVYSTERDVLDQDYEAKEWDRRFKELERSD
>GOODpube
MANVQASISSSLFLSMASISTSITVTRRTLSSPAQTNRTKSTVAQIGAPPVGLRFPLLPAGSRPQILLISSKARASPPAFRASVQLPTGIRPGGSVETDKLPSDVRKRAMDAVDSYGGRVTIGDVASRAGIKLNEAERALQALAADTAGFLEVSDEGDVLYVFPKDYRSKLAAKSFRIKLEPLLDKLKGASEYVIRVSFGTALIMSIVLVYTTIIALVSSRSDDDNRGRRGGRSYDSGVNIFFSPSDLFWYWDPYYYRRRRTRTDDGMNFIESVFSFVFGDGDPNHGLEEERWKLIGGYISSNGGVVTAEELAPYLDVEPMEKATDDDSYILPVLLCFDGRPEVDDEGNILYRFPSLQRTASSQRVARKEYVGKKWAEWVDGIEKKFEEKKWSFSKTNASEKAMVVGLGALNLFGVIVLGSMLKNATVVPSGFISFVADIYPLLQVYAASFFAIPLFRWFFLNKKNAVIESKNKARKQRAIALELPDPTLRRKILNARNMAKQTLIGSDRIVYSTEKDILDQDYEAKEWDGRLRKLERSD
>PHAItank
MANVQAPASFSLFLTMTSISNN-TAARRARHSSTQTHRSKP-LAQMGGPPAGLRFPLLPTTYRLRISLISSKPRVSPSTFRASVQFPSGIRPGGQVETDKLPSDVRKRAMDAVDSYGGRVTIGDVASRAGLKLNEAERALQALAADSDGFLEVSDEGDVLYVFRKDYRSKLAAKSFRIKLEPLLDKLKGASEYVIRVSFGTALIMSIVLVYTTIIALVSSRSDDDNRGRRGGRSYDSGVTIFFSPTDLFWYWDPYYYKRRRTRTDDGMNFIESVFSFVFGDGDPNQGFEEERWKLIGQYISSNGGVVTAEELAPYLDVEAMEKAVDDDSYILPVLLRFDGHPEVDDEGNILYRFPSLQRTASSQRVSRKEYVGKKWAEWVDGIQKFFEEKKWSFSKTSASEKAMVIGLGTLNLFGVIVLGNMLKNTRVAPSGFISFVSDIFPLLQVYAASFF----------------------------------------------------------------------------------------
>PHALmode
MANVQSPALCSLFLTMASTSNNVTAARLARYSSTPSHRSKR-WAQIGVPSAGLRFSLLPTTRRLRISLISSKIRVYPSSFRASVQLPTGIRPGGRVETDKLASDVRKRAMDAIDSYGGRVTIGDVSSRAGLKLNEAERALQAIAADTDGFLEVSDEGDVLYVFPKDYRSKLAAKSFQMKLEPLLDKLKGAGEYIIRVSFGTALIMSIVLVYTTIIALVSSRSDDDNRGRRGGRSYDSGVTIFFSPSDLFWYWDPYYYKRRRAKADDGMNFIESVFSFVFGDGDPNQGLEEERWKLIGQYISSNGGVVIAEELAPYLDVEPMDKAVDDESYILPVLLRFDGHPEVDDEGNILYRFPSLQRTASSQRVSKKEYVGKKWAEWVDGIHRFFEEKKWSFSKTSTSEKAMVIGLGTLNLFGVIVLGSMLKNTTVAPSGFISFVSDIFPLLQVYAASFFAIPLFRWFLLSRRNSAIESRNLARRQRAGALELPDPALRKKLLNAREMAKRTVIGSDRIVYSTEKDVLDQDYEANEWDRRFKEL----
>CALEmajo
MANVRAPLRSSRFLPMASASAGTTAARRDRLSRAQATRAESVAAHVAAAPVGLRFPLLPGGSRRRISLVSSRARVSLPVFRASVQLPTGIGPGGRVETDGLPTDVRKRAMDAVDSYGGRVTIGDVASRAGLKLNEAERALQALAADTGGFLEVSDEGDVLYVFPKDYRSKLAAKSFRIKLEPFLDKFKGASEYVIRVSFGTALVISIVLVYTTIIALVSSRSDDDNRGRRGGRSYDSGVTIFFSPSDLFWFWDPYYYRRRQTSTDDRMNFVESVFSFVFGDGDPNQGLEEKRWKLIGEYISSNGGVVTAEELAPYLDVELTEKATDDDSYILPVLLRFDGRPEVDNEGNILYRFPSLQRTASSQRVGRKEYVGKKWAEWVEGIENFFEEKKWSFSKTNASEKAMVVGLGALNLFGVIVLGTMLKNMKIEPSGFISFVADIFPLLQVYAASFFAIPLFRWFFLSKKNAVIESRNIARKQRARALELPEPTLRRKLLSARDMAKRTVIGPDRIVYSTDKDVSDQDYEAREWDRRLRELERSD
>CALAcreb
MANVQVPVSSSTFLPMTSISTKLSAGRRAFLTPPQTLQAKAIVAQISALPAGIRFPVLTGGYRFRISPISSKPRVSLSVFRASVQLPTEIRPGGSVETDKLPSDVRKRAMDAVDFFGGRVTIGDVSSRAGLKLNEAERALQALAADTGGFLEVSDEGDVLYVFPKDYRSKLAAKSFRIKLEPLVDKLKGASEYVIRVSFGTALIMSIVLVYTTIIALVSSRSDDDNRGRR-GRSYDSGFTFFFSPTDLFWYWDPYYYRRRRTRTDNGMNFVESVFSFVFGDGDPNQGLEEERWKLIGQYISSNGGVVTAEELAPYLDVDMMEKETDDDSYILPVLLRFDGRPEVDDEGTILYRFPSLQRTASSQRVGRKEYVGKKRAEWVDGIGKFFEEKKWSFSKTSASEKAMAVGLGALNLFGVIILGTMLKNTKLAPSGFISFVADIFPLLQVYAASFFAIPLFRWFFLSNKNGTIERRNIARKQRARALQFPEPTLRRKLLNARDMAKRTVIGSDQIVYSTDKDVLDQDFEAKEWDRRLRELERSD
>NEUWmali
MVEIRAPASSGL-LAMASMST-FTTAKRALNITHQPHRSKP-TAFFGAPPIGLRLSVLPAISHLRVALRWPNPRASHPVFRASVQVPPGINPRSGVETDKLSADVRNRAMEAVDFFGGRVTIGDVASRAGLQLNETERALQALAADTGGFLEVSDEGDVLYVFPKDYRAKLAAKSFRMKVEPLVDKFKSASEYLIRVSFGTALIASIVLVYTTIIALVSSRSDEDNRGRRGGRSYDSGVTIFFSPSDLFWYWDPYYYRRRRMRTDDGMNFVESVFSFVFGDGDPNQGLEEERWKLIGQYISSNGGVVTAEELAPYLDVELIEKTTDDDSCILPVLLRFDGRPEVDDKGNILYRFPTLQRTASSQRVGRKEYVGKKLAEWVDGIGKYFEEKKWSFSKTSASEKAMVIALGALNLSGVVILGSMLKNMAVAPSGFISFVADIFPLLQIYAASFFAIPSFRWFLLRKRNAGIDKRNIARKQRARALELPDPTLRRKLLSARDMAKRTVIGSDRIVYSTEKDLLDQDFEAKEWDRRFRELERSD
>HEMIforr
---------------MASISTTITAARPSPHSFLQTIRAKPAVALIG-------LPRLPAASPVRISLILSKPRVSHQVFRASVQLPTGIRPGGIVETDKLPSDVRKRAMDAVDSYGGRVTIGDVASRAGLKLNEAERALQALAADTGGFLEVSDEGDVLYVFPKDYRSKLVAKSFRIKLEPLLDKLKGASEYVIRVSFGTALILSIVVVYTTIIALISSRSDDDNRGRRGGRSYDSGVSIFFSPSDLFWYWDPYYYRRRRTRTENGMNFVESVFSFVFGDGDPNQGLEEERWKIIGQYISSNGGVITAEELAPYLDVELMGKATDDDSYILPVLLRFDGQPEVDDEGNILYRFPSLQRTASSQRVARKEYVGKKWAEWVDGIEKFFEEKKWTFSKASASEKAMVVGLGALNLFGVIVLGSMLKNVTVAHSGFISFVADIFPLLQVYAASFFAIPLFRWFLLSRKNAVIESRNAARKQRARALELPDPALRRKLVNARDMAKRTVIGSDRIVYSTEKDVSEQEYESREWDRRLKELERSD
>GYMNdens
---------------MASISTSITAARRTPHSFAQTIRAKPTVAQIADPPPGLRFHRLPAAPPVRISLILSKPRVSHHVFRASVQLPTGIRPGGSVETDKLPSDVRKRAMDAVDSYGGRVTIGDVSSRAGLKLDVAERALQALAADTGGFLEVSDEGDVLYVFPKDYRSKLAAKSFRIKLEPLLDKLKGASEYVIRVSFGTALILSIVVVYTTIIALISSRSDDDNRGRRGGRSYDSGVSIFFSPTDLFWYWDPYYYRRRRTKTENGMNFVESVFSFVFGDGDPNQGLEEERWKTIGQYISSNGGVITAEELAPYLDVELMGKAMDDHSYILPVLLRFDGQPEVDDEGNILYRFPSLQRTASSQRVARKEYVGKKWAEWVDGIEKFFEEKKWTFSKTSASEKAMVVGLGALNLFGVIVLGSMLKNVTVAHSGFISFVADIFPLLQVYAASFFAIPLFRWFLLSRKNAVIESRNAARKQRARALELPDPALRRKLLNARDMAKRTVIGADRIVYTTEKDVSDQDYESREWDRRLRELERSD
>SERAvome
---------------MASISPTITAATRTPHAFSQTLNPKPTVAQIG-------FPRLPSPTPVRISLILSKPRFSHHVFRASVQFPTGIRPGGSVETDKLPSDVRKRAMDAVDSYGGRVTIGDVSSRAGLRLNESERALQALATDTGGFLEVSDEGDVLYVFPKDYRSKLAAKSFRIKLEPLLDKLKGTSEYVIRVSFGTALILSIVVVYTTIIALISSRSDDDNRGRRGGRSYGSGVSIFFNPSDLFWYWDPYYYRRRQTKTENGMNFVESVFSFVFGDGDPNQGLEEERWKIIGQYISSNGGVITAEELAPYLDVELMGKAMDDHSYILPVLLRFDGQPEVDDEGNILYRFPSLQRTASSQRVARKEYVGKKWAEWVDGIEKFFEEKKWTFSKTSASEKAMVVGLGALNLFGVIVLGTMLKNATFSNSGFISFVADIFPLLQVYAASFFAIPLFRWFLLSRKNSVIETRNAARKQRARALELPDQDLRRKLLNARDMAKRTVIGSDRIVYTTEKDVSDQDYESREWDRRLRELERSD
>MOLIcapi
---------------MASISACFSPAR---HFSFRPPIPKP-SLPRR-PPPDLFCTL--DSVCPRFPVRLVSRRASLPVLRAGLQVPAGIQPGSGVETDKLPSGVRNRAMEAVDSYGGRVTIGDVASKAGLQVDEAERALQALAADTGGFLEVSDEGDVLYVFPRDYRSKLAAKSFKMKVEPFLGKLKAGTEYLIRVSFGTALIVSILLVYTTIIALIYSRSDEDNRGRRGGRSYDSGFTLFFRPSDLFWYWDPYYYKRRQMRSDDGMNFVESVFSFVFGDGDPNQGLEEERWKLIGQFIASNGGVVTAEELAPYLDILPTKEATDDESYILPVLLRFDGHPEVDDEGNILYRFPSLQRTASSQRVGRKEYVGKRWAEWVDGVQRYFQEKKWSFSKTGTSERAMVIGLGALNLFGVVVLGSMLKNVAVTPSGFITFVADIFPLLQVYAASFFAIPLFRWFLLRKRNADIEKRNLGRQQRARALELPDSSLRRKLLSARDMARRTVIGSDKIVYSTEKDVSDQDLEVREWDRRFREL----
>CHILtrap
MANVRVPLDSSRFLSMASISATTAVARRDRLSPPQTIRAESIAAHVAVAPVGLRFPLLPGGSRLRISLISSKSRVYRPVFRASVQLPTGIRPGGRVETDNLPSDVRKRAMDAVDSYGGRVTIGDVASRAGLKLNEAERALQALAADTGGFLEVSDEGDVLYVFPKDYRSKLAAKSFRIKLEPFLDKLKGTSEYVIRVSFGTALVMSIILVYTTIIALVSSRSDDDNRGRRGGRSYDSGVTIFFSPSDFLWYLDPNYYRRRRTSTDDRMNFVESVFSFVFGDGDPNQGLEEERWKLIGEYISSNGGVVTAEELAPYLDVELMEKSTDDDSYILPVLLRFDGQPEVDNEGNILYRFPSLQRTASSQRVGRKEYVGKKWAEWVDGIEKFFEEKKWPFSKTNASEKAMVVGLGTLNLFGVIVLGTMLKNMKIEPSGFISFVADLFPLLQVYAASFFAIPLFRWFFLSKKNAAIESRNIARKQRARALELPEPTLRSKLLSAREMAKRTVIGPDRIVYSTEKDVFDQDYEAREWDRRLRELERSD
>EPIDpuni
MANVQSPASSSIFSTMASISNNFTAARLARHSSAQKHLSIP-FSQIGAPTAGLRSPLFPTTYRLRISLISSKPRVSRSILRASVQLPSGIRPGGGVETDKLSSDVRRRAMDAIDSVGGRVTIGDVASRAGLKLDEAERALQALAADTDGFLEVSDEGDVLYVFPKDYRSKLAAKSFRMKLEPLLDKLKGASEYVIRVSFGTTLIISIVLVYTTIIALISSRSDDDNRGRRGGRSYDSGVTVFFSPSDLFWYWDPYYYKRRRTRTDDGMNFIESVFSFVFGDGDPNQGLEEERWKLIGQYISSNGGVVTAEELTPYLDVEPVEKATDDDSYILPVLLRFDGHPEVDDEGNILYRFPSLQRTASSPRVSRKEYVGKKWAEWVDGVQKFFEEKKWSFSKTSASEKAMVVGLGALNLVGVIVLGSMLKNVKVAPSGFISFVSDIFPLLQVYAASFFAIPLFRWFSLGKKNAAIESRNLARRQRAGALELPDPTLRRKLVNARDMAKRTVIGSDKIVYSTEKDVLDQDFEAKEWDARFKELERSD
>NEUWzoll
MVEIRAPASSGL-LAMASVST-FTTAKRALNITHQPHRSTP-TAFFGAPPIGLRLSVLPATSHLRVSLRWPNPRASHPVFRASVQVPPGINPRSGVETDKLSADVRNRAMEAVDFFGGRVTIGDVASRAGLQLNKTERALQALAADTGGFLEVSDEGDVLYVFPKDYRAKLAAKSFRMKVEPLVDKFKSASEYLIRVSFGTALIASIVLVYTTIIALVSSRSDEDNRGRRGGRSYDSGVTIFFSPSDLFWYWDPYYYRRRRMRTDDGMNFVESVFSFVFGDGDPNQGLEEERWKLIGQYISSNGGVVTAEELAPYLDVELIEKTTDDDSCILPVLLRFDGRPEVDDKGNILYRFPTLQRTASSQRVRRKEYVGKKLAEWVDGIGKYFEEKKWSFSKTSASEKAMVIALGALNLSGVVILGSMLKNMAVAPSSFISFVADIFPVLQIYAASFFAIPSFRWFLLRKRNAGIDKRNIARKQRARALELPDPTLRRKLLSARDMAKRTVIGSDRIVYSTEKDLLDQDFEAKEWDRRFRELERSD
>EPIPpurp
MANVQAPNSSSLILTMASISNNVTAERRTRHLPAQAHRAKP-LAQIGVTPVGLRFPLLPTTFRMRISQIASKPRGSPPVFRASVQLPSGIRPGGGVETDKLSSDVRKRAMDAVDSYGGRVTIGDVASRAGLKLSEVERALQALAADTCGFLEVSDEGDVLYVFPKDYRSKLAAKSFRMKLEPLLDRLKGAGEYVIRVSFGTALIMSIVLVYTTIIALVSSRSDDDNRGRRGGRSYGSGFTIFFSPSDLFWYWDPYYYKRRRTRTDDGMNFVESVFSFVFGDGDPNQGLEEERWKLIGQYISSNGGVVTAEELAPYLDVEPMEKAADDDSYILPVLLRFDGRPEVDDEGNIVYRFPSLQRTASSQRVSRKEYVGKKWAEWVDGMQKFFEEKKWSFSKTSASEKAMVIGLGGLNLFGVIVLGSMLKNVTVAPSGFISFVGDIFPVLQVYAASFFAIPLFRWFLLSKKNAVIEKKNLARSQRARSLELPDPTLRRKLLNAREMAKRTVIGSDRIVYSTEKDVLDQNYEAKEWDRRLRELDRSD
>OPHRsphe
---------------MASISPTITASTRSP--LSQTLIPKPTLSQIA-------FPRFP----LRISLTFSKPRVSRPAIRASVQIPSVIRPGGSVETDRLPSDLRKRAMDAVDSYGGRVTIGDVASKGGIKLDEAERALQALAADTGGFLEVSDEGDVLYVLPKDYRSKLAAKSFRIKLEPLLDKFKGASEYVIRVSFGTALILSIVVVYTTIIALISSRSDEDNRGRRGGRSYGSGVSIFFNPTDLFWYWDPYYYRRRRTKTDNGMNFVESVFSFVFGDGDPNQGLEEERWKIIGQYISSNGGVITAEELAPYLDVELMGKAMDDQSYILPVLLRFDGQPEVDDEGNILYRFPSLQRTASSQRVARKEYVGKKWAEWVDGIEKFFEEKKWTFSKTSASERAMVVGLGALNLFGVIVLGTMLKTTTVNNSGFISFVADIFPLLQVYAASFFAIPLFRWFLVSRKNAVIETRNAARKQRARALELPDPDLRRKLLNARDMAKRTVIGSERIVYTTEKDVSDQDYESREWDRRLRELERSD
>HYPOheme
-------------------------------------------------------------------------------------------------------------MEAVDSYGGRVTIGDVASKAGLKLDEAERALQALAADTGGFLEVSDEGDVLYVLPRDYRSKLAAKSFKMKVEPLLGKLKAGTEYLIRVSFGTALIVSILLVYTTIIALITSRSDEDNRGRRGGRSYDSGFTLFFRPSDLFWYWDPYYYRRRQMRSDDGMNFVESVFSFVFGDGDPNQGLEEERWKLIGQFIASNGGVVTAEELAPYLDVLPSKEATDDESYILPVLLRFDGHPEVDDEGNILYRFPSLQRTASSQRGGRKEYVGRRWAEWVDGVEKYFQEKKLSFSKTGTSERAMVIGLGALNLFGVVVLGSMLKNVAVTPSSFITFVADIFPLLQVYAASFFAIPLFRWFLLRKKNADIEKRNLGRQQRARALELPDSSLRRKLLSARDMARKTVIGSDKIVYSTEKDVSDQELEAREWDRRFREL----
>PHALcorn
MANVQSPALCSLFLTMASTSNNVTAARLARYSSTPSHRSKR-WAQIGVPSAGLRFTLLPTTRRLRISLISSKIRVYPSSFRASVQLPTGIRPGGRVETDKLASDVRKRTMDAIDSYGGRVTIGDVSSRAGLKLNEAERALQAIAADTDGFLEVSDEGDVLYVFPKDYRSKLAAKSFQMKLEPLLDKLKGAGEYIIRVSFGTALIMSIVLVYTTIIALVSSRSDDDNRGRRGGRSYDSGVTIFFSPSDLFWYWDPYYYKRRRAKADDGMNFIESVFSFVFGDGDPNQGLEEERWKLIGQFISSNGGVVIAEELAPYLDVKPMDKAVDDESYILPVLLRFDGHPEVDDEGNILYRFPSLQRTASSQRVSRKEYVGKKWAEWVDGIHRFFEEKKWSFSKTSTSEKAMVIGLGTLNLFGVIVLGSMLKNTTVAPSGFISFVSDIFPLLQVYAASFFAIPLFRWFLLSRRNSAIESRNLARRQRAGALELPDPALRKKLLNAREMARRTVIGSDRIVYSTEKDVLDQDYEAKEWDRRFKEL----
>APOSshen
MVEIRSPAGSSL-LAMASTSTTINTAKRALSIPHRPRRSKP-TAFLGAPLIGLRLSVLPATARL-LRWPNPSPRVSHPGFRASVQVPPGIRPGSGVETDKLSPDVRNRAMEAVDFFGGRVTIGDVSSRAGFQLNVTERALHALAADTGGFLEVSDEGDVLYVFPKDYRAKLAAKSFRMKVEPVLDKLKSASEYLIRVSFGTALIASIVLVYTTIIALVSSRSDEDNRGRRGSRSYDSGVTIFFSPSDLFWYWDPYYYRRRQMKTDEGMNFIESVFSFVFGDGDPNQGLEEKRWKLIGQYISSNGGVVTAEELAPYLDVEPTKKATDDDSYVLPVLLRFDGYPEVDDEGNILYRFPSLQRTASSPRVGRKEYVGKKWAEWVDGIGKYFEEKKWSFSKTSASEKAMVMGLGALNLSGVVILGSMLKNMTVAPSGFVSFVADIFPLLQIYAASFFAIPLFRWFLVHKRNAGINKRNIARKLRARALELPEPTLRRKLLSARDMARKTVIGSDRIVYSTEKDILDQDYEAKEWDRRFRELERSD
>PAPHconc
MAKIHAPSSPNP-VSMASMSTNFNLSTRSRHSFYQIHRSKP-STLLGAPSVGLSSPLLPAVSRLRISLISSRPRVSSPVFRARVQVSAGISQGGVVETDKLPSDVRKRAMEAVDSYGQRVTVGDVASRAGLKLNEADRALQALAADTGGFLEVSDEGDVLYIFPKDYRSKLAAKSFRMKVEPLLDKLKGASEYVIRVSFGTALIVSIVLVYTTIIALISSRSDEDNRGRRGGRSYDSGVTIFFSPTDLFWYWDPYYYRRRRTRRDDGMNFVESVFSFVFGDGDPNLGLEEERWKLIGQYISSNGGVVTAEELAPYLDVEPLEKASDDDSYILPVLLRFDGRPEVDDEGNILYRFPSLQRTASSQRIGRKEYIGKKWAEWVDGMDKFFEEKKWTFSNTSASEKAMVVGLGALNLFGVIVLGSMLKNASVAPSGFIAFVADIFPLLQVYAASFFAIPLFRWFLVRKRNAVIESRNLARKQRARVLELPDQTLRKKLLNARDMAKRTVIGSDRIVYSTEKDLLDQEYDAKEWDMRFRELEKSD
>HABElong
---------------MASISTNIIAARGVPRSFAQTVRAKPTVFQIGDPPVGLRFRRLFTASPVRISLILSRSRVSHHEIRASVQLPTGIRPGGSVETDKLPTDVRKRAMDAVDSYGGRVTIGDVASRAGLKLNEAERALQALAADTGGFLEVSDEGDVLYVFPKDYRSKLAAKSFRIKLEPLLDKLKGASEYVIRVSFGTALILSIVVVYTTIIALISSRSDDDNRGRRGGRSYDSGVSIFFSPSDLFWYWDPYYYRRRRTRADGEMNFVESVFSFVFGDGDPNQGLEEERWRIIGQYISTNGGVIAAEELAPYLDVELMGKATDDDSYILPVLLRFDGQPEVDDEGNILYRFPSLQRTASSQRIAKKEYVGKKWAEWVGGVEKFFVEKKWAFSKTSAPEKAMVVGLGALNLFGVIVLGSMLKNTTVSHSGFISSVAGIFPLLQVYAASFFAIPLFRWLYLSKKNAVIESRNAARKQTARALEMPDAALRRKLLNARDMAKRFVIGSDRIVYSTEMDVSDQEYEAREWDRRLTELERTS
>APOSodor
MVEIRSPAGSSL-LAMASTSTTINTAKRALSIPHQPRRSKP-TAFLGAPLIGLRLSVLPATARL-LRWPNPSPRVSHPGFRASVQVPPGIRPGSGVETDKLSPDVRNRAMEAVDFFGGRVTIGDVSSRAGFQLNVTERALQALAADTGGFLEVSDEGDVLYVFPKDYRAKLAAKSFRMKVEPVLDKLKSASEYLIRVSFGTALIASIVLVYTTIIALVSSRSDEDNRGRRGGRSYDSGVTIFFSPSDLFWYWDPYYYRRRRMKTDEGMNFIESVFSFVFGDGDPNQGLEEERWKLIGQYISSNGGVVTAEELAPYLDVEPTKKATDDDSYVLPVLLRFDGYPEVDDEGNILYRFPSLQRTASSPRVGRKEYVGKKWAEWVDGIGKYFEEKKWSFSKTSASEKAMVIGLGALNLSGVVILGSMLKNMTVAPSGFVSFVADIFPLLQIYAASFFAIPLFRWFLVHKRNAGINKRNIARNLRARALELPEPTLRRKLLSARDMARKTVIGSDRIVYSTEKDILDQDYEAKEWDRRFRELERSD
>MEXIxero
MTKIQAPGSLNL-VTMASISTNVSLSTQARHSFYQTHRSKP-SALLGAPFVGLRPPLLPAASRLRISLISSRPRVSAPVFRASVQVPAGISQGAGVETDRLPSDVRKRAMDAVDSYGGRVTVGDVASRAGLKLNEADRALQALAADTGGFLEVSDEGDVLYIFPKDYRSKLVAKSFRMKVEPLLDKLKGASEYVIRVSFGTALIVSIVLVYTTIIALISSRSDEDNRGRRGGRSYDSGVTIFFSPTDLFWYWDPYYYRRQRRRRDDGMNFVESVFSFVFGDGDPNLGLEEERWKLIGQYISSNGGVVTAEELAPYLDVDPLEKAADDDSYILPVLLRFDGLPEVDDEGNILYRFPSLQRTASSQRIGRKEYVGKKWAEWVDGMDKFFQEKKWAFSKTSASEKAMVIGLGALNLFGVIVLGSMLKNANVAPSGFISFVADLFPFLQVYAASFFAIPLFRWFILRKRNAAIESRNLARKKRARVLELPDATLRKKVLLASFCSPKLVSLILSIIYFVHSNDSLQSMMLLLYDPHVILLLVSF
>BLETstri
MAIVQAPASSSLFLTMSSFSNNITASRRALHSSPQTHRSKP-LAQIGAPPVDLRFPLLPSTYSLRISLISSKPRVSPSLFRVSVQLPSGIRPGGRVETDKLPSDVRKRAMDAVDSYGGRVTIGDVASRAGLKLNEAERALQALAADTDGFLEVSDEGDVLYVLPKDYRSKLAAKSFRMKLEPLLDKLKGASEYVIRVSFGTALIMSIVLVYTTIIALVSSRSDDDNRGRRGGRSYDSGVTIFFSPSDLFWYWDPYYYKRRRTRTDDGMNFIESVFSFVFGDGDPNQGLEEERWKLIGQYISSNGGVVTAEELAPYLDVEPIEKAVDDDSYILPVLLRFDGHPEVDDEGNILYRFPSLQRTASSQRVSRKEYVGKKWAEWVDGIQKFFEEKKWSFSKTSASEKAMVIGLGTLNLFGVIVLGSMLKNATVAPSGFISFVSDIFPLLQVYAASFFAIPLFRWFFLSRKNSAIENRNLARSQRARALELPDPTLRRKLLNARDMAKRTVIGSDRIVYSTEKDVLDQDYEAKEWDRRFRELERSD
>PAPHhirs
MAKIHAPGNPNL-VSMASISTNINLSTRSRHSFYQIHRSKP-STLLGAPSVGLSSPLLPAVSRLRISLISSRPRVSSPVFRARVQVSAGISQGGGVETDKLPSDVRKRAMEAVDSYGQRVTVGDVASRAGLKLNEADRALQALAADTGGFLEVSDEGDVLYIFPKDYRSKLAAKSFRMKVEPLLDKLKGASEYVIRVSFGTALIVSIVLVYTTIIALISSRSDEDNRGRRGGRSYDSGVTIFFSPTDLFWYWDPYYYRRRRTRRDDGMNFVESVFSFVFGDGDPNLGLEEERWKLIGQYISSNGGVVTAEELAPYLDVEPLEKASDDDSYILPVLLRFDGRPEVDDEGNILYSFPSLQRTASSQRIGRKEYIGKKWAEWVDGMDKFFEEKKWTFSNTSASEKAMVVGLGALNLFGVIVLGSMLKNASVAPSGFISFVVEIFPLLQVYAASFFAIPLLRWFLVRKRNAVIESRNLARKQRARVLELPDQTLRKKLLNARDMAKQTVIGSDRVVYSTEKDLVDQEYDAKEWDMRFRELEKSD
>CRYPlept
MAKVQATVSSGLFVPMASICTGITAARRACFSRAQIIGAKSIVAQIGAFPAGLRCPLLPGCSRLRISLISSRPRVSLPVFYASVQLPTGIRPGGRVETDSLPSDVRKRAMDAVDSYGGRVTIGDVAIRAGLKLYEAERALQALAADAGGFLEVSDEGDVLYVFPKDYRSKLAAKSIRIKLEPLFDKFKGASEYVIRVSFGTALVMSIVLVYTTIIALVSSRSDDDNRGRRGGRSYDSGVTIFFNPSDLFWYWDPYYYRRRQTRGGNGMNFVESVFSFVFGDGDPNQGLEEKRWKLIGQYISSNGGVVTAEELAPYLDVELMDKATDDDSYILPVLLRFDGRPEVDDEGNILYRFPSLQRTASSQRVGRKEYVGKKWAEWVDGIGKFFEEKKWPFSKTSTSEKAMVVGLGALNLFGVIVLGTMLKNVTVAPSGFISFVADIFPLLQVYAASFFAIPLFRWFLLSKKNDVIESRNIARKQRARALELPEPTLRRKLLNARDMAERTVIGSDRIVYSTERDVSDQDYEADEWDRRFRELERSD
>BORYspha
---------------MASISTCFSATTRCRQFSYRSPMSKSSMLRLVAPSLSLRF---PTAIRLRVSLRSKNPRAPSPVFRASVQVPAGISPGSSVETDKLPSDLRNRAMEAVDSYGGRVTIGDVASRAGLKVNEAERALQALAADTGGFLEVSEEGDVLYVFPRDYRSKLAAKSFRMKVEPLLGKLKAAAEYLVRVSFGTALIVSIVVVYTTIIALISSRSDEDNRGRRGGRSYDSGFTVFFRPSDLFWYWDPYYYRRRQMRTDGGMNFIESVFSFVFGDGDPNQGLEEERWKLIGQYIASNGGVVAAEELAPYLDVVPTGEKADEESYILPVLLRFDGHPEVDDEGNILYRFPSLQRTASSQRVGRKEYVGKKWAEWVDGVQKYFEEKKWSFSKTGASESAMVIGLGALNLFGVVVLGSMLKNVAVRPTGFVSLVGDIFPLLQIYAGSFFAIPLFRWILLQRTNAEIEMRNLGRKQRAGALEMPDSSLRRKLLSARDMARRTVIGSDKIVYSTEKDISDQDLEAREWDQRFRELERSD
>HAEMdisc
MANVQASISSSLFLSMASISTSITVTRRALRLPAQTNRTKSAVSQIGAPLVGIRFPLVPAGSRSQISLISSKLRSSLPVLRASVQLPTGIRPGASVETDKLPSDVRKRTMDAVDSYGGRVTIGDVASRAGLKLNEAERALQALAADTAGFLEVSDEGDVLYVFPKDYRSKLAAKSFRIKLEPLFDKLKAASEYLIRVSFGTALIMSIVLVYTTIIALVSSRSDDDNRGRRGGRSYDSGVTIFFSPSDLFWYWDPYYYRRRRTRTDDGMNFIESVFSFVFGDGDPNQGLEEERWKLIGGYISSNGGVVTAEELAPYLDVEMMEKATDDDSYILPVLLCFDGRPEVDDEGNILYRFPLLQRTASSQRISRKEYVGKKWANWVDGIEKFFEEKKWSFSKTNASEKAMVVGLGALNLFGVIVLGSMLKNTTVAPSGFISFVADIYPLLQVYAASFFAIPLFRWFFLNKKNAVIESRNKARKQRARALELPDPTLRRKMLNARNMAKQTVIGSDRIVYSTEKDVLDQDYEAKEWDRRLRELERSD
>ERYCpuss
MANVRTPSTSTLFSNKITISN---------FSSTQTHRIKP------SSPQSVCFRLLPITFRLRISPISSKSRVSSSIFRAGVQLPSGIRPGGGVETDNLPSDLRKRAMDAVDFYGGRVTIGDVGSRAGVKLNDAERALQALAADTDGFLEVSDEGDVLYVFPKDYRSKLAAKSFRMKLEPFLDKLKGASEYVIRVSFGTALIMSIVLVYTTIIALVSSRSDDDNRGRRGGRSYDSGVTLFFSPSDLFWYWDPYYYKRRRTRTDDGMNFIESVFSFVFGDGDPNQGLEEERWKLLGLYISSNGGVVTAEELAPYLDVEPMEKAVEDDSFILPVLLRFDGHPEVDDEGNILYRFPSLQRTASSQRISRKEYVGKKWAEWVDGVQKFFEEKKWSFSKTSASEKAMVAGLGALNLFGVIVLGSMLKNTTVASSGFISFVSDIFPLLQAYAASFFAIPLFRWFLLSKKNAAIEKRNLARIQRARALELPDATLRRKLLNARDMAKRTVIGSDRIVYSTEKDILDQDYEAKEWDRRFKELES--
>RIMAelli
MPNVQASLSSSRFLSMASISTNATAARRDRLSPAQTIRAESIAAQIAVAPVGLRFPLLPGGSRLRISLVSSKSRVSVPVFRASVQLPTGIGPGGRVETDNLPSDVRKRAMDAVDSYGGRVTIGDVASRAGLKLNEAERALQALAADTSGFLEVSDDGDVLYVFPKDYRSKLAAKSFRIKLEPLLDKLKGASEYVIRVSFGTALVMSIVLVYTTIIALVSSRSDDDNRGRRGGRSYDSGVTIFFSPSDLFWYWDPHYYRRRRTRTDDGMNFVESVFSFVFGDGDPNQGLEEERWKLIGQYISSNGGVVTAEELAPYLDVELVEKETDDDSYILPVLLRFDGRPEVDDEGNILYRFPSLQRTA-SQRVGRKEYVGKKWAQWVDGIEKFFEEKKWSFSKTNASEKAMVVGLGALNLFGVIVLGTMLKNMKVAPSGFISFVADIFPLLQVYAASFFAIPLFRWFFLSKKNAVIESRNIARKQRARALELPEPTLRRKLLNARDMAKRTVIGPDRIVYSTEKDVLDQDYEAREWDRRLRELERSD
>ANOEroxb
MANVQASISSSLFLSMASISTNITVTRPTLRSPAQTNRTKSTVAQIGAPLVGIRFPLVPAGSRSQISLISSKPRSFLPVLRASVQLPTVIRPGGSVETDKLPSDVRKRTMDAVDSYGGRVTIGDVASRAGLKLNEADRALQALAADTAGFLEVSDEGDVLYVFPKDYRSKLAAKSFRIKLEPLLDKLKAASEYLIRVSFGTALIMSIVLVYTTIIALVSSRSDDDNRGRRGGRSYDSGVTVFFSPSDLFWYWDPYYYRRRRTRTDDGMNFIESVFSFVFGDGDPNQGLEEERWKLIGGYISSNGGVVTAEELAPYLDVELMEKATDDDSYILPVLLCFDGRPEVDDEGNILYRFPLLQRTASSQRVSRKEYVGKKWANWVDGIEKFFEEKKWSFSKTNASEKAMVVGLGALNLFGVIVLGSMLKNTTVAPSGFISFVADIFPLLQVYAASFFAIPLFRWFFLNKKNAVIESRNKARKQRARALELPDPTLRRKMLNARNMAKQTVIGSDRIVYSTEKDVLDQDYEAKEWDRRLRELERSD
>CYPRbard
---------------MASISTGNNFSTRAHRSFYQTHRSKP-SDLLGATSVGMRSLLLPAVSRLRISLISSRPRVSPSVFRASVQVPAGIRPGGGVETDKLPSDVRKRAMDAVDSYGGRVTIGDVAGRAGLKLNEAERALQALAADTGGFLEVSDEGDVLYVFLKDYRSRLAAKSFRIKVEPLLDKLKGAGEYVIRVSFGTALIVSIALVYTTIIALISSRSDDDNRGRRGGRSYDSGVTIFFSPTDLFWYWDPYYYRRRRTRKDDGMNFIESVFSFVFGDGDPNQGLEEERWKLIGQYISSNGGVVTAEELAPYLDVEPLEKAADEDSYILPVLLRFDGRPEVDDEGNILYRFPSLQRTASSQRIGRKEYVGKMWAEWVDGIDKFFEEKKWLFSMTSASERAMVVGLGALNLFGVIVLGSMLKNATIAPSGFVAFVADIFPLLQVYAASFFAIPLFRWFLVRKRNAVIESRNLARKQRARVLELPDPTLRKKLLNARDMAKRTVIGSDKIVYSTEKDILDQDYDAKEWDKRFREVERSD
>GYMNodor
---------------MASISTSITAARRTPHSFAQTIRAKPTVAQIADPPFGLRFHRLPAAPPVRISLILSKPRVSHHVFRASVQLPTGIRPGGSVETDKLPSDVRKRAMDAVDSYGGRVTIGDVSSRAGLKLDVAERALQALAADTGGFLEVSDEGDVLYVFPKDYRSKLAAKSFRIKLEPLLDKLKGASEYVIRVSFGTALILSIVVVYTTIIALISSRSDDDNRGRRGGRSYDSGVSIFFSPTDLFWYWDPYYYRRRRTKTENGMNFVESVFSFVFGDGDPNQGLEEERWKTIGQYISSNGGVITAEELAPYLDVELMGKAMDDHSYILPVLLRFDGQPEVDDEGNILYRFPSLQRTASSQRVARKEYVGKKWAEWVDGIEKFFEEKKWTFSKTSASEKAMVVGLGALNLFGVIVLGSMLKNVTVAHSGFISFVADIFPLLQVYAASFFAIPLFRWFLLSRKNAVIESRNAARKQRARALELPDPALRRKLLNARDMAKRTVIGADRIVYTTEKDVSDQDYESREWDRRLRELERSD
>DRAKthyn
MANVQAPLSSCRFRSMASISTSTTAARRGRLSRAPTIRAESVAAQAAVAPVGLRFPPLPGGSRLRISLISSKSRVSFPVFRASVQLPTGIRPGGRVETDNLPSDVRKRAMDAVDSYGGRVTIGDVASRAGLKLNEAERALQALAADTGGFLEVSDEGDVLYVYPKDYRSKLAAKSFRIKLEPFLDKLKETSEYVIRVSFGTALVMSIVLVYTTIIALVSSRSDDDNRGRRGGRSYNSGVTIFFNPSDLFWYWDPYYYRRKQTSTDDRMNFVESVFSFVFGDGDPNQGLEEERWKLIGEYISSNGGVVTAEELAPYLDVELMEKATDDDSYILPVLLRFDGQPEVDDEGNILYRFPSLQRTASSQRVGRKEYVGKKWAEWVGGIEKFFEEKKWSFSKTNASEKAMVVGLGALNLFGVIVLGSMLKNMKFETSGFISFVAEIFPLLQVYAASFFAIPLFRWFFLGKKNAVIESRNNARKQRARALELPEPTLRRKLLSARDMAKRTVIGPDRIVYSTDKDVLDQDFEAREWDRRLKELERSD
>OPHRgarg
---------------MASISPTITASTRSP--LSQTLIPKPTLSQIA-------FPRFP----LRISLTFPKPRVSRPAIRASVQIPSVIRPGGSVETDRLPSDLRKRAMDAVDSYGGRVTIGDVASKGGIKLDEAERALQALAADTGGFLEVSDEGDVLYVLPKDYRSKLAAKSFRIKLEPLLDKFKGASEYVIRVSFGTALILSIVVVYTTIIALISSRSDEDNRGRRGGRSYGSGVSIFFNPTDLFWYWDPYYYRRRRTKTDNGMNFVESVFSFVFGDGDPNQGLEEERWKIIGQYISSNGGVITAEELAPYLDVELMGRAMDDQSYILPVLLRFDGQPEVDDEGNILYRFPSLQRTASSQRVARKEYVGKKWAEWVDGIEKFFEEKKWTFSKTSASERAMVVGLGALNLFGVIVLGTMLKNTTVTNSGFITFVADIFPLLQVYAASFFAIPLFRWFLVSRKNAVIETRNAARKQRARALELPDPDLRRKLLNARDMAKRTVIGSERIVYTTEKDVSDQDYESREWDRRLRELERSD
>CORYacti
MAGVQAHVSSNLFLSMASISTNIIAARRAGFSPATTNGTKPIAAQIAAHPVGLRFPLLPGGSFMRISLISSKPRVSVPVFRASVQLPTEIRPGGTVETDKLPSDVRKQAMGAVDSYGGRVTIGDVASRAGLKVNEAERALQALAADTGGFLEVSDEGDVLYVFPEDYRSKLTAKSFRIKLEPFLDKFKGASEYVIRVSFGTALIMSIVLVYTTIIALVSSRSDDDNRGRRGGRSYDSGLTVFFSPTDLFWYWDPYYYRRRQTRKDAGMNFVESVFSFVFGDGDPNQGLEEERWKLIGQYISSNGGVVTAEELAPYLDVELMEKATDDDSYILPVLLRFDGRPEVDDEGNILYRFPSLQRTASSQRVGRKEYVGKKWAEWVDGIEKFFEEKKWSFSKTSASEKAMVVGLGALNLFGVIVLGTMLKNMKVAPSGFISFVADMFPLLQVYAASFFAIPLFRWFFLSKKNEVIESRNIARKQRARALELPEPTLRRKLLNARDMAKRTVIGSDRIVYSTDRDVSDQDLEAKEWDRRLRELERSD
>DACThata
---------------------------------------------------------------------------------------------------------------------------------------------------------------------------------------------------------------------------------------------------------------------------MNFVESVFSFVFGDGDPNQGLEEERWKIIGQYISSNGGVITAEELAPYLDVELMGKAMDDHSYILPVLLRFDGQPEVDDEGNILYRFPSLQRTASSQRVARKEYVGKKWAEWVDGIEKFFEEKKWTFSKTSASEKAMVVGLGALNLFGVIVLGSMLKNAPVAHSGFISFVADIFPLLQVYAASFFAIPLFRWFLLSRKNDVIESRNAARKQQARALELPDPALRRKLLNARDMAKRTVIGTDRIVYTTEKDVSDQDYESREWDRRLRELEKSD
>GALEfabe
---------------MASISTNITVANRAGTNLLRPCRSKP-LAFLVLPPSGLRVPLFPATSSPRISIVSYKRRISHPVFRAGVQLPVGIRPGGAVETDKLPSDVRKRTMDAVDYFGGRVMLGDVAGRAGLKLNEAERALQALAADTEGFLEVSDEGDVLYVFSKDYRSKLAAKSFRMKVEPFLDKLKGASEYVIRVSFGTALVLSIVLVYTTIIALISSRSEEDNRGRRGGRSYNSGITVIFSPSDLFWYWDPYYYRRQRMRTDDGMNFVESVFSFVFGDGDPNQGLEEERWKLIGQYISSNGGVVTAEELSPYLDVEPLEKAADDDSYILPVLLRFDGHPEVDDEGNILYCFPSLQRTAVSQRISRKEFVGKKWAELVDGMEKFFKEKKWSFSKTSTSEKAMVIGLGALNLFGVIVLGSMLKNVNIAPSGFVSFVADTFPLLQVYAVSFFAIPLFRWFVVRNRNAVIESRNLARKQRARVLELPDPTLRRKLLNARDMAKRTVIGADRIVYSTEKDLLDQEYEAQDWDKRFRS-----
