# Supplementary material for: Orchid Phylotranscriptomics: The Prospects of Repurposing Multi-Tissue Transcriptomes for Phylogenetic Analysis and Beyond
Source: Front Plant Sci. 2022 May 27;13:910362. doi: 10.3389/fpls.2022.910362 (PMC9196242; doi:10.3389/fpls.2022.910362)
Supplement: Supplementary file 4 [file Data_Sheet_3.zip › ortho_MSA/r1/OG0008470.fa]

>ANOEemei
----MGYLP--SLRRKAVHLVSDLTTVIFNPISDHSPE-----------RRD--------EPGLASSEKTDSDEDSELPDGPDTSSFTAFLVSLLSSADSSGHVSEESKEQKTGK-GEAASGPE--IQEFIGKKSLFSKGKHSVGKAIQRVARIGGFRQNSEPKVDV--SATTCSELV-EQKFG--NFLDDKKSKFKLPDMSELSSIMSEDLRRFLYFSLPPVAQGRSWVLLYSTWRHGISLSTMYRRSLLCPGYCLL----------------------VVGDLKGAVFGGLVEAPLRPTNK-KYQGTNRSFIFTNLYDEPIIFRPTGANHYFTLCSPDYLAMGGGGHFALYLDADL-----------------------------------LNGSSYESETFGNPCLAHSDDFKVKEVEL--------------------WGFVY------ASKYEEMIELCRAEKQGIC--------------TW-----
>ANOEroxb
----MGYLP--SLRRKAVHLVSDLTTVIFNPISDHSPE-----------RRD--------EPGLASSEKTDSDEDSELPDGPDTSSFTAFLVSLLSSADSSGHVSEESKEQKTGK-GEAASGPE--IQEFIGKKSLFSKGKHSVGKAIQRVARIGGFRQNSEPKVDV--SATTCSELV-EQKFG--NFLDDKKSKFKLPDMSELSSIMSEDLRRFLYFSLPPVAQGRSWVLLYSTWRHGISLSTMYRRSLLCPGYCLL----------------------VVGDLKGAVFGGLVEAPLRPTNK-KYQGTNRSFIFTNLYDEPIIFRPTGANHYFTLCSPDYLAMGGGGHFALYLDADL-----------------------------------LNGSSYESETFGNPCLAHSDDFKVKEVEL--------------------WGFVY------ASKYEEMIELCRAEKQGIC--------------TW-----
>APOSodor
----MGYLPSSSFRRKAAHLVSDLTTVILNPISDKPSG-----------RRE--------ENGMTDTEKSDSGKDSELPDEPDTSSFTAFLVSLLSSTDSGDHLAKESKDQYV-E-GETILGSA--PKEHSGRKGLLSRGKQSVGKAVQRIARIAGYRHNSEPKVDN--AKENDTVHV-SFEPCPVMTQDDNKKLLQLPDILEPSSIMSEDMRKFLYFSLPIVAQGRNWMLLYSTWRHGISLSTLYRKSLLWPGYCLL----------------------VIGDQKGAVFGGLVEAPLRPTNK-RYQGTNSCFVFTNASNKPIIFRPTGANHYFTLCSTDYFAMGGGGHFALYLDGDL-----------------------------------LSGSSYESETFGNSCLANSEDFKVKEVEL--------------------WGFVY------ASKYEEMLNSSRELRNGIS--------------SC-----
>APOSshen
----MGYLPSSSFRRKAAHLVSDLTTVILNPISDKPSG-----------RRE--------ENGMTDTEKPDSGKDSELPDEPDTSSFTAFLVSLLSSTDSGDHLAKESKDQYV-E-GETILGSA--PKEHSGRKGLLSRGKQSVGKAVQRIARIAGYRHNSEPKVDN--AKENDTVHV-CFEPCPVMTQDDNKKLLQLPDISEPSSIMSEDMRKFLYFSLPIVAQGRNWMLLYSTWRHGISLSTLYRKSLLWPGYCLL----------------------VIGDQKGVVFGGLVEAPLRPTNK-RYQGTNSCFVFTNASNKPIIFRPTGANHYFTLCSTDYFAMGGGGHFALYLDGDL-----------------------------------LSGSSYESETFGNSCLANSEDFKVKEVEL--------------------WGFVY------ASKYEEMLNSSRELRNGIS--------------SC-----
>BLETstri
----MGYLP-SSLRRKAAHLVSDLTTVIFNPISDRSSE-----------QRD--------EPGITSPEKTDSEKDFELPDGPDTSSFAAFLVSLLSSTDSSGQVAKESKEPQAGK-GEIETASESVIKEHSVKKGLLSRGKQSVGKAIQRIALIGGYRQISEPKADN--AATNDSELV-GQELE--NFSDDKRLKFKLPGISEPSSLMSEDMRRFLYFSLPAVAQGRNWVLLYSTWRHGISLSTMYRRSLLCPGYCLL----------------------VVGDEKGAVFGGLAEAPFRPSNK-KYQGTNSSFVFTNLYDNPIIFRPTGANHYFTLCSPDYLAMGGGGHFALYLDVDL-----------------------------------LNGSSYQSETFGNPCLAHSEDFKVKEVEL--------------------WGFVY------PSKYEEMLTLCRTEKPGIW--------------SW-----
>BORYspha
----MGYLP--SLRSKAAHLVSDLTTVILNPISDEPSK----------PPED--------EAGMRSPEKEVSDKDSGVPDGPDTSSFSAFLISLLTSPESD----KGSNASNAET-GDMASESG--IKEISGRRSLLSRGKQSLGRAIHKAARIGGYRRSSEPKVDC--DSVNDSKPI-AHELRPLKVQNEMASQFNLPDISEPSLLLSENMRHALYASLPVLAQGRHWVLLYSTWRHGISLSTLYRRSMLCPGYSLL----------------------VVGDQKGAVFGGLVEAPLRPTNK-RYQGTNSNFVFTNRSGHPVIFRPTGVNHYYTLCSTDFLALGGGGHFALYLDGDL-----------------------------------LNGSSSSSETFGNSCLAHSEDFEVKEVEL--------------------WGFVY------ASKYDEMVTLCRTEKPGIY--------------TW-----
>CALAcreb
----MGYLP--SLPRKAAHLVSDLTTDIFNPISDQSSG-----------RRD--------EPGMTSSEKTDSERDSEQPNGPDTSSFTAFLLSLLSSTESNEHVAEGSKKQKEEK-GEATSGSE--IKEHVGKKSLLSRGKHSVGKVIQKVVRIGGYRQ-SGPKLDV--TMTNGSELV-EQEFR--NFLDEKKSKVKLPGISEPSSIMSEELRTFLYFSLPPVAQGRNWVLLYSTWRHGISLSTMYRRSFLCPGYCLL----------------------VVGDLKGAVFGGLVEAPLRPSNK-KYQGTNSSFVFTNLYNEPLIFRPTGANHYFTLCSPDYLAMGGGGHFALYVDADL-----------------------------------LNGSSYKSETFGNPCLAHSEDFKVKEVEL--------------------WGFVY------ASKYAEMIDLCRSEKPGIC--------------NW-----
>CALAplic
----MGYLP--SLPRKAAHLVSDLTTDIFNPISDQSSG-----------RRD--------EPGMTSSEKTDSEKDSEQPNGPDTSSFTAFLLSLLSSTESNEHVAEGSKKQKEEK-GEATSGSE--IKEHVGKKSLLSRGKHSVGKVIQKVVRIGGYRQ-SGPKLDV--TMTNGSELV-EQEFR--NFLDEKKSKVKLPGISEPSSIMSEELRTFLYFSLPPVAQGRNWVLLYSTWRHGISLSTMYRRSLLCPGYCLL----------------------VVGDLKGAVFGGLVEAPLRPSNK-KYQGTNSSFVFTNLYNEPLIFRPTGANHYFTLCSPDYLAMGGGGHFALYVDADL-----------------------------------LNGSSYKSETFGNPCLAHSEDFKVKEVEL--------------------WGFVY------ASKYAEMIDLCRSEKPGIC--------------NW-----
>CALAsini
----MGYLP-SSLRRKAVHLVSDLTTVIFNPISDRSSE-----------RTD--------EPGTTSSEKTDSEKDSELPDGPDTSSFTAFLVSLLSSTDSRGHVGEESKEQQLGK-GEIETTPESVIKEHSVKKGLLSRGKKSVGKAIQRIPLIGGYRHISEPKADD--AATNDSELI-GQELQ--KISDDRRSKFKLPVISEPSSLMSEDMRRFLYFSLPTVAQGRNWVLLYSTWRHGISLSTMYRRSLLCPGYCLL----------------------VVGDEKGAVFGGLAEAPFRPSNK-KYQGTNSSFVFTNLSDNPTIFRPTGVNHYFTLCSPDYLAMGGGGHFALYLDVDL-----------------------------------LNGSSYQSETFGNPCLAHSEDFKVKEVEL--------------------WTFVY------PSKYEEMITLCRTEKPGIW--------------SW-----
>CALAtsoo
----MGYLP-SSLRRKAVHLVSDLTTVIFNPISDRSSE-----------RSD--------EPGTTSSEKTDSEKDSELPDGPDTSSFTAFLVSLLSSTDSSGHVAKESKEQQSGK-GEIETTSESVLKEHSVKKGLLSRGKQSVGKAIQRIPLIGGYRHISEPKADD--AATNDSELI-GQELQ--NFSDDKRSKFKLPVISEPSSLMSEDMRRFLYFSLPTVAQGRNWVLLYSTWRHGISLSTMYRRSLLCPGYCLL----------------------VVGDEKGAVFGGLAEAPFRPSNK-KYQGTNSSFVFTNLSDNPTIFRPTGVNHYFTLCSPDYLAMGGGGHFALYLDVDLFVLPASTDLPLLWRTFRLQASSIPSTSTMCLKGFRLNGSSYQSETFGNPCLAHSEDFKVKEVEL--------------------WTFVY------PSKYEEMITLCRTEKPGIW--------------SW-----
>CALEmajo
----MGYLP--SLRKKAVHLVSDLTPDIFNPISDQSSD-----------RRD--------EPGIGSPEKTNSDKEHEQSDGPDTSSFTAFLLSLLSSTHSSVHVAEGSKEQKEVK-GEAVSGSE--IQEYVGKKSLLSRGKHSVGKVIQRVVRIGGYRQSSEAKVDV--PMTSGSEVD-EQEFR--NFLDEKKSKFKLPCISEPSSIMSEDLRTYLYFSLPTVAQGRNWVLIYSTWRHGISLSTMYRRSLLCPGYCLL----------------------VVGDVKGAVFGGLIEAPLRPSNK-KYQGTNSSFVFTNLYNEPIIFRPTGANHYFTLCSPDYLAMGGGGHFALYVDADL-----------------------------------LNGSSYESETFGNPCLAHSEDFKVKEVEL--------------------WGFVY------ASKYEEMMDLCRMEKSGIC--------------DW-----
>CEPHdama
----MGYLP-SSLRRKAAHLVSDLTTVILNPISDRSSE-----------RRD--------EPGVISPENTDSEKDSELPDGPDTSSFTAFLVSFLSSTDSSDHVAKELEQQIAGK-GESETVSESVIKENSAKKGLLSRGKQSVGKAIQRVARIGGYRQSSEPKADD--AATNDSELV-EQELE--NFSDDKWSKFKLPDISEPSSLMSEDMRRFLYFSLPAVAQGRNWVLLYSTWRHGISLSTMYRRSLLCPGYCLL----------------------VVGDEKGAVFGGLVDAPLRPSNK-KYQGTNSSFVFTNLYSNPNIFRPTGANHYFTLCSPDYLAMGGGRHFALYLDVDL-----------------------------------LNGSSYESETFGNPRLAHSEDFKVKEVEL--------------------WGFVY------ASKYEEMINLCRTEKPGIW--------------SW-----
>CHILsemi
----MGYLP--SLRKKAVHLVSDLTPDILNPISDQSSE-----------RRD--------EPGMTSPEKTNPDKDHEQPDGPDTSSFTAFLLSLLSSTHSSVHVAEGSKEQKEVK-GEADSESE--IQEYVGKRSLLSRGKHSVGKVIQRVVRIGGYRQISEPKVDV--PMTNGSGPD-DREFR--NFLDEKKSKFKLPCISEPSSIMSEDLRTFLYFSLPTVAQGRNWVLIYSTWRHGISLSTMYRRSLLCPGYCLL----------------------VVGDVSGAVFGGLMEAPLRPSNK-KYQGTNSSFVFTNLYNEPIIFRPTGANHYFTLCSPDYLAMGGGGHFALYVDTDL-----------------------------------LNGSSYESETFGNPCLSHSEDFKVKEVEL--------------------WGFVY------ASKYEEMMDLCRTEKSGIC--------------NW-----
>CHILtrap
----MGYLP--SLRKKAVHLVSDLTPDILNPISDQSSE-----------RRD--------EPGMTSPEKTNPDKDHEQPDGPDTSSFTAFLLSLLSSTHSSVHVAEGSKEQKEVK-GEADSESE--IQEYVGKRSLLSRGKHSVGKVIQRVVRIGGYRQISEPKVDV--PMTNGSGLD-DREFR--NFLDEKKSKFKLPCISEPSSIMSEDLRTFLYFSLPTVAQGRNWVLIYSTWRHGISLSTMYRRSLLCPGYCLL----------------------VVGDVNGAVFGGLMEAPLRPSNK-KYQGTNSSFVFTNLYNEPIIFRPTGANHYF---------------------------------------------------------------------------------------------------------------------------------------------------------------
>CORYacti
----MGYLP--SLRRNAAHLVTDLTTDIFNPISDQSSQ-----------RRD--------EPGMTSPENTNSDKDSEQPDGPDTSSFTAFLRSLFSSTDSNVHVAEGSKEQKEGM-GEEASGSE--IQEHIGKKSLLSRGKHSVGKVIQKVVRIGGHRQNSEPKVDV--AMENGSALV-EQEFK--NFLDDKKSKFKLPGISEASSIMTEDLRTFLYLSLPSVAQGRNWVLLYSTWRHGISLSTMYRRSLLCPGYCLL----------------------VVGDLKGAVFGGLVEAPLRPSNK-KYQGSNSSFVFTNLYNEPIIFRPTGANHYFTLCSPDYLAMGGGSHFALYVDADL-----------------------------------LNGSSYGSETYGNHCLAHSEDFKVKEVEL--------------------WGFVY------ASKYEEMIDLCRTEKPGIC--------------SL-----
>CREMappe
----MGYLP-SSLRRKAAHLVSDLTTVIFNPISDRSSE-----------RTDEPEIAIQDEPETTSPEKTDSEKDFELPDGPDTSSFTAFLVSLLSPTDSNGHVAKESKENQEGK-AEIETTSEPATKEHSAKKGLLSRSKQSVGKAIQRIVLIGGYRQISEPKAGD--ASANDSDLVGGEELE--KSSDDKRSKFKLPVISEPSCLMSEDMRRFLYFSLPAVAQGRNWVLLYSTWRHGISLSTMYRRSLLCPGYSLL----------------------VVGDEKGAVFGGLAEAPFRPSNK-KYQGTNSSFVFTNLHDKPIIFRPTGVNHYFTLCSPDYLAMGGGGHFALYLDVDL-----------------------------------LNGSSHRSETFGNSCLAHTEDFKVKEVEL--------------------WGFVY------PSKYEETLTLCRTEKPGIW--------------SW-----
>CRYPlept
----MGYLP--SLRRKAAHLVSDLTPDIFNPISDQ-SE-----------RRD--------DPGTTSPEKTNSDSDFEQPDGPDTSSFTAFLFSLLSSADSSVHVTEGSKDQNEGK-EELASGSE--IQEHIVKKSLLSRGKHSVGKVIQRVVRIGGFRQNSEPKVDF--AMTNGSELV-EHELR--NFLGDRKSKFKLPDISESSSIMSEDLRAFLYFSLPPVAQGRNWVLLYSTWRHGISLSTMYRRSLLCPGYCLL----------------------VVGDLKGAVFGGLVEAPLRPSNK-KYQGTNSTFVFTNLYNEPIIFRPTGANHYFTLCSPDYLAMGGGGHFALYVDADL-----------------------------------LNGSSYKSETFGNPCLAHSEDFKVKEVEL--------------------WGFVY------ASKYEEMIELCRTEKPGIC--------------SW-----
>CYMBensi
----MGYLP-SSLRRKAAHLVSDLTTVILNPISNRTSE-----------RRDEP-----GEPGMTSSEKTDSEKDFELSDGPDTSSFTAFLASLLSSTDSSGQ-----KEQQPMN-EEIETTSESAKKEHNVKKGLLSRGKQSVGKAIQRIALIGGYRQISESKVD---AVTNDSKLV-GQELK--FVSDDNRSKFKLPVISEPSLLMSEDMRRFLYLSLPAVAQGRNWVLLYSTWRHGISLSTMYRRSSLCPGDCLL----------------------VVGDEKGAVFGGLAEAPFRPCTK-KYQGTNSSFVFTNIYDNPLIFRPTGANHYFTLCSPDYLAMGGGGHFALYLDADL-----------------------------------LNGSSYQSETFSNPCLAHSEDFKVKEVEL--------------------WGFVY------PSKYEEMLTLCRTEKPGIW--------------NW-----
>CYMBmann
----MGYLP-SSLRRKAAHLVSDLTTVILNPISNRTSE-----------RRD--------EPGMTSSEKTDSEKDFELQDGPDTSSFAAFLASLLSSTDSSGQ-----KEQQPMN-EEIETTSESAKKELNVKKGLLSRGKQSVGKAIQRIALIGGYRQISESKVD---AVTNDSKLV-GQELK--IFSDDNRSKFKLPVISERSLLMSEDMRRFLYFSLPAVAQGRNWVLLYSTWRHGISLSTMYRRSSLCPGYCLL----------------------VVGDEKGAVFGGLAEAPFRPCNK-KYQGTNSSFVFTNIYDNPLIFRPTGANHYFTLCSPDYLAMGGGGHFALYLDVDL-----------------------------------LNGSSYQSETFSNPCLAHSEDFKVKEVEL--------------------WGFVY------PSKYEEMLTLCRTEKPGIW--------------NW-----
>CYPRbard
----MGYLP-SSFRRKAAHLVSDLTTVILNPISDHPSE-----------QRD--------EPAVKSPEKSDQEKDSGLPDGPDTSSFTAFLVSFLSSTDSGCDVAEESKERQVRK-GETDSESG--TKEHSGKKGLLWRGKHSVGRAIQRVVRIGGYRHGSEQKLDG--SAINNSNLV-GVELGPPKVSEDNGSLFKLPDISEPSSLMSEDMRRFLYFSLPAVAQGRNWVLIYSTWRHGISLSTMYRRSLLCPGYSLL----------------------IVGDEKGAVFGGLVEAPLRPSNK-KYQGTNSIFVFSDLCSNPIIFRPTGANHYFTLCSPDYLAMGGGSHFALYLDADL-----------------------------------LSGSSYESETFGNSCLAHSEDFKVKEVEL--------------------WGFVY------ASKYEEMMTLCRTEKSGIC--------------TW-----
>CYPRflav
----MGYLP-SSLRRKAAHLVSDLTTVILNPISEHPSE-----------QRD--------EPAVKSPEKPDPEKDSGLPEGPDTSSFTAFLVSFLSSTDSGCHFSEESKEQQVRK-GETDSESE--TKEHSGKKGLLSRGKHSVGRAIQRVVRIGGYRHGSEPKLDG--SAINDSNLV-GVELGPPKVAEDNGSLFKLPDISEPSSLMSENMRRFLYFSLPTVAQGRKWVLIYSTWRHGISLSTMYRRSLLCPGYCLL----------------------VVGDEKGAVFGGLVQAPLRPSNK-KYQGTNSIFVFSDLCNNPLIFRPTGANHYFTLCSPDYLAMGGGGHFALYLDADL-----------------------------------LSGSSYESETFGNSCLAHSEDFKVKEVEL--------------------WGFVY------ASKYEEMLSLCRTEKPGIC--------------NW-----
>DACThata
----MGYLP--SLRRKAAHLVSDLTTVIFNPISDQSSE-----------GRD--------EPGMTSPENTDSDKDSELPDGPDTSSFTAFLVSLLSSTDSSGHVTEELKGPKEGK-GEAVSGSE--MQEYNVKKSLLSRGKHSVGKVIQRVVRIGGYRQNSEPKTEV--STANGSELV-QQVFG--NFPDDRRSKFKLPCISEPSPIMSEDLRRFLYFSLPPVAQGRNWVLLYSTWRHGISLSTMYRRSLLCPGYCLL----------------------VVGDLKGAVFGGLVEAPLRPSNK-KYQGTNSSFVFTNLCNDPIIFRPTGVNHYFTLCSPDYLAMGGGSHFALYLDVDL-----------------------------------LNGSSYKSETFGNSCLAHSEDFRVKEVEL--------------------WGFVY------ASKYEEMVDLCRTEKPGIC--------------SW-----
>DENDchryso
----MGYLP-SSLRRKAAHLVSDLTTVIFNPISDRSSE-----------PTD--------EPGMTSP-KMDSEKDFELPDGPDTSSFTAFLVSFLSSTDPHGHLAEESKEQQAGK-GEIETVLESVIKDHSVKKGLLSRGKQSVGKAIQKIALIGGYRQISEPKADD--APKNDLELV-GQELK--KFSDDKRSKFKLPGISEPSSLMSEELRSFLYFSLPAVAQGRNWVLLYSTWRHGISLSTMYRKSLLCPGYCLL----------------------VVGDEKGAVFGGLAEAPLRPSNK-KYQGTNSSFVFTNIYDSPVIFRPTGANHYFTLCSPDYLAMGGGGHFALYLDVDL-----------------------------------LNGSSYQSETFGNPCLAHSQDFKVKHVEL--------------------WGFVY------PSKYEEMITLCRTEKPGIW--------------SW-----
>DENDnobi
----MGYLP-SSLRRKAAHLVSDLTTVIFNPISDRSSE-----------STD--------EPGMTSP-KMDSEKDFELPDGPDTSSFTAFLVSFLSSTDPHGHVAEESKEQQAGK-GEIETVSESVIKDHSVKKGLLSRGKQSVGKAIQKIALIGGYRQISEPKADD--APTNDLELV-GQELK--KISDDKRSKFKLPGISEPSSLMSEELRSFLYFSLPAVAQGRNWVLLYSTWRHGISLSTMYRKSLLCPGYCLL----------------------VVGDEKGAVFGGLAEAPLRPSNK-KYQGTNSSFVFTNIYDSPVIFRPTGANHYFTLCSPDYLAMGGGGHFALYLDVDL-----------------------------------LNGSSYQSETFGNPCLAHSQDFKVKHVEL--------------------WGFVY------ASKYEEMITLCRTEKPGIW--------------SW-----
>DIURorie
----MGYLP--SPRKKAAHLVSDFTTDIFNPISDQSSD-----------RSD--------EPGITSQEKTNSDEDSKQPNGPDTSSFTAFLLSLLSSTDSSVHVAEGSKEHKEEK-GEVASGSE--IHEYIGKKSLLSRGKHSVGKVIQRVVRIGGYRQNSELKADF--EMTNGSDHA-EEKFR--NFLDEKKSKFKLPDISEPSSIMSEDLRTFLYFSLPPVAQGRNWVLLYSTWRHGISLSTMYRRSLLCPGYCLL----------------------VVGDLKGAVFGGLVEAPLRPTNK-KYQGTNSSFVFTSLYNEPIIFRPTGANHYFTLCSPDYLALGGGGHFALYMDSDL-----------------------------------LNGSSYESATFGNPCLAHSEDFKVKEVEL--------------------WGFVY------ASKFEEMIELCRAEKSGIC--------------TW-----
>DRAKelas
----MGYLP--SLRKKAVHLVSDLTPDILNPISDLSSE-----------QRD--------ESGMTSPETTNSDKDHEQPDGPDTSSFTAFLLSLLSSTHSSIHVAYGSEEQKEIK-EEAASGSE--IQEYVGKRSLISRGKHSVGKVIQRVVRIGGYRQSSEPKVDV--PMTNGSELG-EQEFR--NFLDEKKSKFNLPSISEPSSIMSEDLRAFLYFSLPTVAQGRNWVLIYSTWRHGISLSTMYRRSMLCPGYCLL----------------------VVGDVKGAVFGGLIEAPLRPSNK-KYQGTNSSFVFTNLYNEPIIFRPTGANHYFTLCSPDYLAMGGGSHFALYMDADL-----------------------------------LNGSSYQSDTFGNPCLAHSEDFKVKEVEL--------------------WGFVY------ASKYEEMMDLCRMEKSGIC--------------NW-----
>DRAKthyn
----MGYLP--SLRKKAVHLVSDLTPDILNPISDLSSE-----------QRD--------EPGMTSPETTNSDKDHEQPDGPDTSSFTAFLLSLLSSTHSSIHVAYGSEEQKEIK-EEAASGSE--MQEYVGKRSLISRGKHSVGRVIQRVVRIGGYRQSSEPKVDV--PMTNGSELG-EQEFR--NFLDEKKSKFNLPSISEPSSIMSEDLRAFLYFSLPTVAQGRNWVLIYSTWRHGISLSTMYRRSMLCPGYCLL----------------------VVGDVKGAVFGGLIEAPLRPSNK-KYQGTNSSFVFTNLYNEPIIFRPTGANHYFTLCSPDYLAMGGGSHFALYMDADL-----------------------------------LNGSSYQSDTFGNPCLAHSEDFKVKEVEL--------------------WGFVY------ASKYEE----------------------------------
>EPIDfulg
----MGYLP-SSLRRKAAHLVSDLTTVIFNPISNRSSE-----------RSD--------ESETTSPEKGNCEKDFGLPEGPDTSSFTAFLVSLLSSTDSSGSVAKELKEQQIGK-GEIETTSESIIKEHSVKKGLLSRSKQSVGKAIQRMALIGGYRQISESKAGS--VATNDSDLV-MEELK--IFSDDKRSMFKLPVISEPSYLMSEDMRRFLYFSLPTVAQGRNWVLLYSTWRHGISLSTMYRRSVLCPGYCLL----------------------VVGDEKGAVFGGLAEAPFRPCNK-KYQGTNSSFVFSNLHDKPIIFRPTGVNHYFTLCSPDYLAMGGGGHFALYLDVDL-----------------------------------LNGSSHHSETFGNACLAHSEDFKVKEVEL--------------------WGFVY------PSKYEEMLTLCRTDKPGIW--------------SW-----
>EPIDpuni
----MGYLP-SSLRRKAAHLVSDLTTVIFNPISDRSSE-----------RSD--------ESETTSPEKENCEKDFGLPEGPDTSSFTAFLVSLLSSTDSSGSVAKELKEQQIGK-REIETTSESIIKEHSVKKGLLSRSKQSVGKAIQRMALIGGYRQISESKAGS--VATNDSDLV-MEELK--IFSDDKRSKFKLPVISEPSYLMSEDMRRFLYFSLPTVAQGRNWVLLYSTWRHGISLSTMYRRSLLCPGYCLL----------------------VVGDEKGAVFGGLAEAPFRPCNK-KYQGTNSSFVFSNLHDKPIIFRPTGVNHYFTLCSPDYLAMGGGGHFALYLDVDL-----------------------------------LNGSSHHSETFGNACLAHSEDFKVKEVEL--------------------WGFVY------PSKYEEMLTLCRTEKPGIW--------------SW-----
>EPIPhell
----MGYLP-SSLRRKAAHLVSDLTTIILNPISDRSSE-----------RRD--------EPDVVSPEQTDSEKDSELPDGPDTSSFTAFLVSLLSSTDSSGHGAKELEQQQAGN-GESETVSESLIKEHSAKKGLLSRGKQSVGKVIQRAVRIGGYRQNSEPKADD--AATNDSELV-GQELE--NFSDDKRSKFKLPGISEPSSLMSEDMRRFLYFSLPAVAQGRNWVLLYSTWRHGISLSTMYRRSLLCPGYCLL----------------------VVGDEKGAVFGGLVDAPLRPSNK-KYQGTNSSFVFTNLCSTPNIFRPTGANHYFTLCSPDYLAMGGGRHFALYLDVDL-----------------------------------LNGSSYESETFGNPCLAHSEDFKVKEVEL--------------------WGFVY------ASKYEEMINLCRTEKPGIW--------------SW-----
>EPIPpurp
----MGYLP-SSLRRKAAHLVSDLTTIILNPISDRSSE-----------RRD--------EPDVVSPEQTDSEKDSELPDGPDTSSFTAFLVSLLSSTDSSGHVAKELEQQQAGK-GESETVSESLIKEHSAKKGLLSRGKQSVGKVIQRAVRIGGYRQNSEPKADD--AATNDSELV-GQELE--NFSDDKRSKFKLPGISEPSSLMSEDMRRFLYFSLPAVAQGRNWVLLYSTWRHGISLSTMYRRSLLCPGYCLL----------------------VVGDEKGAVFGGLVDAPLRPSNK-KYQGTNSSFVFTNLYSTPNIFRPTGANHYFTLCSPDYLAMGGGRHFALYLDADL-----------------------------------LNGSSYESETFGNPCLAHSEDFKVKEVEL--------------------WGFVY------ASKYEEMINLCRTEKPGIW--------------SW-----
>ERYCcris
----MGYLP-SSLRRKAAHLVSDLTTVILNPLSDRSSE-----------RRD--------EAGRTSSETIDSEKDFELPDGPDTSSFTAFLVSLLSSTDASGHVAKESEKRRAGN-EEIETTSEAVIKEHNVKKGLLSRGKQSVGKAIQRVAQIGGYRQVSEPKVDDANATTNDSGLI-VQELK--KISDDKRSKFKLPVISEPSLLISEDMRRFLYFSLPVVAQGRNWVLLYSTWRHGISLSTMYRRSVLCPGYCLL----------------------IVGDEKGAVFGGFAEAPFRPSNK-KYQGTNSSFVFTNLDDNPVIFPPTGANHYFTLCSPDYLAMGGGGHFALYLDVDL-----------------------------------LSGSSNKSETFGNPCLAHSEDFKVKEVEL--------------------WGFVY------PSKYEEMLTLCRTEKPGIW--------------SW-----
>ERYCpuss
----MGYLP-SSLRKKAAHLVSDLTTVILNPLSDRSSD-----------RRD--------EAGTTSSETIDSEKDFELPDGPDTSSFTAFLVSLLSSTDASGHVSKESEKIRVGN-EEIETTSEAAIKEHNVKKGLLSRGKQSVGKAIQRVAQIGGYRQISEPKVDDANAKINDSKFI-GQELK--NFSDDKRPKFNLPVISEPSLLMSEDMRRFLYFSLPAVAQGRNWVLLYSTWRHGISLSTMYRRSVLCPGYCLL----------------------IVGDEKGAVFGGFAEAPFRPSNK-KYQGTNSSFLFTNLDDNPVIFRPTGANHYFTLCSPDYLAMGGGGHFALYLDVDL-----------------------------------LSGSSNKSETFGNPCLAHSEDFKVKEVEL--------------------WGFVY------PSKYEEMLTLCRTEKPGIW--------------SW-----
>GALEfabe
----MGYLP-SSLSRKAAHLVSDITTFILNPLSDPPSE-----------RRD--------EAVVKNPDNP----DLGLHDEPDTSSFTAFLVSLLSSTDPSTRVAEESEEQDSTM-GEMPSVPE--LKEYPEKKGLFSRGKQSIGKGIQGVVRLAGYRHSSEPKST---HTANDLEFV-APELESSKVLVQDASLFNLPDMSEPSSLISEDMRKFLYFSLPAVAQGRVWLLLYSTWRHGISLSTLYRRSFLCPGYCLL----------------------VVGDQKGTVFGGLVEAPLRPSNK-KYQGTNSSFVFTNLYNNPVIFRPTGANHYFILCSPDYFAMGGGSHFALYLEADL-----------------------------------LSGSSYRSETFGNSCLAHSENFKVKEIEL--------------------WGFVY------ASKYQEMLALCKMEKPGIS--------------SW-----
>GASTelat
----MGYLP-SSLRNKAAHLVSDLTTVILNPLSDRSPE-----------RID--------EAGITSSDK--SEKDSEVPNGPDTSSFAAFLVSFLSSSDSSTDVTKEPEQQQAGT-GETET-SETVIKDHSVKKGLLSRGKHSVGKAIQKVARISGYRQSSVPNAEV--ATTTDLELV-GQEMV--NFSVDKRSKFKLPDISESSSLMSEDMRRFLYFSLPAVAQGRNWVLIYSTWKHGISLSTMYRRSLLCPGYCLL----------------------VVGDEKGAVFGGFVEAPFRPSNK-KYQGTNSSFVFTNLYDNPIIFHPTGANHYFTLFSPEYLAMGGGSHFAIYLEADL-----------------------------------LNGSSYESETFGNPCLAYSEDFKVKEVEL--------------------WGFVY------PSKYEEMLTLCRTEKQAIW--------------NW-----
>GOODfuma
----MGYLP--SLRRKAAHLVSDLTTVIFNPISDHFPE-----------RRD--------EPAMTSPEKTDSDKDSELPDGPDTSSFTAFLVSLLSSADSSGNVSEESKEQKTGK-GEEASGPE--IQEYIGKKSLLSKGKHSVGKAIQRVARIGGFRQNSEPKVDV--AMTNGSELV-EQKFG--NFSDDKKSKFKLPGMSESSSIMSEDLRRFLYFSLPPVAQGRSWVLLYSTWRHGISLSTMYRKSLLCPGYCLL----------------------VVGDLKGAVFGGLVEAPLRPTNK-KYQGTNRSFIFTNLYDEPIIFRPTGANHYFTLCSPDYLAMGGGSHFALYLDADL-----------------------------------LNGSSYESETFGNPCLAHSDDFKVKEVEL--------------------WGFVY------ASKYEEMIELCRAEKQGIC--------------TW-----
>GOODpube
----MGYLP--SLRRKAAHLVSDLTTVIFNPISDHSPE-----------RRD--------EPGMTSPEKTDSDKDSELPDGPDTSSFTAFLVSLLSSADSSGHVSEESKEQKTGK-GEAASGPE--IQEYIGKKSLLSKGKHSVGKAIQKVARIGGFRQNSEPKVDV--AMTNGSELV-EQKFG--NFLDDKKSKFKLPDMSESSSIMSEDLRRFLYFSLPPVAQGRSWVLLYSSWRHGISLSTMYRKSLLCPGYCLL----------------------VVGDLKGAVFGGLVEAPLRPTNK-KYQGTNRSFIFTNLYDEPIIFRPTGANHYFTLCSPDYLAMGGGGHFALYLDADL-----------------------------------LNGSSYESETFGNPCLAHSDDFKVKEVEL--------------------WGFVY------ASKYEEMIELCRSEKQGIC--------------TW-----
>GYMNdens
------------MKKEVCENLFDMKKILLEAKIEHEKLFTTYCRYLVHCYQD--------EPGMTSPENTDSDKDSELPDGPDTSSFTAFLVSLLSSTDSSGHVTEESKGPKEGK-GEAVSGSE--MQEYNGKKSLLSRGKHSVGKVIQRVVRIGGYRQNSEPITEV--STANGSELV-QQAFG--KFPDDRRSKLKLPCISEPSPIMSEDLRRFLYFSLPPVAQGRNWVLLYSTWRHGISLSTMYRRSLLCPGYCLL----------------------VVGDLKGAVFGGLVEAPLRPSNK-KYQGTNSSFVFTNLYNDPIIFRPTGVNHYFTLCSPDYLAMGGGSHFALYLDVDL-----------------------------------LNGSSYRSETFGNSCLAHSEDFRVKEVEL--------------------WGFVY------ASKYEEMVDLCRKEKPGIC--------------SW-----
>GYMNodor
----MGYLP--SLRRKAVHLVSDLTTVIFNPISDQSSE-----------GRD--------EPGMTSPENTDSDKDSELPDGPDTSSFTAFLVSLLSSTDSSGHVTEESKGPKEGK-GEAVSGSE--MQEYNGKKSLLSRGKHSVGKVIQRVVRIGGYRQNSEPITEV--STANGSELV-QQAFG--KFPDDRRSKLKLPCISEPSPIMSEDLRRFLYFSLPPVAQGRNWVLLYSTWRHGISLSTMYRRSLLCPGYCLL----------------------VVGDLKGAVFGGLVEAPLRPSNK-KYQGTNSSFVFTNLYNDPIIFRPTGVNHYFTLCSPDYLAMGGGSHFALYLDVDL-----------------------------------LNGSSYKSETFGNSCLAHSEDFRVKEVEL--------------------WGFVY------ASKYEEMVDLCRKEKPGIC--------------SW-----
>HABElong
----MGYLP-SSFRRKAVHLVSDLTTVIFNPISDPSSE-----------RRD--------EPGMINPENTDSDKDSELPDGPDTSSFTAFLVSLLSSTDSSSHVNEESKGLKEKK-GEAVSGVE--MQEYNVKKNLLSRGKHSVGKVIQRVVRIGGYRQNSEQKTEV--ATSNGSELV-QQELG--NFSDDRRSKIKLPCISEPSSIMSEDLRRFLYFSLPPVAQGRNWVLLYSTWRHGISLSTMYRRSLLCPGYCLL----------------------VVGDLKGAVFGGLVEAPLRPSNK-KYQGTNSSFVFTNLYNDPIIFRPTGVNHYFTLCSTDYLAMGGGGHFALYLDVDL-----------------------------------LNGSSYKSETFGNPCLAHSEDFRVKEVEL--------------------WCFVY------ASKYEEMIELCRTEKPGIC--------------SW-----
>HABEpant
----MGYLP-SSFRRKAVHLVSDLTTVIFNPISDPSSE-----------RRD--------EPGMINPENTDSDKDSELPDGPDTSSFTAFLVSLLSSTDSSSHVNEESKGLKEKK-GEAVSGVE--MQEYNVKKNLLSRGKHSVGKVIQRVVRIGGYRQNSEQKTEV--ATSNGSELV-QQELG--NFSDDRRSKIKLPCISEPSSIMSEDLRRFLYFSLPPVAQGRNWVLLYSTWRHGISLSTMYRRSLLCPGYCLL----------------------VVGDLKGAVFGGLVEAPLRPSNK-KYQGTNSSFVFTNLYNDPIIFRPTGVNHYFTLCSTDYLAMGGGGHFALYLDVDL-----------------------------------LNGSSYKSETFGNPCLAHSEDFRVKEVEL--------------------WCFVY------ASKYEEMIELCRTEKPGIC--------------SW-----
>HAEMdisc
----MGYLP--SLRRKAAHLVSDLTTVIFNPISDHSPE-----------RRD--------EPGMTSPEKSDSDKDSEIPDGPDTSSFTAFLVSLLSSADSSGHVSEESKEQKIVK-GEAASSLE--IPEFIGKKSLFSKGKHSVGKAIQRVARIGGFRQNSEPKVDV--SMTTCSELV-EQKLG--SISDDKKSKFKLPAMSESSSIMSEDLRRFLYFSLPPVAQGRSWVLLYSTWRHGISLLTMYRRSLLCPGYCLL----------------------VVGDLKGAVFGGLVEAPLRPTNK-KYQGTNRSFIFTNLYDEPILFRPTGANHYFTLCSPDYLAMGGGGHFALYLDADL-----------------------------------LNGSSYESETFGNSCLAHSDDFKVKEVEL--------------------WGFVY------ASKYEEMIELCRAEKPGIC--------------TW-----
>HEMIforr
----MGYLP--SLRRKAAHLVSDLTTVIFNPISDHSSN-----------GRD--------EPGMTSPENSVSDKDSELPDGPDTSSFTAFLVSLLSSTDSSAHFTEESNGPKEGK-GEEVSGSE--MQEYNGKKSLLSRGKHSVGKVLQRAVRIGGYRLNSEPKTEV--ATTNGSEFV-QQEFG--NFPDDRRSKFKLPCISEPSPIMSEDLRRFLYFSLPPVAQGRNWVLLYSTWRHGISLSTMYRRSLLCPGYCLL----------------------VVGDLKGAVFGGLVEAPLRPSNK-KYQGTNSSFVFTNLYNDPIIFRPTGVNHYFTLCSPDYLAMGGGGHFALYLDVDL-----------------------------------LNGSSYKSETFGNSCLAHSEDFRVKEVEL--------------------WGFVY------ASKYEETIDLCRTEKPGIC--------------SW-----
>HYPOheme
----MGYLP--SLRSKAAHLVTDLTTVILNPISDEPSN-----------SPE----------GIRSPEKAAPEKDSEIPDGPDTSSFTAFLVSLLSSSESDSHPTESLDKHDAEA-GDMASGSE--IKENIARRSLLAKGKQSLGRVIHKAARISGYRQSSEAKLDR--RKINDAKLV-EHELRPVKVPNEAQSNCDLPQISEPSLLLSENIRTALYASLPSLVQGRKWVLLYSTWRHGISLSTLYRRSMLCPGFSLL----------------------VVGDNKGAVFGGLVEAPLRPTNK-KYQGTNSSFVFTNLSSHPIIFRPTGANHYFTLCSNDFLALGGGSHFALYLDGDL-----------------------------------LNGSSSASETFGNSCLANSEDFIIKEVEL--------------------WGFVY------ASKYDEMVALCRTEKPGIC--------------RW-----
>LANAlana
----MGYLP--SLRSKAAHLVSDLTTVILNPISDESSS-----------SPK--------E-GMRSPEKAASEGDSAIPHGPDTSSFTAFLVSLLSSSDSEGHPIEVQNEHHVEV-GDMASGSG--TKENGGRKSLLAKGKQSIGRAIHKAARISGYRQSSEPKLDS--RKINDLKLV-EHELRPLKVPKEVASRINLPEISEPSLLLSENIRSALYASLPSLAQGRNWVLLYSTWRHGISLSTLYRRSMLCPGFSLL----------------------VVGDRKGAVFGGLVEAPLRPTNKRKYQGTNNSFVFTNLSGHPVIFRPTGANHYFTLCSTDFLALGGGGHFALYLDGDL-----------------------------------LNGSSSASETFGNSCLANSEDFDIKEIEL--------------------WGFVY------ASKYDEMLALCRTERPGIC--------------RW-----
>LECAnigr
----MGYLP-SSLRRKAVNLVSDLTTFILNPLSDPPSE-----------QTD--------ESAVKSPDDP----EAGI-DEPDTSSFAAFLVSLLSSTDPSGFVAKESKEQELRI-GETSSVPE--LEEYPEKKGLFSRGKQSIGKGIQRVARMAGYRHSSEPKTA---DTTNGLELI-APELEPAKMLVANVSLFNLPDISEPSLLMSEDMRRFLYFSLPAVAQGRVWLLLYSTWRHGISLSTMYRRSCLCPGYCLL----------------------VVGDQKGSVFGGLAEAPLRPSNK-KYQGTNSSFVFTNLYNKPVIFRPTGDNQYFILPSPDYFAMGGGSHFALYLDADL-----------------------------------LSGSSYKSETFGNTCLAHSENFKVNEVEL--------------------WGFVY------NSKYEEMLSLCKTQKPGIY--------------SW-----
>LIMOabor
----MGYLP-SSLRRKAAHLVSDLTTVILNPISDRSSE-----------RRD--------EPGVTSSEMSDSEKDSELPDGPDTSSFTAFLVSLLSSTDSSGHLATELEQQQAGE-GESETVSESVIKEHSAKKGLLSRGKQSVGKAIQRVARIGGYRQSSEPKADD--AATNDSELV-GQELE--NFSDDKRSKFKLPGISEPSSLMSEDMRRFLYFSLPAVAQGRNWVLLYSTWRHGISLSTMYRRSLLCPGYCLL----------------------VVGDEKGAVFGGLVDAPLRPSNK-KYQGTNSSFVFTNLYSNPNIFRPTGANHYFTLCSPEYLAMGGGRHFALYLDVDL-----------------------------------LNGSSYESETFGNPCLAHSEDFKVKEVEL--------------------WGFVY------ASKYEEMINLCRTEKPGIW--------------CW-----
>MASDpict
----MGYLP-SSLRRKAAHLVSDLTTIIFNPISDRSSD-----------RSD--------ESETTIQEKMDSEKDLELLDGPDTSSFTAFLVSLLSSADSSDRDVKESKEKEEGEVEEVVTTSESIIKEHSMKKGLLSRSKQSVGKAIQRMGLIGGYKQISESKTGD--AARNDSDLV-GQELK--MFS-DKRSKFKLPVISEPSYLMSEDMRRFLYFSLPAVAQGRNWVLLYSTWRHGISLSTLYRRSLLCPGYCLL----------------------VVGDEKGAVFGGLTEAPFRPSNK-KYQGTNSSFVFSNIHEKPSIFHPTGANHYFTLCAPDYLAMGGGGHFALYLDVDL-----------------------------------LNGSSHHSETFGNSCLAHSEDFKVKEVEL--------------------WGFVY------PSKYEEMLTLCRTEKPGIW--------------SW-----
>MEXIxero
----MGYLP-SSLRRKAAHLVSDLTTVILNPISDHPLD-----------QRD--------EPAVRSPERPDSEKDSGLPDGPDTSSFTAFLVSLLSSTDSGCHFAEESKEQQVRK-EETDSESG--TKVHSGKKGLISRGKHSVGRALQRVARIGGYRHGSEPKLDG--CAVSNSNLV-GVELGPAKVSEENGSLLRLPDMSEPSSLLSEVMRRFLYFSLPTVAQGRNWVLLYSTWRHGISLSTMYRRSLLCPGYCLL----------------------VVGDEKGAVFGGLVEAPLRPSNK-KYQGTNSSFIFSDLCSNPIIFRPTGNKK-----SP------------------------------------------------------------------------------------------------------------------SSRLHKI---------------------------------
>MICRparv
----MGYLP--SLRSKAAHLVSDLTTDIFNPISDQ-SE-----------KQD--------EPGMTSPEKTDSDKDSKQPDGPDTSSLTAFLLSLLSSTDSSANVAEGSKEQKGGK-SEAASGSE--TKEHIGKKSLLSRGKHSVGKVIQRVVRIGGYRQNSEPKVDV--SMTNGSELV-EQEFT--NFL-DKKSKFKLPSISEPSSIMSEDLRRFLYFSLPPVAQGRNWVLLYSTWRHGISLSTMYRRSLLCPGYCLL----------------------VVGDLKGAVFGGLVEAPLRPSNK-KYQGTNSSFVFTNLYKEPIIFRPTGANHYFTLCSPDYLAMGGGGHFALYVDADL-----------------------------------LNGSSYGSETFGNPCLAHSEDFKVKEVEL--------------------WGFVY------ASKYEEMMDLCRMEKPGIC--------------TW-----
>MOLIcapi
----MGYLP--SLRRKAAHLVTDLTTVILNPISDEPSN-----------SPE----------GIKSPERAPSEKDYGIPDGPDTSSFTAFLVSLLSSSESDSHPTESLDKHDAKI-GDTASGSE--IKENIARRSLLAKGKQSLGRVIHKAARIGGYRQSSEAKLDC--RKINDAKLV-EHELRPLKVPNEAQSNCDLPEISEPSLLLSENMRTALYASLPSLAQGRKWVLLYSTWRHGISLLTLYRRSMLCPGFSLL----------------------VVGDNKGAVFGGLVEAPLRPTNK-KYQGTNSSFVFTNLSSHPIIFRPTGANHYFTLCSNDFLALGGGSHFALYLDGDL-----------------------------------LNGSSSASETFGNSCLANSEDFVIKEVEL--------------------WGFVY------ASKYDEIVALCRTERPGIC--------------RW-----
>NEUWmali
----MGYLPSSSLGRKAAHLVSDLTTVILNPISDQPSE-----------RRE--------ENGMTSTEKSDSEKDSELPDGPDTSSFTAFLVSLLSSTDSGDHLAKESKEQQVGQ-GETSSGSA--AKEHSFRKGLLSRGKQSVGKAVQRITRIAGYRHNSEPKVDN--TEENDSKLV-RFELWPVKTPDDNKKFLQLPHISEPSSIMSDDMRKFLYFSLPTVVQGRNWVLLYSTWRHGISLSTLYRKSLLCPGYCLL----------------------VIGDQKGAVFGGLVETPLRPTNK-RYQGTNSSFVFSNVSNNPIIFRPTGANHYFTLCSTDYFAMGGGGHFALYLDGDL-----------------------------------LSGSSYESETFGNSCLANSEDFKVKEVEL--------------------WGFVY------SSKYEEMLNLTRELKHGIS--------------SC-----
>NEUWzoll
----MGYLPSSSLGRKAAHLVSDLTTVILNPISDQPSE-----------RRE--------ENGMTSTEKSDSEKDSELPDGPDTSSFTAFLVSLLSSTDSGDHLAKESKEQQVGQ-GETSSGSA--AKEHNFRKGLLSRGKQSVGKAVQRITRIAGYRHNSEPKVDN--TEENDSKLV-RFELWPVKTPDDNRKFLQLPHISEPSSIMSDDMRKFLYFSLPTVVQGRNWVLLYSTWRHGISLSTLYRKSLLCPGYCLL----------------------VIGDQKGAVFGGLVETPLRPTNK-RYQGTNSSFVFTNVSNNPIIFRPTGANHYFTLCSTDYFAMGGGGHFAIYLDGDL-----------------------------------LSGSSYESATFGNSCLADSEDFKVKEVEL--------------------WGFVY------TSKYEEMLNLTRELKHGIS--------------SC-----
>OECEmacu
----MGYLP-SSLRRKAAHLVSDLTTVILNPISDRSSE-----------QRD--------EPGTTSSEKRDSDKDFELPDGPDTSSFTAFLVSLLSSTDPSGHVAKESEEQQAGN-EEIETTCESVIKEHNVKKGLLSRGKQSVGKAIQRIALIGGYRQISEPKVDV--ATTSDSELL-GQELK--IFSDDKRSKIKLPVISEPSLLMSEDMRRFLYFSLPAVAQGRNWVLLYSTWRHGISLSTMYRRSLLCPGYCLL----------------------VVGDDKGAVFGGLAEAPFRPSNK-KYQGTNSSFVFTNLYDNPVIFRPTGANHYFTLCSPGYLAMGGGGHFALYLDVDL-----------------------------------LSGSSYKSETFGNPCLAHSEDFKVKEVEL--------------------WGFIY------PSKYEEMLTLCRTEKPGIW--------------SW-----
>OPHRgarg
----MGYLP--SLRRKAVHLVSDLTAVIFNPISDQSSD-----------GRD--------EPGMPSPENTDSDKDSELPDGPDTSSFTAFLVSLLSSTDSNGHVSEESKGPKEGK-GEAVSGSE--MQECNSKKSLLSRGKHSVGKVIQRVVRVGGYRQNSEPKAEV--ATSNCTELV-QQEFG--NFPDDRRSKFKLPCISEPSPIMSEDLRRFLYFSLPPVAQGRNWVLLYSTWRHGISLSTMYRRSLLCPGYCLL----------------------VVGDLKGAVFGGLVEAPLRPSNK-KYQGTNSSFVFTNLYNDPIIFRPTGVNNYFTLCSPDYLAMGGGGHFALYLDVDL-----------------------------------LNGSSYKSETFGNSCLAHSEDFRVKEVEL--------------------WGFVY------ASKYEEMIDLCRTEKPGIC--------------SW-----
>OPHRsphe
----MGYLP--SLRRKAVHLVSDLTAVIFNPISDQSSD-----------GRD--------EPGMPSPENTDSDKDSELPDGPDTSSFTAFLVSLLSSTDSNGHVSEESKGPKEGK-GEAVSGSE--MQECNSKKSLLSRGKHSVGKVIQRVVRVGGYRQNSEPKAEV--ATSNCTELV-QQEFG--NFPDDRRSKFKLPCISEPSPIMSEDLRRFLYFSLPPVAQGRNWVLLYSTWRHGISLSTMYRRSLLCPGYCLL----------------------VVGDLKGAVFGGLVEAPLRPSNK-KYQGTNSSFVFTNLYNDPIIFRPTGVNNYFTLCSPDYLAMGGGGHFALYLDVDL-----------------------------------LNGSSYKSETFGNSCLAHSEDFRVKEVEL--------------------WGFVY------ASKYEEMIDLCRTEKPGIC--------------SW-----
>ORCHital
----MGYLP--SLRRKAVHLVSDLTTVIFNPISDQSSE-----------GRD--------EPGTASPENTDSDKDSELPDGPDTSSFTAFLVSLLSSTDSSGHVTEESKGLKEGK-GETVSGSE--MQEYNGKKSLLSRGRHSVGKVIHRVVRIGGFRQDSEPKTEV--ATTSGSELV-QQEFP--KFPDDRRSKFRLPCISEPSSIMSEDLRRFLYFSLPPVAQGRNWVLLYSTWRHGISLSTMYRRSLLCPGYCLLISTNNTLRPKLSFQWILLKILQVVGDLKGAVFGGLVEAPLRPSNK-KYQGTNSSFVFTNLYNDPIIFRPTGVNHYFTLCSPDYLAMGGGGHFALYLDVDL-----------------------------------LNGSSYKSETFGNSCLAHSEDFRVKEVEL--------------------WGFVY------ASKYEETIDLCRTEKPGIC--------------TW-----
>PAPHconc
----MGYLP-SSLRRKAAHLVSDLTTNILNPISDHPSE-----------QRD--------ESAVRRPEKPDSEKDSGLPDGPDTSSFTAFLVSLL-STDSGCHFAEESKEHQVRQ-EETDSESG--AKEHSGKKGLLPRGKHYVGRAIQRVARIGGYRYGSEPKPDG--SAVNNSNLV-GVELGPPKVSEVNGSLLKLPDISEPSSLMSEDMRRFLYFSLPTVAQGRNWVLLYSTWRHGISLSTMYRRSLLCPGYCLL----------------------VVGDEKGAVFGGLVEAPLRPSNK-KYQGTNSSFIFSDLCSNPIIFRPTGANHYFTLCSPDYMALGGGSHFALYLDADL-----------------------------------LSGSSHESDTFGNSCLAHSEDFKVKEVEL--------------------WGFVY------ASKYEEMITLCRTEKPGIC--------------NW-----
>PAPHhirs
----MGYLP-SSLRRKAAHLVSDLTTNILNPISDHPSE-----------QRD--------EPAVRRPEKPGSEKDSGLPDGPDTSSFTAFLVSLL-STDSGCHFAEESKEQQVRQ-EETDSESG--AKEHSGKKGLLPRGKHYVGRAIQRVARIGGYRYGSEPKLDA--S-VNNSNLV-GVELGPPKVSEVNGSLLKLPDISEPSSLMSEDMRRFLYFSLPTVAQGRNWVLLYSTWRHGISLSTMYRRSLLCPGYCLL----------------------VVGDEKGAVFGGLVEAPLRPSNK-KYQGTNSSFIFSDLCSNPIIFRPTGANHYFTLCSPDYMALGGGSHFALYLDADL-----------------------------------LSGSSHESDTFGNSCLAHSEDFKVKEVEL--------------------WGFVY------ASKYEEMITLCRTEKPGIC--------------NW-----
>PHAIflav
----MGYLP-SSLRRKAVHLVSDLTTVIFNPISDRSSE-----------RTD--------EPGTTI-----SEKDFELPDGPDTSSFTAFLVSLLSSTDSSGHVAEESKEQQSGK-GEIETTSESAIKEHSVKKGLLSRGKHSVGKAIQRIALIGGYRHISEPKADD--VATNDSELI-GQESQ--KFTDDKRSKFKLPVISEPSSLMSEDMRRILYFSLPTVAQGRNWVLLYSTWRHGISLSTMYRRSLLCPGYCLL----------------------VVGDEKGAVFGGLAEAPFRPTNK-KYQGTNSSFVFTNLSDNPAIFRPTGINNYFTLCSPDYLAMGGGGHFALYLDVDL-----------------------------------LNGSSYQSETFGNPCLAHSEDFKVKEVEL--------------------WAFVY------PSKYEEMITLCRTEKPGIW--------------SW-----
>PHAItank
----MGFLP-SSLRRKAVHLVSDLTTVIFNPISDRSLE-----------RTD--------EPGTTSSEKTDSEKDFELPDGPDTSSFTAFLVSLLSSTDSNGHVAKESKEQQSGK-EEIETTSESVI-----KKGLLSRGKQSVGKAIQRIALIGGYRHISESKADD--AAANDSELI-GQELK--IFSDEKRSKFKLPVISEPSSLMSEDMRRFLYFSLPTVAQGRNWVLLYSTWRHGISLSTMYRRSLLCPGYCLL----------------------VVGDEKGAVFGGLAEAPFRPSNK-KYQGTNNSFVFTNLSDKPAIFRPTGVNHYFTLCSPDYLAMGGGGHFALYLDVDL-----------------------------------LNGSSYQSETFGNPCLAHSEDFKVKEVEL--------------------WAFVY------PSKYEEMITLCRTEKPGIW--------------SW-----
>PHALcorn
----MGYLP-SSLRRKAVNLVSDLTTVIFNPISDRSSD-----------PTE--------EPG-TSSDKSDSEKDFEPPDGPDTSSFTAFLVSLLSSTDSSGHVAEESKEQQAEV-GETETASESVIKERSVKKGLLSRGKQSVGKAIQRIAFIGGYRQISEAKADE--AATNDSELL-AQELK--IFSDDRRSRFKLPVISEPSSLMSEDMRRFLYFSLPAVAQGRNWLLLYSTWRHGISLSTLYRRSLLCPGYCLL----------------------VVGDQKGAVFGGLAEAPFRPSNK-KYQGTNSSFVFTNIYDSPIIFRPTGANHYFTLCSPDYFAMGGGGHFALYLDVDL-----------------------------------LNGSSYQSETFGNPCLAHSEDFKVKEVEL--------------------WGFVY------PSKYEEMLTLSRTEKPGIW--------------SW-----
>PHALmode
----MGYLP-SSLRRKAVNLVSDLTTVIFNPISDRSSD-----------PTE--------EPG-TSSDKSDSEKDFEPPDGPDTSSFTAFLVSLLSSTDSSGHVAEESKEQQAGM-GETETASESVIKERSVKKGLLSRGKQSVGKAIQRIAFIGGYRQISEAKADE--AATNDSELV-AQELK--IFSDDRRSRFKLPVISEPSSLMSEDMRRFLYFSLPAVAQGRNWLLLYSTWRHGISLSTLYRRSLLCPGYCLL----------------------VVGDQKGAVFGGLAEAPFRPSNK-KYQGTNSSFVFTNIYDSPIIFRPTGANHYFTLCSPDYFAMGGGGHFALYLDVDL-----------------------------------LNGSSYQSETFGNPCLAHSEDFKVKEVEL--------------------WGFVY------PSKYEEMLTLSRTEKPGIW--------------SW-----
>PHRAlind
----MGYLP-SSLRRKAAHLVSDLTTVILNPISDHPSE-----------QRD--------EPAVRSPQKPDSENYSRLPDGPDTSSFTAFLVSLLSSTDSGSHFAEESMEQQVRK-EEIDSESG--TKEHSGKKGLLSKGKHSVGRALQRVARIGGYGHGSEPKLDG--SVVGNSNLV-GVELGSLKVSEENGSLLELPDISEPSSLMSEDMRRFLYFSLPTVAQGRNWVLLYSTWRHGISLSTMYRRSLLCPGYCLL----------------------VVGDEKGGVFGGLVEAPLRPSNK-KYQGTNSSFIFSDHCSNPIIFRPTGANHYFTLCSPDYLAMGGGSHFALYLDADL-----------------------------------LSGSSHESETFGNSCLAHSEDFKVKEVEV--------------------YIKVFLFAVLLHRKLYNM-----PLKPLGS--------------VWFEGTS
>PLATclav
----MGYLP--SLRRKAVHLVSDLTTVIFNPISDHSSN-----------GRD--------EPGMTSPENTDSDKDSELPDGPDTSSFTAFLVSLLSSTESSGHVTEESKGPKEGK-GEAVSGSE--MQEYNGQKSLLSRGKHSVGKVIQRVVRIGGYRQNSEPKTEV--ATANGSEFV-QQAFG--NFPDDRRSKFKLPCISEASPIMSEDLRRFLYFSLPPVAQGRNWVLLYSTWRHGISLSTMYRRSLLCPGYCLL----------------------VVGDLNGAVFGGLVEAPLRPSNK-KYQGTNSSFVFTNIYNDPIIFRPTGVNHYFTLCSPDYLAMGGGSHFALYLDVDL-----------------------------------LNGSSYKSETFGNSCLAHSEDFRVKEVEL--------------------WGFVY------ASKYEEMIDLCRMEKSGIC--------------SW-----
>RIMAelli
----MGYLP--SLRRKAVHLVSDLTPDIFNPISDQSSD-----------RRD--------EPGMTSPEKTNSDKDHEQPDGPDTSSFTAFLLSLLSSTDSSVHVAEGSKEQEEVK-GVAASGSE--IQEYVGKKSLLSRGKHSVGKVIQRVVRIGGYRQSSEPKVDV--AMTNGSELD-EQEFR--NFFDEKKSKFKLPCISEPSSIMSEDLRTFLYFSLPTVAQGRNWVLLYSTWKHGISLSTMYRRSLLCPGYCLL----------------------VVGDVKGAVFGGLVEAPLRPSNK-KYQGTNSSFVFTNLYNEPIIFRPTGANHYFTLCSPDYLAMGGGGHFALYVDADL-----------------------------------LNGSS-----------------------------------------------------------------------------------------------
>SELEaequ
----MGYLP-SSLRRKAAHLVSDLTTVILNPISDHPSE-----------QRD--------EPAVKSPEKPDSENDSGLPDGPDTSSFTAFLVSLLSSTDSGCHFAEESKEQQVRK-GETDLESG--TKEHSGKKGLLSRGKHSVGRAIQRVARIGGYRHSSEPRLDG--SAINNSNLV-GFELGPPNVSEDKGSLFKLPDISEPSSLMSEDMRRFLYFSLPTVAQGRNWVLLYSTWRHGISLSTMYRRSLLCPGYCLL----------------------VVGDEKGAVFGGLVEAPLRPSNK-KYQGTNSSFVFSDLCSNPIIFRPTGANHYFTLCSPDYLAMGGGSHFALYLDADL-----------------------------------LSGSSYESETFGNSCLAHSEDFKVKEVEL--------------------WGFVY------ASKYEEMITLCRTEKSGIC--------------TW-----
>SERAvome
----MGYLP--SLRTKAVHLVSDLTTVIFNPISDQSSE-----------GRD--------EPGMTSPENTDSDKDSELPDGPDTSSFTAFLVSLLSSTDSTGHVTEESKGPKEGK-REAVSGSE--MQEYNGKKSLLSRGKHSVGKVIQRVARIGGYRQNSEPKSEV--STTNCSELV-QQEFG--NFPDDRKSKFKLPCISEPSPIMSEDLRRFLYFSLPPVAQGRNWVLLYSTWRHGISLSTMYRRSLLCPGYCLL----------------------VVGDLKGAVFGGLVEAPLRPSNK-KYQGTNSSFVFTNLYKDPIIFRPTGVNNYFTLCSPDYLAMGGGGHFALYLDVDL-----------------------------------LNGSSYKSETFGNSCLAHSEDFRVKEVEL--------------------WGFVY------ASKYEETIDLCRMEKPGIC--------------GW-----
>THELangu
MVDGMGYLP--SLRRKAAHLVSDLTPDIFNPISDQSSE-----------QRD--------EPGMTSPEMTNSDKDNEQPDGPDTSSFTAFLLSLLSSTDSSVHDAEGSKEQKEVN-GEAASGSD--IQEYIGKKSLLSRGKHSVGKVIQRVVRIGGYRQRSEPKADV--SITNDSELV-DQEFR--NFIDEKKSKFKLPCISEPSSIMSEDLRTFLYFSLPTVAQGRNWVLLYSTWRHGISLSTMYRRSLLCPGYCLL----------------------T-------------------------------------------------------------------------------------------------------------------------------------------------------------------------------------------------------------SA-----
>VANIplan
----MGYLP-SSLSRKAAHLVSDLTTFILNPLSDPPSE-----------RRE--------EPVVKSSDNP----DSGLQDGPDTSSFTAFLVSLLSSTDPSAHGTEESREQESRM-GETSSVPE--LKEYPEKKGLFSRGKHSIGKGLQRVARIAGYRHSSEAKAA---DTTNDLQLV-APGLKSSKMIVENGSLFRLPDISEPSSIMSEDMRKFLYFSLPAVAQGRVWLLLYSTWRHGISLSTMYRKSFLCPGYCLL----------------------VVGDQKGTVFGGLVEAPLRPSNK-KYQGTNSSFVFTNLYNNPVIFRPTGINHYFILCSPDYFAMGGGSHFALYLEADL-----------------------------------LSGSSYKSETFGNSCLAHSENFKVKEIEIMAALCAA-------------LGFC------------------------LCFQVPRDAIFEQDREAW---DL
>VANIshen
----MGYLP-SSLSRKAAHLVSDLTTFILNPLSDPPSE-----------RRE--------EPMVKSSDNP----DSGLQDGPDTSSFTAFLVSLLSSTDPSAHVAEESREQESRM-GETSSVPE--LREYPEKKGLFSRGKHSIGKGLQTAARIAGYRHSSEAKAA---DTTNDLKLV-APGLESSKMIVENRSRFHLPDISEPSSLMSEDMRKFLYFSLPAVAQGRVWLLLYSTWRHGISLSTMYRRSFLCPGYCLL----------------------VVGDQKGTIFGGLVEAPLRPSNK-KYQGTNSSFVFTNLYNNPVIFRPTGINHYFILCSPDYFAMGGGSHFALYLEADL-----------------------------------LSGSSYKSETFGNSCLAHSENFKVKEIEIMVALLQL-------------WGFVY------ASKYQEMLSLSKIEKPGIC--------------SW-----
>EPIPaphy
----MSYLP-SSLRSKAAHLVSDLTTVILNPISDRSSN-----------PQD--------EIEPITPEMQDSE-DSELIDGPDTSSFTAFLVSLLSSADSNGHTANESIVHQSEN-IEIETSPGSLMKEHSVKKSLLSRGKQSVGKAIQRVARFGAYRPNLEQKTNI--STTNDSELI-EQELR--NFTVERRSKFKLPGISEPSLLMSDELRRFLYFSMPSVAQGRNWILLYSTWRHGISLSTMYRRSLICPGYCLL----------------------VVGDENGAVFGGFMEAPFRPSNK-KYQGTNSSFVFTNLFDNPMIFRSTGANHYFTLCSPDYLAIGGGRHFALYLDTDL-----------------------------------LNGSSYESETFGNPCLSHSEDFKVKEVEVIAKALLFFTSTTLESSIFTYLPFIY------LYLYFHYLTL---------F-APY-------YNS------
