# Supplementary material for: Orchid Phylotranscriptomics: The Prospects of Repurposing Multi-Tissue Transcriptomes for Phylogenetic Analysis and Beyond
Source: Front Plant Sci. 2022 May 27;13:910362. doi: 10.3389/fpls.2022.910362 (PMC9196242; doi:10.3389/fpls.2022.910362)
Supplement: Supplementary file 4 [file Data_Sheet_3.zip › ortho_MSA/r1/OG0009111.fa]

>LIMOabor
MEIDRAIRDCCDRRLLTKYQSATYVIRRAFALYEFQHVAFSFNGGKDSTVLLHLLRAGYFLYKEEMSSLNGNMDSVLKCPIRTIYFETTSAFPEINSFTYETGASYDLQLDIIRLDFKSGLETLLKEKPTKAIFLGTRIGDPNAIGQEQFSPSSTGWPAFMRVNPILDWSYRDVWAFILTCKVPYCSLYDKGYTSIGSIYDTEPNALLCIPHHSGNKENFKPAYLLLDGRRERAGRAKKLASKNASTPIMSNGLKNANPHQNYSFSASIIAVGDEILFGSVEEKIGAALCKKLNAIGWRVSHIAVVGNDIDSIAEEVERWKSRDDLIFLFGGLGPLHSDVSLAGVAKAFGVRLAPDEEFEEYLRHIVGNHCTGKRNEMALLPEGITELLHHDMLPVPLIKCCNVMVLSATNISELENQWDCLLQLESSPLVEIGPFISKQLSTMLSDVELAEIVSNLCLNFPDIYIGFHRKSRAGPLIIRFLGKDHERIELASQILSQKFDAGAFSELSSG
>OECEmacu
MEIDRAIRNCNDRRLQTKYENATYVIRRAFALYEFQHVAFSFNGGKDSTVLLHLLRAGYFLYESEMGSFNGNIDSVLKCPIRTIYFETTSAFPEINSFTYETAACYDLQLDIIRLDFKSGLETLLKEKPTKAIFLGTRIGDPNAVGQAQFSPSSTGWPPFMRVNPILDWSYRDVWAFILTCEVPYCCLYDKGYTSIGSIYDTEPNALLCIPHQSGDKENFKPAYLLSDGRLERAGRAKKIASKNENIPLMSNGLKNANPHQSCSLSASIIAVGDEILFGSVEEKMGATLCKKLNAIGWRVSHIAVVGNDIDFIAEELERWKCKDDLIFLFGALGPLHSDVSLAGVAKAFGVRLAPDEEFEEYLARIMGNHGTGNRNEMALLPEGITELLHHDMLEVPLIKCCNVMILSATNTCELEKQWDCLLQLRSSPLVQMGPFISKQFSTMLLDVEIAAVISKLCRDFPDIYIGCHRQSRAGPLIINFVGKDHERIDLASHILSQNFNVGAFLELSSG
>APOSshen
MEIDKAIRESSDGRLKIKYQNATYVIRRSFSLYEFQQVAFSFNGGKDSTVLLHLLRAGYYLYTKETGSFKDDMDSQSKCPIRTIYFESPSAFPEINSFTYDTATVYELQLEIIRSDFKTGLEALLQEKPTKAIFLGTRIGDPNAIGQEQFTPSSFGWPPFMRVNPILDWSYRDVWAFILTCKVPYCCLYDKGYTSIGSIYDTEPNALLRVPHQFGSKGNFKPAYLLSDGRLERAGRRKKIFPKNECITVMSNGLNNFDPQQNCTYSASIIAVGDEILFGSVEDKIGAALCKKLNTIGWKVMYFAAVRNDIDFVADEVERRKCKDDLIFLFGGLGPLHSDVSLAGIAKAFGVRLAPDEEFEEYLRHIIGNECTGNRNEMALLPEGITELLDHELLPVPLIKCQNVIVLSATNVLELEKQWECLLQLPSCPLVPMAPFISKHLSTKLSDVEIADVVSKLQSDFLDIHIGCHRKSRTGPLIINFVGKDRARIDLASQRITLMFDAGAIFEVSNG
>ERYCcris
MEIDRAIRNCNDRRLQTKYEKATYVIRRAFALYEFQHVAFSFNGGKDSTVLLHLLRAGYFLYKSEMGSFNGNMDSVLKCPIRTIYFETTSAFPEINSFTYETAACYELLLDIIRLDFKSGLETLLKEKPTTAIFLGTRIGDPNAIGQEQFSPSSTGWPPFMRVNPILDWSYRDVWAFILTCKVPYCNLYDKGYTSIGSIYDTEPNALLCVPDQSGAKETFKPAYLLSDGRLERAGRAKKIASKKENIPLMNNGLKNANPHQSCSFSASIIAIGDEILFGSVEEKMGATLCKKLNSVGWRVSHMAVVGNDIDFIAEELERRKCKDDLIFLLGALGPLHSDVSLAGVAKAFGVRLAPDEEFEEYLTHIMGNHGSVNLNEMALLPEGITELLHHDMLEVPLIKCFNVMILSATNTCELEKQWDCLLQLSSSPLAQMGPFISKQLSTMLYDVDIAATVSKLCQDFPDLYIGCHRQSRSGPLIINFVGKDHERIDLASHILSQNFDAGAFSELSSG
>DENDnobi
MEIDRAIRDCSDRRLQTKYQNATYVIQRAFSLYDFQQVAFSFNGGKDSTVLLHLLRAGYFLYKEEMGSFNGNMDSVLKCPIRTIYFETSSAFPEINSFTYETAASYDLQLDIIRLDFKSGLETLLKEKTTKAIFLGTRIGDPNAIGQEQFSPSSTGWPPFMRVNPILDWSYRDVWAFILTCKVPYCSLYDKGYTSIGSIYDTEPNALLCIPHQSGDKENFKPAYCLSDGRLERAGRAKKLASKNENIPIMSNGLKNTNPHQSCSFSASIIAVGDEILFGSVEEKIGATLCKKLNAIGWRVSHITVVGNDIDLIADELEHRKCKDDLIFLFGALGPLHSDVSLAGVAKAFGVRLAPDEEFEEYLRHIMGNHSTGNRNEMALLPEGITELLHHDKLVVPLIKCCNVMLLSATNTDELEQQWDCLLQLCSSPLVQMGPFISKQLSTKLYDVEIAAVLSKLCLDFPDIHIGCHRQSRAGPLIINFVGKDHERIELASHILSQKFDFGAFSELSSG
>CALAplic
MEIDRAIRDCNDRRLQTKYQNATYVIRRAFALYEFQQVAFSFNGGKDSTVLLHLLRAGFFLYKEEMGSLDGNIDYVQNCPIRTIYFENTSAFPEINSFTYETAASFDLQLDIIRLDFKSGLEALLKEKPTKAIFLGTRIGDPNAIGQEQFSPSSTGWPPFMRVNPILDWSYRDVWAFILTCKVPYCSLYDKGYTSIGSIYDTDPNALLCIPHHSGDKETFKPAYLLSDGRLERAGRTKIHTSKIEETPTMCNGLKNSNPYEICSFSASIISVGDEILFGSEDEKIGARLCKKVNAIGWRVSHIAFVGNDVDFVAEEVEHRKCKDDLIFIFGGLGPLHSDVSLAGVAKAFGVRLAPDEEFEEYLRHLMGNISTGNRNEMALLPEGITELLHHDTLPVPLIKCGNVMLLSATNISELERQWECLLQLPNSPLLKMGPFITKQLSTRLSDVEIADTVSKLCLNFPDIYIGCHRKSRTGPLIINFVGKDRARIDLASQILSQKFDGGALSEFSSG
>EPIPhell
MEIDRAIRDCCDRRLLTKYQSATYVIRRAFALYEFQQVAFSFNGGKDSTVLLHLLRAGYFLYKEEMGSLNGHMDSVLKCPIRTIYFESTSAFPEINSFTYETAASYDLQLDIIRLDFKSGLEALLKEKPTKAIFLGTRIGDPNAIGQEQFSPSSTGWPPFMRVNPILDWSYRDVWAFILSCKVPYCSLYDKGYTSIGSIYDTEPNALLCIPHHSGNKENFKPAYLLLDGRLERAGRAKKLASKNENTPIMSNGLKNANPHQNYSFSASIIAVGDEILFGSVEEKIGAALCKKLNAIGWRVSHIAVVGNDIDFVAEEVERRKCKDDLIFLFGGLGPLHSDVSLAGVAKAFGVRLAPDEEFEEYLRHLVGNHCTGNRNEMALLPEGITELLHHDMLPVPLIKCRNVMVLSATNISELENQWDCLLQLENNPLVQLGPFISKQLSTMLSDVELAEIVSKLCLDFPDIYIGCHRQSRAGPLIIKFLGKDHERVELASQILSQKFDAGAFSELNNG
>APOSodor
MEIDKAIRESSDRRLKIKYQNATYVIRRSFSLYEFQQVAFSFNGGKDSTVLLHLLRAGYYLYTKETGSFKDDMDSQSKCPIRTIYFESPSAFPEINSFTYDTATVYELQLEIIRSDFKTGLEALLQEKPTKAIFLGTRIGDPNAIGQEQFTPSSFGWPPFMRVNPILDWSYRDVWAFILTCKVPYCCLYDKGYTSIGSIYDTEPNALLRVPHQFGSKGNFKPAYLLSDGRLERAGRRKKIFPKNECITVMSNGLNNFDPHENCTYSASIIAVGDEILFGSVEDKIGAALCKKLNTIGWKVMYFAAVRNDIDFVADEVERRKCKDDLIFLFGGLGPLHSDVSLAGIAKAFGVRLAPDEEFEEYLRHIIGNECTGNRNEMALLPEGITELLDHELLPVPLIKCQNVIVLSATNVLELEKQWECLLQLPSCPLVPMAPFISKHLSTKLSDVEIADVVSKLQSDFLDIHIGCHRKSRTGPLIINFVGKDRARIDLASQRITLMFDAGAIFEVSNG
>ERYCpuss
MEIDRAIKNCNDQRLQSKYEKATYVIRRAFALYEFQHVAFSFNGGKDSTVLLHLLRAGYFLYKSEMGSFNGNVDSVLKCPIRTIYFETTSAFPEINSFTYETATCYELQLDIIRLDFKSGLETLLKEKPTTAIFLGTRIGDPNAIGQEQFSPSSIGWPPFMRVNPILDWSYRDVWAFILTCKVPYCSLYDKGYTSIGSVYDTEPNALLCVPGQSGAKETFKPAYLLSDGRLERAGRAIKIASKKENIPMMSNGLKNANPHQSCSFSASIITIGDEILFGSVEEKMGAALCKKLNAVGWRVSHIAVVGNDIDFIAEELERRKCKDDLIFLFGALGPLHSDVSLAGVAKAFGVRLAPDEEFEEYLTHIMGNHGSVNLNEMALLPEGITELLHHDMLEVPLIKCCNVMILSATNTCELEKQWDCLLQLRSSPLAQMGPFISKQLSTMLYDVEIAAAVSKLCQDFPDIYIGCHRQSRAGPLIINFVGKDHERIDLASHILSQNFDAGAFSELGSG
>ANOEroxb
MEIDRAIRDCSDRRLQTKYQNATYVIRRAFALYEFQEVAFSFNGGKDSTVLLHLLRAGYFLYKEEMGSFNGNMDSPLKCPIRTIYFETTSAFPEINSFTYETAASYDLRLEIIRLDFKSGLEALLKEKSTKAIFLGTRIGDPNAVGQEQFSPSSTGWPPFMRVNPILDWSYRDVWAFILTCMVPYCSLYDKGYTSIGSIYDTDPNALLCIPHHSGNKETFKPAYLLSDGRHERAGRAKILASKNENTPIMCNGLKNASLHQNCSFSASIISIGDEILYGSEDEKISAALCKKLNAIGWRVSYIAVVGNDIDFVADVVELRKCKDDLIFLFGGLGPLHSDVSLAGVAKAFGVRLAPDEEFEEYLRHLMGNNCTGNRNEMALLPEGITELLHHDMLPVPLIKCGNVMVLSATNISELEKQWDCLLQLRSNPITQMDPFISKQLSTSLSDIEIADAVSKLCLNFPDIYIGCQRKSRAGPLILNFVGKDHARVELASQILSQKFDAGAFSEITSG
>OPHRgarg
MEIDRAIRNCSDRRLQIKYQNATYVIRRAFALYEFQQVAFSFNGGKDSTVLLHLLRAGYYLYMKEMDSFNENMDTVMKCPIRTIYFETTCTFPEINTFTHETAASYDLQLDIIRLDFKSGLVALLKEKTTKAVFLGTRIGDPNAVGQEQFSPSSDGWPPFMRVNPILDWSYRDVWAFILTCKVPYCILYDKGYTSIGSIYDTDPNASLCIPHHSGNKETFKPAYLLSDGRLERAGRVKGPASKNGNVPIMSNGLKNTNLHQSCSFSASIIAVGDELLYGSENEQLGATLCKRLKSLGWRVSHIAVVGNDIDFVAEELEHRKGEDDLIFLFGGLGPLHSDVSLAGVAKAFGVRLAPDEEFEEYLRHLMGSNCTGNRNEMALLPEGITELLHHDLLPVPLIKCGNVMVLSATNISELEKEWDCLLQLPSNPLVQVAPFISKQFSTMLSDVEIADGLSQLNRTFPDIYIGCHRKSRAGPLIISFVGKDHARIDLALQMLSQNFDGEAFSELSSG
>GALEfabe
MEIDRAIRNCNDRRLQTKYQNATYVIRRAFALYEFEQVAFSFNGGKDSTVLLHLLRAGYFLYEDEASSFKRNMCSTLKCPMRTIYFETPSSFPEINSFTYETAATYGLQLDIIHLDFKTGLEKLLKEKPTKAIFLGTRIGDPNAIGQEQFSPSSTGWPPFMRVNPILDWSYRDVWSFILTCKVPYCSLYDKGYTSIGSIYDTEPNALLCIPHSSGSKRNFKPAYLLSDGRLERAGRAKKLALKDETVQIMSNGLKNVGPHGNCLFSASIIAVGDEILFGYVEDSLGPALSKKLNAIGWQVSHIGVVGNNIDFVAEEVEHRKCKDDLVFLFGGVGPLHSDVSLAGVAKAFGVRLAPDEEFDEYLSHLI-NPSAGGKNEMALLPEGITKLLHHDILPIPAIKCGNVIVLSATNVSELEIQWTCLLQSPSKPLQQVPSFVSKHVSTTLSDLEIADVISKLCVEFPDLYIGCHRKSRAGPLVVNFAGKDQTRVELASQKLSQSSVVGAFSEIAGG
>PHAIflav
MEIDRDIRVCSDRRLQTKYQNATYVIRRAFALYEFQQVAFSFNGGKDSTVLLHLLRAGYFLYKEEMGSLNGNKVGVLKCPIRTIYFETSSAFPEINSFTYETAARYDLQLDIIRLDFKSGLETLLKEKPTKAIFLGTRIGDPNAIGQEQFSPSSTGWPPFMRVNPILDWSYRDVWAFILTCKVPYCSLYNKGYTSIGSIYDTEPNALLSIPHQSGDKENFKPAYLLSDGRLERAGRAKKLASKNENIPIMSNGLKNANPDQICSFSASIIAVGDEILFGSVEDKIGTTLCKKLSAIGWRVSHIAVVGNDIDFIAEELERRKCKDDLIFLFGALGPLHSDVSLAGVAKAFGVRLAPDEEFEEYLRHIMGNHGTGNRNEMALLPEGITELLHHDMLEVPLIKCRNVMLLSATNTSELEKQWDCLLQLRSSPLVQMGAFVSKQLSTMLYDVEIAVVVSKLCLDFPDIYIGCHRQSRAGPLIINFVGKDHERIELASQILSQKFDAGAFSELSSE
>PTERcurt
MEIDRAIRDCSDRRLQTKYQNATYVIRRAFALYEFQEVAFSFNGGKDSTVLLHLLRAGYFLYKEETGSFNGNMDSALKCPIRTIYFETTCAFPEINSFTYETAASYDLQLDIIRLDFKSGLEALLKEKPTKAIFLGTRIGDPNAIGQEQFSPSSTGWPPFMRVNPILDWSYRDVWAFILTCKVPYCSLYDKGYTSIGSIYDTDPNALLCIPHHSGNKETFKPAYLLSDGRLERAGRAKILTSKNENTPIMCNGLKNASSNQNCSFSASIIAVGDEILYGSEDEKISATLCKKLNAIGWRVSHIAVVGNNIDFVAEEVEHRKCKDDLIFLFGGLGPLHSDVALAGVAKAFGVRLAPDEEFEEYLRLLMGNNCTGSRNEMALLPEGITELLHHDMLPLPLIKCGNVMLLSATNISELEKQWDCLLQLQSNTLVQMGPFVSKQLSTRLSDIEITDVVSKLCLNFPDIHIGCHRKSRVGPLIINFVGKDHARVDLASQILSQKFDVGAFSELISG
>EPIPpurp
MEIDRAIRDCCDRRLLTKYQSATYVIRRAFALYEFQQVAFSFNGGKDSTVLLHLLRAGYFLYKEEMGSLNGNMDSVLKCPIRTIYFESTSAFPEINSFTYETAASYDLQLDIIRLDFKSGLEALLKEKPTKAIFLGTRIGDPNAIGQEQFSPSSTGWPPFMRVNPILDWSYRDVWAFILSCKVPYCSLYDKGYTSIGSIYDTEPNALLCIPHHSGNKEYFKPAYHLLDGRLERAGRAKKLASKNENTPIMSNGLKNANPHQNYSFSASIIAVGDEILFGSVEEKIGAALCKKLNAIGWRVSHIAVVGNDIDFVAEEVERRKCKDDLIFLFGGLGPLHSDVSLAGVAKAFGVRLAPDEEFEEYLRHLVGNHCTGNRNEMALLPEGITELLHHDMLSVPLIKCRNVMVLSATNIPELENQWDCLLQLENNPLVQLGPFISKQLSTMLSDVELAEIVSKLCLDFPDIYIGCHRQSRAGPLIIKFLGKDHERVELASQILSQKFDAGAFSELNNG
>HABEpant
MEIDSAIKNCSDRRLQIKYQNATYVIRRAFALYEFQQVAFSFNGGKDSTVLLHLLRAGYFLYK-EMGSFNGNMDSVLKCPIRTIYFETTSTFPEINSFTYETAASYDLQLDIISLDFKSGLVALLKEKTTKAIFLGTRIGDPNAVGQEQFSPSSDGWPPFMRVNPILDWSYRDVWAFILTCKVPYCSLYDKGYTSIGSIYDTDPNASLCIHHHSGNKETFKPAYLLSDGRLERAGRVKRPASKDENVPIMSNGLKIANPHQNYSFSASIIAVGDEILNGFKKEQVGATLCKKLHTLGWRVPHLAIVGNDIDFVAEELEQRKDKDDLIFLFGGLGPLHSDISLASVAKAFGVRLAPDEEFEEYLRHLTGNNYTGNRNEMALLPEGITELLHHDLLPVPLIKCGNVMVLSATNISELEKQWDCLLQLPNSPLVQAAPFLSKQLSTMLSDVEIADVVSQLCRSFPDIYIGCYHRSRAGPLIISFVGKDQSRIDSASQILSQKFAGGAFSELLSS
>CALAtsoo
MEIDRDIRDCSDRRLQTKYQNATYVIRRAFALYEFQQVAFSFNGGKDSTVLLHLLRAGYFLYKEEMGSLNGNKYGVLKCPIRTIYFETSSAFPEINSFTYETAACYDLQLDIIRLDFKSGLETLLKEKPTKAIFLGTRIGDPNAIGQEQFSPSSTGWPPFMRVNPILDWSYRDVWAFILTCKVPYCSLYNKGYTSIGSIYDTEPNALLCIPHQSGDKENFKPAYLLSDGRLERAGRAKKLALKNENIPIMSNGLKNANPHQSFSFSASIIAVGDEILFGSVEEKIGATLCKKLSAIGWRVSHIAVVGNDIDFIAEELERRKCKDDLIFLFGALGPLHSDVSLAGVAKAFGVRLAPDEEFEEYLRHIMGNHGTGNRNEMALLPEGITELLHHDMLEVPLIKCGNVMLLSATNTSELEKQWDCLLQLRSSPLVQMGAFVSKQLGTMLYDVEIAVVVSKLCLDFPDIYIGCHRQSRAGPLIINFVGKDHERIELASQILYQKFDAGAFSELSSE
>EPIPaphy
MEIDRAIRDCSDQRLQTKYQNATYVIRRVFALYEFQQVAFSFNGGKDSTVLLHLLQAGYFLYKEEMGCLKGDMGSVLKCPIRTIYFETSSVFPEINSFTYETAASYDLQLDIIRLDFKSGLEALMEAKPAKAIFLGTRIGDPNAIGQEQFSPSSIGWPPFMRVNPILDWSYRDVWAFILTCKVPYCSLYDKGYTSIGSIYDTEPNALLCIPYQSGNKENFKPAYLLSDGRLERAGRAKKLASMIQNTPIICNGLKNTNPHNGLTFSASIIAVGDEI-------------------------------------------------------------------------------------------------------------------------------------------------------------------------------------------------------------------------------------------
>ORCHital
MEVDSAIRNCTDRRLQIKYQNATYVIRRAFALYEFQQVAFSFNGGKDSTVLLHLLRAGYFLYKKEMGCFNGNMDSVLKCPIRTIYFETDSIFPEINSFTHETAASYDLQLDIIRLDFKSGLVALLKEKTTKAIFLGTRIGDPNAVGQEQFSPSSDGWPPFMRVNPILDWSYRDVWAFILTCKVPYCILYDKGYTSIGSIYDTDPNASLCIPHHSGNKETFKPAYLLSDGRLERAGRVKRPASKSGNVPIMSNGLMTANLHQNCSFSASIIAVGDEILYGSEKEQVGATLCKKLKALGWKVAHIAIVGNDIDFVAEELEHRKDKDDLIFLFGGLGPLHSDVSLAGVAKAFGVRLAPDEEFEEYLRHLMGNNCEGNRNEMALLPEGITELLHHDLLPVPLIKCGNVMVLSATNISELEKQWDCLLQLPSNPLVQVAPFISKQLSTMLSDVEIADGLSQLSRTFPDINIGCHRKSRAGPLIISFVGKDHARIDLASQMLNMKFDGGAFSELSSG
>EPIDpuni
MEIDRAIRSCSDRRLQTKYENATYVIRRAFALYDFQQVAFSFNGGKDSTVLLHLLRAGYFLYNEEMSSFKGNTHSVLKCPIRTIYFETSSAFPEINSFTYETATCYGLQLDIIRLDFKHGLETLLKEKPTKAIFLGTRIGDPNAIGQEQFSPSSTGWPPFMRVNPILDWSYRDVWAFILACKVPYCSLYDKGYTSIGSIYDTEPNALLCIPHQPGDKENFKPAYLLSDGRLERAGRAKKLASKNESIPIMNNGLKNANPHQSCSFSASIISVGDEILFCSVEEKLGATLCKKLNAIGWRVSHISIVGNDVDFIAEELEQRKCKDDLIFLFGGLGPLHSDVSLAGVAKAFGVRLAPDEEFEEYLKHIMGNHSTGNRNEMALLPEGITELLHHEMLNLPLIKCRNVMILSATNTSELDEEWDCLLQLSCSPLVQMDPFVSKQLSTKLHDIEIAAVVSKLCLDFPDVYIGCQRQSRAGPLIINFVGKDRERIELASHILSQKFDAGAFSEPSSG
>CYPRflav
MEIDRAIRDCSDQRLQTKYQNATYVIRRAFSLYEFQQVAFSFNGGKDSTVLLHLLRAGYFLYKEETASLNGNRDSALKCPIRTIYFESSSAFPQINSFTYETAISYDLQLDIIRLDFKSGLEALLKEKPTKAIFLGTRIGDPNAIGQEQFSPSSTGWPPFMRVNPILDWSYRDVWAFILTCKVPYCSLYDKGYTSIGSIYDTEPNALLCIPHHSGTKDNFKPAYLLSDGRLERAGRVKKLASKYESIPMMSNGLKNANPHQNCTFSASIIVVGDEILFGSVEDKLGATLCKKLNAVGWRVSHISVVGNNVDFVAEEVERRKCKDDLIFLFGGLGPLHSDVSLAGVAKAFGVRLAPDEEFEEHLRHLLRNNCTGIRNEMALLPEGITELLHHDMLPVPLIKCSSVIVLSATNISELEMQWDCLLQSQSNPLVQMAPYMSKKLITMLSDVEIAEVMLKLCLDFPDIYIGCWRESRAGPLIISFVGKDQTRIELAAQNLCQKFDTGSFSELTSG
>GOODpube
MEIDRAIRDCSDRRLQTKYQNAAYVIRRAFALYEFQEVAFSFNGGKDSTVLLHLLRAGYFLYKEEMSSFNGSMDSALKCPIRTIYFETTSAFPEINSFTYETAATYDLQLEIIRLDFKSGLEALLKEKPTKAIFLGTRIGDPNAIGQEQFSPSSTGWPPFMRVNPILDWSYRDVWAFILTCMVPYCSLYDKGYTSIGSIYDTDPNALLCIPHHSGNKETFKPAYLLSDGRLERAGRAKILASKNENTPIMCNGLKNASPHQNCSFSASIIAVGDEILYGSEDEKISATLCKKLNAIGWRVSHIAVVGNDIDFVADVVELRKCKDDLIFLFGGLGPLHSDVSLAGVAKAFGVRLAPDEEFEEYLRHLMGNNCTGNRNEMALLPEGITELLHHDILPVPLIKCGNVMVLSATNISELEKQWDCLLQLRSNPLVQMDPFISKQLSTSLSDIEIADVISKLCLDFPDVYIGCHRKSRAGPLIINFVGKDHARVELAFQSLSQKFDAGAFSELTSG
>GYMNodor
MEIDSAIRNCSDRRLQIKYQNATYVIRRAFALYEFQQVAFSFNGGKDSTVLLHLLRAGYFLYKKEMGSFNGNMDSVLKCPIRTIYFETTSTFPEINSFTHETAASYDLQLDIIRLDFKSGLVALLKEKTTKAIFLGTRIGDPNAVGQEQFSPSSDGWPPFMRVNPILDWSYRDVWAFILTCKVPYCILYDKGYTSIGSIYDTDPNASLCIPHHSGNKETFKPAYLLSDGRLERAGRVKRPASKNGNVAIMSNGLMNANLHQNCSFSASIIAVGDEILYGSEKEQVGATLCKKLKALGWRVAHIAVVGNDIDFVAEELEHRKDQDDLIFLFGGLGPLHSDVSLAGVAKAFGVRLAPDEEFEEYLRHLMGTNCTGNRNEMALLPEGITELLLHDLLPVPLIKCGNVMVLSATNISELEKQWDCLLQLPSNPLVQVAPFISKQLSTMLSDVEIADGLSQLSRTFPDIYIGCHRKSRAGPLIISFVGKDHARIDLASQMLSQKFDGGAFSELSSG
>HABElong
MEIDSAIKNCSDRRLQIKYQNATYVIRRAFALYEFQQVAFSFNGGKDSTVLLHLLRAGYFLYK-EMGSFNGNMDSVLKCPIRTIYFETTSTFPEINSFTYETAASYDLQLDIISLDFKSGLVALLKEKTTKAIFLGTRIGDPNAVGQEQFSPSSDGWPPFMRVNPILDWSYRDVWAFILTCKVPYCSLYDKGYTSIGSIYDTDPNASLCIHHHSGNKETFKPAYLLSDGRLERAGRVKRPASKDENVPIMSNGLKIANPHQNYSFSASIIAVGDEILNGFKKEQVGATLCKKLHTLGWRVPHLAIVGNDIDFVAEELEQRKDKDDLIFLFGGLGPLHSDISLASVAKAFGVRLAPDEEFEEYLRHLTGNNYTGNRNEMALLPEGITELLHHDLLPVPLIKCGNVMVLSATNISELEKQWDCLLQLPNSPLVQAAPFLSKQLSTMLSDVEIADVVSQLCRSFPDIYIGCYHRSRAGPLIISFVGKDQSRIDSASQILSQKFAGGAFSELLSS
>PLATclav
MEIDTAIRNCSDRRLQTKYQNATYVIRRAFALYEFQQVAFSFNGGKDSTVLLHLLRAGYFLYKKEIGSFNGNMDSVLKCPIRTIYFETTSTFPEINSFTHETAASYDLQLDIIRLDFKSGLVALLKEKTTKAIFLGTRIGDPNAVGQEQFSPSSDGWPPFMRVNPILDWSYRDVWAFILTCKVPYCILYDKGYTSIGSIYDTDPNASLCVPHHSGNKETFKPAYLLSDGRLERAGRVKKPASKNGNVPIMSNGLMNANLHQNCSYSASIIAVGDEILYGSEKEQVGATLCKKLKALGWRVAHVAVVGNDIDFLADELEHRKDKDDLIFLFGGLGPLHSDVSLAGVAKAFGVRLAPDEEFEEYLRHFLGNNCTGNQNKMALLPEGITELLLHDLLPVPLIKCGNVMVLSATNISELEKQWDCLLQLPSNPLVQVAPFISKQLSTMLSDVEIADGLSQLSRTFPDIYIGCHRKSRAGPLIISFVGKDDARIDLASQMLSQKFDGGAFSELSSG
>SERAvome
MEIDSAIRNCSDRRLQIKYQNATYVIRRAFALYEFQQVAFSFNGGKDSTVLLHLLRAGYFLYKKEMDGFNGNMDSVLKCPIRTIYFETTSTFPEINSFTHETAASYDLQLDIIRLDFKSGLVALLKEKTTKAVFLGTRIGDPNAVGQEQFSPSSDGWPPFMRVNPILDWSYRDVWAFILTCKVPYCILYDKGYTSIGSIYDTDPNASLCIPHHSGNKETFKPAYLLSDGRLERAGRVKRPASKNGNVPIMSNGIKNANLHQNCSFSASIIAVGDEILYGSESGQVGATLCKKLKALGWRVAHIAVVGNDIDFVAEELEHRKDKDDLIFLFGGLGPLHSDVSLAGVAKAFGVHLAPDEEFEEYLRRLMGNNCTGNRNEMALLPEGITELLHHDLLPVPLIKCHNVMVLSATNISELETQWDCLLQLPSNPLVQVAPFISKQLSSMLSDVEIADGLSQLSRTFPDLYIGCHRKSRAGPLIISFVGKDHARIDLALQMLSQKFDGGAFSELSSG
>CALEmajo
MEIDRAIRDCSDRRLQTKYQNATYVIRRAFALYEFQQVAFSFNGGKDSTVLLHLLRAGYFLYNEEMDSFNGNMDIVLKCPIRTIYFETSSAFPEINSFTYETAASYGLQLDIIRLDFKSGLETLLKEKPTKAIFLGTRIGDPNAIGQEQFSPSSTGWPPFMRVNPILDWSYRDVWSFILTCKVPYCSLYDKGYTSIGSIYDTEPNALLCIPNSSGHERTFKPAYLLLDGRLERAGRTKVLASKIEEVPIMCNGLKNCIPHQKCSFSASIIAVGDEILFGTEDEKIGATLCKKLNTIGWRVSHIAFVGNDIDFVAEEVEYRRCKDDLVFLFGGVGPLHSDVSLSGVAKAFGVRLAPDEEFEEYLRHLVGNNCTGNRNEMALLPEGITELLHHDVLTVPLIKCGNVIVLSATNISELEKQWDCLLQMQCNPLLQTDPFISKELRTELPDVVIADAVSKLCLNFPDIYIGCHRKSRVGALVISFVGKDRARIDLASQILSQKFHAGAFSEVNGG
>SELEaequ
MEIDMAIRNCSDRRLQTKYQNATYVIRRAFALYEFQQVAFSFNGGKDSTVLLHLLRAGYFLYKEETASFDGNKDSALKCPIRTIYFESSSAFPEINSFTCETAVSYDLQLDIIRLDFKSGLETLLKEKPTKAIFLGTRIGDPNAFGQEQFSPSSTGWPPFMRVNPILDWSYRDVWAFILTCKVPYCSLYDKGYTSIGSIYDTEPNALLCIPHHSGSKENFKPAYLLSDGRLERAGRAKKLASKNESILMMSNGFKNAIPHENCTFSASIIAVGDEILFGSVEDKIGATLCKKLNAAGWRVSHVAVVGNNVDFVAEEVEHRKCIDDLIFLFGGLGLLHSDVSLAGVAKAFGVRLAPDEEFEEHLRHHLRNHCTGIRNEMALLPEGITELLHHDMLPVPLIKCCNVIVLAATNISELEMQWDCLLQSRSNPLVQMAPYMSKNFSTMLSDVEIAEVMSKLCLNFPDIYIGCCRESRTGPLIISFVGKDQTRIELAAQNLCQKFDTGSFSELTSG
>CYMBensi
MEIDKAIRSCNDRRLQTKYENATYVIRRAFALYEFQQVAFSFNGGKDSTVLLHLLRAGYFLYKEEMGSFNGNMDSVLKCPIRTIYFETTSAFPEINLFTYETAACYDLQLDIIRLDFKSGLETLLKEKPTKAIFLGTRIGDPNAIGQEQFSPSSTGWPPFMRVNPILDWSYRDVWAFILTCKVPYCSLYDKGYTSIGSIYDTEPNALLRIPHQSGDKENFKPAYLLSDGRLERAGRAKKLSSKNENIPIMSNGLKNVDPYQSCSFSASIIAVGDEILFGSAEEKMGATLCKKLNAIGWRVSHLAVVGNDIDFIAEELERRKCKDDLIFLFGALGPLPSDVSLASVAKAFGVRLAPDEEFEEYLRHIMGNHGTGNRNEMALLPEGITELLHHDLLEVPLIKCCNVMLLSATNTSELEQQWDCLLQLRSSPLVQMGPFVSKQLSTMLYDVEIAAVVSKLCQDFPDIYIGCHRQSRAGPLIINFVGKDHERIELASHILSQKFDAGAFEELIRG
>MEXIxero
MEIDRAIRDCSDRRLQTKYQNATYVIRRAFSLYEFQQVAFSFNGGKDSTVLLHLLRAGYFLYKEETASFDGNKDSAFKCPIRTIYFENSSAFPEINSFTYETAVSYDLQLDTIRLDFKSGLEALLKEKPTKAIFLGTRIGDPNAFGQEQFSPSSTGWPPFMRVNPILDWSYRDVWAFILTCKVPYCSLYDKGYTSIGSIYDTEPNALLCIPHHSGTEEIFKPAYLLSDGRLERAGRAKKLASKNESILMMSNGFKNANPHENCSFSASIIAVGDEILFGSVEDKIGATLCKKLNSIGWRVSHVAVVGNNIDFVAEEVERWKCKDDLIFLFGGLGPLHSDVSLAGVAKAFGVRLAPDEEFEEHLRHHLRNHCTGIRNEMALLPEGITELLHHDMLPVPLIKCCNVLVLAATNTSELEMQWDCLLQSQSNPLVQMAPYKSKKLSTMLSDIEIAEFMSKLCLNFPDIYIGCHRESRDGPLIISLVGKDQRRIELAASNLCQNFDTGSFSELTSG
>LECAnigr
MEIDKAMRNCTDRRLKTKYQNATYVIQRAFSLYEFEQVAFSFNGGKDSTVLLHLLRAGYFLYKDEASSFGRDKDSTRKFPMRTIYFETSSSFPEINSFTFETAVSYGLQLDIIFLDFKSGLDELLKEKPTKAIFLGTRIGDPNAIGQEQFSPSSPGWPPFMRVNPILDWSYRDVWSFILTCKVPYCCLYDKGYTSIGSTYDTEPNALLRISNPSCSTENFKPAYLLSDGRLERAGRAKKLALKDETIHIMSNGLKNGNPQEKCLFSASIIAVGDEILFGHVEDRLGAALCKKLNAIGWQVSHIAVVCNNIDFVAEEVECRKCKDDLVFLFGGLGPLHSDISLAGVAKAFGVRLAPDEEFEEYLTHLV-NCSTGDKNEMALLPEGIAELLHHDMLPVPLIKCGNVIVLSATNVSELEKQWTCLLQTPSKPLRQMPPFTSKHLSTALSDLEIANGLSKLCLDFPDICIGCHRKSRSGPIIISFVGKDQPRVELASQKLSQKFANGTFYEIADG
>HEMIforr
MEIDTAIRNCSDRRLQTKYQNATYVIRRAFALYEFQQVAFSFNGGKDSTVLLHLLRAGYFLYKKEMGSLNGNMDSVLKCPIRTIYFETTSTFPEINSFTHETAASYDLQLDIIRLDFKSGLVALLKENTTKAIFLGTRIGDPNAVGQEQFSPSSDGWPPFMRVNPILDWSYRDVWAFILTCKVPYCILYDKGYTSIGSIYDTDPNASLCIPHHSGNKETFKPAYLLSDGRLERAGRVKRPASKNENVPIMSNGLKNANLHQNCSFSASIIAVGDEILFGSEKEQVGATLCKKLKALGWRVAHIVVVGNDIDFVAEELEHRKDKDDLIFLFGGLGPLHSDVSLAGVAKAFGVRLAPDEEFEEYLRHLVGNNCTGNQNEMALLPEGITELLHHDSLPVPLIKCGNVMVLSATNISELEKQWDCLQQLPSNPLVQVAPFISKQLGTTL------------------------------------------------------------------
>MOLIcapi
MEIDRAVREGSDRRLQTKYSNATYVIQRAFALYEFEQIAFSFNGGKDSTVLLHLIRAGYYLHKEKQQD--------CKCPIRTIYFESASAFPEINSFTYETASTYDLQLEIIRLDFKSGLEALMKEKPTKAIFLGTRIGDPNAVGQDQFSPSSIGWPPFMRVNPILDWSYRDVWAFILTCKVPYCSLYDKGYTSIGSIYDTVPNALLCIDNSSSAKENFKPAYMLSDGRLERAGRAKKLSLSCEHTPILSNGLNHTEPQQSSSRSASIIAVGDEILSGSVEDKLGVTLCQKLHNIGWHVAHVAVVQNDIDSVTEEVEHRKSTDDMVFLYGGVGPLHSDVSVAGVAKAFGVRLAPDEEFEEYLRQLIGNQCTGDRNEMALLPEGITELLHHEMLLVPLIKCQNVIILSAVNVRELEKQWDCLLKVPGSPLVQMAPFISKHLSTTLSDVETAQVISKLCMDFPDIHIGCHRKSRVGPLVISFVGKDETRVESAAKKLSGKFHAGAFLEEKCS
>CREMappe
MEIDRAIRSCSDRRLQTKYENATFAIRRAFALYEFQQVAFSFNGGKDSTVLLHLLRAGYFLYKEEMGTFKGNMDSVLKCPIRTIYFETSTAFPEINSFTYETAACYGLQIDIIRLDFKSGLETLLKEKPTKAIFLGTRIGDPNAIGQEQFSPSSTGWPPFMRVNPILDWSYRDVWAFILTCKVPYCSLYDKGYTSIGSIYDTEPNALLCIPHQSGDKENFKPAYLLSDGRLERAGRAKKLALKNESNPVMSNGLKNANPHQICSFSASIVVVGDEILFGSVEEKIGATLCKKLNAIGWRVSHISVVGNDIDFIAEELESRKCKDDLIFLFGALGPLHSDVSLAGVAKAFGVRLAPDEEFEEYLRHIMGNHSTGSRNEMALLPEGITELLHHDMLEVPLIKCFNVMLLSATNTSELEKQWDCLLQLSCSPLVQMDPFVSKRLATNLYDVEIAAAISKLCLDFPDIYIGCHRQSRSGPLIIDFVGKDHERIELASLILSQKFDAGAFSEPSSE
>PHALcorn
MEIHTAIKNCSDQRLQTKYQNATYVIRRAFALYEFQQVAFSFNGGKDSTVLLHLLRAGYFLYQEEMSSFNGKMDSVLKCPIRTIYFETSCAFPEINSFTYETAALYDLQLDIIRLDFKSGLEALLEEKPTKAIFLGTRIGDPNAIGQEQFSPSSTGWPPFMRVNPILDWSYRDVWAFILACKVPYCSLYDEGYTSIGSIYDTEPNSLLCIPYQSGDKAKFKPAYLLSDGRLERAGRAKKLASKNENIPTMSNGLKTAHPHQSCSFSASIITVGDEILFGSVEGKTGTTLCKKLNAIGWRVSHIAIVGNDIDFIAEELERRKCKDDLIFLFGALGPLHSDVSLAGVAKAFRVRLAPDEEFEEYLTPIMGNHGTGNRNEMALLPEGITELLYHEMLEVPLIKCCNVILLSATNTSELEKQWDCLLQLHNSPLMQMGPFISKQLSTMLSDFEIAEVVSKLCLDFPDTYIGCYRQSRAGPLIINFVGKDRERIEFASQTLTQKFEVGAFSEQSSR
>EPIDfulg
MEIDRAIRSCSDRRLQTKYENATYVIRRAFALYDFQQVAFSFNGGKDSTVLLHLLRAGYFLYNEEMSSFKGNTHSVLKCPIRTIYFETSSAFPEINSFTYETATCYGLQLDIIRLDFKHGLETLLKEKPTKAIFLGTRIGDPNAIGQEQFSPSSTGWPPFMRVNPILDWSYRDVWAFILACKVPYCSLYDKGYTSIGSIYDTEPNALLCIPHQPGDKENFKPAYLLSDGRLERAGRAKKLASKNESIPIMNNGLKNANPHQSCSFSASIISVGDEILFCSVEEKLGATLCKKLNAIGWRVSHISVVGNDIDFIAEELEQRKCKDDLIFLFGGLGPLHSDVSLAGVAKAFGVRLAPDEEFEEYLKHIMGNHSTGNRNEMALLPEGITELLHHEMLNLPLIKCRNVMILSATNTSELDEEWDCLLQLSCSPLVQMDPFVSKQLSTKLHDIEIAAVVSKLCLDFPDVYIGCQRQSRAGPLIINFVGKDRERIELASHILSQKFDAGAFSEPSSG
>CYPRbard
MEIDRAIRDCSDQRLQTKYQNATYVIRRAFSLYEFQQVAFSFNGGKDSTVLLHLLRAGYFLYREETASLYGNKDSALKCPVRTIYFESSSAFPEINSFTYETAISYDLQLDIIRLDFKSGLETLLKEKPTKAIFLGTRIGDPNAIGQEQFSPSSTGWPPFMRVNPILDWSYRDVWAFILTCKVPYCSLYDKGYTSIGSIYDTEPNALLCIPHHSGTKENFKPAYLLSDGRLERAGRAKKLASKNESIPMMSNGLKNANPHQNCTFSASIIVVGDEILFGSVEDKIGATLCKKLNAVGWRVSHISVVGNNVDFVAEEVERRKCKDDLIFLFGGLGPLHSDVSLAGVAKAFGVRLAPDEEFEEHLRHLLRNHCTGIRNEMALLPEGITELLHHDTLPVPLIKCFNVMVLSATNISELEMQWDCLLQSRSNPLVQMAPYMSKKLSTKLSDVEIAEVMSKLCLNFPDIYIGCRRDSRAGPLIISFVGKDQTRIELAAQSLCQKFDTGSFSELISG
>NEUWmali
MEIDKAIRESNDHRLQTKYQNATYVIRRAFSLYEFQQIAFSFNGGKDSTVLLHLLRAGYYLYKKETGRFNDDMDSFSKCPIRTIYFESPSAFPEINSFTYDTATVYKLQLEIIRLDFKSGLEALIQEKPTKAIFLGTRIGDPNAIGQEQFSPSSFGWPPFMRVNPILDWSYRDVWAFILTCKVPYCSLYDKGYTSIGSIYDTEPNAMLSVHHHSETKEIFKPAYLLSDGRLERAGRT-KFSSKNESITVMSNGSNNFGPHQSCTFSASIIAVGDEILFGSVEDKIGATLCKKLKTVGWKVMYFAAVVNDIDSVADEVERRKCKDDLIFLFGGLGSLHSDVSLEGVAKAFGVRLAPDEEFEEYLRDLTGNECTGNRNEMALLPEGITELLDHDLLPVPLIKCQNVIVLSATNVSELEKQWDCLLQLPSSPLVQMTPFISKHLSTRLSDVEVADFVSKLQSNFPDIHIGCHRKSRTGPLMINFVGKDQTRLDLASQKLTQMFDAGAFSEVSSG
>DRAKthyn
MEIDRAIRDSSDRRLQIKYQNATYVIRRAFALYEFQQVAFSFNGGKDSTVLLHLLRAGYFLYKEEMGSFNGNMDSALKCPIRTIYFETSNAFPEINSFTYETAASYGLQLDIIRLDFKSGLENLLKEKPTKAIFLGTRIGDPNAIGQEQFSPSSTGWPPFMRVNPILDWSYRDVWSFILTCKVPYCSLYDKGYTSIGSIYDTDPNALLCIPNSSGNERTFKPAYLLLDGRLERAGRKKVLASKNED-PIMCNGLKNCNPYESCSFSASIIAVGDEILFGTVDENISATLCKKLNAIGWRVSHIAFVGNDIDFVAEVVEHRR-----YFFLEVLG-LYIQMFL------YLVWQKPLEYVWLQMKSLR-----------------------------SILDTSGEIIAQAT-----EMRWLCCLKE------------SQNCCTMTCY---------LCL----------------------------------------------------
>PHALmode
MEIHMAIKNCSDQRLQTKYQNATYVIRRAFALYEFQQVAFSFNGGKDSTVLLHLLRAGYFLYQEEMSSFNGKMDSVLKCPIRTIYFETSCAFPEINSFTYETAALYDLQLDIIRLDFKSGLEALLKEKPTKAIFLGTRIGDPNAIGQEQFSPSSTGWPPFMRVNPILDWSYRDVWAFILACKVPYCSLYDEGYTSIGSIYDTEPNALLCIPYQSGDKAKFKPAYLLSDGRLERAGRAKKLASKNENIPTMSNGLKTAHPHQSCSFSASIITVGDEILFGSVEGKTGTTLCKKLNAIGWRVSHIAVVGNDIDFIAEELERRKCKDDLIFLFGALGPLHSDVSLAGVAKAFRVRLAPDEEFEEYLTPIMGNHGTGNRNEMALLPEGITELLYHEMLEVPLIKCCNVILLSATNTSELEKQWDCLLQLPSSPLVQMGPFISKQLSTMLSDVEIAEVVSKLCLDFPDTYIGCYRQSRAGPLIINFVGKDRERIEFASQTLTQKFEVGAFSEQSSR
>LANAlana
MEIDRAIKESSDRRLQTKYNNATYVIQRAFALYEFEQVAFSFNGGKDSTVLLHLLRAGYFLHKENTDCFNGNVHCKIKCPIRTIYFESPSSFPEINSFTYETASAYDLQLEIIRLDFKSGLEALMKEKPTKAIFLGTRIGDPNAVGQDQFSPSSTGWPPFMRVNPILDWSYRDVWAFILTCKVPYCNLYDKGYTSIGSIYDTVPNALLCITDSSSTK-DFKPAYLLSDGRLERAGRARKIASTCEHNPVLSNGLNNFDPHQSSSRSTSIIAVGDEILSGTVEDKIGVTLCKKLHNIGWQVAHIAVVRNDIDSVAEEVENRKSIDDMVFLYGGVGPLHSDVSVAGVAKAYGVRLAPDEEFEEFLQKYTGNQCTSDHNEMALLPEGITELLHHEKLPVPLIKCQNVIILSATNVCELDKQWDCLLELPGSPLVRMAPLISKHLSTTLSDAEIAPVLSKLCLDFPDICIGCHRRSRVGNLVISFGGKDRVRVESAAQKLSQKFNARAFSETNCG
>DRAKelas
MEIDRAIRDSSDRRLQIKYQNATYVIRRAFALYEFQQVAFSFNGGKDSTVLLHLLRAGYFLYKEEMGSSNGNMDSALKCPIRTIYFETSNAFPEINSFTYETAASYGLQLDIIRLDFKSGLDNLLKENPIKAIFLGTRIGDPNAIGQEQFSPSSTGWPPFMRVNPILDWSYRDVWSFILTCKVPYCSLYDKGYTSIGSIYDTDPNALLCIPNSSGNERTFKPAYLLLDGRLERAGRKKVLASKNED-PIMCNGLKICNPYQNCSFSASIIAVGDEILFSTMDENISATLCKKLNAIGWRVSHIAFVGNDIDFVAEVVEHRRCKDELVFLFGGVGPLHSDVSLSGVAKAFGVRLAPDEEFEEYLRHLWGNNCTGNRNEMALLPEGITELLHHDMLPVPLIKCGNVIVLSATNISELEKQWECLLELQSNPLVQTEPFISKQLSTELSDVEIADVVSRLCLDFPDIYIGCHRKSRVGALIISFVGKDPARIDLASQILSQKFGSGAFSELNSG
>VANIshen
MEIDKAVRNCSDRRLQTKYQNATYVIRRAFALYEFEQVAFSFNGGKDSTVLLHLLRAGYFLYKDEANSFKRNMDSTLKCPMRTIYFETPSSFPEISSFTYETAATYGLQLDIIHLDFKSGLEELLKEKLTKAIFLGTRIGDPNAIGQEQFSPSSTGWPPFMRVNPILDWSYRDVWSFILTCKVPYCSLYDKGYTSIGSIYDTEPNALLCIPDPSGSKENFKPAYLLSDGRLERAGRAKKLALKDKTIHIMSNGLKNVGPHENCLFSASIIAVGDEILFGHVEDRLGAALCKKLNAIGWQVSHIAVVGNNVDFVAEEVECRKCKDDLIFLFGGLGPLHSDVSLAGVAKAFGVRLAPDEEFEEYLSHLV-NCSSGAKNEMALLPEGITELLHHDMLPVPLIKCGNVIILSASNVCELETQWTCLLQSPSKPLQQMPSFVSKHLSTTLSDMEVANVVSKLCLGFPDLYIGCHRNSRAGPLIISFVGKDQKRVELASQELSQNFAIGTFLEIADG
>MICRparv
MEIDRAIRDCNDRRLQTKFQSATYVIRRAFALYEFQQVAFSFNGGKDSTVLLHLLRAGYFLYKEEMGGFNGNMDSMLKCPIRTIYFETSSAFPEINSFTYETAASYDLQLDIIRLDFKSGLEALLKEKPTKAIFLGTRIGDPNAIGQDQFSPSSTGWPPFMRVNPILDWSYRDVWAFILTCKVPYCSLYDKGYTSIGSIYDTKPNALLCIPHHSGHNETYKPAYLLADGRLERAGRAKIHASKNDKTPIMCNGLKNSDPQQNFSFSAAVVSVGDEILFGSEDEKVVATLCKKLNAIGWRVSHVAFVGNDIDFVADAVESRKCKDDLIFLCGGLGPLNSDVSLAGVAKAFGVRLAPDEEFEEYLRQIMGNNGTGNRNEMALLPEGITELLHHDMLPVPLIKCGNVMVLSATNISELEEQWDCLLQLPSKPLLQMGPFISKQLSTRLSDVEIADAMSKLCLNFPDIYIGCHRKSRAGPLIINFVGKDHARIALASEILSQKFDVGAFSEVSSG
>CHILsemi
MEIDKAIRDCSDRRLQTKYQNATYVIRRAFALYEFQQVAFSFNGGKDSTVLLHLLRAGFFLYKEEMGSFIGNMDFVLKCPIRTIYFETSSAFPEINSFTYETAASYGLQLDILRLDFKSGLETLLKEKPTKAIFLGTRIGDPNAIGQEQFSPSSTGWPPFMRVNPILDWSYRDVWSFILTCKVPYCSLYDKGYTSIGSIYDTDPNALLCIPNSSGQEGTFKPAYLLSDGRLERAGR-KVLTSKNEEVPIMCNGLKNCNPHQNCSFSASIIAVGDEILFGTEDEKLGATLCKKLNVIGWRVSHIAFVGNDIDFVAEEVEHRRCKDDLVFLFGGVGPLHSDVSLSGVAKAFGVRLAPDEEFEEYLRHLVGNNWTGNRNEMALLPEGITELLHHDMLPVPLIKCGNVIVLSATNISELEKQWDCLLQLQSNPLLQTGPFISKQLSTELSDVEIADAISRLCLNFPDIYIGCHRKSRVGALVISFVGKDRARLDLASQILSQKFAVGAFSELNGG
>GYMNdens
MEIDSAIRNCSDRRLQIKYQNATYVIRRAFALYEFQQVAFSFNGGKDSTVLLHLLRAGYFLYTKEMGSFNGNMDSVLKCPIRTIYFETTSTFPEINSFTHETAASYDLQLDIIRLDFKSGLVALLKEKTTKAIFLGTRIGDPNAVGQEQFSPSSDGWPPFMRVNPILDWSYRDVWAFILTCKVPYCILYDKGYTSIGSIYDTDPNASLCIPHHSGNKETFKPAYLLSDGRLERAGRVKRPASKNGNVAIMSNGLMNANLHQNCSFSASIIAVGDEILYGSEKEQVGATLCKKLKALGWRVAHIAVVGNDIDFVAEELEHRKDKDDLIFLFGGLGPLHSDVSLAGVAKAFGVRLAPDEEFEEYLRHLMGTNCTGNRNEMALLPEGITELLLHDLLPVPLIKCGNVMVLSATNISELEKQWDCLLHLPSNPLVQVAPFISKQLSTMLSDVEIADGLSQLSRTFPDIYIGCHRKSRAGPLIISFVGKDHARIDLASQMLSQKFDGGAFSELSSG
>CALAcreb
MEIDRAIRDCNDRRLQTKYQNATYVIRRAFALYEFQQVAFSFNGGKDSTVLLHLLRAGFFLYKEEMGSLDGNIDYVQKCPIRTIYFENTSTFPEINSFTYETAASYDLQLDIIRLDFKSGLEALLKEKPTKAIFLGTRIGDPNAIGQEQFSPSSTGWPPFMRVNPILDWSYRDVWAFILTCKVPYCSLYDKGYTSIGSIYDTEPNALLCIPHHSGDKETFKPAYLLSDGRLERAGRTKIHTSKIEETPTMCNGLKNSNPYEICSFSASIISVGDEILFGSEDEKIGARLCKKLNAIGWLVSHIAFVGNDVDFVAEEVDHRKCKDDLIFIFGGLGPLHSDVSLAGVAKAFGVRLAPDEEFEEYLRHLMGSISTGNRNEMALLPEGITELLHHDMLPVPLIKCGNVMLLSATNISELERQWECLLQLPNSPLLKMGPFITKQLSTGLSDVEIADTVSKLCRNFPDIYIGCHRKSRTGPLIINFVGKDRARIDLASQILSQKFDGGALSEFSSG
>HAEMdisc
MEIDRAIRDCSDRRLQTKYQNATYVIRRAFALYEFQEVAFSFNGGKDSTVLLHLLRAGYFLYKEEMGSFNGNMDSSLKCPIRTIYFETTTAFPEINSFTYETAASYDLRLEIIRLDFKSGLEALLKEKRTKAIFLGTRIGDPNAIGQEQFSPSSTGWPPFMRVNPILDWSYRDVWAFILTCMVPYCSLYDKGYTSIGSIYDTDPNALLCIPHHSGNTETFKPAYLLSDGRLERAGRAKNLTSKNENTPIMCNGLKNASLHQNCSFSASIIVVGDEILYGSEEEKLSSMLCKKLNVIGWRVSHIAIVGNDIDFVADVVELRKCKDDLIFLFGGLGPLHSDVSLAGVAKAFGVRLAPDEEFEEYLRHLMGNNCTGNRNEMALLPEGITELLHHDMLPVPLIKCGNVMVLSATNISELEKQWDCLLQLPSNPITQMDPFISKQLSTSLSDIEIADAVSKLCLNFPDIYIGCHRKSRAGPLIINFVGKDRARVESASQILSQKFDAGAFSEIASG
>MASDpict
MEIDRAISSCSDRRLQTKYENATYVIRRAFALYKFHQVAFSFNGGKDSTVLLHLLRAGYFLFKEEMGSFKGKMDSLLKCPIRTIYFETSSAFPEINSFTYETAACYGLQLDIIRLDFKSGLETLLKEKPTKAIFLGTRIGDPNAIGQEQFSPSSTGWPPFMRVNPILDWSYRDVWAFILTCKVPYCSLYDKGYTSIGSIYDTEPNALLCIPNQSDDKENFKPAYLLSDGRLERAGRAKKLVSKNENIPIMSNGLKNANPLHSCSFSASIIAVGDEILFGSVEEKIGATLCKKLNAIGWRVSHIAVVGNDIDFIAEELEHRKSKDDLIFLFGALGPLHSDVSLAGVAKAFGVRLAPDEEFEEYLRHILGNHGTGNRNEMALLPEGITELLHHDMLEVPLIKCRNVMLLSATNSSELEKQWDCLLHLRRSPLVQMGPFVSKQLSTKLYDVEIASFVSKLCLEFPDIYIGCHRQSRAGPLIINFVGKDLERIELASQILYQKFDVGTFSELSCG
>GOODfuma
MEIDRAIRDCSDRRLQTKYQNAAYVIRRAFALYEFQEVAFSFNGGKDSTVLLHLLRAGYFLYKEEMGSFNGNMDSALKCPIRTIYFETTSAFPEINSFTYETAASYDLRLEIIRLDFKSGLEALLKEKPTKAIFLGTRIGDPNAIGQEQFSPSSTGWPPFMRVNPILDWSYRDVWAFILTCMVPYCSLYDKGYTSIGSIYDTDPNALLCIPHHSGNKATFKPAYLLSDGRLERAGRAKILASRNENTPIMCNGLKNASPHQNCSFSASIIAVGDEILYGSEDEKISATLCKKLNAIGWRVSHIAVVGNDIDFVADEVELRKCKDDLIFLFGGLGPLHSDVSLAGVAKAFGVRLAPDEEFEEYLRHLMGNNCTGNRNEMALLPEGITELLHHDMLPVPLIKCGNVMVLSATNISELEKQWDCLLQLRSNPLVQMDPFISKQLSTTLSDIEIADVVSKLCLNFPDIYIGCHRKSRAGPLIINFVGKDHARVELASQILSQKFDAGAFSELSSG
>GASTelat
MEIDRAIRDCNDRRLQIKYQNATYVIRRAFDLYEFKQVAFSFNGGKDSTVLLHLLRAGFFLFTKEMGCFNGNTDSVLKCPIRTIYFETSSAFPEINSFTYETAASYDLQLDIIRLDFKSGLEALLKDKPTNAIFLGTRIGDPNAIGQEQFCPSSTGWPPFMRVNPILDWSYRDVWAFILTCKVPYCSLYDKGYTSIGSIYDTEPNALLRIPHLPVDKEKFKPAYLLSDGRLERAGRAKKLAFKNENNCTISNGLKNANPYQIFTLSASIITVGDEILFGIVEEKVVALLSKKLNAIGWRVSHIAVVGNDIDFIAEEVERRKCKDDLVFLFGGIGPLHSDVSLAGVAKAFGVRLAPDEEFEEYLRHHMGNNCTGNRNEMALLPEGITELLHHDKLSVPLIKCCNVLVLSATNTWELDEQWDCLLQLRGSPMLQMGVFISKHLSTELSDVEIAEALSRLCTNFPDIHIGCYRKSRAGVLVINFVGNDHSRIELASQILSRNFAVGAFSELSSG
>CRYPlept
MEIDMAIRDCSDRRLQAKYHNATYVIRRAFALYEFQQVAFSFNGGKDSTVLLHLLRAGYFLYKDEMVSSDGNMDSVLKCPIRTIYFETTSAFPEINSFTYETAASYDLPLDIIRLDFKSGLEALLKEKPTKAIFLGTRIGDPNAIGQEQFSPSSTGWPPFMRVNPILDWSYRDVWAFILTCKVPYCSLYDKGYTSIGSIYDTGPNALLCIPDHSGQRETFKPAYLLSDGRLERAGRAKIHASKNEEAHILCNGLKNSNPLQNCSFSASIIAVGDEILFGSEDEKLSTTLCKKLNAIGWQVSHIAVVGNDIDFVAEELEHRRCKDDLIFLLGGLGPLHSDVSLAGVAKAFGVRLAPDEEFEEYLKHLMGNNRSGNRNEMALLPEGITELLHHDMLHVPLIKCGNVMVLSATNIFELEKQWDCLLQLPSKPLLQTVPFISKQLSTRLSDVEIADAVSKLCLDFPDIYIGCHRKSRAGPLIINFVGKDHARVELAAHFLSQKFELGAFSELSSG
>CEPHdama
MEIDRAIRDCCDRRLLTKYQSATYVIRRAFALYEFQQVAFSFNGGKDSTVLLHLLRAGYFLYKEEMGCLNGNMDSVLKCPIRTIYFESTSAFPEINSFTYETAASYDLQLDIIRLDFKSGLEALLKEKPTKAIFLGTRIGDPNAIGQEQFSPSSIGWPPFMRVNPILDWSYRDVWAFILTCKVPYCSLYDKGYTSIGSIYDTEPNALLCIPHYSGNKENFKPAYLLLDGRLERAGRAKKLASKNENTHIMSNGLKNANPHQNYSFSASIIAVGDEILFGSVEEKIGATLCKKLNAIGWRVSHIAVVGNDVDFVAEEVERRKCKDDLIFLFGGLGPLHSDVSLAGVAKAFGVRLAPDEEFEEYLRLLVGNHCTGNRNEMALLPEGITELLHHDMLPVPLIKCCNVMVLSATNISELENQWDCLLQLENNPLVQMDPFISKQLSTMLSDVELAEIISELCLNFPDIYIGCHRKSRAGPLIIKFLGKDHERIELASQKLSQKFGVGAFSELSSG
>HYPOheme
MEIDRAVRESSDRRLQTKYNNATYVIQRAFALYEFEQIAFSFNGGKDSTVLLHLIRAGYYLHKENQQD--------CKCPIRTIYFESASAFPEINSFTYETSTNYDLQLEIIRLDFKSGLEALMKEKPTKAIFLGTRIGDPNAVGQDQFSPSSIGWPPFMRVNPILDWSYRDVWAFILTCKVPYCSLYDKGYTSIGSIYDTVPNALLCIDNSSSAKENFKPAYMLSDGRLERAGRAKKLSLSCERTPILSNGLNHIEPHQSSSRSASIIAVDDEILSGSIEDKLGVTLCQKLHNIGWQVAHVAVVQNDIDSVTEEVEHRKSTDDMVFLYGGVGPLHSDVSVAGVAKAFGVRLAPDEEFEEYLRQLIGNQCIGDRNEMALLPEGITKLLHHEMLPVPLIKCQNVIILSAVNVCELEKQWDCLLEVPGSPLVQMAPFISKHLSTTLSDVEIAQVISKLWLDFPDLHIGCHRKSRVGPLVISFIGKDETRVESAAKELSKKFYAGAFLEEKCG
>RIMAelli
MEIDRAIRDCSDRRLQTKYQNATYVIRRAFALYEFQQVAFSFNGGKDSTVLLHLLRAGYFLYKEETGSFNGNMDPVRKCPIRTIYFETNSAFPEINSFTYETAASYDLQLDIIRLDFKSGLEALLKEKPTKAIFLGTRIGDPNAIGQEQFSPSSTGWPPFMRVNPILDWSYRDVWAFILTCKVPYCSLYDKGYTSIGSIYDTDPNALLCIPHTSGHKRIFKPAYLLSDGRLERAGRAKGHASKNEEVPIACNGLKNS--HQNCSFSASIIAVGDEFLFGSEDEKIGATLCKKLNAIGWRVSHIAFVGNDIDFVAEEVEHRRCKDDLVFLFGGVGPLHSDVSLAGVAKAFGVRLAPDEEFEEYLRQVVGNNCTGNRNEMALLPEGITELLHHDMLPVPLIKCDNVMVLSATNISELEKQWDCLLQLPSNPLLQTAPFTSKQLSTGLSDVEIADVLSKLCLDFPDIYIGCHRKSRSGALIINFVAKDRARIDLASQILSQKFDGGAFSELSSG
>PAPHhirs
MEIDRAIRDCSDRRLQTKYQNATYVIRRAFALYEFQQVAFSFNGGKDSTVLLHLLRAGYYLYKEETASFDGNKDSTLKCPIRTIYFESSSAFPEINSFTYETAVSYDLQLDIICLDFKSGLEALLKEKPTKAIFLGTRIGDPNAFGQEQFSPSSTGWPPFMRVNPILDWSYRDVWAFILTCKVPYCSLYDKGYTSIGSIYDTEPNALLCIPHHSGTRENFKPAYLLSDGRLERAGRAKKLTSKNESIL-MSNGFKNANPHENCSFSASIIAVGDEILFGSVEDKIGATLCKKLNSIGWRVSHVAVVGNNIDFVAEEVDRWKCKDDLIFLFGGLGPLHSDVSLAGVAKAFGVRLAPDEEFEEHLRHLLRNQCTGIRNEMALLPEGITELLHHDVLSVPLIKCCNVIVLAATNISELEMQWDCLLQSQSSPLVQMAPYMSKKLSTMLSDVEIAEFMSKLCLNFPDVYIGCHRESRDGPLIISFVGKDQTRIELIARNLCQKFDTGSFSELTSG
>OPHRsphe
MEIDRAIRNCSDRRLQIKYQNATYVIRRAFALYEFQQVAFSFNGGKDSTVLLHLLRAGYYLYMKEMDSFNENMDTVMKCPIRTIYFETTCTFPEINTFTHETAASYDLQLDIIRLDFKSGLVALLKEKTTKAVFLGTRIGDPNAVGQEQFSPSSDGWPPFMRVNPILDWSYRDVWAFILTCKVPYCILYDKGYTSIGSIYDTDPNASLCIPHHSGNKETFKPAYLLSDGRLERAGRVKGPASKNGNVPIMSNGLKNTNLHQSCSFSASIIAVGDELLYGSENEQLGATLCKRLKSLGWRVSHIAVVGNDIDFVAEELEHRKGEDDLIFLFGGLGPLHSDVSLAGVAKAFGVRLAPDEEFEEYLRHLMGSNCTGNRNEMALLPEGITELLHHDLLPVPLIKCGNVMVLSATNISELEKEWDCLLQLPSNPLVQVAPFISKQFSTMLSDVEIADGLSQLNRTFPDIYIGCHRKSRAGPLIISFVGKDHARIDLALQMLSQNFDGEAFSELSSG
>CYMBmann
MEIDKAIRSCNDRRLQTKYENATYVIRRAFALYEFQQVAFSFNGGKDSTVLLHLLRAGYFLYKEEMGSFNGNMDSVLKCPIRTIYFESTSAFPEINLFTYETAACYDLQLDIIRLDFKSGLETLLEEKPTKAIFLGTRIGDPNAIGQEQFSPSSTGWPSFMRVNPILDWSYRDVWAFILTCKVPYCSLYDKGYTSIGSIYDTEPNALLCIPHQSGDKENFKPAYLLSDGRLERAGRAKNLYSKNENIPIMSNGLKNADPHQSCSFSASIIAVGDEILFGSVEEKMGATLCKKLNAIGWRVSHLAVVGNDIDFIAEELELRKCKDDLIFLFGALGPLPSDVSLASVAKAFGVRLAPDEEFEEYLRHIMGNHGTGNRNEMALLPEGITELLHHDLLEVPLIKCCNVMLLSATNNSELEQQWDCLLQLRSSPLVQMGPFVSKQLSTMLYDVEIAPVVSKLCQDFPDIYIGCHRQSRAGPLIINFVGKDHERIELASHMLSQKFDAGAFEELIRG
>NEUWzoll
MEIDKAIRESNDHRLQTKYQNATYVIRRAFCLYEFKQIAFSFNGGKDSTVLLHLLRAGYYLYKKETGRFNDDMDSFSKCPIRTIYFESPSAFPEINSFTYDTATVYKLQLEIIRLDFKSGLEALIQEKPTKAIFLGTRIGDPNAIGQEQFSPSSFGWPPFMRVNPILDWSYRDVWAFILTCKVPYCSLYDKGYTSIGSIYDTEPNAMLSVHHHSETKEIFKPAYLLSDGRLERAGRTKKFSSKNESITVMSNGSNNFGPHQSCTFSASIIAVGDEILFGSVEDKIGATLCKKLKTVGWKVMYFAAVVNDIDSVADEVERRKCKDDLIFLFGGLGSLHSDVSLEGVAKAFGVRLAPDEEFEEYLRDLPGNECTGNRNEMALLPEGITELLDHDLLPVPLIKCQNVIVLSATNVSELEKQWDCLLQLPSSPLVPMTPFISKHLSTRLSDVEVADFVSKLQSNFPDIHIGCHRKSRTGPLMINFNGKDQTRLDLASQKLTQMFDAGAFSEVSSG
>THELangu
MEIDRAIRDCSDLRLQTKYQNATYVIRRAFALYEFQQVAFSFNGGKDSTVLLHLLRAGYFLYKEEMESFNGNMDSVLKFPIRTIYFETNSAFPEINSFTYETAASYDLQLDILRLDFKSGLEALLKEKPTKAIFLGTRLGDPNAIGQEQFSPSSTGWPPFMRVNPILDWSYRDVWAFILTCKVPYCSLYDKGYTSIGSIYDTNPNAMLCIPHSSGHKGTFKPAYLLSDGRLERAGRAKIHASKNEEVPIMCNGLQNSNPHQNCSFSASIIAVGDEILFGSEDEKLGATLCKKLNSIGWRVSHIAFVGNDIDFVAEEVEHRRCKDDLVFIFGGVGPLHSDLSLAGVAKAFGVRLAPDEEFEEYLRHLVGNNYTGNRNEMTLLPEGITELLHHDKLPVPLIKCGNVMVLSATNISELEKQWYCLLQLPSNPLLQTAPFISKQLGTRLTDVEIAGVVSKLCLEFPDIYIGCQRKSRAGDLIINFVGKDRARIDLASQILSQKFDVGAFSEINSG
>BORYspha
MEIDRAIRESSDRRLQTKYNNATYVIERAFALYKFEEVAFSFNGGKDSTVLLHLLRAGYYLHKERADSSSVDRDYVLKCPIRTIYFESTSAFPEIDSFTHETAKFYDLQLEIIRLDFKSGLESVMRENPTKAIFLGTRIGDPNAVGQEQFSPSSPGWPPFMRVNPILDWSYRDVWAFLLTCKVQYCSLYDKGYTSIGSIYDTVPNALLSIADSSGTKGNFKPAYLLSDGRLERAGRAKKFTSKYESTA-LSNGLNNVDPHQKSSFSASIIAVGDEILFGTVEDKIGMTLCKMLHNIGWQVTHVAVVPNDIDSVAEEVEQRRSTDDMIFLFGGFGPLHSDVALAGVAKAFGVRLAPDEEFEEYLRHLIGNQCTGDRNEMALLPEGITELLHNEMLPVPLIKCRNVIVLSATNVCELRKEWDCLLELPSTPLMQLEPFVSKHLITSLTDVEIAETISKLCTDFPDIYIGCHRKSRVGPLVISFVGKEKTRVESAAHRICQKFHPGAFSEVNNS
>VANIplan
MEIDKAIRNCSDRRLQTKYQNATYVIRRAFVLYEFEQVAFSFNGGKDSTVLLHLLRAGYFLYKDEANSFKRNMDSTLKCPMRTIYFETPSSFPEISSFTYETAATYGLQLDIIHLDFKSGLEELLKEKLTKAIFLGTRIGDPNAIGQEQFSPSSTGWPPFMRVNPILDWSYRDVWSFILTCKVPYCSLYDKGYTSIGSIYDTEPNALLCIPDPSGSKETFKPAYLLSDGRLERAGRAKKLALKDKTIHIMSNGLKNVGPHENCLFSASIIAVGDEILFGHVEDRLGAALCKKLHAIGWQVSHIAVVGNNVDFVAEEVERHKCKDDLIFLFGGLGPLHSDVSLAGVAKAFGVRLAPDEEFEEYLSHLV-HCSSGGKNEMALLPEGITELLHHDMLPVPLIKCGNVIILSASNVCELETQWTCLLQSPSKPLRQMPSFVSKHLSTTLSDMEVAKVVSKLYLGFPDLYIGCYRNSRTGPLIISFVGKDQKRVELASQELSQNFAIGTFLEIAGG
>BLETstri
MR---------------------QPIRR---------------------SLSHLIYCGPINVFNSLGVIQFTLLSQFVCFFMLLIFDVSIIF-----------DSYDLQLDIIRLDFKSGLEALLKEKPTKAIFLGTRIGDPNAIGQEQFSPSSIGWPPFMRVNPILDWSYRDVWAFILTCKVPYCSLYDKGYTSIGSIYDTEPNALLCIPHQSGDKENFKPAYLLSDGRLERAGRAKKLASKSENTPIMSNGLKNVNPHQSFSFSASIIAVGDEILFGSVEEKIGAKLCKKLNAIGWRVSHTAVVGNDIDFIAEEVEHRKCKDDLIFLFGGLGPLHSDVSLAGVAKAFGVRLAPDEEFEEYLRHLMGNHSTGNRNEMALLPEGITELLHHDMLEVPLIKCCNVMLLSATNISELDKQWDCLLQLRSNPLVQMGPFISKQLSTMLYDAEIATVLSKLCLDFPDIYIGCHRQSRAGPLIINFVGKDHERIELASHILSQKFDVGAFSELNSG
>CALAsini
MEIDRDIRDCSDRRLQTKYQNATYVIRRAFALYEFQQVAFSFNGGKDSTVLLHLLRAGYFLYKEEMGSLNGNKDGVLKCPIRTIYFETSSAFPEINSFTYETAACYDLQLDIIRLDFKSGLETLLKEKPTKAIFLGTRIGDPNAIGQEQFSPSSTGWPPFMRVNPILDWSYRDVWAFILTCKVPYCSLYNKGYTSIGSIYDTEPNALLCIPHQSGDKENFKPAYLLSDGRLERAGRAKKIASKNENIPIMSNGLKNANPHQSFSFSASIIAVGDEILFGSVEEKIGATLCKKLSAIGWRVSHIAVVGNDIDFIAEELERRKCRDDLIFLFGALGPLHSDVSLAGVAKAFGVRLAPDEEFEEYLRHIMGNHGTGNRNEMALLPEGITELLHHDMLEVPLIKCRNVMLLSATNTYELEKQWDCLLQLRSSPLVQMGAFVSKQLSTMLYDVEIAVVVSKLYLDFPDIYIGCHRQSRAGPLIINFVGKDHERIELASQILSRKFDAGAFSELSSE
>PAPHconc
MEIDRAIRDCSDRRLQTKYQNATYVIRRAFALYEFQQVAFSFNGGKDSTVLLHLLRAGYYLYKEETASFDGNKDSTLKCPIRTIYFESSSAFPEINSFTYETAVSYDLQLDIICLDFKSGLEALLKEKPTKAIFLGTRIGDPNAFGQEQFSPSSTGWPPFMRVNPILDWSYRDVWAFILTCKVPYCSLYDKGYTSIGSIYDTEPNALLCIPHHSGTRENFKPAYLLSDGRLERAGRAKKLTSKNESILMMSNGFKIANPHENCSFSASIIAVGDEILFGSVEDKIGATLCKKLNSIGWRVSHVAVVGNNIDFVAEEVDRWKCKDDLIFLFGGLGPLHSDVSLAGVAKAFGVRLAPDEEFEEHLRHLLRNQCTGIRNEMALLPEGITELLHHDVFSVPL-----------------------------------------------------------------------------------------------------------------
>PHAItank
MEIDRDIRVCSDRRLQTKYQNATYVIRRAFALYEFQQVAFSFNGGKDSTVLLHLLRAGYFLYKEEMGILNGNKGGVLKCPIRTIYFESSSAFPEINSFTYETAACYDLQLDIIRLDFKSGLETLLKEKPTKAIFLGTRIGDPNAIGQEQFSPSSTGWPPFMRVNPILDWSYRDVWAFILTCKVPYCSLYNKGYTSIGSIYDTEPNELLCIPHQSGDKENFKPAYLLSDGRLERAGRAKKLASKNENIPIMSNGLKNANPHQSCSFSASIIAVGDEILFGSVEEKIGATLCKKLNAIGWRVSHIAVVGNDIDFIAEELERRKCKDDLIFLFGALGPLHSDVSLAGVAKAFGVRLAPDEEFEEYLRHIMGNHGTGNRNEMALLPEGITELLHHDMLEVPLIKCHNVMLLSATNTSELEKQWDCLLQLRSSPLVQLGAFVSKQLSTMLYDVEIAVVVSKLCLDFPDIYIGCHRQSRAGPLIINFVGKDHERIELASQILSQKFDAGAFSELSSE
>CHILtrap
MEIDRAIRDCSDRRLQTKYQNATYVIRRAFALYEFQQVAFSFNGGKDSTVLLHLLRAGFFLYKEEMGSFNGNMDFVLKCPIRTIYFETSSAFPEINSFTYETAASYGLQLDILRLDFKSGLETLLKEKPTKAIFLGTRIGDPNAIGQEQFSPSSTGWPPFMRVNPILDWSYRDVWSFILTCKVPYCSLYDKGYTSIGSIYDTDPNALLCIPNSSGQEGTFKPAYLLSDGRLERAGR-KVLTSKNEEVPIMCNGLKNCNPHQNCSFSASIIAVGDEILFGTEDEKLGAILCKKLNVIGWRVSHIAFVGNDIDFVAEEVEHRRCKDDLVFLFGGVGPLHSDVSLSGVAKAFGVRLAPDEEFEEYLRHLVGNNWTGNRNEMALLPEGITELLHHDMLPVPLIKCGNVIVLSATNISELEKQWDCLLQLQSNPLLQTGPFISKQLSTELSDVEIADAVSRLCLNFPDIYIGCHRKSRVGALVISFVGKDRARLDLASQILSQKFAVGAFSELNGG
>PHRAlind
MEIDRAIRDCSDRRLQTKYQNATYVIRRAFSLYEFQQVAFSFNGGKDSTVLLHLLRAGYFLYKEETASFDGNKDSALKCPIRTIYFESSRAFPEINSFTYETAVFYDLQLDIIRLDFKSGLEALLKEKPTRAIFLGTRIGDPNAFGQEQFSPSSTGWPPFMRVNPILDWSYRDIWAFILTCKVPYCSLYDKGYTSIGSIYDTEPNALLCIPHHSGSEENFKPAYLLSDGRLERAGRAKKLASKNESILMMSNGFKNANPHENCSFSASIIAVGDEILFGSVEDKIGAILCKKLNSVGWRVSHVAVVGNNIDFVAEEVERWKCKDDLIFLFGGLGPLHSDVSLAGVAKAFGVRLAPDEEFEEHLRHLLRNHCTGIRNEMALLPEGITELLHHDMLPVPLIKCCNVIVLAATNISELEMQWDCLLQSQSNPLVQIAPYMSKKLSTMLSDVEIAEFMSKLCLNFPDISIGCHRESRDGPLVISFVGKDQTRIELAAQNLCQKFDTGSFSELTSG
>CORYacti
MEIDKAIRDCSDRRLQSKYHNATYVIRRAFALYEFRQVAFSFNGGKDSTVLLHLLRAGYFLHKEEMGGFDGNMDSLLKCPIRTIYFETTSAFPEINSFTYETATSFNLQLDIIRLDFKSGLAALLREKPTKAIFLGTRIGDPNAIGQEQFSPSSTGWPPFMRVNPILDWSYRDVWAFILTCKVPYCSLYDKGYTSIGSIYDTDPNAMLCIPHHSGHKESFKPAYLLSDGRLERAGRAKIHASRNEETPSVCNGLKDSNPYQNCSFSASIIFVGDEILFGSEDEKIGATLCKKLNAIGWRVSHIAFVGNDIDFVAEEVEHRECKDDLIFLFGGLGPLHSDVSLAGVAKAFGVRLAPDEEFEEYLRRLIGNNCTGNRNEMALLPEGITELLHHDMLSVPLIKCGNVMVLSATNISELEKQWDCLLQLPSKPLLQMGPFITKQLSTRLSDVEIADAVSKLCLDFPDIHIGCHRKSRAGPLVINFVGKDQARIDLAAQILSQKFDVGAFSELSCG
>DIURorie
MEIDRAIRDCSDRRLQSKYQNATYAIRRAFALYEFQQVAFSFNGGKDSTVLLHLLRAGYFLYKEEMGSFYVNMDSVLKCPIRTIYFETSCAFPEINSFTYETAASYDLQLEIIRLDFKSGLEALLKEKPTKAIFLGTRIGDPNAIGQEQFSPSSTGWPPFMRVNPILDWSYRDVWAFILTCKVPYCSLYDKGYTSIGSIYDTNPNALLCIPHHSGHKETFKPAYLLSDGRLERAGRTKFRASKNLETPIMCNGLEKSNPHQNCSFSASVIVVGDEILFGSEDDTIGATLCKKLNAIGWRVSRMAFVGNNVDFVAEEVELRKCKDDLIFIFGGLGPLHSDVSLAGVAKAFGVRLAPDEEFEEYLRHLTENNCTGNGNEMALLPEGITELLHHDMLPVPLIKCGNVMVLSATNVSELELQWDCLVQLPNNPLLQLEPFITKRLSTGLSDVEIADVVSKLCLDFPDIYIGCLRKSRAGPLVINFVGKDCARVDLASQILSQKFDAGAFSELSSG
>DACThata
MEIDSAIRNCSDRRLQIKYQNATYVIRRAFALYEFQQVAFSFNGGKDSTVLLHLLRAGYFLYKKEMGSFNGNMDSVLKCPIRTIYFETTSTFPEINSFTHETAASYDLQLDIIRLDFKSGLVALLKEKTTTAIFLGTRIGDPNAVGQEQFSPSSDGWPPFMRVNPILDWSYRDVWAFILTCKVPYCILYDKGYTSIGSIYDTDPNASLCIPHHSDNKETFKPAYLLSDGRLERAGRVKRPASKNGNVAIMSNGLMNANLHQNCSFSASIIAVGDEILYGSEKEQVGAMLCKKLKALGWRVAHIAVVGNDIDFVAEELEHRKDKDDLIFLFGGLGPLHSDVSLAGVAKAFGVRLAPDEEFEEYLRHLMGTNCTGNRNEMALLPEGITELLLHDLLPVPLIKCGNVLVLSATNISELEKQWDCLLQLPSNPLVQVAPFISKQLSTMLSDVEIADRLSQLSRTFPDIYIGCHRKSRAGPLIISFVGKDHARIDLASQMLSQKFDGGVFSELSSG
>ANOEemei
MEIDRAIRNCSDRRLQTKYQNATYVIRRAFALYEFQEVAFSFNGGKDSTVLLHLLRAGYFLYKEEMGSFNGNMDSPLKCPIRTIYFETTSSFPEINSFTYETAASYDLRLEIIRLDFKSGLEALLKEKSTKAIFLGTRIGDPNAVGQEQFSPSSTGWPPFMRVNPILDWSYRDVWAFILTCMVPYCSLYDKGYTSIGSIYDTDPNALLCIPHHSGNKETFKPAYLLSDGRHERAGRAKILASKNENTPIMCNGLKNASLHQNCSFSASIISIGDEILYGSEDEKISAALCKKLNAIGWRVSYIAVVGNDIDFVADVVELRKCKDDLIFLFGGLGPLHSDVSLAGVAKAFGVRLAPDEEFEEYLRHLMGNNCTGNRNEMALLPEGITELLHHDMLPVPLIKCGNVMVLSATNISELEKQWDCLLQLRSNPITQMDPFISKQLSTSLSDIEIADAVSKLCLNFPDIYIGCQRKSRAGPLIFNFVGKDHARVELASQILSQKFDAGAFSEITSG
>DENDchryso
MEIDRAIRDCSDRRLQTKYQNATYVIQRAFSLYDFQQVAFSFNGGKDSTVLLHLLRAGYFLYKEEMGSFNGNMDSVLKCPIRTIYFETSSAFPEINSFTYETAASYDLQLDIIRLDFKSGLETLLKEKPTKAIFLGTRIGDPNAIGQEQFSPSSTGWPPFMRVNPILDWSYRDVWAFILTCKVPYCSLYDKGYTSIGSIYDTEPNALLCIPHQSGDKDNFKPAYCLSDGRLERAGRAKKLASKNENIPIMSNGLKNTNPHQSCSFSASIITVGDEILFGSVEEKIGATLCKKLNAIGWRVSHIAVVGNDIDLIADELEHRKCKDDLIFLFGALGPLHSDVSLAGVAKAFGVRLAPDEEFEEYLRHIMGNHGTGNRNEMALLPEGITELLHHDKLVVPLIKCCNVMLLSATNTYELEQQWDCLLQLCSSPLVQMGPFISKQLSTKLYDVEIAAVLSKLCLDFPDIHIGCHRQSRAGPLIINFVGKDHERIQLASHILSQKFDFGAFSELSSG
