# Supplementary material for: Orchid Phylotranscriptomics: The Prospects of Repurposing Multi-Tissue Transcriptomes for Phylogenetic Analysis and Beyond
Source: Front Plant Sci. 2022 May 27;13:910362. doi: 10.3389/fpls.2022.910362 (PMC9196242; doi:10.3389/fpls.2022.910362)
Supplement: Supplementary file 4 [file Data_Sheet_3.zip › ortho_MSA/r1/OG0008950.fa]

>DACThata
MRKRDLGILMLAAFAIFFSLQHEGDLSFKEAWFHITDEYPIKYEAERLPPPIVADLNGDGKSEVLVATHDAKIQVLESHGRQVDEGFSEARILAEVSLLPDKIRISSGRRPVAMAAGYVDRSYKHGEIRKQVLVVVTSGWSVMCFDHNLKKLWENNLQEDFPHGAHHREIAITISNFTLKHGDAGLVIIGGRMEMKHHTMDFFEENLLSDKTDDLDHRNASEKGGSGNSASVDLRHFAFYAFGGRSGTIRWTRKNENVQVEPSDASRLIPQHNYKLDAHALNSRHPGEFECREFRESILGVLPHRWDRREDTSLELSHFRRHKRKLLKKMSGKPSTSALHKPVENNPPGKDSSNKIARVIGKAASYAGSAKQKKRHLYFPTITNHTQLWWVPNVVVAHHKEGIEAVHLASGRTICKLHLPEGGLHADINGDGILDHVQVVGRNTAESTVVTGSMEVLRPCTAVATSGVPVREQLFNASICHHSHFNIFQHSDFTRSFGRTVDSSSVEVATPILLHKDDEHKRKR-SHGDIVFLTSHGQVTSYTPGLHGEGATWRWQLTTGATWSNLPSPSGMAPEEATVVPTLKAFSLRAHSGEEVIIAAGDHEAVVISPGGSLLASIELPGSPTHTLILEDFSGDGFTDIILVTSGGVYGFVLTRQPGALFFSTLVGCLIVIMGVVFVSQHLNSMGKAKPRASGDYR
>GYMNodor
MRKRDLGILMLAAFAIFFSLQHEGDLSFKEAWFHITDEYPIKYEAERLPPPIVADLNGDGKSEVLVATHDAKIQVLEPHGRQVDEGFSEARILAEVSLLPDKIRISSGRRPVAMAAGYVDRSYKHGEIRKQVLVVVTSGWSVMCFDHNLKKLWENNLQEDFPHGAHHREIAITISNFTLKHGDAGLVIIGGRMEMKHHTMDFFEENLLSDKTDDLDHRNASEKGGSGNGASVDLRHFAFYAFGGRSGTIRWTRKNENVQVEPSDASRLIPQHNYKLDAHALNSRHPGEFECREFRESILGVMPHRWDRREDTSLELSHFRRHKRKLLKKMSGKPSTSALHKPVENNPPGKDSSNKIARAIGKAASYAGSAQQKKRHLYFPTITNHTQLWWVPNVVVAHHKEGIEAVHLASGRTICKLHLPEGGLHADINGDGVLDHVQAVGRNSAESIVVTGSMEVLRPCTAVATSGVPVREQLFNASICHHSHFNIFQHSDFTRSFGRTVDSSSVEVATPILLHKDDGHKHKR-SHGDIVFLTSHGQVTSYTPGLHGEGATWRWQLTTGATWSNLPSPSGMAAEEATVVPTLKAFSLRAHSGEEVIIAAGDHEAVVISPGGSLLASIELPGSPTHTLILEDFSGDGFTDIILVTSGGVYGFMLTRQPGALFFSTLVGCLIVIMGVVFVSQHLNSMGKAKPRASGDYR
>EPIDpuni
MRKRDLGILMLSAFAIFFSLQHEGDLSFREAWFHLNDEYPIKYEAERLPPPIVADLNGDGKSEVLVATHDAKIQVLEPHATRVDEGFSEARVLAEVSLLPDKIRISSGRRPVAMAVGYVDRSYKHGEIRKQVLVVVTSGWSVMCFDHNLKKLWEANVQEDFPHGAHHREIAITISNFTLKHGDVGLVIVGARMEMKHHTMDFFEESLLSDKMEELHQRNAHEKETSGNNASVDLRHFAFYAFAGRSGSIRWTRKNENVQVEPSDASQLIPQHNYKLDAHALNSRHPGEMECREFRESILGVMPHHWDRREDTSLELAHFRKHKRKSLKRMPGKSSANPLHMPVENNPPGKDSSNKIANVIGKAASYAGSAKQKKRHLYIPTITNHTQLWWVPNVIVSHQKEGIEAVHLASGRTICKLHLPEGGLHADINGDGVLDHVQVVGGNGAERTVVTGSMEVLKPCWAVATSGVPVREQLFNASICHHSHFNLFQHGDFVRSFGRTVDSGAVEVATPILLVRDDGHKHRRGSHGDVVFLTSHGEVTSYTPGLHGEGATWRWQITTGATWSNLPSPSGM-AEEAMVVPTFKAFSLRVHDSKEVIIAGGDQEAVVISPGGSLLSSIELPGSPTHALVLEDFSGDGFADIILVTSNGVYGFVQARHPGALFFSTLVGCLIIIMAVIFVSQHLNSMNSAKPRASSEYR
>LIMOabor
MRKRDLGILMLSAFAIFFSLQHEGDLSFKEAWFHLTDEYPIKYEAERLPPPIVADLNGDGKNEVLVATHDAKIQVLEPHGRRVDEGFSEARVLAEVSLLPDKIRIASGRRPVAIAAGYVDRSYKHGEIRKQVLVVVTSGWSVMCFDHNLKKLWENNLQEDFPHGAHHREIAITISNFTLKHGDAGLVIVGGRMEMKRHTMDFFEESLLSDKIEDLHQRNASEKVASGNSASFDLRHFAFYAFAGRSGTIRWARKKENVQVEPSDTSQLIPQHNYKLDAHALNSRHPGEFECREFRESVLGVMPHCWDRREDTSLELAHFRKHKRKSLKRMPGKPSTNVLHMPVENSPPGKDSSNKIARAIGKAASYAGSAKQKKRHLYIPTITNHTQLWWVPNVVVAHQKEGIEAVHLASGRTICKLHLPEGGLHADINGDGVLDHVQVVGGNGVESTVVTGSMEVLKPCWAVATSGVPVREQLFNASICHHSYFNLFQHGDFARSFGRTVGSGVVEAATPILLRRDDGHTHRKGSHGDIVFLTSHGEVTSYSPGLHGEGATWRWQLTTGATWSNLPSPSGM-AEETMVVPTLKAFSLRAHNGKEVIIAGGDQEAVVISPGGSLLTSVELPGSPTHALILEDFSGDGLTDIILVTSNGVYGFVQTRQPGALFFSTLIGCLIIIMGVIFVSQHLNSLSKAKPRASSDYR
>MICRparv
MRKRDLGILMLSAFAIFFSLQHEGDLSFKEAWFHLTDEYPIKYEAERLPPPIVSDLNGDGKSEVLVATHDAKIQVLEPHARRVDEGFSEARLLAEVSLLPDKIRISSGRRPVAMAAGYVDRSYRHGEIRKQVLVVVTSGWSVMCFDHNLKKLWENNLQEDFPHGAHHREIAVAISNFTLKHGDEGLVIIGGRMEIKHQTMDFFEESLLSDKTDKLHQGNANGKEASGSNASVDLRHFAFYAFAGRSGTIRWTRKNENIQAEPSDASQLIPQHNYKLDAHTLNSRHPGEFECREFRESVLGAMPHRWDRREDTFLELSHFRRHKRKLLKRMPGKPSTNALHKPSEDNPPGKDSSNKIARAIGKAAHYVGSAKQKKRHLYFPTITNHTQLWWVPNVVVAHQKEGIEAVHLASGRTICKLHLAEGGLHADINGDGVLDHVQVVGGNGAESTVIAGSMEVLKPCFAVATSGVPVREQLFNASICHHSHFNLFQHGDFSRSFGRTVDSRSLEVATPIFLRRDDA-KHRKGSHGDVIFLTSHGEVTSYSPGLHGEGATWQWQLTTGATWSNLPSMSGIAAEEATVVPTLKSFSLRAHSDKEVIIASGDQVAVVISPGGSLLTTIELPGSPTHALILEDFSGDGFTDIILVTSNGVYGFVQTRQPGALFFSTLVGCLLIIMGVIFVSQHLNSIGSAKPRASGDYK
>VANIplan
MRKRDLGILMLSAFAIFFSLQHEGDFSFKEAWLHLSDEYPIKYEAERLPPPIVADLNGDGKSEVLVATHDAKIQVLEPHGRRVDEGFSEAQILAEVSLLPDKVRILSGRRPVAMAAGYVDRSYKHGEKRKQVLVVVTSGWSVMCFDHNLKKLWENNLQEDFPHGAHHREVAITISNYTLRNGDAGLVIVGGRMEMHHHTMDLFEESLLSDKNDELYHRSAIEKEAAGNSSAVDLHHFSFYAFAGRSGSIRWTRKLENTQAEPTDALKLIPQHNYKLDAHALNSRHPGEFECREFRESILGVMPHRWDRREDTSLELAHFRRHKRKSVKKISGKPSTNPFHMPTENNPPGKDSSNKISRAIDKAASYAGSAKPKKKHLYIPTITNHTQLWWVPNVVVAHQKEGIEAVHLASGRTICKLHLTQGGVHADINGDGVLDHVQVVGGNGAEQTVVSGSMETLKPCWAVATSGVPVREQLFNASICHHAYFNLFQHGDFARSFGRTVHSGALEVATPILVRRDDGHDHRKGSHGDVVFLTNHGEVTSYSPGLHGEGAIWNWQLTTGATWSNLPSPSGL-MDEAKAVPTLAAFPLRAHGSNEVILAGGDQEAVVISPGGSLLASIELPGSPTHALLLQDFSGDGFTDVILVTSGGVYGFVQTRQPGALFFSTLVGCLIVIMGVIFVSQYFNSMGKAKPRASGDHR
>BLETstri
MRKRDLGILMLSAFAIFFSLQHEGDLSFKEAWFHLTDEYPIKYEAERLPPPIVADLNGDGKSEVLVATHDAKIQVLEPHARRVDEGFSEARVLAEVSLLPDKIRISSGRRPVAMAVGYVDRSYKHGEIRKQVLVVVTSGWSVMCFDHNLKKLWETNLQEDFPHGAHHREIAITISNFTLKHGDAGLVIVGARMEMKHHTMDFFEESLLSDKIGEMHQRNVNEKETSGNNASVDLRHFAFYAFAGRSGAIRWTRKNENVLVEPSDASQLIPQHNYKLDAHALNSRHPGEFECREFRESILGVMPHCWDRREDTSLELAHFRKHKRKSLKSMPGKSSANPLHMPVENNPPGKDSSNKIARAIGKAASYAGSAKQKKSHLYIPTITNHTQLWWVPNVVVAHQKEGIEAVHLASGRTICKLHLPEGGLHADINGDGVLDHVQVVGGNGVERTVVTGSMEVLKPCWAVATSGVPVREQLFNASICHHSHFNLFQHGDFARSFGRTVDSGAVEVATPILLRRDDGHKHRKGSHGDIIFLTNHGEVTSYSPGLHGEGATWRWQLTTGATWSNLPSPSGM-AEEAMVVPTLKAFSLRAHNNKDVIIAGGDQEAVVISPGGSLLASIELPGSPTHALVLEDFSGDGFTDIILVTSSGVYGFVQTRQPGALFFSTLVGCLIIIMGVIFVSQHLNSMSKAKPRASSDYR
>EPIPpurp
MRKRDLGILMLSAFAIFFSLQHKGDISFKEAWFHLTDEYPIKYEGERLPPPIVADLNGDGKSEVLVATHDAKIQVLEPHGRRVDEGFSEARVLAEVSLLPDKIRIASGRRPVAMAVGYVDRSYKHGEIRKQVLVVVTSGWSVMCFDHNLKKLWENNLQEDFPHGAHHREIAITISNFTLKHGDAGLVIVGGRMEMKHHAMDFFEESLLSDKIEDLHQRNANEKETSGNNASFDLRHFAFYAFAGRSGTIRWARKKENVQVEPSDTLQLIPQHNYKLDAHALNSRHPGEFECREFRESILGVMPHCWDRREDTSLEFAHFRKHKRKLLKKMPGKPSTNALHMPVENSPPGKDSSNKIARVIGKAASYAGSAKQKKRHLYIPTITNHTQLWWVPNVVVAHQKEGIEAVHLASGRTICKLHLPEGGLHADINGDGVLDHVQVFGGKGVESTVVTGSMEVLKPCWAVATSGVPVREQLFNASICHHSYFNLFQHGDFARSFGRTVDSSAVEVATPILLHRDDGHKHRKGSHGDIVFLTSHGEVTSYSPGLHGEGATWRWQLTTGATWSNLPSPSGM-AEESTIVPTLKAFSLRAHDDKEVIVAGGDQEAVVISPGGSLLTSVELPGSPTHALVLEDFSADGLTDIILVTSNGVYGFVQTRQPGALFFSTLIGCLIIIMGVLFISQHLNSLSKAKPRASSDHR
>CEPHdama
MRKRDLGILMLSAFAIFFSLQHEGDLSFKEAWFHLTDEYPIKYEAERLPPPILADLNGDGKSEVLVATHDAKIQVLEPHGRRVDEGFSEVRVLAEVSLLPDKVRIASGRRPVAMAAGYVDRSYKHGEIRKQVLVVVTSGWSVMCFDHNLKKLWENNLQEDFPHGAHHREIAITISNFTLKHGDAGLVIVGGRMEMKHHTMDFFEESLLSDKIEDLHQRNASEKEASGNSASFDLRHFAFYAFAGRSGTIRWARKKENVQVEPSDASQLIPQHNYKLDAHALNSRHPGEFECREFRESVLGVMPHCWDRREDTSLELAHFRKHKRKLLKKMPGKPLTNSLHMPVENSPPGKDSSNKIARVIGKAASYAGSAKQKKRHLYIPTITNHTQLWWVPNVVVAHQKEGIEAVHLASGRTICKLHLPEGGLHADINGDGVLDHVQVVGGNGVESSVVTGSMEVLKPCWAVATSGVPVREQLFNASICHHSYFNLFQHADFARSFGRTVDSSTVEVATPILLHRDDGHKHRKGSHGDIIFLTSHGEVTSYSPGLHGEGAIWRWQLTTSATWSNLPSPSGM-AEESKVVPTLKAFSLRAHDGKEVIIAGGDQEAVVISPGGSRLTSVELPGSPTHALVLEDFSGDGLTDIVLVTSNGVYGFVQSRQPGALFFSTLIGCLIIIMGVVFISQHLNSLSKGKPRASSDYR
>CORYacti
MRKRDLGILMLSAFAIFFSLQHEGDLSFKEAWFHLTDEYPIKYEAERLPPPIVSDLNGDGKSEVLVATHDAKIQVLEPHGRRVDEGFSEARVLAEVSLLPDKIRIASGRRPVAMATGYVDRIYKHGEIRKQVLVVVTSGWSVMCFDHNLKKLWENNLQEDFPHGAHHREIAISISNFTLKHGDMGLVIIGGRMEMKHHIIDFFEESLLSDKTDELHQRNANEKEASGNNVSVDLRHFAFYAFAGRSGTIRWTRKNENVQAEPSDASQLIPQHNYKLDAHALNSRHPGEFECREFRESILGVLPHCWDRREDTSLELSHFRKHKRKSLKRMPGKPSVTALHKPAEDNPPGKDSSNKIARAIGKAANYVGSAKQKKRHLYFPTITNHTQLWWVPNVVVAHQKEGIEAVHLATGRTICKLHLPEGGLHADINGDGVLDHVQVVGGNGAESTVVTGSMEVLKPCWAVATSGVPVREQLFNASICHHSHFNIFQHGDFIRNFGRTVDSRSLEVATPILIGRDDGHKHRKGSHGDIIFLTSHGEVTSYSPGLHGEGATWRWQLTTGATWSNLPSPSGMAAEEATVVPTLKAFSLRAHEGKEVIIAGGDQEAVIITPGGSILTTIELPGFPTHALILKDFSGDGFTDIILVTSSGVYGFVQTRQPGALFFSTLVGCLIIIMGVIFVSQQLNSMGKAKPRASGDYK
>ANOEemei
MRKRDLGILMLSAFAIFFSLQHEGDLSFKEAWFHLTDEYPIKHEAERLPPPIVADLNGDGKSEVLVATHDAKIQVLEPHGRRVDEGFSEARLLAEVSLLPDKIRISSGRRPVAMAAGYVDRSYKHGEIRKQVLVVVTSGWSVMCFDHNLKKLWENNLQEDFPHGAYHREIAITITNFTLKHGDAGLVIIGGRMEMKHHTMDFFEESLLMDKTDEHHLRNADEKEASGNNASVDLRHFAFYVFSGRSGTIRWTRKNENVQAEPSDGSQLIPQHNYKLDAHALNSRHPGEFECREFRESILGIMPHRWDRREDTFLELSHFRRHKRKLLKRLSGKSSTNPLHKPVENNPPGKDSSNTISRAIGKAASYAGSAKPKKRHLYFPTITNYTQLWWVPNVVVAHQKEGIEAVHLASGRTICKLHLPEGGLHADINGDGVLDHVQVVGGNGVESSVVTGSMEVLKPCWAVATSGVPVREQLFNASICHYSHFNIFQHGDFSRSFGRTVDSHSVEVATPILLHRDDGHKHRKGSHGDIIFLTSRGEVTSYSPGLHGEGAIWRWQLTTGATWSNLPSPSGMAAEEAMVVPTFKVFSLQTHNDKQVIIAGGDQEAVVISPGGSLLTSIELPGSPTHALILEDFSGDGFTDIILVTSSGVYGFVQTRQPGALFFSTLVGCLIIIMGVIFVSQHLNSVGKAKPRASSDHR
>LANAlana
MRKRDLGILLLAAFAIFFSLQHEGDFSFKEAWFHLTDEYPIKYEAERLPPPVVADLNGDGKNEILVATHDAKIQVLEPHNRRVDEGFSEARVLAEVSLLPDKIRISSGRRPVAMAAGFVDRSYKHGEIRKQVLVVVTSGWSVMCFDHNLKKLWENNLQEDFPHGAHHREIAISISNYTLKHGDAGLIIVGGRMEMQHHSYDLFEETLVSEKTDDLHRRSASEKEASGNSANVDLRHFAFYAFAGRSGTIRWSRKNENIQVQPSDASQLIPQHNYKLDAHALNSRHPGEFECREFRESILGVMPHHWDRREDTSLQLAHFRRHKRKSLKKTPGKVTTNPFHMPVENNPPGKDSSNKIASIIGKAANYAGSAKSKKRSLYIPTITNHTQLWWVPNVVVAHQKEGIEAVHLASGRTICKLHLPEGGLHADINGDGVLDHVQVVGGNGAEQTVISGSMEVLKPCWAVATSGVPVREQLFNASICHHSHFNLFQHGDFARSFGRNVDVSTLEVATPILVCRDDGHKHRKGRHGDVVFLTSHGEVTSYSPGLHGHDAIWRWQLSTSASWSNLPSPSGM-M-ETVVVPTLKAFPLRAHDNQEVIIAAGDQEAVVISPGGGLLTSIELPGSPTHTLVLADFSGDGLTDIILVTSAGVYGFVQTRQPGALFFSTLVGCLIVIMGLIFVSQHLNNASRNKPRASTDYR
>CYPRbard
MRKRDLGILMLSAFAILYSLQHEGDFSFKGAWFHLTDEYPIKYEAERLPPPILADLNGDGKSEVLVATHDAKIQVLEPHGRRVDEGFNEARVLAEVSLLPDKIRISSGRRPVAMATGYVDRSYKHGEIRKQVLVVVTSGWSVMCFDHNLKKLWENNLQEDFPHGAHHKEIAITISNYTLKHGDAGLVIVGGRMEMQHYTMDFFEESLISDTTDELHRRSANEKEASGNSA-VDLRHFAFYAFAGRSGSIRWTRKNENVQVEPPDASQLIPQHNYKLDAHALNSRHPGEFECREFRESILGVMPHRWDRREDTSLELAHFRRHKRKVLKKIPGKPSTNPFHMPVENNPPGKDSSNKISRAIGKAASYAGSAKPKKRHLYIPTITNHTQLWWVPNVVVAHQKEGIEALHLASGRTICKLHLPEGGLHADINGDGVLDHVQVVGGSGAERTVMTGSMEALKPCWAVATSGVPVREQLFNASICHHTHFNIFQHGDFARSFGRMVDSNALEVATPILVRRDDGHKHRKGSHGDIVFLTNHGEVTSYSPGLHGEGAIWRWQLQTGATWSNLPSPSGM-MEEAMVVPTLKTFSLQAH-NKEVIIACGDQEAVVISPGGSLLASIELPGSPTHALVLEDFSGDGFTDIILVTSSGVYGFVQTRQPGALFFSTLVGCLIIIMGVIFISQHLNSMNKTKPRVSSEYR
>BORYspha
MRKRDLGILMLSAFAIFFSLQHEGDFSFREAWFHLTDEYPIKYEAERLPPPIVADLNGDGKSEILVATHDAKIQVLEPHSRRVDEGFSEARVLAEVSLLPDKIRISSGRRPVSMATGFVDRIYKRGEIRKQVLVVVTSGWSVMCFDHNLKKLWENNLQEDFPHGAHHREIAISISNYTLKHGDAGLIIVGGRMEMQHHSMDLFEEAMISEKTGDMHRRSATEKEATGNNVNVDLRHFAFYAFAGRTGKIRWSRKNDNIQAPSLDASQLIPQHNYKLDAHALNSRHPGEVECREFRESILGVMPHHWDRREDTSLVLAHFRRHKRKSLKKTPGKGMVHPSHMPVENNPPGKDSSNKIARLIGKAANYAGSAKPKKKSHYIPTITNHTQLWWVPNVVVAHQKEGIEAVHLASGRTLCKLHLPEGGLHADINGDGVLDHVQAVGSNGAEQTVVSGSMEVLKPCWAVATSGVPVREQLFNASICHHAHFNLFQHGDFARSFGRTDDASTLEVATPILIRRDDGHKHRKGSHGDVVFLTNRGEVTSYSPGLHGHDAIWRWHLSTGASWSNLPSPSGM-M-EAVVVPTLKAFSLRAHDNQEVIIAAGDQEAVVISPGGSLLTSIELPMSPTHALVLEDFSGDGLTDIILATSGGVYGFVQTRQPGALFFSTLVGCLIVIMGVIFVSQHLNSAGKSKPRASTEHR
>EPIPhell
MRKRDLGILMLSAFAIFFSLQHKGDISFKEAWFHLTDEYPIKYEGERLPPPIVADLNGDGKSEVLVATHDAKIQVLEPHGRRVDEGFSEARVLAEVSLLPDKIRIASGRRPVAMAVGYVDRSYKHGEIRKQVLVVVTSGWSVMCFDHNLKKLWENNLQEDFPHGAHHREIAITISNFTLKHGDAGLVIVGGRMEMKHHAMDFFEESLLSDKIEDLHQRNANEKETSGNNASFDLRHFAFYAFAGRSGTIRWARKKENVQVEPSDTLQLIPQHNYKLDAHALNSRHPGEFECREFRESILGVMPHCWDRREDTSLEFAHFRKHKRKLLKKMPGKPSTNALHMPVENSPPGKDSSNKIARVIGKAASYAGSAKQKKRHLYIPTITNHTQLWWVPNVVVAHQKEGIEAVHLASGRTICKLHLPEGGLHADINGDGVLDHVQVFGGKGVESTVVTGSMEVLKPCWAVATSGVPVREQLFNASICHHSYFNLFQHGDFARSFGRTVDSSAVEVATPILLHRDDGHKHRKGSHGDIVFLTSHGEVTSYSPGLHGEGATWRWQLTTGATWSNLPSPSGM-AEESTIVPTLKAFSLRAHDGKEVIVAGGDQEAVVISPGGSLLTSVELPGSPTHALVLEDFSGDGLTDIILVTSNGVYGFVQSRQPGALFFSTLIGCLIIIMGVLFISQHLNSLSKAKPRASSDHR
>MEXIxero
MRKRDLGILMLSAFAIFYSLQHEGDFSFKEAWFHLTDEYPIKYEAERLPPPIVADLNGDGKSEVLVATHDAKIQVLQPHGRHVDEGFSEARVLAEVSLLPDKIRISSGRRPVAMATGYIDRSYRHGEIRKQVLVVVTSGWSVMCFDHNLKKLWENNLQEDFPHGAHHREIAITISNYTLKHGDTGLVIVGGRMEMQHYTMDFFEESLISDKTDELHRRDTNEKEAAGNSSGVDLRHFAFYAFAGRSGLVRWTRKNENVQVEPSDASQLILQHNYKLDAHALNSHHPGQFECREFRESILGVMPHRWDRREDTSLELAHFRRHKRKVLKKIPGKPSTNPFHMPVENNPPGKDSSNKIARAIGKAASYAGSAKPKKRHLFFPTITNHTQLWWVPNVVVAHQKEGIEALHLASGRTICKLHLPEGGLHADINGDGVLDHVQAVGGSGAERTVATGSMEALKPCWAVATSGVPVREQLFNVSICHHTHFNIFQHGDFARSFGRSVDSRALEVATPILVQRGDGHKHWKGSHGDIIFLTNHGEVTSYSPGLHGEDAIWRWQLRTGATWSNLPSPSGM-MEEAMVVPTLKAFSLQAHSNKAVIIASGDQEAVVLSPDGSFLASIELPGSPTHALVLEDFSGDGFNDIILVTSSGVYGFVQTRQPGALFFSTLVGCLIIIMGVIFVLLHLNSMNKTKPRVSNEYR
>EPIPaphy
MRKRDLGILMLSAFAIFFSLQHEGDLSFKEAWFHLTDEYPIKYEAERLPPPIVTDLNGDGKREVLVATHDAKIQVLEPHPRRVDEGFSEARVLAEISLLPDKIRISSGRRPVAMAVGYVDRSYKHGEIKKQVLVVVTSGWSVMCFDHNLNKLWENNLQEDFPHGAHHREIAITISNFTLKHGDSGLVIVGARMEMKHIT-DFFEESLISDNMEDLHHQN-----TSGSSPSVDLRHFAFYAFAGRSGAVRWAKKNENAQVEPSDTSQLIPQHNYKLDAHALNSRHPGEFECREFRESILGIMPHSWDRREDTFLELAHFRRHKRKSLKKLPGKSPVNLLLMPFENNPPGKDSSNKISRAIGKAASYAGSARQKKRYHYVPTITNHTQLWWVPNVVVAHQKEGIEAVHLASGRTICKIHLPEGGLQADINGDGVLDHVQ-VGRNEVERTVVSGSMEVLKPCLAVATSGVPVREQLFNASICHHSHFNIFQHADFARSFGRTVNSGVVEATTPILLRRDDDLKVHKRSHGDIVFLTSHGEVTSYSPGLHGEGATWRWQLTTGATWSNLPSLSGM-GEETRVVPTLKAFSLRSHNYKEAIIVGGDQEALVISPGGSILTSIELPGSPTHALVLEDFSGDGFTDIILVTSNGVYGFVQTRQPGALFFSTLVGCLIVIMGVLFVSQHFNSMSQGKPRPMSGHR
>SERAvome
MRKRDLGILMLAAFAIFFSLQHEGDLSFKEAWFHITDEYPIMYEAERLPPPIVADLNGDGKSEVLVATHDAKIQVLEPHGRQVDGGFSEARVLAEVSLLPDKIRISSGRRPVAMAAGYVDRSYTQ-EIRKQVLVVVTSGWSVMCFDHNLKKLWENNLQEDFPHGAYHREIAITISNFTVKHGDSGLVIIGGRMEMKHHTMDLFEENLLSDKTDDLGHRNSSEKGGSENGASVDLRHFAFYAFGGRSGTIRWTRKNENVREEPSDASRLIPQHNYKLDVHAVNSRHPGEFECREFRESILGVMPHRWDRREDTSLELSHFRRHKRKLLKKISGKPSTSALHKPVESNPPGKDSSNKIARAIGKAASYAGSAKQKKRHLYFPTITNHTQLWWVPNVVVAHHKEGIEAVHLASGRTICKLHLPDGGLHADINGDGVLDHVQAVGRNSGESTVVTGSMEVLRPCTAVATSGVPIREQLFNASICHHSHFNIFQHSDFARSFGRTVDSSSVEVATPILLHKDDGHKHKR-SHGDLIFLTSHGQVTSYTPGLHGEGATWRWQLTTGATWSNLPSPSGMAAEEATVVPTLKAFSLRARSGEEVIIAAGDHEAVVISPGGSLLTSFELPGSPTHTLILEDFSGDGFTDIILVTSGGVYGFVLTRQPGALFFSTLVGCLIVIMGVVFVSLHLNSMGKVKPRATGDYR
>GOODfuma
MRKRDLGILLLSAFAIFFSLQHEGDLSFKEAWFHLTDEYPIKHEAERLPPPIVADLNGDGKSEVLIATHDAKIQVLEPHGRRVDEGFSEARLLAEVSLLPDKIRISSGRRPVAMAAGYVDRSYKHGEIRKQILVVVTSGWSVMCFDHNLKKLWENNLQEDFPHGAHHREIAITISNFTLKHGDAGLVIIGGRMEMKHHTMDFFEESLLTDKTDEYHQRYADEKEASGNNASVDLRHFAFYAFAGRSGTIRWTRKNENVQVEPSDASQLIPQHNYKLDAHALNSRHPGEFECREFRESILGVMPHRWDRREDTSLELSHFRRHKRKLLKRMSGKPSTNTLHKPIENNPPGKDSSNTISRAIGKAASYAGSAKQKKRHLYFPTITNYTQLWWVPNVVVAHQKEGIEAVHLASGRTICRLHLPEGGLHADINGDGVLDHVQVVGGNGAESSVVTGSMEVLKPCWAVATSGVPVREQLFNASICHYSHFNIFQHGDFSRSFGRTVDSHSVEVATPILLHKDDGHKHRKGSHGDIIFLTSRGEVTSYSPGLHGEGATWRWQLTTGATWSNLPSPSGMAAEEAMVVPTFKGFSLRAHNDKQVIIAGGDQEAVVISPGGSLLTSIELPGSPTHALILEDFSGDGLTDIILVTSSGVYGFVQTRQPGALFFSTLVGCLIIIMGVIFVSQHLNSMGKAKPRASNDYR
>CALAplic
MRKRDLGILMLSAFAIFFSLQHEGDLSFKEAWFHLTDEYPIKYEAERLPPPIVSDLNGDGKSEVLVATHDAKIQVLEPHGRRVDEGFSEARVLAEISLLPDKIRISTGRRPVAMAAGYVDHSYKRGEIRKQVLVVVTSGWSVMCFDHNLKKLWENNLQDDFPHGAHHREIAITISNFTLKHGDTGLVIIGGRMEMKHHTMDSFEESLRSDEMDELHLKNANEKVASGNNASVDLRHFAFYAFAGRSGTIRWSRKNENIQMEPSHAAQLIPQHNYKLDAHALNSRHPGEFECREFRESILGVMPHYWDRREDTYLELSHFRRHKRKLLKKMSGKPSTNFLHQPSEDNPPGKDLSNKIARAIGNAARYVEKSKQKKRHLFYPTITNHTQIWWVPNVVVAHQKEGIEAIHLASGRTICKLHLPEGGLHADINGDGVLDHVQVVGGNGAESTVVTGSMEVLKPCWAVATSGVPVREQLFNASICHHSHFNIFQHGDFTRSFGRTVDSRSLEVATPILLPRDDGHKHRKGSHGDVIFLTSHGEVTSYAPGLHGEGVTWRWQLTTGATWSNLPSPSGMAAEEATVVPTLKAFSLQAHKGKDVIIAGGDQEAVVISPGGSLLTSIELPGFPTHALILKDFSGDGFTDIILVTSGGVYGFVQTRQPGALFFSTLVGCLIIIMGVIFVSQQLNSMSKAKPRASSEHK
>DIURorie
MRKRDLGILMLSAFAIFFSLQHEGDLSFKEAWFHLTDEYPIKFEAERLPPPVVSDLNGDGKSEVLVATHDAKIQVLEPHGRRVDEGFNEARVLAEVSLLPDKIRILSGRRPVAMTAGYVDRFYKHGEPRKQVLVVVTSDWSVMCFDHNLKKLWENNLQADFPHGAHHREVAITISNFTLKHGDAGLVIIGGRMEMKHHTMDFFEESLLSDKTDELHQRNANEKETSGNGASVDLRHFAFYAFAGRSGTIRWTRKNENVETEPSNASQLIPQHNYKLDAHALNSRHPGEFECREFRESILGVMPHFWNRREDTSLELSHFRRHKRKLLKRISGKPSTNAFHKPSEDNPPGKDSSNKIARAIGKAASYMGSTKQKKRHIYFPTITNHTQFWWVPNVVVAHQKEGVEAVHLASGRTICKLHLPEGGLHADINGDGVLDHVQVVGGNGAESSVVTGSMEVLKPCWAVATSGVPVREQLFNASICHHSHFNIFQHGDFTRSFGRTFDSRSIEVATPILLRRDDGQKHRKGSHGDIIFLTSHGEVTSYSPGSHGDGATWRWQLTTGATWSNLPSPSGMAASEATVVPTLKAFSLQTRNGKEVIIAGGDQEAVVISPGGSLLTSIELPGSPTHALILEDFSGDGFTDVILVTSTGVYGFVQTRQPGALFFSTLVGCLIIIMGVIFVSQQLNSMNKAKPRASGDHK
>RIMAelli
MRKRDLGILMLSAFAIFFSLQHEGDLSFKEAWFHLTDEYPIKYEADRLPPPIVSDLNGDGKSEVLVATHDAKIQVLEPHGRRVDEGFSEARVLAEVSLLPDKIRISSGRRPVAMAAGYVDRSYKHGEIRKQVLVVVTSGWSVMCFDHNLKKLWENNLQEDFPHGAHHREIAITISNFTLKHGDAGLVIIGGRMEMKHHIMDFFEESLLTDKTYDLHQRYVNEKEASGNNASVDLRHFAFYAFAGRSGTIRWTRKNENIQAEPSDASQLIPQHNYKLDAHALNSRHPGEFECREFRESILGVLPHSWDRREDTSLELSHFRRHKRKLLKRMSGKPSTNALHKPAEHNPPGKDSSYKIARAIGKAASYVGSAKQKKRHLYFPTITNHTQLWWVPNVVVVHQKEGIEAVHLASGRTICKLHLPEGGLHADINGDGVLDHVQVVGGNGAESSVVTGSMEVLKPCWAVATSGVPVREQLFNASICHHSPFNIFQHGDFARSFGRTVDSRSLEVATPILLRRDDGHKHRKGSHGDIIFLTSHGEVTSYSPGLHGEGATWRWQLITGATWSNLPSPSRMAAEEAMVVPTLKAFSLRAHSDKEVVIAGGDQEAVVISPGGSLLTSIELPGSPTHALILEDFSGDGFTDVILVTSSGVYGFVQTRHPGALFFSTLVGCLIVIMGVIFVSQHLNSMSKAKPRPTGDYK
>PHRAlind
MRKRDLGILILSAFAIFYSLQHEGDFSFKEAWFHLTDEYPIKYKAERLPPPIVADLNGDGKSEVLVATHDAKIQVLEPHGRRVDEGFSEARVLAEVSLLPDKIRISSGRRPIAMATGYVDRSYKHGEIRKQVLVVVTSGWSVMCFDHNLKKLWEKNLQEDFPHGAHHREIAITISNYTIKHGDTGLVIVGGRMEMQHYTMDFFEESLISDKIDELHRRNANEKEASGNSS--DLRHFAFYAFAGRSGLIRWTRKNENVLVEPPDASQLIPQHNYKLDAHALNSRHPGEFECREFRESILGVMPHRWDRREDTSLELAHFRRHKRKVLKKIPGKPSTYPFHKPVENNPPGTDSSNKIARAIGKAASYAGSAKPKKRHLYIPTITNHTQLWWVPNVVVAHQKEGIEALHLVSGRTICKLHLPEGGLHADINGDGVLDHVQAVGGSGAERTVVTGSMEALKPCWAVATSGVPVREQLFNASICHHTHFNIFQHGDFARSFGRTVDSSALEVATPILLRRDDGHKHWKGSPGDIVFLTNHGEVTSYSPGLHGEGVIWRWQLRTGATWSNLPSPSGM-MEEAMVVPTLKAFSLQVHSNKAVIIASGDQEAVVISPGGSLLASIELPGSPTHALVLEDFSGDGFTDIILVTSSGVYGFVQTRQPGALFFSTLVGCLIIIMGVIFVSQHFNSMNKTKPRV-----
>DRAKthyn
MRKRDLGILMLSAFAIFFSLQHEGDLSFKESWFHLTDEYPIKHEAERLPPPIVSDLNGDGKSEVLVATHDAKIQVLEPRGRRMDDDFSEARVLAEVSLLPDKIRILSGRRPVAMAAGYVDRSYTHGGVRKQVLVVVTSGWSVMCFDHNLKKLWENNLQEDFPHGAHHREIAITISNYTLKHGDSGLVIIGGRMEMKHHTMDFFEESLLTDKTDELHEKDANEKGAS---ASVDLRHFAFYAFAGRSGTIRWTRKNEHVQAEPSDASQLIPQHNYKLDAHALNSRHPGEFECREFRESILAVMPHSWNRREDTSLELSHFRRHKRKLLKKMSGKPSLNSFHKPVENNPPGKDSSNKIARAIGNAASYVGSAKQKKRHLYLPTITNHTQLWWVPNVVVAHQKEGIEAVHLASGRTICKLHLPEGGLHADINGDGVLDHVQVVGGKGAESSVITGSMEVLKPCWAIATSGVPVREQLFNASICHHSHFNIFQHGDFTRSFRRTVDSHFLEVATPIILQRDDGHKHRKGSHGDIIFLTSHGEVTSYSPGLHGEGATWQWQLITGATWSNLPSPAGMAAEEATVVPTLKAFSLRSHSDKQVVIAAGDQEAAVISPGGGLLATVELPGAPTHALILNDFSGDGFADIILVTSGGVYGFVQTRHPGAIFFSTLVGCLIVIMAVIFVSQHLSSVGKAKPRATADYK
>EPIDfulg
MRKRDLGILMLSAFAIFFSLQHEGDLSFREAWFHLTDEYPIKYEAERLPPPIVADLNGDGKSEVLVATHDAKIQVLEPHATRVDEGFSEARVLAEVSLLPDKIRISSGRRPVAMAVGYVDRSYKHGEIRKQVLVVVTSGWSVMCFDHNLKKLWEANVQEDFPHGAHHREIAITISNFTLKHGDVGLVIVGARMEMKHHTMDFFEESLLSDKIEELHQRNAHEKETSGNNASVDLRHFAFYAFAGRSGSIRWTRKNENVQVEPSDASQLIPQHNYKLDAHALNSRHPGEMECREFRESILGVMPHHWDRREDTSLELAHFRKHKRKSLKRMPGKSSANPLHMPVENNPPGKDSSNKIANVIGKAASYAGSAKQKKRHLYIPTITNHTQLWWVPNVIVSHQKEGIEAVHLASGRTICKLHLPEGGLHADINGDGVLDHVQVVGGNGAERTVVTGSMEVLKPCWAVATSGVPVREQLFNASICHHSHFHLFQHGDFVRSFGRTVDSGAVEVATPILLVRDDGHKHRRGSHGDVVFLTSHGEVTSYSPGLHGEGATWRWQITTGATWSNLPSPSGM-AEEAMVVPTFKAFSLRAHDNKEVIIAGGDQEAVVISPGGSLLSSIELPGSPTHALVLEDFSGDGFTDIILVTSNGVYGFVQTRHPGALFFSTLVGCLIIIMGVIFVSQHLNSMNSAKPRASSEYR
>CALAtsoo
MRKRDLGILMLSAFAIFFSLQHEGDLSFKEAWFHPTDEYPIKYEAERLPPPIVADLNGDGKSEVLVATNDAKIQVLEPHATRMDEGFSEARVLAEVSLLPDKIRISSGRRPVAMAVGYVDRSYKHGEIRKQVLVVVTSGWSVMCFDHNLKKLWETNLQEDFPHGAHHREIAITISNFTLKHGDAGLVIVGARMEMKHHTMDFFEESLLFDKIEELHHRNANEKETSGNNVSVDLRHFAFYAFAGRSGSIRWTRKNENVQVEPTDASQLIPQHNYKLDAHALNSRHPGEFECREFRESILGVMPHRWDRREDTSLELSHFRKHKRKSLKKMPGKSSTNYLHMPVENNPPGKDSSNKIARAIGKAASYAGSAKQKKRHIYIPTITNHTQLWWVPNVIVAHQKEGIEAVHLASGRTICKLHLPEGGLHADINGDGVLDHVQVVGGNGAERTVVTGSMEVLKPCWAVATSGVPVREQLFNASICHHSHFNLFQHGDFSRSFGRAVDSRAVEVATPILLRRDDGHKHRKGSHGDIVFLTSHGEVTSYSPGLHGEGATWRWQLTTGATWSNLPSPSGM-AEEAMVVPTLKAFSLRTHDNKEVIIAGGDREAMVISPGGSLLSSIELPGSPTHALVLEDFSGDGFTDIILVTSIGVCGFVQTRQPGALFFSTLVGCLIIIMAVIFVSQHLNSMSKAKPRASSDHR
>HABEpant
MRKRDLGILMLAAFAIFFSLQHEGDLSFKEAWFHITDEYPIKYEAERLPPPIVADLNGDGKSEVLVATHDAKIQVLEPHVKQVNEGFSEARILAEVSLLPDKIRISSGRRPVAMAAGYVDRTYKHGEIRKQVLVVVTSGWSVMCFDHNLKKLWENNLQEDFPHGAHHREIAITISNFTLKHGDTGLVIIGGRMEMRHHTMDFFEESLLSDKADDLEMRNLIEKVGSGNNASVDLRHFVFYAFGGRSGAIHWTRKNENVQVEHSDASPLIPQHNYRLDAHALNSRHPGEFECREFRESILGVMPHRWDRREDTSLELSHFRRHKRKLLKKMPGKPSANALHKPVENNPPGKDSSNKIARAIGKAASYAGSAKQKKRHLYFPTITNHTQLWWVPNVVVAHQKEGIEAVHLASGRTICKLHLPEGGLHADINGDGVLDHVQAVGRYSAESTVVTVSMEVLRPCTAVATSGVPVREQLFNVSICHHPHFNIFQHSDFTRSFGRTIDSSSVEVATPILLHRDDGNKHKR-SHGDVVFLTSHGQVTSYSPGLHGEGAIWQWQLTTGATWSNLPSPSGMAAEEATVVPTLKTFSLQAHNHEEVIIAAGDHEAVVISPGGSLLTTIELPGSPTHALILEDFSGDGFTDIILVTSGGVYGFVLTRQPGALFFSTLVGCLIIIMGVVFVSQHLNSTGKSKPRPSSDYR
>CALAsini
MRKRDLGILMLSAFAIFFSLQHEGDLSFKEAWFHPTDEYPIKYEAERLPPPIVADLNGDGKSEVLVATNDAKIQVLEPHATRMDEGFSEARVLAEVSLLPDKIRISSGRRPVAIAVGYVDRSYKHGEIRKQVLVVVTSGWSVMCFDHNLKKLWETNLQEDFPYGAHHREIAITISNFTLKHGDAGLVIVGARMEMKHHTMDFFEESLLSDKMEELHHRNANEKETSGNNVSADLRHFAFYAFAGRSGSIRWTRKNENVQVEPSDASQLIPQHNYKLDAHALNSRHPGEFECSKFRESILGVMPHRWDRREDTSLELSHFRKHKRKSLKKMPGKPSTNYLHMPVENNPPGKDSSNKIARAIGKTASYAGSAKQKKRHIYIPTITNHTQLWWVPNVIVAHQKEGIEAVHLASGRTICKLHLPEGGLHADINGDGVLDHVQVVGGNGAERTVVTGSMEVLKPCWAVATSGVPVREQLFNASICHHSHFNLFQHGDFSRSFGRAVDSRAVEVATPILLRRDDGHKHRKGSHGDIVFLTSHGEVTSYSPGLHGEGATWRWQLTTGATWSNLPSPSGM-AEEAMVVPTLKAFPLRTHDNKEVIIAGGDREAVVISPGGSLLSSIELPGSPTHALVLEDFSGDGFTDIILVTSIGVCGFVQTRQPGALFFSTLVGCLIIIMAVIFVSQHLNSMSKAKPRASSDHR
>DRAKelas
MRKRDLGILMLSAFAIFFSLQHEGDLSFKESWFHLTDEYPIKHEAERLPPPIVSDLNGDGKSEVLVATHDAKIQVLEPRGRRMDDDFSEARVLAEVSLLPDKIRILSGRRPVAMAAGYVDRSYTHGGVRKQVLVVVTSGWSVMCFDHNLKKLWENNLQEDFPHGAHHREIAITISNYTLKHGDSGLVIIGGRMEMKHHTMDFFEESLLTDKTDELHEKDANEKGAS---ASVDLRHFAFYAFAGRSGTIRWTRKNEHVQAEPSDASQLIPQHNYKLDAHALNSRHPGEFECREFRESILAVMPHSWNRREDTSLELSHFRRHKRKLLKKMSGKPSLNSFHKPVENNPPGKDSSNKIARAIGNAASYVGSAKQKKRHLYLPTITNHTQLWWVPNVVVAHQKEGIEAVHLASGRTICKLHLPEGGLHADINGDGVLDHVQVVGGKGAESSVITGSMEVLKPCWAIATSGVPVREQLFNASICHHSHFNIFQHGDFTRSFRRTVDSHFLEVATPIILQRDDGHKHRKGSHGDIIFLTSHGEVTSYSPGLHGEGATWQWQLITGATWSNLPSPAGMAAEEATVVPTLKAFSLRSHSDKQVVIAAGDQEAAVISPGGGLLATVELPGAPTHALILNDFSGDGFADIILVTSGGVYGFVQTRHPGALFFSTLVGCLIVIMAVIFVSQHLNSVGKAKPRATADYK
>CHILsemi
MRKRDLGILMLSAFAIFFSLQHEGDLSFKEAWFHLTDEYPIKYEAERLPPPIVSDLNGDGKSEVLVATHDAKIQVLEPHGRRVDEDFSEARVLAEVSLLPDKIRILSGRRPVAMAAGYIDRSYTHGEIRKQVLVVVTSGWSVMCFDHNLKKLWENNLQEDFPHGAHHREIAITISNFTLKHGDTGLVIIGGRMEMKHHTMDFFEESLLTDKTYELHQKDANKKEAS---ASVDLRHFAFYAFAGRSGTIRWTRKNENVQAEPSDASQLIPQHNYKLDAHALNTRHPGEFECREFRESVLAVLPHSWDRREDTSLELSHFRRHKRKLLKKMSGKPSTNTLHKPAENNPPGKDSSNKIARAIGNAASYAGSAKQKKRHLYFPTITNHTQLWWVPNVVVAHQKEGIEAVHVASGRTICKLHLPEGGLHADINGDGVLDHVQVVGGKGAESSVVTGSMEVLKPCWAIATSGVPVREQLFNASICHHSHFNIFQHGDFTRSFGRTIDSHFLEVATPILLRRDDGHKHRKGSHGDIIFLTSHGEVTSYSPGLHGEGATWQWQLITGATWSNLPSPLGMAAEEATVVPTLKAFSLRAHSDKEVIIAGGDQEAVVISPGGSLLTTIELPGSPTHALILKDFSGDGFTDIILVTSSGVYGFVQTRHPGALFFSTLVGCLIVIMAVIFVSQHLNSMSKAKPRATGDHK
>NEUWzoll
MRKRDLSILMLSAFAIFYSLQHEGDFSFKEAWFHLTDEYPIKYEAERLPPPIVADLNGDGKSEVLVATHDAKIQVLEPHDRRVDDGFSEARVLAEVSLLPDKIRISSGRRPIAMAVGYVDRSYKHGEIRKQVLVVVTSGWQVMCFDHNLKKLWENNMQEDFPHGAHHREIAITISNYTIKHGDVGLVIVGGRMEMQHHTMDFFEESLLSDKTDELHRRSANEREFSGNITAVDLRHFAFYAFAGRSGAVLWTRKTENVKVEPSDASQLIPQHNYKLDAHALNSRHPGEFECKEFKESILEVMPHCWDRREDTSFVLAHFRRHKRKLLKKMPGKPSTNPFHMPVENNPPGKDSSNKIARAIGKAASYAGSAKAKKRHLYIPTITNHTQLWWVPNVVVAHQKEGIEAVHLASGRTICKLHLQEGGLHADINGDGVLDHVQVVGGNGAEQTVVSGSMEVLKPCWAVATSGVPVREQLFNASICHHGYFNLFQHADFARSFGRTVDSSALEVATPVLLRRDDGHK-QKGNLGDIIFLTNRGEVTSYSPGLHGEGAIWRWQLTSGATWSNLPSPSGM-MEEAMVVPTLKTFSLRSHDNKEVIIAAGDQEAVVISPGGSLLTSIELPGSPTHALVLKDFSGDGFTDIILVTSSGVYGFVQTRQPGALFFSTLVGCLIIIMGVIFVSQHLNSMGKAKPRASSDYR
>MASDpict
MRKRDLGILMLSAFAIFFSLQHEGDLSFKEAWFHLTDEYPIKYEAERLPPPIVADLNGDGKSEVLVATHDAKIQVLEPHATRVDEGFSEARVLAEVSLLPDKIRISSGRRPVAMAVGYVDRSYKHGEIRKQVLVVVTSGWSVMCFDHNLKKLWETNLQEDFPHGSHHREIAITISNFTLKHGDSGLVIVGARMEMKHHTMDFFEDSWL-DKIEEPHQRN--ENETSVNNASVDLRHFAFYAFAGRSGSISWTRKNENVQVEPSDAAQMIPQHNYKLDAHALNSRHPGEFECREFRESILGVIPHHWDRREDTFLELAHFRKHKRKSLKRTPGKSSVNPSHMPVENNPPGKDSSSKISRAIGKASSYAGSAKQKKRHNYIPTITNHTQLWWVPNVVVAHQKEGIEALHLASGRTICKLHLPEGGLHADINGDGVLDHVQVVGGNGIERTVVSGSMEVMKPCWAVATSGVPVREQLFNASICHHSHFNLFQHGDFARSFGRTVDSGAVEVATPILLVRDDGHKHRKGSHGDVVFLTSHGEVTSYTPGLHGEGATWRWQITTGATWSNLPSPSGM-AEEDKVVPTLKAFSLRSHDNTQVIIAGGDQEAVVISPGGSLLTSIELPGSPTHALVLEDFSGDGFTDIILVTSNGVYGFIQTRHPGALFFSTLVGCLIIIMGVIFVSQHLNSMSKAKPRASSDHR
>CYMBensi
MRKRDLGILMLSAFAIFFSLQHEGDLSFKEAWFHLTDEYPIKYEAERLPPPIVADLNGDGKSEVLVATHDAKIQVLEPHATRVDEGFSEARVLAEVSLLPDKIRISTGRRPVVMAVGYVDRSYKLGEIRKQVLVVVTSGWSVMCFDHNLKKLWETNLQEDFPHGAHHREIAISISNFTLKHGDAGLVIVGARMEMKQHTIDFFEESLLSDKIEELHQRNANEKETSGSNASVDLRHFAFYAFAGRTGLIRWTRKNENAQVEPSDASQLIPQHNYKLDAHALNSRHPGEFECREFRESILGVMPHRWDRREDTSLELTHFRKHKRKSLKRMPGKSTTNSLHMPVENNPPGKDSSNKIARAIGKAASYAGSAKQKKRHLYIPTITNHTQLWWVPNVVVAHQKEGIEAVHLASGRTICKLHLPEGGLHADINGDGVLDHVQVVGGNGVERTVVTGSMEVLKPCWAVATSGVPVREQLFNASICHHSHFNLFQHGDFARSFGRTVDSSTVEVATPILLRRDDGHKHRKGSHGDIVFLTSHGEVTSYSPGLHGEGATWQWQLTTGVTWSNPPSPSGM-AEAATVVPTLKAFSLRAHDTKEVIIVGGNQEAVVISPGGSLLSSIELPGSPTHALVLEDFSGDGFTDIILVTSSGVYGFVQTRQPGALFFSTLVGCLIIIMGVIFVSQHFNSLNKSKPRASSDYR
>GALEfabe
MRKRDLGILMLSAFAIFFSLQHEGDFSFKEAWFHLTDEYPIKYEAERLPPPIVADLNGDGKNEILVATHDAKIQVLEPHGRRVDEGFSEAQVLAEVSLLPDKVRISSGRRPVAMAAGYVDRSYKHGDIRKQVLVVVTSGWSVMCFDHNLKKLWENNLQEDFPHGAHHREVAITISNYTLRHGDVGLVIVGGRMEMQHHTMDLFEESLLTDKNDELYRRSATEKEATGNSSAVDLRQFVFYAFAGRSGSVRWTRKQENAQTEPSDASQLIPQHNYKLDAHALNSRHPGEFECREFRESILGVMPHHWDRREDTSLNLAHFRRHKRKSSKKISGKPSTNPLHMPTENNPPGKDSSNKISRAIGKAASYAGSAKSKKRQLYIPTITNHTQLWWVPNVVVAHLKEGIEAVHLASGRTVCKLHLTQGGLHADINGDGVLDHVQVVGGNGAEQTVVSGSMETLKPCWAVATSGVPVREQLFNASICHHAYFHLFQHGDFARSFGRTVHSGALDVAPPILVRREDGHKHGKERHGDVVFLTNHGEVTSYSPGLHAEGAVWNWQLTTGATWSNLPSPSGL-MEEATVVPTLAAFPPRAHGGNELIIAGGDQEAVVISPGGSLLASIELPGSPTHALLLQDFSGDGFTDVILVTSGGVYGFVQTRQPGALFFSTLVGCLIVIMGVIFVSQHFNSTSKAKPRASGDYR
>THELangu
MRKRDLGILMLAAFAIFFSLQHEGDLSFKEAWFHLTDEYPIKYEAERLPPPIVSDLNGDGKSEVLVATHDAKIQVLEPHGGRVDEGFSEARVLAEVSLLPDKIRISSGRRPVAMAAGYVDRSYRHGEIRKQVLVVVTSGWSVMCFDHNLKKLWENNLQEDFPHSAHHREIAITISNFTLKHGDTGLVIIGGRMEMKHHTMDFFEESLLTDKTRQLHQRDENDKEASGSTASVDLRHFAFYAFAGRSGTIRWTRKNENVQAEPSDASQWIPQHNYKLDAHALNSRHPGEFECREFRESILGVLPHSWDRREDTSLELSHFRRHKRKLLKRMSGKPSTTALHKPNEDNPPGRDSSNKIARAIGKAASYAGSAKQNKRHLYFPTITNHTQLWWVPNVVVAHQKEGIEAVHLASGRTICKLHLPEGGLHADINGDGVLDHVQVVGGNGAESSVVTGSMEVLKPCWAVATSGVPVREQLFNASICHHSHFNIFQHGDFIRSFGRPVDSRSLEVATPILLRRDDGHKHRKGSHGDIIFLTSHGEVTSYSPGPHGEGATWRWQLLTGATWSNLPSPSGMAGDETEVVPTLKAFSLQTHSDKEVIIAGGDQEAVVISPGGSLLTSIELPGSPTHALIMKDFSGDGFTDIILVTSSGVYGFVQTRHPGALFFSTLVGCLIVIMGVIFVSQHLNSMSKAKPRATSDYK
>PAPHconc
MRKRDLGILMLSAFAIFYSLQHEGDFSFKEAWFHLTDEYPIKYEAERLPPPIVADLNGDGKNEVLVATHDARIQVLEPHGRRVDEGFSEARVLAEVSLLPDKIRISSGRRPIAMATGYVDRSYKHGEIRKQVLVVVTSGWSVMCFDHNLKKLWENNLQEDFPHGAHHREIAITISNYTLKHGDTGLVIVGGRMEMQRYTMDFFEESLISDETDELHRRNANEKEASGNSSGVDLRHFSFYAFAGRSGLTRWTRKNENVQGEPHDASQLIPQHNYKLDAHALNSRHPGEFECREFRESILGVMPHRWDRREDTSLELSHFRRHKRKVLKKTPGKPSTYPLHVPVENNPPGKDSSNKISRAIGKAASYAGSAKPKKRHLYIPTITNHTQLWWVPNVVVAHQKEGIEALHLASGRTICKLHLPEGGLHADINGDGVLDHVQAVGGSGAERTVVTGSMEALKPCWAVATSGVPVREQLFNASICHHTHFNIFQHGDFARSFGRTVDSSALEVATPILVRRDDGHKHRKGSHGDIVFLTNHGEVTSYSPGLHGEGAIWRWQLRTGATWSNLPSPSGM-MEEAMVVPTLKAFSLQAHSNKEVIIAGGDQEAVVLSPGGSLLASIELPGSPTHALILEDFSGDGFTDIILVTSSGVYGFVQTRQPGALFFSTLVGCLIIIMGVIFISQHLNSMNKTKPRVLNEYR
>ORCHital
MRKRDLGILMLAAFAIFFSLQHQGDLSFKEAWLHITDEYPIKYEAERLPPPIVADLNGDGKSEVLVATHDAKIQVLEPHGRQVDEGFSEARVLAEVSLLPDKIRISSGRRPVAMAVGYVDRSYKHGEIRKQVLVVVTSGWSVMCFDHNLKKLWENNLQEDFPHGAHHREIAITISNFTLKHGDAGLVIIGGRMEMKHHTMDFFEENLLSDKTDDLDHRNASETGGSGNGASIDLRHFAFYAFGGRSGTIRWTRKNENVQVEPSDASRLIPQHNYKLDAHALNSRHPGEFECREFRESILGVMPHRWDRREDTSLELSHFRRHKRKLLKKMSGKPSTNALHKPVENNPPGKDSSNKIARAIGKAASYASSAKQKKRHLYYPTITNHTQLWWVPNVVVAHHKEGIEAVHLASGRTICKLHLPEGGLHADINGDGVLDHVQAVGRNSGESTVVTGSMEVLRPCMAVATSGVPVREQIFNASICHHSHFNIFQHSDFTRSFGRTVDSSSVEVATPILLHRDDGHKHKR-SHGDLVFLTSHGQVTSYTPGLHGDGAAWRWQLTTGATWSNLPSPSGMASEEATVTPTLKAFSLRAHSREKVIIAAGDHEAVVISPGGSLLTTIELPGSPTHSLILEDFSGDGFTDVILVTSGGVYGFVLTRQPGALFFSALVGCLIVIMAVIFVSQQLNSMGKAKPRASGDYR
>SELEaequ
MRKRDLGILMLSAFAIFYSLQHEGDFSFKEAWFHLIDEYPIKYEAERLPPPIVADLNGDGKSEVLVATHDAKIQVLEPHGRHVDEGFREARVLAEVSLLPDKIRISSGRRPVAMATGYVDRSYKHGEIRKQVLVVVTSGWSVMCFDHNLKKLWENNLQEDFPHGAHHREMAITISNYTLKHGDAGLVIVGGRMEMQHHTMDFFEESLISDKTDEMPRRSANEKEASGNSASVDLRHFAFYAFAGRSGSIRWTRKNENVQVEPLEASQLIPQHNYKLDAHALNSRHPGEFECREFRESILGVMPHRWDRREDTSLELAHFRRHKRKVLKKIPGKSSTYPFHMPVENNPPGKDSSNKIARAIGKAASYAGSAKPKKRHLYIPTITNHTQLWWVPNVVVAHQKEGIEALHLASGRTICKLHLPEGGLHADINGDGVLDHVQVVGGSGAERTVVTGSMEALKPCWAVATSGVPVREQLFNASICHHTHFNLFQHGDFARSFGRTIDSSALEVATPILVRRDDGHKHWKGSHGDIIFLTNHGEVTSYSPGLHGEGAIWRWQLLTGATWSNLPSPSGM-MEEAMVVPTLKAFSLQAHNNREAIIAGGDQEAVVLSPGGSILTSIELPGSPTHALVLEDFSGDGFTDIILVTSSGVYGFVQTRQPGALFFSTLVGCLIIIMGVIFISQHLNSMNKNKPRVSSEYR
>DENDchryso
MRKRDLGILMLSAFAIFFSLQHEGDLSFKEAWFHLTDEYPIKYEAERLPPPIVADLNGDGKCEVLVATHDAKIQVLEPHARRVDEGFSEARVLAEISLLPDKIRISSGRRPVAMATGYVDRSYKDGEIRKQVLVVVTSGWSVMCFDHNLKKLWETNLQEDFPHGAHHGEIAITISNFTLKHGDAGLVIVGARMEMKHHTMDFFEQSLLSDKIEELHQRNASEKEISGNNASVDLRHFAFYAFAGRSGSIRWTRKNENVQVEPSDASQLIPQHNYKLDAHALNSRHPGEFECREFRESILGVMPHRWDRREDTSLELAHFRKHKRKPLKRMPGKSSTNPLHLPVESNPPGKDSSNKIARAIGKAASYAGSAKKNKRHLYIPTITNHTQLWWVPNVVVAHQKEGVEAVHLASGRTICKLHLPEGGLHADINGDGVLDHVQVVGGNGAERTVVTGSMEVLKPCWAVATSGVPVREQLFNASICHHSHFNLFQHGDFARSFGRTVDSGAVEVATPILLRRDDGHKHRKGSHGDIVFLTSHGEVTSYSPGVHGEGATWRWQLTTGATWSNLPSPSGM-AEEAKIVPTLKAFSLRTHDNKEVIIAGGDQEAVVISPGGSFLSSIELPGSPTHALVLDDFSGDSFTDIILVTSSGVYGFVQTRQPGALFFSTLVGCLIIIMGVIFVSQHLNSMSKGKPRASSEYR
>PHAIflav
MRKRDLGILMLSAFAIFFSLQHEGDLSFKEAWFHPTDEYPIKYEAERLPPPIVADLNGDGKSEVLVATYDAKIQVLEPHATRMDEGFSEARVLAEVSLLPDKIRISSGRRPVAMAVGYVDRSYKHGEIRKQVFVVVTSGWSVMCFDHNLKKLWETNLQEDFPHGAHHREIAITISNFTLKHGDAGLVIVGARMEMKHHTMDFLEESLLSDKIEELHQRIANEKETSGNNVSVDLRHFAFYAFAGRSGSIRWTRKNENVQVEPSDASQLIPQHNYKLDAHALNSRHPGEFECREFRESILGVMPHRWDRREDTSLELSHFRKHKRKSLKKMPGKSPTYSLHMPIENNPPGKDSSNKIARAIGKAASYAGSTKQKKRHIYIPTITNHTQLWWVPNVIVAHQKEGIEAVHLASGRTICKLHLPEGGLHADINGDGVLDHVQVVGGNGAERTVVTGSMEVLKPCWAVATSGVPVREQLFNASICHHSHFNLFQHGDFSRSFGRPVDSRAVEVATPILLRRDDGHKHRKGSHGDIVFLTSRGEVTSYSPGLHGEGATWRWQLTTGSTWSNLPSPSGM-AEEAMVVPTLKSFPLRAHDNKEVIIASGDREAVVISPGGSLLSSIELPGSPTHALVLEDFSGDGFTDIILVTSIGVCGFVQTRQPGALFFSTLVGCLIIIMAVIFVSQHLNSMSKAKPRASSDYR
>DENDnobi
MRKRDLGILMLSAFAIFFSLQHEGDLSFKEAWVHLTDEYPIKYEAERLPPPIVADLNGDGKFEVLVATHDAKIQVLEPHARRVDEGFSEARVLAEISLLPDKIRISSGRRPVAMAAGYVDRSYKDGEIRKQVLVVVTSGWSVMCFDHNLKKLWETNLQEDFPHGAHHSEIAITISNFTLKHGDAGLVIVGARMEMKHHTMDFFEQSLLSDKIEELHQKNASEKETSGNNASVDLRHFAFYAFAGRSGSIRWTRKNENVQVEPSDASQLIPQHNYKLDAHSLNSRHPGEFECREFRESILGVMPHRWDRREDTSLELAHFRKHKRKPLKRMTGKSSTNPLHLPVENNPPGKDSSNKIARAIGKAASYAGSAKKNKRHLYIPTITNHTQLWWVPNAVVAHQKEGIEAVHLASGRTLCKLHLPEGGLHADINGDGVLDHVQVVGGNGVERTVVTGSMEVLKPCWAVVTSGVPVREQLFNASICHHSHFNLFQHGDFARSFGRTVDSGAVEVATPLLVRRDDGHKHRKGSQGDIVFLTSHGEVTSYSPGVHGEGATWRWQLTTGATWSNLPSPSGM-AEEAKIVPTLKSFSLRAHDNKEVIIAGGEQEAVVISPGGSFLSSIELPGSPTHALVLDDFSGDSFTDIILVTSSGVYGFVQTRQPGALFFSTLVGCLIIIMGVIFVSQQLNSMSKGKPRASSEYR
>GYMNdens
MRKRDLGILMLAAFAIFFSLQHEGDLSFKEAWFHITDEYPIKYEAERLPPPIVADLNGDGKSEVLVATHDAKIQVLEPHGRQVDEGFSEARILAEVSLLPDKIRISSGRRPVAMAAGYVDRSYKHGEIRKQVLVVVTSGWSVMCFDHNLKKLWENNLQEDFPHGAHHREIAITISNFTLKHGDAGLVIIGGRMEMKHHTMDFFEENLLSDKTDDLDHRNVSEKGGSGNGASVDLRHFAFYAFGGRSGTIRWTRKNENVQVEPSDASRLIPQHNYKLDAHALNSRHPGEFECREFRESILGVMPHRWDRREDTSLELSHFRRHKRKLLKKMSGKPSTSALHKPVENNPPGKDSSNKIARAIGKAASYAGSAQQKKRHLYFPAITNHTQLWWVPNVVVAHHKEGIEAVHLASGRTICKLHLPEGGLHADINGDGVLDHVQVVGRNSAESIVVTGSMEVLRPCTAVATSGVPVREQLFNASICHHSHFNIFQHSDFTRSFGRTVDSSSVEVATPILLHKDDGHKHKR-SHGDIVFLTSHGQVTSYTPGLHGEGATWRWQLTTGATWSNLPSPSGMASEEATVVPTLKAFSLRPHAGEEVIIVAGDHEAVVISPGGSLLASIELPGSPTHTLILEDFSGDGFTDIILVTSGGVYGFMLTRQPGALFFSTLVGCLIVIMGVVFVSQHLNSMGKAKPRASGDYR
>OPHRgarg
MRKRDLGILMLAAFAIFFSLQHQGDLSFKEAWFHITDEYPIKYEAERLPPPIVADLNGDGKSEVLVATHDAKIQVLEPHGRKVDEGFSEARLLAEVSLLPDKIRISSGRRPVAMAAGYVDRSYKHGEIRKQVLVVVTSGWSVMCFDHNLKKLWENNLQEDFPHGAHHREIAITISNFTLKHGDAGLVIIGGRMEMKHHTMDFFEESLLSDKTDDLDQRNASEKVGSGNGASVDLRHFAFYAFGGRSGTIRWTRKNENVKAEPSDASQLIPQHNYKLDVHSLNSRHPGEFECREFRESILGVMPHRWDRREDTSLELSHFRRHKRKLLKKMSGKPSTSGLHKPVESNPPGKDSSNRIARVIGKAASYAGSAKQKKRHLYFPTITNHTQLWWVPNVVVAHHKEGIEALHLASGRTICKLHLPEGGLHADINGDGVLDHVQAVGRNSGESTVVTGSMEVLRPCTAVATSGVPVREQLFNVSICHHSHFNIFQHSDFARSFGRTVDSSSVEVATPILLHRDDGHKHKR-SHGDIVFLTSHGQVTSYTPGLHGEGVTWQWQLTTGATWSNLPSPSGMASEEATVVPTLKAFSLRAHGGQEVVIAAGDHEAVVISPGGSLLTSIELPGSPTHTLILEDFSGDGFTDIILVTSGGVYGFVLTRQPGALFFSTLVGCLIIIMGVVFVSQHLNSMGKAKPRAPGNYR
>CYPRflav
MRKRDLGILMLSAFAILYSLQHEGDFSFKGAWFHLTDEYPIKYEADRLPPPIVADLNGDGKSEVLVATHDAKIQVLEPHGRRVDEVFNEARVLAEVSLLPDKIRISSGRRPVAMATGYVDRSYKHGEIRKQVLVVVTSGWSVMCFDHNLKKLWENNLQEDFPHGAHHKEIAITISNYTLKHGDAGLVIVGGRMEMQHYTMDFFEESLISDTADELHRRSANEKEASGNSA-VDLRHFAFYAFAGRSGSTRWTRKNENVQVEPSDASLLIPQHNYKLDAHALNSRHPGEFECREFRESILGVMPHRWDRREDTSLELAHFRRHKRKALKKIPGKPSTNSLHMPVENNSPGKDSSNKISRAIGKAANYAGSAKPKKRHLYIPTITNHTQLWWVPNVVVAHQKEGIEALHLASGRTICKLHLPEGGLHADINGDGVLDHVQVVGGSGAERTVVTGSMEALKPCWAVATSGVPVREQLFNASICHNTHFNIFQHGDFARSFGRMVDSNALEVATPILVRRDDGHKHRKGSHGDIVFLTNHGEVTSYSPGLHGEGAIWRWQLLTGATWSNLPSPSRM-MEDSMVVPTLKAFSLQAH-GQEVIIACGDQEAVVISPGGSLLTSIELPGSPTHALILNDFSGDGFTDIILVTSSGVYGFVQTRQPGALFFSTLVGCLIIIMGVVFISQHLNSMNKTKPRVSSEYR
>CALAcreb
MRKRDLGILMLSAFAIFFSLQHEGDLSFKEAWFHLTDEYPIKYEAERLPPPIVSDLNGDGKSEVLVATHDAKIQVLEPHGRRVDEGFSEARVLAEISLLPDKIRISTGRRPVAMAAGYVDHSYKRGEIRKQVLVVVTSGWSVMCFDHNLKKLWENNLQDDFPHGAHHREIAITISNFTLKHGDTGLVIIGGRMEMKHHTMDSFEESLRSDEMDELHLKNANEKVASGNNASVDLRHFAFYAFAGRSGTIRWSRKNENIQMEPSHASQLIPQHNYKLDAHALNSRHPGEFECREFRESILGVMPHYWDRREDTSLELSHFRRHKRKLLKKMSGIPSTNFFHQPSEDNPPGKDLSNKIARAIGNAASYVEKSKQKKRRLFYPTITNRTQIWWVPNVVVAHQKEGIEAIHLASGRTICKLHLPEGGLHADINGDGVLDHVQVVGGNGAESTVVTGSMEVLKPCWAVATSGVPVREQLFNASICHHSHFNIFQHGDFTRSFGRTVDSRPLEVATPILLPRDDGHKHRKGSHGDVIFLTSHGEVTSYAPGLHGEGVTWRWQLTTGATWSNLPSPSGMAAEEATVVPTLKAFSLQAHKGKDVIIAGGDQEAVVISPGGSLLTSIELPGFPTHALILEDFSGDGFTDIILVTSGGVYGFVQTRQPGALFFSTLVGCLIIIMGVIFVSQQLNSMSKAKPRASSEHK
>CALEmajo
MRKRDLGILMLSAFAIFFSLQHEGDLSFKEAWFHLTDEYPVKYEAERLPPPIVSDLNGDGKREVLVATHDAKIQVLEPHGRRVDEDFSEARVLAEVSLLPDKIRVSSGRRPVAMAAGYVDRSYSTGEIRKQVLVVVTSGWSVMCFDHNLKKLWENNLQEDFPYGAHHREIAITISNFTLKHGDTGLVIIGARMEMKHHTMDFFEESFLADKTYELHQKVANEKEAS---ASVDLRHFAFYAFAGRSGTIRWTRKNENLQAETSDASQLIPQHNYKLDAHALNRRHPGEFECREFRESVLAVLPHSWNRREDTSLELSHFRRHKRKILKKMSGKPSTNTLHKPAENNPPGKDSSNKIARAIGNAASYVGSAKQKKRHFYYPAITNRTELWWVPNVVVAHQKEGIEAVHLASGRTICKLHLPEGGLHADINGDGVLDHVQVVGGKGAESSVVTGSMEVLKPCWAIATSGVPVREQLFNASICHHSHFNIFQHGDFTRSFGRTVDSRLLEVATPILLRRDDGHKHKKGSHGDIIFLTSHGEVTSYTPGLHGEGATWQWQLVTGATWSNLPSPMGMAAEEATVVPTLKAFSLRAHSDKEVIIACGDQEAVVISPGGSLLTTVELPGSPTHALILEDFSGDGFTDIILVTSSGVYGFVQTRHPGALFFSTLVGCLIVVMGVIFVSQHLNSMGKAKPRATGDYK
>CRYPlept
MRKRDLGILMLSAFAIFFSLQHEGDLSFKEAWFHLTDEYPIKYEAERLPPPIVSDLNGDGKSEVLVATHDAKIQVLEPHGRRADEGFSEARVLAEVSLLPDKIRISSGRRPVAMATGYVDRIYKHGEIRKQVLVVVTSGWSVMCFDHNLKKLWEQNLQEDFPHGAHHREIAITISNFTLKHGDAGLVIIGARMEMKHHTMDFFEESLLTDRTDELHQINANEKEASGKNASVDLRHFAFYAFAGRSGTIRWTRKNENVQVEPSDAAQLIPQHNYKLDVHALNTRHPGEFECREFRESILGVMPHCWDRREDTSLELSHFKRHKRKLLKKMSGRPSTNALHKPAEDNPPGKDSSNKIARAIGKAATYVGSAKQKKRHPYFPTITNHTQLWWVPNVVVAHQKEGIEAVHLASGRTICKLHLPEGGLHADINGDGVLDHVQVVGGNGAERTVVTGSMEVLKPCWAVATSGVPVREQLFNASICHHSHFNIFQHGDFARSFGRAVDSRSLEVATPILLPRDDGHKHRKGSHGDIIFLTSHGEVTSYSPGLHGEGATWQWQLTTGATWSNLPAPSGMAAEEAVVVPTLKAFSLRAHHGKQVIIAGGDQEAVVISPGGSLLTSIELPGSPTHALILKDFSGDGFTDIIVVTSSGVYGFVQTRQPGALFFSTLVGCLIVIMGVIFVSQQLNSMSKAKPRASGDYK
>OECEmacu
MRKRDLGILMLSAFAIFFSLQHEGDLSFKEAWFHLTDEYPVKYEAERLPPPIVADLNGDGKSEVLVATHDAKIQVLEPHATRSDEGFSEARVLAEVSLLPDKIRVSTGRRPVAMKVGYVDRVYKHGEIRKQVLVVVTSGWSVMCFDHNLKKLWETNLQEDFPHGAHHREIAISISNFTLKHGDAGLVIVGARMEMKQHTMDFFEESLLSDKIQELHQRNTSEEETSRSNASVDLRHFAFYAFAGRTGLIRWTRKNENVLVEPSDASRLIPQHNYKLDAHALNSRHPGEFECRDFRESILGVMPHRWDRREDTSLELAHFRKHKRKSLKRMPGKSSTNPLHMPVENNPPGKDSTTKIARAIGKAASYAGSAKQKKRHLYIPTITNHTQFWWVPNVVVAHQKEGIEAVHLASGRTICKLHLPEGGLHADINGDGVLDHVQVVGGNGAERTVVTGSMEVLKPCWAVTTSGVPVREQLFNASICHHSHFNLFQHGDFARSFGRRVDSTAVEVATPILLHR-DGHKHGKGNHGDIIFLTSHGEVTSYSPGLHGEGATWQWQLVTSATWSNLPSPSGM-ADAATVVPTLKAFSLRAHDGKEVIIAGGDQEAVVISPGGSLLSSIELPGSPTHALVLEDFSGDGFTDIILVTSSGVYGFAQTRQPGALFFSTLVGCLIIIMGVIFVSQHLNSMSKSKPRASSDYR
>MOLIcapi
MRKRDLGILLLAAFAIFFSLQHEGDFSFKEAWFHLTDEYPIKYEAERLPPPIVADLNGDGKSEVLVATYDAKIQVLEPHSRRVDEGFSEARVLAEVSLLPDKVRIASGRRPVAMAAGFVDRSHKHGEIRKQVLVVVTSGWSVMCFDHNLKKLWESNLQEDFPHGAHHREIAISISNYTLKHGDAGLVVVGGRMEMQQHSMDLFEETLIADKADDMHRRSANEKEATGNSANVDLRHFAFYAFAGRTGIIRWNRKNENIQVQQSDASQLIPQHNYKLDAHALNSRHPGEFECREFRESILGVMPHHWDRREDTYLELAHFRRHKRKALKKQPGKVTGNPLHVPVESNPPGKDSSNRIGSIIGKAANYAGSGKSKKRSLYIPTITNHTQLWWVPNVVVAHEKEGIEAVHLASGRTICKLHLPEGGLHADINGDGVLDHVQVVGGNGAEQTVVSGSMEVLKPCWAVVTSGVPVREQLFNVSICHHTHFNLFQHGDFSRSFGRTTDVGTLEVATPVLIRRDDGHKHRKGSHGDVVFLTSHGEVTSYSPGLHGHDAIWRWQLSTGASWSSLPTPSGM-L-EAVVVPTLKAFSLRAHDTHEVILAAGDQEAVVISPGGSLLTTIELPGSPTHALVTEDFSGDGLTDIILVTSSGVYGFVQTRQPGALFFSTLVGILIIIMGLIFVSQHLNSSGKSKPRASTDYR
>CHILtrap
MRKRDLGILMLSAFAIFFSLQHEGDLSFKEAWFHLTDEYPIKYEAERLPPPIVSDLNGDGKSEVLVATHDAKIQVLDPHGRRVDEDFSEARVLAEVSLLPDKIRILSGRRPVAMAAGYIDRSYTHGEIRKQVLVVVTSGWSVMCFDHNLKKLWENNLQEDFPHGAHHREIAITISNFTLKHGDTGLVIIGGRMEMKHHTMDFFEESLLTDKTYELHQKDANKKEAS---ASVDLRHFAFYAFAGRSGTIRWTRKNENVQAEPSDASQLIPQHNYKLDAHALNTRHPGEFECREFRESVLAVLPHSWDRREDTSLELSHFRRHKRKLLKKMSGKPSTNTLHKPAENNPPGKDSSNKIARAIGNAASYAGSAKQKKRHLYFPTITNHTQLWWVPNVVVAHQKEGIEAVHVVSGRTICKLHLPEGGLHADINGDGVLDHVQVVGGKGAESSVVTGSMEVLKPCWAIATSGVPVREQLFNASICHHSHFNIFQHGDFTRSFGRTIDSHFLEVATPILLRRDDGHKHRKGSHGDIIFLTSHGEVTSYSPGLHGEGATWQWQLITGATWSNLPSPLGMAAEEAMVVPTLKAFSLRAHSDKEVIIAGGDQEAVVISPGGSLLTTIELPGSPTHALILKDFSGDGFTDIILVTSSGVYGFVQTRHPGALFFSTLVGCLIVIMAVIFVSQHLNSMSKAKPRATGDHK
>LECAnigr
MRKRDLCILMLAAFAIFFSLQHEGDFSFKEAWLHLTDEYPIKYEAERLPPPIAADLNGDGKSEILVATHDAKIQVLEPHGRRIDEGFSEARVLAEVSLLPDNVRISSGRRPVAMAAGYVDRSYKHGEIRKQVLVVVTSGWSVMCFDHNLKKLWENNLQEDFPHGAHHREVAITISNYTLKHGDAGLVIVGGRMEMQHHTMDFFEESLLSDTNDEPFRRSTSEKEATGNNSAVDLRHFAFYAFAGRSGSIRWSRKREAAQTESLDASHWIPQHNYKLDAHALNSRHPGEFECREFRESILGVMPHRWDRREDTSLELAHFKRHKRKSLKKISGNRVTNSLHMPTENNPPGKDASNKVSRAISKAATYAGSAKSRKRFAYIPTITNYTQLWWVPNVVVAHEKEGIEAVHLASGRTICKLHLTEGGLHADINGDGVLDHVQVVGGNGAEQTVVSGSMETLKPCWAVATSGVPVREQLFNASICHHAFFNLFQHGDFGRSFGRTVHSGALEVATPILLRREDGHNHRKGSHGDVVFLTNHGEVTSYSPGLHGSGAIWKWQITTGATWSNLPSPSGL-MEEATVVPTFAAFHLRAHGGDEVIIAVGEQEAVVISPGGSVLASMELPGSPTHALVMEDFSGDGFTDIILVTSGGVYGFVQTRQPGALFFSSLVGCLIIIMGVIFVSQHLSSMNKGKPRASGEYR
>HYPOheme
-----------------------------------------------------------------------------------------------------------------MAAGFVDRSYKHGEIRKQVLVVVTSGWSVMCFDHNLKKLWENNLQEDFPHGAHHREVAISISNYTLKHGDAGLIIVGGRMEMQQHSMDLFEETLISDKADDMHRRSANEKEATGNSANVDLRHFAFYAFAGRSGITRWSRKNENIQVQQSDASQLIPQHNYKLDVHALNSRHPGEFECREFRESILGVMPHHWDRREDTYLELAHFRRHKRKALKKQSGKVTGNPLHVPVENNPPGKDSSNKIASIIGKAANYAGSAKSKKRSLYIPTITNHTQLWWVPNVVVAHEKEGIEAVHLASGRTICKLHLPEGGLHADINGDGVLDHVQVVGGNGAEQTVVSGSMEVLKPCWAVVTSGVPVRERLFNVSICHHTHFNLFQHGDFSRSFGRTADLSTLEVATPVLIPRDDGHKHRKGSHGDVVFLTSHGEVTSYSPGLHGHDAIWRWQLSTGASWSNLPSPSGM-M-EAVVVPTLKAFSLRAHDSHAVILAAGDQEAVVISPGGSLLTTIELPGSPTHALVTEDFSGDGLTDIILVTSSGVYGFVQTRQPGAVFFSILVGVMIMIMGLIFVSQYLNNSGKSKPRASTDYR
>HABElong
MRKRDLGILMLAAFAIFFSLQHEGDLSFKEAWFHITDEYPIKYEAERLPPPIVADLNGDGKSEVLVATHDAKIQVLEPHVKQVNEGFSEARILAEVSLLPDKIRISSGRRPVAMAAGYVDRTYKHGEIRKQVLVVVTSGWSVMCFDHNLKKLWENNLQEDFPHGAHHREIAITISNFTLKHGDTGLVIIGGRMEMRHHTMDFFEESLLSDKADDLEMRNLIEKVGSGNNASVDLRHFVFYAFGGRSGAIHWTRKNENVQVEHSDASPLIPQHNYRLDAHALNSRHPGEFECREFRESILGVMPHRWDRREDTSLELSHFRRHKRKLLKKMPGKPSANALHKPVENNPPGKDSSNKIARAIGKAASYAGSAKQKKRHLYFPTITNHTQLWWVPNVVVAHQKEGIEAVHLASGRTICKLHLPEGGLHADINGDGVLDHVQAVGRYSAESTVVTVSMEVLRPCTAVATSGVPVREQLFNVSICHHPHFNIFQHSDFTRSFGRTIDSSSVEVATPILLHRDDGNKHKR-SHGDVVFLTSHGQVTSYSPGLHGEGAIWQWQLTTGATWSNLPSPSGMAAEEATVVPTLKTFSLQAHNHEEVIIAAGDHEAVVISPGGSLLTTIELPGSPTHALILEDFSGDGFTDIILVTSGGVYGFVLTRQPGALFFSTLVGCLIIIMGVVFVSQHLNSTGKSKPRPSSDYR
>PHALmode
MRKRDLGILMLSAFAIFFSLQHEGDLSFKEAWFHVTDEYPIKYEADRLPPPIVADLNGDGKSEVLVANHDAKIQVLEPHATRVDEGFNEARVLAEVSLLPDKIRISSGRRPVAMAVGYVDRSYKHGEIRKQVFVVVTSGWLVMCFDHNLKKLWETNLQEDFPHGAHHREIAITISNFTLKHGDAGLVIVGARMEMKHHTMDFFEESLLSDKIEELHQRNANEKGASGHNVSVDLRHFAFYAFAGRSGAIRWTRKNENVQVESSDA--LIPQHNYKLNAQALNSRHPGEFECREFRESLLGVMPHRWDRREDTSLELAHFRKHKRKSLKRIPGKSSTNPLHMPVENNPPGKDSSNKIARAIGKAASYAGSAKQKKRHLYIPTITNHTQLWWVPNVVVAHQKEGIEAVHITSGRTICKLHLPEGGLHADFNGDGVLDHVQVVGGNGAERTVVTGSMEVLKPCWAVATSGVPVREQLFNASICHHSHFNLFQHGEFARSFGRRVDSGALEVATPMLLCRDDGHKNQKGSHCDVVFLTSHGEVTSYTPGLHGEGATWRWQHTTGATWSNLPSPSGM-AEEAKAVPTLKAFSLRAHDNKEVIIAGGDQEAVVISPGGSLLSSIELPGSPTHALVLEDFSGDGFTDIILVTSSGVYGFVQTRQPGALFFSTLVGCLIIIMGVIFVSQQLNSMNKTKPRASSEHR
>PHALcorn
MRKRDLGILMLSAFAIFFSLQHEGDLSFKEAWFHVTDEYPIKYEAERLPPPIVADLNGDGKSEVLVANHDAKIQVLEPHGTRVDEGFNEARVLAEVSLLPDKIRISSGRRPVAMAVGYVDRSYKHGEIRKQVFVVVTSGWLVICFDHNLKKLWETNLQEDFPHGAHHREIAITISNFTLKHGDAGLVIVGARMEMKHHTMDFFEESLLSDKIEELHQRNANEKGASGHNASVDLRHFAFYALAGRSGAIRWTRKNENVQVDSSDA--LIPQHNYKLNAQALNSRHPGEFECREFRESLLGVMPHRWDRREDTSLELAHFRKHKRKSLKRIPGKSSTNPLHMPVENNPPGKDSSNKIARAIGKAASYAGSAKQKKRHLYIPTITNHTQLWWVPNVVVAHQKEGIEAVHIASGRTICKLHLPEGGLHADFNGDGVLDHVQVVGGNGAERTVVTGSMEVLKPCWAVATSGVPVREQLFNASICHHSHFNLFQHGEFARSFGRRVDSGALEVATPMLLHRDDGHKNQKGSHCDVVFLTSHGEVTSYTPGLHGEGATWRWQHTTGATWSNLPSPSGM-AEEAKVVPTLKAFSLRAHDNKDVIIAGGDQEAVVISPGGSLLSSIELPGSPTHALVLEDFSGDGFTDIILVTSSGVYGFVQTRQPGALFFSTLVGCLIIIMGVIFVSQQLNSMNKTKPRASSEHR
>APOSshen
MRKRDLSILMLSAFAVFYSLQHEGDFSFKEAWFHLTDEYPIKYEAERLPPPLVADLNGDGKSEVLVATHDAKIQVLEPHDRRVDESFSETRLLAEVSLLPDKIRLSTGRRPVAMATGYVDRSYMHGEMRKQVLVVVTSGWSVMCFDHNLKKLWENNMQEDFPHGAHHREIAITISNYTLKHGDVGLVIVGGRMEMQHHTMDFIEESLLSDNIDELHRRNANEKESPGNGTAADLRHFVFYAFAGRSGTIRWTRKTENVKVESSDASQLIPQHNYKLDAQALNSRHPGEFECKEFKEAILGVLPHSWDRREDTSLVLAHFRRHKRKLLKKTPGKPLTSFLHMPAENNPPGKDSSNKIARAIGKAASYAGSVKPKKRHLYIPTITNHTQLWWVPNVVVAHQKEGIEALHLASGRIICKLHLPEGGLHADINGDGVLDHVQVVGGNGAEQTVLRGSMEVLQPCWAVATSGVPVREQLFNASICHHGHFNLFQHGDFVRSFGRTVDSSALEVATPVLLRRHDGHEHHNGNPGDVIFLTNRGEVTSYSPGLHGEGAVWRWQLTTGATWSNLPSPSGL-MEEAMVVPTLKTFSLRSHDSKEVIIAAGDQEAVVISPGGSLLTSIELPGSPTHALVLKDFSGDGFTDIILVTSGGVYGFVQTRQPGALFFSTLVGCLIIIMGVVFVSQHMNSTGKAKPRASSNHT
>APOSodor
MRKRDLSILMLSAFAVFYSLQHEGDFSFKEAWFHLTDEYPIKYEAERLPPPLVADLNGDGKSEVLVATHDAKIQVLEPHDRRVDESFSETRLLAEVSLLPDKIRLSTGRRPVAMATGYVDRSYIHGEMRKQVLVVVTSGWSVMCFDHNLKKLWENNMQEDFPHGAHHREIAITISNYTLKHGDVGLVIVGGRMEMQHHTMDFIEESLLSDNIDELHRRNANEKESPGNSTAADLRHFVFYAFAGRSGTIRWTRKTENVKVEPSDASQLIPQHNYKLDAQALNSRHPGEFECKEFKESILGVLPHSWDRREDTSLVLAHFRRHKRKLLKKTPGKPLTSFLHMPAENNPPGKDSSNKIARAIGKAASYAGSVKPKKRHLYIPTITNHTQLWWVPNVVVAHQKEGIEAVHLASGRIICKLHLPEGGLHADINGDGVLDHVQVVGGNGAEQTVLRGSMEVLKPCWAVATSGVPVREQLFNASICHHGHFNLFQHGDFVRSFGRTVDSSALEVATPVLLRRHDGHEHHKGNPGDVIFLTNRGEVTSYSPGLHGEGAVWRWQLTTGATWSNLPSPSGL-MEEAMVVPTLKTFSLRSHDNKEVIIAAGDQEAVVISPGGSLLTSIELPGSPTHALVLKDFSGDGFTDIILVTSSGVYGFVQTRQPGALFFSTLVGCLIIIMGVIFVSQHMNSTGKAKPRASSNYT
>OPHRsphe
MRKRDLGILMLAAFAIFFSLQHQGDLSFKEAWFHITDEYPIKYEAERLPPPIVADLNGDGKSEVLVATHDAKIQVLEPHGRKVDEGFSEARLLAEVSLLPDKIRISSGRRPVAMAAGYVDRSYKHGEIRKQVLVVVTSGWSVMCFDHNLKKLWENNLQEDFPHGAHHREIAITISNFTLKHGDAGLVIIGGRMEMKHHTMDFFEESLLSDKTDDLDQRNASEKVGSGNGASVDLRHFAFYAFGGRSGTIRWTRKNENVKAEPSDASQLIPQHNYKLDVHSLNSRHPGEFECREFRESILGVMPHRWDRREDTSLELSHFRRHKRKLLKKMSGKPSTSGLHKPVENNPPGKDSSNRIARVIGKAASYAGSAKQKKRHLYFPTITNHTQLWWVPNVVVAHHKEGIEALHLASGRTICKLHLPEGGLHADINGDGVLDHVQAVGRNSGESTVVTGSMEVLRPCTAVATSGVPVREQLFNVSICHHSHFNIFQHSDFARSFGRTVDSSSVEVATPILLHRDDGHKHKR-SHGDIVFLTSHGQVTSYTPGLHGEGVTWRWQLTTGATWSNLPSPSGMASEEATVVPTLKAFSLRAHGGQEVVIAAGDHEAVVISPGGSLLTSIELPGSPTHTLILEDFSGDGFTDIILVTSGGVYGFVLTRQPGALFFSTLVGCLIVIMGVVFVSQHLNSMGKAKPRAPGNYR
>CYMBmann
MRKRDLGILMLSAFAIFFSLQHEGDLSFKEAWFHLTDEYPIKYEAERLPPPIVADLNGDGKSEVLVATHDAKIQVLEPHATRVDEGFSEARVLAEVSLLPDKIRISTGRRPVVMAVGYVDRSYKHGEIRKQVLVVVTSGWSVMCFDHNLKKLWETNLQEDFPLGAHHREIAISISNFTLKHGDAGLVIVGARMEMKQHTIDFFEESLLSDKIEELHQRNANEKETSGSNASVDLRHFAFYAFAGRTGLIRWTRKNENAQVEPYDASQLIPQHNYKLDAHALNSRHPGEFECREFRESILGVMPHRWDRREDTSLELTHFRKHKRKSLKRMPGKSTTNPLHMPVENNPPGKDSSNKIARAIGKAASYAGSAKQKKRHLYIPTITNHTQLWWVPNVVVAHQKEGIEAVHLASGRTICKLHLPEGGLHADINGDGVLDHVQVVGGNGVERTVVTGSMEVLKPCWAVATSGVPVREQLFNASICHHSHFNLFQHGDFARSFGRTVDSSTVEVATPILLRRDDGHKHRKGSHGDIVFLTSHGEVTSYSPGLHGEGATWRWQLTTGATWSNLPSPSGM-AEAATVVPTLKAFSLRAHDPKEVIIAGGDQEAVVISPGGSLLSSIELPGSPTHALVLEDFSGDGFTDIILVTSSGVYGFAQTRQPGALFFSTLVGCLIIVMAVIFVSQHLNSLSKTKPRASSDYR
>GASTelat
MRKRDLGILMLSAFAIFFSLQHEGDLSFKEAWIHITEEYPIKYETERLPPPIVTDLNGDGKSEVLVATHDAKIQVLEPHYRRVDEGFSEARLLAELSLLPDKVRISSGRRPVAMAAGYVDRSYKHGEIRKQVLVVVTSGWSVMCFDHNLKKLWETNLQEDFPHGAHHREIAITITNFTLRHGDAGLVIVGARMEMKHNTFDLFEESFLSDKTEELHFKNANEKEAS-NSASVDLRHFAFYAFAGRSGSVRWTRKNENIQVESYDASRLIPQHNYKLDAHALNSRHPGEFECREFRESILRVMPHRWDRREDTYLELAHFRKHKRKLLKRMSGKSSTNPLHMPVENNPPGKDSSNKIARAIVKAASYANSAKQKKRHLYIPTITNHTQFWWVPNVVVAHQKEGIEAVHLASGRTICKLHLPEGGLHADINGDGVLDHVQVVGGNGAEGSVVTGSMEVLKPCWAVATSGVPVREQLFNTSICHHSHFNLFHHADFARSFGRTADTAPLEVATPILLHTADGRKHHQRSHGDLIFLTSHGEVTSFAPGLHGAGGIWKWQLITGATWSNLPSPSGM-AEEAVVVPTLKAFPLRAHRSKEVIIASGDQEAVVISPGGSSLTSIMLPGPPTHALVLEDFSGDGFTDIILVTSGGVYGFVQTRHPGALFFSTLIGCLLIIMAVIFVSQHLNSMGKSKPPASTDYR
>PLATclav
MRKRDLGILMLAAFAIFFSLKHEGDLSFKEAWFHITDEYPIKYEAERLPPPIVADLNGDGKSEVLVATHDAKIQVLDPHGRQVDEGFSEARILAEVSLLPDKIRISSGRRPVAMAAGYVDRSYKHGEIRKQVLVVVTSGWSVMCFDHNLKKLWENNLQEDFPHGAHHREIAITISNFTLKHGDAGLVIIGGRMEMKHHTMDFFEENLLSDKTDDLDHRNASEKGASGNGASVDLRHFAFYAFGGRSGTIRWTRKNENVQVEPSDASRLIPQHNYKLDAHALNSRHPGEFECREFRESILGVMPHRWDRREDTSLELSHFRRHKRKLLKKMSGKPSTSSLHKPVENNPPGKDSSNKIARAIGKVASYAGSAKQKKRHLYFPTITNHTQLWWVPNVVVAHHKEGIEAVHLASGRTICKLHLPEGGLHADINGDGVLDHVQVVGRNSAESTVVTGSMEVLRPCTAVATSGVPVREQLFNASICHHSHFNIFQHSDFTRSFGRTVDSSSVEVATPILLHKDDRHKHKR-SHGDIVFLTSHGQVTSYTPGLHGEGATWRWQLTTGATWSNLPSPSGMMAEEATVVPTLKAFSLRAHSGEEVLIAAGDHEAVVISPGGSLLTSIELPGSPTHTLILEDFSDDGFIDVILVTSGGVYGFVLTRQPGALFFSTLVGCLIIIMGVIFVSQHLNSMGKAKPRASGDHR
>VANIshen
MRKRDLGILMLSAFAIFFSLQHEGDFSFKEAWLHLNDEYPIKHEAERLPPPIVADLNGDGKSEVLVATHDAKIQVLEPHGRRVDEGFSEAQILSEVSLLPDKVRISSGRRPVAMAAGYVDRSYKHGEIRKQVLVVVTSGWSVMCFDHNLKKLWENNLQEDFPHGAHHREVAITISNYTLRHGDAGLVIVGGRMEMHHHTMDLFEESLLSDKNDELYHRSAIEKEAAGNSSAVDLRHFFFYAFAGRSGSIRWTRKLENTQAEPSDALKLIPQHNYKLDAHALNSRHPGEFECREFRESILGVMPHRWDRREDTSLELAHFRRHKRKSLKKISGKPSTNFFHMPNENNPPGKDSSNKISRAIGKAASYAGSAKPKKKQLYIPTITNHTQLWWVPNVVVAHQKEGIEAVHLASGRTICKLHLTQGGFHADINGDGVLDHVQVVGGNGAEQTVMSGSMETLKPCWAVATSGVPVREQLFNASICHHAYFNLFQHGDFARSFGRTVHSAALEVATPIFLRRDDGHNHRKGSHGDVIFLTNHGEVTSYSPGLHGEGAVWNWQLTTGATWSNLPSPSGL-MEEAMVVPTLAAFPLRAHGSNEVILAGGDQEAVVISPGGSLLASIELPGSPTHALVLQDFSGDGFTDIILVTSGGVYGFVQTRQPGALFFSTLVGCLIVIMGVIFLSQHFNSMGKAKPRASGDHR
>PHAItank
MRKRDLGILMLSAFAIFFSLQHEGDLSFKEAWFHPTDEYPIKYEAERLPPPIVAVLNGDRKSEVLVATNDAKIQVLEPHATRMDEGFSEARILAEVSLLPDKIRISSGRRPVAMAVGYVDRSYKHGEIRKQVLVVVTSGWSVMCFDHNLKKLWETNLQEDFPHGAHHREIAITISNFTLKHGDAGLVIVGARMEMKHHTMDLFEESLLSDIIEELHQKNSNEKETSGNNVSVDLRHFAFYAFAGRSGSIRWTRKSENVQVEPSDASQLIPQHNYKLDAHALNSRHPGEFECREFRESILGVMPHRWDRREDTSLELSHFRKHKRKSLKKMPGKSSTNSLHMPVENNPPGKDSSNKIARAIGKAASYAGSAKQKKRHFYIPTITNHTQLWWVPNVIVAHQKEGIEAVHLASGRTICKLHLPEGGLHADINGDGVLDHVQVVRGNGAERTVVAGSMEVLKPCWAVATSGVPVREQLFNASICHHSHFNLFQHGDFSRSFGRAVDSRAMEVATPILLRRDDGHKHRKGSHGDIVFLTSHGEVTSYSPGLHGEGVTWRWQLTTGATWSNLPSSFAM-AEEAMVVPTLKAFPLRAHENKEVIIAGGDREAVVISPGGSLLSSIELPGSPTHALVLEDFSGDGFTDIILVTSVGVCGFVQTRQPGALFFSTLVGCLIIIMAVIFVSQHLNSMSKVKPRASSDYR
>ERYCcris
MRKRDLGILMLSAFAIFFSLQHEGDLSFKEAWFHLTEEYPIKYEAERLPPPIITDLNGDGKREVLVATHDAKIQVLEPHAIRVDEGFNEARVLAEVSLLPDKIRISTGRRPVAMEVGYADRVYKHGEIRKQLLIVVTSGWSVMCFDHNLKKLWETNLQDGFPHGAHHREIAISISNFTIKHGDAGLVIVGARMEMKQHTMDFFEESLLSDKIQELHQRNTSEKETSRSNASVDLRHFAFYAFAGRTGSIRWARKNENVQGEPPDASQLIPQHNYKLDAHALSSRHPGEFECREFRESILRAMPHRWDRREDTSLELANFRKHKRKSLKRMPGKSSTNPLHMPVENNPPGKDPSNKIARAIGKAASYASSAKHKKRHLYIPTITNNTQLWWVPNVVFAHHKEGIEAVHLASGRTICKLHLPEGGLHADINGDGVLDHVQAVGGNGAERTVVTGSIEVLKPCWAVATSGVPVREQLFNASICHHSQFNLFQHGDFVRSFGRRVDSTAVEVATPILLRRDDGHKHHKRSHGDVIFLTSHGEVTSYSPGLHGEGATWQWQLVTGATWSNLPSPSGM-TEAATIVPTLKAFSLRTEDEKEVIIAGGDQEAVVISPGGSLLSSIELPGSPTHALVLEDFSGDGFTDIIVVTSSGVYGYVQTRQPGALFFSTLVGCLIIIMGVIFVSQHLNSTGKSKPRAPSDYR
>NEUWmali
MRKRDLSILMLSAFAIFYSLQHEGDFSFKEAWFHLTDEYPIKYESERLPPPIVADLNGDGKSEVLVATHDAKIQILEPHDRRVDEGFSEARVLAEVSLLPDKIRISSGRRPIAMAVGYVDRSYKHGEIRKQVLVVVTSGWQVMCFDHNLKKLWENNMQEDFPHVAHHREIAITISNYTLKHGDVGLVIVGGRMEMQHHTMDFFEESLLSDKTDELHRRSANEREFSGNITAVDLRHFAFYAFAGRSGTVRWTRKTENVKVEPSDASQLIPQHNYKLDAHALNSRHPGEFECKEFKESILEVMPHCWDRREDTSFVLAHFRRHKRKLLKKMPGKPSTNPFHRPVETNPPGKDSSNKIARAIGKAASYAGSAKAKKRHLYIPTITNHTQLWWVPNVVVAHQKEGIEAIHLASGRTICKLHLQEGGLHADINGDGVLDHVQVVGGNGAEQTVVSGSMEVLKPCWAVATSGVPVREQLFNASICHHGYFNLFQHADFARSFGRTVDSSALEVATPVLLRRDDGHK-QKGNLGDIIFLTNRGEVTSYSPGLHGEGAIWRWQLTSGATWSNLPSPSGM-MEEAMVVPTLKTFSLRSHDNKEVIIAAGDQEAVVISPGGSLLTSIELPGSPTHALVLKDFSGDGFTDIILVTSSGVYGFVQTRQPGAIFFSTLVGCLIIIMGVIFVSQHLNSMGKAKPRASSDYR
>ERYCpuss
MRKRDLGILMLSAFAIFFSLQHEGDLSFKEAWFHLTEEYPIKYEAEHLPPPIITDLNGDGKKEVLVATHDAKIQVLEPHAIRVDEGFNEARILAEVSLLPDKIRISTGRRPVAMEVGYVDRVYKHGEIRKQLLVVVTSGWSVMCFDHNLKKLWETNLQDDFPHGAHHREIAISISNFTIKHGDAGLVIVGARMEMKQHTMDFFEESLLSDKIQELHQRNTSEKETSRSNASVDLRHFAFYAFAGRTGLIRWTRKNENVQGEPPDASQLIPQHNYKLDAHALSSRHPGEFECREFRDSILRAMPHRWDRREDTSLELAHFRKHKRKSLKRMPGKSSTNPLHMPVENNPPGKDSSNKIARAIGKAASYASSAKQKKRHLYIPTITNHTQLWWVPNVVFAHHKEGIEAVHLASGRTICKLHLPEGGLHADINGDGVLDHVQVVGGNGAERTVVTGSIEVLKPCWAVATSGVPVREQLFNASICHHSQFNLFQHGDFVRSFGRRVDSTAVEVATPILLRRDDGHKHHKRSHGDVIFLTSHGEVTSYAPGLHGEGATWQWQLVTGATWSNLPSPSGM-AEEATIVPTLKAFSLRTHDEKEVIIAGGDQEAVVVSPGGSLLCSIELPGSPTHALVMEDFSGDGFTDIILVTSSGVYGYVQTRQPGALFFSTLVGCLIIIMGVIFVSQHLNSTGKSKPRAPSDYR
>HAEMdisc
MRKRDLGILMLSAFAIFFSLQHEGDLSFKEAWFHLTDEYPIKHEAERLPPPIVADLNGDGKSEVLVATHDAKIQVLEPHGRRVDEGFSEARLLAEVSLLPDKIRISSGRRPVAMAAGYVDRSYKHGEIRKQVLVVVTSGWSVMCFDHNLKKLWENNLQEDFPHGAHHREIAITISNFTLKHGDAGLVIIGGRMEMKHHTMDFFEESLLNDKTDEHHLRNADEKEASGNNASVDLRHFAFYAFAGRSGTIRWSRKNENVQAEPSNASQLIPQHNYKLDAHALNSRHPGEFECREFRESILGIMPHRWDRREDTFLELSHFRRHKRKLLKRLSGKSSTNPLHKPVENNPPGKDSSNTISRAIGKAASYAGSAKQKKRHLYFPTITNYTQLWWVPNVVVAHQKEGIEAVHLASGRTICKLHLPEGGLHADINGDGVLDHVQVVGGNGVESSVVTGSMEVLKPCWAVATSGVPVREQLFNASICHYSHFNIFQHGDFSRSFGRTVDSHFVEVATPILLHRDDGHKHHKGSHGDIIFLTSRGEVTSYCPGLHGEGATWRWQLTTGATWSNLPSPSGMVAEEAMVVPTFKVFSLRAHNDKQVIIAGGDQEAVVISPGGSLLTSIELPGSPTHALILEDFSGDGFTDIILVTSSGVYGFVQTRQPGALFFSTLVGCLIIIMGVIFVSQHLNSTGKAKPRASSDHR
>CREMappe
MRKRDLGILMLSAFAIFFSLQHESDLSFKEAWFHLTDEYPIKYEAERLPPPIVADLNGDGKSEVLVATHDAKIQVLEPHATRVDEGFSEARILAEVSLLPDKIRISSGRRPVSMAVGYVDRSYKHGEIRKQVLAVVTSGWSVMCFDHNLKKLWETNLQQDFPHGAHHREIAITISNFTLKHGDAGLVIIGARMEMKHHTFDFFEESLLSDKIEELHQRNANQKETSGNNASADLRHFAFYAFAGRSGSIRWTRKIENVQAEPSDASQLIPQHNYKIDAHSLNSRHPGEFECREFRESILGVMPHRWDRREDTSLELAHFRKHKRKSLKRMPGKSSTNPLHMPVENNPPGKDSSNKIARAIGKAASYAGSAKQKKRHLYIPTITNHTQLWWVPNVVVAHQKEGIEAVHLASGRTICKLHLPEGGLHADINGDGVLDHVQVVGGNGVERTVVTGSMEVLKPCWAVATSGVPVREQLFNASICHHSYFNLFQHGDFARSFSRTVDSGHVEVATPILLRRDDGHKHRKGSHGDIVFLTSHGEVTSYSPGLHGEGAIWRWQLTTGATWSNHPSPSGM-GEEASVVPTLKAFSLRAHDNKEVIIAGGDQEAVVISPGGSLLSSIELPGSPTHALVLEDFSGDGFTDIMLVTSSGVYGFVQTRHPGALFFSTLVGCLIIIMGVIFVSQHLNSMSKAKPRTSSDYK
>PAPHhirs
MRKRDLGILMLSAFAIFYSLQHEGDFSFKEAWFHLTDEYPIKYEAERLPPPIVADLNGDGKNEVLVATHDARIQVLEPHGRRVDEGFSEARVLAEVSLLPDKIRISSGRRPIAMATGYVDRSYKHGEIRKQVLVVVTSGWSVMCFDHNLKKLWENNLQEDFPHGAHHREIAITISNYTLKHGDTGLVIVGGRMEMQHYTMDFFEESLISDETDELHRRNANVKEASGNSSGVDLRHFSFYAFAGRSGVTRWTRKNENVQVEPHDASQLIPQHNYKLDAHALNSRHPGEFECREFRESILGVMPHRWDRREDTSLELSHFRKHKRKVLKKTPGKPSTYPLHVPVENNPPGKDSSNKIARAIGKAASYAGSAKPKKRHLYIPTITNHTQLWWVPNVVVAHQKEGIEALHLASGRTICKLHLPEGGLHADINGDGVLDHVQAVGGSGAERTVVTGSMEALKPCWAVATSGVPVREQLFNASICHHTHFNIFQHGDFARSFGRTVDSSALEVATPILVRRDDGHKHRKGSHGDIVFLTNHGEVTSYSPGLHGEGAIWRWQLRTGATWSNLPSPSGM-MEEAMVVPTLKAFSLQAHSNKEVIIAGGDQEAVVLSPGGSLLASIELPGSPTHALILEDFSGDGFTDIILVTSSGVYGFVQTRQPGALFFSTLVGCLIIIMGVIFISQHLNSMNKTKPRVSNEYR
>ANOEroxb
MRKRDLGILMLSAFAIFFSLQHEGDLSFKEAWFHLTDEYPIKHEAERLPPPIVTDLNGDGKSEVLVATHDAKIQVLEPHGRRVDEGFSEARLLAEVSLLPDKIRISSGRRPVAMAAGYVDRSYKHGEIRKQILVVVTSGWSVMCFDHNLKKLWENNLQEDFPHGAYHREIAITISNFTLKHGDAGIVIIGGRMEMKHHTMDFFEESLLMDKTDEHHLRNADEKEASGNNASVDLRHFAFYVFAGRSGTIRWTRKNENVQAEPSDGSQLIPQHNYKLDAHALNSRHPGEFECREFRESILGIMPHRWDRREDTFLELSHFRRHKRKLLKRLSGKSSTNPLHKPVENNPPGKDSSNTISRAIGKAASYAGSAKPKKRHLYFPTITNYTQLWWVPNVVVAHQKEGIEAVHLASGRTICKLHLPEGGLHADINGDGVLDHVQVVGGNGVESSVVTGSMEVLKPCWAVATSGVPVREQLFNASICHYSHFNIFQHGDFSRSFGRTVDSHSVEVATPILLHRDDGHKHRKGSHGDIIFLTSRGEVTSYSPGLHGEGAIWRWQLTTGATWSNLPSPSGMAAEEAMVVPTFKVFSLRTHNDKQVIIAGGDQEAVVISPGGSLLTSIELPGSPTHALILEDFSGDGFTDIILVTSSGVYGFVQTRQPGALFFSTLVGCLIIIMGVIFVSQHLNSVGKAKPRASSDHR
>HEMIforr
MRKRDLGILMLAAFAIFFSLQHEGDLSFKEAWFHITDEYPIKYEAERLPPPIVADLNGDGKSEVLVATHDAKIQVLEPHGRQVDEGFSEARILAEVSLLPDKIRISSGRQPVAMAAGYVDRSYKHGEIRKQVLVVVTSGWSVMCFDHNLKKLWENNLQEDFPHGAHHREIAITISNFTLKHGDVGLVIIGGRMEMKPHTMDFFEENLLSDRTDGLDQRNASEKGGSGNSAYVDLRHFAFYAFAGRSGTIRWTRKNENVQVEPSDASRLIPQHNYKLDAHALNSRHPGEFECREFRESILGVMPHRWDRREDTSLELSHFIRHKRKILKKMSGKPSTNALHKPVENNPPGKDSSNKIARAIGKAASYAGSAKPKKRHLYFPTITNHTQLWWVPNVVVAHHKEGIEAVHLASGRTICKLHLPEGGLHADINGDGVLDHVQVVGRNSADSTVVTGSMEVLRPCTAVATSGVPVREQIFNASICHHSHFNIFQHSDFARSFGRTVDSSSVEVASPILLRRDDAHKHKR-SHGDIVFLTSHGQVTSYSPGLHGEGTTWRWQLTTGATWSNLPSPSGMAAEEATVVPTLKAFSLRAHGAEEVIMAAGDHDAVVISPGGSLLSSIELPGSPTHALILEDFSGDGFTDIILVTSGGVYGFVLTRHPGALFFSALVGCLIIIMGVVFVSQHLNAMGKAKPRASGDYR
>GOODpube
MRKRDLAILMLSAFAIFFSLQHEGDLSFKEAWFHLTDEYPIKHEAERLPPPIVADLNGDGKSEVLVATHDAKIQVLEPHGRRVDEGFSEARLLAEVSLLPDKIRISSGRRPVAMAAGYVDRSYKHGQIRKQILVVVTSGWSVMCFDHNLKKLWENNLQEDFPHGAHHREIAITISNFTLKHGDAGLVIIGGRMEMKHHTMDFFEESLLTDKTDEHHQRNADEKEASGNNASVDLRHFAFYAFAGRSGTIRWTRKNENVQVEPSDASLLIPQHNYKLDAHALNSRHPGEFECREFRESILGVMPHRWDRREDTSLELSHFRKHKRKLLKRMPGKPSPNHLHKPIENNPPGKDSSNTISRAIGKAASYAGSTKQKKRYLYFPTITNYTQLWWVPNVVVAHQKEGIEAVHLASGRTICKLHLPEGGLHADINGDGVLDHVQVVGGNGAESSVVTGSMEVLKPCWAVATSGVPVREQLFNASICHYSHFNIFQHGDFSRSFGRTVDSHSVEVATPILLHRDDGHKHRKGSHGDIIFLTSRGEVTSYSPGLHGEGATWRWQLTTGATWSNLPSPSGMAGEEAMVVPTFKGFSLRAHNDKQVIIAGGDQEAVVISPGGSLLTSIELPGSPTHALILEDFSGDGLTDIILVTSSGVYGFVQTRQPGALFFSTLVGCLIIIMGVIFVSQHLNSMGKGKPRASNNY-
