# Supplementary material for: Orchid Phylotranscriptomics: The Prospects of Repurposing Multi-Tissue Transcriptomes for Phylogenetic Analysis and Beyond
Source: Front Plant Sci. 2022 May 27;13:910362. doi: 10.3389/fpls.2022.910362 (PMC9196242; doi:10.3389/fpls.2022.910362)
Supplement: Supplementary file 4 [file Data_Sheet_3.zip › ortho_MSA/r1/OG0009431.fa]

>ANOEemei
----------------------------------------------------------------------------------MESSGGIVP--DVCPICLEPPKREAYLDRCFHAFCYQCIVHWSKFVKEK------CCQAAP------SLKCPLCK-----AENLSIVHSFDGESFGRFYFNGDDQNSFFTSEHE------------FRLQCYNCEPG---NTFDVQLYWKRHRYLHKNIFLPNWLRREIQTLIK-----EEDVDIIVHHVHGVIEASLRSDK--GDNSM-LIPEMRREKFRAMLDEAARPFLHTRTKRFIDELELFLASGLNIESYDRVSMNHLEKY-TSLEASSQDQAA-N---------
>ANOEroxb
----------------------------------------------------------------------------------MESSGGSVP--DVCPICLEPPKREAYLDRCFHAFCYQCIVHWSKFVKEK------CCQAAP------SLKCPLCK-----AENLSIVHSFDGESFGRFYFNGDDQNSFFTSEHE------------FRLQCYNSEPG---NTFDIQLYWKRHRYLHKNIFLPNWLRREIQTLIK-----EEDVDIIVHHVHGVIEASLRSDK--GDSSM-LIPEMRREKFRAMLDEAARPFLHTRTKRFIDELELFLASGLNIESYDRVSMHHLEKY-TSLEASGQDQAV-D---------
>APOSodor
----------------------------------------------------------------------------------MEFSGRNDS--ETCPICLEPLLREAYLDRCFRENTCRGWRAWEHNKSNR------ACDVGAKHQRK-ETRAKHCKPLKGQTENFSIVYNFDGVSFHRHYVNDNHHDSFFSSSHG------------VRAQCYRSEAG---NMFNIQQYWKYHRYRQKNNWLQNWLRREIQTLTL-----EEDVDIIVHHIQGVLEAIF-TRK--GDSKQ-VTPEQRREEFRALLSDAAMPFLHGRTTRFVDELELFLASGLNIEAYDRVYMHHLGIP-PPTEEARDPDPASD---------
>APOSshen
----------------------------------------------------------------------------------MEFSGRNDS--ETCPICLEPLLREAYLDRCFHAFCYQCIAQWSKFVKDK------QSQSQSSSKCKFSIKCPLCK-----TENFSIVYNFDGVSFHRHYVNDNHHDSFFSSNHG------------LRAQCYRSEAG---NLFNIQQYWKYHRYRQKNNWLQNWLRREIQTLTL-----EEDVDIIVHHIQGVLEAIF-TRK--GDSKQ-VTPEPRREEFRALLSDAAMPFLHGRTARFVDELELFLASGLNIEAYDRVYMHHLGIS-PPTEEARDPDPASD---------
>BLETstri
----------------------------------------------------------------------------------METSGRSEP--EPCPICLEPLQQEAYLDRCFHAFCYHCIVKWSRLVKEK------CCQSAP------SIKCPLCK-----VENLSIVHSFHGESFRRFYVNGDCQDSFFTSGHEFRLQCYSSEPGKFRLQCYSSEPG---NIFNVQRYWKHHRYRQKNIWLPSWLRREIQTLTK-----EEDVDIIVHHVHGVIEAFFRSNE--GQYIN-LTPEKRQEKLRAVLIDAAKPFLDGKTERFISELELFLASGLNIEAYDRVYTHHLENY-TSSEASSQDQIIVDSD-------
>BORYspha
-------------------M-------------------------------------------------------------ASSSSSGKDA--VPCPICLEPMMQEAYLDNCFHVFCYQCISHWSRVVANKHAITNYHSEILS------SIKCPLCK-----TENYSIIHGFTGESFQRHYVNRDHGVSYLSSAHE------------FRLQCYKSEEVLTKNIFDVQRYWKLRRYRHKNIWLQSWLRREIQALIQ-----EEDVDIIVHHIHGVIESFLSRQE--QEVVK-GKPEERSREFRRLLSDAANPFVQGLTERFVNEVELFLVSGLTIEAYDKVCLHCLAGR-STSTE------------------
>CALAcreb
-----------------MTI-------------------------------------------------------------KTGSSGRGEP--ETCPICLEPPKIEAYLDRCFHSFCYRCIIQWSKFVKEK------SCPSAP-------IKCPLCK-----AENLSVVHSFDGESFRRFYFSGASQNSFFTSGHE------------FRLQCYSSEPG---NIFNVQQYWKRHRYRQKNNCLPNWLRREIQTLIK-----EEDVDIIVHHVHGVIEAFFRSNE--GENMM-LNSEKKQEKFRAVLIDSSRPFLRSRTERFVDELELFLASGLKMDAYDRVYMHTLGNY-ASPESNGQDQPT----------I
>CALAplic
-----------------MTI-------------------------------------------------------------KTGSSGRGEP--ETCPICLEPPKIEAYLDRCFHSFCYRCIIQWSKFVKEK------SCPSAP-------IKCPLCK-----AENLSVVHSFDGESFRRFYFSGASQNSFFTSGHE------------FRLQCYSSEPG---N---------------------------------------------------------------G--------------------------------------------------------------------------------------
>CALAsini
----------------------------------------------------------------------------------METSGRSEP--EACPICLEPLLREAYLDRCFHAFCYHCIVKWSGFVKEK------YCQSAN------SIKCPLCQ-----VENLSIVFSFDGESFRRFYINGVCQDNFFTSGHE------------FRLQCYSRDPG---NIFNVQRYWKHHRYRQRNIWLPSWLRREIQTLTK-----EEDVDIIVHHVHGVIEAFLRSND--EHNIN-LTPERKQEKFRALLADAARPFLGGKTERFISELELFLASGMNIEAYDGVYMHHLENN------------------------
>CALAtsoo
----------------------------------------------------------------------------------METSGRSEP--EACPICLEPLLREAYLDRCFHAFCYHCIVKWSGFVKEK------YRQSAN------SIKCPLCQ-----VENLSIVYSFDGESFRRFYINGVCQDNFFTSGHE------------FRLQCYSSEPG---NIFNVQRYWKHHRYRQRNIWLPSWLRREIQTLTK-----EEDVDIIVHHVHGVIEAFLTSND--ERNIK-LTPERKQEKFRALLADAARPFLGRKTERFISELELFLASGMNIEAYDGVYMHHLENN------------------------
>CALEmajo
----------------------------------------------------------------------------------MESSRSSQQ--EPCPICLEPPKQEAYLDCCFHSFCYDCIFQWSKVLKGK------NCQATS------SIKCPLCK-----VENLSIVHSFDGESFRRFYFNGDSQNSFFTSTHE------------YRLQCYRSEPC---KTFNVQQYWKRRRYLQKNIWLSDWLRREIQTLTK-----EEDVDIIVHHLHGLIEAFFRRNR--GENL------KMQEDFRAKLIDAARPFMRARTERFIDELELFLASGLNIDAYDGVYMHHLLNY-TSPEASHDEGAA-A---------
>CEPHdama
----------------------------------------------------------------------------------MESSGRSNE--EACPICLEPLKREAYLDHCFHAFCYHCIVKWSKLVKGK------YCQSAP------SIKCPLCK-----AENLSIVHSFDGESFQRYYVNSDCQNGFFTSDHE------------FRFLCYNREPA---SIFNVQQYWKHHRYRQKNIWLPSWLRREIQTLTK-----EEDVDIIVHHVHGVIEALFRSSE--GQYIK-LTPEERQEKLRAVLFDAASRFLRGRTERFIDEVELFLASGLNIEAYDRVYMHHLDNY-ASTEANGQDQIA-DSD-------
>CHILsemi
----------------------------------------------------------------------------------MESSGRSQQ--EACAICLEPPKQEAYLDCCFHSFCYHCILQWSKVVKGK------NCQAAP------CINCPLCK-----VENFSIVHSFDGDSFRRFYFNGDNQNSFFTSNHE------------YRLQCYSSEPS---KIFNVQQYWKRRKYLQKNIWLSDWLRREIQTLIK-----EEDVDIIVHHVHGLIEAFFRRNK--GENLM-LSPEKRREDFRAQLSDAARPFLRARTDHFIDELELFLASGLNIDAYDRVCMHHLLNY-ASPEASGGERAA-A---------
>CHILtrap
----------------------------------------------------------------------------------MESSGRIQQ--EACAICLEPPKQEAYLDCCFHSFCYHCILQWSKVVKGK------NCQAAP------SINCPLCK-----VENFSIVHSFDGDSFRRFYFNGDNQNSFFTSNHE------------YRLQCYSSEPS---KIFNVQQYWKRRKYLQKNIWLSDWLRREIQTLIK-----EEDVDIIVHHVHGLIEAFFRRNK--GENLM-LSPEKRREDFRAQLSDAARPFLRLRTDHFIDELELFLASGLNIDAYDRVCTHHLLNY-ASPEASGGERAA-A---------
>CREMappe
----------------------------------------------------------------------------------METSGRNEP--EACPICLGPLQRESYLDRCFHAFCYHCIVKWSGFVKEK------YCQSAP------SLKCPLCK-----VENLSIIYSFDGESFSRLYLNGACQDSFFTSGHE------------FRLQCYSSEAG---NIFDVQQYWKQHRYRRKNIWLPSWLRREIQTLTK-----EEDVDIIVHHVHGVIDAFFRSNE--GHNIK-LTPEKIQEKFRAVLVDAGRPFLGGKTVRFISELELFLASGLNFEAYDRVYMHHLENYYSSMEASSQNQLV-D---------
>CRYPlept
----------------------------------------------------------------------------------MESSGRSQP--EACPICLEPPKQEAFLDCCFHAFCYQCIVQWSKFVG-K------YCQAAP------SIKCPLCK-----AENLSIVHSFDGESFRRFYFNGDRQDSFFTSAHE------------FRLQCYNSEPG---NIFNVQKYWKHHIYRQKNIWLPNWLRREIQTLTK-----EEDVDIIAHHIHGVIEAVFRSDK--GEGMM-LNSGTRQEIFRALIIDAAKPFLHARAERFVDELELFLASGLNMDAYDRVCMHHLENY-TSPEESDQDQ-------------
>CYMBensi
----------------------------------------------------------------------------------METSGRSEP--EVCPICLEPLQREAYLDRCFHAFCYHCIVKWFGFVKEK------YPQSAP------SIKCPLCK-----IESLSIVYGFDGESFRRFYLNGTCEDSFFTGKHE------------FRLQCYSSEPG---NIFNVQQYWKHQRYRQKNIWIPSWLRREIQTLTK-----EEDVDIIVHHVHGVIEALFRSNE--GYDVK-LTPERRQEKFRAALVDAARPFLGGKTERFISELELFLASGLNIEAYDRVYMHHLEHY-CSIEASSHDQIV-D---------
>CYMBmann
----------------------------------------------------------------------------------METSGRSEP--EVCPICFEPLQREAYLDRCFHAFCYHCIVKWSGFVKEK------YPQSAP------SIKCPLCK-----IESLSIVYGFDGESFRRFYLNGTCEDSFFTGKHE------------FRLQCYSSEPG---NIFNVQQYWKHQRYRQKNIWIPSWLRREIQTLTK-----EEDVDIIVHHVHGVIEAFFRSNE--GYDVK-LTPERRQEKFRAALVDAARPFLGGKTKRFISELELFLASGLNIEAYDRVYMHHLEHY-CSSEASSHDQLV-D---------
>CYPRbard
----------------------------------------------------------------------------------MESSGRSEP--EVCPICLEPPNREAYLDRCFHAFCYHCIVHWSKMVKEK------CCQPAP------SVKCPLCK-----AENFSILHSFDGESFRRYYVNEDRQNSFFTSDHE------------FRLQCYSCEPG---NIFNVQQYWKLRRYRQKNIWIQNWLRREIQVLTM-----EEDVNIIVHHVHGVIEAFFRSNE--RDDVK-ITPEKRREELRALLGGAARPFLHGRTERFIDEVELFLASGLNIEAYDSVYIHHLVH-------------------------
>CYPRflav
----------------------------------------------------------------------------------METSGRSEP--EVCPICLEPPNREAYLDRCFHAFCYHCIVHWSKMVKEK------YCQPAP------TVKCPLCK-----AENFYILHSFDGESFRRYYVNEDRQNSFFTSGHE------------FRLLCYSCEPG---NMFNVQQYWKLRRYRQKNNWIQNWLRREIQVLTM-----EEDVNIIVHHVHGVIEAFFRSNE--RDDVK-VTPEKRREELRALLGDAARPFLHGRTERFMDEVELFLASGLNIEAYDSVYIHHLVH-------------------------
>DENDchryso
----------------------------------------------------------------------------------METSGRSEP--EACPICFEPLRREAYLDRCFHAFCYHCIVQWSEFVKEK------YCQSAP------SVKCPLCK-----VENFSIVYSFDGESFRRFYLNGDCQDSFFTSGHE------------FRLQCYRSKPG---NIFNVQRYWKHHRYRQKNIWLPTWLRREIQTLTK-----EEDVDIIFHHVHGVIEAFFRSNQ--EHNIK-LNPEKRQEKFRALLVDAAMPFLGEKTERFITELELFLASALTIEAYDRVYMHHLENY-TSIEASSQDHIV-DSD-------
>DENDnobi
----------------------------------------------------------------------------------METSGRSEP--EVCPICYEPLRREAYLDRCFHAFCYHCIVQWSEFVKEK------YCQSAP------SVKCPLCK-----VENFSIVYSFDGESFRRFYLNGDCQDSFFTSGHE------------FRLQCYSSEPG---NIFSVQRYWKQHRYRQKNIWLPIWLRREIQTLTK-----EEDVDIIFHHVHGVIEAFFRSNQ--ENTVN-LNPEKRQEKFRTLLVEAAMPFLGGKTERFISELELFLASALTIEAYDRVYMHHLENY-TSIKVRNQDHIV-DSD-------
>DRAKelas
MQWRRSYNKLYSCRLDLVLP-------------------------------------------------------------LMDSSGRSQQ--EACAICLEPPMREAFLDCCFHSFCYPCIFQWSKVVKGK------NCQTSP------SIKCPLCK-----VENLSVVHSFDGESFRRFYFDGDSQNSFFTSSHE------------YRLQCYRSEPS---KIFNVQQYWKRLRYLQKNIWLSDWLRREIQTLIK-----EEDVDIIVHHVKGLIEACFRRNK--GENIT-LNPEKRREDFRAQVGGAARPFLRTRTERFVDELELFLASGLNIDAYDRVYMHHLLNY-TSQEESGGEQSA-A---------
>DRAKthyn
----------------------------------------------------------------------------------MDSSGRSQQ--EACAICLEPPTREAFLDCCFHSFCYPCIFQWSKVVKGK------NCQTSP------SIKCPLCK-----VENLSVVHSFDGESFRRFYFDGDSQNSFFTSSHE------------YRLQCYRSEPS---KIFNVQQYWKRLRYLQKNIWLSDWLRREIQTLIK-----EEDVDIIVHHVKGLIEACFRRNK--GEKIT-LSPEKRREDFRAQVSGAARPFLRTRTERFVDELELFLASGLNIDAYDRVYMHHLLNY-TSQEESGGAQST-A---------
>EPIDfulg
----------------------------------------------------------------------------------METSGRSEP--EPCPICFEPLQREAYLDRCFHAFCYRCIVKWSGFVKEK------YGQSTP------SIKCPLCK-----VENWSIIYSFDGESFSRFYLNGACQDSFFTSGHE------------FRLRCYSIDPG---NIFNVQQYWKHHRYNRKNIWLPSWLRREIQTLTK-----EEDVDIIVHHVHGVIEAFFRSIE--GNNAN-LTPEKRRENFRAALVDAARPFLGRKTERFVSELELFMASGLNFEAYDRVYMHHLENY-ASMEASSQDQLV-G---------
>EPIDpuni
M-----------ICTEILITKFFDKYHASR------------ENERLRQRISDHRY-------------------------TMETSGRSEP--EPCPICFEPLQREAYLDRCFHAFCYRCIVKWSGFVKEK------YGQSTP------SIKCPLCK-----VENWSIIYSFDGESFSRFYLNGACQDSFFTSGHE------------FRLRCYSIDPG---NIFNVQQYWKHHRYNRKNIWLPSWLRREIQTLTK-----EEDVDIIVHHVHGVIEAFFRSIE--GNNAN-LTPEKRRENFRAALVDAARPFLGRKTERFVSELELFMASGLNFEAYDRVYMHHLENY-ASMEASSQDQLS-G---------
>EPIPhell
-----------------------------------------------------------------------------------DSSGISEP--EACPICLEPLKREAYLDRCFHAFCYHCIVKWSKLVKEK------YCQSAP------SLKCPLCK-----VENLSIVHSFDGELFRRYYVNSDCQNSFFTSGHE------------FRLQCYMSEPG---SIFNVQKYWKHHRYRQKNIWLPSWLRREIQTLTK-----EEDVDIIVHHVHGVIEAFFRSIE--GDNIK-LNPEERQEKFRSQLFDAASPFLGGRTKRFIDEVELFLASGLNIEAFDGVYLHHLENHNSSTEASGQGQLV-GSD-------
>EPIPpurp
----------------------------------------------------------------------------------MDSSGRSEP--EACPICLEPLKREAYLDRCFHAFCYHCIVKWSKLVKEK------YCQSAP------SLKCPLCK-----VENLSIVHSFDGELFRRYYVNSDCQNSFFTSGHE------------FRLQCYMSEPG---SIFNVQKYWKHHRYRQKNIWLPSWLRREIQTLTK-----EEDVDIIVHHVHGVIEAFFRSIE--GDNIK-LNPEERQEKFRRQLFDAASPFLGGRTKRFIDEVELFLASGLNIEAFDRVYMHHLENHNSSTEASGQGQLV-GSD-------
>ERYCcris
----------------------------------------------------------------------------------MEISGRTEP--DVCPICLEPMQREAYLDRCFHAFCYHCIVKWSGYVKEK------NCQSAT------SIKCPLCK-----VESFSIAYGFDGESFRKFYLNGACQDSFFTSGHA------------FRLQCYSSEPG---NIFNVQQYWKHHRYRRKNIWLQNWLRREIQTLFK-----EENVDVIVHHVHGVIEAFFRSNE--GHNIE-LTPEKKQEMFRAELVNAAMAFLGGKTERFISELEFFLASGLNIEAYDRVYLNHFNNY-SSSESSRHDQII-D---------
>ERYCpuss
----------------------------------------------------------------------------------MEISGRREP--DLCPICLESLNQEAYLDPCFHAFCYHCILKWSGYVKEK------NFQSTS------SIKCPLCK-----VESLSIIYGFDGESFRKFYLNGTCQDSFFTSGHE------------FRLQCYSSEPG---NIFNIQQYWKHHRYRRKNIWLQNWLRREIQTLFK-----EENVDVIVHHFHGVIEAFFRSND--GHNIE-LTPEKKQEMFRAKLVNAAIAFLGGKTERFISELELFMASGLNIEAYDSVYFNHFNNY-TSSESTRHDQVI-D---------
>GALEfabe
-----------------MTM-------------------------------------------------------------KASEAGRSEP--ERCSICLEPQKREAYLDRCFHSFCYDCIALWFKTVKEK------FSPSAS------PIKCPLCK-----VENFSIIHSFNGESFRRYYINGDTQNSFFTSGHW------------LRSQCYDSDTG---NVFNVQHYWKCHRYRQKNIWLQSWLRREIQTLIQ-----EEDVSVIVHHVDGVIQAIFRRND--DYSMK-LTPEERRKEFIALLSEAAWPFLGRRTERFVDELELFLASGLNIEAYDRVFMHHLGMS-ASPEQSDQDTVA-G---------
>GASTelat
----------------------------------------------------------------------------------MEASGRTDP---VCPICLEPLQREAYLDRCFHAFCYHCIVKWSKLVKEK------CCLKMP------TIKCPLCK-----VENLSVVYGFDGESFCRFYVNGDYHDSFFTSSHE------------FRFQCYNNKPG---GIFNVQRYWKYHRYRQKNIWLPSWLRRDIQTLTK-----EEDVDIIVHHVHGVIESLFKSNK--ARNAN-L-----REMFKSLLADAARPFLGVKTERFVDELELFLASGLNIDAYDRVCMQHMGNC-YSGDECDCAQTV-DSGLSIMPNL
>GOODfuma
----------------------------------------------------------------------------------MESSGRSEP--EVCPICLEPPKREAYLDRCFHAFCYHCIVHWSKFVKEK------YCQAAP------SLKCPLCK-----AENLSIVHSFDGESFGRFYFNGDSKDSFFTSGHK------------FRLQCYNSEPG---NIFDVQLYWKRHRYLHKNIFLPNWLRREIQTLIK-----EEDVDIIVHHFHGVIEASLRSDK--GDNIM-LIPEMRREKFRAMLNDAARPFLHARTERFIDEVEFFLASGLNIESYDRVCMHHLENY-TSLEASGQDQAA-N---------
>GYMNodor
---------------------------------------------------------------------------------MESSSGRSDP--EVCAICLEPPKREAYLDRCFHSFCYHCIVQWSTFVKKK------YYQAEP------FIKCPLCK-----AENLSIVHSFDGESFLRFYFNGDSRNSFFTSSHE------------YRLQCYSCELG---NIFNVQQYWKHNRYRRKNIWLPNWLRREIQTLIK-----EEDVGIIVHHVHGVIEAFFRSNK--GDNIT-LNPEKRREMFRALLIDAARPFLRARTERFADEMELFLASGLNIDAYDEVYMHHLENY-SSSEASGQGQAA-D---------
>HABElong
---------------------------------------------------------------------------------MESSSGKSDS--EVCPICLEPPRREAYLDRCFHSFCYHCIVQWSKFVK-K------YYQAEP------SIKCPLCK-----AENLSIVHSFDGESFHRFYFNGDSRNSFFTSSHD------------FRLQCYSSELD---NIFNVKQYWKHHRYRRKNIWLPNWLRREIQTLTK-----DEDVGIIVHHVHGVIETFFRRNE--EDNIM-LNPEKRRERFRALLIDAARPFLHARTPRFADELELFLASGLNIEAYDEVYMHHLENY-TSSEASSHGQVA-D---------
>HABEpant
---------------------------------------------------------------------------------MESSSGKSDS--EVCPICLEPPRREAYLDRCFHSFCYHCIVQWSKFVK-K------YYQAEP------SIKCPLCK-----AENLSIVHSFDGESFHRFYFNGDSRNSFFTSSHD------------FRLQCYSSELD---NIFNVKQYWKHHRYRRKNIWLPNWLRREIQTLTK-----DEDVGIIVHHVHGVIETFFRRNE--EDNIM-LNPEKRRERFRALLIDAARPFLHARTPRFADELELFLASGLNIEAYDEVYMHHLENY-TSSEASSHGQVA-D---------
>HAEMdisc
----------------------------------------------------------------------------------MESSGGSVP--DACPICLEPPKQEAYLDRCFHAFCYHCIVHWSNFVKEK------YCQAAP------SLKCPLCK-----AENLSIVHSFDGESFGRYYFNGDVQNSFFTSEHE------------FRLKCYSCKPG---NTFDVQLYWKRHRYLHKNIFLPSWLRREIQTLIK-----EEDVDIIVHHVHGVIEASLRSDK--GDSSM-LIPVMRQEKFRAMLDEAARPFLHTRTKRFIDEVELFLASGLNIESYDRVCMHHLENH-TSLEASSQDQAA-D---------
>HEMIforr
-------------------MT------------------------------------------------------------MESSSGRSDP--EVCPICLEPPKREAFLDRCFHSFCYHCIVQWSKFVKKK------YYQAEF------SIKCPLCK-----AENVSFVHSFDGESFRRFYFNGDSRNSFFTRSHE------------YRLQCYSCELG---NIFNVQQYWKHHRYRLKNIWLPNWLRREIQTLIK-----EEDVGIIVHHVHGVVEACFRSNK--GDNVM-LNPEKRREKFRALLIDAARPFMRVRAERFANELELFLASGLNIEAYDEVYMHHLENY-SSSEAGGRGQVA-G---------
>HYPOheme
---------------------------------------------------------------------------------------------------------------------------------------------------------------------------------------------------------------------------MSTNVFDIQKYWKRHKYLQKNTWLQSWLRREIQCLTL-----EEDVDIIVHHIYGVIESFLRRQK--NDGVKDVKPEEKRREFKGLLADAAQPFILGRTEHFVDETEMFLVSGLNIEAYDQVCMRCLLEI-PADET------------------
>LANAlana
-------------------MA------------------------------------------------------------ASSSSSWKDP---VCPICLEPVKQEAYLEHCLHSFCYHCIIHWSRVVSNK------HSGTLS------SIKCPLCK-----TENFSIIHSFNGESFQRHYINKAHGKGFLSSAHD------------FRLQWYNNKAGIANKIFDVRQYWKRRKYLCKSTWLQSWLKREIQALTQ-----EEDVDIIVHHIYGVVESFLGRQE--RQDLKDIEPEDKRKEFRGLVYDAARPFLLGQTEQFVDEVEMFLVSGLNIEAYDNVCIQYLLGS-STSA-------------------
>LECAnigr
-------------------M-------------------------------------------------------------TASPTG-SEL--ERCPICLEPPKGEAYLDRCFHSFCYDCIAHWSKIIKEK------YSQSAS------SIKCPLCK-----VENFSIAHSFDGESFRRYYVNQDTPNSFFTSGHW------------LRSQCYNRDTG---NLFNVQRYWKYHRYRQKNIWLLKWIRREIQTIIQ-----EDDVGIIVHHVDGVIQAILGRND--DHFMK-INPEERREEFRALLSDVARPFLGGQTKRFVDELELFLASGLNIEAYDRVYMHHLGMC-SSSEETENHEGD-----------
>LIMOabor
----------------------------------------------------------------------------------MESSGRSEP--EACPICLEPLKREAYLDRCFHAFCYHCIVKWSKLVKGK------YCQSAP------SIKCPLCK-----TENLSIVHSFDGESFRRYYVNSDCQNSFFTSGHE------------FRLECYVSEPG---SIFNVQQYWKHHRYRQKNVWLPSWLKREIQTLTK-----EEDADIIVHHVHGVIEAFLRSSE--GHNIK-LTPEEKQEKFRAALFDAASPFLRGRTKRFIDEVELFLASGLNIEAYDRVYMHHMENY-TSTGASGPDQLV-DSD-------
>MASDpict
----------------------------------------------------------------------------------MESSGRSEP--DACPICLEPLKREAYLDRCFHAFCYHCIVKWSGFVKEK------YCQSTP------SIECPLCK-----VENFSIVYSFDGESFSRFYLNQACQDSFFTSGHE------------FRLRCYSIELG---NMFNVQQYWKHHRYRGKNIWLPSWLRREIQTLTK-----EEDVDIIVHHVHGVIEAVFRSNE--GDNIK-LTPEKRQEKFRTLLVDAARPFLGEKTQRFVSELELFLASGLNFEAYDRVYMHHFENY-TSMEASGQSQLF-D---------
>MEXIxero
------------------------------------------------------------------------------------------------------------------------------------------------------------------TENFSILHSFDEESFRRYYFSGDHQNSFFRSDHE------------FRLKCYSGEPG---NIFNVQQYWKHCRYRQKNIWIQNWLTREIQVLTM-----EEDVNIIVHHVHGVIEAFFRSTE--RGDVK-LNAEKRREEFRALLGEAARPFLHGRTERFVDEVELFLASGLNIEAYDSVYMHHLVH-------------------------
>MICRparv
---------------------------------------------------------------------------------------------------------------------------------------------------------------------MGIVR------------------IAFLQGHE------------FRLHCYSSEPG---NIFNVQQYWEHRRYRQRNLWLPKWLCREIQSLTK-----EEDVDIIVHHVHGVIEAFFKSNK--GEITM-LNAEKRREKFRALLSDAARPFLRARTERFVDELELFLASGLNIDAYDRVYMHHSENY-TSPEASGRDQAE-A---------
>MOLIcapi
---------------------------------------------------------------------------------MTSSSSWTDP--DPCAICLEPVKEEAFLDHCFHAFCYECIAHWLRVVTSK------QSETPS------SIKCPYCK-----TKNFSIIHSFNGESFQRHYVNNDHENGFLSSAHR------------FRLQWYNNKAGMSSNVFDIQKYWKRCKYLQKNAWLQSWLRREIQCLTQ-----EEDVDVIVHHVCGVIESFLRRQKLQKNGVKDVKPEEKQREFKGLLADAAQPFVLGRMERFVDETEMFLASGLNIEAYDHVCMQCLLET-PADET------------------
>NEUWmali
MFGLGS--RLTLTYSRSLLF-------------------------------------------------------------TMDSSGSNDS--ETCPICLESLQREAYLDRCFHAFCYHCIDQWSELVKGK------YSQSKS------SIKCPLCK-----TENFSIVYNFVGESFQRCYVNDDHRNSFFSSGHQ------------LRAQCYGSEAG---NMFNVQKYWKYHRYRQKNIWLQNWLKREIQTLAQ-----EEDVDIIVHHILGVLEAIF-TGK--RDCIK-VTPEQRREEFRALLCDAARPFLHGRTDRFVEEAELFLSSGLNIEAYDRVYLHYLRNS-PLTDEARDQEHVSD---------
>NEUWzoll
-----------------MLF-------------------------------------------------------------TMDSSGSNDS--ETCPICLEPLQREAYLDRCFHAFCYHCIEYWSELVKGK------YSQSKS------SIKCPLCK-----TENFSIVYNFDGESFQRCYVNDDHRNSFFSSGHE------------LRAQCYGSEAG---NMFNVQKYWKYRRYRQKNIWLQNWLKREIQTLAQ-----EEDVDIIVHHILGVLEAIF-TGK--RDCIK-VTPEQRREEFRALLCDAARPFLHGRTDRFVEEVELFLSSGLNIEAYDRVYMHYLQNS-PLTDEARDQDHVSD---------
>OECEmacu
-----------------------------------------------------------------------------------ESSGRSVP--EVCPICLESLHQEAYLDRCFHAFCYHCIVKWSGYIKER------YCQSAT------SIKCPLCK-----VESLSIVYSFDGESFRRFYLSGACQDSFLTSGHE------------FRLQCYSSEQG---NIFNVQQYWKHHRYRWKNIWLPSWLRREIQTLIK-----EEDVDIIVHHVHGVIEAFFRSNE--GHNIE-LTPEKRQEKFRAALVDAARPFLGGKTQRFVSELELFLASGLTIEAYDRVYMNHLDNY-GSSEVTSHDQIV-D---------
>OPHRgarg
-------------------M-------------------------------------------------------------ESSSSGRSDP--EICSICLEPPKREAHLDRCFHSFCYHCIVQWSKIVKKK------YYQAEP------SIKCPLCK-----AENLSIVHSFDGESFLRFYFNGDSQNSFFTSCHE------------YRLQCYSCELG---NIFNVHQYWKYNRYRRKNIWLPNWMRREIQTLLK-----EEDVGIIVHHFHGVIEDFFRSNK--GDNIT-VNPEKMRAMFRAQLIDAARPFLRGRTERFADELELFLASGLTIDAYDEVYMHHLENY-SSSEASGQGQAA-H---------
>OPHRsphe
-------------------M-------------------------------------------------------------ESSSSGRSDP--EICSICLEPPKREAHLDRCFHSFCYHCIVQWSKIVKKK------YYQAEP------SIKCPLCK-----AENLSIVHSFDGESFLRFYFNGDSQNSFFTSCHE------------YRLQCYSCELG---NIFNVHQYWKYNRYRRKNIWLPNWMRREIQTLLK-----EEDVGIIVHHFHGVIEDFFRSNK--GDNIT-VNPEKMRAMFRAQLIDAARPFLRGRTERFADELELFLASGLTIDAYDEVYMHHLENY-SSSEASGQGQAA-H---------
>ORCHital
---------------------------------------------------------------------------------MESSSGRSDA--EVCPICLEPPKREAYLDRCFHLFCYHCIVHWSKFVKKK------YYQAEH------SIKCPLCK-----AENLSIVHSFDGESFRRFYFNGDSRNSFFTSSHE------------YRRQCYSCELG---NMFNVQQYWKHNRYRRKNIWLPNWLRREIQSLIK-----EEDVGIIVHHVHGVIEAFFRSNK--GDNIA-LNPEKRREMFRAQLIDAARPFLHARMERFTDELELFLASGLNIDAYDEVYMHHLKNY-SSPEASGQGQAT-D---------
>PAPHconc
----------------------------------------------------------------------------------MESSGRSEP--EACPICLEPLTREAYLDCCYHAFCYHCIVHWSKMVKEK------YCQPAP------SVRCPLCK-----AENFSILHSFDGESFRRYYLNGDCQNSFLRSGHE------------FRLQCYSCEPG---NIFNVQQYWKHCRYRQKNIWIQNWLTREIQVLTM-----EEDVNIIVHHVHGVIEAFFRSTE--RDDVK-TTPEKRREEFRALLCESARPFLHGRTERFVDEVELFLASGLNIEAYDSVYRHHLVH-------------------------
>PAPHhirs
----------------------------------------------------------------------------------MESSGRSEP--EACPICLEPLTREAYLDCCYHAFCYHCIVHWSKMVKEK------YCQPAP------SVKCPLCK-----AENYSILHSFDGESFRRYYVNGDCQNSFLRSGHE------------FRLQCYSCEPG---NIFNVQQYWKHCRYRQKNIWIQNWLRREIQVLTM-----EEDVNIIVHHVHGVIEAFFRSTE--RDDVK-TTPEKRREEFRALLCESARPFLQGRTERFVDEVELFLASGLNIEAYDSVYMHHLVH-------------------------
>PHAIflav
----------------------------------------------------------------------------------METSGRSEP--EACPICLEPLLREAYLDHCFHAFCYHCIVKWSGFVKGK------YCQSAP------SIKCPLCQ-----VENLSIVYSFDGESFRRFYLNGTCQDNFFTSGHE------------FRLQCYSSEPG---NIFNVQRYWKHHRYRQRNIWLPSWLRREIQTLTK-----EEDVDVIVHHVHGVIEAFLRSND--EHNIK-LIPERKQEKFRALLVDAARPFLGGKTERFISELELFLASGMNIEAYDGVYMDHLENS------------------------
>PHAItank
----------------------------------------------------------------------------------MESLGRSET--ETCPICLEPLLREAYLDRCFHAFCYHCIVKWSGFVREK------YCQSAP------SIKCPLCQ-----VENLSIVYSFDGESFRRFYFNGTCPDNIFTSGHE------------FRLQCYSSEAG---NIFNVQRYWKHHRYRQRNIWLPSWLRREIQTLTKATFVQEEDVDIIVHHVHGVIEAFLRSND--EHNIK-LTPERKQEKFRALLVDAARPFLGGKTERFISELELFLASGMNIEAYDGVYMHHLDNN------------------------
>PHALcorn
----------------------------------------------------------------------------------METSGRTEP--EACPICLDPLQREAYLDRCFHAFCYHCIVNWSRFVKEK------YCQSAT------SIKCPLCK-----VENFSIVYSFYGESFSRFYLNGASQDSFFTSGHV------------FRLQCYNSEPG---NIFNVQQYWKHQRYRRQNIWLSSWLRREIQTLTK-----EEDVDIIFHHVLGVIEAFFRSNE--GHKMK-FSPEKSQEKFRAMLVDAAMPFLGEKTERFISELELFLASGLNIEAYDRVYMQKIREFCNSMEASSETNS------------
>PHALmode
----------------------------------------------------------------------------------METSGRTEP--EACPICLDPLQREAYLDRCFHAFCYHCIVNWSRFVKEK------YCQSAT------SVKCPLCK-----VENFSIVYSFSGESFSRFYLNGASQDSFFTSGHV------------FRLQCYNSEPG---NIFNVQQYWKHQRYRRQNIWLSSWLRREIQTLTK-----EEDVDILFHHVLGVIEAFFRSNE--GHNMK-LSPEKSQEKFRAMLVDAAMPFLGEKTERFISELELFLASGLNIEAYDRVYMQKIREL------------------------
>PHRAlind
----------------------------------------------------------------------------------MESSGRSES--EACPICLEPPNREAYLDCCYHAFCYHCIVHWSKVVKEK------YCQPAP------SVKCPLCK-----AENFSILHSFDGKSFRRYYVNGDHQNSFFRSGHE------------FRLKCYSCEPG---NIFNVQQYWKHCKYRQKNIWIQNWLRREIQVLTM-----EEDASIIVHHVHGVIEAFFKSTE--RNDVK-LNPEKRREEFRALLGEAARPFLHGRTERFVDEVELFLASGLNIEAYDSVYMHHLVH-------------------------
>PLATclav
---------------------------------------------------------------------------------MESSSGRNEP--EVCPICLEPPKREAYLDRCFHLFCYHCIVQWSKFVKKK------YYQAEP------SIKCPLCK-----VENLSIVHSFDGESFLRFYFNGDSRNSFFTSSHG------------YRLQCYSCELG---NIFNVQQYWKHKRYRRKNIWLPNWLAREIQTLIK-----EEDVSIIVHHVHGVIEAFFRSNK--GDNTT-LNPDKRREMFRALLIDAARPFLHAKTERFADELELFLASGLNIDAYDEVYMHHLGNY-SSSEASGQVQAA-D---------
>PTERcurt
----------------------------------------------------------------------------------MEPSGRSEP--EACPICLEPPRKEAYLDRCFHVFCYHCIVQWSRFVKEK------CCQAAP------SIKCPLCK-----AENLSIVHSFDGESFQRFYFNGDNQNSFFTSGHV------------FRLQCYSSEPG---NIFDTQRYWKHHRCLHTNFFLPNWLRREIQTLIK-----EEDVDIIVHHIYGVIEAFLRSDK--GDNIR-LNPEKRREKFRALLIDAARPFLHARTERFIDEMELFLASGLNIESYDRVYMQHLDTY-TSPEASG----------------
>RIMAelli
MH----------LGLDVLVT-------------------------------------------------------------LMESSGRRQQ--EACPICLEPPKQEAYLDCCFHAFCYHCIFQWSKFVKGK------NCQAAS------SIKCPLCK-----VENLSIVHSFDGESFRRFYFNGDSQNSFFTSSHE------------YRLQCYRSEPS---KIFNVQQYWKRHRYLQKNIWLPDWLRREIQTLIK-----EEDVDIIVHHVHGVIEAFFRSNK--GENIM-LSPEKRQDEFRALLVDAARPFLHARTERFIDELEMFLASGLNTDAYDGVYMHHLLNY-TSPEAIGEEQAA-A---------
>SELEaequ
----------------------------------------------------------------------------------MESPGRSEL--ETCPICLEPSNREAYLDRCFHAFCYRCIVHWSKMVKEK------YCQAAP------SLKCPLCK-----AKNFSILHSFDGEYFRRYYVNGDCQNSFFTSGHE------------FRLQCYSCEP----------------------------------------------------------------------DIA----------------------------------------------------------------------------------
>SERAvome
---------------------------------------------------------------------------------MESSSGRRDPEVEVCPICLEPPNREAYLDRCFHSFCYHCIVQWSKFVKKK------CYQAEP------SINCPLCK-----AENLSIVHSFDGESFLRFYFNGDSRNSFFTSSHQ------------YRLQCYCCQLG---NIFNVQQYWKHNRYRQKNIWLPNWMRREIQTLLK-----EEDVGIIVHHVHGVVEASFRSNK--GDNVM-LNPDKRREKFRSQLINAARPFLRARSERFADELELFLASGLNIDAYDEVYMHHLESY-SSSEASGQGQAV-D---------
>THELangu
----------------------------------------------------------------------------------MESSGRSQP--EACPICLEPPKQEAYLDCCFHAFCYNCIIQWSKVVEGR------CCQAAP------SIKCPLCK-----AENLSIVHSFDGESFRRFYFKGDSQNSFYTSRHE------------FRLQCYMSEPG---KIFNVQQYWKRHRYRQKNIWLADWLRREIQTLIK-----EDDVDVIVCHVHGVIEAFFRSDR--GENIM-LSPEKRPEEFRVLIVDAARPFLHARTERFADELELFLASGLNIDAYDRVYTHHLESC-TSPEASGEDQAA-AA--------
>VANIplan
-------------------M-------------------------------------------------------------NASEAGRSEA--ERCPICLSPPKEEAYLDRCFHSFCCECIVQWSKFIKEK------LSPSIS------SIKCPLCQ-----VENLSIIHSFDGKSFQRYYVNGDTQTSFLTSGHW------------LRSQCYNIDIG---SLFNVEHYWKYHRYRQKNLWLQTWLRREIQTLTQ-----EEDVGIIVHHLDGVIQAIFRRND--DYYLK-ITPEERRKEFRALLSDAACPFLDGRTARFIDELELFLASGLNIEAYDRVYMHHLEMS-TSHEESGQNNGA-D---------
>VANIshen
-------------------M-------------------------------------------------------------NAVEAGRSEP--ERCPICLDPPKGEAYLDRCFHSFCCDCIVQWSKFIKEK------FSPSIS------SIKCPLCK-----VENFSIVHSFDGKSFQRCYVNGDTQTSFLTSGHW------------LRSQCYNIDTG---SLFNVEHYWKYHRYRQKNIWLQTWLRREIQTLTQ-----EEDVGIIVHHLDGVIQAIFR--------------------------------------------------------------------------------------------
>EPIPaphy
-------------------MKFC----------------------------------------------------------TMETSGTSTP--QTCPICLEPLQREAYLDRCFHTFCYHCITKWSNWVKEN------YCQSAS------SIKCPLCK-----VDNLSIIYNFDGESFLRSYVNGGCHNSFFTRGHE------------FRLQCYSREEG---CIFNVQLYWKYRRYRQKNIWLPTWLKRELQTLIK-----EEDVDIIVHHIHGVIEAFLRSDE--GHNIK-LAPEKRQEKFRALITDAAVPFLGGKTDRFIKELELFLVSGLNIDAYDNVCRQNLENS-NSDKTSSQDQLA-NSD-------
