# Supplementary material for: Orchid Phylotranscriptomics: The Prospects of Repurposing Multi-Tissue Transcriptomes for Phylogenetic Analysis and Beyond
Source: Front Plant Sci. 2022 May 27;13:910362. doi: 10.3389/fpls.2022.910362 (PMC9196242; doi:10.3389/fpls.2022.910362)
Supplement: Supplementary file 4 [file Data_Sheet_3.zip › ortho_MSA/r1/OG0009147.fa]

>SERAvome
SDVRNDASGMEVEEGKPVV-DENNSKFSINVLQLLKSAQMQHGLRHRDYTRYRRYCTARLRRLYKSLKFTHGRGKYVKKAITESNVTDVRFLHILLYMADRAWSHAMEKRHLPDGPNSRQRIYLLGRLRKAVKWAVLFSQLCAIKGDSRTSLEAEAYASYMKGTLLFELDQNWKTALMNFRKARDVYEELGKYGSIENQILCRERVEELEPSVRYCLHKVGESNLQTSELMDIGDVEGPALDLFKAKLEAVMAEARSQQAASMTEFYWLGHRFPINNAKTRVSILKAQELEKDLRGPAADTLTAEKKLSMFDKIFSAYHEARGCIRIDLASAGNADNVKVDLNGLDKAVSASLGQRTIERNQLLISIAKSKFMKQREEKGEKITKPEELVRLYDLQIQNSTDLYDLVSSQRNMNSEEDSFAKEYELKGLAFRAERCFFLAKSYSFAGKRAEAYALFLRARSLVDEVLKKLQVANNPDQALIKDLQILSDNCRSNSCIEHATGIMEDANIPEKLSKGVSTISLTGPEKKEEKFLLEKLDLYESAVGEPGTKSAPCIERFPPPFQAVPCNPIVLDIAFSSIEFPSLENRMKKDSKKGIFSRLWG
>OPHRsphe
---MHEASGMEVEEGKPVVDYENNSKFSINVLQLLKSAQMQHGLRHRDYTRYRRYCTARLRRLYKSLKFTHGRGKYVKKAITESNVSDVRFLHILLYMADRAWSHAMEKRHLPDGPNSRQRIYLLGRLRKAVKWAVLFSQLCAIKGDSRTSLEAEAYASYMKGTLLFEQDHNWKTALMNFRKARDVYEELGKYGSIENQILCRERVEELEPSVRYCLHKVGESNLQTSELMDIGDVEGPALDLFKAKLEAVMAEARSQQAASMTEFYWLGHRFPINNAKTRVSILKAQELEKDLRGPSADTLTSEKKLAMFDKIFSAYHEARACIRSDLASAGNSDNVKVDLNGLDKAVSASLGQRTIERNQLLISIAKSKFMKQKDEKGEKITKPEELVRLYDLQIQNSTDLYDLVSSQRNMNSEEDSFAKEYELKGLAFRAERCFFLAKSYSFAGKRAEAYALFLRAGSLVDEVLKKLQVANNPDQALIKDLQILFDNCRSNRCIEHATGIMEEQNIPEKLSKGVSKISLTGPEKKEEKFLMEKLDLYESAVGEPGTKSAPCIERFPPPLQAVPCNPIVLDIAFNSIEFPNLENRMKKDSKKGIFSRLWG
>DACThata
---------MEVEEGNPVIVDENNFKFSINVLQLLKSAQMQHGLRHRDYTRYRRYCTARLRRLYKSLKFTHGRGKYVKKAITESNVTDVRFLHILLYMADRAWSHAMEKRHLPDGPNSRQRIYLLGRLRKAVKWAVLFSQLCAIKGDSRTSLEAEAYASYMKGTLLFEQDQNWKTALMNFRKARDVYEELGKYGSIENQILCRERVEELEPSVRYCLHKVGESNLQTSELMDIGDVEGPALDLFKAKLEAVMAEARSQQAASMTEFYWLGHRFPINNAKTRVSILKAQELEKDLHGPAADALTAEKKLSMFDKIFSAYHEARACIRSDLASAGNADNVKVDLNGLDKAVSTSLGQRTIERNQLMISIAKSKFMKQRDEKGEKITKPEELVRLYDLQIQNSTDLYDLVSSQRNMNSEEDSFAKEYELKGLAFRAERCFFLAKSYSFAGKRAEAYALFLRSGILVDEVLKKLQVANNPDEALIKDLQILSDNCRSNSCIEHATGIMEEENIPEKLSKGVSTISLTGPEKKEEKFLLEKLDLYESAVGEPGTKSAPCIERFPPTFQAVPCNPIVLDIAFSSIEFPSLENRMKKDSKKGIFSRLWG
>DENDchryso
MAKGNEVSSMEVDEGKTSA---NSPKFSINVLQLLKSAQMQHGLRHRDYTRYRRYCTARLRRLYKSLKFTHGRGKYVKKAITESTVTEVRFLHILLYMSERAWSHAMEKRHLPDGPNSRQRIYLLGRLRKAVKWAALFAQLCATKGDSRASLEAEAYASYMKGTLLFEQDQNWKAALMNFRKARDVYEELGKYGSIENQVLCRERVEELEPSIRYCLHKVGESDLQTSELMDIGEVEGPALDLFKAKLEAVMAEARSQQAASMTEFYWLGHRFPINNAKTRVSILKAQELEKDLHGPAADALPAEKKLSMFDKIFSAYHEARACIRSDLASAGNADNVKIDLNGLDKAVSAALGQRTIERNQLLISIAKTKFTKQRDEKGEKITKPEELVRLYDLQIQNSTDLYDLVSSQRNMNQEEDSFSKEYELKGLAFRAERCFFLAKSYSFAGKRAEAYALFRHAGNLADEVLKKLQVAINPDQALIKDLKILSENCRSNCCIEHATGIMEEEKIPEKLSKGVSTMSLAGPEKKEEKFLLEKLDLYESAIGEAGTKSVPCIERFPPPFQAVPCNPIVLDIAYSSIEFPSLENRMKKD-KKGIFSRLWR
>GOODpube
MARGNETSPMEVDEGKAVAA-EKNNKFSINVLQLLKSAQMLHGLRHRDYTRYRRYCTARLRRLYKSLKFTHGRGKYIKKAITESTVTEVRFLHILLYTADRAWSHAMEKRHLPDGPNSRQRIYLLGRLRKAVKWALLFAQLCATKGDSRTSLEAEAYASYMKGTLLFEQDQNWKTALMNFRKARDVYEELGKYGSIENQILCRERVEELEPSVRYCLHKVGESDLQTSELMDIGEVEGPAMDLFKAKLEAVMTEARSQQAVSMTEFYWLGHRFPINNAKTRVSILKAQELEKDLRGPAADALTAEKKLSMFDKIFSAYHEARACIRSDLASAGNADNVKVELNGLDKAVSAALGQRTIERNQLLVSIAKSKFTKQRDEKGEKITKPEELVRLYDLQIQNSIDLFDLVSSQRNMNSEEDSFAKEYEIKGLAFRAERCFFLAKSYSYAGKRAEAYALFLHAHSLVDEALKRLQIANNPDQALLKDLNTLSDNCRSNSCIEHATGIMEEEKIPENLSKSVSNMSLTGPEKKEEKFLLEKLDLYESAVGEPGTKSVPCIERFPPPFQAVPCNPIVLDIAFGSVEFPSLENRMKKDNKKGIFSRLWG
>HABElong
MARGNEASPMEAEEGK--TVDKNYPKFSINVLQLLKTAQMQHGLRHRDYTRYRRYCTARLRRLYKSLKFTHGRGRYVRKAITESNVSDVRFLHILLYMADRAWSHAMEKRHLPDGPNSRQRIYLLGRLRKAVKWAELFAQLCAIKADSRTSLEAEAYASYIKGTLMFEHDQNWKTALMNFRKARDVYEELGKYGSIENQILCRERVEELEPSVRYCLHKVGESNLQTSELMDIGDVEGPALDLFKAKLEAVMAEARSQQAASMTEFYWLGHKFPINNSKTRVSILKAQELEKDLRGPAADALTAEKKLSMFDKIFSAYHEARACIRSDLASAGNADNVKVDLNGLDKAVSASLGQRTIERNQLLISIAKSKFMKQRDEKGEKITKPEELVRLYDLQIQNSTDLYDLVSSQRNMNAEEDSFVKEYELKSSAFRAERCFFLAKSYSFAGKRAEAYALFLRAGSLVDEVLKKLQVTLNPDQALIKDLKTLYDNCRSNSCIEHATGIMEEEKIPEKLSKGVSTISLTGPEKKEEKFLLEKLDLYESAVGEPGTKSAPCIERFPPPFQAVPCNPIVLDIAFNYIEFPSLENRMK---KKSIFGRWW-
>CHILsemi
MEIGNEASPMEVDEGKHAFV-ESNIKLSINVLQLLKSAQMQHGLRNRDYTRYRRYCTARLRRLYKSLKFTHGRGKYVKKAITESTVTEVRFLHILLYMADRAWSHAMEKRHLPDGPNSRQRIYLLGRLRKAVKWAVLFAQLCATKGDSRTSLEAEAYASYMKGTLLFEQEQNWKTALMNFRKARDVYEELGKYGSIENQILCRERVEELEPSIRYCLHKVGESNLQTSELMDIGEVEGPALDLFKAKLEAVMSEARSQQAASMTEFYWLGHRFPINNAKTRVSILKAQELEKDLCGPSADSLTAEKKLSMFDKLFSAYHEARACIRSDLSSAGNADNVKVELNGLDKAVSAALGQRTIERNHLLVSIAKSKFTRQRDEKGEKVTKPEELVRLYDLQIQNSTDLYDLVSSQRNMNSEEESFVKEYELKGFAFRAERCFFLAKSYSFAGKRAEAYALFLHARSLANEVLKKLHIANNPDQALVKDMKVLSDNCTSNSCIEHATGIMEEDKIPDKLSKGVSAMSLTGPEKKEEKFLLEKLDLYESAVGEPGTKSAPLIDRFPPPFQAVPCNPIVLDIAFGSVEFPSLENRMKKDGKKGIFSRLWG
>CYMBensi
MARENEVSPMEVDDGKAAA---NSPKFSINVLQLLKSAQMQHGLRHRDYTRYRRYCTARLRRLYKSLKFTHGRGKYVKKAIIESTVTDVRFLHILLYMAERAWSHAMEKRHLPDGPNSQQRIYLLGRLRKAVKWAVLFAQLCATKGDSRASLEAEAYASYMKGTLLFEQDQNWKVALMNFRKARDVYEELGKYGSIENQILCRERVEELEPSIRYCLHKVGESDLQTSELMDIGEVEGPALDLFKAKLEAVMADTRTQQAASMTEFYWLGHRFPINNAKTRVSILKAQELEKDLHGPAADSLSVEKKLSMFDKIFSAYHEARACIRSDLASAGNADNVKINLNGLDRAVSAALGQRTIERNQLLISIAKNKFTKQRDDKGEKFTKPEELVRLFDLQIQNSTDLYDLVSSQRNMNHEEELFVKEYELKGLAFRAERCFFLAKSYSFAAKRAEAYALFRHARNLADGILKKLQVASNPDQALLKDLKLLSLNCRSNSCIEHSTAIMEEEKIPEKLSKGVSTMSLTAPEKKEEKFLLEKLDLYESAICEPSMKSVPYIERFPPPFQAVPCNPIVLDIAYSSIEFPSLENRMKKD-KKGIFSRLWG
>EPIDfulg
MARGNEVSPMEVDEGKPAE---NNPKFSINVLQLLKSAQMQHGLRHRDYTRYRRYCTARLRRLYKSLKFTHGRGKYVKKVITESTVTEVRFLHILLYLAERAWSHAMEKRHLLDGPNSRQRIYLLGRLRKAVKWAVLFAQLCATVGDSRTSLEAEAYASYMKGTLLFEQDQNWKVALMNFRKARDVYEELGKYGSIENHILCRERVEELEPSIRYCLHKVGESDLQTSELLDFGEVEGPALDLFKAKLEAVMAETRSQQAASMTEFYWLGHRFPINNAKTRVSILKAQELEKEFHGPAADALPAEKKLSMFDKIFSAYHEARASIRSDLASAGNADDVKIDLNGLDKAVSAALGQRTIERNQLLISIAKAKFTKQRDDKAEKVTKPEELVRLYDLQIQNSTDLFDLVGSQRNMNQEEESFVKEYQLKGLAFRAERCFFLAKSYSFAGKRAEAYALFRHARNLADEVLNKLQAAINPDQALLKDLKILSDDSRSNSCIEHAMGIMEEEKIPEKLSKDVSIMSLNGSEKKEEKFLLEMLDLYESAIGEPGTKSVPCIERFPPPFQAVPCNPIVLDIAYSSIEFPSLENRMKKD-KKGIFSRLWG
>HABEpant
MARGNEASPMEAEEGK--TVDKNYPKFSINVLQLLKTAQMQHGLRHRDYTRYRRYCTARLRRLYKSLKFTHGRGRYVRKAITESNVSDVRFLHILLYMADRAWSHAMEKRHLPDGPNSRQRIYLLGRLRKAVKWAELFAQLCAIKADSRTSLEAEAYASYIKGTLMFEHDQNWKTALMNFRKARDVYEELGKYGSIENQILCRERVEELEPSVRYCLHKVGESNLQTSELMDIGDVEGPALDLFKAKLEAVMAEARSQQAASMTEFYWLGHKFPINNSKTRVSILKAQELEKDLRGPAADALTAEKKLSMFDKIFSAYHEARACIRSDLASAGNADNVKVDLNGLDKAVSASLGQRTIERNQLLISIAKSKFMKQRDEKGEKITKPEELVRLYDLQIQNSTDLYDLVSSQRNMNAEEDSFVKEYELKSSAFRAERCFFLAKSYSFAGKRAEAYALFLRAGSLVDEVLKKLQVTLNPDQALIKDLKTLYDNCRSNSCIEHATGIMEEEKIPEKLSKGVSTISLTGPEKKEEKFLLEKLDLYESAVGEPGTKSAPCIERFPPPFQAVPCNPIVLDIAFNYIEFPSLENRMK---KKSIFGRWW-
>BORYspha
MAKGDEALSMEIDENKSTAGEQINPKFSINVLQLLKSSQMQHGLRHRDYTRYRRYCTARLRRLYKSLKFTHGRGKFTRRAITESTVTEVRFLHIVLYMAERAWSHAMEKRQLPDGPNARQRIYLLGRLRKAVKWATHFAQLCAAKGDSRTSLEAEAYASYMKGTLLFEQDQNWKSALMNFRKARDVYEELGKYGNVENQVLCRERVEELEPSIRYCLHKVGDSSLQTSELLDIGEMEGPALDLFRSKLEAVMAEARSQQAASLTEFYWLGHRYPINNAKTRVSILKAQELEKDLNGSAAEALPAEKKLAIFDKIFSAYHDARSCIRNDLAAAGNAENVKDDLNGLDKAVSAVLGQRTVERNQLLVTIAKSKFSKQRDDKGEKVTKPEELVRLYDLLIQNSSDLSDLISSGRDRKPEEIAFTEDYLLKGLVYRAERCFYSAKSYSSAGKRTEAYALFCHARSLADSALQKLQMTNNPDKVLIKDLKALSDNCRSNSCIEHAAGIMEEEKIPDKLSKGVSAISLAGHENKEEKFLLEMLDVYESAVGDPNSKSVARIERFPPPFQAVPCNPIVLDIAYSSIEFPSLENRMKKD-KKGIFSRLWR
>ANOEroxb
MARGNETSPMEVDEGKTTSV-EKN-KFSINVLQLLKTAQMQHGLRLRDYTRYRRYCTARLRRLYKSLKFTHGRGKYIKKAITESTVTEVRFLHILLYTSERAWSHAMEKRHLPDGPNSRQRIYLLGRLRKAVKWSLLFAQLCATKGDSRTSLEAEAYASYMKGTLLFEQDQNWKTALMNFRKARDVYEELGKYGSIENQILCRERVEELEPSVRYCLHKVGESDLKTSEIMDIGEVEGPAMDLFKAKLEAVMAEARSQQAVSLTEFYWLGHRFPINNAKTRVSILKAQELEKNLHGPAADSLTAEKKLSMFDKIFSAYHEARACIRSDLASAGNADNVKVELNGLDKAVSASLGQRTIERNQLLVSIAKSKFTKQRDEKGEKITKPEELVRLYDLQIQNSVDLYDLVSSQRNMNSEEDSFAKEYEIKGLAFRAERCFFLAKSYSYAGKRVEAYALFLHAHSLADEALKRLQSANNPDQALLKDLNSLSDNCRSNSCIEHATGIMEEEKIPENLSKGVSSMSLTGPEKKEEKFLLEKLDLYESAVGEPGTKSVPYIERFPPPFQAVPCNPIVLDIAFSSIEFPSLENRMKKDSKKGIFSRLWG
>ERYCcris
MARENEVSLMEVDDGNPVA---NSPKFSINVLQLVKSAQMQHGLRHRDYTRYRRYCTARLRRLYKSLKFTHGRGKYVKKAIIESTVTDVRFLHILLYMAERAWSHAMEKRHLPDGPNSRQRIYLLGRLRKAVKWAVLFAQLCATKGDSRASLEAEAYASYMKGTLLFEQDQNWKVALMNFRKARDVYEELGKYGSIENQILCRERVEELEPSIRYCLHKVGESELQTSELMDIGEVESPALDLFKAKLEAVMAEARTQQAASMTEFNWLGYRFPINNAKTRVSILKAQELEKDLHGPAADSLSVEKKLSMFDKIFSAYHEARACVRSDLASAGNADNVKINLNGLDKAVSVALGQRTIERNELLISIAKNKFAKQRDDKGEKVTKPEELVRLYDLQIQNSTDLYDLVSSQRNMNREEESFVKEYELKGLAFRAERCFFLAKSYSFAVKRAEAYALFGHARNLADEVLKKLQVASNPDQVLIKDLKILSDNCRSNSCIEHATAIMEEEKIPEKLSKGVSNMSLKAPEKKEEKYLLERLDLYESAISETSTKSVPYIERFPPPFQAVPCNPIVLDVAYSSIEFPSLENRMKKD-KKSIFSRLWG
>CHILtrap
MEIGNEASPMEFDEGKHAFV-ESNIKLSINVLQLLKSAQMQHGLRNRDYTRYRRYCTARLRRLYKSLKFTHGRGKYVKKAITESTVTEVRFLHILLYMADRAWSHAMEKRQLPDGPNSRQRIYLLGRLRKAVKWAVLFAQLCATKGDSRTSLEAEAYASYMKGTLLFEQEQNWKTALMNFRKARDVYEELGKHGSIENQILCRERVEELEPSIRYCLHKVGESNLQTSELMDIGEVEGPALDLFKAKLEAVMSEARSQQAASMTEFYWLGHRFPINNAKTRVSILKAQELEKDLCGPSADSLTAEKKLSMFDKLFSAYHEARACIRSDLSSAGNADNVKVELNGLDKAVSAALGQRTIERNHLLVSIAKSKFTRQRDEKGEKVTKPEELVRLYDLQIQNSTDLYDLVSSQRNMNSEEESFVKEYELKGLAFRAERCFFLAKSYSFAGKRAEAYALFLHARSLANEVLKKLHIANNPDQALVKDMKVLSDNCTSNSCIEHATGIMEVDKIPDKLSKGVSAMSLSGPEKKEEKFLLEKLDLYEPAVGEPGTKSAPLIDRFPPPFQAVPCNPIVLDIAFGFVEFPSLENRMKKDGKKGIFSRLWG
>GALEfabe
M--------------MATSDEQDKPMFSINVLQLLKSSQMQHGLRHRDYTRYRRYCSARLRRLYKSLKFKHGRGKFVNNEITLSTVSEVRYLHILLYMAERAWSHAMEKRHLHDGPNSRQRIYLLGRLRKAVKWATLFAQFSAIKGDSRTSLEAEAYASYMKGTLLFEQDQNWRAALMNFRKARDVYEELGKYGSIENQILCRERVEELQPSIKYCLHKVGDSNLQTSELLDIGDVEGPALDLFKAKLEAVMAEARSQQAASMTEFYWLGHRFPINNAKTRVSMLKALELEKNLKGSAADSLPAEKRLSIFDRIFSAYHEARACIRSDLAAAGNADNVKVELNGLDKAVSAALGQRTIERNQLLILMAKSRITKQRDDKGEKITKPEELVRLFDLLIQNGTDLCDLVSSQRNMNQEEEAFAKEFELKGLAFRAERCFYLAKSYSSAGKRAEAYVLFRHAGNLADEALKKHQSIINPDQALIKDLKALSDNCRSSRCIEHATGIMEEESVPEKLSKGVSAVTLTEPEKKVEKLLLDKLDVYESAV---GAKSAPSIDSFPPPFQAVPCNPIVLDIAYGSIEFPSLESRMKKD-KKSIFSRLWG
>DRAKelas
---------------------------------------MQHGLRNRDYTRYRRYCTARLRRLYKSLKFTHGRGKYLKKAITESTVTEVRFLHILLYMADRAWSHAMEIRHLPDGPNSRQRIYLLGRLRKAVKWAVLFAQLCAAKGDSRTSLEAEAYASYMKGTLLFEQDQNWKTALMNFRKARDVYEELGKYGSIENQILCRERVEELEPSIRYCLHKVGDSHLQTSELMDIGEVEGPTLDLFKAKLEAVMSEARSQQAASMTEFYWLGHRFPINNAKTRVSILKAQELEKDLCGPSADSLTAEKKLSMFDKLFSAYHEARACIRADLSSAGNADNVKVELNGLDKAVSAALGQRTIERNHLLVSIAKSKFTRQRDEKGEKVTKPEELVRLYDLQIQNSTDLYDLVSSQRNMNSEEESFAKEYELKGLAFRAERCFFLAKSYSFAGKRAEAYSLFLHARSLANEVLKKLHVANNPDQALVKDMKVLSDNCTSNSCIEHATGIMEVDKIPDKLSKGVSALSLSGSEKKEEKYLLEKLDSYESAVGEPGAKSAPLIDRFPPPFQAVPCNPIVLDIAFGSIEFPSLESRTKKDSKKGIFSRLWG
>BLETstri
MAKGSEVSSMEADEGKPAA---NSPKFSINVLQLLKSAQMQHGLRHRDYTRYRRYCTARLRRLYKSLKFTHGRGKYVKKAITESTVTDVRFLHILLYMAERAWSHAMEKRHLPDGPNSQQRIYLLGRLRKAVKWAVLFAQLCATKGDSRASLEAEAYASYMKGTLLFEQDQNWKAALMNFRKARDVYEELGKYGSIENQILCRERVEELEPSIRYCLHKVGESDLQTSELMDIGEVEGPALDLFKAKLEAVMAEARSQQAASMTEFYWLGHRFPINNAKTRVSILKAQELEKDLHGPAADALPAEKKLSMFDKIFSAYHEARTCIRSDLASAGNADNVKIDLNGLDKAVSAALGQRTIERNQLLISIAKTKFTKQRDEKGEKITKPEELVRLYDLQIQNSTDLYDLVSSQRNMNHEEDSFAKEYELKGLAFRAERCFFLAKSYSFAGKRAEAYALFCHARNLADEVLKKLQVAINPDQALIKDLKILSDNCRSNSCIEHATGIMEEEKIPEKLSKGVSTMSLTGSEKKEEKFLLEKLDLYESAIGEPGTKSVPCIERFPPPFQAVPCNPIVLDIAYSSIEFPSLENRMKKD-KKGILSRLWG
>DENDnobi
MARGNEVSSMEVDEGKTAA---NSPKFSINVLQLLKSAQMQHGLRHRDYTRYRRYCTARLRRLYKSLKFTHGRGKYVKKAITESTVTEVRFLHILLYMSERAWSHAMEKRHLPDGPNSRQRIYLLGRLRKAVKWAALFAQLCATKGDSRSSLEAEAYASYMKGTLLFEQDQNWKAALMNFRKARDVYEELGKYGSIENQVLCRERVEELEPSIRYCLHKVGESNLQTSELMDIGEVEGPALDLFKAKLEAVMAEARSQQAASMTEFYWLGHRFPINNAKTRVSILKAQELEKDLHGPAADALPAEKKLSMFDKIFSAYHEARACIRSDLASAGNADNVKIDLNGLDKAVSASLGQRTIERNQLLISIAKTKFTKQRDEKGEKITKPEELVRLYDLQIQNSTDLYDLVSSQRNMNQEEDSFSKEYELKGLAFRAERCFFLAKSYSFAGKRAEAYALFRHAGNLADEVLKKLQVAINPDQALIKDLKILSDNCRSNCCIEHATGIMEEEKIPEKLSKGVSTMSLAGPEKKEEKYLLEKLDLYESAIGEAGTKSVPYIERFPLPFQAVPCNPIVLDIAYSSIEFPSLENRMKKD-KKGIFSRLWG
>PHAItank
MARGNDVSPMEVDEGKPAA---NSPKFSINVLQLLKSAQMQHGLRHRDYTRYRRYCTARLRRLYKSLKFTHGRGKYVKKAITESTVTEVRFLHILLYMAERAWSHAMEKRHLPDGPNSRQRIYLLGKLRKAVKWAVLFAQLCATKGDSRASLEAEAYASYMKGTLLFEQDQNWKVALMNFRKARDVYEELGKYGSIENQILCRERVEELEPSIKYCLHKVGESDLQTSELMDIGEVEGPALDLFKAKLEAVMAEARSQQAASMTEFYWLGHRFPINNAKTRVSILKAQELEKDLHGPAAYALPAEKKLSMFDKIFSAYHEARACIRSDLASAGNADNVKIDLNGLDKAVSAALGQRTIERNQLLISIAKTKFAKQRDEKGEKITKPEELVRLYDLQIQNSTDLFDLVSSQRNMNDDEDSFAKEYELKGLAFRAERCFFLAKSYSFAGKRAEAYVLFRHARNLADEVLKKLQVAINPDQALIKDLKILSDDCRSNSCIEHAAGIMEEEKIPEKLSKGVSTMSLTVPEKKEEKFLLEKLDLYESAIGEPNTKSAPCIERFPPPFQAVPCNPIVLDIAYSSIEFPSLENRMKKD-KKSIFSRLWG
>PHRAlind
MASGKEASPMEIEEGKTAAAAKSNPKFSINVLQLLKSAHMQHGLRHRDYTRYRRYCSARLRRLYKSLKFTHGRGKYVKKAITESTVTDVRFLHALLYMAERGWSHAMEKRHLPDGPNSRQRIYLLGRLRKAVKWAMLFAQLCASKGDSRTSLEAEAYASYMKGTLLFEQDKNWKTALMNFRKARDVYEELGKYGSIENQVLCRERVEELEPSIRYCLHKVGESNLQTSELLDIGEVEGPALDLFKAKLEAVMAEARSQQAASMTEFYWLGHRFPINNAKTRVSILKAQELEKDLRGPSMDSLPAEKKLSMFDKIFSAYHEARSCIRTDLAAAGNADNVKVELNGLDKAVSAALGQRTIERNQLLVSIAKSKFSKQRDEKGEKITKPEELVRLYDLQIQNTTDLYDLVSSQRNMNPEEDSFAKEYELRGLAFRAERCFYLAKSYSYAGKRTEAYVLFLRARDLADEVLKKLHLTNNPDQALIRDLKVLSDNCRSNSCIEHATGIMEEQKIPEKLSKGVSSMSLTGPEKKEEKFLMEKLDSYESAIGEVGTKLVPYIERFPPPFQAVPCNPIVLDIAYSSIEFPSLENRIKKD-KKGIFSRLWG
>CORYacti
MEIGNEASPMEFDEGKHAFV-ESNIKLSINVLQLLKSAQMQHGLRNRDYTRYRRYCTARLRRLYKSLKFTHGRGKYVKKAITESTVTEVRFLHILLYMADRAWSHAMEKRHLPDGPNSRQRIYLLGRLRKAVKWAVLFAQLCATKGDSRTSLEAEAYASYMKGTLLFEQDQNWKTALMNFRKARDVYEELGKYGSIENQILCRERVEELEPSIKYCLHKVGESDLQTSELMDTGEVEGPALDLFKAKLEAVMSEARSQQAASMTEFYWLGHRFPINNAKTRVSILKAQELEKDLHGPATDSLTAEKKLSMFDKLFSAYHEARACIRSDLASAGNADNVKVELNGLDKAVSAALGQRTIERNQLLVFIAKSKFTKQRDEKSEKITKPEELVRLYDLQIQNSTDLYDLVSSQRNMNSEEHSFAKEYEHKGLSFRAERCFFLAKSYSFAGKRAEAYALFLHARSLADEAIKKLELTNNHDQELIKDLKILSDNCTSNSCIEHATGIMEGDVIPEKLSKGVSAMSLTGQEKKDENFLLEKLDLYDSAVGEPGTKSVPSIERFPPPFQAVPCNPIVLDIAFSSIEFPSLENRMKKDSKKGIFSRLWG
>PHAIflav
MARGNDVSPMEVDEGKPAA---NSPKFSINVLQLLKSAQMQHGLRHRDYTRYRRYCTARLRRLYKSLKFTHGRGKYVKKAITESTVTEVRFLHILLYMAERAWSHAMEKRHLSDGPNSRQRIYLLGKLRKAVKWAVLFAQLCATKGDSRASLEAEAYASYMKGTLLFEQDQNWKVALMNFRKARDVYEELGKYGSIENQILCRERVEELEPSIKYCLHKVGESDLQASELMDIGEVEGPALDLFKAKLEAVMADARSQQAASMTEFYWLGHRFPINNAKTRVSILKAQELEKDLHGPAAYALPAEKKLSMFDKIFSAYHEARACIRSDLASAGNADNVKIDLNGLDKAVSAALGQRTIERNQLLISIAKTKFAKLRDEKGEKITKPEELVRLYDLQIQSSTDLFDLVSSQRNMNDEEDSFAKEYELKGLAFRAERCFFLAKSYSFAGKRAEAYALFRHARNLADEVLKKLQVAINPDQALIKDLKILSDDCRSNSCIEHATGIMEEEKIPEKLSKGVSTMSLTVPEKKEEKFLLEKLDLYESAIGEPNTKSAPCIERFPPPFQAVPCNPIVLDIAYSSIEFPSLENRMKKD-KKSIFSRLWG
>MICRparv
MGKGNEVSPMEVDEGKSVAV--ENYKFSINVLQLLKSAQMQHGLRHRDYTRYRRYCTARLRRLYKSLKFTHGRGKYVKKAITESTVTDVRFLHILLYMADRAWSHAMEKRHLPDGPNSRQRIYLLGRLRKAVKWAVLFAQLCATRGDSRTSLEAEAYASYMRGTLLFEQDQNWKTALMNFRKARDVYEELGKYGSIENQILCRERVEELEPSIRYCLHKVGESDLQTSELMDIGEVEGPALDLFRAKLEAVMSEARSQQAASMTEFCWLGHRFPINNAKTRVSILKAQELEKDLCGPAADSLTAEKKLSMFDKIFSAYHEARACIRSDLASAGNADNVKVELNGLDKAVSAALGQRTIERNQLLISIAKSKLTKQREEKGEKITKPEELVRLYDLQIQNSTDLYDLVSSQRTMNSEEDSFAKEYELKGLAFRAQRCFFLGKSYSFAGKRAEAYALFLHARGLADEVLRKLQVTNNPDQALIKDLKILRDNCTSNCCIEHATGIMEEDKIPEKLSKGVSAMSLTGPEKKEEKFLLEKLDLYESAVGEPGAKSAPLIEHFPPPFQSVPCNPIVLDIAFSSIEFPSLENRMKKDSKKGIFSRLWG
>PAPHconc
MGSGKEASPMEIEEGKTAATEKSNPKFSINVLQLLKSAHMQHGLRHRDYTRYRRYCSARLRRLYKSLKFTHGRGKYVKKSITESTVTDVRFLHALLYMAERGWSHAMEKRHLPDGPNSRQRIYLLGRLRKAVKWAMLFAQLCASKGDSRTSLEAEAYASYMKGTLLFEQDKNWKTALMNFRKARDVYEELGKYGSIENQVLCRERVEELEPSIRYCLHKVGESDLQTSELLDIGEAEGPALDLFKAKLEAVMAEARSQQAASMTEFYWLGHRFPINNAKARVSILKAQELEKDLRGPVVDSLPAEKKLSMFDKIFSAYHEARSCIRTDLAAAGNADNVKVELNGLDKAVSAALGQRTIERNQLLVSIAKSKFTKQRDEKGEKMTKPEELVRLYDLQIQNTTDLYDLVSSQRNMNPEEDSFAKEYELRGLAFRAERCFYLAKSYSYAGKRTEAYVLFLRARELADEALKKLHLTDNPDQALIKDLKVLSDNCRSNSCIEHATGIMEEQKIPEKLSKGVSTLSLTGPE-KEEKFLMERLDSYESAICEVGTKFVPYIERFPPPFQAVPCNPIVLDIAYNSIEFPSLENRIKKD-KKGIFSRLWG
>ORCHital
SGERNEASRMEVEEGKPVVLDENNSKFSINVLQLLKSAQMQHGLRHRDYTRYRRYCTARLRRLYKSLKFTHGRGKYVKKAITESNATDVRFLHILLYMADRAWSHAMEKRHLPDGPNSRQRIYLLGRLRKAVKWAVLFSQLCAIKGDSRTSLEAEAYASYMKGTLLFEQDQNWKTALMNFRKARDVYEELGKYGSIENQILCRERVEELEPSVRYCLHKVGESNLQTSELMDIGDVEGPALDLFKAKLEAVMAEARSQQAASMTEFYWLGHRFPINNAKTRVSILKAQELEKDLRGPAADTFTAEKKLSMFDKLFSAYHEARACIRSDLASAGNADNVKVDLNGLDKAVGASLGQRTIERNQLLISIAKSKFMKQRDEKGEKITKPEELVRLYDLQIQNSTDLYDLVSSQRNMNSEEDSFAKEYELKGLAFRAERCFYLAKSYSFAGKRAEAYALFLRARSLVEEVLKKLQAANNPDQALIKDLQILFDNCRSNSCIEHATGIMEEENIPKKLSKGLSTISLTGPEKKEEKFLLEKLDLYESAVGEPGTKSAPCIERFPPPFQAVPCNPIVLDIAFSSIEFPSLENRMKKDSKKGIFSRLWG
>MASDpict
MAIGNEVSLMDLDDGKLAA---NSPKFSINVMQLLKSAQMQHGLRHRDYTRYRRYCTARLRRLYKSLKFTHGRGKYVKKAITESTVTEVRFLHILLYMAERAWSHAMEKRHLFDGPNSRQRIYLLGRLRKAVKSAALFAQLCATVGDSRTSLEAEAYASYMKGTLLFEQDQNWKVALMNFRKARDVYEELGKYGSIENHILCRERVEELEPSIRYCLHKVGESNLQTSELMDFGEVEGPALDLFKAKLEAVMAETRSQQAASMTEFHFLGHRFPISNAKTRVSILKAQELEKDLNGPAADALSSEKKLSMFDKIFSAYHEARSSIRSDLASAGNSDNVKIDLNGLDKAVSAALVQRTIERNQLLISIAKAKFTKQRDDKGEKVTKPEELVRLYDLQIQNSTDLFDLVSSQRNMNQEEDSFVKEYQLKGSAFRAERCFFLAKSYSFAGKRAEAYTLFRHAFNLADEVLKKLQAAINPDQALIKDLKVLSDNCRSNSCIEHAVGIMEEEKIPEKLSKGVSIMSLAGPEKKEEKFLLEKLDLYESAMGEPSTKSVPCIERFPPPFQAVPCNPIVLDIAYNSIEFPSLENRMKKD-KKGIFSRLWG
>CEPHdama
MARGNEASLMEVDEGKPAA---NNPKFSINVLELLKSAQMQHGLRHRDYTRYRRYCSARLRRLYKSLKFTHGRGKYVKKAITESTVTEVRFLHILLYMAERAWSHAMEKRHLPDGPNSRQRIYLLGRLRKAVKWAALFAQLCATKGDSRTSLESEAYASYMKGTLLFEHDQNWKTALMNFKKARDVYEELGKYGSIENQILCRERVEELEPSIRYCLHKVGESDLHTSELLDIGDVEGPALDLFKAKLEAVMAEARSQQAASMTEFYWLGHRFPINNAKTRVSILKAQELEKDLHGPAADALPAEKKLSMFDKIFSAYHEARACIRSDLASAGNADNVKVELNGLDKAVGAALGQRTIERNQLLISIAKSKFAKQRDEKGEKITKPEELVRLYDLQIQNSTDLYDLVSSQRNMNPEEDSFAKEYELKGLAFRAERCFFLAKSYSFAGKRAEAYALFCHARNLADEVLKKLLVTINHDQSLIKDLKILSDNCRSNSCIEHATGIMEEEKIPEKLSKGVSSISLTRPEKKEEKFLLEKLDLYESAVGEPGTKSVPCIERFPPPFQAVPCNPIVLDIAYSSIEFPSLENRMKKD-KKGIFSRLWG
>CALEmajo
MERGNDASPMEVDEGKHAAV-ESNSKFSINVLQLLKSAQMQHGLRNRDYTRYRRYCTARLRRLYKSLKFTHGRGKYAKKAISESTVTEVRFLHILLYMADRAWSHAMEKRHLPDGPNSRQRIYLLGRLRKAVKWAVLFAQLCATKGDSRTSLEAEAYASYMKGTLLFEQDQNWKTALMNFRKARDVYEELGKYGSIENQILCRERVEELEPSIRYCLHKVGESHLQASELMDIGEVEGPALDLFKAKLEAVMSEARSQQAASMTEFYWLGHRFPINNAKTRVSILKAQELEKDLCGPSADSLSAEKKLSMFDKIFSAYHEARACIRSDLSSAGNADNVKVELNGLDKAVSASLGQRTIERNLLLVSIAKSKFTRQRDEKGEKVTKPEELVRLYDLQIQNSTDLYDLVSSQRNMNSEEESFAKEYELKGLAFRAERCFFLAKSYSFAGKRAEAYALFLHARKLANEVLKKLHVANNPDQALLKDMKVLSDNCTSNSCIEHATGIMEEDKIPDKLSKGVSALSLTGPEQKEEKFLLEKLDLYESAVGEPGTKSAPLIDRFPPPFQAVPCNPIVLDIAFSSIEFPSLENRMKKDGKKGIFSRLWG
>CALAcreb
MTRGNEASQMDVDDGKHAAV-ENSSKFSINVLQLLKSAQMQHGLRHRDYTRYRRYCTARLRRLYKSLKFTHGRGKYVKRVVAESTVTEVRFLHILLYTADRAWSHAMEKRHLPDGPNSRQRIYLLGRLRKAVKWAVLFAQLCATKGDSRTSLEAEAYASYMKGTLLFEQDHNWKTALMNFKKARDVYEELGKYGSIENQILCRERVEELEPSIRYCLHKVGDTDLQTSELMDIGEVEGPALDLFKAKLEAVMSEARSQQAASMTEFYWLGHRFPINNAKTRVSILKAQELEKDLRGPASDSLTAEKKLSIFDKIFSAYHEARACIRSDLASAGNADNVKVELNGLDKAVSASLGQRTIERNQLLVSIAKSKFTKQRDEKGEKITKPEELVRLYDLQIQNSTDLYDLVSSQRNMNSEEDSFAKEYELKGLAFRAERCFFLAKSYSFACKRTEAYTLFLHARSLTDEVLKKLQVAKTPDMALIKDLKVLRDNCTSNSCIEHATGIMEEDKIPEKLSKGVSALSLTGPDKKEEKFLLEKLDLYESAVGEPGTKSAPLIERFPPPFQAVPCNPIVLDIAFGSIEFPSLESRMKKDNKKGIFSRLWG
>PHALcorn
MARGNEVSPMEVDEGKPAA---NNPKFSINVLQLLKSAQMQHGLRHRDYTRYRRYCTARLRRLYKSLKFTHGRGKYVKKVISESTITEVRFLHILLYMAERAWSHAMEKRHLPDGPNSRQRIYLLGKLRKAVKWAVLFSQLCSAKGDSRTSLEAEAYASYMKGTLLFEQDQNWKIALMNFRKARDVYEELGKYGSIENQILCRERVEELEPSIRYCLHKVGESDLQTSKLMDIGDVEGPALDLFKAKLEAVMAEARSQQAASMTEFYWLGHRFPINNAKTRVSILKAQELEKELHGPAADTLPAEKKLSMFDKIFSAYHEARACIRSDLASAGNADNVKIDLNGLDKAVSASLGQRTIERNQVLISIAKVKFTKQKDEKGEKITKPEELVRLYDLQMQNSTDLYDLVSSQRNMNHEEELFVKDYELKGLAFRAERCFYLAKSYSFAGKRAEAYALFRHARNLADEVLKKLQMAISPDQALVKDLKILSESCRSNSCIEHATGIMEDEKITKKLSKDVSTISLIGPEKKEEKFLLEKLDVYESAICEPSTKSGPLIERFPPPFQAVPCNPIVLDIAYSSIEFPSLENRMKKD-KKGIFSRLWR
>CALAsini
MARGNDVSPMEVDEGKSAA---NSPKFSINVLQLLKSAQMQHGLRHRDYTRYRRYCTARLRRLYKSLKFTHGRGKYVKKAITESTVTEVRFLHILLYMAERAWSHAMEKRHLPDGPNSRQRIYLLGKLRKAVKWAVLFGQLCATKGDSRSSLEAEAYASYMKGTLLFEQDQNWKVAMMNFRKARDVYEELGKYGSIENQILCRERVEELEPSIKYCLHKVGESDLQTSELMDIGEVEGPALDLFKAKLEAVMADARSQQAASMTEFYWLGHRFPINNAKTRVSILKAQELEKDLHGPAAYALPAEKKLSMFDKIFSAYHEARACIRSDLASAGNADNVKIDLNGLDKAVSASLGQRTIERNQLLISIAKTKFAKQRDEKGEKITKPEELVRLYDLQIQNSTDLFDLVSSQRNMNDEEDSFAKEYELKGLAFRAERCFFLAKSYSFAGKRAEAYALFRHARSLADEALKKLQVAINPDQALIKDLKILSDNCRSNSCIEHATGIMEEEKIPEKLSKAVSTMSLTVPEKKEEKFLLEKLDLYESVIGEPNTKSAPCIERFPPPFQAVPCNPIVLDIAYSSIEFPSLENRMKKD-KKSIFSRLWG
>NEUWzoll
MARVNEASPMEIEQ--------NAPKFSINVLQLLRSAQMQHGLRHRDYTRYRRYCTARLRRLYKSLKFTHGRGKYIKKAITESTVSEVRFLHILLYMAERAWSHAMEKRQLSEGPNSHQRIYLLGRLRKAVKWATLFAQLCATKGDSRTSLEAEAYASYMKGTLLFEQDQNWKIALTNFRKARDVYVELGKYGSMENQILCRERVEELAPSIRYCLHKVGDSNLQTSELLDIGEVEGPALDLFKAKLEAVMADARSQQAASMTEFSWLGHRFPINNAKTRVSILKALELEKDLHGPTADSLPAEKKLSMFDKIFSAYHEARTCIRGDLAAAGNADNVKVDLNGLDKAVSAALGQRTIERNQLLIHIAKSKFMKQRDEKSEKITKPEEIVRLYDLQIQNTTDLYDLVSSQRNMNAEEDSFAKEYELKGLAFRAERCFYLAKSYSSAGKRVEAYALFRHASSLADDVLKKLQMISNSDQALIKDMKILSDNCRSNSCIEHATGIMEEEKIPEKLSKGVSTISLTGSAKKEEKFLLEDLDSFKSAVCEPGTKSVSFIERFPPPFQAVPCNPIVLDIAYSSIEFPSLEHRMKKD-KKSIFSRLWR
>LANAlana
MAKGNETSAMEIDENKSATVEQINTRFSINVMQLLKSAQMQHGLRHRDYTRYRRYCTARLRRLYKSLKFTHGRGKFTRRTITESTVTEVRFLHVVLYMAERAWSHAMEKRQLPDGPNARQRIYLLGRLRKAVKWATLFAQLCAAKGDSKTSLEAEAYASYMKGTLLFEQDQNWKTALLNFKKARDVYEELGKYGDIENQVLCRERVEELEPSIRYCLHKVGDSSLQTSELLDIGEMEGPALDLFKSKLEAVMAEARSQQAASMTEFYWLGHRFPISNAKTRVSILKAQELEKDLHGSAVESLPAEKKLSMFDKIFSAYHDARSCIRNDLAAAGNAENVKDDLNGLDKAVSAVLGQRTIERNQLLVTIAKSKFTKQRDDKGEKITKPEELVRLYDLLIQNSTDLSDLVSSGRDRNPEEVAFAEEYVLRGLVFRAERCFYLARSYSSAGKRTEAYALFCHARSLADSALRKLQTTNKPDKVLIKDLKALSDNCRSNSCIEHAAAIMEEEKIPDKLSKGVSSISLTEREKKEGKFLLEMLDAYESAVGDPNSKGVPRIEHFPPPFQAVPCNPIVLDIAYNSIEFPSLENRMKKD-KKGIFSRLWG
>ERYCpuss
MARENEVTLMEIDDGKSVA---NSPKFSINVLQLVKFAQMQHGLRHRDYTRYRRYCTARLRRLYKSLKFTHGRGKYVKKAIIESTVTDVRFLHILLYMAERAWSHAMEKRHLPDGPNSRQRIYLLGRLRKAVKWAVLFAQLCATKGDSRASLEAEAYASYMKGTLLFEQDQNWKVALMNFRKARDVYEELGKYGSIENQILCRERVEELEPSIRYCLHKVGESELHTSELMDIGEVEGPALDLFKAKLEAVMAEARTQQAASMTEFNWLGYRFPINNAKTRVSILKAQELEKDLHGPAADSLSVEKKLSMFDKIFSAYHEARACIRSDLASAGNADNVKINLNGLDKAVSVALGQRTIERNELLISIAKNKFAKQRDDKGEKVTKPEELVRLYDLQIQNSTDLYDLVSSQRNMNHEEESFVKEYELKGLAFRAERCFFLAKSYSFAGKRAEAYALFGHARNIADEVLKKLQVASNPDQALIKDLKILSDNCRSNSCIEHATAIMEEEKISEKLSKGVSNMSLKAPEKKEEKYLLERLDLYESAIGEASAKFVPYIERFPPPFQAVPCNPIVLDVAYSSIEFPSLENRMKKD-KKSIFSRLWG
>DRAKthyn
MERGNEASPMEVDEGQHAVV-ESNSKFFINVLQLLKSAQMQHGLRNRDYTRYRRYCTARLRRLYKSLKFTHGRGKYLKKAITESTVTEVRFLHILLYMADRAWSHAMEIRHLPDGPNSRQRIYLLGRLRKAVKWAVLFAQLCAAKGDSRTSLEAEAYASYMKGTLLFEQDQNWKTALMNFRKARDVYEELGKYGSIENQILCRERVEELEPSIRYCLHKVGDSHLQTSELMDIGEVEGPTLDLFKAKLEAVMSEARSQQAASMTEFYWLGHRFPINNAKTRVSILKAQELEKDLCGPSADSLTAEKKLSMFDKLFSAYHEARACIRADLSSAGNADNVKVELNGLDKAVSAALGQRTIERNHLLVSIAKSKFTRQRDEKGEKVTKPEELVRLYDLQIQNSTDLYDLVSSQRNMNSEEESFAKEYELKGLAFRAERCFFLAKSYSFAGKRAEAYSLFLHARSLANEVLKKLHVANNPDQALVKDMKVLSDNCTSNSCIEHATGIMEVDKIPDKLSKGVSALSLTGSEKKEEKYLLEKLDSYESAVGEPGTKSAPLIDRFPPPFQAVPCNPIVLDIAFGSIEFPSLESRTKKDSKKGIFSRLWG
>CYPRbard
MTRGNETAVMEIVEGKPAAAEQNKPKFSINVIQLLKSAQMQHGLRHRDYTRYRRYCSARLRRLYKSLKFLHGRGKYVKKAITESTVTEVRFLHVLLYMAERAWSHAMEKRHLPDGPNSRQRIYLLGRLRKAVKWAMLFAQLCASKGDSRTSLEAEAYASYMKGTLLFEQDQNWKTALMNFRKARDVYDELGKYGSIENQVLCRERVEELEPSIKYCLHKVGESNLKTCELLDIGEVEGPALDLFKAKLEAVMAEARSQQAASMTEFYWLGHRFPINNAKTRVSVLKAQELEKDLHGPAADSLPAEKKLSMFDKIFSAYHEARACIRTDLAAAGNADNAKVELNGLDKAVSAALGQRTIERNQLLVSIAKSKFTKQRDVKGEKITKPEELVRLYDLQIQNTTDLYDLVSSQRNMNPEEDSFAKEYELRGLAFRAERCFYLAKSYSSAGKRTEAYVLFLRARDLANEVLKKLHLTDNPDQALIKDLKVLFDNCRSDSCIEHATGIMEEQKIPEKLSKGVSTMSLTRPEKKEEKFLLEKLDSYESAVGEPGKKSVPYIERFPPPFQAVPCNPIVLDIAYGSVEFPSLENRMKKD-KKGILSRLWG
>RIMAelli
MERGNEASRMEVDEGKPTAV-ENNSKFSINVLQLLKSAQMQHGLRNRDYTRYRRYCTARLRRLYKSLKFTHGRGKYVKKAITESSVTEVRFLHILLYMADRAWSHAMEKRHLPDGPNSRQRIYLLGRLRKAVKWAVLFAQLCATKGDSRTSLEAEAYASYMKGTLLFEQDQNWKTALVNFRKARDVYEELGKYGSIENQILCRERVEELEPSIRYCLHKVGESHLQTSELMDIGEVEGPALDLFKAKLEAVMSEARSQQAASLTEFYWLGHKFPINNAKTRVSILKAQELEKDLHGLSADSLTAEKKLSMFDKIFSAYHEARACIRSDLASAGNADNVKVELNGLDKAVSAALGQRTIERNHLLVSIAKSKFTRQRDEKGEKVTKPEELVRLYDLQIQSSTDLYDLVSSQRNMNSEEESFAKDYELKCLAFRAERCFFLAKSYSFAGKRAEAYALFLHARSLADEVLKKLHVANNPDQALIKDMKVLSDNCTSNSCIEHATGIMEEDKIPEKLSKGVSAMSLTGPEKKEEKFLLEKLDLYESAVGEPGTKSVPLIDRFPPPFQAVPCNPIVLDIAFSSIEFPSLENRMKKDNKKGIFSRLWG
>CRYPlept
MARRSEASPMEVDDGKSAAV-DTNSKFSINVLQLLKSAQMQHGLRHRDYTRYRKYCTARLRRLYKSLKFTHGRGKYVKKTISESTVTEVRFLHILLYRADRAWSHAMEKRHLPDGPNSRQRIYLLGRLRKAVKWAMLFAQLCATKGDTRTSLEAEAYASYMKGTLLFELDLNWKTALMNFRKARDVYEELGKYGSTENQILCRERVEELEPSIRYCLHKVGESDLQTSELMDIGEVEGPALDLFKAKLEAVMSEARSQQAASMTEFYWLGHIFPINNAKTRVSILKAQELEKDLRGPAADSLTAEKKLSMFDKIFSAYQEARACVRNDLASAGNADNVKVELNGLDKAVSAALGQRTIERNQLLISIAKSKFTKQRDEKGEKTTKPEELVRLYDLQIQNSTDLYDLISSQRNMNSEEDTFAKEYELKGLAFRAERCFFLAKSYSFAGKRAEAYALFLHARTLADEVLKKLQVACTPDQALIKDMKVLYDNCTSNSCIEHATGIMEASKIPEKLSKGVSAMSLSEPEKKEEKFLLEKLDLYEAAIGEPGSKPVPLIERFPPPFQAVPCNPIVLDIAFSSIEFPSLENRMKKDSKKGIFSRLWG
>OPHRgarg
---MHEASGMEVEEGKPVVDYENNFKFSINVLQLLKSAQMQHGLRHRDYTRYRRYCTARLRRLYKSLKFTHGRGKYVKKAITESNVSDVRFLHILLYMADRAWSHAMEKRHLPDGPNSRQRIYLLGRLRKAVKWAVLFSQLCAIKGDSRTSLEAEAYASYMKGTLLFEQDHNWKTALMNFRKARDVYEELGKYGSIENQILCRERVEELEPSVRYCLHKVGESNLQTSELMDIGDVEGPALDLFKAKLEAVMAEARSQQAASMTEFYWLGHRFPINNAKTRVSILKAQELEKDLRGPSADTLTSEKKLAMFDKIFSAYHEARACIRSDLASAGNSDNVKVDLNGLDKAVSASLGQRTIERNQLLISIAKSKFMKQKDEKGEKITKPEELVRLYDLQIQNSTDLYDLVSSQRNMNSEEDSFAKEYELKGLAFRAERCFFLAKSYSFAGKRAEAYALFLRAGSLVDEVLKKLQVANNPDQALIKDLQILFDNCRSNRCIEHATGIMEEQNIPEKLSKGVSKISLTGPEKKEEKFLMEKLDLYESAVGEPGTKSAPCIERFPPPLQAVPCNPIVLDIAFNSIEFPNLENRMKKDSKKGIFSRLWG
>GYMNodor
---------MEVEEGNPVVVDENNFKFSINVLQLLKSAQMQHGLRHRDYTRYRRYCTARLRRLYKSLKFTHGRGKYVKKAITESNVTDVRFLHILLYMADRAWSHAMEKRHLPDGPNSRQRIYLLGRLRKAVKWAVLFSQLCSIKGDSRTSLEAEAYASYMKGTLLFEQDQNWKTALMNFRKARDVYEELGKYGSIENQILCRERVEELEPSVRYCLHKVGESNLQTSELMDIGDVEGPALDLFKAKLEAVMAEARSQQAASMTEFYWLGHRFPINNAKTRVSILKAQELEKDLRGPAADTLTAEKKLSMFDKIFSAYHEARACIRSDLASAGNADNVKVDLNGLDKAVSASLGQRTIERNQLLISIAKSKFMKQRDEKGEKITKPEELVRLYDLQIQNSTDLHDLVSSQRNMNSEEDSFAKEYELKGLAFRAERCFFLAKSYSFAGKRAEAYALFLRAGSLVDEVLKKLQVANNPDQALIKDLQILSDNCRSNSCIEHATGIMEEENIPEKLSKGVSTISLTGPEKKEEKFLLEKLDLYESAVGEPGTKSAPCIERFPPPFQAVPCNPIVLDIAFSSIEFPSLENRMKKDSKKGIFSRLWG
>HAEMdisc
MARGNETSPMDVDEGKAAAA-EKNSKFSINVLQLLKSAQMQHGLRHRDYTRYRKYCTARLRRLYKSLKFTHGRGKYIKKAITDSTVTEVRFLHILLYTTERAWSHAMEKRHLPDGPNSRQRIYLLGRLRKAVKWSLLFAQLCATKGDSRTSLEAEAYASYMRGTLLFEQDQNWKTALMNFRKARDVYEELGKYGSIENQILCRERVEELEPSVRYCLHKVGESDLQTSEIMDIGEVEGPAMDLFKAKLEAVMAEARSQQAVSMTEFYWLGHKFPINNAKTRVSILKAQELEKNLYGPAADALTAEKKLSMFDKIFSAYHEARACIRSDLVSAGNADNVKVELNGLDKAVSASLGQRTIERNQLLVSIAKSKFTKQRDEKDQKITKPEELVRLYDLQIQNSTDLYDLVSSQRNMNSEEDSFAKEYEVKGLAFRAERCFFLAKSYSYAGKRVEAYALFLHAHSLTDEALKRLQIANNPDQALLKDLKTLSDNCRSNSCIEHATGIMEEEKIPENLSKGVSSMSLTGLEKKEEKFLLEKLDLYESAVGEPGTKSVPCIEHFPPPFQAVPCNPIVLDIAFSSIEFPSLENRMKKDSKKGIFSRLWG
>HEMIforr
MVR------MEVEEGNPAVVDECSTKFSINVLQLLKSAQMQHGLRHRDYTRYRRYCTARLRRLYKSLKFTHGRGKYVKKAISESNATDVRFLHILLYMADRAWSHAMEKRHLPDGPNSRQRIYVLGRLRKAVKWAALFSQLCAIKGDSRTSLEAEAYASYMKGTLLFEQDQNWKTALMNFRKARDVYEELGKYGSVENQILCRERVEELEPSVRYCLHKVGESNLQTSELMDIGDVEGPALDLFKAKLEAVMAEARSQQAASMTEFYWLGHRFPINNAKTRVSILKAQELEKDLRGP-ADALTAEKKLSMFDKIFSAYHEARACIRNDLTSAGNADNVKVDLNGLDKAVSASLGQSTIERNQLLISIAKSKFMKQRDEKGEKLTKPEELVRLYDLQIQNSTDLYDLVSSQRNMNSEEDLFAKEYELKGLAFRAERCFFLAKSYSFAGKRAEAYALFLRAGSLVDEVLKKLQVANNPDQALIKDLQILSANCRSNSCIEHATGIMEEENIPEKLSKGISTISLTGPE-KAEKFLLEKLDLYEPAVGEPGTKSAPCIERFPPPFQAAPCNPIVLDIAFSSIDFPSLENRMKKDIKKGIFSRLWG
>DIURorie
MVRGNDASPMEVDEGKPAAV-ENNSKFSINVLQLLKSAQMQHGLRHRDYTRYRRYCTARLRRLYKSLKFTHGRGKYVKRAITESAVTEVRFLHILLYMADRAWSHAMEKRHLPDGPNSRQRIYLLGRLRKAVKWAVLFAQLCAIKGDSRTSLEAEAYASYMKGTLLFEQDQNWKTALMNFRKARDVYEELGKYGSIENQILCRERVEELEPSIRYCLHKVGESNLRTSELLDIGEVEGPALDLFKAKLEAVMSEARSQQAASMTEFYWLGHRFPINNAKTRVSILKAQELEKDLCGPAADSLTAEKKLSMFDKIFSAYHEARACIRSDLASAGNADNVKVELNGLDKAVSAALGQRTIERNRLLISIAKSKFTRQRDEKGEKITKPEELVRLYDLQIQNSTDLYDLVSSQRNMNSEEDSFAKEYELKGLAFRAERCFFLAKSYSYAGKRAEAYALFIHARSLAEEVLQKLQLSNNPDQVLIKDMKALSDNCASNSCIEHATGIMEEEKIPEKLSKGVSAMSLTEPEKKEEKFLLEKLDLYESAVGEPGPKSVPLIEQFPPPFQAVPCNPIVLDIAFSSIEFPSLENRIKKDTKKGIFSRLWG
>VANIshen
M--------------KPNSDEQDNPMFSINVLQLLKSSQMQHGLRHRDYTRYRRYCSARLRRLYRSLKFKHGRGKFVNNEITVSTITEVRYLHILLYMAERAWSHAMEKRHLPDGPNARQRIYLLGRLRKAVKWATLFAQFSAIKGDSRTSLEAEAYASYMKGTLLFEQDQNWRAALMNFRKARDVYEELGKYGSIENQILCRERVEELQPSIKYCLHKVGDSNLQTAELLDIGDVEGPALDLFKVKLEAVMAEARSQQAASMTEFYWLGHKYPINNAKTRVSILKALELEKNLNGPAADSLPAEKKLPIYDRIFSAYQEARACIRSDLAAAGNADNVKVELNGLDKAVSAALGQRTIERNQLLINIAKSKITKQRDDKSEKITKPEELVRLFDLLIQNTTDLYDLVSSQRNINPEEETFTKEFELKGLAFRAERCFYLAKSYSSAGKRAEAYVLFCHARHLADEVLKKLQTAINPNQALIKDLRTLSDNCRSSSCIEHATGIMEEERIPEKLSKSVSTITLTEPDKKVEKFLLDKLDLYESAVGEPGTKSAPCIDSFPPPFQAVPCNPIVLDIAYSSIEFPSLESRMKKD-KKGIFSRFWG
>THELangu
MERGNEASPMEVDDGKPAAV-ENNSTFSINVLQLLKSAQMQHGLRNRDYTRYRRYCTARLRRLYKSLKFTHGRGKYLKKAITESTVTEVRFLHILLYMADRAWSHAMEKRHLPDGPNSRQRIYLLGRLRKAVKWAVLFAQLCATKGDSRTSLEAEAYASYMKGTLLFEQDQNWKTALMNFRKARDVYEELGKYGSIENQILCRERVEELEPSIRYCLHKVGESDLQTSELMDIGEVEGPALDLFKAKLEAVMSEARSQQAASMTEFNWLGHRFPISNAKTRVSILKAQELEKDLRGPSADSLTAEKKLSMFDKIFSAYHEARACIRSDLASSGNADNVKVELNGLDKAVSAALGQRTIERNHLLVSIAKSKFTRQRDEKGEKVTKPEELVRLYDLQIQNSTDLYDLVSSQRNMNSEEESFAKEYEIKGLAFRAERCFYLAKSYSFAGKRAEAYALFLHARSLAQEVLKKLHVANNPDQALIKDMKILYDSCTSNSCIEHATGIMEEDKIPEKLSKGVSAMSLTGPEKKEEKFLLEKLDLYESAIGEPGTKFVPLIERFPPPFQAVPCNPIVLDIAFSSIEFPSLENRMKKDNKKGIFSRLWG
>EPIPaphy
MSRGNEASLMEVDDGKIGA---NNTKFSINVLQLLKSAQMQHGLRHRDYTRYRRYCTARLRRLYKSLKFTHGRGKYVKKAITESSVTEERFLHILLYMAERAWSHAMEKRHLPDGPNSRQRIYLLGRLRKAVRWAALFAQLCATKGDSRTSLEAEAYASYMKGTLLFEQDQNWKSALMSFRKARDVYDELGKCGSIENQVLCRERVEELEPSIKYCLHKIGESDLQASQLMDIGEVEGPALDLFKAKLEAVMAEARSQQAVSMTEFYWLGHRFPISNAKTRVSILKAQELEKDLTGPAANS-PAEKKVSLFDKIFSAYHEARGCIRSDLASAGHADNVKIDLNGLDKAISAALGQRTIERNQVLIDIAKNKFTKQRDEKGEKITKPEELVRLYDLQIQNSTDLYDLVSSQRQMNSDEDSFAKEYELKCLAFRAERCFFLAKSYSFPGKRAEAYALFRQARVLTDEVLKKLRLTTNPDQALITELKILSDNCRSNSCIEHATGIMEEEKMPEKLSKAVSTMSLTGPEKKEEKFLLEKLDLYEPVIGEPGTKSVPFIERFPPPFQAVPCNPIVLDIAFSSIEFPSFESKLKKD-KKGIFSRLWG
>PAPHhirs
MGSGKEASPMEIEEGKTAATEKSNPKFSINVLQLLKSAHMQHGLRHRDYTRYRRYCSARLRRLYKSLKFTHGRGKYVKKSITESTVTDVRFLHALLYMAERGWSHAMEKRHLPDGPNSRQRIYLLGRLRKAVKWAMLFAQLCASKGDSRTSLEAEAYASYMKGTLLFEQDKNWKTALMNFRKARDVYEELGKYGSVENQVLCRERVEELEPSIRYCLHKVGESDLQTSELLDIGEAEGPALDLFKAKLEAVMAEARSQQAASMTEFYWLGHRFPINNAKARVSILKAQELEKDLRGPVVDSLPAEKKLSMFDKIFSAYHEARSCIRTDLAAAGNADNVKVELNGLDKAVSAALGQRTIERNQLLVLIAKSKFTKQRDEKGEKITKPEELVRLYDLQIQNTTDLFDLVSSQRNMNPEEDSFAKEYELRGLAFRAERCFYLAKSYSYACKRTEAYVLFLRARELADEALKKLHLADNPDQALIKDLKVLSNNCRSNSCIEHATGIMEEQKIPEKLSKGVSTMSLTGPE-KEEKFLMERLDSYVSAICEVGTKFVPYIERFPPPFQAVPCNPIVLDIAYNSIEFPSLENRIKKD-KKGIFSRLWG
>CYMBmann
MARENEVSPMEVDDGKAAA---NSPKFSINVLQLLKSAQMQHGLRHRDYTRYRRYCTARLRRLYKSLKFTHGRGKYVKKAIVESTVTDVRFLHILLYLAERAWSHAMEKRHLPDGPNSQQRIYLLGRLRKAVKWAVLFAQLCATKGDSRASLEAEAYASYMKGTLLFEQDQNWKVALMNFRKARDVYEELGKYGSIENQILCRERVEELEPSIRYCLHKVGESDLQTSELMDIGEVEGPALDLFKAKLEAVMADARTQQAASMTEFNWLGHRFPINNAKTRVSILKAQELEKDLHGPAADALSVEKKLSMFDKIFSAYHEARACIRSDLASAGNADNVKINLNGLDRAVSTALGQRTIERNQLLISIAKNKFTKQRDDKGEKFTKPEELVRLFDLQIQNSTDLYDLVSSQRNMNHEEDLFVKEYELKGLAFRAERCFFLAKSYSFAGKRAEAYALFGHARNLADDVLKKLQVASNPDQALMKDLKLLSDNCRSNSCIEHSTAIMEEEKIPEKLSKGVSTMSLTAPEKKEEKFLLEKLDLYESAICEPSAKSVPYIERFPPPFQAVPCNPIVLDIAFSSIEFPSLENRMKKD-KKSIFSRLWG
>VANIplan
M--------------KATFDEQDNPMFSINVLELLKSSQMQHGLRHRDYTRYRRYCSARLRRLYRSLKFKHGRGKFVNNEITVSTITEVRYLHILLYMAERAWSHAMEKRHLPDGPNARQHIYLLGRLRKAVKWATLFAQFSAIKGDSRTSLEAEAYASYMKGTLLFEQDQNWRAALMNFRKARDVYEELGKYGSIENQILCRERVEELQPSIKYCLHKVGDSNMQTSELLDIGDVEGPALDLFKVKLEAVMAEARSQQAASMTEFYWLGHKYPINNAKTRVSILKALELEKNLNGPAADSLPAEKQLPIYDRIFSAYQEARACIRSDLAAAGSADNVKVELNGLDKAVSAALGQRTIERNQLLINIAKSKITKQRDDKSEKITKPEELVRLFDLLIQNATDLYDLVSSQRNINPEEETFAKEFELKGLAFRAERCFYLAKSYSSAGKRAEAYVLFCHARHLADEVLKKLQTVINPNQPLIKDLRTLSDNCRSSSCIEHATGIMEEERIPEKLSKSVSNITLTEPEKKVEKFLLDKLDLYESAVGEPGTKSSPCIDSFPPPFQAVPCNPIVLDIAYSSIEFPSLESRMKKD-KKSIFSRFWG
>PHALmode
MARGNEVSPMEVDEGKPAA---NNPKFSINVLQLLKSAQMQHGLRHRDYTRYRRYCTARLRRLYKSLKFTHGRGKYVKKVISESTITEVRFLHILLYMAERAWSHAMEKRHLPDGPNSRQRIYLLGKLRKAVKWAVLFSQLCSAKGDSRTSLEAEAYASYMKGTLLFEQDQNWKIALMNFRKARDVYEELGKYGSIENQILCRERVEELEPSIRYCLHKVGESDLQTSELMDIGDIEGPALDLFKAKLEAVMAEARSQQAASMTEFYWLGHRFPINNAKTRVSILKAQELEKELHGPAADTLPAEKKLSMFDKIFSAYHEARACIRSDLASAGNADNVKIDLNGLDKAVSASLGQRTIERNQVLISIAKVKFTKQKDEKGEKITKPEELVRLYDLQMQNSTDLYDLVSSQRNMNHEEELFVKDYELKGLAFRAERCFYLAKSYSFAGKRAEAYALFRHARNLADEVLKKLQMAINPDQALVKDLKILSESCRSNSCIEHATGIMEDEKITKKLSKDVSTISLIGPEKKEEKFLLEKLEVYESAICEPSTKSGPWIERFPPPFQAVPCNPIVLDIAYSSIEFPSLENRMKKD-KKGIFSRLWG
>LIMOabor
MARGNEASPMEVDEGKPAA---NNPKFSINVLELLKSAQMQHGLRHRDYTRYRRYCTARLRRLYKSLKFTHGRGKYLKKAINESNVTEVRFLHILLYMAERAWSHAMEKRHLPDGPNSRQRIYLLGKLRKAVKWAVLFAQLCATKGDSRTSLEAEAYASYMKGTLLFEQDQNWKTALMNFKKARDVYEELGKYGSIENQILCRERVEELEPSIRYCLHKVGESDLHASELLDIGEIEGPALDLFKAKLEAVMAEARSQQAASMTEFYWLGHRFPINNAKTRVSILKAQELEKDLHGPAADALPAEKKLSMFDKIFSAYHEARACIRSDLASAGNADNVKVELNGLDKAVSAALGQRTIERNQLLISIAKSKFAKQRDEKGEKTTKPEELVRLYDLQIQNSTDLYDLVSSQRNMNLEEDSFAKEYELKGLAFRAERCFFLAKSYSFAGKRTEAYALFCHARNLADEVLNKLLVTANPDQSLIKDLKFLSDNCRSNSCIEHATGIMEEEKVPEKLSKGVSSMSLTRPEKKEDKFLLEKLDLYESAVGEPGTKSVPCIERFPPPFQAVPCNPIVLDIAYSSIEFPSLENRMKKD-KKGIFSRLWG
>SELEaequ
MGRGNEASPMDIEEGKTAVAEQNNPKFSINVLQLLKSAQMQHGLRHRDYTGYRRFCSARLRRLYKSLKFTHGRGKYVKKAITESTVTEVRFLHALLYMAERAWSHAMEKRHLPGGPNSRQRIYLLGRLRKAVKWAMLFAQLCASKGDSRTSLEAEAYASYMKGTLLFEQDQNWKTALMNFRKARDVYEELGKYGSIENQVLCRERVEELEPSIRYCLHKVGESNLQTAKLLDIGEVEGPALDLFKAKLEAVMAEARTQQAASMTEFYWLGHRFPINNAKTRVSILKAQELEKDLRGPAADSLPAEKKLSMFDKIFSAYHEARACIRTDLAAAGNADNVKVELNGLDKAVSAALGQRTIERNQLLVSIAKSKFAKQRDDKGEKITKPEELVRLYDLQIQNTTDLYDLVSSQRNMNPEEDSFAKDYELRGLAFRAERCFYLAKSYSSAGKRTEAYALFLRARDLANEVLKKLHLTDNPDQVLIKDLKVLSDNCRSNSCIEHATGIMEEQKMREKLSKGVSTMSLTGPEKKEEKFLMEKLDSYESAIGEAGTKLVPYIERFPPPFQAVPCNPIVLDIAYSSIEFPSLENRMKKD-KKGIFSRLWG
>APOSshen
MAGVNEASPMEIEQ--------NSPKFSVNVLQLLKSAQMQHGLRHRDYTRYRRYCTARLRRLYKSLKFTHGRGKYVKKAIMESTVTEVRFLHILLYMAERAWSHAMEKRQLPNGPNSRQRIYLLGRLRKAVKWATLFAQLCATKGDSRTSLEAEAYASYMKGTLFFEQDQNWKSALMNFRKARDVYLELGKYGTIENQILCRERVEELEPSIRYCLHKVGESDLQTSELLDIGEVEGPALDLFKAKLEAVLADARSQQAASMAEFNWLGHRFPINSAKTRVSILKAQELEKDLHGPAADSLPAEKKLSMFDKIFSAYHEARACIRSDLAAAGNADNVKVDLNGLDKAVSVALGQRTIERNQVLIHIAKSKFTKQRDDKSEKITKPEELVRLYDLQIQNTTDLYDLVSSQRNMNAEEDLFAKEYELKGQAFRAERCFYLAKSYSSAGKRAEAYALFCHARSLADDVLKKLQMISNSDQALIKDMKILSDNCRSNSCIEHATGIMEEEKIPEKLSKGVSTLSLKESAKKEEKYLLENLDSYESAVGEPGTKSVPCIERFPPPFQAVPCNPIVLDIAYSSIEFPSLEHRMKKD-KKGIFSRLWG
>EPIDpuni
MARGNEVSPMEVDEGKPAE---NNPKFSINVLQLLKSAQMQHGLRHRDYTRYRRYCTARLRRLYKSLKFTHGRGKYVKKVITESTVTEVRFLHILLYLAERAWSHAMEKRHLLDGPNSRQRIYLLGRLRKAVKWAVLFAQLCATVGDSRTSLEAEAYASYMKGTLLFEQDQNWKVALMNFRKARDVYEELGKYGSIENHILCRERVEELEPSIRYCLHKVGESDLQTSELMDFGEVEGPALDLFKAKLEAVMAETRSQQAASMTEFYWLGHRFPINNAKTRVSILKAQELEKEFHGPAADALPAEKKLSMFDKIFSAYHEARASIRSDLASAGNADDVKIDLNGLDKAVSAALGQRTIERNQLLISIAKAKFTKQRDDKAEKVTKPEELVRLYDLQIQNSTDLFDLVGSQRNMNQEEESFVKEYQLKGLAFRAERCFFLAKSYSFAGKRAEAYALFRHARNLADEVLNKLQAAINPDQALLKDLKILSDDSRSNSCIEHAMGIMEEEKIPEKLSKDVSIMSLNGSEKKEEKFLLEMLDLYESAIGEPGTKSVPCIERFPPPFQAVPCNPIVLDIAYSSIEFPSLENRMKKD-KKGIFSRLWG
>EPIPhell
MARGNEVSPMEVEEGKPAA---NNPKFSINVLELLKSAQMQHGLRHRDYTRYRRYCSARLRRLYKSLKFTHGRGKYVKKAITESTVTDVRFLHILLYMAERSWSHAMEKRHLPDGPNSRQRIYLLGRLRKAVKWALLFAQLCATKGDSRTSLEAEAYAAYMKGTLLFEHDKNWKTALMNFKKSRDVYEELGKYGNIENQVLCRERVEELEPSIRYCLHKVGESDLHTSELLDIGEVEGPALDLFKAKLEAVMAEARSQQAASMTEFYWLGHRFPINNAKTRVSILKAQELEKDLHGPAADALPAEKKLSMFDKIFSAYHDARACIRSDLASAGNADNVKVELNGLDKAVSAALGQRTIERNQLLISIAKSKFAKQRDEKGEKNTKPEELVRLYDLQMQNSTDLYDLVSSQRNMNPEEDSFAKEYELKGLTFRAERCFFLAKSYSFAGKRAEAYALFCHARNLTDEVLKKVLATVNADQSLIKDLKILSENCRSNSCIEHATGIMEEEKIPEKLSKGVSSMSLTRPEKKEDKFLLEKLDLYESAVGEPGTKSAPCIERFPPPFQAVPCNPIVLDIAYSTIEFPSLENRMKKD-KKGIFSRLWG
>GYMNdens
---------MEVEEGNPVVVDENNFKFSINVLQLLKSAQMQHGLRHRDYTRYRRYCTARLRRLYKSLKFTHGRGKYVKKAITESNVTDVRFLHILLYMADRAWSHAMEKRHLPDGPNSRQRIYLLGRLRKAVKWAVFFSQLCAIKGDSRTSLEAEAYASYMKGTLLFEQDQNWKTALMNFRKARDVYEELGKYGSIENQILCRERVEELEPSVRYCLHKVGESNLQTSELMDIGDVEGPALDLFKSKLEAVMAEARSQQAASMTEFYWLGHRFPINNAKTRVSILKAQELEKDLRGPAADALTAEKKLSMFDKIFSAYHEARACIRSDLASAGNADNVKVDLNGLDKAVSASLGQRTIERNQLLISIAKSKFMKQRDEKGEKITKPEELVRLYDLQIQNSTDLYDLVSSQRNMNSEEDSFAKEYELKGLAFRAERCFFLAKSYSFAGKRAEAYALFLRAGSLVDEVLKKLQVANNPDQALIKDLQILSDNCRSNSCIEHATGVMEEENIPEKLSKGVSTISLTGSEKKEEKFLLEKLDLYESAVGEPGTKSAPCIERFPPPFQAVPCNPIVLDIAFSSIEFPSLENRMKKDSKKGIFSRLWG
>PTERcurt
MARGNEASPMEVDEGKLAAVEKTNYKFSINVLQLLKSAQMQHGLRHRDYTRYRRYCTARLRRLYKSLKFTHGRGKYLKKAVTESTITEVRFLHILLYTADRAWSHAMEKRHLPDGPNSRQRIYLLGRLRKAVKWAVLFAQLCATKGDSRTSLEAEAYASYMKGTLLFEQDQNWKTALMNFRKARDVYEELGKYGSIENQILCRERVEELEPSVRYCLHKVGESDLRTSELMDIGEVEGPAMDLFKAKLEAVMDEARSQQAVSMTEFYWLGHRFPINNAKTRVSILKAQELEKDLRGPAADALSAEKKLSMFDKIFSAYHEARACIRSDLASAGNVDNVKVELNGLDKAVSAALGQRTIDRNQLLVSIAKSKFTKQRDEKGEKITKPEELVRLYDLQIQNSTDLYDLISSQRNMNIEEDSFAKEYELKGLAFRAERCFFLAKSYSYADKRAEAYALFLHARSLADEVLNRLQVANNPDQALIKDMKFLSDNCRSNSCIEHATGIMDEEKIPEKLSKGVSTMSLLGPEKKEEKFLLEKLDLYESAVGEPGTKSVPCIERFPPPFQAVPCNPIVLDIAFSSIEFPSLENRMKKDNKKGIFSRLWG
>CALAtsoo
MARGNDVSPMDVDEGKPAP---NSPKFSINVLQLLKSAQMQHGLRHRDYTRYRRYCTARLRRLYKSLKFTHGRGKYVKKAITESTVTEVRFLHILLYMAERAWSHAMEKRHLPDGPNSRQRIYLLGKLRKAVKWAVLFAQLCATKGDSRASLEAEAYASYMKGTLLFEQDQNWKVALMNFRKARDVYEELGKYGSIENQILCRERVEELEPSIKYCLHKVGESDLQTSELMDIGEVEGPALDLFKAKLEAVMADARSQQAASMTEFYWLGHRFPINNAKTRVSILKAQELEKDLHGPAAYALPAEKKLSMFDKIFSAYHEARACIRSDLASAGNADNVKIDLNGLDKAVSAALGQRTIERNQLLISIAKTKFAKQRDEKGEKITKPEELVRLYDLQIQNSTDLFDLVSSQRNMNDEEDSFAKEYELKGLAFRAERCFFLAKSYSFAGKRAEAYALFRRARNLADEALKKLQVAINPDQALIKDLKILSDDCRSNSCIEHATGIMEEEKIPEKLSKGVSTMSLTVPEKKEEKFLLEKLDLYESVIGEPNTKSAPCIERFPPPFQAVPCNPIVLDIAYSSIEFPSLENRMKKD-KKSIFSRLWG
>EPIPpurp
MARGNEVSPMEVEEGKPAA---NNPKFSINVLELLKSAQMQHGLRHRDYTRYRRYCSARLRRLYKSLKFTHGRGKYVKKAITESTVTDVRFLHILLYMAERSWSHAMEKRHLPDGPNSRQRIYLLGRLRKAVKWALLFAQLCATKGDSRTSLEAEAYAAYMKGTLLFEHDKNWKTALMNFKKSRDVYEELGKYGNVENQVLCRERVEELEPSIRYCLHKVGESDLHTSELLDIGEVEGPALDLFKAKLEAVMAEARSQQAASMTEFYWLGHRFPINNAKTRVSILKAQELEKDLHGPAADALPAEKKLSMFDKIFSAYHDARACIRSDLASAGNADNVKVELNGLDKAVSAALGQRTIERNQLLISIAKSKFAKQRDEKGEKKTKPEELVRLYDLQMQNSTDLYDLVSSQRNMNPEEDSFAKEYELKGLTFRAERCFFLAKSYSFAGKRAEAYALFCHARNLTDEVLKKLLATVNADQSLIKDLKILSENCRSNSCIEHATGIMEEEKIPEKLSKGVSSMSLTRPEKKEDKFLLEKLDLYASAVGEPGTKSVPCIERFPPPFQAVPCNPIVLDIAYSTIEFPSLENRMKKD-KKGIFSRLWG
>GASTelat
MARGIEASAMEVDDGKPIA---NVPKFPINVLQLLKSAQMQHGLRHRDYTRYRRYCTARLRRLYKSLKFTHGRGKYVKKVITDSTVTEVRFLHVLLYMAERAWSHAMEKRHLPDGPNSRQRIYLLGRLRKAVKWAVLFAQLCATKGDSRTSLEAEAYASYMKGTLLFEQDQNWKAALMNFRKARDVYEELGKYGSVENQILCRERVEELEPSIRYCLHRVGESDLQTSELMDIGEVEGPALDLFKAKLEAVMAEARSQQAASMTEFCWLGHRFPINNAKTRVSILKAQELEKDIHGPAAGALPAEKKLPIFDKIFSAYHDARSCIRSDLASAGNADTVRIELSGLDKAVSASLGQRTIERNQLLIFIAKSKFMKQRDEKGEKITKPEELVRLYDLQIQNSTDLYDLVSSQRIMNSEEDAFAKEYELKIIAFRAERCFFLAKSYSYAGKRAEAYALFGHAHNLSEEALKKLQATVDPDQALINDLRTLSDSCRSSRCIEHAVWIMEEERIPEKLSKGISAISLTG--RQEEKYMLEMLHLYQSAAGDPGSKSAPRIERFPPPFQAAPCNPIVLDVAYSLIEFPSLESRMKKD-RKGIFSRLWG
>MOLIcapi
MAKGNDSPAMEIDDPKSAAAEQINPKFSINVLQLLKSAQMQHGLRHRDYTRYRRYCTARLRRLYKSLKFTHGRGKYTRRTITESTITEVRFLHVVLYMAERAWSHAMEKRQLPDGPNARQRIYLLGRLRKAVKWATLFAQLCTAKGDSRTSLEAEAYASYMRGTLLFEQDQNWRAALMNFKKARDVYEELGKYGNIENQVLCRERVEELEPSIRYCLHKVGDSSVQTSELLDMGELEGPALDLFKSKLEAVMAEARSQQAASMTDFYWLGHRFPINNAKTRVSILKAQELERDLHSSAAESLPAEKKLVMFDKIFSAYHDARSCIRNDLAAAGNAENVKDDLNGLDKAVSAVLGQRTIERNQLLVTIAKSKFSKQRDEKGEKITKPEELVRLYDLLIQNSSDLSDLVSSGRDRNQEEVAFAEEYVLKGLVFRAERCFYLAKSYSSAGKRTEAYALFCHARSLADGALQKLQMANNHDKVLIKDVKALSDNCRSNSCIEHAAGIMEEEKIPDKLSKGVSLISLTGHEKKEEKFLLDMLDVYESAVGDPGSKAVPRIERFPPPFQAVACNPIVMDMAYNLIEFPSLENRMKKD-KKSLFSRLLW
>HYPOheme
MAKGNESSAMEIDDAKSAAAEQINPKFSINVLQLLKSAQMQHGLRHRDYTRYRRYCTARLRRLYKSLKFTHGRGKYTKKTITESTITEVRYLHIVLYMAERAWSHAMEKRQLPDGPNARQRIYLLGRLRKAVKWATLFAQLCTTKGDSRTSLEAEAYASYMRGTLLFEQDQNWRAALMNFKKARDVYEELGKYGNIENQVLCRERVEELEPSIRYCLHKVGDSSLQTSELLDMGELEGPALDLFKSKLEAVMAEARSQQAASMTDFYWLGHRFPINNAKTRVSILKAQELERDLHGSAAESLPAEKKLAMFDKIFSAYHDARSCIRNDLAAAGNAENVKDDLNGLDKAVSAVLGQRTIERNQLLVTIAKSKFSKQRDEKGEKITKPEELVRLYDLLIQNSSDLSDLVSSGRDRNKEEVTFAEEYVLKGLVFRAERCFYLAKSYSSAGKRTEAYALFCHARSLADSALQKLQMANNPDKVLIKDVKALSDNCRSNSCIEHAAGIMEEEKIPDKLSKGVSSISLTGREKKEEKFLLDMLDLYESAVGDAGSKAVPRIERFPPPFQAVACNPIVMDMAYNSIEFPSLENRMKKD-KKSLFSRLLW
>GOODfuma
MARGNETSPMEVDEGKAATA-EKNNKFSINVLQLLKSAQMQHGLRHRDYTRYRRYCTARLRRLYKSLKFTHGRGKYIKKAITESTVTEVRFLHILLYMADRAWSHAMEKRHLPDGPNSRQRIYLLGRLRKAVKWAVLFAQLCATKGDSRTSLEAEAYASYMKGTLLFEQDQNWKTALMNFRKARDVYEELGKYGSIENQILCRERVEELEPSVRYCLHKVGESDLQTSELMDIGEVEGPAMDLFKAKLEAVMAEARSQQAVSMTEFYWLGHRFPINNAKTRVSILKAQELEKDLRGPAADALTAEKKLSMFDKIFSAYHEARACIRSDLASAGNADNVKVELNGLDKAVSAALGQRTIERNQLLVSIAKSKFSKQRDEKGEKITKPEELVRLYDLQIQNSIDLYDLVSSQRNMNSEEDSFAKEYEIKGLAFRAERCFFLAKSYSYAGKRAEAYALFLHARSLADEALKRLQIANNPDQALLKDLNTLFDNCRSNSCIEHATGIMEEEKIPENLSKGVSSMSLTGPEKKEEKFLLEKLDLYESAVGELGTKSVPCIERFPPPFQAVPCNPIVLDIAFNSIEFPSLENRMKKDNKKGIFSRLWG
>CALAplic
MTRGNEASQMDVDDGKHAAV-ENSSKFSINVLQLLKSAQMQHGLRHRDYTRYRRYCTARLRRLYKSLKFTHGRGKYVKRAVAESTVTEVRFLHILLYTADRAWSHAMEKRHLPDGPNSRQRIYLLGRLRKAVKWAVLFAQLCATKGDSRTSLEAEAYASYMKGTLLFEQDHNWKTALMNFKKARDVYEELGKYGSIENQILCRERVEELEPSIRYCLHKVGDTDLQTSELMDIGEVEGPALDLFKAKLEAVMSEARSQQAASMTEFYWLGHRFPINNAKTRVSILKAQELEKDLRGPASDSLTAEKKLSIFDKIFSAYHEARACIRSDLASAGNADNVKVELNGLDKAVSASLGQRTIERNQLLVSIAKSKFTKQRDEKGEKITKPEELVRLYDLQIQNSTDLYDLVSSQRNMNSEEDSFAKEYELKGLAFRAERCFFLAKSYSFACKRTEAYALFLHARSLTDEVLKKLQVAKTPDMALIKDLKVLRDNCTSNSCIEHATGIMEEDKIPEKLSKCVSALSLTGPDKKEEKFLLEKLDLYESAVGEPGTKSAPLIERFPPPFQAVPCNPIVLDIAFGSIEFPSLENRMKKDNKKGIFSRLWG
>NEUWmali
MARINEASPMEIEQ--------NVPKFSINVLQLLRSAQMQHGLRHRDYTRYRRYCTARLRRLYKSLKFTHGRGKYIKKAITESTVSEVRFLHILLYMAERAWSHAMEKRQLSEGPNSHQRIYLLGRLRKAVKWATLFAQLCASKGDSRTSLEAEAYASYMKGTLLFEQDQNWKIALTNFRKARDVYVELGKYGSIENQILCRERVEELEPSIRYCLHKVGDSNLQTSELLDIGEVEGPALDLFKAKLEAVMADARSQQAASMTEFSWLGHRFPINNAKTRVSILKAQELEKDLHGPTADSLPAEKKLSMFDKIFSAYHEARTCIRGDLAAAGNADNVKVDLNGLDKAVSAALGQRTIERNQLLIHIAKSKFTKQRDEKSEKITKPEEIVRLYDLQIQNTTDLYDLVSSQRNMNAEEDSFAKEYELKGLAFRAERCFYLAKSYSSAGKRVEAYVLFRHASSLADDVLKKLQMINNSDQALIKDMKILSDNCRSNSCIEHATGIMEEEKIPEKLSKGVSTISLTGSAKKEEKFLLENLDSYKSAVCEPGTKSVSFIERFPPPFQAVPCNPIVLDIAYSSIEFPSLEHRMKKD-KKSIFSRLWR
>CYPRflav
MARGNEASPMEIVEGKPAVADQNNPKFSINVMQLLKSAQMQHGLRHRDYTRYRRYCSARLRRLYKSLKFLHGRGRYVKKAITESTVTEVRFLHLLLYMAERAWSHAMEKRHLPDGPNSRQRIYLLGRLRKAVKWAMLFAQLCASKGDSRTSLEAEAYASYMKGTLLFEQDQNWKTALMNFRKARDVYDELGKYGSIENQVLCRERVEELEPSIRYCLHKVGESNLKTSELLDIGEVEGPALDLFKAKLEAVMAEARSQQAASMTEFYWLGHRFPINNAKTRVSILKAQELEKNLHGPAADSLPAEKKLSMFDKIFSAYHEARACIRTDLAAAGNADNVKVELNGLDKAVSAALGQRTIERNQLLVSIAKSKFTKQRDVKGEKITKPEELVRLYDLQIQNATDLYDLVSSQRNMNPEEDSFAKQYELRGLAFRAERCFYLAKSYSSAGKRTEAYVLFLRARDFANEVLKKLHLTDNPDQALIKDLKVLSDNCRSDSCIEHATGIMEEHKIPEKLSKGVSTMSLTGPEKKEEKFLMEKLDSYESAVGELGKKPVPYIERFPPPFQAVPCNPIVLDIAYGSVEFPSLENRMKKD-KKGILSRLWG
>CREMappe
MARVNEVSPMEVDEGKPAA---NSPKFSINVLQLLKSAQMQHGLRHRDYTRYRRYCTARLRRLYKSLKFTHGRGKYVKKAITESTISEVRFLHIPLYMAERAWSHAMEKRHLPDGPNSRQRIYLLGRLRKAVKWAVLFAQLCATIGDSRTSLEAEAYASYMKGTLLFEQDQNWKVALMNFRKARDVYEELGKYGSIENHILCRERVEELEPSIRYCLHRVGESDLQTSELMDFGEVEGPALDLFKAKLEAVMAETRSQQAASMTEFNWLGHRFPISNAKTRISILKAQELEKDLHGPAAVSLSPEKKLSMFDKVFSAYHEARASIRSDLASAGNADNVKIDLNGLDKSVSAALGQRTIERNQLLISIAKAKFTRQRDDKGEKITKPEELVRLYDLQIQNSTDLFDLVSSQRNMNREEDSFAKEYQLKSLAFRAERCFFLAKSYSFAGKRAEAYVLFRHARNLADEVLKKLQAATDPDRALINDIKTLSDDCRSNSCIEHATGIMEEEEAPEKLSNGVSTMSLTGPEKKEEKFLLEKLDLYESAIGEPGTKSVPCIERFPPPFQAAPCNPIVLDIAYSSIEFPSLENRMKKD-KKGIFSRLWG
>ANOEemei
MAKGNETSPMEVDEGKTTSI-EKN-KFSINVLQLLKTAQMQHGLRLRDYTRYRRYCTARLRRLYKSLKFTHGRGKYIKKAITESTVTEVRFLHILLYTSERAWSHAMEKRHLPDGPNSRQRIYLLGRLRKAVKWSLLFAQLCASKGDSRTSLEAEAYASYMKGTLLFEQDQNWKTALMNFRKARDVYEELGKYGSIENQILCRERVEELEPSVRYCLHKVGESDLKTSEIMDIGEVEGPAMDLFKAKLEAVMAEARSQQAVSLTEFYWLGHRFPINNAKTRVSILKAQELEKNLHGPAADSLTAEKKLSMFDKIFSAYHEARACIRSDLASAGNADNVKVELNGLDKAVSASLGQRTIERNQLLVSIAKSKFTKQRDEKGEKITKPEELVRLYDLQIQNSVDLYDLVSSQRNMNSEEDSFAKEYEIKGLAFRAERCFFLAKSYSYAGKRVEAYALFLHAHSLADEALKRLQSANNPDQALLKDLNSLSDNCRSNSCIEHATGIMEEEKIPENLSKGVSSMSLTGPEKKEEKFLLEKLDLYESAVGEPGTKSVPYIERFPPPFQAVPCNPIVLDIAFSSIEFPSLENRMKKDSKKGIFSRLWG
>APOSodor
MAGVNEASPMEIEQ--------NSPKFSVNVLQLLKSAQMQHGLRHRDYTRYRRYCTARLRRLYKSLKFTHGRGKYVKKAITESTVTEVRFLHILLYMAERAWSHAMEKRQLPNGPNSRQRIYLLGRLRKAVKWATLFAQLCATKGDSRTSLEAEAYASYMKGTLFFEQDQNWKSALMNFRKARDVYLELGKYGTIENQILCRERVEELEPSIRYCLHKVGESDLQTSELLDIGEVEGPALDLFKAKLEAVLADARSQQAASMAEFNWLGHRFPINSAKTRVSILKAQELEKDLHGPAADSLLAEKKLSMFDKIFSAYHEARACIRSDLAAAGNADNVKVDLNGLDKAVSVALGQRTIERNQVLIHIAKSKFTKQRDDKSEKITKPEELVRLYDLQIQNTTDLYDLVSSQRNMNAEEDLFAKEYELKGQAFRAERCFYLAKSYSSAGKRAEAYALFCHARSLADDVLKKLQMISNSDQALIKDMKILSDNCRSNSCIEHATGIMEEEKIPEKLSKGVSTLSLKESAKKEEKYLLEKLDSYESAVGEPGTKSVPCIERFPPPFQAVPCNPIVLDIAYSSIELPSLEHRMKKD-KKGIFSRLWG
>PLATclav
---------MEVEEGKLVVVDENNFKFSINVLQLLKSAQMQHGLRHRDYTRYRRYCTARLRRLYKSLKFTHGRGKYVKRAISESNVTDVRFLHVLLYMADRAWSHAMEKRHLPDGPNSRQRIYLLGRLRKAVKWAVLFSQLCAIKGDSRTSLEAEAYASYMKGTLLFEQDQNWKSALMNFRKARDVYEELGKYGSIENQILCHERVEELEPSVRYCLHKVGESNLQTSELMDIGDVEGPALDLFKAKIEAVMAEARSQQAASMTEFYWLGHRFPINNAKTRVSILKAQELEKDLRGPAVDTLTAEKKLSMFDKIFSAYHEARACIRSDLASAGNADNVKVDLNGLDKAVSASLGQRTIERNQLLISIAKSKFMKQRDEKGEKITKPEELVRLYDLQIQNSTDLYDLVSSQRNMNSEEDSFAKEYELKGLAFRAERCFFLAKSYSFAGKRAEAYALFLRAGSLVDEVLKKLQVATNPDQVLIKDLRILSDNCRSNSCIEHATGIMEEENIPVKLSKGVSTISLTGPEKKEEKFLLEKLDLYESAVGEPGTKSAPCIERFPPPFQAVPCNPIVLDIAFSSIDFPSLENRMKKDSKKGIFSRLWG
>OECEmacu
MARENEVSLMEVDDGKPAA---NSPKFSINVLELLKSAQMQHGLRHRDYTRYRRYCTARLRRLYKSLKFTHGRGKYVKKAINESTVTDVRFLHILLYMAERAWSHAMEKRHLPDGPNSQQRIYLLGRLRKAVKWAVLFAQLCVTKGDSRASLEAEAYASYMKGTLLFEQDQNWKVALMNFRKARDVYEELGKYGSIENQILCRERVEELEPSIRYCLHKVGESDLQTSELMDIGEIEGPALDLFKAKLEAVMAEARTQQAASMTELYWLGHRFPINNAKTRVSILKAQELEKDLHGPAADALSVEKKLSMFDKIFSAYHEARACIRSDLASAGNADNVKINLNGLDKAVSVALGQRTIERNQILISIAKNKFAKQRDDKGEKFTKPEELVRLYDLQIQSSTDLYDLVSSQRNMNPEEESFVKEYEFKGLAFRAERCFFLAKSYSFAGKRAEAYALFHHARNLADEVLKKLQVPSNPDQALIKDLKILSDNCRSNSCIEHATAIMEEEKIPEKLSKGVSTISITAPEKKEEKYLLEKLDSYESAIGDASTKSVPCIERFPPPFQAVPCNPIVLDIAFSSIEFPSLENRMKKD-KKSIFSRLWG
>MEXIxero
MASGKEASPMEIEDGKTAAVEKNNPKFSINVLQMLKSAHMQHGLRHRDYTRYRRYCSARLRRLYKSLKFTHGRGKYVKKAITESTVTDVRFLHALLYMAERGWSHAMEKRHLPDGPNSRQRIYLLGRLRKAVKWAMLFAQLCASKGDSRTSLEAEAYASYMKGTLLFEQDKNWKTALMNFRKTRDVYEELGKYGSIENQVLCRERVEELEPSIRYCLHKVGESSLQTSELLDIGEVEGPALDLFKAKLEAVMAEARSQQAASMTEFCWLGHSFPINNAKTRFSILKAQELEKDLRGPAVDSLPAEKKLSVFDKIFSAYHEARSCIRTDLASAGNADNVKVELNGLDKAVSAALGQRTIERNQLLVSIAKSKFTKQRDEKGDKITKPEELVRLYDLQIQNTTDLYDLVSSQRNMNPEEVAFAKEYELRGLAFRAERCFYLAKSYSSAGKRTEAYVLFCRARDLADDVLKKLHLTDNPDQALIKDLKVLSDNCRSSSCIEHATGIMEEQKIPEKLSKGVSTMSLTGPEKKEEKFLMEKLNSYESAIVELGTKLVPYIERFPPPFQSVPCNPIVLDVVFSSIEFPSLENRIKKD-KKGIFSRLWG
>LECAnigr
M--------------KPASDEQDNPMFSINVLQLLKSSQMQHGLRHRDYTRYRRYCTARLRRLYKSLKFKHGRGKFVNKEITLSTVTEVRFLHILLYMAERAWSHAMEKRHLPDGPNSRQRIYLLGRLRKAVKWATLFAQFSASKGDSRTSLEAEAYASYMKGTLLFEQDQNWRAALMNFRKARDVYEELGKYGSIENQILCRERVEELQPSIKYCLHKVGDSNMQTSELLDIGEVEGPALDLFKAKLEAVMAEARSQQAASMTEFYWLGHRFPINNAKTRVSILKALELEKNLSGPAADSLPAEKRLSMFDRIFAAYHEARACIRSDLAAAGNADNVKVELNGLDKAVSAALGQRTIERNQLLINIAKSKITKQRDDKGEKITKPEELVRLFDLLIQNVTNLYDLVSSQRNMNSEEESFAKQFELKGLAFRAERCFYLAKSYSSVGKRAEAYVLFRHARDLADEVLEKLQASINPDQALIKDMKIFSDNCRSNSCIEHATGIMEEERIPEKLSKGVSTITLTEPEKKVEKFLLDKLDLYESAVGEPGTKSAPLIDSFPPPFQAAPCNPIVLDIAYGSIEFPSLENRMKKD-KKSIFSRFWG
