# Supplementary material for: Orchid Phylotranscriptomics: The Prospects of Repurposing Multi-Tissue Transcriptomes for Phylogenetic Analysis and Beyond
Source: Front Plant Sci. 2022 May 27;13:910362. doi: 10.3389/fpls.2022.910362 (PMC9196242; doi:10.3389/fpls.2022.910362)
Supplement: Supplementary file 4 [file Data_Sheet_3.zip › ortho_MSA/r1/OG0009544.fa]

>CYMBmann
----------------------------------------------------------------------------------------------------------------------------MSS-SSLSY-A-YP--AAILWLPA-F--KISKPTRLSISIRRIPAKTSRSI-VLRA-I---REWREYEDAVREKDLARALRFLKTMETV-----PS--SIQSPNST--S-PYAR-------SNPSKSYSLDLPRLEKDWEVLDTCLNADDMRLVGSAYAFLKDRGLLENFGKCRNIVLDGTREVTPTTLKELTGLEASKLAPKKWGLSGTSRIMLLALLGGANLLISQGIDIRPNIAAVLGLAAIDAIFLGGTCLAQILCFWPPYRRRVLVHEAGHVLTAYLMGCPIRGVILDPIVAMQMGIQGQAGTQFWDEKLEKELAEGRLSSTAFDRYCLVLFSGIAAEALIYGAAEGGENDENLFRGICLLLQPPLTVPQMSNQARWSVMQSYNLLKWHKRALLSAVKALQSGH-CLSVVIRRIEEAMSSSS---
>PHRAlind
-----------------------------------------------------------------------------------------------------------------MDRTK-----TMPS-TFLCL-N-FP--RAILNFP--------------IPTRALPAKRSRCP-VLRA-I---REWREYEDAVREKDLARALRFLKTVETL-----PN--PL-----------------------PSISFSPDLPRPERDWEVLDTCLNADDMRLVGSAYAFLRDRGLLENFGKCKNIVLEGTQDVTPIVLKDLTGLEAYKLAPKKWGLSGTSRNLLLAFLAGANILISQGIDIRPNLAAVLCLATLDAIFLGGSCLAQILCFWPPYRRRVLVHEAGHLLTAYLMGCPVRGVILDPIVAMQMGIQGQAGTQFWDENLEKELGEGRLSSTAFDRYCMVLFAGIAAEALIYGEAEGGENDENLFRGICVLLQPPLTVAQMSNQARWSVMQAYNLLKWHKHAHRAAVKALEGGH-SLSVVIRRIEESMSSGR---
>RIMAelli
----------------------------------------------------------------------------------------------------------------------------MA-----SH-A-SP--SAILARPA-F--NFSKPTRFPTTIRSITAKPRRSL-VSRA-I---REWREYEDAVRDKDLARALRFLKTMETI-----ES--PLQSPTSTSTSPPYVP-------SNTLFSYLLDLPRPEKDWEVLDTCINADDMRLVGSAYAFLRDRGFLENFGKCKNIVLDGTRDVTPTILKELTGLEAPKLAPKKWGLSGTSRIMLLAFLGGANVLISQGIDIRPNLAAILALATLDAIFLGGTCLAQILCFWPPYKRRVIVHEAGHLLTAYLMGCPIRGVILDPIVAMQMGIQGQAGTQFWDEKLEKELADGRLSSTAFDRYCMVLFAGIAAEALIYGEAEGGENDENLFRGICLLLRPPLTTAQMANQARWSVMQSYNLLKWHKHAHRAAVKALEGGH-SLSIVIRRIEEAISSRG---
>VANIshen
--------------------------------------------------------------------------------------------------------------------------------------------------------------MLQLPIQINPAKRRRPL-AIRA-V---KEWREYEEAVREKDLARALRFLKTVDSV-----SN--SVQSPAST--SSSYAP-------SNPSISYSPEFLGLEKDWEVLDTCLNADDMTLVGRAYAFLKDRGLLENFGKRRNIVVDGTRDVTPTVLKELTGLEASKLAPKKWGLSGTSRILLGAFFGVASVLVSRGIDIRPSLAALLALGTFDAVFLGGSCLAQILCFWPPYKRRVLVHEAGHLLTAYLLGCPVRGVILDPIVAMQTGIQGQAGTQFWDDKLERELAEGRLSNAAFDRYCMVLFAGIAAEALVYGEAEGGENDENLFRGVCVLLQPPLTEAQMSNQARWSVMQSYNLLKWHKHAHRAAFKALEDGH-TLSVVIRRIEEAMRSGCR--
>MICRparv
----------------------------------------------------------------------------------------------------------------------------MAS--CISY-A-SP--SAILPRPN-F----SKASLFPNAIQSITAKARRPF-VSRA-I---REWREYEDAVKDKDLARALRFLKTMETV-----EN--TLQSPIST--SSRYAP-------LNPLLSHSLDLPRPEKDWEVLDTCLNADDMRLVGSAYVFLKDRGLLEKFGKYKNIVLDGTRDVTPALLKELTGLEASRLAPKKWGLSGTSRIMLLAFLGGANILISQGIDIRPNLAAMLALATMDAVFLGGTCLAQIFCFWPPYKRRVIIHEAGHLLTAYLLGCPIRGVILDPILAMQMGIQGQAGTQFWDENLEKELVDGRLSSTAFDRYCMVLFAGIAAEALIYGEAEGGENDENLFRGICLLLQPPLTVAQMANQARRSVMQSYNLLKWHKHAHRAAVKALEGGH-SLSVVIRRIEEAMSSSG---
>NEUWzoll
MP-----------LCR-------------------------------------------------------------------------------------LIPTPF----RSHSLLFSSRCSAMAP----SC-A-YP--SGILPRPP-F--KTTSLTLFALPLRNIPSKS--TL-ASRG-L---REWREYEDAVREKDLARALRFLKAMDTA-----PN--LLRPTTPR--SPSSAPL------SNPSISYSPDFPRTDKDWEVLDTCLNADDMRLVGSAYAFLRDRGLLDNFGKCKNIVLDGTRDVTPTVLKELTGLEVSKLAPKKWGLSGTSRIILLAFLGGSNLLISQGIDIRPNLAATLALAIIDAVFLGGTFLAQISCFWPPYKRRVLVHEAGHLLTAYLMGCPVRGVILDPIVAMQMGIQGQAGTQFWDGKLEKELAEGRLSTTAFDRYCIVLFAGIAAEALVYGEAEGGENDENLFRGVCLLLQPPLTVPQMSNQARWSVVQSYNLLKWHRHAHRAAVKALEAGH-TLSIVIRRIEEAISSGS---
>ORCHital
----------------------------------------------------------------------------------------------------------------------------MAF-PSLTC-S-FP--SATLLRPS-F--MHWKPTLFPAPPRNTPAKARRSL-FSRATI---REWREYEDAVREKDLARALRFLKTMETV-----PT--PLQSPASS--S-PYPP-------SNPSSSYSLNLPWPERNWEVLDTCLNADDMRLVGSAYAFLKDRGLLENFGKCKNIVLDGTRDVTPTILKELTGLEASKLAPKKWGLSGTSGIMLLAFFGGANVMISQGIDIRPNLVAILALATMDAVFLGGSCLAQILSFWPPYKRRVLVHEAGHLLTAYLMGCPIRGVILDPIVAMQMGIQGQAGTQFWDERLEKELAEGRLSSTAFDRYSMVLFAGIAAEALIYGEAEGGENDENLFRSICLLLQSPLTLPQMANQARWSVMQSYNLLKWHKHAHRAAVKALESGH-SLSVVIRRIEEAMSYGS---
>HYPOheme
----------------------------------------------------------------------------------------------------------------------------M---------A-LP--SSSLLSPS-K--P--FFSPSPFRIRPLPARKFQSFPKIKA-LSS-PPWREYEDAVREKDLARALRFLKSLEKP-----NNVPPLQSSAAALDSSSPVP--------------------SERDWQVLDTCLNADDMRLVGSAYAFLKDSGFLPNFGKYRNIVLEGPRDVTPTVLKDLSGLEASKLSPKKWGLSGTSRVILVAFLGGVSFLVSQGIDIRPNLAAILALATADAIFLGGSCLAQILCFWPPYRRRVLVHEAGHLLTAYLMGCPVRGVILDPIVAMQMGIQGQAGTQFWDENLENELAEGRLSSTAFDRYCMVLFAGIAAEALVYGEAEGGENDENLFRSICVLLQPPLTVAQMSNKARWSVLQSYNLLKWHKKAHRAAVEALESGH-SLGIVIRRIEEAMCSHS---
>MOLIcapi
----------------------------------------------------------------------------------------------------------------------------M---------A-FP--SSSLLSPS-N--SNRFFSPSPFRIRPLPVKKLQPFLRTRA-LKSPPPWREYEDAVREKDLARALRFLKSLEKP-----NNVPPLQSSAAL--DSSPVP--------------------SERDWQVLDTCLNADDMRLVGSAYAFLKDRGFLQNFGKYRNIVLEGPRDVTPTVLKDLCGLEASKLSPKKWGQSGTSRVILVAFLGGVSFLVSQGIEIRPNLAAILALATADAIFLGGSCLAQILCLWPPYRHRILVHEAGHLLTAYLMGCPIRGVILDPIVAMQMGIQGQAGTQFWDENLENELAEGRLSSTAFDRYCMVLFAGIAAEALVYGEAEGGENDENLFRSICVLLQPPLTVAQMSNKARWSVLQSYNLLKWHKKAHRAAVKALESGH-SLGIIIRRIEETMCSHS---
>CORYacti
----------------------------------------------------------------------------------------------------------------------------MAS--PPSC-A-SP--SAILHRPT-F--NLSKTTLFLTPIRSVTSKARRLL-ASRA-V---KEWREYEDAVRDKDLARALRFLKTMETV-----ER--PFQSPTSS--SPPNVL-------LNPLFSYSLDLPRPEKDWEVLDTCINADDMRLVGSAYAFLRDRGFLENFGKCKNIVLDGTRDVTPTILKELTGLEASKLAPKKWGLSGTSRIMLLAFLAGANVLISQGIDIRPNVAAMLALAMMDAIFLGGTCLAQILCFWPPYKRRVIVHEAGHLLTAYLMGCPIRGVILDPIVAMQMGIQGQAGTQFWDEKLEKELADGRLSTTAFDRYCMVLFAGIAAEALIYGEAEGGENDENLFRGICLLLQPPLTVAQMANKARWSVLQSYNLLKWQKHAHMAAVKALEGGH-SLSVVIRRIEEAMSSGG---
>DIURorie
----------------------------------------------------------------------------------------------------------------------------MAF--PLSC-A-FP--SPVLPRST-S--GFSKPTLRRNPIRSITAKVRRYL-VSRA-I---REWREYEDAVRDKDLARALRFLKTMETV-----ER--PPRSPTSS--SPPFVP-------SNPLFSYSLDLPWPEKDWEVLDTCLNADDMRLVGSAYVFLKDRGFLENFGKCKNIVLDGTRDVTPTILKELTGLEASKLAPKKWGLSGTSRVMLLAFLGGANILISQGIDIRPNLAAMLALATMDAIFLGGTCLAQILCFWPPYKRRVIVHEAGHLLTAYLMGCPIRGVILDPIVAIQMGIQGQAGTQFWDEKLEKELADGRLSSTGFDRYCMVLFAGIAAEALIYGEAEGGENDENLFRSICLLLQPPLTAAQMANKARWSVMQSYNLLKWHKRAHIAALKALEGGH-SLSVVIRRIEEAMSSGG---
>PTERcurt
----------------------------------------------------------------------------------------------------------------------------MAS--SLSC-A-PP--PVIFLRPT-F--EVSKPTLLLNPIRSIPFKTRRSL-VSRV-I---REWREYEDAVREKDLARALRFLKTVETV-----PS--PLQSPTSS--SSPYVP-------LNSSFSYSLDLPRPEKNWEVLDTCLNADDMRLVGSAYAFLKDRGFLENFGKCKNIVLDGTRDVTPTILKEVTGLEASKLAPKKWGLSGTSRIMLLAFLCGANVLCSQGIDIRPNLASILALATMDAIFLGGTCFAQISSFWPPYKRRVLVHEAGHLLTAYLMGCPIRGVILDPILAMQMGIQGQAGTQFWDEKLEKELADGRLTSTAFDRYCMVLFAGIAAEALIYGEAEGGENDENLFRGICLSLQPPLTVAQMANQARWSVMQSYNLLKWHKNAHRAAVKALEGGH-SLSIIIRRIEEAMSSTR---
>CRYPlept
----------------------------------------------------------------------------------------------------------------------------MAS--PLSF-A-SP--SAILPRPT-F--KLSNPALSATRIRSITAKARGYI-VSRA-L---REWREYEDAVRDKDLARALRFLKAMETV-----GS--PLQSPTSTS-SSSSVP-------LNPLFSYSLDLPRPEKDWEVLDTCLNADDMRLVGSAYAFLRDRGFLENFGKCKNIVLDGTRNVTPTILKELTGLEASKLAPKKWGLSGTSRIMLLVFLGGANVLISQGIDIRPNLAAMLALATMDAVFLGGTCLAQILCFWPPYKRRVIVHEAGHLLTAYLMGCPIRGVILDPIVAMQMGIQGQAGTQFWDEKLEKELADGRLSSTAFDRYCMVLFAGIAAEALIYGEAEGGENDENLFRGICLLLQPPLTAAQMANQARWAVMQSYNLLKWHKHAHRAAVKALEGGH-SLSVVIRRIEEALSSRG---
>CYPRflav
----------------------------------------------------------------------------------------------------------------------------MPS-TFLSL-T-FP--SAILQIP--------KPTPFPIPIRALPAKTSRRL-VLRA-I---REWREYEDAVREKDLARALRFLKTVETL-----PN--PLHSPASA--SPPYAP-------SNPSISFLPDLPRPERDWEVLDTCLNADDMRLVGSAYAFLRDRGLLENFGKCKNIVLEGTQDVTPTILKELTGLEAYKLAPKKWGLSGTSRILLLAFLAGANLLISQGIDIRPNLAAVLCLATLDAVFLGGSCLAQILCFWPPYRRRVLVHEAGHLLTAYLMGCPVRGVILDPIVAMQMGIQGQAGTQFWDEKLEKELGEGRLSSTAFDRYCMVLFAGIAAEALIYGEAEGGENDENLFRGICVLLQPPLTVAQMSNQARWSVMQAYNLLKWHKHAHRAAVRALEGGH-SLSVVIRRIEEAMSTGS---
>APOSodor
----------------------------------------------------------------------------------------------------------------------------MAP----SC-A-YP--SGIVPRPP-L--ETASFAIFALLPRHISSKS--TL-ASRA-L---TEWQEYEDAVREKDLARALRFLKTMDAA-----PN--LIRPTTPR--SPSSTPL------FNSSISYTPDLPRPEKDWEVLDTCLNADDMRLVGTAYAFLRDRGLLASFGKCKNIVLDGTRDVTPTVLKELTGLEASKLAPKKWGLSGTSRILLLAFLGGSNLLISQGIDIRPNLAAALALAIIDAIFLGGTCLAQISCFWPPYRRRVLVHEAGHLLTAYLMGCPVRGVILDPIVAMQMGIQGQAGTQFWDENLEKEFAEGRLSSTAFDRYCMVLFAGIAAEALVYGEAKGGENDENLFRGVCLLLKPPLTVAQMSNQARWSVVQSYNLLKWHRHAHRAAVKALEAGH-SLSIVIQRIEEAISSGS---
>CHILsemi
----------------------------------------------------------------------------------------------------------------------------MA-----SH-A-TP--FAFLSRPT-F--NVLAPARFPTTIRSATAKARRSF-ISRA-L---REWREYEDAVRDKDLARALRFLKTLEIV-----ES--PIQSPTST--SSSYIP-------SNTLFSYSLDLPRPEKDWEVLDTCLNADDMRLVGSAYAFLRDRGFLENFGKCKNIVHDGIRDVTPTVLKELTGLEASKLAPKKWGLSGTSRIMLLAFLGGANVLISQGIEIRPNLAAILALATMDAIFLGGTCLAQILCFWPPYKRRVIVHEAGHLLTAYLMGCPIRGVILDPIVAMQMGIQGQAGTQFWDEKLEKELAGGRLSSTAFDRYCMVLFAGIAAEALIYGEAEGGENDENLFRGICLLLQPPLTTKQMANQARWSVMQSYNLLKWHKHAHRAAVKALEGGH-SLSIVIRRIEEALSSRG---
>BORYspha
----------------------------------------------------------------------------------------------------------------------------MAS---PSS-S-SL--SPCFCHAT-F--KTLQSSLQPFPIRFLPSRRARFPGAIKA-L---DPWREYEDAVNEKDLARALRFLKSLESVPLRSSPS--SPPSPSSS--LNSLSS-------SVPSVSYSPDRSRPERDWEVLDTCLNADDMRLVGRAYAFLKDRGFLANFGKYRNIVLEGPRDVTPTILKESSGLEASKLSPKKWGLSGTSRVILIGFLGGVSFLLSQGIDIRPNLAAILALATLDAIFLGGSCLAQILCFWPPYRRRVLVHEAGHLLTAYLLGCPIRGVILDPIVAMQMGIQGQAGTQFWDEKLAHDLSEGQLSTTAFDRYCMVLFAGIAAEALIYGEAEGGENDENLFRSICVILQPPLTVAQMSNKARWSVLQSYNLLKWHKSAHRAAVKALERGH-SLGVVIRRIEEAMSSNN---
>GALEfabe
TD--------------------------------------------------------------------------------------------------------------------------TAS--GPPA-A-FP--SATFLGHP-L--RLAGAFFLTPPSRNAPAKRRRNL-AARA-M---KEWREYDEAVREKDLARALRFLKTMNFV-----SN--SLQSPASS---TSYTS-------SNPSISYSSGFLGPEKDWEVLDTCLNTDDMRLVSGAYAFLKDRGLLRNFGKRKNIVMDGTREVTPTVLKELTGLEVVLHRYYACGLHTGVEFLFM----------KQGIFLQ------------------------------------------HIL--------------------------------WDALLEG-----------------------------------------------------------------------------------------------------------------
>HABElong
----------------------------------------------------------------------------------------------------------------------------MVF-LAFTY-S-FP--SAILPRPS-I--KLSKPTLFHGPIRNIPGKAHQSL-FSRATL---REWREYEDAVKEKDLARALRFLKTMETV-----ST--PMQSPTSI--S-PYPA-------SNPSSSYSLDLPYPEKDWEVLDTCLNADDMRLVGSAYAFLKDRGLLENFGKCKNIVLEGTRDVTPTILKELTGLEASKLAPKKWGLSGTSGIMLLAFLGGANVIISQGIDIRPNLAAILALATVDAIFLGGSCLAQILCFWPPYKRRVLVHEAGHLLTAYLMGCPIRGVILDPIVAMQMGIQGQAGTQFWDEKLEKELAAGRLSSTAFDRYSMVLFAGIAAEALIYGEAEGGENDENMFRGVCLLLQSPLTLPQMANQARWSVMQSYNLLKWHKHAHRAAVNALEAGH-SLSVVIRRIEEAMSSGS---
>ERYCcris
----------------------------------------------------------------------------------------------------------------------------MHP----SC-H-LPRFSSFIPLQS-YCSPPSKSILFSISNRSIPTKSSRSI-ASRA-I---REWREYEDAVREKNLARALRFLKTMESD-----PD--SSQSSAST--S-SYAP-------SSVSMSYSVEIPGLEKDWEVLDTCLNADDMRLVGSAYAFLKDRGLLESFGKYKNMVLNGTREVTPTTLKELTGLEASQLAPKKWGISGTSRIMLLALLGGANILISKGIDIRPNIAAILGLAAIDAIFLGGTILSQILCFWPPYRNRVLVHEAGHVLTAYLMGCPIRGVILDPIVAMKMGIQGQAGTQFWDEKLDKELSEGRLSSTAFDRYCTVLFSGIAAEALIYGAAEGGENDENLFRGFCLLLQPPLSVSQMANQARWSVMLSYNLLKWHKSALLSAVKALKAGH-SLSVVIRRIEEAISSDS---
>MEXIxero
-----------------------------------------------------------------------------------------------------------------MDGTK---SIAMPS-TFLSL-N-IP--RAILNFP--------------IPIRALPAKRNRCP-VLRA-I---REWREYEDAVREKDLARALRFLKTVETL-----PN--PL-----------------------PSISFSPDLPRPERDWEVLDTCLNADDMRLVGSAYAFLRDRGLLENFGKCKNIVLEGTQDVTPTVLKDLTGLEAYKLAPKKWGLSGTSRNLLLAFLAGANILISQGIDIRPNLAAVLCLFTLDAIFLGGSCLAQILCFWPPYRRRVLVHEAGHLLTAYLMGCPVRGVILDPIVAMQMGIQGQAGTQFWDEKLEKELAEGRLSSTAFDRYCMVLFAGIAAEALIYGEAEGGENDENLFRGICVLLQPPLTLAQMSNQARRSVMQAYNLLKWHKHAHRAAVKALEGGH-NLSVVIRRIEEAMSSGG---
>NEUWmali
----------------------------------------------------------------------------------------------------------------------------MAP----SC-A-FP--SGILPRPP-F--KTTSLILFALPLRNIPSKS--TL-ASRG-L---REWREYEDAVREKDLARALRFLKTMDTA-----PN--LLRPTTPR--SPSSAPL------SNPSISYSPDFPRTDKDWEVLDTCLNADDMRLVGSAYAFLRDRGLLDNFGKCKNIVLDGTRDVTPTVLKELTGLEASKLAPKKWGLSGTSRIILLAFLGGSNLLISQGIDIRPNLATALALAIIDAVFLGGTFLAQISCFWPPYKRRVLVHEAGHLLTAYLMGCPVRGVILDPIVAMQMGIQGQAGTQFWDGKLEKELAEGRLSTSAFDRYCIVLFAGIAAEALVYGEAEGGENDENLFRGVCLLLQPPLTVPQMSNQARWSVVQSYNLLKWHRHAHRAAVKALEAGH-TLSIVIRRIEEAISSGS---
>PHAItank
----------------------------------------------------------------------------------------------------------------------------MSS-PPLSC-A-SP--TAILPFSV-F--NSSKPTQFSIPIRSISAKSPRSL-VLRA-I---REWREYEDAVREKDLVRALRFLKTMETI-----TS--PLQSPAST--SSPYAP-------SNPSMSYLLNLPRLEKDWEVLDTCLNADDMRLVGSAYAFLKDRGLLENFGKCRNIVLDGTREVTPAILKELTGLEASKLAPKKWGLSGTSRIMLLAFLCGANLLISQGIDIRPNIAAVLGLAAIDAVFLGGTCLAQILCFWPPYRKRVLVHEAGHVLTAYLMGCPIKGVILDPIVAMQMGIQGQAGTQFWDEKLEKEMAEGRLSSTAYDRYCMVLFSGIAAEALIYGEAEGGENDENLFRGICLLLQYPLTVPQMANQARWSVMQSYNLLKWHKQALIAAVKALQSGH-SLSVVIRRIEEAMSSGS---
>CALEmajo
----------------------------------------------------------------------------------------------------------------------------MA-----FQ-A-IP--SAILPLAT-F--SFAEPARFPTTTRSATAKARRSL-VSRA-V---REWREYEDAVRDKDLARALRFLKTMESV-----ES--PLQSPTST--SSSYFP-------SNKSFSYSLDLPRPEKDWEVLDTCLNADDMRLVGSAYAFLRDRGFLENFGKCKNIVLEGIRDVTPTILKELTGLEASKLAPKKWGLSGTSRIMLLVFLGGANVLVSQGIEIRPNLAAILALATLDAIFLGGSCLAQMLCFWPPYKRRVIVHEAGHLLTAYLMGCPIRGVILDPIVAMQMGIQGQAGTQFWDEKLEKELADGRLSSTAFDRYCMVLFAGIAAEALIYGEAEGGENDENLFRGICLLLQPSMTTTQMANQARWSVMQSYNLLKWHRHAHKAAVKALEGGH-SLSVVVRRIEEAMSSRC---
>EPIPpurp
M---------------------------------------------------------------------------------------------------------------------------MAS--SSLP-T-FP--SAIPLLPT-F--KTSKLTLFAIPIRSIPAQTTRTL-VLRA-I---REWREYEDAVREKDLARALRFLKSVETV-----PT--HLQSPT----SPPYAP-------SKPSISYSLDLPMLEKDWQVLDTCLNADDMRLVGSAYTFLKDRGLLENFGKRRNIVLDGTRDVTPTILKELTGLEASKVAPKKWGLSGTSRIMLLALLGGSNLLVTQGIDIRPNLAAVLALATIDAVFLGGSCFAQILCFWPPYRLRVLIHEAGHLLTAYLMGCPIRGVILDPIVAMQMGIQGQAGTQFWDEKLEKELAEGRLSSTAFDRYCMVLFAGIAAEALIYGEAEGGENDENLFRGICVLLQPPLTVAQMANQARWSVMQSYNLLKWHKHAHRAAVKALEGGH-SLSVVIRRIEEAMSSGS---
>ANOEroxb
----------------------------------------------------------------------------------------------------------------------------MAS--SPPC-------SAIFQRPI-F--KVSIPTLFQTPIRSIPTKARQSL-VSMA-I---REWREYEDAVREKDLARALRFLKTMENA-----QS--PLQSRASS--SPPFAP-------LNTSFSYSLDLPWPEKNLEVLDTCLNADDMRLVGSAYAFLRDRGFLESFGKCKNIVLDGTRDVTPTILKELTGLEASKLAPKKWGLSGTSRFMLLAFLGISNVLISHGIDIRPNLAAILALATMDAIFLGGTCLAQILCFWPPYKRRVLVHEAGHLLTAYLMGCPIRGVILDPIVAMQMGIQGQAGTQFWDEKLEKELADGRLSSTAFDRYCMVLFAGIAAEALIYGEAEGGENDENLFRGICLSLQPPLTVAQMANQARWSVMQSYNLLKWHKNAHRAAFKALEAGH-SLSVVIKRIEEAMSSAR---
>DENDnobi
----------------------------------------------------------------------------------------------------------------------------MAS-SWLVC-A-PP--SAILQLPG-L--KIAKPIIFSIPKRRIPAKSSRSL-VLRA-I---REWREYEDAVREKDLARALRFLKTMETV-----PN--PLQTPAST--SLPYAP-------SNPSLSYMLDLPRLEKDWEVLDTCINADDMRLVGSAYAFLKDRGLLENFGKCRNIVMDGAREVTPTILKEQTGLEASKLAPKKWGLSGTSRIMLLGILGGANLLISQGVDLRPNIAAVLGLAAIDAVFLGGTCLAQILCFWPPYRSRVLVHEAGHVLTAYLMGCPIRGVILDPIVAMKMGIQGQAGTQFWDEKLEKELAEGRLSSTAYDRYCMVLFSGIAAEALIYGEAEGGENDENLFRGICLLLQPPLTVPQMANQARWSVMQSYNLLKWHKPALLAAVKALRSAH-SLSVVIRRIEEAMYSGC---
>EPIPhell
M---------------------------------------------------------------------------------------------------------------------------MAS--SSLP-T-FP--SAIPLLPT-F--KTSKLTLFAIPIRSIPAQTTRTL-VLRA-I---REWREYEDAVREKDLARALRFLKSVETV-----PT--HLQSPT----SPPYAP-------SKPSISYSLDLPMLEKDWQVLDTCLNADDMRLVGSAYTFLKDRGLLENFGKRRNIVLDGTRDVTPTILKELTGLEASKVAPKKWGLSGTSRIMLLAFLGGSNLLVTQGIDIRPNLAAVLALATIDAVFLGGSCFAQILCFWPPYRLRVLIHEAGHLLTAYLMGCPIRGVILDPIVAMQMGIQGQAGTQFWDEKLEKELAEGRLSSTAFDRYCMVLFAGIAAEALIYGEAEGGENDENLFRGICVLLQPPLTVAQMANQARWSVMQSYNLLKWHKHAHRAAVKALEGGH-SLSVVIRRIEEAMSSGS---
>GYMNdens
----------------------------------------------------------------------------------------------------------------------------MAF-PSFTF-S-SP--SAILQRPS-F--KLWKPTLFPAPIRNSPAKARRSL-FSRATI---REWREYEDAVREKDLARALRFLKTMETV-----PN--PLQSPTSN--S-PYPP-------SNPSSSYSLNLPWPEKDWEVLDTCLNADDMRLVGSAYAFLKDRGLLENFGKCKNIVLDGTRDVTPTILKELTGLEASKLAPKKWGLSGTSGIMLLAFIGGANVMISQGIDMRPNFVAILALATMDAVFLGGSCLAQILCFWPPYKRRVLVHEAGHLLTAYLMGCPIRGVILDPIVAMQMGIQGQAGTQFWDERLEKELAEGRLSSTAFDRYCMVLFAGIAAEALIYGEAEGGENDENLFRSICLLLQSPLTLPQMANQARWSVMQSYNLLKWHKNAHRAAVKALEAGH-SLSVVIRRIEEAISSGS---
>HAEMdisc
-----------------------------------------------------------------------------------------------------------------------------------------------------------------------------------------------------------------MENV-----QS--PLQSRASS--SPPYTP-------LNTLFSYSLDLPWPGKNLEVLDTCLNADDMRLVGSAYAFLKDRGFLESFGKCKNIVLDGTRDVTPTILKELTGLEASKLAPKKWGLSGSSRFMLLAFLGIANVLISQGIDIRPNLAAILALTTMDAVFLGGTCLAQISCFWPPYKRRVIVHEAGHLLTAYLMGCPIRGVILDPIVAMQMGIQGQAGTQFWDEKLEKELADGRLSSTAFDRYCMVLFAGIAAEALIYGEAEGGENDENLFRGICLSLQPPLTVAQMANQARWSVMQSYNLIKWHKNAHRAAFKALEGGH-SLSVVIKRIEEAMSSAR---
>BLETstri
M-------------LR-------------------------------------IGIESRVGFEILEKGSGRIAERE----GQESGEEDMG--GAEGEETLSLQPHPL----GFVSSTS---APPMSS-SPLSC-P-SL--SAILPLPF-S--RISKPTLLSIPIRSIQAKTSRSL-VLRA-L---REWREYEDAVREKDLARALRFLKAMEAV-----PN--PLQSPSST--SPPYAP-------SNPSMSYLMDFPKLEKDWEVLDTCLNADDMRLVGSAYAFLKDRGLLESFGKCRNIVLEGTREVTPTTLKELTGLEASKLAPKKWGLSGTSRIMLLAFLGGANLMISQGIDIRPNLAAVLALAVIDAVFLGGTCLAQILCFWPPYRSRVLVHEAGHVLTAYLMGCPIRGVILDPIVAMQMGIQGQAGTQFWDEKLEKELAEGRLSSTAFDRYCMVLFSGIAAEALIYGEAEGGENDENLFRSICLLLQPLLTVPQMANQARWSVMQSYNLLKWHKHALQAAVKALRSGH-SLSVVIRRIEEAISSGHWTT
>ERYCpuss
----------------------------------------------------------------------------------------------------------------------------MSS---SSF-F-LA--SAIFFLPD-F--KISKSTQFSISNRNISSKSSRSI-ALKA-I---KEWREYEDALREKDLGRALGFLKSMELI-----PD------------SSPNPP-------SNVSMSYSLEIPVLEKDWEVLDTCLNADDMRLVGSAYAFLKDRGILKSFGKCRNIVLDGTREVTPATLKELTGLEASKLAPKKWGISGTSRIMLLAILGGSNILISQGIDIRPNIAAILGLAAIDAIFLGGTILAQILCFWPPYRSRVLVHEAGHVLTAYLMGCPVRGVILDPIVAMQMGIQGQAGTQFWDEKLEKELSEGRLSSTAFDRYSMVLFSGIAAEALIYGAAEGGENDENLFRGICLLLQPPLTVSQMANRARWSVMQSYNLLKWHKSALLSAVKALKAGH-SLSVVIRRIEEAISSGS---
>HABEpant
----------------------------------------------------------------------------------------------------------------------------MVF-LAFTY-S-FP--SAILPRPS-I--KLSKPTLFHGPIRNIPGKAHQSL-FSRATL---REWREYEDAVKEKDLARALRFLKTMETV-----ST--PMQSPTSI--S-PYPA-------SNPSSSYSLDLPYPEKDWEVLDTCLNADDMRLVGSAYAFLKDRGLLENFGKCKNIVLEGTRDVTPTILKELTGLEASKLAPKKWGLSGTSGIMLLAFLGGANVIISQGIDIRPNLAAILALATVDAIFLGGSCLAQILCFWPPYKRRVLVHEAGHLLTAYLMGCPIRGVILDPIVAMQMGIQGQAGTQFWDEKLEKELAAGRLSSTAFDRYSMVLFAGIAAEALIYGEAEGGENDENMFRGVCLLLQSPLTLPQMANQARWSVMQSYNLLKWHKHAHRAAVNALEAGH-SLSVVIRRIEEAMSSGS---
>PHAIflav
----------------------------------------------------------------------------------------------------------------------------MPS-SPLSC-A-SP--TAILPFPV-F--NSSKPTLFSIPIRSIPAKTPRSL-VLRA-I---REWREYEDAVREKDLARALRFLKTMETI-----AS--PLQSPAST--SSPYVP-------SNPSISYLLNLPRLEKDWEVLDTCLNADDMRLVGSAYAFLKDRGLLENFGKCRNIVLDGTREVTPAILKELTGLEASKLSPKKWGLSGTSRIMFLGFLCGANLLISRGIDIRPNIAAVLGLAAIDAVFLGGTCLAQILCFWPPYRKRVLVHEAGHVLTAYLMGCPIKGVILDPIVAMQMGIQGQAGTQFWDEKLEKEMAEGRLSSTAYDRYCMVLFSGIAAEALIYGEAEGGENDENLFRGICLLLQPPLTVPQMANQARWSVMQSYNLLKWHKQTLVAAVKALQSGH-SLSVVIRRIEEAMSSNN---
>PHALcorn
----------------------------------------------------------------------------------------------------------------------------MSS--SLSR-A-ST--SAILPFTV-F--KIAKPNLLSIPIRRIPAKTSRFL-VLRA-I---REWREYEDAVREKDLARALRFLKTMNTI-----RN--PIQSTAPTS-STPYAP-------VKPSASYMLDLPMLEKDWEVLDTCLNADDMRLVGSAYEFLKDRGLLENFGKCRNIVLDGTREVTPTILKEFTGLEASKLAPKKWGLSGTSRIMLLAFLGGANLLISQGIDIRPNIAAVIGLAAMDAIFLGGTCLAQILCYWPPYRNRVLVHEAGHVLTAYLMGCPVRGVILDPIVAMQKGIQGQAGTQFWDEKLEKELAEGRLSSTAFDRYSMVLFSGIAAEALIYGAAEGGENDENLFRSICLLLQPPLSVAQMANQARWSVMQSYNLLKWHKRALFSAVKALQSGC-SLSVVIRRIEEAISSAA---
>GOODpube
----------------------------------------------------------------------------------------------------------------------------MAS--PLPC-------SAIFPRPI-F--KV--STLFLTPIRSIPAKTRRSL-GSRA-I---REWREYEDAVREKDLARALQFLKTRENV-----QT--PLQSRTSS--SPPYVP-------LNTLFSYSLDLPRPEKNLEVLDTCINADDMRLVGSAYAFLRDRGFLESFGKCKNIVLDGTRDVTPTILKELTGLEASKLAPKKWGLSGTSRFMLLAFLGIANVLISQGIDIRPNLAAILALATMDAIFLGGTCLAQILCFWPPYKRRVLVHEAGHLLTAYLMGCPIRGVILDPIVAMQMGIQGQAGTQFWDEKLEKELADGRLSSTAFDRYCMVLFAGIAAEALIYGEAEGGENDENLFRGICLSLQPPLTVAQMANQARWSVMQSYNLLKWHKKAHRAAVKALEGGY-SLSVVIRGIEEAMSSAR---
>DRAKelas
----------------------------------------------------------------------------------------------------------------------------MA-----CHAA-VP--SAIFHRPT-L--NFSKAARLPTTIRSATAKARRSL-VLRA-V---REWREYEDAVRDKDLARALRFLKTIETV-----KS--PVQSPTST--SSSYIP-------SNTPLSYSLNLPRPEKDWEVLDTCLNADDMRLVGNAYAFLRDRGFLENFGKCKNIVLAGLRDVTPTILKELTGLEASKLSPKKWGLSGTSRIMLLAFLAGANVLISQGIEIRPNLAAILALGTMDAIFLGGTCLAQILCFWPPYKRRVIVHEAGHLLTAYLMGCPIRGVILDPIVAMQMGIQGQAGTQFWDEKLEKELADGRLSSTAFDRYCMVLFAGIAAEALIYGEAEGGENDENLFRGICLLVQPPLTTKQMANQARWSVMQSYNLLKWHKQAHKAAVKALEGGH-SLSIVIRRIEEAMSSRG---
>HEMIforr
----------------------------------------------------------------------------------------------------------------------------MAF-----L-S-PP--SAIPPLPF-F--KLSKQTLIPAPIRNTPAEARRSL-FSRA-T---REWREYEDAVREKDLARALRFLKAMETV-----PA--PLQSASST--S-PYPP-------SSPSPSYSLDLPWPEKDWEVLDTCLNADDMRLVGSAYAFLKDRGFLQNFGKCKNIVLDGTRDVTPTILKELTGLEASKLAPKKWGLSGTSGIMFLAFIAGADVMISKGIDIRPNLVAILALATMDAVFLGGSCLAQILCFWPPYKRRVLVHEAGHLLTAYLMGCPIRGVILDPIVAMQMGIQGQAGTQFWDEKLEKEMSEGRLGSTAFDRYCMVLFAGIAAEALIYGEAEGGENDENLFRSICLLLESSPTLPQMANQARWSVMQSYNLLKWHKHAHRAAVKALEAGH-SLSIVIRRIEEAMSSGS---
>LIMOabor
----------------------------------------------------------------------------------------------------------------------------MAS-SPLTC-I-SP--SAILPFPA-F--KTSKLNLFTMPIRSIPVKTTRPL-VLRA-I---REWQEYEDAVREKDLARALRFLKTMETV-----TS--PLQSPTST--SPPYAY-------SKPSISYYLDLPRQEKDWEVLDTCLNADDMRLVGSAYAFLKDRGLLENFGKCRNIVLDGTRDVRPTILKELTGLEASKVAPKKWGLSGTSRIMLLAFLGGANLLISQGVDIRPNLAAILALATIDAIFLGGSCFAQILCFWPPYRLRVLIHEAGHLLTAYLMGCPIRGVILDPIVAMQMGIQGQAGTQFWDDKLEKELAEGRLSSTAFDRYCMVLFAGIAAEALIYGEAEGGENDENLFSGICVLLQPPLTVAQMANQARWSVMQSYNLLKWHKHAHQAAVKALEGGH-SLGVVIRRIEEAMSSGS---
>CEPHdama
----------------------------------------------------------------------------------------------------------------------------MAS-SSLPC-T-SP--SAILPLPA-F--KTSKLTLFAIPIRSIPAKTTRPL-VSRA-I---REWQEYEDAVREKDLARALRFLKNMETV-----PS--PLQSPTYT--SPPYAP-------SKPSIPYSLDLPRLEKDWEVLDTCLNADDMRLVGSAYAFLKDRGLLESFGKCRNIVLDGTRDVTPTILKELTGLEASKVAPKKWGLSGTSRIMLLAFLGGANLLISQGIDIRPNLAAVLALASIDAVFLGGSCIAQISCFWPPYRLRVLIHEAGHLLTAYLMGCPIRGVILDPIVAMQMGIQGHAGTQFWDDKLEKELAEGRLSSTAFDRYCMVLFAGIAAEALIYGEAEGGENDENLFRGICVLLQPPLTVAQMANQARWSVMQSYNLLKWHKHAHRAAVKALEGSH-SLSVVIRRIEEAMSDS----
>PAPHhirs
--------------------------------------------------------------------------------------------------------------------------MSMPA-IFLSL-N-FP--PTILNLP--------------IPTRALPAKTTRCP-VLRA-I---GEWREYEDAVREKDLARALRFLKALETL-----PN--PF-----------------------PSISFSPDLPTPERDWEVLDTCLNANDMRLVGSAYAFLRNRGLLENFGKCKNIVLEGTQDVTPIVLKDLTGLEAYKLAPKKWGLSGTSRNLLLAFLAGANLLISQGIDVRPNLAAVICLATLDAIFLGGSCLAQILCFWPPYRLRVLVHEAGHLLTAYLMGCPVRGVILDPIVAMQMGIQGQAGTQFWDENLEKELGEGRLSSSAFDRYCMVLFAGIAAEALIYGEAEGGENDENLFRGICVLLQPPLTVAQMSNKARWSVMQAYNLLKWHKHAHRAAVKAMEGGH-SLSVVIRRIEEAMSSGS---
>LANAlana
----------------------------------------------------------------------------------------------------------------------------MAS--SPPF-S-FL--SPTLRHPI-I--KTPLFPFSPLPIRKLPIRRSRPL-SAKA-L---NSWREYEDAVREKDLARALRFLKSLETV-----PL--QSSSASPS--SPPPPPPLRSFDSPIPSVSYSPDLPRLERDWEVLDTCLNADDMRLVSSAYAFLKDRGFLANFGKCRNIVLEGPRDVTPTVLKDLTGLEASKLSPKKWGLSGTSRVMLVAFLGGVSFLASQGIDIRPNLAAVLALATADAIFLGGSCLAQIFCFWPPYRRRVLVHEAGHLLTAYLMGCPIRGVILDPIVAMQMGIQGQAGTQFWDENLENELAEGRLSSTAFDRYCMVLFAGIAAEALVYGEAEGGENDENLFRSICVLLQPPLTIAQMSNKARWSVMQSYNLLKWHKHAHRAAVKALVSGH-SLGVVIRRIEEAMSSRS---
>CALAplic
----------------------------------------------------------------------------------------------------------------------------MAF--PPSI-A-SP--SATPQLSSIF--NFSKTALF--PTSNCTAKSRRFP-VSRA-T---REWREYEDAVRDKDLARALRFLKTMENV-----ET--PLQSPTYS--SPRYVP-------LNPLFSYSLGVLRPEKDWEVLDTCLNADDMRLVGSAYAFLRDRGFLENFGKCKNIVMDGTRDVTPTILKEVTGLEASKLAPKKWGLSGTSRIMLLAFLAGANVLISQGIDIRPNLAAIIALATMDAIFLGGTCLAQILCFWPPSKRRIIVHEAGHLLTAYLMGCPIKGVILDPIVAMQMGIQGQAGTQFWDEKLEKELADGRLSSTAFDRYCMVLFAGIAAEALIYGEAEGGENDENLFRGICLLLETPLSVAQMANQARWSVLQSYNLLKWHKHAHRAAIKALEGGH-TLSVVIRRIEEAMSSSG---
>SERAvome
----------------------------------------------------------------------------------------------------------------------------MAF-PSFTS-S-SP--SAIPPLPS-F--KVRKQALFPSPIRTAPAEPRRSL-FSRATT---REWREYEDAVRDKDLARALRFLKTMETV-----PT--PPQSLAST--S-PYP-------------SYSLDLPWLEKDWEVLDTCLNAEDMRLVGSAYAFLKDRGLLENFGKCKNIVLDGTRNVTPTILKELTGLEASKLAPKKWGLSGTSRIMLLAFIGGANVVISQGIDIRPNLVAILALATMDAIFLGGSCLAQILCFWPPYKRRVLVHEAGHLLTAYLMGCPIRGVILDPIVAMQMGIQGQAGTQFWDERLEKELAEGRLSSTAFDRYCMVLFAGIAAEALIYGEAEGGENDENLFRSICLLLQSPLTLPQMANQARWSVMQSYNLLKWHKHAHRAAIKALEAGH-SLSVVIRRIEEAMSSGN---
>OPHRsphe
----------------------------------------------------------------------------------------------------------------------------MAFSSSFTC-SPSP--SAIPPLPS-F--K---------PNRTKP---RRCLFFSRATT---REWREYEEAVREKDLARALRFLKTMETL----EPT--PTQSTASY------------------HSSYSMELPWPEKDWEVLDTCLNADDMRLVGSAYAFLKDRGLLENFGKCRNIVLDGTRNVTPTILKELTGLEASKLAPKKWGLSGTSGIMLLAFIGGANVVISQGIDMRPNFVAILALAAMDAVFLGGSCLAQILCFWPPYKRRVLVHEAGHLLTAYLMGCPIRGVILDPIVAMQMGIQGQAGTQFWDESLEKEMAEGRLSTTAFDRYCMVLFAGIAAEALIYGEAEGGENDENLFRNIC-LLQSPLTLPQMANQARWSVMQSYNLLKWHKHAHRAAVKALEAGH-SLSVVIRRIEEAMSSGS---
>CYPRbard
MVS---------TVLRNRRARARSFSLTASSYSRHSLMALSTRRRLVLAGRARIGIVSGVGFGILRIAEGKIKERKVEGMAMTVREERKGKPGWCGADVIIFYPFLLQPGFPFLSSRT---VIAMPS-TFLSL-I-FP--SAILKIP--------KPTPLTIPIRALPAKTRRRL-VLRA-I---REWREYEDAVREKDLARALRFLKTVETI-----PS--PLHSPASA--SPSYAP-------SNPSISFLPDLPRPERDWDVLDTCLNADDMRLVGSAYAFLRGRGLLENFGKCKNIVLEGTQDVTPTILKELTGLEAYKLAPKKWGLSGTSRIMLLAFLAGANLLISQGIDIRPNLAAALCLATLDAVFLGGSCLAQVLCFWPPYRRRVLVHEAGHLLTAYLMGCPVRGVILDPIVAMQMGIQGQAGTQFWDEKLEKELGEGRLSSTAFDRYCMVLFAGIAAEALIYGEAEGGENDENLFRGICVLLQPPLTVAQMSNQARRSVMQAYNLLKWHKHAHRAAFKALEGGH-SLSVVIRRIEEAMSSGS---
>PHALmode
----------------------------------------------------------------------------------------------------------------------------MSS--SLSC-A-FT--SAILPFPV-F--KIAKPNLLSIPIRCIPAKTSRFL-VLRA-I---REWREYEDAVREKDLARALRFLKTMNTI-----RN--PIQSTPPTS-STPYAP-------VKPSASYRLDLPMLEKDWEVLDTCLNADDMRLVGSAYEFLKDRGLLENFGKCRNIVLDGTREVTPTILKEFTGLEASKLAPKKWGLSGTSRIMLLAFLGGANLLISQGIDIRPNIAAVIGLAAMDAIFLGGTCLAQILCYWPPYRNRVLVHEAGHVLTAYLMGCPVRGVILDPIVAMQMGIQGQAGTQFWDEKLEKELAEGRLSSTAFDRYSMVLFSGIAAEALIYGAAEGGENDENLFRSICLLLQPPLSVAQMANQARWSVMQSYNLLKWHKRALLSAVKALQSGC-SLSVVIRRIEEAISSAA---
>OECEmacu
----------------------------------------------------------------------------------------------------------------------------MSS-SSIPF-A-YP--AAILMLPP-F--RISKSTLLSIPIRSISAKASRSI-VLRA-I---REWREYEDAVKEKDLARALRFLKTMETV-----PN--SIQSSAST--P-TYVP-------SNTPTSYSLGLPRLEKDWEVLDTCLNADDMRLVGSAYAFLKDRGLLENFGKCRNIVLDGTREVTPTTLKELTGLEASKLAPKKWGLSGTSTIILLALLGGANILISRGIDIRPNITAILGLATIDAVFLGGTCLAQILCFWPPYRSRVLVHEAGHVLTAYLMGCPIRGVILDPIVAMKMGIQGQAGTQFWDEKLEKELAEGRLSSTAFDRYCMVLFSGIAAEALIYGAAEGGENDENLFRGICLLLQPPLTVAQMANRARWSVMQSYNLLKWHKRALLSAVKALQASH-SLSVVIRRIEEAISSGS---
>CHILtrap
----------------------------------------------------------------------------------------------------------------------------MA-----SH-A-TP--FAFLSRPT-F--NVLAPARFPTTILSATAKARRSF-ISRA-L---REWREYEDAVRDKDLARALRFLKTLETV-----ES--PLQSPTST--SSSYIP-------SNTLFSYSLDLPRPEKDWEVLDTCLNADDMRLVGSAYAFLRDRGFLENFGKCKNIVHDGIRDVTPTVLKELTGLEASKLAPKKWGLSGTSRIMLLAFLGGANVLISQGIEIRPNLAAILALATMDAIFLGGTCLAQILCFWPPYKRRVIVHEAGHLLTAYLMGCPIRGVILDPIVAMQMGIQGQAGTQFWDEKLEKELAGGRLSSTAFDRYCMVLFAGIAAEALIYGEAEGGENDENLFRGICLLLQPPLTTKQMANQARWSVMQSYNLLKWHKHAHRAAVKALEGGH-SLSIVIRRIEEALSSRG---
>VANIplan
----------------------------------------------------------------------------------------------------------------------------MVS---SPC-T-TP--SAAFLRQP-L--RPPGPSILQLPIRSNPAKRRRPL-ATRA-V---KEWREYEEAVREKDLARALRFLKTMDSV-----SN--SVQYTASS--SSSYAP-------SNPSISYSPEFLGPEKDWEVLDTCLNADDMRLVGRAYAFLKDRGLLKNFGKRRNIVVDGTRDVTPTVLKELTGLEASKLAPKKWGLSGTSRILLAAFFGVANVLVSRGIDIRPSLAALLALGTFDAVFLGGSCLTQIFCFWPPYRRRVLVHEAGHLLTAYLMGCPVRGVILDPIVAMQMGIQGQAGTQFWDDKLERELAEGRLSNTAFDRYCMVLFGGIAAEALVYGEAEGGENDENLFRGVCLLLQPPLTEAQMSNQARWSVMQSYNLLKWHKHAHRAAFKALEAGH-TLSVVIRRIEEAMRSGCR--
>SELEaequ
----------------------------------------------------------------------------------------------------------------------------------------------------------------------------------------------------------------------------------------------------------------------------------MRLVGSAYGFLRDRGLLENFGKCKNIVLEGTQDVTPTVLKELTGLEAYKLAPKKWGLSGTSRILLLAFLAGANLLISQGIDIRPNLAAVLCLATLDAVFLGGSCLAQILCFWPPYRRRVLVHEAGHLLTAYLLGCPVRGVILDPIVAMQMGIQGQAGIQFWDEKLEKELTEGRLSSTAFDRYCMVLFAGIAAEALIYGEAEGGENDENLFRGICVLLQPPLTVAQMSNRARWSVMQAYNLLKWHKHVHRAAVKALEGGH-SLSVVIRRIEEAMSTGS---
>DENDchryso
----------------------------------------------------------------------------------------------------------------------------MAS-SWLVC-A-PP--SAILQLPG-C--KIAKPIIFSIPNRGIPAKSSRLL-VLRA-I---REWREYEDAVREKDLARALRFLKTMETV-----SN--PLQTPAST--SLPYAP-------SNPSLSYMLDLPRLEKDWEVLDTCINADDMRLVGSAYAFLKDRGLLENFGKCRNIVLDGAREVTPTILKELTGLEASKLAPKKWGLSGTSRIMLLGFLGGANLLISQGVDIRPNIAAVLGLAAIDAIFLGGTCLAQILCFWPPYRSRVLVHEAGHVLTAYLMGCPIRGVILDPIVAMKMGIQGQAGTQFWDEKLEKELAEGRLSSTAYDRYCMVLFSGIAAEALIYGEAEGGENDENLFRGICLLLQPPLTVPQMANQARWSVMQSYNLLKWHKHALLAAVKALRSGH-SLSVVIRRIEEAMSSASGS-
>CALAtsoo
----------------------------------------------------------------------------------------------------------------------------MSS-FPLSC-A-SP--TAILPFPV-F--NSSKPTQFPIPIRSISAKTSRSL-VSRA-I---REWREYEDAVREKDLARALRVLKTMETI-----AN--PLQSPAST--SSPYAP-------SNPSMSYLLNLPRLEKDWEVLDTCLNADDMRLVGSAYAFLKDRGLLENFGKCRNIVLDGTREVTPAILKELTGLEASKISPKKWGLSGTSRIMLLAFLCGANLLISQGIDIRPNIAAVLGLAAIDAVFLGGTCLAQILCFWPPYRKRVLVHEAGHVLTAYLMGCPIKGVILDPIVAMQMGIQGQAGTQFWDEKLEKEMLEGRLSSTAYDRYCMVLFSGIAAEALIYGEAEGGENDENLFRGICLLLQPPLTVPQMANQARWSVMQSYNLLKWHKKALVAAVRALQSGH-SLSVVIRRIEEAMSSSS---
>OPHRgarg
----------------------------------------------------------------------------------------------------------------------------MAFSSSFTC-SPSP--SAIPPLPS-F--K---------PNRTKP---RRCLFFSRATT---REWREYEEAVREKDLARALRFLKTMETL----EPT--PTQSTASY------------------HSSYSMELPWPEKDWEVLDTCLNADDMRLVGSAYAFLKDRGLLENFGKCRNIVLDGTRNVTPTILKELTGLEASKLAPKKWGLSGTSGIMLLAFIGGANVVISQGIDMRPNFVAILALAAMDAVFLGGSCLAQILCFWPPYKRRVLVHEAGHLLTAYLMGCPIRGVILDPIVAMQMGIQGQAGTQFWDESLEKEMAEGRLSTTAFDRYCMVLFAGIAAEALIYGEAEGGENDENLFRNIC-LLQSPLTLPQMANQARWSVMQSYNLLKWHKHAHRAAVKALEAGH-SLSVVIRRIEEAMSSGS---
>CALAcreb
----------------------------------------------------------------------------------------------------------------------------MAF--PPSI-A-SP--SATPQLSSIF--NFSKTALF--PTSNCTAKSRRFP-VSRA-T---REWREYEDAVRDKDLARALRFLKTMENV-----ET--PLQSPTYS--SSRYVP-------LNPLFSYSLGVLRPEKDWEVLDTCLNADDMRLVGSAYAFLRDRGFLENFGKCKNIVMDGTRDVTPTILKEVTGLEASKLAPKKWGLSGTSRIMLLAFLAGANVLISQGIDIRPNLAAIIALATMDAIFLGGTCLAQILCFWPPSKRRIIVHEAGHLLTAYLMGCPIKGVILDPIVAMQMGIQGQAGTQFWDEKLEKELADGRLSSTAFDRYCMVLFAGIAAEALIYGEAEGGENDENLFRGICLLLETPLSVAQMANQARWSVLQSYNLLKWHKHAHRAAIKALEGGH-TLSVVIRRIEEAMSSSG---
>PAPHconc
--------------------------------------------------------------------------------------------------------------------------MSMPA-IFLSP-N-FP--PPILNLP--------------IPARALPAKTTRCP-VLRA-I---REWREYEDAVREKDLARALRFLKASETL-----PN--PP-----------------------PSISFSPDIPRPERDWEVLDTCLNADDMRLVGSAYAFLRNRGLLENFGKCKNIVLEGTQDVTPIVLKDSTGLEAYKLAPKKWGLSGTSRNLLLAFLAGANFLISQGIDIRPNLAAVLCLATLDAIFLGGSCLAQILCFWPPYRRRVLVHEAGHLLTAYLMGCPVRGVILDPIVAMQMGIQGQAGTQFWDENLEKELGEGRLSSSAFDRYCMVLFSGIAAEALIYGEAEGGENDENLFRGICVLLQPPLPVTQMSNKARWSVMQAYNLLKWHKHAHHAAVKALEGGH-SLSVVIRRIEEAMSAGS---
>MASDpict
----------------------------------------------------------------------------------------------------------------------------M---------------SSILPFPS-F--KPSN-----------PNKNPRSV-VTRA-T---REWREYEDAVKEKDLARALQFLKTTEKF-----PN--PLQSPAS----------------SNLSISYLPEKSRLEKDWEVLDTCLNADDMRLVGSAYAFLKDRGLLERFGKCRNIVLEGAREITPAALRELTGLEASKLAPKKWGLSGTSRIMLLAFLGGANLLISQGIDIRPNIAVVLGLAAIDAIFLGGTCLAQLLCFWPPYRSRVLVHEAGHVLTAYLMGCPVRGVILDPIVAMQMGIQGQAGTQFWDEKLEKELAEGRLSSTAFDRYCMVLFSGIAAEALIYGAAEGGENDENLFRGICLLLQPPLTVPQMANQARWSVMQSYNLLKWHKHALLSAIKALKSGH-SLSVVIRRIEEAMSSSS---
>EPIDpuni
----------------------------------------------------------------------------------------------------------------------------MSS--SLSC-A-RP--HAILPLSS-F--KISKTSLFSAPIRGIPAKKPRSV-VFRA-V---REWREYEDAVREKDLARALRFLKTMETF-----SN--PLQSPAST--S-PYAP-------SNPSIPYSLDLPRPDKDWEVLDTCLNADDMRLVGGAYAFLKDRGLLENFGKCGNIVLDGAREITPTTLRELTGLEASKLAPKKWGLSGTSRIILLAVLGGANLLISQGIDIRPNIAAVLGLAAIDAVFLGGTCLAQILCFWPPYRSRVLVHEAGHVLTAYLMGCPVRGVILDPIVAMQMGIQGQAGTQFWDEKLEKELAEGRLSSTAFDRYCMVLFSGIAAEALIYGAAEGGENDENLFRGICLLLQPPLTVQQMANQARWSVMQSYNLLKWHKRALLSAIKALQSGH-SLSVVVRRIEEAMSSSI---
>CYMBensi
----------------------------------------------------------------------------------------------------------------------------MSS-SSLSF-A-YP--AAVLLLPA-F--KISKSTRLSISIRRIPAKTSRSI-VVRA-I---REWREYEDAVREKDLARALRFLKTMETV-----PN--SIQSPNST--S-PYAR-------SNPSKSYSLDLPRLEKDWEVLDTCLNADDMRLVGSAYAFLKDRGLLENFGKCRNIVLGGTREVTPTTLKELTGLEASKLAPKKWGLSGTSRIILLAVLGGANLLISQGIDIRPNIAAVLGLAAIDAVFLGGTCLAQILCFWPPYRRRVLVHEAGHVLTAYLMGCPIRGVILDPIVAMQMGIQGQAGTQFWDEKLEKELAEGRLCSIAFDRYCMVLFSGIAAEALIYGAAEGGENDENLFRGICLLLQPPLTVPQMSNQARWSVMQSYNLLKWHKRALLSAVKALQSGH-CLSVVIKRIEEAMSSGS---
>CREMappe
----------------------------------------------------------------------------------------------------------------------------MSS--SLSC-A-CP--YAIPPLPA-F--KISKPTIFSIPIRSIPAKESRPI-ALRA-M---REWREYEDAVREKDLARALRFLKTMETV-----SN--PLQSPAST--SPPYAP-------SNPSISYLLDLPRLEKNWEVLDTCLNADDMRLVGSAYAFLKDRGLLENFGKCRNIVLDGTREVTPTTLRELTGLEASKLAPKKWGLSGTSRILLLAFLGGANLLISQGVDIRPNIAAVLGLAAMDAVFLGGTCLAQILCFWPPYRTRVLVHEAGHLLTAYLMGCPVRGVILDPIVAMQMGIQGQAGTQFWDEKLEKELAEGRLSSTAFDRYCMVLFSGIAAEALIYGAAEGGENDENLFRGICLLLQPPLTVPQMANQARWSVMQSYNLLKWHKDALLSAVKALRSGHGSLSVVIRRIEEAIMSSRS--
>ANOEemei
----------------------------------------------------------------------------------------------------------------------------MAS--TPPC-------SAIFPRPI-F--KVSIPTLFQTPIRSIPTKARQSL-VSMA-I---REWREYEDAVREKDLARALRFLKTMENA-----QS--PLQSRASS--SPPFAP-------LNTSFSYSLDLPWPEKNLEVLDTCLNADDMRLVGSAYAFLRDRGFLESFGKCKNIVLDGTRDVTPTILKELTGLEASKLAPKKWGLSGTSRFMLLAFLGISNVLISHGIDIRPNLAAILALATMDAIFLGGTCLAQILCFWPPYKRRVLVHEAGHLLTAYLMGCPIRGVILDPIVAMQMGIQGQAGTQFWDEKLEKELADGRLSSTAFDRYCMVLFAGIAAEALIYGEAEGGENDENLFRGICLSLQPPLTVAQMANQARWSVMQSYNLLKWHKNAHRAAFKALEAGH-SLSVVIKRIEEAMSSAR---
>APOSshen
----------------------------------------------------------------------------------------------------------------------------MAP----SC-A-YP--SGIVPRPP-L--ETASFAIFALPPRRISSKS--TL-ASRA-L---REWQEYEDAVREKDLARALRFLKTMDAA-----PN--LIRPTTPR--SPSSTPL------FNSSISYTPDLPRPEKDWEVLDTCLNADDMRLVGTAYAFLRDRGLLASFGKCKNIVLDGTRDVTPTVLKELTGLEASKLAPKKWGLSGTSRILLLAFLGGSNLLISQGIDIRPNLAAALALAIIDAIFLGGTCLAQISCFWPPYRRRVLVHEAGHLLTAYLMGCPVRGVILDPIVAMQMGIQGQAGTQFWDENLEKEFAEGRLSSTAFDRYCMVLFAGIAAEALVYGEAKGGENDENLFRGVCLLLKPPLTVAQMSNQARWSVVQSYNLLKWHRHAHRAAVKALEAGH-SLSIVIQRIEEATSSGS---
>DRAKthyn
MSSSESCIGGRGGVVR----------------CYHQIRGL----------------------------------------------------GYGG---------------KMTKKKKN-STHSMA-----CH-A-VP--SAVFHLPT-L--NFSKAARLPTTIRSATAKARRSL-VLRA-V---REWREYEDAVRDKDLARALRFLKTIETV-----KS--PVQSPTST--SSSYIP-------SNTPLSYSLNLPRPEKDWEVLDTCLNADDMRLVGNAYAFLRDRGFLENFGKCKNIVLDGLRDVTPTILKELTGLEASKLSPKKWGLSGTSRIILLAFLAGANVLISQGIEIRPNLAAILALGTMDAIFLGGTCLAQILCFWPPYKRRVIVHEAGHLLTAYLMGCPIRGVILDPIVAMQMGIQGQAGTQFWDEKLEKELADGRLSSTAFDRYCMVLFAGIAAEALIYGEAEGGENDENLFRGICLLVQPPLTTKQMANQARWSVMQSYNLLKWHKQAHKAAVKALEGGH-SLSIVIRRIEEAMSSRG---
>PLATclav
------------------------------------------------------------------------------------------------------------------------------------------------------------------------------------------------------------------------------------------------------------------------------------LVGSAYAFLKDRGLLENFGKCKNIVLDGTRDVTPTILKELTGLEASKLAPKKWGLSGTSGVMLLAFIGGANVMISQGIDMRPNFVAILALATMDAVFLGGSCLAQILCFWPPYKRRVLVHEAGHLLTAYLMGCPIRGVILDPIVAMQMGIQGQAGTQFWDERLEKELVEGRLSSTAFDRYCMVLFAGIAAEALIYGEAEGGENDENLFRSICLLLESPLTLPQMANQARWSVMQSYNLLKWHKHAHRAAVKALEAGH-SLSVVIRRIEETLSSGS---
>GOODfuma
M---------------------------------HSYLVL-----------------------------------------------------------------------VFLSQRI---QIPMAS--PLPC-------SAIFSRPI-F--KV-IPTLFLTPIRSIPAKTRRSL-GSRA-I---REWREYEDAVREKDLARALQFLKTMENV-----QS--PLQSRTSS--SPPYVP-------LNTLFSYSLDLPRPEKNLEVLDTCLNADDMRLVGSAYAFLRDRGFLESFGKCKNIVLDGTRDVTPTILKELTGLEASKLAPKKWGLSGTSRLMLLTFLGIANVLISQGIDIRPNLAAILALATMDAIFLGGTCLAQILCFWPPYKRRVLVHEAGHLLTAYLMGCPIRGVILDPIVAMQMGIQGQAGTQFWDEKLEKELADGRLSSTAFDRYCMVLFAGIAAEALIYGEAEGGENDENLFKGICLSLQPPLTVAQMANQARWSVMQSYNLLKWHKKAHRAAVKALEGGY-SLSVVIRRIEEAMSSAR---
>CALAsini
----------------------------------------------------------------------------------------------------------------------------MSS-SPLSC-A-SP--TAILPFPV-F--NSSKPTQFPIPIRSISAKTSRSL-VLRA-I---REWREYEDAVREKDLARALRFLKTMETI-----AS--PLQ--------SPYAP-------SNPSMSYLMNLPRLEKDWEVLDTCLNADDMRLVGSAYAFLKDRGLLENFGKCRNIVLDGTREVTPAILKELTGLEASKLAPKKWGLSGTSRIMLLAFFCGANLLISQGIDIRPNIAAVLGLASIDAVFLGGTCLAQILCFWPPYRKRVLVHEAGHVLTAYLMGCPIKGVILDPIVAMQMGIQGQAGTQFWDEKLEKEMLEGRLSSTAYDRYCMVLFSGIAAEALIYGEAEGGENDENLFRGICLLLQPPLTVPQMANQARWSVMQSYNLLKWHKKALVAAVRALQSGH-SLSVVIRRIEEAVSSSS---
>EPIDfulg
----------------------------------------------------------------------------------------------------------------------------MSS--SLSC-A-RP--HANLPLSS-F--KISKTSLFSAPIRGIPAKKPRSV-VFRA-V---REWREYEDAVREKDLARALRFLKTMETF-----SN--PLQSPAST--S-PYAP-------SNPSIPYSLDLPRPDKDWEVLDTCLNADDMRLVGSAYAFLKDRGLLENFGKCGNIVLDGAREITPTTLRELTGLEASKLAPKKWGLSGTSRIILLAVLGGANLLISQGIDIRPNIAAVLGLAAIDAVFLGGTCLAQILCFWPPYRSRVLVHEAGHVLTAYLMGCPVRGVILDPIVAMQMGIQGQAGTQFWDEKLEKELAEGRLSSTAFDRYCMVLFSGIAAEALIYGAAEGGENDENLFRGICLLLQPPLTVQQMANQARWSVMQSYNLLKWHKRALLSAIKALQSGH-SLSVVVRRIEEAMSSSI---
>THELangu
----------------------------------------------------------------------------------------------------------------------------MAS--PLSC-A-PS--SAILPRPT-F--IFSKTTLFPSTIGSITADGRRSL-VSRA-I---REWREYEDAVRDKDLARALRFLKTMETA-----ES--SLQSPPSS--SPPYVP-------PNGLFSYPLELPRPEKDWEVLDTCLNADDMRLVGSAYAFLRDRGFLENFGKCKNIVLDGTRDVTPTVLKELTGLEASKLAPKKWGLSGTSRIMLLAFLGGANVLISQGIDIRPNLAAILALATMDAVFLGGTCLAQVLCFWPPYKRRVIVHEAGHLLTAYLMGCPIRGVILDPIVAMQMGIQGQAGTQFWDQKLEKELADGRLSSTAFDRYCMVLFAGIAAEALIYGEAEGGENDENLFRGISLLLQSPLTSAQMANQARWSVMQSYNLLKWHKHAHRAAVQALEGGH-SLSIVIRRIEEAMCSGG---
>GYMNodor
----------------------------------------------------------------------------------------------------------------------------MAF-PSFTF-S-SP--SAILPRPS-F--KLWKPTLFPAPIRNTPAKARRSL-FSRATI---REWREYEDAVREKDLARALRFLKTMETV-----PT--PLQSPTSN--S-PYPP-------SNPSSSYSLNLPWPEKDWEVLDTCLNADDMRLVGSAYAFLKDRGLLENFGKCKNIVLDGTRDVTPTILKELTGLEASKLAPKKWGLSGTSGIMLLAFIGGANVMISQGIDMRPNFVAILALATMDAVFLGGSCLAQILCFWPPYKRRVLVHEAGHLLTAYLMGCPIRGVILDPIVAMQMGIQGQAGTQFWDERLEKELTEGRLSSTAFDRYCMVLFAGIAAEALIYGEAEGGENDENLFRSICLLLQSPLTLPQMANQARWSVMQSYNLLKWHKHAHRAAVKALEAGH-SLSVVIRRIEEAMSSGS---
