# Supplementary material for: Orchid Phylotranscriptomics: The Prospects of Repurposing Multi-Tissue Transcriptomes for Phylogenetic Analysis and Beyond
Source: Front Plant Sci. 2022 May 27;13:910362. doi: 10.3389/fpls.2022.910362 (PMC9196242; doi:10.3389/fpls.2022.910362)
Supplement: Supplementary file 4 [file Data_Sheet_3.zip › ortho_MSA/r1/OG0009605.fa]

>ANOEemei
-----------------------------------------------------------------------------------MFLMIIKGILRRYKRWNPVHPTLGAFWGMGVGIGCGVGWGPGFGPEVIGYVGAGCGVGFSVGVTLAGIGIGLPVNGVVQI-QHD-------ACISSN-GTLEFARSNALSTMSSAVIGFKLSFAPYMTFLMKETFGSFSSLKNKASLLQTIEINKLNQDISSHLKSALESFNGFRNHGWPPGQ---G----------------------------W---------------ED----------------------------------------------------------------------------
>ANOEroxb
-----------------------------------------------------------------------------------MFLMIIKGILRRYKRWNPVHPTLGAFWGMGVGIGCGVGWGPGFGPEVIGYVGAGCGVGFSVGVTLAGIGIGLPVNGVVQI-QHD-------ACISSN-GTLEFARSNALSTMNSAVIGFKLSFAPYMTFLMKETFGSFSSLKNKASLLQTIEINKLNQDISSHLKSALESFHGFRNHGWPPGQ---G----------------------------W---------------ED----------------------------------------------------------------------------
>APOSodor
----------------------------------------------------------------------------------MLLPMIIKGIFRRYERWNPVHPTLGTFWGMGIGVGCGVGWGPGFGPEVVGYVGAGCGVGFSVGVTLAGVGIGLPINGFVQI-PYN-------AYLTSA-GAFQLARSNALSAMSSFCVGLN-FIAPYMSFVIKGTSVSLSSLKSKVSWPHPVKFTELNNGISRHIHSAIKYFQDFKDQGWPPGR---G----------------------------W---------------ED----------------------------------------------------------------------------
>APOSshen
--------------------------------------------------------------------------------------MIIKGIFRRYERWNPVHPTLGTFWGMGIGVGCGVGWGPGFGPEVVGYVGAGCGVGFSVGVTLAGVGIGLPINGFVQI-PYN-------AYLTSA-GAFQLARSNALSAMSSSCVGLN-FIAPYMSFVIKGTSVSLSSLKSKVSWPYPVKFTELNNGISRHIHSTIKSFQDFKDQGWPPGR---G----------------------------W---------------ED----------------------------------------------------------------------------
>BLETstri
--------------------------------------------------------------------------------------MIIKGIFRRYERWNPVHPTLGSFWGMGVGIGCGVGWGPGFGPEVIGYVGAGCGMGFSVGVTLVGIGIGLPVNGVEQI-PHN-------ACITSS-GTLELARSNALLMMSTVTVGLK-HFAPYVSFLTKETFGRLSSLKYKASLLQPIELNKLNRTISSHVKSTVESFQDFRDQGWPPGQ---G----------------------------F---------------CAT---------------------------------------------------------------------------
>BORYspha
--------------------------------------------------------------------------------------MIIKGLFRRYERWNPVHPTAGTFWGMGIGLGCGIGCGPGFGPEVIGYVGAGCGVGFSVGFTLAGLGIGLPMNGVMQI-PYN-------ACAINS-GALELARSNALTVTKSMVVDVWNYLAPHVSFLRKETYGRLSSFRTDVRLAQWVEFNKFNKTLSLHVRSSVESLEAFKGRCWPPGQ---GT-------------------------------------------------------------------------------------------------------------------------
>CALAcreb
-----------------------------------------------------------------------------------MFLMIIKGIFRRYAKWNPVHPTMGSFWGMGIGIGCGVGWGPGFGPEVIGYVGAGCGMGFSVGVTLAGIGIGLPVNGALQI-RHNVEPFHTGACISNT-ETLELGRSNALSTICSSAVCFKLCFVSYMSLMMKEAFGTLSTLKNKASVFRPIETNKFDKAISSHVRSAVESFHGFRHRGWPPGQ---G----------------------------W---------------ED----------------------------------------------------------------------------
>CALAplic
-----------------------------------------------------------------------------------MFLMIIKGIFRRYAKWNPVHPTMGSFWGMGIGIGCGVGWGPGFGPEVIGYVGAGCGMGFSVGVTLAGIGIGLPVNGALQI-RHNVEPFHTGACISNT-ETLELGRSNALSTICSSAVCFKLCFVSYMSLMMKEAFGTLSTLKNKASVFRHIETNKFDKAISSHVRSAVESFHGFRHRGWPPGQ---G----------------------------W---------------ED----------------------------------------------------------------------------
>CALAsini
--------------------------------------------------------------------------------------MIIKGIFRRYERWNPVHPTLGSFWGMGVGIGCGVGWGPGFGPEVIGYVGAGCGVGFSVGVTLAGVGIGLPVNGVKQI-PHN-R------CITSS-GTLKLTRSNAFSMMTTVTVGLK-HFASYMSFPMKENVGRLSSLKYKASLFQPIGLNKLNRTFSSHAKSTVESFQDFRDQGWPPGQ---G----------------------------I---------------RVFL--------------------------------------------------------------------------
>CALAtsoo
----------------------------------------------------------------------------------MQLLMIIKGIFRRYERWNPVHPTLGSFWGMGVGIGCGVGWGPGFGPEVIGYVGAGCGVGFSVGVTLAGVGIGLPVNGVEQI-PHN-QPVHAPDCITSS-GTLKLTRSNALSMMSTVTVGLK-HFASYMSFLMKENVGRLSSLKYKASLLQPIGLNKLNRTFSSHAKSTVESFQDFRDQGWPPGQ---G----------------------------W---------------ED----------------------------------------------------------------------------
>CALEmajo
--TLEITFAN-----------IWEAPHL---VCTKSQKNAGRGRELASFGS----RRPIEDSLRPLN-FQLSLSRGLFHGNGHPFLMIIKGIFRRYERWNPVHPTMGAFWGMGIGIGCGVGWGPGFGPEVIGYVGAGCGIGFSVGVTLAGIGIGLPVNGAVQI-RHKAEPFHA-EGMVSS-GALEFARLNAISTMCSMAVCFKLLIAPCMNFLMKETPESLSALKKKATSLQPIQINTLNKAISGHVKSTVESLRGFRDQGWPPGQ---G----------------------------W---------------ED----------------------------------------------------------------------------
>CEPHdama
--------------------------------------------------------------------------------------MIIKGIFRRYERWNPVHPTLGAFWGMGVGIGCGVGWGPGFGPEVIGYVGAGCGVGFSVGVTLAGIGIGLPVNGVVQI-PQN-------ACTTSS-GALESARSN----------------APYISFLMKETFGSLSALRNKASLLHPIELNKLSKAISSHVKSTLESFQGFRSRGWPPGQ---GSGAFLFILAFNFHKSF-FLEIYIEKRIYW---------------------------------------------------------------------------------------------
>CHILtrap
-----------------------------------------------------------------------------------MLLMIIKGIFRRYEKWNPVHPTMGAFWGMGIGIGCGVGWGPGFGPEVIGYVGAGCGIGFSVGVTLAGIGIGLPVNGAVQI-RHK--------GIVSS-GALEFARLNAISTMCSMAIGFKLLLAPCMNFLRKETPGSF--------LLQPIEINKLNKAISGHVKSTVESFQGFRDRGWPPGQ---G----------------------------W---------------ED----------------------------------------------------------------------------
>CORYacti
-----------------------------------------------------------------------------------MLLMIIKGIFRRYERWNPVHPTMGTFWGMGIGLGCGVGWGPGFGPEVIGYVGAGCGLGFSVGVTLAGIGIGLPVNGAIQI-RHNVEPFHAGTFINNS-APLELARSNALSTMNSMAVGFNLLFAPYMTSLLKEAFGSLSSLKNKVSLLQPIQINKWNKTISSHVKSTVVSFHGFRDRGWPPGQ---G----------------------------W---------------ED----------------------------------------------------------------------------
>CREMappe
-----------------------------------------------------------------------------------MLLMIIKGIFKRYERWNPVHPTLGSFWGMGVGIGCGVGWGPGFGPEVIGYVGAGCGMGFSVGVTLAGIGIGLPVNGVEQI-PRN-------SFITSS-GTLELARSTALSIMRTVIVGLK-HFSPYVSFLTKEPFGCLSSLKYKASLLQPIEPNKLNSTISKHAKLTV---------------------------------------------------------------------------------------------------------------------------------------------
>CRYPlept
-----------------------------------------------------------------------------------MLLMIIKGIFRRYERWNPVHPTMGAFWGMGIGLGCGVGWGPGFGPEVIGYVGAGCGVGFSVGVTLVGIGIGLPVSGATQI-RNNIEPLHAGACASSS-GTVDPARSNALSTMCSLAVGFKLLLSPLMTFLMKETSGSLSTLKNKASLLQPLEMSKLDIAISSRVKSTVESFRGFRGRGWPPGQ---G----------------------------W---------------ED----------------------------------------------------------------------------
>CYMBensi
----------------------------------------------------------------------------------MHLLMIIKGIFRRYERWNPVHPTLGSFWGMGIGIGCGVGWGPGFGPEAIGYVGAGCGLGFSVGVTLAGIGIGLPVNRVEQI-PQN-------SCITSG-GTLELARSNALSMMHSVTIGLK-HFAPNMSFLMMETFGCLSSLKYKPSLFQFIEPKKLNRTISSHFKSTAESFQDFRDQGWPPGQ---G----------------------------W---------------ED----------------------------------------------------------------------------
>CYMBmann
----------------------------------------------------------------------------------MHLLMIIKGIFRRYERWNPVHPTLGSFWGMGIGIGCGVGWGPGFGPEAIGYVGAGCGLGFSVGVTLAGIGIGLPVNRVEQI-PQN-------S--TSG-GTSELARSNALSMMHTVTIGLK-HFAPNMSF---------------------------------------------------P--------------------------------------------------------------------------------------------------------------------------------
>CYPRbard
--------------------------------------------------------------------------------------MIIKGIFRRYERWNPVHPTLGTFWGIGIGIGCGVGWGPGFGPEVIGYVGAGCGVGFSVGATLAGIGIGLPVNGVVKV-PYN-------AGITSS-GPLELARSNALSAMGAAGVGLK-AFASSLSFLREETLGSLSSVMHKASLPQPHELT-LNKAISRHIRSTMESFQDFRDRGWPPGQ---G----------------------------W---------------ED----------------------------------------------------------------------------
>CYPRflav
--------------------------------------------------------------------------------------MIIKGIFRRYERWNPVHPTLGTFWGIGIGIGCGVGWGPGFGPEVIGYVGAGCGVGFSVGVTLAGIGIGLPVNGVMQV-PYN-------ARITCS-GPLELARSNALSVMGAAGVGLK-AFASSLSFLRKETLGSLSSLMHKASLSQPHELT-LNKTISSHIRSTMESFQDFRDRGWPPGQ---G----------------------------W---------------ED----------------------------------------------------------------------------
>DACThata
-------------------------------------------------------------------------------------------------------------------IGCGVGWGPGFGPEVIGYVGAGCGVGFSVGVTLAGIGIGLPVNGALQLRRHS-------ACISSG-NTLEVARSNALSMMSSVAVGFKLPIAPYMTLLMKNTFVEISRLKNIGWLFQPVEVNKFNKAISGHLKSTVDSFHGFRDQGWPPGL---G----------------------------W---------------ED----------------------------------------------------------------------------
>DENDchryso
-----------------------------------------------------------------------------------MLLMIIKGIFRRYERWNPVHPTLGSFWGMGIGIGCGVGWGPGFGPEVVGYVGAGCGMGFSVGVTLAGIGIGLPVNGVDQI-PHN-------GFITSS-GTLELARSNALWMMSSVTVGLR-HFAPYMSFLMKETFGRLSSLKYKASLLQPIELNKLNRTISSHVKSTVESFQDFRDQGWPPGQ---G----------------------------W---------------ED----------------------------------------------------------------------------
>DENDnobi
--------------------------------------------------------------------------------------MIIKGIFRRYERWNPVHPTLGSFWGMGIGIGCGVGWGPGFGPEVVGYVGAGCGLGFSVGVTLAGIGIGLPVNGVDQI-PHN-------GFITSS-GTLELARSNALWMMSSVTVGLR-HLSPCMSFLMKETFGRLSSLKYKASLLQPIELNKLNRTISSHVKSTVESFQDFRDQGWPPGQ---G----------------------------W---------------ED----------------------------------------------------------------------------
>DIURorie
--------------------------------------------------------------------------------------MIIKGIFRRYERWNPVHPTTGAFWGMGIGIGCGVGWGPGFGPEVIGYVGAGCGMGFSVGVTLAGIGIGLPVNGAMKI-RHSIEPSHTGARTGIS-GTLELAKSNALSTMCSVAVGFKLLLAPFMDSLMKETSGSLSALKNKASLVQPMEINRLNKAISSHVKSSVESFHDFREQGWPPRQ---G----------------------------W---------------ED----------------------------------------------------------------------------
>DRAKelas
-----WLYSNAALLFAQTHQKCW------------KRKRVGTTWQSSSDNSKILERYAFKDSHRSSN-FQLSLSRGLIYGTGHPLVMIIKGIFRRYERWNPVHPTMGAFWGMGIGIGCGVGCGPGFGPEVIGYVGAGCGIGFSVGVTLAGIGIGLPVNGAVQI-RHKAESLHA-EGIVSS-GALEFARLNAISTICSMADDFKLLLAPSMDFLMKETTGSLSILKNNAFSFQSTEINKLNEAISGHVKSTVESFQGLRDQGWPPVQ---G----------------------------W---------------ED----------------------------------------------------------------------------
>DRAKthyn
-----------------------------------------MSLQSSSDNSKILERFAFKDSPRSSN-SQLSLSRGLIYGNRHPLVMIIKGIFRRYERWNPVHPTMGAFWGMGIGIGCGVGWGPGFGPEVIGYVGAGCGIGFSVGVTLAGIGIGLPVNGAVQI-RHKAEPLHA-EGIVSS-GALEFARLNAISTICSMADDFKLLLAPSMDFLMKETTGSLSTLRNNAFSLQSTEINKLNEAISGHVKSTVESFQGLRDQGWPPVQ---G----------------------------W---------------ED----------------------------------------------------------------------------
>EPIDfulg
--------------------------------------------------------------------------------------MIIKGIFRRYKRWNPVHPTLGSFWGMGVGIGCGVGWGPGFGPEVIGYVGAGCGMGFSVGVTLAGIGIGLPLNAAKQT-PQN-------SCITNS-GTLELARSNALSIMRTVTVSLK-YFAPYMSFLTRETFERLSSLKYKASLLQPIELNKLNRAISSHVKLTVGSFRDFRDHGWSPGQ---G----------------------------W---------------ED----------------------------------------------------------------------------
>EPIDpuni
--------------------------------------------------------------------------------------MIIKGIFRRYKRWNPVHPTLGSFWGMGVGIGCGVGWGPGFGPEVIGYVGAGCGMGFSVGVTLAGIGIGLPLNAAKQI-PQN-------SCITNS-GTLELARSNALSIMRAVTVSLK-YFAPYMSFLTRETFECLSSLKYKASLLQPIELNKLNRAICSHVKLTVGSFRDFRDHGWSPGQ---G----------------------------Y-------------LYSK----------------------------------------------------------------------------
>EPIPhell
--------------------------------------------------------MRLRRSSPTSD-SELSLQHELIDGNGHPLLMIIKGIFRRYERWNPVHPTLGAFWGMGVGIGCGVGWGPGFGPEVIGYVGAGCGVGFSVGVTLAGIGIGLPVNGVVQI-PHN-------SCITSC-GALEVARSNAFSMMSTVAVDLKLRVTPYMSFLMKETFGSLSTLRNKASLLHPLELNKLTKAISSHVNSTLESFQGFRYRGWPPGQ---E----------------------------V---------------LNV---------------------------------------------------------------------------
>EPIPpurp
---------------------------------------------MPSCQWI-IRTIRLRRSSPTSD-SELSLQHELIDGNGHPLLMIIKGIFRRYERWNPVHPTLGAFWGMGVGIGCGVGWGPGFGPEVIGYVGAGCGVGFSVGVTLAGIGIGLPVNGVVQI-PHN-------SCITSS-GALEVARSNAFSMMSTVAVDLKLRVTPYMSFLMKKTFGSLSTLRNKASLLHPLELNKLTKAISSHVNSTLESFQGFRYRGWPPGQ---G----------------------------W---------------ED----------------------------------------------------------------------------
>ERYCpuss
--------------------------------------------------------------------------------------MIIKGIFRRYERWNPVHPTLGSFWGMGIGIGCGVGWGPGFGPEAIGFVGAGCGMGFSVGVTLFGVGIGLPVNRVQQI-PKK-------SSITSS-GTLELARSNALSMMHTMTVGLK-HFSPHMSILTKEAFGFLSNLKYKVSLIQFIEANKLNTTISSHFKSTVESFQDFRGQGWSPGQ---G----------------------------D---------------GQAII-----------FELIQDYVYSNMFICEF---------------------------------------------
>GALEfabe
---------------------VFHFAYT-----------VIIHTKPATASKAIFFQ------------LRTHTSVATYRWLWNRFLMIIKGIFRRYERWNPVHPTLGTFWGMGVGIGCGVGWGPGFGPDVIGYVGAGCGLGFSVGVTLAGVGIGLPTKGFLHN-SRN-------------------------GSIKSAAGDVSKLFAPSMSYLMKETLGNLSILKDYASLSFSSELTKLNRAVSSHIKSTMDTFQGFRGCGWSSGQ---G----------------------------W---------------VN----------------------------------------------------------------------------
>GOODfuma
-------------------------------------------------------------MLYDADISKLI----------WQFLMIIKGILRRYKRWNPVHPTLGAFWGMGVGIGCGVGWGPGFGPEVIGYVGSGCGVGFSVGVTLAGIGIGLPVNGVEQI-QHN-------ACISSN-GTLEFARSNTLSTMSSAAISFKLLFAPYMTFLMKETFGSLSSLKNKASLLQTIEINKLNQDISSHVKSALESFHGFRDHGWPPVQ---G----------------------------W---------------ED----------------------------------------------------------------------------
>GOODpube
-----------------------------------QKYPENLSTQLPTDNFENLSTLSLQKVLFDLRFFNPNFGADLIYGNGYPFLMIIKGLLRRYKRWNPVHPTFGAFWGMGVGIGCGVGWGPGFGPEVIGYVGAGCGVGFSVGITLAGIGIGLPVNGVVQI-QHN-------AFKSSN-GTLEFARSNALSTMSSAAISFKLLLAPYMTFLMKETFGSLSSLKNKASLLQTIEINKLNQDISSHVKSALESFHGLRDHGWPPVQ---G----------------------------W---------------ED----------------------------------------------------------------------------
>GYMNdens
-------------------M-SY------DNDLS-----KLL----------------------------------------WQLLMIIKGIFRRYERWNPVHPTLGAFWGMGIGIGCGVGWGPGFGPEVIGYVGAGCGVGFSVGVTLAGIGIGLPVNGALQL-RHT-------ACISSG-NTLEVARSNGLSTMSSVAAGFKLLLAPYMTLLMKNTFVGLSRLKNIGWLFKPVEVNKFNKAISGHLKSTMDSFHGFRDQGWPPGL---G----------------------------W---------------ED----------------------------------------------------------------------------
>GYMNodor
----------------------------------------------------------------------------------MQLLMIIKGIFRRYERWNPVHPTLGAFWGMGIGIGCGVGWGPGFGPEVIGYVGAGCGVGFSVGVTLAGIGIGLPVNGALQL-RHS-------ACISSG-NTLEVARSNGLSTMSSVAARFKLLLAPYMTLLMKNTFVGLSRLKNIGWLFKPVEVNKFNKAISGHLKSTMDSFHGFRDQGWPPGL---G----------------------------W---------------ED----------------------------------------------------------------------------
>HABElong
----------------------------------------------------------------------------------MQLLMIIKGIFRRYARWNPVHPTIGAFWGMGIGLGCGVGWGPGFGPEVIGYVGAGCGAGFSVGVTLAGIGIGLPVNGALQV-RHS-EPFDASACLSGG-GTLEVARSNALSVMSSAAVDFKLLSAPYLALLMKHIYVGLSRLKNNGWLFQPVEANMFKKTISSHLKSTVDSFHGFRDQGWPPGL---G----------------------------W---------------GD----------------------------------------------------------------------------
>HABEpant
----------------------------------------------------------------------------------MQLLMIIKGIFRRYARWNPVHPTIGAFWGMGIGLGCGVGWGPGFGPEVIGYVGAGCGAGFSVGVTLAGIGIGLPVNGALQV-RHS-EPFDASACLSGG-GTLEVARSNALSVMSSAAVDFKLLSAPYLALLMKHIYVGLSRLKNNGWLFQPVEANMFKKTISSHLKSTVDSFHGFRDQGWPPGL---G----------------------------W---------------GD----------------------------------------------------------------------------
>HAEMdisc
-----------------------------------------FLTQLPTDNLKNLQRFSFKRFSSTSDFSTLTLAGDLIYGNGYPFLMIIKGILRRYKRWNPVHPTLGAFWGMGLGIGCGVGWGPGFGPEVIGYVGAGCGVGFSVGVTLAGIGIGLPVNGVVQI-QHN-------ACMSSN-GTLEFARYNTLSTMSSAIIGFKLLFAPYMTFLMKETFGTLSSLKKKASLLQTIEINKLNQDISIHVQSALESFRGFRDHGWPPGQ---G----------------------------V---------------VSRS--------------------------------------------------------------------------
>HEMIforr
----------------------------------------------------------------------------------MQLLMIIKGIFRRYERWNPVHPTLGAFWGMGIGIGCGVGWGPGFGPEVIGFVGAGCGVGFSVGVTLAGIGIGLPVNGALQL-RHS-ELFHAPACISSS-STLEVAGSNALSMMSSVAIGFKLLLAPYMTLLIKNTFAGLSRLKNNGWLFQPVQVNKFNKAISGHLKSTVDSFHSFRGQGWPPGL---G----------------------------W---------------ED----------------------------------------------------------------------------
>LANAlana
--------------------------------------------------------------------------------------MIIKGLFRRYERWNPVHPTLGTFWGMGIGIGCGVGWGPGFGPEVIGYVGAGCGVGFSVGFTLAGVGVGLPMNGVMQI-PYN-------AFATSN-GALELARSNALTTMKSLAGDGWKLVSPHISSLRRDTCGRLCTFMTDTPLAQRIELSNLSKTVSMQIQTTLSTLETFKDRCWPPGQ---GTGATIRTFFFLLNRRVNFITM-------Y---------------------------------------------------------------------------------------------
>MASDpict
--------------------------------------------------------------------------------------MIIKGIFRRYERWNPVHPTLGSFWGMGVGIGCGVGWGPGFGPEVIGYVGAGCGMGFSVGVTLAGVGIGLPVNGLKPI-PQN-------DCLTNS-GTLEFARSNALLIMHIVTVGLK-QFAPYMSFLTKETFECIKSFKYKASLFQPIEPNKLNRTISSHVKLTVKSFQDFRDHGWSPGQ---G----------------------------M---------------QICIMSL--SSIKGLSFHLRNK---------EY---------------------------------------------
>MEXIxero
-----------------------------------------------------------------------------------MILMIIKGIFRRYERWNPVHPTLGTFWGIGIGIGCGVGWGPGFGPEVIGYVGAGCGMGFSIGATLAGIGIGLPVNGVMQI-PYN-------PHIASI-GPLELVRSNALAMMSTAGVCWK-PFAASLSFLTKETLVSLSSLKNKASLPQPHELT-LNKAISSHIRSTMESFQGFRDRGWPPGQ---G----------------------------W---------------ED----------------------------------------------------------------------------
>MICRparv
-----------------------------------------------------------------------------------MLLMIIKGIFRRYERWNPVHPTLGAFWGMGIGIGCGVGWGPGFGPEVIGYVGAGCGVGFSVGVTLAGIGIGLPVNGTTEV-RHNVEPVHPGACISSSGGTLELARSNALSTMCSMAVGLRLV----LNFVMKETSGRLSTLKNKALLIQPIEVNKLNKAISSHVKSTVESFHGLRARGWPPGQ---G----------------------------H---------------RLSCANRKPSTL------------------------------------------------------------------
>MOLIcapi
--------------------------------------------------------------------MNSRTELMQRKFLWQHPPMIIKGLFRRYQKWNPVHPTLGTFWGMGIGIGCGVGWGPGFGPEVIGYVGAGCGVGFSVGFTLAGVGIGIPMNGVMQI-PYS-------AFSAGN-GALDLARSSALPTLRSLAGDSWNHIAPHVSSLRNKTLERQCNFKISFP-YQQIDVSKLSKALSAHAQSTVSSLEAFRDRCWPPGQ---GT-------------------------------------------------------------------------------------------------------------------------
>NEUWmali
-------MADGG-----------------------------------------LEGFLQRFSTKKIS-SPSPLQLGQIAGNGHPIVMIIKGIFRRYERWNPVHPTLGTFWGMGIGIGCGVGWGPGFGPEVVGYVGAGCGVGFSVGVTLAGVGIGLPINGVVQI-PYN-------AYLTSS-GALQLARSNALSMMSSASVGLN-FIAPYMSYIIKESSVSLSSLKSKAALPRPVKITELNKAISSHIRSTMKSFQDFKDQGWPPGR---G----------------------------W---------------ED----------------------------------------------------------------------------
>NEUWzoll
-------MADGG-----------------------------------------LEGSLQRFSTKKIS-SPSPLQLGQIAGNGHPIVMIIKGIFRRYERWNPVHPTLGTFWGMGIGIGCGVGWGPGFGPEVVGYVGAGCGVGFSVGVTLAGVGIGLPINGVVQI-PYN-------AFLTSS-SALQLARSNALSMMSSASVGLN-FIAPYMSSIIKETSVSLSSLKSKAALPRPVKIAELNKAISSHIRSTMKSFQDFKDQGWPPGR---G----------------------------W---------------ED----------------------------------------------------------------------------
>OECEmacu
-----------------------------------------------------------------------------------MLLMIIKGLFWRYKRWNPVHPTLGSFWGMGIGIGCGVGWGPGFGPEAIGYVGAGCGIGFSVGVTLAGIGIGLPVNRVEQI-PQN-------SSITSS-GTLELARSNALSMKHTLTVGLK-HFAPYMSFLTKETFGCLSSLKYKASLVQFIEPNKLNRTISSHFKSTVESFQDFRDQGWSPGQ---G----------------------------W---------------ED----------------------------------------------------------------------------
>OPHRgarg
----------------------------------------------------------------------------------MQFLMIIKGIFRRYERWNPVHPTLGAFWGMGMGIGCGVGWGPGFGPEVIGYVGAGCGVGFSVGVTLAGIGIGLPVNGALQL-KHN-------DCISSG-STLEVERSNALSMISSVAIGFKLLLDPYMTLLMKNTCVGLSRLKNNAWLFQPVEVNKFSKAISGHLKSTVDSFHGFRDQGWPPGL---G----------------------------W---------------ED----------------------------------------------------------------------------
>OPHRsphe
----------------------------------------------------------------------------------MQFLMIIKGIFRRYERWNPVHPTLGAFWGMGMGIGCGVGWGPGFGPEVIGYVGAGCGVGFSVGVTLAGIGIGLPVNGALQL-KHN-EPFHAPDCISSG-STLEVERSNALSMISSVAIGFKLLLDPYMTLLMKNTCVGLSRLKNNAWLFQPVEVNKFSKAISGHLKSTVDSFHGFRDQGWPPGL---G----------------------------W---------------ED----------------------------------------------------------------------------
>ORCHital
--ESQPPISPGTRPLPALPL-RYRRPAIPRTDVTPCRCHRLLSAQGSSES---IVAFPLLGAPPPCS------QASASMFHSSRLLMIIKGIFRRYERWNPVHPTLGAFWGMGIGIGCGVGWGPGFGPEVIGYVGAGCGVGFSVGVTLAGIGIGLPVNGALQL-RHS-------ACISSG-STLEAARFKALSMMSSVAIGFKLLLAPYTTLLMKNTFLGLSRLKNNGWLFQPVEVNKFNKAISGHLRSTMDSFHGFRDQGWPPGL---G----------------------------W---------------ED----------------------------------------------------------------------------
>PAPHconc
---------------------MWRDA---------NGSQRITRSRFSGFACKDFSS---PISELFLT-ASCSV-------DEPMLLMIIKGIFRRYERWNPVHPTLGTFWGIGIGIGCGIGWGPGFGPEVVGYVGAGCGIGFSVGATLAGIGIGLPVNGVMQI-PYN-------AHITCS-GPLELARSNVPSLMSTAGVGWK-AFASSLSFLTKETLVSLSSLKSKASLSQPHEL--LNKAISRHMKPTMESLQGFRDRGWPPGQ---G----------------------------W---------------ED----------------------------------------------------------------------------
>PAPHhirs
---------------------MWRDA---------NGGHRITSSRLAASPAKIF------LSHLRTF-SHCKLQRGRTNGNGHLLLMIIKGIFRRYKRWNPVHPTLGTFWGIGIGIGCGIGWGPGFGPEVVGYVGAGCGIGFSVGATLAGIGIGLPVNGVVQI-PYN-------AHITSS-GPLELARSNAPSLMSTAGVGWK-AFAASLSFLTKETLVSLSSLKSKASLSQPHDL--LNKAISRHIKPTMESLQGFRDRGWPPEQ---G----------------------------W---------------ED----------------------------------------------------------------------------
>PHAIflav
--------------------------------------------------------------------------------------MIIKGIFRRYERWNPVHPTLGSFWGMGVGIGCGVGWGPGFGPEVIGYVGAGCGVGFSVGVTLAGVGIGLPVNGVEQI-RHN-------DYITSS-GTLKLARSNAVSMISTVTVGLK-HFASYMSFLMNENFGRLSSSKYKASLLQPIGLNKLKRTFSSHAKSTVESFQDFRDQGWPPGQ---G----------------------------T---------------SWLFMVS--SFLGK----------------------------------------------------------------
>PHAItank
--------------------------------------------------------------------------------------MIIKGIFRRYERWNPVHPTLGSFWGMGVGIGCGVGWGPGFGPEVIGYVGAGCGVGFSVGVTLAGVGIGLPVNGVERI-PHN-EPVHAPDCITSS-DTLKLARFNALLMMSTVTVGLK-HFASYMSFLMNENFGRLPSLKYKVSLLQPIGLSKLNRTFSSHAKSTVESFQDFRDQGWPSGQ---G----------------------------W---------------ED----------------------------------------------------------------------------
>PHALcorn
--------------------------------------------------------------------------------------MIIKGIFRRYERWNPVHPTIGLFWGVGIGIGCGIGWGPGFGPEVIGYVGAGCGIGFSVGVTLAGIGIGLPVNGVEQI-SHK-ETVHAPASMTSS-GTLKLARSNGLSMMHTVTIGLK-HFAPYMSLLTKETIGCISSLKYKASLLQPIEPNKLNRILLSHVKSTVESFQGFRDQGWPPGQ---G----------------------------W---------------ED----------------------------------------------------------------------------
>PHALmode
-----------------------------------------------------------------------------------MFLMIIKGIFRRYERWNPVHPTIGLFWGVGVGIGCGIGWGPGFGPEVIGYVGAGCGIGFSVGVTLAGIGIGLPVNGVEQI-PHK-ETVHAPASMTSS-GTLKLARSNGLSMMHTVTIGLK-HFAPYVSLLTKETIGCISSLKYKASLLQPIEPNKLNRILLSHVKSTVESFQGFRDQGWPPGQGFAG----------------------------W---------------ED----------------------------------------------------------------------------
>PHRAlind
-----------------------------------------------------------------------------------MLLMIIKGIFRRYERWNPVHPTLGTFWGIGIGIGCGIGWGPGFGPEVIGYVGAGCGMGFSIGATLAGIGIGLPVNGVMQI-PYN-------AHITSS-GPLELARSNALSMMSTAGVGWK-AFAASLSFLTKETLVSLSSLKNKALLPQPHELT-LNKAISSHIRSTMESFQGFRDRGWPPGQ---G----------------------------W---------------KD----------------------------------------------------------------------------
>PLATclav
----------------------------------------------------------------------------------MQLLMIIKGIFRRYERWNPVHPTLGAFWGMGIGVGCGVGWGPGFGPEVIGYVGAGCGVGFSVGVTLAGIGIGLPVNGALQL-RHS-EPFHAPACISSG-NALEVERSNAFSMMSSVAVGFKLLLAPSTSLLMKNTF-----------------VNKLNKAISGHLKSTVDSFHGFRDQGWPPGL---G----------------------------W---------------ED----------------------------------------------------------------------------
>PTERcurt
-----------------------------------------------------------------------------------MLLMIIKGIFRRYERWNPVHPTLGAFWGMGVGIGCGVGWGPGFGPEVIGYVGAGCGVGFSVGVTLAGIGIGLPVNGV----PHN-------TCISSS-GTSELARSNALSMMSSAAVGFKLLFAPCMTFLMEETFGSLSSLKNKASLLQLIEINKLNKAISSHVKSTVESFNGFRLNGWPPGQ---G----------------------------W---------------ED----------------------------------------------------------------------------
>RIMAelli
PDPLPLAISSSSARLPRLHLPPWPEA---------AERTKGTARAVASSGE-----------------------------ARSGLLMIIKGIFGRYEKWNPVHPTMGAFWGMGIGIGCGVGWGPGFGPEVIGYVGAGCGIGFSVGVTLAGIGIGLPVNGVMQI-RHNAEPFHA-EGVSSS-GALELARPNAISTMCSMAVGFKLLLAPCMDFLLKETPGSLLTLKNKASLLQPIEINKLNKAISGHVKSTVESFNCFRDRGWPPGQ---G----------------------------W---------------ED----------------------------------------------------------------------------
>SELEaequ
--------------------------------------------------------------------------------------MIIKGIFRRYERWNPVHPTLGTFWGVGIGIGCGVGWGPGFGPEVIGYVGAGCGVGFSVGATLAGIGIGLPVNGLMQI-PYI-------ARITSS-GPLEFARSNALSMMSTAGIGLK-DFASYLSFLMKETLGSLSSLKNKASLPQPLELT-LNKTISSHIRSTMESFQDFRDRGWPSGQ---G----------------------------W---------------ED----------------------------------------------------------------------------
>SERAvome
----------------------------------------------------------------------------------MQLLMIIKGIFRRYERWNPVHPTLGSFWGMGIGIGCGVGWGPGFGPEVIGYVGAGCGVGFSVGVTLAGIGIGLPVNGALQL-RHS-------DCITSG-STLEVAKSNALSKMNYVAIGF-----------IKNIFVGLSRLKNNGWLFQPVEVNKFNKAISGHLRSTVDSFHDFRDQGCPPGL---GKIYFILGSA--------------RMRNVW---------------FSGILSL-------------NQHVDGS---CELSFSRGKLEAHEPTCPAS--------------------HGAR--TC
>THELangu
-----------------------------------------------------------------------------------MLLMIIKGIFRRYERWNPVHPTLGAFWGMGIGIGCGVGWGPGFGPEVIGYVGAGCGIGFSVGVTLAGIGIGLPVNGAMQT-RHSAELFHTGACISSN-GALELARSNAISMMCSMAVGVRLLFAPCMNFLMKESSESLSTLKNKASLFQPIEMNKLNEAISSHVKSRVGYFHGFRGRGWPPGQ---G----------------------------W---------------ED----------------------------------------------------------------------------
>VANIplan
--------------------------------------------------------------------------------------MIIKGIFRRYERWNPVHPTLGTFWGMGLGIGCGVGWGPGFGPEVIGYVGAGCGVGFSVGVTLLGVGVGLPAKGFMQN-TQN-------------------ERCKVVP-IKSAAGDFMKLFAPYMSYLMKETLGSLLISKNGASLPYSSELTRLNTAVSSNVKSIIDSFQGFKGRGWPFGQ---G----------------------------FPTFEKGKARRRRRSTVEGCHQL-PKQLQ-----FP----------WQVYIKRGGMK---PAMPGSLYATRVANPCTKRLATMGGMQGAKHSLS
>VANIshen
--------------------------------------------------------------------------------------MIIKGIFRRYERWNPVHPTLGTFWGMGLGIGCGVGWGPGFGPEVIGYVGAGCGVGFSVGVTLAGVGIGLPIKGFTQD-TQN-------ACVNSS-GAFELERCNVLP-IKSAAGDVLKLFAPCMSYLMKETLGSLLILKNCASVPYSSELTRLNTAVSSHVKSIIGSFQGFKGHGWPYGQ---G----------------------------W---------------VD----------------------------------------------------------------------------
