# Supplementary material for: Orchid Phylotranscriptomics: The Prospects of Repurposing Multi-Tissue Transcriptomes for Phylogenetic Analysis and Beyond
Source: Front Plant Sci. 2022 May 27;13:910362. doi: 10.3389/fpls.2022.910362 (PMC9196242; doi:10.3389/fpls.2022.910362)
Supplement: Supplementary file 4 [file Data_Sheet_3.zip › ortho_MSA/r1/OG0008745.fa]

>ANOEemei
------------------------------------------------------------------------------------------ME--AAARVPIYFSLH-S-AKKSFTSLPFFGPRPR-SSLKSIFSSA-KV-LHRLPSSL-RGQT-RIMAFGSQ-ADAI--ADTSTK-SADSFFGTALLSMENVYLGRNPTAKAVLDLVLSADGNQICYDHFAFRTFGIDGYGIDSIAKFFLDFGYTRREELRFPAKKLKALWFAPPNYD---TGSYFGGPLPRIFISELIVDEMSPQSQEVIKKYVKNSGNGNKYAAHASTLGCLTWETPSYSDYQLLARESEYAAWTLVNGFAVNHVTISVHRLKSHIGNIKSLNQFIEDQGYKLNSEGGILKVSPDGLLLQSSTVADSIVFNFSDGVSEPVPCSYIEFAERLVLPQHTKLTNEEIKEFHRREGFEVGNADKIFESTSKDQLTRKVA---
>ANOEroxb
------------------------------------------------------------------------------------------ME--AAARVPVYFSLH-S-AKKSLTSLPFFGPRPR-SSLKSIFSSA-KV-LHRLPSSL-RGQT-RIMAFGSQ-ADTI--ADTSTK-SADSFFGTALLSMENVYLGRNPTAKAVLDLVLSADGNQICYDHFAFRTFGIDGYGIDSIAKFFLDFGYTRREELRFPAKKLKALWFAPPNYD---TGSYFGGPLPRIFISELVVDEMSPQSQEVIKKYVKNSGNGNKYAAHASTLGCLTWETPSYSDYQLLARESEYAAWTLVNGFAVNHVTISVHRLKSHIGNIKSLNQFIEDQGYKLNSEGGILKVSPDGLLLQSSTVADSIVFNFSDGVSEPVPCSYIEFAERLVLPQYTKLTNEEIKEFHRRDGFEVGNADKIFESTSKDQLTRKVA---
>APOSodor
------------------------------------------------------------------------------------------ME--AVARAPAFLPLRSS-AKRTFFTFPSFSPLSR---------------LPSIPISH-RSRR-LTMAVRSQ-IDAS--FNAHPK-VGESFFSRTISSMEEVYLRKNPTARAVLELVRSADGNQICYDHFAFRTFGVDGYGIDAMAQFFLDFGYTPREELRFPAKKLKALWFAPPSYE---NGSYFDGPLPRIFISELLVDQMSAQSQEVIQKYVKSSGNGNKYAALASTLGSLTWETPSYSDYQQLARQSEYAAWTLVNGYALNHVTISVHCLKSQIGNIKSLNWFIEDQGFKLNSEGGVLKVSPDELLLQSSTVADSTVFNFADGVNEHVPCSYIEFAERLLLPQFRSLSYEEINESHRRDGFEVGNADKIFESTSKDQLTGNAL---
>APOSshen
------------------------------------------------------------------------------------------ME--AVARAPAFLPLRSS-AKKTFFTFPSFSPLSR---------------LPSSPISH-RSRR-LTMAVRSQ-IDAS--FNAHPK-VGESFFSRTISSMEEVYLRKNPTARAVLELVRSADGNQICYDHFAFRTFGVDGYGIDAMAQFFLDFGYTPREELRFPAKKLKALWFAPPSYE---NGSYFDGPLPRIFISELLVDQMSAQSQEVIQKYVKSSGNGNKYAALASTLGSLTWETPSYSDYQQLARQSEYAAWTLVNGYALNHVTISVHRLKSQIGNIKSLNRFIEDQGFKLNSEGGVLKVSPDELLLQSSTVADSTVFNFADGVNEHVPCSYIEFAERLLLPQFRSLSYEEINESHRRDGFEVGNADKIFESTSKDQLTGKAL---
>BLETstri
---------------------------------M-------------------------------------------------SLIYGGCME--AAVRVPAILSIH-Y-ANKTFTSLPSLSFLPQ-SSSRSIISSS-KV-PSHRAMSL-RSHT-RTMAIGSQ-TSTI--VDASAK-GADSLFRTAILSMENVYLGRNPTAKAILDLVLSADGNQICYDHFAFRTFGVDGYGIDSMAKFFLDFGYTPREELRFPAKKLRALWFAPPSYD---NGSYFGGPLPRIFISELLVDEMSPQSQEVIKKYAKNLGNGNRYAALASTLGCLTWETPSFSDYQQLARESEYAAWTLVNGFAVNHVTISVHRLKSHIGNIKSLNHFIEDQGFKLNSEGGVLKVSPDGLLLQSSTVADSTVFNFSDGVSEPVPCSYIEFAERLVLPQYTKLTNEEIKEFHRRDGFEVGNADKIFESTSKDQLTRKAA---
>BORYspha
------------------------------------------------------------------------------------------MEAAVAARLPTFFSLRSSASRQSPASLPSLFSLCL-PVSRSLISSG-RGFLLEGPISY-RKRN-ISMAVRSQ-AGAL--SDQSSK-GAESFFRTIISSMEKVYLSRNPTAKAVLELVRSCDGNHVCYDHFAFRTFGVDGYGIDSMAKIFLDFGYTPREELRFPAKKLKALWFAPPNIDHSDTERWFGGPLPRIFISELLVEEMSPQSQEVIKKYTKISGNGHKYAALASSLGCLTWEKPLYSDYEQLSRESEYAAWTLVNGYAVNHVTVSAHRLKSNIRNIKSLNQFIEEQGFKLNSEGGILKVSPDGLLLQSSTVADSSLFNFADGVTEPVPCSYIEFAERLPLPQYKDLADEEIKEFHRRDGFEVGNADKIFESTSKDQVTRKAS---
>CALAcreb
------------------------------------------------------------------------------------------ME--AAVRVPEIFSLH-F-TRKTITLLPCFCRLPR-SSSRTIFSSS-IG-LHSRPVSL-MGQT-RFTAFGFK-TDAI--VDASKN-SAESFFSTAVLSMENVYLDRNPTAKAVLDLILSTDGSKICYDHFAFRTFGVDGYGIDSIAKFFLDYGYTRREELRFPAKKLKALWFAPPSYD---TGSYIGGPLPRIFISELIVDEMSPQNQAVIKKYIQNSGNGYNYASLASTLGCLTWEVPSYSDYQQLARESEYAAWTLVNGYSVNHVTISVHRLKSHIGNIRSLNQFIEGHGYRLNSEGGKLKVSPDGLLLQSSTVADSMIFNFSDGVSENVPCSYIEFAERLVLPQYTKLTNKEIKESHRRDGFEVGNADKIFESTSSDQLTRTV----
>CALAplic
------------------------------------------------------------------------------------------ME--AAVRVPEIFSLH-F-TRKTITLLPFFCRLPR-SSSRNIFSSS-IG-LHSRPISL-MGQT-RFTAFGFK-TDAI--VDASKN-SAESFFSTAVLSMENVYLDRNPTAKAVLDLILSTDGSKICYDHFAFRTFGVDGYGIDSIAKFFLDYGYTRREELRFPAKKLKALWFAPPSYD---TGSYIGGPLPRIFISELIVDEMSPQNQAVIKKYIQNSGNGYNYASLASTLGCLTWEVPSYSDYQQLARESEYAAWTLVNGYSVNHVTISVHRLKSHIGNIRSLNQFIEGHGYRLNSEGGKLKVSPDGLLLQSSTVADSMIFNFSDGVSENVPCSYIEFAERLVLPQYTKLTNKEIKESHRRDGFEVGNADKIFESTSSDQLTRKV----
>CALAsini
--------------------------MSSPSSSI-------------------------------------------------SLTNRGCME--AAVRVPAIISFHSS-AKKTFTFLPSLSFLPQ-SLSRSIISSS-KV-LSPRAISL-RSHT-RTMAIGSQ-KNTI--VDSSAK-SAESLFRTAVLSMEKVYLGRNPTAKAVLDLVLSADGNQICYDHFAFRTFGVDGYGIDSMANFFLDFGYTRREELRFPAKKLRALWFAPPSYD---DRSYFEGPLPRIFISELLVDEMSPQSQEVIKKYVKNLGNSNRYAALASTLGCLTWETPSYSDYQQLARESEYAAWTLVNGFTLNHVTISVHRLKSRIGNIKSLNHFIEDQGFKLNSEGGILKVSPDGLLLQSSTVADSTVFNFSDGVSEPVPCSYIEFAERLVLPQYTKLINEEIKEFHRRDGFEVGNADKIFESTSKDQITRKVA---
>CALAtsoo
---------------------------------M-------------------------------------------------SFTYRGCME--AAVRVPAIISFDSS-AKKTFTFLPSLSFLPQ-SSSRSIISSS-KV-LSPRAISL-RSYT-RTMAIGSQ-TNTI--VDSSAK-SAESLFRSAVLSMETVYLGRNPTAKAVLDLVLSADGNQICYDHFAFRTFGVDGYGIDSMANFFLDFGYTRREELRFPAKKLRALWFAPPSYD---DGSYFEGPLPRIFISELLVDEMSPQSQEVIKKYVKKLGNSNKYAALASTLGCLTWETPSYSDYQQLARESEYAAWTLVNGFTLNHATISVHRLKSHIGNIKSLNHFIEDQGFKLNSEGGILKVSPDGLLLQSSTVADSTVFNFSDGVSETVPCSYIEFAERLVLPQYTKLINEEIKEFHRRDGFEVGNADKIFESTSKDQITRKVA---
>CALEmajo
------------------------------------------------------------------------------------------MA--AATRVPQFFDFHHF-TKRSFTASPFFRPLIR-PSSRSIVQSE-KG-LHLRPVLL-RSRR-RIMAFGSN-ADAS--DDAPKT-SSETFFTAAVSSMESVYLCRNPTAKAVLDLVLSADGSKICYDHFAFRTFGIDGYGIDSIANFFLDFGYTRREELKFPAKKLKALWFAPPSYD---IGSYFGGPLPRIFISELAVDEMSLESQEVIKKYVKNSGNGNKYACLASTLGCLTWETPSYSDYQQLARESEYAAWTLVNGFSVNHVTISVHRLNSHIGNIRSLNQFIEDQGYKLNSEGGILKVSPDGLLLQSSTVADSAIFNFSDGVSEPVPCSYIEFAERLVLPQYSKLTGAEIKEFHRRDGFEVGNADKIFESTSKDQLTRKVA---
>CEPHdama
---------------------------------M-------------------------------------------------SLISGGCME--AAARVPAFRSLY-S-ANKTLTSLPSLSTLHQ-SSSRSIVSLA-KE-HPYGPISL-RSHT-RTMAVGSQ-TNAI--VDATAK-SAESFFKTAILSMEKVYLGRNPTAKAVLELVLSADGNQICYDHFAFRTFGIDGYGIDSMAKFFLDFGYTSREELRFPAKKLRALWFAPPDYD---NGSYFGGPLPRIFISELLVDEMSLQTQEVIKKYVKNSGNGNKYAALASTLGCLTWETPSYSDYQQLARESEYAAWTLVNGFAVNHVTISVHRLKSHIGNIKSLNQFIEGQGFKLNSEGGILKVSPDGLLLQSSTVADSTVFNFNDGVSEAVPCSYIEFAERLVLPQYTELNNEEIKEFHRRDGFEVGNADKIFESTSKDQLTRKVV---
>CHILsemi
------------------------------------------------------------------------------------------ME--AAARVPEFLPFH-F-AKKSFTSHPFSRPLFR-PSSRSIFSSE-KG-LHRRPISL-RSGR-RIMAFGSN-ADAI--VDAPKT-GAESLFRTAVSNMENVYLRRNPTAKAVLDLVLSADGNKICYDHFAFRTFGIDGYGIDSIANFFLDFGYTRREELKFPAKKLKALWFAPPSYD---IGTYFGGPLPRIFISELVVDEMSPQSQEVIKKYVKKSGNGNKYASLASTLGCLTWETPSFSDYQQLARESEYAAWTLVNGFSVNHVTISVHRLKSHIGNIRSLNQFIEGQGYKLNSEGGILKVSPDGLLLQSSTVADSAVFNFSDGVSEPVPCSYIEFAERLVLPQYSNLTNEEIEEFHRRDGFEVGNADKIFESTSKDQLTRKAA---
>CHILtrap
------------------------------------------------------------------------------------------ME--AAARVPDFLPFH-F-AKKSFTSHPFSRPLFR-PSSRSIFSSE-KG-LHRRPISL-RSRR-RIMAFGSN-ADAI--VDEPRT-GAESLFRTAVSNMENVYLRRNPTAKAVLDLVLSADGNKICYDHFAFRTFGIDGYGIDSIANFFLDFGYTRREELKFPAKKLKALWFAPPSYD---IGSYFGGPLPRIFISELVVDEMSPQSQEVIKKYVKKSGKGNKYASLASTLGCLTWETPSFSDYQQLARESEYAAWTLVNGFSVNHVTISVHRLKSHIGNIRSLNQFIEGQGYKLNSEGGILKVSPDGLLLQSSTVADSAVFNFSDGVSEPVPCSYIEFAERLVLPQYSNLTNEEIKEFHRREGFEVGNADKIFESTSKDQLTRKAA---
>CORYacti
------------------------------------------------------------------------------------------ME--GATRISEFLPFH-F-TKKTFNPTPLFCPLSQ-STSRSICSSE-KV-LLRRPISL-RCQTRRIMALGSQ-TDSI--VDASEK-ITESFFRKAVLSMEDVYLGRNLTAKSVLDLVLSADGNNICYDHLAFRTFGMDGYGIDSVAKFFLDFGYTRREELRFPAKKVKALWFAPPSYD---TGSYFGGPLPRIFISELMVDEMSPQSQGIIKKYLKKSGNGNKYASLASALGCLTWETPSYSDYQQLARESEYAAWTLVNGFTVNHVTISVHRLKSHIGNIRSLNKFIEDQGYKLNSEGGILKVSPDGLLLQSSTVADSMVFDFSDGVSETVPCSYIEFAERLVLPQYSKLANEEIKEIHRRDGFEEGNADKIFESTSKDQLTRKVA---
>CREMappe
-------------------------MPTSHFVSK-------------------------------------------------SLIYARCME--AAFKVPAIISYHSD-AKKTFTSLPSLSLLPQ-PSSRSSISSS-KV-LSHRVISL-RRHT-RTMAVGSQ-TNTI--VDPSAK-GAESLFRTAVLSMENVYLGRNPTAKAVLDLVVSADGNQICYDHFAFRTFGVDDYGIDSMAKFFLDFGYTRREELRFPTKKLRALWFSPPSYD---NGSYFGGPLPRIFISELLVDELSPQSQEVIKKYVKKKGNANKYAALASTLGCLTWETPSYSDYQQLARESEYAAWTLVNGFTVNHVTISVHRLKSHIGNIRSLNHFIEDQGFKLNSEGGILKVSPDGLLLQSSTVADSTVFNFNDGVSETVPCSYIEFAERLVLPQYTKLTNEEIKEFHRRDGFEVGNADKIFESTSKDQITRKVA---
>CRYPlept
---------------------------------M--------------------------------------------------------ME--AAARVPKFVSFH-S-AKKTFTSLPFFSSLSR-SSSRSIFPSK-KG-LHSRPISL-QCRT-RIMALGSQ-TDTI--VDTSKK-SAESFFTTAVSSMENVYLDRNPTAKAVLDLILSADGNKVCYDHFAFRTFGVDGYGIDSVAKFFLDFGYTRREELRFPAKKLKAFWFAPPSYD---SGSYFGGPLPRIFISELVVDEISPQSQEVIKKYVNNSGNGNEYASLASTLGCLTWETPSFSDYQQLARESEYAAWTLVNGFSVNHVTISVHRLKSHIGNIRSLNQFIEDQGYKLNSEGGVLKVSPDGLLLQSSTVADSMIFHFSDGVSEPVPCSYIEFAERLVLPQYTKLTNEEIKEFHRRDGFEVGNADKIFESTSKDQLTRKVA---
>CYMBensi
---------------------------------M-------------------------------------------------SLICGGCME--AAVKVPSIITLH-S-TKKTFTSLSALSFLPQ-SSSRNILSSS-GD-LSHGAIFR-RRHT-RIMAVGSQ-TNVI--VDTAAK-GAESLFRTAVLSMEKVYLGRNPTAKAILDLVLSADGNQICYDHFAFRTFGVDGCGIDSMAKFFLDVGYTRREELRFPAKKLRAFWFAPPNYD---NGSYFGGPLPRIFISELLVDELSPQCQEVVNKYVKKLRNAKNYAALASTLGCLTWETPSYSDYQQLARESEYAAWTLVNGFTVNHVTISVHRLKSHIGNIKSMNRFLEEQGFKLNSEGGILKVSPDGLLLQSSTVADSTIFNFSDGVSETVPCSYIEFAERLVLPQYTKLPIEEIKELHRRDGFEVGNADKIFESTWKDQITRKVT---
>CYMBmann
---------------------------------M-------------------------------------------------SLICGGCME--ATVRVPSIITLH-S-TKKTFTSLSALSILPQ-SSSRNILSSS-GD-LSQGAIFR-RRHT-LIMAVGSQ-ANVI--VDTAAK-GAESLFRTAVLSMEKVYLGRNPTAKAILDLVLSADGNQVCYDHFAFRTFGVDGCGIDSMAKFFLDFGYTRREELRFPAKKLRAFWFAPPNYD---NGSYFGGPLPRIFISELLVDELSPQSQEVVNKYVKKMRNAKNYAALASTLGCLTWETPSYSDYQQLARESEYAAWTLVNGFTVNHVTISVHRLKSHIGNIRSMNKFLEEQGFKLNSEGGILKVSPDGLLLQSSTVADSTIFNFSDSVSETVPCSYIEFAERLVLPQYTKLPIEEIKELHRRDGFEVGNADKIFESTWKDQITRKVA---
>CYPRbard
------------------------------------------------------------------------------------------ME--AAARIPALFSLH-S-AKKNLILLPSLSHFHG-SSSKSIVSFA-KG-LPRRPISL-RRDT-LSMTVGSH-TDAI--LDASPS-STESFFRTAVSSMENVYLGRNPTARAILDLVLSADGNQICYDHFAYRTFGIDGYGIDAMAKFFLDFGYTQREELRFPAKKLKALWFAPPSYD---DGSYFGGPLPRIFISELLVDEMSHQSQEVIKKYIKSSGNGNKYAALASVLGCLPWETPTYSDYQQLARESEYAAWTIVNGFAVNHVTISVHRLESHIRNIKSLNQFIEDQGFKLNSEGGILKVSPDGLLLQSSTVADSTIFNFSDGVSETVPCSYIEFAERLVLPRYKNVTNEELKEFHRRDGFEVGNADKIFESTSKDQLTRKVA---
>CYPRflav
------------------------------------------------------------------------------------------ME--AAARIPA-FSLH-S-AKKNLIFLPSLSLFPG-SSAKSIVSSA-KG-LPRRPISL-RRET-LSMAVGSH-TGAI--LDASPS-STESFFRTAVSRMENVYLGRNPTARAILDLVLSTDGNQIGYDHFAYRTFGIDGYGIDAMAKFFLDFGYTQREELRFPAKKLKALWFAPPSYD---DGSYFGGPLPRIFISELLVDEMSPQSQEVIKKYIKSSGNGNKYAALASVLGCLPWETPTYSDYQQLARESEYAAWTIVNGFAVNHVTISVHRMKSHIRNIKSLNQFIEDQGFKLNSEGGILKVSPDGLLLQSSTVADSTIFNFSDGVSETVPCSYIEFAERLVLPRYKDVTNEELKEFHRRDGFEVGNADKIFESTSKDQLTRKVA---
>DACThata
------------------------------------------------------------------------------------------ME--AAARFPAYLSLR-S-AKKTLTSLPSFSPLSQ-SSSKCILSSP-KW-IHSRPICL-RGPT-RIMAVESL-TDTI--GDASTK-SAESFFRTAILSMEKVYLGRNPTAKAVLDLVLTADGNQICYDHFAFRTFGIGGYGIDSIAKFFLDFGYTRREELRFPAKKLKALWFAPPSYD---TGSYFGGPLPRIFISELLVDEMSLQSQEVIKKYLKNSGNGNKYASLASTLGCLTWETPSYSDYQQLARESEYAAWTLVNGFSVNHVTISVHRLKSHIGNIKSLNQFIEDQGYKLNSEGGILKVSPDGLLLQSSTVADSMIFNFSDGVSEPVPCSYIEFAERLVLPQYTKLTNEEIKEFHRRDGFEVGNADKIFESTSKDQLTRKIA---
>DENDchryso
---------------------------------M-------------------------------------------------SLIYDGCME--AAVRAPAMFISLFS-PTKSFNSLPSLSILPQ-LSSRSIISSS-KV-LSHRSISL-QSHS-RAMAVGSQ-TNMI--VDTSAK-GAESLFRVAVRSMEKVYLDRNPTAKAVLDLVLSVDGNQICYDHFAFRTFGVDGYGIDSVAKFFLDFGYTMMEELRFPAKKLKALWFAPPNYD---NGSYFGGPLPRIFVSELLVDEMSPQSQAVIKKYVKNFGNANRYAALASTLGCLTWEIPSYSDYQQLARESEYAAWTLVNGFTVNHVTISVHRLKSQIGNIKSLNQFIDDQGFKLNSEGGILKVSPDGLLLQSSTVADSTIFNFSDGVSESVPCSYIEFAERLVLPQYTKLTNEEIKEFHRRDGFEVGNADKIFESTSMDQITRKVA---
>DENDnobi
---------------------------------M-------------------------------------------------SLIYDGCME--AVVRAPAMFIFRFS-PTKSFNSLSSISFLPQ-LSSRSIISSS-KV-PSHRSISH-RSHS-RAMAVGSQ-TNMI--VDTSAK-GAESLFRVAVRSMEKVYLDRNPTAKAVLDLVLSVDGNQICYDHFAFRTFGVDGYGIDSVAKFFLDFGYTMMEELRFPAKKLKALWFAPPSYD---NGSYFGGPLPRIFISELLVDEMSPQSQAVIKKYVKNLGNANRYAALASTLGCLTWETPSYSDYQKLARESEYAAWTLVNGFTVNHVTISVHRLKSQIGNIKSLNHFINEQGFKLNSEGGILKVSPDGLLLQSSTVADSTIFNFSDGVSEPVPCSYIEFAERLVLPQYTKLTNEEIKEFHRRDGFEVGNADKIFESTSMDQITRKAA---
>DIURorie
------------------------------------------------------------------------------------------ME--AAAMVPEFLPFH-S-AKKTFTSLPFFCTLPR-SSPRSIFSLA-SK-LHRRPVSL-RVHT-RIMSSGSQ-TDAI--VDATQK-SAQSFFNTAVLSMQNVYLGRNPTAKSVLDVVFRADGNKICYDHFAFRTFGTNGYGINSIAQFFLDFGYTPKEELRFPAKKLKALWFAPPSYD---TESYFGGPLPRIFISELVVDEMSPLSQEVIKKYLKDSGNGNKYASLASTIGCLTWGTPSYSDYQQLARESEYAAWTLVNGFTVNHVTISVHLLKSHIGNIRSLNQFIEDQGYKLNSEGGILKVSPDGLLLQSSTVADSSIFNFSDGISEPVPCSYIEFAERLVLPRYSNLPNEEIKEFHRRDGFEVGNADKIFESTSKDQLTRKVA---
>DRAKelas
------------------------------------------------------------------------------------------ME--AVARVPEFLPIH-F-AKKSFTSHSLSRLLFR-SSSSSIFP----G-LHHRPISL-RGRR-RIMAIGSK-ADAI--VDAPKT-SAESFFATAISSMENVYLRRNPTAKAVLDLVLSADGNKICYDHFAFRTFGLDGYGIDSIANFFLDFGYTRREELKFPAKKLKALWFAPPSYD---IGSYFGGPLPRIFISELIVDEMSLQSQEIIKKYVKNSGNGNKYASLASSLGCLTWETPSYSDYKQLARESEYAAWTLVNGFSVNHVTISVHRLKSHIGNIRSLNQFIEDQGYKLNSEGGILKVSPDGLLLQSSTVADSAIFDFSDGVSEPVPCSYIEFAERLVLPQYSKLTNQEVKEIHRRDGFEVGNADKIFESTSMDQLTRKVA---
>DRAKthyn
------------------------------------------------------------------------------------------ME--AAARVPEFLPIH-F-AKKSFTSHSFSRLLFR-SSSGSTFS----G-LHHRPISL-RGRR-RIMAIGSK-ADAI--VDAPKT-SADSFFTTAISSMENVYLRRNPTAKAVLDLVLSADGNKICYDHFAFRTFGLDGYGIDSIANFFLDFGYTRREELKFPAKKLKALWFAPPSYD---IGSYFGGPLPRIFISELIVDEMSLQSQEIIKKYVKNSGNGNKYASLASTLGCLTWETPSYSDYQQLARESEYAAWTLVNGFSVNHVTISVHRLKSHIGNIRSLNQFIEDQGYKLNSEGGILKVSPDGLLLQSSTVADSAIFDFSDGVSEPVPCSYIEFAERLVLPQHSKLTHQEVKEIHRRDGFEVGNADKIFESTSMDQLTRKVA---
>EPIDfulg
---------------------------------M-------------------------------------------------PLIYGGCME--AAVRVPAIISFRSS-SKKTSTSLSSLSLLSQ-SSSRSSISSS-KV-LSHRAISL-RSHT-RTMAIASQ-KKSI--VDAYAK-AAESLFRTAVWSMEKVYLDRNPTAKAVLDLVLSTDGNQICYDHFAFRTFGVDGYGIDSIANFFLDFGYTRREELWFPAKKLRALWFSPPSYD---SGSYFAGPLPRIFISELLVEEMSPQSQEVIKKYVKNLGNANKYAALSSTLGCLTWETPSYSDYQQLARESEYAAWTLVNGFTVNHVTISVHRLKSDIGSIRSLNHSIEDQGFKLNSEGGILKVSPDGLLLQSSTVADSTVFKFSDGISDTVPCSYIEFAERLVLPQYTKLTNAEIKEFHRRDGFEVGNADKIFESTSKDQITRKVA---
>EPIDpuni
---------------------------------M-------------------------------------------------PLIYGGCME--AAVRVPAIISFRSS-SKKTSTSLSSLSLLSQ-SSSRSSISSS-KV-LSHRAKSL-RSHT-RTMAIASQ-KKSI--VDAYAK-AAESLFRTAVWSMEKVYLDRNPTAKAVLDLVLSADGNQICYDHFAFRTFGVDGYGIDSIANFFLDFGYTRREELWFPAKKLRALWFSPPSYD---SGSYFAGPLPRIFISELLVEEMSPQSQEVIKKYVKNLGNANKYAALSSTLGCLTWETPSYSDYQQLARESEYAAWTLVNGFTVNHVTISVHRLKSDIGSIRSLNHFIEDQGFKLNSEGGILKVSPDGLLLQSSTVADSTVFKFSDGISDTVPCSYIEFAERLVLPQYTKLTSAEIKEFHRRDGFEVGNADKIFESTSKDQITRKVA---
>EPIPhell
------------------------------------------------------------------------------------------ME--AAARVPAFLSLYSS-AKKTLTSLPSLSTLHQ-SSSRSIVSLA-KE-RPHSPISL-RSHT-RTMAVGSQ-TSAI--VN--PK-SAESFFTTAILSMEKVYLDRNPTAQAVLELVLSADGNQICYDHFAFRTFGIDGYGIDSMAKFFLDFGYTSREELRFPAKKLRALWFAPPDYD---NGSYFGGPWPRIFISELLVDEMSPQSQEVIKKYVKNSGNGNKYAALASTLGCLTWETPSYSDYQQLARESEYAAWTLVNGFAVNHVTISVHRLKSHIGNIKSLNQFIEDQGFKLNSEGGILKVSPDGLLLQSSTVADSRVFNFNDGVSEPVPCSYIEFAERLVLPQYTKLNNEEIKEFHRRDGFEVGNADKIFESTSKDQLTRKVA---
>EPIPpurp
------------------------------------------------------------------------------------------ME--AAARVPAFLSLYSS-AKKTLTSLPSLSTLHQ-SSWRSIVSLA-KE-RPHSPISL-RSHT-RTMAVGSQ-TSAI--VN--PK-SAESFFTTAILSMEKVYLDRNPTAQAVLELVLSADGNQICYDHFAFRTFGIDGYGIDSMAKFFLDFGYTSREELRFPAKKLRALWFAPPDYD---NGSYFGGPWPRIFISELLVDEMSPQSQEVIKKYVKNSGNGNKYAALASTLGCLTWETPSYSDYQQLARESEYAAWTLVNGFAVNHVTISVHRLKSHIGNIKSLNQFIEDQGFKLNSEGGILKVSPDGLLLQSSTVADSRVFNFNDGVSEPIPCSYIEFAERLVLPQYTKLNNEEIKEFHRRDGFEVGNADKIFESTSKDQLTRKVA---
>ERYCcris
------------------------------------------------------------------------------------------ME--AAFRVPAIISFN-S-TKKIFTSRS-----SQ-SSSRNIFSSS-RK-LSHSA-----------MAIGSQ-TNMV--VDEAAK--CDSFFRTAVLSMEKVYLERNPTAKAVLDLLLPAEGNQICYDHFAFRTFGVGGCGIDSIAKFFLDFGYTRREELRFPAKKLRAFWFAPPNYD---NGIYFGGPLPRIFISELLVDELSPQNQEVVKKYVKNLRNASNYAALASTLGCLTWETPSYSDYQQLARESEYAAWTLVNGFTVNHVTISVHRLKSHIGNIKSLNHRIEEQGFKLNAEGGILKVSPDGLLLQSSTVADSTVFNFSDGVSETVPCSYIEFAERLVLPQFTKLPIEEIKELHRRDGFEVGNADKIFESTSNDQITRKGAKSD
>ERYCpuss
------------------------------------------------------------------------------------------ME--TAIRVPAIISFK-S-TNKIF-----ISSFSQ-SSSRNIFSSS-RK-LYHSA-----------MSIGSQ-TNLS--VDASAK--CDSLFRTAVLSMEKVYLERNPTAKAVLDLLLPAEGNQICYDHFAFRTFGVGGFGIDSIAKFFLDFGYTRREELRFPAKKLRAFWFAPPNYD---NGNYFGGPLPRIFISELLVDELSPQNQEVVKKYVKNLRNANNYAALASTLGCLTWETPSYSDYQRLARESEYAAWTLVNGFTVNHVTISVHRLKSDIGNIKSLNHRIEEQGFKLNAEGGILKVSPDGLLLQSSTVADSTVFNFSDGVSETVPCSYIEFAERLVLPQFTKLPIEEIKELHRRDGFEVGNADKIFESTSNDQITRKGSKSD
>GALEfabe
------------------------------------------------------------------------------------------ME--AVAKVPAFLCFQST-NKKAFSTLPSLSFLSR-SAER----------LPRGTASF-RRRS-LSVAAQPQ-TGAI--LDASTK-SSDSFFQSAIRNMERVYLSRNPTAKTVLNLVCSADGNLICYDHFAYRTFGIDGYGIDSMSKFFLDFGYTPREELRFPAKKLRAMWFAPPSYD---CGSYFGGPLPRIFISELLVNELSPKSQEVIKRYVKNSGNGNMYAALASVLGCLTWETPSYSDYQKLSRESEYAAWTLVNGYAVNHVTISVHHLKTKIGNIRSLNQFIHDQGFKLNSEGGMLKVSPDGLLLQSSTVADSTVFHFADGVSEPVPSSYIEFAERLLLPQYENISKEEIKEWHRRDGFEVGNADKIFESTSKEQLTRKST---
>GASTelat
---------------------------------M-------------------------------------------------PIIYSRCLE--ASSGVPTLLSFRQS-AKKTFASLLALPPLRH-SFSRSVFSSA-SE-FPHRPICA-RSHT-RAMSARSQ-ESTI--LDSSAK-GAESFLRTAILSMENKYLDRNPTAKAVLDLVRLTDGSPICFDHFAFRTFGVNGHGIDAMARFFLDFGYTSREELRFPAKKLRALWFAPPSYD---KELYFGSPLPRIFVSELLVGEMSPNTQEVIKKYVKNSGNGNKYAALASALGYLTWETPSYSDYQQLASESEYAAWTLVNGFALNHVTISVHRLKSHIGNIKSLNSFIEDQGFKLNSEGGILKVSPDGLLLQSSTVADSTVFNFNDGASETVPCSYIEFAERLVLPQHKELTNEEIKESHRRDGFEVGNADKIFESTSKDQFTRKAA---
>GOODfuma
------------------------------------------------------------------------------------------ME--AAARVPAFFSLH-S-TKKSFTTLPFFCPLPR-SSLKSIFSSA-KG-LHRLPSSL-RGQT-RIMAFGSQ-ANTI--SDASTK-SAEPFFRTAILSMENVYLGRNPTAKAVMDLVLSADGNQICYDHFAFRTFGMDGYGIESIAKFFLDFGYTRREELRFPAKKLKALWFAPPSYD---TGCYFGGPLPRIFISELIVDEMSPQSQEVIKKYVKNSGNGNKYAAHGSTLGCLTWETPSYSDYQQLARESEYAAWTLVNGFAVNHVTISVHRLKSDIGNIKSLNQFIEDQGYKLNSEGGILKVSPDGLLLQSSTVADSIIFNFSDGVSEPVPCSYIEFAERLVLPQYTKLNNEQIKEFHRRDGFEVGNADKIFESTSKDQLTRKVA---
>GOODpube
------------------------------------------------------------------------------------------ME--AASRVPAFFSLH-S-TKKPFTSLPFFCTLPR-SSLKSIFSSA-KG-LHRLPSSL-RGQT-RIMAFGSQ-ADAI--ADASTK-RAESFFRTAVLSMENVYLGRNPTAKAVLDLVLSADGNQICYDHFAFRTFGIDGYGIESIAKFFLDFGYTRREELRFPAKKLKALWFAPPSYD---TGSYFGGPLPRIFISELVVDEMSPQSQEVIKKYVKNSGNGNKYAAHASALGCLTWETPSYSDYQQLARESEYAAWTLVNGFAVNHVTISVHRLKSHIRNIKSLNQFIEDQGYKLNSEGGILKVSPDGLLLQSSTVADSIIFNFSDGVSEPVPCSYIEFAERLVLPQYTKLTNEQIKEFHRRDGFEVGNADKIFESTSKDQLTRKAA---
>GYMNdens
------------------------------------------------------------------------------------------ME--AVARVPASLSLR-S-AKKTLTSLPSFSPLSQ-SSSKCILSSA-KW-IHSRPICL-RGPT-RIMAVESL-TDTI--VDASTK-SAESFFRTAVLSMEKVYLGRNPTAKAVLDLVLAADGNQICYDHFAFRTFGIGGYGIDSIAKFFLDFGYTRREELRFPAKKLKALWFAPPSYD---TGSYFGGPLPRIFISELLVDEMSLQSQEIIKKYVKNSGNGNKYASLASTLGCLTWETPSYSDYQQLARESEYAAWTLVNGFSVNHVTISVHRLKSHIGNIKSLNQFIEDQGYKLNSEGGILKVSPDGLLLQSSTVADSMIFNFSDGVSEPVPCSYIEFAERLVLPQYTKLTNEEIKEFHRRDGFEVGNADKIFESTSKDQLTRKIA---
>GYMNodor
M------------SSLPSQCLLK-QKKQIAYPLF-------------------------------------------------SSISGGCME--AVARVPASLSLR-S-AKKTLTSLPSFSPLSQ-SSSNCILSSA-KW-IHSRPICL-RGPT-RIMAVESL-TDTI--VDASTK-SAESFFRTAVLSMEKVYLGRNPTAKAVLDLVLAADGNQICYDHFAFRTFGIGGYGIDSIAKFFLDFGYTRREELRFPAKKLKALWFAPPSYD---TGSYFGGPLPRIFISELLVDEMSLQSQEVIKKYLKNSGNGNKYASLASTLGCLTWETPSYSDYQQLARESEYAAWTLVNGFSVNHVTISVHRLKSHIGNIKSLNQFVEDQGYKLNSEGGILKVSPDGLLLQSSTVADSMIFNFSDGVSEPAPCSYIEFAERLVLPQYTELTNEEIKEFHRRDGFEVGNADKIFESTSKDQLTRKIA---
>HABElong
------------------------------------------------------------------------------------------MD--AAARIPAFVSLH-L-AKKTFNPLPSFFPLSQ-SFSKCILLSA-KG-LHRRLICV-GSQN-RSMAVGSF-PDSI--VDASTK-NTESFFGTAVSSMEKVYLARNPTAKAVLDLVLTADGNRICYDHFAFRTFGIDGYGIDSIAKFFLDFGYTRREELRFPAKKLKAWWFAPPSYD---SGSYFGGPLPRIFISELLVDEMSPQSQEVIKKYVKNSGNGNKYASVASILGCLTWETPSYSDYQQLARESEYAAWTLVNGFSVNHVTISVHRLNSHIGNIKSLNQFIEDQGYKLNSEGGILKVSPDGLLLQSSTVADSIIFNFSDGVSEPVPCSYIEFAERLVLPQYTKLANEEIKEFHRRDGFEVGNADKIFESTSKDQLTRKVA---
>HABEpant
------------------------------------------------------------------------------------------MD--AAARIPAFVSLH-L-AKKTFNPLPSFFPLSQ-SFSKCILLSA-KG-LHRRLICV-GSQN-RSMAVGSF-PDSI--VDASTK-NTESFFGTAVSSMEKVYLARNPTAKAVLDLVLTADGNRICYDHFAFRTFGIDGYGIDSIAKFFLDFGYTRREELRFPAKKLKAWWFAPPSYD---SGSYFGGPLPRIFISELLVDEMSPQSQEVIKKYVKNSGNGNKYASVASILGCLTWETPSYSDYQQLARESEYAAWTLVNGFSVNHVTISVHRLNSHIGNIKSLNQFIEDQGYKLNSEGGILKVSPDGLLLQSSTVADSIIFNFSDGVSEPVPCSYIEFAERLVLPQYTKLANEEIKEFHRRDGFEVGNADKIFESTSKDQLTRKVA---
>HAEMdisc
------------------------------------------------------------------------------------------ME--AAARIPVYFSLH-S-AKKSFTSLPFFGPLPR-SSLKSISSSA-KG-LHRVPSSL-RGQT-RIMAFGSQ-ADAI--ADASTK-SAETFFRTAALSMENVYLGRNPTAKAVLDLVLSADGNQICYDHFAFRTFGIDGYGIDSIAKFFLDFGYTRREELRFPAKKLKALWFAPPNYD---TGSYFGGPLPRIFISELIVDEMTPQSQEVIKKYVKNSGNGNKYAAHASTLGCLTWETPSYSDYQLLARESEYAAWTLVNGFAVNHVTISVHRLKSHIGNIKSLNQFVEDQGYKLNSEGGILKVSPDGLLLQSSTVADSIIFNFSDGVCEPVPCSYIEFAERLVLPQYTKLTNEEIKEFHRRDGFEVGNVEKNL----------------
>HEMIforr
------------------------------------------------------------------------------------------ME--AAARLPAFLSLR-S-AKKTSISLSSFSPLSQ-SSSKCIVSSA-KW-LHSLSICL-RGQT-RIMAVGSL-TDTI--VDESTK-SADSFLRTAVLSMEKTYLGRNPTAKAVLDLVLTADGNQICYDHFAFRTFGIDGYGIDSIAQFFLDFGYTRREELRFPAKKLKALWFAPPSYD---TGSCFGGPLPRIFISELLVDEMSPQSQEVIKKYVKNSGNGNKYASLASTLGCLTWETPSYPDYQQLARESEYAAWTLVNGFSVNHVTISVHRLKSHIGNIKSLNQFIEDQGYKLNSEGGILKVSPDGLLLQSSTVADSIIFNFSDGVSEPVPCSYIEFAERLILPQYTKLTKEEIKEFHRRDGFEVGNADKIFESTSKDQLTRKVA---
>HYPOheme
---------------------------------MLFPSVSHRNSSCLKALNPWSSAAVAIRVSFPVQKNQLSPPTETFAGSMEAAAASSSLA--AAARVSSALSLRSN-QPR----LPSLSLTNP-SSTRL---------TLRRPISSAPRRH-LAMAVRSQTTDAF--SDSSPKLGSESFFRTILSSMEKVYLSRNPTAKAVLESVHSSDGNQICYDHFAFRTFGVDGYGIDSMAKIFTDFGYTPREELRFPAKKLKALWFAPPSTDHCEAEGLLNGPLPRIFISELIVDEMSPECQEVIRKYTKISGNGNRYAALASSLGCLTWEKPLYSDYQLLSRESEYAAWTLVNGYAVNHVTISAHRLKSHIKSIKSLNEFIESQGFKLNSEGGILKVSPDGLLLQSSTVADSTMFSFADGVNEPVPCSYIEFAERLPLPEYKHLADEEIKEFHRRDGFEVGNADKIFESTSKDQLTRTAA---
>LANAlana
------------------------------------------------------------------------------------------ME-AVATRVPAFLSLR---SKQSPVPLPSLSSLSL-PNSRSLLSFR-SS-PAGPRISF-RKRN-LSMAVLSQ-TDNVFSSDSFPK-GAETFFRTIISNMEKVYLSRNPTAKAVLDLVCSSDGNHICYDHFAFRTFGVDGYGIDSMARFFTDFGYTPREELRFPAKKLKALWFAPPSTDHCGTEGYLNGPLPRIFISELLVDELSSQSQDVIRRYIKKSGNGNRYAALASSLGCLTWEKPLFSDYQQLSRESEYAAWTLVNGYALNHVTISVHRLKSHIRHIKSLNQFIEDQGFKLNSEGGILKVSPDGLLLQSSTVADSTLFSFADGVTEPVPCSYIEFAERLPLPQYKSLADEEIKEFHRRDGFEVGNADKIFESTSKDQLTRKAA---
>LECAnigr
------------------------------------------------------------------------------------------ME--AAAKVTPFVCFQYT-TRKAFFNLRSLSYFSR-SAER----------FPRCTVSY-RKRN-LSMAVQSP-TAAI--PDVSPK-STDSFFKTAIQTMEKVYLSRNPTANSVLDLVRSADGNFICYDHFAFRTFGIDGYGIDSMSKFFLDFGYTPREELRFPAKKLRAMWFAPPSYD---SGSYFGGPLPRIFISELLVNELSSQSQEVIMRYVKNSGCGKNYAALASALGCLTWETPSYSDYQTLSRESEYAAWTLVNGYVVNHVTISVHRLKTGIGNIQSLNQFIQDRGFKLNSEGGILKVSPDGLLLQSSTVADSTVFSFVDGIIESVPCSYIEFAERQVLPQYKDISKAEIKESHRRDGFEVGSADKIFESTSKDQVTRNSV---
>LIMOabor
---------------------------------M-------------------------------------------------SLISGGCME--AAARVPAFLSLY-S-AKKTLAFLPSLSTLHQ-SSFK-------KD-HPYGPISL-RSHT-RTMAVGSQ-TNAI--VDATAK-SAESFFRKAMLSMEKVYLGRNPTAKAVLELVLSADGNQICYDHFAFRTFGIDGYGIDSMAKLFLDFGYTSREELKFPAKKLRALWFAPPDYD---NGSYFGGPWPRIFISELLVDEMSPQNQEVIKKYVKNSGNGNKYAALASTLGCLTWETPSYSDYQQLARESEYAAWTLVNGFAVNHVTISVHRLKAHIGNIKSLNQFIEDQGFKLNSDGGILKVSPDGLLLQSSTVADSTVFNFNDGVRESVPCSYIEFAERLVLPQYAKLNNEEIKEFHRRDGFEVGNADKIFESTSKDQLTRKVV---
>MASDpict
------------------------------------------------------------------------------------------MQ--ASISVPAIISFHSF-AKQTFTSL-----LFH-SPSHTKISPS-KQ-LSHRAI---------TMAVGSQ-KNNF--LDAYSN-GAESMFAKAVSSMEKVYLDRNPTAKAVLDLVLSVDGDQICYDHFAFRTFGVEGCGIDAMAKFFVDFGYTRREELKFPAKKLRALWFSPPSYD---YGSYFGGPLPRIFISELLVDEMSPQSQEVIKKYVKNSGNANKYAALASTLGCLTWETPSYSDYQQLARESEYAGWTLVNGFTVNHVTISSHRLKSDIRNIRSLNHFIEDQGFKLNSEGGILKVSPDGLLLQSSTVADSTVFNFSDGVSATVPCSYIEFAERLVLPQHSKLANEEIKEFHRRDGFEVGNADKIFESTSNVQITRKIA---
>MEXIxero
------------------------------------------------------------------------------------------ME--AAARIPAFFSLH-S-AKKNLILLPSFFPFHR-LSSRSIASTT-KG-LPGHPIPL-RRET-PSMAIGSH-TDAI--LDASPS-IAESFFRRAVSSMENVYLSRNPTAKTILDLVLSADGNQICYDHFAYRTFGIDGYGIDAMAKIFLDFGYTQREELRFPAKKLRALWFAPPSYD---DANYFGGPLPRIFISELLVDEMSPKSQEVINKYIKNSGNGNKYAALASVLGCLPWETPTYSDYQQLARESEYAAWTLVNGFAVNHVTISVHRLKSNMKNIKNLNQFLEDQGFKLNSEGGILKVSPDGLLLQSSTVADSTVFNFSDGVSETVPCSYIEFAERLVLPRFSDVADEELKEFHRRDGFEVGNADKIFESTSKEQVTRKVA---
>MICRparv
------------------------------------------------------------------------------------------ME--AVVRVPELVAFH-S-SKKSFNSLPFRRPPFR-SISRSIFSSV-KE--HRWPISL-RGQL-RIMAFGSQ-KDAI--ADVSKN-SAESFLRTAVLSMENIYLGRNPTAKAVLDLV-AADGNKICYDHFAFRTFGIDGYGIDSIAKFFLDFGYTRREELRFPAKKLKALWFAPPCYE---SWSYFGGPLPRIFISELLVDEMSLQSQEIIKNYVKNSGNGNKYASLASTLGCLTWETPSYSDFQKLARESEYAAWTLVNGFTVNHVTISVHHLKSNIGNIRSLNEFIEGQGYKLNSEGGILKVSPDGLLLQSSTVADSMFFNFSDGVSEPVPCSYIEFAERLVLPQYAKLTNEEIKEFHRRDGFEVGNADKIFESTSKDQLTRKIA---
>MOLIcapi
---------------------------------M--------------------------------------------------------AA--AAARVATALSLR-S-PLSSSNKQPPLSSLSL-TNSRTRLGLT-AG----PPISISRRPH-LSMAARSQAADAF-SAPSSSK-GSESFFRAILSSMEKVYLSRNPTAKAVLESVHSSDGNQICYDHVAFRTFGVDGYGIDSMAKIFTDFGYTPREELRFPAKKLKALWFAPPSTDNWEAEGCFNGPLPRVFISELLVDEMSSQCQEVIRKYIKMSGNGNRYAALASSLGCLTWEKPLYSDYQLLSRESEYAAWTLVNGYAVNHVTISAHRLKSHIKSIKSLNEFVESQGFKLNSEGGILKVSPDGLLLQSSTVADSTMFSFADGVNEPVPCSYIEFAERLPLPEYKNLADEEIQEFHRRDGFEVVNADKIFESTSKDQLRRTAA---
>NEUWmali
------------------------------------------------------------------------------------------------------------------------------------------------------------MAVRSQ-IDAS--SNSYPK-FAESFFNMTISRMEAVYLSRNPTAEAILKLVRSADGNQICYDHFAFRTFGVDGYGIDAMAKIFLDFGYTPRDELRFPAKKLKALWFAPPSYE---NGRYFAGPLPRIFISELLVDQLSAQSQEVIQKYVNSSGNGYKYAALASTLGCLTWETPSYSDYQQLARESEYAAWTLVNGYALNHVTISVHRLKPHIGNIKSLNQFIEDQGFKLNSEGGVLKVSPDNLLLQSSTVADSTLFNFSDGVSESVPCSYIEFAERLLLPQFRNLSYEEIKESHRRDGFEVGNADKIFESTSKDQLVRNTK---
>OECEmacu
---------------------------------M-------------------------------------------------SLIYGGCME--ASVRVPAIISFY-S-TKKTSTSLSSLSFLTQ-SSSRIIFSAS-RK-LSNGAVSL-RSHT-RTMAVGSK-TNMI--VDEGAK--GESLFRTAVLSMEKVYLGRNPTAKAVLDLVLSADGNQICYDHFAFRTFGVDGCGIDSMAKFFLDFGYTRREELRFPAKKLRAFWFAPPNYD---SGSYFGGPLPRIFISEILVDKLTPQSQEVVKKYVKNLRNANNYAALASTLGCLTWETPSYSDYQQLARESEYAAWTLVNGFTVNHVTISVHRLKSHIGNIKSLNHFIEEQGFKLNSEGGILKVSPDGLLLQSSTVADSTVFNFSDGVSKTVPCSYIEFAERLVLPQFTKLPNEEIKELHRRDGFEVGNADKIFESTSKDQITRKVA---
>OPHRgarg
------------------------------------------------------------------------------------------MA--AAARVPAIFSLP-S-SKKTLTTLPSFSPLSQ-SSSNSIQSSAIKW-LHSRSIYL-RSPT-RIMAVKSLITDPI-VDDSSTK-SAESFFKSVVLSMEKVYLGRNPTAKAVLDLVLAADGNQICYDHFAFRTFGIDGYGIDSIAKFFLDFGYTRREELRFPAKKLKALWFAPPSYD---TGSCFGGPLPRIFISELLVDEMSPQSQEVIKKYVKNSGNGNKYASLASTLGCLTWETPSYSDYQQLARESEYAAWTLVNGFSVNHVTISVHRLKSHIGNIKSLNQFIEDQGYKLNSEGGILKVSPDGLLLQSSTVADSMIFNFSDGVSEPVPCSYIEFAERLVLPQYTKLTNEEIKEFHRRDGFEALNADKIFESTSKDQLTRKIA---
>OPHRsphe
------------------------------------------------------------------------------------------MA--AAARVPAIFFLP-S-SNKTLTTLPSFSPLSQ-SSSNSIQSSAIKW-LHSRSIYL-RSPT-RIMAVKSLITDPI-VDDSSTK-SADSFFRTAVLSMEKVYLGRNPTAKAVLDLVLAADGNQICYDHFAFRTFGIDGYGIDSIAKFFLDFGYTRREELRFPAKKLKALWFAPPSYD---TGSCFGGPLPRIFISELLVDEMSPQSQEVIKKYVKNSGNGNKYASLASTLGCLTWETPSYSDYQQLARESEYAAWTLVNGFSVNHVTISVHRLKSHIGNIKSLNQFIEDQGYKLNSEGGILKVSPDGLLLQSSTVADSMIFNFSDGVSEPVPCSYIEFAERLVLPQYSKLTHEEIKEFHRRDGFEALNADKIFESTSKDQLTRKIA---
>ORCHital
------------------------------------------------------------------------------------------ME--AAIRVPAFLSLC-S-AKRTFTYLSSFSPLSQ-SSSKYIQSSA-KW-LHSRPIYL-RDPA-RIMAVGSL-TDTI--IDESTK-SAESFFRTAVLSMEKVYLGRNPTAKAVLDLVLTADGNQICYDHFAFRTFGIDGYGIDSIAKFFLDFGYTRREELRFPAKKLRALWFAPPSYD---SGRYFGGPLPRIFISELLVDEMSPQSQEVIKKYVKNSGNGNKYASLASTLGCLTWETPSYSDYQQLARESEYAAWTLVNGFSVNHVTISVHRLKSHIGNIKSLNQFIEDQGYKLNSEGGVLKVSPDGLLLQSSTVADSMIFNFSDGVSESVPCSYIEFAERLVLPQYTKLTNEEIKEFHRRDGFEVGNADKIFESTSKDQLTRKIA---
>PAPHconc
------------------------------------------------------------------------------------------ME--AAARISAFFSLH-F-AKKNLILLPSLSPFHR-SSSKSIVSSA-KG-LSRRPISL-RRET-LGMAVGSH-TDAI--LDASPS-IAESFFRRTVSSMESVYLSRNPTARAILDLVLSTDGNQICYDHFAYRTFGIDGYGIDAMAKIFLDYGYTQREELRFPAKKLKALWFAPPSYD---DGSYFGGPLPRIFISELLVDEMSPKSQEVIKKYIKNSGNGNKYAALASVLGCLPWETPAYSDYQQLARESEYAAWTLVNGFAVNHVTISVHRLKSNIRNIKSLNQFIEDQGFKLNSEGGILKVSPDGLLLQSSTVADSTLFNFSDGVSETVPCSYIEFAERLVLPRYNNVANEELKEFHRRDGFEVGNADKIFESTSKDQVTRKVA---
>PAPHhirs
------------------------------------------------------------------------------------------ME--AAARIPAFFSLH-S-AKKNLILLPSLSPFHR-SSSKSIVSSA-EG-LSCRPISL-RRET-LRMAVGSH-TDAI--LDASPS-IAESFFRRTVSSMESVYLSRNPTARAILDLVPSTDGNQICYDHFAYRTFGIDGYGIDAMAKIFLDYGYTQREELRFPAKKLKALWFAPPSYD---DGSYFGGPLPRIFISELLVDEMSAKSQEVIKKYIKNSGNGNKYAALASVLGCLPWETPAYSDYQQLARESEYAAWTLVNGFAVNHVTISVHRLKSNIRNIKSLNQFIEDQGFKLNSEGGILKVSPDGLLLQSSTVADSTVFNFSDGVSETVPCSYIEFAERLVLPRYNNVANEELKEFHRRDGFEVGNADKIFESTSKDQVTRKVA---
>PHAIflav
MTPTFTALNILYYSGTPPRRLCKSRIMSSDSSSM-------------------------------------------------SLTYRGCME--AAVRVPAIISFHSS-AMKTFTFLPSLSFLPQ-VSSRSIMSSS-KV-LSPRAISL-RSHS-RTMAIGSR-TNTI--VDSSAK-GAESLFRTAVLSMEKVYLGRNPTAKAVLDLVLSADGNQICYDHFAFRTFGVDGYGIDSMANFFLDFGYTRREELRFPAKKLRALWFAPPSYD---DGSYFEGPLPRIFISELLVDEMSPQSQEVIKKYVKILGNSNRYAALASTLGCLTWETPSYSDYQQLARESEYAAWTLVNGFTLNHVTISVHRLKSHIGNIKSLNHFIEDQGFKLNSEGGILKVSPDGLLLQSSTVADSTVFNFSDGVSETVPCSYIEFAERLVLPQYTKLINDEIKEFHRRDGFEVGNADKIFESTWKDQITRKLA---
>PHAItank
---------------------------------M-------------------------------------------------SLTYRGCME--AAVRVPAIISFHSS-AKKIFTFLPSLSFLPQ-SSSRSIISSS-KV-LSSRAISL-RGHT-CTMDIGSR-TNTI--VDSSAK-GSESLFRTAVLSMEKVYLGRNPTAKAVLDLVLSADGNQICYDHFAFRTFGVDGYGIDCMANFFLDFGYTRREELRFPAKKLRALWFAPPSYD---DGSYFEGPLPRIFISELLVDEMSPQSQEVIKKYVKKLGNSNRYAPLASTLGCLTWETPSYSDYQQLARESEYAAWTLVNGFTLNHVTISVHRLKSHIGNIKSLNHFIENQGFKLNSEGGILKVSPDGLLLQSSTVADSTVFNFSDGVSEPVPCSYIEFAERLVLPQYTKFTNDEIKEFHRRDGFEVGNADKIFESTSKDQITRKVA---
>PHALcorn
---------------------------------M-------------------------------------------------SLINCRCME--AAVRVPAIFPFPSS-ANKTFTSFPSLSFVSQ-SSSRSTISSS-KI-PSIRANYL-LSHS-RTMAVGSQ-NNAV--VEASAE-GSASLFRTTLLSMENVYLGRNPTAKAVLDLVLSADGNKICYDHFAYRTFGIDGYGIDSMAKFFLDFGYTRKEELRFPAKKLRARWFAPPSYD---NGIYFGGPLPRIFISELLVDEMSPQSQEVIKKYVKSLGNANNYAALASTLGCLTWETPSYSDYQKLARESEYAAWTLVNGFTVNHVTISVHRLKSNIGNIKSLNKFIEDEGFKLNSEGGILKVSPDGLLLQSSTVADSNVFNFSDGVSETVPFSYIEFAERLVLPQHAKLTNEEIKEFHRRDGFEVGNADKIFESTSKDQIALKVA---
>PHALmode
------------------------------------------------------------------------------------------ME--AVVRVPAIFSFPSS-ANKTFTSFPSLSFVSQ-SSSRSIVSSS-KV-LSLGANYL-LSHK-RTMAVGSQ-NNAV--VEASAE-GSASLFRTALLSMEKVYLGRNATAKAVLDLVLSADGNQICYDHFAYRTFGIDGYGIDSMAKFFLDFGYTRKEELRFPAKKLRARWFAPPSYD---NGIYFGGPLPRIFISELLVDEMSPQSQEVIKKYVKSLGNANNYAALASTLGCLTWETPSYSDYQKLARESEYAAWTLVNGFTVNHVTISVHRLKSNIGNIKSLNHFIEDEGFKLNSEGGILKVSPDALLLQSSTVADSNVFNFSDGVSETVPFSYIEFAERLVLPQYAKLTNEEIKEFHRRDGFEVGNADKIFESTSKDQIARKVA---
>PHRAlind
------------------------------------------------------------------------------------------ME--AAARISAFFSLH-S-AKKNLILLPSFSPFHG-SSSKSIVSSA-KG-LPRRPISL-RRET-LSMAVGSH-TDAI--LDASPS-IAESFFRSAVSSMENVYLSRNPTARAILDLVLSADGNQICYDHFAYRTFGMDGYGIDAMAKIFLDFGYTQREELSFPAKKLKALWFAPPSYD---DGSYFGAPLPRIFISELLVDEMSPKSQELIKKYIKNSGNGNKYAALASVLGCLPWETPTYSDYQQLARESEYAAWTLVNGFAVNHVTISVHRLKSNIRNIKNLNQFIEDQGFKLNSEGGILKVSPDGLLLQSSTVADSTVFNFSDGVSETVPCSYIEFAERLVLPRFNNVANEELKEFHRRDGFEVGNADKIFESTSKEQVTRKVA---
>PLATclav
------------------------------------------------------------------------------------------ME--AAARVPAFLSLR-S-SKKTLNSLPYFSSVFQ-LSSKCILSSA-KW-IHSRPICL-RGPT-RIMAVGSL-TDTI--VDESTK-GSESFFRTAVLSMEKVYLGRNPTAKAVLDLVLSADGNQICYDHFAFRTFGLDGYGIDSIAKFFVDFGYTRREELRFPAKKLKALWFAPPSYD---TGSYFGGPLPRIFISELLVDEMSPQSQEVIKKYVKKSGNGNKYASLASTLGCLTWETPSYSDYQQLARESEYAAWTLVNGFSVNHVTISVHHLKSHIGNIKSLNQFIEDHGYKLNSEGGILKVSPDGLLLQSSTVADSIIFNFVDGISEAVPCSYIEFAERLVLPQYTKLTNEEIKEFHRRDGFEVGNADKIFESTSKDQLTRKVA---
>PTERcurt
------------------------------------------------------------------------------------------ME--AAARIPVFFSLH-P-TKRTVTSLPFFCPLSR-SSSRSIFSSA-KG-LHRRLTSL-RDHT-RIMTFGSQ-TDEI--VDTSTK-SRESFFRTAVLSMENVYLGRNPTAKDVLDLVLSAEGNQICYDHFAFRTFGIDGHGIDSIAKFFLDFGYTRKEELRFPAKKLKALWFAPPSYD---IGSYSGGPLPRIFISELIVDDMSLQSQEVIKKYVKNSGNGNKYAALASTLGCLTWETPSYSDYQQLARESEYAAWTLVNGFTVNHVTISVHRLKSHIGNIKSLNQFIEDQGYKLNSEGGILKVSPDGLLLQSSTVADSIIFNFSDGVSEPVPCSYIEFAERLVLPQYTKLTNEEIKEFHRRDGFEVGNADKIFESTSKDQLTRKAA---
>RIMAelli
------------------------------------------------------------------------------------------MD--TAARVPEFLSFH-S-TKKSFTSLPFFCPLSR-LSSRSIFSSE-KG-LHHRTISL-RGQG-RIMAFGSK-TDAI--FDAPKN-GVESFFRTAVLSMENVYLRRNPTAKSVLDLVLSADGNKICYDHFAFRTFGIDGYGIDSIANFFLDFGYTRREELKFPAKKLKALWFAPPSYD---IERYIGGPLPRIFISELLVDEMSPQCQEVIKKYVKNSGKGNKYASLASTLGCLTWETPSYSDYQQLARESEYAAWTLVNGFSVNHVTISVHRLKSHIGNIRSLNQFIEGQGYKLNSEGGILKVSPDGLLLQSSTVADSMIFNFSDGVSEPVPCSYIEFAERLVLPQYSKLTNEEIKEIHRRDGFEVGNADKIFESTSKDQLTRKVA---
>SELEaequ
------------------------------------------------------------------------------------------ME--AAARIPVFFSLH-S-AKKNLIFRPSLSSFHRSSSSKSIVSSA-KG-LPRFPISL-RPET-LSMAFGSH-TDAI--LDASLS-SAELFFRNAVSSMENVYMGRNPTARAILDLVLSADRNQICYDHFAYRTFGIDGYGIDAMAKFFLDYGYTQREELRFPAKKLKALWFAPSSYD---DGRYFGGPLPRIFISELLVDEMSPQSQEVIKKYIKNSGNGNKYAALASVLGCLPWETPTYSDYQQLASESEYAAWTLVNGFAVNHVTISVHRLKSHIRNIKSLNEFIEDQGFKLNSEGGILKVSPDGLLLQSSTVADSTVFNFSDGVSETVPCSYIEFAERLVLPQYKSVTNEELKEVHRRDGFEVGNADKIFESTSKDQLTRKAAEL-
>SERAvome
--------------------------------MF-------------------------------------------------TSISCGCME--AAARVPAFLSLS-P-AKKTFTSLPSFSPLSQ-PSSKCTPSSA-KW-LHSRPICL-RGPN-RIMALGSL-TDTI--DDESTK-SAESFFRTAVSSMEKVYLGRNPTAKAVLDLVLTADGNQICYDHFAFRTFGIDGYGIDSIAKFFLDFGYTRREELRFPAKKLKALWFAPPSYD---TGSYFGGPLPRIFISELLVDEMSPQSQEVIKKYIKNSGNGNKYASLASTLGCLTWETPSYSDYQQLARESEYAAWTLVNGFSVNHVTISVHRLKSHIGNIKSLNQFIEDQGYKLNSEGGILKVSPDGLLLQSSTVADSRIFNFSDGVSEPVPCSYIEFAERLILPQYTKLTNEEVKEFHRRDGFEVGNADKIFESTSKDQLTRKIA---
>THELangu
------------------------------------------------------------------------------------------MA--AAAKFPELLSFH-S-TKNCFTSLPFYCPLSR-SSSRSIFSSK-KG-LYHRPISL-RDQR-RIMAVEAK-TDAI--VGAPKN-SGESLFRTAVFNMENVYLHRNPTAKAVLNLVLSADGNKICYDHFAFRTFGIDGYGIDSIAKFFLDFGYTRREELRFPAKKLKALWFAPPSYD---IESYFGGPLPRIFISELIVDEMSPQSQEVIKKYVKNSGNGDKYAPLASTLGCLTWEIPSFSDYQQLARESEYAAWTLVNGFTVNHVTISVHRLKSHIGNIRSLNQFIEGQGYKLNSEGGILKVSPDGLLLQSSTVADSTIFNFSDGVSEHVPCSYIEFAERLVLPQYSKLTNEEIKEFHRRDGFEVGNADKIFESTSKDQLTRKVA---
>VANIplan
------------------------------------------------------------------------------------------MG--AAAKVPAFLCLQSP-TKKTFFTIASLPYLSR-SAER----------FPRCAVSF-RRQN-LNMAVQSQ-TGAI--PDASLK-STNSFFETAIHNMEKVYWSRNPTAKSVLDLVLSADGNLICYDHFAYRTFGIDGYGIDSMSKFFLDFGYTTREELRFPSKKLRAMWFAPPSYD---SGRYFGGPLPRIFISELLVNELSPQSQEVIKRYVKNSGNGNIHAALASVLGCLTWETPSYTDFQELSRESEYAAWTLVNGYVVNHVTISAHRLKTKIGNIKSLNQFIQDQGFKLNSEGGILKVSPDGLLLQSSTVADSTLFNFADGVIESVPCSYIEFAERLVLPQYKNISKEEIKESHRRDGFEVGNADKIFESTSKDQLTRKSA---
>VANIshen
------------------------------------------------------------------------------------------MG--AAAKVPAFLCLQST-TKKTFFTLPSLRSLSL-SAER----------FPRCAVSS-RRQN-LSMAVQSQ-TVAI--PDASLK-STNSFFETAIHNMEKVYLSRNPTAKTVLDLVLSADGNLICYDHFAYRTFGIDGYGIDSMCKFFLDFGYKPREELRFPTKKLRAMWFSPPSYD---SGSYFGGPLPRIFISELLVNELSPGSQEVIKRYVKNSGNGNMHAALASVLGCLTWETPSYSDYQELLRESEYAAWTLVNGYAVNHVTISVHRLKTKIGNIKSLNQFIQDQGFKLNSEGGILKVSPDGLLLQSSTVADSTLFNFADGVIESVPCSYIEFAERLLLPQYKNISKEEIKESHRRDGFEVGNADKIFESTSKDQLTRKSS---
>EPIPaphy
---------------------------------M-------------------------------------------------PLISGGCME--VAVRVPTTLSFH---ARKTFASFPSFSFLPR-SFSTSFISPS-KA-FYPRLISH-RIRY-CTMTDESQ-T-----VDCSGQ-GLMSLFKTALLSMEKVYLDRNPTAKAVLDLVHSADEHQICYDHFAFRTFGVYGYGIDAMASFFLDFGYTKREELRFPAKKLRALWFSPPSYD---DRSYFGGPLPRIFISELLVDEMSHQSQEVIKKYVKKEGNANRYAALAGSMGCLTWHAPSYSDYQQLARESEYAAWTLVNGFALNHVTISVHRLKSHIREIKSLNHYIEDRGFNLNSEGGILKVSPDGLLLQSSTVADSAVFDFSDGVIESVPCSYIEFAERLVLPQYTNLANEEIKESHRRDGFEVGNADKIFESTSKDQLTRKGA---
