# Supplementary material for: Orchid Phylotranscriptomics: The Prospects of Repurposing Multi-Tissue Transcriptomes for Phylogenetic Analysis and Beyond
Source: Front Plant Sci. 2022 May 27;13:910362. doi: 10.3389/fpls.2022.910362 (PMC9196242; doi:10.3389/fpls.2022.910362)
Supplement: Supplementary file 4 [file Data_Sheet_3.zip › ortho_MSA/r1/OG0009688.fa]

>GOODpube
----------------------------------------------------------------M----------------------------AASSTVL-PSSSGSLT------------SDRNVQPANLTNLPPEPTSCGPGNDFIFYRGKIFKRPIVFAIRSFPKGCG---S-------LATATPKLS------------RSKEPSSI------------------------------------------------------------------------------------------------------------------------------VVAKE------ISKEGSGLSKIRED-VVVGGSLGDK-DPQKP-NRKSS--QIPNFAEG-------DTGLSKNEMDEM-EGKLNDVVRRITEEASGLEKVLDTAVVGRSLG-----------------------------------------EKIGEKPIRKSS--IGFSKVERRL----SFDS-------KKELNEVARR-VPGGRS-GSG-KIAEKAEVGR--------SFTEK-DGRKPHRKHSLTPNLVEGGKCQSG-QSIQVLGDRLVVLALMASKRCPWMQSKRKG-SFGLQSSKKKTKG---------------------------------------------------
>PAPHhirs
------------------------------MAL-VSVTASPK----LRRP-RAFAVRSFPPRCGP-------------------------------TAAP-KPENATLL------------PDPNPPRTPAAAPPLVPTSCGPGPAIASNKPNLFKRPIAKATRSFPKVCG---P-------LAYNGPLLS------------KKRK-VST--------------------------------------------------------------------------------------------------------------------------------VRS------PS---------------VG--------------------------------CRPDDSDSKKQIEEM-VDEFSDNEKNMREEGRRSCGIEEKAVHGKCLV-----------------------------------------------------------------------------------------------------------------------------------TKRCSLMADVSEDGRIQGG-EQVEVRGDRLIVQALMAAKNCPWRQGRGKV-FIGSKSRKKASGVKERGNS-----AKSN--IF--------------------------------
>PTERcurt
MFEHDL-----------PALPRPSGEGLQHMAL-NSASTASK----LRRP-ESLAIRSFPTLSGT----------------------------TASPVAQ-PLTSGSLT------------SDRNAPPTNLINLPPEPTSCGPGSDFIYYRGKTIKRPFVFAIRSFPKGCG---S-------LATATPKQS------------RSKE-API------------------------------------------------------------------------------------------------------------------------------VAARG------NPKKGSGFDKARED--VVGRSLGEK-------------------------------------------EKLNDVVRRITEEASGLGNILDNTVVGRSLG-----------------------------------------ENVGEKPIRKSS--TGFLKDDKRFCKSASFDS-------KKD-NDIVRR-IPEIRS-GSG-KISENAVVGR--------SLGEK-DVKKSNKKRSLMPDLVEGGRDQNG-QSLHVLGDRLVVLALMAAKRCPWMQGKVRG-FVASQSSTKKPRVRENGNS-----AKK-------------------------------------
>MASDpict
------------------------------------------------------------------------------------------------------MSASNPI------------TDQKL------LSCPHPTSCGPGNPFLSYRGKSFKRPAAFAVRKFPKGCG---P-------SARN-----------------------------------------------------------------------------------------------------------------------------------------------------------------------------------------------------------PSCVE-----------NSNSPMPEL-EQKLMDVAKS-SEKVSLL---------------------------------------------------------------------RDFVKDGKRLCE---------------------RR-IEELGV-ENGIRLCENKV-----------EEIKK-DEKKVNGKRLGMPDL-----GEND-QLGEVRGDRVIVLGLMAAKSCPWMQGKGRG-SIGLQSREKKH-----------------------------------------------------
>LIMOabor
------------------------------MAN-ASVAASSN----FRRP-KAFAIRSFPPLCGP----------------------------ATTATAP-PPTADNLI------------GDQKAPPASLITPLPEPTSCGPGNDFLSYRGKILKRPIAFAIRNFPKGCG---P-------LAAPIPKL--------------SKE-DSIDIVRRTPDEGSDEKDVKKTNRNSSQMPDFVEGSGRF--------------------FRP--------------------------------------------------EGYE----VKKMEVELNNVARR------IPEERSGFGKILET-AVVGKSLGGK-DGDMP-NRKSS--SIPVFVKDGRRFCKPEGSVAKNMVKDM-KEELNDVARRIPEEGTGFGKSLKNAVFRKSLS-----------------------------------------EKDREKPDRKGSIRPAFVKDGRMF---EGSEGKNKVEERGQEFKDVVRG-TPEEGS-ALG-KMLENAVVGK--------SLGKK-DGEKPNRKRSLMPDVVEGGRSQGG-QLLEVRGERLIVQALMAAKRCPWMQGKGKG-SIGLQNRQKKPRIRASGNS-----SRN-------------------------------------
>GYMNdens
------------------------------MSL-LCAAASSK----PRRP-KAFAIRSFPPLCGP----------------------------ASSSAAL-PPTYHCLI------------SDRNVPPTSLIDLSPEPTSCGPGSDFLSYRRKIMKPPSAFAIRSFPRGCG---P-------LAAAIPKPQ------------LSKE-ASA------------------------------------------------------------------------------------------------------------------------------A-VRV------NPKEETDLEKITEE-DVVGRSVYEN-DLQKP-NRTSS--HVPDLAQADRLC-SNEGSDSNNEVEEM-EEKLNEVVRRITEEASSQGKIIKNAVIGRFLGEKNGEKLIKKSFSEKDGEN----------------LRKGLGEKDGEKPVRKSL--TNFRRDGRRFSSPASLEP-------KKELNSATRR-IPEGGS-DPG-KIVKNSVVGR--------SLDEK-NGKKTVGKRSFVPDLVEGGRSQKS-QLVEVRHERLIVQALMAAKRCPWMQGKGKG-SIGSQPRRKKLKS---------------------------------------------------
>HABElong
------------------------------MAL-ICAASSSK----PRRP-KALAIRTFPPLCGP----------------------------ASSPASL--PTSRCNI------------SNRTVPPTDLINLSPEPTSCGPGSEFLSGRRKIMKPPRFFAIRSFPKGCG---P-------LATAIPKSP------------LSKE-APA------------------------------------------------------------------------------------------------------------------------------VFVRR------KPKEETFSGKITED-VAVGRFVCEK-DLQKP-NMTSS--QVSHTAQADRKARSTEGSDSNNELGEM-EEKLIEVVRRITEEASTPGKIMEDAVIGRFSGDKYREKLIQKSLGEKAGEN----------------PRKSLGEKDGAKPVKKSL--TNFIKDGRRFSNPASLEP-------KKELNSAARR-IPEGGS-DSG-KVVKKSVVGR--------SLAEK-DGQKNGGKRSLMPDFVVGGKNQKS-QLVELRHERLVVQALMVAKRCPWMQG--KG-SIGSQFRRRKQKS---------------------------------------------------
>OECEmacu
------------------------------MAL-APVAASSN----PRRS-KSFATRSFPTLCGP----------------------------ATISGAI-LETAVNVI------------SDQKAPPSPL-IAPPEPTSCGTGSSFLSYRGKIFKLPIAFAIRKFPKGCG---P-------LAASIPKP--------------SDE-ASIDIARRISEEGNGENDVEKSNRNSSQIPDYVEDSGRV--------------------CRA--------------------------------------------------DGSEASVKVEEMKGELKDVVWR------ISEEGIGLGNISEN-ASVGKSFGCR-DGEKP-DINSS--VMPDFAKEGKSLCRPEGSEAMNKIEVI-EEKLTDILRRTSTDGSRLGKVLKNTVVGKSLG-----------------------------------------GKNGDKSNRKSSLAPDFVKDGGSFYKPKRSESMNKDENMKEKLNNDARR-ITNERN-GLG-KVLESDVVER--------SLVEK-DDKKPNRKRSLVPDLAKNGKSEGG-QLSEVRGDRLIVLALMAAKRCPWMQGKGKN-SIALQSRQKKLRIRASDAKWWR------------------------------------------
>CYMBmann
MRLPDVAGSYQIVPTAEHELRKP------LMAL-APVAASAN----PRRS-KSFATRSFPTLCGS----------------------------DTTFEAL-PATSGNLI------------SDQKALPSPL-ITSPGPTSCGPGSSFVSYRGKIFRSPISFAIRKFPKGCG---P-------LAASIPKP--------------SDE-ASIDIARRIPEEGSGEKDVEK-------IPDYVEGGGSF--------------------SGP--------------------------------------------------EGYEAVIKVEEMEGKLNDVVMR------IPEEGSGLGNILEN-ALVGTSFVGR-DGEKP-KRNSS--VTPDFVKDGKRFCRPEGSEAKNKIEEI-EEKLADVVRRTSKDGSGLGKVFKNTIVGKPLG-----------------------------------------GKNGEKPNRKSSLTPDFAKDGGRFYRSGRSESMDKVDNMKEKLNN-VRR-ISKEGN-GLG-KVLESDVVGR--------SLGEK-DGKKPNRKRSLVPDLAENCRSEGG-QLLEVRGDRLIVLALMAAKRCPWMQGKGKN-SIDLQSRQKKLRIKASALQQSRVVNKSQK----------------------------KGC----
>PHAIflav
------------MSTPEPELCKP------LMAL-ASVSASSN----PGRP-KAFSIRSFPPVCGP----------------------------AAAAEAL-PPATGNLI------------SDQKAPRSPPSTTPAEPATCGPGSDFFSYRGKIFKPPIAFAIRKFPKGCG---P-------LAAPIPKP--------------LDE-GSIDIARRIPEEGSDEKDVEKSNRKSSQTPDFVEGDRRF--------------------CKP--------------------------------------------------EGYEAKIKVEEMEEKLSHVVRR------IPEEGNGLGMISEN-ALVGKSLGGN-DGEKP-NRKSS--VMPDFVKDGRRFSRPEGSEAKKKIEKM-EEELNDVVRRTSKEGSGLGKTLKNAVVGKSLG-----------------------------------------GKDGERPNRNSSSMPYFVKDGRRLYMPERSESKNKVEDMKEKLNNSVRR-ISKEGN-GLG-KILVSDVVGR--------SLLEK-DGKKPDKKRSLMPDLAENGRNEGG-QLLEVRGDRLIVVALMAAKRCPWMQGKGRG-SIGLQSRQKKPKIRASG-----------------------------------------------
>GASTelat
------------------------------MVRSHSESTSSKYPKLRRRP-KAFAIRSFPLRCGP----------------------------NANGAP---PQSENVLS--F-------SGDQKF--------PPSPSSFSPESRLISYGGKYFKPPVAFAVREFPSGCG---P-------LSASIPKPS------------EDWA-------------------------------------------------------------------------------------------------------------------------------------------------------------------------------------------------ADDGKDS----------------------------------------------------------------------------------------------------------------------------------------------------------------------EGKKPCRKRSLPSESSEFGH-----QPPEARGDRLIVLALMAAKSCPWMKGKGRG-SIGLQSRAKKPRT---------------------------------------------------
>APOSodor
------------------------------MSP-FLVADTSS----FLQP-RAFATRSFPPGCGR----------------------------ATSGASA-LLEDGG--------------TSGNPPPT-------EASFRSDGDPVVSARANAFSIPRAFSIRTFPKGCG---P-------IGAA--------------------------------------------------------------------------------------------------------------------------------------------------------------------------------------------DVSKP----------------------FNFSDLSGSMERL-RSKIYGIPKRRKISAVRTFPIGLKNVVGE----------------------------------------------------------------------------------------------IGGKSS-SSG----------E--------------VARNPSRKRCVGDDMVEDCRREEG--------NGLVVQALMAAENCPWRQNKRRR-PI--------------------------------------------------------------
>MICRparv
------------------------------MAL-I-ADVSSK----HLPS-KSSAIRSFPPISGL----------------------------ASSSSAL-QTTSGSLT------------SDRNVSQLNVMSPSPEPTSRGSGSGFLSYRGN-IKRPIVFAVRSFPKGCG---P-------LATATPKPS------------RSKE-AS---------------------------------------------------------------------------------------------------------------------------------VGG------ITEEGIDLGKVMKD-AVLGRSLGEK-DAQKS-NKKSS--QIPDLVEGNGRFYRPEGSESNTEAEEM-EEKLNDVVRKITEDARGLGKILENDAAGRYLS-----------------------------------------EKGDEKPIRKSS--SGFFKGGENFSGRPNFKS-------KMELNNVVRK-IPEGGN-GSA-KEIEKSVVGR--------SLREK-DGKKPSKKPPLTPDSFERGRGQSG-QLLECRYERLIVQALMASKRCPWRQSKRRS-SSGLQSRPKKARVGESGNS-----AEK-------------------------------------
>PHALcorn
------------------------------MSL-TSLAGSST----HRRP-KAFAIRSFPALCGP----------------------------KTTARPP-PAAAGNLT------------DDQKALLSPLVAPPREPASCGPESEFLSYRGRTFKPPIAFAIRKFPKGCG---P-------LTVCIPKP--------------SDE-ASK----------GDDKDSEKSARKSSEIPKL----------------------------------------------------------------------------------SEAMIRVEEMEQKLNDVVRG------IHEERSCSGNSLEN-DLVGKSLGGN-DGGKA-NRKRS--VLPDFVRDGKGFCRAEGSESDNRIETM-EGGLNEVVRRTS----------KKPVVQKSLG-----------------------------------------E-NGEKPDRKSSLKPDFVKDDESFNSPERSESKKVVEDTKKKLNNAVRK-ISKEGD-VLG-KILVDDVGGR--------PLGEK-DGKKSDRKSSLMPDLAAKVGSEGG-QPFEVRGDRLIVLALMAAERCPWMQGKRKG-SVGLQSRQKKPRS---------------------------------------------G-----
>HEMIforr
------------------------------MAL-IYAAASSK----LRRP-KAFAIRSFPPLCGP----------------------------DSSSAAPPPPTYRRSI------------TDPIVPPTNLMNLSPEPTSCGPGNDFLSYRRKVIKPPRVFAIRSFPKGCG---P-------LAAAIPKPR------------LSKE-ASA------------------------------------------------------------------------------------------------------------------------------V-ARG------NSKEETELEKIAEKDGVAVRSVCEK-ELQKP-GRTSS--EVPVLAQSDRLC-STEGSNSNNEVEEM-EEKLNEVVRRITEEASNQGKIFENAVVGRFLGEKNREKLVKKS----------------------------LGEKDGEMPVRKSL--TYIHIDGRRFSSPASLKP-------KKELSSAIRR-IPEGGS-DSG-KIVKNSLVGR--------ALDGK-DGKKSG------------------------------------------------------------------------------------------------------------------
>CRYPlept
------------------------------MAL-NFAAVLAK----RRTP-IVSAIRSFPPRCGP----------------------------NASSAAL-RPTSVNLT------------SDRNVTPMKP-NLQSDLTSCGPGSNFLSRRGK-IRRPVVFAVRHFPKGCG---P-------RAAAIPKPS------------PSME-ASA------------------------------------------------------------------------------------------------------------------------------VVVRGVAEEERIAEEGSGLDKIMED--VVERSLSEK-DLQKP-NGKIS--HISVLVEGNGELCRPESSELKNEVEER-EEKLNDLVKRITEEPNGLDKTLKNAEAGISLG-----------------------------------------EKDGEKPIRKSL--SGSIKDGRRFNTAVTSES-------KKESNDTVRI-ISDGRS-GSG-KKVEKAPLGR--------SLGEK-DDRKPIKKRPLMPYLVEGGKLQMD-QLVDPRNGRLVVQALMASERSPWMQGKRKG-STGSQSRSKKPRVR--------------------------------------------------
>PHAItank
----------------------------------------------------------FPPVCAP----------------------------AAAAEAL-PPAAGNLI------------SDRKAPRSPLNTTPAEPTSCGPESDFLSYRGKIFKPPIAFAIRKFPKGCG---P-------IAAPIPKP--------------LDE-GSIDIARRIPEEGSDEKVAEKFNRKSSQTSDFVEGNRRF--------------------CKP--------------------------------------------------DGYEANIKVEEMEEKLSYAVRR------IPEEGSGLGMVSEN-ALVGKSLGGN-DGEKP-NRKSS--VMSAFVKDARRFSRPEVSEAKKKIEKM-EEELNDVVRRTSKEGSGLGKTLKNAVVGKSLG-----------------------------------------GKDGERPNRNSSSMPYFVKDGRRFYMPERSESKNKVEDMKEKLNNSVRR-ISKEGN-GLG-KILVSDVVGR--------SLVEK-DGKKPDKKRSLMPDLAENGRNEGG-QLLEVRGDRLIVLALMAAKKCPWMQGKGRG-SIGLQSRQKKPRIRASG-----------------------------------------------
>EPIPhell
------------------------------MAH-ASDAASPN----SRRP-KAFAIRSFPPLCGP----------------------------ATPATAP-PPTAENLI------------SDQKAPPVSLPAPPPEPTSCGPGNDFLSYRGKILKRPIAFAVRNFPKGCG---P-------LAASIPKP--------------SKE-ASI------------------------------------------------------------------------------------------------------------------------------DIARR------IPQEGSGLGKGLEN-AVVRKSFGGK-DGEKP-NRMSS--FIPDFVKDGRRFCSPKGSVAKNKVEEM-GEELNDVARRIPKEGSGLGKISENAVVRKSFG-----------------------------------------GKVGEQPDRKSSIMPNFVKDGRRFYRPKGSEGKNKFEEVDEELNDAVRR-IPEERS-GLG-KVFENAVVGK--------SFGKK-DGEKHNRKRSLMPDLVEGGRSQGG-QLLEVRGDRLIVLALMAAKRCPWMNGKGRG-SIGLQSRQKKPRMRASG-----------------------------------------------
>LECAnigr
------------------------------MAL-VSSAASPK----PRRP-TAFTVRSFPTRCGP----------------------------SAVSSP----------------------TNGRNPSIADGTSSLGSTSCGTVASL---GENVLKQPIVFAIRSFPKGCG---P-------HSSALLQTL------------DSKQ-ASS------------------------------------------------------------------------------------------------------------------------------EFSNG------NLNDKRAENLPSEE---IS-------GLSKK-GGLSTVRTLPDG-------CRPNGFGAKVEV----NKESNKNVGQVSKGGKDVVSQT-NE-VGDKIK-----------------------------------------LVDHTKDVSKRG-RVSTVRNFPNDCKTDVSEVNIEAE-MKKSCLDIARE-VHKEGH-KLG-------------------KTQEK-GTEKSNG---------------GD-HPMEVRGDRLIVQALMAAPCCLWRQGKRKA-SSIVQPKEKKPGVKEKGNP---------------------------------------------
>GOODfuma
------------------------------MAL-ISDSASSE----QRSP-KAFAIRSFPPLCGM----------------------------VASSTAL-LPTSGSLT------------SDRNVQPANLTNIPPEPTSCGPGNDFILYRGKIFKRPIVFAIRSFPKGCG---S-------LATATPKLS------------RSKEASSI------------------------------------------------------------------------------------------------------------------------------VVAKE------ITKEGSGLSKIRED-VVVGGSLGEK-DPQKP-NRKSS--QIPNFAEG-------DTGLSKNEMVEM-EEKLNDVVRRITEEASGLEKVLDTAVVRRSLG-----------------------------------------EKVGEKPIRKSS--TGFSKGERRL----SFDS-------KKELNEVARR-VPGGRS-GLG-KIAEKAEVGR--------SFTEK-DGRKLYRKLSLTPNLVEGGKCQSG-QPIQVLGDRLVVLALMASKGCPWMQSKRKG-SVGLQSSKKKPKG---------------------------------------------------
>DENDnobi
------------------------------MALSSSCAGSSN----PRQP-KSFAVRSFPSLCDP----------------------------VATAKEQ-PAADGNLI------------SGQKAPPSPL-ITPPEPTSCGPGSDFISYRGKIFKTPIVFATRKFPKGCG---P-------VAASIPKP--------------SDE-ASTDIAKRIPEEGSDEKDADNSTRKSSQIPDFVEGAARF--------------------LRP--------------------------------------------------EGYEGKVKVEEVKEKLKDIVRK------IPEKGIGLGKISEN-TLVGKSLGGK-DGEKY-DKKSS--LMPDFVNDGKRVSRPEGLVVMNKIGKT-EEELNDVVRRTSKERSVLGKVLKNDVLRKSLG-----------------------------------------GKDGEKPNEKRSLMPHFVKDGGRFHRPERSEHMNKVEGTKEKLNNVVRK-ISKEGN-GLG-KNLGSGVVGR--------SSYEK-DGKKPNGKRSLMP--VESGRSEGS-QLLEVRGERLIVQALMAAKRCPWMQGKGRG-SIGLQSGQKKPRIRASGNS-----KKS-------------------------------------
>CYMBensi
------------------------------MAL-TPVAASAN----PRRS-KSFATRSFPTLCGS----------------------------DTTSEAL-PATSGNLI------------SDQKALPSPL-ITSPGPTSCGPGSSFVSYRGKIFRSPISFAIRKFPKGCG---P-------LAASIPKP--------------SDE-ASIDIARRIPEEGNGEKDVVK-------IPDYVEGGGSF--------------------SGP--------------------------------------------------EGYEAVIKVEEMEGKLNDVVMR------IPEEGSGLGNILEN-ALVGTSFVGR-DGEKP-NRNSS--VTPDFVKDGKRFCRPEGSESKNKIEEI-EEKLADVVRRTSKDGSGLGKVFKNTVVGKPLG-----------------------------------------GKNGEKPNRKSSLTPDFAKDGGRFYRPERSESMNKVDNMKEKLNN-VRR-ISKEGN-GSG-KVLESDVVGR--------SLGEK-DGKKPNRKRSLVPDLAENCRSEGG-QLLEVRGDRLIVLALMAAKRCPWMQGKGKN-SIDLQSRQKKSRIKASG-----------------------------------------------
>HABEpant
------------------------------MAL-ICAASSSK----PRRP-KALAIRTFPPLCGP----------------------------ASSPASL--PTSRCNI------------SNRTVPPTDLINLSPEPTSCGPGSEFLSGRRKIMKPPRFFAIRSFPKGCG---P-------LATAIPKSP------------LSKE-APA------------------------------------------------------------------------------------------------------------------------------VFVRR------KPKEETFSGKITED-VAVGRFVCEK-DLQKP-NMTSS--QVSHTAQADRKARSTEGSDSNNELGEM-EEKLIEVVRRITEEASTPGKIMEDAVIGRFSGDKYREKLIQKSLGEKAGEN----------------PRKSLGEKDGAKPVKKSL--TNFIKDGRRFSNPASLEP-------KKELNSAARR-IPEGGS-DSG-KVVKKSVVGR--------SLAEK-DGQKNGGKRSLMPDFVVGGKNQKS-QLVELRHERLVVQALMVAKRCPWMQG--KG-SIGSQFRRRKQKS---------------------------------------------------
>GYMNodor
------------------------------MSL-LCAAASSK----PRRP-KAFAIRSFPPLCGP----------------------------ASSSAAL-PPTYHCLI------------SDRNVPPTSLIDLSPEPTSCGPGSDFLSYRRKIMKPPSAFAIRSFPRGCG---P-------LAAAIPKPQ------------LSKE-ASA------------------------------------------------------------------------------------------------------------------------------A-VRV------NPKEGTDLEKITEE-DVVGRSVYEN-DLQKP-NRTSS--HVPDLAQADRLC-STEGSDSNNEVEEM-EEKLNEVVRRITEEASSQGKIIKNAVIGRFLGEKNGEKLIKKSFSEKDGEN----------------PRKGLGEKDGEKPVRKSL--TNFHRDGRRFSSPASLEP-------KKELNSATRR-IPEGGS-DPG-KIVKNSVVGR--------SLDEK-NGKKTGGKRSFAHDLVEGGRSQKS-QLVEVRHERLIVQALMAAKRCPWMQGKGRG-SIGSQPRRKKLKS---------------------------------------------------
>ORCHital
------------------------------MAL-LYAAASSK----LRRP-KAFAIRSFPPLCGP----------------------------ASSSAAL-PPPYRCLI------------SDRNVSPTGVINPSPEPTSCSPGSDFLSHRRKISKPPSAFATRSFPKGCG---P-------LAAAIPKPR------------LSKE-ASA------------------------------------------------------------------------------------------------------------------------------V-VRG------NPKEENDLEKITEE-DVVGRSVCER-DLQKP-NRTSS--QVSKLAPADRLC-CTDDSDSNNEVEEM-EDKLNEVVRRITEEASSRGKIIQNAVNERFLSEKNGEKLIKKNFSEKDGEKPRKGLGEIPRKRLGEIPRKGLGEKDGEKPFRTSL--TDFYKDGRRFSSPASLES-------KKELNNATRR-IPEGRS-DSG-KIVKNSVVGR--------SLDEK-NGKKTGGNRSLIPDLVEGGRGKKN-QLVDVRHERLVVQALMAAKRCPWMQGKGKG-SIGSQPRRKKLKT---------------------------------------------------
>BORYspha
-----------------------------NLS--ESEGTPSEQNGAFLHPIESLKTDNIESSKGLG---------------------------DGQSEA-------------F--EFLKGGSDQ-------LLSLDAEKRCGSKRYLSSTMRS------VSAVRTFPIGCG---S-------NAPQMTGNM-------------DKD------------------------------------------------------------------------------------------------------------------L--------------------------KPVEERKFQKVESN---VK---------------------------------GNNGKQSREWVQEI-----------------------------------------------------------------------------------------------------------------------------------SVA-------------------------TGISSSLKDISNRDIVE-----------ESREDNVVARLTSEAK----LEGHGTN-HLLSQSGSKKV-IKGAGTSLGKPVGKGS--IMHHK-----------------------------
>PHRAlind
------------------------------MAL-VSVAASPK----IRPP-RAFAVRSFPPRCGP-------------------------------AGAP-KPENATPL------------SDPKTPLTPDAAPPLVPTSCGPGTTISSNKPTLFKRPIAFATRSFPKGCG---P-------LAFNGPLPS------------KKRS-VST--------------------------------------------------------------------------------------------------------------------------------VRS------SP---------------VA--------------------------------CRPDGSDSNEQIEEM-VDDFNGNVRKMREGGRISGGIEENAVHGKCLV-----------------------------------------------------------------------------------------------------------------------------------KKRSSPMADGSGDGRIQGG-QQVEVRGDRLIVQALMAAKNCPWSQGRGKG-FIGSQSRKKASGVKERGNS-----AKR-------------------------------------
>SERAvome
------------------------------MAL-LSDTASSK----PRRP-KAFAIRTFPPLCGP----------------------------SRTNIN---ASRRKII------------SDRNLTPS--INPSPEPTSVGPGSDFLSHGRELIKSPSAFAARSFPQGCG---S-------PADAIPKTR------------VSEE-VST------------------------------------------------------------------------------------------------------------------------------A-ARG------NMKEETKLEK-----------------------PMSS--DVPDLVRADRLC-GTEGSDSDSKVEEMEEEKLNEVVRRITEGASSQGKNIKHAVVERFLGEKNGETLVKKSLSGKDGEN----------------RRKGLGEKDGEKPVRKSL--TNFSKDGRRFSSPVRLEP-------KKELNNAMRRGSTEGGS-GSG-KIVKNSVVGR--------SLDGK-DGKKTGGKRSFVPDLVEGSRSQKS-QPVEVRYERLIVQALMAAKRCPWMQGKGKG-SVGSRSRLKKLKS---------------------------------------------------
>MEXIxero
------------------------------MAL-VSVGVSPK----LRQP-RAFAVRSFPPRCGP-------------------------------AAAP-KPENAPFL------------PDPNPPPTPTAASPLVPTSCGPGTAIAPNRPNLFKRSMNFATRSFPDVCG--------------NGPLLS------------KKRR-VST--------------------------------------------------------------------------------------------------------------------------------VRS------FP---------------VA--------------------------------CRPDCSDSKKQIEET-VDDFNDNARKMREEGRISGGIEESAVHVKCSI-----------------------------------------------------------------------------------------------------------------------------------KKKCSPMADGSEDGRIQGD-QQVEVRGDRLIVQALMAAKHCPWSKGRGRG-FIGSQSRKKTSGVKERGKS-----AKSN--IF--------------------------------
>CALEmajo
------------------------------MAI-NSVAFCSK----HRRP-KFFAIRSFPPLCGQ---------------------------------KL-PPTPGRPT------------DDRNVAPISLNDLPPETATCVPRNDLPSRRGN-IKRPVVFAVRKFPKGCG---P-----------------------------GKK-AST------------------------------------------------------------------------------------------------------------------------------IIVEG------IAKKGSVLHKVVED-AVVGGSFGDD-DVQDP-SRRSS--QIPDLIAENRK--GAKGSESKTEVEKM-EGTLNDIVRTITEEASDLGKVLENGAVRTSLG-----------------------------------------ENVDVEPIRKSS--DSF-------GMPESFES-------KKELNDT------PNRS-GSV-KNVENTVIVG--------SLDEK-DGKKPNKKRPLIPELVEGGRSQSG-QVFDRRGDRLVVQALMAAKRCPWMQDKNKT-GISLKSKQKKARVKENGNS-----AKT-------------------------------------
>CORYacti
------------------------------MAL-ISAAVHSK----QRRQ-KSFAVRAFPTLCEP----------------------------AASSASL-APKSGSLT------------IDRNVPSINPINLPPEPTSCGPESNFLLYRGS-IKRPIVFAIRNFPKGCG---P-------LATPIAKPS------------RSKE-AST------------------------------------------------------------------------------------------------------------------------------VTVRG------IAEEGSGLDKIMED-VVVGRSSDEK-GVQKA-NKMGS--EIPD---GNRRSCRPEGSESKNEVEEV-EETLNDVVRRITEDASGLGKNLENTAVGRSLG-----------------------------------------GKDVEKPIRKSS--TSFLKDRKMFSRTGSFQS-------KKELADIVKR-SPEGRSGGSG-KNSEKSVVGR--------SSSEKDDGKKPSKKRPLIPDLVEGGRRQSG-DLLDFRHGRLIIQALMAAKRCPWMQGKTRG-SIALQAKQKNPRVRENGSS-----AKK-------------------------------------
>DENDchryso
----------------------------------------------------------FPSLCDP----------------------------VATAEEQ-PAASGNLI------------SGQKAPPSPL-ITPPEPTSCGPGSDFISYRGKIFKTPIVFATRKFPKGCG---P-------VAASIPEP--------------SDE-ASTGIAKRIPEEGSDEKDVEKSTRKSSQIPDFVEGATRF--------------------LRP--------------------------------------------------EGYEAKVKVEEVKEKLKDIVRR------IPEKGIRLGKILEN-TLVGKSLGGK-DGEKH-DKKSS--LMPDSVKDGKRVCRPEGFEVMNKIGKT-EEELSDVVRRTSKEGSGLGKVLKNDVLGKSLG-----------------------------------------GKDGGKPNEKRSLMPHFVKDGRRFYRPERSEHMNKVEGTKDKLNNVVRK-ISKEGN-GLG-KILGTDIVGR--------SSCEK-DGKKPNGKRSLMP--VESGRSEGS-QLLEVRGERLIVQALMAAKRCPWMQGKGRG-SIGLQSGQKKPRIRASGNS-----NKS-------------------------------------
>CYPRbard
-----------------------------MAAL-VSVAASPK----PRRP-RAFAIRSFPPRCGPSAAS------------------------SASAAAP-KPENTTLL------------PDPKPPPTPAAAPPLVPTSCGPGTAIASKKLNIFKRPIAFATRSFPKGCG---P-------LAFNGPLLS------------KMRS-AST--------------------------------------------------------------------------------------------------------------------------------VRS------FP---------------VG--------------------------------CRSDGSDSKNQIEEM-VKDFSENARKMREEGHRSGAMEENAVHGKCLV-----------------------------------------------------------------------------------------------------------------------------------KRKRSPLADDLKGGRNQGD-QQVEVRGDRLIVQALMAAKNCPWSQYRGKG-SFGLQSRRKASGVKERGNS-----AKGKTPLLVLL---------------------------AF
>RIMAelli
------------------------------MA--ISAAFSSK----HRRP-KASAIRSFPPLRGL----------------------------IESSAAL-PPTSGSLT------------NNRDLPPINLIKLPPEPVSRCPGNDVLSYRVN-IKRPVVSAVRSYPKGCG---P-------LATSISKIK------------RSKE-AST------------------------------------------------------------------------------------------------------------------------------VVVRG------ITEKGNGLHNVMDV-AVVGRSLGDN-DMQKP-SRKTS--QVPDIVEGNR---RPEGSESKNEVEEM-EEKLNDIVRRISEEASDFGKALENAVGGSPWG-----------------------------------------EKGCGKPIIKSS--NGF-------SRPESLES-------KKELNHTMRK-IPNERS-GSG-KNVENTVVGR--------SLDEK-DGNKPNKKRPLKPDLVEGGRRQSG-RVLDLRGDRLVVQALMTAKRCPWMQGKNKV-SIGLQSRQKKPRVKENGNS-----AKE-------------------------------------
>CALAsini
------------------------------MAR-PSVSASSN----PGRP-KAFSIRSFPPLCAP----------------------------AATAEAL-PPAAGNLI------------SDQKPPRSPLSTTPDEPTSCGPGSDFFSYRGKKFKPPIAFAIRKFPKGCG---P-------LAAPIPKP--------------LDE-ASIDIAKRIPEEGSEEKDAEKSNRKSSQTPDFVEGGRRF--------------------CRP--------------------------------------------------EGYEAKIKVEEMDEKSSYVVTR------IPEEGSGLGMISEN-ALVGKSLGGN-DGEKP-NRKSS-----DFVKDGKRISRPEGSDAKKKIGKM-EEELNDVVRRISKEGGGLGKTLKNAVVGKSLG-----------------------------------------GKDGERPNRNSSPMPYFVKDGRRFYMPERSESKNKVEDMKEKLNNSVRR-ISKEGD-GLR-KILASDGVGR--------SLGEK-DGKKPDKKRSLKPDLVENGRNEGG-QLLEVRGDRLIVQALMAAKRCPWMQGKGRG-SIGLQSRQKKPRIRASG-----------------------------------------------
>HAEMdisc
------------------------------MAL-VSASASSE----KRSC-KAFAIRSFPPLCGT----------------------------AASSTAL-PPTSGRLT------------SDRNVQPTNLVNLPPEPTSCGPGNDVISYRGKSFKRPVVSAIRDFPKGCG---S-------LATSSPKFL------------RSVA-SSI------------------------------------------------------------------------------------------------------------------------------AVARG------ITKEGSELSKVRED-VVVVGTLGEK-DTQSP-NRKSS--QMPNWSEG-------DTGLSKDEMDEM-EEKLNDVVRRITEEASGLEKVFDTAVVGRSLG-----------------------------------------EKVGEKPIRKST--TGFSKDDRRL----SFDS-------KKGLNDLARR-VPGGKS-GS--KTVETAEVGR--------SFSEK-DGRKPDRKR---PNSVEGGKCLSG-QSIEVLGDRLVVQALMAAKRCPWMQSKRKY-SFGLQSSKKVSKS---------------------------------------------------
>VANIshen
------------------------------MTL-VSSAASSK----PRRP-KAFAVRSFPPLCGP----------------------------SAASSP----VNGSYLR----------NGNGKSSSVADGDSPADPTSCNPVTSL---CGDVFKRTINFAIPNFPKGCGPCVP-------CVPAMPKPS------------DPKQ-ALS------------------------------------------------------------------------------------------------------------------------------EFSNG------IPSHKRTEHSPSDE---NG-------ELSKK-ARLSTVRTFPDG-------CGPDGSETKVEV----PNDFTKIMGVVSKGGKLVVSATKNE-VGDKVG-----------------------------------------FADSTKQVSKSG-SISTVRNFPNGCKPGFSEANNAVE-VKKEFLDNVRK-VPKEGH-KLS-------------------RAQAK-ASEKFNSKRSLIPNRMEDRVIHGD-IQLEVRGDRLIMLALMAAPNCPWRQGKRKN-SSSVQPKEKKPRIKEKGNP---------------------------------------------
>CHILsemi
------------------------------MAV-ISAAL-------HRRP-KAFAIRSFPPLCGQ---------------------------------KL-PPAPGILA------------NDRNVAPINLTGIPPEPAPCGPKNDHPSVRGT-IKPPVVFAVRKFPKGCG--------------------------------RPKK-AST------------------------------------------------------------------------------------------------------------------------------VVAGG------IAEKGEGLHKVVED-AVIGGSAGDD-DVRNP-SRKSS--QIPYLAEGNIR--GPEGSEFKNEAEEM-KAKLNDIVMTITEDASDLGKSLKNAAIESSLGEKDVE------------------------------------EKDDEEPIKKSS--NSF-------VMPESFES-------KKELNDTRRR-ISNRRS-GSG-KNVESTVIGR--------SLDEK-DGKKTNKKRPLMPDLVEGGRSQSG-QVVDLRGGRLVVQALMAAARCPWMQGKNKA-SIALQFKQKKPRVKENDNS-----AKK-------------------------------------
>ERYCcris
------------------------------MAL-APVTASSN----PRRA-KPFAIRTFPSFCGP----------------------------AASSSAL-LETPVAIN------------ADQKSQPSPL-ITPPEPTSCGPETSFLSYRGKSFKLPIAFAIRKFPKGCG---P-------IA-SVRKS--------------SDK-ASIVVARRVSVEGNGAK----FDVSSSMTADCV-------------------------------------------------------------------------------------VKGEDME------------------------------------FGGM-DGEKR-YGDGS--NAPDFVKDGDSLCTAEGSENDNKIEEI-EEKLTDILRRTSNEGSRLGKGLKKSAVGKSLG-----------------------------------------GKNGEKPDGKSSLAPDRVKSGGKFSRPERSETMIKDENMKEKLNNDWRR-IGNEKN-GIG-KVLKSDVVGK--------SLSEK-DDTKPNRKRSLAPD-----RSEDG-ELLEVRGDRLIVLALMASNRCPWMQGKGKG-SVVLQSTPKKQESRPAAEP---------------------------MV----------------
>EPIDpuni
------------------------------MSL-ASVAASSN----PQRP-KAFAVRSFPTFYGS----------------------------ATTAEAF-PATAGNFI------------GDKNVPPSPL-VTPPVPTSCGPGTDLLSYRGKIFKPPVAFAIRKFPKGCG---P-------LAASIAKR--------------SDE-GSIDVARTNPEEGIDEKDAEKSNRQNSQTPDFVEGDRKF-------------------------------------------------------------------------EGSKAITKVEEMKQKLRDFVKR------IPEERSRLGKISEN-ALDGKSLGGE-DVEKP-NKNSS--VIPDLVKDGKRF------------EKM-EDELADDVRKTSNEGSVLVNVFKNSAVGTSLG-----------------------------------------GKEAEKPNRKSPLTPDFVKDVRRFYKAERSESKNKVEDMKEKLNNVVRR-ISKEGN-ELG-KSSASDVAGR--------SLGEK-DGKEPNRKRSLMPDSVENGRDEGG-QLLEVRGDRLIVLALMAATRCPWMQGKGKS-SIGFQSRQKKPRSRASG-----------------------------------------------
>CHILtrap
------------------------------MAV-ISAAFSSK----HRRP-KAFALRSFPPLCGQ---------------------------------KL-PPAPGILA------------NDRNVAPINLTGIPPEPAPCGPKNDHPSVRET-IKPPVVFAVRKFPKGCG--------------------------------RPKK-ASA------------------------------------------------------------------------------------------------------------------------------VVAGG------IAEKGDGLHKVVEA-AVVGGSVGND-DVRNP-SRKSS--QIPDLAEGNIR--GPEGSESKNEVEEM-EAKLNDIVMTITEDASDLGKSLKNAAIGSSLGENDVE------------------------------------ENDDEEPIKKSS--NSF-------VMPESFES-------KKELNDTRRR-ISNRRS-GSG-KNVESTVIGR--------SLDKK-DGKKTNKKRPLMSDLVEGGRSQSG-QVVDLRGGRLVVQALMAAARCPWMQGKNKA-SIALQFKQKKPRVKENDNS-----AKK-------------------------------------
>APOSshen
------------------------------MSP-FLVADTSS----FLQP-RAFATRSFPPGCGR----------------------------ATSGASA-PLEDGG--------------TSGNPPPT-------EASFRSDGDPVVSARANAFSIPRAFSIRTFPKGCG---P-------IGAA--------------------------------------------------------------------------------------------------------------------------------------------------------------------------------------------DVSKP----------------------FNFSDLSGSMERL-RSKIYGIPKRRKISAVRTFPIGLKNVVGE----------------------------------------------------------------------------------------------IRGKSS-SSG----------E--------------VARNPSRKRCVGDDMVEDCRREDG--------NGLVVQALMAAENCPWRQNKRRR-PI--------------------------------------------------------------
>CREMappe
------------------------------MSL-VSVPATSN----PRRL-KAFAVRSFPTICGS----------------------------ATTAKAV-PQAEGNLI------------SDKKVPPSYL-ITPPESTSCDPGNDFLSYRGKTFKLPVAFAIRKFPKGCG---P-------LAVSIPKP--------------SDE-ASIDIARKIPEEGIDERDVEKSNKKSFQIPDSGDGGRSL--------------------CRP--------------------------------------------------EGYESMVKVEEMEQKSNDAVKR------IPEEGSRLGKISES-SLVGKSLGGK-DGEKP-NRKSY--VLPNFVKDGK-FYRPEGTEDKKNIEKM-DKELSDVVRRTSEEGSSLGKVSKNAAVGTS-G-----------------------------------------GKDGEKPNRKSSLTPDFVKDGRQFFRAERSESKNKVEDMKEKLNNVGRN--SKEGD-GSG-KNLVSHVVGR--------SLAVK-DGKKPDRKRSLMPDLAENGRSEGG-QLLEVRGDRLIVLALMAARRCPWMQGKGKC-SIGLQSRQKKPRIRAKG-----------------------------------------------
>PAPHconc
------------------------------MAL-VSVTAYPK----LRRP-RAFAVRSFPPRCGP-------------------------------TAAP-KPENATLF------------PDPNPPRTPAAAPPLVPTSCGPGSAIASNKPNLFKRPIAKATRSFPKVCG---P-------LAYNGPLLS------------KKRK-VPT--------------------------------------------------------------------------------------------------------------------------------VRS------PP---------------VG--------------------------------YRPDDSYSKKQIEEM-VDEFSDNERNMREEGRRSCGIEAKAVHGKCLV-----------------------------------------------------------------------------------------------------------------------------------TKRCSLMADVSEDGRIQGG-EQVEVRGDRLIVQALMAAKNCPWSQGRGKG-FIGSKSRKKASGVKERGNS-----AKSN--IFKSMFLFALHIIKSRIVCRQQSILQLPSDFMKY
>CEPHdama
----------------------------------------------------------------------------------------------------------------------------------------------------------------------------------------------------------------------------------------------------------------------------------------------------------------------------------YE----VAKREEELNDVVRR------IPEEGRGFGNFFKN-AVVGKSLGGK-DGDKP-NRKSS--FIPVFVKDGKRFCKPEGSVATNKVKEM-KEELNDVVRRIPEEGSGLGKILEKAVFRKSLD-----------------------------------------GKDREKPDRKSSLMPDIVKDGRRFCRPKGSEGKNNVEEMDEELNIAVRR-IPEEGS-GSG-KILENAVVGK--------SLGKK-DGEKPNRKRPLKPDLVEGGRSQGG-QLLEVRGERLIVQALMAAKRCPWMHGKGKG-SIGLHSRQKKPRMRASGNS---------------------------------------------
>CALAplic
------------------------------MAL-NVAAAFPK----NRRP-KAFAIRTFPPLCGP----------------------------PASPPSL-PPAAGTLT------------GDRNV---------REPTSCGPGSDLLSPTGN-IKSPISPAIRSFPEGRA---P-------LVAAISKPS------------RTKE-ASA------------------------------------------------------------------------------------------------------------------------------V--------------GSGLEKITED-VVVGRS--------ES-NVKSS--QDSGDGEGDRRLCRGEGSDLKEEGEEK-GSKLNDVVRRGT--TSDTGKISEGAVVRRSLS-----------------------------------------EKDGEKLSRKSS--SDLLKDGKRVSRPGSSES-------KKELKDTVKR-IDEENS-GSG-KNVEKAVVGR--------SLGKV-DGKKPSKKSPMV-GMDEDGRSPSS-QLLDPRQGRLIVQALMGAKRCPWMQGNRRG-SFGVQSKPKKAKVKENGNS-----AKK-------------------------------------
>ANOEroxb
------------------------------MAL-ISASASSE----QRSS-KPFAIRSFPPFCGT----------------------------AASSTAL-SPASGSLT------------SDENAQPTNLTDLPPEPTFCGPGNDFISYRGKIFKRPIVSAIRSFPKGCG---S-------IATASPK-----------------EASSI------------------------------------------------------------------------------------------------------------------------------AVARG------ITTEGSGLSMVRED-VVVGGTLGEK-DTKKP-NRKSS--QMPNLSEG-------DAGLSKDEVDEM-EEKLNDVVRRITEEASGLEKVFDTAVVGRSLG-----------------------------------------EKVGEKPIRKSS--IGFSKGDRRL----SFDS-------KKELNDVARK-FPGGKS-GSG-KITEKAKVGR--------SFGEK-DGRKPDRKRSLTPNLAEGGKCLSG-QSIEVLGDRLVVQALMAAKRCPWMQSKRKY-SFGLQSSKKITKS---------------------------------------------------
>BLETstri
------------------------------MAL-PSVASPSN----RPRP-KAFAIRSFPPLCGP----------------------------ATAADEL-PAAAGSLM------------SDQKAPPSAFITSPPEPTSSGHESDFLSYRGKIFKPPLAFAIRIFPKGCG----------------PKP--------------SDE-ASIDITRRISEEGNGEKDAENSDRKSSHMLDFVEGGGRF--------------------CRA--------------------------------------------------EAYEAKIELEEMEEKLDDVVRR------IPEERSGLGKISEN-ALVGKSLGVK-DGEKP-NRKSS--LMPNFVKDGKKFSRPEGSEAKNKIEKR-EEGLNDVVRRSSKEGSGLGKILKDDVVGKSLG-----------------------------------------GKDGENPNRKSFHMPYVVKDGRRFYRPERPEPKSKVEDMEGKLNNVVRR-ISKEGN-GLG-KISKTDVVGS--------SLGEK-DGNKANRKRALMPDLGENGRSEGS-QLLEVRGDRLIVQALMAAKWCPWMQGKGRG-SIGLQSRQKKPRSRGSGNS-----NKS-------------------------------------
>LANAlana
------------------------------MPV-PSLPARAD----PWQP-KPSAVRSFPPGCGR----------------------------RPAGAS--DPTDGPSESDEFLDQMGSQDSDQETPQLLKWSSDP-PQEKRPSVSETYPPPEKRRRVFAIAIRTFPIGCG---R-------NASPIIGKD------------GSLE-ANN------------------------------------------------------------------------------------------------------------------------------------------------------------------------------------------------TNQSGGEVQEM-------------PMDAGVHPFLSNCPVGNS----------------------------------------------SEKPTQDKVL--------------ARSQS------GRKEVDN-----LKDQKS-LEG-KVTEESGRG----------------------------NLIAKNQDQGDVGPSEVRGDRVVVQALMAASNCPWRRGRNRSCAFGSRSADGKAKVRKGKSL-----SPSA------------------------------------
>CALAcreb
------------------------------MAL-NVAAAFPK----NRRP-KAFAIRTFPPLCGP----------------------------PASSPSL-PPAAGTLT------------GDRNV---------REPTSCGPGSDLLSPTGS-IKSPISPAIRSFPEGRA---P-------LVAAISKPS------------RSKE-ASG------------------------------------------------------------------------------------------------------------------------------V--------------GSGLEKITED-VVVGIS--------ES-NVKSS--QVSDNGEGDRRLCRGEGSDLKEEGEEK-GSKLNDVVRRGT--TSDTGKISEGAVVRRSLS-----------------------------------------EKDGEKHSRKSS--ADLLKDGKRVSRTGRSES-------TNELKDTVKR-IDEENR-GSG-KNVEKAVVGR--------TLGKV-DGKKPSKKSPML-GMDEDGRSPSS-QLLDPRQGRLIVQALMGAKRCPWMQGNRRG-SFGVQSKPKKAKVKENGNS-----AKK-------------------------------------
>DRAKelas
------------------------------MAM-LS-SFSSK----HQRP-RVFAIRSFPPLCGP----------------------------N-----L-LTTPDRLP------------DDRNVAPITCTDPPPESAPCGPLTDLPSCHRN-IKRPVICAIRDFPKGCG---PPKKDSTVIVGGIKRPVAFAIRNFPKGCGPPKN-DSA------------------------------------------------------------------------------------------------------------------------------VFVEG------TAEKGNGLHNVVKD-VAVGETLGDNVNVQNP-SRKSS--LIPDLDEGNRM--GDEGSEAKDKVKEM-EGIFIDTVKKITEETSDLDKTLENAAVRSSLG-----------------------------------------EKDGEDPIRKIP--NNFS------------------------------------------------------------------------------VPD----------------------------------------------------------------------------------------------------------
>SELEaequ
------------------------------MAV-VSDAASPK----TRRP-RAFAIRSFPPRCGPAAASVASSAAASVASSAVSSAASDTPSVAASAAAP-KPANATLL------------PDLKPPPTPTVDPPLVPTSCGPGTAIDSNKPSLFKRPMAFATRSFPKGCG---P-------LAFNGALLS------------KKRR-VST--------------------------------------------------------------------------------------------------------------------------------VRS------LP---------------VG--------------------------------CRPDGSDYKNQIEEM-VEEFSDNLRKMREEGHRSGAIEENAVHGRLSV-----------------------------------------------------------------------------------------------------------------------------------KRKCSPMSDGLEDGRIQGG-QRVEVRGDRLIVQALMAAKNCPWSQGRGKG-FIGSQSRKKHPK----------------------------------------------------
>PLATclav
------------------------------MAL-LFAAASSK----PRRP-KAFAIRSFPPLCGP----------------------------ASSSAAL-PPKYSCLI------------SDRNVPPTSLIDLSPEPTSCGPGSDSLSYRRKIIKRPSAFAIRNFPRGCG---P-------LTAAIPKPQ------------LSKE-ACA------------------------------------------------------------------------------------------------------------------------------V-VRG------NPKEEPDMEKITEE-DAVGRSVCEN-DLQKP-NRTSS--HVRDLAQADRLC-STEGSESNNELEEM-EEKLNEVVRRVTEEASSQGKIIRNAVIGRFLGEKNGEKFIKKSYSEKDGEN----------------PRKGLGEKDGQKPFKKSL--TNFLKDGKRFSSSASLES-------KKELNSATRR-IPEGGS-NSG-KIVKNSVVGR--------SLDEK-NGKKTGGKRSFAADFVEGGRSQKS-QLVDVRHERLVVQALMAAKRCPWMQGKGKG-LIGSQPRRKKPKS---------------------------------------------------
>CYPRflav
-----------------------------MAAL-VSVAASPK----SRRP-RAFAIRSFPPRCGP------------------------------SAAAP-TPENATLL------------PDPNPPPTPAAAPPLVPTSCGPGTAIASKKSNIFKRPIAFATRSFPKGCG---P-------LAFNGPLLS------------KKRR-AST--------------------------------------------------------------------------------------------------------------------------------VRS------FP---------------IG--------------------------------CWPDGSDSKNQIEEM-VKGFSENARKMCEEGHISGAMEEDAVHGKWLV-----------------------------------------------------------------------------------------------------------------------------------KRKRSPLADDLKGGMNQGD-KQVEVRGDRLIVLALMAAKNCPWSQYRGKG-SIGLHSRKKASGVKKRGNS-----AKGLNGVFVED-----------------------------
>EPIDfulg
------------------------------MSL-ASVAASSN----PQRP-KAFAVRSFPTFYGS----------------------------ATTAEAF-PATAGNFI------------GDKNVPPSPL-VTPPVPTSCGPGTDLLSYRGKIFKPPVAFAIRKFPKGCG---P-------LAASIPKR--------------SDE-GSIDVARTNPEEGIDEKDAEKSNRQNSQTPDFVEGDRKFEGSKAITKVEEIAIRKFPKGCGPLAASIAKPSDEASIDIARTNPEEGIDEKDAEKSNRQNSQTPDFVEGDKKFEGSEASTKVEEMEQKLRDFVKR------IPEERSRLGKISEN-ALDEKSLGGE-DVEKPNNKKSS--VIPDLVKDGKRF------------EKM-EDELADDVRKTSNEGSVLVNVFKNSAVGTSLG-----------------------------------------GKEAEKPNRKSPLTPDFVKDVRRFYKAERSESKNKVEDMKEKLNNVVRR-ISKEGN-ELG-KSSASDVAGR--------SLGEK-DGKEPNRKRSLMPDSVENGRDEGG-QLLEVRGDRLIVLALMAATRCPWMQGKGKS-SIGFQSRQKKPRSRAS------------------------------------------------
>EPIPpurp
------------------------------MAH-ASDAASPN----SRRP-KAFAIRSFPPLCGP----------------------------ATPATAP-PPTAENLI------------SDQKAPPVSLPAPPPEPTSCGPGNDFLSYRGKILKRPIAFAVRNFPKGCG---P-------LAASIPKP--------------SKE-ASI------------------------------------------------------------------------------------------------------------------------------DIARR------IPQEGSGLGKGLEN-AVVRKSFGGK-DGEKP-NRLSS--FIPDFVKDGRRFCSPKGSVAKNKVEEM-GEELNDVARRIPKEGSGLGKISENAVVRKSFG-----------------------------------------GKVGEQPDRKSSIMPNFVKDGRRFYRPKGSEGKNKFEEVDEELNDAVRR-IPEERS-GLG-KVFENAVVGK--------SFGKK-DGEKHNRKRSLMPDLVEGGRSQGG-QLLEVRGDRLIVLALMAAKRCPWMNGKGRG-SIGLQSRQKKPRMRASGNS-----SKS-------------------------------------
>VANIplan
------------------------------MAL-VSSAASPN----PRRP-KAFAVRSFPPLCGP----------------------------LAASSP----DNGSCLR----------NGNRESSSVADGNSPADPTSCNPATSL---CGHVFKRPIVFAIRNFPKGCG---P-------CVPAMPKPS------------DTKP-ALS------------------------------------------------------------------------------------------------------------------------------EFSNG------IPGHKRIELLPSDE---NG-------ELSKK-ARLSTVRTFPDS-------CGPDGSETKAEA----PNDFTKIMGEVSKGGKFFVSATKNE-IGDKVG-----------------------------------------FADNAKEVSKRG-RVSTVRNFPNDCKPGFSEANNAVE-VKKEFLDNVSK-VPKERH-KLS-------------------RAQAK-GAE-FNSKRSLIPNRMEDCVTHGD-IQLEERGDRLIILALMAAPHCPWRQGKRKN-SSSVQPKEKKPRIKEKGNP---------------------------------------------
>DACThata
----HL-----------------------RMAL-LCAAASSK----LRRP-KAFAIRSFPPLCGP----------------------------ASSSAAL-PPTYHCLT------------SDRNVPPTSLIDISPEPTSCGPGSDFLSYRRKIIKTPIAFAIRSFPRGCG---P-------LAAAIPKPQ------------LSKE-ASA------------------------------------------------------------------------------------------------------------------------------V-VRG------NPKEETGSEKIAEKYVVVGRSVCEN-DLQKP-NRTSS--HVPDHAQADRSF-NTEGSDSNNEVEEM-EEKLNEVVRRITEEASSQEKIIKNAVIGRFLGERNGEKLIKKSFSEKVGEN----------------P-------------RKSL--TNFLKDGRRFSSPASLEP-------KKELNTATRR-IPEGGS-DSG-KIVKNSVVGR--------SLDAK-NGKKTGGKRSFVSDLVEGGRNHKT-QLVEVRHERLVVQALMAAKRCPWMQGKGKG-SIGSQPRRKKLKS---------------------------------------------------
>GALEfabe
-------------------------------------------------------------------------------------------------------------------------------------------------------------------------------------------PKPS------------DSKE-AWL------------------------------------------------------------------------------------------------------------------------------EFSNG------NLNHKRNEQLAPEN---VN-------QLSKK-T-LSAVRTFPDG-------CRLDGSETKVEV----QKEFTKTVGEVSKGVRGVVSDTQNE-GGDKIG-----------------------------------------FVDSAREVSKRG-KVSTVRTSPNRCKPDVSKANNEFE-VKKKLLDNVRN-VPKEGH-KLG-------------------RDKEK-GAQKFSSKLLLMPDRVKDCFSHEN-HPLEGRGDRLIVQALMASPYCPWRQGKRKT-PSVVQPNEKKPRV---------------------------------------------------
>THELangu
------------------------------MAL-ISATFSSK----HRRA-KAFAIRHFPPLCRA----------------------------ADSSAAL-PPMSGSLT------------DDQNVAQIKLTNLPPEKASCSPGSDFLSHRGN-IKRPTVFALRSFPKGCG---P-------LATSVSKPT------------RSKE-AST------------------------------------------------------------------------------------------------------------------------------TVVRG------ITEKGNGSDKIMED-ILVGRSLGEK-DVLKP-----------NVVEENGS--RPEGSDSKNEVEQM-EEKLN-IVRTVTKEASDLGKTLENAVVGSSLG-----------------------------------------ENDGDKPIRKSS--NGLFKDD---MGPESSDS-------NKKLNDTMKI-IPK-RS-SLV-KNVEIAVVGRSLGEKDGKSLGEK-DGKKPNKKRPLEPDLVESGRRQSG-QSVDLRRDRLVVQALMAAKRCPWMLGKNKI-SIGLQSRQKKPRAK--------------------------------------------------
>OPHRsphe
------------------------------MAL-LFAAPSSK----LRRP-KAFAIRSFPPLCGR----------------------------SSSSAAP-PPP---LP------------TNPIISPTSLTNPSPEPTSCGPGVDLIPHRTKTVKPPAALAVRSFPKGCG---P----------SIPKPR------------LSEE-ASG------------------------------------------------------------------------------------------------------------------------------S-ARG------SSKEEIELE---DD-GVVGRS-----DLDE---------------------------------KDF-EDELNEVVRRITEGGSNQGKVVKNDVVGRFLGERNGEKLVKKRLS----------------------------ENDGEKVVRKSL--TGFSKDGRRFSSPASLES------TKKELSNAARR-IPEGGS-SSG-KIMTKHVVGR--------SLDEK-DGKKTGGKRSLVPDLVEGGSSQKS-QVVEARHERLVVQALMAAKWCPWMHGKGKG-SVGSQPRLKKLRS---------------------------------------------------
>ERYCpuss
------------------------------MAR-APISSSSN----PRRA-KPYAIRTFPSFFTP----------------------------SSSSVPS-PENTVAIN------------ADQKPQPSSL----------------ISYRGKSFRSPIAFAIRKFPKGCG---P-------IA-SVKKS--------------SDE-DSIFDSTRVSVQENCAKD-------------------------------------------------------------------------------------------------------------------------------------LGN-GLVGESFG---------------------------LCRVEGSEMDNKNEEI-EEKLSDILRRSSKEGCRLGKGFKKFAVGESLG-----------------------------------------GKNGEK--------YDHVKSGGKFARSERAESMIKDENRKGKLNNDLRK-IGDEKN-GVG-KVLKSDVFG-----------GEK-DDMKANRKRFLGSD-----RSEDG-QVLEVRGDRLIVLALMTANKCPWMQRKGKG-SVVLQSTPKK------------------------------------------------------
>CALAtsoo
------------MSTPEPELFKP------LMAR-ASVSASSN----PGRP-KAFSIRSFPPLCAP----------------------------STTAEAL-PPATGNLI------------SDQKAPRSPLGTTPDESTSCGPGSDFFSYRGKRFKPPIAFAIRKFPKGCG---P-------LSAPIPKP--------------LDE-VSIDIAKRIPEERSDEKGVEKSNRKSSQTPDFVESDRRF--------------------CRP--------------------------------------------------EGYEAKINVEEMDEKLSYVVRR------IPEEGSGLGMISEN-ALVGKSLGGN-DGEKP-NRKSS--VMPDFVKDGKRLSRPEGSEAKKKIEKM-EEELNDVVRRTSKEGSGLGKTLKKAVVGKSLG-----------------------------------------GRDGERPNRNSSPMPYYVKDGRRFYMPERSESKNKVEDMKEKLNNSVRR-ISKEGD-GLG-KILASDLVGR--------SLGEK-DGKKPDKKRSLKPDLAENGRNEGG-QLLEVRGDRLIVLALMAAKRCPWVQGKGRG-SIGLQSRQKKPRIRASG-----------------------------------------------
>PHALmode
--------------------------------L-TSLAGFST----HRRP-KAFAIRSFPALCGP----------------------------KTTAGPP-TAAAGNLT------------GDQKALLSPLVAPPREPASCGPESKFLSYRGRIFKPPIAFAIRKFPKGCG---P-------LTVCIPKP--------------SDE-ASK----------GDDKDSEKSDRKSSQIPKL----------------------------------------------------------------------------------SEAMIRVEEMEQKLNDVVRG------IHEERSCSGNSLEN-DLVGKSLGGN-DGGKA-NRKRS--VLPDFVRDGKGFCRAEGSESDNRIETM-EGGLNEVVRRTS----------KKPVVEKSLS-----------------------------------------EKDGEKPDRKSSLTSDFVKDGESFHSPERSESKKVVEDTKIKLNNAVRK-ISKEGD-VLG-KILVNDVGGR--------PFGEK-DGKKSNRKRSLMPDLAAKVGSEGG-QSFEVRGDRLIVLALMAAERCPWMQGKGKG-SVGLQSRQKKPRS---------------------------------------------G-----
>DIURorie
------------------------------MAL-NSAAGSSR----HRRP-NS-AIRSFPPLRGS----------------------------AASSAAL-PTTSCSVS------------TEQNPPPTNPVNIQQEPTSCGPESDSLSCRGN-IKRPIVFAIRSFPKGCG---P-------LATAVPKPS------------RSKE-AST------------------------------------------------------------------------------------------------------------------------------VAVRK------ITEKGSGLDKNMKD-VVVGR-YGEK-DAQNP-NRKSS--HIPDVVERNRRFSRSESSESQSEVKEM-EDKLNDVVRRITEEVIGPGKILENDVAGRSLG-----------------------------------------EKDGEKSIRKNT--TGFVDVGRRFGKAESLEF-------KKKSNNIVGR-TPEGRT-GSG-KKVENAIVGR--------SLGVK-DVKNPNKKRPLIPDLIEGSRRQSG-QQLDLRHERLIVQALMAAKRCPWMQNKRKG-SIGLQSTQRKPRVRENGNL-----AKK-------------------------------------
>OPHRgarg
------------------------------MAL-LFAAPSSK----LRRP-KAFAIRSFPPLCGR----------------------------SSSSSTP-PPP---LP------------TNPIISPTSLTNPSPEPTSCGPGVDLLPHRTKTVKPPAALAVRSFPKGCG---P----------AIPKPR------------LSEE-ASG------------------------------------------------------------------------------------------------------------------------------S-ARG------SSKEEIELE---DD-RVVGKS-----DLDE---------------------------------KDF-EDELNEVVRRITEGGSNQGKVVKNDVVGRFLGERNGEKLVKKRLS----------------------------ENDGEKVVRKSL--TGFSKDGRRFSSPASLES------TKKELSNAARR-IPEGGS-SSG-KIMKKHVVGR--------SLVEK-DGKKTGGKRSLVPDLVEGGSSQKS-QVVEARHERLVVQALMAAKWCPWMHGKGKG-SVGSQPRLKKLRS---------------------------------------------------
>ANOEemei
--------------------------------------------------------------------------------------------------AL-SPASGSLT------------SDQNAQPTNLTDLPPEPTSCGPGNDFISYRGKIFKRPIVSAIRSFPKGCG---S-------LATASPK-----------------EASSI------------------------------------------------------------------------------------------------------------------------------AVARG------ITTEGSGLSMVRED-VVVGGTLGEK-DTKKP-NRKSS--QMPNLSEG-------DAGLSKDEVDEM-EEKLNDVVRRITEEASGLEKVFDTAVVGRSLG-----------------------------------------EKVGEKPIRKSS--IGFSKVDRRL----SFDS-------KKKLNDVARK-VPGGKS-GSS-NTLEK-------------------------------------------------------------------------------------------------------------------------------------------
