# Supplementary material for: Orchid Phylotranscriptomics: The Prospects of Repurposing Multi-Tissue Transcriptomes for Phylogenetic Analysis and Beyond
Source: Front Plant Sci. 2022 May 27;13:910362. doi: 10.3389/fpls.2022.910362 (PMC9196242; doi:10.3389/fpls.2022.910362)
Supplement: Supplementary file 4 [file Data_Sheet_3.zip › ortho_MSA/r1/OG0008750.fa]

>LIMOabor
-----------------------------------------------------------------M----GGDLYALDFDGVLCDSCGESSLSALKAAKIRWPALFEGVSSELEEWIIDQMHVALHLGSPTFGEI----------ISP-LRPVVETGYDNLLLVRLLLEIQKPFVRKSSVAEGLTIEAILEKWSNLKAEIMKEWSEESGA-LINLFGSVRDEWMDKDLSGWIDANR---------------------------FYPGIADALRFASSRVYVVTTKQSRFADALLRELAGVTIAPDRIYGLGTG---------PKVEVLKKLQAMPEHQGFKLHFVEDRLATLKNVIKETTLDGWNLYL-------------------------------------V-RW--GYNT--------------------------DKERKEAESIP-RIQLLDL-------------SDFSSKLK------------------------------
>PLATclav
------------------------------------------------------------------------------------------------------------------------MHV--------------------------LRPVIETGYENLLLVRLLLEIRAPYLRQSSVADGLTIGAILEKWSELKPVIMKEWSEQSTD-LINLFGNVRDEWIDKDLSGWIDASR---------------------------FYPGIADALRFASSRIYIVTTKQSRFADALLRKLAGVIIPSERIYGLGSG---------PKVEVLKKLQAMPEHQGLKLHFVEDRLITLKNVIKEPALDGWNLYL-------------------------------------G-RW--GYNT--------------------------EKEREEAESIP-RIHLLDL-------------SDFSSKLK------------------------------
>CHILtrap
-----------------------------------------------------------------M----GGDLYALDFDGVLCDSCGESSLSALKASKIRWPVIFEGVISEVEEWIIDQMHV--------------------------LRPVVETGYENLLLVRLLLEIRVPLIRQSSVAEGLTTETILEKWSELKPVLIKEWAEERSA-LINLFGSVRDEWIDKDLSGWIGANR---------------------------FYPGIADALRFSSSQVYIVTTKQSRFADALLRELAGVTMPSERIYGLGMG---------PKVEVLKKLQAMPEHQGLKLHFVEDRLATLKNVIKDQALDGWNLYL-------------------------------------G-RW--GYNT--------------------------EKERKEAESIS-RIQLLDL-------------SDFSSKLK------------------------------
>BORYspha
------------------------------------------------------------------------HLYALDFDGVICDSCGESSLSALKAAKIRWPELFDQVDSGMEEWIIDQMHI--------------------------LRPVVETGYENLLLVRLLLELQIPSIRKSSVVDGLTIDAILVNWPQVKPVIMKEWSEDRDA-LVDLFGKVRDEWIETDLSGWIGANR---------------------------LYPGIADALKFASSQVFIVTTKQSRFADALLRELAGVTIPPDRIYGLGTG---------PKVEVLKKLQEMPEHEGLTLHFVEDRLATLKNVIKEPTLASWNLYL-------------------------------------GLRW--SREM--------------------------------------GIQ-------------------------------------------------------
>LECAnigr
-----------------------------------------------------------------M----GGDLYALDFDGVLCDSCGETSLSALKAAKIRWPLLFEGVSLGIDEEIIDQLHF--------------------------LRPVVETGYENLLLVRLLLEIQIPLLRKSSLVEGLTVEAILEKWSQLKPVVMKEWDQKRDD-LINLFGAVRDEWMSEDLTGWIHANR---------------------------LYPGIADALRFASSRLFIVTTKQSRFADALLRELAGVAIPSERIYGLGTG---------PKVEVLKKLQAMPEHKGLKLHFVEDRLASLKNVIKDRDLDQWNLYL-------------------------------------G-KW--GYNT--------------------------EKEKKETESIP-RIQVLEL-------------SDFTNKLK------------------------------
>MEXIxero
M----------------------------------------------------EVVVQQFYNLIGM----AGDLYALDFDGVLCDSCGESSLSALKAAKIRWPTLFDGTSSALEEWIIDQMHF--------------------------LRPVVETGYENLLLIRLLLEIQIPSVRNSSVAVGLTVEVILEKWSELKLVIMKEWAEESSV-LINLFGSVRDEWMDKDLSGWIGANR---------------------------LYPGIADALRFASSQVYIVTTKQSRFADALLRELAGVSFPSERIYGLGTG---------PKVEVLKKLQAIPEHQCLKLHFVEDRLATLKNVINETALDGWNLYL-------------------------------------G-RW--GYNT--------------------------EKERKEAESIP-RIQLLDL-------------SEFSSKLK------------------------------
>CYPRflav
ML----------DVLNLTI-----FLASSFSGESNFRCKKIEGEEGERERESCAAVEETGYKLIGM----VGDLYALDFDGVLCDSCGESSLSALQAAKIRWPALFDGASSSLEEWIIDQMHV--------------------------LRPVVETGYENLLLVRLLLEIQIPSVRKSSVAEGLTVEVILEKWSELKPVIMKEWAEESSD-LINVFGSVRDEWMDKDLSGWIGANR---------------------------LYPGIADALRFASSQVYIVTTKQSRFADALLRELAGVTIPSERIYGLGTG---------PKVEVLKKLQAMPEHQNLKLHFVEDRLAALKNVIKETALDGWNLYL-------------------------------------G-RW--GYNT--------------------------EKERKDAESIP-RIQLLDL-------------SDFSSKLK------------------------------
>HABEpant
-----------------------------------------------------------------M----GGELYALDFDGVICDSCGESSVSALKAAKIRWPMLFEQVTSEIEDWIIDQMHV--------------------------LRPVIETGYENLLLVRLLLEIRAPFVRQSSVADGLTIEAILERWSELKPLIMKEWAEKSSD-LINLFGNVRDEWIDKDLPGWIDASR---------------------------FYPGIADALRFASSRIYVVTTKQSRFADALLRELAGVIIPSERIYGLGSG---------PKVEVLKKLQAMPEHQGLKFHFVEDRLITLKNVIKEPALDGWNLYL-------------------------------------G-RW--GYNT--------------------------EKEREEAESIS-RIHLLDL-------------SDFTSKLK------------------------------
>PAPHhirs
-----------------------------------------------------------------M----AGDLYALDFDGVLCDSCGESSLSALKAAKIRWPALFDEWSSAQEEWIIDQMHF--------------------------LRPVVETGYENLLLVRLLLEIQKPSVRKSSVAEGLTVEVILDKWSELKPIIMKEWAENSSV-LVNLFGSVRDEWMDKDLSGWIGANR---------------------------LYPGIADALRFASSQVYIVTTKQSRFADALLRELAGVAFPSERIYGLGTG---------QKAEVLKKLQAIPEHQCLKLHFVEDRLATLKNVINDTALDGWNLYL-------------------------------------G-RW--GYNT--------------------------EKDRKEAESFP-RIQLLDL-------------SEFSNKLK------------------------------
>PHRAlind
-----------------------------------------------------------------M----AGDLYALDFDGVLCDSCGESSLSALKAAKIRWPVLFDGASSSLEEWIIDSMHF--------------------------LRPVVETGYENLLLVRLLLEIQIPSVRKSSVAEGLTVEVILEKWSELKPVIMKEWAEESSV-LINLFGSVRDEWMDKDLSGWIGAN----------------------------------------------------RFADALLRELAGVAFPSERIYGLGSG---------PKVEVLKKLQAIPEHQFMKFHFVEDRLATLKNVINETALDGWNLYL-------------------------------------G-RW--GYNT--------------------------EKERKEAESIP-RIQLLDL-------------TEFSSKLK------------------------------
>HAEMdisc
-----------------------------------------------------------------M----GGDLYALDFDGVLCDSCGESSLSALKAAKVRWPALFEGLTSEIEEWIIDQMHV--------------------------LRPVIETGYENLLLVRLLLEIRVPLVRQSSVAKGLTIEAVLEKWSELKPVIMKEWAEGSSD-LVNLFENVRDEWIDKDLSGWIDANR---------------------------FYPGIADALRFASSRVYVVTTKQSRFADALLRELAGVTIPSERIYGLGTG---------PKVDVLKKLQAIPEHKGLKLHFVEDRLATLKDVIKESVLDGWNLYL-------------------------------------G-RW--GYNT--------------------------EKERKEAESIQ-RIQLLDL-------------SDFSSKLK------------------------------
>CYMBensi
-----------------------------------------------------------------M----GSDLYALDFDGVLCDSCGESSISALKAAKIRWPALFEGVNSELDEWIINQMRV--------------------------LRPVVETGYENLLLVRLLLEIRRPFVRKSSVAEGLAVEAILEKWPELKAVIMKEWAEESSD-LINLFGSVRDEWMDKDLTGWIDSNR---------------------------FYPGIADALRFASSQVYIVTTKQNRFADALLRKLAGVTIPYERIYGLGTG---------PKVEVLKKLQSMPEHQGLKLHFVEDRLATLKNVIKETALDGWNLYL-------------------------------------G-RW--GYNT--------------------------EKEREEAESIS-RIQLLDL-------------SDFTSKLK------------------------------
>CALAcreb
-----------------------------------------------------------------M----AADLYALDFDGVLCDSCGESSLSALKAAKIRWPVVFEGVSSEVEEWIIEQMHV--------------------------LRPVIETGYENLLLVRLLLEIRVPVTRQSSVAEGLTIETILEKWSELNPVIMREWAEERSD-LINLFGSVRDEWIDNDLSGWINANR---------------------------FYPGIPAALRFSCSRIYIVTTKQSRFADALLRELAGVTIPSERIYGLGTG---------PKVEVLKNLQAMPEHLGLKLHFVEDRLATLKNVINESALDGWNLYL-------------------------------------G-RW--GYNT--------------------------EKERKEAECIP-RIQLLDL-------------SDFSSKLK------------------------------
>CHILsemi
-----------------------------------------------------------------M----GGDLYALDFDGVLCDSCGESSLSALKASKIRWPVIFEGVISEVEEWIIDQMHV--------------------------LRPVVETGYENLLLVRLLLEIRVPLIRQSSVAEGLTTETILEKWSELKPVLIKEWAEERSA-LINLFGSVRDEWIDKDLSGWIGANR---------------------------FYPGIADALRFSSSQVYIVTTKQSRFADALLRELAGVTIPSERIYGLGMG---------PKVEVLKKLQAMPEHQGLKLHFVEDRLATLKNVIKDQALDGWNLYL-------------------------------------G-RW--GYNT--------------------------EKERKEAESIP-RIQLLDL-------------SDFSSKLK------------------------------
>EPIPaphy
-----------------------------------------------------------------M----GADLYALDFDGVLCDSCGESSRSALEAAKIRWPAIFEGVNSELEELIIDQMHI--------------------------VRPVVETGYENLLLIRLLLEIQRPFVHKANAVEGSTIETILNNWPELKPAIMKEWAEERSD-LIELFGRVRDEWMDKDQPGWINANR---------------------------FYPGIADALRFATSRVYIVTTKQNKFADTLLRKLAGVTIPSERIYGLGTG---------TKVEVLKKLQAMPENQGMILHFVEDRLETLKNVINDAALDGWNLYL-------------------------------------G-KW--GYNT--------------------------SLEREEAIRIP-RIQLLDL-------------SDFSRKLK------------------------------
>CALAtsoo
-----------------------------------------------------------------M----GGDLYALDFDGVLCDSCGESSLSALKAAKIRWPALFEGVSSELDEWIVDQMRV--------------------------VRPVVETGYENLLLVRLLLEIQRPFVRKSSVAEGLTVEAILEKWSELKPVIMKEWDEESSD-LIDLFGSVRDEWIDKDLSGWIDANR---------------------------FYPGIADALRFASSQVYIVTTKQSRFADALLRKLAGVTIPSERIYGLGTGWSFLFFSFSPKVEVLKKLQTMPEHQGLKLHFVEDRLTSLKNVIKDTALDGWNLYL-------------------------------------A-RW--GYNT--------------------------EKEKEEAESIS-RIQLLEL-------------SDFSSKLK------------------------------
>ERYCcris
M-----------------------WTGAVNNSEQNF-------------VPEEKLCCRFSLREVGM----GGDLYALDFDGVLCDSCGESSISALKAAKIRWPALFEEVNSDLDEWIIDQMRV--------------------------LRPVVETGYENLLLVRLLLEIQRPVARKSSVAEGLTVEAILEKWSELKGVIMKEWSEESND-LINLFASVRDEWMDKDLIGWINANR---------------------------LYPGIADALRFASSQVYIVTTKQSRFADALLRKLAGVIIPSERIYGLGTG---------PKVEVLKMLQAMPQHQSLKLHFVEDRLATLRNVIKETALDGWNLYL-------------------------------------G-RW--GYNT--------------------------EKEREEAEGIS-RIQLLDL-------------SDFTGKLK------------------------------
>APOSshen
-----------------------------------------------------------------M----GGDLYALDFDGVLCDSCGESSLSALKAAKIRWPTIFEGVSSELEDWIIDQMHF--------------------------LRPLVETGYENLLLVRLLLEIQIPSARRSSVADGLTPEAILEKWPELKPVIMKEWNEARNE-LIDLFGSVRDEWMNEDLSGWIGANR---------------------------LYPGIADALRFSSSHIYIVTTKQCRFADALIKELAGVTIPPEKIYGLGTG---------SKVEVLKKLQAMPQHQGLKLHFVEDRLATLKNVIKEPALDGWNLYL-------------------------------------G-RW--GYNT--------------------------EKERKEAESIP-RIQLLDL-------------SVFGSKLK------------------------------
>ORCHital
--------------------------------------------------------------MIGM----SGELYALDFDGVLCDSCGESSLSALKASKIRWPMLFEEVTSELEEWIIDQMHV--------------------------LRPVVETGYENLLLVRLLLEIRAPYLRQSSVADGLTIEAVLEKWSELKPVIMKEWSEKSSD-LIDLFGNVRDEWIDKDLSGWIDASR---------------------------FYPGIADALRFTSSRIYIVTTKQSRFADALLRKLAGVIIPSERIYGLGAG---------PKVEVLKKLQAMPEHQGLKLHFVEDRLVTLKNVIKEPALDGWNLYL-------------------------------------G-RW--GYNT--------------------------EKEREEAESIP-RIRLLDL-------------SEFSSKLK------------------------------
>EPIPhell
-----------------------------------------------------------------M----DGDLYALDFDGVLCDSCGESSLSALKAAKIRWPAHFEGVSSELEEWIIDQMYY--------------------------LRPVVETGYDNLLLVRLLLEIQIPSVRKSPVAEGLTIEAILEKWSDLKAVVMKEWAEESSD-LINIFGSVRDQWMDNDLSGWIDANR---------------------------FYPGIADALRFASSRVYIVTTKQSRFADALLRELAGVTITSDRIYGLGTG---------PKVEVLKKLQAMPEHQGLKLHFVEDRLATLKNVIKETTLDGWNLYL-------------------------------------V-RW--GYNT--------------------------DKERKEAESIP-RIQLLDL-------------SDFSSKLK------------------------------
>CALAsini
-----------------------------------------------------------------M----GGDLYALDFDGVLCDSCSESSLSALKAAKIRWPALFEGVSSELDEWIVDQMRV--------------------------VRPVVETGYENLLLVRLLLEIQRPFVRKSSVAEGLTVEAILEKWSELKPVIMKEWDEESSD-LIDLFGSVRDEWIDKDLSGWIDANR---------------------------FYPGIADALRFASSQVYIVTTKQSRFADALLRKLAGVTIPSERIYGLGTG---------PKVEVLKKLQAMPEHQGLKLHFVEDRLTSLKNVIKETALDGWNLYL-------------------------------------V-RW--GYNT--------------------------EKEREEAESIS-RIRLLEL-------------SDFSSKLK------------------------------
>CYMBmann
-----------------------------------------------------------------M----GGDLYALDFDGVLCDSCGESSVSAVKAAKIRWPALFEGVNSELDEWIINQMRV--------------------------LRPVVETGYENLLLIRLLLEIRRPFVRKSSVAEGLAVEAILEKWPELKAVIMKEWAEESSD-LINLFGSVRDEWMDKDLTGWIDANR---------------------------FYPGIADALRFASSQVYIVTTKQSRFADALLRKLAGVTIPYERIYGLGTG---------PKVEVLKKLQSMPEHQGLELQ-------------RAGLAHWWSLSL-------------------------------------V-RWWSRVRI--------------------------SLSANRRGRLP-RVSLPQTPIVWELRLWFRGRSSCNSEERHQRDSFRWMELV--FRKMGLQY--------
>DENDnobi
-----------------------------------------------------------------M----GGDLYALDFDGVLCDSCGESSISALKAAKIRWQALFEGVSSELDEWILDQMRIHNTALYSTINDKTAKQKLTKIDISAILPIQFSYGYENLLLVRLLLETQKPFVRKSSVAEGLTVEAILEKWSELKPVIMKEWDEESSE-LITLFGNVRDEWMEKDLSGWIDANR---------------------------FYPGIADALRFASSAVYIVTTKQSRFADALLRKLAGVTIPAERIYGLGTG---------PKVEVLKKLQAMPEHQSLKLHFVEDRLTTLKNVIKETALDGWNLYL-------------------------------------G-RW--GYNT--------------------------EKEREEAKSIS-RIQLLDL-------------SDFSSKLK------------------------------
>MOLIcapi
----------------------------------------------------------------------MGHLYALDFDGVICDSCGESSLSALKAANIRWPDLFDGVDSGLEDWMIDQMHI--------------------------LRPVVETGYENLLLIRLLLELQMPAIRKSSVADGLTIEAILENWPQIKPVIMKEWSEDKDA-LIDLFGRVRDDWIEKDISGWIGANR---------------------------LYPGVADALRFSSSQLYIVTTKQSRFADALLRELAGVTIPPERIYGLGSG---------PKVEVLKQLQAMAVHDGLTFHFVEDRLATLKNVIKEPALDGWNLYL-------------------------------------V-RW--GYNT--------------------------EKERKEAESLP-RIQLLDL-------------PDFSNKLK------------------------------
>DRAKthyn
-----------------------------------------------------------------M----GGDLYALDFDGVLCDSCGESSLSALKAAKIRWPVLFEGVIPEVDEWIIDQMHV--------------------------LRPVIETGYENLLLVRLLLEIRVPLIRQSSVAEGLTTETILEKWSDLRPVLMKEWAEERSD-LINLFGVVRDEWIDKDSSRWIGANR---------------------------FYPGIADALRFSSSRVYIVTTKQSRFADALLRELAGVTIPSERIFGLGMG---------PKVDVLKKLQSMPEHQGLKHHFVEDRLATLKNVIKDPELNGWNLYL-------------------------------------G-RW--GYNT--------------------------EKERKEAESIP-RIQLLDL-------------SDFSSKLK------------------------------
>CRYPlept
-----------------------------------------------------------------M----GDDLYALDFDGVLCDSCGESSLSALKAAKIRWPVLFEGVSSEVDEWIINQMHV--------------------------LRPVIETGYENLLLVRLLLEIRVPLARQSSVAAGLTIEAILEKWPELKPVVMKEWAEERSD-LINLFGNVRDEWIDKDLSGWINANR---------------------------FYPGIADALRFSSSRLYIVTTKQSRFADILLRELAGVTIPSERIYGLGTG---------SKVEVLKKIQAMPEHQGLKLHFVEDRLATLKNVIKESALDGWNLYL-------------------------------------G-RW--GYNT--------------------------EKERKEAENIP-RIQLLDL-------------SDFSSKLK------KWWQQV------------------
>EPIDpuni
-----------------------------------------------------------------M----GSDLYALDFDGVLCDSCGESSLSALKAAKIRWPALFEGVSSELEEWILDQMRV--------------------------VRPVVETGYENLLLVRLLLEIQRPFVRKSSVAEGLTVEAILEKWSDLKPVIMKEWAEEGSD-LINLFGSVRDEWMDKDLSGWIDANR---------------------------FYPGIADALRFASSQVYIVTTKQSRFADALLRRLAGVTIPSERIYGLGTG---------PKVEILKKLQTMPENQGLKLHFVEDRLATLKNVIKDAALVGWNLYL-------------------------------------G-RW--GYNT--------------------------EKEREEAESIS-RIQLLDL-------------SDFSSKLK------------------------------
>APOSodor
-----------------------------------------------------------------M----GGDLYALDFDGILCDSCGESSLSALKAAKIRWPTIFEGVSSELEDWIIDQMHF--------------------------LRPLVETGYENLLLVRLLLEIQIPSARRASVADGLTPEAILEKWPELKPVIMKEWNEARNE-LIDLFGSVRDEWMNEDLSGWIGANR---------------------------LYPGIADALRFSSSHIYIVTTKQSRFADALIKELAGVTIPPEKIYGLGTG---------SKVEVLKKLQAMPQHQGLKLHFVEDRLATLKNVIKEPALDGWNLYL-------------------------------------G-RW--GYNT--------------------------EKERKEAESIP-RIQLLDL-------------AVFGSKLK------------------------------
>VANIplan
M-------------------------GAEPKKQTIL------------SIGERRRIAAELRRLTRM----VGDLYALDFDGVICDSCGESSLSALKAAKIRWPSLFEGISLTLEEWIIDQMHF--------------------------LRPVVETGYENLLLIRLLLEIQIPLVRKSSVTEGLTVEAILEKWVQLKPVVMKEWAEESAD-LINLFGTVRDEWMNEDLSGWIGANR---------------------------LYPGVADALRFASSRVFIVTTKQSRFADALLRKLAGVTIHSERIYGLGTG---------PKVEVLKKLQAMPEHQGLKLQ------------------------------------------------------------------------------------------------------------------------------------------------------------------------
>OPHRgarg
-----------------------------------------------------------------M----SGELYALDFDGVLCDSCGESSLSALKASKVRWPMLFEEVTSELEEWIIDQMHA--------------------------LRPVIETGYENLLLVRLLLEIGAPYLRQSSVADGLTIEAILENWSELKPVIMKEWSENSTD-LINLFGNVRDEWIDKDLSGWIDASR---------------------------FYPGIADALRFASSRIYIVTTKQSRFADALLRKLAGIIIPPERIYGLGTG---------PKVEVLKKLQAMPEHQGLKFHFVEDRLVTLKNVMKEPALDGWNLYL-------------------------------------G-RW--GYNT--------------------------EKEREEAEGIP-RIHLLDL-------------LDFSSKLK------------------------------
>CEPHdama
-----------------------------------------------------------------M----GGDLYALDFDGVLCDSCGESSLSALKAAKIRWPALFEGVSSELEEWIVDQMHD--------------------------LRPVVETGYENLLLVRLLLEIQIPFVRKSSIAEGLTVEDILEKWSELKAVILKEWAEESSD-LVNLFGSVRDEWMDKDLSGWIDANR---------------------------FYPGIADALRFASSRVYIVTTKQSRFADALLRELAGVTITSDRIYGLGTG---------PKVEVLKKLQGMPEHQGLKLHFVEDRLATLKNVIKETTLDGWNLYL-------------------------------------V-RW--GYNT--------------------------DKERKEAESIP-RIQLLDL-------------SDFSSKLK------------------------------
>GOODfuma
-----------------------------------------------------------------M----GGDLYALDFDGVLCDSCGESSLSALKAAKIRWPALFEGLTSELEKWIIDQMHV--------------------------LRPVIETGYENLLLVRLLLEIRVPLVRQSSVAKGLTSEAILEKWSELKPVIMKEWAEGSSD-LVNLFGSVRDEWIDKDLSGWIDANR---------------------------FYPGIADALRFASSQVYVVTTKQSRFADTLLRELAGVTIPSERIYGLGTG---------PKVEVLKKLQAIPEHQGLKLHFVEDRLATLKNVIKESALDGWNLYL-------------------------------------G-RW--GYNT--------------------------EKERKEAGSIH-RIQLLDL-------------SDFSSKLK------------------------------
>GYMNodor
-----------------------------------------------------------------M----ADELYALDFDGVLCDSCGESSLSALKASKIRWPMLFEEVTSELEEWIIDQMHV--------------------------LRPVIETGYENLLLVRLLLEIRAPYLRQSSVADGLTIEAILEKWSELKPVIMKEWSEKSSD-LINLFGNVRDEWIDKDLSGWIDASR---------------------------FYPGIADALRFASSRIYIVTTKQSRFADALLRKLAGVIIPSERIYGLGTG---------PKVEVLKKLQAMPEHQGLKLHFVEDRLITLKNVIKEPALDGWNLYL-------------------------------------G-RW--GYNT--------------------------EKEREEAESIP-RIHLLDL-------------SDFSSKLK------------------------------
>GASTelat
-----------------------------------------------------------------M----SANLYALDFDGVLCDSCGESSLSAFKAAKIRWPALFQGVSSDLEEWILGQMHV--------------------------LRPVVETGYENLLLVRLLLEIQRPFTHKSSVAVGLNVDSILEKWSELKPVILKEWAEDSSD-LINLFGIVRDEWVEMDRSGWINANR---------------------------FYPGVADALRFASSRVYIVTTKQHRFADALLRHLGGVTFPSERIYGLGTG---------QKVDILRKIQAMPEHQGLQFHFVEDRLATLKNVIKETELDGWNLYL-------------------------------------A-RW--GYNT--------------------------DKERKEAESIP-RIKLLEL-------------SDFSNKLK------------------------------
>PHALmode
-----------------------------------------------------------------M----GGDLYALDFDGVICDSCGESSISALKAAKIRWPALFEGVSSELDEWIIDQMRV--------------------------VRPVVETGYENLLLVRLLLEIQNPFARQSSVAEGLTVEDILEKWSELKPVIMKEWDEKSND-LINLFGIVRDEWMDKDLSGWIDANR---------------------------FYPGISDALRFASSQVYIVTTKQSRFADALLRKLGGVEIPSDRIYGLGSG---------PKVEVLKKLQAMPEHQGLKLHFVEDRLATLKNVIKETALDGWNLYL-------------------------------------G-SW--GYNT--------------------------EKEREEAEGMS-RIQLLDL-------------PDFSSKLK------------------------------
>GALEfabe
-----------------------------------------------------------------M----GGDLYALDFDGVICNSCGESSLSALK-----------------------------------------------------LRPVVETGYENLLVVRLLLEIQMPLVRKSSVTERLTVEAILEKWAELKPVIMEEWAEESAD-LIHLFGTVRDEWMNEDISGWIGANR---------------------------LYPGIADALRFASSQVFIVTTKQSRFADALLKEIAGVTIPSERIYGLGTG---------PKVEVLKKLQAMPEHQGLKLHFVEDRLATLKNVIKERALDQWNLYL-------------------------------------G-RW--GYNT--------------------------EKERKEAESIP-RIQLLEL-------------SDFSSKLK------------------------------
>GYMNdens
-----------------------------------------------------------------M----ADELYALDFDGVLCDSCGESSLSALKASKIRWPMLFEEVTSELEEWIIDQMHV--------------------------LRPVIETGYENLLLVRLLLEIRAPYVRQSSVADGLTIEAILEKWSELKPVIMKEWSEKSSD-LINLFGNVRDEWIDKDLSGWIDASR---------------------------FYPGIADALRFASSRIYIVTTKQSRFADALLRKLAGVIIPSERIYGLGTG---------PKVEVLKKLQAMPEHQGLKLHFVEDRLITLKNVIKEPALDGWNLYL-------------------------------------G-RW--GYNT--------------------------EKEREEAESIP-RIHLLDL-------------SDFSSKLK------------------------------
>ERYCpuss
----------------------------MNNSEQNF-------------VSEEKLCCRFSLRGVEM----CGDLYALDFDGVLCDSCSESSISALKAAKIRWPEIFEEVNSDLDEWIIDQMRV--------------------------LRPVVETGYENLLLVRLLLEIQRPVACKSSVAEGLTVEAILEKWSELKGVIMKEWSEESND-LINLFASVRDEWMDKNLIGWIDANR---------------------------LYPGIADALRFASSQVYIVTTKQSRFADALLRKLAGVIIPSERIFGLGTG---------PKVEVLKMLQAMPQHQGMKLHFVEDRLATLRNVIKETALDGWNLYL-------------------------------------G-RW--GYNT--------------------------EKEREEAEGIS-RIQLLDL-------------SEFTGKLK------------------------------
>PHALcorn
-----------------------------------------------------------------M----SGDLYALDFDGVICDSCGESSISALKAAKIRWPALFEGVSSELDEWIIDQMRV--------------------------VRPVVETGYENLLLVRLLLEIQNPFARQSSVAEGLTVEDILEKWSELKPVIMKEWNEKSND-LINLFGIVRDEWMDKDQSGWIDANR---------------------------FYPGISDALRFASSQVYIVTTKQSRFADALLRKLGGVEIPSDRIYGLGSG---------PKVEVLKKLQAMPEHQGLKLHFVEDRLATLKNVINETALDGWNLYL-------------------------------------G-RW--GYNT--------------------------EKEREEAEGMS-RIQLLDL-------------PDFSSKLK------------------------------
>SELEaequ
-----------------------------------------------------------------M----AGDLYALDFDGVLCDSCGESSLSALKAAKIRWPALFDGASSALEEWITDQMHF--------------------------LRPVVETGYENLLLVRLLLEIQIPSVRKSSVAEGLTIKVILEKWSELKPIIMKEWAEERSD-LINLFGCVRDEWMDKDRSGWIGANR---------------------------LYPGIADALRFASSQVYIVTTKQSRFADALLRELAGVAIPSERIYGLGTG---------PKVEVLKKLQAIPEHQGLKLHFVEDRLATLKNVIKETALDGWNLYL-------------------------------------G-KW--GYNT--------------------------EKERKEAESIP-RIQLLDL-------------SNFSSKLK------------------------------
>OPHRsphe
-----------------------------------------------------------------M----SGELYALDFDGVLCDSCGESSLSALKASKIRWPMLFEEVTSELEEWIIDQMHV--------------------------LRPVIETGYENLLLVRLLLEIGAPYLRQSSVADGLTIEAILENWSELKPVIMKEWSENSTD-LINLFGNVRDEWIDKDLSGWIDASR---------------------------FYPGIADALRFASSRIYIVTTKQSRFADALLRKLAGIIIPPERIYGLGTG---------PKVEVLKKLQAMPEHQGLKFHFVEDRLVTLKNVIKEPALDGWNLYL-------------------------------------G-RW--GYNT--------------------------EKEREEAEGIP-RIHLLDL-------------LDFSSKLK------------------------------
>EPIDfulg
-----------------------------------------------------------------M----GSDLYALDFDGVLCDSCGESSLSALKAAKIRWPALFEGVSSELEEWILDQMRV--------------------------VRPVVETGYENLLLVRLLLEIQRPFVRKSSVAEGLTVEAILEKWSDLKPVIMKEWAEEGSD-LINLFGSVRDEWMDKDLSGWIDANR---------------------------FYPGIADALRFASSQVYIVTTKQSRFADALLRRLAGVTIPSERIYGLGTG---------PKVEILKKLQAMPENQGLKLHFVEDRLATLKNVIKDAALDGWNLYL-------------------------------------G-RW--GYNT--------------------------EKEREEAESIS-RIQLLDL-------------SDFSSKLK------------------------------
>HEMIforr
-----------------------------------------------------------------M----GSELYALDFDGVLCDSCGESSLSALKAAKIRWPMLFEEVTPEIEEWIIDQMHV--------------------------LRPVIETGYENLLLVRLLLEIRAPFVRQSSVADVLTTEAILEKWSELKPVIMKEWAEKSSD-LINLFGNVRDDWIDKDLSGWIDASRNNFGRRHLVAECCCCCTLHIGGPVHKLFYPGIADALKFASSRIYIVTTKQSRFADALLRKLAGVIIPSEKIYGLGTG---------PKVEVLKKLQAMPEHQGLKLHFVEDRLITLKNVIKEPALDGWNLYL-------------------------------------G-KW--GYNT--------------------------EKEREEAESIP-RIHLLDL-------------SDFSSKLK------------------------------
>HYPOheme
-----------------------------------------------------------------MQERGMGHLYALDFDGVICDSCGESSLSALKAAKIRWPALFDGVDSGQEEWIIDQMHV--------------------------LRPVVETGYENLLLIRLLLELQIPSIRKSSVADGLTVEAILENWSQIKPIIMKDWSEDKDA-LIDLFGRVRDDWIEKDISGWIGANR---------------------------LYPGVADALRFSSSQLYIVTTKQSRFADALLRELAGVTIPPERIYGLGSG---------PKVEVLKQLQAMAEHEGLTFHFVEDRLATLKNVIKEPALDGWNLYL-------------------------------------G-RW--GYNT--------------------------EKERKEAESLS-RIQLLDL-------------PDFSNKLK------------------------------
>DACThata
-----------------------------------------------------------------M----GDELYALDFDGVLCDSCGESSLSALKASKIRWPMLFEEVTSELEEWIIDQMHV--------------------------LRPVIETGYENLLLVRLLLEIRAPYLRQSSVADGLTIEAILEKWSELKPAIMKEWSEKSSD-LVNLFGNVRDEWIDKDLSGWIDASR---------------------------FYPGIADALRFASSRIYIVTTKQSRFADALLRKLAGVIIPSERIYGLGTG---------PKVEVLKKLQAMPEHQGLKLHFVEDRLITLKNVIKEPALDGWNLYL-------------------------------------G-RW--GYNT--------------------------EKEREEAESIP-RIHLLDL-------------SDFSSKLK------------------------------
>VANIshen
-----------------------------------------------------------------M----VGDVYALDFDGVICDSSGESSLSALKAAKIRWPSLFERVSLSLEEWIIDQMHF--------------------------LRPVVETGYENLLLIRLLLEIQIPLVRKSSVTEGLTVEAILEKWVQLKPVIMKEWAEESAD-LINLFGTVRDEWMNEDLSAWIGANSHYR------------CT-------YNLLYPGVADALRFASSRVFIVTTKQSRFADALLRELAGVTIPSERIYGLGTG---------PKVEVLKKLQAMPEHQGLKLNFVEDRLATLKNVIKERALDQWNLYL-------------------------------------G-RW--GYNT--------------------------EKERKEAEDIP-RIQLLEL-------------SDFSRKLK------------------------------
>DENDchryso
-----------------------------------------------------------------M----GGDLYALDFDGVLCDSCGESSISALKAAKIRWPALFEGVSSELDEWIIDQMRI--------------------------LRPVVETGYENLLLVRLLLEIQEPFVRKSSVAEGLTVEAILEKWSELKPVIMKEWDEESSD-LITVFGSVRDEWMDKDLSGWIDANR---------------------------FYPGIADALRFASSAVYIVTTKQSRFADALLRKLAGVTIPAERIYGLGTG---------PKVEVLKKLQAMPEHQNLKLHFVEDRLTTLKNVIKETALDGWNLYL-------------------------------------G-RW--GYNT--------------------------EKEREEAKSIS-RIQLLDL-------------SDFSSKLK------------------------------
>MICRparv
-----------------------------------------------------------------M----GGDLYALDFDGVLCDSCGESSLSALKAAKIRWPVLFEGVSSEVEDWIILQMHV--------------------------LRPVIETGYENLLLVRLLLEIRVSLVRQSSVAEGLTVEAILEKWSELKPVIMKEWAEEGND-LINLFGSVRDEWIDKDLSGWIGANR---------------------------FYPGIADALRFSSSRIYIVTTKQGRFADALLKELAGVTIPSDRIYGLGTG---------PKVEVLLKLQAEPEHQGLELHFVEDRLATLKNVINESALDGWNLYL-------------------------------------G-RW--GYNT--------------------------EEERREAEGIP-RIQLLDL-------------SDFSSKLK------------------------------
>CREMappe
-----------------------------------------------------------------M----GSDLYALDFDGVLCDSCGESSLSALKAAKVRWPALFEGVSSELDKWIIDQMRV--------------------------LRPVVETGYENLLLVRLLLEIQRPFARKSSVAEGLAVEAVLEKWPDLKPVIMKEWAEESSD-LVNLFGCVRDEWIDEDLSGWIDANR---------------------------FYPGVADALRFASSQVYIVTTKQSRFADALLKKLAGVTIPSERIYGLGTG---------PKVEVLKKLQAMPEHQGLKLHFVEDRLATLKNVIKEAALDGWNLYL-------------------------------------G-NL--LFSHFLAAAIDDLQAFLFYHEQGDGDTILRRRGKKQKASLEFRCSTFQI-------------SAAS----------------------------------
>CALEmajo
-----------------------------------------------------------------M----GGDLYALDFDGVLCDSCGESSLSALKAAKIRWPALFEGVMSEAEEWIIDQMHV--------------------------LRPVIETGYENLLLIRLLLEIRVPLIRQSSVAEGLTTETILEKWSELKPVLMKEWAEERSD-LVNLFGFVRDEWIDKDLSGWIGANR---------------------------FYPGIADALRFSSSRVYIVTTKQSRFADALLRKLAGVTIPTERIYGLGMG---------PKVEVLKKLQAMPEHQGLKLHFVEDRLATLKNVIKDPALDGWNLYL-------------------------------------G-RW--GYNT--------------------------EKERKEAESIP-RIQLLDL-------------SDFSSKLK------------------------------
>SERAvome
-----------------------------------------------------------------M----GGELYALDFDGVLCDSCGESSLSALKASKIRWPMLFEEVTPEQEEWIIDQMHV--------------------------LRPVIETGYENLLLVRLLLEIRAPYLRQSSVADGLTIEAILEKWSELKPVIMKEWSENSTE-LINLFGNIRDEWIDKDLSGWIDASR---------------------------FYPGIADALRFASSRIYIVTTKQSRFADALLRKLAGVIIPSERIYGLGTG---------PKVEVLKKLQAMPEHHGLKLHFVEDRLTTLKNVIREPALDGWNLYL-------------------------------------G-RW--GYNT--------------------------EKEREEAESIP-RIHLLDL-------------SDFSSKLK------------------------------
>PHAIflav
-----------------------------------------------------------------M----GGDLYALDFDGVLCDSCGESSLSALKAAKIRWPALFEGVSSELDEWIVDQMRV--------------------------VRPVVETGYENLLLVRLLLEIQRPFIRKSSVAEGLTVEAILEKWSELKPVIMKEWDEESSD-LINLFGSVRDEWIDKDLSGWIDANR---------------------------FYPGIADALRFASSQVYIVTTKQSRFADALLRKLAGVTIPSERIFGLGTG---------PKVEVLKKLQAMPEHQGLKLHFVEDRLTTLKNVIKETALDGWSLYLGHLLHLPLPPHLQPPLMTCKLFFFSYQIECQFIYLQAG-RW--GYNT--------------------------EKEREEAESIS-RIQLLEL-------------SDFSSKLK------------------------------
>CORYacti
-----------------------------------------------------------------M----GGDVYALDFDGVLCDSCGESSLSALKAAKIQWPVLFEGVLSEIEEWIIDQMHF--------------------------LRPVIETGYENLLLVRLLLEIRVPLVRQSSVAEGITIEAILEKWSELKPIIMKEWAEESSG-LINLFGSVRDEWIDKDLSGWIGANR---------------------------FYPGIADALRFSSSPVYIVTTKQSRFADALLRELAEVTIPSERIYGLGTG---------PKVEVLKKLQALPEHEGMKLHFVEDRLATLKNVIKESALDGWNLYL-------------------------------------G-RW--GYNT--------------------------EKERKEAESIP-RIQFLDL-------------SDFSSKLK------------------------------
>PAPHconc
-----------------------------------------------------------------M----AGDLYALDFDGVLCDSCGESSLSALKAAKIRWPALFDGGSSAQEEWIIDQMHF--------------------------LRPVVETGYENLLLVRLLLEIQKPSLRKSSVAEGLTVEVILDKWSELKPIIMKEWAENSSV-LVNLFGSVRDEWMDKDLSGWIGANR---------------------------LYPGIADALRFASSQVYIVTTKQSRFADALLRELAGVAFPSERIYGLGTG---------QKVEVLKKLQAIPEHQCLKLHFVEDRLATLKNVINDTALDGWNLYL-------------------------------------G-RW--GYNT--------------------------EKDRKEAESFP-RIQLLDL-------------SEFSNKLK------------------------------
>PHAItank
-----------------------------------------------------------------M----GGDLYALDFDGVLCDSCGESSLSALKAAKIRWPALFEGVSSELDEWIVDQMRV--------------------------VRPVVETGYENLLLVRLLLEIQRPFVRKSSVAEGLIVDAILEKWSELKPVIMKEWDEDSSD-LINLFGSVRDEWIDKDLSGWIDANR---------------------------FYPGIADALRFASSQVYIVTTKQSRFADALLRKLAGLTIPSERIYGLGTG---------PKVEVLKKLQAMPQHQGLKLHFVEDRLATLKNVIKETALDEWNLYL-------------------------------------G-RW--GYNT--------------------------EKEREEAESIS-RIQLLEL-------------SDFSSKLK------------------------------
>CALAplic
-----------------------------------------------------------------M----AADLYALDFDGVLCDSCGESSLSALKAAKIRWPDVFEGVSSEVEEWIIEQMHV--------------------------LRPVIETGYENLLLVRLLLEIRVPVTRQSSVAEGLTIETILEKWSELNPVIMREWAEERSD-LINLFGSVRDEWIDNDLSGWINANR---------------------------FYPGIPDALRFSCSRIYIVTTKQSRFADALLRELAGVTIPSERIYGLGTG---------PKVEVLKNLQAMPEHQGLKLHFVEDRLATLKNVINESALDGWNLYL-------------------------------------G-RW--GYNT--------------------------ENERKEAECIP-RIQLIDL-------------SDFSSKLK------------------------------
>EPIPpurp
VVAASPPPLRPAEVITVEAIYRLEWT--SPKKNCSL-------------RKEEEKSCWCPLRKHRM----DGDLYALDFDGVLCDSCGESSLSALKAAKIRWPAHFEGVSSELEEWIIDQMHY--------------------------LRPVVETGYDNLLLVRCLLEIQIPSVRKSPVAEGLTIEAILEKWSDLKAVVMKEWAEESSD-LINIFGSVRDEWMDNDLSGWIDANR---------------------------FYPGIADALRFASSRVYIVTTKQSRFAEALLRELAGVTITSDRIYGLGTG---------PKAEVLKKLQAMPEHQGLKLHFVEDRLATLKNVIKETTLDGWNLYL-------------------------------------V-RW--GYNT--------------------------DKERKEAESIP-RIQLLDL-------------SDFSSKLK------------------------------
>NEUWmali
-----------------------------------------------------------------M----GGDLYALDFDGVLCDSCGESSLSALKAAKVRWPVTFEGLSSQVEEWILDQMHF--------------------------LRPVIETGYENLLLVRLLLEIQIPSVRKSSVADGLTAEAILEKWSELKPVIMKEWSEERSE-LIDLFGSVRDEWINEDLSGWIGANR---------------------------LYPGIADALRFASSKVYIVTTKQSRFTDALLKELAGVTIPHERIYGLGTG---------PKVEVLKNLQAMPQHQGLKLHFVEDRLATLKNVIKEPALDGWNLYL-------------------------------------G-RW--GYNT--------------------------EKERKEAESIP-RIQLLDL-------------SVFSSKLK------------------------------
>MASDpict
-----------------------------------------------------------------M----GSDLYALDFDGVLCDSCGESSLSALKAAKIRWPALFEGVSSELDEWILDQMRV--------------------------LRPVVETGYENLLLVRLLLEIQKPSLVKSSVAEGLTVEAILEKWSDLKPLILREWAEKSSD-LIDLFGSVRDEWIDKDLSGWIDANR---------------------------FYPGIADALRFASSQVYIVTTKQSRFADALLKKLAGVTIPSERIYGLGTG---------PKVEVLKKLQAMPEHQGLKLHFVEDRLSTLKNVIKETALDEWNLYL-------------------------------------G-RW--GYNT--------------------------EKEREEAENIS-RIQVLDL-------------SDFSSKLK------------------------------
>ANOEroxb
-----------------------------------------------------------------M----GGDLYALDFDGVLCDSCGESSLSALKAAKIRWPTLFEGLTSELEEWIIDQMHV--------------------------LRPVIETGYENLLLVRLLLEIRVPLVRQSSVAKGLTIEAILEKWSELKPIIMKEWAERSSD-LVNLFGSVRDEWIDKDLSGWIDANR---------------------------FYPGIADALRFASSRVYVVTTKQSRFADTLLRELAGVTIPSERIYGLGTG---------PKVEVLKKLQAIPEHQGLKLHFVEDRLATLKDVIKESALDGWNLYL-------------------------------------G-RW--GYNT--------------------------DKERKEAESIH-RIQLLDL-------------SDFSSKLK------------------------------
>HABElong
-----------------------------------------------------------------M----GGELYALDFDGVICDSCGESSVSALKAAKIRWPMLFEQVTSEIEDWIIDQMHV--------------------------LRPVIETGYENLLLVRLLLEIRAPFVRQSSVADGLTIEAILERWSELKPLIMKEWAEKSSD-LINLFGNVRDEWIDKDLPGWIDASR---------------------------FYPGIADALRFASSRIYVVTTKQSRFADALLRELAGVIIPSERIYGLGSG---------PKVEVLKKLQAMPEHQGLKFHFVEDRLITLKNVIKEPALDGWNLYL-------------------------------------G-RW--GYNT--------------------------EKEREEAESIS-RIHLLDL-------------SDFTSKLK------------------------------
>NEUWzoll
-----------------------------------------------------------------M----GGDLYALDFDGVLCDSCGESSLSALKAAKVRWPGTFEGLSSQVEEWILDQMHF--------------------------LRPVIETGYENLLLVRLLLEIQIPSVRKSSVADGLTAEAILEKWSELKPVIMKEWSEERSE-LIDLFGSVRDEWINEDLSGWIGANR---------------------------LYPGIADALRFASSKVYIVTTKQSRFTDALLKELAGVTIPHERIYGLGTG---------PKVEVLKNLQAMQQHQGLKLHFVEDRLATLKNVIKEPALDGWNLYL-------------------------------------G-RW--GYNT--------------------------EKERKEAESIP-RIQLLDL-------------SVFSSKLK------------------------------
>ANOEemei
-----------------------------------------------------------------M----GGDLYALDFDGVLCDSCGESSLSALKAAKIRWPALFEGLTSELEEWIIDQMHV--------------------------LRPVIETGYENLLLVRLLLEIRVPLVRQSSVAKGLTIEAILEKWSELKPIIMKEWAERSSD-LVNLFGSVRDEWIDKDLSGWIDANR---------------------------FYPGIADALRFASSRVYVVTTKQSRFADTLLRELAGVTIPSERIYGLGTG---------PKVEVLKKLQAIPEHQGLKLHFVEDRLATLKDVIKESALDGWNLYL-------------------------------------G-RW--GYNT--------------------------DKERKEAESIH-RIQLLDL-------------SDFSSKLK------KL--EISDFPLNGQEHNSQSASFS
>GOODpube
------------------------------------------------------------------------------------------------------------------------------------------------------------------------------------------------------------------------GSVRDEWIDKDLSGWIDANR---------------------------FYPGIADALRFASSRVYVVTTKQSRFADTLLRELAGVTIPSERIYGLGTG---------PKVEVLKKLQAIPEHQGLKLHFVEDRLATLKNVIKESTLDGWSLYL-------------------------------------G-RW--GYNT--------------------------EKERKEAGSIH-RIQLLDL-------------SDFSSKLK------------------------------
>CYPRbard
-----------------------------------------------------------------M----AGDLYALDFDGVLCDSCGESSLSALKAAKIRWPALFDGASSALEEWIIDQMHF--------------------------LRPVVETGYENLLLVRLLLEIQIPSVRKSSVAEGLTVEVILEKWSELKPVIMKEWAEESSD-LINLFGSVRDEWMDKDLSGWIGANR---------------------------LYPGIADALRFASSQVYIVTTKQRRFADALLRELAGVTIPSERIYGLGTG---------PKVEVLKKLQAIPEHQSLKLHFVEDRLAALKNVINETALDRWNLYL-------------------------------------G-RW--GYNT--------------------------EKERKDAESIP-RIQLLDL-------------SDFSSKLK------------------------------
>RIMAelli
-----------------------------------------------------------------M----GGELYALDFDGVLCDSCGESSLSALKAAKIRWPVLFEGVISEVEEWIIDQMHV--------------------------LRPVIETGYENLLLVRLLLEIRVPLIRQSSVAEGLIIETILGDWSELKPVIMKEWAEERSD-LINLFGSVRDEWIDKDRSGWIGANR---------------------------FYPGIADALRFSSSRVYIVTTKQSRFADALLRELAGVTIPSERIYGLGTG---------PKVEILKKLQAMPEHQGLKLHFVEDRLATLKNVIKDPALDGWNLYL-------------------------------------G-RW--GYNT--------------------------EKERKEAESIP-RIQLLDL-------------SDFSSKLK------------------------------
>LANAlana
-----------------------------------------------------------------M----GGHLYALDFDGVICDSCGESSRSALKAAKIRWPTLFDGVDSGLEEWIIDQMHV--------------------------LRPVVETGYENLLLIRLLLELQIPSVRKSTVADGLTVAAILENWSQIKPIIMKEWGEEDKDTLIDLFGRVRDDWMEKDISGWIGANR---------------------------LYPGIADALRFASSQVYIVTTKQSRFADALLRELAGVTIPSDRIYGLGTG---------PKVKVLKQLQEMPEHENLTLHFVEDRLATLKNVIKEPALDGWNLYL-------------------------------------G-RW--GYNT--------------------------EKERKEAESIP-RIQLLDL-------------PDFSKKLK------------------------------
>BLETstri
-----------------------------------------------------------------M----GGDLYALDFDGVLCDSCGESSLSALKAAKIRWPALFEEESSELDEWILDQMRV--------------------------LRPVVETGYENLLLVRLLLEIQRPFVRKSSVAEGLTVEAILEKWSELKPVIMKEWAEESND-LINLFGNVRDEWMDKDLSGWIDANR---------------------------FYPGIADALRFASSQVYIVTTKQSRFADALLRKLAGVTIPSERIYGLGTG---------PKVEVLKKLQAMPEHQGLKLHFVEDRIATLKNVIKETALDGWNLYL-------------------------------------G-RW--GYNT--------------------------EKEREEAESIS-RIQVLDL-------------SDFSSKLK------------------------------
>DRAKelas
-----------------------------------------------------------------M----GGDLYALDFDGVLCDSCGESSLSALKAAKIRWPVLFEGVIPEVDEWIIDQMHV--------------------------LRPVIETGYENLLLVRLLLEIRVPLTRQSSVAEGITTETILEKWSDLRPVLMKEWAEERSD-LINLFGVVRDEWIDKDLSGWIGANR---------------------------FYPGIADALRFSSSRVYIVTTKQSRFADALLRELAGVTIPSERIFGLGMG---------PKVDVLKKLQAMPEHQGLKHHFVEDRLATLKNVIKDPELNGWNLYL-------------------------------------G-RW--GYNT--------------------------EKERKEAESIP-RIQLLDL-------------SDFSSKLK------------------------------
>OECEmacu
-----------------------------------------------------------------M----GGDLYALDFDGVLCDSCGESSISALKAAKIRWPSLFERFNSELDEWIIDQMRV--------------------------LRPVVETGYENLLLVRLLLEIQQPVARKSSVAEELTVEAILEKWLELKRVIMKEWSEESSD-LINLFASVRDEWMDKDLMGWIDANR---------------------------FYPGIADALRFASSQVYIVTTKQSRFADALLRKLAGVIIPSERIYGLGTG---------PKVEVLKMLQAMPEHQGLKLHFVEDRLGTLKNVIKDTALDGWNLYL-------------------------------------G-RW--GYNT--------------------------EKEREEAERIS-RIQLLDL-------------SDFTGKLK------------------------------
>THELangu
-----------------------------------------------------------------M----GGDLYALDFDGVLCDSCGESSLSALKAAKTRWPVLFEGVISDVEKWIIDQMHV--------------------------LRPVIETGYENLLLVRLLLEIQVPLIRQSSVAEGLTVETILKKWSELKPVIMKEWAENGSD-LINLFGSVRDEWIDKDLSGWIGANR---------------------------FYPGIADALRFSSSQVYIVTTKQSRFADALLRELAGVTIPSERIYGLGTG---------PKVEVLKKLQAMPEHQGLKLHFVEDRLATLKNVIKEPALDGWSLYL-------------------------------------G-RW--GYNT--------------------------EKERKEAESIP-RIQLLDL-------------SDFSSKLK------------------------------
>DIURorie
-----------------------------------------------------------------M----GGDLYALDFDGVLCDSCGESSRSALMAAKIRWSVLFEGVLSDVEEWIIEKMHV--------------------------LRPVIETGYENLLLVRLLLEIRMPLIRQSSVAEGLTIEDILENWSELKPIIMKEWAEEKNE-LINLFGSVRDEWIDKDLSGWIDANR---------------------------FYPGIADALRFSSSLVYIVTTKQSRFADALLRELAGVTIPSDRIYGLGTG---------TKVEVLKKLQAMPNHQGLKLHFVEDRLATLKSVIKESTLDGWHLYL-------------------------------------G-RW--GYNT--------------------------EKERKEAENIP-RIQLLDL-------------SDFTGKLK------------------------------
