# Supplementary material for: Orchid Phylotranscriptomics: The Prospects of Repurposing Multi-Tissue Transcriptomes for Phylogenetic Analysis and Beyond
Source: Front Plant Sci. 2022 May 27;13:910362. doi: 10.3389/fpls.2022.910362 (PMC9196242; doi:10.3389/fpls.2022.910362)
Supplement: Supplementary file 4 [file Data_Sheet_3.zip › ortho_MSA/r1/OG0009465.fa]

>ANOEemei
---------------------------------------------------------------------------------------------------------------------------------------------------------------------GSWCSLPF---------------TKVSAS-SANVDFLQLNPSSGITALAKFPLKKRFFSLKF-----KLLATTK--TQNVI-QE-DEHSDLWDESKQLISTFSFTSEESDLILKKAYGWIHSPYWGEERRQEHPQLDSIKNILDYLKSLSLSEDDLHKIMKKFPEVLGCCLDKELKVNVETLAREWGIKGKMLRNLLLRNPKVLGYNVDCKGDCMAK-----CTRCWVRF
>ANOEroxb
--------------------------------------------------------------------------------------------------------------------------MLVNLLPL-----------PLPCE------------------TGSWCSLPF---------------TKVSAS-STNVDFFQLNPSSGVTALAKFPLKKRFFSLKF-----KLLATTK--TQNVI-QE-DEHSDLWDESKQLISTFSFTAEESDLILKKAYGWIHSPYWGEERRQEHPQLDSIKNILDYLKSLSLSEDDLHKIMKKFPEVLGCCLDKELKVNVETLAREWGIKGKMLRNLLLRNPKVLGYNVDCKGDCMAK-----CTRCWVRF
>APOSodor
-------------------------------------------GFLWLEAALSPVDPTIQRISF---------------------------------HFILSIGNSLPSLSARSNPSTSSPGMMVNSVSL-----------PLTSE------------------TTVWWPI-F---------------SSSFST-STNEVQLLWNPSHRVKVRRPLYF-KRTLRSKSLPPRHKLCAANH--SNVAV-QE-DDHKKLWEESKQSISALDFTAEEADLMLKKAFGWVHSPYWGEERQKTLPEYDSMIEMLDYLKSLSLSDDDLHKILKKFPEVLGCDLDGELKANIDTLEREWGIKGSSLRNLLLRNPKVLGYNVDCKGDCMAH-----CTRCWVRF
>APOSshen
--------------------------------------------------------------------------------------------------------------------------MMVNSVSL-----------PLTSE------------------TTVWWPI-F---------------SSSFST-STNEVQLLWNPSHRVKGRRPLYF-KRTLRSKSLPPRHKLCAANH--SNVAV-QE-DDHKKLWEESKQSISALDFTAEEADLMLKKAFGWVHSPYWGEERQKTLPEYDSMIEMLDYLKSLSLSDDDLHKILKKFPEVLGCDLDGELKANIDTLEREWGIKGSSLRNLLLRNPKVLGYNVDCKGDCMAH-----CTRCWVRF
>BLETstri
LAFPKKSSNLWFSYSDW-IGIPLAGIRA-------------ISEISSIHETRAKSNQRFGA--------------------------------------------------FCLYSSSSCQGMLVNSFPL-----------PYTPQ------------------TASWCSFSS---------------INASSS-STNLILLQWDLSYRITARIKLPLKKRFLSHKLSIKTYKLLATNQ--AQTAI-HE-DEHSSLWEESKQALSAFNFTIEEANLILKKAFGWIHSPYWGEERRKETPQFDLIKEKLDYLKSLSLSDDDLHKILKKFPEVLGCCLNEELKVNVETLEREWGIKGKTLRNLLLRNPKVLGYNVDCKGDCMAK-----CTRCWVRF
>BORYspha
-----------------------------------------------------------------------------------------------------------MASAWSSRTPAGSSGMLGKSFVP----------HSLTFE------------------TSSCCSFSS---------------TDLSTS-TPNSVLFTWNPSYIT--RVILP-KLQ-----YTSSKWKVQSTNQ--TPVAVLLE-DNEKKTWEECRQLVSAFNFTAEEADVILKKAFGWVNSPYWGEERKKEAPKDDSVNEKLDYLKSLDLSDDDIHKLLKKFPEVLGCDLDEEVKCNVDILAKEWGIKGKTLRSLLGRNPKVLGYNVDCKGDCMAK-----CTRCWVRF
>CALAcreb
--------------------------------------------------------------------------------------------------------------------------MIANLVSL-----------PST------------------------PSLPF---------------INASSS-STNANFLQWNPSFTITA-TKLP--------NLSVRSYKLLATDK--VHNTI-QK-EDYSNLWEESIEFLTAFSFTIEEADLILKKAFGWIHSPYWGEERRKESPQLDSVKATLDYLKSLSLSDDDLQKILKKFPELLGCSLDEELKVNVETLERQWGIKGNKLRNLLLRNPKVLGFNVDCKGDCMAK-----CTRCWVRF
>CALAplic
--------------------------------------------------------------------------------------------------------------------------M--TILCLI----------PHISK------------------KNSVCYVQGQSVDGGWHYGP----INASSS-STNANFLQWTPSFTITA-TKLP--------NLSVRSYKLLATDK--VHNTI-QK-EDYSNLWEESIEFLTAFSFTIEEANLILMKSFGWIHSPYWGEERRKESPQLDSVKATLDYLKSLSLSDDDLQKILKKFPELLGCSLDEELKVNVETLERQWGIKGNKLRNLLLRNPKVLGFNVDCKGDCMAK-----CTRCWVRF
>CALAsini
---------LWFYYSEW-IGIPLAGIRA-------------ISEISSIHEARAKSNQLFGAFCLDSSTPCLRALRFFNPLPSPKLPRSRSGIAIVARCLSLALVSSPVRAIFCVKYVLSSKGMLVNSLSF-----------PFTCQ------------------TTSRCS-SS---------------TNV-SS-SINLILLQWNPSYRILARFKLPLKKKFPSYKLSVKTYKLLATNH--AQTLI-QD-EDNSNLWEESKQAHSIFNFNIEEADLILKKAFGWIHSPYWGEERRKETPQFDSLKEMLDYLKSLSLSDDDLHKILKKFPEVLGCCLNEEVKANVETLEREWGIKGKTLRNLLLRNPKVLGYNVDCKGDCMAK-----CTRCWVRF
>CALAtsoo
--------------------------------------------------------------------------------------------------------------------------MLVNSLSF-----------PFTCQ------------------TTSRCS-SS---------------TNVSSS-SINLILLQWNPSYRIIARIKLTLKKKFPSYKLSVKTYKLLATHQ--AHTII-QD-EDNSNLWEESKQALSTFNFNIEEADLILKKAFGWIHSPYWGEERRKETPQFDSLKEMLDYLKSLSLSDDDLHKILKKFPEVLGCCLNEEVKANVETLEREWGIKGKTLRNLLLRNPKVLGYNVDCKGDCMAK-----CTRCWVRF
>CALEmajo
--------------------------------------------------------------------------------------------------------------------------MLTNSLSL-----------PLTFE------------------TSPWHSRPF---------------SKVSSSCSTNVNPLQRNPSC---TAAKYPLKKRFMSSKFSVAAYKLLATDT--TQSTV-QE-EDNSNLWEESKQLLYAFSFTEEEADLILRKAFGWTHSPYWGEERRKEAPQPDSVKEKLGYLKSLSLSDDDLHKLLKKFPEVLGCCLDRELKVNVEALAREWGIRGKTLRSLLLRNPKVLGYNVDCKGDCMAK-----CTRCWVRF
>CEPHdama
--------------------------------------------------------------------------------------------------------------------------MLANSLPL-----------PLTCG------------------IASCFSFPS---------------INVSSS-STNVILLQWNPSRRIKARTKCPLKKRFLSSKFSVKTYKLLATNQ--AQTTI-QE-DEDSNLWEESKQSLSAFNFTIEEADLILKKAFGWIHSPYWGEERRKEAPKLDSIIEMLNYLKSLSLSDDDLHKMLKKFPEVLGCCLDEEL-VNVETLEREWGIQGKTLRNLLLRNPKVLGYNVDCKGDCMAK-----CTRCWVRF
>CHILsemi
--------------------------------------------------------------------------------------------------------------------------MLTDLLSL-----------PSTFE------------------TSPWCCLSF---------------TKVSSS-STNVNSLQWNPSS---TAANFPLKKRLLSSKFSVKTHKFLATDR--TQGTI-QE-AESSNLWEESKELLSPFGFTKEEADSILRKAFGWTHSPYWGEERRREAPQLDSMRETLTYLKSLSLSDDDLHKILKKFPEVLGCCLDEELKANVEALAREWGIKGKTLRSLLLRNPKVLGYNVDCKGDCMAK-----CTRCWVRF
>CHILtrap
--------------------------------------------------------------------------------------------------------------------------MLTDLLSL-----------PSTFE------------------TSPWRCLSF---------------TKVSSS-STNVNSLQWNPSS---TASNFFLKKRLLSLKFSVKTYKFLATDR--AQGTI-QE-AESSNLWEESKELLSPFSFTEEEADSILRKAFGWTHSPYWGEERRREAPQLDSMRETLAYLKSLSLSEDDLHKILKKFPEVLGCCLDEELKANVEALAREWGIKGKTLRSLLLRNPKVLGYNVDCKGDCMAK-----CTRCWVRF
>CORYacti
--------------------------------------------------------------------------------------------------------------------------MFANLSPF-----------PLTRE------------------AAPWCSLHF---------------INVSSS-STNVNFSQWNPSLRVRA-TELLSKKNYLSSKFSV-----LATDK--TQNII-EE-NGYSNLWEESKQLLSAFSFTIEEADLILKKAFGWIRSPYWGEERRKEAPQLDSIKVMLDYLKRLDLSDDDLHKILKKFPEVLGCCLDQELKVNVETLERVWGIKGKTLRNLLLRNPKVLGYNVDCKGDCMAK-----CTRCWVRF
>CREMappe
--------------------------------------------------------------------------------------------------------------------------MLVNLLPL-----------PFTCR------------------TVSLCS-SS---------------NNASSC-STNLILLQLNPSYKIKARIKFPL-KRFLSCKLSVKTYELLATNQ--SQTTL-RE-DEDSNMWEESKQSLCAFNFTIEEANLMLKKAFGWVHSPYWGEERRTETPQFDSVKELLDYLKSLSLSDDDLHKILKKFPEVLGCCLNEELKANVETLERDWGIKGKTLRNLLLRNPKVLGYNVDCKGDCMAK-----CTRCWVRF
>CRYPlept
--------------------------------------------------------------------------------------------------------------------------MLANLLAL-----------PLTCE------------------TAPWCSLPF---------------ISVSSS-TTNVNFLQWNPSYAITA-TELSLKKRFPSSKFRVKTYKLLATDK--TQNTI-QE-DEYSNLWEESKELLSSFSFTAEEADLVLKKAFGWIHSPYWGEERRKESPRPASIKEMLDYLKSLSLTDDDLHKILKKFPEMLGCCLEEELKANVETLERGWGIKGKTLRNLLLRNPKVLGYNVDCKGDCMAK-----CTRCWVRF
>CYMBensi
--------------------------------------------------------------------------------------------------------------------------MLVNSLPL---------LSPFTCQ------------------TTSLCS-SS---------------TNASST-PASLILLQWNPPSRILARIKFPLKKRILSCKLSVKTYKLLATYQ--PQNTI-QE-DEDSNLGVESKQLLYAFNFTREEADLILKKAFGWIHSPYWGEERKKEAPRYDSIKEMLDYLKSLSLSDDDLHKILKKFPEVLGCCLNKELRANVETLEREWGIKGKTLRNLLLRNPKVLGYNVDCKGDCMAK-----CTRCWVRF
>CYMBmann
--------------------------------------------------------------------------------------------------------------------------MLVNSLPL---------LLPFACQ------------------TASLCS-SS---------------TNASYT-SASLILLQWNPPSRILAPIKFPLKKRILSCKLSVKTYKLLATYQ--PQNTI-QE-DEDSNLGDESKQLLYAFNFTREEADLILKKAFGWIHSPYWGEERKKETPQYDSIKEMLDYLKSLSLSDDDLHKILKKFPEVLGCCLNKELRANVETLEREWGIKGKTLRNLLLRNPKVLGYNVDCKGDCMAK-----CTRCWVRF
>CYPRbard
--------------------------------------------------------------------------------------------------------------------------MLVSWPPL-----------PLTCG------------------TATWCSFPY---------------LKVLSS-STNVILLQWNLSQK-SAHMILPLKKRSVNPRFSLKIYKVLATNQ--THVSV-QD-VEDGKLWEESMQSLSAFNFTIQEADLILKKAFGWVHSPYWGEERKKQVPQLETIKKMLDYLKSLSLSDDDLHTILRKFPEVLGCCLDEELKTNVDTLERDWGIKGKILRNLLLRNPKVLGYNVDCKGDCMAQ-----CTRCWVRF
>CYPRflav
--------------------------------------------------------------------------------------------------------------------------MLASSPPL-----------PLTCG------------------AATWSSFPY---------------IKVLSS-STNVILHQWNSSQK-RVHMMLPLKKRSVNPRFSLEIYKVLATNQ--TQVSV-QE-DEDSKLWEESMQSLSAFNFTKQEADLILKKAFGWVHSPYWGEERRKEVPQLVTIKKMLDYLKNLSLSDDDVHIILKKFPEVLGCCLDEELKTNVYTLERDWGIKGKILRNLLLRNPKVLGYNVDCKGDCMAQ-----CTRCWVRF
>DACThata
--------------------------------------------------------------------------------------------------------------------------------------------------------------------------------------------MNASSS-STNLIFLQRNQSHRISAPTELPLKKKFLSSKFSVRTHKLPVTNR--TQTTL-HE-DEHSNLWEDSKKSLTAFNFTTEEADLILKKAFGWIHSPYWGEERRKEAPQHDSIEKMLDYLNSLSLSDDDLHKILKKFPEVLGCSLSEELKVNVETLEREWGIKGKTLRNLLLRNPKVLGYNVDCKGDCMAK-----CTRCWVRF
>DENDchryso
--------------------------------------------------------------------------------------------------------------------------MLVNSLPF-----------PSTCQ------------------TALWCSFPS----------------TIVSS-STNLILVQWNPSYKITSQIKLPSKERFLCSELSVRTYKLLATNQ--AQTTI-QE-DKDSNLWEESIQSLYAFNFTTEEADRILKKAFGWIHSPYWGEERRKETPKLESIKEMLDYLKSLSLSDDDLHKILKKFPEVLGCCLNEELKANVQTLEREWGIKGKTLRNLLLRNPKVLGYNVDCKGDCMAK-----CTRCWVRF
>DENDnobi
--------------------------------------------------------------------------------------------------------------------------MLVNSLPF-----------PSTCQ------------------TALWCSFPS----------------TIVSS-STNLILVQWNPSYRITSQIKLPSKERFLCSELSVRTYKLLATNQ--SQTTI-QE-EKDSNLWEESKQSLYAFNFTTEEAERILMKAFGWIHSPYWGEERRKETPKLDSIKEMLDYLKSLSLSDDDLHKILKKFPEVLGCCLNEELKANVQTLEREWGIKGKTLTNLLLRNPKVLGFNVDCKGDCMAK-----CTRCWVRF
>DIURorie
--------------------------------------------------------------------------------------------------------------------------MLTNVLSL-----------PVTCE------------------TAPWCPFPS---------------TSVSSS-STNVNFPQWKPSCTVTT-TEFPLKKRFLSSKFSVKTYKLLATGKTRTENTI-QD-DECSNLWEESIELLSAFSFTTGEAELILKKAFGWIQSPYWGEERRKEAPELDSVKEMLDYLKSLSLSDDDLHKILKKFPEVLGCCLDEELKVNVETLAREWGIKGKTLRSLLLRNPKVLGYNVDCRGDCMAK-----CTRCWVRF
>DRAKelas
--------------------------------------------------------------------------------------------------------------------------MLTNLSSM-----------PSTCK------------------TYLWCSLSF---------------SKVSSP-STNVSPLQCTPSC---TAAKFPLKKRFLSSTLSVKTYKLLATDT--TQSTI-QE-DENSDTWEESSQLLSAFSFTKDEADSILKKAFGWTHSPYWGEERRKESPQLDSVKNMLWFLKSLSLSDDDLHKILKKFPEVLGCGLDEELKANVEALAREWGIKGKALRSLLLRNPKVLGYNVDCKGDCMAK-----CTRCWVRF
>DRAKthyn
--------------------------------------------------------------------------------------------------------------------------MLVNLLSM-----------PSTCE------------------TYLRCSLYF---------------SKVSSP-STNASPLQCTPSC---TAAKFPLKKRFLSSELSVKTYKLPATDT--TQSTI-QE-DENSDTWEESSQLLSAFSFTKEEADSILKKAFGWTHSPYWGEERRKESLQLDSVKNMLWYLKSLSLSDDDLHKILK---------------------------------------------------------------------
>EPIDfulg
--------------------------------------------------------------------------------------------------------------------------MLVNLSPL-----------PFTCR------------------TASLCSLSA---------------NNVSSS-STNLILLQLNPSDRTTAPINLPLKKRFLSCKLS-----LPAANQ--PQTTV-QE-DEGSNLWEESKQSLSAFNFTIEEADLILKKAFGWIHSPYWGEERRKETPQFVSIKEILDYLKSLGLSDDDLHKILKKFPELVGCCLNEELKANVETLEREWGIKGKALRNLLLRNPKVLGYNVDCKGDCMAK-----CTRCWVRF
>EPIDpuni
--------------------------------------------------------------------------------------------------------------------------MLVNLPPL-----------PFTCR------------------SASLCSFSA---------------NNVSSS-STNLILLQLNPSDRTTAPINLPLKKRFLSCKLS-----LPAANQ--PQTTV-QE-DEGSNLWEESKQSLSAFNFTIEEADLILKKAFGWIHSPYWGEERRKETPQFVSIKEILDYLKSLGLSDDDLHKILKKFPELVGCCLNEELKANVETLEREWGIKGKTLRNLLLRNPKVLGYNVDCKGDCMAK-----CTRCWVRF
>EPIPhell
--------------------------------------------------------------------------------------------------------------------------MLVNSLPL-----------TLTCE------------------IAS-CSFPS---------------INVSSS-STNVILLQWNPSCRITARTKCPLKKRFLSSKFSVKTYKLLATNQ--AQTAI-QE-EEDSHLWEESKQTLSSFNFTIEEADLILKKAFGWIHSPYWGEERRKEAPQLDSIIEMLNYLKSLSLSDDDLHKMLKKFPEVLGCCLDEEMKANVETLEREWGIKGKTLRNLLLRNPKVLGYNVDCKGDCMAK-----CTRCWVRF
>EPIPpurp
--------------------------------------------------------------------------------------------------------------------------MLVNSLPL-----------TLTCG------------------IAS-CSFPS---------------INVSSS-STNVILLQWNPSCRITARTKCPLKKRFLSSKFSVKTYKLLATNQ--AQTAI-QE-EEDSNLWEESKQTLSSFNFTIEEADLILKKAFGWIHSPYWGEERRKEAPQLDSIIEMLNYLKSLNLSDDDLHKMLKKFPEVLGCCLDEEMKANVETLEREWGIKGKTLRNLLLRNPKVLGYNVDCKGDCMAK-----CTRCWVRF
>ERYCcris
--------------------------------------------------------------------------------------------------------------------------MLVNSLQL-----------LLPNQ------------------TTSLFFL-Y---------------TNASSS-SKNLILLQWNPSCRILAHIKSPLNKRFRTCNLSVRTYKLLSTFQ--AQITT-QE-DEDSIMWEQSKQLLSTFNFAREEADLMLKKAFGWTRSPYWGEERRKETPQFDSIKEMLDYMKSLSLSDDDLHKILKKFPEVLGCCLDNELRANVETLDREWGIKGKSLRNLLLRNPKVLGYNVDCKGDCMAK-----CTRCWVRF
>ERYCpuss
--------------------------------------------------------------------------------------------------------------------------MLLNSLQL-----------LLPHQ------------------TTSLFSL-Y---------------TNASSS-STNLIILQWNPSCRILARIKSPLSKRFHTCNLSVKTYKPLSTCH--PQITT-QE-DEDSIMWEQSKQLLSTFNFAREEADLMLKKAFGWIHSPYWGEERWKETPQFDSIKEMLDYMKSLSLSDDDLHKILKKFPEVLGCCLDNELRANVETLDREWGIKGKSLRNLLLRNPKVLGYNVDCKGNCMAK-----CTRCWVRF
>GALEfabe
--------------------------------------------------------------------------------------------------------------------------MLSQL--------------SQPCG------------------TITWCPYPS---------------TPSPSS-LTNVILLQWNLSCRFQAHIQPPLKKR--PSIPAARVGRAPASNH--AQIAL-QE-DEASKLWEQSRKSLSAFDFTAEEADSMLRRAFGWVHSPYWGEERGSEVPRSESINEMLDYLKSLGLADDDVHMMLKKFPELMGCSLEQELKANVVTLEREWGIKEKTLRNLLLRNPKVLGYNVNCRGDCMAK-----CTRCWVRF
>GOODfuma
--------------------------------------------------------------------------------------------------------------------------MLANLLPL-----------PLTCE------------------TVSWCSLPF---------------TKVSSS-STNVNFLQWNPSSGITALVKFPLKRRFFSQKF-----KLLATTK--TQNTV-QE-DEHSNLWKESKQLLSSFSFTTEESDLILKKAYGWIHSPYWGEERRQEHPQLDSIKDMLDYLKSLSLSEDDLHKILKKFPEVLGCCLDEELKVNVETLAREWGIKGKTLRNLLLRNPKVLGYNVDCKGDCMAK-----CTRCWVRF
>GOODpube
--------------------------------------------------------------------------------------------------------------------------MLANLLPL-----------PLTCE------------------TASWCSLPF---------------TKVSSS-STNVNFLQWNPSSGITALAKFPLKRRFFSLKF-----KLLATTK--TQNTV-QE-DDHSNLWKESKQLLSTFSFTTEESDLMLKKAYGWIHSPYWGEERSQEHPQLDSIKDMLDYLKSLCLTEDDLHKILKKFPEVLGCCVDEELKVNVETLAGEWGIKGKTLRNLLLRNPKVLGYNVDCKGDCMAK-----CTRCWVRF
>GYMNdens
--------------------------------------------------------------------------------------------------------------------------MLANFLPL-----------PLTCG------------------TASWYSSPF---------------MNALSS-STNVMFLQRNQSHRISAPTELPLKKKFLSSKFSVRTHKLPVTNR--TQTTL-HE-DEHSNLWEDSKKSLTAFNFTTEEADLILKKAFGWIHSPYWGEERRKEAPQLDSIEEMLDYLNSLCLSDDDLHKILKKFPEVLGCSLSEELKVNVETLEREWGIKGKTLRNLLLRNPKVLGYNVDCKGDCMAK-----CTRCWVRF
>GYMNodor
--------------------------------------------------------------------------------------------------------------------------MLANLLSL-----------PLTCG------------------TASWYSSPF---------------MNASSS-STNVIFLQRNQSHRISAPTELPLKKKFLSSKFSVRTHKLPVTNR--TQTTL-HE-DEHSNLWEDSKKSLTAFNFTTEEADLILKKAFGWIHSPYWGEERRKEAPQLDSIEEMLDYLNSLSLSDDDLHKILKKFPEVLGCSLSEELKVNVETLEREWGIKGKTLRNLLLRNPKVLGYNVDCKGDCMAK-----CTRCWVRF
>HABElong
------------------------------------------------------------------------------------------------------MIMSKFEVLFFFLFQAFISGMLANLVPL-----------YLTCG------------------TASWYPSFC---------------MDASSSLSINAIFLQQNQSHKITACTKLPSKKRNLNSKFSVKIHKLPATNR--AQTAI-HE-DEHRNLWEDSKQSLTAFNFTIEEADLILKKAFGWIHSPYWGEERSKEVPQLDSIKEMLDYLKSLSLSDDDLHKILKKFPEVLGCCLGEELKVNVETLEREWKINGKTLRNLLLRNPKVLGYNVDCKGDCMAK-----CTRCWVRF
>HABEpant
--------------------------------------------------------------------------------------------------------------------------MLANLVPL-----------YLTCG------------------TASWYPSFC---------------MDASSSLSINAIFLQQNQSHKITACTKLPSKKRNLNSKFSVKIHKLPATNR--AQTAI-HE-DEHRNLWEDSKQSLTAFNFTIEEADLILKKAFGWIHSPYWGEERSKEVPQLDSIKEMLDYLKSLSLSDDDLHKILKKFPEVLGCCLGEELKVNVETLEREWKINGKTLRNLLLRNPKVLGYNVDCKGDCMAK-----CTRCWVRF
>HAEMdisc
--------------------------------------------------------------------------------------------------------------------------MLVNLLPL-----------PLPCE------------------TGSWCSLSF---------------TKVSSS-STNVNFLQWNPSSGITALAKLPLKKKFFSLKL-----KLHSTTK--TQSAI-QE-DEHSNLWDESKQLLSTFSFTAEESDLILRKAYGWIHSPYWGEERRQEHPQLDSIKDMLDYLKSLSLSEDDLHKIMKKFPELLGCCLEKDLKVNVETLAREWGIRGKMLRNLLLRNPKVLGYNVDCKGDCMAK-----CTRCWVRF
>HEMIforr
--------------------------------------------------------------------------------------------------------------------------MLANLLAS-----------PLTCG------------------TSLWHSSPF---------------MSSLSS-STNVIFLQRNQSHRITAPTELPLKKRFLSSKFSVRTHKVPVTNR--TQTVT-HE-DEHSNLWEDSKTSLTAFNFTIEEADLMLKKAFGWIHSPYWGEERRKEAPQLYSIEEMLDYLKSLSLSDDDLHKILKKFPEVLGCSLSEELKVNVETLEREWGIKGKTLRNLLLRNPKVLGYNVDCKGDCMAK-----CTRCWVRF
>HYPOheme
--------------------------------------------------------------------------------------------------------------------------MLGKCLAS----------PLLTFK------------------TAECRSFPS---------------TDLSTW-VTSVAVLTGNSSCIL--------RQRSL---TASSKWKVWSTGQ--AQVAVILE-DEEKKRWEQCQQLLSAFSFTNEEADVILKKAFGWAHSPYWGEERKKEVPKDDSVNEMLDYLKSLSLSDEDLRKLLKKFPEVLGCDLDEEVKSNIGTLEKVWGIKGKPLRNLLLRNPKVLGYNVDCKGDCMAQ-----CTRCWVRF
>LANAlana
--------------------------------------------------------------------------------------------------------------------------MLEKSLAS----------PLLTFE------------------AAACCCFSS---------------ADFSTS-KQNVALCSWNPSCAT--------RERSV---RASRKWRFHSTNQ--TQVAVLSE-DEEKKTWEQCKQLLTTFNFTIDEADVMLRKAFGWSHSPYWGEERRKEVPENNVVNEMLDYLKSLSLSEEDLLKFLKKFPEVLGCDLDEEVKSNVGTLEREWGIRGKALRNLLLRNPKVLGYNVDCKGDCMAK-----CTRCWVRF
>LIMOabor
--------------------------------------------------------------------------------------------------------------------------MLVNSLPL-----------PLSCG------------------IASCSSLPS---------------INVSSS-STNVILLQWNPSCRITARTKCPLKKRFLSSKFSVKTYKLLATNQ--AQTTI-Q--DEDSNLWEETKQSLSAFNFTIEEADLILKKAFGWIHSPYWGEERRKEAPQLDSVIEMLNYLKSLSLSDDDLHKILKKFPEVLGCCLDEELTVNVETLEREWGIKGKTLRNLLLRNPKVLGYNVDCKGDCMAK-----CTRCWVRF
>MASDpict
------------------------------------------MQIIEMRRAEAKTK----------------------------------------------------------NTMIVTIGMLVNLLPV-----------PFTCR------------------TASLCS-SS---------------TNALLS-STNLILLQLNPSYRITAHINLSLKKRFLSCKLSVKTYEPLATNQ--PQTTI-QE-DEDSNLWEESKQSLSSINFTVEEADLILKKAFGWIHSPYWGEERRKETPQFDSIKEMLDYLKSLGLSDDDLHKILKKFPELLGCCLNDELKANVETLEREWQIKGKTLRNLLLRNPKVLGYNVDCKGDCMAK-----CTRCWVRF
>MEXIxero
---------------------------------------------------------------------------------------------------------------------------------------------------------------------------MQ---------------VKVLTS-S-----------QRRKAHIILSIKKRSASPTFSLNIYKLLATNQ--PQVSA-QE-DEDNKLWEETMQLLTAFNFTMQEADLILKKAFGWVHSPYWGEERKSEVPQLESVKMMLDYLKSLSLSDDDLHTILKKFPEVLGCRLDVELKPNVDTLERVWGIKGKTLRNLLCRNPKVLGYNVDCKGDCMAQ-----CTRCWVRF
>MICRparv
------------------------------------------------------------------------------------------------------------------------------------------------------------------------------------------------------------------------------------------------------------------------------MEEADIILKKAFGWIHSPYWGEERRKEAPQPGSVKEILDYIKSLSLSDDDLHKILKKFPEVLGCCLDEELKANVEILEREWGIKGKTLRNLLLRNPKVLGYNVDCKGDCMAK-----CTRCWVRF
>MOLIcapi
--------------------------------------------------------------------------------------------------------------------------MLGKCVAS----------PFLTFK------------------TATCCSFPS---------------TDPSTL-VTNAAILHGNPSCIL--------SQRTL---ITSGIWKVCSTGQ--TQVAVLLE-DEEKKKWEQCQQLLSAFSFTNEEADVILKKAFGWAHSPYWGEERKKEVPKDNSVNEMLDYLKSLSLSDEDLRKLLKKFPEVLGCNLDEEVKSNVGTLEKVWGIKGKSLRNLVLRNPKVLGYNVDCKGDCMAQ-----CTRCWVRF
>NEUWmali
--------------------------------------------------------------------------------------------------------------------------MLVNSAPL-----------PFFCE------------------TTARCPI-F---------------SINFPT-STNEIQLPWNPSDRVKGRRPLYSKRRTLSSKFLPERHRICAANQ--ANVAV-QE-DEHKKLWEESKQSIYALDFTAEEADLMLKKAFGWVHSPYWGEERRQAVPEYDAINEMLDYLKSLSLSDDDLHKILKKFPEVLGCDLDEELKANIGTLNREWGIKGNSLRNLLLRNPKVLGYNVDCKGDCMAQ-----CTRCWVRF
>NEUWzoll
HYF-----VLFIITNPWALLIPRAKGRETSGWNRRRHICHICFGVISQKQEHSRSDDSENFI-----------------------------------SFILWISNSAISASVRLNSSTSFLGMLVNSAPL-----------PFFCE------------------TTARCPI-F---------------SINFPT-STNEIQLRWNPSDRVKGRRTLYSNRRILSSKFLPERHMICAANQ--ANVAV-QE-DEHKKLWEESKQSISALDFTAEEADLMLKKAFGWVHSPYWGEERRKAVPEYDAINEMLDYLKSLSLSDDDLHKILEKFPEVLGCDLDEELKDNIGTLDREWGIKGNSLRNLLLRNPKVLGYNVDCKGDCMAQ-----CTRCWVRF
>OECEmacu
--------------------------------------------------------------------------------------------------------------------------MLVNSLPL-----------SLPCQ------------------TTSSCS-TY---------------TNVPST-STNLILLQWNPWRRVLPRIKSPLTKRFRTCKSSVKTYKPLATYQ--AQITT-QE-DEDCNLWEESKQLLSTYNFTREEADLLLKKAFGWIHSPYWGEERRKETPQFDSIKETLDYLKSLSLSDEDLHRILKKFPEMLGCCLDKELRANVETLEREWSIKGKTLRNLLLRNPKVLGYNVDCKGDCMAK-----CTRCWVRF
>OPHRgarg
--------------------------------------------------------------------------------------------------------------------------MLANLLQL-----------PLTCG------------------TASWYPSPF---------------MNASSS-PTE-IFLQRNQSHRIIAPTEFSLKKRFLSSKFSVRTHKLPVTNR--TQTAV-HK-DEHINISEDSKTSLTAFNFSIEEADLMLRKAFGWIHSPYWGEERRKEAPQLDSIEETLDYLKSLSLSDDDLHKILKKFPEVLGCSLSDELKANVETLETAWGIKGKTLRNLLLRNPKVLGYNVDCKGDCMAK-----CTRCWVRF
>OPHRsphe
KLLDH-----------------------------------------NIE--------------------------------------------------------------IDKETNTYSKGLEKNPVAL----------FPQLCESLTPSRGFKRDACKFVAITFDLWNRLM---------------MNASSS-PTK-IFLQRNQSHRIIAPTEFSLKKRFLSSKFSVRTHKLPVTNR--TQTAV-HK-DEHINISEDSKTSLTAFNFSIEEADLMLRKAFGWIHSPYWGEERRKEAPQLDSIEETLDYLKSLSLSDDDLHKILKKFPEVLGCSLSDELKANVETLETAWGIKGKTLRNLLLRNPKVLGYNVDCKGDCMAK-----CTRCWVRF
>ORCHital
--------------------------------------------------------------------------------------------------------------------------MLANLLPL-----------PLTCV------------------TA-WYSSPF---------------MNASSS-STNVIFLQRNQSHRITSPTELLLKKKFLCSKFSVRTQKLQVTNR--TQTAV-HE-DEHGKLWEGSKTSITAFNFTVDEADLILKKAFGWIHSPYWGEERRKEAPQLDSIEEMLNYLKSLSLSDDDLHKILKKFPEVLGCSLREELTVNVETLEREWGIKGKTLRNLLLRNPKVLGYNVDCKGDCMAK-----CTRCWVRF
>PAPHconc
--------------------------------------------------------------------------------------------------------------------------MLVSSPAL-----------SLTCG------------------TAACCSFPF---------------IKVLSS-S-----------QSRKAHIILPIKKRYVSPRFSLKMYKLLATNQ--PQVSA-HE-DEDSKLWEESMQSLSAFNFTIQEADLILKKAFGWVHSPYWGEERKKEVPQLESIKMMLDYLKSLSLSDDDLRTILKKFPEVLGCCLDVELKPNVDTLERNWGIKGKTLRSLLCRNPKVLGYNVDCKGDCMAQ-----CTRCWVRF
>PAPHhirs
--------------------------------------------------------------------------------------------------------------------------MLVSSPPL-----------SLTCG------------------TAACCSFPF---------------IKVLSS-S-----------QRRKADIILLIKKRYVSPRFSLKIHKLLATNQ--PQVSA-HE-DEDSKLWEESMQSLSAFNFTRQEADLILKKAFGWVHSPYWGEERKKEVPQLESIKMMLDYLKSLSLSDDDLRTILKKFPEVLGCCLDVELKPNVDTLEREWGIKGKTLRSLLCRNPKVLGYNVDCKGDCMAQ-----CTRCWVRF
>PHAIflav
--------------------------------------------------------------------------------------------------------------------------MLVNSLSL-----------PFTCQ------------------TTSRCS-SF---------------TNVSSS-SINLILLQWNPSYRITARIKFPLKERFPIYKLSVKTYKLLATNQ--AQTII-QEGEENSNLWEESKQALSTFNFNIEEADIILKKAFGWIHSPYWGEERRKETPQFVSLKEMLDYLKSLSLSDDDLHKILKKFPEVLGCCLNEEVKANVETLEREWGIKGKTLRNLLLRNPKVLGYNVDCKGDCMAK-----CTRCWVRF
>PHAItank
--------------------------------------------------------------------------------------------------------MTPPRQRAPSQCGWGKGGMLVNSLSL-----------PFTCQ------------------TTSRYS-SS---------------TNVSSS-SINLIVLQWNLSYRIIAHIKLPLKKRFPSYKLSVKTYKLLATNQ--AQTII-QEDEDNSNLWEESKQALSTFNFNIEEADIILKKAFGWIHSPYWGEERRKETPQFDSLKEMLDYLKSLSLSDDDLHNILKKFPEVLGCCLNEEVKANVETLEREWGIKGKTLRNLLLRNPKVLGYNVDCKGDCMAK-----CTRCWVRF
>PHALcorn
-----------------------------------------------MH-----------------------------------------------------------------DLHMLSSGMLVSLLPL-----------PFTCQ------------------TATLCFFSS---------------TNVSST-SANLILLQLNPSYRITARIKLPLKKRFLSCTLSIKAYKLLATNQ--PETTI-QE-DQDSNIWEESKQSLSALNFTVEEADLILKKAFGWIHSPYWGEERRKETPQFDSIKAMLDYLKSLSLSDDDIHKILKKFPELLGCCLNEELKVNVETLEREWGIKGKILRNLLLRNPKVLGYNVDCKGDCMAK-----CTRCWVRF
>PHALmode
-----------------------------------------------MH-----------------------------------------------------------------DLHMLSSGMLVNLLPL-----------PFTCQ------------------TASLCFFSS---------------TNVSST-TANLILLQLNPSYRIITRIKLPLKKRFLSCNFSVKAYKLLATNQ--PETTI-QE-DEDSNIWEESKQSLSALNFTVEEADLILKKAFGWIHSPYWGEERRKETPQFDSIKEMLDYLRSLSLSDDDIHKILKKFPELLGCFLNEELKVNVETLEREWGIKGKILRNLLLRNPKVLGYNVDCKGDCMAK-----CTRCWVRF
>PHRAlind
--------------------------------------------------------------------------------------------------------------------------MLESSPPL-----------SLTCG------------------TTAWCTFPF---------------IRVSSS-S-----------QRRKVHIILPIKKRSVSPRFSLKIYKLLATNQ--PQVSA-QE-DGDSLLWEESMQSLYALNFTMQEADLILKKAFGWVHSPYWGEERKKEVPQLESIKMTFDYLKSLSLSDYDLHTILKKFPEVLGCCLDVELKTNVDTLERVWGIKGKTLRNLLCRNPKVLGYNVDCKGDCMAQ-----CTRCWVRF
>PLATclav
KEF---------------IGL-------------------------NVR-------------------------------------------------------------------------SLWNLYPPRRGLGQSRTRSTEHCV-------YR---------DSPSPSLSK---------------MNASSC-STNVIFLQRNQSHRITAPTKLPLKKKFLSSKFSVRTHKLRVTNG--TQTAI-HE-DEHSSLWKDGKTSLTAFNFTIVEADLILKKAFGWIHSPYWGEERRKEAPQLDSIEEMLDYLKSLSLSDDDLQKILKKFPEVLGCSLSEELKVNVETLEREWGIKGKTLRNLLLRNPKVLGYNVDCKGDCMAK-----CTRCWVRF
>PTERcurt
--------------------------------------------------------------------------------------------------------------------------MLANLLPL-----------PLTRE------------------TAPWCSLPF---------------INLSSS-STNVNFLQWNP----TSLTEFPFKKRFLSSKF-----KLLATTK--LQNTI-QE-DEYSNLWDESKQILSAFSFTKEEADLMLKKAYGWIHSPYWGEERRQEHPQLDSMKEMLDYLKSLSLSDDDLHKILKKFPEVLGCSVDQELKVNVETLERAWGIKGKTLRNLLLRNPKVLGYNVDCKGDCMAK-----CTRCWVRF
>RIMAelli
---------------------------------------------------------------------------------------------------------------MCLDSINPYQGMLANLLSF-----------PSTCE------------------NAPWCSLPF---------------TNVSSP-STNVNSLQWNPSCTTTA-AKLSLKKGFHSSKFPVKTYKLLATER--TQNTI-QE--ENSILWEESKQLLSAFSFTKEEADLILKKAFGWTHSPYWGEERRKEAPQLDSIKEMLDYLKSLSLSDDDLHKILKKFPEVLGCCLDEELKVNVETLAREWGIKGKTLRNLLLRNPKVLGYNVDCKGDCMAK-----CTRCWVRF
>SELEaequ
--------------------------------------------------------------------------------------------------------------------------------------------------------------------------------------------------------------------------------------------------------------------MQSLSVFNFTMQEADLTLKKAFGWVHSPYWGEERKKEVPQLELIKKMLDYLKSSSLSDDDLHTILKKFPEVLGCCLDEELKANIDTLERDWGIKGKTLRNLLLRNPKVLGYNVEF---IMSS-------------
>SERAvome
--------------------------------------------------------------------------------------------------------------------------------------------------------------------------------------------MNASSS-STNMIFLQRNQSHRILAPTELPLKNKFLSSKFSVRKPKLQVTNR--TQTAI-HE-DEHSNLWEDSKTSLTALNFTTEEADLMLKKAFGWIHSPYWGEERKKDTPQLDSMEEMLDYLKSLCLSDADLHKILKKFPEVLGCSLSEELKVNVETLEREWGIKGKTLRNLLLRNPKVLGYNVDCKGRSEERRVGKECRSRWS--
>THELangu
--------------------------------------------------------------------------------------------------------------------------MLANLLTL-----------PSTYE------------------ITPCCSLPF---------------TKLSSY-STNVNSLQCNPLCAITA-VKSPLKKRFLTSRFSVKKYKLLASDK--TQSTP-QE-YGYNDPWEESKQLLSALSFTKEESDLILKKAFGWIHSPYWGEERRKEAPQLHSVKEILDYLRSLSLSDDDLHKMLKKFPEVLGCFLDQELKVNVATLAREWGIKGKTLRNLLLRNPKVLGYNVDCKGDCMAK-----CTRCWVRF
>VANIplan
-------------------------------------------------------------------------------------------------MQVFKSTI--PGCGFD--LFNLSLDSLARRGML-----------LPVCG------------------TFTWYPHPPI-IGRSFHQFKLTWIHTLHSS-STNVILLASH--------IQLRPRKRTI-PKVSAKQEKQLARDH--AQIVV-QE-DDFSKFWEESRKSLSALNFTTEEADMMLKKAFGWVHSPYWGEEREKEVPQVESVNYTLDYLKSLGLKDDDLHKILKKFPELMGCSLEQDLKANVATLEREWGIKEKTLRNLLLRNPKVLGYNVDCKGDCMAK-----CTRCWVRF
>VANIshen
-------------------------------------------------------------------------------------------------MLRLKITVIFTKLGYDSSWFHRKA-ELENIRML-----------LPVCG------------------TFTCYPHPPI-IGRSFHQFKLTRIHTLRSS-LTNVILLASD--------IQFRSKKRSI-PKLSAKLEKPLASDQ--AQINV-QE-DDVSQLWEESRKSISALNFTTEEADMMLKKAFGWVPSPYWGEEREKEVPQVESVNDTLDYLKSLGLKDDDLHKILKKFPEVMGCSLEQELKANVATLEREWGIKEKTLRSLLLRNPKVLGYNVDCKGDCMAK-----CTRCWVRF
