# Supplementary material for: Orchid Phylotranscriptomics: The Prospects of Repurposing Multi-Tissue Transcriptomes for Phylogenetic Analysis and Beyond
Source: Front Plant Sci. 2022 May 27;13:910362. doi: 10.3389/fpls.2022.910362 (PMC9196242; doi:10.3389/fpls.2022.910362)
Supplement: Supplementary file 4 [file Data_Sheet_3.zip › ortho_MSA/r1/OG0009145.fa]

>CHILsemi
-----------------------MDFQVV-----------------VLAGG---------------------------------DSEKLAPLVSKEIPKPLLPVANRPVLSYVLELLESSNLKDLIVVVEGEDTALRVGGWISGAYVDRLHVEVAAVPEESGTADALRAVSHHLTAKDILVVSGDLVSDVPPGAVAATHRRLGAVVTALFCNTPVSGPSETGSSV-KDKGRKPPRVNIVGLDHTRQYLLHVAAGAEVDKDIKIQKSILRDKGQIDIRADLMDAHMYAIQRTILQRVLDKKEMFHSIKHDVFPYLVRTQLRSEVLDNEASE--SGLNGAANTPNNLD--------------------PNVANLPNRTHKCCAYIANKSKYCSRLNSVQAFCDINRDVVGEAGHLSGYSFSAQNNIVHPSAELGSKTTVGPQCMLDEGSKLGDKCSVKRSVIGRHCRIGSNVKIVNSVVMNHVTIEDGCFIQGSVICNNVQIQERVVLKDCQVGAGYILTTGSEHKSESLSRR------
>PAPHconc
----------------------MMDFQVV-----------------VLAGG---------------------------------ASKKLSPLVSEEIPKPLLPVANRPVLSYVLELLEASNLKDLIVVVEGEDAALRVGGWISGAYVDRLHVEVASVPEEAGTAGALRAVVHHLTAKDILVVSGDLVSDVPPGAVAATHRRLGAVITALFCSSPVSGPSETGSSGGKDKGRKPSRVNIVGLDQTRRYLLHVAAGTKVDKDIQINKSILRTEGQMEIRADLMDAHMYAFRRTILQEVLDQKEMFHSIRHDVFPYLVRTQLRPEVLDSGVTNG-EGLNGATHTLNNVD--------------------PTVTLLTNKSHKCCAYIASKSKYCSRLNSVQAFCDINRDVIGEAGHLSGYSFSAQNNIVHSSAELGSKTTVGPQCMLDEGSKLGDKCSVKRSVIGRHCRIGSNIKIVNSVVMNHVIIEDGCLIQGSVICNNVQLQERVVLKDCQVGTGYVCTSGSEYKSESLTKK------
>CREMappe
-----------------------MDFQVV-----------------VLAGG---------------------------------DSKNLAPLVSEEIPKPLLPVANRPVLSYVLELLEASNLKDLIVVVEGEDVALRVGGWISGAYVDRLHVEVAAVPEEAGTADALRAVAHHLTAKDILVVSGDLVSDVPPGAVAATHRRLGAVVTALLCNNPVSGPSESGSSVGKDKGRKLPRVNIVGLDHTRQYLLHVAAGAEAGKDIKIQKSILHDNGQMEIRDDLMDAHMYAFQRTILQEVLDQKEMFHSIKHDVFPYLVRTQLRSEVLDKGPPT--NELNGTAYTLNSLD--------------------PTAETLTARTHKCCAYIANKSKYCSRLNSVQAFCDINRDVVGEAGHLSGYSFSAQNNIVHASAELGSKTTVGPQCMLDEGSKLGDKCSVKRSVIGRHCRIGSNVKIFNSVVMNHVTIEDGCFIQGSIICSNVQLQERVVLKDCQVGAGYVLTAGGEYKSESLSRK------
>LIMOabor
-----------------------MDFQVV-----------------ILAGG---------------------------------ESKNLAPLVSKEIPKPLLPVANRPVLSYVLELLEASNLKDLIVVVEGEDAAFRVGGWISGAYVDRLHVEVAAVPEEAGTAGALRAVAHHLTAKDILVVSGDLVSDVPPGAVAATHRRLGAVVTALLCNTPASGPSETGSSVGKDKGRKPPRVNIVGMDHTRQYLLHVAAGAEVDKDIKIQKSILRAKGQMEIRADLMDAHMYAFKRTILQEVLDQKEIFHSIKHDVFPYLVRTQLRSEVVDNEAPK--SALNGAAYTPNNLD--------------------PTLAILTNRTHKCCAYIAPKSKYCSRLNSVPAFCDINRDVVGEAGHLSGYSFSVQNNIVHSSAELGSKTTVGPQCMLDEGSKLGDKCSVKRSVIGRHCRIGSGVKIVNSVVMNHVTIEDGCFIQGSVICNNAQLQERVILKDCQVGAGYVLTTGSEYKSESLSKK------
>NEUWzoll
-----------------------MAFQVV-----------------VLAGC---------------------------------GSKKLAPLVSTEIPKPLLPVANRPVLSYVLELLEASNLKDLIVVVEGEDAALRVGGWISSAYVDRLHVEVAAVPEDSGTADALRAVVHHLTAKDILVVSGDLVSDVPPGAVAATHRRLDAAVTALLCSTPVSIPSEAGSSGGKDKARKPSRVNIVGLDHTRQYLLHVAAGCEVDKDIKVQKSILQSKGQMEIRADLMDAHMYAFKREILQEVLDRKEMYHSVRHEVFPYLVRTQLKSEVQNNGISKGEERHSGTTYVKTTLD--------------------PSGAML-KRTHNCCAYITNKSKYCSRLNSIQAFCDINRDVVGEAAHISGYSFSAQNNIVHASAELGSKTTVGPHCVLDEGSKLGDKCSIKRSVIGRHCRIGSNVKIVNSVVMNHVTIEDGCLIQGSVICNNVQLQERVVLKDCQVGAGYVVTTGSEYKSESLAKK------
>ORCHital
-----------------------MDFQVV-----------------VLAGG---------------------------------ESKNLAPLVSKEIPKPLLPVANRPVLSYVLELFEANNLKDLIVVVEGKDVALQVGGWISGAYVDRLHVEVAAVPEETGTADALRAVAHHLTAKDILIVSGDLVSDVSPGVVAATHRRLGAVVTALFCNTPVSGPSETGSSV-KDKGRKPPRVNIVGLDQTRQYLLHVAAGAEVDKDIKIQKSLLRHNGQMEIRADLMDAHMYAIQRKILQEVLDKKEMFHSIKHDVFPYLVRTQLKSEVLDHGEPR--NGLNGEAYSPNKLD--------------------PRVAILNNKTHKCCVYIANKSKYCSRLNSIQAFCDINRDVVGEAGHLSGYSFSAQNNIVHSSAELGSKTTVGPQCMLDGGSKLGDKCSVKRSVIGRHCRIGSNVKIVNSVVMNHVTIEDGCFIQGSVICNNVQIQERVVLKDCQVGEGYILTAGSEYKSESLSKR------
>CYPRbard
----------------------MMDFQVV-----------------VLAGG---------------------------------ASKKLSPLVSEEMPKPLLPVANRPVLSYVLELLEASNLKDLIVVVEGEDAALRVGGWISGAYVDRLHVEVAAVPEEAGTAGALRAVSHHLTAKDILVVSGDLVSDVPPGAVAATHRRLGAVVTALLCSTPVSGPSETGSSGGKDKGRKPSRVNIVGLDHTRQYLLHVASGAKVDKDMKIHKSILRAEGQMEIRADLMDAHMYAFKRTILQEVLDQKEMFHSIRHDVFPYLVRTQLRSEVLDSMVPKG-EGSNGAAYTLNNLD--------------------PTVPLLTNRRHKCCAYIASKSKYCSRLNSVQAFCDINRDVVGEASHLCGYSFSAQNNIVHSSAELGSKTTVGPQCMLDEGSKLGDKCSVKRSVIGRHCRIGSNVKIVNSVVMNHVIIEDGCSIQGSVVCNNVQLQERVVLKDCQVGAGYVCTIGSEYKSEPLAKK------
>GOODpube
-----------------------MDFQVV-----------------VLAGG---------------------------------NSKNLAPLVSKETPKPLLPVANRPVLSYVLELLEASNLKDLIVVVKGEDTALRVGGWISGAYVDRLHVEVAAVPEEAGTADALRAVAHHLTAKDILVVSGDLVSDVPPGAVAATHRRLGAVVTALFCNTPVSGPTETGSSV-KDKGRKPPCVNIIGLDHTRQYLLHFAAGADIDKDIRIQKSILRDKGQIDIRADLMDAHMYAIQRPILQEVLDKKKMFHSIKHDVFPYLVRTQLRSEVLDNLAPR--SELNDAGYTSNNLD--------------------SSVENLNFRTHKCCVYIANKSKYCSRLNSVQAFCDINRDVVGEAGHLSGYSFSAQNNIVHSSAELGSKTTVGQQCMLDEGSKLGDKCSVKRSVVGRHCRIGSNVKIVNSVVMNHVTIEDGCFIQGSVICNNVHIQERVILKDCQVGAGYILTTGSEYKSESLPKR------
>CALAcreb
-----------------------MDFQVV-----------------VLAGG---------------------------------DSKNLAPLVSKEIPKPLLPVANRPVLSYVLELLEASNLKDLIVVVQGEDTALRVGGWISGAYVDRLHVEVAAVPEEAGTADALRAVSHHLTAKDILVVSGDLVSDVAPGAVAATHRRLGAVVTALFCNTPVSGPSETGSSV-KDKGRKLPRVNIVGLDQTRQYLLHVAAGAEVDKDIKIQKSILWDKGQIDIRADLMDAHMYAIQRTILQEVLDKKEMFHSIKHDVFPYLVRTQLRSEVLDNEASR--SGLNDAAVTLNNLV--------------------PSVATLPSRTHKCCAYIANKSKYCSRLNSIQAFCDINRDVVGEAVHLSGYSFSAQNNIVHSSAELGSKTTVGPQCMLDEGSKLGDKCSVKRSVIGRHCRIGSNVKIVNSVVMNHVSIEDGCFIQGSVICNNVQIQERVVLKDCQVGEGYILTTGSDLKSESLSKR------
>ERYCcris
-----------------------MDFQVV-----------------ILAGG---------------------------------HSKNLAPLVSEEIPKPLLPVANRPVLSYVLELLEASNIKDLIVVVEGEDVALRVGGWISGAYVDRLHVEVAAVPKESGTADALRAVAHHLTANDILIVSGDLVSDVPPGAVAATHRQLGAVVTALLCSTPIIGPSESGSSVGKDKGRKPPRANIVGLDHTRQHLLHVAAGAEVRKDIKIQKSMLRANGQMEIRADLMDAHMYAFQRTILQEILDQKETFHSIKHDVFPYLVRTQLRSEVLDKVVPE--NGLNGAGYSLNGLD--------------------PTDEILTKRTHKCCVYIANKNKYCSRLSSVQAFCDINRDVVGEACHLSGYSFSAQNNIVHASSELGSKTTVGPQCMLDGGSKLGDKCSVKRSVIGRHCRVGSNVKIFNSVVMNHVTIEDGCFIQGSVICSNVQLQERVVLKDCQVGAGYVLTTGSEYKSESLSRK------
>LANAlana
------------------SGPPSKPLQSLPVRPRESSSRWWLVGREIRFGGRREWIFRSSSSPAALPRSSPLSSPRFLSLPVKLPSTLLPSFRLQEVPKPLLPVANRPVLSYVLELLEASNLKDLIVVVEGEDAALRVGGWISGAYVDRLHVEVAAVPEDVGTAGALRAVAHHLSANDVLIVSGDLVSDVPPGAVAATHRRHGAVVTTLLCNTPISGTSESSSSGGKDKAKKPARCNIVGLDPTRQFLLHVAAGAEVEKDIRVQKSILRAVGQMEIRADLMDAHMYAFKRTILQEVLDQKDTFYSIRHDVLPYLVRTQLRSEVSRNGVSNGEEGQNGPLSSQNNLAWLSQHREIAPSAFRELHVLASNSSESAPRTHKCCVYIANKSKYCARLNSIQAFSDINRDVVGEASHLSGYSFSAQNNIVHPSAELGSKTTVGPQCMLAEGSKMGDKCSVKKSVIGRHCRIGSNVKIVNSVVMNHVTIEDGCLIQGSVVCSNVQLQERVVLKDCQVGAGYVVTSGCEHKSESLARK------
>DENDnobi
-----------------------MDFQVV-----------------VMAGG---------------------------------YSKNLAPLVSQEMPKPLLPVANRPVLSYVLELLEASNLKDLIVVVEGEDVALRVGGWISGAYVDRLHVEVAAVPEEVGTAGALRAVAHHLTAKDILIVSGDLVSDVPPGAVAATHRRLDAAVTALLCITPVSGPSESVSSVGKDKGRKLPRANIVGLDHTRQYLLHVAAGAEVGKDIKIQKSILQANGQMEIRADLMDAHMYAFQRKILQEVLDQKEMFHSIKHDVFPYLVRTQLRSEISDKGAPK--NGLNGVDYTLNGSE--------------------PASEILTNRTHKCCAYIANKSKYCSRLNSVQAFCDINRDVVGEAGHLSGYSFSAQNNIVHPSAELGSKTTVGPQCMLDEGSKLGDKCSVKRSVIGRHCRIGSNVKIFNSVVMNHVTIEDGCFIQGSVICNNAQLQERVVLKDCQVGAGYVLTVGSEYKSEPLSKK------
>SERAvome
LNSQ---FFSAKSLKPTSSPPAAMDFQVV-----------------VLAGG---------------------------------ESKNLAPLVSKEIPKPLLPVANRPVLSYVLELLEANNLKDLIVVVEGKDAALQVGGWISSAYVDRLHVEVAAVPEETGTADALRAVAHHLTAKDILIVSGDLVSDVSPGVVAATHRRLGAVVTALFCNTPVSGPSETGSSV-KDKGRKPPRVNIVGLDQTRQYLLHVAAGAEVDKDIRIQKSLLRHTGQMEIRADLMDAHMYAIQRRILQEVLDKKEMFHSIKHDVFPYLVRTQLKSEVLDHGEPR--NGLNGEACSPNKLD--------------------PRAAILNNKTHKCCVYIANKSKYCSRLNSVQAFSDINRDVVGEAGHLSGYSFSAQNNIVHSSAELGSKTTVGPQCMLDGGSKLGDKCSVKRSVIGRHCRIGSNVKIVNSVVMNHVTIEDGCFIQGSVICNNVQIQERVVLKDCQVGEGYILTAGSEYKSESLSKR------
>OPHRgarg
-----------------------MDFQAV-----------------VLAGG---------------------------------DSKNLVPLVSKEIPKPLLPVANRPVLSYVLELLEANNLKNLIVVVEGKDVAVQVGGWISSAYVDRLHVEVAAVPEETGTADALRAVAHHLTAKDILIVSGDLVSDVSPGVVAATHRRLGAVVTALFCNTPVSGPSETGSSV-KDKGRKAPRVNIVGLDQTRQYLLHVAAGAEVDKDIKIQKSLLRHAGQIEIRADLMDAHMYAIQRKVLQEVLDKKEMFHSIKHDVFPYLVRTQLNSEVLDHGEPR--NGLNGEACSPNNLD--------------------PRVAILNNKMHKCCVYIANKSKYCSRLNSVQAFCDINRDVVGEAGHLSGYSFSAQNNIVHSSAELGSKTTVGPQCMLDGGSKLGDKCSVKRSVIGRHCRIGSNVKIVNSVVMNHVTIEDGCFIQGSVICNNVQIQERVVLKDCQVGEGYILTSGSEYKSESLSKR------
>GYMNdens
-----------------------MDFQVV-----------------VLAGG---------------------------------DSKNLAPLVSKEIPKPLLPVANRPVLSYVLELLEANNLKDLIVVVEGKDAALQVGGWISGAYIDRLHVEVAAVPEETGTADALRAVAHHLTAKDILIVSGDLVSDVSPGVVAATHRRLGAVVTALFCNTPVSGPSETGSSV-KDKGRKPPRVNIVGLDQTRQYLLHVAAGAEVDKDIKIQKSLLRHKGQMEIRADLMDAHMYAIQRKILQEVLDKKEMFRSIKHDVFPYLVRTQLKSEVLDHGEPR--NGLNGEAHSPNKLD--------------------PRVAILNNKTHKCCAYIANKSKYCSRLNSVQAFCDINRDVVGEAGHLSGYSFSAQNNIVHSSAELGSKTTVGPQCMLDGGSKLGDKCSVKRSVIGRHCRIGSNVKIVNSVVMNHVTVEDGCFIQGSVICNNVQIQERVDLKDCQVGESYILTAGSKYKSESLWKR------
>HABElong
-----------------------MDFQVV-----------------VLAGG---------------------------------ESKNLAPLVSKEIPKPLLPVANRPVLSYVLELLEASNLKDLIVVVEGKDAALQVGGWISGAYVDRLHVEVAAVPEETGTADALRAVAHHLTAKDILIVSGDLVSDVSPGAVAATHRRLGAVVTALFCNTPVSGSSETGSSV-KDKGRKPPRVNIVGLDQTRQYLLHVAAGAEVDKDIKIHKSLLRYKGQMEIRADLMDAHMYAIQRTILQEVLDKKEMFHSIKHDVFPYLVRTQLNSEVLDH-EPK--NGLDGAADSPNKLD--------------------PSVAILNNKTHKCCVYIANKSKYCSRLNSVQAFCDINRDVVGEAGHLSGYSFSAQNNIVHSSAELGSKTTVGPQCMLDGGSKLGDKCSVKRSVIGRHCRIGSNVKIVNSVVMNHVTIEDGCFIQGSVICNNAQIQERVVLKDCQVGQGYILTAGSEYKAEALSKR------
>ANOEroxb
-----------------------MDFQVV-----------------VLAGG---------------------------------NSKNLAPLVSKEIPKPLLPVANRPVLSYVLELLEASNLKDLIVVVKGEDIALRVGGWISGAYVDRLHVEVAAVPEEAGTADALRAVAHHLTAKDILVVSGDLVSDVPPGAVAATHRRLGAVVTALFCNTPVSGPSETGSSV-KDKGRKPPCVNIIGLDHTRQYLLHVAAGSEVDKDIRIQKSVLRDKGQIDIRADLMDAHLYAIQRAILQEVLDKKEMFHSFKHDVFPYLVRTQLRSEVLDNLAPK--SELNGTGYTSKNLD--------------------SSAEILNNRTHKCCAYIANKSKYCSRLNSVQAFCDINRDVVGEAGHLSGYSFSAQNNIVHSSAQLGSKTTVGQQCMLDEGSILGDKCSVKRSVIGRHCRIGSNVKIVNSVVMNHVTIEDGCFIQGSVICNNVHIQDRVILKDCQVGAGYILTTGSEYKSESLPKR------
>MASDpict
-----------------------MDFQVV-----------------VLAGG---------------------------------NSKNLAPLISEEIPKPLLPVANRPVLSYVLELLESSNLKDLIVVVEGEHAAFLVGGWISSAYVDRLHVEVAAVPEETGTADALRAVSHHLTAKDILVVSGDLVSDVPPGAVAATHRRLDAVVTALLCNTPVSGPSESGSSVGKDKGRKIPLVNIVGLDHTRQYLLHVAAGTEVGKDIKIQKSILQANGQVEIRADLMDAHMYAFQRAILQEVLDRKEMFHSIKHDVFPYLVRTQLRSEVLNKAAPK--NGLNGADYTLNNMN--------------------PAAEILSNKMHKCCAYIANKSKYCTRLNSVQAFCDINRDVVGEAGHLSGYSFSPQNNIVHASAELGSKTTVGPQCMLNEGSKLGDKCSVKRSVIGRHCRIGSNVKIFNSVVMNHVTIEDGCFIQGSVICNNAQLQERVVLKDCQVGAQYVLTTGSEYKSESLSKK------
>MEXIxero
----------------------MMDFQVV-----------------VLAGG---------------------------------ASKKLSPLVSEETPKPLLPVANRPVLSYVLELLEASNLKDLIVVVEGEDAALRVGGWISGAYVDRLHVEVASVPDETGTAGALRAVAHHLTAKDILVVSGDLVSDVSPGAVAATHRQLGAVITALFCSTPVSGPSETGSSGGKDKGRKPSCVNIVGLDHTRRYLLHVAAGTKVDKDIQIHKSILRAEGQMEIRADLMDAHLYAFKRTILQEVLDQKETFHSIRHDVFPYLVKTQLRSEVLDSGVPKG-EGLNGAAYTLNNLD--------------------PKVALLTSRTHKCCAYIANKSKYCSRLNSVQAFCDINRDVIGEAGHLSGYSFSAQNNIVHSSAELGSKTTVGPHCMLDEGSKLGDKCSVKRSVIGRHCRIGSNIKIVNSVVMNHVIIEDGCFIQGSVICNNVQLQERVVLKDCQVGTGYVCTSGSEYKSESLTKK------
>GALEfabe
--------------------------------------------------------------------------------------------------------------------------------------------------------------------------------MDILVVSGDLVSDVPPGAVAATHRWLGAAVTALLCNAPVTGPCETGSSGVKEKGRKPSRVNIIGLDQTRKYLLHVAAGSEVDKDIKVQKSILRAKGQMEIRADLMDAHMYAFKRSILQDVLDQKDMFHSIRHDIFPYLVRTQLRSEVFSNGAPK--EELNDAACAQNTLD--------------------PSKAMLINRTHKCCAYIANKSKYCSRLNSIQAFCDINRDVVGDAGHLSGYSFSVQNNIVHPSAELGLKTTVGPQCMLDEGSKLGDKCSVKRSVIGRHCRIGSNVKIVNSVVMNHVTIEDGCLIQGSVICNNVQLQERVVLKDCQVGAGYIVTTGSEYKAESLSKK------
>CYMBensi
-----------------------MDFQVV-----------------VLAGG---------------------------------YSKNLAPLVSEEIPKPLLPVANRPVLSYVLELLESSNLKDLIVVVEGKDVALRVGGWISGAYVDRLHVEVAAVPEEAGTADALRAVAHHLTAKDILVVSGDLVSDVPPGAVAATHRRLGAVVTALLCNTPVSGPSESGSSVGKDKGRKLPRVNIVGLDHTRQYLLHVAAGADIGKDIKIQKSILQANGQMEIRADLMDAHMYAFQRTILQEVLDQKETFHSIKHDVFPYLVRTQLRSEVLDKVAPK--NGLNGAAYTLNGLD--------------------PTVEILTNRTHKCCAYIADKSKYCSRLNSVQGFCDINRDVVGEAGHLSGYSFSAQNNIVHTSAELGSKTTVGPQCMLDGGSKLGDKCSVKRSIIGRHCRIGSNVKIFNSVVMNHVTIEDGCFIQGSVICNNVQLQERVVLKDCQVGAGYVLTTGSEYKSESLSKK------
>CALAsini
-----------------------MDFQVV-----------------VLAGG---------------------------------DSKNLSPLVSQEIPKPLLPVANRPVLSYVLELLEASNLKDLIVVVEGEDVALRVGGWISSAYVDRLHVEVAAVPEEAGTAGALRAVAHHLTAKDILVVSGDLVSDVPPGAVAATHRRLGAVVTALLCNTPVSGPSESGSSVGKDKGRKFPRVNIVGLDHTRQYLLHVAAGAEVGNDIKIHKSILQANGQLEIRADLMDAHMYAFQRTILQEVLDQKEMFHSIKHDVFPYLVRTQLWSEVLDKGVTK--NGLNGSAYSLNSLD--------------------PAVEILTNRTHKCCAYIANKSKYCSRLNSVQAFCDINRDVIGEAGHLSGYSFSAQNNIVHASAELGSKTTVGPQCMLDEGSKLGDKCSVKRSVIGRHCRIGSNVKIFNSVVMNHVTIEDGCFIQGSVICSNVQLQERVVLKDCQVQVVYKFIGGGSLHNLGWSRICFDSWK
>HABEpant
-----------------------MDFQVV-----------------VLAGG---------------------------------ESKNLAPLVSKEIPKPLLPVANRPVLSYVLELLEASNLKDLIVVVEGKDAALQVGGWISGAYVDRLHVEVAAVPEETGTADALRAVAHHLTAKDILIVSGDLVSDVSPGAVAATHRRLGAVVTALFCNTPVSGSSETGSSV-KDKGRKPPRVNIVGLDQTRQYLLHVAAGAEVDKDIKIHKSLLRYKGQMEIRADLMDAHMYAIQRTILQEVLDKKEMFHSIKHDVFPYLVRTQLNSEVLDH-EPK--NGLDGAADSPNKLD--------------------PSVAILNNKTHKCCVYIANKSKYCSRLNSVQAFCDINRDVVGEAGHLSGYSFSAQNNIVHSSAELGSKTTVGPQCMLDGGSKLGDKCSVKRSVIGRHCRIGSNVKIVNSVVMNHVTIEDGCFIQGSVICNNAQIQERVVLKDCQVGQGYILTAGSEYKAEALSKR------
>EPIPhell
-----------------------MDFQVV-----------------ILAGG---------------------------------ESKNLAPLVSKEIPKPLLPVANRPVLSYVLELLEASNLKDLIVVVEGEDAAFRVGGWISGAYVDRLHVEVAAVPEEAGTAGALRAVAHHLTAKDILVVSGDLVSDVPPGAVAATHRRLGAVVTALLCNTPVSGPSETGSSVGKDKGRKPPRVNIVGLDHTMQYLLHVAAGAEVDKDIKIQKSILRAKGQMEIRADLMDAHMYAFQRTILLEVLDQKEMFHSIKHDVFPYLVRTQLRSEVLDNGAPK--SGLNGAAYTPNNLD--------------------PTLAILTNRTHKCCVYIATKSKYCSRLNSVPAFCDINRDVVGEAGHISGYSFSAQNNIVHSSAELGSKTTVGPQCMLDEGSKLGDKCSVKRSVIGRHCRIGSSVKIVNSVVMNHVTIEDGCFIQGSVICNNAQLQERVVLKDCQVGAGYVLTTGSEYKSESLSKK------
>MICRparv
-----------------------MDFQVV-----------------VLAGG---------------------------------DSKNLAPLVSKEIPKPLLPVANRPVLSYVLELLEASNLKDLIVVVKGEDTALRVGGWISGAYVDRLHVEVAAVPEEAGTADALRAVSHHLTAKDILVVSGDIVSDVPPGAVSATHRRLGAVVTALLCNTPVSGPSETGSSV-KDKGRKPPRVNIVGLDNSRQYLLHVAAGAEVDKDIKIQKSILWYKGQMDIRADLMDAHMYAIQRTILQEVLDKREMFHSIKQDVFPYLIRTQLRSEVLDNEASR--NGLNGAANTPHNLD--------------------QSAASLTNRTHKCCVYIANKSMYCSRLNTVQAFCDINRDVVGEAGHLSGYSFSAQNNIVHSSAELGSKSTVGPQCMLDEGSKLGDKCSVKRSVIGRHCRIGSNVKIVNSIVMNHVTIEDGCFIQGSVICNNVQIQERVVLKDCQVGAGYILTTGSEYKSESLSKR------
>CALAplic
-----------------------MDFQVV-----------------VLAGG---------------------------------DSKNLAPLVSKEIPKPLLPVANRPVLSYVLELLEASNLKDLIVVVKGEDTALRVGGWISGAYVDRLHVEVAAVPEEAGTADALRAVSHHLTAKDILVVSGDLISDVAPGAVAATHRRLGAVVTALFCNTPVSGPSETGSSV-KDKGRKPPRVNIVGLDQTRQYLLHVAAGAEVDKDIKIQKSILWDKGQIDIRADLMDAHMYAIQRTILQEVLDKKEMFHSIKHDVFPYLVRTQLRSEVLDNETSR--SGLNDAAVTLNNLV--------------------PSVATLPSRTHKCCAYIANKSKYCSRLNSIQAFCDINRDVVGEAVHLSGYSFSAQNNIVHSSAELGSKTTVGPQCMLDEGSKLGDKCSVKRSVIGRHCRIGSNVKIVNSVVMNHVSIEDGCFIQGSVICNNVQIQERVVLKDCQVGEGYILTTGSDLKSESLSKR------
>EPIPaphy
----------------------MMDFQVV-----------------VLAGG---------------------------------GAKNLAPLVSKEIPKPLLPVANRPVLSYVLELLEASNLKDLIVVVEGEDAALRVGGWISGAYIDRLEVEVAAVPEEAGTAGALRAVAHHLTAKDILVVSGDLVSDVPLGNVAATHRRLGAAVTTMLCNIPASGPFETGSVG-KDKGRKLLRANIVGLDYTRQYLLHVAAGAEVGNDIKIQKSVLQANGQVEIRADLMDAHMYAFQREILLDVLDQKEKFHSIKHDVIPYLVRTQLSSEVLDK---R--NELNGADDTLNGLG--------------------LKATVFTNKTHNCCTYIVDKSKYCSRLNSVQAFCDINRDVVGEAGHLSGYSFSAQNNIVHSSAVLGSKTTVGPQCMLDEASKLGDKCSVKRSVVGRHCRIGSNVKIVNSVVMNHVTIDDGCFIQGSVICNNVHLHERVVLKDCQIGAGYILTTGREYKSESLSKK-QIQPF
>SELEaequ
----------------------MMDFQVV-----------------VLAGG---------------------------------ASKRLSPLVSEDMPKPLLPVASRPVLSYVLELLEASNLKDLIVVVD-EDAALRVGGWISGAYVDRLHVEVAAVPEEAGTAGALRAVAHHLTANDILVVSGDLVSDVPPGAVAATHRRLGAVVTALLCSTPVSGPSETGSSGGKDKGRKPSRVNIVGLDHTRQYLLHVVAGAKVDKDIKIHKSILRAEGQMEIRADLMDAHMYVFKRTILQEVLDQKEMFHSITHDVFPYLVRTQLRSEVLDSMVPKG-EGLNGAAYTLNNLD--------------------PTVASLTNRTHKCCVYIASKSKYCSRLNSVQAFCDINRDVVGEAGHLSGYSFSAQNNIVHSSAELGSKTTVGPQCMLDEGSKLGDKCSVKRSVIGRHCRIGSNVKIVNSVVMNHVIIEDGCLVQGSVICNNVQLQERVVLKDCQVGAGYVCTSGNEYKSDSLTKK------
>GOODfuma
-----------------------MDFQVV-----------------VLAGG---------------------------------NSKNLAPLVSKETPKPLLPVANRPVLSYVLELLEASNLKDLIVVVKGEDTALRVGGWISGAYIDRLHVEVAAVPEEAGTADALRAVAHHLTAKDILVVSGDLVSDVPPGAVAATHRRLGAVVTALFCNTPVCGPSETGSSV-KDKGRKPPCVNIIGLDHTRQYLLHFAAGAEVDKDIRIQKSILRDKGQMDIRVDLMDAHMYAIQRPILQEVLDKKKMFHSIKLDVFPYLVRTQLRSEVLDNLAPR--SELNDAGYTSNNLD--------------------SSVEILNNRTHKCCVYIANKSKYCSRLNSVQAFCDINRDVVGEAGHLSGYSFSAQNNIVHSSAELGSKTTVGQQCMLDEGSKLGDKCSVKRSVVGRHCRIGSNVKIVNSVVMNHVTIEDGCFIQGSVICNNVHIQERVILKDCQVAAGYILATGSEYKSESLPKR------
>CHILtrap
-----------------------MDFQVV-----------------VLAGG---------------------------------DSEKLAPLVSKEIPKPLLPVANRPVLSYVLELLESSNLKDLIVVVEGEDTALRVGGWISGAYVDRLHVEVAAVPEESGTADALRAVSHHLTAKDILVVSGDLVSDVPPGAVAATHRRLGAVVTALFCNTPVSGPSETGSSV-KDKGRKPPRVNIVGLDHTRQYLLHVAAGAEVDKDIKIQKSILRDKGQIDIRADLMDAHMYAIQRTILQRVLDKKEMFHSIKHDVFPYLVRTQLRSEVLDNEASE--SGLNGAANTPNNLD--------------------PNVANLPNRTHKCCAYIANKSKYCSRLNSVQAFCDINRDVVGEAGHLSGYSFSAQNNIVHPSAELGSKTTVGPQCMLDEGSKLGDKCSVKRSVIGRHCRIGSNVKIVNSVVMNHVTIEDGCFIQGSVICNNVQIQERVVLKDCQVGAGYILTTGSEHKSESLSRR------
>CYMBmann
-----------------------MDFQVV-----------------VLAGG---------------------------------YSKNLAPLVSEEIPKPLLPVANRPVLSYVLELLESSNLKDLIVVVEGKDVALRVGGWISGAYVDRLHVEVAAVPEESGTADALRAVAHHLTAKDILVVSGDLVSDVPPGAVAATHRRLGAVVTALLCNTPVSGPSESGSSLGKDKGRKLPRVNIVGLDHTRQYLLHVAAGPDIGKDIKIQKSILQANGQMEIRADLMDAHMYAFQRTILQEVLDQKETFHSIKHDVFPYLVRTQLRSEVLDKVAPK--NGLNGAAYTLNGLD--------------------PTVEILTNRTHKCCAYIADKSKYCSRLNSVQAFCDINRDVVGEAGHLSGYCFSAQNNIVHTSAELGSKTTVGPQCILDGGSKLGDKCSVKRSIIGRHCRIGSNVKIFNSVVMNHVTIEDGCFIQGSVICNNVQLQERVVLKDCQVGAGYVLTTGSEYKSESLSKK------
>EPIDfulg
-----------------------MDFQVV-----------------VLAGG---------------------------------NSKNLAPLVSEEIPKPLLPVANRPVLSYVLELLEASNLKDLIVVVEGEDFALRVGGWISGAYVDRLHVEVAAVPEEAGTADALRAVAHHLTAKDILVVSGDLVSDVPPGAVAATHRRLGAVVTALLCNTPVTGPSDSG-PVGKDKGRKLHRVNIVGLDHTRQYLLHVAAGAEVGKDIKIQKSLLQVNGQVEIRADLMDAHMYAFQRTILQEVLDQKEKFHSIKHDVFPYLVRTQLRSEVLDKGAPK--NGLNGAAYTLNSLN--------------------PTAEILTNRTHKCCAYIANKSKYCSRLNSVQAFCDINRDVVGEAGHLSGYSFSVQNNIVHASAELGSKTTVGPQCMLDEGSKLGDKCSVKRSVIGRHCRIGSNVKIVNSVVMNHVTIEDGCFIQGSVICSNVQIQERVVLKDCQQVVGYCICQNTTHRASTMCRLEQDMS-
>CEPHdama
-----------------------MDFQVV-----------------ILAGG---------------------------------ESKNLAPLVSKEIPKPLLPVANRPVLSYVLELLEASNLKDLIVVVEGEDAAFRVGGWISSAYVDRLHVEVAAVTEEAGTAGALRAVAHHLTAKDILVISGDLVSDVPPGAVAATHRRLGAVVTALLCNTPVSGPSETGSSVGKDKGRKPPRVNIVGLDHTRQYLLHVAAGAEVDKDIKIQKSILRAKGQMEIRADLMDAHMYAFQRTILLEVLDQKETFHSIKHDVFPYLVRTQLRSEVLDNGAPK--SGLNGAAYAPNNLD--------------------PTLAILTNRTHKCCAYIATKSQYCSRLNSVPAFCDINRDVVGEAGHLSGYSFSAQNNIVHSSAELGSKTTVGPQCMLDEGSKLGDKCSVKRSVIGRHCRIGSGVKIVNSVVMNHVTIEDGCFIQGSVICNNAQLQERVVLKDCQVGAGYVLTTGSEYKSESLSKK------
>GYMNodor
-----------------------MDFQVV-----------------VLAGG---------------------------------ESKNLAPLVSKEIPKPLLPVANRPVLSYVLELLEANNLKDLIVVVEGKDTALQVGGWISGAYIDRLHVEVAAVPEETGTADALRAVAHHLTAQDILIVSGDLVSDVSPGVVAATHRRLGAVVTALFCNTPVSGPSETGSSV-KDKGRKPPRVNIVGLDQTRQYLLHVAAGAEVDKDIKIQKSLLRHKGQMEIRADLMDAHMYAIQRKILQEVLDKKEMFHSIKHDVFPYLVRTQLKSEVLDHGEPR--NGLNGEAHSPNKLD--------------------PRVAILNNKTHKCCAYIANKSKYCSRLNSVQAFCDINRDVVGEAGHLSGYSFSAQNNIVHSSAELGSKTTVGPQCMLDGGSKLGDKCSVKRSVIGRHCRIGSNVKIVNSVVMNHVTIEDGCFIQGSVICNNVQIQERVDLKDCQVGESYILTAGSKYKSESLSKR------
>RIMAelli
-----------------------MDFQVV-----------------VLAGG---------------------------------DSKNLAPLVSKEIPKPLLPVANRPVLSYVLELLEASNLKDLIVVVEGEDTALRVGGWISGAYVDRLHVEVAAVPEEAGTADALRAVSHHLTAKDILVVSGDLVSDVPPGAVAATHRRLGAVVTALFCNTPVSGPSETGSSV-KDKGRKPPRVNIVGLDHTRQYLLHVAAGAEVDKDIKIQKSILGDKGQMDIRADLMDAHMYAIQRTILQGVLDKKEMFHSIKHDVFPYLVRTQLRSEVLDDEMSK--SGLNGAVNTPNNLD--------------------QTVAILPNRIHKCCAYIANKSKYCSRLNSVQAFCDINRDVVGEAGHLSGYSFSAQNNIVHSSAELGSKTTVGPQCMLDEGSKLGDKCSVKRSVIGRHCRIGSNVKIVNSVVMNHVTIEDGCFIQGSVICNNAQIQERVVLKDCQVGAGYILTTGSECKSESLSKR------
>THELangu
-----------------------MDFQVV-----------------VLAGG---------------------------------DSKNLEPLVSKEIPKPLLPVANRPVLSYVLELLEASNLKDLIVVVEGEDTALRVGGWISGAYIDRLHVEVAAVPEEAGTADALRAVSHHLTAKDILVVSGDLVSDVPPGAVAATHRRLGAVVTALFCNTPVSGPSETGSSV-KDKGKKPPRVNIVGLDHTRQYLLHVAAGAEVDKDIKIQKCILRDKGQMDIRADLMDAHMYAIQRTILQEVLDKKEMFHSIKHDVFPYLVRTQLRSEVLDNEAAR--SGLNGAVNTPNNLD--------------------PSVAIVPNRTHKCCAYIANKSKYCSRLNSVQAFCDINRDVVGEAVHLSGYSFSAQNNIVHSSAELGSKTTVGPQCMLDEGSKLGDKCSVKRSVIGRHCRIGSNVKIVNSVVMNHVTIEDGCFIQGSVICNNVQIQERVVLKDCQIGAGYILTTGSEYKSESLSKG------
>APOSodor
-----------------------MDFQVV-----------------VLAGG---------------------------------SSKKLAPLVSKEIPKPLVPVANRPVLSYVLELLEASNLKDLIVVVEGEDTALRVGGWISSAYVDRLHVEVAAVPEDSGTADALRAVVHHLTAQDILVVSGDLVSDVPPGAVAATHRRLDAAVTALLCCTPVSVPSEAGSSGGKDKARKPSRVNIVGLDHTQQYLLHVAAGGEVEKDIKVQKSILQSNGQIEIRADLMDAHMYAFKRAILQEVLDKKEIYHNIRHEIFPYLVRTQLKSEVLNNGISKGEERHSGITYLQNTLD--------------------PTCAVL-DRTHACCAYIANKSKYCSRLNSIQAFFDINRDVVGEAAHLSGYSFSTQNNFVHVSAELGSKTTVGPHCVLDEGSKLGDKCSVKRSVIGRHCRIGSNVKIVNSVVMNHVTIEDGCLIQGSVICNNVQLQERVVLKDCQVGAGYVITTGSEYKNESLAKK------
>DRAKelas
--------------------------------------------------------------------------------------------------KPLLPVANRPVLSYVLELLEASNLKDLIVVVEGEDTALRVGGWISGAYVDRLHVEVAAVPEESGTADALRAVSHHLTAKDILVVSGDLVTDVPPGALAATHRRLDAVVTALLCNTPVSGPSETASSV-KDKGKKPPRVNIVGLDHTRQYLLHVAAGAEVDKDIKIQKSILWDKGQIDIRADLMDAHMYAIQRTILQVILDKKEMFHSFKHDIFPYLIRTQLRSEVLSCEGLE--SGLNGAANTPNNLD--------------------SNVTILPNRVHKCCAYIANKSKYCSRLNSVQAFSDINRDVVGEAGHLSGYPFSAQNNIVHPSAELGSKTTVGPQCMLDEGSKLGDKCSVKRSVIGRHCRIGSNVKIVNSVVMNHVTIEDGCSIQGSVICNNVQIQDRVVLKDCQVGAGYVLTTGCEHKSESLTRR------
>LECAnigr
MRVEKQDRFYSSEVHPAVGYPGRMNFQVV-----------------VLAGG---------------------------------CSNKLAPLVSKEIPKPLLPVANRPVLSYVLELLEASNLKDLIVVVEGEDAALRVGGWISGAYVDRLHVEVAAVPEDSGTAGALRAVAHHLTAMDILVVSGDLVSDVPPGAVAATHRWLGAAVTALLCNAPVSGPSEAGSAGVKEKGRKPSRVNIIGLDQTRKYLLHVAAGSEVDKDIKVQKSILHAKGQMEIRADLMDAHMYAFKRSILQDVLDQKEMFHSIRHDIFPYLVRTQLRSEVFSNGASK--DEVNDAACA---------------------------APMLTNRTHKCCAYIANKSKYCSRLNSIQAFCDINRDVVGDAGHLSGYSFSVQNNIVHPSAELGLKTTVGPQCMLDEGSKLGDKCSVKRSVIGRHCRIGSNVKIVNSVVMNHVTIEDGCLIQGSVICNDVQLQERVVVKDCQVGAGYVVTTGSEYKAEALSKK------
>BLETstri
-----------------------MDFQVV-----------------VLAGG---------------------------------NSKNLAPLVSEEIPKPLLPVANRPVLSYALELLEASNLKDLIVVVEGEDVALRVGGWISGAYVDRLHVEVAAVPEEAGTAGALRAVAHHLTAKDILVVSGDLVSDVPPGAVAATHRRLGAVVTALLCNTPVSGPSESGSSAGKDKGRKIPRVNIVGLDHTRQYLLHVAAGAEVGKDIKIQKSILQANGQMEIRADLMDAHMYAFQRTILQEVLDQKEMFHSIKHDVFPYLVRTQLRSEVLDKGELK--NGLNGAAYTLNSLD--------------------ATVASFTNKTHKCCAYIANKSKYCSRLNSVQAFCDINRDVVGEAGHLSGYSFSAQNNIVHSSAELGSKTTVGPQCMLDEGSKLGDKCSVKRSVIGRHCRIGSNVKIVNSVVMNHVTIEDGCFIQGSVICSNVQLQERVVLKDCQVGAGYVLTTGSEYKSEPLSKK------
>OPHRsphe
-----------------------MDFQAV-----------------VLAGG---------------------------------DSKNLVPLVSKEIPKPLLPVANRPVLSYVLELLEANNLKNLIVVVEGKDVAVQVGGWISSAYVDRLHVEVAAVPEETGTADALRAVAHHLTAKDILIVSGDLVSDVSPGVVAATHRRLGAVVTALFCNTPVSGPSETGSSV-KDKGRKPPRVNIVGLDQTRQYLLHVAAGAEVDKDIKIQKSLLRHAGQIEIRADLMDAHMYAIQRKVLQEVLDKKEMFHSIKHDVFPYLVRTQLNSEVLDHGEPR--NGLNGEACSPNNLD--------------------PRVAILNNKTHKCCVYIANKSKYCSRLNSVQAFCDINRDVVGEAGHLSGYSFSAQNNIVHSSAELGSKTTVGPQCMLDGGSKLGDKCSVKRSVIGRHCRIGSNVKIVNSVVMNHVTIEDGCFIQGSVICNNVQIQERVVLKDCQVGEGYILTSGSEYKSESLSKR------
>DACThata
-----------------------MDFQVV-----------------VLAGG---------------------------------ESKNLAPLVSKEIPKPLLPVANRPVLSYVLELLEANNLKDLIVVVEGKDAALQVGGWISGAYVDRLHVEVAAVPEETGTADALRAVAHHLTAKDILIVSGDLVSDVSPGVVAATHRRLGAVVTALFCNTPVSGPSETGSSV-KDKGRKPPRVNIVGLDQTRQYLLHVAAGAEVDKDIKIQKSLLRHKGQMEIRADLMDAHMYAIQRKILQEVLDKKEMFHSIRHDVFPYLVRTQLKSEVLDHGEPR--NGLNGEAHSPNKLD--------------------PRVAILNNKTHKCCAYIANKSKYCSRLNSVQAFCDINRDVVGEAGHLSGYSFSAQNNIVHSSAELGSKTTVGPQCMLDGGSKLGDKCSVKRSVIGRHCRIGSNVKIVNSVVMNHVTIEDGCFIQGSVICNNVQIQERVVLKDCQVGEGYILTAGSEYKSESLSKR------
>CORYacti
-----------------------MEFQVV-----------------VLAGG---------------------------------DWDNLAPLVSKEIPKPLLPVANRPVLSYVLELLEASNLKDLIVVVEGEDTALRVGGWISGAYVDRLHVEVAAVPEESGTADALRAVSHHLTAKDIMVVSGDLVSDVPPGAVAATHRRLGAVVTALFCNTPVSGSSETGSSV-KDKGRKSPRVNIVGLDHTRQYLLHVAAGADVDKDIKIQKSILWDNGQMDIRADLMDAHMYAIQRTILQEVLDKKEMFHSIKHDVFPYLVRTQLRSEVLDNEASR--SGLNGAANTPNNLD--------------------SNAPSLTNRRHKCCAYIANKSKYCSRLNSVQAFCDINRDVVGEAVHLSGYSFSAQHNIVHSSAELGSKTTVGPQCMLDEGSKLGDKCSIKRSVIGRHCRIGSNVKIVNSVVMNHVTIEDGCFIQGSVICNNVQIQERVILKDCQVGAGYILTAGREYKSESLSKSLTSSPF
>BORYspha
-----------------------MDFQVV-----------------VLAGG---------------------------------ASKNLSPLVSKEVPKPLLPVANRPVLSYVLELLEASNLKELIVVVEGDDAAVRVGGWISGAYVDRLHVEVAEVPEDIGTAGALRAVAHHLTANDVLVVSGDLVSDVPPGAVAATHRRHGAAVTTLLCNTPVSGASESGSSGGKDKAKKPTRHNIVGLDPTRQFLLHVATGAELDKDIRVQKSILRAVGQMEIRADLMDAHMYAFKRTILQEVLDQKDTFHSIRHDILPYLVRTQLRSEVRKNGVSHGEECCNGKGSSQNNLEWLSQHREVAPSAFHEVLPVGPDGTVSVLRTHKCCTYIASKSKYCARLNSIQAFSDINRDVVGEASHLSGYSFSAQNNIVHPSAELGSKTTVGPQCMLAE--------------------------------------------------------------------------------------------
>NEUWmali
-----------------------MAFQVV-----------------VLAGC---------------------------------GSKKLAPLVSSEIPKPLLPVANRPVLSYVLELLEASNLKDLIVVVEGEDAALRVGGWISSAYVDRLHVEVAAVPEDSGTADALRAVVHHLTAKDILVVSGDLVSDVPPGAVAATHRRLDAAVTALLCSTPVSIPSEAGSSGGKDKARKPSRVNIVGLDHTRQYLLHVAAGCEVDKDIKVQKSILQSKGQMEIRADLMDAHMYAFKREILQEVLDRKEMYHSVRHEVFPYLVRTQLKSEVQNNGISKGEERHSGTTYVKTTLD--------------------PSGAML-KKTHNCCAYIANKSKYCSRLNSIQAFCDINRDVVGEAAHISGYSFSAQNNIVHASAEFGSKTTVGPHCVLDEGSKLGDKCSVKRSVIGRHCRIGSNVKIVNSVVMNHVTIEDGCLIQGSVICNNVQLQERVVLKDCQVGAGYVVTTGSEYKSESLAKK------
>DRAKthyn
----PYLKLHARTCHPNQQTFCRANFEFCPPVPRREIALLRPPNRRLVAGNHRRPRRRGFGEAGASCFQGTLSLIRLFSLPVRLRCLDLLPFTLQEIPKPLLPVANRPVLSYVLELLEASNLKDLIVVVEGEDTALRVGGWISGAYVDRLHVEVAAVPEESGTADALRAVSHHLTAKDILVVSGDLVTDVPPGAVAATHRRLDAVVTALFCNTPVSGPSETGSSV-KDKGKKPPRVNIVGLDHTRQYLLHVAAGAEVDKDIKIQKSILWDKGQIDIRADLMDAHMYAIQRTILQVILDKKEKFHSFKHDIFPYLIRTQLRSEVLSYEGLE--SGLNGAANTPNNLD--------------------PNVTILPNRIHKCCAYIANKSKYCSRLNSVQAFCDINRDVVGEAGHLSGYPFSAQNNIVHPSAELGSKTTVGPQCMLDEGSKLGDKCSVKRSVIGRHCRIGSNVKIVNSVVMNHVTIEDGCSIQGSVICNNVQIQDRVVLKDCQVGAGYILTTGCEHKSESLTRR------
>CALAtsoo
-----------------------MDFQVV-----------------VLAGG---------------------------------DSKNLSPLVSQEIPKPLLPVANRPVLSYVLELLEASNLKDLIVVVEGEDVALRVGGWISSAYVDRLHVEVAAVPEEAGTAGALRAVAHHLTAKDILVVSGDLVSDVPPGAVAATHRRLGAVVTALLCNTPVSGPSESGSSVGKDKGRKFPRVNIVGLDHTRQYLLHVAAGAEVGKDIKIHKSILQANGQLEIRADLMDAHMYAFQRTILQEVLDQKEMFHSIKHDVFPYLVRTQLWSEVLDKGVTK--NGLNGAAYSLNSLD--------------------PAVEILTNRTHKCCAYIANKSKYCSRLNSVQAFCDINRDVIGEAGHLSGYSFSAQNNIVHASAELGSKTTVGPQCMLDEGSKLGDKCSVKRSVIGRHCRIGSNVKIFNSVVMNHVTIEDGCFIQGSVICSNVQLQERVVLKDCQVGAGYVLTAGSEYKSEPLSKK------
>CALEmajo
-----------------------MDFQVV-----------------VLAGG---------------------------------DSENLEPLVSKEIPKPLLPVANRPVLSYVLELLEASNLKDMIVVVEGEDTALRVGGWISSAYVDRLHVEVAAVPEESGTADALRAVSHHLTAKDILVVSGDLVSDVPPGAVAATHRRLGAVVTALFCNTPVSGPSETGSSV-KDKGRKPPRVNIVGLDHTRQYLLHVAAGAEVDKDIKIQKSILRDKGQIDIRADLMDAHMYAIQRTILQAVLDKKEMFHSIKHDVFPYLVRTQLRSEVLDNEASK--SGLIGAANTPNHLD--------------------PNVAILPNRTHKCCAYIANKSKYCSRLNSIQAFCDINRDVVGEAGHLSGYSFSAQNNIVHPSAELGSKTTVGPQCMLDEGSKLGDKCSVKRSVIGRHCRIGSNVKIVNSVVMNHVTIEDGCSIQGSVICNNVQIQERVVLKDCQIGPGYILTTGGEHKSESLSRG------
>PHALcorn
-----------------------MDFQVV-----------------VLAGG---------------------------------DSKRLAPLVSEEIPKPLLPVANRPVLSYVLELLEANNLKNLIVVIEGKDVALRVGGWISGAYVDRLHVEVAAVPEESGTADALRAVAHHFTAKDILVVSGDLVSNVPPGAVAATHRRLGAIVTALLCNTPISGPSESGSSVVKDKGRKPPRVNIVGLDHTRQYLLHVATGTEVGKDIKIQKSILQANGQMEIRADLMDAHMYAFQRTILQEVLDQKGMFQSIKHDVFPYLVRTQMRSEFLDKGPPE--NGVNVAAYAINSLD--------------------PAVETLTDRTHKCCAYIANKSNYCSRLNSVQAFCDINRDMVGEAGHLFGHSFSVQNKIVHASAELGSKTTVGPQCMLDEGSKLGDKCSVKRSVIGRHCRIGSNVKIVNSVVMNHVTIEDGCFIQGSVICSNAQLQERVILKDCQVGAGYVLTTGSEYKSESLSKK------
>PHRAlind
----------------------MMDFQVV-----------------VLAGG---------------------------------ASKNLSPLVSEEIPKPLLPVANRPVLSYVLELLEASNLKDLIVVVEGEDAALRVGGWISGAYVDRLHVEVASVPEEAGTAGALRAVAHHLTAKDILVVSGDLVSDVPPGAVAATHRRLGAVITALFCSTPVCGPSETGSSGGKDKGKKPSCVNIVGLDHTGRYLLHVAAGTKVDKDIQIHKSILRAEGQMEIRADLMDAHMYAFKRTILQEVLDQKEMFHSIRHDVFPYLVKTQLRSEVLDGGVPKG-EGLNGATYTLNNLD--------------------PNVPLLTNKTHKCCAYIACKSKYCSRLNSVQAFCDINRDVIGEAGHLSGYSFSAQNNIVHSSAELGSKTTVGPQCMLDEGSKLGDKCSVKRSVIGRHCRIGSNIKIVNSVVMNHVIIEDGCFIQGSVICNNVQLQERVVLKDCQVFPLNVYKDGEDYHILAEIKL-RNVP-
>HYPOheme
-----------------------MDFQVV-----------------VLAGG---------------------------------SSKKLAPLVSKEVPKPLLPVANRPVLSYVLELLEASNLKDLIVVVEGEDAALRVGGWISGAYVDRLHVEVAAVPEDVGTAGALRAVAHHLTANDVLVVSGDLVSDVPPGAVAATHRRHGAVVTALLCDIPVSGPSESSSSGGKDKVKRPARCNIVGLDPTRQFLLHVAAGAEVEKDIRVQKSILRAVGQMEIRADLMDAHMYAFKRTILQDVLEQKNTFYSIRHDVLPYLVRTQLKSDVPANGVSNGEESLNGMLTSQNNLTWLSQHREIAPSAFCELHASGLIGSGSVPKTHKCCAYIANKSKYCARLNSIQAFSDINRDVVGEASHLSGYSFSVQNNIVHPSAELGSKTTVGPQCMLAEGSKMGDKCSVKRSVIGRHCRIGSNVKIVNSVVMNHVTIEDGCLIQGSVICSNVQLQERVVLKDCQVGAGYLVTAGSEHKSESLARK------
>EPIDpuni
-----------------------MDFQVV-----------------VLAGG---------------------------------NSKNLAPLVSEEIPKPLLPVANRPVLSYVLELLEASNLKDLIVVVEGEDFALRVGGWISGAYVDRLHVEVAAVPEEAGTADALRAVAHHLTAKDILVVSGDLVSDVPPGAVAATHRRLGAVVTALLCNTPVTGPSDSG-PVGKDKGRKLHRVNIVGLDHTRQYLLHVAAGAEVGKDIKIQKSLLQVNGQVEIRADLMDAHMYAFQRTILQEVLDQKEKFHSIKHDVFPYLVRTQLRSEVLDKGAPK--NGLNGAAYTLNSLN--------------------PTAEILTNRTHKCCAYIANKSKYCSRLNSVQAFCDINRDVVGEAGHLSGYSFSAQNNIVHASAELGSKTTVGPQCMLDEGSKLGDKCSVKRSVIGRHCRIGSNVKIVNSVVMNHVTIEDGCFIQGSVICSNVQIQERVVLKDCQVGAGYVLTTGSEYKSESLSKK------
>PHAIflav
-----------------------MDFQVV-----------------VLAGG---------------------------------DSKNLSPLVSQEIPKPLLPVANRPVLSYVLELLEASNLKDLIVVVEGEDVALRVGGWISSAYVDRLHVEVAAVPEEAGTAGALRAVAHHLTAKDILVVSGDLVSDVPPGAVAATHRRLGAVVTALLCNTPVSGPPESGSSVGKDKQRKFPRVNIVGLDHTRQYLLHVEAGAEVVKDIKIHKSILQANGQLEIRADLMDAHMYAFQRTILQEVLDQKEMFHSIKHDVFPYLVRTQLRSEVLDKGATN--NGLNGAAYNLNSLD--------------------PAVEILTNRTHKCCAYIANKSKYCSRLNSVQAFCDINRDVVGEAGHLSGYSFSAQNNIVHASAELGSKTTVGPQCMLAEGSKLGDKCSVKRSVIGRHCRIGSNVKIFNSVVMNHVTIEDGCFIQGSVICSNVQLQERVVLKDCQVGAGYVLTAGSEYKSEPLSRK------
>HAEMdisc
-----------------------MDFQVV-----------------VLAGG---------------------------------NSKNLAPLISKEIPKPLLPVANRPVLSYVLELLEASNLKDLIVVVKGEDTALRVGGWISGAYVDRLHVEVAAVPEEAGTADALRAVAHHLTAKDILVVSGDLVSDVPPGAVAATHRRLGAVVTALFCNTPVSGPSETGSSV-KDKGRKPPCVNIIGLDHTCQYLLHVAAGSEVDKDIRIQKSILRDKGQMDIRADLMDAHLYAIQRAILQEVLDKKEMFHSFKHDVFPYLVRTQLRSEVLDNLAPK--SELNGACYTSNNLD--------------------SSAKILNNRTHKCCAYIANKSKYCSRLNSVQAFCDINRDVVGEAGHLSGYSFSAQNNIVHSSAQLGSKTTVGQQCMLDEGSMLGDKCSVKRSVIGRHCRIGSNVKIVNSVVMNHVTIEDGCFIQASVICNNVHIQDRVILKDCQVGAGYILTNGSEYKSESLTKR------
>GASTelat
-----------------------MDFQVV-----------------ILAGG---------------------------------EPKNLSPLVSKEIPKPLLPVANRPVLSYVLELLEASNFKELIVVVEGEDAALRVGGWISGAYIDRLQVEVAAVPEEAGTAGALRAVAHHLTAKDILVVSGDLVSDVPPGAVAATHRRLGAVVTAVFCPTPFSGPSETGSSVSKDKGRKPPRVNIVGLDHTRQFLLHVAAGAEVGKDIKIQKSILRANGQMEIRSDLMDAHMYAFQRTILQEVLDQKEMFQSIKHDVFPYLVRTQLRSEVLVDEPSK--NELNGAAYTMNILD--------------------STVAILANRTHKCCVYIANKSQYCSRLNSVQAFCDINRDVVGEAGHLSGYSFSAQNNIVHSSAELGSKTTVGPQCMLNEGSKLGDKCSVKRSIIGRHCRIGSNVKIVNSVIMNHVSIEDGCFIQGSVICSNAQLQERVVLKDCQVGAGYVLMTGSEYKSELLSKN------
>EPIPpurp
-----------------------MDFQVV-----------------ILAGG---------------------------------ESKNLAPLVSKEIPKPLLPVANRPVLSYVLELLEASNLKDLIVVVEGEDAAFRVGGWISGAYVDRLHVEVAAVPEEAGTAGALRAVAHHLTAKDILVVSGDLVSDVPPGAVAATHRRLGAVVTALLCNTPVSGPSETGSSVGKDKGRKPPRVNIVGLDHTMQYLLHVAAGAEVDKDIKIQKSILRAKGQMEIRADLMDAHMYAFQRTILQEVLDQKEMFHSIKHDVFPYLVRTQLRSEVLDNGAPK--SGLNGAAYTPNNLD--------------------PTLAILTNRTHKCCVYIAAKSKYCSRLNSVPAFCDINRDVVGEAGHISGYSFSAQNNIVHSSAELGSKTTVGPQCMLDEGSKLGDKCSVKRSVIGRHCRIGSSVKIVNSVVMNHVTIEDGCFIQGSVICNNAQLQERVVLKDCQVGAGYVLTTGSEYKSESLSKK------
>CYPRflav
----------------------MMDFQVV-----------------VLAGG---------------------------------ASKKLSPLVSEEIPKPLLPVANRPVLSYVLELLEASNLKDLIVVVEGEDAALRVGGWISGAYVDRLHVEVAAVHEEAGTAGALRAVAHHLSAKDILVVSGDLVSDVPPGAVAATHRRLGAVVTALFCSIPVSGPSETGSSGGKDKGRKPSRVNIVGLDHTRQYLLHVASGEKVDKDIKIHKSILRAEGQMEIRADLMDAHMYAFKRTILQEVLDQKEGFHSIRHDVFPYLVRTQLRSEVLDSMVPKG-EGSNGAAYTLNNLD--------------------PTVALLTNRTHKCCAYIASKSKYCSRLNSIQAFCDINRDVVGEASHLCGYSFSAQNNIVHSSAELGSKTTVGPQCMLDEGSKLGDKCSVKRSVIGRHCRIGSNVKIVNSVVMNHVIIEDGCSIQGSVICNNVQLQERVVLKDCQVGAGYVCTSGSEYKSEPLTKK------
>DENDchryso
-----------------------MDFQVV-----------------VMAGG---------------------------------YSKNLAPLVSEEMPKPLLPVANRPVLSYVLELLEASNLKDLIVVVEGEDVALRVGGWISGAYVDRLHVEVAAVPEEVGTAGALRAVAHHLTAKDILVVSGDLVSDVPPGAVAATHRRLDAAVTALLCITPVSGPSESVSSVGKDKGRKLPRANIVGLDHTRQYLLHVAAGAEVGKDIKIQKSILQANGQMEIRADLMDAHMYAFQRTILQEVLDQKEMFHSIKHDVFPYLVRTQLRSEISDKGAPK--NGLNGADYTLNGSD--------------------LASENLTNRTHKCCAYIANKSKYCSRLNSVQAFCDINRDVVGEAGHLSGYSFSAQNNIVHPSAELGSKTTVGPQCMLDEGSKLGDKCSVKRSVIGRHCRIGSNVKIFNSVVMNHVTIEDGCFIQGSVICNNAQLQERVVLKDCQVGAGYVLTVGSEYKSEPLSKK------
>VANIshen
-----------------------MNFQVV-----------------VLAGD---------------------------------SSKKLAPLVSNEIPKPLLPVANRPVLSYVLELLEASNLKDLIVVVEGEDAALRVGGWISGAYVDRLHVEVAAVPEDSGTAGALRAVAHHLTAMDILVVSGDLVSDVPPGAVAATHRWLDAAVTALLCNAPVSGPSEAGSSGVKEKGRKPSRVNIIGLDKTRKYLLHVATGSEVDKDIKVQKSILRDKGQMEIRADLMDAHMYAFKRSVLQDVLDQKETFHSIRHDIFPYLVRTQLRSEVFSNGESK--DEANDAACAQNTPD--------------------PSTTVLINKTHQCCAYIANKSKYCSRLNSIQAFCDINRDVVGDAGHLSGYSFSLQNNIVHPSAELGLKTTVGPQCMLDEGSKLGDKCSVKRSVIGRHCRIGSNVKIVNSVVMNHVTIEDGCLIQGSVICNNVQIQERVVLKDCQVGAGYVVTTGSEYKAESLSKK------
>PHALmode
-----------------------MDFQVV-----------------VLAGG---------------------------------DSKRLAPLVSEEIPKPLLPVANRPVLSYVLELLEANNLKNLIVVVEGKDVALRVGGWISGAYVDRLHVEVAAVPEESGTADALRAVAHHFTAKDILVVSGDLVSNVPPGAVAATHRRLGAIVTALLCNTPISGPSESGSSIVKDKGRKPPRVNIVGLDHTRQYLLHVAAGAEVGKDIKIQKSILQANGQMEIRADLMDAHMYAFQRTILQEVLDQKGMFQSIKHDVFPYLVRTQMRSEFLDKGPPE--NGVNVAAYAINSLD--------------------PAVETLTDRTHKCCAYIANKSNYCSRLNSVQAFCDINRDMVGEAGHLFGYSFSVQNNIVHASAELGSKTTVGPQCMLDEGSKLGDKCSVKRSVIGRHCRIGSNVKIVNSVVMNHVTIEDGCFIQGSVICSNAQLQERVILKDCQVGAGYVLTTGSEYKSESLSKK------
>ERYCpuss
-----------------------MEFQVV-----------------VLAGG---------------------------------HSKNLAPLVSEEIPKPLLPVANRPVLSYVLELFEASNIKDLIVVVEGEDVALRVGGWVSSAYVDRLHVEVAAVPKESGTADALRAVAHHLTANDILIVSGDLVSDVPPGALAATHRQLGAVVTALLCSSPIIGPSESGSSVGKDKGRKPPRANIFGLDRTRQHLLHVTAGAEVSKDIRIQKTMLRANGQMEIRADLMDAHMYAFQRMILQEVLDQKETFHSIKHDVFPYLVRTQLRSEVLDKVVPE--NGLNGAEYSLNGLD--------------------PTDEILTKRTHNCCVYIANKNKYCSRLSSVQAFCDINRDVVGEACHLSGYSFSAQNNIVHASSELGSKTTVGPQCMLDGGSKLGDKCSVKRSVIGRHCRIGSNVKIFNSVVMNHVSIEDGCFIQGSVICSNVQLQERVILKDCQVGAGYVLTTGSEYKSESLSKK------
>HEMIforr
-----------------------MDFQIV-----------------VLAGG---------------------------------ESKNLTPLVSKEIPKPLLPVANRPVLSYVLELLEANNLKDLIVVVEGKDAALQVGGWISGAYVDRLHVEVAAVPEETGTADALRAVAHHLTAKDILIVSGDLVSDVSPGVVAATHRRLGAVMTALFCNTPVSGPSETGSSV-KDKGRKPPRVNIVGLDQTRQYLLHVAAGAEVDKDIKIQKSLLRHNGQMEIRADLMDAHMYAIQRKILQEVLDKKEKFHSIKHDVFPYLVRTQLKSEVLDHGEPK--NGLNGAVYSPSKLD--------------------PSVAILNNKMHKCCAYIANKSKYCSRLNSVQAFCDINRDVVGEAGHLSGYSFSAQNNIVHSSAELGSKTTVGPQCMLDGGSKLGDKCSVKRSVIGRHCRIGSNVKIVNSVVMNHVTIEDGCFIQGSVICNNVQIQERVVLKDCQVGEGYILTAGSEYKSESLSKR------
>APOSshen
-----------------------MDFQVV-----------------VLAGG---------------------------------SSKKLAPLVSKEIPKPLVPVANRPVLSYVLELLEASNLKDLIVVVEGEDTALRVGGWISSAYVDRLHVEVAAVPEDSGTADALRAVVHHLTAQDILVVSGDLVSDVPPGAVAATHRRLDAAVTALLCCTPVSVPSEAGSSGGKDKARKPSRVNIVGLDHTRQYLLHVAAGGEVEKDIKVQKSILQSNGQIEIRADLMDAHMYAFKRAILQEVLDKKEIYHNIRHEIFPYLVRTQLQSEVLNNGISKGEERHSGITYLQNTLD--------------------PTCAVL-DRTHACCAYIANKSKYCSRLNSIQAFFDINRDVVGEAAHLSGYSFSTQNNFVHVSAELGSKTTVGPHCVLDEGSKLGDKCSVKRSVIGRHCRIGSNVKIVNSVVMNHVTIEDGCLIQGSVICNNVQLQERVVLKDCQVGAGYVITTGSEYKNESLAKK------
>PLATclav
-----------------------MDFQVV-----------------VLAGG---------------------------------ESKNLAPLVSKEIPKPLLPVANRPVLSYVLELLEANNIKELIVVVKGKDAALQVGGWISGAYVDRLHVEVAAVPVETGTADALRAVAHHLTAKDILIVSGDLVSDVSPGVVAATHRRLGAVVTALFCNTPLSGPSETGSSV-KDKGRKPPRVNIVGLDQTHQYLLHVAAGAEVDKDIKIQKSILRHKGQIEIRADLMDAHMYAIQRKILQEVLDKKEMFHSIKHDVFPYLVRTQLKSEVLDHGEPK--NGLNGEAYSPNKLD--------------------PRDAILNNKTHKCCAYIANKSKYCSRLNSVQAFCDINRDVVGEAGHLSGYSFSAQNNIVHSSAELGSKTTVGPQCMLDGGSKLGDKCSVKRSVIGRHCRIGSNVKIVNSVVMNHVTIEDGCFIQGSVICNNAQIQERVVLKDCQVGEGYILTAGSEYKSESLSKR------
>OECEmacu
-----------------------MDFQVV-----------------VLAGG---------------------------------YSKNLAPLVSEEIPKPLLPVANRPVLSYVLELLEASNLKDLIVVVEGEDVALRVGGWISGAYVDRLHVEVAAVPEESGTADALRAVAHHLTAKDILVVSGDLVSDVPPGAVAATHRRLCAVVTALLCSTPVSGPSESVSSVGKDKGRKLPRVNIVGLDHTRQHLLHVAAGAEVGKDIKIQKSILQANGQMEIRADLMDAHMYAFQRKILQEVLDHKETFHSIKHDIFPYLVRTQLRSEVLDKVEPK--NGLNGAAYSPNGLD--------------------PPVEILTNRTHKCCAYIANKSKYCSRLNSVQAFCDINRDVVGEAGHLSGYSFSAQNNIVHSSAELGSKTTVGPQCMLDGGSKLGDKCSVKRSVIGRHCRIGSNVKIFNSVVMNHVTIEDGCFIQGSVICSNVQLQERVVLKDCQVGAGYVLTTGSEYKSESLSKK------
>DIURorie
-----------------------MDFQVV-----------------VLAGG---------------------------------DSKKLAPLVSKEIPKPLLPVANRPVLSYVLELLEASNLKDLIVVVEGEDSALRVGGWISGAYVDRLHVEVAAVPEDAGTADALRAVSHHLTSKDILVVSGDLVSDVPPGAVAATHRRLGAVVTALFCNTPVSGPSDTGSAV-KDKGRKPPRVNIVGLDHTRQYLLHVAAGAEVDKDIKIQKSILWEKGQVDIRADLMDAHMYAIQRTVLQEVLDKKEMFHSIKHDVFPYLVRTQLRSEVLDNEASR--SGLNGVANTPNNFD--------------------PSTTSLTRRTHKCCAYIANKSKYCSRLNSVQAFCDINRDVVGEAGHLSGYSFSAQNNIVHSSAELGSKTTVGPQCMLDEGSKLGDKCSVKRSVIGRHCRIGSNVKIVNSVVMNHVTIEDGCFIQGSVICNNVQIQERVVLKDCQVGSGYILTAGSEYKSESLSKR------
>PAPHhirs
----------------------MMDFQVV-----------------VLAGG---------------------------------ASKKLSPLVSEEIPKPLLPVANRPVLSYVLELLEASNLKDLIVVVEGEDAALRVGGWISGAYVDRLHVEVASVPEEAGTAGALRAVVHHLTAKDILVVSGDLVSDVPPGAVAATHRRLGAVITALFCSAPVSGPSETGSSGGKDKGRKPSRVNIVGLDQTRRYLLHVAAGTKVDKDIQINKSILRTEGQMEIRADLMDAHMYAFKRTILQEVLDQKEMFHSIRHDVFPYLVRTQLRSEVLDSGVTNG-EGLNGATHTLNNVD--------------------PTVTLLTNKSHKCCAYIASKSKYCSRLNSVQAFCDINRDVIGEAGHLSGYSFSAQNNIVHSSAELGSKTTVGPQCMLDEGSKLGDKCSVKRSVIGRHCRIGSNIKIVNSVVMNHVIIEDGCLIQGSVICNNVQLQERVVLKDCQVGTGYVCTSGSEYKSESLTKK------
>CRYPlept
-----------------------MDFQVV-----------------VLAGG---------------------------------DSKKLAPLVSKEIPKPLLPVANRPVLSYVLELLEASNLKELIVVVEGEYTALRVGGWISGAYVDRLHVEVAAVPEETGTADALRAVSHHLTAKDILVVSGDLVSDVPPGAVAATHRRLGAVVTALFCNTPVSGPSETGSSV-KDKGKKPPRVNIVGLDHTWQYLLHVAAGAEVDKDIQIQKSVLRNNGQMDLRADLMDAHMYAIQRTILLEVLDKKETFHSIKHDVFPYLVRTQLRSEVLNNEASR--SGLNGAANFPNKLD--------------------PSVAILSNRMHKCCAYIANKSKYCSRLNSVQAFCDINRDVVGEAGHLSGYSFSAQNNIVHSSAELGSKTTVGPHCMLDEGSKLGDKCSVKRSVIGRHCRIGSNVKIVNSVVMNHVTIEDGCFIQGSVICSNVQIQERVVLKDCQVGTGYILTPGSEYKSESLSKR------
>ANOEemei
-----------------------MDFQVV-----------------VLAGG---------------------------------NSKNLAPLVSKEIPKPLLPLANRPVLSYVLELLEASNLKDLIVVVKGEDIALRVGGWISGAYVDRLHVEVAAVPEEAGTADALRAVAHHLTAKDILVISGDLVSDVPPGAVAATHRRLGAVVTALFCNTPVSGPSETGSSV-KDKGRKPPCVNIIGLDHTRQYLLHVAAGSEVDKDIRIQKSVLRDKGQIDIRADLMDAHLYAIQRAILQEVLDKKEMFHSFKHDVFPYLVRTQLRSEVLDNLAPK--SELNGTGYTSKNLD--------------------SSAEILNNRTHKCCAYIANKSKYCSRLNSVQAFCDINRDVVGEAGHLSGYSFSAQNNIVHSSAQLGSKTTVGQQCMLDEGSILGDKCSVKRSVIGRHCRIGSNVKIVNSVVMNHVTIEDGCFIQGSVICNNVHIQDRVILKDCQVGAGYILTTGSEYKSESLPKR------
>VANIplan
-----------------------MNFQVV-----------------VLAGD---------------------------------SSKKLAPLVSKEIPKALLPVANRPVLSYVLELLEASNLKDLIVVVEGEDAALRVGGWISGAYVDRLHVEVAAVPEDSGTAGALRAVAHHLSATDILIVSGDLVSDVPPGAVAATHRWLDAAVTALLCNAPVSGTSEAGSSGVKEKGRKPSRVNIIGLDKTRKYLLHVATGSEVDKDIKVQKSILRAKGQMEIRADLMDAHMYAFKRSVLLDVLDQREMFHSIRHDIFPYLVRTQLRSEIFPNGASK--DEVNDAACAQNTLD--------------------PSTTILINKTHKCCAYIANKSKYCTRLNSIQAFCDINRDVVGDAGHLSGYSFSLQNNIVHPSAELGLKSTVGPQCMLDEGSKLGDKCSVKRSVIGRHCRIGSNVKIVNSVVMNHVTIEDGCLIQGSVICNNVQLQERVVLKDCQVGAGYVVTTGSEYKTESLSKK------
>MOLIcapi
-----------------------MDFQVV-----------------VLAGG---------------------------------SSKKLAPLVSKEVPKPLLPVANRPVLSYVLELLEASNLKDLIVVVEGEDAALRVGGWISGAYVDRLHVEVAAVPEDVGTAGALRAVAHHLTANDVLVVSGDLVSDVPPGAVAATHRRHGAVVTALLCDTPVSGPSESSSSGGKDKVKRPARRNIVGLDPTRQFLLHVAAGAEVEKDIRVQKSILRAVGQMEIRADLMDAHMYAFKSNILQDVLEQKDTFHSIRHDVLPYLVRTQLKSEVPANGVSNGEEGSNGTLTSQNNLTWLSQHREIAPSAFRKLHASGLIGSGSVPKTHKCCAYIANKSKYCARLNSIQAFSDINRDVVGEASHLSGYSFSVQNNIVHPSAELGSKTTVGPQCMLAEGSKMGDKCSVKKSVIGRHCRIGSNVKIVNSVVMNHVTIEDGCLVQGSVICSNVQLQERVVLKDCQVGAGYLVTAGSEHKSESLARK------
>PHAItank
-----------------------MDFQVV-----------------ILAGG---------------------------------DSKNLAPLVSQEIPKPLLPVANRPVLSYVLELLEANNLKDLIVVVEGEDVALRVGGWISGAYVDRLHVEVAAVPEEAGTAGALRAVAHHLTAKDILVVSGDLVSDVPPGAVAATHRRLGAVVTALLCNTPVSGPSESGSSIGKEKGRKLPRANIVGLDHTRQYLLHVAAGAEVGKDIKIHKSILQANGQLEIRADLMDAHLYAFQRTILQEVLDQKEMFHSIKHDVFPYLVRTQLRSEVLDKGEPK--NGLNGAAYTLNSLD--------------------SAVEILTNRSHKCCAYIANKSKYCARLNSVQAFCDINRDVVGEAAHISGYSFSAQNNIVHASAELGSKTTVGPQCMLDEGSKLGDKCSVKRSVIGRHCRIGSNVKIFNSVVMNHVTIEDGCFIQGSVICSNVQLQERVVLKDCQVGAGYVLTAGSEYKSEPLSRK------
>PTERcurt
-----------------------MDFQVV-----------------VLAGG---------------------------------NSKNLAPLVSKEIPKPLLPVANRPVLSYVLELLEASNLKDLIVVVEGEDTALRVGGWISGAYVDRLHVEVAAVPEEAGTADALRAVAHHLTAKDILVVSGDLVSDVPPGAVAATHRRLGAVLTALFCNTPISGPSETGSSV-KDKGRKPPRVNIVGLDHTRQYLLHVAAGAEVDKDIKIQKSILRDKGQMDIRADLMDAHMYAIQRTILQEVLDKKEMFHSIKHDVFPYLVRTQLKSEVLDSWVSR--IGLYGAADIPNNSD--------------------QNVAILANRTHKCCAYIANKSKYCSRLNSVQAFCDINRDVVGEAGHLSGYSFSAQNNIVHSSAELGSKTTVGQQCMLDEGSKLGDKCSVKRSVIGRHCRIGSNVKIVNSVVMNHVTIEDGCFIQGSVICNNVQIQERVVLKDCQVGAGYILTTGSEYKSESLSKR------
