# Supplementary material for: Orchid Phylotranscriptomics: The Prospects of Repurposing Multi-Tissue Transcriptomes for Phylogenetic Analysis and Beyond
Source: Front Plant Sci. 2022 May 27;13:910362. doi: 10.3389/fpls.2022.910362 (PMC9196242; doi:10.3389/fpls.2022.910362)
Supplement: Supplementary file 4 [file Data_Sheet_3.zip › ortho_MSA/r1/OG0009021.fa]

>CYMBensi
MEGVALLRSLSACSSVTCRRLLFQPKNRPRLFYSNFRRCKQ-QSQFLYGSSAWQWRPTTTSVQSLRLRRNFSFSPNAVSTSPQPTAQ----GHDIAEKLGFDKISEQFISECKSNAILYKHKKTGAEVISVSNDDENKVFGIVFRTPPKDSTGIPHILEHSVLCGSRKYPLKEPFVELLKGSLNTFLNAFTYPDRTCYPVASTNVKDFYNLVDVYLDAVFFPNCVEDFRTFQQEGWHYELNDPAEEISFKGVVFNEMKGVYSQPDNILGRVSQQALFPENAYGVDSGGDPKVIPKLTFEEFKEFHRKYYHPSNARIWFYGDDDPIERLRIISAYLDQFEASPVSKESRVEAQKLFEEPARIVEKYPAGEGGDLKKKHMVCVNWLLSDGPLDLETELTLGFLDHLLLGTPASSLRRILLESGLGDAIVGGGVEDELLQPQFSIGLKGVAQDDINKVEELIMNTLKSLAKDGFTTKAVEASMNTIEFSLRENNTGSFPRGLSLMLRSIGKWIYDRDPFEPLTYEKPLQSLKERIAKEGSKAVFTPIIEKYILNNSHRVTVEMQPDPDKASRDEAEEKEILQKVKSNMTEEDLAELARATQELRLKQETPDPPEALRSVPSLSLQDIPKKPTHVPTNIGEVNGVKVLHHDLFTNDVVYSEVVFDMSAVKKELLQLIPLFCQSLLEMGTKDMDFVQLNQLIGRKTGGISIYPFTSSVRGKVDPCTRIIVRGKAMSEKVEDLFNLMNCILQDVQFTDLQRFKQFVSQSKARMESRVRGSGHGIAAARMDAKLNVAGWISEQMGGISYLNFLEDLEKRLDQNWDEISSSLEEIRKSVFSRKGCLVNMTADERNLNHSTKFVAKFLDLLPSSASSELHSLQNQLPPINEAIVIPTQVNYVGKAGNLYEAGYQLNGSAYVISKYIGNTWLWDRVRVSGGAYGGFCDFDTHSGVFSYLSYRDPNLLKTLEVYDGTASFLRELDLDDDALTKAIIGTIGDVDSYQLPDAKGYSSLLRYLLGVTDEEREIRREQILSTRLKDFKEFADVIETVKDKGVVVVVASPEDVTAANEEKSGFFDVKKVL
>EPIPhell
MERVALLRSLSTCSAVTCRRLLFRQKTRPRLFTSSLRTYKQ-QAQFLQGSSALRWQLTTTSVQPLHLRRNFSFSPSAVSTSPQPASQDLDAGHDIADRLGFDKISEQFISECKSTAILYKHKKTGAEVISVSNDDENKVFGIVFRTPPKDSTGIPHILEHSVLCGSRKYPLKEPFVELLKGSLNTFLNAFTYPDRTCYPVASTNTKDFYNLVDVYLDAVFFPKCVEDFQTFQQEGWHYELNDPAEEISFKGVVFNEMKGVYSQPDNILGRSSQQALFPENTYGVDSGGDPKVIPKLTFGEFKEFHRKYYHPSNARIWFYGDDDPVERLSILSAYLDQFEASPAPNESRVEAQKLFKEPVRIVEKYPAGEGGDLKKKHMVCVNWLLSDGPLDLETELTLGFLDHLLLGTPASPLRRILLESSLGEAIVGGGVEDELLQPQFSIGLKGVAQDDINKVEELIMNTLKSLAEDGFTTEAVEASMNTIEFSLRENNTGSFPRGLSLMLRSIGKWIYDKDPFEPLTYEKPLQTLKDRIAKEGSKAVFCPIIEKFILDNPHRVTVEMQPDPDKASRDEAEEKEILQKVKANMTEEDLAELARATQELRLKQETPDTPEALRSVPSLSLQDIPKKPTHVPTNIGEVNGVKVLHHDLFTNDVIYSEVVFDMTLLKKELLQLVPLFCQSLLEMGTKDMDFVQLNQLIGRKTGGISVYPFTSSVRGKVDPCTCMIIRGKAMSGKVEDLFHLMNCILQDVQFTDLQRFKQFVSQSKARMESRLRGSGHGIAAARMDAKLNVAGWIAEQMGGISYLNFLQDLEKRVDQNWDEISSSLEEIRKSVFSRKGCLVNMTADERNLNHSTKFAAKFLDLLPSSASTKLDPLRNQLPPINEAIVIPTQVNYVGKAGNIYEAGYQLNGSAYVISKYIGNTWLWDRVRVSGGAYGGFCDFDTHSGVFSYLSYRDPNLLKTLEVYDGTASFLRELDLDDDSLTKAIIGTIGDVDSYQLPDAKGYSSLLRYLLGITDEERERRREEILSTSLKDFKEFADVIEAVKEKGVVVAVASPEDVTAANEEKSGFFDVNKVL
>BLETstri
MEGVALLRSLSTCSSVTCRRILLRPKNRPRFFSSNPHRYKK-QAQFLYGSSALRWQPKTTSVQPLHLRRSFSFAPSAVSTSPQPAAQ--DAGYDIAEKLGFDKISEQFISECKSTAILYKHKKTGAEVISVSNDDENKVFGIVFRTPPKDSTGIPHILEHSVLCGSRKYPLKEPFVELLKGSLNTFLNAFTYPDRTCYPVASTNTKDFYNLVDVYLDAVFFPKCVEDFQTFQQEGWHYELNDPAEEISFKGVVFNEMKGVYSQPDNILGRVSQQALFPENTYGVDSGGDPKVIPKLTFEEFKEFHRKYYHPSNARIWFYGDDDPVERLRILSAYLDQFDASPAPNESRVEAQKLFKEPVRIVEKYPASDGGDLKKKHMVCVNWLLSDGPLDLETELTLGFLDHLLLGTPASPLRRILLESSLGDAIVGGGVEDELLQPQFSIGLKGVAQDDINKVEELIMNTLKSLAKDGFTTEAVEASMNTIEFSLRENNTGSFPRGLSLMLRSIGKWIYDRDPFEPLTYEKPLQSLKERIAKEGSKAVFSPIIEKYILNNPHRVTVEMQPDPDKASRDEAEEKEILEKVKANMTEEDLAELARATQELRLKQETPDLPEALRSVPSLALQDIPKKPTHVPTNIGEVNGVKVLHHDLFTNDVVYSEVVFDMSAVKKELLQLIPLFCQSLLEMGTKDMDFVQLNQLIGRKTGGISIYPLTSSVRGKVDPCTRIIVRGKAMSGKVEDLFNLMNCILQDVQFTDLQRFKQFVSQSKARMESRVRGSGHGIAAARMDAKLNVAGWISEQMGGISYLNFLEDLEKRLDQNWDEISSSLEEIRKSVFSRKGCLVNLTADERNLNHSTKFVAKFLDLLPSSASTELIPLRNQLPPVNEAIVIPTQVNYVGKAGNIYEAGYQLNGSAYVISKYIGNTWLWDRVRVSGGAYGGFCDFDTHSGVFSYLSYRDPNLLKTLEVYDGTANFLRELDLDDDSLTKAIIGTIGDVDAYQLPDAKGYSSLLRHLLGITDEEREIRREEILSTSLKDFKEFADVIEAVKDKGVVVVVASPEDVTAANEEKSGFFEVKKVL
>CREMappe
--------SLSVCSSVTCRRLLFRPKTRSRLFSSNLHRYKQ-QAQHLHSSSAWRWQPKTTPVQPIRLRRNFSFSPNAVSTSPQSAAQ--DAGQDIAEKLGFDKISEQFITECKSNAVLYKHRKTGAEVISVSNDDENKVFGIVFRTPPKDSTGIPHILEHSVLCGSRKYPLKEPFVELLKGSLNTFLNAFTYPDRTCYPVASTNAKDFYNLVDVYLDAVFFPKCVEDFQTFQQEGWHYELNDPAEEMSFKGVVFNEMKGVYSQPDNILGRVSQQALFPDNTYGVDSGGDPKVIPKLTFEEFKEFHRKYYHPSNARIWFYGDDDPVERLHILSAYLDQFEASPVSNESRVEAQKLFKEPVRIVERYPAGEGGDSKKKHMVCVNWLLSDGPLDLETELTLGFLDHLLLGTPASPLRRILLESSLGEAIVGGGVEDELLQPQFSIGLKGVAQEDINKVEELIMNTLESLAKDGFTTEAVEASMNTIEFSLRENNTGSFPRGLSLMLRSIGKWIYDRDPFEPLTYEKPLQTLKDRIAKEGSKAVFTPIIEKYILSNSHRVTIELQPDPEKASRDEAEEKEILQKVKANMTEEDLAELARATQELRLKQETPDPPEALRSVPSLSLQDIPKKPTHVPTNIGEINGVKVLHHDLFTNDVVYSEVVFDMAAVKKELLQLIPLFCQSLLEMGTKDMDFVQLNQLIGRKTGGISIYPFTSSVRGKVDPCTRIIIRGKAMSGKVEDLFNLMNRVLQDVQFTDPQRFKQFVSQSKARMESRVRGSGHGIAAARMDAKLNVAGWISEQMGGISYLNFLEDLEKRLDRNWDEISSSLEEIRKSVFSRKGCLVNMTADERNLNHSTRFVTKFLDLLPNSAPTELDPVRNQLPPVNEAIVIPTQVNYVGKAGNIYEAGYQLNGSAYVISKYIGNTWLWDRVRVSGGAYGGFCDFDTHSGVFSYLSYRDPNLLKTLEVYDGTSSFLRELDLDDDSLTKAIIGTIGDVDAYQLPDAKGYSSLLRHLLGITDEEREAKREEILSTRLKDFKEFADVIEAVKDKGVVVVVASPQDVAAANQEISGFFNVNKVL
>ORCHital
MERVALLRSLSSCSTSVCRRLL-RARTRTRLLSTGPHRCKQ-QAQFLYGAAAFRWQPATSFAPPVRPKRNFSFAPSAVSTSPQPAAQDFDTCHDIAEKLGFDKISEQFISECKSTAVLYKHKKTGAEVISVSNDDENKVFGIVFRTPPKDSTGIPHILEHSVLCGSRKYPLKEPFVELLKGSLNTFLNAFTYPDRTCYPVASTNTKDFYNLVDVYLDAVFFPKCVEDFQIFQQEGWHYELNDPAEEMTFKGVVFNEMKGVYSQPDNILGRASQQAIFPENTYGVDSGGDPKVIPNLTFGEFKDFHQKYYHPSNARIWFYGDDDPVERLRILSAYLDQFEVSPAPNESKVEAQKLFKEPVRIVEKYPAGEGGDLEKTYMVCVNWLLSDGPLDLETELTLGFLDHLLLGTPASPLRRILLESSFGEAIVGGGVEDELLQPQFSIGLKGVAKDDISKVEELIMNTLKTLAEEGFTTEAVEASMNTIEFSLRENNTGSFPRGLSLMLRSIGKWIYDRNPFEPLTYEKPLQSLKERIANEGTKAVFSPIIEKFILNNSHRVTVEMQPDPDKSSRDEAEEKEILRKVKANMTQEDLAELARATQELRLKQETPDPPEALRSVPCLSLQDIPKKPTHVPTNIGDVNGVKVLHHDLFTNDVVYSEVVFDMSALKIELLQLVPLFCQSLLEMGTKDMDFVQLNQLIGRKTGGISVYPFTSSVRGQVDPCTRIIIRGKAMSGKVEDLFNLMNCIVQDVQFTDLQRFKQFVSQSKARMESRLRGGGHGIAATRMDAKLNVAGWIAEQMGGISYLNFLRDLEKRVDQNWGELSSSLEEIRQSVFSRKGCLVNMTADEKNLNHSTKFLANFLDSLPNSASAELDPLRNQLPPVNEAIVVPTQVNYVGKAGNVYEAGYQLNGSAHVISKYIGNTWLWDRVRVSGGAYGGFCDFDTHSGVFSYLSYRDPNLLKTLEVYDGTASFLRELELDDDSLTKAIIGTIGDVDSYQLPDAKGYSSLLRHLLGITNEERERRREEILSTRLKDFKEFADVLEAVKEKGVVVAVASQDDVAAANEERIGFFDVQKVL
>ANOEemei
MERAALLRSLSNCSS-ACRLLFFRPRTRPCLLSSDIHSYKQ-HAQFLRGSAALRLHPATFSAPLLRLRRSFSFSPSAVSTSHQPAAH--DAVHDITEKLGFDKISEQFISECKSMAILYKHKKTGAEIISVSNDDENKVFGIVFRTPPKDSTGIPHILEHSVLCGSRKYPLKEPFVELLKGSLNTFLNAFTYPDRTCYPVASTNTKDFYNLVDVYLDAVFFPKCMEDFQIFQQEGWHYELNDPAEEISFKGVVFNEMKGVYSQPDNILGRASQQALFPDNTYGVDSGGDPKVIPKLTFEEFKDFHRKYYHPSNARIWFYGDDDPVKRLSNLSVYLDQFELSPAPNESKVEAQKLFKEPVRVVEKYPASEGGDLKKKYMVCVNWLLSEGPLDLEAELTLGFLDHLLLGTPASPLRRILLESTLGEAIVGGGVEDELLQPQFSIGLKGVAQDDIDKVEELIMNTLKSQAEVGFTAEAVEASMNTIEFSLRENNTGSFPRGLSLMLRSIGNWIYDRDPFEPLTYEKPLQSLKERIEKEGSKSIFSPIIEKFILNNPHRVTIEMQPDSEKASRDEAEEKEILQKVKANMTEEDLTKLARATQELRLKQETPDPPEALRSVPCLSLQDIPKKPIHVPTNIGEVNGVKVLQHELFTNDVVYSEVVFDMN-VKKELLQLVPLFCQSLLEMGTKDMDFVQLNQLIGRKTGGISVYPFTSSVRGKVDPCTRMIVRGKAMSGKVEDLFNLMNCILQDVQFTDLQRFKQFVSQSKARMESRLRGSGHGIAAARMDAKLNVAGWIAEQMGGISYLNFLQDLEKKVDQNWDDISSSLEEIRQSIFSRKGCLVNMTADEKNLNHSTKFLAKFLDFLPSSTSTELDPYQNHLSMVNEAIVIPTQVNYVGKAGNIYEAGYQLNGSAYVISKHIGNTWLWDHVRVSGGAYGGFCNFDTHSGVFSYLSYRDPNLLKTLEVYDGTTSFLRELELDDDSLTKAIIGTIGDVDAYQLPDAKGYSSLLRHLLGITDEERERRREEILSTSLKDFKEFADVLEVVKDKGVVVAVASQEDVDAANEEKSGFFDIKKVL
>LANAlana
MERVALLRSLSC-SSTACRRLLFRPRARSRPFSSNAHKHQRHQLRALSSSGTLRWRPA--PAPSLHIRRGFSLAPRAVSTSPKEASLEIDDNHDVAEKLGFEKISEQTIEECKSSAVLYKHKKTGAEVMSVSNDDENKVFGIVFRTPPKDSTGIPHILEHSVLCGSRKYPLKEPFVELLKGSLNTFLNAFTYPDRTCYPVASTNTKDFYNLVDVYLDAVFFPKCVEDFQTFQQEGWHYELDDPAEEISFKGVVFNEMKGVYSQPDNVLGRVTQQALFPENTYGVDSGGDPKVIPKLTFEEFKEFHRKYYHPSNARIWFYGDDDPIERLRILSAYLDQFEASSASNESKVEPQKLFKEPVRIVEKYPAGEGGDLKKKHMVCLNWLLSGEPLDLETELSLGFLDHLLLGTPASPLRRILLESGLGDAIVGGGIEDELLQPQFSIGLKGVSEDDINKVEELIMKTLQNLAEEGFAPEAVEASMNTIEFSLRENNTGSFPRGLSLMLRSIGKWIYDMDPFEPLKYEKPLHALKARIAEEGSKAVFSPLIEKFILNNPHRVTVEMQPDPEKASRDEAAEKEILEKVKLSMTEEDLAELARATQELRLKQETPDPPEALRTVPSLSLQDIPKKPTHVPTEIGEVNGVKVLQHDLFTNDVVYSEVVFDMSLLKKELIQLVPLFCQSLLEMGTKDMDFVQLNQLIGRKTGGISVYPLTSSVRGKADPCTRIIVRGKAMAGRVEDLFNLMNCVLQDVQFTEQQRFKQFVSQSKARMESRLRGSGHGIAAARMDAKLNVAGWIAEQMGGVSYLEFLQDLERKVEQDWEGISSSLEEIRKSLLSREGCLVNMTADEKNLNNSTKFLAKFLDSLPSTPSMQTDSWQAQLSPVNEAIIIPTQVNYVGKAANIYETGYQLKGSAYVISKYIGNTWLWDRVRVSGGAYGGFCDLDTHSGVFSYLSYRDPNLLKTLDVYDGTAKFLRELELDDETLTKAIIGTIGDVDSYQLPDAKGYSSLLRYLLGVTEEERERRREEILSTTVKDFKEFADAVESVKDKGVVVAVASPEDVASANEERSGFFEVKKVL
>GYMNdens
MERVALLRSLSTCSTSVCRRILFRPRTRPRLLSSSPHRCKQ-QAQFLYGAAAFRWQPATSSAPPVRLRRNFSSAPSAVSTSPQPAAQDFDAGHDIAEKLGFDKISEQFISECKSTAVLYKHKKTGAEVISVSNDDENKVFGIVFRTPPKDSTGIPHILEHSVLCGSRKYPLKEPFVELLKGSLNTFLNAFTYPDRTCYPVASTNTKDFYNLVDVYLDAVFFPKCVEDFQIFQQEGWHYELNDPAEEMTFKGVVFNEMKGVYSQPDNILGRASQQAIFPENTYGVDSGGDPKVIPNLTFEEFKDFHQKYYHPSNARIWFYGDDDPVERLRILSAYLDQFEVSPAPNESKVEAQKLFKEPVRIVEKYPAGEGGDLEKKYMVCVNWLLSDGPLDLETELTLGFLDHLLLGTPASPLRRILLESSLGEAIVGGGVEDELLQPQFSIGLKGVAKDDIGKVEELIMNTLKTLAEEGFTTEAVEASMNTIEFSLRENNTGSFPRGLSLMLRSIGKWIYDRNPFEPLTYEKPLQSLKERIANEGTKAVFSPIIEMFILNNPHRVTVEMQPDPDKASRDETEEKEILQKVKANMTQEDLAELARATQELRLKQETPDPPEALRSVPCLSLQDIPKKPTHVPTNIGDVNGVKVLHHDLFTNDVVYSEVVFDMTMLKKELLQLVPLFCQSLLEMGTKDMDFVQLNQLIGRKTGGISVYPFTSSVRGQVDPCTRMIIRGKAMSGKVEDLFNLMNCILQDVQFTDLQRFKQFVSQSKARMESRLRGSGHGIAATRMDAKLNVAGWIAEQMGGISYLNFLRDLEKRVDQNWDELSSSLEEIRQSIFSRKGCLVNMTADEKNLNHSTKFLAKFLDSLPNSASAELDPLRNQLPPVNEAIVIPTQVNYVGKAGNVYEAGYQLNGSAHVISKYIGNTWLWDRVRVSGGAYGGFCDFDTHSGVFSYLSYRDPNLLKTLEVYDGTASFLRELELDDDSLTKAIIGTIGDVDSYQLPDAKGYSSLLRHLLGITNEERERRREEILSTRLKDFKEFADVLEAVKDKGVVVAVASQDDVTAANEERNGFFDVQKVL
>CHILtrap
MERVA-LRSLTACSSSTCRRFIFRPKTRPRLYSSNLQKSRK-QSRFLHGSTVLRWHLGTTPASSLLLRRNFSFVPSAVSTSMPSAAQDFDAGHDIVEKFGFDKISEQFISECKSTAILYKHKKTGAEVMSVSNEDENKVFGIVFRTPPKDSTGIPHILEHSVLCGSRKYPLKEPFVELLKGSLNTFLNAFTYPDRTCYPVASTNTKDFYNLVDVYLDAVFFPKCVEDFQIFQQEGWHYELNDPAEEISFKGVVFNEMKGVYSQPDNILGRASQQALFPENTYGVDSGGDPKAITKLTFEEFKDFHRKYYHPSNARIWFYGDDDPIERLRILSAYLDQFEVSPVSNESKVEAQKLFKEPVRIVEKYPAGEGGDLKKKHMVCVNWLLSDGPLDLETELTLGFLDHLLLGTPASPLRRILLESTLGEAIVGGGVEDELLQPQFSIGLKGVAQDDIDKVEKLIMNTLESLAEDGFTTEAVEASMNTIEFSLRENNTGSFPRGLSLMLRSIGKWIYDRDPFQPLTYEKPLQSLKERIAKEGSKSVFSPIIEKFILNNPHRVIVEMQPDPDKASRDEAEEKEILQKVKANMTEEDLAELARATQELRLKQETPDPPEALRSVPCLSLQDIPKKPTQVPINIEEVNGVKVLQHDLFTNDVVYSEVVFDMTMLKKELLQLVPLFCQSLLEMGTKDMDFVQLNQLIGRKTGGISVYPFTSSVRGKVDPCTRMIIRGKAMSGKVEDLFNLMNCILQDVQFTDLQRFKQFVSQSKARMESRLRGSGHGIAAARMDAKLNVAGWIAEQIGGISYLNFLHDLEKRVDQNWDEISSSLEEIRQSIFSRKGCLVNVTADESNINHSTKFLTKFLDLLPSSASTEFNPLREQLPPVNEAIVIPTQVNYVGKAGNIYETGYQLSGSAYVISKYIGNTWLWDRVRVSGGAYGGFCDFDTHSGVFSYLSYRDPNLLKTLEVYDGTANFLRELELDDDSLTKAIIGTIGDVDAYQLPDAKGYSSLLRHLLGITDEERERRREEILLTSLKHFKEFADVIEAVNDKGVSVVVASEEDVAAANEEKAGFFDVKKVL
>HABEpant
MERVALLRSLSTCSTSVCRRLLRRIRTRPRLLSSGPYSYKQ-QAQFLYGAASFRWQPSTSSAPPVRLRRNFSFVPSAISTSAQPAAQDFDAGHDIAEKLGFDKISEQFISECKSTAVLYKHKKTGAEVISVSNEDENKVFGIVFRTPPKDSTGIPHILEHSVLCGSRKYPLKEPFVELLKGSLNTFLNAFTYPDRTCYPVASTNTKDFYNLVDVYLDAVFFPKCVDDFQIFQQEGWHYELNDPAEEMTFKGVVFNEMKGVYSQPDNILGRASQQALFPENTYGVDSGGDPKVIPNLTFEQFKDFHQKYYHPSNARIWFYGDDDPVERLHILSAYLDQFEVSAAPNESKVETQKLFKEPVRIVEKYPASDGGDLAKKYMVCVNWLLSDGPLDLETELTLGFLDHLLLGTPASPLRKILLESCLGEAIVGGGVEDELLQPQFSIGLKGVAKDDIGKVEELIRNTLKTLAEEGFTTEAVEASMNTIEFSLRENNTGSFPRGLSLMLRSIGKWIYDRNPFEPLTYEKPLQSLKERIANEGSKNVFSPIIEKFLLNNTHCVTVEMQPDPDKASRDEVEEKEILQKVKANMTQEDLAELARATQELRLKQETPDPPEALRSVPCLSLQDIPKKPTHVPTNIVEVNGVKVLHHDLFTNDVVYSEVVFDMSTLKKELLQLVPLFCQSLLEMGTKDMDFVQLNQLIGRKTGGISVYPFTSSVRGKVVPCTQMIIRGKAMSGKVEDLFNLMNCILQEVQFTDVQRFKQFVSQSKAKMESRLRGSGHGIAAARMDAKLNVAGWITEQMGGISYLNFLQDLEKRVDQNWDELSSSLEEIRHSIFSRKGCLVNMTADENNLNHSTKFLAKFLGSLPNSASAKVDPLRNQLSLVNEAIVIPTQVNYVGKAGNVYEAGYQLNGSAHVISKYIGNTWLWDRVRVSGGAYGGFCDFDTHSGVFSYLSYRDPNLLKTLEVYDGTASFLRELELDDDSLTKAIIGTIGDVDSYQLPDAKGYSSLLRHLLGITDEERERRREEILSTRLKDFKEFADVLEAVKDNGVVVAVASQDDVAAANELKTGFFDIQKVL
>PHALmode
MERVALLRSLSTCSSVTYRRLLFRTKTRPRASSSNLHRHKQ-QIQFLNGSSAWRWQATTTPVQSLRLRRNFSFSPSAVSTSPQPAAQ--DAGDEISEKHGFVKISEQFISECKSNAILYKHKKTGAEVISVSNDDENKVFGIVFRTPPKDSTGIPHVLEHSVLCGSKKYPLKEPFVELLKGSLNTFLNAFTYPDRTCYPVASTNTKDFYNLVDVYLDAVFFPRCVEDFQTFQQEGWHYELNDPAEEMSFKGVVFNEMKGVYSQPDNILGRVSQQALFPENTYGVDSGGDPKVIPKLTFEEFKEFHRKYYHPSNARIWFYGDDDPEERLHILSAYLDQFEASSTPNESRVEAQKLFKEPVRIVEKYPAGEGGDLKKKHMVCVNWLLSDGPLDLETELTLGFLDHLLLGTPASPLRRVLLESRLGDAIVGGGVEDELLQPQFSVGLKGVAQDDINKVEELIVNTLENLVKDGFTTEAVEASMNTIEFALRENNTGSFPRGLSLMLRSVGKWIYDRDPFEPLKYEKPLQSLKQRIAKEGSKAVFSPIIEKYILNNPHRVTIEMQPDPEKASCDEAEEKEILQKVKESMTEEDLAELARATQELRLKQETPDPPEALRTVPSLSLQDIPKKPTHIPTNIGEVNGVQVLQHDLFTNDVVYSEVVFDMSAVKKELLQLIPLFCQSLLEMGTKEMDFVQLNQLIGRKTGGISVYPFTSSVRGKVDPCTRIIVRGKAMSGKVEDLFNLMNCIIQDVQFTDLQRFKQFVSQSKARMESRVRGNGHGIAAARIDAKLNVAGWISEQMGGISYLNFLEDLEKRLDQNWDEVSSSLEEIRKSVFSRKGCLVNMTADEKNLNHSTKFVTKFLDLLPSSGSAEPASLRNQLPPVNEAIVIPTQVNYVGKAGDIYEAGYQLNGSAYVISKYIGNTWLWDRVRVSGGAYGGFCDFDTHSGVFSYLSYRDPNLLKTLEVYDGTATFLRELDLDEDSLTKAIIGTIGDVDAYQLPDAKGYSSLLRHLLG---------------------------------------------------------------
>EPIDpuni
MEGVALLRSLSARSSVAGRRLVFRPKARPRFFSTNLHRYKL-HAQFLRGSSVWRWQPTATPAQTLQLRRNFSFSTNAVSTSPQSAAQ--DAGHDIAEKLGFDKISEQFISECKSNAILYKHRKTGAEVISVSNDDENKVFGIVFRTPPKDSTGIPHILEHSVLCGSRKYPLKEPFVELLKGSLNTFLNAFTYPDRTCYPVASTNAKDFYNLVDVYLDAVFFPKCVEDFQTFQQEGWHYELNDPAEEMSFKGVVFNEMKGVYSQPDNILGRASQQALFPENTYGVDSGGDPKVIPKLTFEEFKEFHQKYYHPSNSRIWFYGDDDPVERLRILSAYLDQFEPSPVPNESRVEAQKLFKQPVRIIEKYPAGE-GDLKKKYMICVNWLLSDGPLDLETELTLGFLDHLLLGTPASPLRRILLESNLGDAIVGGGVEDELLQPQFSIGLKGVAQDDISKVEELIVNTLESLAKDGFTAEAVEASMNTIEFSLRENNTGSFPRGLSLMLRSIGKWIYDRDPFEPLMYEKPLQSLKERIAKEGSKAVFTPILEKYILSNSHRVTIEMQPDPEKASRDEAEEKELLQKVKANMTEEDLAELARATQELRLKQETPDPPEALRSVPSLSLQDIPKKPIHVPTNIGEINGVKVLHHDLFTNDVVYSEVVFDMSTVKKELLQLIPLFCQSLLEMGTKDMSFVQLNQLIGRKTGGISIYPFTSSVRGKVDPCTHIIMRGKAMSGKVEDLFNLMNCVLQDVQLTDPQRFKQFVSQSKARMESRVRGSGHGIAATRMDAKLNVAGWISEQMGGISYLNFLQDLEKRLDQNWDEISSSLEEIRKSVISRNGCLVNMTADDKNLNHSTNFVAKFLDLLPSSASTELDPFRNQLPPVNEAIVIPTQVNYVGKAGDIYEAGYQLNGSAYVISKYIGNTWLWDRVRVSGGAYGGFCDFDTHSGVFSYLSYRDPNLFKTLEVYDGTASFLRELDLDDDSLTKAIIGTIGDVDAYQLPDAKGYSSLLRHLLGVTDAERERRREEILSTRLKDFKEFADAVEAVKDKGVVVAVASPEDVAAANEEKYGFFDVKKVL
>ERYCcris
MEGAALLRSLSACSSATCRRLLFRPKTRPCFFSSNIHRYKQ-QAKFIHGASAWRWRPKTASVQSLRIRRNFSFSPSAVSTSPQPIAQ--DAGHEIVEKLGFEKISEQFISECKSNAILYKHKKTGAEVISVSNDDENKVFGIVFRTPPKDSTGIPHILEHSVLCGSRKYPLKEPFVELLKGSLNTFLNAFTYPDRTCYPVASTNVKDFYNLVDVYLDAVFFPKCVEDFQTFQQEGWHYELNDPAEEISFKGVVFNEMKGVYSQPDNILGRVSQQALFPENTYGVDSGGDPKVIPKLTFEEFTEFHRKYYHPSNARIWFYGDDDPTERLCILSAYLDQFEASPITNESRIEAQKLFKEPVRIVETYPAGEGGDLKKKHMVCVNWLLSDGPLDLEAELTLGFLDHLLLGTPASPLRRILLESGLGDAIVGGGVEDELLQPQFSVGLKGVAQDDINKVEELIMNTLQSLAKDGFTTEAVEASMNTIEFSLRENNTGSFPRGLSLMLRSIGKWIYDRDPFEPLIYEKPLQSLKERIAKEGSKAVFSPIIEKYILNNSHRVTIEMQPDPDKASRDEVEEKEILQKVKANMTEEDLAELARATEELRLKQETPDPPEALRSVPSLSLHDIPKKPTHVPTNIGEASGVKVLHHDLFTNDVVYSEVVFDMSTVKKELLQLIPLFCQSLLEMGTKDMDFVQLNQLIGRKTGGISIYPFTSSVRGQADPCTRLIVRGKAMSEKVEDLFNLMNCILQDVQFTDLQRFKQFVSQSKARMESRVRGSGHGIAAARMDAKLNVAGWISEQMGGISYLLFLEDLEKRLDGNWDEISSSLEEIRKSVFSRKGCLVNMTADERNLNHSTKFVNKFLDLLPSSASDELNSLQNRLPPVNEAIVIPTQVNYVGKAGNLYEGGYQLKGSAYVISKYIGNTWLWDRVRVSGGAYGGFCDFDTHSGVFSYLSYRDPNLLKTLEVYDGTATFLRKLDLDDDALTKAIIGTIGDVDAYQLPDAKGYSSLLRYLLGITDEEREIRREEILSTRLKDFKDFANVIETVKDKGVVVAVASPEDVSAANEEKSGFFDVKKVL
>OPHRgarg
MERVTLLRS---CSTSVCRRLLFRPRTRPRLLSSTPHRCKH-HSQPLYGAASFRWSPAATS-PPVRLRRNFSFSPSAVSTSPQPAAQDFDDGHDVAEKLGFDKVSEQFISECKSTAVLYRHKKTGAEVISVLNDDENKVFGIVFRTPPKDSTGIPHILEHSVLCGSRKYPLKEPFVELLKGSLNTFLNAFTYPDRTCYPVASTNTKDFYNLVDVYLDAVFFPKCVEDFQIFQQEGWHYELNDPAEDVTFKGVVFNEMKGVYSQPDNILGRASQQAIFPENTYGVDSGGDPKVIPNLTFEEFKDFHQKYYHPSNARIWFYGDDNPVERLRILSAYLDQFEVSPAPNESKVEAQKLFKAPVRIVEKYPAGEGGDLEKKYMVCVNWLLSDGPLDLETELTLGFLDHLLLGTPASPLRRILLESSLGEAIVGGGVEDELLQPQFSIGLKGVAKDDIGKVEELIMNTLKTLAEEGFTTEAVEASMNTIEFSLRENNTGSFPRGLSLMLRSIGKWIYDRNPFEPLTYEKPLQSLKERITNEGTKAVFSPIIEKFILNNLHRVTVEMQPDPDKASRDEAEEKEILQKVKANMTQEDLAELARATQELRLKQETPDPPEALRSVPCLSLQDIPKKPTHVPTNIGDVNGVKVLHHDLFTNDVVYSEVVFDMTTLKKELLQLVPLFCQSLLEMGTKDMDFVQLNQLIGRKTGGISVYPFTSSVRGKVDPCTRMIVRGKAMSGKVEDLFNLMNCILQDVQFTDLQRFKQFVSQSKARMESRLRGSGHGIAAARMDAKLNVAGWIAEQMGGISYLNFLRDLEKRVDQNWDELSSSLEEIRQSILSRKGCLVNMTADEKNLNHSTKFLAKFLDSLPNSASAELDPLRNQLPLVNEAIVIPTQVNYVGKAGNVYEAGYELNGSAHVISKYIGNTWLWDRVRVSGGAYGGFCDFDTHSGVFSYLSYRDPNLLKTLEVYDGTASFLRELELDDDSLTKAIIGTIGDVDSYQLPDAKGYSSLLRHLLGITNEERERRREEILSTRLKDFKEFADVLEAVKDKGVVVAVASQDDVAAANEEKIGFFDVQKAL
>RIMAelli
MERAA-LRSLTTCSSSACRRLLFRPKTRIRPLFSTLQRNKQ-QSRFLHGSAVLRGHLATSSAPTLRLRRNFSFVPSAVSTSPLPAAQDFDAGHDIAEKFGFDKISEQFISECKSTAILYKHKKTGAEVISVSNDDENKVFGIVFRTPPKDSTGIPHILEHSVLCGSRKYPLKEPFVELLKGSLNTFLNAFTYPDRTCYPVASTNTKDFYNLIDVYLDAVFFPKCVEDFQIFQQEGWHYELNDPAEEISFKGVVFNEMKGVYSQPDNILGRASQQALFPENTYGVDSGGDPKVITKLTFEEFKDFHHKYYHPSNARIWFYGDDDPIERLRILSAYLDQFEVSPVPNESKIEAQKLFKEPVRIVEKYPAGKGGDLKKKHMVCVNWLLSDGPLDLETELTLGFLDHLLLGTPASPLRRILLESTLGEAIVGGGVEDELLQPQFSIGLKGVAQDGIDKVEKLIMDTLESLAEDGFTTEAVEASMNTIEFSLRENNTGSFPRGLSLMLRSIGKWIYDRDPFEPLTYEKPLQSLKERIAKEGSKSVFSPIIEKFILNNPHRVIVEMQPDPDKASRDEAEEKEILQKVKANMTEEDLAELARATQELRLKQETPDPPEALRSVPCLSLQDIPKKPTQVPTNIEEVNGVKVLQHDLFTNDVVYSEVVFDMTVLKKELLQLVPLFCQSLLEMGTKDMDFVQLNQLIGRKTGGISVYPFTSSVRGNVDPCTRMIIRGKAMSGKVEDLFNLMNCIIQDVQFTDLQRFKQFVSQSKARMESRLRGSGHGIAAARMDAKLNVAGWIAEQIGGISYLNFLQDLERRVDQNWDEISSSLEEIRRSIFSRKGCLVNMTADEKNINHSTKFLAKFLDLLPSSASTEFDPLREQLPSVNEAIVIPTQVNYVGKAGNVYEAGYQLSGSAYVISKYIGNTWLWDRVRVSGGAYGGFCDFDTHSGVFSYLSYRDPNLLKTLEVYDGTANFLRELELDDDSLTKAIIGTIGDVDAYQLPDAKGYSSLLRHLLGITDEERERRREEILSTSLKDFKEFADVIEAVKDKGVAVVVASEEDVAAANEEKAGFFNVKKVL
>DRAKthyn
MERVA-LRSLTTCSSSTCRRLLFRPKTRARLYSSDLQRYSQ-KSRFLHGSAVLRWHLATTSASTLRLRRNFSFIPSAVSTSMPSAAQDFGAGHDIAEKFGFEKISEQFISECKSTATLYKHKKTGAEVMSVSNEDENKVFGIVFRTPPKDSTGIPHILEHSVLCGSRKYPLKEPFVELLKGSLNTFLNAFTYPDRTCYPVASTNTKDFYNLVDVYLDAVFFPKCVEDFQIFQQEGWHYELNDPAEEISFKGVVFNEMKGVYSQPDNILGRASQQALFPENTYGVDSGGDPKAITKLTFEEFKDFHRKYYHPSNARIWFYGDDDPIERLRILSAYLDHFEASPVPNESKVEAQKLFKEPVRIVEKYPAGEGGDLKKKHMVCVNWLLSDGPLDLETELTLGFLDHLLLGTPASPLRRILLESTLGEAIVGGGVEDELLQPQFSIGLKGVAQDDIDKVEKLIMHTLESLAKDGFTTEAVEASMNTIEFSLRENNTGSFPRGLSLMLRSIGKWIYDRDPFQPLTYEKPLQSLKERIATEGSKSVFSPIIQKFILNNPHRVIVEMQPDADKASRDEAEEKEILEKVKANMTEEDLAELARATQELRLKQETPDPPEAVRSVPCLSLHDIPKKPTHVPTNVEVVNGVKVLQHDLFTNDVVYSEVVFDMTVLKKELLQLVPLFCQSLLEMGTKDMDFVQLNQLIGRKTGGISVYPFTSSVRGKVDPCTRMIIRGKAMSGKVEDLFNLMNCILQDVQFTDLQRFKQFVSQSKARMESRLRGSGHGIAAARMDAKLNVAGWIAEQIGGISYLNFLQDLEKRVDQNWDEISSSLEEIRRSIFSRKGCLVNVTADEKNINHSTKFLTKFLDLLPSSASTEFNPLREQLPPVNEAIVIPTQVNYVGKAGNIYETGYQLSGSAYVISKYIGNTWLWDRVRVSGGAYGGFCDFDTHSGVFSYLSYRDPNLLKTLEVYDGTANFLRELELDDDSLTKAIIGTIGDVDAYQLPDAKGYSSLLRHLLGITDEEREKRREEILSTSLKDFKEFADVIEAVKDKGVAVVVASEEDVAAANEEKAGFFDVKKVL
>ANOEroxb
MERAAFLRSLSNCSS-ACRLLFFRPRTRPCLLSSDIHSYKQ-HAQFLRGSAALRLHPATFSAPLLPLRRSFSFSPSAVSTSHQPAAH--DAVHDITEKLGFDKISEQFISECKSMAILYKHKKTGAEIISVSNDDENKVFGIVFRTPPKDSTGIPHILEHSVLCGSRKYPLKEPFVELLKGSLNTFLNAFTYPDRTCYPVASTNTKDFYNLVDVYLDAVFFPKCMEDFQIFQQEGWHYELNDPAEEISFKGVVFNEMKGVYSQPDNILGRASQQALFPDNTYGVDSGGDPKVIPKLTFEEFKDFHRKYYHPSNARIWFYGDDDPVKRLSNLSVYLDQFELSPAPNESKVEAQKLFKEPVRVVEKYPASEGGDLKKKYMVCVNWLLSEGPLDLEAELTLGFLDHLLLGTPASPLRRILLESTLGEAIVGGGVEDELLQPQFSIGLKGVAQDDIDKVEELIMNTLKSQAEDGFTAEAVEASMNTIEFSLRENNTGSFPRGLSLMLRSIGNWIYDRDPFEPLTYEKPLQSLKERIEKEGSKSIFSPIIEKFILNNPHRVTIEMQPDSEKASRDEAEEKEILQKVKANMTEEDLTKLARATQELRLKQETPDPPEALRSVPCLSLQDIPKKPIHVPTNIGEVNGVKVLQHELFTNDVVYSEVVFDMN-VKKELLQLVPLFCQSLLEMGTKDMDFVQLNQLIGRKTGGISVYPFTSSVRGKVDPCTRMIVRGKAMSGKVEDLFNLMNCILQDVQFTDLQRFKQFVSQSKARMESRLRGSGHGIAAARMDAKLNVAGWIAEQMGGISYLNFLQDLEKKVDQNWDGISSSLEEIRQSIFSRKGCLVNMTADEKNLNHSTKFLAKFLDFLPSSTSTELDPYQNQLSMVNEAIVIPTQVNYVGKAGNVYEAGYQLNGSAYVISKHIGNTWLWDHVRVSGGAYGGFCNFDTHSGVFSYLSYRDPNLLKTLEVYDGTTSFLRELELDDDSLTKAIIGTIGDVDAYQLPDAKGYSSLLRHLLGITDEERERRREEILSTSLKDFKEFADVLEVVKDKGVVVAVASQEDVDAANEEKSGFFDIKKVL
>CALAsini
MEGVALLRSLSTCSSVTCRRLLFLPKNGPRRFSSNLHRYKK-RAQFLHGSSAWLWRPTATSAQSLRLRRNFSFSPSAVSTSPQPAAQ--HEGHDIAEKLGFDKISEQFISECKSNAILYKHKKTGAEVISVSNDDENKVFGIVFRTPPKDSTGIPHILEHSVLCGSRKYPLKEPFVELLKGSLNTFLNAFTYPDRTCYPVASTNTKDFYNLVDVYLDAVFFPKCVEDFHTFQQEGWHYELNDPAEEISFKGVVFNEMKGVYSQPDNILGRVSQQALFPENTYGVDSGGDPKVIPKLTFEEFKEFHRKYYHPSNARIWFYGDDDPVERLRILSAYLDQFEASPVPNESRVEAQKLFKEPVRIVEKYPAGEGGDLNKKHMVCVNWLLSDGPLDLQTELTIGFLDHLLLGTPASPLRKILLESSLGDAIVGGGVEDELLQPQFSIGLKGVAQDDINKVEELIMNTLKSLAKDGFTTEAVEASMNTIEFSLRENNTGSFPRGLSLMLRSIGKWIYDRDPFEPLTYEKPLQSLKERIAKEGSKAVFTPIIEKYILNNSHRVTIEMQPDPDKASRDEIEEKEILQKVKSNMTEEDLAELARATQELRLKQETPDPPEALRSVPSLSLQDIPKKPTHVPTNIVEVNGVKVLHHDLFTNDVVYSEVVFDMSEVKKELLQLIPLFCQSLLEMGTKDMDFVQLNQLIGRKTGGISIYPFTSSVRGKVDPCTRIIIRGKAMSGKVEDLFNLMNCILQDVQFTDLQRFKQFVSQSKARMESRVRGSGHGIAAARMDAKLNVAGWISEQMGGISYLNFLEDLEKGLDQNWDVISSSLEEIRKSVFSRKGCLVNMTADERNLNHSTKFVSKFLDLLPSSVSTQLDPLRDQLPLVNEAIVIPTQVNYVGKAGNIYEAGYQLNGSAYVISKYIGNTWLWDRVRVSGGAYGGFCDFDTHSGVFSYLSYRDPNLLKTLEVYDGTANFLRELDLDDDSLTKAIIGTIGDVDAYQLPDAKGYSSLLRHLLGITDEEREIRREEILSTRLKDFKEFADVIEIVKDKGVVVAVASSEDVTAANEEKSGFFDVKKVL
>GASTelat
MERVALLRSLSTCSSVTCRRLLFRPTAGPRLFLSSFHRHKR-QTRFLAGASALRWQPMTISFPSLRFKRNFSFSPSAVSTSSQAAPQ--DAGHKIAVKHGFDKISEQFISECKSTAILYRHKKTGAEVISVSNDDENKVFGIVFRTPPKDSTGIPHILEHSVLCGSRKYPLKEPFVELLKGSLNTFLNAFTYPDRTCYPVASTNTKDFYNLVDVYLDAVFFPKCVVDFQIFQQEGWHYELNDPAEEISLKGVVFNEMKGVYSQPDNILSRVSQQALFPDNSYGVDSGGDPKVIPKLTFDEFKEFHRKYYHPSNARIWFYGDDDPAERLRILSAYLDQFEASHAARESRVEGQKLFKDPVRIVEKYPAGNGDDLNKKHMVCINWLLSDGPLDLETELTLGFLDHLLLGTPASPLRKILLESSLGDDIVGGGVEDELLQPQFCIGLKGVAQDNINKVEELIISTLKILAKDGFTSDAVESSMNTIEFSLRENNTGAFPRGLSLMLRSIGKWIYDRDPFKPLAYEKPLQSLKERITKEGSKAVFAPVIENFILNNPHCVTLEMQPDPNKASSDETKEKEILEKIKANMTEEDLAELARATQELRLKQETPDPPEALRSVPSLSLQDIPAKPTHVPTNIYEVNGVKVLHHDLFTNDIIYSEVVFDMSTLKKELIQLVPLFCQSLLEMGTKDMNFVQLNQLIGRKTGGISVYPFTSSVRGKVDPCTRIIVRGKAMSGKTEDLFNLKNCILQDVQFTDLQRFKQFVSQSKASLESRIRGSGHGIAAARMDAKLNVAGWITEQMGGISYLKFLQDIEKRLDQTWDEISSSLEEIRKSVFFREGCLVNMTADERNLNHSSKFVDKFLDFLPSSASIERDPLQNLLPPINEAIVIPTQVNYVGKAGNIYEVGYELNGSAYVISKYIGNTWLWDRVRVSGGAYGGFCNLDTHSGVFSYLSYRDPNLLKTLEVYDGTSSFLRELNLDDDSLTKAIIGTIGDIDAYQLPDAKGYSSLLRYLLGITNEEREIRREEILSTRLKDFREFADVIEAVKDKGVVVAVASPEDVEAANKEKSVFFDVKKVL
>PAPHhirs
MEGVALLRSLSTCSSSACRRFLSRPRTSPRLFHSSLRRHKQHRLQFLSGSAALRWMPPTTFVPSHRLKRSFSITPVAVSTSPQSAAQDLDEAHEIAEKLGFDKISEQFISECKSTAILYKHKKTGAEVMSVSNDDENKVFGIVFRTPPKDSTGIPHILEHSVLCGSRKYPLKEPFVELLKGSLNTFLNAFTYPDRTCYPVASTNTKDFYNLVDVYLDAVFFPKCVEDFQTFQQEGWHYELNDPAEEISFKGVVFNEMKGVYSQPDNILGRVTQQALFPENTYGVDSGGDPKVIPKLTFEQFKEFHRKYYHPSNARIWFYGDDDPVERLRILSAYLDQFEASSAPIESRVEPQKLFKVPVRIIEKYPAGDGGDLKKKHMVCVNWLLSDGPLDLETELALGFLDHLLLGMPASPLRRILLESSLGDAIVGGGVEDELLQPQFSIGLKGVSKDDIDKVEELIMNTLKSLAEDGFTSDAVEATMNTIEFSLRENNTGSFPRGLSLMLRSVGNWIYDRDPFEPLTYEKPLQSLKERIVNEGSKAIFSPLIEKFILNNPHRVTVEMQPDPEKASRDEEEEKEILQKVKANMTEEDLAELARATQELRLKQETPDSPEALRSVPSLSLQDIPKKPAHVPTNIGEVNNVKVLHHDLFTNDVIYSEVVFDMTTLKKELLQLVPLFCQSLLEMGTKDMDFIQLNQLIGRKTGGISVYPFTSSVQGKVDPCNQMIIRGKAMSGKVEDLFNLMNCILQDVQFTDQQRFKQFVSQSKARMESRLRGSGHGIAAARMDAKLNVAGWIAEQMGGISYLNFLQDLEKRVDKNWDEISTSLEEIRKSIFSRKGCLVNMTADERNLNHATKFVAKFLDLLPSSASNEPGSLHGLLPPVNEAIVIPTQVNYVGKAGNIYEAGYQLSGSAYVISKYIGNTWLWDRVRVSGGAYGGFCDFDTHSGVFSYLSYRDPNLLKTLEVYDGTATFLRELILDYDSLTKAIIGTIGDVDAYQLPDAKGYSSLLRHLLGITDEEREKRREEILSTSLKDFKEFADVIETIKDKGIVVAVASPADVAGANEEKPGFFDVKKLL
>APOSshen
MERVALLRSLSSCSTTACRRLLSRRRDRTGFLCARMNRNKE-KLQFLSCPATVRWSPRTAAVHSLRLRRDFSFAPLAVSASPQPAAQDLGERHEIAENLGFEKIAEQFISECKSTGTLYKHKKTGAEVISVSNDDENKVFGIVFRTPPKDSTGIPHILEHSVLCGSRKYPLKEPFVELLKGSLHTFLNAFTYPDRTCYPVASTNIKDFYNLVDVYLDAVFFPKCVKDFRTFQQEGWHYELNDPTEEISFKGVVFNEMKGVYSQPDNILGRASQQALFPENTYGVDSGGDPKVIPKLTFEEFKEFHQKYYHPSNARIWFYGDDDPVERLRILSEYLDQFEGSPAPNESRVEPQRLFKEPVRIVEKFPAGEDGDLEKQHMVCVNWLLSDGPLDLETELTLGFLDHLLLGTPASPLRRILLESGLGDAIVGGGMEDELLQPQFSIGLKGVAKDNIDKVEELIMNTLKSLAEDGFTSEAVEASMNTIEFSLRENNTGSFPRGLSLMLRSIGKWIYDRDPFEPLKYEKPLQSLKGRIANEGSKAVFSPIIERFILNNPHRVIVEMQPDPDKASKDEAEEREILHKVKASMTEEDLAELAWVTQELRLKQETPDPPEALRSVPSLSLQDIPKKPSHVPTNIGEVNGIKILHHDLFTNDVIYSEVVFDMSLLKKELLQLVPLFCQSLLEMGTKDMDFIQLNQLIGRKTGGISVYPFTSSMRGQVDPCTRMIVRGKAMSSKIEDLFNLMNCIIQDVQFTDFQRFKQFVSQSKARMESRLRGSGHGIAAARMDAKLNVAGWIAEQTGGISYLNFLKDLEKKVDQNWDEISSSLEEIRKAIFSRKGCLVNMTADGRNLDHSTKFVSKFLDSLPTSASSEPDSWRDQLPLINEAIVIPTQVNYVGKAGNIYEAGYKLSGSAYVISKYIGNTWLWDRVRVSGGAYGGFCDFDTHSGVFSYLSYRDPNLLKTLEVYDGTANFLRQLELDDDSLTKAIIGTIGDVDAYQLPDAKGYSSLLRYLLGITDEERERRREEILSTSLKDFHEFAEFVDAVKDNGVVVAVASHDDVAAANEQKSGFFDVKKVL
>PLATclav
MERVALLRSLSTCSTSV-RRRIFRPRTRPRLLSSGPHRCKQ-QAQFLYGAAAFRWQPATSSAPPVRLRRNFSFAPSAVSTSPQPAAQDFDAGHDIAEKLGFDKISEQFISECKSTAVLYKHKKTGAEVISVSNEDENKVFGIVFRTPPKDSTGIPHILEHSVLCGSRKYPLKEPFVELLKGSLNTFLNAFTYPDRTCYPVASTNTKDFYNLVDVYLDAVFFPKCVEDFQIFQQEGWHYELNDPAEEMTFKGVVFNEMKGVYSQPDNILGRASQQAIFPENTYGVDSGGDPKVIPNLTFEEFKGFHQKYYHPSNARIWFYGDDDPVERLRILSAYLDQFEVSPAPNESKVEAQKLFKEPVRIVEKYPAGEGGDLEKKYMVCVNWLLSDGPLDLETELTLGFLDHLLLGTPASPLRRILLESSLGEAIVGGGVEDELLQPQFSIGLKGVAKDDIGKVEDMIMDTLKTLAEEGFTSEAVEASMNTIEFSLRENNTGSFPRGLSLMLRSIGKWIYDRNPFEPLTYEKPLQSLKECIANEGMKAVFSPIIEKFILNNPHRVTVEMQPDPDKASLDEAEEKEILHKVKANMTQEDLAELARATQELRLKQETPDPPEALRSVPCLSLQDIPKKPTHVPTNIGDVNGVKVLHHDLFTNDVVYSEVVFDMTTLKKELLQLVPLFCQSLLEMGTKDMDFVQLNQLIGRKTGGISVYPFTSSVRGQMDPCTRMIIRGKAMSGKVEDLFNLMNCVLQDVQFTDLQRFKQFVSQSKAKMESRLRGSGHEIAATRMDAKLNVAGWIAEQMGGISYLNFLRDLEKRVDQNWDELSSSLEEIRQSIFSSKGCLVNMTVDEKNLNRSTKFLAKFLDSLPNSASAELDPLRNQLPPVNEAILIPTQVNYVGKAGNVYEAGYQLNGSAYVISKYIGNTWLWDHVRVSGGAYGGFCDFDTHSGVFSYLSYRDPNLLKTLEVYDGTASFLRELELDDDSLTKAIIGTIGDVDSYQLPDAKGYSSLLRHLLGITNEERERRREEILSTRLKDFKEFADVLEAVKDKGVVVAVASQDDVAAANEERNGFFDVQKVL
>CALAcreb
MERVA-LRSLSTCSSSACRRLLFRPKARSCQLSSILRRNRQ-QSRFLYSSAPLRWLPETISVPILRFRRNLSFAPTAVSTSSEPASQDLDAGHDIAEKFGFDKISEQFISECKSTAVLYKHKKTGAEVMSVSNDDENKVFGIVFRTPPKDSTGIPHILEHSVLCGSRKYPLKEPFVELLKGSLNTFLNAFTYPDRTCYPVASTNAKDFYNLIDVYLDAVFFPKCVEDFQIFQQEGWHYELNDPAEEISFKGVVFNEMKGVYSQPDNILGRASQQALFPENTYGVDSGGDPKVIPKLTFEEFKDFHGKYYHPSNARIWFYGDDNPLERLRILSAYLDQFEASPAPNESKVKAQKLFKEPVRIVEKYPAGEGGDLKKKHMVCVNWLLSEGPLDLETELTLGFLDHLLLGTPASPLRRVLLESTLGEAIVGGGVEDELLQPQFSIGLKGVAQDDIDKVEKLIMNTLNSLVEDGFTTEAVEASMNTIEFSLRENNTGSFPRGLSLMLRSVGNWIYDRDPFEPLTFQKPLQSLKERIAKEGSKSVFSPIIEKFILNNPHRVIVEMQPDPDKASRDEAEEKEILQKVKSNMTEEDLAELARATQELRLKQETPDPPEALRSVPCLSLQDIPRKPTHVPTNIGEVNGVKVLQHDLFTNDVVYTEAVFDMAVLKKELIQLVPLFCQSLLEMGTKDMDFVQLNQLIGRKTGGISVYPFTSSVRGKVDPCTQMIIRGKAMSGKVEDLFNLMNCILQDVQFTDQQRFKQFVSQSKAKMESRLRGSGHGIAAARMDAKLNVAGWIAEQIGGISYLNFLQDLEKRVDQNWDEISSSLQEIRQSIFSRKGCIVNITADEKNLNHSTKILAKFLDRLPSSASAEFNPLRERLLQVNEAIVIPTQVNYVGKAGNIYEAGYQLNGSAYVISKYIGNTWLWDRVRVSGGAYGGFCDLDTHSGVFSYLSYRDPNLLKTLEVYDGTTNFLRELELDDDSLTKAIIGTIGDVDAYQLPDAKGYSSLLRHLLGITDEEREQRREEILSTSLKDFKEFADVIEVVKDKGVVVAVASQDDVVAANEEKAGFFNIKKVL
>EPIPpurp
MERVALLRSLSTCSSVTCRRLLFRQKTRPRLFTSSLRTYKQ-QAQFLQGSSALRWQLTTTSVQPLHLRRNFSFSPSAVSTSPQPASQDLDAGHDIADRLGFDKISEQFISECKSTAILYKHKKTGAEVISVSNDDENKVFGIVFRTPPKDSTGIPHILEHSVLCGSRKYPLKEPFVELLKGSLNTFLNAFTYPDRTCYPVASTNTKDFYNLVDVYLDAVFFPKCVEDFQTFQQEGWHYELNDPAEEISFKGVVFNEMKGVYSQPDNILGRSSQQALFPENTYGVDSGGDPKVIPKLTFGEFKEFHRKYYHPSNARIWFYGDDDPVERLSILSAYLVQFEASPAPNESRVEAQKLFKEPVRIVEKYPAGEGGDLKKKHMVCVNWLLSDGPLDLETELTLGFLDHLLLGTPASPLRRILLESSLGEAIVGGGVEDELLQPQFSIGLKGVAQDDINKVEELIMNTLKSLAEDGFTTEAVEASMNTIEFSLRENNTGSFPRGLSLMLRSIGKWIYDKDPFEPLTYEKPLQTLKDRIAKEGSKAVFCPIIEKFILDNPHRVTVEMQPDPDKASRDEAEEKEFLQKVKANMTEEDLAELARATQELRLKQETPDTPEALRSVPSLSLQDIPKKPTHVPTNIGEVNGVKVLHHDLFTNDVIYSEVVFDMTLLKKELLQLVPLFCQSLLEMGTKDMDFVQLNQLIGRKTGGISVYPFTSSVRGKVDPCTCMIIRGKAMSGKVEDLFHLMNCILQDVQFTDLQRFKQFVSQSKARMESRLRGSGHGIAAARMDAKLNVAGWIAEQMGGISYLNFLQDLEKRVDQNWDEISSSLEEIRKSVFSRKGCLVNMTADERNLNHSTKFAAKFLDLLPSSASTKLDPLRNQLPPINEAIVIPTQVNYVGKAGNIYEAGYQLNGSAYVISKYIGNTWLWDRVRVSGGAYGGFCDFDTHSGVFSYLSYRDPNLLKTLEVYDGTASFLRELDLDDDSLTKAIIGTIGDVDSYQLPDAKGYSSLLRYLLGITDEERERRREEILSTSLKDFKEFADVIEAVKEKGVVVAVASPEDVTAANEEKSGFFDVKKVL
>NEUWmali
MERVALLRSLSSCSTSACRRLLFRPKNRPRFFFSSINRYKV-QLQFLSCSAALRRPPETDAVHSVRLRRNFSFAPRAVSTSSQPAAQDLDGSHEIAEKLGFDKISEQFISECKSTATLYKHKKTGAEVISVSNNDENKVFGIVFRTPPKDSTGIPHILEHSVLCGSRKYPLKEPFVELLKGSLHTFLNAFTYPDRTCYPVASTNTKDFYNLVDVYLDAVFFPKCVEDFQTFQQEGWHYELNDPAEEISFKGVVFNEMKGVYSQPDNILGRASQQALFPENTYGVDSGGDPKVIPKLTFEKFKEFHRKYYHPSNARIWFYGDDDPVERLRILSAYLDQFEGSPAPNESRVEPQRLFKEPVRIVEKFPASGDGDLKKKHMVCVNWLLSDGPLDLETELTLGFLDHLLLGTPASPLRRILLESGLGDATVGGGMEDELLQPQFSIGLKGVAKDDIEKVEELIMNTLRSLAEDGFTGDAVEASMNTIEFSLRENNTGSFPRGLSLMLRSIGKWIYDRDPFEPLKYEKPLQTLKERIANEGSKAVFSPIIERFILSNPHRVTVEMQPDPDKASQDEAEEKEILYKVKASMTEEDLAELARATQELRLKQETPDPPEALRSVPSLSLQDIPKKPSHVPMNIGEVNGVKILQHDLFTNDVIYSEVVFDVSLLKKELLQLLPLFCQSLLEMGTKDMDFIQLNQLIGRKTGGISVYPFTSSVRGKVDPCTRMIVRGKAMSSKVEDLFNLMNCIIQDVQFTDLQRFKQFVSQSKARMESRLRGSGHGIAAARMDAKLNVAGWIAEQMGGISYLNFLKDLEKKVDQNWDEISSSLEEIRKAIFSRKGCLVNMTADERNFDHSTKFVSKFLDLLPTSASSEPDSWRDQLPLINEAIVIPTQVNYVGKAGNIYEAGYQLSGSAYVISKYIGNTWLWDRVRVSGGAYGGFCDFDTHSGVFSYMSYRDPNLLKTLEVYDGTANFLRQVELDDDSLTKAIIGTIGDVDAYQLPDAKGYSSLLRYLLGITDEERERRREEILSTSLKDFREFADFIEAVKDTGVVVAVASPEDVAAANEEKSGFFDIKKVL
>VANIplan
MERVALLRSLSTCSSSASRRLLIPRRSRPGLVFCCLQNYKQ-RVQFLSGFAPLRCPRATSFVLSSRM-RNFSFSPRAISTSSQPAVGDLNAREDIADKLGFEKVSEQFISECKSNAILYKHKKTGAEIISVTNDDENKVFGIVFRTPPKDSTGIPHILEHSVLCGSRKYPLKEPFVELLKGSLNTFLNAFTYPDRTCYPVASTNTKDFYNLIDVYLDAVFFPKCVEDFQTFQQEGWHYELNDPVEEISFKGVVFNEMKGVYSQPDSILGRISQQSLFPENTYGVDSGGDPSVIPQLTFEEFKEFHCKYYHPSNARIWFYGDDDPVERLRILSTYLDQFEPSPAPNESRIVPQKLFKLPVRVVEKYPAGEGGDLKKKHMVCVNWLLSEGPLNLETELTLGFLDHLLLGTPASPVRRILLESGLGDAIVGGGMEDELLQPHFSVGLKGVAKDDIAKVENLIMDTLRSLAEDGFTTEAVEASMNTIEFSLRENNTGSFPRGLSLMLRSVGKWIYDRDPFEPLKYEKPLRSLKERIDKEGSKAVFSPIIQKFILDNPHRVSVEMQPDPDKASQDEANEKEILQKVKANMTEEDLAELARATQELRLKQETPDSPEALKSVPSLSLQDIPRKPTHVPTKIGEVSGVKVLRHDLFTNDVIYAEVVFDMAPLRKGLLQLVPLFCQSLLEMGTNDMNFVQLNQLIGRKTGGISVYPFTSSLRGKVDPCTKLIVRGKAMSGKVEDLFTLINRILQDVQLTDLQRFKQFISQSKARMESRLRGSGHGIAAVRMDAKLNVAGWISEQTGGISYFNFLQDLEKRVDENWDEISSSLQEIRGSIFSREGCLVNLTADEANLDRSTKFVANFLDLLPTSASCETVSWREQLPQVNEAIVIPTQVNYVGKAGNVYEAGYELHGSAYVISKHIGNTWLWDRVRVSGGAYGGFCDFDTHSGVFSYLSYRDPNLLKTLEVYDGTTNFLRELELDSDALTKAIIGTIGDVDAYQLPDAKGYSSLLRHLLGITDEERERRREEILSTSLKDFKDFADFLEAVKKKGVVVAVASAEDVAVANEEKSGFFDVKNVL
>MEXIxero
M-----LYCLIFCLT-NCR---------------------------------------------------------------------------------------------------------------------------------KDSTGIPHILEHSVLCGSRKYPLKEPFVELLKGSLNTFLNAFTYPDRTCYPVASTNTKDFYNLVDVYLDAVFFPKCVEDFQIFQQEGWHYELNDPAEEISFKGVVFNEMKGVYSQPDNILGRVAQHALFPENTYGVDSGGDPKVIPKLTFEQFKEFHRKYYHPSNARIWFYGDDDPIERLRILKAYLDQFEASSAPIESSIEPQKLFKFPVRIVEKYPAGERGDLKKKHMVCLNWVLSDRPLDLETELALGFLDHLLLGMPASPLRRILLESSLGDAIVGGGVEDELLQPQFSIGLKGVAQDDIEKVEELIVNTLKSLAEDGFTSEAVEATMNTIEFSLRENNTGSFPRGLSLMLRSVGNWIYDRDPFEPLTYEKPLRSLKERIEKEGSKAIFSPLIEKFVLNNPHRVTVEMQPDPDKASRDEEEEKEILQKVKANMTEEDLAELARATQELRLKQETPDSPEALRSIPSLSLQDIPRKPAHVPTNIGEVNGVKVLLHDLFTNDVIYSEVVFDMTTLKKELLQLVPLFCQSLLEMGTKDMDFIELNQLIGRKTGGISVYPFTSSVRGKVNPCTQMIVRGKAMSGKVEDLFKLMNCILQDVQFTDLQRFKQFVSQSKARMESRLRGSGHGVASARMDAKLNVAGWIAEQMGGISYLNFLQDLEKRVDKNWDEISASLEEIRKSIFSRHGCLVNMTADERNLKHATKFVAQFLDLLPSFVSNKPRSLHDLLPPVNEAIVIPTQVNYVGKAGNIYEAGYQLSGSAHVISKYIGNTWLWDRVRVSGGAYGGFCDFDTHSGVFSYLSYRDPNLLKTLEVYDGTASFLRELNLDDDSLTKAIIGTIGEVDAYQLPDAKGYSSLLRHLLGITDEEREKRREEILSTSLKDFKEFADVIETIKEKGIVVAVASPADVAVANEEKPGFFDVKKLL
>DACThata
------------------------------------------------------------SAPPVRLRRNLSFVPSAVSTSPQPTAQDFDAGYDIAEKLGFDKISEQFISECKSTAVLYKHKKTGAEIISVSNDDENKVFGIVFRTPPKDSTGIPHILEHSVLCGSRKYPLKEPFVELLKGSLNTFLNAFTYPDRTCYPVASTNTKDFYNLVDVYLDAVFFPKCVEDFQIFQQEGWHYELNDPAEEMTFKGVVFNEMKGVYSQPDNILGRASQQAIFPENTYGVDSGGDPKVIPNLTFEEFKDFHQKYYHPSNARIWFYGDDDPVERLRILSAYLDQFEVSRAPNESKVEAQKLFTEPVRIVEKYPAGEGGDLEKKYMVCVNWLLSDGPLDLETELTLGFLDHLLLGTPASPLRRILLESSLGEAIVGGGVEDELLQPQFSIGLKGVAKDDIGKVEELIMNTLKTLAEEGFTTEAVEASMNTIEFSLRENNTGSFPRGLSLMLRSIGKWIYDRNPFEPLTYEKPLQSLKEHITNEGTKAVFSPIIEKFILNNPHRVTVEMQPDPDKASRDEAEEKEILQKVKANMTQEDLAELARATQELRLKQETPDPPEALRSVPCLSLQDIPKKPTHVPTNIGDVNGVKVLHHDLFTNDVVYSEVVFDMTTLKKELLQLVPLFCQSLLEMGTKDMDFVQLNQLIGRKTGGISVYPFTSSVRGQVDPCTRMIIRGKAMSGKVEDLFNLMNCILQDVQFTDLQRFKQFVSQSKARMESRLRGSGHGIAATRMDAKLNVAGWIAEQMGGISYLSFLRDLEKRVDQNWDELSSSLEEIRQSIFSRKGCLVNMTADEKNLNHSTKFLAKFLDSLPNSASAELDPLRSQLPPVNEAIVIPTQVNYVGKASNVYEAGYQLNGSAYVISKYIGNTWLWDRVRVSGGAYGGFCDFDTHSGVFSYLSYRDPNLLKTLEVYDGTANFLRELELDDDSLTKAIIGTIGDVDSYQLPDAKGYSSLLRHLLGITNEERERRREEILSTRLKDFKEFADVLEAIKDKGVVVAVASQDDVAAANEERNGFFDVQKVL
>LIMOabor
MERVALLRSLSTCSSVTCRRHLFRPKTRPRLFTSSLSTYKQ-QAQFLRGSSALRWQLTTTSVQPLHLRRNFSFAPSAISTPPQPAAQ----GHDIADRLGFDKISEQFISECKSTAILYKHKKTGAEVISVSNDDENKVFGIVFRTPPKDSTGIPHILEHSVLCGSRKYPLKEPFVELLKGSLNTFLNAFTYPDRTCYPVASTNTKDFYNLVDVYLDAVFFPKCVEDFQTFQQEGWHYELNDPAEEISFKGVVFNEMKGVYSQPDNILGRASQQALFPENAYGVDSGGDPKVIPKLTFEEFKEFHRKYYHASNARIWFYGDDDPVERLRILNAYLDQFEARPTPNESRVEAQKLFKQPVRIVEKYPAGEGSDLKKKHMVCVNWLMSDGPLDLETELTLGFLDHLLLGTPASPLRRILLESSLGDAIVGGGVEDELLQPQFSIGLKGVAQDDINMVEELIMNTLKSLAEDGFTTEAVEASMNTIEFSLRENNTGSFPRGLSLMLRSIGKWIYDKDPFEPLTYEKPLQSLKQRIAKEGSKAVFSPIIEKFILDNPHRVTVEMQPDPDKASRDEAEEKEILQKVKANMTEEDLAELARATQELRLKQETPDTPEALRSVPSLSLQDIPKKPTHVPTDIGEVNGVKVLHHDLFTNDVIYSEVVFDMAVLRKELLQLVPLFCQSLLEMGTKDMDFVQLNQLIGRKTGGISVYPFTSSVRGKVDPCTHIIIRGKAMTGKVEDLFNLMNRILQDVQFTDLQRFKQFVSQSKARMESRVKGSGHGIAAARMDAKLNVAGWIAEQMGGISYLNFLQDLEKRVDQNWDEISSSLEEIRKSIFSRKRCLVNMTADERNLNHSTKYVAKFLDLLPSSASTERDPLRDQLAPVNEAIVIPTQVNYVGKAGNIYEAGYQLNGSAYVISKYIGNTWLWDRVRVSGGAYGGFCDFDTHSGVFSYLSYRDPNLLKTLEIYDGTPSFLRELDLDDDSLTKAIIGTIGDVDSYQLPDAKGYSSLLRHLLGITDEERERRREEILSTSLKDFKEFADVIEDVKEKGVVVAVASPEDVTAANKEKSNFFDVKKVL
>PHAIflav
MEGAALLRSLSACSSVTCRRILILPKNRSRLFSSKLHRYKK-RAQFLHGSSAWLWQPTTISAQSLRFRRNFSFSPSAVSTSPQPAAQ--HEGHDIAEKLGFDKISEQFISECKSNAILYKHKKTGAEVISVSNDDENKVFGIVFRTPPKDSTGIPHILEHSVLCGSRKYPLKEPFVELLKGSLNTFLNAFTYPDRTCYPVASTNTKDFYNLVDVYLDAVFFPKCVEDFHTFQQEGWHYELNDPTEEISFKGVVFNEMKGVYSQPDNILGRVSQQALFPENTYGVDSGGDPKVIPKLTFEEFKEFHRKFYHPSNARIWFYGDDDPVERLRILSAYLDQFEASPVTNESRVEAQKLFKEPVRIVEKYPAGEGGDLKKKHMVCVNWLLSDGPLDLETELTIGFLDHLLLGTPASPLRRILLESSLGDAIVGGGVEDELLQPQFSIGLKGVAQDDINKVEELIMNTLKSLAKDGFTTEAVEASMNTIEFSLRENNTGSFPRGLSLMLRSIGKWIYDRDPFEPLTYEKPLQSLKERIAKEGSKAVFTPIIEKYILNNSHRVTVEMQPDPDKASRDEVEEKEILQKVKSNMTEEDLAELARATQELRLKQETPDPPEALRSVPSLSLQDIPKKPTHVPTNIGEVNGVKVLHHDLFTNDVVYSEVVFDMSEVKKELLQLIPLFCQSLLEMGTKDMDFVQLNQLIGRKTGGISIYPFTSSVRGKVDPCTRIIIRGKAMSGKVEDLFNLMNCILQDVQFTDLQRFKQFVSQSKARMESRVRGSGHGIAAARMDAKLNVAGWISEQMGGISYLNFLEDLEKSLDQNWDVISSSLEEIRKSVFSRKGCLVNMTADERNLNHSTKFVSKFLDLLPSSVSTELDPLRNQLPLVNEAIVIPTQVNYVGKAGNIYEAGYQLNGSAYVISKYIGNTWLWDRVRVSGGAYGGFCDFDTHSGVFSYLSYRDPNLLKTLEVYDGTANFLRELDLDDDSLTKAIIGTIGDVDAYQLPDAKGYSSLLRHLLGITDEEREIRREEILSTRLKDFKEFADVIEIVKDKGVVVVVASPEDVTAANEEKSGFFDVKKVL
>THELangu
MERVA-LRSLTTCSSSACRRLLFRSKTRTRPLSSTPQRHKQ-QAQFLHGSTVLRWHLATSSGSTLRLRRNFSFVPSAVSTSPQPATQDFDAGHDIEEKFGFEEISKQFISECKSTAILYKHKKTGAEVISVSNDDENKVFGIVFRTPPKDSTGIPHILEHSVLCGSRKYPLKEPFVELLKGSLNTFLNAFTYPDRTCYPVASTNTKDFYNLVDVYLDAVFFPKCVEDFQIFQQEGWHYELNDPAEEISFKGVVFNEMKGVYSQPDNILGRASQQALFPENTYGVDSGGDPKVITKLTFEEFKDFHRKYYHPSNARIWFYGDDDPIERLRILSAYLDQFEVSPVPNESKVEAQKLFKEPVRIVEKYPAGEGGDLKKKHMVCVNWLLSDGPLDLETELTLGFLDHLLLGTPASPLRRILLESTLGEAIVGGGVEDELLQPQFSIGLKGVAEEDIDKVEKLIMNTLKNLAEDGFTTEAVEASMNTIEFSLRENNTGSFPRGLSLMLRSIGKWIYDRDPFEPLTYEKPLQSLKERIAKEGSKSVFSPIIEKFILNNPHRVIVEMQPDPDKASRDEAEEKEILQKVKTNMTEEDLAELARATQELRLKQETPDPPEALRSVPCLSLQDIPKKPTHVPTNIEEVNGVKVLQHDLFTNDVVYSEVVFDMTVLKKELLQLVPLFCQSLLEMGTKDMDFVQLNQLIGRKTGGISIYPFTCSVRGKVDPCTRMIVRGKAMSGKVEDLFNLMNCILQDVQFTDLQRFKQFVSQSKARMESRLRGSGHGIAAARMDAKLNVAGWIAEQIGGISYLNFLQDLEKRVDQDWDEISSSLEEIRQSIFSRKGCLVNMTADVKNINHSTKFLAKFLDLLPNSASTEFNPLREQLPPVNEAIVIPTQVNYVGKAGNVYEAGYQLSGSAYVISKYIGNTWLWDRVRVSGGAYGGFCDFDTHSGVFSYLSYRDPNLLKTLEVYDGTANFLRELELDDDSLTKAIIGTIGDVDAYQLPDAKGYSSLLRHLLGITDEEREKRREEILSTSLKDFKEFADVIEAVKDKGVSVVVASEEDVAAANEEKDGFFDVKKVL
>OECEmacu
MEGAALLRSLSACSSVTCRRFLFRPKTRPRLFSSNLHKYKQ-QAQFLYGSSAWRWRPMATSVQPLCLRRNFYFSTSAVSTSPQPTTE----GHGIAENLGFEKISEQFISECKSNAVLYKHKKTGAEVISVSNDDENKVFGIVFRTPPKDSTGIPHILEHSVLCGSRKYPLKEPFVELLKGSLNTFLNAFTYPDRTCYPVASTNVKDFYNLVDVYLDAVFFPKCVEDFQIFQQEGWHYELNDPAEEISFKGVVFNEMKGVYSQPDNILGRVSQQAIFPENAYGVDSGGDPKVIPKLTFEEFKEFHQKYYHPSNARIWFYGDDDPVERLRILSAYLDQFEASPVPNESRIEAQKLFKEPVRIVEKYPAGEGGDLKKKHMVCVNWLLSDGPLDLETELALGFLDHLLLGTPASPLRRILLESGFGDAIVGGGVEDELLQPQFSVGLKGVAQDDINKVEELIMNTLKSLAKDGFTTEAVEASMNTIEFSLRENNTGLFPRGLSLMLRSIGKWIYDRDPFEPLSYEKPLQSLKERIAKEGSKAVFSPIIEKYILNNSHRVTVEMQPDPDKASRDEVEEKEILQKVKANMTEEDLAELARATQELRLKQETPDPPEALRSVPSLSLQDIPKKPTHVPTNIGEVSGVKVLQHDLFTNDVIYSEVVFDMSAVKKKLLQLIPLFCQSLLEMGTKDMDFVQLNQLIGRKTGGISIYPFTSSVRGRVDPCTRIIVRGKAMSGKVEDLFNLMNCILQDVQFTDLQRFKQFVSQSKARMESRVRGSGHGIAAARMDAKLNVAGWISEQMGGISYLTFLEDLEKRLDQNWDEISSSLEDIRKSVFSRKGCLVNMTADERNLNHSTQFVAKFLDLLPSSASTEVDPLQNQLPPVNEAIVIPTQVNYVGKAGNLYEAGYQLKGSAYVISKYIGNTWLWDRVRVSGGAYGGFCDFDTHSGVFSYLSYRDPNLLKTLEVYDGTATFLRELDLDDDALTKAIIGTIGDVDAYQLPDAKGYSSLLRYLLGITDEEREIRREEILSTRLKDFKEFADVIETVKDKGVVVVVASPEDVTAANEEKSGFFEVKKVL
>PHRAlind
MERVALLRSLSTCSSSACRRFPSRPRTSPRLFPSSFRRHKQRLPQFLSGSTALRWTPVTTSVPTLRLRRSFSITPFAVSTSPQSAAQDLDAAHDIAEKLGFDKISEQFISECNSTAILYKHKKTGAEVMSVSNDDENKVFGIVFRTPPKDSTGIPHILEHSVLCGSRKYPLKEPFVELLKGSLNTFLNAFTYPDRTCYPVASTNTKDFYNLVDVYLDAVFFPKCVEDFQTFQQEGWHYELNDPAEDISFKGVVFNEMKGVYSQPDNILSRVTQQALFPENTYGVDSGGDPKVIPKLTFEQFKEFHCKYYHPSNARIWFYGDDDPVERLRILSAYLDQFEASSAPIESRVEPQKLFKDPVRIIEKYPAGEGGDLKKKHMVCVNWLLSDGPLDLETELALGFLDHLLLGMPASPLRRILLESSLGDAIVGGGVEDELLQPQFSIGLKGVSQDDIYKVEELIMSTLKSLAEDGFTSEAVEATMNTIEFSLRENNTGSFPRGLSLMLRSVGNWIYDRDPFEPLTYEKSLQSLKERIDKEGSKAIFSPLIERFILNNPHRVTVEMQPDPDKASRDEEEEKEILQKVKANMTEEDLAELARATQELRLKQETPDSPEALRSVPSLSLQDIPRKPAHVPTNIGEVNGVKVLFHDLFTNDVFYSEVVFDMTTLKKELLQLVPLFCQSLLEMGTKDMDFVQLNQLIGRKTGGISVYPFTSSVQGKVDPCTQMIIRGKAMSGKVEDLFNLMNCILQEVQFTDLQRFKQFVSQSKARMESRLRGSGHGIAAARMDAKLNVAGWIAEQMGGISYLNFLQDLEKRVDKNWDEISASLEEIRKSIFSRKACLVNMTADERNLNHATKFVAKFLDLLPSSASNETGSLHDLLPPVNEAIVIPTQVNYVGKAGNIYEAGYQLSGSAYVISKYIGNTWLWDRVRVSGGAYGGFCDFDTHSGVFSYLSYRDPNLLKTLEVYDGTASFLRELNLDDDSLTKAIIGTIGDVDAYQLPDAKGYSSLLRHLLGITDEEREKRREEILSTSLKDFKEFADFIEAIKEKGTVVAVASPADVAGANEEKPGFFDVKKVL
>CRYPlept
MERVA-LRSLTTCSSTACRRLLFRPKARPRLLSSTLQRNKQ-QARFLHGSAALRWNPAKASASNLCLRKNFSFVPTAVSTSPQPAAQDLYAGHEIAEKFGFEKISEQFINECKSTAILYKHKKTGAEVISVSNDDENKVFGIVFRTPPKDSTGIPHILEHSVLCGSRKYPLKEPFVELLKGSLNTFLNAFTYPDRTCYPVASTNTKDFYNLVDVYLDAVFFPKCVDDFQIFQQEGWHYELNDPTEEISFKGVVFNEMKGVYSQPDNILGRASQQALFPENTYGVDSGGDPKVIPKLTFEEFKDFHRKFYHPSNARIWFYGDDDPIERLRILSAYLNQFEVSPAPNESKVEAQKLFKEPVRIVERYPAGEGGDLTKKHMVCVNWLLADGPLDLETELTLGFLDHLLLGTPASPLRRILLESTLGEAIVGGGVEDELLQPQFSVGLKGVSHDDIDKVEKLIMNTLESLAEGGFTTEAVEASMNTIEFSLRENNTGSFPRGLSLMLRSIGKWIYDRDPFEPLTYEKPLQSLKERIAKEGSKAVFSPIIEKFILNNPHRVIIEMQPDPDKASRDEVEEKEILQKVKANMTEEDLAELARATQELRLKQETPDPPEALRSVPCLSLQDIPKTPTHVPTNIGEINGVKVLQHDLFTNDVVYSEVVFDMTSLKKELLQLVPLFCQSLLEMGTKDMDFVQLNQLIGRKTGGISVYPFISSVRGKVDPCTRMIVRGKAMSGKVEDLFNLMNCILQDVQLTDLQRFKQFVSQSKARMESRLRGGGHGIAAARIDAKLNVSGWIAEQIGGISYLNFLQDLEKRVDQNWDEISSSLEEIRRSIFSTRGCLVNVTADEKNINHSTKFLAKFLDSLPSSSSAEFTPLREQLPPVNEAIVIPTQVNYVGKAGNVYETGYQLNGSAYVISKYIGNTWLWDRVRVSGGAYGGFCDFDTHSGVFSYLSYRDPNLLKTLEVYDGTANFLRELELDDDSLTKAIIGTIGDVDAYQLPDAKGYSSLLRHLLGITDEEREQRRQEILSTRLKDFKEFADVIEAVKDKGVVVAVASEEDVAAANEEKAGFFDVKKVL
>CYMBmann
MEGVALLRSLSACSSVTCRRILFQPRTRPRLLYSNFRRCKQ-QSQFFYGSSAWQWRPATTSVQSLRLRRNFSFSPSAVSTSPQPTAQ----GHDIAEKLGFEKISEQFISECKSNAILYKHKKTGAEVISVSNDDENKVFGIVFRTPPKDSTGIPHILEHSVLCGSRKYPLKEPFVELLKGSLNTFLNAFTYPDRTCYPVASTNVKDFYNLVDVYLDAVFFPNCVEDFQTFQQEGWHYELNDPAEEISFKGVVFNEMKGVYSQPDNILGRVSQQALFPENAYGVDSGGDPKVIPKLTFEEFKEFHRKYYHPSNARIWFYGDDDPIERLRIISAYLDQFEASPVFNESRVEAQKLFEEPARIVEKYPAGEGGDLKKKHMVCVNWLLSDGPLDLETELTLGFLDHLLLGTPASPLRRILLESGLGDAIVGGGVEDELLQPQFSIGLKGVAQDDINKVEELIMNTLKSLAKDGFTTEAVEASMNTIEFSLRENNTGSFPRGLSLMLRSIGKWIYDRDPFEPLTYEKPLQSLKERIAKEGSKAVFTPIIEKYILNNSHRVTVEMQPDPDKASRDEAEEKEILQKVKSNMTGEDLAELARATQELRLKQETPDPPEALRSIPSLSLQDIPKKPTHIPTNIGEVNGVKVLQHDLFTNDVVYSEVVFDMSAVKKELLQLIPLFCQSLLEMGTKDMDFVQLNQLIGRKTGGISIYPFTSSVRGKVDPCTRIIVRGKVMSGKVEDLFNLMNCILQDVQFTDLQRFKQFVSQSKARMESRVRGSGHGIAAARMDAKLNVAGWISEQMGGISYLNFLEDLEKRLDQNWDEISSSLEEIRKFVFSRKGCLVNMTADERNLNHSTKFVAKFLDLLPSSASSELHPLQNQLPPINEAIVIPTQVNYVGKAGNLYEAGYQLNGSAYVISKYIGNTWLWDRVRVSGGAYGGFCDFDTHSGVFSYLSYRDPNLLKTLEVYDGTASFLRELDLDDDALTKAIIGTIGDVDSYQLPDAKGYSSLLRYLLGVTDEEREIRREQILSTRLKDFKEFADVIETVKDKGVVVVVASPEDVTAANEEKSGFFDVKKVL
>DENDchryso
MEGVALLRSLSTCSSVTCRRLLFQPKNRPRLFSSRIHRYKQ-QVQFLYGSSTRRWQPTTTSFQPLRLRKSSSFAPSAVSTSPHPAAR--DAGHDIAEKLGFDKISEQFISECKSTAIFYKHKKTGAEVISVSNDDENKVFGIVFRTPPKDSTGIPHILEHSVLCGSRKYPLKEPFVELLKGSLNTFLNAFTYPDRTCYPVASTNAKDFYNLVDVYLDAVFFPKCVEDFQTFQQEGWHYELNDPSEELSFKGVVFNEMKGVYSQPDNILGRVSQQALFPENTYGVDSGGDPKVIPKLTFEEFKEFHQKYYHPSNARIWFYGDDDPAERLHILSAYLDQFEASPAPNESRVEAQKLFKEPVRVVEKYPAGEGGDLKKKHMVCVNWLLSDGPLDLETELTLGFLDHLLLGTPASPLRRILLESGLGDAIVGGGVEDELLQPQFSIGLKGVAQDDINKVEELIMNTLKSLAKDGFTNEAVEASMNTIEFSLRENNTGSFPRGLSLMLRSIGKWIYDRDPFEPLTYEKPLQSLKERIAKEGSKAVFSPIIEKYILNNSHRVTIEMQPDPDKASRDEAEEKEILQKVKANMTEEDLAELARATQELRLKQETPDSPEALRSVPSLSLEDIPKKPTHVPTNIGEVNGVKVLHHDLFTNDVVYSEVVFDMSAVKRELLQLIPLFCQSLLEMGTKDMDFVQLNQLIGRKTGGISIYPLTSSVRGKVDPCTRIIVRGKAMSGKVEDLFNLMNCILQDVQFTDLQRFKQFVSQSKARMESRVRGSGHGIAAARMDAKLNVAGWISEQMSGISYLSFLEDLEKRLDQNWDEISSSLEEIRKSVFYREGCLVNMTAEERNLNHSTKFVAKFLDLLPSSASTELRPLRNQLPPVNEAIVIPTQVNYVGKAGNIYEAGYQLSGSAYVISKYIGNTWLWDRVRVSGGAYGGFCDFDTHSGVFSYLSYRDPNLLKTLEVYDGTANFLRELDLDDDSLTKAIIGTIGDVDAYQLPDAKGYSSLLRHLLGITDEEREIRREEILSTRLKDFKEFADVIETVKDKGVVVVVASPEDVNAANEEKSGFFDVKKVL
>CYPRbard
MERVALLRSLSTCSSSACRRLLSQPSASPRFFPTSLRRHKHHHQQFLSGSAALRWPPATTSVPSLRLRRCFSITPVAVSTSPQPASQDLNAAHDIAEKLGFDKKSEQFISECKSTGILYKHKKTGAEVMSVSNDDENKVFGIVFRTPPKDSTGIPHILEHSVLCGSRKYPLKEPFVELLKGSLNTFLNAFTYPDRTCYPVASTNTKDFYNLVDVYLDAVFFPKCVEDFQTFQQEGWHYELNDPAEEISFKGVVFNEMKGVYSQPDNILGRVIQQALFPENTYGVDSGGDPKVIPKLTFEQFKEFHRKYYHPSNARIWFYGDDDPVERLRILSAYLDQFEASSAPNESRVEPQKLFKVPVRIIEKYPAGEGGDLKKKHMVCVNWLLSEGPLDLETELALGFLDHLLLGMPASPLRRILLGSSLGDAIVGGGVEDELLQPQFSIGLKGVAQDDIDKVEELIMNTLKSLAEDGFTSETVEATMNTIEFSLRENNTGSFPRGLSLMLRSVGNWIYDRDPFEPLTYEKPLQSLKERIDKEGSKAVFSPLIERFILNNPHRVTVEMQPDPHKASCDEEEEKEILQKVKANMTEEDLAELARATQELRLKQETPDSPEALRSVPSLSLQDIPRKPTHVPTNIGEVNGVKVLHHDLFTNDVIYSEVVFDMTTLKKELLQLVPLFCQSLLEMGTKDMDFVELNQLIGRKTGGISVYPFTSSVQGKVDPCTQMIIRGKAMSGKVEDLFNLMNCILQDVQFTDMQRFKQFVSQSKARMESRLRGSGHGIAAARMDAKLNVAGWIAEQMGGISYLNFLQDLEKRVDQNWDEISSSLEEIRKSIFSRKGCLVNMTADERNLNHATTFVAKFLDLLPSSATNEPGSLHDRLPPVNEAIVIPTQVNYVGKAGNIYEAGYQLSGSAYVISKYIGNTWLWDRVRVSGGAYGGFCDFDTHSGIFSYLSYRDPNLLKTLEVYDGTSSFLRELNLDDHSLTKAIIGTIGDVDAYQLPDAKGYSSLLRHLLGITDEEREKRREEILSTSLKDFKEFADVIETVKEKGIVVAVASPADVAAANEEKPGFFEVKKLL
>CORYacti
MERVA-LRSLTSCSSSACRRLVFRPNARPRLLSSTFQRHKQ-QSRFLHGTAVLRLFPATASTSTLCLRRNFSFVPSAVSTSSQPASQ--DAGLDIAEKFGFDKISEQFISECKSTAILYKHKKTGAEVISVSNDDENKVFGIVFRTPPKDSTGIPHILEHSVLCGSRKYPLKEPFVELLKGSLNTFLNAFTYPDRTCYPVASTNAKDFYNLVDVYLDAVFFPKCVEDFQIFQQEGWHYELNDPAEEISFKGVVFNEMKGVYSQPDNILGRASQQALFPENTYGVDSGGDPKVIPKLTFEEFKDFHVKFYHPSNARIWFYGDDDPVERLRILSAYLDQFEVSPAPNESKVEAQKLFKEPVRIVEKYPAGDEGDLKKKHMVCLNWLLSDGPLDLETELTLGFLDHLLLGTPASPLRKILLESTLGEAIVGGGVEDELLQPQFSIGLKGVAKDDIDKVEKLIMNTLESLAEDGFTTEAVEASMNTIEFSLRENNTGSFPRGLSLMLRSIGKWIYDRDPFEPLTYEKPLQYLKERIAKEGSKSVFSPIIEKFILNNHHRVTVEMQPDPDKASHEEAEEKKILQKVKANMTAEDLAELARATQELRLKQETPDPPEALRSVPCLSLQDISKKPTHIPTNIGELNGVKVLQHDLFTNDVVYSEVVFDMTMLKKELLQLVPLFCQSLLEMGTKDMDFVQLNQLIGRKTGGISVYPFTSSVRGKVDPCTRMIVRGKAMSGKVEDLFNLMNCILQDVQFTDLQRFKQFVSQSKAKMESRLRGSGHGIAAARMDAKLNVAGWITEQIGGISYLNFLQDLEKNVDQNWDEISSSLEEIRHSILSRKGCLVNITADEKNINHSTKFLAKFLDFLPSSASTEFNPLRERLPPVNEAIVIPTQVNYVGKAGNVYEEGYQLNGSAYVISKYIGNTWLWDRVRVSGGAYGGFCDFDTHSGVFSYLSYRDPNLLKTLDVYDGTATFLRELELDDDSLTKAIIGTIGDVDSYQLPDAKGYSSLLRHLLGITDEERERRREEILSTSLKDFKEFADVIEAVKDKGVVVAVASQDDVTAANEEKAGFFDVKKVL
>DENDnobi
MEGVALLRSLSSCSSVTCRRLLFQPKNRPRLFSSRIHRYKQ-QVQFLYGSSTRRWQPTTSSFQPLRLRRSLSFAPSAVSTSPHPAAQ--DAGHDIAEKLGFDKISEQFISECKSTAIFYKHKKTGAEVISVSNDDENKVFGIVFRTPPKDSTGIPHILEHSVLCGSRKYPLKEPFVELLKGSLNTFLNAFTYPDRTCYPVASTNAKDFYNLVDVYLDAVFFPKCVEDFQTFQQEGWHYELNDPAEELSFKGVVFNEMKGVYSQPDNILGRVSQQALFPENTYGVDSGGDPKVIPKLTFEEFKEFHQKYYHPSNARIWFYGDDDPAERLRILSAYLDQFEASPAPNESRVEAQKLFKEPVRVVEKYPAGEGGDLKKKHMVCVNWLLSDGPLDLETELTLGFLDHLLLGTPASPLRRILLESGLGEAIVGGGVEDELLQPQFSIGLKGVAQDDINKVEELIMNTLKSLAKDGFTTEAVEASMNTIEFSLRENNTGSFPRGLSLMLRSIGKWIYDRDPFEPLTYEKPLQSLKERIAKEGSKAVFTPIIEKYILNNSHRVTVEMQPDPDKASRDEAEEKEILQKVKANMTEEDLAELARATQELRLKQETPDSPEALRSVPSLSLQDIPKKPTHVPTNIGEVNGVKVLHHDLFTNDVVYSEVVFDMSAVKRELLQLIPLFCQSLLEMGTKDMDFVQLNQLIGRKTGGISIYPLTSSVRGKVDPCTRLIVRGKAMSGKVEDLFNLMNCILQDVQFTDLQRFKQFVSQSKARMESRVRGSGHGIAAARMDAKLNVAGWISEQMSGISYLNFLEDLEKRLDQNWDEISSSLEEIRKSVFYREGCLVNMTAEEKNLNQSTKFVAKFLDLLPSSASTELHPLRNQLPPVNEAIVIPTQVNYVGKAGNIYEAGYQLSGSAYVISKYIGNTWLWDRVRVSGGAYGGFCDFDTHSGVFSYLSYRDPNLLKTLEVYDGTANFLRELDLDDDSLTKAIIGTIGDVDAYQLPDAKGYSSLLRHLLGITDEEREIRREEILSTRLKDFKEFADVIETVKDKGVVVVVASPEDVNAANEEKSGFFDVKKVL
>LECAnigr
MERVALIRSLSTCSSSACRRLLFRRRTRPGLV-SSVHNYKQ-RVQFLSSSAALQWPKATSVVSLVRLRRNFSFSSRAVSTSSQPAVG--DAREDIADKLGFEKVYEQFISECKSTAILYKHKKTGAEIISVVNDDENKVFGIVFRTPPKDSTGIPHILEHSVLCGSRKYPLKEPFVELLKGSLNTFLNAFTYPDRTCYPVASTNTKDFYNLVDVYLDAVFFPKCVEDFQTFQQEGWHYELNNPAEEISFKGVVFNEMKGVYSQPDSILGRISQQALFPENTYGVDSGGDPSVIPQLTFEEFKEFHRKYYHPSNARIWFYGDDDPVERLRILSTYLDQFEASPAPNESRVVPQKLFKQPVRVVEKYPAGEGGDLKKKHMVCVNWLLSDGPLDLETELTLGFLDHLLLGTPASPLRRILLESGLGDAIVGGGMEDELLQPQFSVGMKGVAQDDIAKVEALIMGTLKGIAEDGFTTEAVEASMNTIEFSLRENNTGSFPRGLSLMLRSIGKWIYDRDPFEPLKYEKPLRSLKERINEEGSKAVFCPIIQKFILDNPHRVTVEMLPDPDKASQDEANEKEVLQKVKACMTEEDLAELARATQELQLKQETPDSPEALKSVPSLSLQDIPRKPTHVPTNIGMVSGVKVLHHDLFTNDVIYAEVVFDMASLKKELLQLVPLFCQSLLEMGTKDMDFVQLNQLIGRKTGGISVYPFTSSVWGKVDPCARLIVRGKAMSAKTEDLFTLMNRILQDVQLTDMQRFKQFISQSKARMESRLRGSGHGIAAARMDAKLNVAGWIVEQMGGISYLNFLQDLEKRVDENWDEVSSSLEEIRASIFSREGCLVNLTADERNLDRSSKFVSEFLDVLPISSSSETNSWRDRLPLVNEAIIIPTQVNYVGKAGNVYEAGYELHGSAYVISKYIGNTWLWDRVRVSGGAYGGFCNFDTHSGVFSYLSYRDPNLLKTLEVYDGTTNFLKELELDNDSLTKAIIGTIGDVDSYQLPDAKGYSSLLRHLLGVTDEERERRREEILSTSLKDFKNFADVLEAVKEKGVVVVVASPEDVTEANQEKSGFFDVKKVL
>VANIshen
MERVALLRSLSTCSSSASRRLLFPRRSRPGLVFSSRQNYKQ-RVQFLSGFGPLRWPRAASFVSSVRPRRN--FSPMAISTYSQSAVGDLDAKEDIADKLGFEKVSEQFISECKSTAILYKHKKTGAEIISVTNDDENKVFGIVFRTPPKDSTGIPHILEHSVLCGSRKYPLKEPFVELLKGSLNTFLNAFTYPDRTCYPVASTNTKDFYNLVDVYLDAVFFPKCVEDFQIFQQEGWHYELNDPVEEISFKGVVFNEMKGVYSQPDSILGRISQQSLFPENTYGVDSGGDPSVIPQLTFEEFKEFHLQYYHPSNARIWFYGDDDPVERLRILSTYLDQFEPSPAPNESRIVPQKLFKLPVRVVEKYPAGEGGDLKKKQMVCVNWLLSEGPLDLETELTLGFLDHLLLGTPASPLRRILLESGLGDAIVGGGMEDELLQPQFSVGLKGVAKDDIAKVENLIMDALKGLAEDGFTTEAVEASMNTIEFSLRENNTGSFPRGLSLMLRSLGKWIYDRDPFEPLKYEKPLQSLKERIDKEGSKAVFSPIIQKFILDNPHRVTVEMQADPDKASQDEANEKEILQKVKANMTEEDLAELARATQQLRLKQETPDSPEALKSVPSLSLQDIPRKPTHVPIKIGEVSGVKVLRHDLFTNDVIYAEVVFDMAPLRKGLLQLVPLFCQSLLEMGTKDMSFVQLNQLIGRKTGGISVYPFTSSLMGKVNPCTNLIVRGKAMSGRVEDLFTLINRILLDVQLTDLQRFKQFISQSKARMESRLRGSGHRIAAARMDAKLNVAGWIAEQTGGISYFNFLQDLEKSVDENWDEISSSLQEIRGSIFSREGCLVNLTADEANLDRSTKFVANFLDLLPTSASYKAISWREQLPQVNEAIVIPTQVNYVGKAGNLYEAGYELHGSAYVISKYISNTWLWDHVRVSGGAYGGFCDFDTNSGVFSYLSYRDPNLLKTLEVYDGTTNFLRELELDNDALTKAIIGTIGDVDAYQLPDAKGYSSLLRHLLGITDEERERRREEILSTSLKDFKDFANFLEVVKDKGVVVAVASAKDVAAANEEKSGFFDVKNVL
>OPHRsphe
MERVTLLRS---CSTSVCRRLLFRPRTRPRLLSSAPHRCKH-HSQPLYGAASFRWSPAATS-PPVRLRRNFSFSPSAVSTSPQPAAQDFDDGHDVAEKLGFDKVSEQFISECKSTAVLYRHKKTGAEVISVLNDDENKVFGIVFRTPPKDSTGIPHILEHSVLCGSRKYPLKEPFVELLKGSLNTFLNAFTYPDRTCYPVASTNTKDFYNLVDVYLDAVFFPKCVEDFQIFQQEGWHYELNDPAEDVTFKGVVFNEMKGVYSQPDNILGRASQQAIFPENTYGVDSGGDPKVIPNLTFEEFKDFHQKYYHPSNARIWFYGDDNPVERLRILSAYLDQFEVSPAPNESKVEAQKLFKAPVRIVEKYPAGEGGDLEKKYMVCVNWLLSDGPLDLETELTLGFLDHLLLGTPASPLRRILLESSLGEAIVGGGVEDELLQPQFSIGLKGVAKDDIGKVEELIMNTLKTLAEEGFTTEAVEASMNTIEFSLRENNTGSFPRGLSLMLRSIGKWIYDRNPFEPLTYEKPLQSLKERISNEGTKAVFSPIIEKFILNNLHRVTVEMQPDPDKASRDEAEEKEILQKVKANMTQEDLAELARATQELRLKQETPDPPEALRSVPCLSLQDIPKKPTHVPTNIGDVNGVKVLHHDLFTNDVVYSEVVFDMTTLKKELLQLVPLFCQSLLEMGTKDMDFVQLNQLIGRKTGGISVYPFTSSVRGKVDPCTRMIVRGKAMSGKVEDLFNLMNCILQDVQFTDLQRFKQFVSQSKARMESRLRGSGHGIAAARMDAKLNVAGWIAEQMGGISYLNFLRDLEKRVDQNWDELSSSLEEIRQSILSRKGCLVNMTADEKNLNHSTKFLAKFLDSLPNSASAELDPLRNQLPLVNEAIVIPTQVNYVGKAGNVYEAGYELNGSAHVISKYIGNTWLWDRVRVSGGAYGGFCDFDTHSGVFSYLSYRDPNLLKTLEVYDGTASFLRELELDDDSLTKAIIGTIGDVDSYQLPDAKGYSSLLRHLLGITNEERERRREEILSTRLKDFKEFADVLEAVKDKGVVVAVASQDDVAAANEEKIGFFDVQKAL
>NEUWzoll
MERVALLRSLSSCSTSACWRLLFRRKNGPRFFFSSINRYKV-QLQFLSCSAALRWPPETDAVHSVRLRRNFSFAPRAMSTSSQPAAQDLDGSHEIAEKLGFDKISEQFISECKSTATLYKHKKTGAEVISVSNNDENKVFGIVFRTPPKDSTGIPHILEHSVLCGSRKYPLKEPFVELLKGSLHTFLNAFTYPDRTCYPVASTNTKDFYNLVDVYLDAVFFPKCVEDFQTFQQEGWHYELNDPAEEISFKGVVFNEMKGVYSQPDNILGRASQQALFPENTYGVDSGGDPKVIPKLTFEKFKEFHRKYYHPSNARIWFYGDDDPVERLRILSAYLDQFEGSPSPNESRVEPQRLFKEPARIVEKFPASGDGDLKKKHMVCVNWLLSDGPLDLETELTLGFLDHLLLGTPASPLRRILLESGLGDATVGGGMEDELLQPQFSIGLKGVAKDDIEKVEELIMNTLRSLAEDGFTGDAVEASMNTIEFSLRENNTGSFPRGLSLMLRSIGKWIYDRDPFEPLKYEKPLQTLKERIADEGSKAVFSPIIERFILSNPHRVTVEMQPDPDKASQDEAEEKEILHKVKASMTEEDLAELARATQELRLKQETPDPPEALRSVPSLSLQDIPKKPSHVPTNIGEVNGVKILQHDLFTNDVIYSEVVFDMSLLKKELLQLLPLFCQSLLEMGTKDMDFIQLNQLIGRKTGGISVYPFTSSVRGKVDPCTRMIVRGKAMSSKVEDLFNLMNCIIQDVQFTDLQRFKQFVSQSKARMESRLRGSGHGIAAARMDAKLNVAGWIAEQMGGISYLNFLKDLEKKVDQNWDEISSSLEEIRKVIFSRKGCLVNMTADERNIDHSTKFVSKFLDLLPTSASSEPDSWRDQLPLINEAIVIPTQVNYVGKAGNIYEAGYQLSGSAYVISKHIGNTWLWDRVRVSGGAYGGFCDFDTHSGVFSYLSYRDPNLLKTLEVYDGTANFLRQVELDDDSLTKAIIGTIGDVDAYQLPDAKGYSSLLRYLLGITDEERERRREEILSTSLKDFREFADFIEAVKDTGVVVAVASPEDVAAANEEKSGFFDIKKVL
>CHILsemi
MERVA-LRSFTACSSSSCRRFLFRPKTRPRLYSSNLQRSRQ-QSRFLHGSTVLRWHLGMTPASSLRLRRNFSFVPNAVSTSMPSAAQDFDAGHDIVEKFGFDKISEQFISECKSTAILYKHKKTGAEVMSVSNEDENKVFGIVFRTPPKDSTGIPHILEHSVLCGSRKYPLKEPFVELLKGSLNTFLNAFTYPDRTCYPVASTNTKDFYNLVDVYLDAVFFPKCVEDFQIFQQEGWHYELNDPAEEISFKGVVFNEMKGVYSQPDNILGRASQQALFPENTYGVDSGGDPKAITKLTFEEFKDFHRKYYHPSNARIWFYGDDDPIERLRILSAYLDQFEVSPVSNESKVEAQKLFKEPVRIVEKYPAGEGGDLKKKHMVCVNWLLSDGPLDLETELTLGFLDHLLLGTPASPLRRILLESTLGEAIVGGGVEDELLQPQFSIGLKGVAQDDIDKVEKLIMNTLESLAEDGFTTEAVEASMNTIEFSLRENNTGSFPRGLSLMLRSIGKWIYDRDPFQPLTYEKPLQSLKERIAKEGSKSVFSPIIEKFILNNPHRVIVEMQPDPDKASRDEAEEKEILQKVKANMTEEDLAELARATQELRLKQETPDPPEALRSVPCLSLQDIPKKPTHVPTNIEEVNGVKVLQHDLFTNDVVYSEVVFDMTMLKKELLQLVPLFCQSLLEMGTKDMDFVQLNQLIGRKTGGISVYPFTSSVRGKVDPCTRMIIRGKAMSGKVEDLFNLMNCILQDVQFTDLQRFKQFVSQSKARMESRLRGSGHGIAAARMDAKLNVAGWIAEQIGGISYLNFLQDLEKRVDQNWDEISSSLEEIRQSIFSRKGCLVNVTADENNINHSTKFLTKFLDLLPSSASTEFNPLREQLPPVNEAIVIPTQVNYVGKAGNIYETGYQLSGSAYVISKYIGNTWLWDRVRVSGGAYGGFCDFDTHSGVFSYLSYRDPNLLKTLEVYDGTANFLRELELDDDSLTKAIIGTIGDVDAYQLPDAKGYSSLLRHLLGITDEERERRREEILSTSLKDFKEFADVIEAVNDKGVSVVVASEEDVAAANEEKAGFFDVKKVL
>CYPRflav
MERVALLRSLSTCSSSACRRLLSRPSASPRLLHTSLRRHKHQHQQFLSGSAALRWPPATTSVPSLRLRRCFSITPVAVSTSPQPAAQDLGAAHDIAEKLGFDKKSEQFISECKSTAILYKHKKTGAEVMSVSNDDENKVFGIVFRTPPKDSTGIPHILEHSVLCGSRKYPLKEPFVELLKGSLNTFLNAFTYPDRTCYPVASTNTKDFYNLVDVYLDAVFFPKCVEDFQTFQQEGWHYELNDPAEEISFKGVVFNEMKGVYSQPDNILGRVTQQALFPENTYGVDSGGDPKVIPKLTFEQFKDFHRKYYHPSNARIWFYGDDDLVERLRILSAYLDQFEASSAPNESRVEPQKLFKVPVRIIEKYPAGEGGDLKKKHMVCVNWLLSEGPLDLETELALGFLDHLLLGMPASPLRRILLESSLGDAIVGGGVEDELLQPQFSIGLKGVAQDDIDKVEELIMNTLKSLAEDGFTSETVEATMNTIEFSLRENNTGSFPRGLSLMLRSVGNWIYDRDPFEPLTYEKPLQFLKERIDKEGSKAVFSPLIERFILNNPHRVTVEMQPDPHKASRDEEEEKEILQRVKANMTEEDLAELARATQELRQKQETPDSPEALRSVPSLSLQDIPRKPTHVPTNIGEVNGVKVLHHDLFTNDVIYSEVVFDMTTLKKELLQLVPLFCQSLLEMGTKDMDFVQLNQLIGRKTGGISVYPFTSSVQGKVDPCTQMIIRGKAMSGKVEDLFNLMNCILQDVQFTDMQRFKQFVSQSKARMESRLRGSGHGIAAARMDAKLNVAGWIAEQMGGISYLNFLRDLEKRVDQNWDEISSSLEEIRKSIFSRKGCLVNMTADERNLNHATKFVAKFLDLLPSSATNEPGSLHDLLPPVNEAIVIPTQVNYVGKAGNIYEAGYQLSGSAYVISKYIGNTWLWDRVRVSGGAYGGFCDFDTHSGIFSYLSYRDPNLLKTLEVYDGTSSFLRELNLDDHSLTKAIIGTIGDVDAYQLPDAKGYSSLLRHLLGITDEEREKRREEILSTSLKDFKEFADVIETVKEKGIVVAVASPADVAAANEEKPGFFDVKKLL
>DIURorie
MERVA-FRSLSTCSSSACRRLLHRTSTRPRQPSSTLRRYKQ-QARFLHGSAALRWHPTTTSASTLPYRRNFSFVPSAVSTSSQPAAQDLDAGHDIAEKFGFVKISEQFISECKSTAILYKHKKTGAEVISVSNDDENKVFGIVFRTPPKDSTGIPHILEHSVLCGSRKYPLKEPFVELLKGSLNTFLNAFTYPDRTCYPVASTNSKDFYNLVDVYLDAVFFPKCVEDFQIFQQEGWHYELNDPTEEISFKGVVFNEMKGVYSQPDNILGRASQQALFPENTYGVDSGGDPKVIPKLTFEEFKDFHRRYYHPSNARIWFYGDDDTVERLRILSAYLDQFEASPAPNESKVEAQKLFKEPMRIVEKYPAGE-GDLQRKHMVCVNWLLADGPLDLETELTLGFLDHLLLGTPASPLRKILLESTLGEAIVGGGVEDELLQPQFSIGLKGVAQDDIDKVEKLIMDTLKSLAEDGFTTEAVEASMNTIEFSLRENNTGSFPRGLSLMLRSIGKWIYDRDPFEPLTYEKPLQSLKERLAKEGSKSVFSPIIEKFILNNPHRVIVEMQPDPDKSSRDEAEEKEILQKVKANMTEEDLAELARATQELRLKQETPDPPEALRSIPCLSLQDIPKRPTHVPTNIGEVNGVKVLQHDLFTNDVVYSEVVFDMSVLKKELLQLVPLFCQSLLEMGTKDMDFVQLNQLIGRKTGGISVYPFTSSVRGEVDPCTRMIIRGKAMSGKVEDLFNLMNCILQDVQFTDLQRFKQFVSQSKARMESRLRGSGHGIAAARMDAKLNVAGWITEQIGGISYLNFLRDLEKRVDQNWDEISSSLEEIRQSIFSRKGCLVNMTADEKNIDHSTKFLAKFLDALPSSASTVFNPLREQLPPDNEAIVIPTQVNYVGKAGNVYDAGYKLNGSAYVISKYIGNTWLWDRVRVSGGAYGGFCDFDTHSGVFSYLSYRDPNLLKTLEVYDGTANFLRDLELDDDSLTKAIIGTIGDVDAYQLPDAKGYSSLLRHLLGITDEERERRREEILSTSLKDFKEFADVIEAVKDKGVAVVVASEDDVAAANEERAGFFNVKKVL
>HEMIforr
MERVALLRSLSSCSTSVCRRLLFRPRARPRLLSSGHHRYKQ-QSQLLYGAAAFRWQPATSSAPPVRLRRNFSFAPSAVSTSPQPAAQDFDAGYEIAEKLGFEKISEQFISECKSTAVLYKHKKTGAEVISVSNDDENKVFGIVFRTPPKDSTGIPHILEHSVLCGSKKYPLKEPFVELLKGSLNTFLNAFTYPDRTCYPVASTNTKDFYNLVDVYLDAVFFPKCVEDFQIFQQEGWHYELNDPADEMTFKGVVFNEMKGVYSQPDNILGRASQQALFPENTYGVDSGGDPKVIPNLTFEEFKDFHQKYYHPSNARIWFYGDDDPVERLRILSAYLDQFEVSPAPNESKVNAQNLFKEPIRIVEKYPAGEGGDLEKKYMVCVNWLLSDGPLDLETELTLGFLDHLLLGTPASPLRRILLESSLGEAIVGGGVEDELLQPQFSIGLKGVSKDDIGKVEELIMSTLKTLAEEGFTTEAVEASMNTIEFSLRENNTGSFPRGLSLMLRSIGKWIYDRNPFEPLTYEKPLQSLKERIANEGTKAVFSPIIEKFILNNPHRVTVEMQPDPDKATRDEAEEKEILQKVKANMTQEDLAELARATQELRLKQETPDPPEVLRSVPCLSLQDIPKKPTHVPTNIGDVNGVKVLHHDLFTNDVVYSEVVFDMTTLKKELLQLVPLFCQSLLEMGTKDMDFVQLNQLIGRKTGGISVYPFTSSVRGKVDPCTRMIIRGKAMSGKVEDLFNLMNCILQDVQFTDLQRFKQFVSQSKARMESRLRGSGHGIAATRMDAKLNVAGWIAEQMGGISYLNFLQDLEKRVDQNWDELSSSLEEIRQSIFSRKGCLVNLTADEKNLNHSTKFLEKFLDSLPNSASAELDPLRNQLPPVNEAIVIPTQVNYVGKAGNVYEAGYQLNGSAYVISKYIGNTWLWDRVRVSGGAYGGFCDFDTHSGVFSYLSYRDPNLLKTLEVYDGTASFLRELELDDDSLTKAIIGTIGDVDSYQLPDAKGYSSLLRHLLGVTDEERERRREEILSTRLKDFKEFADVLETVKDKGVVVAVASQDDVTAANEEIIGFFDVQKAL
>SERAvome
MERVALLRSLSTCSTSVCRRLLFRHRTRPRLLSSAPHRCKQ-QSRFFYGGAAFRGLPATSSHQSVRLRRNFSFSPSAVSTSPLPAAQDFDAGHDIAEKLGFDKISEQFIGECKSTAVLYRHKKTGAEVISVSNDDENKVFGIVFRTPPKDSTGIPHILEHSVLCGSKKYPLKEPFVELLKGSLNTFLNAFTYPDRTCYPVASTNTKDFYNLVDVYLDAVFFPKCVEDFQIFQQEGWHYELNDPAEEMTFKGVVFNEMKGVYSQPDNILGRASQQAIFPENTYGVDSGGDPKVIPNLTFEEFKDFHQKFYHPSNARIWFYGDDDPVERLRILSAYLDQFEVSPAPNESKVEAQKLFKEPVWIVEKYPVGEGGDLEKKYMVCINWLLSDGPLDLETELTLGFLDHLLLGTPASPLRRILLESSLGEAIVGGGVEDELLQPQFSIGLKGVAKDDIGKVEELIMNTLKTLVEEGFTTEAVEASMNTIEFSLRENNTGSFPRGLSLMLRSMGKWIYDRNPFEPLTYEKPLQSLKERITNEGIKAVFSPIIENFILNNPHRVTVEMQPDPDKASRDEAEEKENLQKVKANMTQEDLAELARATQELRLKQETPDPPEALRSVPCLSLQDIPKKPTHVPTNVGDVNGVKVLQHDLFTNDVVYSEVVFDMSTLKKELLQLVPLFCQSLLEMGTKDMDFVQLNQLIGRKTGGISVYPFTSSVRGKVDPCTRMIIRGKSMSGKVEDLFNLMNCILQDVQFTDLQRFKQFVSQSKARMESRLRGSGHGIAATRMDAKLNVAGWIAEQMGGISYLNFLRDLEKRVDQNWDELSSSLEEIRQSIISRKGCLVNMTADEKNLNNSTKFLAKFLDFLPNSASTELDPLRSQLPPINEAIVIPTQVNYVGKAGNVYEAGYRLNGSAHVISKYIGNTWLWDRVRVSGGAYGGFCDFDTHSGVFSYLSYRDPNLLKTLEVYDGTASFLRELELDNDSLTKAIIGTIGDVDSYQLPDAKGYSSLLRHLLGITNEEREIRREEILSTRLKDFKEFADALDAVKDKGVVVTVASQDDVAAANEERNDFFDVQKVL
>PAPHconc
MEGVALLRSLSTCSSSACRRFLSRPSTSPRLFHSSLRRHKQHHLQFLSGSAALRWMPPTTFVPSHCLKRSFSITPVAVSTSPQFAAQDLDAAHEIAEKLGFDKISEQFISECKSTAILYKHKKTGAEVMSVSNDDENKVFGIVFRTPPKDSTGIPHILEHSVLCGSRKYPLKEPFVELLKGSLNTFLNAFTYPDRTCYPVASTNTKDFYNLVDVYLDAVFFPKCVEDFQIFQQEGWHYELNDPAEEISFKGVVFNEMKGVYSQPDNILGRVTQQALFPENTYGVDSGGDPKVIPKLTFEQFKEFHRKYYHPSNARIWFYGDDDPVERLHILSAYLDQFETSSAPIESRVEPQKLFKVAVRIIEKYPAGEGGDLKKKYMVCVNWLLSDGPLDLETELALGFLDHLLLGMPASPLRRILLESSLGDAIVGGGVEDELLQPQFSIGLKGVSKDDIDKVEELIMNTLKSLAEDGFTSEAVEATMNTIEFSLRENNTGSFPRGLSLMLRSVGNWIYDRDPFEPLTYEKPLQSLKERIVNEGSKAIFSPLIEKFILNNPHRVTVEMQPDPEKASRDEEEEKEILQKVKENMTEEDLAELARATQELRLKQETPDSPEALRSVPSLSLQDIPKKPAHVPTNIGEVNNVKVLHHDLFTNDVIYSEVVFDMTTLKKELLQLVPLFCQSLLEMGTKDMDFIQLNQLIGRKTGGISVYPFTSSVQGKVDPCNQMIIRGKAMSGKVEDLFNLMNCILQDVQFTDQQRFKQFVSQSKARMESRLRGSGHGIAAARMDAKLNVAGWIAEQMGGISYLNFLQDLEKRVEKNWDEISTSLEEIRKSIFSRKGCLVNMTADERNLNHATKFVAKFLDLLPSSASNEPASLHDLLPPVNEAIVIPTQVNYVGKAGNIYEAGYQLSGSAYVISKYIGNTWLWDRVRVSGGAYGGFCDFDTHSGVFSYLSYRDPNLLKTLEVYDGTGTFLRELILDDDSLTKAIIGTIGDVDAYQLPDAKGYSSLLRHLLGITDEEREKRREEILSTSLKDFKEFADVIETIKDKGVVVAVASPADVAGANEEKPGFFDVKKLL
>CALAplic
MERVA-LRSLSTCSSSACRRLLFRPKARSCQLSSILRRNRH-QSRFLYSSAPLRWLPETISVPILRFRRNLSFAPTAVSTSSEPASQDLDAGHDIAEKFGFDKISEQFISECKSTAVLYKHKKTGAEVMSVSNDDENKVFGIVFRTPPKDSTGIPHILEHSVLCGSRKYPLKEPFVELLKGSLNTFLNAFTYPDRTCYPVASTNAKDFYNLIDVYLDAVFFPKCVEDFQIFQQEGWHYELNDPAEEISFKGVVFNEMKGVYSQPDNILGRASQQALFPENTYGVDSGGDPKVIPKLTFEEFKDFHGKYYHPSNARIWFYGDDNPLERLRILSAYLDQFEASPAPNESKVKVQKLFKEPVRIVEKYPAGEGGDLKKKHMVCVNWLLSEGPLDLETELTLGFLDHLLLGTPASPLRRVLLESTLGEAIVGGGVEDELLQPQFSIGLKGVAQDDIDKVEKLIMNTLNSLVEDGFTTEAVEASMNTIEFSLRENNTGSFPRGLSLMLRSVGNWIYDRDPFEPLTFQKPLQSLKERIAKEGSKSVFSPIIEKFILNNPHRVIVEMQPDPDKASRDEAEEKEILQKVKSNMTEEDLAELARATQELRLKQETPDPPEALRSVPCLSLQDIPRKPTHVPTNIGEVNGVKVLQHDLFTNDVVYTEAVFDMAVLKKELIQLVPLFCQSLLEMGTKDMDFVQLNQLIGRKTGGISVYPFTSSVRGKVDPCTQMIIRGKAMSGKVEDLFNLMNCILQDVQFTDQQRFKQFVSQSKAKMESRLRGSGHGIAAARMDAKLNVAGWIAEQIGGISYLNFLQDLEKRVDQNWDEISSSLEEIRQSIFSRKGCIVNITADEKNLNHSTKILAKFLDRLPSSASAEFNPLRERLLQVNEAIVIPTQVNYVGKAGNIYEAGYQLNGSAYVISKYIGNTWLWDRVRVSGGAYGGFCDLDTHSGVFSYLSYRDPNLLKTLEVYDGTTNFLRELELDDDSLTKAIIGTIGDVDAYQLPDAKGYSSLLRHLLGITDEEREQRREEILSTSLKDFKEFADVIEVVKDKGVVVAVASQDDVVEANEEKAGFFNIKKVL
>HAEMdisc
MERAALLRSLSNCST-ACRLLLFRTRNRPCHLSSGIHSYKQ-HAQFLRGSSALRLRPATFSAPLLRLRRSFSFSPSAVSTSHQPATH--DAGRDIIEKLGFDKISEQFISECKSLAILYKHKKTGAEIVSVSNDDENKVFGIVFRTPPKDSTGIPHILEHSVLCGSRKYPLKEPFVELLKGSLNTFLNAFTYPDRTCYPVASTNTKDFYNLVDVYLDAVFFPKCMEDFQIFQQEGWHYELNDPAEEISFKGVVFNEMKGVYSQPDNILGRASQQALFPDNTYGVDSGGDPKIIPKLTFEEFKDFHRKYYHPSNARIWFYGDDDPVKRLSNLSAYLDQFEVSSAPNESKVEAQKLFKEPVRVVEKYPASEGGDLKKKYMVCVNWLLSDGPLDLEAELTLGFLDHLLLGTPASPLRRILLESTLGEAIVGGGVEDELLQPQFSIGLKGVAQDDIDKVEELIMNTLKSQAEDGFTAEAVEASMNTIEFSLRENNTGSFPRGLSLMLRSIGNWIYDRDPFEPLTYEKPLQSLKERIEKEGSKSIFSPIIEKFILNNPHRVTIEMQPDSEKASRDEAEEKEILQKVKANMTEEDLIKLARATQELRLKQETPDPPEALRSVPCLSLQDIPKKPIHVPTNIGEVNGVKVLQHELFTNDVVYSEVVFDMT-VKKELLQLVPLFCQSLLEMGTKDMDFVQLNQLIGRKTGGISVYPFTSSVRGKVDPCTRMIVRGKAMSGKVEDLFNLMNCIIQDVQFTDLQRFKQFVSQSKARMESRLRGSGHGIAAARMDAKLNVAGWIAEQMGGISYLDFLQDLEKKVDQNWDGISSSLEEIRQSIFSRKGCLVNLTADEKNLNHSTKFLAKFLDFLPSSTSTEHDPYQNQLTPVNEAIVIPTQVNYVGKAGNVYEAGYQLNGSSYVISKHIGNTWLWDHVRVSGGAYGGFCNFDTHSGVFSYMSYRDPNLLKTLEVYDGTTSFLRELELDDDSLTKAIIGTIGDVDAYQLPDAKGYSSLLRHLLGITDEERERRREEILSTSLKDFKVFADVLEVVKDKGVVVAVASQEDVDAANEEKIGFFDVKKVL
>PHAItank
MEGVALLRSLSACSSVTCRRLLFLPKNRPRLFSSNLHRYKK-QTQFLHGSSAWQWQPTTTSAQSLRLRRNFSFSPSAVSTSPQPAAQ--HEGHDIAEKLGFDKISEQFISECKSNAILYKHKKTGAEVISVSNDDENKVFGIVFRTPPKDSTGIPHILEHSVLCGSRKYPLKEPFVELLKGSLNTFLNAFTYPDRTCYPVASTNTKDFYNLVDVYLDAVFFPKCVENFHTFQQEGWHYELNDPAEEISFKGVVFNEMKGVYSQPDNILGRVSQQALFPENTYGVDSGGDPKVIPKLTFEEFKEFHRKYYHPSNARIWFYGDDDPVERLRILSAYLDQFEASPVSNESRVEAQKLFKEPVRIVEKYPAGEGGDLKKKHMVCVNWLLSDGPLDLETELTIGFLDHLLLGTPASPLRKILLESSLGDAMVGGGVEDELLQPQFSIGLKGVAQDDINKVEELIMNTLRSLAKDGFTAEAVEASMNTIEFSLRENNTGSFPRGLSLMLRSIGKWIYDRDPFEPLTYEKPLQSLKERIAKEGSKAVFTPIIEKYILNNSHRVTIEMQPDPDKASRDEVEEKEILQKVKSNMTEEDLAELARATQELRLKQETPDPPEALRSVPSLSLQDIPKKTTHVPTNIGEINGVKVLHHDLFTNDVVYSEVVFDMSEVKKELLQLIPLFCQSLLEMGTKDMDFVQLNQLIGRKTGGISIYPFTSSVRGKVDPCTRIIIRGKAMSGKVEDLFNLMNCILQDVQFTDLQRFKQFVSQSKARMESRVRGSGHGIAAARMDAKLNVAGWISEQMGGISYFNFLEDLEKRLDQNWDVISSSLEEIRKSVFSRKGCLVNMTADERNLNHSTKFVSKFLDLLPSSVSTELDPLRNQLPLVNEAIVIPTQVNYVGKAGNIYEAGYQLNGSAHVISKYIGNTWLWDRVRVSGGAYGGFCDFDTHSGVFSYLSYRDPNLLKTLEVYDGTANFLRELDLDDDSLTKAIIGTIGDVDAYQLPDAKGYSSLLRHLLGITDEEREMRREEILSTRLKDFKEFADVIEIVKEKGVVVAVASPEDVTKANEEKSGFFDVNKVL
>HYPOheme
MERVALLRSLSCSTSTACRRILFRPRARPFSTSSNPHRQQQQQLRSLSCSGSLAWRPA--AAPCLRLKRGFSVAPRAVSTPSKEADQDVDDQHDIAEKLGFKKISEQTIDECKSTAVLYKHMKTGAEIMSVSNDDENKVFGVVFRTPPKDSTGIPHILEHSVLCGSRKYPLKEPFVELLKGSLNTFLNAFTYPDRTCYPVASTNTKDFYNLVDVYLDAVFFPKCVEDFQTFQQEGWHYELNDPAEDISYKGVVFNEMKGVYSQPDNILGRVAQQALFPENTYGVDSGGDPKVIPKLTFEEFKEFHRKYYHPSNARIWFYGDDDPIERLRILSAYLDQFEASSAPNESKVEPQKLFKGPIKIIEKYPAGEGGDLKKKHMVCLNWLLSEEPLDLETELALGFLDHLLLGTPAAPLRRILLESGLGDAIVGGGIEDELLQPQFSIGLKGVSEGDINKVEELVMKTLQSLAEEGFASEAVEASMNTIEFSLRENNTGSFPRGLSLMLRSIGKWIYDKDPFEPLKYEKPLQSLKARIAEEGSKAVFSPLIEKFILNNPHRVTVEMQPDPEKASRDEAAEKEILEKVKSSMTQEDLAELARATQELRLKQETPDPPEALRSVPSLSLQDIPRKPTYVPTEIGEISGATVLQHNLFTNDVVYSEVVFDMSSLKKELLQLVPLFCQSLLEMGTKDMDFVQLNQLIGRKTGGISVYPFTSSVRGKADPCTRIIVRGKAMGGRVDDLFNLMRCILQDVQFTEQQRFKQFVSQSKARMESRLRGSGHGIAAARMDAKLNVAGWISEQMGGVSYLEFLEDLQKKVEQDWDGISSSLEEIRSSLLSRKGCLVNMTADERNLTNSTKSIAKFLDSLPSTPSIQTDSWQSRLSPVNEAIVIPTQVNYVGKAGNIYETGYQLNGSAYVISKYIGNTWLWDRVRVSGGAYGGFCDFDTHSGVFSYLSYRDPNLLKTLDIYDGTANFLRELELDDDTLTKAIIGTIGDVDSYQLPDAKGYSSLMRYLLGVTDEERERRREEILSTTVKDFREFADAVESVKDKGVVVAVASPDDVAAANEERPGFFEVKKVL
>BORYspha
MERVALLRSLSC-SSTTCKRLLFHARFRSRPFTSNPHKSQK-QLRPLSSSGNLRWRPPLAPTPALHLRRSFSLSPRAVSTSPKEVSGEIDGSNDIAEKLGFEKISEQTINECKSTAVLYKHKKTGAEVMSVLNDDENKVFGIVFRTPPKDSTGIPHILEHSVLCGSRKYPLKEPFVELLKGSLNTFLNAFTYPDRTCYPVASTNIKDFYNLVDVYLDAVFFPKCVDDFQTFQQEGWHYELNDPAEEISFKGVVFNEMKGVYSQPDNIMGRASQQALFPENTYGVDSGGDPKDIPKLTFQEFKEFHSKYYHPSNARIWFYGDDDPIERLRILSAYLDQFEASSARNESKVEPQKLFKEPTRIVEKYPAGD-GDLKKKHMVCLNWLLSDEPLDLESELTLGFLDHLLLGTPASPLRRILLESGLGEAIVGGGVEDELLQPQFSIGLKGVSDSDISKVEELIMSTLKNLAEEGFAPEAVEASMNTIEFSLRENNTGSFPRGLSLMLRSIGKWIYDMDPFEPLRYEKPLQTLKARIAEEGSKAVFSPLIEKFILNNPHRVTIEMQPDPDKASRDDAAEKEILEKVKSSMTEEDLAELARATQELRLKQETPDPPEALKSVPSLSLQDIPRKPIHVPTETGEINGVKVLQHDLFTNDVVYSEVVFDMSSLKKELLQLVPLFCQSLLEMGTKDMDFVQLNQLIGRKTGGISVYPFTSSVRGKADPCTRIIVRGKAMAARAEDLFNLMNCILQDVQFTEQQRFKQFVSQSKARMESRLRGSGHGIAAARMDAKLNVAGWITEQMGGISYLEFLRDLQKKIDQDWDGISSSLEEIRKSLLSRKGCLVNMTADRKNLHNSTKFLAKFLDSLPGTPTTKPDSWHASLSPVNEAIVIPTQVNYVGKAANIFETGYQLNGSAYVISKYIGNTWLWDRVRVSGGAYGGFCDLDTHSGVFSYLSYRDPNLLKTLEVYDGTSNFLRELELDDDTLTKAIIGTIGDVDSYQLPDAKGYSSLLRYLLGVTEEERERRREEILSTTVKDFREFADVVDAVKDKGVVVAVASPDDVAAANEERSGFFDVKTAL
>DRAKelas
MERVA-LRSLTTCSSSTCRRLLFRPKTRARLYSSDLQRSSQ-KSRFLHGSAVLRWHLATTSASTLRLRRNFSFVPSAVSTSMPSAAQDFGAGHDIAEKFGFEKISEQFISECKSTATLYKHKKTGAEVMSVSNEDENKVFGIVFRTPPKDSTGIPHILEHSVLCGSRKYPLKEPFVELLKGSLNTFLNAFTYPDRTCYPVASTNTKDFYNLVDVYLDAVFFPKCVEDFQIFQQEGWHYELNDPAEEISFKGVVFNEMKGVYSQPDNILGRASQQALFPENTYGVDSGGDPKAITKLTFEEFKDFHRKYYHPSNARIWFYGDDDPIERLRILSAYLDHFEASPVPNESKVEAQKLFKEPVRIVEKYPAGEGGDLKKKHMVCVNWLLSDGPLDLETELTLGFLDHLLLGTPASPLRRILLESTLGEAIVGGGVEDELLQPQFSIGLKGVAQDDIDKVEKLIMHTLESLAKDGFTTEAVEASMNTIEFSLRENNTGSFPRGLSLMLRSIGKWIYDRDPFQPLTYEKPLQSLKERIATEGSKSVFSPIIQKFILNNPHRVIVEMQPDADKASRDEAEEKEILEKVKANMTEEDLAELARATQELRLKQETPDPPEALRSVPCLSLHDIPKKPTHVPTNVEEVNGVKVLQHDLFTNDVVYSEVVFDMTVLKKELLQLVPLFCQSLLEMGTKDMDFVQLNQLIGRKTGGISVYPFTSSVRGKVDPCTRMIIRGKAMSGKVEDLFNLMNCILQDVQFTDLQRFKQFVSQSKARMESRLRGSGHGIAAARMDAKLNVAGWIAEQIGGISYLNFLQDLEKRVDQNWDEISSSLEEIRRSIFSRKGCLVNVTADEKNINHSTKFLTKFLDLLPSSASTEFNPLREQLPPVNEAIVIPTQVNYVGKAGNIYETGYQLSGSAYVISKYIGNTWLWDRVRVSGGAYGGFCDFDTHSGVFSYLSYRDPNLLKTLEVYDGTANFLRELELDDDSLTKAIIGTIGDVDAYQLPDAKGYSSLLRHLLGITDEEREKRREEILSTSLKDFKEFADVIEAVKDKGVAVVVASEEDVAAANEEKAGFFDVKKVL
>SELEaequ
MERATLLRSLSACSSSTCRLFLSRRSASPRLFPSSLLRHKQHHQQFLSGSAALRWPPATISVSSLRLRRCFSIIPVAVSTSPQPASQDLDAAHDIAEELGFDKKSEQFISECKSTAILYKHKKTGAEVMSVSNDDENKVFGIVFRTPPKDSTGIPHILEHSVLCGSRKYPLKEPFVELLKGSLNTFLNAFTYPDRTCYPVASTNTKDFYNLVDVYLDAVFFPKCVEDFQTFQQEGWHYELNDPAEEISFKGVVFNEMKGVYSQPDNILGRVTQQALFPENTYGVDSGGDPKVIPKLTFEQFKEFHRKYYHPSNARIWFYGDDDPVERLRILSAYLDQFEASSGPNESRVEPQKLFKVPVRIIEKYPAGEDGDLKKKHMVCVNWLLSDGPLDLETELALGFLDHLLLGMPASSLRRILLESSLGDAIVGGGVEDELLQPQFSIGLKGVAQDNIDKVEELIMNTLKSLAEDGFTSEAVEATMNTIEFSLRENNTGSFPRGLSLMLRSVGNWIYDRDPFEPLQYEKPLQSLKERIYKEGSKAVFSSLIERFILNNPHRVTVEMQPDPDKASRDEEEEKEILHKVKANMTEEDLAELTRATQELRLKQETPDSPEALRFVPSLSLQDIPRKPAHVPTNIGEVNGVKVLHHDLFTNDVIYSEVVFDMTALKKELLQLVPLFCQSLLEMGTKDMDFVQLNQLVGRKTGGISVYPFTSSVQGKVDPCTKMIIRGKAMSGKVEDLFYLMNCILQDVQFTDLHRFKQFVSQSKARMENRLRGSGHGIAAARMDGKLNVAGWIAEQMGGFSYLNFLQDLEKRVDQNWDEISSSLEEIRKSIFSRKGCLVNMTADERNLNHATKFVAKLLDLLPSSATNEPGSLHGLLPPVNEAIVIPTQVNYVGKAGNIYEAGYQLNGSAYVISKYIGNTWLWDRVRVSGGAYGGFCDFDTHSGVFSYLSYRDPNLLKTLEVYDGTASFLRELNLDDDSLTKAIIGTIGDVDAYQLPDAKGYSSLLRHMLGITDDEREKRREEILSTSLKDFKEFADVIETVKEKGIVVAVASPADVAAANEEKLGFFDVKKLL
>GOODfuma
MERVALLRSLSNCSS-ACRLLLFRPRTRPCLLSSGFHSYKQ-HAQFLRGSAALKWHPAMSSAPLLRLRRSFSFSPSAVSTSHQPATQ--DAGHDFAEKLGFDKISEQFINECKSTAILYKHKKTGAEIISVSNDDENKVFGIVFRTPPKDSTGIPHILEHSVLCGSRKYPLKEPFVELLKGSLNTFLNAFTYPDRTCYPVASTNTKDFYNLVDVYLDAVFFPKCVEDFQIFQQEGWHYELNDPAEEISFKGVVFNEMKGVYSQPDNILGRASQQALFPDNTYGVDSGGDPKVIPKLTFEEFKDFHRKYYHPSNARIWFYGDDDPVKRLSNLSAYLDQFEVSPAPNESKVDAQKLFKEPVRVVEKYPASEDGDLKKKYMVCVNWLLSDGPLDLEAELTLGFLDHLLLGTPASPLRRILLESTLGEAIVGGGVEDELLQPQFSIGLKGVAQDDIDKVEELIMNTLKSLAEDGFTAEAVEASMNTIEFSLRENNTGSFPRGLSLMLRSIGNWIYDRDPFEPLTYEKPLQSLKERIEKEGSKPVFSPIIEKFILNNPHRVTIEMQPDSEKASRDEAEEKEILQKVKANMTKEDLAKLARATQELRLKQETPDPPEALRSVPCLSLQDIPKKPTHVPTNIGEVNGVKVLQHELFTNDVVYSEVVFDMT-VKKELLQLVPLFCQSLLEMGTKDMDFVQLNQLIGRKTGGISVYPFTSSVRGKVDPCTRMIVRGKAMSGKVEDLFNLMNCILQDVQFTDLQRFKQFVSQSKARMESRLRGSGHGIAAARMDAKLNVAGWIAEQMGGISYLNFLKDLEKKVDQNWDEISSSLEEIRQSIFSRKGCLVNMTADEKNLTHSTKFLTKFLDFLPSAISTELDPYRNQLSPVNEAIVIPTQVNYVGKAGNVYEAGYQLNGSAYVISKHIGNTWLWDHVRVSGGAYGGFCNFDTHSGVFSYLSYRDPNLLKTLEVYDGTASFLRELELDDDSLTKAIIGTIGDVDAYQLPDAKGYSSLLRHLLGITDEERERRREEILSTSLKDFKEFADVIEVVKDKGVVVAVASQEDVDAANEEKIGFFDVKKVL
>CEPHdama
MEGVALLRSLSTCSSVTCRRLLFRPKTRPRLFTSSLRTYKQ-RAQFLHGSSAIRWQLTTTSVQPLHLRRNFSFAPSAVSTSPQPAAQ--DAGHDIAERLGFDKISEQYISECKSTAILYKHKKTGAEVISVANDDENKVFGIVFRTPPKDSTGIPHILEHSVLCGSRKYPLKEPFVELLKGSLNTFLNAFTYPDRTCYPVASTNTKDFYNLVDVYLDAVFFPKCVEDFQTFQQEGWHYELNDPAEEISFKGVVFNEMKGVYSQPDNILGRSSQQALFPENTYGVDSGGDPKVIPKLTFEQFKEFHRKYYHPSNARIWFYGDDDPVERLRILSAYLDQFEASPAPNESRVEAQKLFKEPVRIVEKYPAGEGGDLKKKHMVCVNWLLSDGPLDLETELTLGFLDHLLLGTPASPLRRILLESSLGDAIVGGGVEDELLQPQFSIGLKGVAQDDINKVEELIMKTLRSLAEDGFTTEAVEASMNTIEFSLRENNTGSFPRGLSLMLRSIGKWIYDKDPFEPLTYEKPLQSLKERIAKEGSKAVFSPIIEKFILDNPHRVTVEMQPDPDKASRDEAEEKEILQKVKANMTEEDLAELARATQELRLKQETPDTPEALRSVPSLSLQDISKKPTHVPTNIGEVNGVKVLHHDLFTNDVIYSEVVFDMTVLKKELLQLVPLFCQSLLEMGTKDMDFVHLNQLIGRKTGGISVYPFTSSVRGNVDPRTCIIIRGKAMSGKVEDLFNLMNCILQDVQFTDLQRFKQFVSQSKARMESRLRGSGHGIAAARMDAKLNVAGWIAEQMGGISYLNFLQDLEKRVDQNWDEISSSLEEIRKSVFSRKGCLVNMTADERNLNHSTKFVAKFLDLLPSSASTELDPLRNQLPPINEAIVIPTQVNYVGKAGNIYEAGYQLNGSAYVISKYIGNTWLWDRVRVSGGAYGGFCDLDTHSGVFSYLSYRDPNLLKTLEVYDGTASFLRELDLDDDSLTKAIIGTIGDVDSYQLPDAKGYSSLLRHLLGITDEERERRREEILSTSLKDFKEFADVIEAVKEKGVVVAVASPEDVTAANEEKPGFFDVKKVL
>EPIPaphy
MEGVARLRSLSTYSSTGRRRLLLRPKFIPHCSSSSVQRCKH-PSQFIHRSSIFCRQPASISVQSLGLRRSFAFIPSAASSSMQATV--LDTSSDIANKLGFDKVSDQFISECKSGAILYKHKKTGAEVISVTNEDENKVFGIVFRTPPKDSTGIPHILEHSVLCGSKKYPLKEPFVELLKGSLNTFLNAFTYPDRTCYPVASTKKKDFYNLVDVYLDAVFFPKCVEDYQTFQQEGWHYELNDPSDEISFKGVVFNEMKGVYSQPDNILGRLSQQALFPDNAYGVDSGGDPKVIPKLTFEEFKEFHQKYYHPSNARIWFYGDDDPVERLRILSVYLDQFEASPIAKESKIKAQLLFKEPLRVVAKYPAGENGDLAKKYMVCINWLLSEEPLDLESQLTLGFLDHLLLGTPASPLRKILLESSLGDAIVGGGVEDELFQPQFSIGLKGVSQDDALVIEELIMSTLKSLAMNGFTDEAVEASMNTIEFSLRENNTGSYPRGLSLMLRSIGKWIYDRDPIEPLAYEKPLHSLKERIAMEGSKTVFASMIEKYILNNSHRVTVEMQPDPKMGSHDEAEEKETLRNVKANMTEEELIELTRSTCELRLKQETPDSPEALRSVPSLSLQDISKKPIHIPTNIAEVNGVKVLRHDLFTNDVVYSEVVFDMALLKKDLLQLVPLFCQSLLEMGTNYMDFVQLNQLIGRKTGGISIYPFTSSVRGKMDPYTSIIVRGKAMSEKAEDLFTLMNSILQDVQFTDFQRFKQFVSQSKAAMESRLSGSGHGIAAARMDAKLNAAGWIAEQMGGISYLNFLRDLEKRLDQNWDEISSSLEQIRKSVFSRNGCLVNLTTDAKNLDRSTKHAAGLLDLLPSSTSTISDPLWSRLPPVNEAIVIPTQVNYVGKAGNIYEAGYKLKGTSYVISKYISNTWLWDRVRVSGGAYGGFCDFDAHSGVFSYLSYRDPNLLKTIEIYDGTAGFLRELDLDEDSLTKAIIGTIGDVDAYQLPDAKGYSSLLRHLLGVTDEEREIRRDEILSTRLKDFKEFGEVIETVRDNGVVVAVASKEDVAAANEDKPGFFDIQSVW
>MICRparv
MERAA-LRSLSTCSSSACRRLLYRPKTSPRMLSPTLQRYKQ-QARFLHGSGILRWHQTTSSSAS-RLRRNFSFVPSSVSTSPQTEAQELDAGHDIAEKFGFNKISEQFISECKSTATLYKHKKTGAEVMSVSNDDENKVFGIVFRTPPKDSTGIPHILEHSVLCGSRKYPLKEPFVELLKGSLNTFLNAFTYPDRTCYPVASTNTKDFYNLVDVYLDAVFFPKCVEDFQIFQQEGWHYELNDPAEEISFKGVVFNEMKGVYSQPDNILGRVSQQALFPENTYGVDSGGDPKVIPKLTFEEFKDFHRKYYHPSNARIWFYGDDDPVERLRILSAYLDQFEVSPAPNESKVEAQKLFKEPVRIIEKYPAGEGGDLKKKHMVCVNWLLSDGPFDLETELTLGFLDHLLLGTPASPLRKTLLESSLGEAIVGGGVEDELLQPQFCIGLKGVSEDDIDKVEQLIMNTLKSLAEDGFTTEAVEASMNTIEFSLRENNTGSFPRGLSLMLRSIGKWIYDRDPFEPLTYEKPLQSLKERIAKEGSKSVFSPIIEKFILNNPHRVIVEMQPDPEKASRDDAEEKEILQRMKANMTEEDLAELARATLELRLKQETPDPPEALRYVPCLSLQDIPKKPTHVPTNIDKVSGVEVLQHDLFTNDVVYSEVVFDMTSLKKELLQLVPLFCQSLLEMGTKDMDFVHLNQLIGRKTGGISVYPFTSSVRGKVDPCTRMIVRGKAMSGKVEDLFSLMNCIIQDVQFTDLQRFKQFVSQSKARMESRLRGSGHGIAAARMDGKLNVAGWIAEQIGGISYLKFLQDLEKRIDKDWDEISLSLEEIRQSIFSRKGCLVNMTADEKNLNHSTKFLAKFLDSLPSSVSSKFTPLREQLPFVNEAIVIPTQVNYIGKAGNVYEAGYQLNGSAYVISKYIGNTWLWDRVRVSGGAYGGFCDFDTHSGVFSYLSYRDPNLLKTLEVYDGTASFLRELDLDDDSLTKAIIGTIGDVDAYQLPDAKGYSSLLRHLLGITDEEREIRREEILSTSLKDFKEFADVVEAVKDKGVVVVVASNEDVAAANEEKAGFFNVNKVL
>MOLIcapi
MERVALLRSLSCSTSTACRRLPFRPRARPFSTSSNPHRQQQQLRRSLSCSGNLVWRPA--MAPYLQLKRAFSVAPRAVSTPSKEAYQDIDDQHDIAEKLGFKKISEQTIDECKSTAVLYKHMKTGAEIMSVSNDDENKVFGIVFRTPPKDSTGIPHILEHSVLCGSRKYPLKEPFVELLKGSLNTFLNAFTYPDRTCYPVASTNTKDFYNLVDVYLDAVFFPKCVEDFQTFQQEGWHYELNDPAEDISFKGVVFNEMKGVYSQPDNILGLVSQQALFPENTYGVDSGGDPQVIPKLTFEEFQEFHRKYYHPSNARIWFYGDDDPIERLHILSAYLDQFEASSASNESKVEPQRLFKEPIKIVEKYPAGEGGDLKKKHMVCLNWLLSEEPLDLETELTLGFLDHLLLGTPAAPLRRILLESGLGDAIVGGGIEDELLQPQFSIGLKGVSEDDINKVEELVMKTLQSLAEEGFAPEAVEASMNTIEFSLRENNTGSFPRGLSLMLRSIGKWIYDKDPFEPLKYEKPLQSLKARIAEEGSKAVFSPLIEKFILNNPHRVTVEMQPDPEKASRDEASEKEILKKVKSSMTQEDLAELTRATQELRLKQETPDPPEALRSVPGLSLQDIPRKPTYVPTEIGEISGTKVLQHNLFTNDVVYSEVVFDMSSLKKELLQLVPLFCQSLLEMGTKDMDFVQLNQLIGRKTGGISVYPLTSSVRGKADPCTRIIVRGKAMGGRVDDLFNLMRCILQDVQFTEQQRFKQFVSQSKARMESRLRGSGHGIAAARMDAKLNVAGWISEQMGGISYLEFLEDLEKRVEQDWDGISSSLEEIRNSLLSRKGCLVNMTADERNLTNSTKSIAKFLDSLPSTPSIQTDSWQNRLSPVNEAIVIPTQVNYTGKAGNIYETGYQLDGSAYVISKYIGNTWLWDRVRVSGGAYGGFCDFDTHSGVFSYLSYRDPNLLKTLDVYDGTANFLRELELDEDTLTKAIIGTIGDVDSYQLPDAKGYSSLMRYLLGVTDEERERRREEILSTTVEDFREFADAVESVKDKGVVVAVASPDDVAAANEERPGFFNVKKVL
>APOSodor
MERVALLRSLSSCSTTACRRLLSRRRDRTGFLCASINRNKE-KLQFLSCPAAVRWSPRTAAVHSLRLRRDFSFAPLAVSASPQPAAQDLGERHEIAENLGFEKIAEQFISECKSTGTLYKHKKTGAEVISVSNDDENKVFGIVFRTPPKDSTGIPHILEHSVLCGSRKYPLKEPFVELLKGSLHTFLNAFTYPDRTCYPVASTNIKDFYNLVDVYLDAVFFPRCVKDFQTFQQEGWHYELNDPTEEISFKGVVFNEMKGVYSQPDNILGRASQQALFPENTYGVDSGGDPKVIPKLTFEEFKEFHQKYYHPSNARIWFYGDDDPVERLRILSAYLDQFEGSPAPNESRVEPQRLFKEPVRIVEKFPAGEDGDLEKQHMVCVNWLLSDGPLDLETELTLGFLDHLLLGTPASPLRRILLESGLGDAIVGGGMEDELLQPQFSIGLKGVAKDNIYKVEELIMNTLKSLAEDGFTSEAVEASMNTIEFSLRENNTGSFPRGLSLMLRSIGKWIYDRDPFEPLKYEKPLQSLKGRIANEGSKAVFSPIIERFILNNPHRVIVEMQPDPDKASKDEAEEREILHKVKASMTEEDLAELAWVTQELRLKQETPDPPEALRSVPSLSLQDIPKKPSHVPTNIGEVNGIKILHHDLFTNDVIYSEVVFDMSLLKKELLQLVPLFCQSLLEMGTKDMDFIQLNQLIGRKTGGISVYPFTSSMRGQVDPCTRMIVRGKAMSSKIEDLFNLMNCIIQDVQFTDFQRFKQFVSQSKARMESRLRGSGHGIAAARMDAKLNVAGWIAEQTGGISYLNFLKDLEKKVDQNWDEISSSLEEIRKAIFSRKDCLVNMTADGRNLDHSTKFVSKFLDSLPTSASSEPDSWRDQLPLINEAIVIPTQVNYVGKAGNIYEAGYQLSGSAYVISKYIGNTWLWDRVRVSGGAYGGFCDFDTHSGVFSYLSYRDPNLLKTLEVYDGTTNFLRQLELDDDSLTKAIIGTIGDVDAYQLPDAKGYSSLLRYLLGITDEERERRREEILSTSLNDFREFAEFVDAVKDNGVVVAVASHDDVAAANEQKSGFFDVKKVL
>EPIDfulg
MEGVALLRSLSARSSVAGRRIVFRPKARPRFFSTNLHRYKL-QAQFLRGSSVWRWQPTATPAQTLQLRRNFSFSTNAVSTSPQSAAQ--DAGHDIAEKLGFDKISEQFISECKSNAILYKHRKTGAEVISVSNDDENKVFGIVFRTPPKDSTGIPHILEHSVLCGSRKYPLKEPFVELLKGSLNTFLNAFTYPDRTCYPVASTNAKDFYNLVDVYLDAVFFPKCVEDFQTFQQEGWHYELNDPAEEMSFKGVVFNEMKGVYSQPDNILGRASQQALFPENTYGVDSGGDPKVIPKLTFEEFKEFHQKYYHPSNSRIWFYGDDDPVERLRILSAYLDQFEPSPVPNESRVEAQKLFKQPVRIIEKYPAGE-GDLKKKYMICVNWLLSDGPLDLETELTLGFLDHLLLGTPASPLRRILLESNLGDAIVGGGVEDELLQPQFSIGLKGVAQDDISKVEELIVNTLESLAKDGFTAEAVEASMNTIEFSLRENNTGSFPRGLSLMLRSIGKWIYDRDPFEPLMYEKPLQSLKERIAKEGSKAVFTPILEKYILSNSHRVTIEMQPDPEKASRDEAEEKELLQKVKANMTEEDLAELARATQELRLKQETPDPPEALRSVPSLSLQDIPKKPIHVPTNIGEINGVKVLHHDLFTNDVVYSEVVFDMSTVKKELLQLIPLFCQSLLEMGTKDMSFVQLNQLIGRKTGGISIYPFTSSVRGKVDPCTRIIMRGKAMSGKVEDLFNLMNCVLQDVQLTDLQRFKQFVSQSKARMESRVRGSGHGIAATRMDAKLNVAGWISEQMGGISYLNFLEDLEKRLDQNWDEISSSLEEIRKSVISRNGCLVNMTADDKNLNHSTKFVAKFLDLLPSSASTELDPFRNQLPPVNEAIVIPTQVNYVGKAGDIYEAGYKLNGSAHVISKYIGNTWLWDRVRVSGGAYGGFCDFDTHSGVFSYLSYRDPNLFKTLEVYDGTASFLRELDLDDDSLTKAIIGTIGDVDAYQLPDAKGYSSLLRHLLGVTDAERERRREEILSTRLKDFKEFADAVEAVKDKGVVVAVASPEDVAAANEEKYGFFDVKKVL
>PHALcorn
------MRTEEEMNREA-SRIVIQPEQTFFGTSRILDRETE-EGNDRTGATNLRTTERGEQSHGKDFDRSF-----------------YDAGHEISEKHGFEKISEQFIRECKSNAILYKHKKTGAEVISVSNDDENKVFGIVFRTPPKDSTGIPHILEHSVLCGSKKYPLKEPFVELLKGSLNTFLNAFTYPDRTCYPVASTNTKDFYNLVDVYLDAVFFPRCVEDFQTFQQEGWHYELNDPAEEMSFKGVVFNEMKGVYSQPDNILGRVSQQALFPENTYGVDSGGDPKVIPKLTFEEFKEFHRKYYHPSNARIWFYGDDDPEERLHILSAYLDQFEASSTPNESRVEAQKLFKEPVRIVKKYPAGEGGDLKKKHMVCVNWLLSDGPLDLETELTLGFLDHLLLGTPASPLRRVLLESRLGDAIVGGGVEDELLQPQFSVGLKGVAEDDINKVEELIVNTLENLVKDGFTTEAVEASMNTIEFALRENNTGSFPRGLSLMLRSVGKWIYDRDPFEPLKYEEPLQSLKERIAKEGSKAVFSPIIDKYILNNPHRVTIEMQPDPEKASRDEAEEKEILQKVKESMTEEDLAELARATQELRLKQETPDPPEALRTVPSLSLQDIPKKPTHVPTNIGEVNGVQVLQHDLFTNDVVYSEVVFDMSAVKKELLQLIPLFCQSLLEMGTKEMDFVQLNQLIGRKTGGISVYPFTSSVRGKVDPCTCIIVRGKAMSGKVEDLFNLMNCIIQDVQFTDQQRFKQFVSQSKARMESRVRGSGHAIAAARIDAKLNVAGWISEQMDGISYLNFLEDLEKRLDQNWDEISSSLEEIRKSVFSRKGCLVNMTADEKNLNHSTKFVTKFLDLLPSSGSAEPDPLRNQLPPVNEAIVIPTQVNYVGKAGDIYEAGYQFNGSAYVISKYIGNTWLWDRVRVSGGAYGGFCDFDTHSGVFSYLSYRDPNLLKTLEVYDGTASFLRELDLDEDSLTKAIIGTIGDVDAYQLPDAKGYSSLLRHLLGVTDEEREIRREEILSTRLKDFKEFADVVETIKDKGVVVVVASPQDVAAANEEKSGFFDVKKVL
>PTERcurt
MERVALLRSLSNCSHSACRRLLFRSKSRPRLSSSSLHRYKQ-HAQFLHGSATLRWQPATTTASLLRLRRSFSFVPTAVSTSPQPATQDLDAGHDIAEKLGFDKISEQFISECKSTAVLYKHKKTGAEVISVSNEDENKVFGIVFRTPPKDSTGIPHILEHSVLCGSRKYPLKEPFVELLKGSLNTFLNAFTYPDRTCYPVASTNTKDFYNLVDVYLDAVFFPKCVEDFQIFQQEGWHYELNDPTEEISFKGVVFNEMKGVYSQPDNILGRASQQALFPENTYGVDSGGDPKVIPKLTFEEFKDFHRKYYHPSNARIWFYGDDDPVERLRNLSVYLDQFEVSLAPKESKVKAQKLFKEPVRIVEKYPAGEGVDLKKKYMVCVNWLLSDGPLDLETELTLGFLDHLLLGTPASPLKRILLESTLGEAIVGGGVEDELLQPQFSIGLKGVAQDDIDKVEELIMSTLRSLVEDGFTTEAVEASMNTIEFSLRENNTGSFPRGLSLMLRSLGKWIYDRDPFEPLTYEKPLQSLKERIEKEGSKSVFSPIIEMFILNNPHRVTIEMQPDADKASRDEAEEKEILQKVKASMTEDDLAKLAQATQELRLKQETPDPPEALRSVPCLSLQDIPKKPTYVPTNVGEVNGVKVLQHELFTNDVLYSEIVFDMTVLKKDLLQLVPLFCQSLLEMGTKDMDFVQLNQLIGRKTGGISVYPFTSSVRGKVDPCTRLIVRGKAMSGKVEDLFNLMNCILQDVQFTDMQRFKQFVSQSKARMESRLRGSGHGIAAARIDAKLNVAGWIAEQMGGISYLNFLQDLEKKVDQNWDEISSSLEEIRQTIFSRKGCLVNMTADEKNLNHSTEFLAKFLDLLPSSTSAQLEPFRNKLPPVNEAIIIPTQVNYVGKAGNVYETGYQLNGSAYVISKYIGNTWLWDRVRVSGGAYGGFCDFDTHSGVFSYLSYRDPNLLKTLEVYDGTANFLRELELDDDSLTKAIIGTIGDVDAYQLPDAKGYSSLLRHLLGVTDKERERRREEILSTSLKDFKEFADVIEVVRDKGVVVAVASQEDVAAANEEKNGFFDVKKVL
>MASDpict
MGEVILLRSLSATSSAACRRLLFRPKSSSRLFSSNSHRYKQ-QTHNLR-SSVWKLQPKTIPLQSVRIRRNFSFSPNAVFASSQSSAQ----GVDIAEKLGFDKISEQFISECKSNAILYKHRKTGAEVISVLNDDENKVFGIVFRTPPKDSTGIPHILEHSVLCGSRKYPLKEPFVELLKGSLNTFLNAFTYPDRTCYPVASTNVKDFYNLVDVYLDAVFFPKCVEDLQTFQQEGWHYELNDPTEEMSFKGVVFNEMKGVYSQPDNILGRVSQQALFPENTYGVDSGGDPKVIPKLTFEEFKEFHRKYYHPSNARIWFYGDDDPVERLQILSAYLDQFEASPVPNESRVEAQKLFKEPIRIVEKYPAGEGGDLKKKYMVCVNWLLSDGPLDLETELTLGFLDHLLLGTPASPLRRILLESNLGDAIVGGGVEDELLQPQFSIGLKGVAQDDISEVEELVMNTLASLVKDGFTTEAVEASMNTIEFSLRENNTGSFPRGLSLMLRSIGKWIYDRDPFEPLMYEKPLQFLKERIAKEGSKAVFTPIIEKYILKNSHRVTIEMQPDPEKSSRDEAEEKELLQKVKANMTQEDLAELARATQELRLKQETPDSPEALRSVPSLSLQDIPKKPTHVPTNIGEINGVKVLHHDLFTNDVVYSEVVFDMSTVKKELLQLIPLFCQSLLEMGTKDMDFVQLNQLIGRKTGGISIYPLTSSVRGKVDPCTRIIIRGKAMSGKVEDLFKLMNCVLQDVQFTDQQRFKQFVSQSKARMESRVRGSGHGIAAARMDAKLNVAGWISEQMGGISYLNFLEDLEKRLDQNWDEISSALEEIRKSVISRKDCLVNMTADEQNLNHSTKFVAKFLDLLPSSASTEINPLRSQLPPVNEAIVIPTQVNYVGKAGNIYEAGYQLNGSAYVISKYIGNTWLWDRVRVSGGAYGGFCDLDTHSGVFSYLSYRDPNLFKTLEVYDGTVNFLRELDLDDDSLTKAIIGTIGDVDAYQLPDAKGYSSLLRHLLGVSDEERERRREEILSTRLKDFKEFAEVIEAVKDKGVVVVVASPEDVAAANEEKSGFFDVKKVL
>CALAtsoo
MEGVALLRSLSTRSSVTCRRLLFLPKKAPRLFSSNLHRYKK-QAQFLHGSSAWLWQPTATSAQSLRLRRNFSFSPSAVSTSPQPAAQ--HEGHDIAEKLGFDKISEQFISECKSNAILYKHKKTGAEVISVSNDDENKVFGIVFRTPPKDSTGIPHILEHSVLCGSRKYPLKEPFVELLKGSLNTFLNAFTYPDRTCYPVASTNTKDFYNLVDVYLDAVFFPKCVEDFHTFQQEGWHYELNDPAEEISFKGVVFNEMKGVYSQPDNILGRVSQQALFPENTYGVDSGGDPKVIPKLTFEEFKEFHRKYYHPSNARIWFYGDDDPVERLRILSAYLDQFEASPVPNESRVEAQKLFKEPIRIVEKYPAGEGGDLKKKHMVCVNWLLSDGPLDLETELTIGFLDHLLLGTPASPLRKILLESSLGDAIVGGGVEDELLQPQFSIGLKGVAQDDINKVEELIMNTLKSLAKDGFTTEAVEASMNTIEFSLRENNTGSFPRGLSLMLRSIGKWIYDRDPFEPLTYEKPLQSLKERIAKEGSKAVFTPIIEKYILNNSHRVTIEMQPDPDKASRDEIEEKEILKKVKSNMTEEDLAELARATQELRLKQETPDPPEALRSVPSLSLQDIPKKPTHVPTNIGEVNGVKVLHHDLFTNDVVYSEVVFDMSEVKKELLQLIPLFCQSLLEMGTKDMDFVQLNQLIGRKTGGISIYPLTSSVRGKVDPCTRIIIRGKAMSGKVEDLFNLMNCILQDVQFTDLQRFKQFVSQSKARMESRVRGSGHGIAAARMDAKLNVAGWISEQMGGISYLNFLEDLEKRLDQDWDVISLSLEEIRKSVFSRKGCLVNMTADERNLNHSTKFVSKFLDLLPSSVSTELDPLRNQLPLVNEAIVIPTQVNYVGKAGNIYEAGYQLNGSAYVISKYIGNTWLWDRVRVSGGAYGGFCDFDTHSGVFSYLSYRDPNLLKTLEVYDGTANFLRELDLDDDSLTKAIIGTIGDVDAYQLPDAKGYSSLLRHLLGITDEEREIRREEILSTRLKDFKEFADVIEIVKDKGVVVAVASSEDVTAANEEKSGFFDVKKVL
>ERYCpuss
MEGAVLFRSLSACSSATCRRLIFRPKIRSFFFSSNIHMYKQ-QAKFIHGVSAWRWHPKTDSVQSLRFRRNFSFSSRAISTSPQPIAQ--DAGNEIAEKLGFEKISEQFISECKSNAILYKHKKTGAEIISVSNDDENKVFGIVFRTPPKDSTGIPHILEHSVLCGSRKYPLKEPFVELLKGSLNTFLNAFTYPDRTCYPVASTNVKDFYNLVDVYLDAVFFPKCVEDFQTFQQEGWHYELNDPAEEISFKGVVFNEMKGVYSQPDNILGRVSQQALFPENTYGVDSGGDPKVIPKLTFEEFTEFHRKYYHPSNARIWFYGDDDPIERLSILSAYLDQFEASPITNESRIEAQKLFKEPVRIVETYPAGEGGDLKKKQMVCVNWLLSDGPLDLEAELTLGFLDHLLLGTPASPLRRILLESGLGDAIVGGGVEDELLQPQFSVGLKGVAQDDIKKVEELIMNTLQSLAKDGFTTEAVEASMNTIEFSLRENNTGSFPRGLSLMLRSIGKWIYDRDPFEPLIYEKPLQSLKERIAKEGSKAVFSPIIEKYILNNSHRVTIEMQPDPDKASRDEVEEKEILQKVKANMTEEDLAELARATEELRLKQETPDPPEALRSVPSLSLNDIPKKPTHVPTNIGVVSGVKVLHHDLFTNDVVYSEVVFDMSTVKKELLQLIPLFCQSLLEMGTKDMDFVQLNQLIGRKTGGISIYPFTSSVRGQADPCTRLIVRGKAMSEKVEDLFNLMNCILQDVQFTDLQRFKQFVSQSKARMESRVRGSGHGIAAARMDAKLNVAGWISEQMGGISYLLFLEELEKRIDGNWDEISSSLEEIRKSVFSRKGCLVNMTADERNLNHSTKFVAKFLDLLPSSVSAELNSLQNRLPPINEAIVIPTQVNYVGKAGNLYEAGYQLKGSAYVISKYIGNTWLWDRVRVSGGAYGGFCDFDTHSGVFSYLSYRDPNLLKTLEVYDGTASFLRELDLDDDALTKAIIGTIGDVDAYQLPDAKGYSSLLRHLLGITNEEREIRREEILSTRLKDFKDFADVIETVKDKGVVVAVASPEDVSAANEEKSGFFDVKKVL
>GOODpube
MERVALLRSLSNCSS-ACRLLLFRPRTRPCLLSSGFHSYKQ-HAQFLRGSAALRWHPATSSAPLLRLRRSFSVSSSAVSTSQQPATQ--DADHEIAEKLGFNKISEQFISECKSTAILYKHKKTGAEIISVTNDDENKVFGIVFRTPPKDSTGIPHILEHSVLCGSRKYPLKEPFVELLKGSLNTFLNAFTYPDRTCYPVASTNTKDFYNLVDVYLDAVFFPKCMEDFQIFQQEGWHYELNDPAEEISYKGVVFNEMKGVYSQPDNILGRASQQALFPDNTYGVDSGGDPKVIPKLTFEEFKDFHRKYYHPSNARIWFYGDDDPVKRLSNLSAYLDHFEVSPAPNESKVEAQKLFKEPFRVVEKYPASEGGDLKKKYMVCVNWLLSDGPLDLVAELTLGFLDHLLLGTPASPLRRILLESTLGEAIVGGGVEDELLQPQFSIGLKGVAQDDINKVEELIMNTLKSLAEDGFTAEAVEASMNTIEFSLRENNTGSFPRGLSLMLRSIGNWIYDRDPFEPLTYEKPLQSLKERIEKEGSKPVFSPIIEKFILNNPHRVTIEMQPDSEKASRDEAEEKEILQKVKANMTEEDLAKLARATQELRLKQETPDPPEALRSVPCLSLQDIPKKPTRVPTNIGEVNGIKVLQHELFTNDVVYSEVVFDMT-VKKELLQLVPLFCQSLLEMGTKDMDFVQLNQLIGRKTGGISVYPF-----------------------------------------------------------------------------------------------------------------------------------------------------------------------------------------------------------------------------------------------------------------------------------------------------------------------------------------------------------------------------
>GALEfabe
MDRVALLRSLSTCSSCACRRLLFARRSRPVLLSSSLHNYKQ-RVRFLSGSAALRWLKVASFVPPVRLRRNLSFSTRAVSTSSQPAFGDLDAREGIADKLGFEKISEQFISECKSTAILYKHKKTGAQVISVANDDENKVFGIVFRTPPKDSTGIPHILEHSVLCGSRKYPLKEPFVELLKGSLNTFLNAFTYPDRTCYPVASTNTKDFYNLVDVYLDAVFFPKCVEDFQIFQQEGWHYELNDPAEEISFKGVVFNEMKGVYSQPDSILGRISQQALFPENTYGVDSGGDPSVIPQLTFEEFKEFHHKYYHPSNARIWFYGDDDPVERLRILSTYLDQFEISPAPNESRVVPQKLFKQPVRVADKYPVGEGGDLKKKYMICVNWLLSDGPLNLENELTLAFLDHLLLGTPASPLRKILLESSLGDAIVGGGMEDELLQPQFSIGLKGVAQDDIVKVENLIMDTLKGLAEDGFTTEAVEASMNTIEFSLRENNTGSFPRGLSLMLRSIGKWIYDKDPFEPLKYEKPLQSLKERIDKEGSKAVFSPVIQKFILDNPHRVTVEMQPDQDKASQDESNEKEILQKVKANMMEEDLAELARATQELRLKQETPDSPEALKSIPSLSLQDIPKKPIHVPTNIGEVNGVKVLHHDLFTNDVIYAEVVFDMASLKKELLQLVPLFCQSLLEMGTKDMDFVQLNQLVGRKTGGISVYPFTSSLRGKVDPCTRLIVRGKAMSGKVEDLFTLV-CLLSLTSIS--------------------------------------------------------------------ISLAL------------------------------------------------------------------------------------------------------------------------------LKTPNLFKVLYILCST------------------------------------------------------------------------------------------------------------
>HABElong
MERVALLRSLSTCSTSVCRRLLRRIRTRPRLLSSGPYSYKQ-QAQFLYGAASFRWQPSTSSAPPVRLRRNFSFVPSAISTSAQPAAQDFDAGHDIAEKLGFDKISEQFISECKSTAVLYKHKKTGAEVISVSNEDENKVFGIVFRTPPKDSTGIPHILEHSVLCGSRKYPLKEPFVELLKGSLNTFLNAFTYPDRTCYPVASTNTKDFYNLVDVYLDAVFFPKCVDDFQIFQQEGWHYELNDPAEEMTFKGVVFNEMKGVYSQPDNILGRASQQALFPENTYGVDSGGDPKVIPNLTFEQFKDFHQKYYHPSNARIWFYGDDDPVERLHILSAYLDQFEVSAAPNESKVETQKLFKEPVRIVEKYPASDGGDLAKKYMVCVNWLLSDGPLDLETELTLGFLDHLLLGTPASPLRKILLESCLGEAIVGGGVEDELLQPQFSIGLKGVAKDDIGKVEELIRNTLKTLAEEGFTTEAVEASMNTIEFSLRENNTGSFPRGLSLMLRSIGKWIYDRNPFEPLTYEKPLQSLKERIANEGSKNVFSPIIEKFLLNNTHCVTVEMQPDPDKASRDEVEEKEILQKVKANMTQEDLAELARATQELRLKQETPDPPEALRSVPCLSLQDIPKKPTHVPTNIVEVNGVKVLHHDLFTNDVVYSEVVFDMSTLKKELLQLVPLFCQSLLEMGTKDMDFVQLNQLIGRKTGGISVYPFTSSVRGKVVPCTQMIIRGKAMSGKVEDLFNLMNCILQEVQFTDVQRFKQFVSQSKAKMESRLRGSGHGIAAARMDAKLNVAGWITEQMGGISYLNFLQDLEKRVDQNWDELSSSLEEIRHSIFSRKGCLVNMTADENNLNHSTKFLAKFLGSLPNSASAKVDPLRNQLSLVNEAIVIPTQVNYVGKAGNVYEAGYQLNGSAHVISKYIGNTWLWDRVRVSGGAYGGFCDFDTHSGVFSYLSYRDPNLLKTLEVYDGTASFLRELELDDDSLTKAIIGTIGDVDSYQLPDAKGYSSLLRHLLGITDEERERRREEILSTRLKDFKEFADVLEAVKDNGVVVAVASQDDVAAANELKTGFFDIQKVL
>GYMNodor
MERVALLRSLSTCSSSVRRRMLFRPRSRPRLLSSSPHRCKQ-QAQFLYGAAAFRWQPATSSAPPVRLRRNFSFTPSAVSTSPQPATQDFDAGHDIAEKLGFDKISEQFISECKSTAVLYKHKKTGAEVISVSNDDENKVFGIVFRTPPKDSTGIPHILEHSVLCGSRKYPLKEPFVELLKGSLNTFLNAFTYPDRTCYPVASTNTKDFYNLVDVYLDAVFFPKCVEDFQIFQQEGWHYELNDPAEEMTFKGVVFNEMKGVYSQPDNILGRASQQAIFPENTYGVDSGGDPKVIPNLTFEEFKDFHQKYYHPSNARIWFYGDDDPVERLRILSAYLDQFEVSPAPNESKVEAQKLFKEPVRIVEKYPAGEGGDLEKKYMVCVNWLLSDGPLDLETELTLGFLDHLLLGTPASPLRRILLESSLGEAIVGGGVEDELLQPQFSIGLKGVAKDDIGKVEELIMNTLKTLAEEGFTTEAVEASMNTIEFSLRENNTGSFPRGLSLMLRSIGKWIYDRNPFEPLTYEKPLQSLKERIANEGTKAVFSPIIEKFILNNPHRVTVEMQPDPDKASRDEAEEKEILQKVKANMTQEDLAELARATQELRLKQETPDPPEALRSVPCLSLQDIPKKPTHVPTNIGDVNGVKVLHHDLFTNDVVYSEVVFDMTTLKKELLQLVPLFCQSLLEMGTKDMDFVQLNQLIGRKTGGISVYPFTSSVRGQVDPCTRMIIRGKAMSGKVEDLFNLMNCILQDVQFTDLQRFKQFVSQSKARMESRLRGSGHGIAATRMDAKLNVAGWIAEQMGGISYLNFLRDLEKRVDQNWDELSSSLEEIRQSIFSRKGCLVNMTADEKNLNHSTKFLAKFLDSLPNSASAELDPLRNQLPPVNEAIVIPTQVNYVGKAGNVYEAGYQLNGSAYVISKYIGNTWLWDRVRVSGGAYGGFCDFDTHSGVFSYLSYRDPNLLKTLEVYDGTASFLKELELDDDSLTKAIIGTIGDVDSYQLPDAKGYSSLLRHLLGITNEERERRREEILSTRLKDFKEFADVLEAVKDKGVVVAVASQDDVAAANEERNGFFDVQKVL
>CALEmajo
MERVA-LRSLTTCSSSTCRRLLFRPKTRPRLYSSNLQRSRQ-QSRFLHGSAVLRWHLATASLSILRLKRNFSFAPSAVSTSMPSAAQHFDAGHDIAEKFGFEKISEQFINECKSTAILYKHKKTGAEVMSVSNEDENKVFGIVFRTPPKDSTGIPHILEHSVLCGSRKYPLKEPFVELLKGSLNTFLNAFTYPDRTCYPVASTNTKDFYNLVDVYLDAVFFPKCVEDFQIFQQEGWHYELNDPAEEISFKGVVFNEMKGVYSQPDNILGRASQQALFPENTYGVDSGGDPKAITKLTFEEFKDFHRKYYHPSNARIWFYGDDDPLERLRILSAYLDQFEVSPVPNESKVEAQKLFKEPVRIVEKYPAGEGGDLNKKHMVCVNWLLSDGPLDLETELTLGFLDHLLLGTPASPLRRILLESTLGEAIVGGGVEDELLQPQFSIGLKGVAQDDIEKVEKLIMNTLESLAEDGFTAEAVEASMNTIEFSLRENNTGSFPRGLSLMLRSIGKWIYDRDPFQPLTYEKSLQSLKERIAKEGSKAVFSPIIEKYILNNPHRVIIEMQPDPDKASRDEAEEKEILQKVKANMTEEDLAELARATQELRLKQETPDPPEALRSVPCLSLQDIPKKPTHVPTNIEEVNGVKVLQHDLFTNDVVYSEVVFDMTVLKKELLQLVPLFCQSLLEMGTKDMDFVQLNQLIGRKTGGISVYPFTSSVRGKVGPCTRMIIRGKAMSGKVEDLFNLMNCILQDVQFTDLQRFKQFVSQSKARMESRLRGSGHGIAAARMDAKLNVAGWIAEQIGGISYLNFLQDLEKRVDQNWDEISSSLEEIRQSIFSRKGCLVNLTADEKNINNSTKFLTKFLDLLPSSASTEFKPLMEQLPQVNEAIVIPTQVNYVGKAGNIYETGYQLSGSAYVISKYIGTTWLWDRVRVSGGAYGGFCDFDTHSGVFSYLSYRDPNLLKTLEVYDGTANFLRELELDDDSLTKAIIGTIGDVDAYQLPDAKGYSSLLRHLLGITDEERERRREEILSTSVKDFKEFADAIEAVKEKGVAVVVASEEDVAAANEEKAGFFNVKKVL
