# Supplementary material for: Orchid Phylotranscriptomics: The Prospects of Repurposing Multi-Tissue Transcriptomes for Phylogenetic Analysis and Beyond
Source: Front Plant Sci. 2022 May 27;13:910362. doi: 10.3389/fpls.2022.910362 (PMC9196242; doi:10.3389/fpls.2022.910362)
Supplement: Supplementary file 4 [file Data_Sheet_3.zip › ortho_MSA/r1/OG0009068.fa]

>HAEMdisc
-----------------------------------------------------------------------------------------------------------------MAEVTKVNIWDEIDLSERYMVCGLFDDACSLAASQIQNL---RT-SL-KPIHEVELSEMMESAGMVFVQSLRESG--RTSEMFAELKVLFGSVEAIPIEVFLTG---ACMQISEGTTSNLSAIFEEFLKKWRYVDNKRYIIPEEE-QFSK---CPWQSALDFEKYLEVVEVFAMTFLGRVLCKPELAIFWAEKLDLPDVKRQDMLRRLHSMNLTSSSSSS--ISPALVQTIERVGETYLG--------AEVFSKSTNSSNHTNEHESKLASSKPSNPS-V-KHL--THRS-SPFWWFTTVHFKFGGFRLVLPRGRIILIGLVMAFASYFLRKKAS----ELRKFVLRQALSVQRVMIDAWQLAFSVQMNPLAAVQQIPS---APRRSR
>DIURorie
-----------------------------------------------------------------------------------------------------------------MAEGTNSNNWDEIELSERFMVCGLFKEACSLASTHIQNL---RTSSM-MSFNEIELSEMMESAGMVFVQSLREAG--RTPEVFTELKILFGSVETIPIEVFLTG---ACMQISEGSTSNLSAIFEEFLEKWRYVDNDRYIFLKEE-HCSK---CPWQSALDSEKYLEVAEVF-VIFSGRVLHEPEIAVSWIEKSDLPEDKRQDLLRRLHAVHLASYPTSS--ASPAQLQTVERAGEIPP---------VEVLSKPTNSMSKTNEHGQKSAHSEDMKSS-I-KYF--THRS-SPFWWFSTVHFKFGGFHVVLPRGRIILVGLLMALASYLFSKKAS----ELRKYASRLGISIQRALIDAWQLAFSIQVNPLAAVQQVSS---PPRSNR
>NEUWzoll
-----------------------------------------------------------------------------------------------------------------MDQVSKSDFWGEIDLSERYMICGMFNEASCLACSVIQRL---RASSV-EVNHETQLADAMNSAGMVFVQSLRELG--RTSELFDELKMLFDSVDAIPIEVFLTG---ACMQISEGLATNLIAIFEEFLNMWRYLDDDLYVYPKEEMISSQ---CSWQSALNSGKYLEAVEIFTVTILGKVLRKPELAISWTEMAGLPHGKRQDILRRLRSLHFISNSCSS--LNLGAVQNVDRV-EPPSG--------FVEFPKAGKSNTEMNGNVSNFSASKTVDPS-VKKYF--TRLR-NLLSWFSSIRLKFGSIHLVLPSGKVILLGLFMAFASHSLRKKSS----GLKQFAWRQALWMQKTVIDAWELAFSVQMNPLAAVQQLPA---APR---
>DENDnobi
-----------------------------------------------------------------------------------------------------------------MAQVIKSGIWDEIDLSERYMVCGLFNEACSLASSQIQNL---RT-SF-EPIPEIELSGMMESAGMVFVQSLRELG--RTAELFAELKVLFGSVEAIPIQVFLTG---TCMQISEGTTTNLTIIFEEFFKKWRYVDNDHYVFPKEDQSFSK---CPWQSALDSEKYLEVAELFAMVLLGRVLGQPELAISWIEKSDLPEDKRQDMLRRLHSIYLAANSSSS--ISPATVQNAEEIGETSSQ--------AEFHGKSTNSSNHMNGHGSKVASSKVMNPS-I-KFL--THRS-SPFWWFSTVRVKLGGIHLVLPRGRIILVGLVMAFASYFFQRKAS----ELRKFAWRQIFFIQRALIDAWQLAFSVQVNPLAAVQQISA---APRSIG
>ORCHital
-----------------------------------------------------------------------------------------------------------------MAEVSKSNIWDEIDLSERYMVCGLFNEACSVASSQIQNL---RISSL-NPIHEIELSEMMESAGMVVVQSLRESG--RTSEIFTELKLLFGSVEAIPIEVFQTG---ACMQISEGITSNLSAIFEEFLIKWKYVENDRYIFSEED-HFSK---FPWQSAPHSEKYLEVVEVFTMIFLVRVLCKPELAISWIEKLDLPEDKRQDILRRLNSVHLASDSSSS--ISPATFQTAERVNE-SPG--------TEILSKSANSSNQRGERGSKLAPLKPINPS-I-KYL--TRRS-SPFWWFSTAQVKFGGIHLVLPRGRVVLVVLIMAFTSYFLRRKGS----ELRKFPSRLAMSVRRALIDAWQLAFSVQVNPLAAVQQVSS---APRSSM
>LIMOabor
QFYSFILIFRYIAQYFENPNRIRLVPFRPLARPDQPSVIISPALGLSIFLPSSFSSGGPSGAAEGSISLRR-----PTPCF--------RYQDWCLSSLKIRTNKRKRSLVEDMAQVIKSNIWDEIDLSERYLVCGHFNEACSLASSQIQNL---RATSL-EP--EIELTGMMESAGMVFVQSLRELG--RTSELFAELKIVFGSVEAIPIQVFLTG---TCMQISEGITSNLTATFEEFLKKWRYVDNDHFILPEEEETFSK---FPWQSTLDSEEYLEVAEVFTMILLGKVLHQPELAISWTEKSDLPEAKRQDMLRRLHSIHLTAKSSSS--ISPATVQTVERVVETPSR--------TEVFSKSTHGSNHMNGHGSNLASSKTMNPSII-KYL--THRS-SPFWWFSTVRFKLGGIHLVLPRGRIILVGFVMAFASYFLRKKAS----DLRKFAWKQVFFIQRALIDAWQLAFSVQVNPLAAVQHVSA---SPTRHR
>PHALcorn
--------------------------------------------------------------------------------------------------------MQKEAKLADMAEVVKSDIWDQIELSERYMVCGLFTEACSLASSQIQNL---RTCSL-EQIPEIELSGMIESAGMVFVQSLRELG--RTAELFAELKILFGSVEAIPIHIFLTG---ACLQISEGITSNLKTIFEDFLKKWRYVDNNHYEFLEEDNNISK---CPWQSVLDSDKYLEVAEVFAMILLGKVLHQPELAISWTEKSDMPEDKRQDMLRKLHSLYLAANSSSS--ISPEAFQTKEKVGETLSP--------TEVLEKSTNPSNHMNGCGSKLASTKVMNPS-I-KYL--THRS-SPFWWFSTVRLKLGGIHLVLPRGRIILVGLIMAFASYFFQRKAS----ELRKFAWRQALLIRRALIDAWQLAFSVQVNPLAAVQQIS----APRSNR
>MICRparv
-----------------------------------------------------------------------------------------------------------------MAEITNSNNWDEIDLSERYMVCGLFSEACSVASTQIQNL---RTRSL-KAIHEFEQSEMMESAGMVFVQSLRESG--RTSEMFIELKKLFGSVEAIPIQVFLTG---ACMQISEGTTSNLSAIFEEFLEKWRFVDNHRYISQKDE-QFFK---CPWQSALDSEKYLKVAEVFTMIFLVRVLCKPEVAISWTEKSDLPEDKRQDLLGRLYAVQLTLNSSSS--IRPAPFESVGRVGEIAPG--------VEALSKSTNK--NTNEHGSKLASLKYMKPP-I-KYL--THPN-SPFWWFTTVHLKFGGYLLVLPRGRIILVGLIIAFASYLLRNRTS----KLKKFASRQGFAILKVFKDAWQLAFSVQVNPLAAVQQVSS---TPRSNR
>OPHRsphe
-----------------------------------------------------------------------------------------------------------------MAEVTKFNIWDEIDLSERYMVCGLFNEACYHASSQIQNL---RISSL-DSIHEIELSEMMESAGMVVVQSLRESG--RTSEIFTNLKILFGSLEAIPIEVFQTG---ACMQISEGITSNLSAMFEEFLIKWKCVDNDRYVFSEED-DFSK---CPWQSSLNSQKYLEVVEVFAMIFLGRVLCKPELAISWIEKLDLPEDKRQDMLRRLNSVHLDSNSSSS--ISPATFQTAERVNE-SPG--------TEFFSKSTNSSSQRGERGSELAPSKPINPS-V-KYL--THRS-SPFWWFFTVRFKCGSIRLVLPRGRIVLVVLIMGLASYFLRRKGS----ELRKFPSRLVLSIRRALIDAWQLAFSVQVNPLAAVQQVSS---TPRSST
>DENDchryso
-----------------------------------------------------------------------------------------------------------------MAQVIKSGIWDEIDLSERYMVCGLFNEACSLASSQIQNL---RT-SF-EPIPEIELSGMMESAGMVFVQSLRELG--RTAELFAELKVLFGSVEAIPIQVFLTG---TCMQISEGITTNLTIIFEEFFKKWRYVDNDHYAFPKEDQSFSK---CPWQSALDSEKYLEVAELFAMILLGRVLGQPELAISWIEKSDLPEDKRQDMLRRLHSMYLAANSSSS--ISPATVQNAEEVGETSSQ--------AEVHGKSTNSSNHMNGHGSKLASSKVMNPS-I-KFL--THRS-SPFWWFSTVRVKFGGIHLVLPRGRIILVGLVMAFASYFFQRKAS----ELRKFAWRQILFIQRALIDAWQLAFSVQVNPLAAVQQISA---GPRSNG
>CREMappe
--KPFLLNFTETS--------------------------VNSPLELA------------GKATTGSQSLKKKTSETPSPALLLPEKIEKKRDDAKLILLDNLNKEKEVNLGGDMAQVIKSDILDKIELSERYMVCGLFNEASSLASSQIQNL---RASSL-EQIPEIELSGMMESAGMVFAQSFRELG--RTAELFAELKILFGPVEAIPIQVFLSG---TCMQISEGITSNLATIFEDFLDKWRYVDSDHYVLLKEEHNISK---CPWQSVLDSEKYLEVAQVFSMVLLGKVLRQPELAISWAEKSDLPEDKRQDMLRRLHSIHLTAN-SSS--ISPVTVRTGEKDSETPSR--------AEVFGKSTNSSNHMNGHGSKLASSKVMNPS-I-KYL--TLRS-SPFWWFSTVRLKFGGIQLVLPRGRIILVGLVMAFASYFFQSKVS----ELRKFAWRQALLIQRALIDAWQLAFSVQVNPLAAVQQISA---APRSNR
>LECAnigr
---------------------------------------------------------------------------------------------------------------MDTTQVSTLAIWNEIDLSERYMVCGMFNEAISLASFLIQRL---NSSSL-EPIHENELPVMMESAGMVFIQSLIELG--RTPELFVELRSIYGSLEAIPIQVFLTG---ACMQISEGLTSDLTAIFEEFLDKWRYVENNDHVFPKENQNCSK---CKWQYALDLEKYIEAAEIFTIALLGRLLCKPELAISWTAKASLPEEKRQDILRKLQSLHIGADSSSS--PHVETVQAVEKIGKTPYI--------SP-------NNTHTKGHDAELASSKGASLS-I-KYSSWWHQN-ILLWWFSNFRLKFGGTDLVLPRGRTVVVCLVMALASYFLRRRAS----EIKNFTKRQALFIQRALVDVWQLAFSVQVNPLAAVQQLPA---TPRGSR
>DRAKelas
-----------------------------------------------------------------------------------------------------------------MAEITNSRSWDEIDISERFMVCGLFNEACSLASTQIQNL---RTFSL-KSNHEIELFEMMESAGMVFVQSMKESG--RTSEIFAELKILFGSVEAIPVDVFLTG---ACMQISEGTTSNLSAIFEEFLENWQYVDNN-YIFRNK--LLST---CPWQLTLDCEKYLQVVEVFAIIFLGRVLCKPDIAITWSEKLELPEDKRQDMLTRLREMQHALKSRPS--LSPAPYQSAEGVGLTSPA--------AEVLSKSTN---NMNEHESNLVPSKHLKPS-V-KYL--THRS-SPFWWFTTVRFKFGGLHLVLPRGRIILVGLVMVFASYLLRKKAS----ELRKIASRLGLSVRRALVDAWQLAFSVQVNPLAAVQQVSS---SSRSSR
>HABEpant
-----------------------------------------------------------------------------------------------------------------MAEVTKSNIWDEIDLSERYMVCGLFNEACSLASSQIQNL---RISSL-NLIHETDLSEMMESAGMVVVQSLRESG--RISDLFTELKILFGSVEAIPIEVFQIG---ACMQISEGVTSGLSAIFEEFLTKWKYVDNDRYVCSNEG-YFSK---CPWQSTLNSERYLEVVEVFGMIVLGTALCKAELAISWIEKLDLPEDKRLDMLRRLNSAHLASNSSSS--LSPATFQTAERVNE-SPG--------TEVFSKSTNSSDQNGEHRSKLSPSKPVNHS-I-KYL--THRS-SPFRWFSTVRFKFVGIHWVLPRGRIVLVVLIMAFASYFLRKKGSDLRNEIRRFASRQALAIQRSLIDAWQLAFSVQVNPLAAVQQVPS---APRSGM
>GALEfabe
---------------------------------------------------------------------------------------------------------------MDTSQVPAHAIWNEIDLSERYMVCGMFNEASSLASSLIQWL---KSSSL-EPIHEIEFSELMESAGMVFIQSLAKLG--RSPELFRKLKSLYGSLEAIPIQVFITG---ACIQISECLTSNLSAIFEEFLDKWRYVENSDHVFPKDNQNSSK---CKWQYALDSEKYVEVAEVFTITLLGRVLCKSDLAISWTEKANLPEEKRQDILRKLQSLHVGANSSSS--AHVEAVQAVDRICQTPPI--------SKLLPGVTISNTCANGNQGELATSKAVSSS-T-KKHS-WHQG-TPLWWFSNFRLKLAGARLVLPRRRTVLLCLFMTLASYILRKRTS----EIKNFARRQALFLQRALMDSWQLAFSVQVNPLAAVQQLPA---APRGSR
>DRAKthyn
-----------------------------------------------------------------------------------------------------------------MAERTNSRSWDEIDISERFMVCGLFNEACSLASTQIQNL---RTFSL-KSNHEIELFEMMESAGMVFVQSMKESG--RTSEIFAELKILFGSVEAIPVDVFLTG---ACMQISEGTTSNLSAIFEEFLENWQYVDNH-YICRNK--LLST---CPWQLTLDCEKYLQVAEVFAIIFLGRVLCKPDIAITWSEKLELPEDKRQDMLTRLREMQHALKSRPS--LSPAPYQSAEGVGLTSPA--------AEVLSNSTN---VMNEHESNLAPSKHLRPS-V-KYL--THRS-SPFWWFATVRFKFGGLHLVLPRGRIILVGLVMVFASYLLRKKAS----ELRKIVSRLGLSVRRGLVDAWQLAFSVQVNPLAAVQQVSS---SSRSSR
>CHILsemi
--------------------------------------------------------------------------------------------------------------------MTSCSSWDEIDISERFMVCGLFNEACSLASTQIQNL---RTSSL-KPIHEIELSEMMESAGMVFVQSMRESG--RTSEIFTELKILFGSVEAIPIDVFLTG---ACMQLSEGTTSNLSAIFEEFLEKWRYVHNNRYIFRKE--HLSI---CPWQLALDPEKYLEVAEVFVVTFLGKVLHKPEIAITWTEKSELPEDKRQDMLKRLQEMQHALNARSS--ISPASCQSVEGVCLTSSG--------AEVLSKSTNSINDTNEHESKFASSRHTRPS-I-KHL--THRS-SPFWWFTTVHFKLGGLRLALPQGRIILVGLMMAFASYLLRKKAL----EFRKIVSRLGLSVQRALVDAWQLAFSVQVNPLAAVQQVSS---SPRSNR
>CYPRflav
------MKFNPIVSGIRN----------------------------------------RAAAQPGQVIAERREGE---------GKLRRRRR---------------------CSSVKNGGGGFRVCL-SRYMVCGLFKEASSLASSLIQCL---RTSSL-EPLQEIELSEIMESAGMVFVQSLKELG--RISELFAELKILFGPVEAIPIHVFLSG---ACLQVSEGITSNLIAIFEEFLKKWRYADNGVYIFLEDQ-NCSK---CTWQSALDSEEYLEVVEVFVIVLLGRVLRKPELAISWTEKADLPEDKCQDILRRLRSLHLAADSSSA--FSPATVQTSERVGEISSR--------SEEFAKATKSGTHMNGCGSKLASPKTMNPS-I-KCL--THRC-NPLWWFSAVRLKFGDIHLVLPRGKIIMVGLLMAFASYFFRKKTS----ELRKFAWRQALFVQRALVDVWQLAFNVQVNPLASVQQIRG---S----R
>EPIDpuni
-----------------------------------------------------------------------------------------------------------------MAQVTKSDIWDKIELSERYMVCGLFKEACSLVSSQIQNL---RT-SL-EQIPEIELSGMMESAGMVFVQSLRELG--RTTELFAELKILFGSVEAIPIQVFLTG---ACMQISEGITSNLTTIFEDFLKKWRYADNDHYVLLKEDPKFSK---CPWQSVLDSEKYLEVAEVFSMILLGRVLSQPELAISWTEKSDLPEDKRQDMLRRLRSIYITANSNSS--KSPVTVRTVEKVGETPSR--------AEVFGKSTDSSDDMNGHGSEFPSSKVMNPS-V-KYL--THPS-SPFWWFSTVRLKLGGIHLVLPRGRIILVGLVMAFASYFFKRKAS----ELRKFAWRQTLFILRALMDAWQLAFSVQVNPLAAVQQISA---APRSNR
>APOSodor
-----------------------------------------------------------------------------------------------------------------MAQVSMSDIWSEIDLSERYMVCGMFNEASSLASSVIQRL---KASSV-EVNYETQLADAMDSAGMVFVQSLRELG--RTSELFDELKMLFGSVDAIPIEVFLTG---ACMQISSGLTTNLTALFEEFLSKWKFLDDDLYVYPKEERTSSQ---CSWQSALDSAKYLEAIEVFTVTILGKMLHKPELAIAWTEMADLPEEKRQDILRRLRSLLFTTNASSS--LNQGAIQNVDSV-EPPPG--------FMPFAEAGKSNAEMNGNVSNLAALKTVDPS-V-KCI--THWR-HPLSWFSTIRLKFGSIHLVFPAGKAVLLGLFIAYASYSLRKKSS----ALKQFARRQALWMQKTLLDAWQLAFSVQVNPLAAVQQLPA---APRGTR
>CALEmajo
-----------------------------------------------------------------------------------------------------------------MAEITNSSSWDEIDISERFMVCGLFNEACSLASTQIQNL---RTSPL-ISINEIELAEMMESAGMVFVQSMRESG--RTSEIFTELKILFGSVEAIPIDVFLTG---ACMQISEGTTSNLSAIFEEFLEKWRYVDNNRDIFRKE--HLSI---CPWQLALDPAKYIEVAEVFSVTFLGKILRKPEIAITWTEKSELPEDKRQDMLRRLQEMQNALNARSS--ISPAPCQSAEGVFLASPG--------AEVFLKSTNSINDANEQESKLAPTRHSKPS-I-KYL--THRS-SPFWWFTTVRFKLGGLHLVLPRGRIILVGLMMAFAAYLLRKKAS----EFRKIASRIGLSVQRALVDAWQLAFSVQVNPLAAVQQVSS---SPRSSR
>BORYspha
-----------------------------------------------------------------------------------------------------------------MALFSESSIWKEIDLSESYLVCCMFEEAASLASSVIQRI---RTSTLTEAIDNIQLADMMESAGMVFVQSIKSLE--RTRDLFVELEMLFGSLAAVPVQVFLTG---ACMQISEGYSSNLRAIFEEFLGSWMYLDGEVYVLLKEELQSSSSKGFIWQPIMLVEKYLEVAEVYAITLLGMVLHKPEVAISWTERSELPEGKRQDMLRRLHSLHLAKDSPSS--LLSETVHTADRICERSRG-----------------DGDELKSSTSELDDSLSIEPI--------SNRIDMFFWWFRTVRLKFGNAQLVLPLGRTMLLGSLLAFTIYILRNRSA----ALKRFAAKRASSVLKALSDAWQLAFSVQVNPLAAVQQLPSSAAASRGSR
>DACThata
-----------------------------------------------------------------------------------------------------------------MAEVTKSNIWDEIDLSERYMVCGLFNEACSLASSQIQNL---RISSL-NSVHEIELSEMMESAGMVVVQSLRESG--RTSEIFTELKILFGSVEAIPSEVFHTG---ACMQISEGITSNLSVIFEEFLIKWKYVDNDRYIFSKED-YFSK---CPWQSALNSEKYLEVVEVFAMIFLGRVLCKPELAISWIEKLDLPEDKCQDMLRRLNSVHLASNSSSS--ISPATFQTAERVNE-SPG--------TEIFSKSTNSSNQRGEHGSKLAASKPINPS-I-KYL--THRG-SPFWWFSTTRFRFGGIHWVLPRGRIVLVVLIMAFASYFLRRKGS----ELRKFPSRLALSIRRTLIDAWQLAFSVQVNPLAAVQQVSS---APRSST
>GOODfuma
----------------------------------------------------------------------------------------------------------MQSWVLDMVEVTKSNIWDEIDLSERYMVCGLFDEACSLAASQIQNL---RISSL-KPIHVIDLSEMMESAGMVFVQSLRESG--RTSEMFAELKILFGSVEAIPIEVFLTG---ACMQISEGTTSNLSEIFEEFLKKWRYVDNNRYIFPEEE-QFSK---FPWQSALDSEKYFEVVEVFATTFLGRVLCKPDLAIFWAEKLDLPEVKRQDMLRRLHSMNLDSSSSSS--ISPALVQTVERVGETHPR--------AEVFSKSSNSSNHTNEHESKLASSKPINPS-I-NYL--MHRS-SIFWWFNIVHFKFGGIRLVLPRGRIFLAGLVMAFASYFLRKKTS----ELRKFVSRQALSVQQVMIDAWQLAFSVQVNPLAAVQQIPS---APRSIR
>MASDpict
-----------------------------------------------------------------------------------------------------------------MAQVIKSDIWVKIELLERYMVCGLFNEACSLASAQIQNW---RTSSL-EQISEIELSGMMESAGMVFVQSLRELK--RTSELFAELKVLFGSVEAIPIQVFLTG---ACMQISEGITSNLTTIFEDFLKMWRYVNNDHYVLFKEDPNFSN---CPWQSVLDSERYLEVAEVFSMILLGRVRRQPELAISWIEKSNLPEDKRQDMLRRLHSIYLAANSSSS--TSPVTVRPVEKVGETPSG--------GEVFGKSTKSSNNMNGHGSKLPSSKVMNPS-V-KYL--THRS-SPFWWFSTVRFKLGGIHLVLPRGRIILVGLVMAFASYFFKRKAS----ELRKFAWKQTLFIQRALIDAWQLAFSVQVNPLAAVQHISA---APRSSR
>CYMBensi
-----------------------------------------------------------------------------------------------------------------MSQVIKSDIWDNIELSERYMVCGLFNEASSLSSSQIQNL---RTSSL-EQISEIELSGMMESAGMVFVQSLRELG--RTAELFVELKILFGSVEAIPIQVFLTG---TCMQISEGITSNLTTIFEDFLKKWRYVDNDHYVFLKEDQNISK---CPWQSVLDSEKYLEVAEVFAMILLGRVLRQHELAISWTEKADLSEDKRQDMLRRLNSTYLAANSSST--TSPVTVQTAEKVGETFSR--------AEVFDKSINSRSHMNGHGSKLAVSKVINPS-I-KYL--THRS-NPFWWFSTVRLKLGGIRLVLPRGRIILVGLVMAFASYFFQKKAS----ELRKFAWKQVLFIQRALIDAWQLAFSVQVNPLATVQQISAA--SPRNNR
>PAPHconc
-----------------------------------------------------------------------------------------------------------------MAQVTKSMVWDEIDLSERYMVCGLFNEASSLASSLIQCL---KTSSF-EPVQEIELSEMMESAGMVVVQSLKELG--RTSELFAELKILFGRVETIPIQVFLSG---ACMQISEGLTANLTAIFDDFLKKWRFADNGVYVSLEDQ-NCSK---CTWQSALNFEDYLQIVDVFVIVLLGRVLRQPELAISWTEKADLPEDKRQDFLWRLRSLHLAVDSSSA--ISKAAVQTLESVGEISSR--------SEGFAKSTKSGIHTNNFGSKLASPKTMNPS-I-KSL--AHRS-NPLWWFSAVRLKFGVIHLVLPRGKIILVGLLMAFASYFFRKKTS----ELRKFAWRQALFVQRALIDAWQLAFNVQVNPLATFHQISA---APRSSR
>CORYacti
-----------------------------------------------------------------------------------------------------------------MAEITNYNIWDEIDLSERYMVCGLFNEACSLASIQIQNL---RDSSL-KPINEIELSEMMESAGMVFAQSLRESG--RTSEMFAELKILFGSLEAIPIEVFLTG---ACMQISEGTTSNLLAIFEEFLEKWRYVDNDDYVFGNE--HFSK---CPWQSALDSEKYIEVAEVFTIVFLGRVLHKPEIAISWIEKLDLPEDKREDMMRRLHAMHLTSNSSSS--IKP-----VGRVVETPPG--------GEVLSKSTNSCNNTNEHGSKLASSEDMKPS-I-KYL--THRS-SPFWWFTTVQITFGRFHLVLPRGRIILVGLIIVFASYLLRKKTS----ELRKLGSRLGSSMRRALIDAWQLAFSVQVNPLAAVQHVS----SPISNR
>ERYCpuss
-----------------------------------------------------------------------------------------------------------------MVQVIKSDIWEKIELSERYMVCGLFNEASSIASSQIQNL---RTFSL-QQISEIELSEMMESAGMVFVQSSRELG--RTAELFVELCTLFGSLEVVPIQVFLTG---ACMQISEGVTSNLTRIFQDYLKNWRYMGNGHYVFHNEDPNFSK---CSWQSVLDSGKYLQVVEVYAMILLGKVLRQPEHAIAWTDKADLPEDQRQDMLRRLNSIYLAGNSSSS--NSPEMARTLEKSSESLSS--------TEVFDKSTNSRDPMNGDESKLVSSKVMNPS-F-KYL--THRS-SPFWWFSTIRLKFGGIQFVLPRGRIILVGLVMALASYFFHKKAS----ELRKLAWKQILFIRRALIDAWQLAFSVEVNPLAAVQQISAS--APRSNR
>EPIPpurp
-----------------------------------------------------------------------------------------------------------------MAQVIKSNICDEIDLSERYMVCGHFNEACSLASSQIQNL---RTTSL-EPIHEIELSGMMESAGMVFIQSLRELG--RTSELFAELKIVFGSVEAIPIQVFLTG---TCMQIFEGITSNLTEIFKEFLKKWRYVDNDHYALPIEDQNFSK---CPWQLTLDSEKYLEVAEVFTMILLGKVLHQHELAISWTEKSDLPEAKRQDMLRRLHSIHIAANSSSS--ISSATVQNVERVVETPSG--------TEVFAKSTNASNHMNGHGSNLASSKTMNPS-I-KNL--THRN-SPFWWFSTVRLKLGGIHLVLPPGRVILVGFIMAFASYFLRKKAS----DLRKFAWRQILFIQRALTDAWLLAFSVQVNPLAAVQQISA---SPRSNG
>CALAtsoo
-----------------------------------------------------------------------------------------------------------------MAQIIKSEIWDEIDLSERYMVCGLFNEACSLASSQIQKL---RTSSL-EQTPEIELSEMMESAGMVFVQSLRELG--RTAELFAELKVVFGSVEAIPIQVFLTG---TCMQISEGVTSNLTPIFEEFLKKWRYVDNDHYAFIKEDQKFSK---CPWQSVLDSEKYLEVVEVFAMTLHGRVLRQPELAIFWIEKSDLPEDKRQDILRRLHSMYLAANSSSS--VSPATVPTVEK---TPSR--------AEVFGISTNSSNHMNGHGSKLPSSKVMNRP-I-KYL--THRS-SPFWWFSTARLKLGGIHMVLPRGRIVLVGLLMAFASYFFQRKAS----ELRKFAWRQALLIQRALIDAWQLAFSVQVNPLATVQQISA---APRSNR
>HEMIforr
-----------------------------------------------------------------------------------------------------------------MAEVTKSNLWDDIDLSERYMVCGLFNEACSLASSQIQNL---RISSL-NPIHEIELSEMMESAGMVLVQSLRESG--RTSEIFTELKILFGSVEAIPIEVFQTG---ACMQISEGITSNLSAIFEEFLINWKYVDNDCYIFSKED-YFSK---FPWQSALNSEKYLKVVEVFAMIFLGRVLCKPELAISWIEKLDLPEDKRQDMLRRL-------NSSPS--ISPATLQTGERVNE-SPD--------TEVFSKFTNSNNQRGEHGLKLAPSKLKKPS-I-KYL--THRS-SPFWWFSTVQFKFGGIHLVLPRGRIVLVVLIMAFASYFLRRKGS----ELRKFASRQTLSIRRALIDAWQLAFSVQVNPLAAVQQIPS---APRSSM
>APOSshen
-----------------------------------------------------------------------------------------------------------------MAQVSMSDIWSEIDLSERYMVCGMFNEGSSLASYVIQQL---KASSV-EVNYETQLADAMDSAGMVFVQSLRELG--RTSELFDELKMLFGSVDAIPIEVFLTG---ACMQISSGLTTNLTALFEEFLSKWKFLDDDLYVYPKEERTSSQ---CSWQSALDSAKYLEAIEVFTVTILGKMLHKPELAIAWTEMADLPEEKRQDILRRLR--LFTTNAGSS--LDQGAIQNVDSV-EPPPG--------FTPFAEAGKSNAEMNRNVSNLAALKTVDPS-V-KCI--THWRHHPLSWFSTIRLKFGSIRLVFPAGKAVLLGLFVAFASYSLRKKSS----ALKQFARRQALWMQKTLLDAWQLAFSVQVNPLAAVQQLPA---APRGTR
>SELEaequ
-----------------------------------------------------------------------------------------------------------------MAQVSKSKVWDEIDLSESYMVCGLFNEASSLASSLIQCL---KTSSL-EPVQEIELSEMMESAGMVFVQSLKELG--RTSELFAELKMLFGPVETIPIQVFLSG---ACMQISEGLTSNLTAIFEEFLKKYRYADNGVYIFLEDQ-NCSK---CMWQSALDSEEYLQIVEVFVMVLLGRALLQPELAISWTEKADLPEDKRQDILRGLRSLHLTADSSSA--ISPATVQTLERVSEISSR--------SEEFAKATISGTHMNSFGLKLASPNAVNPS-I-KSL--MHRS-NPLWWFSAVRLKFGVIHLVLPRGKIILFGLLMVFASYFLRKKTS----ELRKFAWRQTLFVQRALIDAWQLAFNVQVNPLATVQQIPA---ASRGSR
>OECEmacu
-----------------------------------------------------------------------------------------------------------------MAQIIKSDIWNKIELSERYMICGLFNEASSLVSSQIQSL---RTSSL-EQISEIELSEMMESAGMVFVQSLRELG--RTAELFVELKTLFGSVEAIPIQVFLTG---TCMQISEGIASNLTRIFEDFLKNWRYVDNHHYVFHNEDLNFSK---CPWQTVLDSEKYLQVAEVFAMILLGRVLRQPELAISWTEKADLPEDKRQDMLRRLNSIYLAANSSSS--SSPQTVQTVEKVGESLSR--------AEVFDKSSNPRDPMNGHGSKLLSSKVMNPS-I-KYL--THRS-SPFWWFSTVRLKLGGIHLVLPRGRIILVALVMAFASYFFRKKAS----ELRKLAWKQVLFIQRALSDAWQLAFSVQVNPLAAVQQISSA--SPRSNR
>HABElong
-----------------------------------------------------------------------------------------------------------------MAEVTKSNIWDEIDLSERYMVCGLFNEACSLASSQIQNL---RISSL-NLIHETDLSEMMESAGMVVVQSLRESG--RISDLFTELKILFGSVEAIPIEVFQIG---ACMQISEGVTSGLSAIFEEFLTKWKYVDNDRYVCSNEG-YFSK---CPWQSTLNSERYLEVVEVFGMIVLGTALCKAELAISWIEKLDLPEDKRLDMLRRLNSAHLASNSSSS--LSPATFQTAERVNE-SPG--------TEVFSKSTNSSDQNGEHRSKLSPSKPVNHS-I-KYL--THRS-SPFRWFSTVRFKFVGIHWVLPRGRIVLVVLIMAFASYFLRKKGSDLRNEIRRFASRQALAIQRSLIDAWQLAFSVQVNPLAAVQQVPS---APRSGM
>VANIplan
---------------------------------------------------------------------------------------------------------------MDITQVSTVTIWNEIDLSERYMVCGMFNEASSLASSLIQQL---KSSSL-ESIHEMDLSELMESAGMVFIQSLIELG--RTPELFDELTSLYGSVEAIPVQVFITG---TCVQISERLTSDLKTIFEGFLDKWRYVENSDRVFPKENQNCSK---FKWQYTLDSEKYLQVVEIFTVTLLGRVLCKPDLGISWTEKANLPEEKRQNILIKLHKFNVAANSSLSTSTHVVAVQAADKIDETPSI--------SQRFPHVIESSSCTNGHGSDLATSKA---------L--RHQS-IPFWWFSNFRLKLAGAHLVLPRGRTVLLCLFITFASYFIRKRTS----KINKFAKRQALFLQRALIDAWQLAFSVQVNPLAAVQQLPS---ALRGAR
>CYMBmann
-------------------------------------------------------------------------------------------------------MKSKAKLVGDMSQVIKSDIWDNIELSERYMVCGLFNEASSLSSSQIQNS---RTSSL-EQISDIELSGMMESAGMVFVQSLRELG--RTAELFVELKILFGSVEAIPIQVFLTG---TCMQISEGITSNLTTIFEDFLKKWRYVDNDHYVFLKEDQNISK---CPWQSVLDSEKYLEVAEVFAMILLGRVLRQPELAISWTEKADLSEDKRQGMLRRLNSTYLSANSSST--TSPATVQTAEKVGETFSR--------AEVFDKSINSSSHMNGHGSKLAVSKVINPS-I-KYL--THRS-NPFWWFSTVRLKLGGIRLVLPRGRIILVGLVMAFASYFFQKKAS----ELRKFAWKQVLFIQRALIDAWQLAFSVQVNPLAAVQQISAA--SPRNNR
>OPHRgarg
-----------------------------------------------------------------------------------------------------------------MAEVTKSNIWDEIDLSERYMVCGLFNEACYHASSQIQNL---RISSL-DSIHEIELSEMMESAGMVVVQSLRESG--RTSEIFTNLKILFGSLEAIPVEVFQTG---ACMQISEGITSNLSAMFEEFLIKWKCVDNDRYVFSKED-DFSK---CPWQSSLNSQKYLEVVEVFAMIFLGRVLCKSELAISWIEKLDLPEDKRQDMLRRLNSVHLDSNSSSS--ISPATFQTAERVNE-SPG--------TEFFSKSTNSSSQRGERGSELAPSKPINPS-V-KYL--THRS-SPFWWFFTVRFKCGSICLVLPRGRIVLVVLIMGLASYFLRRKGS----ELRKFPSRLVLSIRRALIDAWQLAFSVQVNPLAAVQQVSS---TPRSST
>PLATclav
------------------------------------------------------------------------------------------------------------------------------------MVCGLFNEACSLASSQIQNL---RISSL-NPVHEIELSEMMESAGMVVVQSLRESG--RTSEIFTELETLFGSLEAVPSEVFHTG---ACMQISDGITSNLSAIFEEFLIKWKYVDNDRYIFSKED-YFSK---CPWQSALNSEKYLEVVEVFAMIFLGRVLCKPELAISWIEKFDLPEDKRLDMLRRLNSMHLASNSSSS--ISPATFQTAERVNE-SPG--------TEIFSKSTNSSNRRGEHGSKLAPSKPINPS-I-KYL--THRS-SPFWWFSTVRFKFGGIHLVLPRGRIVLVVLIMAFASYFLRRKGS----ELRKFPSRLALSIRRALIDAWQLAFSVQVNPLAAMQQVSS---APRSST
>ANOEemei
----------------------------------------------------------------------------------------------------------MQSWVYDMAEVTKSNIWDEIDLSERYMVCGLFDEACSLAASQIQNL---RTSSF----HEGELSEMMESAGMVFVQSLRESG--RTSEIFAELKILFGSVEAIPIEVFLTG---ACMQISEGATSNLSAIFEEFLKKWKYVDNNRYIFPEEE-QFSK---CPWQSALDSEKYLEVVEVFAMTFLGRVLCKPELAIFWAEKLDLPEAKRQDMLRRLHSM-LNPSSSSS--ISPAPVQTVERVGETYLG--------AEVFSKFTNSSNHTNEHESKLASSKPSNPS-V-KHL--THRS-SPFWWFTTVHFKFGGIRLVLPRGRIILVGLVLAFASYFLRKKAS----ELRKFVSRQALSVQRAMIDAWQLAFSVQMNPLAAVQQIPS---APSSSR
>GYMNodor
-----------------------------------------------------------------------------------------------------------------MAEVTKSSIWDEIDLSERYMVCGLFNEACSLASSQIQNL---RISSL-NPVHEIELSEMMESAGMVVVQSLRESG--RTSEIFTELKILFGSVEAIPSEVFHTG---ACMQISEGITSNLSAIFEEFLIKWKYVDNDRYIFSKED-YFSK---CPWQSALNSEKYLEVVEVFAMIFLGRVLCKPELAISWIEKLDLPEDKRQDILRRLNSVHLASNSSSS--ASPATFQTAERVNE-SPG--------TEIFSKSTNSGNQRGEHGSKLAPSKPINPS-I-KYL--THRS-SPFWWFSTVRFKFGGIHLVLPRGRIVLVVLIMAFASYFLRRKGS----ELRKFPSRLALSIRRALIDAWQLAFSVQVNPLAAVQQVSS---APRSSM
>PTERcurt
-----------------------------------------------------------------------------------------------------------------MAEVTKSSIWDEIDLSERYMVCGLFDEACSLAAAQIQNL---RTSSL-KQIHEVELSDMMESAGMVFVQSLRESG--RTSEMFAELKILFGSIEAVPIGVFLTG---ACMQITEGTTSDLSALFEQFLKKWRYVDNDRYIFSAEE-HFSK---CPWQSALNSEKYLEVVEVFVMTFLGSVLSKPELAISWTEKLDLPEDKRQDMLRRLHSLHLASNSSSS--LSPAPVQTVERVCETFAG--------AEVISKSTNSSNHNNERESKSASSKPMNPS-I-KFL--THRS-SPFWWFTTVRFTFGSIHLVLPRGRIVLIGLVMAFASYLLRKKAS----ELRKFVSKQALSVQRVLIDAWQLAFSVQVNPLAAVQQIPS---APRSNR
>ERYCcris
-----------------------------------------------------------------------------------------------------------------MVEVIKSDIWEKIELSERYLVCGLFNEASSIASSQIQNL---RTFSL-EQISEIELSEMMESAGMVFVQSSRELG--RTAELFVDLCTLFGSLEGIPIQVFLTG---ACMQISDGLTSNLTKIFEDFLKNWRYMGNDHYVFHDEDPNFSK---CSWQSVLDSGKYLQVAEVFAMILLGKVLRQPEHAIAWTDKADLPEDQRQDMLRRLNSIYLAANSSSS--NSPETVPTLEKFSESLSS--------TEVFDKSTNSRDPMNGHGSKLISSKFMNPS-I-KYL--THRS-SPFWWFSTTRLKLGGIHFVLPRGRIILVGLVMAFASYFFHKKAS----ELRKLAWKQILFIRRALIDAWQLAFSVQVNPLAAVQQISAS--APRSNR
>NEUWmali
-----------------------------------------------------------------------------------------------------------------MDQVSKSDFWGEIDLSERYMICGMFNEASCLAFSVIQRL---RASSV-EVNHEIQLADAMNSAGMVFVQSLRELG--RTSELFDELKMLFGSVDAIPIEVFLTG---ACMQISEGLATNLIAIFEEFLNMWRYLDDDLYVYPKEEMISSQ---CSWQSALDSGKYLEAVEIFTVTILGKVLRKPELAISWTEMADLPHGKRQDILRRLRSLHFISNSCSS--LNLGAVQNVDRV-EPPSG--------FVEFSKAGKSNTEMNGNVSNFSASKTVDPS-VKKYF--TRLR-NLLSWFSSISLKFGSIHLVLPSGKVILLGLFMAFASHSLRKKSS----DLKQLAWRRALWMQKTVIDAWELAFSVQVNPLAAVQQLPA---APRGTR
>PHAIflav
-----------------------------------------------------------------------------------------------------------------MAQIIKSEIWDEIDLSERYMVCGLFNEACSLASSQIQKL---RTSSL-EQTPEIELSEIMESAGMVFVQSLRELGSIRTAELFAELKVVFGSVEAIPFQVFLTG---SCIQISDGVTSNLTTIFEDFLKKWRYVDNDHYAFSKEDQNFSK---CPWQSVLDSEKYLEVVEVFAMILHGRVLRQPELAISWIEKSDLPEDKRQDMLRRLHSMHLAANSSSS--VSSATVRTVEK---TPSG--------AEVFCISTNSSNHMNGHGSKLPSSKVMNRP-I-KYL--THRS-SPFWWFSTVSLKLRGIHLVLPRGRIILVGLLMAFASYFFQRKAS----ELRKFAWRQALLIQRALIDAWQLAFSVQVNPLAAVQQISA---APRSNR
>GOODpube
------------------------------------------------------------------------------------------------------------------------------------MVCGLFDEARSLAASQIQNL---RTSSL-KPIHEVELSEMMESAGMVFVQSLRESG--RTSEMFAELKILFGSVEAIPIEVFLTG---ACMQISEGTTSNLSEIFEEFLKKWRYVDNNRYIFPEEE-QFSK---FPWQSALDSEKYFEVVEVFVTTFLGRVLCKPDLAIFWAEKLDLPKIKRQDMLRRLHSMNINSSSGSS--TSPAPVQTVERVGEFHPR--------DEIFSKSTNSSNHINEHESKLASSKPIIPS-I-KHL--TCRS-SPFWWFNTVHFKFGAIRLVLPRGRFFLAGLVMVFASYFLRKKAS----ELRKFVSRQALSVQRVMIDAWQLAFSVQVNPLAAVQQIPS---APRSIR
>CRYPlept
-----------------------------------------------------------------------------------------------------------------MAEVTKSNSWVEIDLSERYMVCGLFDEACSLASTQIQNL---RKSLL-KPTHEIELSEMMESAGMVFVQSFRGSG--RTSEMFTELKTLFGSVEEIPVEVFLTG---ACMQISEGTTSNLSLIFEDFLDKWRYVDNNRYIFRKE--DFSK---CPWQSALDSEKYFEVAEVFAMIFLGRVLCKPEIAISWTEKSNLPEDRRQDLLRRLQTMHLALNSSSS--LSPARFQFVERVGETSSG--------VEVPSKFTNTINNINEHGSKLASSKHMKLS-I-KYL--SHRS-SPFCWFSTTHFKFGRFHLVLPRGRIVLVGFIMAFASYFLWKKAS----NPRKFASRLGMSIQRALIDAWQLAFSVQVNPLAAVQQVSA---SPRSNR
>CALAcreb
-----------------------------------------------------------------------------------------------------------------MAEISNCNCWDEIDLSERYMVCGLFSEACSLASTQIRYL---RTSSL-KLVHEMELSEMMVSAGMVFVQSLKESG--RTSELFAELKVLFGSVEAIPVDVFLTG---VCLQISEGTTSNLSAIFEEFLIKWRYVDYDRYILRNEE-HFSM---CPWQSALNSEKYLEVIEAFTMIFLGRILCKHEIAISWTEKLDLPEDRRQDMLRRLHAMH-ALKSSSF--TSSALFQAVGRVGLTPTG--------VESPSKCTDLSYNTND-------SKHTMTP-I-KYL--TDRS-SPFWWFTTVHFKFGGFHVVLPRGRIVLVGLLMAFASYFFQKKAS----VLKRFASRLGRSIRRALIDAWQLAFSIQVNPLAAVQQVSS---SPTTNL
>CHILtrap
----------------------------------------------------------------------------------------------------------MPNLILDMAEMTSCSSWDEIDISERFMVCGLFNEACFLASTQIQNL---RTSSL-KPIHEFELSEMMESAGMVFVQSMRESG--RTSEIFTELKILFGSVEAIPIDVFLTG---ACMQLSEGTTSNLSTIFEEFLEKWRHVDNNRYIFRNE--HLSI---CPWQLALDPEKYLEVAEVFAVIFLGKVLRNPEIAITWTEKSELPEDKRQDMLKRLQEMQHALNARSS--ISPASCQSVEGVCLTSSG--------AEVLSKSTNSINDMNEHESKLASSRHTRPS-I-KHL--THRS-SPFWWFTTVHFKLGGLRLALPQGRIILVGLMMAFASYLLRKKAL----EFRKIASRLGLSVQRALVDAWQLAFSVQVNPLAAVQQVSS---SPRSNR
>PHALmode
-----------------------------------------------------------------------------------------------------------------MAEVVKSDIWDQIELSERYMVCGLFTEACSLASSQIQNL---RTCSL-EQIPEIELSGMIESAGMVFVQSLRELG--RTAELFAELKILFGSVEAIPIHIFLTG---ACLQISEGITSNLKTIFEDFLKKWRYVDNNHYEFLEEDNNISK---CPWQSVLDSDKYLEVAEVFAMILLGKVLHQPELAISWTEKSDMPEDKRQDMLRKLHSLYLAANSSSS--ISPEAFQTKEKVGETLSP--------TEVLEKSTNSSNHMNGCGSKLASTKVMNPS-I-KYL--THRS-SPFWWFSTVRLKLGGIHLVLPRGRIILVGLIMAFASYFFQRKAS----ELRKFAWRQALLIRRALIDAWQLAFSVQVNPLAAVQQIS----APRSNR
>PHAItank
-----------------------------------------------------------------------------------------------------------------MAQIIKSEIWDEIDLSERYMVCGLFDEACSLASSQIQKW---RTSSL-EQTPEIELSEIMESAGMVFVQSLRELG--RTEELFAELKVVFGSVEAIPTQVFLTG---TYMQISEGVTSNLTTIFEDFLKKWRYVDNDHYAFPKDDQNFSK---CPWQSVLDSEKYLEVVEVFAMILHGKILRQPEHAISWIEKSDLPEDKRQDMLRRLHSMYLAANSSSS--VSPATVRAVEKI---PSG--------AEVF-VCTNSSNHMNEHGSKLASSKVMNRP-I-KYL--AHRS-SPFWWFSTVRLKLGGIHLVLPRGRIILVGLLMAFASYFFQRKAS----EFKKFAWRQALLIQRALIDAWQLAFSVQVNPLAAVQQISA---APRNNR
>BLETstri
-----------------------------------------------------------------------------------------------------------------MAQVIKSNIWDEIDLSERYMVCGLFNEASSLAASHIQNL---RSSSL-EPIHESELSEIMESAGMVFVQSLRELG--RTAELFAELKVLFGSVETIPIQVFLTG---TCMQISEGITSNLTTIFEEFLMKWRYVDNDDYVFPKEDRSFSE---CAWQLVLDSEKYLEVVEVFTMVLLGRVLRQPEVAISWIEKSDLPEDKRQDLLRRLHSIHLAANSSSS--VSPAPVQSVERVGETLCG--------AEVFGKSTNSNNHMNGHGSKLASSKIMNPS-I-KYL--THRS-SPFSWFSTVRLKLGGTHLVLPRGRIILVGLVMAFASYFLRRKVS----ELRKFAWRQALFIQRVLIDAWQLAFSVQVNPLAAVQQISA---APRSNR
>GYMNdens
-----------------------------------------------------------------------------------------------------------------MAEVTKSNIWDEIDLSERYMVCGLFNEACSIASSQIQNL---RISSL-NPVHEIELSEMMESAGMVVVQSLRESG--RTSEIFTELKILFGSVEAIPSEVFHTG---ACMQISEGITSNLSAIFEEFLIKWKYVDNDRYIFSKED-YFSK---CPWQSALNSEKYLEVVEVFAMIFLGRVLCKPELTISWIEKLDLPEDKRQDILRRLNSVHLASNSSSS--VSPATFQTAERVNE-SPG--------TEIFSKSTNSSNQRGEHGSKLAPSKPINPS-I-KYL--THRS-SPFWWFSTVRFKFGGIHLVLPRGRIVLVVLIMAFASYFLRRKGS----ELRKFPSRLALSIRRALIDAWQLAFSVQVNPLAAVQQVSS---APRSSM
>MEXIxero
-----------------------------------------------------------------------------------------------------------------MAQVTTSMVWDEIDLSERYMVCGLFNEASSLVSSLIHCL---KTSS--EPAQVIELADMMESAGMVFVQSLKELG--RTSELFAELKMLFGPVETIPIQVFLSGAHRACMQISEGLTSNLTAIFEDFLKKWRYADNGVYVFLEDQ-NRSK---CMWQSALNLEEYLQLVEVFAIVLLGMVLRQPELAISWTEKADLPEDKRQDILRRLHSLHLAADSSSA--ISPAAVQTLERVGEFSSS--------SEELVKATKSGTHMNSFGPKLASPGTMNVS-V-KGL--THRI-NPLWWFSAVRLKFGAIHLVLPRGKVILISLLMALASYFLRKKTS----ELRKFAWRQTLFVQRALIDAWQLAFNVQVNPLATVQQISA---APRSSR
>RIMAelli
-----------------------------------------------------------------------------------------------------------------MAEVTNSSSWDEIDLSERYMVCGLFNEACSLASTQIQIL---RTSSL-KPIHEIELSEMMESAGMVFVQSFRESG--RMSEMFTELKILFGSVEAIPIDVFLTG---ACMQISEGTTSNLSEIFEEFLEKWRYVDNDRYIFRKE--HLST---CPWQSALDSDKYLEVAEFFAIIFLGRVLCKPEIAISWTEKSELPEDKRQDMLRRLQAMHHALNSSSS--TSPAPSQTVESVCLTSPG--------VEVLSKSTNSINNTNEHGSKLAPSEDTKPS-I-KFF--THRS-SPFWWFTTVHFKLGGLHLVLPRGRIILVGLMMAFASYLLRKKAS----ELRKFASRLGLSVQRALVDAWQLAFSVQVNPLAAVQQVSS---SPRSNR
>MOLIcapi
-----------------------------MSR-------VTS---------DGFGKHGRSCASSG--------------------------------------GKKGRIGADEMAVLCESPMWKEIDLAESYMVCSMFKEAATLASSIIRQIF--STTSV-EAMDSKELAAMLESAGMVFVQSLKELG--RTQELFVELEMLFGSVAVIPAQVFLMG---ACMQISEGCSSNLRPIFEEFLGKWVYLGGKFYRVPKEQ-EISFAKECVHQLVTSEDKYLEVVEVYAITLLGMVLHKPDIAISWTERAELPEGKRQDMLRRLRTLHLVTESSSS--FRPGTVHTGEGAGDQSASKAGSNLSRGKSVSKSS-LQHHLIV-ESEPNTSKLIQPS-L-KSI--SDRINLCFWWFRTARFNFGNVRLIIPQGKFMLLGPLMVFTFYILRKRSA----VLKRFAAEKAASIRKALVDAWQLAFSVNVNPLAAVQQLPSS--APRGSR
>LANAlana
-----------------------------------------------------------------------------------------------------------------MPLLSESPIWREIDIAESYLVCCMFENAASLASSIIQQICTTTTTSV-EETDDNELAQILESAGMVFVQSLKELG--RTRELFVELEMLFGSVAEVPVQVFLIG---TSMQISEGCSSNLRPVFEEFLGKWMYLGGEHYVLPKEQ-QTSSAEGCIRQYVMAIEKYLEVAEVYTITLLGMVLRTPEIAVSWTEGAELPEEKRQDILRRLRSLHLATDSSSS--LGPGTVQMAERTGNQSASTAKSALSRGEGFPKTTKPPCHLNGDESKPSTLISIRPS-I-RRI--LDIN-PCFWWFRTVRLKFGSTHLVLPPRKIMLLGLLMASTFYILRKRSA----VLKKFTIEKASSIRRALIDAWQLAFSVQVNPLAAVQQLPS---TLRGGR
>EPIPhell
-----------------------------------------------------------------------------------------------------------------MAQVIKSNICDEIDLSERYMVCGHFNEACSLASSQIQNL---RTTSL-EPIHEIELSGMMESAGMVFIQSLRELG--RTSELFAELKIVFGSVEAIPIQVFLTG---TCMQIFEGITSNLTAIFKEFLKKWRYVDNDHYALPIEDQNFSK---CPWQLTLDSEKYLEVAEVFTMILLGKVLHQHELAISWTEKSDLPEAKRQDMLRRLHSIHIAANSSSS--ISSATVQNVERVVETPSG--------TEVFAKSTNASNHMNGHGSNLASSKTMNPS-I-KNL--THRN-SPFWWFSTVRLKLGGIHLVLPPGRVILVGFIMAFASYFLRKKAS----DLRKFAWRQILFIQRALIDAWLLAFSVQVNPLAAVQQISA---SPRSNG
>CALAsini
-----------------------------------------------------------------------------------------------------------------MAQIIKSEIWDEIDLSERYMVCGLFNESCSLASSQIQKL---RTSSL-EQTPEIELSEMMESAGMVFVQSLRELG--RTAELFAELKIIFGSVEAIPIQVFLTG---SCMQISEGVTSNLTPIFEDFLKKWRYVDSDHYAFLKEDQNFSK---CPWQSVLDSEKYLEVVEVFAMILHGRVLRQPEHAIFWIEKSDLPEDKRQDILRRLHSMYLAANSSSS--VSPATVRTVEK---TPSD--------AEVFGISTNSSNHMNGHGSKLPSSKVMNRP-I-KYL--THRS-SPFWWFSTVRLKLGGIHLVLPRGRIVLVGLLMAFASYFFQRKAS----ELRKFAWRQALLIQRTLIDAWQLAFSVQVNPLAAVQQISA---APRSNR
>GASTelat
-----------------------------------------------------------------------------------------------------------------MAHQIKSNLLDEIDLAERYMVCGLFNEACSLASSQIQKL---RT-SL-ELINEIELSGMMDSAGMVFVQSLRESG--RTTELFAELTPLFGSVEAIPVQAFLTC---VCMQISEGITSDLTPIFEKFFEKWRYVDDDHYAFLKDDANLSK---CPWQLALDLGKYLEVAEVFAMVLLGRVLCQPELAISWTENSDLPEDKRQDMLRRLRSMCLTANSSSS--IKPASVKTVERVHETSSG--------SEALGESTNSSSHMK---LKSTSSKATNPS-F-KHL--THQK-SPLWWFSAVHLKFGGIHMVLPRGRIVLVGLVLAFASYFLRSRAS----ALRKLAWRQALLIRRILIDAWQLAFSVHLNPLAAVQQGSLP--SSASSR
>HYPOheme
-----------------------------------------------------------------------------------------------------------------MALLSESPIWKEIDLAESYMVCSMFKEAATLVSSIIQQIC--SATSV-EAVDSKELAAMLESAGMVFVQSLKELG--RTQDLFIELEMLFGSVAEIPVQVFLMG---TCMQISEGCSSNLRPIFEEFLGKWVNLGGEFYAVPKGQ-EISSVKGCVHQFVISAEKYVEVAEVYAITLLGMVLHKPDIAISWTERAELPEEKRQDMLRRLRTLHLITESSSS--FRPGTVHAFERAGDQSASKAGSALLRGKSVSKATKLQHHLIVKESEPNTSKSIYPS-V-KSI--SDRINPCFWWFRATHFKFGNARLIIPRGKIMLFGPLMVFTFYILRKRGA----VLKRFAAGKASSILKALIDAWQLAFSVNVNPLAAVQQLPSS--APRGSR
>CYPRbard
-----------------------------------------------------------------------------------------------------------------MAQVTKSKVWDEIDLAERYMVCGLFKEASSLASSLIQCL---RTSSL-EPPQEIELSEIMESAGMVFVQSLKELG--RISELFAELKILFGPVEAIPIQVFLSG---ACMQVSEGITSNLTAIFEEFLKKWRYADNGVYIFLEDQ-NCSK---CTWQSALDSEEYLEIVEVFVIVLLGRVLRKPELAISWTEKADLPEDKRQGILRRLRSLHFTADSSSA--ISPATVQTLESVGEISSR--------SEEFAKATKSGTHMNGCGSKLASPKTMNPS-I-KCL--THRS-NPLWWFSAVRLKFGNIHLVLARGKIFLVGLLMAFAFYFFRKRAS----ELRKFAWRRALFVKRALVDALQLAFNVQVNPLATVQQIRG---S----R
>CALAplic
-----------------------------------------------------------------------------------------------------------------MAEIANCNCWDEIDLSERYMVCGLFSEACSLASTQIRYL---RTSSL-KLVHEMELSEMMVSAGMVFVQSLKESG--RTSELFAELKVLFGSVEAIPVDVFLTG---ACLQISEGTTSNLSAIFEEFLIKWRYVDYDRYILRNEE-HLSK---CPWQSALDSEKYLEVIEAFTMIFLGRILGKHEIAISWTEKLDLPEDRRQDMLRRLHAMH-ALKSSSF--TSSALFQAVGRVGLTPTG--------VESPSKCTDLSYNTND-------SKHTMTP-I-KYL--TDRS-SPFWWFTTVHFKFGGFHVVLPRGRIVLVGLLMAFATYFFQKKAS----VLKTYDDSNQVF-----------------------------------NR
>ANOEroxb
----------------------------------------------------------------------------------------------------------MQSWVYDMAEVTKSNIWDEIDLSERYMVCGLFDEACSLAASQIQNL---RTSSL-KTIHEGELSEMMESAGMVFVQSLRESG--RTSEIFAELKILFGSVEAIPIEIFLTG---ACMQISEGATSNLSAIFEEFLKKWKYVDNNRYIFPEEE-QFSK---CPWQSALDSEKYLEVVEVFAMTFLGRVLCKPELAIFWAEKLDLPEVKRQDILRRLHSM-LNPSSSSS--ISPAPVQTVERVGETYLG--------AEVFSKFTNSSNHTNEHESKLASSKPSNPS-V-KHL--THRS-SPFWWFTTVHFKFGGIRLVLPRGRIILGCLVLAFASYFLRKKAS----ELRKFVSRQALSVQRAMIDAWQLAFSVQMNPLAAVQQIPS---APSSSR
>VANIshen
---------------------------------------------------------------------------------------------------------------MDNTKVSTVTIWNEIDLSERYMVCGMFNEASTLASSVIQQL---KSLPL-ESIHEMDLSELMESAGMVFIQSLIELR--RTPELFGELTSLYGSVEAIPVQVFITG---ACVQISERLTSDLTTAFEGFLDKWRYVENSDCVFPKENQYCSR---CKWQYTLDSEKYLEVVEIFTITLLGRVLCKPDLAISWTEKVNLPEEKRQDILRKLQKFNVGANSSLSTCTHVEAVQAADRMGETPSI--------SQLLPRVIESSTCTNGHGSDLATSKAGTPS-T-KCL--RHQS-IPFWWFCNFRLKLAGAHLVLPRGRTVLLCLFMTLASYFLRKRTP----EIKKFAKRQASFLQRALIDAWQLAFSVQVNPLAAVQQLPS---APRGGR
>EPIDfulg
-----------------------------------------------------------------------------------------------------------------MAQVTKSDIWDKIELSERYMVCGLFKEACSLVSSQIQNL---RT-SL-EQIPEIELSGMMESAGMVFVQSLRELG--RTTELFAELKILFGSVEAIPIQVFLTG---ACMQISEGITSNLTTIFEDFLKKWRYVDKDHYVLLKEDPNFSK---CPWQSVLDSEKYLEVAEVFSMILLGRVLSQPELAISWTEKSDLPEDKRQDMLRRLRSIYITANSNSS--QNPVTVRTVEKVGETPSR--------AEVFGKSTDSNNDMNGHGSEFPSSKVMNPS-V-KYL--THPS-SPFWWFSTVRLKLGGIQLVLPRGRIILVGLVMAFASYFFKRKAS----ELRKFAWRQTLFILRALMDAWQLAFSVQVNPLAAVQQISA---APRSNR
>PHRAlind
-----------------------------------------------------------------------------------------------------------------MTQVTKSMFWDEIDLSERYMVCGLFNEAISLSSSLIQCL---KTSSL-ETVQEIELSEMMESAGMVFVQSLKELG--RTSELFAELKILFGPVETIPIQVFLSG---ACMQISEGLTSNLTAIFEDFLKKWRYADNGLYIFLEDQ-NCSK---CIWQSALNFEDYLQIVDVFIIVLLGRVLHQPELAISWTEKADLPEDKRQDILKRLRSLHLSADSNSS--ISPAAVQTLERVGEISSR--------SEEFAKATKSGTHINSFGSKLASPKTMNQS-I-KRL--THRS-NPLWWFSAVRLKFGVIHVVLPRGKIILLGLLMAFASYFLRKKTS----ELRKFAWRQALFVQRALIDAWQLAFNVQVNPLATVQQISA---APRSSR
>PAPHhirs
-----------------------------------------------------------------------------------------------------------------MAQVTKSMVWDEIDLSERYMVCGLFNEASSLASSLIQCL---KTSSF-EPVQEIELSEMMESAGMVFVQSLKELG--RTSELFAELKILFGRVETIPLQVFLSGARRACMQISEGLTANLTAIFDDFLKKWRYADNGVYISLEDQ-NCSK---CTWQSALNFEDYLQIVDVFVIVLLGRVLRQPELAISWTEKADLPEDKRQDILRRLRSLHLAVDSSSA--ISQAAVQTLESVGEISSR--------SEGFAKFTKSGIHTNNFQSKLASPKNMNSS-I-KSL--VHRS-NPLWWFSAVRLKFGVIHHVLPRGKIILVGLLMAFASYFFRKKTS----ELRKFAWRQALFVQRALIDAWQLAFNVQVNPLATVHQISA---APRSSR
>SERAvome
-----------------------------------------------------------------------------------------------------------------MDEVTKSNIWDEIDLSERYMVCGLFNEACSHASSQIQNL---RITSL-NPIHEIELSEMMESAGMVVVQSLRESG--RTLEIFTELKILFGSVEAIPIEVFQTG---VCMQISEGITSNLSALFEEFLTKWKYVDNDRYIFSKED-YFSK---CPWQSSLNSNKYLEVVEVFAMIVLVRVLCKPEFAISWIEKLDLPEDKRQDMLRRLNSMHVDSNSSSS--ISPAIFQTAERVNE-SSG--------SEFFSESTNSSNQRGEHGSKLAPSKPINSS-I-KYF--THRS-SPFWWFFTVWFKFGGIRLILPRGRVVLVVLIMGFASYFLRRKGS----ELRKFPSRVALSVRRALIDAWQLAFSVQVNPLAMVQQVSS---STRSST
>CEPHdama
-----------------------------------------------------------------------------------------------------------------MAQVFKSNIWDEIDLAERYMVCGHFNEACSLASSQIQNL---RTTSL-EPIHEIELSGMMESAGMVFVQSLRELG--RTSELFAELKILFGSVEAIPIQVFLTG---SCMQISEGITSNLTAVFEEFLKKWRYVDNDHYVLPKEEQTFST---FPWQSTLDSEKYLEVAEVFAMILLGKVLHQPELAISWTEKSDLPEAKRQDMLRRLHSIHLSANSSSS--ITPATVLTVERVVETPSG--------TEVFAKSTNASSHMNGHGSNLASSKTMNPS-I-KYL--TRRS-SPFWWFSTVRLKLGGIHLVLPRGRIILVGFVMAFAAYFLRKKAT----DLRKLAWKQALFIQRALIDVWQLAFSVQVNPLAAVQQISA---SPRSNR
>THELangu
-----------------------------------------------------------------------------------------------------------------MAKISNSNSWNEIDLSERYMVCGLFNEACSLASTQIQNL---RTSPL-KPIHEFELSEMMESAGMVFVQSLRESG--RTSDMFTELKILFGSVEAIPVDVFLTG---ACMQISEGTTSNLSAIFEEFLEKWRYVDNDHCILQKE--H-------PWLSALDSEKYLEVAELFTIIFLGKVLHKPEIAICWIEKSQFPEDKCQDMLRRLQSMHLHLNSSSS--ISPALSQTVEGVCLTSPR--------VEVLSKSANSINNTNEQGSKSAPSKHMKPS-I-KYL--AHRS-SPFWWFTTVNFKLGGLHLVLPRGRIILVGLVMAFASYLLQKKAS----EFRKFVSRLGLSVQRALVDAWQLAFSVQVNPLAAVQQVSS---SARSNR
>EPIPaphy
-----------------------------------------------------------------------------------------------------------------MDKIIKSDIGDEIDLSERYMVCGHFIEACSIASTQIHKM---R-NLL-EPIQEIELSGLMESAGMVFIQSLKELG--RTAELFTELSKLFGSVEAIPIQVFLIG---ACMQISEVITLNLTTIFEKFLKKWRYTENDHYVLHTEDPNIDI---CPWQSTLDSKKYIEVFEVFTMVLLGKVLGQSELAISFIEKSDLPEDKRQDMLRRLHSIHHTAKSCSS--ISLTTVQTVSSARETSSV--------AKIFGKSANSADHINGHCSKAFS----NSS-M-KQL--AHRS-SPFWWFSNVRLKFGGIHRILPRGRIVLVGLVMAIASYYLKKRAG----ELKKFAWRRLLFIQRALLDAWQLAFSVQVNPLAAVQQISA---TPRSIV
