# Supplementary material for: Orchid Phylotranscriptomics: The Prospects of Repurposing Multi-Tissue Transcriptomes for Phylogenetic Analysis and Beyond
Source: Front Plant Sci. 2022 May 27;13:910362. doi: 10.3389/fpls.2022.910362 (PMC9196242; doi:10.3389/fpls.2022.910362)
Supplement: Supplementary file 4 [file Data_Sheet_3.zip › ortho_MSA/r1/OG0008957.fa]

>PLATclav
-----------------------------MEKAS-PAESY-IFGDQNTSDVTVLLKSGEGRLECLYCHSMVLIKSSE-----FFAQQL-SE-NDA-SRSFIGSAACIQVPCHVSQYDHYVKLIKLLYVPGDPVPESWDSVKSALGVLRASVIL-RCSSITDSCLRYLEAVPWDEKEEEEILKIVPALGDSAAAILARIRPVDPNATKNVLISAIHFATAEERSFPPFV-AGELRTSAQEQVEYMLLEDDDAPYVTVDEEVRSEARTCLGKLLANLETEL-SAI-------PVASEQRMVRCLADLEWMCGILSKMEMMSDFVASWAQISDRVLAVVEDDKHSSGFWEVKVKVIELVGKALDAVGYGSVVLPAPSRVRFVKTWLPYLRKMKPMLDSMSEGDESFTHKLDGDLCQNIEGAIVSLILALPGGDQADILGEWMQRTEVLKFPDLSEAFE-----IWC----YRTKTAKRRLLLGLNGV-GN---------------------------------------------PTLRL-----------------------
>CRYPlept
-----------------------------MENTD-IAEAY-TFGDQNTSDVTVILKNAEGRPETLYCHSTVLAKKSK-----FFAQQL-SE-NHA-AGTMDESPICIQLPSQAPQYDHYVKLMKLLYVSDDPILESWDSVRTALGVLQASVEL-HCNFITESCVQYLEAVPWDEKEEEEIVKIVPTLGDAAAPILARIQPVDLNATKDIFISAIRFATAVERSFPPFV-SDELKTSAQEQVEYMLLEDDDTPYVIVDEDVRSEARTGLNKMLASFEAEL-IVIP------AESSEQRIVQRLADLEWMCGILSKMEMMVDFVVGWAEISDKVLAVVQDENYRLGLWEVKVKVIELVGKALDAIGYGSVVLPAPSRVRFVMTWLPYLRKMKPVLDSKSETDESFAYKLDSDLCQNIEGAIVSLILALPCGDQADILVEWMQTTEQLKFPDLSEAFE-----VTY----HFFHWKKGTPFAEDQGV-YNMLTWWEQVDNGKQLTSSRKFLTVLPVVLYLIASHTTDYQHPVLFFNTVAVFVLVIAKFPNMHKVRIFGINSGN
>OPHRgarg
-----------------------------MEKASPPANSY-TFGDQNTSDVTVLLKSGEGRLESLYCHSTVLVKRSE-----FFAEQL-PE-NHA-SRNIIGSAVCIQVPCHVSQYDNYVKLIKLLYVSGDVVSESWGSVKSALGVLQASVVL-RCNSITSSCIRYLEAVPWDEKEEEEILKIVPALGDSATVILARIQPVDLNAAKNVLISAIHFATAAERSFPPFIATGELKNSAQEQVEYMLLEDDDVPYVTVDEEVRSEARTGLGRLFANLEAEL-SAI-------SEASEQRVVRCLADVEWMCGILSKMEMMSDFVASWTEISDKVLAVVEDQKHSLGLWEVKVKVIELVGKALDAVGYGSVVLPAPSRVRFVTTWLPYLRKMKPMLDSMSEEDKSFVHKLDGDLCQNIDGAIVSLILALPGGDQAEILGEWMQRTEELKFPDLSEAFE-----IWC----YRTKTAKRRLLLGLNGV-GN---------------------------------------------PTLSL-----------------------
>PHALcorn
-----------------------------MEEPS-FDQAY-TFGDRNTSDVTILLKNWEDRPELIYCHSTILVRKSK-----FFAEQL-SK-DHA-SRTKNDPTICIQVLCQGSQYDYYVKVLKLLYVSDDSVLESWDSVRSALGVLQASVTL-HCDSIIESCIRYLEAVPWDEKEEEEILKIVPKLGPAAIPILARIQPVDLNATKNVFISAIHFATSIERSFLPF--VDDLKTSAKEQVEYMLLEDEDTPLVTVDEDVMSEARTGLGNMFTIFETEL-NATPLDFEQSPEAAEQRVLQCLVDLEWMCGVLSKMEMLRDFVIGLAKISDKILAVVQDEKYSSSLWAVKVKVIEVVGKALDAIGYGSVVLPAPSRVHFLTTWLPYLRKMKPLLDWKSDSDESFAYKLDGDLCQNIEGAIISLILALPSGDQADILGDWMQRTEELKFPDLSEAFE-----VWC----YRSKTAKRRLLL---GV-GN---------------------------------------------PTVSLL----------------------
>HYPOheme
-----------------------------MDNGN-VAETY-QFGDENTSDITVHLRNRDGRPECFHCHSFILIKKSK-----FFADLL-SN-NQP-TSQNSESDNYIEVSCPVSEYDHYLKLLKLLYLSEDLVLDSWDSVKAALGVLRASITL-QCEAITRSCIQYLESVPWEEKEEEEILTIVPTLGRGAMSILARVQPVDLNATKNVFISAIRFATTVHRSFPPF--ADEMKTSAQEQVEYMLVEDEDTPLIAVDEDVKSEVKLGLAKLFSGFEEVL-SVLSSEFDQSPEVSEQRVLQSLSDLEWMCNVLPKIDMMKEFISEWAQISDRVLEVVQDEKYSSGLWAVKMKLVEVVGKALDAIGYGNVVVPPASRVQFLKTWLPYLRILKPTLDSKCAEDVSFQYGMDGDLCQNIEGAMVSLVLALPSNDQADILADWMKRTEQLKFPDLSEAFE-----VWC----YRTKTAKRRLMVGFNGV-GN---------------------------------------------PTVSL-----------------------
>EPIDfulg
-----------------------------MEESS-VARAY-TFGDQSTSDVTVLLKNWEDRPESLYCHSVILVKKSK-----FFAEQLFSS-DRA-AGTKNNSTICIQVPCQGSQYDYYIKLLKLLYVSDDSVLESWDSVRTALGVLQASVAL-RCNSIIESCIQYLEAVPWDEKEEEEILKIVRTLGPAATPILARIQPPDLNDAKNVFISAIHFATSINRSFPPF--SDELKTSAQEQVEYMLLEDEDTPLITVDEDVMSEARTGLRNMLAAFETEL-SATQLSFEHAPEATEQSVLQSLSDLEWMCGVLSKMEMFKDFVIGWANISDKILTVVQDEKYSLGLWAVKVKVIEVVGKALDAIGFGSVVLPAQSRVHFLTTWLPYLRKMKPLLDSKSENDESFAYKLDGDLCQNIEGAIISIILALPSGDQADILGDWMQRTEHLKFPDLSEAFE-----VWC----YRTKTAKRRLLHGLKGV-GN---------------------------------------------PTVSLL----------------------
>APOSshen
-----------------------------MEKRS-IAQGY-TFGDKNTSDITILLKSWEGRPEFLHCHSAILIKKSK-----FFADRL-SL-DYS-TCRTNEPMSCIQVPCKVSEYDHYLKLLKLMYLSEDSLLESWDSVKSTLGVLRASIDL-NCNSVTQSCIQYLEAVPWDEKEEEEVLKIIPKLGPAAVPILARIQPVNFDAAKNVFISAVRFSTCIERSFPPF--TDELKTSAQEQMEYMLTQDEDAPLLTADEAVRSEVRTGLINLFTTFESELISMMQVNLKRSAEEAEKGLLQSLSDLEWMCCMLPKMEMMKDFVSCWADITDKLLSVLQNEVYILGLWEVKVKVIELVGKALDAIGYGSIVLPAPLRVQFLKTWLPYLRKMKPLLDLKS-KDEFSACRLDADLCQNIEGAIVSLILALPSGDQAEIFGEWMQSAEQLSFPDLSEAFE-----VWC----YRTKTAKRRLFVGLNEA-GN---------------------------------------------HTVSL-----------------------
>PHRAlind
-----------------------------MEKVS-VAQAH-TFGDQNTSDVTVLLKNWEGRPEFLYCHSAILIKKSK-----FFAEQL-SSGDHA-TSTSNESSVCIQVPCQGSEYEYYMKLLKLLYVSDDSVMESWDSVRTGLGVLQASLAL-HCDSISASCIQYLEAVPWDEKEEEEVLRIVPTLGSAAMPILARIQPVDLNATKNVFISALRFATAVERSFPPF--VDELKTSAQEQVEYMLLEDEETPLVTVDEEVRTEVRTGLNNLFATFEAEL-SVIPLDFEKSQEATEKRVLQSLSDVDWMCSILSKMEMIKDFVTGWAEISDKVLAVVQDDKYSLGLWAVKLKVIEVVGRAFDAIGYGSVVLPAPSRVQFLKTWLPYLSKMKPLLDSKSDSDETFEYKLDGDQCQNIEGAMVSLILALPSGDQADILGDWMQRTEQLKFPDLSEAFE-----VWC----YRTKTAKRRLLQGLNGV-GN---------------------------------------------PTLSL-----------------------
>OECEmacu
-----------------------------MEESS-VAQAY-TLGDQNTSDVTVLLNNWEGKPEFLYCHSTILVKKSK-----FFADQL-SG-DHA-STTKNDSTICIQIPCQGSEYDYYVKLLKLLYVSDDSVLESWDSVRTALGVLQASVSL-HCNSIINSCIQYLEAVPWDEKEEEEILKIVPTLGPAATPILARIQPVDLNATKNVFISAIHFATTIERSFPPF--ADELKTSAQEQVEYMLLEDEDTPFVTVDEDVMSEARTGLGNMFATFEADL-SATLLDFEQSQVAVEQRVLQSLSDLEWMFGILSKMEMLKDFIIGWAKISDKILAVVQNEKYNLGLWAVKVKVIEMVGKALDAIGYGSVVLPAPSRVHFLTTWLPYLRKMKPLLDSKSDSDESFSYKLDGDLCQNIESAIISLILALPSGDQADILGDWMKRTEQLKFPDLSEAFE-----VWC----YRTKTAKRRLLLGLNG-----------------------------------------------------------------------------
>GYMNodor
-----------------------------MEKAC-PAESY-TFGDQNTSDVTVFLKSGEGRLECLYCHSTVLIKRSE-----FFAEQL-SE-NDA-SRNFIGSAVCIQVPCHVSQYDHYVKLIKLLYISGDPVPESWDSVKSALGVLRASVVL-RCNSITDSCVRYLEAVPWDEKEEEEILKIVPALGDSATAILARIQPVDPNATKNVLISAIHFATAAERSFPPFV-AGELKTSAQEQVEYMLLEDDDASYVTVDEEVRSEARTGLGKLLANLDAEL-SAI-------PEASEQRVVRCLADLEWMCGILSKMEMMSDFVASWAEISDRVLAVVEDDKYSSGLWEVKVKVIELVGKALDAVGYGSVVLPASSRVRFVTTWLPYLRKMKPMLDSMSEGDESFTHKLDGDLCQNIEGAIVSLILALPGGDQADILGEWMQRTEELKFPDLSEAFE-----IWC----YRTKTAKRRLLLGLNGV-GN---------------------------------------------PTLSL-----------------------
>CYMBmann
-----------------------------MEESS-VAQAC-TFGDQNTSDVTILLKNWEDRPEFLYCHSTILVKKSK-----FFADQL-SR-DHA-ARTENDSTICIQVPCQGSQYDYYVKLLKLLYVSDDSVLESWDSVRTALGVLQASVTL-CCNSIIDSCMQYLEAVPWDEKEEEEILKIVPTLGPAATPILARIQPVDLNATKNVFISAIHFATTAERPFLPF--ADELKTSAQEQVDYMLLEDEDTPLVTVDEDVMSEVRTGLGNMFSTFETDL-SATLLDFEQSPEAAEQRVLQSLSDLEWMCGVLSKMEMLTDFVIGWAKISDKILAIVQNEKYSLGLWAVKVKVIEVVGKALDAIGYGSVVLPAASRVHFLTTWLPYLRKMKPLLDSKSDSDESFAYKLDCDLCENIESAIISLILALPSGDQADILGDWMQRTEQLKFPDLSEAFE-----VWC----YRTKTAKRRLLVGLNGV-GN---------------------------------------------PTVSLL----------------------
>GOODpube
-----------------------------MEKTG-VPEAY-VFGDQNTSDVTVLLKNGEGRPELLYCHSTILVKKSK-----FFAEQL-SE-NHA-PRTINESTICIQVPCQVSQYDHYVKLLKLLYLSDDSVLESWDSVRTALGVLQASVAL-YCNSITNCCIQYLEAVPWDEKEEEEILNIVPTLGDVATPILARIQPVDLNVTKNVFISAIHFATAIERSFSPFI-ADELKTSAQEQVEYMLLEDDDTPCVIVDEDVRSEVRTGLNKMLANFEAEL-SVI-------PEASEQRVVQSLVDLDWMCGILSKMEMMMDFVTGWAAISDKVLAAVQDEKYSLSLWEGKVKVIELVGKALDAIGYGSVVLPAPSRVHFVTTWLPYLRKMKPILDLKSNADESFAYKLDGDLCQNIEGAIVSLILALPCSDQADILVEWMQTTEQLKFPDLSEAFE-----VWC----YRTKTAKRRLLLGLNGV-GN---------------------------------------------PTLSL-----------------------
>PAPHconc
-----------------------------MEKTS-VAQAH-TFGDQTTSDVTVVLKNWEDRPEFLYCHSAILTKKSK-----YFAERL-SVGDHA-ASTSTESTVYIQVPCQGPEYEYYVKLLKLLYVSEDLVLESWDSVRTGLGVLQASIAL-HCDSITASCIQYLEAVPWDEKEEEEVLRIVPALGSAAMPILARIQPVDLNTTKNVFISALRFATAVERSFPPL--ADELKTSAQEQVEYMLLEDEETPLVTVDEEVRTEARTGMNNLFATFDAEL-SVIPLDFERSQEAAEKRVLRSLSDVEWMCGVLSKMEMIKDFVTGWAELSDKVLAVVQDDKYSLGLWAVKLKVIEVVGRAFDAIGYGSVVLPAPSRLQFLKTWLPYLRKMKPLLDSKSDCDETFEYKLDSDQCQNIEGAMVSLILALPSGDQADILGDWMQTTEQLKFPDLSEAFE-----VWC----YRTKTAKRRLLQGLNGV-GN---------------------------------------------PTLSL-----------------------
>CALAtsoo
-----------------------------MEEPS-VAQAH-TFGDQNTSDVTVLLKNWEDRPEFLYCHSTILVKKSK-----FFAEQL-SR-DHP-AISKNDSTNCIQVPCQGSQYDYYVKLLKLLYVSDDSVLESWDSVRTALGVLQASVSL-HCNSITASCIQYLEAVPWDEKEEEEIIKIVPTLGPAANPILARIQPVDLNATKNVFISAIHFATSIERSFPPF--ADELKTSAQEQVEYMLLEDEDTPLVTMDEDVMSEARTGLGNMFATFETEL-SATPLDFEQSPEAAEQRVLQSLSDLEWMCGVLSKMEMLKDFVVGWAENSDKILAVVLDEKYSLGLWAVKVKVIEIVGKALDAIGYGSVVLPAPSRLHFLTTWLPYLRKMKPLLDSMSDSDESFAYKLDGDLCQNIEGAIISLILALPSGDQADILGDWMQRTEQPKFPDLSEAFE-----VWC----YRTKTAKRRLLLDLNGV-GN---------------------------------------------PTVSLL----------------------
>MICRparv
-----------------------------MERTD-VAEAY-IFGDQNTSDVKVLLKNVEGKPEILYCHSTVLVTKSK-----FFARQL-SE-NHV-ARTIDESAICVQVPCQVSQYDHYVKLLKLLYVADDSLVESWDSVRSALGVLQASVAL-CCNSITECCTQYLEAVPWDEKEEEEILRIVPTLGDAAMPILARIQPVDLNTTKNIFISAIRFATAVERPFPPFV-ASELKTSAQEQVEYMLLEDDDTPYVIVDEDVRSETRTGLKKMLANFQAEL-SVI-------PEVSERRVVQRLTDLEWMCGILLKMEMMVDFVAGWAEISDEVLAVVQDEKYSLGLWEFKVKVIELVGKALDAIGYGTVVLPAPSRVHFVTTWLPYLRKMKPILDSKSDADESFAYRLDGDLCQNIEGAVVSLILALPCGDQADILVEWMQTTEHLKFPDLSEAFE-----VWC----YRTKTAKRRLLLGLNGV-GN---------------------------------------------PTLSL-----------------------
>ANOEemei
-----------------------------MEKTG-VAGAY-AFGDQSTSDVTVLLKNGEGRPEFLYCHSAILAKKSK-----FFAKQL-SE-NHA-PRTINESTICIQVPCQASQYDHYVKLLKLLYLSDDSVLESWDSVRTALGVLQASVAI-YCNSISDSCIQYLEAVPWDEKEEEEILKIVPMLGNVATPILARMQPVDLNVTKNVFISAIHFTTATERSFTPFI-ADELKVSAQEQVEYMLLEDDDTPGMIVDEDVRSEVRTGLNKMLANFEAEL-SVI-------PEASEQRVVQSLVDLDWMCGILSKMEMMMDFVTGWAAISDKVLAAVQDEKYSLSLWEVKVKVIELVGKALDAIGYGSVVLPAPSRVHFVTTWLPYLRKMKPILDSKSNADESFAYKLDGDLCQNIEGAIVSLILALPCGDQADILVEWMQTTEQLKFPDLSEAFE-----VWC----YRTKTAKRRLLLGLNGV-GN---------------------------------------------PTLSL-----------------------
>CHILtrap
-----------------------------MEKTS-AAEAY-TFGDQNTSDVTVLLNNGEGRPEILYCHSTILAEKSK-----FFAKKL-SD-NNA-TRTTDESAICVQVSCNISQYDHYLKLIKLLYVNDDSVLESWDSVRTALGVLQASLTL-CCNSITSSCIQYLEAVPWDEKEEEEIVKIVPTLGYAATPILARIQPVDLNATKNVFISALQFAAAVERSPPPFV-ADELKTSAQEQVEYMLLEDDETPYVTVDEDVRSEARTGLNKMLANFEAEL-CLI-------PEASERMVVQRLVDLEWMCGILSKMEMMADFVAGWAEISGKILAVIQDEKYSSSLWEVKVKVIELVGKALDAIGYGTVVLPAPSRVEFITTWLPYLRKMKPILDSKSVNDESFAYKLDSDLCQNIEGAIVSLILALPCGDQADILVEWMQTMEQLKFPDLSEAFE-----VWC----YRTKTAKRRLLLGLNGV-AN---------------------------------------------PTLSL-----------------------
>EPIPpurp
-----------------------------MEKTS-VTQ---EFGDQSTSDVTVLLKNWEGRPEFLYCHSAILVKKSK-----FFAEQI-SS-DHA-TRTINEPTICIQVPCPGSQYDHYVKLLKLLYVSDDTILESWDSVRTALGVLQASVAL-HCNSITENCIQYLEAVPWDEKEEEEMLKIVPKLGPVATPILARIQPVDLNATKNVFMSAIRFATDIERSFPPF--ADELKTSAQEQVEYMLLEDEETPLVTVDEDVRSEARTGLRNMLATFEAEL-CVIPLDFEHSTGAAEQRVVQSLSDLEWMCGILSKIEMMKDFVTGWAEISDKVLAVVHDEKYSLGLWAVKVKVIEVVGKALDAIGYGSVVLPALSRVQFLTTWLPYLRKMKPLLDSKSDSDESFAYKLDSDLCQNIEGAIVSLILALPSGDQADILGDWMRRTENLKFPDLSEAFE-----VWC----YRTKTAKRRLLLGLNGV-GN---------------------------------------------STVSLL----------------------
>APOSodor
-----------------------------MEKRS-IAQGY-TFGDKNTSDITILLKSWEGRPEFLHCHSAILIKKSK-----FFADRL-SL-DYS-TCRTNEPMSCIQVPCKVSEYDHYLKLLKLMYLSEDKLLESWDSVKSTLGVLRASIDL-NCNSVTQSCIQYLEAVPWDEKEEEEVLKIIPKLGPAAVPILARIQPVNFDAAKNVFISAVRFSTCIERSFPPF--TDELKTSAREQMEYMLTQDEDAPLVTADEAVRSEVRTGLINLFTTFESEL-SMMQVNLERSAEEAEKGLLQSLSDLEWMCCMLPKMEMMKDFVSCWADITDKLLSVLQNEVYILGLWEVKVKVIELVGKALDAIGYGSIVLPAPLRVQFLKTWLPYLRKMKPLLDLKS-KDEFSTCRLDTDLCQNIEGAIVSLILALPSGDQAEIFGEWMQSAEQLTFPDLSEAFE-----VWC----YRTKTAKRRLFVGLNEA-GN---------------------------------------------HTVSL-----------------------
>RIMAelli
-----------------------------MEKIC-VAEAY-SFGDQNTSDVTVLLKNWEGRTEILYCHSTILVKKSK-----FFAQQL-SE-NHA-TRTTNES--CVQVPCQVSQYDHYLKLMKLLYVSDDSVLESWDSVRTALGVLQASVAL-CCNSITTSCIQYLEAVPWDEKEEEEIVKIVPTLGDIATPILARIQPVDLKATKNIFISALHFATATERS-PPFF-ADELKTSAQEQVEYMLLEDDDTPYVTVDEDVRSEARTGLNKMLANFEAEL-CVI-------PEASELRVVQRLADLEWMCGILSKMEMMTDFVAGWAEISGKVLAVVQDEKYSLSLWEVKVKVIELVGKALDAIGYGSVVLPSPSRVQFISTWLPYLRKMKPILDSKSDNDESFAYKLDSDLCQNIEGAIVSLILALPCGDQADILVEWMQTTEQLKFPDLSEAFE-----VWC----YRTKTAKRRLLLGLNGG-VN---------------------------------------------PTLSL-----------------------
>LANAlana
-----------------------------MDETG-IAETY-QFGNQTTSDIIVRLKNRDGRLECFYCHSCILMKKSK-----FFAELL-SN-RQP-ACQNSESNSYVEVSCPGSEYDHYVKLLKLLYLSEVSVLDSWDSVKAALGVLRASVAL-QCEAITESCIQYLESVPWEEKEEEEILKTVPILGQAAMPILARIQPVEQNATKDVFISAICFATTVDRSFPPF--TDELKTSAQEQVEYMLAEDEETPLVAVDEDVKSEGKAGLAKLFSTFEEEL-SALASDFDRSPEVSEQRVLQSLSDLEWMCNVLPKMEMMKDFVSGFAHMSNHVLEVVQDEKYSSGLWAIKLKLIEVVGKALEAIGYGNVVLPAASRVQFLKTWLPYLRMMKPILDLKCAEDKTFHYDMDTDLCQNIEGAMVSLVLALPSNDQADILADWMKRTEQFKFPDLSEAFE-----VWC----YRTKTAKRRLVVGFNGV-GN---------------------------------------------PTVSL-----------------------
>DENDnobi
-----------------MQY----VRPLHMEESS-VAQKY-TFGDQNTSDVTVLLKNWEDRPEVLYCHSTILVKKSK-----FFAEQL-SN-DHA-TRTKNDSTICIQVPCQGSQYDHYVKLLKLLYVSDDLVLESWDSVRTALGVLQASLTL-HCNSIIESCVQYLEAVPWDEKEEEELLKVVPTLGPVATPILARIQPVDLNATKNIFISAIHFATSIERSFPPF--AEELKTSAQEQVEYMLLEDEDTPLVTVDEDVMSEARTGLGNIFATFETEL-SATPLDFEQSPEAAEQRVLQSLSDLEWMCGVLSKMEMLKDFVTGWAEISDKILAVVQDEKYSLGFWAVKVKVIEVVSKALDAIGYGSVVLPAPSRVHFLTTWLPYLRKMKPLLDLKSDSDESFAYKLDVDLCQNIEGAIISLILALPSDDQADIFGDWLQRTEQLKFPDLSEAFE-----VWC----YRTKTAKRRLLVGLNGV-GN---------------------------------------------STVSLL----------------------
>HABElong
-----------------------------MEKTS-PAESY-SFGDQNTSDVTVLLNNGEGTLASLYCHSTVLVKRSD-----FFAEQL-SE-NHA-YRNFIGSATRVQVPCRVAQCEHYVKLIKLLYASGDPVLESWGSVKSVLGVLQASVVL-RCSSITQSCVQYLEAVPWDEKEEEEILKIVPALGDSATPILARIQPIHPNVAKSVLISAIQFATGTGRSCPPFA-AGELKTSAQEQVEYMLLEDDDAPYVTVDEDVRSEARAGLSKLLANFEAEL-SAI-------PEASEQRVVRCLADLEWMCGVLSRMEMMVDFVASWAEMSDRVLAIVEDEKYCSGLWEVKVKVIELAGKALDAVGYGSVVLPAPSRVRFVTTWLPYLRKMKPMLDSMSDGDESFAYKLDGDLCQNMEGAIVSLVLALPGSDQADILGEWMQRTEELKFPDLSEAFE-----IWC----YRSKTAKRRLLLGLNAV-GN---------------------------------------------PTLSL-----------------------
>EPIPhell
-----------------------------MEKTS-VTQ---EFGDQSTSDVTVLLKNWEGRPEFLYCHSAILVKKSK-----FFAEQI-SS-DHA-TRTINEPTICIQVPCPGSQYDHYVKLLKLLYVSDDTILESWDSVRTALGVLQASVAL-HCNSITENCIQYLEAVPWDEKEEEEILKIVPKLGPVATPILARIQPVDLNATKNVFMSAIRFATDIERSFPPF--ADELKTSAQEQVEYMLLEDEETPLVTVDEDVRSEARTGLRNMLATFEAEL-CVIPLDFEHSTGAAEQRVVQSLSDLEWMCGILSKIEMMKDFVTGWAEISDKVLAVVHDEKYSLGLWAVKVKVIEVVGKALDAIGYGSVVLPALSRVQFLTTWLPYLRKMKPLLDSKSDSDESFAYKLDSDLCQNIEGAIVSLILALPSGDQADILGDWMRRTENLKFPDLSEAFE-----VWC----YRTKTAKRRLLLGLNGV-GN---------------------------------------------STVSLL----------------------
>GALEfabe
-----------------------------MERFR-VTQAC-NFGDQNTSDVTVLLCNWESRTEFFYCHSEILTRKSK-----FFAEQL-SK-EHV-TNSSNEFSNCIHVLCQGSEYDSYAKILKLLYASDDLVLDSFDSVRTALGVLRAAIAL-HCESITKSCMQYLEAVPWDEKEEDEILKIVPALGPVAKTLLARIQPVDMTAAKNVFVSAIRFATAVERPFPPF--SNELKTSAQEQVEYMLLEDEDGPMVAIEEEVRSEVRTGLSNIIATFEAEL-GLMPSGYKHSPEAAEQRVLQSLSDLEWMCGVLSKMEMLKDFVTRWSEISDKVLAALQNDECCLGLWSVKVKAIELVGKALDAIGFGNVVLPAPSRVQFLKKWLPYLRVIKPLLDAKSDKDESFTHRLDGDLCQNIEGAIVSLVLALPSCDQADILGDWIQRTEHLKFPDLSEAFE-----VWC----YRTKSARRRNLVDLI------------------------------------------------------------------------------
>CALAplic
-----------------------------MDKTG-IAETY-IFGDQNTSDITVLLKNGEGRPEILYCHSTVLVKKSK-----FFAQQL-SE-NHAITTTIDESTICIQVPCEVSQYDHYVKLMKLLYVSEDSVLESWDSVRTALGVLQASITL-HCNSISESCIQYLEAVPWDEKEEEEIVKIVPKLGDAAAPILARIQPVDEKATKSIFISAIHFATSIQSSFPPFV-AGELKISAQEQVEFMLLEDDDTPYVTVDEDVRSEVRIGLNKMFSNFEAEL-SMI-------PEASEQRVVQRLADLDWMCGILSKMEMMMDFVAGWAEISNKVLAVVQEEKYSSCLWEVKVKVIELVGKALDAIGYGSVVLPAPSRVHFVTTWLPYLRKMKPILDSKSETDESFAHKLDSDMCQNIEGAIVALILALPCGDQANILVEWMQTNEQVKFPDLSEAFE-----VWC----YRTKTAKRRLLLGLNGV-GN---------------------------------------------PTFSL-----------------------
>VANIshen
-----------------------------MEIDN-AAQAF-TFGDQNTSDVTVLLYTWEGRPELFYCHSKILIRKSE-----FFAEQL-SM-KAV-TNSSNEFSNFIQVLCQGSEYDSYAKLLKLLHASDDSVLESLDSVRTALGVLRASIAL-HCNSITKCCMQYLEAVPWDEKEEDEILKIAPALGPAAKPILGRIQPINLTATKNVFVSAIRFATAVEKSFPPF--ADELKTSAQEQVEYMLLEDEDAPMVVIDEEVRSEVRTGLSNLIATFEAEL-SLIPSGYKHSPEAAEQRVLQSLSDLEWMCGVLTKMEMLKDFVTRWSEISDKVLAVLQEDNCSLGLWSVKVKVIELVGKALDAIGFGNVVLPAHSRLHFLKKWLPYLRDIKPLLDAKSDEDESFTHRLDGDLCQNIEGAIVSLVLTLPSGDQADILGDWIQRTEQLKFPNLSEAFE-----VWC----YRTKSAKRRNMMDLSGA-GN---------------------------------------------PTLSL-----------------------
>CYMBensi
-----------------------------MEESS-VAQAY-TFGDQNTSDVTILLKNWEDRPEFLYCHSTILVKKSK-----FFADQL-SR-DHA-ARTENDSTICIQVPCQGLQYDYYVKLLKLLYVSDDSVLESWDSVRTALGVLQASVTL-CCNSIIDSCMQYLEAVPWDEKEEEEILKIVPTLGPAATPILARIQPVDLNATKNVFISAIHFATTTERPFLPF--PDELKTSAQEQVDYMLLEDEDIPLVTVDEDVMSEARTGLGNMFSTFETDL-SATLLDFEQSPEAAEQRVLQSLSDLEWMCGVLSKMEMLTDFVIGWAKISDKILAVVQNEKYSLGLWAVKVKVIEVVGKALDAIGYGSVVLPAASRVHFLTTWLPYLRKMKPLLDSKSDSDESFAYKLDGDLCENIESAIISLILALPSGDQADILGDWMQRTEQLKFPDLSEAFE-----VWC----YRTKTAKRRLIVGLNGV-GN---------------------------------------------PTVSLL----------------------
>ORCHital
-----------------------------MEKAS-PAESC-TFGDQNTSDVTVLLKSGEGRLESLYCHSTVLIKRSE-----FFAEQL-LE-NHA-SENFIGSAVCVQVPCHVSQCDHYVKLIKLLYVSGDWVPESWDSVKSALGVLRASVDL-RCNSITDSCVRYLEAVPWDEKEEEEILKIVPGLGYSATPILARVQPVDPNATKNVLISAIHFATAVERSFPPFV-AGELKTSAQEQVEYMLLEDGDAPYVTVDEEVRSEAKTGLGKLLVNFESEL-NAI-------PEASEQRVVRCLADLEWMCGILSKMEMMTDFVASWAEISDRVLSVVEDEKYSSGLWEVKVKVIELVGKALDAVGYGSVVLPAPSRVRFVTTWLPYLRKMKPLLDSMSVVEESFAHKLDGDLCQNIEGAIVSLILALPGGDQADILGEWMQRTEELKFPDLSEAFE-----IWC----YRTKTAKRKLLLGLNGV-GN---------------------------------------------PTLS------------------------
>NEUWmali
-----------------------------MEKSS-IAQQY-TFGDKNTSDITVILKNREGRPEFLYCHSAILVKKSK-----FFADQL-SA-GYS-TSRITELTSCIQVPCKGSEYDHYLKLLKLLYLSDDLVLESWDSVKSVLRVLRTSIDL-ECNSITQSCIQYLEAVPWDEKEEEEIVKILPILGPAAMPIFTRIQHVDLDAAKNVFISAVRFSTAIERSLPPF--TNELKTSAQEQVEYMLLEDEDAPLVTVNEEVRSEVRNGLKNLFATFESEL-CSMPASLEQSPEEAEQRLLQSISDLEWMCCILPKMEMTRDFVSGWAEMSDKVLLVLEDEKYRSGLWGVKVKVIELVGKALDAIGYGNVVLPALSRVQFLKTWLPYLRKMKPLLDLKSKDDEFFTYRLDINLCETIEGAIVSLILALPSGDQAEIFGEWMQSAEQLKFPDLSEAFE-----VWC----YRTKTAKRRLLVGLNEV----------------------------------------------------------------------------
>GOODfuma
-----------------------------MEKTG-VAEAY-AFGDQNTSDVTVLLKNGEGRPEFLYCHSTILVKKSK-----FFAEQL-SE-NHA-PRTINESTICIQVPCQVSQYDHYVKLLKLLYLSDDSVLESWDSVRTALGVLQASVAL-YCNSITDCCIKYLEAVPWDEKEEEEILKIVPMLGDVATPILARIQPVDLNVTKNVFISAIHFATAIERSFPPFI-ADELKTSAQEQVEYMLLEDDDTPCVIVDEDVRSEVRTGLNKMLANFEAEL-SVI-------PEASEQRVVQSLVDLDWMCGILSKMEMMMDFITGWAAISDKVLAAVQDEKYSLSLWEVKVKVIELVGKALDAIGYGSVVLPAPSRVHFVTTWLPYLRKMKPILDSKSNADESFAYKLDGDLCQNIEGAIVSLILALPCGDQADILVEWMQTTEQLKFPDLSEAFE-----VWC----YRTKTAKRRLLLGLNGV-GN---------------------------------------------PTLSL-----------------------
>MASDpict
-----------------------------MEESS-VAQAY-TFGDQSTSDITVLLKNCEDKPEFLFCHSSILVKKSK-----FFFEQL-SR-DGE-ARTKNDSTICIQVPCHGSQYDYYVKLLKLLYVSDDSDLESWDSVRTALGVLQASVTL-HCNSIIESCIQYLEAVPWDEKEEEEILKIVPTLGPAASPILARIQPVDLTATKNVFISAIHFATSIERSFPPF--ADELKTSAQEQVEYMLLEDDDTPLVTVDEDVMSEARTGLGNMFATFETEL-NASPLDFEQSPEAAEQRVLQSLLDLEWMCGVLSKMEMLKDFVIGWANISDKLLAVVQDEKYSLCLWAVKVKVIEVVGKAFDAIGYGSVVLPAPSRVHLLTTWLPYLRKMKPLLDSKSDNDESFGYKLDGDLCQNIEGAIISLILALPSGDQADILGDWMRRTEQLRFPDLSEAFE-----IWC----YRTKTAKRRVLHGLNGV-GN---------------------------------------------PTVSLL----------------------
>BORYspha
-----------------------------MDKAS-IAETC-QFGDQTTSDITIRLRNRDGRPEWFHCHSFILIKKSK-----CFADWF-SN-------RNSDSDNYIEVCCPGSEYDHYVKLLKLLYLSEDSVLDSWDSVKSVLSVLPASIAL-HCGSITESCIQYLESVPWEGKEEEEILKVVPALGPAAMPILARIQPVDLSATRNVFISAIRFATTIDRSFSPF--TDELKLSAQEQVEYMLVEDEDTPSIALDEEVKSEVKSGLAKMFATFETEL-STLPLDFEQSPVLSEQRVLQSLSDLEWMCNVLPKMEMMKDFISAWAQISEQVLTVVQDDKYCRSLWAVKIKLIEVVGKALEAVGYGNVVLPAPSRVQLLKTWLPYMRMMKPILDSKCESDEAFSYKMDSDLCQNIEGAIVSLVLALPSSDQAEILTDWMNRTEQLKFPDLSEAFE-----IWC----YRTKTAKRRLVVGLNGM-GN---------------------------------------------STVKL-----------------------
>GASTelat
-----------------------------MEETS-IAPAY-IFGDQNTSDVTVLLKNWEDRLEFFYCHSAILVKKSK-----FFEEQL-SR-EHP-TCTLNDSTICIQISCHGSQYDHYAKLLKLLYVSDHSVLDSYDSVRTALGVLQASAAL-HCSSITESCMQYLEAVPWDEKEEEEILKIIPTLGPEAAYILARIQPVDLNATKNIFISAIRFATAIERPLPPF--ADELKTSAQEQLEYMLLEDEDTPSVTVDEDVMSEVRAGLSNMLANFENEL-SILSQDHKLSPEASEQRLVQSLTDLEWMCGILLKMEMMKDFVTGWAEISSKVLVVIQDEKFDLGLWAVKVKVIELVGKALDAIGYGSVVLPAPFRVQFLATWLPYLRKMKPLLDLKSDSDGSFMYKLDSELCQNLEGAIVSVILALPSNDQADILGDWIQRTEQLKFPDLSEAFE-----LWC----YRAKTAKRRLSLGLNGV-GN---------------------------------------------PTMSLL----------------------
>SERAvome
-----------------------------MEKSS-PAESY-AFGDQNTSDVTVLLKSGEDRIESLYCHSTVLVKGSE-----FFAEQL-LE-NHV-YRNFTGSAVCIQVPCHLSQYDNYVKLIKLLYVSGDLVPESWGSVKSALGVLRASVVL-RCNSITSSCIRYLEAVPWDEKEEEEILKIVPALGESATAILARIQPVDLNATKNVLISAIHFATAGERSFPPSVATGELKTSAQEQVEYMLLEDGDAPYVTVDEEVRSEARTGLGRLFANLEAEL-SAI-------PEVSEQRVVRCLADHEWMCGVLSKMEMMSDFVASWAEISSRVLAVVEDCKYSSGLWEVKVKVIELVGKALDAVGYGSVVLPAPSRVRFLTTWLPYLRKMKPMLDSMSEGDKSFAHKLDGDLCQNIEGAIVSLILALPGGDQAEILGEWMQRTEELKFPDLSEAFE-----IWC----YRTKTAKRRLLLGLNGV-GN---------------------------------------------PTLSL-----------------------
>DRAKelas
-----------------------------MEKPS-TSESY-TFGDQSTSDLTVLLKNTEGWPELLYCHSTILVKKSK-----FFAQKL-SD-N---ARTADQSAISVQVPCSVSQYDHYLKLIKLLYLSDDSVLESWDSVRTALGVLQASVAL-CCNSITMSCIQYLEAVPWDEREEEEIVKIVPTLGDAAAPILARIQPVDLNATKNIFVSALRFATAVERSTPPFV-ADELKTSAQEQVEYMLLEDDDTPYVAVDDDVRSEARAGLSKMIANFEAEL-CLT-------PEASEQRVVQRLADLEWICGVLPKMEMMPDFVAGWAGISGKVLAVIEDEKYSSSLWEVKVKVIELVGKALDAIGYGTVVLPAPSRVQFITTWLPYLRKMKPILDSKSDNDESFAYKLDSDLCQNIEGAMVSLILALPCGDQADILVEWMQTMEQLKFPDLSEAFE-----VWC----FRTKSAKRRLLLGLNGV-GN---------------------------------------------P---------------------------
>PHAIflav
-----------------------------MEESS-VAQAH-TFGDQNTSDVTVLLKNWEDRPEFLYCHSTILVKKSK-----FFAEQL-SR-DHT-AITKNDSTNCIQVPCQGSQYDYYVKLLKLLYVSDDSVLESWDSVRTALGVLQASVSL-HCNSITASCIQYLEAVPWDEKEEEEIIKIVPTLGPAANPILARIQPVDLNATKNVFISAIHFATSIERSFPPF--TDELKTSAQEQVEYMLLEDEDTPLVTVDEDVMSEARTGLGNMFATFETDL-SATPLDFEQSPEAAEQRVLQSLSDLEWMCSVLSKMEMLKDFVVGWAEISDKILAVVLDEKYSLGLWAVKVKVIEVVGKALDAIGYGSVVLPAPSRLHFLTTWLPYLRKMKPLLDSKSDSDESFAYKLDGDLCQNIEGAIISLILALPSGDQADILGDWMQRTEQLKFPDLSEAFE-----VWC----YRTKTAKRRLLLDLNGV-GN---------------------------------------------PTVSLL----------------------
>HAEMdisc
-----------------------------MEKTS-VTEAY-VFGDQNTSDVTVLLNNGEGRPEFLYCHSTILVKKSK-----FFAEQL-SE-NHA-PRTINESTICIQVPCQVSQYDHYVKLLKLLYLSDDSVLESWDSVRTALGVLQASVAL-YCNSISDSCIQYLEAVPWDEKEEEEILKIVPMLGNVAAPILARIQPVDLNVTKNIFISAIHFTTATERSFLPCI-ADELKTSAQEQVEYMLLEDDDTPCVIVDEDVRSEVRTGLNKMLTNFEAEL-SVI-------PEASEQRVVQSLVDLDWMCGILSKMEMMMDFVTGWAAISDKVLAAVQDEKYSLSLWEVKLKVIELVGKALDAIGYGSVVLPAPSRVHFVTTWLPYLRKMKPILDSKSNADESFAYKLDGDLCQNIEGAIVSLILALPCGDQADILVEWMQTTEQLKFPDLSEAFE-----VWC----YRTKTAKRRLLLGLNGV-GN---------------------------------------------PTLSL-----------------------
>ERYCcris
-----------------------------MEESS-VAQAY-TLGDQNTSDVTVLLKNWDDKPEFLYCHSSILVKKSK-----FFADQL-SR-EHA-SRTKNDPTICIQVPCQGLQYDYYVKLLKLLYVSDDHVLESWDSVRTALGVLQASVSL-HCNSIIDSCIKYLEAVPWDEKEEEEILKIVPTLGPVATPILARIQPIDLNATKNVFISAIHFATTIDRSFPPF--ADELKTSAQEQVEYMLLEDEDTPLVTVDEDVMSEARTGLGNMFAIFETNL-STALLDFEQSPEAAEQRVLQSLSDLEWMFGVLSKMEMLKDFVIGWAKFSDKILAVVQNEKYSLGLWAAKVKVIEVVGKALDAIGYGSVVLPAPSRVHFLITWLPYLRKMKPLLDSKSDSDESFAYKLDGDLCQNIESAIISLILALPSGDQADILGDWMKRTEQLKFPDLSEAFE-----VWC----YRTKTAKRRLLLGFNG-----------------------------------------------------------------------------
>ANOEroxb
-----------------------------MEKTD-VAGAY-AFGDQSTSDVTVLLKNGEGRPEFLYCHSAILAKKSK-----FFAKQL-SE-NHA-PRTINESTICIQVPCQASQYDHYVKLLKLLYLSDDSVLESWDSVRTALGVLQASVAL-YCNSISDSCVQYLEAVPWDEKEEEEILKIVPMLGNVATPILARMQPVDLNVTKNVFISAIHFTTATERSFTPFI-ADELKVSAQEQVEYMLLEDDDTPGVIVDEDVRSEVRTGLNKMLANFEAEL-SVI-------PEASEQRVVQSLVDLDWMCGILSKMEMMMDFVTGWAAISDKVLAAVQDEKYSLSLWEVKVKVIELVGKALDAIGYGSVVLPAPSRVHFVTTWLPYLRKMKPILDSKSNADESFAYKLDGDLCQNIEGAIVSLILALPCGDQADILVEWMQTTEHLKFPDLSEAFEEKGCKSYCPTHTRRASCTRYALILSISSFYCN---------------------------------------------VFFSFL-------------AILNVNIFI
>LIMOabor
-----------------------------MEKTS-VTQ---EFGDQNTSDVTVLLKNWEGRPEFLYCHSAILVKKSK-----FFAEQI-PS-DHA-TRTIHEPTICIQVPCPGSQYDHYVKLLKLLYVSDDTILESWDSVRTALGVLQASVSL-HCNSITEICIQYLEAVPWDEKEEEEILKVIPKLGPVAAPILARIQPVDLNATKNVFISAIRFATDIERSFPPF--ADELKTSAQEQVEYMLLEDEETPLVAVDEDVRSEARTGLSNMFATFDAEL-SVIPLDFEHSPGAAELRVVQSLSDLEWMCGILLKMEMMKDFVTGWAEISDKVLAVVHDEKYSLGLWEVKVKVIEVVGKALDAIGYGSVVLPATSRVQFLTTWLPYLRKMKPLLDSKSDSDESFAYKLDSDLCQNIEGAIVSLILSLPSGDQADILGDWMRRTEKVKFPDLSEAFE-----VWC----YRTKTAKRRLLLGLNGV-GN---------------------------------------------PTVSLL----------------------
>EPIPaphy
-----MHLFL--------------DRPLHMEKTS-TTQTY-TFGDQNTSDITVLLKNAEDKPEYMHCHSAILVKKSE-----FFAEQL-SR-SHF-TRAANDSAICIQVTCQSPQYDHYVMLLKLLYVLDDYILESINSVRTALGVLQASVAL-QCQSISESCVKYLEAVPWDEKEEEEILKIAPSLGTSAMPILARIQPVDLNAAKDVFISAVRFASSIEKSFPPF--ANELKVSAQEQVDYMLLEDEDTPLITVDDDVISETKNGLRSIFAAFETAL-SLISQDFEQSPEATEQRAVQSLIDLEWICGVLSKMDMMKDFTTSWDEISDKVLAVVQDEKNSSGLWAFKAKVIEVVGKVLDAIGYGSVVLPAPSRLRFLMTWLPYLRKMKPLLDLKSDIDELFAYKLDSDLCQNIEGAIVSLILALPSNDQANILGDWMQRTDQLKFPDLSDAFE-----IWC----FRAKTARRRLLKGLDGV-ET---------------------------------------------PAVSLL----------------------
>SELEaequ
-----------------------------MEKST-VALAY-TFGDQNTSDVTVLLKNWEGRPEFLYCHSAILIKKSK-----FFAERL-SAGDHA-TSTSKESTVCIQVPCQGPEYDYYVKLLKLLYVSDDSVLESWDSVRTGLGVLQASLAL-HCESITASCIQYLEAVPWDEKEEEEVLRIVPTLGSAAMPILARIQPVDLNAAKNVFISAIRFATAVERSFPPF--ADELKMSAQEQVEYMLLEDEETPLVTVDEEVRTEARTGLSNMFATFEAEL-SVIPLDFERSPEAVEKRVLQSLSDVDWMCGIFSKMEMMNDFVTHWAEISDKVLAVVQDDKYSLGLWAVKLKVIEVVGKALDAIGYGSVVLPAPSRVLFLKTWLPYLRKMKPLLDSKSDSDETFEYKLDSDQCQNIEGAMVSLILALPSGDQADILGDWMQMTEQLKFPDLSEAFE-----VWC----YRTKTAKRRLLQGLNGV-GN---------------------------------------------PTLSL-----------------------
>CYPRflav
-----------------------------MEKTS-LAQTY-IFGDQKTSDVTVLLKNWEGRPEFLYCHSAILIKKSK-----FFAERL-SAGDHA-TSTSNESIVCIQVPCQGPEYDYYVKLLKLLYVSDDSVLESWDSVRTGLGVLQASLAL-DCDSITASCIQYLEAVPWDEKEEEEVLKIVPTLGSVAMPILARIQPVDLNATKSVFISAIRFATAVERSFPPF--ADELKMSAQEQVEYMLLKDEETPLVIVDEEVRTEARTGLSNMFSTFEAEL-SLVPLDFVHSPEAAEKRVLHSLSDIDWMCGVLSKMEMMKDFVTGWAEISDKVLDVVQDDKYSLGLWAIKLKVIEVVGKALDAIGYGSVVLPASSRVQFLKTWLPYLRKVKPLLDSKSDSDETFKYKLDSDQCQNIEGAMVSLILSLPSGDQADILGDWMQRTEQLKFPDLSEAFE-----VWC----YRTKTAKRRLFQGLNGV-GN---------------------------------------------PTLSL-----------------------
>EPIDpuni
-----MVFLLCSILLNALQY----VRPFHMEESS-VARAY-TFGDQSTSDVTVLLKNWEDRPESLYCHSVILVKKSK-----FFAEQLFSS-DRA-AGTKNNSTICIQVPCQGSQYDYYIKLLKLLYVSDDSILESWDSVRTALGVLQASVAL-RCNSIIESCIQYLEAVPWDEKEEEEILKIVRTLGPAATPILARIQPPDLNDAKNVFISAIHFATSINRSFPPF--SDELKTSAQEQVEYMLLEDEDTPLITVDEDVMSEARTGLRNMLAAFETEL-SATQLSFEHAPEATEQSVLQSLSDLEWMCGVLSKMEMFKDFVIGWANISDKILTVVQDEKCSLGLWAVKVKVIEVVGKALDAIGFGSVVLPAQSRVHFLTTWLPYLRKMKPLLDSKSENDESFAYKLDGDLCQNIEGAIISIILALPSGDQADILGDWMQRTEHLKFPDLSEAFE-----VWC----YRTKTAKRRLLHGLKGV-GN---------------------------------------------PTVSLL----------------------
>CEPHdama
-----------------------------MAKTS-VTE---EFGDQKTSDVTVLLKNWEGRPEYLYCHSAILVKKSK-----FFAEQL-SS-DHA-RRTINEPTICIQVPCQGSQYDHYVKLLKLLYVSDDTILESWDSVRTALGVLQASVAL-HCNSITESCIQYLEAVPWDEKEEEEILKIVPKLGPVATPILARIQPVDLNATKNVFMSAIRFATDIERSFPPF--ADELKSSAQEQVEYMLLEDEETPLVTVDEDVRSEARTGLSNMFATFEAEL-SAIPLDFEHSTGAAEQRVVQSLSDLEWMSGILSKMEMMKDFVTGWAEISDKVLAVVHDEKHSLSLWAVKVKVIEVVGKALDAIGYGSVVLPAPSRVQFLTTWLPYLRKMKPLLDSKRDSDESFAYKLDSDLCQNIEGAIVSLILALPSADQADILGDWMRRTEKLKFPDLSEAFE-----VWC----YRTKTAKRRLLLGLNGV-GN---------------------------------------------STVSLL----------------------
>ERYCpuss
M--ERNVPLLYSRTI-AQQVVDPDVETSSMEESS-VAQAY-TLGDQNTSDVTVLLKNWDDKPEFLYCHSTILVKKSK-----FFSDQL-SR-DHA-SRTKNDPAICIQVPCPGSQYDYYVKLLKLFYVSDDSVLESWDSVRTALGVLQASVNL-HCNSIIDSCIRYLEAVPWDEKEEEEILKIVPTLGHAATPILARIQPVDLNATKNVLISAIHFATTIERSFPPF--ADEIKTSAQEQVEYMLLEDEDTPLVTVDEDVMSEVRTGLGNMFATFETNL-RTILLDFEQSPEAAEQRVLQSLSDLEWMFGVLSKMEMLKDFVIGWAKFSDKILAVVQNEKYSLGLWAVKVKVIEVVGKALDALGYGSVVLPAPSRVHFLITWLPYLRKMKPLLDSKSDSDESFAYKLDGDLCQNIESAIISLILALPSGDQADILGDWMKRTEQLKFPDLSEAFE-----VWC----YRTKTAKRKLLLGFNG-----------------------------------------------------------------------------
>CORYacti
MISSSSLMILTP---SAMNR----SERLQMERTD-VTESY-TFGDQNTSDVTVLLKNGEGRPEILYCHSTILATKSK-----FFAQQL-SG-NHA-TRTVDESAVCVQVPCEVPQYDNYVKLMKLLYVSDDSVIESWDSVRTALGVLQASITL-CCDSITNSCIQYLEAVPWDEKEEEEIVKIVPTLGDAATPILSRIQPVDQNTTKSIFISAINFASAAERSFPPFI-SGELKASAQEQVEYMLLEDDDTPYLTVDEDVRSEARTGLNKMLANLWSEL-TVV-------PEASERRIVQRLADLEWMCGVLSKMEMMTDFVTGWAEISDKILAFVQDEKYSLGLWEVKVRVIELVGKALDAIGYGSVVLPAPSRLHFVTTWLPYLRKMKPLLDSKSDADESFAYKLDGDLCQNIEGAIVSLILALPCGDQADILIEWMQATEQLKFPDLSEAFE-----VWC----YRTKTAKRRLLLGLNGV-GN---------------------------------------------PTLSL-----------------------
>CHILsemi
-----------------------------MEKSS-AAEAY-TFGDQSTSDVTVLLNNGEGRPEILYCHSTILAEKSK-----FFAKKL-SD-NNA-TRTTDESAICVQVSCNISQYDHYLKLIKLLYVNDDSVLESWDSVRTALGVLQASLTL-CCNSITSSCIQYLEAVPWDEKEEEEIVKIVPTLGYAATPILARIQPVDLNATKNVFISALQFAAAVERSPPPFV-ADELKTSAQEQVEYMLLEDDETPYVTVDEDVRSEARTGLNKMLANFEAEL-CLI-------PEASERMVVQRLVDLEWMCGILSKMEMMADFVAGWAEISGKVLAVIQDEKYSSSLWEVKVKVIELVGKALDAIGYGTVVLPATSRVEFITTWLPYLRKMKPILDSKSVNDESFAYKLDSDLCQNIEGAIVSLILALPCGDQADILVEWMQTMEQLKFPDLSEAFE-----VWC----YRTKTAKRRLLLGLNGV-AN---------------------------------------------PTLSL-----------------------
>PAPHhirs
-----------------------------MEKTS-IAQAH-TFGDQNTSDVTVVLKNWEGRPEFLYCHSAILTKKSK-----FFAERL-SAEDHA-ASTSNESTVYIQVPCDGPEYEHYVKLLKLLYLSDDLVLESWDSVRTGLGVLQASIAL-HCDSITASCIQYLEAVPWDEKEEEDVLRIVPTLGSAAMPILARIQPVDLNTTKNVFISALRFATAVERSFPPL--ADELKTSAQEQVEYMLLEDEETPLVTVDEEVRTEARTGLNNLFATFDAEL-SVIPLDFERSQEAAEKRVLRSLSDVEWMCGVLSKMEMIKDFVTGWAELSDKVLAVIQDDKYSLGLWAVKLKVIEVVGRAFDAIGYGSVVLPAPSRLQFLKTWLPYLRKMKPLLDSKSDCDETFEYKLDSDQCQNIEGAMVSLILALPSGDQADILGDWMQATEQLKFPDLSEAFE-----VWC----YRTKTAKRRLLQGLNGV-GN---------------------------------------------PTLSL-----------------------
>PHAItank
-----------------------------MEESS-VAQAH-TFGDQNTSDVTVLLKNWEDRPEFLYCHSTILVKKSK-----FFAEQL-SR-DHT-AITKNDSTNCIQVPCQGSQYDYYVKLLKLLYVSDDSVLESWDSVRTVLGVLQASVSL-HCNSITASCIQYLEAVPWDEKEEEEIIKIVPTLGPAANPILARIQPVDLNATKNVFISAIHFATSIERSFPPF--ADELKTSAQEQVEYMLLEDEDSPLVTVDEDVMSEARTGLGNMFATFETEL-SATPLDFEQSPEASEQRVLQSLLDLEWMCGVLSKMEMLKDFVVGWAEISDKILAVVLDEKYSLGLWAVKVKVIEVVGKALDAIGYGSVVLPAPSRLHFLTTWLPYLRKMKPLLDSKSDSDQSFAYKLDGDLCQNIEGAIISLILALPSGDQADILGDWMQRTEQLKFPDLSEAFE-----VWC----YRTKTAKRRLLLDLNGV-GN---------------------------------------------PTVSLL----------------------
>CALAsini
-----------------------------MEKSS-VAQAH-TFGDQNTSDVTVLLKNWEDRPEFLYCHSTILVKKSK-----FFAEQL-SR-DHP-AITKNDSTNCIQVPCQGSQYDYYLKLLKLLYVSDDSVLESWDSVRTALGVLQASVSL-HCNSITASCIQYLEAVPWDEKEEEEIIKIVPTLGPAANPILARIQPVDLNATKNVFISAIHFATSIERSFPPF--ADELKTSAQEQVEYMLLEDEDTPLVTMDEDVMSEARTGLGNMFATFETEL-SATPLDFEQSPEAAEQRVLQSLSDLEWMCGVLSKMDMLKDFVVGWAEISDKILAVVLDEKYSLGLWAVKVKVIEVVGKALDAIGYGSVVLPAPSRLHFLTTWLPYLRKMKPLLDSKSDSDESFAYKLDGDLCQNIEGAIISLILALPSGDQADILGDWMQRTEQLKFPDLSEAFE-----VWC----YRTKTAKRRLLLDLNGV-GN---------------------------------------------PTVSLL----------------------
>CALEmajo
-----------------------------MERTR-VAEAY-TFGDQSTSDVTVLLKNSEGRPETLHCHSTILGEKSK-----FFAQKL-LD-SNA-TRTADESTICVQVPCNASQYDHYLKLIKLLYVSDDSVLESWDSVRTALGVLQASVAL-CCNSITASCVQYLEAVPWDDKEEEEMAKIVPTLGDAATPILARIQPVDLNATKSIFISALRFATTVERSSPPFI-ADELKTSAQEQLEYMLLEDDDTPYVTVDEEVRSEARTGLSKVLADFEAEL-CLI-------PEASEQRAAQRLVDLEWMCGILSKMEMMADFIAGWAAISAKVLAVVQDEKYGSSLWEVKVKVIELVGKALDAIGYGTVVLPAPSRVQFITTWLPYLRKMKPILDSKSDGDESFAYKLDSDLCQNIEGAIVSLILALPCSDQAEILVEWMQTTEQLKFPDLSEAFE-----VWC----YRTKTARRRLLLGLNGV-AN---------------------------------------------PTLSL-----------------------
>GYMNdens
-----------------------------MEKAS-PAESY-TFGDQNTSDVTVFLKSGEGRLECLYCHSTVLIKRSE-----FFAEQL-SE-NDA-SRNFIGSAVCIQVPCHLSQYDHYVKLIKLLYISGDPVPESWDSVKSALGVLRASVVL-RCNSITDSCVRYLEAVPWDEKEEEEILKIVPALGDSATAILARIQPVDPNATKNVLISAIHFATAAERSFPPFV-ACELKTSAQEQVEYMLLEDDDAPYVTVDEDVRSEARTGLGKLLANLDAEL-SAI-------PEASEQRVVRCLADLEWMCGILSKMEMMSDFVASWAEISDRVLAVVEDDKYSSGLWEVKVKVIELVGKALDAVGYGSVVLPAPSRVRFVTTWLPYLRKMKPMLDSMSEGDESFAHKLDGDLCQNIEGAIVSLILALPGGDQADILGEWMQRTEELKFPDLSEAFE-----IWC----YRTKTAKRRLLLGLNGV-GN---------------------------------------------PTLSL-----------------------
>CALAcreb
-----------------------------MDKTG-IAETY-IFGDQNTSDITVLLKNGEGRPEILYCHSTVLVKKSK-----FFAQQL-SE-NHAITTTIDESTICIQVPCEVSQYDHYVKLMKLLYVSEDSVLESWDSVRTALGVLQASITL-HCNSISESCIQYLEAVPWDEKEEEEIVKIVPKLGDAAAPILARIQPVDEKATKSIFISAIHFATSIQSSFPPFV-AGELKISAQEQVEFMLLEDDDTPYVTVDEDVRSEVRIGLNKMFSNFEAEL-SMI-------PEASEQRVVQRLADLDWMCGILSKMEMMMDFVAGWAEISNKVLAVVQEEKYSWCLWEVKVKVIELVGKALDAIGYGSVVLPAPSRVHFVTTWLPYLRKMKPILDSKSETDESFAHKLDSDLCQNIEGAIVALILALPCGDQANILVEWMQTNEQVKFPDLSEAFE-----VWC----YRTKTAKRRLLLGLNGV-GN---------------------------------------------PTFSL-----------------------
>MEXIxero
-----------------------------MEKTS-VAQAH-TFGDQNTSDVRVLLKNWEGRPEFLYCHSAILIKKSK-----FFAERL-STGERA-TITSSESTVCIQVPCQASEYEYYMKLLKLLYDSDDLVLESWDSVRTGLGVLRASLAL-HCDSITASCIQYLEAVPWDEKEEEEVLRIVPMLGSAAMPILARIQPVDLNATKNVFISALRFATAAERSFPPL--VDELKTSAQEQVEYMLLEDEETPLVTVDEEVRTEARNGLNNLFATFEAEL-SVIALDFTHSQEAAEKRVLQSLSDVDWMCGVLSKMEMIKDFVTGWAEISDKVLAVVQDDKYSLGLWAVKLKVIEVVGRALDAIGYGSVVLPAPSRVQFLKTWLPYLRKMKPLLDLKSDSQKTFEYKLDSDQCQNIEGAMVSLILALPSGDQADILGDWMQRTEQLKFPDLSEAFE-----VWC----YRTKTAKRRLLQGLNGV-GN---------------------------------------------PTLSL-----------------------
>BLETstri
-----------------------------MEESS-VVQTY-TFGDQNTSDVTVLLKNWEDRPELLYCHSTILVKKSK-----FFAEQF-SG-DHA-PRTINDSTICIQVPCHGSQYDHYVKLLKLLYVSDDSVLESWDSVRTALGVLQASVTL-HCNSITESCIQYLEAVPWDEKEEEDILKIVPTLGPAATPILARIQPVDLNSTKNVFISAIHFATSIERSFPPF--ADELKTSAQEQVEYMLLEDDDTPLVTVDEDVMSEARTGLGNMFATFETEL-SATPLDFDQSPEVAEQRVLQSLSDLEWMYGVLSKMEMLKDFVTGWVEISDKILAVVQDEKYSLGLWAVKVKVIEVVSKALDAIGYGSVVLPAPSRVHFLTTWLPYLRKMKPLLDSKSDSDESFAYKLDGDLCQNIEGAIISLILALPSGDQADILGDWMQRTEQLKFPDLSEAFE-----VWC----YRTKTAKRRLLLGLNGV-GN---------------------------------------------PTVSLL----------------------
>CYPRbard
-----------------------------MEKTS-VSQAY-SFGDQNTSDVTILLKNWEGRPEFLYCHSAILIKKSK-----FFAERL-SAGDHA-TSTSNESIVCIQVPCHGPEYDYYVKLLKLLYVSDDSVLESWDSVRTGLGVLQASLAL-DCDSITSSCIQYLEAVPWDEKEEEEVLRIVPTLGSAAMPILARIQPVDLNATKSVFISAIRFATAVERSFPPF--ADELKMSAQEQVEYMLLKDEETPLVIVDEEVRTEVRTGLSNMFSTFEAEL-SVVPLDFERSPEAAEKRVFHSLSDIDWMCGILSKMEMMKDFVTGWAEISDKVLGVVQDDKYSLGLWAVKLKVIEVVGKALDAIGYGSVVLPAPSRVQFLKTWLPYLRNVKPLLDSKSDGDETFKYKLDSDQCQNIEGAMVSLILALPSGDQADILGDWMQRTEQLKFPDLSEAFE-----VWC----YRTKTAKRRLLQGLNGV-GN---------------------------------------------PTLSL-----------------------
>MOLIcapi
-----------------------------MDEGN-AAETY-QFGNENTSDITIQLRNRDGRPECFHCHSFILMKKSK-----FFADQL-SN-NQP-TSQSSESNYYIEVSCPASEYDYYLKLLKLLYLSEDLVLDSWDSVKAALGVLRASITL-QCEAITRSCIQYLESVPWEEKEEEEILKIVPTLGSGAMPILARVQPVDLNATKNVFISAIRFATTVHRSFPPF--ADELKTSAQEQVEYMLVEDEETPLIAVDEDVKSEVKSGLAKLFSGFAEVL-NVLCSEFDQLPEVSEERVLQSLSDLEWICNVLPKIDMMKEFISEWAHISDRVLEVVQDEKYSSGLWAVKMKVVEVVGKALDAIGYGNVVLPPASRVQFLKTWLPYLRIMKPILDSKCAEDRSFRYGMDGDLCQNIEGAMVSLVLALPSNDQADILADWMERTEQLKFPDLSEAFE-----VWC----YRTKTAKRRLMVGFNGV-GN---------------------------------------------PTVSL-----------------------
>DRAKthyn
-----------------------------MEKPS-TSESY-TFGDQSTSDLTVLLKNTEGWPELLYCHSTILVKKSK-----FFAQKL-SD-N---ARTADQSAISVQVPCNVSQYDHYLKLIKLLYLSDDSVLESWDSVRTALGVLQASVAL-CCNSITMSCIQYLEAVPWDEREEEEIVKIVPTLGDAAAPILARIQPVDLIATKNIFVSALRFATAVERSTTLFI-ADELKTSAQEQVEYMLLEDDDTPYVAVDDDVRSEARAGLSKMIANFEAEL-CLM-------PEASEQRVVQRLADLEWICGVLPKMEMMPDFVAGWAGISGKVLAVIEDEKYSSSLWEVKVKVIELVGKALDAIGYGTVVLPAPSRVQFITTWLPYLRKMKPMLDSKSDNDESFAYKLDSDLCQNIEGAMVSLILALPCGDQADILVEWMQTM----------------------------------------------------------------------------------------------------------------------
>LECAnigr
-----MFNLL----------------RAHMERKS-VAGEC-TFDDKNTSDVTVLLKNLEGRPEFFHCHSEVLTRKSK-----FFAEQL-SK-EHV-TNSNSEFSNCIHVSCLGAEYDSYAKLLKLLYASDDLVLESLDSVRTALGVLQASMAL-HCNSITDSCIQYLEAVPWDEKEEDEILKIVPALGPVATPILARIQPVDLSSTKDVFMSAIRYATAVDRSFPPF--TDELRTSAQEQVEYMLLEDEDTPMVAIDEEVRSEVRTGLSSMIATFVAEL-SMILSDCKHSPEAAEHRVLQSLSDLDWICGVLSKMEMLKDFVTRWSEISDEVLAALKDDKCSLGLWPVKVKAIELVGKALDAIGFGNVVLPAPSRLRFLKTWLPYLREMKPLLDSKSDKDESFTYRLDSDLCQNIEGAIVSVVLSLPSCDQADILGDWIQRTDHLKFPDLSEAFE-----VWC----YRAKSAKRRNLVD-SSS-GN---------------------------------------------PTLSL-----------------------
>DACThata
-----------------------------MEKAS-PAESY-IFGDQNTSDVTVLLKSEEGRLESLFCHSTVLIKRSE-----FFAEQL-SG-NEA-SRNFIESAVCIQVPCHVSQYDNYVKLIKLLYVSGDPVPESWDSVKSALGVLRASVSL-RCNSITDSCARYLEAVPWDEKEEEEILKIVPALGHSATAILARIQPVDPNATKNVLISAIHFATAAERSFPPFV-SGELITSAQEQVEYMLLEDDDAPYVTVDEEVRSETRTGLGKLLANLEAEL-SAI-------PEASEQRVVRCLADLEWICGILSKMEMMSDFVASWAEISDRVLAVVEDDKYSSGLWEVKVKVIELVGKALDAVGYGSVVLPAPSRVRLVTTWLPYLRKMKPMLDSMSEGDESFAHKLDGDLCQNIEGAIVSLILALPCGDQADILGEWMQRTEELKFPDLSEAFE-----IWC----YRTKTAKRRLLLGLNGV-GN---------------------------------------------STLSL-----------------------
>PTERcurt
-----------------------------MEETG-VVEAY-TFGDQDTSDVTVVLKNGEGRPEFLYCHSTILVKKSK-----FFAEQL-SK-NHA-TRTINESTICIQVPCQVSQYDHYVKLLKLLYVSDDSVLESWDSVRTALGVLQASVAL-YCNSITESCIQYLEAVPWDEKEEEEILKIVPTLGNAAMPILARIQPVDLNATKNVFISAIHFATVIGRSFPPFI-ADELKTSAQEQVEYMLLEDDDTPYVIVDEDVRSEARTGLNKMFANFETEL-SVI-------PEASEQRVVQSLTDLEWMCGVLSKMEMMTDFVSGWAEISDKLLAVIQDEKYSLNLWEVKVKVIELAGKALDAIGYGSVVLPAPSRVHFVTTWLPYLRKMKPILDSKSDADESFVYKLDSDLCQNIEGAIVSLILALPCGDQADILVEWMQTTEQLKFPDLSEAFE-----VWC----YRTKTAKRRLLLGLNGV-GN---------------------------------------------PTLSL-----------------------
>VANIplan
-----------------------------MEIDN-ASQPC-TFGDQNSSDVTVLLYTWEGRPVFFYCHSKILIRKSK-----FFAEQL-SM-KAV-TNSSNEFSNFIQVLCQGSEFDSYAKLLKLLYTSDDSVLESLDSVKTALGVLRASIAL-HCGSITKCCMQYLEAVPWDEKEEDEILKIAPSLGPAAKPILARIQPINLTATKNVFVSAIRFATAVEKSFPPF--ADELKTSAQEQVEYMLLEDEDTPMVAIDEEVKSEVRTGLSNLIATFEAEL-SLIPLGYKHSPEVAEQSVLQSLSDLDWMCGVLTKMEMLKDFVTSWSEISDKVLAVLQEDNCYLGLWSVKVKVIELVGKAFDAIGFGNVVLPTHSRLHFLKKWLPYLRDIKPLLDAKSDKDESFTHRLDGDLCQNIEGAIVSLVLTLPSCDQADILGDWIQRTEQLKFPNLSEAFE-----VWC----YRTKSANRRNMVELSDA-GN---------------------------------------------PTLSL-----------------------
>OPHRsphe
-----------------------------MEKASPPADSY-TFGDQNTSDVTVLLKSGEGRLESLYCHSTVLVKRSE-----FFAEQL-PE-NHA-SRNIIGSAVCIQVPCHVSQYDNYVKLIKLLYVSGDVVSESWGSVKSALGVLQASVVL-RCNSITSSCIRYLEAVPWDEKEEEEILKIVPALGDSATVILARIQPVDLNAAKNVLISAIHFATAAERSFPPFIATGELKNSAQEQVEYMLLEDDDVPYVTVDEEVRSEARTGLGRLFANLEAEL-SAI-------SEASEQRVVRCLADVEWMCGILSKMEMMSDFVASWTEISDKVLAVVEDQKHSLGLWEVKVKVIELVGKALDAVGYGSVVLPAPSRVRFVTTWLPYLRKMKPMLDSMSEEDKSFVHKLDGDLCQNIEGAIVSLILALPGGDQAEILGEWMQRTEELKFPDLSEAFE-----IWC----YRTKTAKRRLFLGLNGV-GN---------------------------------------------PTLSL-----------------------
>CREMappe
-----------------------------MEESS-VARAY-TFGDQRTSDVTVILKNCEDVPELLYCHSTILVRKSE-----FFAEQL-SG-DLA-EKTKKDSTIHIHVPCQGSQYDFYVKLLKLLYVSEDSVLESWDSVRTALGVLQASVTL-HCTSVIESCLHYLEAVPWDEKEEEEILKIVPTLGPAATPILARLQPVDLNATKNVFISAIRFATSIERSLPPF--ADELKTSAQEQVEYMLLEDEDAPLVTADEDVMSEARTGLCNMFASFETEL-SAALSDFEQSPEAAEQRVLLCLSDLEWMCGVLSKMEMLKDFVIGWANISDKVLTVVQGEKYGSGLWAVKVKVIEVVGKALDAIGYGSVVLPAPSRVHFLTTWLPYLRKMKPLLDSKSDNDESFAYKLDGDLCENIEGAIIALILALPSGDQADILGDWMQRTEQLKFPDLSEAFE-----VWC----YRTKTAKRRLLHGLNGA-GN---------------------------------------------PTVSLL----------------------
>HABEpant
-----------------------------MEKTS-PAESY-SFGDQNTSDVTVLLNNGEGTLASLYCHSTVLVKRSD-----FFAEQL-SE-NHA-YRNFIGSATRVQVPCRVAQCEHYVKLIKLLYASGDPVLESWGSVKSALGVLQASVVL-RCSSITQSCVQYLEAVPWDEKEEEEILKIVPALGDSATPILARIQPIHPNVAKSVLISAIQFATDTGRSCPPFA-AGELKTSAQEQVEYMLLEDDDAPYVTVDEDVRSEARAGLSKLLANFEAEL-SAI-------PEASEQRVVRCLADLEWMCGVLSRMEMMVDFVASWAEMSDRVLAIVEDEKYCSGLWEVKVKVIELAGKALDAVGYGSVVLPAPSRVRFVTTWLPYLRKMKPMLDSMSDGDESFAYKLDGDLCQNMEGAIVSLVLALPGSDQADILGEWMQRTEELKFPDLSEAFE-----IWC----YRSKTAKRRLLLGLNAV-GN---------------------------------------------PTLSL-----------------------
>DENDchryso
-----------------------------MEESS-VAQKY-TFGDQNTSDVTVVLKNWEDRPEVLYCHSTILVKKSK-----FFAEQL-SS-DHA-TRTKNDSTISIQVPCQGSQYDHYVKLLKLLYLSDDLVLESWDSVRTALGVLQASLTL-HCNSIIESCIQYLEAVPWDEKEEEELLKVVPTLGPVATPILARIQPVDLNATKNIFISAIHFATSIERSFPPF--AEELKTSAQEQVEYMLLEDEDTPLVTVDEDVMSEARTGLGNIFATFETEL-SATPLDFEQSPEAAEQRVLQSLSDLEWMCGVLSKMEMLKDFVTGWAEISDKILAVVEDEKYSLGLWAVKVKVIEVVSKALDAIGYGSVVLPAPSRVHFLTTWLPYLRKMKPLLDLKSDSDESFAYKLDGDLCQNIEGAIISLILALPSDDQADILGDWMQRTEQLKFPDLSEAFE-----VWC----YRTKTAKRRLLVGLNGV-EN---------------------------------------------STVSL-----------------------
>HEMIforr
-----------------------------MEKASPAAESYNTFGDQTTSDVTVLLNGGDDVLQNLYCHSTVLANRSE-----FFAKQL-SE-NHA-SR----SAASIEVPCHVSQHDHYVKLIKLLYLAGDPLPESWDSVKSALGVLRAAVAL-RCSSIAGSCVRYLEAVPWDEKEEEEILKIVPALGDSAASILARVQPVGPNATKSLLISALHFATAAEISSPPFA-AGELKTSAQEQIDYMLLEDGDAPYVIVDEEVRSAARIGLGKLIANFEAEL-GAV-------PAASERRVARCLADLDWICGVLAKMEMISDFVSSWAEISGRVIAVVEDDKYRSGLWEVKAKVIEMAGKALDAIGYGGVVLPAPARVRFLRTWLPYLRKMKPALDSMSEGDESFGHRLDGDLCQNIEGAIVSLILALPGGDQAEILGEWMQNTEEMKFPDLTEAFE-----IWC----YRTKTAKRRMMLGLNGV-GN---------------------------------------------PTLSL-----------------------
>PHALmode
-----------------------------MEEPS-FDPAY-TFGDRNTSDVTILLKNWEDRPELIYCHSTILVRKSKFFAEQFFAEQL-SK-DHA-SRTKNDPTICIQVPCQGSQYDYYVKVLKLLYVSDDSVLESWDSVRSALGVLQASVTL-HCDSIIESCIRYLEAVPWDEKEEEEILKIVPKLGPAAIPILARIQPADLNATKNVFISAIHFATSIERSFLPF--VDDLKTSAKEQVEYMLLEDEDTPLVTVDEDVMSEARTGLGNMFTIFETEL-NATPLDFEQSPEAAEQRVLQCLVDLEWMCGVLSKMEMLRDFVIGLAKISDKILAVVQDEKYSSSLWAVKVKVIEVVGKALDAVGYGSVVLPAPSRVHFLTTWLPYLRKMKPLLDWKSDSDESFAYKLDGDLCQNIEGAIISLILALPSGDQADILGDWMQRTEELKFPDLSEAFE-----VWC----YRSKTAKRRLLL---GV-GN---------------------------------------------PTVSLL----------------------
>DIURorie
-----------------------------METTD-VAGSY-AFGDQNTSDVTVILKNGEGRPELLYCHSTILVKKSR-----FFARQL-SE-NH--------GTICVQVPCQVSQYDHYIKLMKLLYVSDDLVLESWDSVRTALGVLQASVAL-FCDSITDSCVQYLEAVPWDEKEEEEIVKIVPTLGDAASPILARIKPVDLNVTKNILISAIQFATAVQRPFPPFV-ADELKTSAQEQVEYMLLEDDDTPYVMVDEDLRSEARIGLNTMFTNFEEEL-CVI-------PEASEQRVVERLADLEWMCGILSKMEMMTDFVSGWAEISDKVLAVVQDEKYSLSLWEVKLKVIELVGKALDAIGYGTVVLPASSRVHFVTTWLPYLRKMKPILDSKSDADESFAYKLDGDMCQNIEGAIVSLILALPCGDQADIFVEWMQTMEHLKFPDLSEAFE-----VWC----YRTKTAKRRLLLGLNGV-GN---------------------------------------------PTLSL-----------------------
