# Supplementary material for: Orchid Phylotranscriptomics: The Prospects of Repurposing Multi-Tissue Transcriptomes for Phylogenetic Analysis and Beyond
Source: Front Plant Sci. 2022 May 27;13:910362. doi: 10.3389/fpls.2022.910362 (PMC9196242; doi:10.3389/fpls.2022.910362)
Supplement: Supplementary file 4 [file Data_Sheet_3.zip › ortho_MSA/r1/OG0008962.fa]

>ANOEemei
---------------------------------------------------------------------------------------------------------------------------------------------------------------------------------MET------------------------------------STSTLAAH-----------------------------------FP----------------------------------VAHKKTSLIIKGNKTDVIVCRYDDYFM------------VMVTQLGCVGTILHA------RKEGGVSIDPTFSVSVILGKRDEPLLVACGRQLIEQISSCGSSRHLVLTLGLKDHSPGTLKEVI----SVIV---------ENRL--W
>ANOEroxb
---------------------------------------------------------------------------------------------------------------------------------------------------------------------------------MET------------------------------------STSTLAAH-----------------------------------FP----------------------------------VAHKKTSLIIKGNKTDVIVCRYDDYFM------------VMVTQLGCVGTILHA------RKEGGVSIDPTFSVSVILGKRDEPLLVACGRQLIEQISSCGSSRHLVLTLGLKDHSPGTLKEVI----SVIV---------ENRL--W
>APOSodor
---------------------------------------------------------------------------------------------------------------------------------------------------------------------------------MET-----------------------------------ASTSSLVSP-----------------------------------FP----------------------------------VKHKRASLHIKGNKTDIVVCRYDDYFL------------VLVTQIGCMGTILHA------RKEEGVSIDPTFSVSVIFGKRDEPLLVACGRQLIEHISSCGSSRPLVLSLGLKDHSTGTMKDII----SGVI---------DNRL--W
>APOSshen
---------------------------------------------------------------------------------------------------------------------------------------------------------------------------------MET-----------------------------------ASTSSLVSP-----------------------------------FP----------------------------------VKHKRASLHIKGNKTDIVVCRYDDYFL------------VLVTQIGCMGTILHA------RKEEGVSMDPTFSVSVIFGKRDEPLLVACGRQVIEHISSCGSSRPLVLSLGLKDHSTGTMKDII----SGVI---------DNRL--W
>BLETstri
-------------------------------------------------------------------------------------------------------KIPRG------------------------------GRNW--TSALFFDHGRQRASGREREKITESVRGVRLREVMET-----------------------------------VSASSLTTP-----------------------------------FP----------------------------------VGHKKTSLEIKGNKTDVIVCRYDDYFM------------VMVTQLGCVGTILHA------RKEEGVVIDPTFSVSVIFGKRDEPLLVACGRQLIEHISSSGSSRPLVLTLGLKDHSPGTLKEII----SAVI---------ENRL--W
>BORYspha
--------------------------------------------------------GLGTARVVASD---------FRQERFLRR---DSSEV----------------------------------------------------TSWMK---------------------SSLCKDMET-----------------------------------TSDSRSAAH-----------------------------------FP----------------------------------AVHKKISLDIKGNKTDIVICKYDDNFL------------VMVTQIGCMGTILHA------RKDEGVSIEPTYSVSVIFGKRDEPLLAASARQLIENISCCGSSRPLVLSLGLKSHSPGTLKEIT----AAVI---------ENRL--W
>CALAcreb
-F-----------------------------------------------------TDSTSTGEPPRR-------------TFTGEPPRRTSPA------------NLHGEPEPSN----INILML------------------YIYLLLF---------------------YIFFGLMDA-----------------------------------ASTSSLTTH-----------------------------------FP----------------------------------VDNKKTSLIIKGNKTDVIVSKFDDYFMLLKMLQSWIPLQVMVTQLGCVGTILHA------RKEEGVSIDPTFSVSVIFGKRDEPLLGACGRQLIEHISSCGSTRPLILTLGLKDHSPGTLKEII----SVVV---------ENRL--W
>CALAplic
---------------------------------------------------------------------------------------------------------------------------------------------------------------------------------MDA-----------------------------------ASTSSLTTH-----------------------------------FP----------------------------------VDNKKTSLIIKGNKTDVIVSKFDDYFM------------VMVTQLGCVGTILHA------RKEEGVSIDPTFSVSVIFGKRDEPLLGACGRQLIEHISSCGSTRPLILTLGLKDHSPGTLKEII----SVVV---------ENRL--W
>CALAtsoo
------------------------------------------------------------------------------------------------------------------------------------------------MVFILI---------------------LNLFRAMEI-----------------------------------VSSSTLTTP-----------------------------------FP----------------------------------VGHKKTSLEIKGNKTDVIVCRYDDYFM------------VMVTQLGCVGTILHA------RKEEGFASDPTFSVSVIFGKRDEPLLVACGRQLIEHISSCGSSRPLVLTLGLKDHSPGTLKEII----STVV---------ENRL--W
>CALEmajo
--------------------------------------------------------FLSSRSLPCAA---------FLRGCASRS---SATEG----------------------------------------------------------------------------------RRLRKGRSG------------RARAR--------------EEEPREEEG-----------------------------------YL----------------------------------VLQQRSSGRKKGNKTDVIVCRYDDYFM------------VMVTQLGCVGTILHA------RKEEGVSIDPTFSVTVIFGKRDEPLLVACGRQLIEHISSCGSTKPLVLTLGLKDHSSGTMKEII----SVVV---------ENRL--W
>CEPHdama
---------------------------------------------------------------------------------------------------------------------------------------------------------------------------------MET-----------------------------------VSTSSLTTP-----------------------------------FP----------------------------------AGHKKTSLKIKGNQTDVIVCRYDDYFM------------VMVTQLGCVGTILHA------RKEEGVSIDPTFSVSVIFGKRDEPLLVACGRQLIEHISSCGSSRPLVLTLGLKDHSPGTLKEII----SVVI---------ENRL--W
>CHILsemi
---------------------------------------------------------------------------------------------------------------------------------------------------------------------------------MDA-----------------------------------ASTSSPPTH-----------------------------------FP----------------------------------VGQKKTSLIIKGNKTDVIVCRYDDYFM------------VMVTQLGCVGTILHA------RKEEGVSIDPTFNVNVIFGKRDEPLLVACGRQLIEHISSCGSTKPLVLTLGLKDHSPGTLKEII----SIVV---------ENRL--W
>CHILtrap
---------------------------------------------------------------------------------------------------------------------------------------------------------------------------------MDA-----------------------------------ASTSSPPAH-----------------------------------FP----------------------------------VGQKKTSLIIKENKTDVIVCRYDDYFM------------VMVTQLGCVGTILHA------RKEEGVSIDPTFNVNVIFGKRDEPLLVACGRQLIEHISSCGSTKPLVLTLGLKDHSPGTLKEII----SIVV---------ENRL--W
>CORYacti
---------------------------------------------------------------------------------------------------------------------------------------------------------------------------------MDI-----------------------------------ASTSSLATH-----------------------------------FP----------------------------------ACHKKTSLIIKGNKTDLIVCIYDDYFM------------VMVTQLGCVGTILHA------RKEEGVSIDPTFSVAVIFGKRDEPLLVACGRQLIEHISSCGSTRPLVLTLGLKDHSPGTLKEII----SVVI---------ENRL--W
>CREMappe
---------------------------------------------------------------------------------------------------------------------------------------------------------------------------------MET-----------------------------------VSTSSMTTP-----------------------------------FP----------------------------------VGYRKTFLKIKGNNTDVIVCRYDDYFM------------VMVTQLGCVGTILHA------RKEEGFAIDPIFSVSVIFGKRDEPLLVACGRQLIEHISSCGSSRPLVLTLGLKEHSPGTLKEII----SAVI---------ENRL--W
>CRYPlept
---------------------------------------------------------------------------------------------------------------------------------------------------------------------------------MDM-----------------------------------ASSSSLTTH-----------------------------------FP----------------------------------VAHKKTSLIIKGNKTDVIVCRYDDYFM------------VMVTQLGCIGTIIHA------RKEAGVSIDPTFSVAVIFGKRDEPLLVACGRQLIEHISSCGSTRPLVVTLGLKDHSPGTLKEII----SVVI---------ENRL--W
>CYMBensi
---------------------------------------------------------------------------------------------------------------------------------------------------------------------------------MET-----------------------------------VSTSSLTTP-----------------------------------FP----------------------------------VDHKKTSLEIKGNKTDVIVCRYDDYFM------------VMVTQLGCVGTILHA------RKEEGFAIDPTFNVSVIFGKRDEPLLVACGRQLIEHISSCGSSRPLLLTLGLKDHSPGTLKEII----SAVI---------ENRL--W
>CYMBmann
-------------------------------------------------------------F----------------------------------------QKLNES------------------------------YRNPRLPNPSLPCFPKERR--------------VTSRRVMET-----------------------------------VSTASLTTP-----------------------------------FP----------------------------------VDHKKTSLEIKGNKTDVIVCRYDDYLM------------VMVTQLGCVGTILHA------RKEEGFAIDPTFNVSVIFGKRDEPLLVACGRQLIEHISSCGSSRPLVLTLGLKDHSPGTLKEII----SAVI---------ENRL--W
>CYPRbard
------------------------------------------------------------------------------WCCCDRSPPLLLLDD------------DRRRAKEDRKIAALLHCSS-----------LTETGDGSSTSPLPCGDRS----------LHCFSSSPIRARLMEA-----------------------------------VSTSTLTTP-----------------------------------FP----------------------------------VSHKKTSLEIKGNKTDLVVCRYDDYFL------------VMVTQIGCVGTILHA------RKEEGVSIDPTFCVSVIFGKRDEPLLVACGRQLIEHIST-GSSKPLVLSLGLKDHSPGTLKEII----SAVI---------ENRL--W
>CYPRflav
---------------------------------------------------------------------------------------------------------------------------------------------------------------------------------MDS-----------------------------------VSTSSLTTP-----------------------------------FP----------------------------------VSHKKTSLEIKGNKTDLIVCRYDDYFL------------VMVTQIGCVGTILHA------RKEEGVSIDPTFSVSVIFGKRDEPLLVACGRQLIEHISS-GSSKPLVLSLGLKDHSPGTLKEII----SAVI---------ENRL--W
>DACThata
----------------------------------------------------------------------------------------------------------------------------------------------------------------------------MSIGLMDT-----------------------------------ASTS--TTH-----------------------------------FP----------------------------------VGHKKISLVIKENKTDVIVCRYDDYFM------------VMVTQLGCVGTILHA------RKEEGVLVDPTFSVAVIFGKRDEPLLVAFGRQLIEHISSCGSSTPLVLTLGLKDHSRGTLKEII----SVVL---------ENRL--W
>DENDchryso
---------------------------------------------------------------------------------------------------------------------------------------------------------------------------------MET-----------------------------------VSTSSLTTP-----------------------------------FP----------------------------------VGYKKTSLEIKGNKTDVVVCRYDDYFM------------VMVTQIGCVGTILHA------RKEEGFASDPTFSVSVIFGKRDEPLLDACGRQLIEHISSCGSSRPLVLTLGLKEHSPGTLKEII----SAVI---------ENRL--W
>DENDnobi
---------------------------------------------------------------------------------------------------------------------------------------------------------------------------------MET-----------------------------------VSSSSLTTP-----------------------------------FP----------------------------------VAYKKTSLEIKGNKTDVVVCRYDDYFL------------VMATQIGCVGTILHA------RKEEGFASDPTFSVSVIFGKRDEPLLDACGRQLIEHISSCGSSRPLVLTLGLKEHSPGTLKEII----SAVI---------ENRL--W
>DIURorie
---------------------------------------------------------------------------------------------------------------------------------------------------------------------------------MDT-----------------------------------LPTSSLTNH-----------------------------------FP----------------------------------VGYKTASLIIKGNKTDVIVCRYDDYYM------------VMVTQLGCVGTILHA------RKEEGVSIEPTFSVAVIFGKRDEPLLVACGRQLIEHMSSCGSTRPLVLTLGLKDHSLVTLKEIV----SVVI---------ENRL--W
>DRAKelas
---------------------------------------------------------------------------------------------------------------------------------------------------------------------------------MDT-----------------------------------ASTSSSAPH-----------------------------------FP----------------------------------VGLKKTSLIIKGIKTDVIVCRYDDYFM------------VMVTQLGCVGTILHA------RKEEGVSIDPTFSVTVIFGKRDEPLLVACGRQLIEHISSCGSTKPLVLTLGLKDHSPGTLKEII----SVVV---------ENRL--W
>DRAKthyn
---------Q-------------------------ILNKGTQKLEEL--------LLQQPSERPPSK-----------YCGFEGNPGGGGGSG------------GGGGGYSGDTVFC-FQVVAG------------------TIHSALC---------------------STFFGLMDT-----------------------------------ASTSSSSPH-----------------------------------FP----------------------------------VGLKKTSLIIKGIKTDVIVCRYDDYFM------------VMVTQLGCVGTILHA------RKEEGVSIDPTFSVTVIFGKRDEPLLVACGRQLIEHISSCGSTKPLVLTLGLKDHSPGTLKEII----SVVV---------ENRL--W
>EPIDfulg
---------------------------------------------------------------------------------------------------------------------------------------------------------------------------------MES-----------------------------------VSTSSLTTP-----------------------------------FP----------------------------------VGYKKTSLDIKGNNTDVIVCKYDDYFM------------VMVTQLGCVGTILHA------RKEESFAIDPTFSVSVIFGKRDEPLLVACGRQLIEHISSCGSSRPLVLTLGLKDHSPGTLKEII----SAVI---------ENRL--W
>EPIDpuni
---------------------------------------------------------------------------------------------------------------------------------------------------------------------------------MET-----------------------------------VSTSSLTTP-----------------------------------FP----------------------------------VGYKKTSLDIKGNNTDVIVCKYDDYFM------------VMVTQLGCVGTILHA------RKEESFAIDPTFSVSVIFGKRDEPLLVACGRQLIEHISSCGSSRPLVLTLGLKDHSPGTLKEII----SAVI---------ENRL--W
>EPIPhell
------------------------------------------------------------------------------------------------------------------------------------------MKKWMILIFTFF---------------------LTFSRLMEA-----------------------------------VSTSSLTTP-----------------------------------FP----------------------------------VGQKKTSLEIKGNKTDVIVCRYDDYFM------------VMVTQLGCVGTILHA------RKEEGVSIDPTFSVSVIFGKRDEPLLVACGRQLIEHISSCGSSRPLILTLGLKDHTPGTLKEII----SAVI---------ENRL--W
>EPIPpurp
------------------------------------------------------------------------------------------------------------------------------------------MKKWMILIFTFF---------------------LAFSRLMEA-----------------------------------VSTSSLTTP-----------------------------------FP----------------------------------VGQKKTSLEIKGNKTDVIVCRYDDYFM------------VMVTQLGCVGTILHA------RKEEGVSIDPTFSVSVIFGKRDEPLLVACGRQLIEHISSCGSSRPLILTLGLKDHTPGTLKEII----SAVI---------ENRL--W
>ERYCcris
---------------------------------------------------------------------------------------------------------------------------------------------------------------------------------MET-----------------------------------VPTSSLTAP-----------------------------------FP----------------------------------VGHRKTSLEIKGNKTDIIVCRYDDYFM------------VMVTQLGCVGTILHA------KKEEGFAIDPTFNVSVILGKRDEPLLVACGRQLIEHISSCGSSRSLILTLGLKDHSLGSLKEIV----SAVI---------DNRL--W
>ERYCpuss
---------------------------------------------------------------------------------------------------------------------------------------------------------------------------------MET-----------------------------------VPTSSSTAP-----------------------------------FP----------------------------------VDHRKTSLEIKGNKTDVIVCRYDDYFM------------VMVTQLGCVGTILHA------KKEEGFAIDPSFNVSVILGKRDEPLLVACGRQLIEHISSCGSSRPLILTLGLKDHSLGTLKEIV----SVVI---------ENRL--W
>GALEfabe
---------------------------------------------------------------------------------------------------------------------------------------------------------------------------------MET-----------------------------------SSSASLIPS-----------------------------------FP----------------------------------VKQKKTSIEIKGTKTDIIVFRYVDYFL------------VIVTQIGCLGTILHA------RKEEGISNDPTFNVTVIFGKRDEPLLVACARQLIEHVSSCGSSMPLVVSLGLKEHSRETLKEII----SAVV---------ENRL--W
>GASTelat
-------------------------------------------------------------------------------------MPFQADTS--------------------------------------------------------------------------------CLTTIEGADSS---PLGFWK----------------------VRTSVLCLS-----------------------------------LQ----------------------------------PAAAAARLRLRGNKTDVIVCRYDDYFM------------VMVTQLGCLGTILHA------RKEENVVNDPIFSVSVIFGKRDEPLIEACGRQLIEHISSCGSSRPLVLTLGLKDHSPDTLKKII----SAVI---------ENRL--W
>GOODfuma
---------------------------------------------------------------------------------------------------------------------------------------------------------------------------------MET------------------------------------STSSLAAH-----------------------------------FP----------------------------------VAHKKTSLVIKENKTDVIVCRYDDYFM------------VMVTQIGCVGTILHA------RKEGGVSIDPTFNVTIIFGKRDEPLLVACGRQLIEHISSCGSSRPLVLTLGLKDHSPGTLKEIL----SVII---------ENRL--W
>GOODpube
---------------------------------------------------------------------------------------------------------------------------------------------------------------------------------MET------------------------------------STSSLAAH-----------------------------------FP----------------------------------VAHKKTSLIIKENKTDVIVCRYDDYFM------------VMVTQLGCFGTILHA------RKEGGVSIDPTFSVTIILGKRDEPLLVACGRQLIEHISSCGSSRPLVLTLGLKDHSPGTLKEIL----SVII---------ENRL--W
>GYMNdens
-FGARKRHGQPLVWTAVPTRFRVSSRCAISSSRD-SFRNPTRVRRSF--------NFQSDSPPTSSR--------------IPRRAADAVEDT------------SGTPRRAPRSPSCEPSV-----------------------QSPPF---------------------PLIFGLMDT-----------------------------------ASTSTLTTH-----------------------------------FP----------------------------------VGHKKTSLVIKENKTDVIVCRYDDYFM------------VMVTQLGCVGTILHA------RKDEGVLVDPTFSVAVIFGKRDEPLLVAFGRQLIEHISFCGSSTPLVLTLGLKDHSPGTLKEII----SVVL---------ANRL--W
>GYMNodor
RFS-----------TAAPPRFRVSSRGAISSSRDSSFRNPTRVRRSF--------NFQSDSPPTSSR--------------IPRRAADAVEDT------------SRTPRRAPRSPSCEPSV-----------------------QSPPF---------------------PLIFGLMDT-----------------------------------ASTSTLTTH-----------------------------------FP----------------------------------VGHKKTSLVIKENKTDVIVCRYDDYFM------------VMVTQLGCVGTILHA------RKDEGVLVDPTFSVAVIFGKRDEPLLVAFGRQLIEHISFCGSSTPLVLTLGLKDHSPGTLKEII----SVVL---------ENRL--W
>HABElong
---------------------------------------------------------------------------------------------------------------------------------------------------------------------------------MET-----------------------------------ASTSTLSTH-----------------------------------FP----------------------------------VGHKKTSLVIKGNKTDIVICRYDDYFM------------VMVTQIGCVGTILHA------RKEEGVLVDSIFNVAVIFGKRDEPLLVAFGRQLIEHISLCGSSTPLIVTIGLKDHSPGTLKEII----AVVL---------ENRL--W
>HABEpant
---------------------------------------------------------------------------------------------------------------------------------------------------------------------------------MET-----------------------------------ASTSTLSTH-----------------------------------FP----------------------------------VGHKKTSLVIKGNKTDIVICRYDDYFM------------VMVTQIGCVGTILHA------RKEEGVLVDSIFNVAVIFGKRDEPLLVAFGRQLIEHISLCGSSTPLIVTIGLKDHSPGTLKEII----AVVL---------ENRL--W
>HAEMdisc
---------------------------------------------------------------------------------------------------------------------------------------------------------------------------------MET------------------------------------STSTLAAH-----------------------------------FP----------------------------------VAHKKTSLIIKGNKTDVIVCRYDDYFM------------VMVTQLGCVGTILHA------RKEGGVSIDPIFNVTVIFGKRDEPLLVACGRQLIEHISSSESSRPLVLTLGLKDHSPGTLKEVI----SVII---------ENRL--W
>HEMIforr
---------------------------------------------------------------------------------------------------------------------------------------------------------------------------------MET-----------------------------------ASTSTL-TN-----------------------------------FP----------------------------------VGHKKTSLVIKGNKTDVIVCRYDDYFM------------VMVTQLGCVGTILHA------RKEEGVLVDPTFSVAVIFGKRDEPLLVAFGRQLIEHISFCGSSTPLVITLGLKDHSPVTLKEII----SVVL---------ENRL--W
>LANAlana
---------------------------------------------------------------------------------------------------------------------------------------------------------------------------------MEM-----------------------------------SLGSHSTSH-----------------------------------FP----------------------------------VVQKRISLDIKGNKTDIVICKYDDYFL------------VMVTQIGCVGTILHA------RKEEGVSIEPTFSVSVIFGKRDEPILVVCARQLIEQISCSSSSRPLVISLGLKDHSMGTLKDVI----SAVI---------ENRL--W
>LECAnigr
---------------------------------------------------------------------------------------------------------------------------------------------------------------------------------MEM-----------------------------------TSTTGLPPS-----------------------------------FP----------------------------------VSQKQASIEIKGTKTDIVVSRYVDYFL------------VMVTQIGCVGTILHA------RKQGGVSMDPIFNVSVIFGKRDEPLLVACARQLIEHVSSCGSSMPLVVSLGLKDHSMGTLKEVV----SAVI---------DNRL--W
>LIMOabor
---------------------------------------------------------------------------------------------------------------------------------------------------------------------------------MET-----------------------------------VSTSSLTT------------------------------------FP----------------------------------AGHKKTSLEIKGNKTDVIVCRYDDCFM------------VMVTQLGCVGTILHA------RKEEGVSIDPTFSVSVIFGKRDEPLLVACGRQLIEHISSSRSSRPLVLTLGLKDHSPGALKEII----SAVI---------ENRL--W
>MASDpict
---------------------------------------------------------------------------------------------------------------------------------------------------------------------------------MET-----------------------------------RSTSSLTTP-----------------------------------FP----------------------------------VGYKKTSLDIKGNHTNIVVCSYDDYFM------------VMVTQVGCVGTILHA------RKEEGFAIDPIFSVSVIFGKRDEPLLVACGRQLIEHISSCGSSRPLVLTLGLKDHSSANKKNIY----QPIVLPWRHGNSERNYICCY
>MEXIxero
--------------------------------------------------------LIS----------------------------------------------------------------------------------------------------------------------FDNSKDY--------------RGGNGLS----------RAGTQLCAR-----------LQ----------------------FL--VYSSQRERERSASRGGRRRGLWVRTA------RGARRSSTQTKGNKTDIIVCRYDDYFL------------VIATQIGCVGTILHA------RKEEGVSIDPTFNVSVIFGKRDEPLLVACGRQLIEHISS-GSSKPLVLSLGLKDHSPGTMKEII----SAVI---------ENRL--W
>MICRparv
---------------------------------------------------------------------------------------------------------------------------------------------------------------------------------MDS-----------------------------------ASTSTLDAN-----------------------------------FP----------------------------------VGYKKTSLIIKGNKTDVIICRYDDYFM------------VMVTQLGCVGTILHA------RKEEGVSIDPTFNVAVIFGKRDEPLLVACGRQLIEHISSCGSTRQLVFTLGLRDHSVGTLKEII----SVVI---------ENRL--W
>MOLIcapi
---------------------------------------------------------------------------------------------------------------------------------------------------------------------------------MDTHIKGDLQPFILWLSHLMVRAGMLIQNSPWCELDQPSSCCQLTLSILQSKFLISPVLQNLIYLISSNSIFFFDIKSEFLFFPFILF-------------------WQGKCFHFLSRLNPKHCLLVLQGNKTDIVICKYDDNFL------------VMVTQIGCTGTILHA------RKEEGVSIEPTFNVSVIFGKRDEPLLVACARQLIEHISCSGSSRSLVLTLGLKDHSQGTMKDVI----CAII---------ENRL--W
>NEUWmali
---------------------------------------------------------------------------------SPKSPIFSIYCRQ---------AG-----------KVYFNLLLS------------------DNDSNAI---------------------SRRLCDMET-----------------------------------TSASSLASP-----------------------------------FP----------------------------------VKYKSASLQIKGNKTDIVICRYDDYFL------------VMVTQIGCMGTILHA------RKEEGVSIDPTFSVSVIFGKRDEPLLVACGRQLIEHISSCGSSRQLVLSLGLKDHSSGTIKEII----SGVI---------DNRI--W
>NEUWzoll
---------------------------------------------------------------------------------------------------------------------------------------------------------------------------------MET-----------------------------------TSASSLASP-----------------------------------FP----------------------------------VKHKSASLQIKGNKTDIVVCRYDDYFL------------VMVTQIGCMGTILHA------RKEEAVSIEPTFSVSVIFGKRDEPLLVACGRQLIEHISSCGSSRQLVLSLGLKDHSSGTIKEII----SGVI---------DNRL--W
>OECEmacu
---------------------------------------------------------------------------------------------------------------------------------------------------------------------------------MET-----------------------------------VSTSSLTTP-----------------------------------FP----------------------------------VDHKKIDLEIKGNKTDIIVCRYDDYFM------------VMVTQLGCVGTILHA------KKEEGFAIDPTFNVSVIFGKRDEPLLVTCGRQLIEHISFCGSSKPLILTLGLKDHSPGTLKEII----SAVI---------ENRL--W
>OPHRgarg
---------------------------------------MTGVKDLL-------------------------------------------------------------------------KI--------------------------------------------------IRLRLMET-----------------------------------A--STLTTH-----------------------------------FP----------------------------------VGHKKTSLLIKGNKTDVIVCRYDDYFM------------VMVTQLGCVGTIIHA------RKEEGVLLDPTFSVTAIFGKRDEPLLVAFGRQLIEHISFRGSSTPLVLTLGLMDHSPGALKEII----SVVL---------ENSL--W
>OPHRsphe
---------------------------------------MTGVKDLL-------------------------------------------------------------------------KI--------------------------------------------------IRLRLMET-----------------------------------A--STLTTH-----------------------------------FP----------------------------------VGHKKTSLLIKGNKTDVIVCRYDDYFM------------VMVTQLGCVGTIIHA------RKEEGVLLDPTFSVTAIFGKRDEPLLVAFGRQLIEHISFRGSSTPLVLTLGLMDHSPGALKEII----SVVL---------ENSL--W
>ORCHital
------------------------------SHINTSPPNPTFQQRFYRKTRLLHARLPSTAPLPPSRGYPRLQRPSLLHAGIPSTPPPPTSPA------------SRRLQRLHPSLRCYPKIPSTVLLPGIPPLATPPAAILNLQQRPPS---------------------LPPPRLMEN-----------------------------------AFTSTSTTH-----------------------------------FP----------------------------------VAHKKTSLVIKGNKTDVIVCRYDDYFM------------VMVTQLGCVGTILHA------RKEEGVLVNPTFSVAVIFGKRDEPLLVAFGRQLIEHISFCGSSTPLILTLGLKDHSPGTLKEII----SVVL---------ENRL--W
>PAPHconc
---------------------------------------------------------------------------------------------------------------------------------------------------------------------------------MEA-----------------------------------VSTSSLTTP-----------------------------------FP----------------------------------VIHKKTSLEIKGNKTDIVICRYEDYFL------------VMVTQIGCVGTILHA------RKEEGVSIDPTFSVSVIFGKRDEPLLVACGRQLIEHISY-GSSKPLVLSLGLKDHSPGTMKEII----SAVI---------ENRL--W
>PAPHhirs
--------------------------------------------------------------MAPKK---------------DKAPPPASKPAKSGGGKQKKKKWSKGKQKEKVNNAVLFDQASY-------DKMLVEVPKYKMITPSVL---------------------SDRLRTMEA-----------------------------------VSTSSLTTP-----------------------------------FP----------------------------------VSHKRTSLEIKGNKTDIIICRYDDYFL------------VMVTQIGCVGTILHA------RKEEGVSIDPTFSVSVIFGKRDEPLLVACGRQLIEHVSS-GSSKPLVLSLGLKDHSAGTMKEII----SAVI---------QNRL--W
>PHAIflav
---------------------------------------------------------------------------------------------------------------------------------------------------------------------------------MEF-----------------------------------VSSSTLTTS-----------------------------------FP----------------------------------VGHKKTSLEIKGNKTDVIVCRYDDYFM------------VMVTQLGCVGTILHA------RKEEGFASDPTFSVSVIFGKRDEPLLVACGRQLIEHISSCGSSRPLVLTLGLKDHSPGTLKEII----CTVI---------ENRL--W
>PHAItank
---------------------------------------------------------------------------------------------------------------------------------------------------------------------------------MEI-----------------------------------VSSSTLTTP-----------------------------------FP----------------------------------VGHKKTSLEIKGNKTDVIVCRYDDYFM------------VMVTQLGCVGTILHA------RKEEGFASDPTFSVSVIFGKRDEPLLVACGRQLIEHISSCGSSRPLVLTLGLKDHSPGTLKEII----STVI---------GNRL--W
>PHALcorn
---------------------------------------------------------------------------------------------------------------------------------------------------------------------------------MET-----------------------------------VSTSSLTTS-----------------------------------FP----------------------------------VGHKKTSLEIKGNKTDIIVCRYDDYFM------------VLVTQLGCLGTILHA------RKEEGFVVDPTFSVSVIFGKRDEPLLVACGRQLIEHISSCGSSRPLVLTLGLKDHSPGTLKEII----SAVI---------ENRL--W
>PHALmode
----------------------------------------------------------------------------------------------------------EGKD------------------------GIAAYRDPKLPSFSYFRSAPTRNLEEGHKKT------SLEIKVMET-----------------------------------VSTSSLTTS-----------------------------------FP----------------------------------VGHKKTSLEIKGNKTDIIVCRYDDYFM------------VLVTQLGCVGTILHA------RKEEGFAIDPTFSVSVIFGKRDEPLLVACGRQLIEHISSCGSSRPLVLTLGLKDHSPGTLKEII----SAVI---------ENRL--W
>PHRAlind
---------------------------------------------------------------------------------------------------------------------------------------------------------------------------------MET-----------------------------------VSTSSLTT------------------------------------FP----------------------------------VNHKKTSLEIKGNKTDIIICRYDDYFL------------VMVTQIGCVGTILHA------RKEAGLSIDPTFGVSVIFGKRDEPLLVACGRQLIEHISS-GSSKALVLSLGLKDHSPGTVKEII----SAVI---------ENRL--W
>PLATclav
---------------------------------------------------------------------------------------------------------------------------------------------------------------------------------MDA-----------------------------------ASTSTLTTH-----------------------------------FP----------------------------------VGHKKTSLVIKENKTDVIVCRYDDYFM------------VMVTQLGCVGTILHARTFIHSRKDEGVLVDPTFSVAVIFGKRDEPLLVAFGRQLIEHISFCGSSTPLVLTLGLKDHSPGTLKEII----SVVL---------DNRL--W
>PTERcurt
-----------------------------------------------------------------------------------------------------------------------MEICCC------------------FTSSMEI---------------------CCCFILMET-----------------------------------ASTSNLATH-----------------------------------FP----------------------------------VGYKKTSLIIKGNKTDVIVCRYEDYFM------------VMVTQLGCVGTILHA------KKEGGVSIDPTFNVAVIFGKRDEPLLVACGRQLIEHISSCGSSRPLVLTVGLKDHSPGTLKEII----SIVI---------ENRL--W
>RIMAelli
---------------------------------------------------------------------------------------------------------------------------------------------------------------------------------MDT-----------------------------------ASTSSLTTH-----------------------------------FP----------------------------------VSHKKTSLIIKGNKTDVIVCRYDDYFM------------VMVTQLGCVGTILHA------RKEEGVSIDPTFSVTVIFGKRDEPLLVACGRQLIEHISSCGSTKPLVLTLGLKDHTPETLKEII----SVVV---------DNRL--W
>SELEaequ
---------------------------------------------------------------------------------------------------------------------------------------------------------------------------------MET-----------------------------------VSTSSLTTP-----------------------------------FP----------------------------------VSYKKTSLEIKGNKTDVIICRYDDYFL------------VMVTQIGCVGTILHA------RKEEGVSIDPTFSVSVIFGKRDEPLLVACGRQLIEHISS-GSSKPLVLSLGLKDHSPGTMKEII----SAVT---------ENRL--W
>SERAvome
---------------------------------------------------------------------------------------------------------------------------------------------------------------------------------MET-----------------------------------A--STLTAH-----------------------------------FP----------------------------------VGHRKTSLVIKGNKTDVIVCRYDDYFM------------VMVTQLGCVGTILHA------RKEEGILLDPTFSVAVIFGKRDEPLLVAFGRQLIEHISLCGSSMSLVLTLGLKDHSPGTLKEII----TVVL---------ENRL--W
>THELangu
---------------------------------------------------------------------------------------------------------------------------------------------------------------------------------MDT-----------------------------------ASTSSPTTH-----------------------------------FP----------------------------------VANKKTSLIIKGNKTDVIVCRYDDYFM------------VMVTQLGCLGTIIHA------KKEEGVSIDPTFSVAVIFGKRDEPLLVACGRQLIEHISSCGSTKPLVLTLGLKDHSPGTLKEII----SVVV---------ENRL--W
>VANIplan
---------------------------------------------------------------------------------------------------------------------------------------------------------------------------------MEA-----------------------------------TTSASLTPS-----------------------------------FP----------------------------------VRQKKASLRIKGTKTDIIVFRYVDYFM------------VMVTQIGCLGTILHA------RKEEGISIDPTFNVTVIFGKRDEPLLVACARQLIEHVSSCGSSLPLVLSLGLKDHSPVNLKLILIFYHSKLV---------QHCS---
>VANIshen
---------------------------------------------------------------------------------------------------------------------------------------------------------------------------------MEA-----------------------------------NSSTSLTPS-----------------------------------FP----------------------------------VRQKKTSLHIKGTKTDIIVFRYVDYFL------------VMVTQIGCLGTLLHA------RK-EGVSIDPTFNVTVIFGKRDEPLLVACARQLIEHVSSCGSSMPLVLSLGLKDHSPGTLKEII----SSVI---------ENRL--W
>EPIPaphy
---------------------------------------------------------------------------------------------------------------------------------------------------------------------------------MNT-----------------------------------TLTPSLDA------------------------------------FP----------------------------------VSHMQTSLEIKGNKTDIVICKYDDYFM------------VMATQLGCLGTILHA------RKEEGVSIDPTFNVSVIFGRRDEPLLIACGRQLIEHISSCGSSKPLVLTLGLKDHSPETLKEII----SAVT---------QNCL--W
