# Supplementary material for: Orchid Phylotranscriptomics: The Prospects of Repurposing Multi-Tissue Transcriptomes for Phylogenetic Analysis and Beyond
Source: Front Plant Sci. 2022 May 27;13:910362. doi: 10.3389/fpls.2022.910362 (PMC9196242; doi:10.3389/fpls.2022.910362)
Supplement: Supplementary file 4 [file Data_Sheet_3.zip › ortho_MSA/r1/OG0009517.fa]

>ANOEemei
----------------------------------------------------------------MEGREGGDVVKEMEAMDLGV-D-TKAAKILDLLRRFLGVQQRRAEAYARWHRGFTEYMAHGGDLAYQQLCAEITSEFNDCSKQ------------------------------------------------VIEIESLFLAPEISRCDLACILRDVQAEEKQKLHLTARIQLLKKAGRPSER-QASHELFSFSN---NAERE------------TEDAETDAEHESSLKEAIRGVQDAVTNINDHLEAVWYEIE----ALQPV---------------------
>ANOEroxb
----------------------------------------------------------------MEGREGGDVVKEMEAMDLGV-D-TKAAKILDLLRRFLGVQQRRAEAYARWHRGFTEYMAHGGDLAYQQLCADITSEFSDCSKQ------------------------------------------------VIEIESLFLAPEISRSDLACLLRDVQAEEKQKLHLTARIQLLKKAGRPSER-QASHELFSFSN---KAERE------------TEDAETDAELESSLKEAIRGVQDAVTNINDHLEAVWYEIE----ALQPV---------------------
>APOSodor
------------------------------------------------------MAK-----EVADVSG-GDVVKGIEAMDLDT-S-WKSAKLLDLLRRFLAVQQRRAEAYTRWQRGFTEYMTHGGDLAYQQLCAEITTEFSDCSKQ------------------------------------------------VLEMESLFLMPDISRGDLSGLLKAVQEQEKKKLHLTARIQILKKAGRPSER-LVSHEHCKFGE---AAEHECQHVREITEADGTEDAEADAEYESSLKEAIRGVQVAVTNINDHLEEVRYEID----ALQSE---------------------
>APOSshen
------------------------------------------------------MAK-----EVADVSG-GDVVKGIEAMDLDT-S-WKSAKLLDLLRRFLAVQQRRAEAYTRWQRGFTEYMTHGGDLAYQQLCAEITTEFSDCSKQ------------------------------------------------VLEMESLFLMPDISRGDLSGLLKAVQEQEKKKLHLTARIQILKKAGRPSER-LVSHEHCKFGE---AAEHECQHVREITEADGTEDAEADAEYESSLKEAIRGVQVAVTNINDHLEEVRYEID----ALQSE---------------------
>BLETstri
----------------------------------------------------------------MEVCE-GDVVKGMEAMDLDF-S-SKSAKILDLLKRFLGVQQRRAKAYARWHRGFAEYMAHGRDLAYQQLCAEITTEFNDCSKQ------------------------------------------------VLEMESLFLMPDISRSDLACLLKDVQAEEKQKLHLTAKIQILKKSCRPSER-LVSHEHCRFSN---TAKHECRHVREITEEDGTEDAEADAEYDNSLKEAIRGVQDAVTSINEHLEEVRYEIE----ALSPSS--------------FCGTVV
>BORYspha
----------------------------------------------------------------MEVCE-GDLVQGLEAMQVDR-S-SRSTKLVDLLRRFLGIQQRRAEAYAKLRRGFAEYMVNGGELIYQQLCGEITEEFNDCSKQ------------------------------------------------VLEMESLLLMPDLCRNDLSGLLKAVQTHEKQKLNLTVRIQLLKKAGRPSER-LVSHEHCRFSKP--AAEHECVHVHEITEAAGTEDAEADAEYDNALKEAIRGVQDAVTRINEHLEEVRYEIE----ALESELATLE----------------
>CALAcreb
--------------------------------------------------------------MRGEVR--GDVVKGMEAMDIGA-G-SKSSKIVDLLKRFLEVQQRRAEAYARLQRGFAEYLAHGGDLVYQQLCAEITSEFNDCSKQ------------------------------------------------VLEMESLFLMPDISRGDLASLLRNVQDEEKQKLHLTARIQILKKAGRPSVR-LVSHEHCRFSS---TAEHECRHVRELTVADGTEDAEADAEHDSSLKEAIRGVQDAVTNINDYLEEVRYEIE----ALQSE---------------------
>CALAplic
--------------------------------------------------------------MRGEVR--GDVVKGMEAMDIGA-G-SKSSKIVDLLKRFLEVQQRRAEAYARLQRGFAEYLAHGGDLVYQQLCAEITSEFNDCSKQ------------------------------------------------VLEMESLFLMPDISRGDLASLLRNVQDEEKQKLHLTARIQILKKAGRPSVR-LVSHEHCRFSS---TAEHECRHVRELTVADGTEDAEADAEHDSSLKEAIRGVQDAVTNINDYLEEVRYEIE----ALQSE---------------------
>CALAsini
----------------------------------------------------------------MEDCE-GDVVKGMEAMDLDL-S-SESTKVLELLRRFLGVQQRRAKTYARWHRGFTDYMAHGGDLVYQQLCAEITTEFNDCSKQ------------------------------------------------VLEMESLFLMPDILRSDLAGLLNDVQAKEKQKLHLTAKIQILKRAGQPSER-LVSHEHCRFSD---TSKHECRHVREITEADGTEDAEADAEYESSLKEAIRGVQDAVTIINEHLEEVRYEIE----ALSPSS--------------F-----
>CALAtsoo
----------------------------------------------------------------MEDCE-GDVVKGMEAMNLDL-S-SESTKILELLRRFLRIQQRRAKTYARWHRGFTDYMAHGGDQVYQQLCAEITTEFNDCSKQ------------------------------------------------VLEMESLFLMPDILRSDLAGLLNDVQAKERQKLHLTAKIQILKRAGRPSER-LVSHEHCRFSD---TSKHECRHVREITEADGTEDAEADAEYESSLKEAIRGVQDAVTIINEHLEEVRYEIE----ALSPSS--------------F-----
>CALEmajo
----------------------------------------------------------------MEVRE-AGVAEGMEAMDLGK-G-SKSDKILGLLKRFLRVQRRRAEAYSRLQRGFADYMAHGGDLAYQQLCAEITSEFNDCSKQ------------------------------------------------VLEMESLFLMPDISRSDLACLLRDVQAQEKQKLLLTVRIQILKKAGRPSER-LVSHEHCRFSSS--TAEHECRHVREITEADGTEDAEADAEHDSSLKEAIRGMQDVVTSINDHLEEVRYEIE----ELQSE---------------------
>CEPHdama
----------------------------------------------------------------MEVRE-GDVLKGMESLDLDV-G-SKSAKILDLLRRFLGVQQRRAEAYARLHRGFAEYMAQGGDLAYQQLCAEITTEFNDCSKQ------------------------------------------------VLEMESLFLMPDVSRSDLAHLLKDVQAEEKQKLHLTARIQILKKAGRPSER-LVSHEHCRFSN---TAEHECRHVREITEADGTEDAEADSEYDRSLKEAIRGVHDAVTIINDHLEEVRYEID----ALQFE---------------------
>CHILsemi
----------------------------------------------------------------MEVRE-ADVVEGMEGMDLGA-G-SKSAKILGLLKGFLRVQQRRAEAYARLQRGFADYMAHGGDLAYQQLCVEITSEFNDCSKQ------------------------------------------------VLEMESLFLMPDISRSDLACLLRDVQAKEKQKLHLTARIQILKKAGRPSER-LVSHEHCRFSSS--TAEHECRHVREITEADGTEDAEADAEHDSSLKEAIRGVQDAVTSINDHLEEVRYEIE----GLQSE---------------------
>CHILtrap
----------------------------------------------------------------MEVRE-ADVAEGMEGMDLGA-G-SKSAKILGLLKGFLRVQQRRAEAYARLQRGFADYVAHGGDLAYQQLCAEITSEFNDCSKQ------------------------------------------------VLEMESLFLMPDISRSDLACLLRDVQAKEKQKLHLTARIQILKKAGRPSER-LVSHEHCRFSSS--TAEHECRHVREITEADGTEDAEADAEHESSLKEAIRGVQDAVTSINDHLEEVRYEIE----GLQCE---------------------
>CORYacti
----------------------------------------------------------------MEVRE-G-VVKGMEAMDLGA-G-SKSAKILDLLKRFLGVQQRRAEAYARLQRGFAEYMTHGGDLVYQQLCAEITSEFTDCSKQ------------------------------------------------ILEMESLFLLPDISRSDLACLLRDVQAEEKQKLHLTARIQILKKAGRPSER-LVSHEHCRFSS---AAEHECRHVREITEADGTEDAEADAQHDSSLKEAIRGVQDAVTSINDHMEEVRYEIA----ALQSE---------------------
>CREMappe
--------------------------------------------------------M-----KEMEARE-GDVVKRMEAMDLDL-S-LKSAKILCLLRRFLGVQQRRAKAYARWHRGFTDYMANGGDLAYEQLCTEITTEFNDCSKE------------------------------------------------VLEMESHFLTPDIARSDLACLMKDVQVEEKQKLHLTAKIQILKKSGRPSER-LVSHEHCRFSD---TAKHECRHVREITEADGTEDAEADAEYESSLKEAIRGVQDAVTSINEHLEEVRYEIE----ALSPSS--------------LCGSVI
>CRYPlept
----------------------------------------------------------------MEVRE-GDVLKAMEAIDLGK-G-SKSAKILDLLKRFLGVQQRRAEAYARLQRGFAEYMAHGGDVVYQQLCSEITSEFNDCSKK------------------------------------------------ILEMESLFLMPDISRSDLAYLLRDVQAEEKQKLHLTARIQILKKAGRPSER-LVSHEHCRFSS---TAEHECRHVREITEADGTEDAEADAEHDSSLKEAIRGVQDAVVNINDRLDEVRYEIE----ALQAE---------------------
>CYMBensi
----------------------------------------------------------------MEVCE-GDVVKAMEAMDLDL-S-SKSAKILDLLRRFLGVQQRRAKAYARWHRGFVEYMAHGGDMAYQQLCSEITTEFNDCSKE------------------------------------------------VLEMESLFLMPDILRSDLACLLKDVQAEEKQKLHLTAKIQILKKAGRPSER-LVSHEHCRFSD---RAKHECLHVREITEADGTEDAEADSDYESSLKEAIRGVQDVVTNINDHLEEVRYEIE----ALSDSSS-------------FRGTVS
>CYMBmann
----------------------------------------------------------------MEVCE-GDVVNAMEAMDLDL-S-SKSAKILDLLRRFLGVQQRRAKAYARWHRGFVEYMAHGGDMAYQQLCSEITTEFNDCSKE------------------------------------------------VLEMESLFLMPDILRSDLACLLKDVQAEEKQKLHLTAKIQVLKKAGRPSER-LVSHEHCRFSD---RAKHECLHVREITEADGTEDAEADADYESSLKEAIRGVQDAVTNINDHLEEVRYEIE----ALSDSSS-------------FRGTVS
>CYPRbard
-M----------------------------------------------SAAKGKEER-----RQMEVRQ-GDVVKGMEAMDLDS-C-SKPSKLLELLRRFLRVQQRRAEAYARLRRGFAEYMAHGEDLAYQQLCAEITTEFNDCSKQ------------------------------------------------VLEIESLFLMPDISRSDLAGLLKAVQAQEKQKLHLTARIQILKKTGRPSER-LVSHEHCRFSE---LAEHECRHVREITEADGTEDAEADAEYDISLKEAIRGVQDAVMSINEHLEEIRYEIE----ALESE---------------------
>CYPRflav
MMEAIT-------------------------------------RACMSASAKGKEER-----LLMEARE-GDVVKGMEAMDLDS-C-SKPAKLLDLLRRFLRVQQRRAEAYARLRRGFAEYMAHGGDLAYQQLCAEITTEFNDCSKQ------------------------------------------------VLEMESLFLMPDISRSDLACLLKALQVQEKQKLYFTARIQILKKTGRPSER-LVSHEHCRFSK---LAEHECRHVREITEADGTEDAEADAEYDISLKEAIRGVQDAVMIINDHLEEIRYEIE----ALESE---------------------
>DACThata
----------------------------------------------------------------MEVRE-GDVVRGMEAMELSV-DFNNSGKILDLLRRFLRVQQRRAEAYARLHRGFADYMAHGGDLVYQQLCEEITTEFNDCSKQ------------------------------------------------VLEMESLFLMPDISRSDLACLLRDVQAEEKKKLHMTARIQMLKKVGWPSER-SVSHKGCRFVS---REEHECRHVREITEADGTEDAEADAEHDSSLKDAIRGVQDAVTNINDRLEEIRYEIDFAPVRLAS----------------------
>DENDchryso
------------------------------------------------MGDFGISEE-----KGMEVYE-GDVVKGMEAMDIDL-S-SKSAKILDLLRRFLGVQQRRAKAYARWHRGFSEYMAHGGDLAYQKLCADITTEFNDCSKQ------------------------------------------------VLEMESLFLMPDISRNDLACLLKDVQAEEKQKLHLTAKIQILKKAGRPSER-LVSHEHCRFSD---TAKHECLHVREITEEDGTEDAEADAEYDSSLKEAIRGVQDAVTSINEHLEEVRYEIE----ALSPTI--------------TSVVL-
>DENDnobi
------------------------------------------------MEDFGISEE-----KGMEVYE-GDVVKGMEAMDIDL-S-STSAKILDLLRRFLGVQQRRAKAYARWHRGFSEYMAHGGDLAYQKLCADITTEFNDCSKQASYFVTSFLS--------------------------------------VLEMESLFLMPDISRNDLACLLKDVQAEEKQKLHLTAKIQILKKAGRPSER-LVSHEHCRFSD---TAKHECLHVREITEEDGTEDAEADAEYDNSLKEAIRGVQDAVTSINEHLEEVRYEIE----ALSPTS--------------FSGSVI
>DIURorie
----------------------------------------------------------------MEVRE-GDVVKGMEAMDLDA-P-SKSTSTPYLLKRFLGVQQRRAEAYARLQRGFVEYMAHGGDLAYQQLCAEITSEFNDCSNQ------------------------------------------------VLEMESLFLMPDISRSDLACLLRKVQAEEKQKLHLTARIQILKKAGRPSER-LVSHEHCRFS-S--TAEHECRHVREITEADGTEDAEADAEHDTSLKEAIRGVQNAVTSINDHLEDVRYEIE----ALQSE---------------------
>DRAKelas
----------------------------------------------------------------MEVRE-AGVVEGMEAMDLGR-G-LKSAKTLGLLKGFLRVQQRRAEAYARLQRGFTDYMAHGGNLAYQQLCQEITSEFNDCSKQ------------------------------------------------VLEMESLFLMPDISRSDLACLLRDVQAKEKQKLHLTARIQILKKAGRPSER-LVSHEQCRFSSS--TAEHECRHVREITEADGTEDAEADAEHDSSLKEAIRGVQDAVTSINDHLEEVRYEIE----ALQSE---------------------
>DRAKthyn
----------------------------------------------------------------MEVRE-AGVVEGMEAMDLGR-G-LKSANILGLLKGFLRVQQRRAEAYARLQRGFTDYMAHGGDLAYQQLCQEITSEFNDCSKQ------------------------------------------------VLEMESLFLMPDISRSDLACLLRDVQEKEKQKLHQTARIQILKKAGRPSER-LVSHEHCRFSSS--TAEHECRHVREITEADGTEDAEADAEHDSSLKEAIRGVQDAVTSINDHLEEVRYEIE----ALQAE---------------------
>EPIDfulg
----------------------------------------------------------------MEVGE-GDVVKGMEAMDLDL-S-SKSAKILGLLRRFLGVQQRRANAYARWHRGFVDYMTHGGDLAYQQLCAEITTEFNDCSKE------------------------------------------------VLEMESLFLMPDIARSDLACLLKDVQTEEKQKLHLTAKIQILKKSGRPSER-LVSHEHCRFSD---TAKHECRHVREITEADGTEDAEADAAYESSLKEAIRGVQDAVTSINERLEEVRYEIE----ALSPSS--------------ISGALI
>EPIDpuni
----------------------------------------------------------------MEVGE-GDVVKGMEAMDLDL-S-SKSAKILGLLRRFLGVQQRRANAYARWHRGFVDYMTHGGDLAYQQLCAEITTEFNDCSKE------------------------------------------------VLEMESLFLMPDIARSDLACLLKDVQTEEKQKLHLTAKIQILKKSGRPSER-LVSHEHCRFSD---TAKHECRHVREITEADGTEDAEADAAYESSLKEAIRGVQDAVTGINERLEEVRYEIE----ALSPSS--------------FSGALI
>EPIPhell
----------------------------------------------------------------MEVRE-GDVVKGMEALDLDV-G-SKSAKILDLLRRFLGVQQRRAEAYARLHRGFVEYMAHGGDLAYQQLCAEITTEFNDCSKQ------------------------------------------------VLEMESLFLMPDISRSDLAYLLKDVQAEEKQKLHLTARIQILKKAGRPSER-LVSHEHCSFSN---AAEHQCRHVREITEADGTEDAEADSEYDISLKEAIRGVQGAVTSINDHLEEVLYEIE----ALELE---------------------
>EPIPpurp
----------------------------------------------------------------MEVRE-GDVVKGMEALDLDV-G-SKSAKILDLLRRFLGVQQRRAEAYARLHRGFAEYMAHGGDLAYQQLCAEITTEFNDCSKQ------------------------------------------------VLEMESLFLMPDISRSDLAYLLKDVQAEEKQKLHLTARIQILKKAGRPSER-LVSHEHCSFSN---AAEHQCRHVREITEADGTEDAEADSEYDRSLKEAIRGVQGAVTSINDHLEEVLYEIE----ALELE---------------------
>ERYCcris
----------------------------------------------------------------MEVSE-GDVVKAMEAMNLDL-S-SKSAKILDLLRRFLGVQQRRAEAYSRWHRGFAEYMSHGVHLAYQQLCAEITTEFNDCSKE------------------------------------------------VLEMESLFLKPDILRSDLSCLLKDVQEAEKQKLHLTAKIQILKKAGRPSER-LVSHKLCHFSN---RVKHECLHVREITEADGTEDAEAEAEYESSLKEAIRGVQDAVTRINDHLEEVRYEIE----ALSD----------------------
>ERYCpuss
----------------------------------------------------------------MEVCE-GDFVKEMEEMNLDL-S-SNSAKILDLLRRFLGVQKRRAEAYSRWHRGFAEYMAHGVHLAYQQLCAEITTEFNDCSKE------------------------------------------------VLEMESLFLMPDILRSDLSCLLKDVQEAEKQKLHLTAKIQILKKAGRPSER-LVSHEHCNFSN---RAKHECLHVREITEADGTEDAEADAEYDSYLKEAIRGVQDAVTRINDHLEEVRYEIE----ALSD----------------------
>GASTelat
----------------------------------------------------------------MDFGE-GDVVIRMEAMELDLCS-NQSAKTLNLLRGFIGIQERRAKAYARWHRGFAEYMAQGGDLAYQQLCVELTAEFNECSKQ------------------------------------------------VLEMESLFLMPDISRCDLACLLKDVQAEEKQKLHLTARIQILKKAGRPSER-LASQEHCQ---------------HEMAETDGTDEAEADAEYDRSLKEAIRGVQEAVTRINELFEEVRYEVE----ALQSD---------------------
>GOODfuma
----------------------------------------------------------------MEGRE-GDVVKGMEAMDLGV-D-PKAAKILDLLRSFLGVQQRRAEAYARWHRGFAEYMAHGGDLAYQQLCTEITSEFNDCSKQ------------------------------------------------VIEMESLFLTPDISRSDLACLLRDVQAEEKQKLHLTARIQLLKKVGQPSKR-QASHELFSFSS---KEEHECHLDHEKTEADETKDAEADAEHESSLKEAIRGVQDAVTNINDHLEAVRYEIE----ALQPV---------------------
>GOODpube
----------------------------------------------------------------MGGRE-GDVVKGMEAMDLGV-D-PKAAKILDLLRRFLGVQQRRAEAYARWHRGFAEYMAHGGDLAYQQLCTEITSDFNDCSKQ------------------------------------------------VIEMESLFLTPDISRSDLACLLRDVQAEEKQKLHLTARIQLIRKAGRPSER-RTGHEIFGFRS---KE-------------------------------------------------------------------------------------
>GYMNdens
----------------------------------------------------------------MEVRE-GDVVKGMEAMELSA-DLNKSAKIIDLLRRFLRVQQRRAEAYARLHRGFADYMAHGGDLVYQQLCEEITTEFNDCSKQASY--------------------------------------------TVLEMESLFLMPDISRSDLACLLRDVQAEEKKKLHMTARIQMLKKVGSPSER-LVSHKGCRFVS---REEHECRHVREITEADGTEDAEADAEHDSSLKDCIRGVQDAVTNINDRLEEIRYEID----SLQSED--------------FTRAI-
>GYMNodor
----------------------------------------------------------------MEVRE-GDVVKGMEAMELCV-DLNKSAKILDLLRRFLRVQQRRAVAYARLHRGFADYMAHGGDLVYQQLCEEITTEFNDCSKQ------------------------------------------------VLEMESLFLMPDISRSDLACLLRDVQAEEKKKLHMTARIQMLKKVGSPSER-LVSHKGCRFVS---TEEHECRHVREITEADGTEDAEADAEHDSSLKDCIRGVQDAVTNINDRLEEIRYEID----SLQSD---------------------
>HABElong
----------------------------------------------------------------MEDHE-CDVAKGIEEMKLGV-D-LKSSKILDLLRRFLRIQQRRAEAYARLHRGFVDYMARGGDLAYQQLCAELATEFNDCSKQ------------------------------------------------VLEMESLFLMSDISRDDLASLLRDVQVEEKKKLHMTARIQML-KAGRPSEK-LVSHDHCWLMS---GEVHECRHVWKIIEADGIEDAEADTEHDNSLKNAIRGVQDAVTSINDRLDEIHYEIE----SLQSE---------------------
>HABEpant
----------------------------------------------------------------MEDHE-CDVAKGIEEMKLGV-D-LKSSKILDLLRRFLRIQQRRAEAYARLHRGFVDYMARGGDLAYQQLCAELATEFNDCSKQ------------------------------------------------VLEMESLFLMSDISRDDLASLLRDVQVEEKKKLHMTARIQML-KAGRPSEK-LVSHDHCWLMS---GEVHECRHVWKIIEADGIEDAEADTEHDNSLKNAIRGVQDAVTSINDRLDEIHYEIE----SLQSE---------------------
>HAEMdisc
----------------------------------------------------------------MEGHE-GDVVKEMEAMDLAV-E-TKAAKILDLLRIFLGVQQRRAEAYARWHRGFTEYMAHEGDLAYQQLCAEITSEFNDCSKQ------------------------------------------------VIEMESLFLMPDISRSDLACLLRDVQAEEKQKLHLTARIQLLKKAGRPSER-QASHELFSFSS---KAERE------------IEDFEADAEHERSLKEAIRGVQDAVTNINDHLEAVLYEIE----ALQPV---------------------
>HEMIforr
----------------------------------------------------------------MEVGE-SEVVKGMEAMELSM-D-LKSAKILDLLRGFLRVQQRRAEAYARLNRGFADYMAHGGDLAYQQLCAEITTEFNDCSKQ------------------------------------------------VLEMESLFLMPDISRSDLARLLREVQAEEKKKLHMTVRIQMLKKVGLPSER-LASHERCSFMS---GEGRECCHVREKTKVDGT---EADSEHDNSLKDAIRGVQDAVTSINDRLEEIRYEID----SLQSD---------------------
>HYPOheme
----------------------------------------------------------------MEVCE-GDLVKGLEAMDVDS-R-SNSTKVVDLLRRFLGIQQRRAEAYAKLRRGFTEYMANGGDLAYQQLCGEVTGEFNDCSKQ------------------------------------------------VLEMESLLLLPDLCRDDLARLLKAVQAQEKEKLQLTVRIQILKKAGRPSER-LVSHEQCRFSKPTAAAEHECVHVHEITEASGTEDAEADAEYDGALKEAIRGVQDAVTSINEHLEEVRYEIE----ALQSELGISE----------------
>LANAlana
----------------------------------------------------------------MEACE-GDLVRGLEAMDVDG-S-TRSSSVVNLLRRFLGIQQRRAEAYAKLRRGFAEYMANGGELAYQRLCGEVTGEFNDCSKQ------------------------------------------------VLEMESLLLSPDVCRGDLAELLKAVQAHEKQKLHLTVRIQILKKAGRPSER-LVSHEQCRFSQP--AAQHECKHVHEITEADGTEDAEADAEYDGALKEAIRGVQDAVTGINEHMEEVRYEIA----ALESE---------------------
>LIMOabor
----------------------------------------------------------------MEFREDDDVVKGIEALDLDV-G-SKSAKILDLLRRFLRVQQRRAEAYARLHRGFTEYMAHGGELAYQQLCADITTEFNDCSKQ------------------------------------------------VLEMESLFLMPDISRSDLAYILKDVQAEEKQKLHLTARIQILKKAGRPSER-LVSHEHCHFNN---TAEHECRHVREITEADGTEDAEADSEYDRSLKEAIRGVQDAVTSINDHLEEVRYEIE----ALEFE---------------------
>MASDpict
----------------------------------------------------------------MEVGE-NDVVKGIEGMDLES-S-SKSAKILDLLKRFIVIQQQRAISYARWHRGFTDYMSHGGDLAYQQLCAEITTEFNDCSKE------------------------------------------------VLEMESLFLMPDIARSDLVCLLKDIQTEEKQKLHLTAKIQILKKSGRPSER-LVSHEHCRFSD---TARHECRHVRAITEADGTEDAEADADYESSLKEAIRGVQDAVTSINEHLEEVRYEIE----ALSPSS--------------FYGVAI
>MEXIxero
-M-------------------------------------------SRESRQWGREEEKPNTPEERKSPR-SRCCEGMEAMDLDS-C-SNSTKLLHLLRRFLRIQQRRAEAYARLHRGFAEYMSHGGNLAYQQLCADITTEFNDCSKQ------------------------------------------------VLEIESLFLMPDVSRSDLAAILKDVQAQEKQKLHLTARIQILKKEGRPLER-LVSHEHCRFSK---PAEHECKHVREITEADGTEDAEADAEYDISLKEAFRGVQDAVMTINEHLEEIRYEIE----ALETE---------------------
>MICRparv
----------------------------------------------------------------MEVRE-GDVVKGMEAMALDP-G-SKSSKILDLLKRFLGIQQRRAQAYARLQRGFEEYMAHGGELAYQQLCAEITSEFNNCSKQ------------------------------------------------VLEIESLFLVPDISRSDLAHLLRDIQEVEKQKLHLTARIQILKKVGRPSER-LVSHEYCRFSS---TAEHECRHVREITEADGTEDAEADAEYDSSLKEAIRSVQDAVISINERLEEVRYEIE----ALQTE---------------------
>MOLIcapi
----------------------------------------------------------------MEVCE-GDLVKGLEAMDVDG-S-SNSTKVVHLLRRFLGIQERRAEAYAKLRRGFTEYMASGGDLAYQQLCGEITGEFNDCSKQ------------------------------------------------VLEMESQLLMPELCRDDLARLLKAVQAQEKEKLQLTVRIQILKKAGCPSER-PVSHEQCQLSKPTAAAEHECVHVHEITEASGTEDAEADAEYDGALKEAIRGVQDAVTSINEHLEEVRYEIE----ALQSELDIPE----------------
>NEUWmali
------------------------------------------------------MAK-----DAAEVSE-GDVAKGMEAMDIDA-S-WKSAKLLDLLRRFLGVQQRRAEAYTRWHRGFTEYMTHGGDLAYQQLCAEITTEFSDCSKQ------------------------------------------------VLEMESLFLMPDISRSDLGGLLKAVQEQEKEKLHLTARIQILKKAGRPSER-LVSHEHCKFSE---AAEHECKHVREITEADGTEDAEADAEYESSLKEAIRGVQAAVTIINEHLEEVRYEID----ALQSD---------------------
>NEUWzoll
------------------------------------------------------MAK-----EAAEVSE-ADVAKGMEAMDIDA-S-WKSTKLLDLLRRFLGVQQRRAEAYTRWHRGFTEYMTHGGDLAYQQLCAEITTEFSDCSKQ------------------------------------------------VLEMESLFLMPDISRSDLGGLLKAVQEQEKEKLHLTARIQILKKAGRPSER-LVSHEHCKFSE---AAEHECKHVREITEADGTEDAEADAQYESSLKEAIRGVQAAVTIINEHLEEVRYEID----ALQSD---------------------
>OECEmacu
-MEVCEGD-DVKGME-VCEGD-----------------------AVKGMEVCEGDAV-----KGMEVCE-GELVKGMEAMNLDS-S-SKSAKIVDLLRRFLGVQQRRAEAYTRWHRGFGEYMAHGGDLAYQQLCAEITTEFSDCSKE------------------------------------------------VLEMESLFLMPDISRSDLSSLLKDVQEAEKQKLHLTAKIQILKKTGRPSER-LVSHERC--------------CIREITEADGTEDAEADAEHDRSLKEAIRGVQDAVTNINDHLEEVRYEIE----ALSDSSSFD-------------GTVS
>OPHRgarg
-MHVVGTQWNCRYLD----------------------------------TVVPREGE-----RGEMVRE-GDVVKGMESMELSV-D-FEPAKILDLLRGFLRVQQRRAEAYARLHRGFADYLAHGDDLAYQKLCAEITTAFNDCSKQ------------------------------------------------VLEMESLFLMPDVSRSDLACLLRDIQAEEKKKLHMTTRIQML-KVGWSLER-LVSHERCSFMS---REEQECRHAGEITEVDGIKDAEAHAEHANSLKDAIRGVQDAVTSINYRLEEIRYEID----SIQSD---------------------
>OPHRsphe
-MHVVGTQWNCRYLD----------------------------------TVVPREGE-----RGEMVRE-GDVVKGMESMELSV-D-FEPAKILDLLRGFLRVQQRRAEAYARLHRGFADYLAHGDDLAYQKLCAEITTAFNDCSKQ------------------------------------------------VLEMESLFLMPDVSRSDLACLLRDIQAEEKKKLHMTTRIQML-KVGWSLER-LVSHERCSFMS---REEQECRHAGEITEVDGIKDAEAHAEHANSLKDAIRGVQDAVTSINYRLEEIRYEID----SIQSD---------------------
>ORCHital
--------------------------------------------------------------MEMEVRE-GDVVKGLEAMELSA-D-FKSAKILDLLKRFLGVQQRRAEAYARLHRGFADYMAHGGDLAYQQLCAEITTEFNDCSKK------------------------------------------------VLEMESLFLMPDISRSDLTCLLKDVQAEEKKKLHMTSRIQML-KVDWSSER-LVSHERCRFMS---REEHECRHVQERIEADGPADTEADAEH-KSLKDAIRGVQDAVTIINDCLEEIRYEID----SLQSD---------------------
>PAPHconc
----------------------------------------------------------------------------MEAMSLDS-C-SNPSKLLHLLRRFLRVQQRRAEAYARLHRGFAEYLAHGGDLAYQQLCADITAEFNDCSKQ------------------------------------------------VLELESLFLMPDISRSDLAGLLKAVQAQEKQKLHLTATIQILKKEGRPSER-LVSHEHCRFSK---PKEHECRHVREITEADGTEDAEADAKYDSSLKEAIRGVQDAVMSINEHLEEIRYEIQ----ALESE---------------------
>PAPHhirs
----------------------------------------------------------------------------MEAMSVDS-C-SNPSKLLHLLRRFLRVQQRRAEAYARLHRGFAEYLAHGGDLAYQQLCADITAEFNDCSKQ------------------------------------------------VLEMESLFLMPDISRSDLAGLLKAVQAQEKQKLHLTATIQILKKEGRPSER-LVSHEHCRFSK---PKEHECRHVREITEADGTEDAEADAEYDSSLKEAIRGVQDAVMSINEHLEEIRYEIQ----ALESE---------------------
>PHAIflav
-----------------------------------------------------MSEE-----KGMEDCE-GDVVKGMEAMDLDL-S-SESAKILELLRRFLGVQQRRAKTYARWHRGFADYIAHGGDLVYQQLCAEITTEFNDCSKQASYF--------------------------------------------VLEMESLFLMPDISRSDLACLLKDVQAKEKQKLHLTAKIQILKRAGRPSER-LVSHEQCRLSD---TAKHECRHVREITEADGTEDAEADAEYESSLKEAIRGVQDAVTSINEHLEEIRYEIE----ALSPSS--------------FSGNVI
>PHAItank
----------------------------------------------------------------MEDCE-DDVVKGMESMDLDL-S-SESAKILELLRRFLGVQQRRAKTYARWHRGFTDYMAHGGDLVYQQLCAEITTEFNDCSKQ------------------------------------------------VLEMESLFLMPDISRSDLACLLKDVQAKEKQKLHLTAKIQILKRAGRPSER-LVSHEHCRFSD---TAKRECRHVREITEADGTEDAEADADYESSLKEAIRGVQDAVTSINEHLEEIRYEIE----ALSPTS--------------FCGTVI
>PHALcorn
------------------------------------------------MEESGIPEE-----KGMEACA-GDVAKEMEAMDLNL-S-SKSAKIVDLLRRFLGVQQRRAKAYASWHRGFAEYMAHGEEMAYQQLCAEITTEFNDCSKEASYFVTSFLSPTPPPHSLYLSLSLSLSLPTLPFVNQAYGLEGKHSKLQVLEMESLFFMPETSRSDLACLLKEVQVQEKQKLHLTAKIQILKKAGRPSER-LVSHESCRSGD---ETKHECRHVREITEADGTEDAEADAEYERSLKEAIRGVQDAVTSINEHLEEVRYEIE----ELSPDWGEDG---------AYVYEAL
>PHALmode
------------------------------------------------MEESGIPEE-----KGMEACA-GDVVKEMEAMDLNL-S-SNSAKIVDLLRRFLGVQQRRAKAYASWHRGFAEYMAHGEEMAYQQLCAEITTEFNDCSKEASYLVTSFLSPTPPPH----SLSLSLCLPTLPFVNQAYGLEGKHSKLQVLEMESLFLMPETSRSDLACLLKEVQVQEKQKLHLTAKIQILKKAGRPSER-LVSHESCRSGN---ETKHECRHVREITEA--TEDAEADAEYERSLKEAIRGIQDAVTSINEHLEEVRYEIE----ELSPG--------------SFCGTVI
>PHRAlind
----------------------------------------------------------------------------MEAMDLDS-C-SKPSNPLDILRRFLRVQQRRAEAYTRLHRGFAEYMAHGGNLAYQRLCADITTEFNDCSKQ------------------------------------------------VLEMESLLLMPDTSRGDLAGILKAVQAQEKQKLHLTARIQILKKEGRPSER-PVSHEHCRFSK---PAEHECRHVREITEADGTEDAEADAEYDSSLKESIRGVQDAVININEHLEEIRYEIE----ALESE---------------------
>PLATclav
---------HARLLPRRLSSDHRRPQHHRRRLSFDHKRPQHPPVTRERSKERSLRGE-----AEMEVRE-GDVVKGLEAMELCV-DFKKSAKTIDLLRRFLGVQQRRAEAYARLHRGFADYMAHGGDPVYQQLCEEITSEFNDCSKQ------------------------------------------------VLEMESLFLMPDISRSDLASLLRDVQAEEKKKLHMTARIQMLKKVGWPSER-LVSHEGCRFMS---REEHKCRHVREITEDDGTEGAEADAEHDNSLKDAIRGVQNAVTNINDRLEEIRYEID----SLQSD---------------------
>PTERcurt
-MDLS-------------------------------------------------LRG-----ETMEVYG-GDVLKGMEAIDLGA-S-MKTAKILDLLRRFLGIQQRRAEAYARLHRGFAEYMAHGGDLAYQQLCAEITSEFNDCSKQ------------------------------------------------VIEMESSFLTPDISRGDLACLLRDVQAEEKQKLHMTARIQILKKAGRPSER-LVSHEHCRFSS---KTEHECRHVREITEADGTVDAEADAAHDSSLKEAIRGVQNVVTSINDHLEVVRYEIE----ALQPV---------------------
>RIMAelli
----------------------------------------------------------------MEVRE-ADVVEGMEAMDLDA-G-SKSDKILALLKRFLGVQQRRAEAYARLQRGFADYMAHGGDLAYQQLCAEITSEFNDCSKQ------------------------------------------------VLELESLFLMPDISRSDLACLLRDVQAKEKQKLHLTARIQILKKAGRPSER-LVSHEHCRFSSS--TAEHECRHVREITEADGTEDAEADAEHDSSLKEAIRGVQGAVTSINDHLEEVRYEIE----GLQSE---------------------
>SELEaequ
-MSASA-------------------------------------SASASASAKGKEER-----LLMEVRE-GDVVKGMEAMDLDS-C-SKPAKLLDLLRRFLQVQQRRAEAYARLHRGFAEYMAHGGDLAYQQLCAEITTEFNDCSKQ------------------------------------------------VLEMESLFLMPDIWRRDLAGLLKAVQVQEKQKLHLTARIQILKKAGRPSER-LVSHEHCRFSK---PAEHECRHVREITEADGTEDAEADAEYDSSLKEAIRGVQDAVMSINEHLEEIRYEIE----ALESE---------------------
>SERAvome
----------------------------------------------------------------------------MEAMVLSE-D-YKSAKILDLLRGFLRVQQRRAEAYARLHRGFVDYLAHGGDLAYQQLCAEITTEFNDCSKQ------------------------------------------------VLEMESLFLMPDISRIDLACLLRDVQAEEKKKLHMTARIQMLKKVGWPPQS-LVSHERCRSMS---REQQECCHA--ITEADGTEEAKADTEHDSSLKDAIRGIQYAVTSINDRMEEIRYEID----SLQSEASVEDFDTPILWNYTHVGVNL
>THELangu
----------------------------------------------------------------MEVGE-ADVVEGMEAMNLGA-G-SKSAKILGLLKRFLGIQQRRAEAYARLQRGFADYMAHGGDLAYQQLCAEITSEFNECSKH------------------------------------------------VLEIESSFLMPDISRSDLACLLRDVQAKEKQKLHLTARIQILKKSGRPSER-LVSHEHCRFSSS--TAEHVCRHVREITEADGTEDAEADAEHDSSLKEAIRGVQDAVTSINDHLEEVRYEIE----ALQSE---------------------
>EPIPaphy
----------------------------------------------------------------MESVE-GDLLIGMEAMNLDS-S-SRSDKVLDLFRKFLGIQQRRANAYARWHRGFVEYMAKGGDLAYQELCAEITTEFNECSKQ------------------------------------------------VLEMESLFSSPNIHRSDITRLLEDVQEKEKQKLHMTARIQILKKAGRPSERPAAGHDHRRFRN---MTEQECRHAGEIAEIDGTED---DAEYDSSLKESIRGVQAAVTVINGHLEEVLNEME----ALSP----------------------
