# Supplementary material for: Orchid Phylotranscriptomics: The Prospects of Repurposing Multi-Tissue Transcriptomes for Phylogenetic Analysis and Beyond
Source: Front Plant Sci. 2022 May 27;13:910362. doi: 10.3389/fpls.2022.910362 (PMC9196242; doi:10.3389/fpls.2022.910362)
Supplement: Supplementary file 4 [file Data_Sheet_3.zip › ortho_MSA/r1/OG0009468.fa]

>ANOEemei
----------------------------------------MVAIP-SCSW--SSSTL---LFLFSANPKNLPSHPRTS-------------LPSSPT-----LLFQTSFFYAIRHRQYFIHGNN------C---GAWSKSVSCGAVSKELRS-GERD---EDEEE-----KKDFSGTIMSGTGARGRRLLKVREEKRKREYDRIHNYPTWAK-----------------------ILENACRDDEELRAVLGDSVGNPELMRKRVEERVRKKGRDFRKSKTGSVLAFKVSFRDFNPTDSFIWFELYSAPSDRDLDILGSAIQSWYVMGRLGAFNSSNLQLASSQMDHDPLYDAEAAAGIMPSSFHDISDVEFQDNWGRVWVDLGTSDYFAVDVLLNCLTLLSSEYLGIQQVIFGGRRFGDWEEGMTNSEDGYKFFKI
>ANOEroxb
----------------------------------------MVALP-SCGW--SSSTL---LFLFSANPKILPSHPRTS-------------LPSSPT-----LLFQKSFFDAIRHRQYFIHGNN------C---GAWSKSVRCGAVSKELRS-GERD---EDEEE-----KKDFSGTIMSGTGARGRRLLKVREEKRKREYDRIHNYPTWAK-----------------------ILENACRDDEELRAVLGDSVGNPELMRKRVEERVRKKGRDFRKSKTGSVLAFKVSFRDFNPTDSFIWFELYSAPSDRDLDILGSAIQSWYVMGRLGAFNSSNLQLASSQMDHDPLYDAEAAAGTMPSSFHDISDVEFQDNWGRVWVDLGTSDYFAVDVLLNCLTLLSSEYLGIQQVIFGGRRFGDWEEGMTNSEDGYKFFKI
>APOSodor
----------------------------------------MLSLL-SCCC-------------SSLNPIPSPSHPPHL-------------LPYPIPSQSVHFSLSITAADSLFRSHHFLNGGN--------D-VKGPATFPYAAAPGNLSSMGGEE---EE-DE-----EEYSSSAKCSGTSARRRRLLRVREEKRKREFDRLNNYPTWAK-----------------------ILEKACKDDEELRAVLGDSIGNPELMRKQVEERVRKKGRDFRKSKTGSVLAFKVIFRDFLPTDSFIWFELFAAPSDRDVEILGCVIQSWYVMGRLGAFNSSNLQLANSSMDYNPLYDADMNVRVMPSSFHDISDIEFQDNWGRVWVDLGTSDYFAVDILLNCLTQLSSEYLGIQQVIFGGQRMGDWEEGMTSSEDGYKLFKI
>APOSshen
----------------------------------------MLSLL-SCCC-------------SSLNPIPSPSHPPHL-------------LPYPIPSQSVHFSLSITAADSLFRSHHFLNGGN--------D-VKGPATVPYAAAPGNLSSMGGEE---EE-NE-----EEYSSSAKCSGTSARRRRLLRVREEKRKREFDRLHNYPTWAK-----------------------ILEKACKDDEELRAVLGDSIGNPELMRKKVEERVRKKGRDFGKSKTGSVLAFKVIFRDFLPTDSFIWFELFAAPSDRDVEILGCVIQSWYVMGRLGAFNSSNLQLANSSMDYNPLYDADMAVRVMPSSFHDISDIEFQDNWGRVWVDLGTSDCFAVDILLNCLTQLSSEYLGIQQVIFGGHRMGDWEEGMTSPEDGYKLFKI
>BLETstri
----------------------------------------MLALT-SCGC--SSSSF---LSLSTSNRK-----PSSF-------------HPPLP----TLFSVQKSDFYAIYRCQFFLHIDS---SSVY---GKWPASVSRGTVPVGLSS-GERG---ED-EV-----ENDSAKAKTSGTSARGRRLLRVREEKRKREYDRIHNYPTWAK-----------------------VLENACKDDEELRAVLGDSVGNPELMRKRVEERVRKKGKDFRKSKTGSVLAFKVSFRDFNPTDSFIWFELYSAPSDRDLDLLGSVIQSWYVMGRLGAFNSSNLQLASSSMDHDPLYDADVAARIMPSSFHDISDVEFQDNWGRVWVDLGTSDYFAVDVLLNCLTLLSSEYLGIQQVVFGGRRMGDWEEGMTSQEDGYKFFKI
>BORYspha
------------------------------------------MLT-RCC---SSSLICPSLTFSSSLNHPLPHH-----------------LPPPPK--------------AHHSRCSTLHWND----------IRWPMS--RAAVSRETGA-PEE-------EE-----DYCSGTTKRSGTRARGRRLLKVREEKRRREHDSIHNYPSWAK-----------------------ILEDACKDDTELRAVLGDSIGNPEMMRKKVEERVRQKGSDFRKSKTGSVLAFKVSFRDFNPIDSYIWFELYGAPSDRDVDLIGSVIQSWYVMGRLGAYNSSNLQLANSSMDYNPTYDADKAAKVIPSSFHDISDVEFQDNWGRVWVDLGTSDFLAVDVLLNCLTVLSSEYLGIQQVVFGGRRMGDWEEGMTSSEYGYKHFKI
>CALAcreb
----------------------------------------MLALR-ICSF--LSITS---VP-LPSNPKTLPPHFSKS-------------LLSSS----SILLIEKSSFDAIHRRQYFVHGDK---VCFR--------SISCGAISEKLSL-GERD---DG-EE-----KGHLLEKKMSGTSARERRLLRVREEKVKREYDRIHNYPAWAK-----------------------VLENACRDDEELRGVLGDSVGNPELMRKRVEERVRRKGRDFRKSKTGSVLAFKVSFRDFNPTDSFIWFELYSAPSDRDLDILGSAIQSWYVMGRLGAFNSSNLQLASSPMDHDPLYNAEEAAAVMPSSFHDISDVEFQDNWGRVWVDLGTSDYLAVDVLLNCLTLLSSEYLGIQQVVFGGRRIGDWEEGMESSEDGYKIFKI
>CALAplic
----------------------------------------MLALR-ICGF--FSITS---VP-LPSNPKTLPPHFSKI-------------LLSSS----SILLIEK-SFDAIHRRQYFVHGNK---VSFR---STWPMGISCGAISENLSL-GERD---DG-EE-----KGHLLEKKMSGTSARERRLLRVREEKVKREYDRIHNYPAWAK-----------------------VLENACRDDEELRGVLGDSVGNPELMRKRVEERVRRKGRDFRKSKTGSVLAFKVSFRDFNPTDSFIWFELYSAPSDRDLDILGSAIQSWYVMGRLGAFNSSNLQLASSPMDHDPLYNAEEAAAVMPSSFHDISDVEFQDNWGRVWVDLGTSDYLAVDVLLNCLTLLSSEYLGIQQVVFGGRRIGDWEEGMESSEDGYKIFKI
>CALAsini
----------------------------------------MLAHT-SCGC--SSSSF---LALSTLNRKPLPSYSHDF-------------PPPPPR---TFFSIKKSAFYPIHRCQYFLQIVS---GGGG---AKWSVSVSRGTFPVESSA-GEKG---ED-EE-----KNNSAKAKTSGTTARGRRLLRVREEKRKREYDRIHNYPTWAK-----------------------ILENACKDDEELRAVLGDSIGNPELMRKRVEERVRKKGRDFRKSKTGSVLTFKVSFRDFNCTDSFIWFELYSAPSDRDLDLLGSVIQSWYVMGRLGAFNSSNLQLANSLMDHDPLYDAGVAARIMPSSFHDISDVEFQDNWGRVWVDLGTTDYFAVDVLLNSLTLLSSEYLGIQQVVFGGRRMGDWEEGMTSQEDGYKFFKI
>CALAtsoo
----------------------------------------MLAHT-SCGC--SSSSF---L-LSTLNRKTSPSYSHDF-------------PPPPPR---TFFSIKKSAFYAIHRCQYFLHIAS---GGGG---AKWSVSVSRRTFPVESSS-GEKG---ED-EE-----KNNSAKAKISGTTARGKRLLRVREEKRKREYDRIHNYPTWAK-----------------------ILENACKDDEELRAVLGDSIGNPELMRKRVEERVRKKGRDFRKSKTGSVLTFKVSFRDFNPTDSFIWFELYSAPSDRDLDLLGSVIQSWYVMGRLGAFNSSNLQLANSSMDHDPFYDAGVAARIMPSSFHDISDVEFQDNWGRVWVDLGTTDYFAVDVLLNCLTLLSSEYLGIQQVVFGGRRMGDWEEGMTSQEDGYKFFKI
>CALEmajo
----------------------------------------MLALA-SCGS--FALIH---PS-SSSNPKSLASHPLTS-------------LPSSST---LLFLFEKSPFAAVRRRQCLFQGHG---GCVC---GKWPLSVSCGAIPEKLGS-GERD---ED-EE-----TRHLSGKKMSGTSARGRRLLRVREEKRKREYDRIHNYPTWAK-----------------------ILENACRDDEELRAVLGDSVGNPELMRKRVEERVRTRGRDFRKSKAGSVLAFKVSFRDFNPTDSFIWFELYSAPSDRDLDILGSAIQSWYVMGRLGAFNSSNLQLASSSMDHDPLYDAEAAAVVMPSSFHDISDVEFQDNLGRVWVDLGTADYFAVDVLLNCLTLLCSEYLGIQQVVFGGRRIGDWEEGMTRLEDGYKFFKI
>CEPHdama
----------------------------------------MLALT-SCGC--SSSSF---LSPPSINRKPLPSHPHTF-------------LPSTLL---TLFSVKKSASYALRRCQYFIHVAK-G-GGGG---GEWQANVRRGSVPVELSG-GERD---ED-ME-----DKDLSAAKTSGTSARGRRLLRVRDEKRKREYDRIHNYPTWAK-----------------------ILENACRDDEELRAVLGDSVGNPELMRKRVEQRVRKKGRDFRKSKTGSVLAYKVSFRDFNPTDSFIWFELYSAPSDRDLDILGSVIQSWYVMGRLGAFNSSNLQLASSSMDHDPLYDADAAARVMPSSFHDISDVEFQDNWGRFWVDLGTSDYFAVDVLLNCLTLLCSEYLGIQQVVFGGHRMGDWEEDMTSLEDGYKFFKI
>CHILsemi
MPPTVPLNHYSDPEGHQLLNVYDFMVLSKEESDFAATGQAMLALA-NCGF--FTPIY---LS-SSSNPKSLTSNPLTS-------------LLSSS--------IEKSSFDAIRRRQYLFQGGD---GCVC---GKWPASVSCGAIPERLGS-GERD---ED-EE-----TNDLSGKKMSGTSARGRRLLRVREEKRKREYDRIHNYPTWAK-----------------------ILENACRDDEELRAVLGDSVGNPELMRKRVEKRVRTRGRDFRKSKTGSFLAFKVSFRDFNPTDSFIWFELYSAPSDRDLDILGSAIQSWYVMGRLGAFNSSNLQLASSPMDHDPLYDAETAAAAMPSSFHDISDVEFQDNWGRVWVDLGTSDYFAVDVLLNCLTLLSSEYLGIQQVVFGGRRIGDWEEGMTRIEDGYKFFKI
>CHILtrap
------------------------MVLSKEESDFAATGQAMLALA-NCGF--FTPMY---RS-SSSNPKSLTSHPLTS-------------PLSSS--------IEKSSFDAIRRRQYLFQGGD---GCVC---GKWPASVSCGAIPERLGS-GQRD---ED-EE-----TNDLSGKKMSGTSARGRRLLRVREEKRKREYDRIHNYPTWAK-----------------------ILENACRDDEELRAVLGDSVGNPELMRKRVEKRVRTRGRDFRKSKTGSVLAFKVSFRDFNPTDSFIWFELYSAPSDRDLDILGSAIQSWYVMGRLGAFNSSNLQLASSPMDHDPLYDAETAAAAMSSSFHDISDVEFQDNWGRVWVDLGTSDYFAVDVLLNCLTLLSSEYLGIQQVVFGGRRIGDWEEGMMRIEDGYKFFKI
>CORYacti
----------------------------------------MLALT-ACGL--RSSSF---LS-SSSNPKTLPFHPRTI-------------LLSCP----AVLLTEKSSFDGIRRRRYPLHGDN---VCVC---GTWPVGFSCGAIPDKLSS-GESD---EG-EE-----KTDLSEKKMSGTSARGRRLLKVREEKRKREYDRIHNYPTWAK-----------------------ILENACRDDEELRSVLGDSVGNPELMRKRVEERVRKKGRDFRKSKTGSVLAFKVSFRDFNPTDSFIWFELYSAPSDRDLDILGSAIQSWYVMGRLGAFNSLNLQLASSPMDYDPLYDAEAAAAVMPSSFHDISDVEFQDNWGRVWVDLGTSDYFAVDVLLNCLTLLSSEYLGIQQVVFGGRRIGDWEEGMTSIEDGYKFFKI
>CRYPlept
-----------------------------------------LALT-SCGI---FPIF---LS-CPSNLKTLPSHPRTFPSHPRTFPSHPRTFPSSP----THILLEKYPFDSICRRQYFLNGVN---GCIF---GIWPLNISCGAIPEKLSS-GERD---EG-EE-----TEDLLGKKMSGTSARGRRLLRVREEKRKREYDRIHNYPTWAK-----------------------ILENACRDDEELRAVLGDSIGNPELMRKRVEERVRRKGRDFRKSKTGSVLAFKVSFRDFNPTDSFIWFELYSAPSDRDLDIIGSVIQSWYVMGRLGAFNSSNLQLANSPMDHDPLYDAEMAAAVMPSSFHDISDVEFQDNWGRVWVDLGTSDYFAVDVLLNCLTLLSSEYLGIQQVVFGGRRIGDWEEGMTSLEDGYKFFKI
>CYMBensi
----------------------------------------MLTLT-SCGW--SSASF---LSLSTLNRKRIPSHPYAL-------------RPPPP------FSIQKFAFYAVHRSQYFLHIDGD--GCGGGE-CKCRANVSRGNVPVELSS-GGSG---QY-EE-----ENDSAKAKTSGTSARGRRLLRVREEKRKREYDRIHNYPTWAK-----------------------ILENACKDDEELRTVLGDSVGNPELMRKRIEERVRKKGRDFRKSKTGSVLAFKVSFRDFNPTDSFVWFELYSAPSDRDLDLLGSAIQSWYVMGRLGAFNSLNLQLANSSMDHNPLYDADVAARVMPSSFHDISDVEFQDNWGRVWVDLGTTDYFAVDVLLNCLTVLSSEY----RFIFEYLSINEFHE--------------
>CYMBmann
----------------------------------------MLTLM-SCGC--SSASF---LSLSTLNRNRMPSHPHAL-------------RPPPP------FSIEKFAFYAVYRSQYFLHIDGDGCGGGE---CKCRANVSRGNVPVELSS-GGRG---ED-EE-----ENDSAKAKTSGTSARGRRLLRVREEKRKREYDRIHNYPTWAK-----------------------ILQNACKDDEELRAVLGDSVGNPELMRKRIEERVRKKGRDFRKSKTGSVLAFKVSFRDFNPTDSFIWFELYSAPSDRDLDFLGSVIQSWYVMGRLGAFNSLNLQLANSSMDHNPLYDADMAVTVMPSSFHDISDVEFQDNWGRVWVDLGTTDYFAVDVLLNCLTVLSSEYLGIQQVVFGGRRMGDWEEGMTSHEDGYKFFKI
>CYPRbard
----------------------------------------MLAIW-SCCC--SSS-----LISTSSDQKPLA-----------------------------------SAVDYIHRRKNFLNCGG----------GQCLAAVSSGAVPGKLSS-GEKE-EEED-DE-----EKDLAGAKRSGTSARGRRLLRVREEKRKREYDRIHNYPTWAK-----------------------ILENACRDDEELRAVLGDSVGNPDLMRKRVEERVRRKGRDFRKSKTGSIMAFKVNFREFNPTDSFIWFELYSAPSDRDVDILGSVIQSWYVMGRLGAFNSSNLQLASSSMDHNPLYDEKVAAEVMPSSFHDIGDVEFQDNWGRVWVDLGTSDYFAVDVLINCLTLLSSEYLGIQQVVFGGRRMGDWEEGMTSLEDGYKFFKI
>CYPRflav
----------------------------------------MPGLW-SCYC--SSS-----LISSFTHQKPLPSQPGLL-------------HPSTSPP--TRFWIHISAVDSLHRRQNFLKGGG----------GQCLAAVSRGAVPGKLSS-GEKE-EEED-KE-----EKDLAGAKRSGTSARGRRLLRVREEKRKREYDRIHNYPTWAK-----------------------ILENACRDDEELLAVLGDSVGNPELMRKRVEERVRMKGRDFHKSKTGSILAFKVNFREFNPTDSFIWFELYSAPSDRDVDILGSVIQSWYVMGRLGAFNSSNLQLASSSMDHNPLYDEEVAAGVMPSSFHDIGDVEFQDNWGRVWVDLGTSDYFAVDVLINCLTLLSSEYLGIQQVVFGGRCMGDWEEGMTSLEDGYKFFKI
>DACThata
----------------------------------------MLAFP-TRGF--SSSTS---FSLSSSNPQNFLSAPRTF-------------SDSPPP---TLLLNRKSSFDAIHRRRYFPHGDN---GGGC---GKWPVSVSHEATNVELIS-G-------D-ED-----NKDLLGKKMSGTSARERRLLRVREEKRKREFDRVHNYPTWAK-----------------------ILENACRDDEELRAVLGDSVGNPELMRKRVEERVRTKGRDFRKSKTGSVLAFKVSFRDFNPTDSFIWFELYSAPSDRDLDILGSVIQSWYVMGRLGAFNSSNLQLASLPMDHDPLYDAEAVAVIMPSSFHDISDVEFQDNWGRVWVDLGTSDYFAVDVLLNCLTVLSTEYLGIQQVVFGGRRFCDWEEGMTSSEDGYKFFKI
>DENDchryso
----------------------------------------MLAPT-SYGC--SSSSF---LSLSTLNRRPLPSHQHAF-------------LAPPTL---TILLIKKSAFYAMHRCQYFLNIDS---GG-----GKWPANVSRGTVPMVLNS-GGSG---ED-EE-----QNDLAKAKTSGTSARGRRLLRVREEKRKREYDRIHNYPTWAK-----------------------ILENACKDDEELRAVLGDSVGNPELMRKRVEERVRKKGRDFRKSKTGSVLAFKVSFRDFNPTDSFIWFELYSAPSDRDLDLFGSVIQSWYVMGRLGAFNSSNLQLASSSMDHDPLYDADVADRIMPSSFHDISDVEFQDNWGRVWVDLGTSDYFAVDVLLNCLTLLSTEYLGIQQVVFGGRRMGDWEEGMTSQEDGYKYFKI
>DENDnobi
----------------------------------------MLAPT-SYGC---SSSF---LSLSTLNRRPSPSHQHAF-------------LAPATL---TVLLIKKSAFYALHRCQYFHNIDS---GGGRSP-GKWPDNVSRGTVSMVLNS-GGSR---ED-EE-----HNDLAKAKTSGTSARGRRLLRVREEKRKREYDRIHNYPTWAK-----------------------ILENACKDDEELRAVIGDSVGNPELMRKRVEERVRKKGKDFRKSKTGSVLAFKVSFRDFNPTDSFIWFELYSAPSDRDLDLLGSVIQSWYVMGRLGAFNSSNLQLASSSMDHDPLYDADVADRIMPSSFHDISDVEFQDNWGRVWVDLGTSDYFAVDVLLNCLTLLSSEYLGIQQVVFGGRRMGDWEEGMTSQEDGYKYFKI
>DIURorie
----------------------------------------MLACA-TCGF--SSSTF---LS-SSAIPKVLPSHARSF-------------LLSSA----ARLLIEKSPFDAIRHGQYFLHVNN---LWAC---GTWPVGVSCRAIPEKWSS-AERD---EG-EE-----EKDLSVKKMSGTSARGRRLLRVREEKRKREYDRVNNYPTWAK-----------------------ILENACRDDDELRAVLGDSVGNPELMRKRVEERVRRKGKDFRKSKTGSVLAFKVSFRDFNPTDSFIWFELYSAPSDRDLDILGSVIQSWYVMGRLGAFNSSNLQLASSPMDHDPLYDAEVAATVMPSSFHDISDVEFQDNWGRVWVDLGTSDYFAVDVLLNCLALLSSEYLGIQQVVFGGRRFGDWEEGMTSSEDGYRFFKI
>DRAKelas
----------------------------------------MLTLS-NCGF--FSSIY---LS-PFSNPKT--HHPLIS-------------LFSSS----TVLLFEKSPFDAIRRRQFLFQGDD---GHAC---GKWHVSVSCGVIPYKLGL-GERD---ED-DE-----TNDLSGKKMSGTSARGRRLLRVREDKRKREYDRIHNYPTWAK-----------------------ILENACRDDEELRAVLGDSVGNPELMRKRVEERVRTRGRDFRKSQTGSVLAFKVSFRDFNPTDSFIWFELYSAPSDRDLDILGSAIQSWYAMGRLGAFNSSNLQLASSPMEHDPLYDAEASAAVMPSSFHDISDVEFQDNWGRVWVDLGTSDYFSVDVLLNCLTLLSSEYLGIQQVVFGGRRIGDWEEGMTRLEDGYKFFKI
>DRAKthyn
----------------------------------------MLTLA-NCGF--FTSIY---LS-PFSNPKT--PHPLIS-------------LFSSS----TVLLFEKSPFDAIRRRQFLFQGDD---GLAC---GKWHVSVSCGVIPYKLSL-GERD---ED-DE-----TNDLSGKKMSGTSARGRRLLRVREDKRKREYDRIHNYPTWAK-----------------------ILENACRDDEELRAVLGDSVGNPELMRKRVEERVRTRGRDFRKSQTGSVLAFKVSFRDFNPTDSFIWFELYSAPSDRDLDILGSAIQSWYAMGRLGAFNSSNLQLASSPMEHDPLYDAEASAAVMPSSFHDISDVEFQDNWGRVWVDLGTSDYFAVDVLLNCLTLLSSEYLGIQQVVFGGRRIGDWEEGMTRLEDGYKFFKI
>EPIDfulg
----------------------------------------MLALA-SCGC--SSSSF---ISLSVLNKMLLPSQPHTL-------------RPQPPR---TLFLIQKSAFCAIYRCQHFLPIDS---GGGG---GKWPVSVSRRTAPVKLSS-GHNG---ED-EE-----ENDSAKAKTSGTSARGRRLLRVREEKRKREYDRIHNYPTWAK-----------------------ILENACKDDEELRAVLGDSVGNPELMRKRVEERVRKKGKNFLKSKTGSVLAFKVSFRDFNPTDSFIWFELYSAPSDRDLDLLGSAIQSWYVMGRLGSFNSSNLQLANASMDYDPLYDVDVATKIIPSSFHDISDVEFQDNWGRVWVDLGTTDYFALDVLLNCLTLLSSEYVGIQQVVFGGHRMGDWEEGMTSAEDGYKFFKI
>EPIDpuni
----------------------------------------MLAIA-SCGC--SSSSF---ISLSVLNKKLLPSQPHTL-------------RPQPPR---TLFLIQKTAFCAIYRCQHFLPIDS---GGGG---GKWPVSVSRRNAPVKLSS-GQNG---ED-EE-----ENDSAKAKTSGTSARGRRLLRVREEKRKREYDRIHNYPTWAK-----------------------ILENACKDDEELRAVLGDSVGNPELMRKRVEERVRKKGKNFLKSKTGSVLAFKVSFRDFNPTDSFIWFELYSAPSDRDLDLLGSAIQSWYVMGRLGSFNSSNLQLANASMDYDPLYDVDVATKIIPSSFHDISDVEFQDNWGRVWVDLGTTDYFALDVLLNCLTLLSSEYVGIQQVVFGGRRMGDWEEGMTSAEDGYKFFKI
>EPIPhell
----------------------------------------MLALT-SCGC--SSSSF---LSSPSINRKPLPSHPHTF-------------LPSPLP---TLFSVKKSAFYAIRRCQYFINVEKGG-GGGG---GKWQSSVSRGSVPVELSS-EERD---ED-ME-----EKDL---KTSGTSARGRRLLRVREEKRNREYNRIHNYPTWAK-----------------------ILENACKDDEELRAVLGDSVGNPELMRKRVEERVRKKGSDFRKSKTGSVLAFKISFRDFNPTDSFIWFELYSAPSDRDLDILGSVIQSWYVMGRLGAFNSSSLQLASSSMDHDPIYDADAAARVMPSSFHDISDVEFQDNWGRVWVDLGTSDYFAIDVLLNCLTLLSSEYLGIQQVVFGGHRMGDWEEGMTSLDDGYKFFKI
>EPIPpurp
----------------------------------------MLALT-SCGY--SSSSF---LSSPSINRKPLPSHPHTF-------------LPSPLP---TLFSVKKSAFYAIRRCQYFINVEK---GGGG---GKWQLSVSRGSVPVELSS-EERD---ED-ME------KDL---KTSGTSARGRRLLRVREEKRNREYNRIHNYPTWAK-----------------------ILENACKDDEELRAVLGDSVGNPELMRKRVEERVRKKGSDFRKSKTGSVLAFKISFRDFNPTDSFIWFELYSAPSDRDLDILGSVIQSWYVMGRLGAFNSSSLQLASSSMDHDPIYDADAAARVMPSSFHDISDVEFQDNWGRVWVDLGTSDYFAIDVLLNCLTLLSSEYLGIQQVVFGGHRMGDWEEGMTSLDDGYKFFKI
>ERYCcris
----------------------------------------MLTLA-SCSC--LCSSF------FCSNRNCFHSHPHSS----------------------TSFSI------TFRRRHHFLHIAG------G---RKWPARVLRGRVQVELNH-GVRG---KD-EE-----ESDSAMAKSSGTSARGRRLLRVREEKRKRDYDRIHNYPTWAK-----------------------ILENACKDDEELRSVLGDSVGNPELMRKRVEERVRKKGKDFLKSKTGSVLSFKVSFRDFNPTDSFIWFELYSAPSDRDLDLLGSVIQSWYVMGRLGAFNSLNLQLANSSMDHNPLYDADVAARIMPSSFHDISNVEFQDNWGRVWVDLGTTDYLAVDVLLNCLTVLSSEYLGIQQVVFGGRRMGDWEEDMTSQEDGYKFFKI
>ERYCpuss
------------------------MNLWRQRNIFP---RRMLTLA-SSSY--LFSSS------LSLNRNYSHSNPHFS----------------------TNFSI------NFFRRHNFPQIPG------G---RKWFSRVFRVKFQVELNH-GIRD---KD-ED-----END-SMAKSSGTSARGRRLLRVREEKRKRDFDRIHNYPNWAK-----------------------ILENACRDDEELRSVLGDSLGNPELMRKRVEERVRKKGRDFLKPKTGSVLSFKVSFRDFNPTDSFIWFELYSAPSDRDLDLLGSVIQSWYVMGRLGAFNSLNLQLANSSMDRNPLYDADLAARIMPSSFHDISNVEFQDNWGRVWVDLGTTDYLAVDVLLNCLTVLSSEYLGIQQVVFGGRRMGDWEEGMTSQEDGYKFFNI
>GOODfuma
----------------------------------------MIALP-SCGI--SSSTF---LSLSSANPKSLPSHPRIF-------------LPSPPT-----LLFQKYFFDDIRHRQYFIHGDN---CTGC---GTWPTSVSCGAVSEELGS-GERD---GD-EE-----KKDFSGTKMSGTSARGRRLLKVREEKQKREYDRIHNYPTWAK-----------------------ILENACRDDEELRAVLGDSVGNPELMRKRVEERVRKKGRDFRKSKTGSVLAFKVSFRDFNPTDSFIWFELYSAPSDRDLDILGSVIQSWYVMGRLGAFNSSNLQLASSQMDHDPLYDAEAAARVMPSSFHDISDVEFQDNWGRVWVDLGTSDYFAVDILLNCLILLSSEYLGIQQVIFGGRRFGDWEEGMMNSEDGYKFFKI
>GOODpube
----------------------------------------MIALP-SCGI--SSSTF---LS-LSVNLKSLHSHPRTF-------------LPSPPT-----LSFQKYFFDAIRHRHYFTHGDN---CTGC---GTWPTSVSCGAVSEELGS-GERD---GD-DE-----KKDFSGTKMSGTSARGRRLLKVREEKRKREYDRIHNYPTWAK-----------------------ILENACRDDEELRAVLGDSVGNPELMRKRVEERVRKKGRDFRKSKTGSVLAFKVSFRDFNPTDSFIWFELYSAPSDRDLDILGSAIQSWYVMGRLGAFNSSNLQIASSQMDHDPLYDAEAAAGVMPSSFHDISDVEFQDNWGRVWVDLGTSDYFAVDVLLNCLILLSSEYLGIQQVIFGGRRFGDWEEGMTNSEDGYKFFKI
>GYMNdens
----------------------------------------MLAFP-TRGV--SSSTS---FSLSSSNPQILRSAPRTF-------------SDSPPP---TLLLNRKSSFDAIHRRQYFLHGDN---GGGC---GKWPVSVSREATNEELIS-G-------D-EE-----NTDLLAKKMSGTSARERRLLRVREEKRKREFDRIHNYPTWAK-----------------------ILENACRDDEELRAVLGDSVGNPELMRKRVEERVRTKGRDFRKSKTGSVLAFKVSFRDFNPTDSFIWFELYSAPSDRDLDILGSVIQSWYVMGRLGAFNSSNLQLASLPMDHDPLYDAEAIAEIMPSSFHDISDVEFQDNWGRVWVDLGTSDYFAVDVLLNCLTVLSTEYLGIQQVVFGGRRFGDWDEGMTSSEDGYKFFKI
>GYMNodor
----------------------------------------MLAFP-TRGF--SSSTS---FSLSSSNPQSLRSA-RTF-------------SDSPPP---TLLLNRKSSFDAIHRRQYFLHGDN---GGGC---GKWPVSVSHEATNAELIS-G-------D-EE-----NKDLLAKKMSGTSARERRLLRVREEKRKREFDRIHNYPTWAK-----------------------ILENACRDDEELRAVLGDSVGNPELMRKRVEERVRTKGRDFRKSKTGSVLAFKVSFRDFNPTDSFIWFELYSAPSDRDLDILGSVIQSWYVMGRLGAFNSSNLQLASLPMDHDPLYDAEAVAVIMPSSFHDISDVEFQDNWGRVWVDLGTSDYFAVDVLLNCLTVLSTEYLGIQQVVFGGRRFGDWDEGMTSSEDGYKFFKI
>HABElong
----------------------------------------MIVFP-SRGF--SSTS----LS-ASSDQQILRSAPRTF-------------FDSPP----ALLLVRKSSFDSIRRRQYFSHDYN---GGGR---GKWSVSVSHDATNEELIS-GERH---VD-ER-----NKDSLGNKMSGTSARGRRLLRVREEKRKREYDRIHNYPTWAK-----------------------ILENACRDDEELRAVLGDSLGNPELMKKRVEERVRTKGRDFRKSKTGSVLAFKVSFRDFNPTDSFIWFELYSAPSDRDLDILGSVIQSWYVMGRLGAFNSSNLQLASLPMDHDPLYDAGVAAVVMPSSFHDISDVEFQDNWGRVWVDLGTSDYFAVDVLLNCLTVLSKEYLGIQQVVFGGRHIGDWEEGMTSSEDGYKLFKI
>HABEpant
----------------------------------------MIVFP-SRGF--SSTS----LS-ASSDQQILRSAPRTF-------------FDSPP----ALLLVRKSSFDSIRRRQYFSHDYN---GGGR---GKWSVSVSHDATNEELIS-GERH---VD-ER-----NKDSLGNKMSGTSARGRRLLRVREEKRKREYDRIHNYPTWAK-----------------------ILENACRDDEELRAVLGDSLGNPELMKKRVEERVRTKGRDFRKSKTGSVLAFKVSFRDFNPTDSFIWFELYSAPSDRDLDILGSVIQSWYVMGRLGAFNSSNLQLASLPMDHDPLYDAGVAAVVMPSSFHDISDVEFQDNWGRVWVDLGTSDYFAVDVLLNCLTVLSKEYLGIQQVVFGGRHIGDWEEGMTSSEDGYKLFKI
>HAEMdisc
----------------------------------------MLALP-SCGL--SSSTL---LFLFSANPKNLPSHPRNF-------------LPSPPT-----LLFKISFFDAIHHPQYFIRGNN------S---GTWSKSVSCGAVSKELRS-GERD---ED-EE-----KKDFSGTKMSGTGARGRRLLKVREEKRKREYDRIHNYPTWAK-----------------------ILENACRDDEELRAVLGDSVGNPELMRKRVEERVRKKGRDFRKSKTGSVLAFKVSFRDFNPTDSFIWFELYSAPSDRDLDILGSAIQSWYVMGRLGAFNSSNLQLASSQMDHDPLYDAEAAAGIMPSSFHDISDVEFQDNWGRVWVDIGTSDYFAVDVLLNCLTLLSSEYLGIQQVIFGGRRFGDWEEGMTNSEDGYNFFKI
>HEMIforr
----------------------------------------MLAFP-TSGF--SS---------SSSNPQFVRSAPR-------------------------YLLIRKSPFDAVHRRRHFLHGDN---GGG----GKWLVSVSHEATSEELIS-G-------D-EG-----NKDLSGKKMTGTRARERRLLRVREEKRKREFDRIHNYPSWAK-----------------------ILENACRDDEELRAVLGDSVGNPELMRKRVEERVRTKGRDFRKSKTGSVLAFKVSFRDFNPTDSLIWFELYSAPSDRDLDILGSVIQSWYVMGRLGAFNSSNLQLASLRMDQDPLYDAEAAAVIMSSSFHDISDLEFQDNWGRVWVDLGTSDYFAVDVLLNCLTVLSTEYLGIQQVVFGGRRIGDWEEGMTNSDDGYKFFKI
>HYPOheme
----------------------------------------MLA---QCCC--------------------LPSPFSPR-------------LPSPP-------LDLPSTAHN---------------------------KIRCPPIRAAVHR-GEEG---EA-EE---------SGAKRSGTSARGRRLLKVREEKRRREYDRIHNYPTWAK-----------------------VLEDACKDDTELRAVLGDSIGNPELMRKRVEERVRQKGRDFRKSKTGSVLAFKVSFRDFNPIDSYIWFELYGAPSDRDVDLIGSVIQSWYVMGRLGAYNSSNLQLSNSSMDYNPTYDADKAATVMPSSFHDISDVEFQDNWGRVWVDLGTSDFFAVDVLLNCLTVLSSEYMGIQQVVFGGRRMGDWEEGMTSSEYGYKHFKI
>LANAlana
----------------------------------------MIT----------------SLS--------VPFPPRLP-------------LPRAPPP----LSSELS--------------------------SRTHDSFVWASSRSAVRR-GAGA---PG-EE-----HGVEEGAKRSGTSARGRRLLKVREEKRKREYDRVHNYPTWAK-----------------------ILEDACKDDTELRAALGDSIGDPEMMRKRVEERVRKKGRDFRKSKTGSVLAFKVSFRDFNPIDSYIWFELYGAPSDRDVDLIGSVIQSWYVMGRLGAYNSSNLQLANSSMDYNPSYDDAKGDTVMPSSFHDISDVEFQDNWGRVWVDLGTSDFFAVDVLLNCLTVLSSEYLGIQQVVFGGRRMGDWEEGMTSSEYGYKHFRI
>LIMOabor
----------------------------------------MLAFT-SCGC--SSSSF---FTSRSLNRKPLLRHPRIF-------------LLSQLP---TLFSIKKSAFNALCRCQYFIHVDK---GGGGGV-VKWRASVSRGSVPVELSS-GERD---ED-VE-----EKDLSEAKTSGTSARGRRLLRLRDEKRKREYDRIHNYPTWAK-----------------------ILENACRDDEELRAVLGDSVGNPELMRKRVEERVRKKGRDFRKSKTGSVLTFKVSFREFNPTDSFIWFELYSAPSDRDLDILGSVIQSWYVMGRLGAFNSSNLQLASSSMSHDPLYDADAAARVMPSSFHDISDVEFQDNWGRVWVDLGTSDYFAMDVLLNCLALLSSEYLGIQQVVFGGHRMGDWEEGMRSLEDGYKFFKI
>MASDpict
----------------------------------------MLALP-SCGN--SSNSF---LSFSAIKPKPSLSRPHNF-------------NPPHPT---TLF------------------------------------STKNSASSAELSC-EEKR---DF-EV-----ENDSAMAKTSGTSARGRRLLRVREEKRKREYDRIHNYPTWAK-----------------------ILENACKDDEELRAVLGDSVGNPELMRKRVEERVRKKGKDFRKSKTGSVLAFKVSFRDFNPTDSFIWFELYSAPSDRDLDLLGSVIQSWYVMGRLGAFNSSNLQLANTLMNHDPLYDADVATMIMPSSFHDISDVEFQDNWGRIWVDLGTSDYFAIDVLLNCLTLLSSEYLGIQQVVFGGRCMGDWEADMTSQEDGYKFFKI
>MEXIxero
----------------------------------------MLALS-SCCC--SSP-----LTFSSSDQKPLTSYPRSL-------------DLSNSLP--NRFLIHISSVDSL-GRQDFFSGGC----------GQSLAAVGRGSVPGKLRP-GEKG---EE-EEA-DR-EEELLGAKRSGTSARGRRLLRIREEKRKREYDRIHNYPTWAK-----------------------ILENACRDDEELRAVLGDSIGNPELMRKRVEERVRQKGRNFHKSKTGSVLAFKVNFRDFNPTDSFIWFELYSAPSDRDVDILGSVIQSWYVMGRLGAFNSSNLQLSSASKDHNPLYDAEVAAAVMPSSFHDISDVEFQDNWGRVWVDLGTSDYFALDVLLNCLTLLSSEYLGIQQVVFGGHRMGDWEEGMTSLEDGYKFFKI
>MICRparv
----------------------------------------MLALR-NWAF--SSSTF------PSSNPKTLPSDTPTF----------LHSLHSSP----ALFLIEKTASETNRRRRHYLHGDS---GYVR---GTWPMIVSCGAIPEKLSS-GQKD---ES-EE-----KKELSDKKMSGTSARGRRLLRIREEKRKKEYDRIHNYPTWAK-----------------------ILENACRDDEELRAVLGDSVGNPELMRKRVEERVRRKGRDFRKSKTGSVLAFKVSFRDFNPTDSFIWFELYSAPSDRDLDILGSTIQSWYVLGRLGAFNSSNLQLASSPMDYDPLYDAEAAAAVMPSSFHDISDVEFQDNWGRVWVDLGTSDYFAVDVLLNCLTLLSSEYVGIQQVVFGGRRMGDWEEGMSSVEDGYKYFKI
>MOLIcapi
----------------------------------------MLA---QCCR--------------------LPSPFSHR-------------LPSPP-------LDRPSAAHN---------------------------KIRWRFIRAA-HR-GEEG---EA-EE---------SSAKRSGTSARGRRLLKVREEKRRREYDRIHNYPAWAK-----------------------VLEDACKDDTELRAVLGDSIGNPELMRKRVEERVRQKGRDFRKSKTGSVLAFKVSFRDFNPIDSYIWFELYGAPSDRDVDLIGSIIQSWYVMGRLGAYNSSNLQLANSSMDYNPTYDADKAATVMPSSFHDISDVEFQDNWGRVWVDLGTSDFFAVDVLLNCLTVLSSEYLGIQQVVFGGRCMGDWEEGMTSSEYGYKHFKI
>NEUWmali
----------------------------------------MLSLW-SCCC--SSSYP---SLFASFKRDRLPSHPPHL-------------LPYPLPSHRSHFSLSITKADALARSQQLLQSDG------E---GKRAATVRHASVPGKFSS-RGS-------EE-----EEYSSAAKRSGTSARDRRLLRVREEKRKREFDRLHNYPTWAK-----------------------ILEKACNDDEELRAVLGDSIGNPELMRKRVEGRVRKKGRDFRKSKTGSVLAFKVSFRDFMPTDSFVWFELYAAPSDRDVEILGSVIQSWYVMGRLGAFNSSNLQLANSSMDYNPLYDADIAARAMPSSFHDISNVEFQDNWGRVWVDLGTSDYFAVDILLNCLTSLSSEYLGIQHVVFGGQRMGDWEEGMTSPEDGYKFFKI
>NEUWzoll
----------------------------------------MLSLW-SSCC--SSSFP---LLFASFKRDRLPSHPPHL-------------LPYPLPSHRCHFSLSITRADALARSQQLLQSDG------E---GKRAATVRRASVPGKFSS-RGS-------EE-----EEYSSAAKRSGTSARDRRLLRVREEKRKREFDRLHNYPTWAK-----------------------ILEKACNNDEELRAVLGDSIGNPDLMRKRVEERVRKKGRDFRKSKTGSVLAFKVSFRDFMPTDSFVWFELYAAPSDRDVEILGGVIQSWYVMGRLGAFNSSNLQLENSSMDYNPLYDADIAARAMPSSFHDISNVEFQDNWGRVWVDLGTSDYFAVDILLNCLTSLSSEYLGIQQVVFGGQRMGDWEEGMTSPEDGYKFFKI
>OECEmacu
----------------------------------------MRTLA-SCGC--SSSSF---LSLSTLNRKH--------------------------------FSNKKSAIFAARRGQHFLHIDG---GGGGGVGSKWPASVIRGSVPVELNS-GGRG---KD-EE-----DNDSVIAKSSGTSARGRRLLRVREEKRNREYDRIHNYPTWAK-----------------------ILENACKDDEELRLVLGDSVGNPELMRKRVEERVRKKGRDFLKSKTGSVLAFKVIFRDFNPTDSFIWFELYSAPSDRDLDLLGSVIQSWYVMGRLGAFNSLNLQLANSSMDHNPLYDADVAARIMPSSFHDISDVEFQDNWGRVWVDLGTTDYFAVDVLLNSLTVLSSEYLGIQQVVFGGRRMGDWEEGMRSQEDGYKFFKV
>OPHRgarg
----------------------------------------MLTFP-THVF--SSSTS---FALSSSNLQILRSAPRTF-------------SDYPLP---TLLLNRKSSCVSIHRRQYFFHGNN---GGGC---GKWPVSVSHEATTDELIS-G-------G-EE-----DKDLLGKKMSGTSARERRLLRVREEKWKREFDRIHNYPTWAKSKPEVLVPVRSKCRQSRRLRVVRILEKACRDDEELRAVLGDSVGNPELMRKRVEERVRTKGRDFRKSKTGSVLAFKVSFRGFNPTDSFIWFELYSAPSDRDLDILGSVIQSWYVMGRLGAFNSSNLQLASLPMDHDPLYDAEASAMIMPSSFHDISDVEFQDNWGRVWVDLGTSDYFAVDVLLNCLSVLSTEYLGIQHVVFGGRRIGDWEEGMMSSDDGYKFFKI
>OPHRsphe
----------------------------------------MLTFP-THVF--SSSTS---FALSSSNLQILRSAPRTF-------------SDYPLP---TLLLNRKSSFVAIHRRQYFFHGNN---GGGC---GKWPVSVSHEATTDELIS-G-------G-EE-----DKYLLGKKMSGTSARERRLLRVREEKWKREFDRIHNYPTWAK-----------------------ILEKACRDDEELRAVLGDSVGNPELMRKRVEERVRTKGRDFRKSKTGSVLAFKVSFRGFNPTDSFIWFELYSAPSDRDLDILGSVIQSWYVMGRLGAFNSSNLQLASLPMDHDPLYDAEASAMIMPSSFHDISDVEFQDNWGRVWVDLGTSDYFAVDVLLNCLSVLSTEYLGIQHVVFGGRRIGDWEEGMMSSEDGYKFFKI
>ORCHital
MAAAAWVS----------------PRFTLNSYDFTAGSKTMLAFP-TRGF--SSSTS---FSLSSSNPQILRSAPLTF-------------SDSHLP---TLLLNRKSSFDAIHRRQHFLHGDN---GGGC---GKWPVSVSHEATAEELIS-G-------D-EE-----NTNLLGKKMSGTGARERRLLRVRDEKRKREFDRIHKYPTWAK-----------------------ILENACRDDEELRAVLGDSVGNPELMRKRVEERVRTKGRDFRKSKTGSILAFKVSFRDFNPTDSFIWFELYSAPSDRDLDILGSVIQSWYVMGRLGAFNSSNLQLASVPMDHDPLYDVEAVSVIMPSSFHDISDVEFQDNWGRVWVDLGTSDYFAVDVLLNCLTVLSTEYVGIQQVVFGGRRIGDWEEGMSSSEDGYKFFKI
>PAPHconc
----------------------------------------MLALS-SCC---SSH-----LISSSSDQKTSLSHPRRL-------------DLSTTLP--TRFLIHVSSMDSL-RRQHFLNDGG----------GQCLATVSRSAVPGKLSP-GEKG---EE-EEE-DREGKDLSWAKRSGTSARGRRLLRVREEKRKREYDRIHNYPTWAK-----------------------ILENACRDDEELRAVLGDSIGYPELMRKRVEERVRKKGGDFRKSKTGSVLAFKVNFRDFNPTDSFIWFELYSAPSDRDVDILGSVIQSWYVMGRLGAFNSSNLQLASSSMDHNPLYDAEMAAGVMPSSFHDIGDVEFQDNWGRVWVDLGTSDYFALDVLLNCLTLLSSEYLGIQQVVFGGSRMGDWEEGMTSLEDGYKFFNI
>PAPHhirs
----------------------------------------MLALS-SCC---SSH-----LISSSSDQNPLLSHPRRL-------------DLSTSLP--TRFLIHVSSVDSL-RRQHFLNDGG----------GQYLATVSRGAVPGKLRK-GEQG---EE-EEEEDREGKDLVGAKRSGTSARGRRLLRVREEKRKREYDRIHNYPTWAK-----------------------ILENACRDDEELRAVLGDSIGYPELMRKRVEERVRKKGGDFRKSKTGSVLAFKVNFRDFNPTDSFIWFELYSAPSDRDVDILGSVIQSWYVMGRLGAFNSSNLQLASSSMDHNPLYDAEVAAGVMPSSFHDIGDVEFQDNWGRVWVDLGTSDYFALDVLLNCLTLLSSECLC---------------HLLSLCELGH---CC
>PHAIflav
----------------------------------------MLALT-SCSC--SSSSF---LSLSTLNQKLLPFHSHDF-------------PLPPPR---TFSSIKKSAFYAIHRCQYFLHIVS---GGGS---AKWSVNVSRGTFPVELSS-GEKG---ED-EE-----KNNSAKAKTSGTTARGRRLLRVREEKRKREYDRIHNYPTWAK-----------------------ILENACKDDEELRTVLGDSIGNPELMRKRVEERVRKKGRDFRKSKTGSVLAFKVSFRDFNPTDSFIWFELYSTPSDRDLDILGSVIQSWYVMGRLGAFNSSNLQLANLSMDHDPLYDAGVAARIMPSSFHDISDLEFQDNWGRVWVDLGTTDYFSVDVLLNCLTLLSSEYLGIQQVVFGGRRMGDWEEGMTSQEDGYKFFKI
>PHAItank
----------------------------------------MFALT-SCSC--SSSSF---LSLSTLNRKLLPSHSHDF-------------PPPPPL---TFLSIQKSAFYGIHRCQYSLHIVS---GGGG---TKWSVSVCRGTFPVELSS-GEKG---ED-EE-----KNNSAKAKTSGTTARGRRLLRVREEKRKKEYDRIHNYPTWAK-----------------------ILENACKDDEELRAVLGDSIGNPELMRKRVEERVRKKGRDFRKSKTGSVLAFKVSFRDFNPTDSFIWFELYSAPSDRDLDLLGSVIQSWYVMGRLGAFNSSNLQLANSSMEHDPLYDAGVAVRIMPSSFHDISDVEFQDNWGRVWVDLGTTDYFAVDVLLNCLTLLSSEYLGIQQVVFGGRRMGDWEEGMTSQEDAYKFFKI
>PHALcorn
--------------------------------------------------------------------------------------------------------------------------------------------------------------------------------------------------------------------------------------------------------------------MRKRVEERVRKKGRDFRKSKTGSVLAFKVSFRDFNPTDSFIWFELYSAPSDRDLDLLGSVIQSWYVMGRLGAFNSLNLQLANSSMDHDPLYDVDVAAKIMPSSFHDISDVEFQDNWGRVWVDLGTSDYFAVDVLLNCLTLLSSEYLGIQQVVFGGRRMGDWEEGMTSQEDGYKFFKI
>PHALmode
----------------------------------------MLPLT-SRGCCSSSSSV---SSVPTLNRKHLPRHPHGF-------------CPPPPS---NIFSIQKSVFYAIHRCQYFLHFNS---HCGS---GKWPVRFSRGTVPVELSS-GENE---ED-EE-----ENGSVKAKTSGTSARGRRLLRVREEKRKREYDRIHNYPTWAK-----------------------ILENACKDDEELRAVLGDSVGNPELMRKRVEERVRKKGRDFRKSKTGSVLAFKVSFRDFNPTDSFIWFELYSAPSDRDLDLLGSVIQSWYVMGRLGAFNSLNLQLANSSMDHNPLYDADVAAKIMPSSFHDISDVEFQDNWGRVWVDLGTSDYFAVDVLLNCLTLLSSEYLGIQQVVFGGRRMGDWEEGMTSQEDGYKFFKI
>PHRAlind
----------------------------------------MLALP-SCCC--LSP-----LISSSSDQKPLPSHPRSL-------------DLSTSLP--THFLIHISPVDSL-SRQHFLNGSS----------GQCLATVSRGAVPGKLSP-GEKG---EE-EEE-DR-EEDLVGAKRSGTSARGRRLLRVREEKRKREYDRIHNYPTWAK-----------------------ILENACRDDEELRAVLGDSVGNPELMRKRVEERVRRKGRDLHKSKSGSVLAFKVNFRDFNPTDSFIWFELYSAPSDRDVDILGSVIQSWYVLGRLGAFNSSNLQLASSSMDHNPLYNAEVAAGVMSSSFHDIGDVEFQDNWGRVWVDLGTSDYFALDVFLNCLTLLSSEYLGIQQVIFGGRRMGDWEEGMTSLEDGYKFFKI
>PLATclav
----------------------------------------------------------------------------------------------------------------------------------------------------------------------------------MSGTSARERRLLRVREEKRKREFDRIHNYPTWAK-----------------------ILENACRDDEELRAVLGDSVGNPELMRKRVEERVRTKGRDFRKSKTGSVLAFKVSFRDFNPTDSFIWFELYSAPSDRDLDILGSVIQSWYVMGRLGAFNSSNLQLASLPMDHDPLYDAEVVAGIMPSSFHDISDVEFQDNWGRVWVDLGTSDYFAVDVLLNCLTVLSTEYLGIQQVVFGGRRIGDWEDGMTSSEDGYKFFKI
>PTERcurt
----------------------------------------MTALA-SCGF--SSSTF---LSSASSNPISLPAHPPTF-------------LPSSP----TLLLFQKSYSHAIRRRLYFIHGNN---VGSC---GTWPMSVPFRAVSEELSS-GEGD---ED-EE-----KKDLSGTKMSGTSARGRRLLKVREEKRKREYDRIHNYPSWAK-----------------------ILENACRDDEELRAVLGDSVGNPELMRKRVEERVRRKGRDFQKSKTGSVLAFKVSFRDFNPTDSFIWFELYSAPSDRDLDILGSAIQSWYVLGRLGAFNSSNLQLASSPMDHDPLYDAEAAAGVMPSSFHDISDVEFQDNWGRVWVDLGTSDYFAVDVLLNCLTLLSSEYLGIQQVIFGGRRFGDWEEGMTSLDDGYRFFKI
>RIMAelli
------------------------MILSKQEADFA----TMLALANNCGF--SASIF---LS-SSSNPKSLTSHPLTS-------------LLSSP----TLLLFEKSPFDSIHRRQYFFLGDG---GCVC---GKWPMTVSCGAIPEKLGS-GEID---ED-EE-----TKDLLGKKMSGTSARGRRLLRVREEKRKRVYDRIHNYPTWAK-----------------------ILENACRDDEELRAVLGDSVGNPELMQKRVVERVRMKGRDFRKSKTGSVLAFKVSFRDFNPTDSFIWFELYSAPSDRDLDILGSAIQSWYVMGRLGAFNSSNLQLASSPMDHDPLYDAEAAAAVMPSSFHDIGDVEFQDNWGRVWVDLGTSDYFAVDVLLNFLTLLSSEYLGIQQVVFGGRRIGDWEEGMTRLEDGYKFFKI
>SELEaequ
----------------------------------------MLALS-SCSC--SSS-----LISSSSDQKPLPSHLRRL-------------HPSTSPP--TRFLIHISSVDSLLRRQHFLD-SG----------GQCLETVSRGAVPGKMSS-GEED---ED-EE-----EKDLAGATRSGTSARGRRLLRVREEKRKREYDRIHNYPTWAK-----------------------ILENACRDDEELRAVLGDSVGNPELMRKRVEERVRKKGRDFRKSKTGSILAFKVNFRDFNPTDSFIWFELYSAPSDRDVDILGSVIQSWYVMGRLGAFNSSNLQLASSSMVNNSLYDAEVAARVMPSSFHDIGDVEFQDNWGRVWVDLGTCDYFAVDVLLNCLTLLSSEYLGIQQVVFGGRRMGDWEEGMTSLEDGYKFFKI
>SERAvome
----------------------------------------MLIFL-TRGF--SSSTS---FSLSSSNLQNLHSAPRTF-------------SVSPLP---TLLFNRKSSFDAIYRRRYFLHGNN---GGGC---GKWPVCVSHEATTAELIS-G-------G-EE-----NEDLLGKKMSGTSARERRLLRVREEKRKREFDRIHNYPTWAK-----------------------ILENACRDDEELRAVLGDSVGNPELMRKRVEERVRTKGRDFRKSKTGSVLAFKVSFRDFNPTDSFIWFELYSAPSDRDLDILGSVIQSWYVMGRLGAFNSSNLQLASLPMDHDPLYDAEAVAVIMPSSFHDISDVEFQDNWGRVWVDLGTSDYFAVDVLLNCLTVLSTEYLGIQQVVFGGRRMGDWEEGMMSSEDGYKIFKI
>THELangu
----------------------------------------MLALA-NCGF--LSSTF---RS-SSSNPKPLPSHPRTS-------------LLSSP----ILLLFEKLPCDAICRRRNFFHVVN---GCVY---GTWPMSVGCGAVPEKTSS-GERD---EG-EE-----TKDLSGKKMSGTSARGRRLLRVREEKRKREYDRIHNYPTWAK-----------------------ILENACRDDEELRAVLGDSVGNPELMRKRVEERVRRKGRDFRKSKAGSVLAFKVSFRDFNPTDSFIWFELYSAPSDRDLDILGSAIQSWYVMGRLGAFNSSNLQLASSSMEHDPLYDAEATAAIMPSSFHDISDVEFQDNWGRVWVDLGTSDYFAVDVLLNCLTLLSSEYLGIQQVVFGGRRMGDWEEGMTRLEDGYKFFKI
>VANIplan
----------------------------------------MFSIT-TCC---SFPNF------FSSDHSVPRYHPHCL----RSL---------------ALLWRDVSAAKSLHRSHFFLSDDSC-----G---GKWSATVCCGAVSGNLIL-GGSGEAEEE-EEE-KKNKKNSAAPMRSGTSARDRRLLRVREEKRRREYDRIHNYPTWAK-----------------------ILENACKDDEELRAVLGDSIGNPELMRKRVEERVRTKGRDFRKSKTGSVMAFKVSFRDFNPTDSFVWFELYSPPSDRDVEMLGSVIQSWYVMGRLGAFNSNNLQFANSSMEHNPLYDTDVAAKAMPSSFHEINDVEFQDNWGRVWVDLGTSDYFAIDVLLNCLTTLSAEYLGIQQVVFGGRRMGDWEEGMKRIEDGYKSFKI
>VANIshen
----------------------------------------MY------------------------------------------------------------LQRNLST-----EAFFFLHDDSC--GVGG---GKWSATVCCGAVSGNLIF-GGSGEAEEE-EEE-KKNKKNSAAPMRSGTSARDRRLLRVREEKRRREYDRIHNYPTWAK-----------------------ILENACRDDEELRAVLGDSIGNPELMRKRVEERVRTKGRDFRKSKTGSVLAFKVSFRDFNPTDSFVWFELYSPPSDRDVEMLGSVIQSWYVMGRLGAFNSTNLQLANSSMEHNPLYDTDVASRGMPSSFHDISDVEFQDNWGRVWVDLGTSDYFAMDVLLNCLTILSAEYLGIQQVVFGGRSMGDWEEGMTSIEDGYKSFKI
