# Supplementary material for: Orchid Phylotranscriptomics: The Prospects of Repurposing Multi-Tissue Transcriptomes for Phylogenetic Analysis and Beyond
Source: Front Plant Sci. 2022 May 27;13:910362. doi: 10.3389/fpls.2022.910362 (PMC9196242; doi:10.3389/fpls.2022.910362)
Supplement: Supplementary file 4 [file Data_Sheet_3.zip › ortho_MSA/r1/OG0009059.fa]

>CALAcreb
------------------------------------------------------------------------------------------------MGEMRM-VMSLPALFELAKKIHTTASESYVDQETLKNGIEALRCCDEMVSKLGLFSSNETKDDVSTPNLKYLLVPFYLGELIEKIVKEDRIEILKVSQFQFKEFISICEALELVHEVEIGSSLP-GRTD-LAASRAKKIARFKHQKAAEAKLQEIKERKERRGRSLRASALSSTVEAEEEDLLDDDG-EEREVWLTTITLAICKAFDFLDMLKKEEEMLVAVKEQSSQEGSDKFTREIMDERTSRAEMWHKNASRQAPFLKPSQPITCATFAQDVIEGRVKASQVHEHKHQPLIFGPASLIGGKLTNERERMAAQVFQPGYRLPTISIEEAGLREMEIMNKWQETNAKLMEE-NTSWYKDGT-STN-N-ED-E---DDDTAQEKSRAWDDWKDDNPRGVGNTKLTPTG
>PHRAlind
------------------------------------------------------------------------------------------------MGEIKMEDMSLPALFEQASKIYSAASASSVDQESLKNGVEALRRCDEMVSKLGLFSSNETKDDVSTTNLKYLLVPFYLGELTAKIAQEDRIEILKQSQAQFKEFISICEALELVPEEETESSVV-GRPD-LAAARAKKIARFKRQKAAEGKLQEIKERKERRVRSLRASAVSTPIEAGEEDIVDDDGEEEREAWLTTISLAICKAFDFLDTLKKEGEMLASVKKQSLQEGNNEFSHEVMDERTKRAELWHRNAARQAPFMKPSQPITCATFAQDVIEGRAKASQLHEHKHQPLIFGPASLIGGKLSSNTEKMAAQVFQPGYRLPTMSIEEAGLREMEMMNKWQERNAKLMEEANSSWYKDGP-HPS-N-DD-ED--DDDAAQEKARSWDDWKDDHPRGAGNKKLTPCG
>ERYCcris
------------------------------------------------------------------------------------------------MGDMKMEEMTLPLLFDQARKIYSEASDSSVDQERLKSGIEALRRCDEMVSKLGLFSSNETVDDVSTTNLKYILVPFYIGELTEKLAKEDRIEILKMSQAQLKEFASICEALELVSQEEIESSKP-GSTD-LAAARAKKIARFKRQRAAEAKLQEIKERKERRGRSSRASALSTPIEAGDEDLLDDDG-EEREAWLTSISLAICKAFGLLDMLKKEEQMLLAVKEQSSQ--NDNFAREVLDERSHKAEMWHKTAASRAPFLKPAQPITCATFAQDVIEGRAKASQVHEHKHQPMIFGPASLIGGRLTSERERMAAQVFQPGYRMPTMSIEEAGLREMEIMNNWQERNTKLMEEANSSWHGDGT-ARREN-GD-DE--GDDEAQERARAWDDWKDDHPRGAGNKKLTPCG
>LECAnigr
------------------------------------------------------------------------------------------------MRGTKMEEMSLPSLFELARNIHFRASESSLDQEALKKGIESLRRCDEMVSKLGLFSSNETKDDVSTANLKYLLVPFYLGDLTEKMVQGNRIEILKISQVQLKEFISICEALELVPEEEIESSMQ-GRPD-FSAARATKIARYKRQRAAEAKLQEIIERKERRVRSLRASALSTPIDVGDEDLLDDDSEEEREAWLTTISLAICKAFDLLEMLKKEEEMLVAVEEKSLKEGNNDFAKDVLDERIERAETWHRSAASKAPFLKPAQPITCATYAQDVIEGRAKASQAHEHKHQPLIFGPASLVGEKLTSERERMAAQVFQPGFRLPTMSIEEAGLREMEMMNKWQEMNAKLMEEANTSWYNDGT-RRFVD-ED-DD--DDDAAQQKARAWDDWKDDNPRGAGNKKLTPCG
>HEMIforr
------------------------------------------------------------------------------------------------MGETRLDETSLPALFEQAKKIHTTSSESSVDQESLKNGIEALRHCDEMVSKLGLFSSNETKDDVSTTNLKYLLVPFYLGELTEKIVNEDRIDILKVSQVHFKEFISICEALELLPEEEIKFSLS-GRSD-LAAARALKIARFKRQKAAEAKLQEIKERKERRGRSLRASALSTPVEDGEEDLIDDDG-EEREAWLTTISLAICKAIDLLDMLKKEEEMLVAVKEQSSQEGNDKFTREILDERTDIAEMWHRTAASRAPFLKPSQPISCATFAQDVIEGRAKASQVHEHKHQPLIFGPASLIGGKLTSERERMAAQVFQPGYRLPSMSIEEAGSREMEMMNKWQEMNAELMEEAKSSWYKDKE-----E-EE-EE--DEDAAQEKARAWDDWKDDNPRGAGNRKLTPCG
>CALEmajo
------------------------------------------------------------------------------------------------MGEAKL-EMSLPALFEYARKIHATASESSVDQETLRNGIEALRSCDEMVSKLGLFSFNETKDDVSTPNLKYLLVPFYLGELLEKIVKDDRIEILKVSQFQLKEFISICEALELVPEEEIDSSLL-GSQD-LATTRAKKIARFKRQKAAEAKLQEIKERKERRGRSLRASALSSPIESGEEDLLDDDG-EEREAWLTTITLAICKAIDLLDMLKKEEEMLVAVKEQNSQEGVDKFSREMLDERTIRAEMWHRNASSKAPFLKPSQPITCATFAQDVIEGRVKATQVHEHKHQPLIFGPASLIGGNITSERGRMAAQVFQPGYRLPTMSIEEAGLKEMEMMNKWQEMNAKLMEEANTSWHRDGT-RPR-N-ED-DD--DDDAAQEKSRAWDDWKDDHPRGAGNTKLTPTG
>EPIPhell
------------------------------------------------------------------------------------------------MGERRMAEMSLPALFEQARKIYYAASNASVDQEHLKNGIEALSRCDEMVSKLGLFSSNETKDDVSTANLKYLLVPFYLGELTEKIAKEDRIEILKRSHVQFKEFISICEALELVPQEEMESSMP-GRTD-LANARAKKIVRFKRQKAAEAKLQEIKERKERRGRSLRASALSTPIEVGEEDFLDDDG-EEREAWLTTISLAICQAFDLLDMLKKEEEMLVAVKEQSSKEDNDEFAREVLDERTDRAEMWHKTAASKAPFMKPSQPITCATFAQDVIEGRVKASQVHEHKHQPLIFGPASLIGGNLTSERERMSAQVFQAGYRLPTMSIEEAGLREMEMMNKWQERNAKLMEEANSSWCKDAA-QEN-E-DE--D--DDDAAQDKARAWDDWKDDHPRGAGNKKLTPCG
>MOLIcapi
------------------------------------------------------------------------------------------------MGESKMEELPLPALFDQASKIHSMASESAADQETLRKGIEALRRCDEMVSKLGLFSSNETKDDVSTTNLKYLLIPFYLGVLTEKIAQDDRIQLLKISQDHLKEFISICEALELVPDEEMEASMQ-RGADNFAARRAKKIARFKRQKAAEAKLQEIKERKERRGRSLRAAALSTPIDVGEEDVLEDDVEEEREAWLTTISLAICKAFDLLEMLKKEEKMLLAVKDKKLQEGDSEVTREILDERTKRAETWHRNAATQAPFLKPVQPITCATFAQDVIEGRAKVSDAHDHTHQPMIFGPASLIGGRLTSERERMAAQVFQPSYRLPTMSIEEAGLREMEMMNKWQERNAELIREANSSWHKDGP-RSA-A-DE-DEDEDDDSAVEKARAWDDWKDDHPRGAGNKKLTPCG
>HYPOheme
------------------------------------------------------------------------------------------------MGESKMEELPLPALFDRASKIRSMASESAADQETLRKGIEALRRCDEMVSKLGLFSSNETKDDVSTANLKYLLVPFYLGELTEKIAQDDRIQLLKISQDHLKEFISICEALELVPDEEMEASMQ-GGSDNFAARRAKKIARFKRQKAAEAKLQEIKERKERRGRSLRAAALSTPIEVGEEDMLEDDVEEEREAWLTTIFLAICKAFDLLEMLKKEEEMLLAVKDKKLQEGESEVTREILDERTKRAETWHRNAATQAPFLKPVQPITCATFAQDVIEGRAKASEAHDHTHQPLIFGPASLIGGRLTSERERLAAQVFQPSYRLPTMSIEEAGLREMEMMNKWQERNAKLIQEANSSWHKDGP-RPA-A-DE-NEDEDDDAAVEKARAWDDWKDDHPRGAGNKKLTPCG
>CALAtsoo
-----------------------------------------------------------------------------------------------------MEEMSLPALFEHAVKIYSAASDSFVDQEQLKNGIEALRRCDEMVSKLGLFSSNETVDDVSTANLKYILVPFYLGELTEKLAKEDRIEILKMSHAQLKEFISICEALELVPEEEIESSKP-GSTD-MAAARAKKIARFKLQKAAETKLHEIKERKERRGRSLRASALSTPIVAWEEDSLDDDG-EEREAWLTTISLAICKAFDLLDMLKKEEEMLVAVKKQSSQEGNDDFARELLNERTQKAEIWHKTAASRAPYLKPSQPITCATFAQDVIEGRAKASQAHEHKHQPLIFGPASLIGGKLTSERERMAAQVFQPGYRLPTMSIEEAGLKEMEIMNKWQERNTKLMEEANSSWYNDGA-RRE-N-DD-EE--DDDVAQDKARAWDDWKDDHPRGAGNKKLTPCG
>PHALmode
------------------------------------------------------------------------------------------------MGDMNMEEMSLPALFELANKIYTLASDFSVDQEQLRKGIEALRSCDEMVSKLGLFSSNETVDDVSTTNLKYILVPFYLGELTEKLAKDDRIEIIRRSYAQFKEFISICEALELVPEEEIESSKT-GGTD-LAAARAKKIARFKRQKAADTKLQEIKERKERRGRSLRASALSTPIEVGEEDLLDDDG-EEREAWLASISLAICKAFDLLDMLKKEEEMLVAVKERSSQEGNDDFAREALDERTQKAEMWHKTAASRAPFLKPSQPITCATFAQDVIEGRAKASQAHEHKHHPLIFGPASLIGGKLTSERERMAAQVFQPGYRLPGMSIEEAGLREMEIMNKWQERNTKLMEEANSSWHKDGS-RRE-D-ED-EE--DDDEAQEKARAWDDWKDDHPRGAGNKKLTPCG
>CYPRbard
------------------------------------------------------------------------------------------------MGEMKMKEMSLPALFEQASKINSAASESSMDQESLKNGIEALRRCDEMVSKLGLFSSNETKDDVSTTNLKYLLIPFYLGELTEKNAQEDRIEILKQSQAQFKEFISICEALELVPEEETESSVP-GRPD-LASTRAKKIARFKRHKAIEAKLQEIKERKERRVRSLRASAVSTPIEAGEEDILDDDGEEEREAWLTTISLAICKAFDFLDMLKKEGEMLVFVKKQSLQEGNNEFSHEVLDERNKRAEMWHMNAASQAPFMKPSQPITCATFAQDVIEGRAKASQVNEHKHQPLIFGPSSLIGGKLASNREKMAAQVFQPGYRLPTMSIEEAGLREMEMMNTWQERNAKFMEEANSSWYKDGT--PG-N-DD-E---DDDAAQEKARAWDDWKDDNPRGAGNKKLTPCG
>PTERcurt
------------------------------------------------------------------------------------------------MGEMKTEEMSLPALFEQARKIHMAASESSFDQESLKTGIAALRHCDEMVSKIGLFSSNETKDEVSTTNLKYLLVPFYLGELTEKFLSVDRIEILKVSQVQFKEFITICDALELVPEGEIE-SLS-GLSD-LATTRAKKIARFKRQKDAEAKLQEIKERKERRGRSLRASALSSPIEPVEEDLLDDDG-EEREAWLTTITLAICKALDLLDMLKKEEEMLVAVKEQSSQAGNDKFTRNILDERTDRAEMWHRNASNQAPFLKPSQPITCATFAQDVIEGRVKASQVHEHKHHPLIFGPASLIGGKLTSERERIAAQVFQPGYRLPTMSIEEAGLKEMEIMNKWQERNAMLMEEANSSWHKDSA-HPN-N-DD-ENDDDNDAAQEKARAWDDWKDDNPRGAGNRKLTPCG
>GASTelat
------------------------------------------------------------------------------------------------MKHWKMEEMSLPALFEQASKIYSAASNSLANQEHLRNGIGALRRCDEMVSRLGLFSSNETMDDVSTTNLKYLLIPFYLGELMEKFAKEDRIEILKMSQAQIKEFISICEALELVPEEEIESSKP-GRTD-LASERAKKIGRFKRQKAAETKLQEIKERKERRIRSLRASALSTPVEAGEEDLLDDDG-EEREAWLTTISLAICKAFDLLGMLKKEEDILVAVKEQSSQEGNHEFAREALDERTNRAEILHKTAASRAPFLEPSQPITCATFAQDVIEGRAKASQVHEHKHQPLIFGPASLIGGNLTSERERMAAQVFQPGYRLPTMSIEEAGLKEMEMMNKWQERNARLAEEANSSWH--GT-RRK-S-TD-DD--DDDEAQERARAWDDWKDDNPRGAGNKKLTPCG
>OPHRsphe
------------------------------------------------------------------------------------------------MGGTKVDETSLPALFQQARIIHTTASISSVDQESLRNGIEALRRCDEMVSKLGLFSSNETKDDVSTTYLKYLLVPYYLGELTEKIEKEDRIDILKVSQIHFKEFISICEALELVPEEEIKFSLS-GRLD-LADARALKIARFKRQKAAEAKLQEIKERKERRGRSLRASALSTPVESGEEDLIDDDG-EEREAWLTTISLAICKAIDLLDMLKKEEEMLVAVKEQSSQGGNDKFAREILDERTNIAEMRHRTAANQAPFLKPSQPISCATFAQDVIEGRAKVSQVHEHKHQPLIFGPASLIGGQLTSERERMAAQVFQPGYRLPSMSIEEAGLREMEMMNKWQEMNTELMKEAKSSWHKDKD-----E-EE-EE--DEDAAQEKARAWDDWKDENPRGAGNRKLTPCG
>ANOEroxb
------------------------------------------------------------------------------------------------MGEMKIEEMSLPALFEQARKIHMTASESSVDQESLKKGISTLRHCDEMVSKIGLFSSNETKDDVSTTNLKYLLVPFYLGELTEKIEKDDRIEILKVSQIQFKEFISICEALELLPDEEIESSLQ-GLSD-LAAIRAKKIARFKRQKDAEVKLQEIKERKERRGRSLRASALSSPIEAVEEDLLDDDG-EEREAWLTTITLSICKAFDFLGMLKKEEEMLVAVKEQNSQEGNDKFTRKGLDERTDRAEMWHRNASQQAPFLKPSQPITCATFAQDVIEGRAKASQVHEHKHQPLIFGPASLIGGKLTSERERMAAQVFQPGYRLPTMSIEEAGLKEMEMMNRWQERNVKLMEEANSSWHKDDT-RPN-N-ND-DDDDSDDAAQEKARAWDDWKDDNPRGAGNRKLTPCG
>LIMOabor
------------------------------------------------------------------------------------------------MGEMRMEEMSLPALFEQAREIYYAASNSSVNQEHLKNGIEALRRCDEMVSKLGLFSSNETKDDVSTTNLKYLLVPFYLGELAEKIAEEDRIEILKMSHVQFKEFISICEALELVPQEEMQSSMA-GRTD-FAESRAKKIARFKRQKAAEAKLQEIKDMKDRRGRSLRASALSTPIEDGEEDLLDDDG-EEREAWLTTISVAICKAFDLLDMLKKEEEMLVAVKEQSSQEDNDEFAREVLDERAKRAEMWHKTAASQAPFLKPSQPITCATFAQDVIEGRVKASQVHEHKHEPLIFGPASLIGGNLTGERERMSAQVFQAGYRLPTMSIEEAGLREMEMMNKWQERNAKLMEEANSSWYKDVT-QEN-E-DE-GE--DDDAAQEKARAWDDWKDDNPRGAGNKKLTPCG
>GYMNodor
------------------------------------------------------------------------------------------------MGQTKVDETSLPALFEQARKIHTTASESSVDQESLKNGIEVLHRCDEMVSKLGLFSSNETKDDVSTTNLKYLLVPFYLGELTEKIVKKDRIDILKASQVHFKEFISICESLELVPEEEIEFSLS-GRSD-LAAARALKIARFKRQKAAEAKLQEIKERKERRGRSLRASALSTPVEAGEEDLIDDDG-EEREAWLTTISLAICKAIDLLDMLKKEEEMLVAVKEQSSQGGNDKFAREILDERTNIAEMRHRTAASQAPFLKPSQPISCATFAQDVIEGRAKASQVHEHKHQPLIFGPASLIGGPLTSERERMAAQVFQPGHRLPSMSIEEAGLREMEMMNKWQEMNAELMEEAKSSWHKDKE-----E----EE--EEDAAQEKARAWDDWKDDNPRGAGNRKLTPCG
>CALAplic
------------------------------------------------------------------------------------------------MGEMRM-VMSLPALFELAKKIHTTASESYVDQETLKNGIEALRCCDEMVSKLGLFSSNETKDDVSTPNLKYLLVPFYLGELIEKIVKEDRIEILKVSQFQFKEFISICEALELVHEVEIGSSIP-GRTD-LAEARAKKIARFKHQKAAEAKLQEIKERKERRGRSLRASALSSTVEAEEEDLLDDDG-EEREVWLTTITLAICKAFDFLDMLKKEEEMLVAVKEQSSQEGSDKFTREIMDERTSRAEMWHKNASRQAPFLKPSQPITCATFAQDVIEGRVKASQVHEHKHQPLIFGPASLIGGRLTNERERMAAQVFQPGYRLPTISIEEAGLREMEIMNKWQETNAKLMEE-NTSWYKDGT-STN-N-ED-E---DDDTAQEKSRAWDDWKDDNPRGVGNTKLTPTG
>BORYspha
------------------------------------------------------------------------------------------------MGESKIDEMPLPTLFEQARKIHSMASESTIEQETLRKAIEVLRRCDVMISNLGLFSSNESKDDVSTTNLKYLLVPFYIGELTEKVVQDDRLQVLKISQDQLKEFISICEALELVPDEEIEASMQ-GGGDNFAARRAKKIARFKRQRAAEAKLQEIKERKERRGRSLRATALSTRIDVGEEDVDEDDGEEEREAWLTTISLALCKAFDLLDMLKKEEEMLLAVKEKKLQEGDNEFAPEALDERSKRAETWHQVAARQAPFLKPAQPITCATFAQDVIEGRAKASEAHEHKHQPLIFGPASVIGARSTSERERMTAQVFQPGYRLPTMSIEEAGLKEMDMMNKWQERNAKSIQEANSSWHNDSP-RPG-A-ADADS--DDDAAVEKARAFDDWKDDNPRGAGNKKLTPCG
>SELEaequ
------------------------------------------------------------------------------------------------MGEMKMEEMSLPALFKQASKMNSAASESSVDQESLKNGIEALRRCDEMVSKLGLFSSNETKDDVSTTNLKYLLVPFYLGELTEKIAQEDRIEILQQSLAQFKEFISICEALELVSEAEIESSVP-GTPD-LAATRAKKIARFKRQKAAEAKLQEIKERKERRVRSLRASGVSTPIEAGEEDILDDDGEEEREAWLTTISLSICKAFDFLDTLKKEVEMLVSVKEQSLQEGNNEFSHEVLDERTKRAEMWHRNAASQAPFMKPSQPIACATFAQDVIEGRAKASQLHEHKHQPLIFGPASLIGGKLTSNIEKMAAEVFQPGYRLPTMSIEEAGLREMQMMNKWQERNAKLMEEANSSWYKDGT-RPS-Y-DD-E---DDDAVQEKAGAWDDWKDDHPRGVGNKKLTPCG
>PHAItank
-----------------------------------------------------------------------------------------------------MEEMSLPALFEQAMKIYSAASDSSVDQEQLKNGIEALRRCDEMVSKLGLFSSNETVDDVSTANLKYILVPFYLGELTEKLAKEDRIEILKMSHAQFKEFISICEALELVPEEEIESSKP-GSTD-LAAARAKKIARFKRQKAAEAKLQEIKERKERRGRSLRASALSTPIEAWEEDLLDDDG-EEREAWLTTISLAICKAFDLLDMLKKEEEMLVAVKEQSSQEGNADFARELLDQRTQKAEIWHKTAAIRAPFLKPSQPITCATFAQDVIEGRAKASQPHEHKHQPLIFGPASLIGGKLTSERERVAAQVFQPGYRLPTMSIEEAGLKEMEIMNKWQERNTKLMEEANSSWYEDGT-RRE-N-DD-DD-NDDDVAQEKARIWDDWKDENPRGAGNKKLTPCG
>EPIDfulg
------------------------------------------------------------------------------------------------MGDMQMEELSLPALFELARKIYSEALDSSADQERLRCGIEALRHCDEMVSKLGLLSSNETVDDVSSTNLKYILIPFYLGELTEKIAKEDRIEILKMSQCQFKEFISICEALELVPEEEIESSKP-GSTD-LATARAKKIARFKRQKAAEAKLQEIKERKERRERSLRASALSTPIEAGEEDLLDDDG-EEREAWITTISLAICKAFDLLDMLKKEEEMLVAVKEQSSQEGNNNFFREVLDERTQKAEMWHKTAASRAPFLRPSQPITCATFAQDVIEGRAKASQVHEHKHQPLIFGPTSLIGGNLTSERERIAAQVFQPGYRLPAMSIEEAGLREMEIMNRWQERNRELMEEANSSWHEDGT-RRDGE-DD-DD--DDDEAHEKARAWDDWKDDHPRGAGNKKLTPCG
>OECEmacu
------------------------------------------------------------------------------------------------MGDMKMEEMTLPVLFEQARKIYSEASDSAVDQERLKSGIAALRRCDEMVSKLGLFSSNETVDDVNTTNLKYILVPFYVGELTEKLAKEDRIEILKISQAQLKEFISICEALELVPEEEIESSKR-GSTD-LAAARAKKIARFKRQRAAEAKLQEIKERKERRGRSLRASALSTPIEAGEEDLLDDDG-EEREAWLTTISLAICKAFDLLDMLKKEEQMLVAVKEQSSQ--NDNFAREVLDERTQKAEMWHKAAASRAPFLKPSQPITCATFAQDVIEGRAKASQVHEHKHQPLIFGPASLIGGKLTSERERMAAQVFQPGYRLPTMSIEEAGLREMEIMNKWQERNTMLMEEANSSWHGDGT-ARRED-GG-DE--DDDEAQERARAWDDWKDDHPRGAGNKKLTPCG
>MICRparv
------------------------------------------------------------------------------------------------MGEMKT-EMSLPALFELARRIHTTASESSLDQETLKNGIEALRCCDEMVSKLGLFSSNETKDDVNTPNLKYLMIPFYLGELIEKIAKEDRIEILKVSQIQFKEFISICEALELVPEEEIESSMP-RRPD-FAAARAKKIARFKRQKAAEAKLQEIKERKERRGRSLRASALSSPVEAGEEDLGDDDG-EEREAWLTTIMLAICKAFDLLDMLKKEEEMLVAVKEQSSQEGNDSFTREILDERINRAEMWHQNASSQAPFLKPSQPITCAAFAQDVIEGRAKASQAHEHKHQPLIFGPASLIGGKVSSERERMAAQVFQPGYRLPTMSIEEAGLREMEMMNKWQEMNAKLLEEAKSSWHKDAT-RPN-G-ED-DD--DDDAAQDKARAWDDWKDDNPRGAGNRKLTPTG
>PHALcorn
------------------------------------------------------------------------------------------------MGDMNMEEMSLPALFELASKIYTVASESSVDQEQLRKGIEALRSCDEMVSKLGLFSSNETVDDVSTTNLKYILVPFYLGELTEKLAKDDRIEIIRRSYAQFKEFISICEALELVPEEEIESSKT-GGTD-LAAARAKKIARFKRQKAADAKLQEIKERKERRGRSLRASALSTPIEVGEEDLLDDDG-EEREAWLASISLAICKAFDLLDMLKKEEEMLVAVKERSSQEGNDDFARDVLDERTQKAEMWHKTAASRAPFLKPSQPITCATFAQDVIEGRAKASQAHEHKHHPLIFGPASLIGGKLTSERERMAAQVFQPGYRLPGMSIEEAGLREMEIMNKWQERNTKLMEEANSSWYKDGS-RRE-D-ED--E--DDDEAQEKARAWDDWKDDHPRGAGNKKLTPCG
>HABEpant
------------------------------------------------------------------------------------------------MAETNGDEMSLPALFDQARKIHTAALESSVDQETLKSGIEALCRCDEMVSKLGLFSSNETKEDVSTTNLKYLLVPFYLGELTEKIVKEDRIDILKVCQVHFKEFISICEALELVPKEEIEFSLS-GRSD-LAAARALKIARFKRQKAAEAKLQEIK-RKERRAWSLRA---------GEEDLIDDNG-EEREAWLITISLAICKAIDLLDMLKKEEEMLVAVKEQSSQEGNDKFAREILDERTSIAEMWHRTAARRAPFLKPAQPITCATFAQDVIEGRVKASQVHEHKHQPLIFGPASLIGGKLTSERERMAAQVFQPGYRLPSMSIEEAGLREMEMMNKWQERNAELTEEAKSSWYKDKE-------EE-EE--AEDAAQEKARAWDDWKDDNPRGAGNTKLTPCG
>CYMBmann
---------------------------------------------------------------------------------------------------MKMEEMTLPVLFEQARKIYSEASDSSVDQERLKSGIEALRRCDDMVSKLGLFSSNETVDDVSTTNLKYILVPFYLGELTEKLAKEDRIEILKMSQAQLKEFISICEALDLVPQEEIEFSKL-GSTD-LAAARAKKIARFKHQKAAEAKLQEIKERKERRGRSLRASALSAPMEAGEEDLLDDDG-EEREAWLTTISLAICKAFDLLEMLKKEEQMLVTVKERSSQEGNDDFAREALDERAKKAEMWHKAASSRAPFLKPSQPITCATFAQDVIEGRAKASQVHEHKHQPLIFGPASLIGGKLTIERERLAAQVFQPGYRLPTMSIEEAGLREMEIMNKWQERNAKLLEEANSSWHKDGS-RRH-N-DD-DEDGDDDEAQVKARAWDDWKDDHPRGAGNKKLTPCG
>VANIplan
------------------------------------------------------------------------------------------------M-REKMDDLSLPSLFELARKIHIKASESSVDQEVLKKGIEALRRCDEMVSKLGLFSSNETKDDVSTTNLKYLLVPFYLGELTEKILQDNRIEILKLSQVQLKEFISICEALELVPEEEIESSNQ-GRLD-LSAVRAKKIARFKRQRAVEAKLQEINERKERRGRSLRASALSTPIEAGDEDLLVDDSEEEREAWLMTISLAICKAFDLLGMLKKEEEMLAAVKEKSLEEGNDEFAKELMDERIKRAEMWHRSAASQAPFLKPAQPITCATYAQDVIEGRAKASEAHEHKHQPLIFGPASLISGKLTNERERMAAQVFQPGYRLPTMSIEEAGLREMEMMNKWKERNAKLMEEANSSWYKDDN-RRA-N-ED-E---EDDAAQLKARAWDDWKDDNPRGAGNKKLTPCG
>CRYPlept
--------------------------------------------------------------------------------------------------------MSLPALFELARKIHTTALESSVDQETLKNGIEALRHCDEMVSKLGLFSSNETKDEVSTPNLKYLLVPFYLGELIEKIVKENRIEILKASQFQFKEFISICEALELVPEEEIESSML-GRPD-LAAARVKKIARFKRHKTAEAKLQEIKERKERRGRSLRASALSSPIEAGEEDVLDDDG-EEREAWLTTITLAICKAFDHLDMLKKEEEMLVAVKEQSSQEGNDKSTREILDERTNRAEMWHRNASSQAPFLKPSQPITCATFAQDVIEGRAKASQVHEHKHQPLIFGPASLIGGKLTSERDRVAAQVFQPGYRLPTMSIEEAGLREMEMMNKWQEMNAKLMEEANTSWYKDGT-RPN-N-ED-GDDDDDD-------------DD--------------
>MASDpict
------------------------------------------------------------------------------------------------M-KITMEEMSLPALFEHAKNLESEATNSSLDQEHLKSGIEALRRCDEMVSKLGLFSSNETVDDVSSTNLKYILVPFYLGELTEKLAKEDRIEILKMSQCQIKEFISICEALELVPKEEIESSKP-GSTD-LAAARAQKIARFKRQKAAEAKLQEIKERKERRGRSLRASILSTPIEAGEEDLFDDDG-EEREAWLTVISLAICKAFDLLNMLKKEEEMLVAVKEQSSQEGNNDFAQELLEERTKKAEMWHKTAAIRAPFLKPSQPITCATFAQDVIEGRAKASQAHEHKHQPLIFGPATLIGGKLASDRERMAAQVFQPGHRLPTMSIEEAGLREMEIMNRWQERNTKVMEEANSSWYRDET-RRE---DE-DE--DDDEAQEKARAWDEWKDDHPRGAGNKKLTPCG
>DENDnobi
------------------------------------------------------------------------------------------------MGDVTMEEMSLPALFELARKIYYAASDSSVDQEQLKNGIDLLRRCDEMVSKLGLFSSNETIDDVSTTNLKYILVPFYLGELTEKLAKEDRIEILKMSRVQLKEFISICEALELVPKEEIEFSKT-GSTD-LAAARAKKIARFKRQKAAEAKLQEIKERKERRGRSLRASALSAPIEAGEEDLLDDDG-EEREAWITSISLAICKAFDLLDMLKKEEEMLVAVKEKSSQAGNDDFAREVLDERTQKAEMWHKTAASRAPFLKPSQPITCATFAQDVIEGRAKASEVHEHKHQPLIFGPASLIGGKLSSERERMAAQVFQPGYRLPTMSIEEAGLREMEIMKKWQERNTKLMEEANSSWHKDRN-RRE-N-DD-----DDDEAQEKARAWDDWKDDHPRGAGNKKLTPCG
>OPHRgarg
------------------------------------------------------------------------------------------------MGGTKVDETSLPALFQQARIIHTTASISSVDQESLRNGIEALRRCDEMVSKLGLFSSNETKDDVSTTYLKYLLVPYYLGELTEKIEKEDRIDILKVSQIHFKEFISICEALELVPEEEIKFSLS-GRLD-LADARALKIARFKRQKAAEAKLQEIKERKERRGRSLRASALSTPVESGEEDLIDDDG-EEREAWLTTISLAICKAIDLLDMLKKEEEMLVAVKEQSSQGGNDKFAREILDERTNIAEMRHRTAANQAPFLKPSQPISCATFAQDVIEGRAKASQVHEHKHQPLIFGPASLIGGQLTSERERMAAQVFQPGYRLPSMSIEEAGLREMEMMNKWQEMNTELMKEAKSSWHKDKD-----E-EE-EE--DEDAAQEKARAWDDWKDENPRGAGNRKLTPCG
>PLATclav
------------------------------------------------------------------------------------------------MGLTKVDETSLPALFEQARKIHTTVSVSSVDQESLKNGIEALHRCDEMVSKLGLFSSNETKDDVSTTNLKYLLVPFYLGELTEKIIKEDRIDILKVSQVQFKEFISICEALELVPEEEIEFSLS-GRSD-LAAARALKIARFKRQKAAEAKLQEITERKERRGRSLRASALSAPVEAGEEDLFDDDG-EEREAWLTTISLAICKAIDILDMLKKEEEMLVAVKEQSSQEGNDKFVREILDERTNIAEMRHKTAASQAPFLKPSQPISCATFAQDVIEGRARASQVHEHKHQPLIFGPASLIGGQLTSERERMAARVFQPGYRLPSMSIEEAGLREMKMMNKWQEMNAELMEEAKSSWHKDKE-----E-EEGEE--EEDAAQEKARAWDDWKDDNPRGAGNTKLTPCG
>GYMNdens
-----------------------------------------------------------------------------------------------------------------------------------------------MVSKLGLFSSNETKDDVSTTNLKYLLVPFYLGELTENIVKKDRIDILKVSQVHFKEFISICESLELVPEEEIEFSLS-GRSD-LAAARALKIARFKRQKAAEAKLQEIKERKERRGRSLRASALSTPVEAGEEDLIDDDG-EEREAWLTTISLAICKAIDLLDMLKKEEEMLVAVKEQSSQGGNDKFAREILDERTNIAEMRHRTAASQAPFLKPSQPISCATFAQDVIEGRAKASQVHEHKHQPLIFGPASLIGGQLTSERERMAAQVFQPGHRLPSMSIEEAGLREMEMMNKWQEMNAELMEEAKSSWHKDKD-----E-EE-DE--EEDAAQEKARAWDDWKDDNPRGAGNTKLTPCG
>HAEMdisc
------------------------------------------------------------------------------------------------MGEMKTEEMSLPALFEQARKIHMTVSESSVDQESLKKGISALRHCDEMVSKIGLFSSNESKDDVSTTNLKYLLVPFYLGELTEKIEKDDRIEILKVSQIQFKEFISICEALELLPDEEIESSLQ-GLSD-LAAVRAKKIARFKRQKGAEAKLQEIKERKERRGRSLRASALSSPIEAVEEDLLDDDG-EEREAWLTTITLSICKAFDLLDMLKKEEEMLVAVKEQNSQEGNDKFTRKILDERTDRAEMWHRNASQQAPFLKPSQPITCATFAQDVIEGRAKASQVHEHKHQPLIFGPASLIGGKFNSERERMAAQVFQPGYRLPTMSIEEAGLKEMEMMNKWQERNVKLMEEANSSWHKDGT-RPN-N-DD-DDDDDDDAAQEKARAWDDWKDDNPRGAGNRKLTPCG
>CEPHdama
------------------------------------------------------------------------------------------------MGERRMAEMSLPALFDQARKIYHAASNSSVDQEHLKNGIEALRRCDEMVSKLGLFSSNETKDDVSTTNLKYLLVPFYLGELTEKIAKEDRIEILKMSHVQFKEFISICEALELVPQEEMESSMP-GRTD-LAEARAKKIARFKRQKAAEAKLQEIKERKERRGRSLRASALSTPIETGEEDLLDDDG-EEREAWLTTISLAICKAFDVLDMLKKEEEMLVAVKEQNSQENNDEFAREVLDERTNRAEMWHKTAASEAPFLKPSQPITCATFAQDVIEGRVKASQVHEHKHQPLIFGPASLIGGKLSSERERMAAQVFQPGYRLPSMSIEEAGLREMEMMNKWQERNAKFIEEANSSWYKDAT-REN-E-DE-GD--DDDAAQDKARAWDDWKDDHPRGAGNKKLTPCG
>NEUWmali
------------------------------------------------------------------------------------------------MGKSNMEEMSLPELFEQARKIHALASESSVDQEKLKGGIEALRRCDVMVSKLGLFSSNETKDDVSTTNLKYLLVPFYLGELIEKTAQDDRIDILKISQVQLKEFLSICEALELLPEEEIERSMQHGQED-FAALRAIKIARFKRQKAAEIKLQEIKERKERRGRSLRASALSTPVEAGEGDLLDDDGEEEREAWLTTISLSICKAYDLLDMLKKEEEMLVAVKERGSQEGNNEFVREVLDERTKRAEMWHRNAANQAPFMKPTQSITCATFAQDVIEGRAKASQAHEHKHQPLIFGPSSLIGGKLTSEREMKAAQVFQPGYRLPTMSIEEAGLREMEMMNKWQERNARLMEEANSSWYKDDA-RPG-N-KD-ED--DEDAAQEKARAWDDWKDDNPRGAGNKKLTPCG
>GOODpube
------------------------------------------------------------------------------------------------MGEMKIEEMSLPALFEQARKIHMTASESSVDQESLKNGISALHRCDEMVSKIGLFSSNETKDDVSTTNLKYLLVPFFLGELTEKIGKDDRIEVLKVSQIQFKEFISICEALELVPDEEIESSLR-GLSD-LAEVRAKKIARFKRQKDAETKLQEIKERKERRGRSLRASALSSPIEAVEEDLLDDDG-EEREAWLTTITLAICKAFDLLDMLKKEEEMLVAVKEQNSQEGNDKFTRKILDERTDRAEMWHRNASHQAPFLKPSQPITCATFAQDVIEGRVKASQVHEHKHQPLIFGPASLIGGKLTSERERMAAQVFQPGYRLPTMSIEEAGLKEMEMMNKWQERNVKITEEANSSWHKDDT-HPN-NV---DDDDDDDAAQEKARAWDDWKDDNPRGAGNRKLTPCG
>APOSshen
---------MGKSSDKYGPPMSSPLSARDRRSLSLSLSLSLSLFLIGGRDRRSSINETLIRAELGVASGKKAETVVGFPWPNTRCFLINCFLVWLSRGSQNMEEMSLPALFEQARKIHAMASESSVVQEKLKRGIEALRRCDEMVSKLGLFSSNETKDDVSTTNLKYLLIPFYLGELTEKIAQEERIDILKISQFQLKEFLSICEALELLPEEEIERSMQRGPED-FAALRAKKIARFKHQKAAEAKLQELKERKERRERSLRASAVSTPIGAGEEDLQDDDGEEEREAWLTTISLAICRAYDFLDMLKKEEDMLVAVKERGSREGNNEFAREVLDERTKRAEMWHRNAANQAPFAKPTQLITCATFAQDVIEGRAKASQAHEHKHQPLIFGPASLIGGKLTSEREMKAAQVFQPGYRLPTMSIEEAGLREMEIMNEWQERNARLMEEANSSWYEDNNARPG-N-KD-ES--DDDAAQEKARAWDDWKDDNPCGAGNKKLTPCG
>HABElong
------------------------------------------------------------------------------------------------MAETNGDEMSLPALFDQARKIHTAALESSVDQETLKSGIEALCRCDEMVSKLGLFSSNETKEDVSTTNLKYLLVPFYLGELTEKIVKEDRIDILKVCQVHFKEFISICEALELVPKEEIEFSLS-GRSD-LAAARALKIARFKRQKAAEAKLQEIK-RKERRAWSLRA---------GEEDLIDDNG-EEREAWLITISLAICKAIDLLDMLKKEEEMLVAVKEQSSQEGNDKFAREILDERTSIAEMWHRTAARRAPFLKPAQPITCATFAQDVIEGRVKASQVHEHKHQPLIFGPASLIGGKLTNERERMAAQVFQPGYRLPSMSIEEAGLREMEMMNKWQERNAELTEEAKSSWYKDKE-------EE-EE--AEDAAQEKARAWDDWKDDNPRGAGNTKLTPCG
>NEUWzoll
-----------------------------------------------------------------------------------------------------MEEMSLAALFEQARKIHALALESSVDQEKLKRGIEALCCCDEMVSKLGLFSSNETKDDVSTTNLKFLLVPFYLGELTEKIAQDDRIDILKISQVQLKEFLSICEALELLPEEEIERCMQHGHED-FAALRAKKIARFKRQKAAEIKLQEIKERKERRGRSLRASALSTPIEAGEGDLLDDDGEEEREAWLTTISLAICKAYDLLDMLKKEEEMLVAVKERGSQEGNTEFVREVLDERTKRAEMWHRNAANQAPFMKPTQPITCATFAQDVIEGRAKASQAHEHKHQPLIFGPASLIGGKLTSEREMKAAQVFQPGYRLPTVSIEEAGLREMEMMNKWQERNARLMEEANSSWYKDDA-RPG-N-KD-ED--DEDAAQEKARAWDDWKDDNPRGAGNKKLTPCG
>CHILsemi
------------------------------------------------------------------------------------------------MGEVKI-EMSLPALFEHARKIHATASESSVDQETLRNGIEALRTCDEMVSKLGLFSSNETKDDVSTPNLKYLLVPFYLGELLEKIQKDDRIEILKVSQFQFKEFISICEALELVTEEDIDSSLP-GSQD-LATARAKKIARFKRQKAAEAKLQEIKERKERRGRSLRASALSSPIEFGEEDLLDDDG-EEREAWLTTITLAICKAFNLLNMLKKEEEMLVSVKEQSSQEGNDKFSREMLDERTIRAEIWHRNASSQAPFLKPSQPITCATFAQDVIEGRVKATQVHEHKHQPLIFGPASIIGGNITSERGRMAAQVFQPGYRLPTMSIEEAGLKEMEMMSKWQEMNAKLAEEANTSWHKDGT-RPH-Y-AD-DD--DDDAAQEKSRAWDDWKDDHPRGAGNTKLTPTG
>VANIshen
------------------------------------------------------------------------------------------------M-RGKMEDLSLPSLFELARKIHIKASDSSVDQEALKKGIEALRHCDEMVSKLGLFSSNETKDDMSTTNLKYLLVPFYLGELTEKILQVNRIEILKLSQVQLKEFISICEALELVPEEEFESTKQ-GRLD-LSAIRAKKIARFKRQRAVEAKLQEINERKERRGRSLRASALSTPIEAGDEDLLDDDSEEEREAWLMTISLAICKAFDLLDMLKKEEEMLAAVKEKSLEEGNDEFAKELMDERIKRAEMWHRSAASQAPFLKPAQPITCATYAQDVIEGRAKASEAHEHKHQPLIFGPASLISGKLTNERERMAAQVFQPGYRLPTMSIEEAGLREMEMMNKWKERNAKLMEEANSSWYKDDS-RRA-D-ED-E---EDDAAQLKARAWDDWKDDNPRGAGNKKLTPCG
>RIMAelli
------------------------------------------------------------------------------------------------MGEVKI-EMSLPALFEHARKIQTTASESSVDQETLKNGIEALRRCDEMVSKLGLFSSNETKDDVSTPNLKYLLVPFYLGELLEKIAKGDRIEILKVSQFQFKEFISICEALELVPGEEIDSSLL-GSQD-LAVARAKKIARFKLQKAAETKLQEIKERKERRGRSLRASALSSPIEYGEEDFLDDDG-EEREAWLTTITLAICKAFDLLDMLKKEEEMLVAVKEQSLQEGNGKFTREMLDERTNRAEMWHRNASSQAPFLKPSQPITCATFAQDVIEGRVKATQVHEHKHQPLIFGPASLIGGKITSERERMTAQVFQPGYRLPTMSIEEAGLREMEMMNKWQEMNTRLVEEAGSSWYKDGT-RPD-N-ED-DD-DDDHAAQEKSRAWDDWKDDHPRGAGNTKLTPTG
>CREMappe
-----------------------------------------------------------------------------------------------------MEEMSLPALFEQARKIYFEASDSSVDQERLKSGIEAFRRCDEMVSKLGLFSSNETVDDVSSTILKYILVPFYLGELIEKLAKEDRIEILKMSHVQFMEFISICEALELVPEEEIESSKP-GSTD-LASARAKKIARFKRQKAAEAKLQEIKERKERRGRSLRASALSTPIEAGEEDLLDDDG-EEREAWLTTISLAICKAFDLLDMLKKEEEMLVAVKEQSSQEGK-DFARELLDQRAEKAEMWHKTAASRAPFMKPSQPITCATFAQDVIEGRANASQAHEHKHQPLIFGPASLIGGNFTSERERMAAQVFQPGYRLPTMSIEEAGLREMEIMNKWQETNRMLMEEANSSWCKDET-RRK-D-ED-ED--EDDEAQEKAREWDDWKDDHPRGAGNTKLTPCG
>APOSodor
PITEPTSLFLFHSSSGLVISLSLSLSLSLSLSLSLSLSLSLCVCLIGGRDSRSSINETLIRAELGVASGKKAETVVGFPWPPTRCLLINCFLVWLSRGSQNMEEMSLPALFEQARKIHAMASESSVVQEKLKRGIEALRRCDEMVSKLGLFSSNEMKDDVSTTNLKYLLIPFYLGELTEKIAQEERIDILKISQFQLKEFLSICEALELLPEEEIERSMQRGPED-FAALRAKKIARFKHQKAAEAKLQELKERKERRERSLRASAVSTPIGAGEEDLQDDDGEEEREAWLTTISLAICRAYDFLDMLNKEEDMLVAVKERGSREGNNEFAREVLDERTKRAEMWHRNAANQAPFVKPTQLITCATFAQDVIEGRAKASQAHEHKHQPLIFGPASLIGGKLNSEREMKAAQVFQPGYRLPTMSIEEAGLREMEIMNEWQERNARLMEEANSSWYKDNNARPG-N-QD-ES--DDDAAQEKARAWDDWKDDNPRGAGNKKLTPCG
>MEXIxero
------------------------------------------------------------------------------------------------MGDMKMEEMSLPVLFEQACKINSAASASSVDQELLKKGIEALRRCDEMVSKLGLFSSNETKDEVSTTNLKYLLIPFYLGELTSKIVQEDRIEILKQSQAEFKEFISICEALEHVPEEETESTVV-GRTD-LAAARAKKIARFKRQKAAEGKLQEIKGRKERRVRSLRASTVSTPIGAGEEDTLDDDGEEEREAWLTTISLAICKAFDFIDMLKKEEEILASVKKQSLQEGSNVFSHEAMDDRTKRAEMWHRNAVSQAPFMKPSQPITCATFAQDVIEGRAKASEFHEHKHQPLIFGPASLIGGKLSSNKEKMAAQVFQPGYRLPTMSIEEAGLREMEMMNKWQERNAKLMEEANSSWYKDGS-HPS-N-DD-E---DDDAAQEKARSWDDWKDDNPRGAGNKKLTPCG
>DRAKelas
------------------------------------------------------------------------------------------------MGELKI-EMSLPALFEHARKIHATASESSVDQETLKNGIEALRRCDEMVSKLGLFSSNETKDDVSTPNLKYLLVPFFLGELLEKVVKDDRIEILRASQFQFKEFISICEALELVPEEEVDSSLP-GSQD-LATSRAKKIARFKRQKAAEAKLQEIKERKERRGRSLRASALSSPIESGEEDLLDDDG-EEREAWLTTINLAICKAFDLLDMLKKEEEMLVAVKEQNSQEGSDKFSREMLDERANRAEMWHRNASSQAPFLKPAQPITCATFAQDVIEGRVKATQVHEHKHQPLMFGPASLIGGNITSERGRMAAQVFQPGYRLPTMSIEEAGLKEMEMMNKWQEMNTKLAEEANTSWYKDGS-RPH-D-QD-DD--DDD-DQEKSRAWDDWKDDHPRGSGNTKLTPTG
>CORYacti
------------------------------------------------------------------------------------------------MGETKI-GMSLPTLFELARKIHATASESSVDQETLKNGIEALHRCDEMVSKLGLFSSNETKDDVSTPNLKYLLIPFYLGELIEKIVKEDRVEILKVSQIQFKEFISICEALELVPEEEIESSMP-GRPD-LAISRAKKIARFKRQKAAESKLQEIKERKERRGRSLRASALSSPVEAGEEDLLDDDG-EERETWLTTINLAMCKAFDLLDMLKKEEEMLVSVKEHRSQEGNDKFTRDILDERTNRAEMWHRNASSQAPFMKPSQPITCATFAQDVIEGRVKASQVHEHKHQPLLFGPASLVGGKLTSERERMVARVFQPGYRLPTMSIEEAGLREMEMMNKWQEMNVKLMEEANTSWYKDDT-RPN-N-DD-DD-DDDDAAQDKARAWDDWKDDNPRGAGNRKLTPTG
>LANAlana
------------------------------------------------------------------------------------------------MAESKMGELPLPALFEQARQIYSAASESTVDQDTLRKGIEALRRCDEMISKLGLFSSNESKDDVSTTNLKYLLVPFYLGVLTDKIVQDDRMQVLKISRDQLKEFISICETLELVPEEEIETSMQ-GEAD-NAARRAKKIARFKRQRAAEAKLQEIKERKERRGRSLRAAALSAPVEFGEEDVLEDDVEEEREAWLTTISLAICKAYDLLEML-KEEEKLLAMKDKMLQEGESEIAREALDERMKRAETWHRNAASQAPFLKPVQPITCATFAQDVLEGRAKASQAHEHKHQPLIFGPASLVGGRLTSERERMAAQVFQPGYRLPTMSIEEAGLREMEIMNKWQERNAKLIQEANSSWHNDGP-RSA-A-ND-EE--DEDAAVEKARAWDDWKDDHPRGAGNKKLTPCG
>CHILtrap
------------------------------------------------------------------------------------------------MGEVKI-EMSLPALFEHARKIHATASESSVDQETLRNGIEALRTCDEMVSKLGLFSSNETKDDVSTPNLKYLLVPFYLGELLEKIQKDDRIEILKVSQFQFKEFISICEALELVTEEDIDSSLP-GSQD-LATARAKKIARFKRQKAAEAKLQEIKERKERRGRSLRASALSSPIEFGEEDLLDDDG-EEREAWLTTITLAICKAFNLLNMLKKEEEMLVSVKEQSSQEGNDKFSREMLDERTIRAEIWHRNASSQAPFLKPSQPITCATFAQDVIEGRVKATQVHEHKHQPLIFGPASIIGGNVTSERGRMAAQVFQPGYRLPTMSIEEAGLKEMEMMSKWQEMNAKLAEEANTSWHKDGT-RPH-Y-AD-DD--DDDAAQEKSRAWDDWKDDHPRGAGNTKLTPTG
>CYPRflav
-----------------------------------------------------------------------------------------------------MEEMSLPTLFEQASKINSAASEYSVDQESLKNGIEALRRCDEMVSKLGLFSSNETKDDVSTTNLKYLLVPFYLGELTEKIAQEDRIEILKQSQAQFKEFISICEALELVPEEEMESSVP-GRPD-LASARAKKIARFKRQKAVEAKLQEIKERKERRVRSLRASAVSTPIEPGEEDILDDDGEEEREAWLTTISLAICKAFDFLDMLKKEGEMLASVKKQSLQEGNNEFSHEVLDERNKRAEMWHRNAASQAPFMKPSQPITCATFAQDVIEGRAKASQVNEHKHQPLIFGPTSLIGGKLTSNREKMAAQVFQPGYRLPTMSIEEAGLREMEIMNKWQEMNAKVMEEANSSWYKDGN-RPG-N-DD-E---DDDAAQEKARAWDDWKDDHPSGAGNKKLTPCG
>CALAsini
-----------------------------------------------------------------------------------------------------MEEMSLPALFEQAVKIYSAASDSSVDQEQLKNGIEALRRCDEMVSKLGLFSSNETVDDVSTANLKYILVPFYLGELTEKLAKEDRIEILKMSHAQLKEFISICEALELVPEEEIESSKP-GSTD-LAAARAKKIARFKLQKAAEAKLQEIKERKERRGRSLRASALSTPIVAWEEDLLDDDG-EEREAWLTTISLAICKAFDLLDMLKKEEEMLVAVKKQSSQEGNDDFTRELLNERTQKAEIWHKTAASRAPFLKPSQPITCATFAQDVIEGRAKASQAHEHKHQPLIFGPASLIGGKLTSERERMAAQVFQPGYRLPTMSIEEAGLKEMEIMNKWQERNTKLMEEANSSWYNDGT-RRE-N-DD-EE--DDDVAQDKVRSWDDWKDDHPRGAGNTKLTPCG
>PAPHhirs
---------------------------------------------------------------------------------------------------MKTEEMSLPVLFEQASKISAAASESYVDQESLKNGIEVLRRCDEMVSKVGLFSSNETNDDIGTANLKYLLVPFYLGELTEKIAQEDRIEILKQSQAQFKEFISICEALELVPEEE---TVA-GRPD-LAAARAKKITRFKRQKAAEEKLQEIKERKERRVRSLRASSVSTPIEASEEDILDDDGEEEREAWLTTISLAICKAFDFLEMLKKEGEMLASVKKQSLQDGDCEFSREVIDERTKRAEMWHRSAASQAPFMKPSQPITCATFAQDVIEGRAKASQLHEHKHQPLIFGPASLIGGKLSSNREKMAAQVFQPGHRLPTMSIEEAGLKEMEMMNKWQERNAKLMEEANSSWYKDGS-IPS-N-DE-D---DDDAAQERARSNDDWKDDHLRGAGNKKLTPCG
>DIURorie
------------------------------------------------------------------------------------------------MGEMKT-EMSLPELFELARKIHATASESSVDPETLKNGIEALHHCDEMVSKLGLFSSNETKDDVSTPNLKYLLVPFYLGELLEKSVKEDRIEILKMSQFQFKEFISICEALELVPEEEIESSML-GRPD-LAASRAKKIARFKRQKAAEVKLQEIKERKERRGRSLRASALSSPVEAGEEDLLDDDG-EEREAWLTTITLAICKAFDLLDMLKKEEEMLVAVKEQSSQEGHDKFTRETLDERTNRAEMWHRNASRQAPFLKPSQPITCATFAQDVIEGRVKASQAHEHKHQPLIFGPASLIGGKLTSERERIAAQVFQPGYRLPTMSIEEAGLKEMEMMNKWQEMNAKLMEEANSSWYKDGT-RPN-N-ED-DDDNDDDDAQEKSRAWDDWKDDNPRGAGNRKLTPTG
>ORCHital
------------------------------------------------------------------------------------------------MGETKVDETSLPALFEQARKIHTTASESSVDQEYLKNGIEALCRCDEMVNKLGLFSSNETKDDVSTTYLKYLLVPFYLGELTEKIVKEDRIDILKVSQVHFKEFISICEALELVPEEEIEFSLS-GRSD-LAAARALKIARFKRQKAAEAKLQEIKERKERRGRSLRASALSAPVATGDEDLIDDDG-EEREAWLTTISLAICKAIDLLDMLKKEEEMLVAVKEQSSQEGNDKFARKILDERINIAEIRHRTAASQAPFLKPSQPISCATFAQDVIEGRAKASQVHEHKHQPLIFGPASVIGGQLTSEKERMAAQVFQPGYRLPSMSIEEAGLREMEMMNKWQEMNAELMEEAKSSWYKDKE-----E-ED-EE--DDDAAQEKARAWDDWKDDNPRGAGNRKLTPCG
>EPIDpuni
------------------------------------------------------------------------------------------------MGDMQMEELSLPALFELARKIYSEALDSSVDQERLKCGIEALRRCDEMVSKLGLLSSNETVDDVSSTNLKYILIPFYLGELTEKIAKEDRIEILKMSQCQFKEFISICEALELVPEEEIESSKP-GSTD-LATARAKKIARFKRQKAAEAKLQEIKERKERRERSLRASALSTPIEAGEEDLLDDDG-EEREAWITTISLAICKAFDLLDMLKKEEEMLVAVKEQSSQEGNNNFFREVLDERTQKAEMWHKTAASRAPFLRPSQPITCATFAQDVIEGRAKASQVHEHKHQPLIFGPTSLIGGNLTSERERIAAQVFQPGYRLPAMSIEEAGLREMEIMNRWQERNRELMEEANSSWHEDGT-RRDGE-DD-DD--DDDEAHEKARAWDDWKDDHPRGAGN-------
>EPIPpurp
------------------------------------------------------------------------------------------------MGERRMAEMSLPALFEQARKIYYAASNASVDQEHLKNGIEALSRCDEMVSKLGLFSSNETKDDVSTANLKYLLVPFYLGELTEKIAKEDRIEILKMSHVQFKEFISICEALELVPQEEMESSMP-GRTD-LANARAKKIVRFKRQKAAEAKLQEIKERKERRGRSLRASALSTPIEVGEEDFLDDDG-EEREAWLTTISLAICQAFDLLDMLKKEEEMLVAVKEQSSKEDNDEFAREVLDERTDRAEMWHKTAASKAPFMKPSQPITCATFAQDVIEGRVKASQVHEHKHQPLIFGPASLIGGNLTSERERMSAQVFQAGYRLPTMSIEEAGLREMEMMNKWQERNAKLMEEANSSWCKDAA-QEN-E-DE--D--DDDAAQDKARAWDDWKDDHPRGAGNKKLTPCG
>SERAvome
------------------------------------------------------------------------------------------------MGETKIDERSLPALFEQARKIHTTASESSVNQEYLKNGIEVLRRCDEMVSKLGLFSSNETKDDVSTTYLKYLLVPFYLGDLTEKIVKEDRIDILKVSRLYFKEFMSICEALELVPEEEIEFSLS-GRSD-LAAARALKIARFKRQKVAEAKLQEIKERRERRGRSLRASALSTPVEAGEEDLIDDDG-EEREAWLTTISLAICKAIDLLDMLKKEEEMLVAVMEQSSQGGNDKFAREILDERTNIAEMRHRTAASQAPFLKPSQPISCATFAQDVIEGRAKASQVHEHKHQPLIFGPASLIGGRLTSERERMAAQVFQPGYRLPSMSIEEAGLREMEMMNKWQEMNAELMEEAKSSWYKDKE-----E-EEVEE--DDDAAQEKARAWDDWKDDNPRGAGNRKLTPCG
>ERYCpuss
------------------------------------------------------------------------------------------------MGDLKMEEMTLPLLFEQARKIYSEASDSSVDQESLKSGIEALCLCDEMVSKLGLFSSNETVDDVSTTNLKYILVPFYLGELTEKLAKEDRIEILKMSQAQLKEFTSICEALELVSQEEIESSKP-GSTD-LAAARGKKIARFKRQRAAEAKLQEIKERKERRGRSSRASALSTPIEAGDEDLLDDDG-EEREAWLTSISLAICKAFDLLEMLKKEEQMLVAVKEQSSQNGN--FAREVLDERSQKAEMWHKTAASRAPFLKPAQPITCATFAQDVIEGRAKASQVHEHKHQPMIFGPASLIGGRLTSERERMAAQVFQPGYRMPTMSIEEAGLREMEIMNNWQERNTKLMEEANSSWHGNGT-ARQEN-VD-DE--DDDEAQERARAWDDWKDDHPRGAGNKKLTPCG
>GALEfabe
-----------------------------------------------------------------------------------------------------MEDMSLSSLFELARKIHAKASESSVNQETLKKGIEALRHCDEMVSKLGLFSSNETKDDVSTSNLKFLLVPFYLGELTEKFLQDTRIEILKICQVQLKDFISICEALELVPEEEIESSSQ-GKLD-FSAARAKKIARFKRQRAAEAKLQEINERKERRGRSLRASALSTPIEAGEEDLLDDDSEEEREAWLMTISLAICKAFDLLDMLKKEEEMLAAVKEKGLEEDN-DFAKEVMDERIKRAEMWHRSAASRAPFLKPAQPITCATYAQDVIEGRAKASQAHEHKHQPLIFGPASLISRKLTSERERMAAQVFQPGYRLPTMSIEEAGLKEMEMMNKWQERNAKLMEEANSSWYKDGR-RRA-D-ED-ED--DDDAAQLKARAWDDWKDDNPRGAGNKKLTPCG
>CYMBensi
---------------------------------------------------------------------------------------------------MKMEEMTLSVLFEQARKIYSEASDSSVDQERLKSGIEALRRCDEMVSKLGLFSSNETVDDVSTTNLKYILVPFYLGELTEKLAKEDRIEILKMSQAQFKEFISICEALELVPQEEIEFSKP-GSTD-LAAARAKKIARFKHQKAAEAKLLEIKERKERRGRSLRASALSTPMEAGEEDLLDDDG-EEREAWLTTISLAICKAFDLLEMLKKEEHMLVTVKERSSQEGNDDFAREALDERAKKAEMWHKAASSRAPFLKPSQPITCATFAQDVIEGRAKASQVHEHKHQPLIFGPASLIGGKLTSERERMAAQVFQPGYRLPTMSIEEAGLREMEIMNRWQERNTKLMEEANSSWHKDGS-RRH-K-DD-DEDDDDDEAQVKVRAWDDWKDDHPRGAGNKKLTPCG
>EPIPaphy
------------------------------------------------------------------------------------------------MGNSRMEDMTLPALFDHASKIYSAASDSSVDQEYLRNGIEALRRCDEMVSKLGLFSSNETIDDVSTTNLKYILVPFYFGELTEKNVKEDRIEILKTSHAQFKEFISICEALELVPEEEIESLMR-GRTD-FAAARAIKIARFKRQKAAETKFLVIKERKERRVRSLRASALSAPIEVGEEEFLDDDG-EEREAWLTAISLALCKAFDLLDMLKKEEEMLLAVKDQSSQENNNDLARDILDERTKTAEMRHRAAARQAPFLKPSPPITCAAFAQDVIEGRAKASEAHEHKHQPLIFGPASLIGGKLASERERMAAQVFQPGYRLPTMSIEEAGLREMEIMNKWQEGNARLMEEANSSWHNDGGSRRR-A-KD-GEDVDDDEAQERARAWDDWKDDHPRGAGNKKLTPCG
>PHAIflav
-----------------------------------------------------------------------------------------------------MEEVSLPALFEQAVKIYYAASDSSVDQDQLKNGIEALRRCDEMVSKLGLFSSNETVDDVSTANLKYILVPFYLGELIEKLAKEDRIEILKMSHTQFKEFISICEALELVPEEEIESSKP-ASTD-LAAARARKIARFKRQKAVEGKLQEIKERKERRGRSLRASALSTPIEAWEEDLLDDDG-EEREAWLTTISLAICKAFDLLDMLKKEEEMLVAVKKQSSQEGNDDFARELLDERAQKAEIWHKTAASRAPFLKPSQPITCATFAQDVIEGRAKASQAHEHKHQPLIFGPASLIGGNITSERERMAAQVFQPGHRLPTMSIEEAGLKEMEIMNKWQERNTKLMEEANSSWHKNGT-RRE-N-DD-ED--DDDEAQEKARAWDDWKDDHPRGAGNKKLTPCG
>BLETstri
------------------------------------------------------------------------------------------------MGDMRMEDMSLPALFEQARKIHSAASDSYVDQEHLKNGIEALRRCDEMVSKLGLFSSNETVDDVSTANLKYILVPFYLGELTEKLAKEDRIEILKMSHAQFKEFISICEALELVPEEEIESSKS-GRTD-LAAARAKKIARFKRQKAAEAKLQEIKERKERRGRSLRASALSTPIEVGEEDLLDDDG-EEREAWLTTISLAICKAFDLLDMLKKEEEMLVAVKEQSSQEGNADFARGVLDERTQKAEMWHKTAASRAPFLKPSQPITCATFAQDVVEGRAKASQVHEHKHQPLIFGPASLIGGKLTSERERMAAQVFQPGYRLPTMSIEEAGLKEMEIMNKWQERNVKLMEEVNSSWYKDGT-RRE-N-ED-E---DDDEAQEKARAWDDWKDDHPRGAGNKKLTPCG
>PAPHconc
---------------------------------------------------------------------------------------------------MKMEEMSLPALFEQASKISAAASESYVDQESLKNGIEALRRCDEMVSKLGLFSSNENKDDIGTANLKYLLVPFYLGELTEKIAQEDRIEILKQSQAQFKEFISICEALELVPEEE---TVA-GRPD-LAAARAKKITRFKRQKAAEGKLQEIKERKERRVRSLRASAVSTPIEAGEEDVLDDDGEEEREAWLTTISLAICKAFDFLDMLKKEGEMLASVKKQSLQDGDCEFSREVMDERTKRAEMWHRNASSQAPFMKPSQPITCATFAQDVIEGRAKASQLHEHKHQPLIFGPASLIGGKLASNREKMAAQVFQPGHRLPTMSIEEAGLKEMEMMNKWQERNAKLMEEANSSWYKDGS-IPS-N-DE-D---DDDAAQERARSNDDWKDDHLRGAGNKKLTPCG
>DRAKthyn
------------------------------------------------------------------------------------------------MGELKI-EMSLPALFEHARKIHATASESSVDQETLKNGIEALRRCDEMVSKLGLFSSNETKDDVSTPNLKYLLVPFFLGELLEKVVKDDRIEILRASQFQFKEFISICEALELVPEEEVDSSLS-GSQD-LATSRAKKIARFKRQKAAEAKLQEIKERKERRGRSLRASALSSPIESGEEDLLDDDG-EEREAWLTTINLAICKAFDLLDMLKKEEAMLVAVKEQNSQEGNDKFSREMLDERANRAEMWHRNASSQAPFLKPAQPITCATFAQDVIEGRVKATQVHEHKHQPLMFGPASLIGGNITSERGRMAAQVFQPGYRLPTMSIEEAGLKEMEMMNKWQEMNTKLAEEANTSWYKDGS-RPH-D-QD-DD--DDD-DQEKSRAWDDWKDDHPRGAGNTKLTPTG
>GOODfuma
------------------------------------------------------------------------------------------------MGEMKIEEMSLPALFEQARKIHMTASESSVDQESLKNGISALHRCDEMVSKIGLFSSNETKDDVSTTNLKYLLVPFYLGELTEKIEKDDRIEILKVSQIQFKEFISICEALELVPDEEIESSLQ-GLSD-LAKVRAKKIARFKRQKDAEAKLQEIKERKERRGRSLRASALSSPIEAVEEDLLDDDG-EEREAWLTAITLAICKAFDLLDMLKKEEEMLVAVKEQNSQEGNDKFTRKILDERTNRAEMWHRNASHQAPFLKPSQPITCATFAQDVIEGRVKASQVHEHKHQPLIFGPASLVGGKLTSDRERMAAQVFQPGYRLPTMSIEEAGLKEMEMMNKWQERNVKLMEEANSSWHKDST-RSN-NVDD-DDDDDDDAAQEKARAWDDWKDDNPRGAGNRKLTPCG
>DENDchryso
------------------------------------------------------------------------------------------------MGDVKMEEMPLPALFELARKIYYAASDSSVDQEQLKYGIDLLRRCDEMVSKLGLFSSNETIDDVSTTNLKYILVPFYLGELTEKLAKEDRIEILKMSRVQFKEFISICEALELVPKEEIESSKI-GSTD-LAAARAKKIARFKRQKAAEAKLQEIKERKERRGRSLRASALSAPIEAGEEDLLDDDG-EEREAWLTSISLAICKAFDLLDMLKKEEEMLVAVKEQSSQAGNDDFAREVLDERTQKAEMWHKTAASRAPFLKPSQPITCATFAQDVIEGRAKASEVHEHKHQPLIFGPSSLIGGKLTSERERMTAQVFQPGYRLPTMSIEEAGLREMEIMNKWQERNTKLMEEANSSWHKDRN-HRE-N-DD-E---DDDEAQEKARAWDDWKDDHPRGAGNKKLTPCG
>DACThata
PPEKPSALFLFLASSSFAAPAAAPGHFIRRFSFLLRFHLPTTLVLLYAFLHPSDF--THIHCRRYSSRRQVAAPPTTLFLPSSAC-LPPSFLVFSDMGQTKVDETSLPALFEQARKIHTTASESSVDQESLKNGIEALRRCDEMVSKLGLFSSNETEDDVSTTNLKYLLVPFYLGELTEKIVKKDRIDILKVSQVHFKEFISICESLELVPEEEIEFSLS-GRSD-LAAARALKIARFKRQKAAEAKLQEIKERKERRGRSLRASALSTPVEAGEEDLIDDDG-EEREAWLTTISLAICKAIDLLDMLKKEEEMLVAVKEQSSQGRNDKFAREILDERTNIAEMRHRTAASQAPFLKPSQPISCATFAQDVIEGRAKASQVHEHKHQPLIFGPASLIGGPLTSERERMAAQVFQPGYRLPSMSIEEAGLREMEMMNKWQEMNAELMEEAKSSWHKDKE-------ED-ED--DDDAAQEKARAWDDWKDDNPRGAGNTKLTPCG
>ANOEemei
------------------------------------------------------------------------------------------------MGEMKIEEMSLPALFEQARKIHMTASESSVDQESLKKGISTLRHCDEMVSKIGLFSSNETKDDVSTTNLKYLLVPFYLGELTEKIEKDDRIEILKVSQIQFKEFISICEALELLPDEEIESSLQ-GLSD-LAAIRAKKIARFKRQKDAEVKLQEIKERKERRGRSLRASALSSPIEAVEEDLLDDDG-EEREAWLTTITLSICKAFDFLGMLKKEEEMLVAVKEQNSQEGNDKFTRKGLDERTDRAEMWHRNASQQAPFLKPSQPITCATFAQDVIEGRAKASQVHEHKHQPLIFGPASLIGGKLTSERERMAAQVFQPGYRLPTMSIEEAGLKEMEMMNRWQERNVKLMEEANSSWHKDDT-RPN-N-ND-DDDDSDDAAQEKARAWDDWKDDNPRGAGNRKLTPCG
>THELangu
------------------------------------------------------------------------------------------------MGEVKI-EMSLSVLFELARKIHTTASESSVDQENLKNGIEALRRCDEMVSKLGLFSSNETKDDVSTPNLKYLLVPFYLGELIEKNVEDDRIEILKMSQFQFKEFISICEALELVPEEEIDSSLQ-GRQD-LATSRAKKIARFKRQKAAEAKLQEIKERKERRGRSLRASALSSSTESDEEDFLDDDG-EEREAWLTTITLAICKAFDLLDMLKKEEEMLAAVKEQSSQEGNDKFTREMLDERTNRAEMWHKDASSQAPFLKPSQPITCATFAQDVIEGRVKATQVHEHKHQPLIFGPASLIGGKITSERERMAAQVFQPGYRLPTMSIEEAGLREMEMMSKWQEMNAKLM-EANTSWYKDAA-PLN-N-ED-ED-DNDDASQEKSRAWDDWKDDNPRGAGNSKLTPTG
