# Supplementary material for: Orchid Phylotranscriptomics: The Prospects of Repurposing Multi-Tissue Transcriptomes for Phylogenetic Analysis and Beyond
Source: Front Plant Sci. 2022 May 27;13:910362. doi: 10.3389/fpls.2022.910362 (PMC9196242; doi:10.3389/fpls.2022.910362)
Supplement: Supplementary file 4 [file Data_Sheet_3.zip › ortho_MSA/r1/OG0009030.fa]

>ANOEemei
--------------------------------------------------------------------MMSPKE----PPSDLRAAR--TPPIRQAPLQVIQVLGNFMRIWSVYALYGHLSQKGDSVILFIFSCVVLASIIFFLLQKPWKGRPLPNSQLVPTIINGAIMALFLILWGKGLLSCGPLITLLSEYAGAVLGVLSALFYGRRVSIWKKMGGLVAMSASFYFLSIGWATSTYSPFY-----S-------------TVSEKVD-QSRQYLGFKEIAVPILAGILSALRRVMARRVSLKNQLKRRLHAITVASAACFLFPLAMWDTILGSES--NSIANLQIMNWAYFSTVLFGTVLIFYTDNLAEERLHLVFSSPRHLMVATGCIMVMEISYKKDFSLLGFLICSSVLAFGIFEATSLERLRRSSLDTQEISDGT---------FENNIQMSSLPR-
>ANOEroxb
--------------------------------------------------------------------MMSPKE----PPSDLRAAR--TPPIRQAPLQVIQVLGNFMRIWSVYALYGHLSQKGDSVILFIFSCVVLASIIFFLLQKPWKGRPLPNSQLVPTIINGAIMALFLILWGKGLLSCGPLITLLSEYAGAVLGVLSALFYGRRVSIWKKMGGLVAMSASFYFLSIGWATSTYSPFY-----S-------------TVSEKVD-QSRQYLGFKEMAVPILAGILSALRRVMARRVSLKNQLKRRLHAITVASAACFLFPLAMWDTILGSES--NSIANLQIMNWAYFSTVLFGTVLIFYTDNLAEERLHLVFSSPRHLMVATGCIMVMEISYKKDFSLLGFLICSSVLAFGIFEATSLERLRRSSLDTQEISDGT---------FENNIQMSSLPR-
>APOSodor
---------------------------------------------------------------------MSTKE----PSTDSRASR--SSLDRQNPLQVIHVIGNFMRIWSVYALYHHLSKEGDSVILFVFCCLVPASMIFLLLQRPWKGRPLPNSQVVPTIINGAIMALYFILWGKGLLSCGPLFTLLAEYAGAVLGVLSALFYGRKVSIWKKASGLLAMLAAFYFLSIGWATRTYSPFY-----N-------------IGTEPFA-QAKQSLGFKEMLVPILAGILSALRRVMSRRVSLKNQLKRRLHAITVASATCFLFPVAMWDTILGSES--NSIATLQFMSWAYLSMIFFGIVFIYYIDNVAEERLHLVFSSPRHLMVTAGCIILMEISYKMDFSLLGFLICSTVLAFGIFEATTLERS-RSSVDAQEISDGN---------FENHIQMSSLPS-
>APOSshen
---------------------------------------------------------------------MSTKE----PSTDSRASR--SSLDRQNPLQVIHVIGNFMRIWSVYALYHHLSKEGDSVILFVFCCLVPASMIFLLLQRPWKGRPLPNSQVVPTIINGAIMALYFILWGKGLLSCGPLFTLLAEYAGAVLGVLSALFYGRKVSIWKKASGLLAMLAAFYFLSIGWATRTYSPFY-----N-------------IGTEPFA-QAKQSLGFKEMLVPILAGILSALRRVMSRRVSLKNQLKRRLHAITVASATCFLFPVAMWDTILGSES--NSIATLQFMSWAYLSMVFFGIVFIYYIDNVAEERLHLVFSSPRHLMVTAGCIILMEISYKMDFSLLGFLICSTVLAFGIFEATTLERS-RSSVDAQEISDGN---------FENHIQMSSLPS-
>BLETstri
--------------------------------------------------------------------MMSPKE----PSSDSRLSR--SPPIRQTPLQVIHVLGNFMRIWSVYALYHHLSQRGDSVILFIFSCLVPASIIFLLLQKPWKGRPLPNSQVVPTVINGAIMALFLILWGKGLLSCGPLITLLAEYAGAVLGVLSALFYGRRVSIWKKVGGLLAMSASFYFLSIGWATRTYSPFY-----S-------------IGSERLD-QAKQSLGFKEIAVPILAGILSALRRVMARRVSLKNQLKRRLHAITVASAACFLFPLAMWDTILGSES--NSIANLQFMSWACLSTIFFGIILIFYIDNLAEERLHLVFSSPRHLMVATGCIIVMEMSYKMDFSLLGFLICSSVLAFGIFEATSLERLRRSSLVPQEISDGT---------FENNLQMSSLPS-
>BORYspha
--------------------------------------------------------------------MTSPKQ----PNSDPRVLR--STSIRHTPLQVIHVFGNFMRIWSVYSLYHYLSQQGDPVVVFLFSCLAPASIIFLVLQKPWKGRPLPNSQVVPSIINGGLTALYFILWGKGLLSCGPLIAILAEYAGAVLGVLSAVLYGRRVQIWKKVGGLVAMLASFYFLSKGWATVTYSPFY-----S-------------IGLEPEV-QAKQRLGIKEMSVPILAGILSALRRVIARRVSLKNQLKRRLHAITVASATCFLFPLAMWNMIIGSTSDTDSIFKLQFPSGAYLSTSLFGIVVIFYVENVAEERLHIVFSSPRHLMVAGGCIIVMEMTYRMDFSLLGFLICSSILGFGIFEATSLERSKRSTLDTQEISDGT---------FQNQLEMSPLPS-
>CALAcreb
--------------------------------------------------------------------MMSPKE----SASDSRASR--PPHIRQAPLQVIQVLGNFMRIWSVYALYHHLSQKGDSVILFIFSCLVLASFLFILLQKPWKGRPLPNSQVVPAIINGTIMALFFILWGKGLLSCGPLITLLAEYAGAALGVLSALLYGRRVSVWKKIGGLVAMSASFYLLSIGWATSINSPFY-----K-------------IGSETVD-SSKNSLGFKEIALPILAGILSALRRVIARRVSLKNQLKRRLHAITVASAACFLFPVAMWDTILGSES--NSIANLQFMNWAYFSTVLFGIVLIFYTDNLAEERLHLVFSSPRHLMVATGCIMIMQISYTMDFSLLGFLICSSVLAFGIFEATSLERLSRSSLDTQEISDGT---------FENTLQMSSLPR-
>CALAplic
--------------------------------------------------------------------MMSPKE----SASDSRASR--PPHIRQAPLQVIQVLGNFMRIWSVYALYHHLSQKGDSVILFIFSCLVLASFLFLLLQKPWKGRPLPNSQVVPAIINGAIMALFFILWGKGLLSCGPLITLLAEYAGAALGVLSALLYGRRVSVWKKIGGLVAMSASFYLLSIGWATSINSPFY-----K-------------IGSETVD-SSKKSLGFKEIALPILAGILSALRRVIARRVSLKNQLKRRLHAITVASAACFLFPVAMWDTILGSES--NSIANLQFMNWAYFSTVLFGIVLIFYTDNLAEERLHLVFSSPRHLMVATGCIMIMQISYKMDFSLLGFLICSSVLAFGIFEATSLERLSRSSLDTQEISDGT---------FENTLQMSSLPR-
>CALAsini
--------------------------------------------------------------------MMSPKE----LASDPRLAR--SPPIRQTPLQVIHVLGTFMRIWSVYALYHHLSHRGDSVILFIFSCLVPASIIFLLLQKPWKGRPLPNSQVVPTVINGAIMALFLILWGKGLLSCGPLITLLAEYAGAVLGVLSALLYGRRVSIWKKVGGLLAMSTSFYFLSIG-AARTHSPFY-----S-------------IGSERVN-QAKQSLGFKEMAVPILAGILSALRRVMARRVSLKNQLKRRLHAITIASAACFLFPLAMWDTILGSES--NSIANLQFMSWACLSTIFFGIVLIFYIDNLAEERLHLVFSSPRHLMVATGCIIVMEISYKMDFSLLGFLICSSVLAFGIFEATSLERLRRNSVDAQEISDGT---------FENNLQMSSLPS-
>CALEmajo
--------------------------------------------------------------------MLPPIE----PASDSRASR--PNHIRQAPLQVLQVLGNFMRIWSVYALYNHLFQKGDSIILFIFSCLVLASIIFLLLQKPWKGRSLPNSQVIPTIINGAIMALFLILWGKGLLSCGPLFTLLAEYAGAVLGVLSALLYGRRVSFWKKMGGLVAMSASFYLLSIGWATRTYSPFH-----N-------------FHSDTVV-KSNRYIGLKELAVPILAGILSALRRVMARRVSLKNQLKRRLHAITVASATCFLFPLAMWDTILGSES--NSIANLQFMNWAYFSTVLFGIVLIFYTDNLAEERLHLVFSSPRHLMVAAGCIIVMEISYKMDFSLLGFLICSSVLAFGIFEATSLDRVRNSSLDNQEISDGT---------FEDNLQMSTLPR-
>CEPHdama
--------------------------------------------------------------------MMSLKE----PATDSRATR--SPPIRQTPLQVIHVLGNFMRIWSVYALYHHLSQTGDSVILFIFSCLVPASIIFLLLQKPWKGRPLPNSQIVPTVINGAIMALFLVLWGKGLLSCGPLITLLAEYAGAVLGVLSALFYGRRVSVWKKVGGLLAMSASFYFLSIGWATHTYSPFY-----S-------------ISSERVN-QAKQSLGFKEMAVPILAGILSALRRVMARRVSLKNQLKRRLHAITVASASCFLFPLAMWDTILGSES--NSIANLQFMSWAYLSTIFFGTVLIFYIDNLAEERLHLVFSSPRHLMAATGCIIVMDMSYKMDFSLLGFLICSSVLAFGIFEATSLERLRRSSLDTLEISDGI---------FENNLQMTSLPS-
>CHILsemi
--------------------------------------------------------------------MLSQIE----PASDSRASR--PPHVRQAPLQVIQVLGNFMRIWSVYALYHHLFQKGDSVILFIFSCLVLASIIFLLLQKPWKGRPLPNSQVVPTIINGAIMALFLILWGKGLLSCGPLITLLAEYAGAVLGVLSALLYGRRVSIWKKMGGLVAMSASFYLLSIGWATSTYSPFH-----N-------------FHSDTVD-KSKKYLGFKELAVPILAGILSALRRVMARRVSLKNQLKRRLHTITVASAACFLFPLAMWDTILGSES--NSIANLQVMNWAYFSTVLFGIVLIFYTDNLAEERLHLVFSSPRHLMVAACCIMVMEISYKTDFSLLGFLICSSVLAFGIFQATSLDRLRKSSLDNQEISDGT---------FENNLQISSLPR-
>CHILtrap
--------------------------------------------------------------------MLSPIE----PASDSRASR--PPHVRQAPLQVIQVLGNFMRIWSVYALYHHLFQKGDSVILFIFSCLVLASIIFLLLQKPWKGRPLPNSQVVPTIINGAIMALFLILWGKGLLSCGPLITLLAEYAGAVLGVLSALLYGRRVSIWKKMGGLVAMSASFYLLSIGWATSTYSPFH-----N-------------FHSDTVD-KSKKYLGFKELAVPILAGILSALRRVMARRVSLKNQLKRRLHTITVASAACFLFPLAMWDTILGSES--NSIANLQVMNWAYFSTVLFGIVLIFYTDNLAEERLHLVFSSPRHLMVAACCIMVMEISYKTDFSLLGFLICSSVLAFGIFQATSLDRLRKSSLDNQEISDGT---------FENNLQISSLPR-
>CORYacti
--------------------------------------------------------------------MMPPKE----PASDSRASR--PAQIRQAPLQVIQVLGNFMRIWSVYALYHHLSQKGDSVVLFIFSCLVLASIIFLLLQKPWKGRPLPNSQVVPTIINGAIMALFLLLWGKGLLSCGPLVTLLAEYAGAVLGVLSALLYGRRVSIWKKMGGLVAMSASFYLLSIGWATNTYSPFY-----R-------------ISLESV--ESKKTLGFKEIAVPILAGILSALRRVVARRVSLKNQLKRRLHAITVASAACFLFPLAMWDTILGSES--NSIANFQFMNWAYFSTVIFGIVLIFYTDNLAEERLHLVFSSPRHLMVATGCIMVMEIAYKMDFSLLGFLICSSVLAFGIFEATSLERLRRISSDTK-VSDET---------FDNNLQMSSLPR-
>CREMappe
--------------------------------------------------------------------MQTLQKDNICTHYNAIISSILSPINLQTPLHVIHVLGNFMRIWSVYALYHHLSQKRDSVILFIFSCLVPASIIFLLLQKPWKGRQLQNSQVVPTVINGAIMALFLILWGKGLLSCGPLITLLAEYAGAVLGVLSALFYGRRVSIWKKVGGLLAMSASFYFLSIGWATHTYSPFY-----S-------------IGSERVD-QTKQSLGFKEMAVPILAGILSALRRVLARRVSLKNQLKRRLHAITVASAACFLFPLAMWDTILGSQS--NSIANLQFLSWASLSTIFFGIVLIFYIDNLAEERLHIVFSSPRHLMVATGCIIIMEMSYRMDFSLLGFLICSSVLAFGIFEATSLERLRRSSVDAQEISDGT---------FELNLQMSSLPT-
>CRYPlept
---------------------------------------------------------------------MMSKE----PASDSRPSR--PSHIRQAPLQVIQVLGNFMRIWSVYALYHHLSQKGDYVIFFIFSCLVLASIIFLFLQKPWKGRPLPNSQVVPTIINGAIMALFLVLWGKGLLSCGPLITLLAEYAGAVLGVLSALFYGRSVSIWRKMGGLVAMSASFYLLSIGWAKSTYSPFY-----S-------------FGSDTED-RSKKYLGFKEIAMPILAGILSALRRVIARRVSLKNQLKRRLHAITVALAACFLFPFAIWDTILGSES--NSFANLQFLNWAYFSTVLFGMVLIFYTDNLAEERLHLVFSSPRHLMVASGCIMVMELTYKMGFSLLGFLICSSLLAFGIFEVTSLERVRRSSLDTQEISDGT---------FEKNLQMSPLPR-
>CYMBensi
--------------------------------------------------------------------MMSPKE----TAYDSRLSR--SPPIRQTPLQVIHVLGNFLRIWSVYALYHHLSQKGDSVILFIFSCLVPASIIFLLLQKPWKGRPLPNSQVVPTVINGAIMALFLILWGKGLLSCGPLITLLAEYAGAVLGVLSALFYGRRVSIWKKVGGLLAMSVSFYLLSIGWATRTYSPFY-----S-------------IDSGRVD-QAKQSLGFKEMAVPIFAGILSALRRVTARRVSLKNQLKRRLHAITVASAACFLFPLAMWDTILGSES--NTIANLQFMSWACLSTIFFGIVLIFYIDNLAEERLHIVFSSPRHLMVATGCIIIMEMSYKMDFSLLGFLICSSVLAFGIFEATSLERLRRSSIDAQEISDGT---------FEHNLQMSSLPS-
>CYMBmann
--------------------------------------------------------------------MMSPKE----TAYDSRLAR--SPPVRQTPLQVIHVLGNFLRIWSVYALYHHLSQKGDSVILFIFSCLVPASIIFLLLQKPWKGRPLPNSQVVPTVINGAIMALFLILWGKGLLSCGPLITLLAEYAGAVLGVLSALFYGRRVSIWKKVGGLLAMSASFYLLSIGWATRTSSPFY-----S-------------INSGRVD-QAKQSLGFKEMAVPIFAGILSALRRVMARRVSLKNQLKRRLHAITVASAACFLFPLAMWDTILGSES--NTIANLQFMSWACLSTIFFGIVLIFYIENLAEERLHIVFSSPRHLMVATGCIIIMEMSYKMDFSLLGFLICSSVLAFGIFEATSLERLRRSSIDAQEISDGT---------FEHNLQMSSLPS-
>CYPRbard
--------------------------------------------------------------------MMSPRD----PASDSQAAR--PLPVRQTPLQVLHVLGNFMRIWSVYALYHHLSQSGDSVILFIFCCLVPASIIFLLLQKPWRGRPLQNSQVVPTIINGAIMALFLILWGKGLLSCGPLITLLAEYAGAVLGVLSALFYGRRVSIWKKVGGLAAMSASFYFLSIGWAKRSYSPLY-----S-------------FASEPIV-QVKQFLGFREMAVPILAGILSALRRVMARRVSLKNQLKRRLHAITVASAACFLFPLAMWDTILGSES--NSIANLQFLSWAYFSTIIFGVVLIFYFDNLAEERLHLVFSSPRHLMVAAGCIIVMEISYKMDFSILGFLICSSVLAFGIFEATSLGRSRRNSLDTQEMSDEN---------FENHLQMSSLPS-
>CYPRflav
-------------------------MNIQKTMAPYI-------YRER-------EREGERVQRAEEREMMSPRD----PASDSRAAR--PLAVRQTPLQVLHVLGNFMRIWSVYALYHHLSQSGDSVILFIFCSLVPASIVFLLLQKPWRGRPLQNSQVVPTIINGAIMALFLILWGKGLLSCGPLITLLAEYAGAVLGVLSALFYGRRVSIWKKVGGLAAMSASFYFLSIGWAKRSYSPFY-----S-------------FASEPIV-QVKQSLGFREMTVPILAGILSALRRVMARRVSLKNQLKRRLHAITVASAACFLFPLAMWDTILGSES--NNIANLHFLSWAYLSTIIFGVVLIFYFDNLAEERLHLVFSSPRHLMVAAGCIIVMEISYKMDFSILGFLICSSVLAFGIFEATSLERSRRNSLDTQEISDEN---------FENHLQMSALPS-
>DACThata
-----------------------------------------------------------------------------------------------------------MRIWSVYALYNHLSRKGDSVILFIFSCLVLASIIFLLLQKPWKGRPLPNSQVVPTIINGAIMALVLILWGKGLLSCGPLITLLAEYAGAVLGVLSALFYGRRVGIRKKMGGLVAMSASFYFLSIGWATRTNSPFY-----N-------------VGSERVD-QPMPSLGFKQMTVPILAGILSALRRVMARRVSLKNQLKRRLHAITVASAACFLFPLAMLDTILGSES--NSIANLQFMNWAYFSTVLFGIVLIFYTDNLAEERLHLVFSSPRHLLVATGSIVVMEISYKMDFSLFGFLICSSVLAFGIYEATSLERSKRNSIDTPEISDTN---------FDSDLQMSTLPQ-
>DENDchryso
--------------------------------------------------------------------MMSPKE----PASDSRLAR--SSSIRQTPLQVIHVLGNFMRIWSVYALYHHLSQKGDSVILFIFSCLVPASIIFLLLQKPWKGRPLPNSQIVPTIINGAIMALFLILWGKGLLSCGPLITLLTEYAGAVLGVLSALFYGRRVNIWKKVGGLFAMSASFYFLSIGWATSSYSPFHLIFIDS-------------ISSERVD-KAKKSLGFKEIAVPILAGVLSALRRVMARRVSLKNQLKRRLHAITVASAACFLFPLAMWDTILGSES--NSIANLQFMSWAYLSTIFFGIVFIFYIDNLAEERLHLVFSSPRHLMVATGCIIVMEMSYKMDFSLLGFLICSLVLAFGIFEATSLERL-RSSVDAQEISDGT---------FENNLQMSSLPS-
>DENDnobi
-------------------------MQ-EHTLG----------------------REGD---GTQKWKMMSPKE----PASDSRLTR--SSSIRQTPLQVIHVLGNFIRIWSVYALYHHLSQKGDSVILFIFSCLVPASIIFFLLQKPWKGRPLPNSQIVPTIINGAIMALFLILWGKGLLSCGPLITLLTEYAGAVLGVLSALFYGRRVNIWKKVGGLFAMSASFYFLSIGWATSSYSPFH-----S-------------ISSERVD-KAKQSLGFKEIAVPILAGVLSALRRVMARRVSLKNQLKRRLHAITVASAACFLFPLAMWDTILGSES--NSIANLQFMSWAYLSTIFFGIVFIFYIDNLAEERLRLVFSSPRHLMVATGCIIVMEMTYKMDFSLLGFLICSSVLAFGIFEATSLERL-RSSVDAQEISDGT---------FENNLQMSSLPS-
>DIURorie
--------------------------------------------------------------------MMSPKD----PASNSRASR--PPHVRQAPLQVIQVLGNFLRIWSVYALYHHLSQKGDSVIPFIFSCLVLSSIIFLLLQKPWKGRPLPNSQIVPTIINGAIMALFLILWGKGLLSCGPLITLLAEYAGAVLGVLSALLYGRRVSIWRKFGGLVAMSASFYLLCIGWATSTYSPFY-----S-------------IGSETVD-RSKKFLGFKEIAVPILAGILSALRRVMARRVSLKNQLKRRLHAITVASAACFLFPMAMWDTILGSES--NSFANLQLMDWAYFSTVFFGIVLIFYTDNLAEERLHLVFSSPRHLLVATSCIMVMEISYKRDFSLLGFLICSSVLAFGIFEATSLERSRRNSLDTQGVFDGT---------SEDKVQMSSIPR-
>DRAKthyn
------------------------------------------------------------------------ME----TTSESRASR--PTRVRQAPLQVIQVLGNFMRIWSVYALYHHLFQKGDSVILFIFCCLVLASIIFLLLQKPWKGRPLPNSQVVPTIINGAIMALYLILWGKGLMSCGPLITLLAEYAGAVLGVLSALLYGRRVSIWKKIGGLVAMSASFYLLSVGWATSIYSPFH-----N-------------VHSDTVD-KSKKYLGFKEIAVPILAGILSALRRVMARRVLLKNQLKRRLHTITVASSACFLFPLAMWDTILGSES--NSIANLHIMNWAYFSTVLFGIVLIFYTDNLAEERLHLVFSSPRHLMVAACCIMVMEISYKMDFSLFGFLICSSVLAFGIFEATSLDRMKKSSLDNQEISDGT---------FENNLQMSPLPR-
>EPIDfulg
--------------------------------------------------------------------MMSPKE----PASDSLPFR--SPPIRHTPLQVIHVLGNFMRIWSVYALYHHLSQKGDSVILFIFSCLVPASIIFLFLQKPWKGRPLSNSQVVPTVINGAIMAPFLILWGKGLLSCGPLITLLAEYAGAVLGVLSALFYGRRVSIWKKVGGLLAMSASFYFLSIGWATHTYSPFY-----S-------------VVSERGD-QAKQSLGFKEMAVPILAGILSALRRVMARRVSLKNQLKRRLHAITVASATCFLFPLAMWDTILGSES--NSIANLQFLSWACLSTIVFGIVLIFYIDNLAEERLHLVFSSPRHLMVATGCIIIMEMSYKMDFSLLGFLICSAVLAFGIFEATSLERLRRRSINTQEISDET---------FEHNLQMSSLPS-
>EPIDpuni
--------------------------------------------------------------------MMSPKE----PASDSLPFR--SPPIRHTPLQVIHVLGNFMRIWSVYALYHHLSQKGDSVILFIFSCLVPASIIFLFLQKPWKGRPLSNSQVVPTVINGAIMAPFLILWGKGLLSCGPLITLLAEYAGAVLGVLSALFYGRRVSIWKKVGGLLAMSASFYFLSIGWATHTYSPFY-----S-------------VGSERVD-QTKQSLRFKEMAVPILAGILSALRRVMARRVSLKNQLKRRLHAITVASATCFLFPLAMWDTILGSES--NSIANLQFLSWACLSTIVFGIVLIFYIDNLAEERLHLVFSSPRHLMVATGCIIIMEMSYKMDFSLLGFLICSSVLAFGIFEATSLERLRRRSINTQEISDET---------FEHNLQMSSLPS-
>EPIPhell
--------------------------------------------------------------------MMSPKE----PATDSRASR--PPPIRQTPLQVIHVLGNFMRVWSVYALYHHLSRTGDSVILFIFSCLVPASIILLLLQKPWKGRPLPNSQVVPTVINGAIMALFLILWGKGLLSCGPLITLLAEYAGAVLGVLSALFYGRRVSVWKKVGGLLAMSASFYFLSIGWATHTYSPFY-----S-------------ISSERVV-QAKQTLGFKEIGVPILAGILSALRRVMARRVSLKNQLKRRLHAITVASASCFLFPLAMWDTILGSES--NSIANLQFMSWAYLSTIFFGTVLIFYIDNLAEERLHLVFSSPRHLMTATGCIIVMEMAYKMDFSLLGFLICSSVLAFGIFEATSLERLRRSSLDTLEISDGT---------IENNLQMSSLPS-
>EPIPpurp
--------------------------------------------------------------------MMSPKE----PATDSRASR--PPPIRQTPLQVIHVLGNFMRLWSVYALYHHLSRTGDSVILFIFSCLVPASIILLLLQKPWKGRPLPNSQVVPTVINGAIMALFLILWGKGLLSCGPLITLLAEYAGAVLGVLSALFYGRRVSVWKKVGGLLAMSASFYFLSIGWATHTYSPFY-----S-------------ISSERVV-QAKQTLGFKEIGVPILAGILSALRRVMARRVSLKNQLKRRLHAITVASASCFLFPLAMWDTILGSES--NSIANLQFMSWAYLSTIFFGTVLIFYIDNLAEERLHLVFSSPRHLMTATGCIIVMEMAYKMDFSLLGFLICSSVLAFGIFEATSLERLRRSSLDTLEISDGT---------IENNLQMSSLPS-
>ERYCcris
--------------------------------------------------------------------MMSTKE----PASDSRIPR--SPLIRHTPLQVIHVLGNFMRIWSVYALYHHLSQKGDSVILFIFSSLVPASIILLLLQKPWKGRPLPNSQVVPTVINGVIMALFLILWGKGLLSCGPLITLLAEYAGAVLGVLSALFYGRRVSIWKKVGGLLAMSASFYLLSIGSATRAYSPFY-----S-------------IGSEQVD-QAKKSLGLKEMAVPILAGILSALRRVMARRVSLKNQLKRRLHAITVASAACFLFPLAMWDTILGSES--NTIANLQFMSWAYFSTIFFGIVLIFYIDNLAEERLHIVFSSPRHLMMATGCIIIMEMSYKMDFSLLGFLICSSVLAFGIFEATSLERLRRNSIDPKEISDGV---------FEQNLQMSSLPS-
>ERYCpuss
--------------------------------------------------------------------MISTKD----PAFDSRISR--SSPIRHTPLQVIHVLGNFMRIWSVYALYHHLSRKGDSVILFIFSSLVPASIILLFLQKPWKGRPLPNSQVVPTVINGVIMALFLILWGKGLLSCGPLITLLAEYAGAVLGVLSALFYGRRVSIWKKVGGLLAMSASFYLLSIGWATRAYSPFY-----S-------------IGSEQVD-QAKKSLGFKEMAVPILAGILSALRRVMARRVSLKNQLKRRLHAITVASAACFLFPLAMWDTILGSES--NSIANLQFMSWAYLSTIFFGIVLIFYIDNLAEERLHIVFSSPRHLMVATGCIIIMEMSYKMDFSLLGFLICSSVLAFGIFEATSLERLRRNSIDPKEISDGV---------FEQNLQMSSLPS-
>GALEfabe
--------------------------------------------------------------------MLSPKE----YTPDSRDGR--RIPIRQTPLQIIHIIGNFMRIWSVYALYHHLSQSGDSVILFMFCCLVPASIIFLLLQKPWKGRPLPNSQVVPSIINGAIMALFLILWGRGLLSCGPLVTLLAEYAGAVLGVLSALFYGRRVSLWKKVGGLVAMSASFYFLSVGWATRTYSPFY-----S-------------IGSELVA-QAKQPFGMKEIAVPILAGILSALRRVMARRVSLKNQLKRRLHAITVASATCFLFPLAMWDSILGSDS--NSIANVPFASWAYLSTVFFGIVFIYYIDNLAEERMHLVFSSPRHLVVAAGCIIVMEISYKMDFSLLGFMICSSVLALGIFEATSLERSRGSSLNTTETSEGS---------FDSHLQMSSLPS-
>GASTelat
-----------------------------------------------------------------------------------------------------------MRIWSVYALYHHISQRKDSIILFIFSCLVPASIIFLLLQKPWKGRSLSNSQVVPAVINGAIMALFLILWGKGLMSCGPLITLLAEYAGAVLGVLSALFYGRRVSIWKKVGGLLAMSASFYFLSIGWATHTYSPFY-----S------------IVGSERVDHHTKKFLGFKNIALPIMAGILSALRRVMARRVFLKNQLKRRLHAITVSSAACFLFPLAMWDTILGSES--MSIANLQLMNWACLSTIFFGLVLIFYIDNLAEERLQIVFSSPRHLAVATSCIVVMEVIYKMDFSLLGFLICSSVLAFGIFEATSLERSKRSSLDAQEISDGT---------LDNSLQMSSLPS-
>GOODfuma
--------------------------------------------------------------------MMSPKE----PPSDSRAAR--THPIRQAPLQVIQVLGNFMRIWSVYALYGHLSQKGDSVILFIFSCVVLASIIFFLLQKPWKGRPLPNSQLVPTIINGAIMALFLILWGKGLLSCGPLITLLAEYAGAVLGVLSALFYGRRVSIWKKMGGLVAMSASFYFLSIGWATSTYSPFY-----S-------------IGSERVD-QSKQYLRFKEMAVPILAGILSTLRRVMARRVSLKNQLKRRLHAITVASAACFLFPLAMWDTILGSES--ISIANLQFMNWAYFSTVLFGTVLIFYTDNLAEERLHLVFSSPRHLMVATGCIMVMEISYKKDFSLLGFLICSSVLAFGIFEATSLERLRRSSLDTQEISDGT---------FDNNIQMSSLPR-
>GOODpube
------------------------------------------------------------------------------------------------------MLGNFMRIWSVYALYGHLSQKGDSVILFIFSCVVLASIIFFLLQKPWKGRPLPNSQLVPTIINGAIMALFLILWGKGLLFCGPLVTLLAEYAGAVLGVLSALFYGRRVSIWKKMGGLVAMSASFYFLSIGWATSTYSPFY-----S-------------IGSERVD-QSKQYLGFKEMAVPILAGILSALRRVMARRVSLKNQLKRRLHAITVASAACFLFPLAMWDTILGSES--NSIANLQFINWAYFSTVLFGTVLIFYTDNLAEERACYWYNG--------GDFCVEQEEYQK----AGLVIASCFLLSKTFNGGFGMYYGYGDI----IQKGFLFIG-----FSNMLFSASIWYF
>GYMNdens
GNRSNAREIFSVPSRSLDEFPRRVRIFLQELQSPALATGERERERERERERERRERERE---KLHKREMMSPKE----PASDSRVAR--PPPIRQAPLQVIQVLGNFMRIWSVYALYNHLSRKGDSVILFIFSCLVVASIIFLLLQKPWKGRPLPNSQVVPTIINGAIMALFLILWGKGLLSCGPLITLLAEYAGAVLGVLSALFYGRRVSIWKKMGGLVAMSASFYFLSIGWATRTNSPFY-----N-------------VGSERVD-QPKRSLGFKQMTVPILAGILSALRRVMARRVSLKNQLKRRLHAITVASAACFLFPLAMLDTILGSES--NSIANLQFMNWAYFSTVLFGIVLIFYTDNLAEERLHLVFSSPRHLLVATGSIVVMEISYKMDFSLLGFLICSSVLAFGIYEATSLERLRRNSIDTPEISDVN---------FDNDLQMSTLPQ-
>GYMNodor
--------------------------------------------------------------------MISPKE----PASDSRVAR--PPPIRQAPLQVIQVLGNFMRIWSVYALYNHLSRKGDSVILFIFSCLVVASIIFLLLQKPWKGRPLPNSQVVPTIINGAIMALFLILWGKGLLSCGPLITLLAEYAGAVLGVLSALFYGRRVSIWKKMGGLVAMSASFYFLSIGWATRTNSPFY-----N-------------VGSERVD-QPKRSLGFKQMTVPILAGILSALRRVMARRVSLKNQLKRRLHAITVASAACFLFPLAMLDTILGSES--NSIANLQFMNWAYFSTVLFGIVLIFYTDNFAEERLHLVFSSPRHLLVATGSIVVMEISYKMDFSLLGFLICSSVLAFGIYEATSLERSRRNSIDTPKISDVN---------FDNDLQMSTLPQ-
>HABElong
--------------------------------------------------------------------MMSPKE----HASDSRVAR--PTPIRQAPLQVIQVLGNFMRIWSVYALYHHLSQTGDSVILFIFSCLVLSSIIFLLLQKPWKGRPLPNSQIVPTIINGAIMALFLILWGKGLLSCGPLVTLLAEYAGAVLGVLSALFYGRRVSIWKKIGGLIAMSASFYFLSTGWATRTYSPFY-----T-------------VGSERVD-QPMPSLGFKQMTVPILAGILSALRRVMARRVSLKNQLKRRLHALTVASAVCFLFPLAMLDTILGSES--SSIANLQFMNWAYFSTVLFGIVLIFYTDNLAEERLHLVFSSPRHLLVATGCIVAMEISYKMDFSMFGFLICSSILAFGICEATSLERSRRNSIDTPEISDGV---------FENNLQMSSLPQ-
>HABEpant
--------------------------------------------------------------------MMSPKE----HASDSRVAR--PTPIRQAPLQVIQVLGNFMRIWSVYALYHHLSQTGDSVILFIFSCLVLSSIIFLLLQKPWKGRPLPNSQIVPTIINGAIMALFLILWGKGLLSCGPLVTLLAEYAGAVLGVLSALFYGRRVSIWKKIGGLIAMSASFYFLSTGWATRTYSPFY-----T-------------VGSERVD-QPMPSLGFKQMTVPILAGILSALRRVMARRVSLKNQLKRRLHALTVASAVCFLFPLAMLDTILGSES--SSIANLQFMNWAYFSTVLFGIVLIFYTDNLAEERLHLVFSSPRHLLVATGCIVAMEISYKMDFSMFGFLICSSILAFGICEATSLERSRRNSIDTPEISDGV---------FENNLQMSSLPQ-
>HAEMdisc
--------------------------------------------------------------------MMSPKE----PPSDLRAAR--TPPIRQAPLQVIQVLGNFMRIWSVYALYGHLSQKGDSVILFIFSCVVLASIIFFLLQKPWKGRPLPNSQLVPTIINGAIMALFLILWGKGLLSCGPLITLLAEYAGAVLGVLSALFYGRRVSIWRKMGGLVAMSASFYLLSIGWATSTYSPFY-----S-------------IGSERLD-QSRKYLGLKEMAVPILAGILSALKRVIARRVSLKNQLKRRLHAITVASAACFLFPLAMWDTILGSES--NSIANLQVMNWAYFSTVLFGTVLIFYTDNLAEERLHFVFSSPRHLMVASGCIMVMEISYKKDFSLLGFLICSSVLAFGIFEATSLERLRRSSLDTQEISDGT---------FENNIQMSSLPR-
>HEMIforr
--------------------------------------------------------------------MISPKE----SASDSRVTG--PPTIRQAPLQVIQVLGNFMRIWSVYALYNHLSRKGDSVILFIFSCLVLASIIFLLLQKPWKGRPLPNSQVVPTIINGAIMALFLILWGKGLLSCGPLITLLAEYAGAVLGVLSALFYGRRVSIWKKMGGLVAMCASFYFLSIGWATQTNLPFY-----N-------------VGSERVD-QPKPSIGFKQMTVPILAGILSALRRVMARRVSLKNQLKRRLHAITVASAACFLFPLAILDTIIGSKS--NSIANLQFMNWAYFSTVLFGIVLIFYTDSLAEERLHLVFSSPRHLLVATGSIVVMEISYKMDFSLFGFLICSSVLAFGIYEATSLERSRRNTTDILEVSDVN---------FNNNLQMSTLPQ-
>HYPOheme
--------------------------------------------------------------------MMSPKQ----PILDT---P--STSLRHTPLQLIHVVGSFMRIWSVYSLYHYLRQQGDPVVVYLFSCLVSASVIFLLLQKPWKGRPLSNSQVVPTIINGGILALYFILWGKGLLSCGPLIALLAEYAGAVLGVLSAVVYGRRVPIWKKVGGLAAMLASFYFLSKGWATRTYSPFY-----G-------------IGSESQA-QAMKTLSLKEMTIPISAGILSALRRVIARRVSLKNQLKRRLHAITVASATCFLFPMAMWDMILGSTS--ESSMKLQVPSWAYLSTVLFGIVFIFYVDNVAEERLHLVFSSPRHLMVAGGCIILMEISYKMDFSLLGFLICSSILGVGIFEATSLERSKRGYSDNPEISDGI---------FDNQPQMSSLPS-
>LANAlana
--------------------------------------------------------------------MMSSKH----SIPDA---P--STSLRRTPLQVIHLVGSFMRIWSVYSLYHYLSQRGYSVVIFLFSCLVPASIIFLLLQKPWKGRPLPNSQVVPTIINGGIMALCFILWGKGLLSCGPLIALLAEYSGAVLGVLSALVYRRRVPIWRKVGGFAAILASFYFLSKGWATKTSSPFY-----S-------------IGPKPLV-QVKQALALKEMAVPISAGILSALRRVIARRVSLKNQLKRRLHALTVASATCFLFPLAMWDMILRSTP--AGTMKLQFPSWAYLSTVLFGIVFIFYVDNVAEERLHLVFSSPRHLLVAGGCIILMEISYKMDFSLLGFLICSSILGLGIFEATSLERSKRGPLNNHEMSDDT---------SENLLPMSPLPS-
>LECAnigr
--------------------------------------------------------------------MLSPKG----P-NDSRAAR--RIPIRHTPLQIIHIIGNFMRIWSVYALYHHLSQRGDSVILFMFCCLVPAAIVFLLLQKPWKGRSLPNSQIVPTIINGAIMALFFVLWGRGLLSCGPLIALLAEYAGAVLGVLSALFYGRRVSLWKKVGGLVAMAASFYFLSIGWATRTYSPFY-----S-------------IGSEPMV-QAKQPLGIKEIAVPILAGILSALRRVMARRVSLKNQLKRRLHVVTVASAACFLFPLAMWDSILGSDS--NSIANLQFSSWAYLSTVFFGIVFIFYIDNFAEERLRLVFSSPRHLVVAAGCIIVMEISYKMDFSLLGFIVCSSVLALGIFEATSLERSRRSSLDTQEISEGP---------FENHLHMSSLPS-
>LIMOabor
--------------------------------------------------------------------MMFPKE----PATDSRAAR--PPPIRQTPLQVIHVLGNFMRIWSVYALYHHLSQTGDSVILFIFSCLVPASIIFLLLQKPWKGRPLPNSQVVPTVINGAIMALFLILWGKSLLSCGPLITLLAEYAGGVLGVLSALFYGRRVSVWKKVGGLLAMSASFYFLSIGWATHTYSPFY-----S-------------ISSERVY-QAKQSLGFKEMSVPILAGILSALRRVTARRISLKNQLKRRLHAITVASASCFLFPMAMWDTILGSES--NSIDNLHFMSWAYLSTIFFGTVLIFYIDNLAEERLHLVFSSPRHLMAATGCIIVMEMSYKMDFSLLGFLICSSVLAFGIFEATSLERLRRSSLDTQEISDGT---------FENNVQMSSLPS-
>MASDpict
---------------------------------------------------------------------MFPKD----LTSESALAR--SPPIRQTPLQVIHVLGSFMRIWSVYALYHHLSPKGDSVILFIFSCLVPASIIFLLLQKPWKGRPLPNSQVVPTLINGAIMALFLILWGKSLLSCGPLITLLAEYAGAVLGVLSALFYGRRVSIWKKVGGLLAMSASFYFLSIGWATRTYSPFY-----S-------------IVSEQVD-QAKKSLGFKEMSVPILAGILAALRRVLARRVSLKNQLKRRLHAITVSSAACFLFPLAMWDTILGSES--NSIANIQFSSWACLSTIFFGIVLIFYIDNLAEERLHLVFSSPRHLMVATGCIIIMEMSYKMDFSLLGFLICSSVLAFGIYEATSLEHSRRRSVDAQEISDGT---------FEHNLQMSSLPN-
>MEXIxero
--------------------------------------------------------------------MMLPRD----PASDPGGTR--PIPVRQTPLQVLHVLGNFMRIWSVYALYHHLSQSGDSVILFIFCCLVPASIIFLLLQKPWKGRPLKNSLIVPTIINGAIMALFLILWGEGLLSCGPLIMLLAEYAGAVLGVLSALFYGRRVSILKKVGGLAAMSASFYFLSIGWATRSYSPFY-----S-------------FASEPMV-QAKQYIGFKEMAVPILAGVLSALRRVMARRVSLKNQLKRRLHAITVASAACFLFPLAMWDTILGSES---SIANLQLLSWAYMSTIFFGVVLIFYFDNLAEERLHLVFSSPRHLMVTAGCIIVMEISYKMDFSILGFLICSSILAFGIFEATSLERLRRSSLDTQETSVEN---------FGNHLQMSSLPS-
>MICRparv
--------------------------------------------------------------------MMSPKK----AASDSRSSR--PPHIRQAPLQVIQLLGNFMRIWSVYALYHHLSEKGDSVILFIFSCLVLASIIFLLLQKPWKGSPLPNSQVVPTVINGAIMALFLVLWGKGLLSCGPLITLLAEYAGAVLGVFSALLYGRRVNIWKKMGGLVAMSASFYLLSIGWATSTYSPFY-----S-------------VGSVTVD-RLKKSLGFKKLAVPILAGILSALRRVMARRVSLKNQLKRRLHTITVASAACFLFPVAMWDTILGSKF--NSIVNLQFMNWAFLSTVLFGIVLVFYTDNLAEERLHLVFSSPRHLMVATGCIMVMEISYKMDFSLLGFLICSSVLAFGIFEATSLERLRRGSLDTSQISDEN---------FENNLPISSLHR-
>MOLIcapi
--------------------------------------------------------------------MMSPKQ----PILDA---P--STSLRHTPLRVIHVVGSFMRIWSVYSLYHYLRQEGDPVVVYLFSCLFSASVIFLFLQKPWKGRPLSNSQVVPTIINGGILALYFILWGKGLLSCGPLIALLAEYAGAVLGVLSAVVYGRRVPIWKKAGGLAAMLASFYFLSKGWATRTYSPFY-----G-------------IGSESQA-QAMKTLSLKEMAIPISAGILSALRRVIARRMSLKNQLKRRLHAITVASATCFLFPMAMWDMILGSTS--ESSMKLRVPSWAYLSTVLFGIVFIFYVDNVAEERLHLVFSSPRHLMVAGGCIILMEISYKMDFSLPGFLICSSILGVGIFEATSLERSKRGSSDNLEISDGM---------FDNQLQMSSLAS-
>NEUWmali
--------------------------------------------------------------MMSSKEPMSSKE----PMSDSRASR--SPPIRQTPLQVIHVIGNFMRIWSVYALYHHLSKKGDSVILFIFSCLVPASIIFLLLQKPWKGRPLPNSQIVPTIINGAIMALYFILWGKGLLSCGPLITLLAEYAGAVLGVLSALFYGRRVSIWKKAGGLLAMSASFYFLSIGWATRTYSPFY-----N-------------IGTEPVA-QAKQPLGFREMLVPILAGISSALRRVMARRVSLKNQLKRRLHAITVSSAACFLFPVAMWDTILGSES--NSIANLQFMSWAYLSMIFFGIVFIYYIDNVAEERLHLVFSSPRHLMVAAGCIILMEISYKMDFSLLGFLICSSVLAFGIFEATSLERARRSSVDTEEISDGN---------SENHIQMSSLPS-
>NEUWzoll
------------------------------------------------------------------------------------------------------------------------------------------------------------------------MALYFILWGKGLLSCGPLITLLAEYAGAVLGVLSALFYGRRVSIWKKVGGLLAMSASFYFLSIGWATRTYSPFY-----N-------------IGTEPVA-QAKQPLGFREMLVPILAGILSALRRVMARRVSLKNQLKRRLHAITVSSAACFLFPVAMWDTILGSES--NSIANLQFMSWAYLSMIFFGIVFIYYIDNVAEERLHLVFSSPRHLMVAAGCIILMEISYKLDFSLLGFLICSSVLAFGIFEATSLERTRRSSMDTEEISDGN---------SENHIQMSSLPS-
>OECEmacu
--------------------------------------------------------------------MMSPKE----PASDSRLAR--SPPIRQTPLQVIHVLGNFMRIWSVYALYHHLSQKGDSVILFIFSCLVPASIIFLFLQKPWKGRPLPNSQVVPTVINGAIMALFLILWGKALLSCGPLITLLAEYAGAVLGVLSALFYGRRVNIWKKVGGLLAMSVSFYLLSIGWATRTFSPFY-----S-------------IGSEQVD-QAKQSLGFKEMAVPILAGILSTLRRVMARRVSLKNQHKRRLHAITVASATCFLFPLAMWDTILGSES--NSIANLQFMSWEYLSTIFFGIVLIFYIDNLAEERLHIVFSSPRHLMVATGCIIIMEMSYKMDFSLLGFLICSSVLAFGIFEATSLERLRRSSTDAQEISDGA---------FEHNLQMSPLPS-
>OPHRgarg
---------------------------------------------------------------------MSTKE----PASDSRVTR--PIPTRQAPLQVIQVLGNFMRIWSVYALYNHLSQKGDSVILFIFSCLVLASIIFLLLQKPWKGRPLPNSQVVPTIINGAIMALFLILWGKGLLSCGPLITLLAEYAGAVLGVLSALFYGRRVSIWKKMGGLIAMSASFYFLSIGWATWSNSPFY-----N-------------VGSERVD-QPKSSIGFKQMTVPILAGILSALRRVMARRVSLKNQLKRRLHAITVASAACFLFPLAVLDTILGSES--NNIANLQFMNWAYFSTVLFGIVLIFYTDNLAEERLHLVFSSPRHLLVATGSIVVMEISYKMDFSLFGFLICSSVLAFGIYEATSLERSRRNSIDTPEISDIN---------FDNDLQMSTLPR-
>OPHRsphe
---------------------------------------------------------------------MSTKE----PASDSRVTR--PIPTRQAPLQVIQVLGNFMRIWSVYALYNHLSKKGDSVILFIFCCLVLASIIFLLLQKPWKGRPLPNSQVVPTIINGAIMALFLILWGKGLLSCGPLITLLAEYAGAVLGVLSALFYGRRVSIWKKMGGLIAMSASFYFLSIGWATWSNSPFY-----N-------------VGSERVD-QPKSSIGFKQMTVPILAGILSALRRVMARRVSLKNQLKRRLHAITVTSAACFLFPLAVLDTILGSES--NNIANLQFMNWAYFSTVLFGIVLIFYTDNLAEERLHLVFSSPRHLLVATGSIVVMEMSYKMDFSLFGFLICSSVLAFGIYEATSLERSRRNSIDTPEISDIN---------FDNDLQMSTLPR-
>ORCHital
---------------------------------------------------------------------MSPKE----PASDSRVAR--PPPIRQAPLQVIQVLGNFMRIWSVYALYNHLSRKGDSVILFIFSCLVLASIIFLLLQKPWKGRPLPNSQVVPTIINGAIMALFLILWGKGLLSCGPLITLLAEYAGAVLGVLSALFYGRRVSIWKKMGGLVAMSASFYFLSIGWATWTNSPFY-----N-------------IGSERVD-QPKPSLGFKHMSVPILAGILSALRRVMARRVSLKNQLKRRLHAITVASAACFLFPLAMLDTILGSES--NSIANLQFMNWAYFSTVLFGIVLIFYTDNLAEERLHLVFSSPRHLLVATGSIVVMEISYKMDFSLFGFLICSSVLAFGIYEATSLERSRRNSIDAPEISDVN---------LDNNLQMSTLPQ-
>PAPHconc
--------------------------------------------------------------------MMLPRD----RASESGAAR--PIPVRQTPLQVLHVLGNFMRIWSVYALYHHLSQSGDSVILFIFCCLVPASIIFLLLQKPWKGRPLMNSLVVPTIINGAIMALFLILWGKGLLSCGPLIILLAEYAGAVLGVLSALFYGRRVSILKKVGGLAAMSASFYLLSIGWATRSYSPFY-----S-------------FASEPMV-QAKQSVGFKEMAVPILAGILSALRRVMARRVSLKNQLKRRLHAITVASAACFLFPLAMWDTILGSES--NSIANLQFLSWAYLSTIFFGVVLIFYFDNLAEERLHLVFSSPRHLMVTTGCIIVMEISYKMDFSILGFLICSSVLAFGIFEATSLERLRRSSLDSQEISVEN---------FENHLQMSSLPS-
>PAPHhirs
--------------------------------------------------------------------MKLPRD----RASESGAAR--PIPVRQTPLQVLHVLGNFMRIWSVYALYHHLSQSGDSVILFIFCCLVPASIIFLLLQKPWKGRPLMNSLVVPTIINGAIMALFLILWGKGLLSCGPLIILLAEYAGAVLGVLSALFYGRRVSILKKVGGLAAMSASFYFLSIGWATRSYSPFY-----S-------------FASEPMV-QAKQSVGFKEMAVPILAGILSALRRVMARRVSLKNQLKRRLHAITVASAACFLFPLAMWDTILGSES--NSIANLQFLSWAYLSTVFFGAVLIFYFDNLAEERLHLVFSSPRHLMVTTGCIIVMEISYKMDFSILGFLICSSVLAFGIFEATSLERLRRSSLDSQEISVEN---------FENHLQMSSLPS-
>PHAIflav
------------------------------------------------------------------------------------------------------------------------------------------------------------------------MALFLILWGKGLLSCGPLITLLAEYAGAVLGVLSALLYGRRVSIWKKVGGLLAMSTSFYFLSIGWATRTYSPFY-----S-------------IGSERVD-QAKQSLGFKEMAVPILAGILSALRRVMARRVSLKNQLKRRLHAITVASAACFLFPLAMWDTILGSES--NSIANLQFMSWACLSTIFFGIVLIFYIDNLAEERLHLVFSSPRHLMVATGCIIVMEISYKMDFSLLGFLICSSVLAFGIFEATSLERLRRSSVDAQEISDGT---------FENNLQMSSLPS-
>PHAItank
--------------------------------------------------------------------MMSPKE----LASDPRLAR--SPPIRQTPLQVIHVLGNFMRIWSVYALYHHLTHRGDSVILFIFSCLVPASIIFLLLQKPWKGRPLPNSQVVPTVINGAIMALFLILWGKGLLSCGPLITLLAEYAGAVLGVLSALLYGRRVSIWKKVGGLLAMSTSFYFLSIGWATRTYSPFY-----S-------------IGSEQVD-QAKQSLGFKDMAVPILAGILSALRRVMARRVSLKNQLKRRLHAITIASAACFLFPLAMWDTILGSES--NSIANFQFMSWACLSTIFFGIVLIFYIDNLAEERLHLVFSSPRHLMVATGCIIVMEISYKMDFSLLGFLICSSVLAFGIFEATSLERLRRSSVDAQEISDGT---------FENNLQMSSLPT-
>PHALcorn
--------------------------------------------------------------------MTSPKE----PTSDSRFAR--SPPIRQTPLQVIHVLGNFMRIWSVYALYHHLSRTGDSVILFIFSCLVPASIIFLLLQKPWKGRPLPNSQVVPTIINGAIMALFLILWGKGLLSCGPLITLLAEYAGAVLGVLSALFYGRRVSIWKKVGGLLAMSASFYFLSFGWATRTYSPFY-----S-------------VGSERVD-QAKQSLGFKAMAVPILAGILSALRRVMARRVSLKNQLKRRLHAITVASAACFIFPLAMWDTILGSES--NGISNLQFTSWAFLSTIIFGTVLIFYIDNLAEERLHLVFSSPRHLMVATGCIIIMEMSYKMDFSLLGFLICSSVLAFGIFEATSLERLRRSSVDAQDISDGN---------FEHNLQMSPLPT-
>PHALmode
--------------------------------------------------------------------MTSPKE----PASDSRFAH--SPPIRQTPLQVIHVLGNFMRIWSVYALYHHL-RKGDSVILFIFSCLVPASIIFLLLQKPWKGRPLPNSQVVPTIINGAIMALFLILWGKGLLSCGPLITLLAEYAGAVLGVLSALFYGRRVSIWKKVGGLLAMSASFYFLSFGWATRTYSPFY-----S-------------VGSERVD-QAKQSLGFKAMAVPILAGILSALRRVMARRVSLKNQLKRRLHAITVASAACFIFPLAMWDTILGSES--NGISNLQFTSWAFLSTIIFGTVLIFYIDNLAEERLHLVFSSPRHLMVATGCIIVMEMSYKMDFSLLGFLICSSVLAFGIFEATSLERLRRSSVDAQDISDGN---------FEHNLQMSPLPT-
>PHRAlind
--------------------------------------------------------------------MMHPRD----PASDSGAAR--PIPVRQTPLQVLHVLGNFMRIWSVYALYHHLSQSGDSVILFIFCCLVPASIIFLLLQKPWKGRSLKNSLVVPTIINGAIMALFLILWGKGLLSCGPLIMLLAEYAGAVLGVLSALFYGRRVSIWKKVGGLAAMSASFYFLSIGWATRSYSPFY-----S-------------FASEPMV-LAKQSLGFKEMAVPILAGILSALRRVMARRVSLKNQLKRRLHAITVASAACFLFPLAMWDTILGSES--NSIANLQFLSWAYLSTIFFGVVLIFYFDNLAEERLHLVFSSPRHLMVTAGCIIVMEISYKMDFSVLGFIICSSVLAFGIFEATSLERLRRSYLDTQETSVEN---------FENHLQMSSLPS-
>PLATclav
--------------------------------------------------------------------MREMKE----LASDSRVAR--PPPIRQAPLQVIQVLGNFMRIWSVYALYNHLSRKGDSVILFIFSCLVPASIIFLLLQKPWKGRPLPNSQVVPTIINGAIMTLFLILWGKGLLSCGPLITLLAEYAGAVLGVLSALFYGRRVSIWKKMGGLVAMSASFYFLSIGWATWTNSPFY-----N-------------VGSERVD-QPKPSLGFKQMTVPILAGILSALRRVMARRVSLKNQLKRRLHAITVASAACFLFPLAMLDTILGSES--NSIANLQFMNWAYFSTVLFGIVLIFYTDNLAEERLHLVFSSPRHLLVATGSIVVMEISYKMDFSLFGFLICT----------------------------------------------------
>PTERcurt
--------------------------------------------------------------------MASVTSSL--HPRSIQLNA--HFRFRMASLQVIQVLGNFMRIWSVYALYVHLSQKGDSVILFMFSCLVLASIIFLLLQKPWKGRPLPNSQLVPTIINGAIMALVLILWGKGLLSCGPLITLLSEYAGAVLGVLSALFYGRRVSIWKKMGGLIAMSASFYFLSIGWATSTYSPFY-----S-------------IGSEIVS-QSKQSLGFKEMAVPILAGILSAWRRVMARRVSLKNQLKRRLHAITVASAACFLFPLAMWDTILGSES--NSITNLQFMNWAYFSTVFFGTVLIFYIDNLAEERLHLVFSSPRHLMVATGCIVVMEISYKKDFSLLGFLICSSVLAFGIFEATSLERL-RSSLDRQELPDET---------YENNLQMSSLPR-
>RIMAelli
--------------------------------------------------------------------MLSTKE----PASDSRASR--PPHVRQAPLQVIQVLGNFMRIWSVYALYHHLSQKGDSVILFIFSCLVLASIIFLLLQKPWKGRPLPNSQVVPTIINGAIMALFLILWGKGLLSCGPLITLLAEYAGAVLGVLSALLYGRRVSIWKKMGGLVAMSASFYLLSVGWSTSTYSPFY-----N-------------FHSERVD-QLKKYLGFKEIAVPILAGILSALRRVMARRVSLKNQLKRRLHAITVASAACFLFPLAMWDTILGSES--NSIANLQFMNWAYFSTVFFGIVLIFYTDNLAEERLHLVFSSPRHLMVATGCIMVMEISYKMDFSILGFLICSSVLAFGIFEATSLDRLRKSSLDTQEISDGT---------FENNLQMSSLPR-
>SELEaequ
--------------------------------------------------------------------MMSPRD----PAPDSRAAR--PLPFRQAPLQVLHVLGNFMRIWSVYALYHHLSQSGDSIILFMFCCLLPASIIFLLLQKPWNGRPLQYSQAVPTIINGAIMALFLILWGKGLLSCGPLITLLAEYAGAVLGVLSALFYGRRVSIWKKVGGLVAMSASFYFLSVGWATRSYSPFY-----S-------------FALEPVV-QAKQSLGFREMAVPILAGILSALRRVMARRVSLKNQLKRRLHAITVASAACFLFPLAMWDTILASES--NSIANLQFLSWAYWSTIFFGVVLIFYFDNLAEERLHLVFSSPRHLMVAAGCIIVMEILYKMDFSILGFLICSSVLAFGIFEATSLERLRRSSLDTHEIYDNT---------FENHLQTSSLPS-
>SERAvome
--------------------------------------------------------------------MMSQKE----PPSGSRVAR--SPPTRQAPLQVIQVLGNFMRIWSVYALYNHLSRKGDSVILFIFSCLVLASIIFLLVQKPWKGRPLPNSQVVPTIINGAIMALFLILWGKGLLSCGPLITLLAEYAGAVLGVLSALFYGRRVSIWKKMGGLVAMSASFYFLSIGWATRTNSLFY-----NVGSERVDQPKSSIVGSERVD-QPKSSIGFKQMTVPILAGILSALRRVMARRVSLKNQLKRRLHAITVASAACFLFPLAMLDTILGSES--NSIANLQFMNWAYFSTVFFGIVLIFYTDNLAEERLHLVFSSPRHLLVASCSIVVMEKSYKMDFSLFGFLICSSVLAFGIYEATSLERSRRNSIDTPEISGIN---------FDNDLQMSTLPQ-
>THELangu
--------------------------------------------------------------------MMSPKE----PASDSRASH--PPHVRQAPLQVIQVLGNFMRIWSVYALYRHLSQRGDSVILFIFSCLVLASIIFLLLQKPWKGRPLPNSQVVPTIINGAIMALYLILWGKGLLSCGPLITLLAEYAGAVLGVLSALLYGRRVSIWKKMGGLVAMSASFYLLSIGWATSTNSPFY-----N-------------FHSETAD-QSKKYLGFKEIAVPILAGILSALRRVMARRVSLKNQLKRRLHTITVASAACFLFPLAMWDTILGSES--NSIANLQFMNWAYFSTVFFGIVLIFYTDNLAEERLHLVFSSPRHLMVATGCIMVMEISYRMDFSLLGFLICSALLAFGIFEATSLERLRRSSPDTPEMSD--------------DIQTSSLPR-
>VANIplan
--------------------------------------------------------------------MLSPKE----PTPDSRSAR--RMPIRQTPLQIIHIVGNFMRIWSVYSLYHHLSQRGDSVILFMFCCLVPASLIFLFLQKPWKGRPLPNSQVAPTIINGAIMALFLILWGRGLLSCGPLVTLLAEYAGAVLGVLSALLYGRRVSLWKKLGGLFAMAASFYFLSMGWATRTYSPFY-----S-------------FGSEPVA-QTKQPLQIKEITVPILAGILSAVRRVMARRVSLKNQLKRRLHAITVASAACFLFPLAMWDSILGSDS--NSIANLHFTSWAYLSTVLFGIVFIYYIDNLAEERLHLVFSSPRHLVVATGCIIVMEILYKMDFSPLGFLICSLVLALGIFEATSLERSKRGYLDSQEITEAT-------------LKMSSLPS-
>VANIshen
--------------------------------------------------------------------MLSPKE----PAPDSRAAR--RIPIRQTPLQIIHIIGNFMRIWSVYSLYHHLSQRGDSVILFMFCCLVPASLIFLFLQKPWKGRPLPNSQVAPSIINGAIMALFLILWGRGLLSCGPLITLLAEYAGAVLGVLSALFYGRRVSLWKKLGGLVAMAASFYFLSMGWATRTYSPFY-----S-------------FGSEPVA-QAKQPLRIKEITVPILAGILSAVRRVMARRVSLKNQLKRRLHAITVASAACFLFPLAMWDSILGSDS--NSIANLHFASWAYLSTVLFGIVFIFYIDNLAEERMHLVFSSPRHLVVATGCIIVMEISYKMDFSPLGFLICSSVLAIGIFEATSLERSRRGYLDSQEVSEGT-------------LQMSSLPS-
>EPIPaphy
--------------------------------------------------------------------MMSPKE----LSSDPRPSR---SPIRQVPLQVIHVLGNLMRIWSVYALYHHLSQKGDSAILFIFSCLVPSSIIFLSLQKPWKGRPLPNSQVVPTVINGAIMAAFLLLWGIGLLSCGPLVTLMAEYAGAVLGVLSALFYGRRASVWKKVGGLLAMAASFYFLSIGWTSRAYSPFY-----S-------------FGSEQAD-QVKKSLGLKDISVPIFAGILSAVRRVMARRVSLKNQFKRRLHAITMASAACFLFPLAMWDSILGSKS--NSIAKLQFTSWAYLSTIIFGNVLIFYIDSLAEERLHLVFSSPRHLMVASGCIIIMEISYKMDFSVLGFLICSSILAFGIFEATSLERSRRSSQNTQEIFDEKLTTIYRCLHFQADVEVS-----
