# Supplementary material for: Orchid Phylotranscriptomics: The Prospects of Repurposing Multi-Tissue Transcriptomes for Phylogenetic Analysis and Beyond
Source: Front Plant Sci. 2022 May 27;13:910362. doi: 10.3389/fpls.2022.910362 (PMC9196242; doi:10.3389/fpls.2022.910362)
Supplement: Supplementary file 4 [file Data_Sheet_3.zip › ortho_MSA/r1/OG0008874.fa]

>ANOEemei
--------------------------------------------------------------------------------------------------------------------MPQRHSKNNNDLAFFTYDEKRKLGYGTQKERLGRDSIKPFDACCLCLKPFIDPLCCQKGHVFCKECILECILSQKKDIKRKLAAHTTQQKLQKDEEDEKLASQKARELDAFDQQNHGAIPQYNDRNQTHDKNGFHGANSVKTTSYEAEALRTMKAFWLPSATPEAIVKFDAPSMDTFCPEGKEKLKLKSLFPIHFTK-DNN-NG-GNKKLKKSIDSNCLCPSCKVTLTNTLSLVAVSTCGHVFCKKCGDRFIAKDKICLVCNKECKEKNLIDLEKGGTGFAGHDDNLEATDFKHLGSGSGLGLVRPAMKT
>ANOEroxb
--------------------------------------------------------------------------------------------------------------------MPQRHSKNNNDLAFFTYDEKRKLGYGTQKERLGRDSIKPFDACCLCLKPFIDPLCCQKGHVFCKECILECILSQKKDIKRKLAAHTTQQKLQKDEEDEKLASQKARELDAFDQQNHGAIPQYNDRNQAHDKNGFHGANSVKTTSYEAEALRTMKAFWLPSATPEAIVKFDAPSMDTFCPEGKEKLKLKALFPIHFTK-DNN-NG-GNKKLKKSIDSNCLCPSCKVTLTNTLSLVAVSTCGHVFCKKCGDRFIAKDKICLVCNKECKEKNLIDLEKGGTGFAGHDENLEATDFKHLGSGSGLGLVRPAMKT
>APOSodor
--------------------------------------------------------------------------------------------------------------------MPQRHSKNNNDLAFFTYDEKRKLGYGMQKERLGKDSIKPYDACCLCLKSFIDPLCCLKGHVFCKECILECLLAQKKDIKRKLAAHAARQRQQTEEEEERQSMQKARELNAFDQQNHGAVPQYNDRNQTHDKNGFHGANSVKATSYEEEALRTMKAFWLPSATPNAPVKVDAPSTDTFCPEGKEKLKLKTLFPIYFTE-DKNEDG-SSKKSKKSLESNYICPSCKVSLTNTLSLVAISTCGHVFCRKCADRFIVKDKFCLLCNKECKEKNLVCLEKGGTGFAAHGDHLEATDFKHLGSGSGLGLVRPAMKT
>APOSshen
--------------------------------------------------------------------------------------------------------------------MPQRHSKNNNDLAFFTYDEKRKLGYGMQKERLGKDSIKPYDACCLCLKSFIDPLCCLKGHVFCKECILECLLAQKKDIKRKLAAHAARQRQQTEEEEERQSMQKARELNAFDQQNHGAVPQYNDRNQTHDKNGFHGANSVKATSYEEEALRTMKAFWLPSATPNAPVKVDAPSTDTFCPEGKEKLKLKTLFPIYFTE-DKNEVG-SSKKSKKSLESNYICPSCKVSLTNTLSLVAISTCGHVFCRKCADRFIAKDKFCLLCNKECKEKNLVCLEKGGTGFAAHGDHLEATDFKHLGSGSGLGLVRPAMKT
>BLETstri
--------------------------------------------------------------------------------------------------------------------MPQRHSKNNNDLAFFTYDEKRKLGYGTQKERLGKDSIKPFDTCCLCLKPFIDPLCCQKGHVFCKECILECLLAQKKDIKRKLAAHAAQQKQQKDEELERLSLQQAREIDAFDQQNHGAIPQYNDKSHSRDKNCFHGANSVKVTSYEEEALRTMKAFWLPSATPEAPVKVDVPSSDTICPEGKEKLKLKILFSIYFTE-NNN----KENKKSKSVDSNYICPSCKVTLTNTLSLVAINTCGHVFCKKCADRFIAKDKFCLVCNKECREKNLVFLEKGGTGFAAHGDHLEATEFKHLGSGSGLGLVRPAMKT
>BORYspha
--------------------------------------------------------------------------------------------------------------------MPQRHSKNNNDLAFFTYDEKRKLGYGTQKERLGRDSIKPFDACCLCLKTFIDPLCCQKGHVFCKECILECLLSQKKDIKRKLAAHATQQKLEKEEEEEKLASQKARELDAFDQQNHGAVPQYNDRSYADDKNGFHGANSVKVTSFEEEALRNMKAFWLPSATPEAPIKVEAPSASTICPEGKEKLKLKSLFPIYFTE-DSN----SEQKKPKSLESNFICPSCKVTLTNTLPLVAISTCGHVFCKKCSDRFLAVDKVCLVCDKECKERSMVRLEKGGTGFSGHDDHLEATDFKHLGSGSGLGLVRPAAKT
>CALAcreb
--------------------------------------------------------------------------------------------------------------------MPQRHSKNNNDLAFFTYDEKRKLGYGTQKERLGKDSIKPFDSCCLCLKPFIDPLCCQKGHVFCKECILECLLSQKKDIKRKLAAHTTQQKLQKDEEEERLASQKAREVDAFDQQNHGAIPQYNDRGLPHDKNGFHGANSVKTTSYEAEALRTMKAFWLPSATPEAPVKVDAPSTDTFCPEGKEKLKLKALFPIVFTE-DSN-RI-DNKKPKKSADSSYICPSCKVTLTNTLSLIVLSTCGHVFCKKCGDRFIAKDKYCLVCNKECKEKNLVNLEKGGTGFAGHDENLEATDFKHLGSGSGLGLVRPAMKT
>CALAplic
--------------------------------------------------------------------------------------------------------------------MPQRHSKNNNDLAFFTYDEKRKLGYGTQKERLGKDSIKPFDSCCLCLKPFIDPLCCQKGHVFCKECILECLLSQKKDIKRKLAAHTTQQKLQKDEEEERLASQKAREVDAFDQQNHGAIPQYNDRGLPHDKNGFHGANSVKTTSYEAEALRTMKAFWLPSATPEAPVKVDAPSTDTFCPEGKEKLKLKALFPIVFTE-DSN-RI-DNKKPKKSADSSYICPSCKVTLTNTLSLIVLSTCGHVFCKKCGDRFIAKDKYCLVCNKECKEKNLVNLEKGGTGFAGHDENLEATDFKHLGSGSGLGLVRPAMKT
>CALAsini
--------------------------------------------------------------------------------------------------------------------MPQRHSKNNNDLAFFTYDEKRKLGYGTQKERLGKDSIKPFDACCLCLKPFIDPVCCQKGHVFCKECIFECLLAQKKDIKRKLAAHVAQQKQEKDEELERLSLQQAREIDAFDQQNHGAVPQYNDKSHSRDKNCFHGANSVKVTSYEEEALRTMKAFWLPSATPVAPVKVDAPSADTICPEGKEKLKLKTFFSICFTE-DNN----KDNKKSKSVDSIYVCPSCKVTLTNTLSLVAINTCGHVFCKKCADRFIAKDKFCLVCNKECKEKNLVILEKGGTGFSAHGDHLEATDFKHLGSGSGLGLVRPAMKT
>CALAtsoo
--------------------------------------------------------------------------------------------------------------------MPQRHSKNNNDLAFFTYDEKRKLGYGTQKERLGKDSIKPFDACCLCLKPFIEPLCCQKGHVFCKECILECLLAQKKDIKRKLAAHVAQQKQEKDEELERLSLQQAREIDAFDQQNHGAVPQYNDKSHSRDKNCFHGANSVKVTSYEEEALRTMKAFWLPSATPVAPVKVDAPSADTICPEGKEKLKLKTFFSICFTE-DNN----KDDKKSKSVDNIYVCPSCKVTLTDTLSLVAINTCGHVFCKKCADRFIAKDKFCLVCNKECKVKNLVILEKGGTGFSAHGDHLEATDFKHLGSGSGLGLVRPAMKT
>CALEmajo
--------------------------------------------------------------------------------------------------------------------MPQRHSKNNNDLAFFTYDEKRKLGYGTQKERLGRDSIKPFDVCCLCLKAFIDPFCCQKGHVFCKECILECLLSQKKDIKRKLAAHVTQQKLQKDEEDEKLASQKARELDAFDQQNHGAIPHCSDRSLANDKTGFHGANSVKTTSYEAEALRTMKAFWLPSATPEAPVKVDAPSTDTFCPEGKEKLRMKSLFPIHFTE-DSNGRC-GDKRPKKSTEINYICPSCKVTLTNTLSLVVLSTCGHVFCKKCGDRFIAKDMFCLVCNKACKGKDLVNLEKGGTGFAGHDENLEATDFKHLGSGSGLGLVRPAMKT
>CEPHdama
--------------------------------------------------------------------------------------------------------------------MPQRHSKNNNDLAFFTYDEKRKLGYGTQKERLGKDSIKPFDACCLCLKPFIDPLCCLKGHVFCKECILECLLAQKKDIKRKFAAHTAQKKQQNEEEDERLALQKARELDAFDQQNHGAVPQYNDRNLVHDKNGFHGANSVKTTSYEAEALRTMKAFWLPSATPEAPVKVDAPSTDTICPEGNEKLKLKTLFPIYFTQ-D-------GSKKLKSMESNCICPSCKVTLTNTLSLVAVSTCGHVFCKKCGDRFIAKDKLCLVCNKQCKEKNLVNLEKGGTGFAGHDDHLEATEFKHLGSGSGLGLVRSAMKT
>CHILsemi
--------------------------------------------------------------------------------------------------------------------MPQRHSKNNNDLAFFTYDEKQKLGYGTQKERLGRDSIKPFDVCCLCLKPFIDPFCCQKGHVFCKECILECLLSQKKDIKRKLAAHATQQKLQKHEEDEKLASQKARELDAFDQQNHGAIPQYSDRSLANGKNGFHGANSVKTTSYEAEALRTMKAFWLPSATPEAPVKVDAPSTDTFCPEGREKLKLKTLFPIHFTE-DND----GGKKPKKSSEINYVCPSCKVTLTNTLSLVVLSTCGHVFCKKCGDRFIAKDMCCLVCNAACREKNLVHLEKGGTGFAGHGENLEATDFKHLGSGSGLGLVRPAMKT
>CHILtrap
--------------------------------------------------------------------------------------------------------------------MPQRHSKNNNDLAFFTYDEKQKLGYGTQKERLGRDSIKPFDVCCLCLKPFIDPFCCQKGHVFCKECILECLLSQKKDIKRKLAAHATQQKLQKHEEDEKLASQKARELDAFDQQNHGAIPQYSDRSLANGKNGFHGANSVKTTSYEAEALRTMKAFWLPSATPEAPVKVDAPSTDTFCPEGREKLKLKALFPIHFTE-DND----GGKKPKKPSEINYVCPSCKVTLTNTLSLVVLSTCGHVFCKKCGDRFIAKDMCCLVCNAACREKNLVNLEKGGTGFAGHGENLEATDFKHLGSGSGLGLVRPAMKT
>CORYacti
--------------------------------------------------------------------------------------------------------------------MPQRHSKNNNDLAFFTYDEKRKLGYGTQKERLGRDSIKPFDACSLCLKPFIDPFCCQKGHIFCKECILECLLSQKKDIKRKLAAHTTQQKVQKDEKEERLASQKARELDTFDQQNHGAVPQYNDRSLSHDKNGFHGANSVKTTSYEAEALRTMKAFWLPSATPDAPVKVDAPSTDTFCPEGKEKLKLKTLFPIHFTD-VNN-GG-GDK---KPMENSYICPSCKVTLTNTLSLVVLSTCGHVFCKKCGDRFIAKDKFCLVCNKECKEKNLVSLEKGGTGFAGHDENLEATDFKHLGSGSGLGLVRPAMKT
>CREMappe
--------------------------------------------------------------------------------------------------------------------MPQRHSKNNNDLAFFTYDEKRKLGYGTQKERLGKDSIKPFDACCLCLKPLIDPLCCQKGHVFCKECILECLLAQKKDIKRKFAAHSAQQKQEKDDESERLSLQQAREIDAFDQQNHGAVPRHGDKSHSRDKNGFHGANSVKVTSYEEEALRTMKAFWLPSATPGAPVKVDAPSADTVCPEGREKLKLKTLFSIRFAE-DDG----RENGKAKGSDISCICPSCKVTLTNALSLVAINTCGHVFCRKCADRFVAKEKLCLACNRECGERNLVRLEKGGTGFAAHGDHLEATDFKHLGSGSGLGLVRPAMKT
>CRYPlept
--------------------------------------------------------------------------------------------------------------------MPQRHSKNNNDLAFFTYDEKRKLGYGTQKERLGKDSIKPFDACCLCLKPFIDPLCCQKGHVFCKECILECLLSQKKDIKRKLAAHTTQQKLQQDEEEEKLASQKARELDAFDQQNHGAIPQYNGRSLAHDKNGFHGANSVKTTSYEAEALRTMKAFWLPSATPGAPVKVDAPSTDTFCPEGKEKLRLKDLFPIHFSI-DG-----GSKKPKKSMESNYTCPSCKVTLTNTLPLVVLSTCGHVFCKKCGGRFIAKDKFCLVCNKECREKNLVVLEKGGTGFAGHDENLEATDFKHLGSGSGLGLVRPAMKT
>CYMBensi
--------------------------------------------------------------------------------------------------------------------MPQRHSKNNNDLAFFTYDEKRKLGYGTQKERLGRDSIKPFDACCLCLKPFIDPLCCQKGHVFCKECILECLLSQKKDIKRKLAAHAAQQKQEKDEELERLSLQQAREIDAFDQQNHGAVPQYNDKSHSRDKNCFHGANSVKATSYEEEALRTMKAFWLPSATPKALVKVDAPSPDTICPEGNEKLKLKTLFSIYFTE-DNN----KENKKSKSLDGNYNCPSCKVTLTNTLSLVAINSCGHVFCKKCADRFITKDKFCLVCNKECREKNLVFLEKGGTGYAGHGDHLEATDFKHLGSGSGLGLVRPATKT
>CYMBmann
--------------------------------------------------------------------------------------------------------------------MPQRHSKNNNDLAFFTYDEKRKLGYGTQKERLGRDSIKPFDACCLCLKPFIDPLCCQKGHVFCKECILECLLSQKKDIKRKLAAHAAQQKQEKDEELERLSLQQAREIDAFDQQNHGAIPQYNDKSHSRDKNCFHGANSVKATSYEEEALRTMKAFWLPSATPKALVKVDAPSPDTICPEGKEKLKLKALFPIYFTE-DNN----KENKKSKSLDGNYICPSCKVTLTNTLSLVAINSCGHVFCKKCTDRFITKDKFCLVCNKECREKNLVFLEKGGTGYAGHGDHLEATDFKHLGSGSGLGLVGPATKT
>CYPRbard
--------------------------------------------------------------------------------------------------------------------MPQRHSKNNNDLAFFTYDEKKKLGYGTQKERLGKDSIKPFDACCLCLKPFIDPLCCQKGHVFCKECILECLLAQKKDIKRKLAAHAAHQKQQSEEEEERTASQKARELDAFDQQNHGAVPQYNDRKHAHDKNGFHGANSVKTTSYEAEALRTMKAFWLPSATPEAPVKVDAPSMDTVCPEGKEKLKLKTLFPIYFTE-DNN----EGNKKFKSQESNCICPSCKVTLTNTLSLVVISTCGHVFCKKCADRFISKDKFCLVCNKECKEKNLVNLEKGGTGFAGHDDHLQATDFKHLGSGSGLGLVRPAMKT
>CYPRflav
--------------------------------------------------------------------------------------------------------------------MPQRHSKNNNDLAFFTYDEKKKLGYGTQKERLGKDSIKPFDACCLCLKPFIDPLCCQKGHVFCKECILECLLAQKKDIKRKLAAHAAHQKQQSEEEEERTASQKARELDAFDQQNHGAVPQYNDRNHAHDKNDFHGANSVKTTSYEAEALRTMKAFWLPSATPGAPVKVDAPSTDTVCPEGKEKLKLKTLFPIYFTE-DNN----EGNKKSKSQESNCICPSCKVTLTNTLSLVVISTCGHVFCKKCADRFISKDKFCLVCNKECKEKYLVNLEKGGTGFAGHDDHLQATDFKHLGSGSGLGLVRPAMKT
>DACThata
--------------------------------------------------------------------------------------------------------------------MPQRHSKNNNDLAFFTYDEKRKLGYGTQKERLGKDSIKPFDACCLCLKPFIDPLCCQKGHVFCKECILECLLAQKRGIKRKLAAHSAQQKQQKDEEDEKHASQKARELDAFDQQNHGAVPQYNDRNHADDKNGFHGANSVKATSYEAEALRTMKAFWLPSATPEAPVRVAAPSTDTFCPEGKEKLKLKSLFPVHFTG-DDNGDG-SNKKSKKSMGSSCICPSCKVTLTNTLSLVVVSTCGHVFCKKCADRFIAKDRLCLVCNKECKEKSLVNLEKGGTGFAGHDDNLEATDFKHLGSGSGLGLVRPAMKT
>DENDchryso
--------------------------------------------------------------------------------------------------------------------MPQRHSKNNNDLAFFTYDEKRKLGYGTQKERLGRDSIKPFDTCCLCLKPFIDPLCCQKGHVFCKECILECLLAQKKDIKRKLAAHAAQQKQQKDEELERLSLQQAREIDAFDQQNHGAVPQYNDKSHSRDKNGFHGANSVKVTSYEEEALRTMKAFWLPSATPEAPVKVDAPSSDTICPEGKEKLKLKTLFSIYFTE-DNN----KENKRSKSVDSNYICPSCKVTLTNTLSLVAINTCGHVFCKKCADRFIAKDKFCLVCNKECREKNLVFLEKGGTGFSGHGDHLEATEFKHLGSGSGLGLVRPAMKT
>DENDnobi
--------------------------------------------------------------------------------------------------------------------MPQRHSKNNNDLAFFTYDEKRKLGYGTQKERLGKDSIKPFDTCCLCLKPFIDPLCCQKGHVFCKECILECLLAQKKDIKRKLAAHAAQQKQQKDEELERLSLQQAREIDAFDQQNHGAVPQYNDKSHSRDKNGFHGANSVKVTSYEEEALRTMKAFWLPSATPEAPVKVDAPSSDTICPEGKEKLKLKTLFSIYFTE-DNN----KENKRSKSVDSNYICPSCKVTLTNTLSLVAINTCGHVFCKKCADRFIAKDKFCLVCNKECREKNLVFLEKGGTGFAGHDEHLEATEFKHLGSGSGLGLVRPAMKT
>DIURorie
--------------------------------------------------------------------------------------------------------------------MPQRHSKNNNDLAFFTYDEKRKLGYGTQKERLGKDSIKPFNACCLCLKPFIDPFCCQKGHVFCKECILECLLSQKKDIKRKLAAHTTQQKLQKDEEHERTASQKARELDAFDQQNHGAIPQYNDRSLANDKNGFHGANSVKTTSYEAEALRTMKAFWLPSATPEAPVKVEPPSIDTFCPEGKEKLKLKTLFPIIFTE-DTN-DC-GNKKPKKSTETNHICPSCKVTLTNTLSLVVLSTCGHVFCKKCGDRFIAKDKFCLVCNKECKEKNLVNLEKGGTGFAGHDENLEATDFKHLGSGSGLGLVRPAMKT
>DRAKelas
----------------------------------------------------------------------------------------------------------------------------------------------------GRDSIKPFDVCCLCLKPFIDPLCCQKGHVFCKECIFECLLSQKKDIKRKLAAHSTQQKLQKDEEHEKLAAQKARELDAFDQQNHGVIPQYNDRSVANGKNGFHGANSVKTTSYEAEALRTMKAFWLPSATPEAPVKVDAPCTDTFCPEGKEKLKLKSLFPIHFAG-ENSGSG-GSKKPKKSMEMSYICPSCKVTLTNTLSLVVLSTCGHVFCRKCGDGFVAKDKLCLVCNTECKAKNLIGLEKGGTGFAAHGENLEATDFKHLGSGSGLGLVRPAMKT
>DRAKthyn
--------------------------------------------------------------------------------------------------------------------MPQRHSKNNNDLAFFTYDEKRKLGYGSQKERLGRDSIKPFDVCCLCLKPFIDPLCCQKGHVFCKECIFECLLSQKKDIKRKLAAHSTQQKLQKDEEHEKQAAQKARELDAFDQQNHGVIPQYNDRSVANGKNGFHGTNSVKTTSYEAEALRTMKAFWLPSATPEAPVKVDAPCTDTFCPEGKEKLKLKTLFPIHFTG-ENSGSG-ASKKPKKSMEMSYICPSCKVTLTNTLSLVVLSTCGHVFCRKCGDGFVAKDKLCLVCNTECKAKNLIGLEKGGTGFAAHGENLEATDFKHLGSGSGLGLVRPAMKT
>EPIDfulg
--------------------------------------------------------------------------------------------------------------------MPQRHSKNNNDLAFFTYDEKRKLGYGTQKERLGKDSIKPFDTCCLCLKPFIDPLCCQKGHVFCKECILECLLAQKKDIKRKLAAHAAQQKQEKDEELERLSLQQAREIDAFDQQNHGAVPQHNDKSHSRDKNGFHGANSVKVTSYEEEALRTMKAFWLPSATPEAPVKADAPLADTVCPEGKEKLKLKTLFSICFTE-DNS----KENKRSKPLDGSYICPSCKVTLTNTLSLVAINTCGHVFCKKCADRFIAKDKFCLVCNKECREKNLVFLEKGGTGFAAHGEHLEATDFKHLGSGSGLGLVRPAMKT
>EPIDpuni
--------------------------------------------------------------------------------------------------------------------MPQRHSKNNNDLAFFTYDEKRKLGYGTQKERLGKDSIKPFDTCCLCLKPFIDPLCCQKGHVFCKECILECLLAQKKDIKRKLAAHAAQQKQEKDEELERLSLQQAREIDAFDQQNHGAVPQHNDRSHSRDKNGFHGANSVKVTSYEEEALRTMKAFWLPSATPEAPVKTDAPSADTMCPEGKEKLKLKTLFSIRFTE-DNN----RENKRSKPLDGGYICPSCKVTLTNTLSLVAINTCGHVFCKKCADRFVAKDKFCLVCNKECREKNLVFLEKGGTGFAAHGEHLEATDFKHLGSGSGLGLVRPAMKT
>EPIPhell
--------------------------------------------------------------------------------------------------------------------MPQRHSKNNNDLAFFTYDEKRKLGYGTQKERLGKDSIKPFDACCLCLKPFIDPLCCLKGHVFCRECILECLLAQKKDIKRKFAAHTAQQKQQNEEEDERLALQKARELDAFDQQNHGAVPQYNDRSYTHDKNGFHGANSVKTTSYEAEALRTMKAFWLPSATPGAPLKVDAPSTDTVCPEGKEKLKLKTLFPIYFTE-DNN----DGSKKLKSLESNCICPSCKVTFTNTLSLVAISTCGHVFCKKCGDKFIAKDKLCLVCNKQCKEKNLVSLEKGGTGFAGHDDHLEATDFKHLGSGSGLGLVRPAMKT
>EPIPpurp
--------------------------------------------------------------------------------------------------------------------MPQRHSKNNNDLAFFTYDEKRKLGYGTQKERLGKDSIKPFDACCLCLKPFIDPLCCLKGHVFCRECILECLLAQKKDIKRKFAAHTAQQKQQNEEEDERLALQKARELDAFDQQNHGAVPQYNDRSYTHDKNGFHGANSVKTTSYEAEALRTMKAFWLPSATPGAPVKVDAPSTDTVCPEGKEKLKLKTLFPIYFTE-DNN----DGSKKLKSLESNCICPSCKVTFTNTLSLVAISTCGHVFCKKCGDKFIAKDKLCLVCNKQCKEKNLVSLEKGGTGFAGHDDHLEATDFKHLGSGSGLGLVRPAMKT
>ERYCcris
--------------------------------------------------------------------------------------------------------------------MPQRHSKNNNDLAFFTYDEKRKLGYGTQKERLGKDSIKPFDACCLCLKPFIDPLSCLKGHVFCKECILECLLAQKKDIKRKLAVHAAQQKQEKDEELERLSLQQAREIDAFDQQNHGAIPQYNDKNHSRDKNGFHGANSVKATSYEEEALRTMKAFWLPSATPEAPIKVDAPSPDTICPEGKEKIKLKTLFSIYFTE-DNN----KENKKAKCLEGNYICPSCKVTLTNTLSLVAINTCGHVFCKKCADRFVAKDKFCLVCSKACREKNLVLLEKGGTGFAGHGDHLEGTDFKHLGSGSGLGLVRPAMKT
>ERYCpuss
--------------------------------------------------------------------------------------------------------------------MPQRHSKNNNDLAFFTYDEKRKLGYGTQKERLGKDSIKPFDACCLCLKPFIDPLCCLKGHVFCKECILECLLAQKKDIKRKLAAHAAQQKQEKDEELERLSLKQAREIDAFDQQNHGAIPQYNDKNHSRDKSGFHGANSVKATSYEEEALRTMKAFWLPSATPEAPVKVDAPSPDTICPEGKEKIKLKTLFSIYFTE-DNN----KESKKSKCLEGNYICPSCKVTLTNTLSLVAINTCGHVFCKKCADRFVAKDKFCLVCSKECREKNLVLLEKGGTGFAGHGDHLEGTDFKHLGSGSGLGLVRPAMKT
>GALEfabe
--------------------------------------------------------------------------------------------------------------------MPQRHSKNNNDLAFFTYDEKRKLGYGTQKERLGKDSIKPFDACCLCLKPFIDPLCCQKGHIFCKECILECLLAQKKNIKRKLAAHAAHKRQRDEEEEERLSLQKARELDSFDQQNHGAVPQYNDKNHSDDKNGFHGANSVKATSYEEEALRTMKAFWLPSATPEAPVKVDSPSTDTICPEGKEKLKPKTLFPVYLLT-ENN----CEGRKSKSVDGNYICPSCKVTLTNTLSLVVVSTCGHVFCKKCAVRFIAKDKSCLVCNKECREKNLIDLEKGGTGFAGHGDHLEAIDFKHLGSGSGLGLVRPAMKT
>GASTelat
--------------------------------------------------------------------------------------------------------------------MPQRHSKNNNDLAFFTYDEKRKLGYGTQKERLGRDSIKPFDTCCLCLKPFIDPLCCQKGHVFCKECILECLLSQKKDIKRKLAAYAAQQKQQKDEEEERLSSQQAREINAFDQQNHGAVPRYNDRSLTRDKNCFHGANSVKATSYEEEALRTMKAFWLPSATPEAPAKVDAPSLDTICPEGKEKLKLKALFSIRFSE-DNN----KVNKKSNSLESSYVCPSCKVTLTNTLSLVAINTCGHVFCRKCTDRFITRDKFCLVCNKECKEKSFVFLEKGGTGFAGHGDHLEATDFKHLGSGSGLGLVRPATKT
>GOODfuma
--------------------------------------------------------------------------------------------------------------------MPQRHSKNNNDLAFFTYDEKRKLGYGTQKERLGRDSIKPFDACCLCLKPFIDPLCCQKGHVFCKECILECLLSQKKDIKRKLAAHTTQQKLQKDEEDEKLASQKARELDAFDQQNHGAIPHYNDRNHGHDKNGFHGANSVKTTSYEAEALRTMKAFWLPSATPEATVKVDAPSTDTFCPEGKEKLKLKALFPIHFTE-DNN-DG-GNKKPKKSIDSNCICPSCKVTLTNTLSLVAVSTCGHVFCKKCGDRFIAKDKICLVCNKGCKEKNLVDLEKGGTGFAGHDENLEATDFKHLGSGSGLGLVRPAMKT
>GOODpube
--------------------------------------------------------------------------------------------------------------------MPQRHSKNNNDLAFFTYDEKRKLGYGTQKERLGRDSIKPFDACCLCLKPFIDPLCCQKGHVFCKECILECLLSQKKDIKRKLAAHTTQQKLLKDEEDERLASQKARDLDAFDQQNHGAIPHYNDRNHAHDKNGFHGANSVKTTSYEAEALRTMKAFWLPSATPEAAVKVDVPSTDTFCPKG---LKLKALFPIHFTE-DNN-DG-GNKKPKKSI--NCICPSCKVTLTNTLSLVAVSTCGHVFCKKCGDRFIAKDKICLVCNKECKMKNLVGLEKGGTGFAGHDDNLEATDFKHLGSGSGLGLVRPAMKT
>GYMNdens
--------------------------------------------------------------------------------------------------------------------MPQRHSKNNNDLAFFTYDEKRKLGYGTQKERLGKDSIKPFDACCLCLKPFIDPLCCQKGHVFCKECILECLLAQKRGIKRKLAAHSAQQKQQKDEEDEKLASQKARELDAFDQQNHGAVPQYNDRNHADDKSGFHGANSVKTTSYEAEALRTMKAFWLPSATPEAPVRVAAPSTDTFCPEGKEKLKLKSLFPVHFTG-DDNGDV-GNKKSKKSMGSSCICPSCKVTLTNTLSLVVVSTCGHVFCKKCAARFIAKDKLCLVCNKECKEKSLVNLEKGGTGFAGHDDNLEATDFKHLGSGSGLGLVRPAMKT
>GYMNodor
--------------------------------------------------------------------------------------------------------------------MPQRHSKNNNDLAFFTYDEKRKLGYGTQKERLGKDSIKPFDACCLCLKPFIDPLCCQKGHVFCKECILECLLAQKRGIKRKLAAHSAQQKQQKDEEDEKLASQKARELDAFDQQNHGAVPQYNDRNHADDKSGFHGANSVKTTSYEAEALRTMKAFWLPSATPEAPVRVAAPSTDTFCPEGKEKLKLKSLFPVHFTG-DDNGDV-GNKKSKKSMGSSCICPSCKVTLTNTLSLVVVSTCGHVFCKKCADRFIAKDKLCLVCNKECKEKSLVNLEKGGTGFAGHDDNLEATDFKHLGSGSGLGLVRPAMKT
>HABElong
--------------------------------------------------------------------------------------------------------------------MPQRHSKNNNDLAFFTYDEKRKLGYGTQKERLGKDSIKPFDACCLCLKPFIDPLCCQKGHVFCKECILECLLSQKKDIKRKSAAHTAQQKQQKDEEDEKLASQKARELDAFDQQNHGAIPQYNDRNHADDKNGFHGANSVKTTSYEAEALRTMKAFWLPSATPEAPVKVAAPSTDTLCPEGKEKLKLKSLFPIHFAGDDDNGDC-GNKRSKKSMDSGCICPSCKVTLTNTLSLVVVSTCGHVFCKKCTDRFIAKDKVCLVCNKECKEKNLVNLERGGTGFAAHDDNLEATDFKHLGSGSGLGLVRPAMKT
>HABEpant
--------------------------------------------------------------------------------------------------------------------MPQRHSKNNNDLAFFTYDEKRKLGYGTQKERLGKDSIKPFDACCLCLKPFIDPLCCQKGHVFCKECILECLLSQKKDIKRKSAAHTAQQKQQKDEEDEKLASQKARELDAFDQQNHGAIPQYNDRNHADDKNGFHGANSVKTTSYEAEALRTMKAFWLPSATPEAPVKVAAPSTDTLCPEGKEKLKLKSLFPIHFAGDDDNGDC-GNKRSKKSMDSGCICPSCKVTLTNTLSLVVVSTCGHVFCKKCTDRFIAKDKVCLVCNKECKEKNLVNLERGGTGFAAHDDNLEATDFKHLGSGSGLGLVRPAMKT
>HAEMdisc
--------------------------------------------------------------------------------------------------------------------MPQRHSKNNNDLAFFTYDEKRKLGYGTQKERLGRDSIKPFDACGLCLKPFIDPLCCQKGHVFCKECILECILSQKKDIKRKLAAHATQQMIQKDEEDERLTSQKARDLDAFDQQNHGVIPQYNDRNHAHDKNGFHGANSVKTTSYEAEALRTMKAFWLPSATPEATVKVDAPSTDTFCPEGKEKLKLKALFPIHFTE-DNN-NG-GNKKLKKSIDSNCICPSCKVTLTNTLSLVAVSTCGHVFCKKCGDRFIAKDKICLVCNKECKAKNLIDLEKGGTGFAGHDENLEATDFKHLGSGSGLGLVRPAMKT
>HEMIforr
--------------------------------------------------------------------------------------------------------------------MPQRHSKNNNDLAFFTYDEKRKLGYGTQKERLGKDSIKPFDACCLCLKPFIDPLCCQKGHVFCKECILECLLAQKRDIKRKLAAHSAQQKQQKDEEDEKLASQKARELDAFDQQNHGAIPQYNDRNHADDKNGFHGANSVKTTSYEAEALRTMKAFWLPSATPEAPVRVTAPSTDTFCPEGKEKLKLKSLFPVHFAG-DDNGDG-GNKKSKKSMASSCICPSCKVTLTNTLSLVVVSTCGHVFCKKCADRFIAKDKLCLVCNKECKEKSLVDLEKGGTGFAGHDGNLEATDFKHLGSGSGLGLVRPAMKT
>HYPOheme
--------------------------------------------------------------------------------------------------------------------MPQRHSKNNNDLAFFTYDEKRKLGYGTQKERLGKDSIKPFDACCLCLKPFIDPLCCQKGHVFCKECILECLLAQKKDIKRKLAAHAAQQKQEKEEEEEKLALQRARELDAFDQQNHGAVPQYSDKSHSRDKNGFHGANSVRVTSYEEEALRDMKAFWLPSATPEAPAKVEAPSASTICPEGKEKLKLKSLFPIYFTE-DSS----AQKKQRNPLENNFICPSCKVTLTNTLSLVVISTCGHVFCKKCSDRFLTADKVCLACNKECKERSLVCLEKGGTGFSGHDDHLEATDFKHLGSGSGLGLVRPAAKT
>LANAlana
--------------------------------------------------------------------------------------------------------------------MPQRHSKNNNDLAFFTYDEKRKLGYGTQKERLGRDSIKPFDACCLCLKPFIDPLCCQKGHVFCKECILECLLSQKKDIKRKFSAHAAQQKQEKEEEEEKLALQRARELDAFDQQNHGAVPQYSERSHARDKNGFHGANSVKVTSFEEEALRNMKAFWLPSATPEAPAKVEAPSASTTCPEGKEKLKLKSLFPIYFTE-DKN----EHKNHPKHLENNFICPSCKVTLTNTLSLVAISTCGHVFCKKCSDRFLAVDKVCLVCNKECKERNLVCLEKGGTGFSGHDDHLEATDFKHVGSGSGLGLVRPAAKT
>LECAnigr
ISFSLSTLTRSLSPEPSLRSRLRRSPTAVAAGSHRRQRRKSERYLTEKTAAGAAAVRSNRERRLPEVRERRRRVYKSIY-HRPLGPVGREAQHNRFSSSPLYSFRLGVRVASRNRRMPQRHSKNNNDLAFFTYDEKRKLGYGTQKERLGKDSIKPFDACCLCLKPLIDPLCCQKGHVFCKECILECLVAQKKDIKRKLAAHAAHRRQRDEEEDERLGLQKARELDSFDQQNHGAVPRYNDKNHSNSKNGFHGANSVKATSYEEEALRTMKAFWLPCATPEAPVKVDAPSTDTICPEGKEKLKLRSLFSIYLSE-DDKKKCESRKSNNSSVDRSFICPSCKVTLTNTLPLVAVSTCGHVFCKKCSVRFVAKDKLCLVCNKECKEKNLIELEKGGTGFAGHGDHLEATDFKHLGSGSGLGLVRPAMKT
>LIMOabor
--------------------------------------------------------------------------------------------------------------------MPQRHSKNNNDLAFFTYDEKRKLGYGTQKERLGKDSIKPFDACCLCLKPFIDPLCCLKGHVFCKECILECLLSQKKDIKRKFAAHTAQQKQQNEEEDERLTLQKARELDAFDQQNHGAVPQYNDRNHAHDKNGFHGANSVKTTSYEAEALRTMKAFWLPSATPEAPVKVDAPSTDTVCPEGKEKLKLKTLFPIYFTE-DNS----DGSKKLKSLESNCICPSCKVTLTNTLSLVAISTCGHVFCKKCGDRFIAKDKLCLVCNKQCKEKNMVNLEKGGTGFAGHDDHLEATDFKHLGSGSGLGLVRPAMKT
>MASDpict
--------------------------------------------------------------------------------------------------------------------MPQRHSKNNNDLAFFTYDEKKKLGYGTQKERLGRDSIKPFDTCCLCLKPFVDPLCCQKGHVFCKECILECLLSQKKDIKRKLAAHAAQQKQEKEEELERLSLKKAREIDAFDQQNHGAIPQYNDKSQSHDKNCFHGANSVKVTSYEEEALRTMKAFWLPSATPGAPVKVVAPSTDTMCPEGKEKLKLKTLFSICFTE-DNN----KENKKSKSLDSNYICPSCKVTLTNTLSLVAINTCGHVFCKKCADRFVAKDKFCLACNKECREKNLVLLEKGGTGFTAHGDHLEATEFKHLGSGSGLGLVRPAMKT
>MEXIxero
--------------------------------------------------------------------------------------------------------------------MPQRHSKNNNDLAFFTYDEKRKLGYGTQKERLGKDSIKPFDACCLCLKPFINALCCQKGHVFCKECILECLLAQKKDIKRKLAAHAAQQKQQSEEEEERTALQKARELNAFDQQNHGAVPQHSDRNHSHDKNGFHGANSVKATSYEAEALRTMKAFWLPSATPEAPVKVDAPSTDTVCPEGKEKLKLKTLFPIYFTE-DNN----EGNKKSKSLESNCICPSCKATLTNTLSLVAISTCGHVFCKKCADRFIAKDKFCLVCNKECKEKNLVNLEKGGTGFAGHGEHLEATDFKHLGSGSGLGLVRPAMKT
>MICRparv
--------------------------------------------------------------------------------------------------------------------MPQRHSKNNNDLAFFTYDEKRKLGYGTQKERLGRDSIKPFDACCLCLKPFIEPFCCQKGHVFCKECILECLLSQKKDIKRKLAAHATQQKLQKDEEDERLASQRARELDAFDQQNHGAVPQYNDRNLDHDRNGFHGANSVKTTSYEAEALRTMKAFWLPSATPEAAVKVDAPSSDTYCPEGKEKLKLKTLFPIRFTE-DNG-GG-GNKKPNKSTESNYVCPSCKVTLTNALSLVVLSTCGHVFCKKCGDRFIAKDKICLVCNKECKEKNLVNLEKGGTGFAGHDENLEATDFKHLGSGSGLGLVRPAMKT
>MOLIcapi
--------------------------------------------------------------------------------------------------------------------MPQRHSKNNNDLAFFTYDEKRKLGYGTQKERLGKDSIKPFDACCLCLKPFIDPLCCQKGHVFCKECILECLLAQKKDIKRKLAAHAAQQKQEKEEEEEKLALQRARELDAFDQQNHGAVPQYSDKGHSRDKNGFHGANSVRVTSYEEEALRDMKAFWLPSATPEAPAKVEAPSVSTICPEGKEKLKLKALFPIYFTE-DSS----AQRKQHNPLESNFICPSCKVTLTNTLSLVVISTCGHVFCKKCSDRFLTADKVCLACNKECKERNLVCLEKGGTGFSGHGDHLQATDFKHLGSGSGLGLVRPAAKT
>NEUWmali
--------------------------------------------------------------------------------------------------------------------MPQRHSKNNNDLAFFTYDEKRKLGYGTQKERLGKDSIKPYDACCLCLKPFIDPLCCLKGHVFCKECILECLLAQKKDIKRKLAAHAAQQRQQKEEEEERLSMQKARDLDAFDQQNHGAVPQYNDRNQTRDKNGFHGANSVKATSYEEEALRTMKAFWLPSATPDAPVKVDTPSTDTICPEGKEKLKLKALFPIYFTE-DKNEDN-KSKKSKKSLESNYICPSCKVSLTNTLSLVAISTCGHVFCKKCADRFIAKDKFCLVCNKECKEKNLVCLEKGGTGFAAHGNHLEATDFKHLGSGSGLGLVRPAMKT
>NEUWzoll
--------------------------------------------------------------------------------------------------------------------MPQRHSKNNNDLAFFTYDEKRKLGYGTQKERLGKDSIKPYDACCLCLKPFIDPLCCLKGHVFCKECIIECLLSQKKDIKRKLAAHAAQQKQQKEEEEERLSMQKARDLDAFDQQNHGAVPQYNDRNQTRDKNGFHGANSVKATSYEEEALRTMKAFWLPSATPNAPVKVDTPSTDTVCPEGKEKLKLKTLFPIYFTG-DKHEDH-GSKKSKKSLESNYICPSCKVSLTNTLSLVAISTCGHVFCKKCADRFIAKDKFCLVCNKECKEKNLVCLEKGGTGFAAHGNHLEATDFKHLGSGSGLGLVRPAMKT
>OECEmacu
M---------------------------------------------HKT---------------------------SIFCYQVVGSLS------------------GWELNGERRTMPQRHSKNNNDLAFFTYDEKRKLGYGTQKERLGKDSIKPFDACCLCLKPFIDPLCCQKGHVFCKECILECLLSQKKDIKRKLAAHAAQQKHEKDEELERLSLQQAREIDAFDQQNHGAIPQYNGKSHSRDKNCFHGANSVKATSYEEEALRTMKAFWLPSATPEAPIKVDAPSPDTICPEGKEKLKLKTLFSINFTE-DNK----KENKKSKSFEGNYICPSCKVTLTNTLSLVAINTCGHVFCKKCADRFVTKDKICLVCSKECREKNLVFLEKGGTGFAGHGDHLEATEFKHLGSGSGLGLVRPAMKT
>OPHRgarg
--------------------------------------------------------------------------------------------------------------------MPQRHSKNNNDLAFFTYEEKRNLGYGTQRERLGKDSIKPFDACCLCLKPFIDPLCCQKGHVFCKECILECLLSQKRDIKRKLAAHTVQQKQQKDKEDEKLASQKARELDAFDQQNHGAIPQSNDRNHADDKNGFHGANSVKATSYEAEALRTMKAFWLPSATPEALVRVAAPSTDTFCPEGKEKLKLKCLFPVHFTR-EYNGDS-SNKKSKKFMGSGCICPSCKVTLTNTLSLVVVSTCGHVFCKKCTDRFIAKDKFCLICNKECKEKSLVNLEKGGTGFAGHDDNLEATDFKHLGSGSGLGLVRPATKT
>OPHRsphe
--------------------------------------------------------------------------------------------------------------------MPQRHSKNNNDLAFFTYEEKRNLGYGTQRERLGKDSIKPFDACCLCLKPFIDPLCCQKGHVFCKECILECLLSQKRDIKRKLAAHTVQQKQQKDKEDEKLASQKARELDAFDQQNHGAIPQSNDRNHADDKNGFHGANSVKATSYEAEALRTMKAFWLPSATPEALVRVAAPSTDTFCPEGKEKLKLKCLFPVHFTR-EYNGDS-SNKKSKKFMGSGCICPSCKVTLTNTLSLVVVSTCGHVFCKKCTDRFIAKDKFCLICNKECKEKSLVNLEKGGTGFAGHDDNLEATDFKHLGSGSGLGLVRPATKT
>ORCHital
--------------------------------------------------------------------------------------------------------------------MPQRHSKNNNDLAFFTYDEKRKLGYGTQKERLGKDSIKPFDACCLCLKPFIDPLCCQKGHVFCKECILECLLAQKRDIKRKLAAHSAQQKQQKDDEDEKLASQKARELDAFDQQNHGAVPQYNDRNHADDKNGFHGANSVKTTSYEAEALRTMKAFWLPSATPEAPVRVSAPSTDTFCPEGNEKLKMKSLFPIHFTG-DDNGIG-GNKKSKMSMGSSCICPSCKVTLTNTLSLVVVSTCGHVFCKKCSDKFIAKDKMCLVCDKECKEKCLVNLEKGGTGFAGHDDNLEATDFKHLGSGSGLGLVRPAMKT
>PAPHconc
--------------------------------------------------------------------------------------------------------------------MPQRHSKNNNDLAFFTYDEKRKLGYGTQKERLGKDSIKPFDACCLCLKPFVDALCCQKGHVFCKECILECLLAQKKDIKRKLAAHAAQQKQQSEEEEERTALQKARELDAFDHQNHGAVPQHSDRNHTHDKNGFHGANSVKTTSYEAEALRTMKAFWLPSATPEAPVKVDAPSTDTICPEGKEKLKLKTLFPIYFTE-DNN----ESN-KSKSLESICICPSCKVTLTNTLSLVAISTCGHVFCKKCADRFISKDKFCLVCNKECKKNNLVNLEKGGTGFAGHDDHLEATDFKHLGSGSGLGLVRPAMKT
>PAPHhirs
--------------------------------------------------------------------------------------------------------------------MPQRHSKNNNDLAFFTYDEKRKLGYGTQKERLGKDSIKPFDACCLCLKPFVDALCCQKGHVFCKECILECLLAQKKDIKRKLAAHAAQQKQQSEEEEERTALQKARELDAFDQQNHGAVPQHSDRNHAHDKNGFHGANSVKTTSYEAEALRTMKAFWLPSATPEAPVKVDAPSTDTICPEGKEKLKLKTLFPIYFTE-DNN----ESNKKSKSLESICICPSCKVTLTNTLSLVAISTCGHVFCKKCADRFISKDKFCLVCNKECKKNNLVNLEKGGTGFAGHDDHLEATDFKHLGSGSGLGLVRPAMKT
>PHAIflav
--------------------------------------------------------------------------------------------------------------------MPQRHSKNNNDLAFFTYDEKRKLGYGTQKERLGKDSIKPFDACCLCLKPFIDPLCCQKGHVFCKECILECLLAQKKDIKRKLAAHAAQQKQEKDEELERLSLQQAREIDAFDQQNHGAIPQYNDKSHSRDKNCFHGANSVKVTSYEEEALRTMKAFWLPSATPVAPVKVDAPSTDTICPEGKEKLKLKTLFSICFTE-DNN----KDNKKSKSVDSNYVCPSCKVTLTNTLSLVAINTCGHVFCKKCADRFIAKDKFCLVCNKECREKNLVILEKGGTGFSAHGDHLEATDFKHLGSGSGLGLVRPAMKT
>PHAItank
----------------------------------------------------------------------------------------------------------------------------------------------------------------------------------------------------------------------------------------------------------------------------MKAFWLPSATPVASIKVDAPSADTICPEGKEKLKLKTLFSICFTE-DNN----KDNKKSKSVDSNYVCPSCKVTLTNTLSLVAINTCGHVFCKKCADRFIAKDKFCLMCNKECKEKNLVILEKGGTGFSAHGDLLEATDFKHLGSGSGLGLVRPAMKT
>PHALcorn
--------------------------------------------------------------------------------------------------------------------MPQRHSKNNNDLAFFTYDEKRKLGYGTQKERLGKDSIKPFDACCLCLKPFIDPLCCRKGHVFCKECILEYLLAQKKDIKRKLAAHAAQQKQEKDEELERLSLQKAREIDAFDQQNHAAVPQYNDKSHSRDKNCFHGANSVKVTSYEEEALRTMKAFWLPSATPGAPVKVDAPSADTICPEGKEKLKFKTLFSICFTE-DNN----SENKKSKSVDSNYICPSCKVTLTNALSLVVINTCGHVFCKKCADRFISKNKSCLVCDKEYREKNLVLLEKGGTGFAAHGDHLEATDFKHLGSGSGLGLVRPAMKT
>PHALmode
--------------------------------------------------------------------------------------------------------------------MPQRHSKNNNDLAFFTYDEKRKLGYGTQKERLGKDSIKPFDACCLCLKPFIDPLCCQKGHVFCKECILEYLLAQKKDIKRKLAAHAAQQKQEKDEELERLSLQKAREIDAFDQQNHAAVPQYNDKSHSRDKNCFHGANSVKVTSYEEEALRTMKAFWLPSATPGAPVKVDAPSANTICPEGKEKLKFKTLFSICFTE-DNN----SENKKSKSVDSNYICPSCKVTLTNALSLVAINTCGHVFCKKCADRFISKNKFCLVCDKEYREKNLVLLEKGGTGFAAHGDHLEATDFKHLGSGSGLGLVRPAMKT
>PHRAlind
--------------------------------------------------------------------------------------------------------------------MPQRHSKNNNDLAFFTYDEKRKLGYGTQKERLGKDSIKPFDACCLCLKPFIDALCCQKGHVFCKECILECLLAQKKDIKRKLAAHAAQQKQQSVEEEERTALQKARELDAFDQQNHGAVPQHSDRNLANDKNGFHGANSVKATSYEAEALRTMKAFWLPSATPGAPVKVDAPSTDTVCPEGKEKLKLKTLFPIHFKE-DDN----EGNKKSKSLESNCICPSCKATLTNTLSLVAISTCGHVFCKKCADRFVAKDKFCLVCNKECKEKNLVNLEKGGTGFAGHDDHLEATDFKHLGSGSGLGLVRPAMKT
>PLATclav
--------------------------------------------------------------------------------------------------------------------MPQRHSKNNNDLAFFTYDEKRKLGYGTQKERLGKDSIKPFDACCLCLKPFIDPLCCQKGHVFCKECILECLLAQKRGIKRKLAAHSAQQKQQKDEEDEKLASQKARDLDAFDQQNHGAVPQYNDRNHADDKNGFHGANSVKATSYEAEALRTMKAFWLPSATPEAPVRVDAPSTDTFCPEGKEKLRLKSLFPVHFAE-DDGGDG-GNKKSKKLMGSGCICPSCKVTLTNTLSLVVVSTCGHVFCKKCADRFIAKDKLCLVCNKECKEKSLVNLEKGGTGFAGHDDNLEATDFKHLGSGSGLGLVRPAMKT
>RIMAelli
--------------------------------------------------------------------------------------------------------------------------------------------MGLRRSGWERTRSSPLTPAASASSPSSNRFVARKAMFSVRNASSSASFPKKKDIKRKLAAHTTQQKLQKDEEDDKLASQKARELDAFDQQNHGAIPQYNDRSLAHDKNGFHGANSVKTTSYEAEALRTMKAFWLPSATPEAPVKVDAPSTDTFCPEGKEKLKLKTLFPIHFAE-DNNDGG-GIKKPKKSTESSYICPSCKVTLTNTLSLVVLSTCGHVFCKKCGDRFIAKDKLCLVCNKECKEKNLVNLEKGGTGFAGHDENLEATDFKHLGSGSGLGLVRPAMKT
>SELEaequ
--------------------------------------------------------------------------------------------------------------------MPQRHSKNNNDLAFFTYDEKRKLGYGTQKERLGKDSIKPFDACCLCLKPFIDALCCQKGHVFCKECILECLLAQKKDIKRKLAAHAAQQKQQSVEEEERAALQKARELDAFDQQNHGAVPQYNDRNHSHDKNGFHGANSVKATSYEAEALRTMKAFWLPSATPEAPVKVDAPSTDTVCPEGKEKLKLKTLFPIYFTE-DNN----EGNKKSKSLESNCICPSCKVTLTNSLSLVAISTCGHVFCKKCADRFIAKDKFCLVCNKECKERNLVNLEKGGTGFAGHGDHLEATDFKHLGSGSGLGMVRPAMKT
>SERAvome
--------------------------------------------------------------------------------------------------------------------MPQRHSKNNNDLAFFTYDEKRKLGYGTQKERLGKDSIKPFDACCLCLKPFIDPLCCQKGHVFCKECILECLLAQKRDVKRKLAAHTAQQKQQKDEEDEKLASQKARELDAFDQQNHGAVPQYNDRNHADDKNGFHGANSVKATSYEAEALRTMKAFWLPSATPEAPVRVTAPSTDTFCPEGKEKLKLKSLFPIHFTE-DDKGDS-GNKKLKKSMGSSCICPSCKVTLTNTLSLMVVSTCGHVFCKKCADRFIAKDKLCLVCNKECKEKSLVNLEKGGTGFAGHDDNLEATDFKHLGSGSGLGLVRPAMKT
>THELangu
--------------------------------------------------------------------------------------------------------------------MPQRHSKNNNDLAFFTYDEKRKLGYGTQKERLGRDSIKPFDACCLCLKPFIDPLCCQKGHVFCKECILECLLFQKKDIKRKLSAHTTQQQLQKDEEDEKLASLKARELDAFDQQNHGAIPQYNDRSLAHDKNGFHGANSVKTTSYEAEALRTMKAFWLPSATPEAPVKVDAPSTDTFCPEGKEKLKLKTLFPIHFAE-DNNDGA-GIKKPKKSTESRYICPSCKVTLTNTLSLVVLSTCGHVFCKKCGDRFIAKDKLCLVCNKECKERNLVNLEKGGTGFAGHDENLEATDFKHLGSGSGLGLVRPAMKT
>VANIplan
--------------------------------------------------------------------------------------------------------------------MPQRHSKNNNDLAFFTYDEKRKLGYGTQKERLGKDSIKPFVSCCLCLKPFIDPLCCQKGHIFCKECILECLLAQKKDIKRKLAAHAAHRRQCDEEEEERLTLQKTQELDSFDQQNHGAVPHYNDKNHMNDKNCFHGANSVKATSYEEEALRTMKAFWLPSATPEAPVKVDAPSTDTICPEGKEKLKLKALFPVYLTK-DKC-----ESRKSNSLDTHFICPCCKVTLTNTLSLVAVSTCGHVFCKKCAVRFIAKDKFCLVCNKECKEKNLIDLEKGGTGFAGHGDHLEATDFKHLGSGSGLGLVRPAMKT
>VANIshen
--------------------------------------------------------------------------------------------------------------------MPQRHSKNNNDLAFFTYDEKKKLGYGTQKERLGKDSIKPFDACCLCLKPFIDPLCCQKGHIFCKECILECLLAQKKDIKRKLAAHAAHKRQCDEEEEERLTLQKTQELDSFDQQNHGAVPHYNDKNHTNDKNCFHGANSVKATSYEEEALRTMKAFWLPSATPKAPVKVDAPSTDTICPEGKEKLKLKTLFPVYLTK-DKC-----ESRKSNSMDTHFICPSCKVTLTNTLSLVAVSTCGHIFCKKCAVRFIAKDTFCLVCNKECKQKNLIDLEKGGTGFAGHGDHLEATDFKHLGSGSGLGLVRPAMKT
>EPIPaphy
--------------------------------------------------------------------------------------------------------------------MPQRHSKNNNDLAFFTYEEKRKLGYGTQRERLGKDSIKPFDACCLCLKPFIDPLCCQKGHVFCKECILECLLAQKKDIRRKAAAHAAQQNQQKDEEEERLSQKQAREIEAFDQQNHGAMPQHNDRIHSRDKNCFHGANSVKATSYEEEALRTMKAFWLPSATPEAPLKVDAPSSDTICPEGNEKLRLKTLFSISFSE-GGN----KGNMKTSSPDSDYICPSCKVTFNNTLSLVAINTCGHVFCKKCADRFIGKDKSCLVCGGDCREKNMVVLERGGTGFAAHGDRLEATDFKHLGSGSGLGLVRPAMKT
