# Supplementary material for: Orchid Phylotranscriptomics: The Prospects of Repurposing Multi-Tissue Transcriptomes for Phylogenetic Analysis and Beyond
Source: Front Plant Sci. 2022 May 27;13:910362. doi: 10.3389/fpls.2022.910362 (PMC9196242; doi:10.3389/fpls.2022.910362)
Supplement: Supplementary file 4 [file Data_Sheet_3.zip › ortho_MSA/r1/OG0008954.fa]

>HABEpant
-----------------MG-AGDGFL-GSIDDSPVPT---DVGLGRSGKAEQPLLKPESSVFESSTVSRV---TAKELEEMEKKYGAYVRKDAFGIMGRGELPIAEKLLLGIAMVTLVPIRVVVGVFLLLVYYLICRFCTAFSVPNREEEQEDYAHMTGWRRKIVVRCGRFLSRVMLFNFGFYWIKETRLHSG-EDENTEKIDETKGAGVIVSNHVSYLDILYHMSSSFPSFVAKRSVARLPLVGII----SKCLGCVFVQRESKASDFKG--------------------------------VSGVVTERIQEAHQNCHAPMMLLFP--------EGTTTNGDYLLPFKTGAFLAKVPVLPVILRYPYKRFSPAWDSISGGRHVFLLLCQFINHIEVIRLPVYYPSEQEKEDPKLYACNVRKLMASEGNLILSDIGLP---------------EKRAYHAALNG-N---SLPR-------------------------------VLHQKDD-----
>PAPHconc
----------MAAELQDMG-NTNGSL-CS------------------GKAERPLLKAESSASESLVDSRD---ASKELEEMEKRYSAFVRKDAYGVMGRGKLRAAEKARLGIAMVTLVPIRLVLGIFILVVYYAICRICTLFSAPNRGDGQEDYAHMSGWRRKVVVQSGRFLARAMLFNFGFYWIKDTRLYLS-GDECREQSDASKSPGVIVSNHVSYLDILYHMSSSFPSFVAKRSVAKLPLVGII----SKCLGCVFVQRESKDSDFKG--------------------------------VSGVVTERIQEAHKNKHAPIMLLFP--------EGTTTNGYYLLPFKRGAFVPKVPVLPVIIRYPYRRFSPAWDSISGVRHLFLLLCQFVNYIEVIHLPVYYPSEQEKEDPILYASNVRKLMACEGNLTHSDIGLP---------------EKRVYHAALNG-N---SLPS-------------------------------VLHQKDD-----
>GASTelat
----------MATELKDMALGTNGSY----------S---GSGLEQSGKTHQPLLKSESSCSESQLAGRA---APEDLAALEKKYGAFLRKDVYGIMGRGKLSTAEKIRLGLAMVTLVPIRVVIGIFLLVLYYVICRFCTVFSAPNREDEQEDYAHMTGWRRAAVVRCGRFMSRAMLFNFGFYWIKETRLHLP-E-VHSEQTDESKRAGVIVSNHVSYLDILYHMSSSFPSFVAKRSVAKLPLVGLI----SKCLGCVYVQRESKPSDFKG--------------------------------VSGVITERIQEAHLNNHAPMMLLFP--------EGTTTNGDYLLPFKTGAFLAKVPIQPVILRYPYQRFSPAWDSISGVRHVFLLLCQFINYIEVIQLPEYYPSDQDVQDSKLYANNVRKLMASEGNLILSNLGLP---------------EKRILLAALNG-N---SLPR-------------------------------VLHQKDD-----
>SELEaequ
----------MAAVLKDMG-ASNGSL-GS------------------GKAERPLLKSESSASDSTVASRA---TAKELEGMEKKYGAFVRKDAYGDMGRGELRAAEKALLGIAVMTLVPIRLVMGIFMLVVYYAICRICTLFSAPNREDGQEDYAHMAGWRRKVVVQSGKFLTRAMLFNFGFYWIKQTRLYLP-EDKHREQSDVSKRPGVIVSNHVSYLDILYHMSSSFPSFVAKRSVAKLPLVGII----SKCLGCVFVQRESKDSDFKG--------------------------------VSGVVTERIQDAHQNKHAPMMLLFP--------EGTTTNGNYLLQFKTGAFVAKVPVLPVIIRYPYRRFSPAWDSISGVRHILLLLCQFINYIEVIYLPVYYPSEQE-EDPKLYACNVRKLMACEVCKMLFPIVVSCYQTIVSCN-----QEYQIYVSNSSY-H---CLAL------ILIMYPYTQP---------------LLH-------GC
>NEUWzoll
----------MATELKDMG-GCNGSL-SVP-----------------EKDEQPLLKPESSTGESPSTDSA---AAGALEELEKKYGAYVRKDAYGTMGRGELPMVEKLLLAIAMMTLVPIRLLVGIFILVVYYLICRIFTLFSTPNREEDQEDYAHMTGWRREIVVRSGRFLARALLFNFGFYWIRETRPYSP-EDEHRDKSDESERAGVIVSNHVSYLDILYHMSSSFPSFVAKRSVAKLPLVGLI----SKCLGCVYVQRESKASDFKG--------------------------------VAGVVTERIKEAHKNHRAPMMLLFP--------EGTTTNGDYLLPFKTGAFLAEMPVLPVILRYPYQRFSPAWDSISGVRHVILLLCQFVNYIEVVRLPVYYPSEQEKGDPKLFAYNVRKLMACEGGLTLSDIGLP---------------EKRVYHAALNG-N---SLP---------------------------------LHPKDD-----
>CALAcreb
----------MATELQDTG-SCNGSL-SSNDDPPPTS---IAKLDRLVKAEQPLLKPEYP---SSPPICV---TSEDLEVMEKKYGAYVRKDAYGIMGRGELPTSEKILVVIAMVTLIPIRVVMGICILVVYYVICRFCTLFLAPNREDEQEDYAHMSGWRREVVVRCGKFLSRAMLFNFGFYWIKETRLCSP-EDDPTEKTDKSKRAGVIVSNHVSYLDILYHMSSSFPSFVAKRSVAKLPLVGII----SKCLGCVFVQRESKSSDFKG--------------------------------VSGIITERILEAHQDNHAPMMLLFP--------EGTTTNGDYLLPFKTGAFLAKVPVIPVILRYPYERFSPAWDSISGGRHVFFLLCQFINYIEVIRLPVYYPSEQEKEDPKLYACNVRKLMASEGNLILSDIGLA---------------EKRAYHAALNG-N---SLPR-------------------------------VLHQKDD-----
>HAEMdisc
----------MATELKEMD-GSNGSL-SSNDGSPLPT---GGGLERSGKAEEPLLKPEYSVDESPPLSRI---TAEELEEMEKKYGAFVRKDAFGIMGRGELPIVEKVLLGIAMVTLVPIRVVMGICILVVYYVICRFCTLFSSPNRDEEQEDYAHMSGWRREVVVQCGRFLSRAMLFNFGFYWIENSRLFSA-EDAHTDQFDESKRAGVIVSNHVSYLDILYHMSSSFPSFVAKRSVAKLPLVGII----SKCLGCVFVQRESKSSDFKG--------------------------------VSGVVTARIQEAHQNNHAPMMLLFP--------EGTTTNGDYLLPFKTGAFLAKVPVHPVVLKYHYKRFSPAWDSISGGRHVFLLLCQFINYIEVIHLPVYYPSEQEKEDPKLYACNVRKLMATEGNLILSDIGLA---------------EKRVYHTALNG-N---SLPR-------------------------------VLHQKDD-----
>CREMappe
----------MATELKDIG-------------------------DQSGKAEQPLLKSESFAVESQPASCL---VSENIDVMEKKYGAFERKDAYGTMGRGELPTVEKVLLGIAMVTLVPIRLVVGFFILVVYYVICRFCTLFSSPNREDEQEDYAHMTGWRRDVVVRCGRFLSRVMLFNFGFYWIEETRLYTT-EDEHSEQTDEFKRAGVIVSNHVSYLDILYHMSSSFPSFVAKRSVAKLPLVGII----SKCLGCVFVQRESKASDFKG--------------------------------VSGVVIERIQKAHQSIHAPMMLLFP--------EGTTTNGNYLLPFKTGAFLAKMPVLPVILRYPYQRFSPAWDSISGLRHLFLLLCQFINHIEVTRLPVYYPSNEEAEDPKLYARNVRKFMASEGNLTLSDVGLP---------------EKRIYHVALNG-N---SLPR-------------------------------ALHQKDD-----
>ERYCpuss
----------MATELKFMA-DNNEFL-SSNHD------------QLSVKADKPLLKSESS---------F---VHENLDVMEKKYGAYVRRDVYGTMGRGDLPIMEKILLGIAMVTLVPIRLLVGILIVVVYYVICRFCTLFSAPNREDDQEDYAHMIGWRRNVVVRCGRFLSRLMLFNFGFYRIDESGPRLS-EDKHSEQTNEFKRAGVIVSNHVSYLDILYHMSSSFPSFVAKRSVAKLPLIGII----SKCLGCVFVQRESKATDFKG--------------------------------VSGVVTERIQEAHRNINAPMMLLFP--------EGTTTNGDYLLPFKTGAFLAKVPVLPVILRYPYQRFSPAWDSISGLRHLFLLLCQFINYIEVIHFPVCYPSDQEKEDPKLYANNVRKLMAYEGNLILSDIGLP---------------EKRIYHAALNG-N---SLPR-------------------------------VLHQKDD-----
>PHRAlind
----------MAAETKDMG-ISNGSP-CS------------------GKAERPLLKSESSASESLVASHT---AAKELEEMEKRYGAFARKDVYGLMGRGKLRAAEKALLGIAVVTLVPIRLVLGIFILVVYYAICRICTLFSAPNREDGQEDYAHMAGLRRKVVVQSGRFLTRAMLFNFGFYWIKETRLYLS-EDKHRYQSDVSKRPGVIVSNHVSYLDILYHMSSSFPSFVAKRSVAKLPLVGII----SKCLGCVFVQRESKDSEFKG--------------------------------VSGVVTERIQEAHQNKHAPMMLLFP--------EGTTTNGDYLLPFKRGAFVAKVPVLPVIIRYPYQRFSPAWDSISGVRHILLLLCQFINYIEVIHLPVYYPSEQEKKDPKLYAFNVQKMMACEGNLTESDIGLP---------------EKRVYHAALNG-N---SLPR-------------------------------VFHQKDD-----
>CEPHdama
----------MATELKDMS-SGNGSL-NSNDDSPRPS---DVGLEQSGKSEQPLLKSESSASESSQADRV---ASKSLDEIEKKYGAFVRKDTYGIMGRGELPTVEKVLLGMAMITLVPIRLVMGIFILVVYYVICRFCTAFTAPNREDEQEDYAHMTGWRREVVVRCGKFLSRVMLFNFGFYWIEETRLYSS-ENEHGVQTNESKRAGVIVSNHVSYLDILYHMSSSFPSFVAKRSVANLPLVGII----SKCLGCVYVQRESKASDFKG--------------------------------VSGVVTERIQEAHQNNHAPMMLLFP--------EGTTTNGDYLLPFKTGAFLAKVPVLPVILRYPYQRFSPAWDSISGVRHVFFLLCQFVNYMEVIHLPAYYPSEQEEEDPKLYASNLRKLMASEGNLILSDIGLP---------------EKRVYHAALNG-N---SLPR-------------------------------VLHQKDD-----
>CALAsini
----------MATELKDIG-SNNGSL-GSNDDFPDPS---VVGLDQSGKADQPLLKSETFPAESQPAGCV---VSENLDVMEKKYGAFVRKDAYGSMGRGELPILEKVFLGISMVTLVPIRLVAGIFILVVYYVICRFCTLFSAPNREDEQEDYAHMAGWRRDVVVRCGRFLSRVMLFNFGFYWIKETRLYLS-EDEQSEQTDEFKRAGVIVSNHVSYLDILYHMSSSFPSFVAKRSVAKLPLVGII----SKCLGCVFVQRESKASGFKG--------------------------------VSGAVTERIQEAYRNNHAPMMLLFP--------EGTTTNGGYLLPFKTGAFLAKVPVLPVILRYPYQRFSPAWDSISGLRHVFLLLCQFINYIEVTRLPVYYPSDQEREDPKLYASNVRKLMASEGNLILSDIGLP---------------EKRIYHAALNG-N---SLPR-------------------------------VLHQKDD-----
>ANOEroxb
----------MATELKEMD-GSNGSL-SSNDGSPLSS---GVGLERSGKSEEPLLNPEYSVPEPPPLSRI---TAKELEEMEKKYGAFARKDAFGIMGRGELPIADKVLLGIAMVTLVPIRVLMGICILVVYYVICRFCTLFSAPNRDEEQEDYAHMSGWRREVVVQCGRFLSRVMLFNFGFYWIENSRLFSA-EDAHTDQFDESKRAGVIVSNHVSYLDILYHMSSSFPSFVAKRSVAKLPLVGII----SKCLGCVFVQRESKSSDFKG--------------------------------VSGVVTARIQEAHQNNHAPMMLLFP--------EGTTTNGDYLLPFKTGAFLAKVPVLPVVLKYHYKRFSPAWDSISGGRHVFLLLCQFINYIEVIHLPVYYPSEQEKEDPKLYACNVRKLMATEGNLILSDIGLA---------------EKRVYHAALNG-N---SLPR-------------------------------VLHQKDD-----
>APOSodor
----------MGTELKDMG-GCNGSP-GAP-----------------EKDELPLLKPEPSTCESPLTCYA---AAEGLAELEKKYGAYVRKDSYGTMGRGELPMVEKLLLASAMMTLVPIRLLLGILILVVYYVICRICTLFSTPNGEGGQEDYAHMAGWRREIVVRSGRFLARALLFNFGFYCIRETLLYSP-EDEHRDDSVKSKRAGVIVSNHVSYLDILYHMSSSFPSFVAKRSVAKLPLVGLI----SKCLGCVYVQRESKASDFKG--------------------------------VAGVVTERIKEAHKNPHAPMMLLFP--------EGTTTNGHYLLPFKTGAFLAEVPVLPVILRYPYQRFSPAWDSISGVRHLFLLLCQFVNYFEVVRLPDYYPSEQEKGDPKLYASNVRKLMAREGDLTLSDIGLP---------------EKRVYHAALNG-N---SLP---------------------------------LHQKDD-----
>EPIPaphy
MTDDRQVLSGMATELKKMV-DSNGSF-SSSDD-----------LIRSETSDQPLIKREPSIC-------T---MSENLDMMEKKYGAFMRNDAYGLMGRGELRIADRIILGFALITLVPIRLVMAIVILLIYYLICRFCTIFSTPNRENGQEDYAHMIGWRREVVVRSGRFLSRAMLFNFGFYKIKMSRF----QDEGSEQSVESKRAGVIVSNHVSYLDILYHMSSSFPSFAAKRSVEKLPFVGII----SKCLGCVYVQRESKSSDFKG--------------------------------VSAIITERIQEAHKTIHAPMMLLFP--------EGTTTNGDYLLPFKTGAFLAKVPVYPIILRYPYKRFSPAWDSISGARHVILLLCQFVNYIEATGLPVYYPSDQDKEDPKLYASNVRKVMGSKGNLILSEVGLA---------------EKRVYHAALNG-N---SLPR-------------------------------VLHVKDD-----
>OPHRsphe
------------------------MV-VSNDDSPVPT---DSPLPLSEKAEQPLLNPESSVFESSPASKI---TAKELEQMEKKYAAYVRNDAFGVMGRGDLPISEKLLLGIAMLTLVPIRVLIGFFVLLVYYLICRFCTAFSVPNREEEQEDYAHMTGWRREIVVRCGRFLSRVMLFNFGFYWIKETRLPSD-EDDNTEKTDESKGAGVIVSNHVSYLDILYHMSSSFPSFVAKRSVARLPLVGII----SKCLGCVFVQRESKASDFKG--------------------------------VSGVVTERIQEAHQNSHAPRMLLFP--------EGTTTNGDYLLPFKTGAFLAKVPVLPVVLRYPYKRFSPAWDSIAGGRHVILLLCQFINHIEVIRLPVYYPSEQEKEDPKLYACNVRKLMASKGNLILSDIGLP---------------EKRIYHAALNG-N---SLPS-------------------------------VLHQKDE-----
>EPIDpuni
----------MATELEDIG-GTNGSL-SSNDDSPRPS---GAGIDQSGKAEQPLLKSESFALEPQPVGCV---VSENLDVMEKKYGAFVRKDAYGIMGRGELPTVEKVLLGIAMVTLVPIRLVMGIFILLVYYVICRFCTLFSDPNREDEQEDYAHITGWRRDVVVRCGRFLSRVMLFNFGFYWIEETQLYLS-EDEHSEQTDEFKRAGVIVSNHVSYLDILYHMSASFPSFVAKRSVAKLPLVGII----SKCLGCVFVQRESKASDFKG--------------------------------VSGVVTERIQEAHQNIHAPMMLLFP--------EGTTTNGDYLLPFKTGAFIAKVPVLPIILRYPYQRFSPAWDSISGLRHLFLLLCQFINYIEVTRLPVYYPSDQEKEDPKLYASNVRKLMASEGNLILSDVGLP---------------EKRIYHAALNG-N---SLPP-------------------------------VLHQKDD-----
>SERAvome
-----------------MG-ATDEFV-SSTDESPAPA---DIGLGRSEKAEQPLLKPESSVFESSPASQV---TDKELEEMEKKYGAYVRKDAFGIMGRGELPISEKFLLGIAMVTLVPLRVVVGILVLLVYYLICRFCTAFSVPNRDEEQEDYAHMTGWRREIVVRCGRFLSRVMLFNFGFYWIKETRLQSA-EDVNTEKTDESKRAGVIVSNHVSYLDILYHMSSSFPSFVAKRSVARLPLVGII----SKCLGCVFVQRESKASDFKG--------------------------------VSGVVTERILEAHQNSHAPMMLLFP--------EGTTTNGDYLLPFKTGAFLAKVPVLPVVLRYPYKRFSPAWDSIAGGRHVILLLCQFINYIEVIRLPVYYPSDLEKEDPKLYACNVRKLMASKGNLILSDIGLP---------------EKRIYHAALNG-N---SLPR-------------------------------VLHQKDE-----
>DENDnobi
----------MATELMEMT-SNNGSL-CLNDDSPSSG---CVGLDQSGKAEQPLLKSKSSASESQPAACV---VSESLNAMEKKYGAFVRKDAYGIMGRGELPTVEKVLLGIAVVTLVPIRLAVGIFILVLYYVICRFCTLFLAPNRNDEQEDYAHMTGWRRDVVVRCGRFLSRAMLFNFGFYWIEETRLYLS-EDEHSEQTDEFKRAGVIVSNHVSYLDILYHMSSSFPSFVAKRSVAKLPLVGII----SKCLGCVFVQRESKASDFMG--------------------------------VSGVVTKRIQEAHQNNQAPMMLLFP--------EGTTTNGDYLLPFKTGAFLAKVPVLPVILRYPYQRFSPAWDSISGLRHVFLLLCQFINYIEVTRLPVYYPSDQEREDPKLYASNVRKLMASEGNLILSDVGLP---------------EKRIYHAALNG-N---GLPR-------------------------------VLHEKDD-----
>CYMBmann
----------MATELKDMG-GNNGSL-SSNDDSVRSS---GVELDQLGKAEQPLLKKESSTSKSPSAGGV---VSENLDVMEKKYGAFVRKDVYGIMGRGELPMVEKVLLGIAMVTLVPIRLVVGVFILVVYYVICRFCTLFAAPNREDEQEDYAHMTGWRRNVVVRCGKFLSRVMLFNFGFYWIEETRPYLP-EDEHNEHTDEFKRPGVIVSNHVSYLDILYHMSSSFPSFVAKRSVAKLPLIGII----SKCLGCVFVQRESKASDFKG--------------------------------VSGVVTERIQEAYQNIDAPMMLLFP--------EGTTTNGDYLLPFKTGAFLAKVPVLPVILRYPYQRFSPAWDSISGLRHLFLLLCQLINYIEVIHLPVYYPSDQEEEDPKLYASNVRKLMASEGNLILSDIGLP---------------EKRIYHAALNG-N---SLPR-------------------------------LLHQKDD-----
>HEMIforr
-----------------MG-ADDGFL-GSTDDSPIPA---ADRLDRPAKAEQPLLKPESSVLELSPPGRV---TAKELEDMEKKYGAYVRKDAFGIMGRGELPISEKFLLGIAMVTLVPIRVVVGILVLLVYYLICRFCTAFSVPNREDEQEDYAHMTGWRRKVVVRCGRFLSRVMLFNFGFYWIKETRLQSD-EDENTEKTNKSEGAGVIVSNHVSYLDILYHMSSSFPSFVAKRSVARLPLVGII----SKCLGCVFVQRESKASDFKG--------------------------------VSGVVTERIQEAHQNSHAPMMLLFP--------EGTTTNGDYLLPFKTGAFLAKVPVLPVVLRYPYKRFSPAWDSISGGRHVFLLLCQFINHIEVIRLPIYYPSEQEKEDPKLYACNVRKLMASEGNLILLDIGLP---------------EKRVYHAALNG-N---SLPR-------------------------------VLHQKDD-----
>GYMNdens
-----------------MG-DSDGFL-GSTDDSPVPT---DAGLGRSGKAEQPLLKPESSVFESSPVSRV---TAKELEETEKKYGAYVRKDAFGIMGRGELPIADKFLLGIAMVTLVPIRVVVGIFVLLVYYLICRFCTAFSVPNREEEQEDYAHMTGWRREIVVRCGRFLSRAMLFNFGFYWIKETRLHLA-EDENTEKTDESKGAGVIVSNHVSYLDILYHMSSSFPSFVAKRSVARLPLVGII----SKCLGCVYVQRESKASDFKG--------------------------------VSGVVTERIQEAHQNSHAPMMLLFP--------EGTTTNGDYLLPFKTGAFLAKVPVLPVVLRYPYKRFSPAWDSISGGRHVILLLCQFINHIEVIRLPVYYPSEQEKEDPKLYACNVRKLMASEGNLILSDIGLP---------------EKRVYHAALNG-N---SLPC-------------------------------VLHQKDE-----
>EPIPhell
----------MATGLKDMG-GGNGSL-SSNDGSPRRS---GVGLEQSGKSEQPLLKSESSASESSQAGRI---TSKSLDEMEKKCGAFVRKDAYGIMGRGELPTVEKVLLGMAMITLVPMRLVMGILILVVYYVICRFCTVFTAPNREDEQEDYAHITGWRREVVVRCGKFLSRVMLFNFGFYWIEETRLYSS-ENEHGEQTDESKRAGVIVSNHVSYLDILYHMSSSFPSFVAKRSVAKLPLVGII----SKCLGCVFVQRESKASDFKG--------------------------------VSGVVTERIQEAHQNNLAPMMLLFP--------EGTTTNGDYLLPFKTGAFLAKVPVLPVILRYPYQRFSPAWDSISGVRHVFFLLCQFINYMEVIHLPAYYPSEQEEEDPKLYASNVRKLMASEGNLILSDIGLP---------------EKRVYHAALNG-N---SLPR-------------------------------VLHQKDD-----
>CHILtrap
----------MSMEAMDLG-GTNGSL-SSNNGSPLPS---GVELNHLGKAEQPLLKPESTILESPPPRRV---TTEDLEEMEKKYGAYVRKDSYGIMGRGELPMVEKILLGIAMVTLVPIRVVMGICILVVYYVICRFCTMFSAPNRDDEQEDYAHMTGWRREVVVRCGRFLSRAMLFNFGFYWIKETRLYAA-EDYCTEQTPEFKRPGVIVSNHLSYLDILYHMSSSFPSFVAKRSVAKLPLVGII----SKCLGCVFVQRESKSSDFKG--------------------------------VSGVVTDRILEAHQNKHAPMMLLFP--------EGTTTNGDYLLLFKTGAFLAKVPVLPVVLRYPYKRFSPAWDSISGGRHVFLLLCQFINYIEVIRLPVYYPSEKEKEDPKLYACNVRKLMASEGNLTLSDIGLA---------------EKRVYHAALNG-N---CLLR-------------------------------VLHQKDD-----
>CALEmajo
----------MATEVKDSG-GANGSLISSNDDSPLPS---GVELERLVKAEQPLLKPEPTMLESPPPGRV---TADDLEEMEKKYGAYVRKDAFGTMGRGELPTVEKILLGIAMVTLVPIRVVMGICILVVYYVICRLCTIFSAPNRDDEQEDYAHMTGWRREVVVRCGRFLSRVMLFNFGFYWIKETRLFAD-EDYCTAQTPEFKRPGVIVSNHVSYLDILYHMSSSFPSFVAKRSVAKLPLVGII----SKCLGCVFVQRESKSSDFKG--------------------------------VSGIVTERILEAHQNKNAPMMLLFP--------EGTTTNGDYLLPFKTGAFLAKVPVLPVVLRYPYKRFSPAWDSISGGRHVFLLLCQFINYIEVIRLPVYYPSEKEKEDPKLYACNIRKLMASEGNLILSDIGLA---------------EKRVYHAALNG-N---CLPR-------------------------------VLHQKDD-----
>BLETstri
M---------ATTELKDMG-GNNGSL-SSNDDSPHPS---SAGLDQSGKAEQPLLKSESSASESQPAGHV---ISENLDALEKKYGAFVRKDAYGIMGRGDLPTMEKVLLGIAMVTLVPIRLVTGIFILVVYYVICRFCTLFSVPNREDEQEDYAHMTGWRRDVVVRCGRFLSRVMLFNFGFYWIEDTRLDLS-EDEHSEQTDGFKRAGVIVSNHVSYLDILYHMSSSFPSFVAKRSVAKLPLVGII----SKCLGCVFVQRESKASDFKG--------------------------------VSGVVTERIQEAHQNNHAPMMLLFP--------EGTTTNGDYLLPFKTGAFRAKVPVLPVILRYPYQRFSPAWDSISGLRHVFLLLCQFINYIEVTRLPVYYPSDQEKEDPKLYASNVRKLMASEGNLILSDIGLP---------------EKRIYHAALNG-N---SLPR-------------------------------VLHQKDD-----
>PHALcorn
----------MATELKDFV-SNNGSH-SSNDESPRPS---GVGPDQSGKAEQPLLESESTTSESQPAGCI---VSENLDEMEKKYAAFVRRDAYGIMGRGELPTVEKFLLGIAMVTLVPIRLVVGICILVMYYVICRFCTLFSAPNGEDEQEDYAHMTGWRRDVVVHCGRFLSRAMLFNFGFYWIDETRLCLS-EDEHNEQTDEFKRAGVIISNHVSYLDILYHMSSSFPSFVAKRSVARLPLVGII----SKCLGCVFVQRESKASDFKG--------------------------------VSGVVTERIQAAHLNIHAPMMLLFP--------EGTTTNGNYLLPFKTGAFLARVPVLPVILRYPYQRFSPAWDSISGLRHVILLLCQFINYIEVTRLPVYYPSDEEEGDPKLFASNVRKLMASEGNMILSDIGLP---------------EKRIYHAALNG-N---SLPR-------------------------------VLHQKDD-----
>HABElong
-----------------MG-AGDGFL-GSIDDSPVPT---DVGLGRSGKAEQPLLKPESSVFESSTVSRV---TAKELEEMEKKYGAYVRKDAFGIMGRGELPIAEKLLLGIAMVTLVPIRVVVGVFLLLVYYLICRFCTAFSVPNREEEQEDYAHMTGWRRKIVVRCGRFLSRVMLFNFGFYWIKETRLHSG-EDENTEKIDETKGAGVIVSNHVSYLDILYHMSSSFPSFVAKRSVARLPLVGII----SKCLGCVFVQRESKASDFKG--------------------------------VSGVVTERIQEAHQNCHAPMMLLFP--------EGTTTNGDYLLPFKTGAFLAKVPVLPVILRYPYKRFSPAWDSISGGRHVFLLLCQFINHIEVIRLPVYYPSEQEKEDPKLYACNVRKLMASEGNLILSDIGLP---------------EKRAYHAALNG-N---SLPR-------------------------------VLHQKDD-----
>VANIplan
----------MAVELKDMG-GTNGSP-ISTAESVRPS---GVGDVDCGKPEQPLLKSESYAVESPAAEELASCPADNLDELGKNYAAFVRKDVYGIMGRGELPTLEKVMLGIAVVTLVPIRVAMGIFLLVVYYVICRFCTLFSTPNREDEQEDYAHMTGWRREVVVRCGRFLSRVMLFNFGFYWIRETHL--S-EDEHREISDESKRPGVIVSNHVSYLDILYHMSSSFPSFVAKRSVAKLPLVGII----SKCLGCVYVQRESKSSDFKG--------------------------------VSGIVTERIVEAHQDKNAPMMLLFP--------EGTTTNGDYLLPFKTGAFLANVPVLPVILRYPYQRFSPAWDSISGVRHIVLLLCQFINHIEVIHLPVYYPSEQEKKDHKLYANNVRKLMACEGNLTLSDMGLA---------------EKRVYHAALNG-N---SLPR-------------------------------LLHQKDD-----
>LECAnigr
----------MAVELQGMD-GTNGSH-SPSRESPRPS---GVGDVDLGKAEQPLLKSDSYAIESSAVDAVPSSAADDLEELEKKYAAFVRKDAYGIMGRGKLPTVEKVLLGIAMVTLVPIRIATGIVLLLVYYVICRLCTLFSSPNREGEQEDYAHISGWRREVVVRCGRFLSRAMLFNFGFYWISETHL--P-ENEHRDISDESKRPGVVVSSHVSYLDILYHMSSSFPSFVSKRSVAKLPLVGII----SKCLGCVYVQRESKSSDFKG--------------------------------VSGVVTERIQEAHQNNSAPMMLLFP--------EGTTTNGDYLLPFKTGAFLAKVPVLPVILRYPYQRFSPAWDSISGVRHILLLLCQFVNYIEVMHLPVYYPSEQEKEDHKLYASNVRKLMACEGNLTLSDIGLA---------------EKRVYHVALNG-N-SLSLPR-------------------------------LLHQKDD-----
>THELangu
----------MATELKDTD-GSNGSL-GSSDDSPLSS---GVELELVGKVEQPLLKTESTMLESPRPSRV---TAKDLEEMEKKYGAYVRKDSYGIMGRGELPAVEKILLGIAMVTLVPIRVVMGICILVVYYAICRFCTLFFSPNRDEEQEDYAHMTGWRRAVVVRCGRFLSRAMLFNFGFYWIKETRLYAV-EDYHSEQTADSKRPGVIVSNHVSYLDILYHMSSSFPSFVAKRSVARLPLVGII----SKCLGCVFVQRESKSSDFKG--------------------------------VSGVVTERILEAHQNNHAPMMLLFP--------EGTTTNGDYLLPFKTGAFLAKVPVLPVVLRYPYKRFSPAWDSISGGRHVFLLLCQFINYIEVIRLPVYYPSEQEKEDAKLYACNVRKLMASEGNLTLSEIGLA---------------EKRVYHAALNG-N---SLPR-------------------------------VLHQKDD-----
>LIMOabor
----------MATELKNMG-DGNESL-SSN-DAPRPS---GVGLERSGKSEQPLLKSESSASESSQAVRV---AFKSLDEMEKKYGAFVRKDAYGIMGRGELPTVEKVLLGVAMVTLVPIRVVMGIFILIVYYVICRFCTVFTAPNREDEQEDYAHITGWRREVVVRCGKFLSRVMLFNFGFYWIDETRLYSS-ENEHSEPTD----VGVIVSNHVSYLDILYHMSSSFPSFVAKRSVAKLPLVGII----SKCLGCVFVQRESKASDFKG--------------------------------VSGAVTDRIQEAHQNNHAPMMLLFP--------EGTTTNGDYLLPFKTGAFLAKVPVLPVILRYPYQRFSPAWDSISGVRHVFLLLCQFINYIEVIHLPTYYPSEQEEEDPKLYASNVRKLMASEGNLILTDIGLP---------------EKRVYHTALNG-N---SLPR-------------------------------LLHQKDD-----
>EPIDfulg
----------MATELEDIG-GTNGSL-SSNDDSPRPS---GAGIDQSGKAEQPLLKSESFALEPQPVGC----VSENLDVMEKKYGAFVRKDAYGIMGRGELPTVEKVLLGIAMVTLVPIRLVMGIFILLVYYVICRFCTLFSDPNREDEQEDYAHITGWRRDVVVRCGRFLSRVMLFNFGFYWIEETQLYLS-EDEHSEQTDEFKRAGVIVSNHVSYLDILYHMSASFPSFVAKRSVAKLPLVGII----SKCLGCVFVQRESKASDFKG--------------------------------VSGVVTERIQEAHQNIHAPMMLLFP--------EGTTTNGDYLLPFKTGAFIAKVPVLPIILRYPYQRFSPAWDSISGLRHLFLLLCQFINYIEVTRLPVYYPSDQEKEDPKLYASNVRKLMASEGNLILSDVGLP---------------EKRIYHAALNG-N---SLPP-------------------------------VLHQKDD-----
>ORCHital
M------VSLTPTELTDMG-ASDGFL-GSTDDSPVPT---DVGLGRSEKAEQPLLKPDSPVLESSPVSRI---TAMELEEMEKKYGAYVRKDAFGIMGRGKLPIAEKFLLGIAMVTLVPIRVVVGIFVLLVYYLICRFCTAFLVPNREEDQEDYAHMTGWRREIVVRCGRFLSRVMLFNFGFYWIKETRLHSA-EDDNTEKTDESKGAGVIVSNHVSYLDILYHMSSSFPSFVAKRSVARLPLVGII----SKCLGCVFVQRESKASDFKG--------------------------------VSGVVTERIREAHQDSHAPRMLLFP--------EGTTTNGDYLLPFKTGAFLAKVPVLPVILRYPYKRFSPAWDSIAGGRHVILLLCQFINHIEVIRLPVYYPSEQEKEDPKLYACNVRKLMASEGNLILSDIGLP---------------EKRVYHAALNG-N---SLPR-------------------------------VLHQKDE-----
>CALAplic
----------MATELQDTG-SCNGSL-SSNDDLPPTS---IAKLDRLVKAEQPLLKPEYP---SSPPICV---TSEDLEVMEKKYGAYVRKDAYGIMGRGELPTSEKILVVIAMVTLIPIRVVMGICILVVYYVICRFCTLFLAPNREDEQEDYAHMSGWRREVVVRCGKFLSRAMLFNFGFYWIKETRLCSP-EDDPTEKTDKSKRAGVIVSNHVSYLDILYHMSSSFPSFVAKRSVAKLPLVGII----SKCLGCVFVQRESKSSDFKG--------------------------------VSGIITERILEAHQDNHAPMMLLFP--------EGTTTNGDYLLPFKTGAFLAKVPVIPVILRYPYERFSPAWDSISGGRHVFFLLCQFINYIEVIRLPVYYPSEQEKEDPKLYACNVRKLMASEGNLILSDIGLA---------------EKRVYHAALNG-N---SLPR-------------------------------VLHQKDD-----
>OPHRgarg
------------------------MV-VSNDDSPVPT---DSPLPLSEKAEQPLLNPESSVFESSPASKI---TAKELEQMEKKYAAYVRNDAFGVMGRGDLPISEKLLLGIAMLTLVPIRVLVGFFVLLVYYLICRFCTAFSVPNREEEQEDYAHMTGWRREIVVRCGRFLSRVMLFNFGFYWIKETRLPSD-EDDNTEKTDESKGAGVIVSNHVSYLDILYHMSSSFPSFVAKRSVARLPLVGII----SKCLGCVFVQRESKASDFKG--------------------------------VSGVVTERIQEAHQNSHAPRMLLFP--------EGTTTNGDYLLPFKTGAFLAKVPVLPVVLRYPYKRFSPAWDSIAGGRHVILLLCQFINHIEVIRLPVYYPSEQEKEDPKLYACNVRKLMACKGNLILSDIGLP---------------EKRIYHAALNG-N---SLPS-------------------------------VLHQKDE-----
>APOSshen
----------MGTELKDMG-GCNGSP-GAP-----------------EKDELPLLKPEPSTCESPLTCYA---AAEGLAELEKKYGAYVRKDSYGTMGRGELPMVEKLLLASAMMTLVPIRLLLGILILVVYYVICRICTLFSTPNGEGGQEDYAHMAGWRREIVVRSGRFLARALLFNFGFYCIRETLLYSP-EDEHSDDSVKSKRAGVIVSNHVSYLDILYHMSSSFPSFVAKRSVAKLPLVGLI----SKCLGCVYVQRESKASDFKG--------------------------------VAGVVTERIKEAHKNPHAPMMLLFP--------EGTTTNGHYLLPFKTGAFLAEVPVLPVILRYPYQRFSPAWDSISGVRHLFLLLCQFVNYFEVVRLPDYYPSEQEKGDPKLYASNVRKLMAREGDLTLSDIGLP---------------EKRVYHAALNG-N---SLP---------------------------------LHQKDD-----
>GALEfabe
----------MTVELKDMG-GTNVSP-SSNGDSPRPS---GLDV-DSGKAEQPLLKSESYAIESPAVDAVTSCVADRLEELEKKYAAFVRKDAYGIMGRGELPILEKLLLGIALVTLVPIRLATGIFLLVLYYLICRLCTLFSSPNREDEQEDYAHMTGWRREVVVRCGRFLSRVMLFNFGFYWIRETHM--S-EDEHREISDESKRAGVIVSNHVSYLDILYHMSSSFPSFVAKRSVAKLPLVGII----SKCLGCVYVQRESKSSDFKG--------------------------------VSGFVTERILEAHQNKKAPMMLIFP--------EGTTTNGDYLLPFKTGAFLANVPVLPVILRYPYQRFSPAWDSISGVRHILLLLCQFINYIEVTHLPVYYPSEQE-EDHKLYASNVRKWMACEGNLTLSDIGLA---------------EKRVYHAALNG-N---SLPR-------------------------------LLHQKDD-----
>EPIPpurp
----------MATGLKDMG-GGNGSL-SSNDGSPRRS---GVGLEQSGKSEQPLLKSESSASESSQAGRI---TSKSLDEMEKKCGAFVRKDAYGIMGRGELPTVEKVLLGMAMITLVPMRLVMGILILVVYYVICRFCTVFTAPNREDEQEDYAHITGWRREVVVRCGKFLSRVMLFNFGFYWIEETRLYSS-ENEHGEQTDESKRAGVIVSNHVSYLDILYHMSSSFPSFVAKRSVAKLPLVGII----SKCLGCVFVQRESKASDFKG--------------------------------VSGVVTERIQEAHQNNLAPMMLLFP--------EGTTTNGDYLLPFKTGAFLAKVPVLPVILRYPYQRFSPAWDSISGVRHVFFLLCQFINYMEVIHLPAYYPSEQEEEDPKLYASNVRKLMASEGNLILSDIGLP---------------EKRVYHAALNG-N---SLPR-------------------------------VLHQKDD-----
>CYPRbard
----------MATELKDMG-DSNGSL-GS------------------GKAERPLLKSESSV-----ASRV---TAKELEEMEKKYGAFVRKDAYGLMGRGELRVVEKALLGIAVVTLVPIRFVMGIFMLVVYYAICRIFTLFSAPNREDGQEDYAHMTGWRRKVVVQSGRFLTRAMLFNFGFYWIKETRLNLS-EDEHKEQSEVSDGPGVIVSNHVSYLDILYHMSSSFPSFVAKRSVAKLPLVGII----SKCLGCVFVQRESKDSDCKG--------------------------------VSGVVMERIQESHQNKDAPMMLLFP--------EGTTTNGDYLLPFKTGAFVAKVPVLPVIIRYPYQRFSPAWDSISGVRHVLLLLCQFINYIEVIRLPVYYPSEQEKEDPKLYACNVRKLMACEGNLTLSDIGLP---------------EKRIYHAALNG-N---SLPR-------------------------------VLHQKDD-----
>CHILsemi
----------MSMEAMDLA-GTNGSL-SSNDGSPLPS---GVELNHLGKAEQPLLKPESTILESPPPRRV---TAEDLEEMEKKYGAYVRKDSYGIMGRGELPMVEKILLGIAMVTLVPIRVVMGICILVVYYVICRFCTMFSAPNRDDEQEDYAHMTGWRREVVVRCGRFLSRAMLFNFGFYWIKETRLYAA-EDYCTEQTPEFKRPGVIVSNHLSYLDILYHMSSSFPSFVAKRSVAKLPLVGII----SKCLGCVFVQRESKSSDFKG--------------------------------VSGVVTDRILEAHQNKHAPMMLLFP--------EGTTTNGDYLLLFKTGAFLAKVPVLPVVLRYPYKRFSPAWDSISGGRHVFLLLCQFINYIEVIRLPVYYPSEKEKEDPKLYACNVRKLMASEGNLTLSDIGLP---------------EKRVYHAALNG-N---CLLR-------------------------------VLHQKDD-----
>RIMAelli
----------MAPEVKDLG-GTNGSL-SSNDDCLLPS---GVELEHLGKAEQPLLKPESTILESPPPSCV---TAEDLEEMEKKYGAYVRKDAYGIMGRGELPTVEKILLGIAMVTLVPIRVVMGICILVLYYVICRFCTIFSAPNRDDEQEDYAHMTGWRREVVVRCGRFLSRVMLFNFGFYWIKETQLYTA-EDYRTEQTAEFKRPGVIVSNHVSYLDILYHMSSSFPSFVAKRSVANLPLVGII----SKCLGCVFVQRESKSSDFKG--------------------------------VSGVVTERILEAHQNNFAPMMLLFP--------EGTTTNGDYLLPFKTGAFLAKVPVLPVLLRYPYKRFSPAWDSISGGRHVLLLLCQFINYIEVIRLPVYYPSEQEKEDPKLYACNVRKLMSSEGNLILSDIGLA---------------EKRVYHAALNG-N---SLPR-------------------------------ALHQKDD-----
>OECEmacu
----------MATELGFMG-GNNESL-SSSDDSPRTR---GVELDRSGKAEQPLLKSESSPSESQPAGRV---ISENLDVMEKKYGAFVRKDAYGIMGRGELPMVEKVLLGIAMVTLVPIRLVVGILILVVYYVICRFCTLFSAPNREDEQEDYAHMTGWRRNVVVRCGRFLSRVMLFNFGFYWIEETRPYLS-EDEHCKQTDEFKRAGVIVSNHVSYLDILYHMSSSFPSFVAKRSVAKLPLIGII----SKCLGCVFVQRESKASDFKG--------------------------------VSGVVTGRIQEAHQNIDAPMMLLFP--------EGTTTNGDYLLPFKTGAFLAKVPVLPVILRYPYQRFSPAWDSISGLRHLFLLLCQFINYIEVIHLPVYYPSDQEKEDPKLYASNVRKLMASEVCLFKASSDLP------PVNSPYMIFEFKNIYIEIGK-N---ALEW-------------------------------VFS----FLPCI
>BORYspha
----------MASGLKEVG-GSDRSL-DQYEESPRVGVGVGGGGDGVGKDEHPLLKSDSSVSDV-PRPDF---SAESLEEMEKKYAAYVRKDAYGTMGRGELPVVEKVLLGIALVTLVPIRVVAGILILVVYYLICRICTLFSNPNREDGQEDYAHMTGWRREVIVRSGRFLSRAMLFNFGFYCIHESRRDSPVEDECREH--ESERAGVIVSNHVSYLDILYHMSAFFPSFVAKRSVARLPLVGLI----SKCLGCVFVQRESKSSDFKG--------------------------------VSGVVTERIQEAHRNKLSPMMMLFP--------EGTTTNGDYLLPFKTGAFLAKVPVLPVVLRYPYSRLSPAWDSISGLRHVLLLLCQFVNYMEVVRLPVYYPSQQEKEDPKVYANNVRKLMATEGNLILSDIGLA---------------EKRVYHAALNG-N---SLPR-------------------------------DLHQKDD-----
>CYPRflav
----------MATELKDMS-ASNGSL-GS------------------EKAERPLLKSESSV-----ASRV---TAKELEEMEKKYGAFVRKDAYGLMGRGELRVAEKALLGIAVVTLVPFRLVMGLFMLVVYYAICRIFTLFSAPNLEDGQEDYAHMAGWRRRVVVQSGRFLTRAMLFNFGFYWIKETRLNLS-EDEHREQSDESKGPGVIVSNHVSYLDILYHMSSSFPSFVAKRSVAKLPLVGII----SKCLGCVFVQRESKDSDCKG--------------------------------VSGVVMERIQDAHQNKHAPMMLLFP--------EGTTTNGDYLLPFKTGAFVAKVPVLPVIIRYPYQRFSPAWDSISGARHVLLLLCQFINYIEVIRLPVYYPSEQEKEDPKLYACNVRKLMACEGNLTLSDIGLP---------------EKRIYHAALNG-N---SLPR-------------------------------VLHQKDD-----
>GYMNodor
-----------------MG-DSDGFL-GSTDDSPVPT---DVGLGRSGKAEQPLLKPESSVFESSPVSRV---TAKELEEMEKKYGAYVRKDAFGIMGRGELPIADKFLLGIAMVTLVPIRVVVGIFVLLVYYLICRFCTAFSVPNREEEQEDYAHMTGWRREIVVRCGRFLSRAMLFNFGFYWIKETRLHSA-EDENTEKTDESKGAGVIVSNHVSYLDILYHMSSSFPSFVAKRSVARLPLVGII----SKCLGCVYVQRESKASDFKG--------------------------------VSGVVTERIQEAHQNSHAPMMLLFP--------EGTTTNGDYLLPFKTGAFLAKVPVLPVVLRYPYKRFSPAWDSISGGRHVILLLCQFINHIEVIRLPVYYPSEQEKEDPKLYACNVRKLMASEGNLILSDIGLP---------------EKRVYHAALNA-QMGNNYACFSCKFSPSITTTKTRPMQAMLSSFSLRISCGVMIDNETL--SR
>PHALmode
----------MATELKDFV-SNNGSH-SSNDDSPRPS---GVGPDQSGKAEQPLLESESTTSESQPAGCI---VSENLDEMEKKYAAFVRRDAYGIMGRGELPTVEKFLLGIAMVTLVPIRLVVGICILVMYYVICRFCTLFSAPNGEDEQEDYAHMTGWRRDVVVHCGRFLSRAMLFNFGFYWIDETRLYLS-EDEHNEQTDEFKRAGVIISNHVSYLDILYHMSSSFPSFVAKRSVARLPLVGII----SKCLGCVFVQRESKASDFKG--------------------------------VSGVVTERIQAAHLNIHAPMMLLFP--------EGTTTNGDYLLPFKTGAFLARVPVLPVILRYPYQRFSPAWDSISGLRHVILLLCQFINYIEVTRLPVYYPSDEEEGDPKLFASNVRKLMASEGNLILSDIGLP---------------EKRIYHAALNG-N---SLPR-------------------------------VLHQKDD-----
>CALAtsoo
----------MATELKDIG-GNNGSL-GSNDDFPDPS---GVGLDQSGKADQPLLKSETFPSESQPAGCV---VSENLDVMEKKYGAFVRKDAYGIMGRGELPTVEKVFLGISMVTLVPIRLVVGIFILVVYYVICRFCTLFSAPNREDEQEDYAHMTGWRRDVVVRCGRFLSRVMLFNFGFYWIKETRLYLS-EDEQSEQTDEFKRAGVIVSNHVSYLDILYHMSSSFPSFVAKRSVAKLPLVGII----SKCLGCVFVQRESKASGFKG--------------------------------VSGAVTERIQEAYRNNHAPMMLLFP--------EGTTTNGGYLLPFKTGAFLAKVPVLPVILRYPYQRFSPAWDSISGLRHVFLLLCQFINYIEVTRLPVYYPSDQEKEDPRLYASNVRKLMASEGNLILSDIGLP---------------EKRIYHAALNG-N---SLPR-------------------------------VLHQKVD-----
>CYMBensi
----------MATELKDMG-GNNGSL-SSNDDSVRSG---GVELDQLGKAEQPLLKKESSTSKSQSAGGV---VSENLDVMEKKYGAFVRKDVYGIMGRGELPMVEKVLLGIAMLTLVPIRLVVGVFILLVYYLICRFCTLFAAPNREDEQEDYAHMTGWRRNVVVRCGKFLSRVMLFNFGFYWIEETRPYLS-EDEHNEHTDEFKRAGVIVSNHVSYLDILYHMSSCFPSFVAKRSVAKLPLIGII----SKCLGCVFVQRESKASDFKG--------------------------------VSAVVTERIQEAHQNIEAPMMLLFP--------EGTTTNGDYLLPFKTGAFLAKVPVLPVILRYPYQRFSPAWDSISGLRHLFLLLCQFINYIEVIHLPVYYPSDQEEEDPKLFASNVRKLMASEGNLILSDIGLP---------------EKRIYHAALNG-N---SLPR-------------------------------VLHQKDD-----
>PTERcurt
----------MATELKDMV-GRNGSL-GLNDDSPLLG---GVGLEPSGKTEEPLLKPESPVLESPPPSRV---TAEDLEEMEKKYGAFVRKDAFGIMGRGKLSIVEKILLGIAMVILVPIRVVIGICILVVYYVICRFCTLFSTPNRDEEQEDYAHMTGWRREVVVQCGRFLSRAMLFNFGFYWIKKTRLYSA-EDAHTEQIDESKRAGVIVSNHVSYLDILYHMSSSFPSFVAKRSVAKLPLVGII----SKCLGCVFVQRESKASDFKG--------------------------------VSGVVTARIQEAHQNKHAPMMLLFP--------EGTTTNGDYLLPFKTGAFLAKVPVLPVVLRYPYKRFSPAWDSISGGLHVFLLLCQFINYIEVIHLPVYYPSEQEKEDPKLYACNVRKLMASEGNLILSDIGLA---------------EKRVYHAALNG-A---YNRA-------------------------------LLYEYNIT-SSA
>VANIshen
----------MAVELKDMG-GTNGSP-SSTEESVRPI---GAGDVDYGKPEQPLLKSESYAVESPAEEEVASCAADDLEELEKKYAAFVRKDAYGIMGRGELPTLEKVMLGIAIVTLVPIRIATGIFLLVVYYVICRFCTLFSTPNREDEQEDYAHMTGWRREVVVRCGRFLSRVMLFNFGFYWIRETHL--S-EDEHREILDESKRPGVIVSNHVSYLDILYHMSSSFPSFVAKRSVAKLPLVGII----SKCLGCVYVQRESKSSDFKG--------------------------------VSGIVTERIEEAHQKKNAPMMLLFP--------EGTTTNGDYLLPFKTGAFLANVPVLPVILRYPYQRFSPAWDSISGLRHIVLLLCQFINYIEVIHLPVYYPSEQEKKDHKLYANNVRKLMACAGNLTPSDIGLA---------------EKRVYHASLNGNN---SLPR-------------------------------LLHQKDD-----
>PHAItank
----------MATELKDMG-SNNGSL-GSNDDLPHPS---GVGLDQSGKADQPLLKSETSPSESQPAGCV---VSENLDVMEKKYGAFVRKDAYGIMGRGELPTVEKVLLGISMVTLVPIRLVVGIFILVVYYVICRFCTLFSAPNREDEQEDYAHMTGWRRDVVVRCGRFLSRVMLFNFGFYWIKETRLYLS-EDDQSEQTDEFKRTGVIVSNHVSYLDILYHMSSSFPSFVAKRSVAKLPLVGIIRLISTRVSNWIFCSSGYIAINFEANALVVSLSRGSQKLLVLRVFQIYVIERRDKMNIKGAVTERIQEAYRNNHAPMMLLFP--------EGTTTNGGYLLPFKTGAFIAKVPVLPVILRYSYQRFSPAWDSISGLRHVFLLLCQFINYIEVTRLPVYYPSDQEKEDPKLFASNVRKLMASEGNLILSDIGLP---------------EKRIYHAALNG-N---SLPR-------------------------------VLHQKDD-----
>GOODpube
----------MATELKEMG-GSNGSL-DSNDDSPLPS---GVGLERSGKTEEPLLKPESPSSESPPPSRV---TAEDLEEMEKKNGAFVRKDAFGIMGRGELPIVEKVLLGIAMVTLVPIRVVMGIFILVVYYVICRLCTFFSAPNRDEGQEDYAHMSGWRREVVVQCGRFFSRAMLFNFGFYWIKNSRLYSA-EDVRTDQIDESKRAGVIVSNHVSYLDILYHMSSSFPSFVAKRSVAKLPLVGII----SKCLGCVFVQRESKTSDFKG--------------------------------VSGVVTARIQEAHQNNHAPMMLLFP--------EGTTTNGDYLLPFKTGAFLAKVPVLPVVLRYHYKRFSPAWDSISGGRHVFLLLCQFINYIEVIYLPVYYPSVQEKEDPKLYACNVRKLMATEGNLILSDIGLA---------------EKRVYHAALNG-N---SLPR-------------------------------VLHQKDD-----
>NEUWmali
----------MANELKDMR-GCNGSL-SVP-----------------EKDEQPLLKPESSTGESPSTGSA---AAGALEELEKKYGAYVRKDAYGTMGRGELPMVEKLLLAIAMMTLVPIRFLVGIFILVVYYLICRIFTLFSTPNREEDQEDYAHMTGWRREIVVRSGRFLARALLFNFGFYWIRETRPYSP-EDEHRDKSDESERAGVIVSNHVSYLDILYHMSSSFPSFVAKRSVAKLPLVGLI----SKCLGCVYVQRELKASDFKG--------------------------------VAGVVTERIKEAHKNQRAPMMLLFP--------EGTTTNGDYLLPFKTGAFLAEMPVLPVILRYPYQRFSPAWDSISGVRHVILLLCQFVNYIEVVRLPVYYPFEQEKGDPKLYAYNVRKLMACEGGLTLSDIGLP---------------EKRVYHATLNG-N---SLP---------------------------------LHPKDD-----
>PLATclav
-----------------MG-ANDGFL-GSTAESPVST---DAGLERSGKAEQPLLKPESSVFESSSVSPV---TAKELEEMEKKYGAYVRKDSFGIMGRGELSIADQFLLGIAMVTLVPIRVVVGIFVLLVYYLICRFCTAFSVPNREEEQEDYAHMTGWRREIVVRCGRFLSRVMLFNFGFYWIKETRLLSA-EDENTAKTDDSKGSGVIVSNHVSYLDILYHMSSSFPSFVAKRSVARLPLVGII----SKCLGCVFVQRESKASDFKG--------------------------------VSGVVTERIQEAHQNSHAPRMLLFP--------EGTTTNGDYLLPFKTGAFLAKVPVLPVLLRYPYKRFSPAWDSISGGRHVILLLCQFINHIEVIRFPVYYPSEQEKEDPKLYACNVRKLMASEGNLILSDIGLP---------------EKRVYHSALNGNN---SLPC-------------------------------VLHQKDE-----
>CRYPlept
----------MATEQNYVD-GSNGSL-SSNDDSPLPS---GVELEHLAKAEQPLLKPECPVLVSPPPRRV---TTEDLEEMEKKYGAYVRKDAYGIMGRGELPIVEKILLGIAMLTLVPIRVLVGICILLVYYVICRFCTLLSAPNRDEEQEDYAHMTGWRRAVIVRCGRFLSRAMLFNFGFYWIKETRLYSA-EDYCTEQTDGSNRAGVIVSNHVSYLDILYHMSSSFPSFVAKRSVAMLPLVGII----SKCLGCVFVQRESKSSDFKG--------------------------------VSGLVTERILEGHQNIYAPMMLLFP--------EGTTTNGEYLLPFKTGAFLAKAPVLPLVLRYPYKRFSPAWDSISGGRHVFLLLCQFINYIEVIHFPVYYPSEQEKEDPKLYACNVQKLMASEGNLILSDVGLA---------------EKRVYHAALNG-N---SLPP-------------------------------VLHQKDD-----
>MEXIxero
----------MAAEMKDMG-ISNGSL-CP------------------GKAERPLLKSESSVSESLGASLA---AAKELEEMEKRYGAFVRKDAYGLMGRGKLPAAEKALLGIAMVTLVPIRLVLGIFILVLYYAICRVCTLFSAPNGEDGQEDYAHMAGWRRKVVVQTGRFLTRAMLFNFGFYWIKETRLYLS-EDECRDQS-ESKRPGVIVSNHVSYLDILYHMSQSFPSFVAKRSVAKLPLVGII----SKCLGCVFVQRELKDSEFKG--------------------------------VSGVVTARIQEAHQNKHAPMMLLFP--------EGTTTNGDYLLPFKRGAFVAKVPVLPVIMRYPYQRFSPAWDSISGVRHILLLLCQFINYMEVIYLPVYYPSEEEKVDPKLYAFNVQKMMAFKGNLTQSDIGLP---------------EKRVYHAALNG-N---SLPS-------------------------------VYHQKDD-----
>CORYacti
----------MATELKDMD-GSNGSL-SSNDDAPLPS---GVELERLVKPEQPLLK----------PIRV---TAEDLEEMEKKYGAYVRKDAYGIMGRGELPIVEKIRLGIAMVTLVPIRVVMGICILVVYYVICRFCTLFSAPARDEEQEDYAHMTGWRREVVVRCGRFLSRAMLFNFGFFWIEETRLYSD-KDECTEQTDESNRAGVIVSNHVSYLDILYHMSSSFPSFVAKRSVAKLPLVGII----SKCLGCVFVQRESKSCDFKG--------------------------------VSGIVTERILEAHQNNHAPMMLLFP--------EGTTTNGDYLLPFKTGAFLAKVPLLPVVLRYPYRRFSPAWDSISGGRHVFLLLCQFINYIEVIRLPVYYPSEQEKEDTKLYARNVRKLMACKGNLTLSDIGLS---------------EKRVYHAALNG-N---SLPR-------------------------------VFHQKDD-----
>DENDchryso
----------MATELMEMA-SNNGSL-CLNDDSPSPG---GVGLDQSGKAEQPLLKSKSSASESQPAACV---VSENFNAMEKKYGAFVRKDAYGIMGRGELPTVEKVLLGIAVVTLVPIRLAVGIFILVLYYVICRFCTLFSAPNRNDEQEDYAHMTGWRRDVVVRCGRFLSRVMLFNFGFYWIEETRLYLS-EDEHSEQTDEFKRAGVIVSNHVSYLDILYHMSSSFPSFVAKRSVAKLPLVGII----SKCLGCVFVQRESKASDFMG--------------------------------VSGVVTKRIQEAHQDNQAPMMLLFP--------EGTTTNGDYLLPFKTGAFLAKVPVLPVILRYPYQRFSPAWDSISGLRHVFLLLCQFINYIEVTRLPVYYPSDEEREDPKLYASNVRKLMASEGNLILSDIGLP---------------EKRIYHAALNG-N---GLPR-------------------------------VLHEKDD-----
>LANAlana
--------------------------------------------------------------------------------MEKKYAAYVRKDRYGTMGRGELPAAEKVLIGIATVTLVPIRVVVAILILVLYYLICRFCTLFSDPNREDGQEDYAHMVGWRREAVVRCGRFLSRAMLFTLGFYWIHES---SQ-KDECREQSNESERPGVIVSNHVSYLDILYHMSSSFPSFVAKRSVARLPLIGLI----SKCLGCVYVQRESKSSDFKG--------------------------------VSGVVTERIQEAHQNKLSPMMMLFP--------EGTTTNGDYLLPFKTGAFLAKVPVLPVILRYPYNRFSPAWDSISGVRHVFLLLCQFVNHMEVTRLPVYYPSEQEKEDPKLYSNNVRRLMATEGNLILSDIALA---------------EKRVYHAALNG-N---SLPR-------------------------------VLHQKDD-----
>GOODfuma
----------MATELKEMG-GSNGSL-GSNDDSPLPS---GVGLERSGKTEEPLLKPESPSSELPPPSRV---SAEDLEEMEKKYGAFVRKDAFGIMGRGELPIVEKVLLGIAMVTLVPIRVVMGICILVVYYVICRFCTFFSAPNRDEEQEDYAHMSGWRREVVVQCGRFLSRAMLFNFGFYWIEKSRLSSA-EDAHTDQIDEPKRAGVIVSNHVSYLDILYHMSSSFPSFVAKRSVAKLPLVGII----SKCLGCVFVQRESKTSDFKG--------------------------------VSGVVTARIQEAHQNNHAPMMLLFP--------EGTTTNGDYLLPFKTGAFLAKVPVLPVVLRYHYKRFSPAWDSISGGRHVFLLLCQFINYIEVIHLPVYYPSVQEKEDPKLYACNVRKLMATEGNLILSDIGLA---------------EKRVYHTALNG-N---SLPR-------------------------------VLHQKDD-----
>PHAIflav
----------MATELKDTG-SNNGSL-GSNDVLPHPS---GVGLDQSGKADQPLLKSETSPSESQPAGCV---VSENLDVMEKKYGAFVRKDAYGIMGRGELPTVEKVLLGISMVTIVPIRLVVGIFILVVYYVICRFCTLFSAPNREDEQEDYAHMTGWRRDVVVRCGRFLSRVMLFNFGFYWIKETRLYLS-EDEQSEQTDEFKRAGVIVSNHVSYLDILYHMSSSFPSFVAKRSVAKLPLVGII----SKCLGCVFVQRESKASSFKG--------------------------------VSGAVIERIQEAYRNNHAPMMLLFP--------EGTTTNGGYLLPFKTGAFLAKVPVLPVILRYPYQRFSPAWDSISGLRHVFLLLSQFFNYIEVTRLPVYYPSDQEKKDPKLYASNVRKLMASEGNLILSDIGLP---------------EKRIYHAALNG-N---SLPR-------------------------------VLHQKDD-----
>MICRparv
----------MSMEAMDLG-GTNGSL-SSNKGSPLPS---GVELNHLGKAEQPLLKPESTILESPPPRRV---TTEDLEEMEKKYGAYVRKDSYGIMGRGELPMVEKILLGIAMVTLVPIRVVMGICILVVYYVICRFCTMFSAPNRDDEQEDYAHMTGWRREVVVRCGRFLSRAMLFNFGFYWIKENRLNSA-EEDHTEQTTESKRAGVIVSNHVSYLDILYHMSSSFPSFVAKRSVAKLPLVGII----SKCLGCVFVQRESKSSDFKG--------------------------------VSGVVTERIIEAHESNHAPMMLLFP--------EGTTTNGDYLLPFKTGAFLAKVPVLPVILRYPYKRFSPAWDSISGGRHVFLLLCQLINYIEVIRLPVYYPSEEEKEDPKLYAYNVRKLMASKGNLILSDVGLA---------------EKRVYHAALNG-N---SLPR-------------------------------LLHQKDD-----
>HYPOheme
--------------------------------------------------------------------------------MERKYAAYVRKDRYGTMGRGELPASEKALLGIAMVTLVPIRVLVGFLILVVYYLICRFCTLFSSPNREDGQEDYAHMVGWRREVVIRCGRFLSRAMLFTLGFYWISESRRDSS--DEVEHDSDESQRPGVIVSNHVSYVDILYHMSSSFPSFVAKRSVGRLPLVGLI----SKCLGCVYVQRESKSSEFKG--------------------------------VSGVVTERIQEAHRNKLSPLMMLFP--------EGTTTNGDYLLPFKTGAFLAKVPVLPVILRYPYSRFSPAWDTISGVRHVILLLCQFINHMEVTRLPIYYPSEQEKEDPKLYANNVRKLMATEGNLILSDIALA---------------EKRVYHAALNG-N---SLPR-------------------------------VLHQKDE-----
>ERYCcris
----------MATELKVME-GNNEFL-SSNHDSPRPG---GLELHQSGKAEQPLLKSESSASESQPAGRV---IYENLDVMEKKYGAYVRKDAYGTMGRGELPIMEKVLLGISMVTLVPIRLLVGILIVLVYYVICRFCTLFSAPNREEEQEDYAHMTGWRRNVVVRCGRFLSRVMLFNFGFYRIDESRPHLS-EHKHSEQTDEFKRAGVIVSNHVSYLDILYHMSSSFPSFVAKRSVAKLPLIGII----SKCLGCVFVQRESKASDFKG--------------------------------VSGAVTERIQEAHRNIDAPMMLLFP--------EGTTTNGDYLLPFKTGAFLAKVPVLPVILRYPYQRFSPAWDSISGLRHLFLLLCQFINYIEVIHFPVCYPSDQEKEDPKLYANNVRKLMAYEGNLILSDIGLP---------------EKRIYHAALNG-N---SLPR-------------------------------VLHQKDD-----
>MASDpict
M---------ATTEPKQIP-ANDNPL-SP--------------------SEQPLLASE-------------------------KYAAFVRDDSYGIMGRGELPMANKVLLYIAMVTLVPIRLLMGILILVVYYLICRVCTLFSDPNREDEQEDYAHMTGWRRDVVVRCGRFLSRMMLFNFGFYWIEETRLCLS-EDEHSEPTDEFKRAGVIVSNHVSYLDILYHMSSSFPSFVAKRSVAKLPLVGII----SKCLGCVFVQRESKASDFKG--------------------------------VAGVVTERIQEAHQSIHAPMMLLFP--------EGTTTNGDYLLSFKTGAFLAKVPILPVILRYPYQRFSPAWDSISGLRHLFLLLCQFINYIEVTRLPVYYPSDQEKEDPKLYASNVRKLMASEGNLILSDIGLP---------------EKRIYHAELNG-N---SLPH-------------------------------ILHQKDD-----
>PAPHhirs
----------MAAELQDMC-NTNGSL-CS------------------GKAERPLLKAESSASESLVDSRD---AAKELEEMEKRYSAFVRKDAYGVMGRGKLRAAEKARLGIAMVTLVPIRLVLGIFILVVYYAICRICTLFSAPNRGDGQEDYAHMAGWRRKVVVQSGRFLARAMLFNFGFYWIKDTRLYLS-GDECREQSDVSKRPGVIVSNHVSYLDILYHMSSSFPSFVAKRSVAKLPLVGII----SKCLGCVFVQRESKDSDFKG--------------------------------VSGVVTERIQEAHKNKHAPIMLLFPGPDELVLLQGTTTNGHYLLPFKRGAFLPKVPVLPVILRYPYQRFSPAWDSISGVRHLLLLLCQFVNYIEVIHLPVYYPSEQEKEDPILYASNVRKLMACEGNLTHSDIGLP---------------EKRVYHAALNG-N---SLPS-------------------------------VLHQKDD-----
>DIURorie
----------MATELKGME-SSNGSL-SSNDVSPIPS---GVELELLGKAEEPLLKPDSPVVK-LPPSRV---TAQDLEEMEKKYGAYVRKDAYGIMGRGELPIVEKILLGIAMVTLVPIRVVMGICILVVYYVICRFCTLFLAPNRDEEQEDYAHMTGWRREVVVRCGRFLSRAMLFNFGFYWIKETRLYSA-ENVHTEQTDGPKRAGVIVSNHVSYLDILYHMSSSFPSFVAKRSVAKLPLVGII----SKCLGCVFVQRESKSSDFKG--------------------------------VSGVVTERILEAHQNNHAPMMLLFP--------EGTTTNGDYLLPFKTGAFLAKVPVLPVILRYPYKRFSPAWDSISGGRHVFLLLCQFINYIEVIRLPVYYPSEQEKEDPKLYACNVRKLMASEGNLILSDIGLA---------------EKRIYHAALNG-N---SLPR-------------------------------VLHQKDD-----
>DRAKthyn
----------MATEVKDLG-GT-------NVDSLIPS---GVELERLGKAEEPLLKPESTILESPPPRRV---TAEDLEEMEKKYGAYVRKDAYGVMGRGELPTAEKLLLGIAMVTLVPIRVVMGICILVAYYVICRFCTIFSAPNRDDEQEDYAHMTGWRREVVVRCGRFLSRAMLFNFGFYWIKETLLDAA-EDYRTEQTPEFKRPGVIVSNHVSYLDILYHMSSSFPSFVAKRSVAKLPLVGII----SKCLGCVFVQRESKSSDFKG--------------------------------VSGIVTERIVEAHQNEHAPMMLLFP--------EGTTTNGDYLLPFKTGAFLAKVPVLPVVLRYPYKRFSPAWDSISGGRHVFFLLCQFINYIEVIRLPVYYPSDKEKEDPKLFASNVRKLMASEGNLILSDIGLA---------------EKRVYHAALNG-N---CLPR-------------------------------VLHQKDD-----
>DRAKelas
----------MATEVKDLG-GT-------DVDSPLPS---GVELERLGKAEQPLLKPESTILESPPPRRV---TAEDLEEMEKKYGAYVRKDAYGIMGRGELPTAEKLLLGIAMVTLVPIRVVMGICILVAYYVICRFCTIFLAPNRDDEQEDYAHMTGWRREVVVRCGRFLSRAMLFNFGFYWIKETLLDAA-EDYRTEQTPEFKRPGVIVSNHVSYLDILYHMSSSFPSFVAKRSVAKLPLVGII----SKCLGCVFVQRESKSSDFKG--------------------------------VSGIVTERIVEAHQNEHAPMMLLFP--------EGTTTNGDYLLPFKTGAFLAKVPVLPVVLRYPYKRFSPAWDSISGGRHVFFLLCQFINYIEVIRLPVYYPSDKEKEDPKLFASNVRKLMASEGNLTLSDIGLA---------------EKRVYHAALNG-N---CLPR-------------------------------VFHQKDD-----
>DACThata
-----------------MG-ASDEFH-GSTDDSPVPT---DVGLGRSGKAEQPLLKPESSVFESSPVSRV---TAKELEEMEKKYGAYVRKDAFGTMGRGELPIADKFLLGIAMLTLVPIRIVVGIFVLLVYYLICRFCTVFSVPNREEEQEDYAHMTGWRREIVVRCGRFLSRAMLFNFGFYWIKETRLHSA-EDENTEKTDESKGAGVIVSNHVSYLDILYHMSSSFPSFVAKRSVARLPLVGII----SKCLGCVYVQRESKASDFKG--------------------------------VSGVVTERIQEAHQNSHAPMMLLFP--------EGTTTNGDYLLPFKTGAFLAKVPVLPVVLRYPYKRFSPAWDSISGGRHVILLLCQFINHIEVIRLPVYYPSEQEKEDPKLYACNVRKLMASEGNLILSDIGLP---------------EKRVYHAALNG-N---SLPC-------------------------------VLHQKDE-----
>ANOEemei
----------MATELKEMD-GSNGSL-SSNDGSPLSS---GVGLERSGKSEEPLLKPEYSVPEPPPLSRI---TAKELEEMEKKYGAFARKDAFGIMGRGELPIADKVLLGIAMVTLVPIRVLMGICILVVYYVICRFCTLFSAPNRDEEQEDYAHMSGWRREVVVQCGRFLSRVMLFNFGFYWIENSRLFSA-EDAHTDQFDESKRAGVIVSNHVSYLDILYHMSSSFPSFVAKRSVAKLPLVGII----SKCLGCVFVQRESKSSDFKG--------------------------------VSGVVTARIQEAHQNNHAPMMLLFP--------EGTTTNGDYLLPFKTGAFLAKVPVLPVVLKYHYKRFSPAWDSISGGRHVFLLLCQFINYIEVIHLPVYYPSEQEKEDPKLYACNVRKLMATEGNLILSDIGLA---------------EKRVYHAALNG-N---SLPR-------------------------------VLHQKDD-----
