# Supplementary material for: Orchid Phylotranscriptomics: The Prospects of Repurposing Multi-Tissue Transcriptomes for Phylogenetic Analysis and Beyond
Source: Front Plant Sci. 2022 May 27;13:910362. doi: 10.3389/fpls.2022.910362 (PMC9196242; doi:10.3389/fpls.2022.910362)
Supplement: Supplementary file 4 [file Data_Sheet_3.zip › ortho_MSA/r1/OG0009551.fa]

>CYPRflav
-MSAHRIAIVIRRSTSEDFLLVRQAPPLALEEEEYHRFVDSDLWDLPSATLKPLEGDNRSGVIVEGGDSIRVKFDVRMFDMDSALSQVASQLGKVTAICGSWSVLKYVEEPEFGPDSPVNTLFILGTLAHMDDDFPDSCKWISKESVAKFLLESRPSCGRIGPFTIIGLMNDFYGSRKWQIPEILLRQSIQEYPPGLMIVPMRSRTQKPFHSTNLVVIVAEGEANESEDPDIIKCGDALLVDPGCCTQCHSELIDLIAVLPRKLVVFLTHHHYDHIDGLSVINKCNPDAILMAHENTLSRIGKGNWS-QCVVISGGEKIQIGSQKVEAVFAPGHTDGHVALLHLNTNSLIVGDHCVGHGSAVLDITSGGNMKDYFQTTYKFLELSPNVLIPMHGRINLWPERMLCGYLKHRRDREETILKSIENGAETVYDIVAKVYANVDIKLWLAASSNVRLHVDHLVYQDKVPKGFSLEDFNRSFDA-FIEEIPLCSSEKQK------------------YM-RHTAATSA
>SELEaequ
----------------------------------------------------------------------------------------------------------------------------------MDDDFPDSCKWISKESVAKSLLESRPGCGRIGPFTIIGLMKDSYGSRKWQIPEILLRQSIQEYPPGMMIVPMRSRTQKPFHSTNLVVIVAEGEANESEDSDIIKCGDALLVDPGCCTQYHSELVDLIAVLPRKLVVFLTHHHYDHVDGLSVINKCNPDAILMAHENTLSRIGKGNWS-QCVVISGGEKIQIGGQKLAAIFAPGHTDGHVALLHLNTNSLIVGDHCVGHGSAVLDITSGGNMKDYFQTTYKFLELSPNVLIPMHGRINLWPERMLCGYLKHRRDRENTILDAIENGAETVYDIVSKVYANVDIKLWLAASSNVRLHVDHLAYQDKIPKGFSLENFNRSFDA-FIEEIPLCNSEKQK------------------YMQRHTAATSA
>CORYacti
-MAAYRIATVIKRSSVDEFLLVRQVPPPALEEEEYRRYVDSDLWDLPSAPLKLMGEERRSDVIVEGGDCFLDKLDFRMFDVDSAIAQVASQLGRVNLICESWSVLKYVEEAEFGPDSPVKTLFILGKLAQREENFSDSCKWISKDSVANMHLEPRSNGGRIGLITIVGLLHGSNRFTNWQLPHNLFN---QEYPLGIMVVPMKSRTQKPFNATNLVVIVADAEAIEPEDSGIIKYGDALLVDPGCSMQCHSELEDLVTTLPKKLIVFLTHHHYDHVDGLSVINKCNPDATLLGHENTLKLIDKGNWSHECLAISGGEKIQIGNKKLEAVFAPGHTDGHIALLHLNTNTLIVGDHCVGQGSAVLDVTSGGNMKDYFQTTYKFLELSPSVIIPMHGRINLWPQRMLCGYLKHRRDREQEILEAIENGAYTVHDIVAKVYANIDTKLWLAASSNVRLHVEHLAYQDNLPKDFSLEDFNCSHDS-FIKK---------------------------------------
>MASDpict
-MSVYQIAAAIKRSSGEEFLLVRLAPPPALEEDEYRRYVDSNLWDLPSAPLKPLEGEHQSKEMIVGGDSLGDKLNLSMFDIDLALSQIASQLGRVTALCMNWSVLKYVEEAEFGPDSPVITLFILGILAEKNESFSDSCKWMSRNSTANSSSQSTPSGDRIGPLAIIGLLQ--DESKKLQLPQVFHSNSIQECPAGIIVIPMKSVTQKPFSTTNLVLIIAKNEGFESEHSDIVKYGDALLVDPGCSIQHHSDLEDLVKALPRKLIVFLTHHHHDHVDGLSVIDRCNPDAILLAHENTMRRINGVSWSHESLSVSGGEKIQIGDQKLEVVFAPGHTDGHNALLHLNSKSLIVGDHCVGQGSAVLDATGGGNMRDYFQTTYRFLELKPSFLIPMHGRINFWPLRMLCGYLKNRRERELKILKAIENGAETLYEIVASVYADVSIRLWFAASSNVRLHVDHLAYQNMLPKDFCLKDFNASYGA-FINRISTLNIG--------------------------------
>LECAnigr
-MASHRIAIAIKHSFAEEFLLVRQVPLPVLAEDEYRFFVDSDLWDLPYAPLKHLEREDRSEVNIEGIDAFQDKIDLRLFDVDFSLGQVACQLGTVSVNFGSLSVLKYVEEPDFGPDVPLTILFVLGKLVNVEVDFPDSCKWISIESAEHFLFGSRAGSGRVGPLAFIGLFHDYFGCRNWKLPKIL---NGQEYPPGITLVPMKSRTSNPFLSTNLVVVVSDGEAIDYAESGIIKHGDALLVDPGCSTQCHSELANLVTSLPRKLFVFLTHHHCDHIDGLSVIYKCNPDALCLAHEKTLSRIPKGTWSNGYVAISDGEKIQIGGHMLEAIFAPGHTDGHLGLLHLNTRSLIVGDHCVGFGSAVLDAMGGGNLKDYFQTTYKFLELVPRVLIPMHGRINLWPERMLCEYLKHRRDRELAILEAIEKGAQTVYDIVAAVYANVDIKLWVAASSNARLHVDHLSYQHKLPKGFSVDKFDSSYDA-FVKMIATANNAI-------------------------------
>VANIshen
-MASYLIAVAIKHSLAEEFLLVRQTPPPVLQDAEYRFFVDSDLWDLPSAPLKHLQREDPLEVNIEGIDAFQDKLDLRLFDVHFSLAQVASQLGIAGVNFGNWSVLKYVEEPDFGPDVPVKILFVLGTLVNVEVDFPDSCKWISIESAENLLFGSSPSVGRVGPLAFVGLFHDYYGCRKWKLPKIL---HGQEYPPGITLVPMRSRTLNPFHSTNLVVVVSEGEAIDHAELGIIKHGDALLVDPGCSSQCHLELANLVTSLPRKLVVFLTHHHYDHIDGLSVICKCNPDSVLLAHENTLSRIPKGTWSNGHVAISSGEKIQIGAQMFEAIFAPGHTDGHFSLLHLNTRSLIAGDHCVGFGNAVLDVTGGGQMKDYFQTTYKFLELCPRVLIPMHGRINLWPEKMLCGYLKHRRDREQAILEAIENGAQTLYDIVAAVYADVDIKLWIVASSNVRLHVDHLSYQDKLPKAFSLEKFQGSSGIRFLLRWTFLHVKKNKLVAIKTFSAVAFGGLAFYLAIKSKSCSKM
>PLATclav
MATNYLIAAVIKRSSDEKFLLVRQASPPAL-EEDHRLYLDSNLWDLPSAPLKFLEGDHVSDLIIQQDDSLHDKFDFGKFDIDSALVQVAYQLGRVPPICGSWSVLKHVEEPDFGPDSPVKTLFILGHLIQEDEEFPDSCMWTSKDSVANMHLDARPSGDRIGLLTIIGLLHGSDGFRNWQLPHILRS---QEYPLGIVVIPMRSRTQKPFSSTNLVIIVADGDASESEDPAIFKYGDALLVDPGCSMHCHYELEDLVTALPKKLIVFLTHHHYDHIEGLSVINKCNPDAILLAHENTINRIGKGTWSHQLLVISGGEKINIGNNKLEAVFAPGHTDGHIALLHLNTNALIVGDHCVGYGSAFLDITSGGNMKDYFQTTYKFLELLPSVVIPMHGRINLWPEQMLCRYLKHRRDREQEILKAIKNGAETLYDIVAKVYANVDIKLWFAASSNVKLHVDHLAYQDMLPKDFSLLDFNGSYDS-FIKKISTLSNEK-------------------------------
>GOODfuma
-MAAHRIVAVIKSSSVDEFLLVRQASPPALEEEEYRQYVDSDLWDLPSAPLESLEGERRSEVTIEGADSLHDKLDFRMFDFDSALSQIASQLGRVSAVCESWSVLKYVEEPEFGPDSPFKTLFILGKLANGDERFSDYCKWVSKDNVAKMHLESRSSGNRVGLFTIIGLLLGSDWPRKWQLPHILLNQFIQEYPLGILVVPMKSRTQKPFQTTNLVVIVADGDTSEFEGSGIFKYCDALLVDPGCSMQCHSELEDLVTALPKKLIVFLTHHHYDHVDGLSVINKCNPDAILLAHGNTLKYIDKGIWSHERLVISGGEKIQIGNKKLEAIFAPGHTDGHIALLHLNTNTLIVGDHCVGHGSAVLDVTSGGNMKDYFQTTYKFLELSPSVLIPMHGRINLWPQRMLCGYLKHRMDRELAILKAIEHGAKTVYDIVAKVYANINIKLWLAASSNVRLHVDHLAFQDMLPEDFSLEDFNSSYDS-FIMNILL------------------------------------
>DENDchryso
-MATYRIAAAIKRSFGEEFLLVQQAPPPALEEDEYQHYVDSNLWDLPSAPLKPLEGEHQSKEVIVGGDALLDELDLRMFNIDSALAQIASQVGRVATICRSWSLLKYVEEGEFGPDAPVKTLFILGTLAQGDEDFSESCKWISKDRAASFHLQLTPSDDRIGLLTIIGLLDSSDESRKPQLPHVFLSHSIQEYPIGIMVIPMKSRTQKPFSTTNLVLIVAEDETSESEDSGIIKYGDALLVDPGCSIQYHPDLEDLVKALPRKLLVFLTHHHYDHVDGLSVINKCNPDAVLLAHENTLRRIDKANWSHESLAISGGEKIQIGNQKLEAVFSPGHTDGHNALLHLNSKSLIVGDHCVGQGSAVLDITSGGNMKDYFQTTYNFLELKPSVLIPMHGRINLWPQRMLCGYLKHRRERESKILKAIENGAKTLYDIVADVYADVSVRLWFAASSNVRLHVDHLAYQGMLPKDFSLDDFNASYDE-FIKKISTLNIGI-------------------------------
>EPIPpurp
-MDTYRMAAVIKRSSSEEFLLVRQAPPPAL--EEYRHYVDSDLWDLPSTPLKPLEGEHRSEEVIVGGDSLLDKIDLRMFDVYSAVAQIASQLGRATAACRSWSVLKYVEEAEFGPDSPVKTLFLIGTMAHEDEDFSDSCKWISKETVANLHLEPMPSGGRIGLLTIIGLVHGSDRSKKWQLPQIFL----QEYPPGIMVVPMRSRTQKPFQTTNLVVIVAEGEASEPEDSGIMMYGDALLVDPGCTIQCHSELEDLVAALPRKLIVFLTHHHYDHVEGLSVINKCNPDAVLLAHENTLTRIGRGDWFHACLKISGGEKIQIGDRKLEAVFAPGHTDGHIALLDLNTKSLIVGDHCVGHGSALLDVTSGGNMKDYFQTTYKFLELSPSVLIPMHGRINLWPERMLCGYLKHRRDREGAILKAIENGAESLYDIVASLYADVDVKLWVAASSNVRLHVDHLAYQDLLPKDFSLEDFNRSCDA-FINIISTLNNEK-------------------------------
>DIURorie
-MHPHRIAAVIKRCSVEEFLLVRQASPPALEEEEYRRFVDSDLWDLASAPLKPTEGGYRSEVILEGGDSLHDKLDISMFDVEAALVQVAFQIGRGTLICESWSVLKYVEEAEFGPDTPVNTLFILGKLAEGDEDFSDSCKWLSKDSVANMHLEARTSGNRIGLFTIIGLMHCSDWSTKLQLSHIHLSQSFQEYPLGIMVVPMKSRTQKPFHATNLVVIVADGEAVEPEASDIFKYGDALLMDPGCSMQFHTELEVLVTALPKKLIVFLTHHHYDHIDGLSVINKCNPDAILLAHANTLKRIGEGNWSHECLVISGGEKIQIGNKKLEAVCAPGHTDGHIALHHLDTNTLIVGDHCVGHGSAVLDVTSGGNMKDYFQTTYSFLELSPSVLIPMHGRINLWPKRMLCGYLKHRRDRELEILKAIQNGAATMYDIVARVYANVDIKLWVAASSNVRLHVDHLAYQDMLPKDFSLEDFNHSYES-FIKRISALNK---------------------------------
>APOSodor
-MADYRLAAAIERCNGEEFLLVRQSPPPVL-EEEYQRFVDSDLWDLPSSPLRVLEGERRSEVTVKGGEIVQDKLDLKAVDVESALDQVASQLGRVRAMIRNLSVLKIVEEPEFGPGFPVHTLFIVGTLADDDGDFPGSCKWISKTTAANLLVEATPISGRVGPFAAIGLLQDSYGSKKWQLPHVL---HYQEYPPGIMVVPMRSRTQKPFHTTNLVVLLSEGDFDEYDDSCIIGHAEALLVDPGCSTQCHSELADLVTSLPRKLFVFLTHHHYDHTDGLSVVQKCNPDATLLAHENTFNRIDKGNWSHGYVAISGGEKIQIGGHILEAIFATGHTDGHIALLHLNSNSLIVGDHCVGHGSAVLDITSGGNMKDYFHTTYNFLKLSPHVLIPMHGRINLWPERMLCGYLKHRRDRELSILKAIENGAESLYDIVATVYADVDSSLWFAASSNVRLHVDHLAYQEKLPKGFSMRDFRSSAGTRFLLKWSFL-----KFGIIKVVAAVGVGALAFYFTFRGKFATRN
>NEUWzoll
-MAEYRLAAAIKRRNGEEFLLVRQSPPPEL-EEEYQHFVDSDLWDLPSAPLKVLEGERLSEVTIEGGDIIQDKLDLKAFDVDSVLGQVASQLGRERAMFGNWSVLKFVEEPEFGPGSPVHMLFIVGTLVDGDEDFPGSCKWMSKDMAANVLVEARPNGSRVGPFAAIGLLQDSYRSKKWHLPHVL---HYQEYPSGIMLVPMRSRTQKPFHTTNLIVVLSEGDANEYDDSSIIGRADALLVDPGCSTQCHPVLADLVTSLPRKLFVFLTHHHYDHTDGLSVVQKCNPDATLLAHKNTFSRIDKGNWSHGYVAISGGEKIQIGGHILEAIFATGHTDGHVAMLHLNTNSLIVGDHCVGHGSAVLDLRSGGNMKDYIHTTYNFLKLSPHVLIPMHGRINLWPERMLCGYLKHRRDRELSILKAIENGAESLYDIVANVYSNVDRSLWFAASSNVRLHVDHLAYQEKLPKDFSMGKFRSSVGTGFLLRWLFLYLNLPKLGFIKVVAAVGVGALAFYLSR--------
>BLETstri
-MAVYRIAAAIKRSFGEEFLLVRQAPPLALEEDEYQRYVDSNLWDLPSAPLKALEREHQSEEVIVGGDSLHDKLDLRMFDVDSALAQIASQLGRVTAICRSWSVLKYVEEAEFGPDSPVNTLFILGKLAHGDDDFSDSCKWISKDSAANLHLQPRPSDDRIGLLTIIGLLQGSDESRKWQLPQIFHSHSIQEYPIGLMVVPMKSRTQKPFPTTNLVVIIAEDEATESEDSGIIKYGDALLVDPGCSIQYHSDLEDVVKALPRKLLVFLTHHHYDHVDGLSVINKCNPDAILLAHENTLRRIDKANWSHESLVISGGEKIQIGNQKLEAVFAPGHTDGHNALLHLNSKSLIVGDHCVGKGSAVLDITSGGNMKDYFQTTYNFLELKPSVLIPMHGRINLWPQSMLCGYLKHRRDRELKILKAIENGAETLYDIVANVYADVSIRLWFAASSNVRLHVDHLAYQDMLPKDFSLEDFNASYDA-FIKRISTLNIGK-------------------------------
>ERYCpuss
-MATYRIAAAIKRSFSEEFLLVQQTPPPALEEDKYRRYSDFNLWDLPSAPLKPQEK-HQSKEIIIGADSLHGKLDLSLFDTDSAISQIASQLGRETPICSIWSVLKYVEEAEFGPDSPIETLFIIGTLQHEDEIISNSCKWISKDNSADLNLDSMTSGDRIGPLAFIGLLQLPNESRKPPLPQIFLGRSFQEYPPNIMILPMKSRTQKPFSTTNLVLFIAVDESANSIDPDIIKHGDALLVDPGCCIQHHSDLEDLIKVLPKKLLVFLTHHHFDHIDGLSVINRFNPDAVLLAHENTLRRIDKANWSHDTIVISGGETIQIGDRKLRAVFAPGHTDGHTALLDLNSKSLIVGDHCVGQGSAVLDITGGGNMNDYFQTTYRFLDIKPNVLIPMHGRINLWPERMLCGYLKHRREREMRILKSIENGAKTLYDIVADVYADVSTRLWIPASSNVRLHVEHLAYQHKLPEDFSLEVFNASFDE-FFKKISGLKIG--------------------------------
>GASTelat
-MSAHRIAAVIKHSSSEEFLLVRQIPPPALKEEEYQRYVDSDLWDLPSAPLNPLEGGHPSQVIIEGGDSLLDKIDLTAFDVGSALAQISSQIEEQTAVCGSWSVFKYLEEPDFGPDSPVKTLFILGTSAHGDDDFSGTCKWMSKDTAIYLHLY------RIGSLTVTGLLHRSDE--------IFIKYSYQEFPLGITVIPMRSRTPAPFHSTNLVVLVAGDDAGEPEESSFFKFGDALLVDPGCSIQHHSDLENLVTTLPRNLLVFLTHHHYDHVDGLSVINKCNPDAILMAHKNTLSRIDKGIWSHERLVVSGGEKIHIGSEKVEVVFAPGHTDGHTALLHLNTRCLIAGDHCVGQGSAVLDITSGGSMMDYFQTTYKFLDLLPSALIPMHGRTNVWPENLLCGYLNHRRDREAMILKAIENGAKTLYDIVAFVYVDVDVKFWIAASSNVRLHVEHLACQGMLPKDFSLEDFNNSYHE-FIERISKL-----------------------------------
>THELangu
-MAAYRIVTVIKRSSVDEFLLVRQASPPVL--EEYQRYVDSDLWDLPSAPLKPVEGEHRSEVIVEGLDSLYEKLDFKTFDFYSALSQVASQLGRDTISCERWSVLKYVEEADFGPDSPVKTLFVLGKLTQEDDDFPDSCKWISKDSAANMHLESRSSGSRIGLFTVVGLLHGSDQSASWHLSHVLLNQSYQEYPLGIMVVPMKSRTQKPFHSTNLVVIIADGGAYEPEESGIIKYGDALLVDPGCSMQCHSELEGLVAALPKKLIVFLTHHHYDHVDGLSVINKCNPDAILLAHENTLKRIDKGDWSHECLVISDGEKIQIGDKVLEAIFAPGHTDGHIGLLHTATNALIVGDHCVGQGSAVLDGNSGGNMKDYFQTTYKFLELSPRVLIPMHGRINLWPQRMLCGYLKHRKDRELEILKAIENGAHTMYDIVSNVYANVDIKLWLAASSNVRLHVDHLAYQDMLPKDFSLEDFNRGYDS-FIKKVSILCN--------------------------------V
>CALAtsoo
-MATYLLVAAIKRSFGEEFLLVRQSPPPPLEEDEYRRYADSNLWDLPSSPLKPLEGEHQSKEVIVGADSLHDKLDLTIFDIDSALSHIASQLGRATTIFRSWSVLKYVEEAEFGPDSPFKTLFILGTFTHADEEFSNSFKWISKDSAANLHLQSRPSDDRIGLLTITGLLQGSDESRKPKLPQIFLNHSIQEYPLGIMVFPMKSRTQKPFSTTNLVLIVAEDEASESEDSDIIN-GNALLMDPGCSIQCHSDLEDLVKALPRKLLVFLTHHHYDHVDGLSVINNCNPNAILLAHENTLRRIDKANWSHESLVISGGEKIQIGNQKLEAVFAPGHTDGHTALLHLNSKSLIVGDHCVGQGSAVLDITGGGNMKDYFQTTYNFLELKPSVLIPMHGRINLWPQRMLCGYLKNRRDREFKILKAIEDGDRTLYDIVAKVYADVSVRLWFAASSNVRLHVDHLAYQGMLPQYFCLEDFNASYDE-FIEKISTLNVGK-------------------------------
>GYMNdens
MSATYLIAAVIKRSSDDKFLLVRQASPPAL-EEDHRLYLDSHLWDLPSAPLKFLEGDPVSDLIIQQGDSLHDKFDFGKFDIDSALGQVASQLGRVPAICGSWSVLKYVEEPDFGPDSPVKTLFILGHLVHEDEEFPDSCMWASKDSVANMHLDSRPSGGRIGLFTIIGLLHGSDGFGNWQLPHILLS---QEYPLGIIVIPMRSRTQKPFYSTNLVIIVADGEDSESEDPAIFKYGDALLVDPGCSMHCHYELEDLVTTLPKKLIVFLTHHHYDHIDGLSVINKCNPDAILLAHENTLNRIGKGTWSHQLLVISGGEKINIGNNKLEAVFAPGHTDGHIALLHLNTNALIVGDHCVGYGSAVLDITSGGNMKDYFQTTYKFLELSPSVLIPMHGRINLWPKQMLCRYLKHRRDREQEILKAIKNGAETLFDIVAKVYANVDIKLWFAASSNVRLHVDHMANQDMLPKDFSLLDFNGSYDS-FIKKISTLSNEK-------------------------------
>CALAcreb
-MAAYRIATVIKRSSDDEFLLIRQASPPALEEEEYRRYVDSDLWDLPSAPLKPMEGEQCSEVIIEGRDSLCDKLDLRMFDVGAALGQIGSQLGRVTVICEGWSVFKYAEEADFGPDSPVKTVFILGKLAQGDEVFSDSCKWISKNSVASVYLESNTYEGRIGLLTVVGLLHGSDQSINRQLPNILLNQPFQEYPLGIMVLPMKSRTKKPFHATNLVVIVAD-EAIEPEDSDIIKYGDALLVDPGCSMQYHSELEDLVSALPKKLIVFLTHHHFDHVDGLSVINKCNADAILLAHESTLKRIGNGSWSHDCLVISGGEKIQIGNKKLEALFAPGHTDGHIALHDLTTNTLIVGDHCVGHGSAVLDASSGGNMKDYFQTTYKFLERSPNVLIPMHGRINLWPQRMLCGYLKHRRDRELEILKAIENGANSVYDIVSKVYANVDIKLWIGASSNVRLHVDHLANQDRLPKDFSLDYFNSSYDS-SIKKISTL-----------------------------------
>PAPHhirs
-MATHRIVTAIKRSFCEDFLLVRQVPLPALEEEEYHRFVDSDLWDLPFATLKPLEGDNRSGVIVEGGDSIRDKLDLRMFDMDSALSQVASQIGRVTAICGSWSVLKYVEEPDFGPDSPVNMLFILGIMSHMDDDFADSCKWMSKESVANFLLESRPGWGRIGPFTIIGLMNDSYGSRKWQIPEILLRQSIQEYPPGIMIVPMRSRTQKPFHSTNLVVIVAEGDANESEDSDIIKCGDALIVDPGCCTQCHSELLDLIAVLPRKLLVFLTHHHNDHVDGLSVINKCNPDAILMAHGNTLDRIGKGNWS-QCVVISGGEKIQIGGQKLEAIFAPGHTDGHVALLHLNTKSLIVGDHCVGHGSAVLDITSGGNMKDYFQTTYKFLELSPNVLIPMHGRINLWPERMLCGYLKHRRDREETILKAIENGAETVYDIVSKVYANVDIKLWLAASSNVRLHVDHLAYQDKIPKGFSLEDFNRSFNT-FIEEIPLCNSEKQK------------------YMLRHTAATSA
>MEXIxero
-MASHRIAVAIKRSLCEDFLLVRQDPPPALEEDEYHCFVDSDLWDLPFATLKPLEGDNRSGVIVEGGDSIRDKLDLRMFDMDSALSQVASQLGRVTAICGSWSVLKYVEEPDFGPDSPVNTLFLLGTLAHMDDDFPDSCKWMSKESVANFLLESRSRCGRIGPFTIIGLMKDSYSSQKWQMPEILLCQSV-EYPPGMMIVPMRSRTEKPFHSTNLVVIVAEGDACESEVSDVIKCGDALLVDPGCCRQCHSELLDLVAVLPRKLLVFLTHHHYDHVDGLSVINKCNPDAILMAHENTLSRIGKGNWS-QCVVISGGEKIQIGDQKVEAVFAPGHTDGHVALLHLNSNSLIVGDHCVGYGSAVLDITSGGNMKDYFQTTYKFLELSPNVLIPMHGRINLWPERMLCGYLKHRRDREETILMAIENGAKTVYDIVAKVYANVDIKLWLAASSNVRLHVDHLAYQDKIPKDFSMRKFQSSAGMLFLYQWSFLYLKQQKLGTIKILAALGIGGLAFSLAVKGLFPNNL
>CALAplic
-MAAYRIATVIKRSSSDEFLLIRQASPPALEEEEYRRYVDSDLWDLPSAPLKPMEGEQCSEVIIEGSDSLCDKLDLSMFYVGAALGQVASQLGRVTVLCESWSVFKYAEEADFGPDSPVKTVFILGKLAQGDEDFSDSCKWISKNSVASVYLESKTCEGRIGLLTVVGLLHGSDQSINRQLPNILLNQPFQEYPLGIMVLPMKSRTQKPFHATNLVVIVAD-EAIEPEDSDIIKYGDALLVDPGCSMQYHSELEDLVTALPKKLIVFLTHHHFDHVDGLSVINKCNADAILLAHESTLKRIGNGSWSHDCLVISGGEKIQIGNKKLEALFAPGHTDGHIALHDLNTKTLIVGDHCVGHGSAVLDASSGGNMEDYFQTTYKFLELAPNVLIPMHGRINLWPQRMLCGYLKHRRDRELEILKAIENGAKSVYDIVAKVYANVDIKLWIGASSNVRLHVDHLANQDRLPKDFSLDYFNSSYDS-SIKKISTL-----------------------------------
>DRAKthyn
-MTS-------------------------------------------------------------------------------------------------------------------------------------------------------------------------------------------------------------------------------------------------SSNKELKLEGLVNVLPKKLLVFLTHHHFDHVDGLSVINKCNPDAILLAHENTLKRIGKGNWSHECLVISGGEKIQIGDKILEAVFAPGHTDGHIALLHSSTNTLIVGDHCVGHGSAVLDVTSGGNMKDYFQTTYKFLELSPSVLIPMHGRINLWPQRMLCGYLKHRRDRELEILKAVENGAHTMYDIVSKVYANVDIKLWIAASSNVRLHVDHLAYQDILPKDFSLEDFNRSYDS-FIKKLCTTVYSRRPMGG--------------------------
>LANAlana
-MADYRLVAVIKNPSDEEFLVVRQAPPPALSEEEYQRFVDSDLWDLPSAMLKLLEGGARFEIIIEGADSLSDKLDLGAFDVSSALDQVASQVGVVTATIRNWSLLKYVEEAEFGPGPPIHTLYVLAKLEYKIENLQESCKWISKEIALKLLLEVKPTSNRIGSFVVIGFLHDSADPRNWRAPHTL---HCQEYPPGIMILPMKSRTAKPFHTTNLVVMVPHNDTNGYEASNYITYGDALLVDPGCCTEVHLELADLVATLPRKLVVFVTHHHYDHVDGLSVIQKCNPDAVLLAHENTISRIGD-TWSLGHTLISGGEKICIGGQRLEAICAPGHTDGHLALLHVSTNSLIVGDHCVGQGSAVLDIRSGGNMKDYFETTYKFLELSPHVLIPMHGRINLWPKRMLCGYLKHRRERELSILKAIESGAETLFDIIAKAYADLDVKMWLPASSNVRIHVDHLAHHEKLPKDFSMRKFQSTCGLHFFSRWTWTYLKGRKLSAITFISLLGFGGLALSVALRKKHV---
>VANIplan
-MAPYLIAVAIKRSLAEEFLLVRQSPPPVLEDAEYRFFVDSDLWDLPSAPLKQLERDDPSEVNIEGIDALQDKLDLRLFDVHFSLAQVASQLGIARVNFGSWSVLKYVEEPDFGPDVPVKILFVLGTLVNVEADFPDSYKWISIESVENLLFGSSPSVGRVGPLAFVGLFHDYYGCRKWKLPKIL---HGQEYPPGITLLPMRSRTLKPFHCTNLVVVVSEGEAIDNEELDIIKHGDALLVDPGCSSQCHLELANLVTSLPRKLIVFLTHHHYDHIDGLSVICKSNPDSVLLAHENTLSRIPKGTWSNGHVAISGGEKIQIGRQMFEAIFAPGHTDGHFSLLHLNTRSLITGDHCVGFGSAVLDVTGGGKMKDYFQTTYKFLELFPRVLIPMHGRINLWPERMLCGYLKHRRDREQAILEAIENGAQTLYDIVAAVYADVDIKLWIVASSNVRLHVDHLSYQDKLPKAFSLEKFQASSGIRFLLRWTVLHVKRNNLVAIKAFLAVGFVGLAFYLALKNKNCSKV
>CYPRbard
-MATHRIATAIKRSSGEDFLLVRQAPPPVLEEEEYHRFVDSDLWDLPSATLKPLEGDNRSGVIVEGGDSIRDKFDVRMFDMDSALSQVASQLGRVTAICGSWSVLKYVEEPEFGPDSPVNTLFILGTLAHMDDDFQDSCKWISKERVANFLLESRPSCGRVGPFTIIGLMNDSYGSRKWQIPEILLRQSIQEYPPGMMIVPMRSRTQKPFHSTNLVVIVAKGEPNESEDSDIIKCGDALLVDPGCCTQCHSELIDLITALPRKLLVFLTHHHYDHVDGLSVINKCNPDAILMAHENTLSRIGKGNWS-QCVVISGGEKIQIGSQKLEAVFAPGHTDGHVALLHLNTNSLIVGDHCVGHGSAVLDITSGGNMKDYFQTTYKFLELSPNVLIPMHGRINLWPERMLCGYLKHRRDREETILKAIENGAETVYDIVAKVYANVDIKLWLAASSNVRLHVDHLAYQDKVPKDFSMRKFQSSAGMLYLLQWSFLYLKQQKLGTIKIIVALVVGGLAFSLSV--------
>BORYspha
--------------------------------------------------MKPLEGGSRSETVIEGADALTDKLDLGSFDVYSALNQVVSQVGMIAAPIGNWALLKYVEEAEFGPEPHVHTLFMLGRLESKVENLQESCKWISKEAALKLLLQVKPGCDRLGPFVALGLLHDSTDSGKWRAPHTL---HCQEYPPGITLVPMKSRTAKPFRTTNLVVMAPYNNINGSEDTDYIAYGDALLIDPGCCTEVHSELADLVAALPRKLVVYVTHHHYDHVDGLSVVQKYNPDALLLAHENTMNRVGKDQWSLGYTLISGGEKISIGGQRLEAISAPGHTDGHLALLHVSTNSLIVGDHCVGQGSALLDIRAGGNMKDYFETTYKFLELSPHVLIPMHGRINLWPKRMLCGYLKHRRDRESSILEAIESGAATLFDIIAKVYADVDIKLWLPASSNVRLHVDHLAHQEKLPKDFPMRKFQASCGLRFLSRWMWTYVNGPKLSAVKVITVLGIGGILFSFAAKRKLG---
>GOODpube
-MSVNRIVAVIKSSSVDEFLLIRQASPPVLEEEEYRQYVDSDLWDLPSALLESLEGERRSEVTIEGADFLHDKLDFRMFDFDSALNQIASQLGRVSAVCESWSALKYVEEPEFGPDSPFKTLFILGKLANGDECFSDYCKWISKDNVAKMHLESRSSGNRVGLFTIIGLLLGSDWPRKWQLPHILLNQFVQEYPLGIMVVPMKSRTQKPFQTTNLVVIVADGDTSESEGFGIFKYCDALLVDPGCSMQCHSELEELVTALPKKLIVFLTHHHYDHVDGLSVINKCNPDAILLAHGNTLKYIDKGNWSHERLVISGGEKIQIGNKKLEAVFAPGHTDGHIALLHLNTNTLIVGDHCVGHGSAFLDVTSGGNMKDYFQTTYKFLELSPSVLIPMHGRINLWPQRMLCGYLKHRRDRELAILKAIEHGAKTVYDIVTKVYANINIK---------------------------------------------------------------------------------
>CREMappe
-MTYYRIAAAIKRSFGEEFLLVRLAPPPPLDEDEYHRYVDSNLWDLPSAPLKPLEGEHQSETIIGGADSLHEKLDLRTFDIELALSQISSQLGRVTSIRMNWSVLKYVEEAEFGPDSSIKTLFILGTLARGDEEFSDSCKWMAKDSAANSLLQSTPSADRIGPLTAIGLLQGSDESRKFQPPPIFLSRSIQEYPTGIMVIPMKSRTLKPFSTTNLVLIVAEDEASGSEHPDAIKHGDALLVDPGCSVQHHSDLEVLVKSLPRKLLVFLTHHHSDHVDGLSVINRCNPDAILLAHERTLRRIAESNWSHQPLMISGGEKIQIGNQKLEAVSAPGHTDGHIALLHLNTQSLIAGDHCVGQGSAVLDATSGGNMKDYFQTTYRFLELKPSVLIPMHGRISLWPQRMLCEYLKHRRDREARVLEAIEDGAESLYDVVAGVYADVGVGWWLAASSNVRLHVDHLAYRGMLPKDFCLQDFNDSYDA-FIKKISAFNIGK-------------------------------
>NEUWmali
-MAEYRLAAAIKRRNGEEFLLVRQSPPPEL-EEEYQHFVDADLWDLPSAPLKVLEGERLSEVTIEGGDIIQDKLDLKAFDVDSVLGQVASQLGRERAMFGNWSVLKFVEEPEFGPGSPVHMLFIVGTLVDGDEDFPGSCKWISKEMAANVLVEARPNGSRVGPFAAIGLLQDSYRSKKWQLPHVL---HYQEYPSGIMLVPMRSRTQKPFHATNLVVVLSEGDANEYDDSSIIGRADALLVDPGCCTQCHPVLADLVTSLPRKLFVFLTHHHYDHTDGLSVVQKCNPDATLLAHKNTFSRIDKGNWSHGYVAISGGEKIQIGGHILEAIFATGHTDGHVAMLHLNTNSLIVGDHCVGHGSAVLDIRSGGNMKDYIHTTYNFLKLSPHVLIPMHGRINLWPERMLCGYLKHRRDRELSILKAIENGAESLYDIVANVYSNVDRSLWFAASSNVRLHVDHLAYQEKLPKDFSMGKFRSSVGTGFLLRWLFLYLNLPKLGIIKVVAAVGVGALAFYLLR--------
>HYPOheme
-------------------------------------------------MLKPLEGDARSEFIVEGADSISDKLNLSAFDVQSAIDQVVSQVGVVAA---AWSLLNCVEEAEFGPEPLLHTIYILGTLESKIENLQDSCKWMSKESALKLLLEVKPSGDRVGPFVFIGLLCDSTEPRKWRVPHTL---HCQEYPPGITLVPMKSRTQKPFRTTNLVVMAPFDDINGAKATDYFTCGDALLVDPGCCTDVHSELADLVAALPRKLVVFVTHHHHDHVDGLSVVQKCNPDAILLAHKNTMSRIGKEKWSLGYTLISGGEKICIGGQKLEVICAPGHTDGHLALLHASTNSLIVGDHCVGQGSALLDINSGGNMKDYFETTYKFLDLSPHVLIPMHGRINLWPKKMLCGYLKHRRERELSILKVIEGGAESLFDIVAKVYANVDMKLWLPASSNVRIHVDHLAIQEKLPKDFSMRNFQSTCGLRFLSRWTWAYLKR-RLSATKVLVVLGFGGLALSLAVKRKYT---
>ANOEemei
-----------------------------------------------------------------------------------------------------------------------------------------------------------------------------------------------------MVVPMKSRTQKPFQTTNLVVIVADGDTSESEGSGIFKYCDALLVDPGCSMQCHSELEDLVTALPKKLIVFLTHHHYDHVDGLSVINKCNPDAILLAHGNTLKHIDNGNWSHERLVIYGGEKIQIGNKKMEAIFAPGHTDGHIALLHLNTNTLIVGDHCVGHGSALLDITSGGNMKDYFQTTYKFLEISPSVLIPMHGRINLWPQRMLCGYLKHRRDRELEILNAIEHGAKTLYDIVAKVYANIDIKLWLAASSNVRLHVDHLAFQDMLPKDFSLEDFNSSFDA-FIKKISAANSEK-------------------------------
>CRYPlept
-MATYRIATVIKRFSVDEYLLVRQTSPPALEEEEYRRYVDSDLWDLPSAPLKAMEGERLSEVIVEGGDSLHDNLDLRMFDVGFALGQVASQLGRVTSICESWSLLKFVEEAEFGPDSPVSTLFITGKLAQGDEDFSEICKWISKESVAAMHMQSGLVGNRIGLLTIIGLLHSSYWSRNWQLPHTLRS---QEYPLGMLVVPMKSRTQKPFHTTNLVVFVASGEAIETQVSDIIKCGDALLVDPGCSVQYHSELKDLVIALPKKLIVFLTHHHHDHVDGLSVINKCNPDATLLAHENTLKRIGKGNWSNKCAVISGGEKIQIGNQKLEAVFAPGHTDGHIALMHLDTNTLIVGDHCVGHGSAVLDVTSGGNMKDYFQTTRKFLELSPSVLIPMHGRINLWPQRMLCGYLKHRRDRELEILKAIESGAVTVYDVVARVYANVDIKLWLAASSNVRLHVDHLAYQNMLPKDFSLEDFTRSFDS-FIKKISVNI----------------------------------
>PHRAlind
-MAAHRIATVIKRSFCEDFLLVRQAPPPALEEDEYHRFVDSDLWDLPFVTLKPLEGDNRSGVIVDGGDSIREKLDLRMFDVDSALSQVASQLGRVTAICGSWSVLKYVEEPEFGPDSPVNTLFILGMLAHMDDDFPDSCKWMSKESVANFLLESRSGCGRIGPFTIIGLMNDFYRSQKWQIPEILLRQSI-EYPPGMMIVPMRSRTQKPFHSTNLVVIVAEGDANEFEDSDIIKCGDALLVDPGCCTQCHSELLDLIAVLPRKLLVFLTHHHNDHVDGLSVINKCNPDAILMAHENTLSRIGKGNWS-QCVVISGGEKIQIGSQKLEAVFAPGHTDGHVALLHLNSNSLIVGDHCVGHGSAVLDITSGGNMKDYFQTTYKFLELSPNVLIPMHGRINLWPERMLCGYLKHRRDREETILMAIENGAVTVYDIVAKVYANVDIKLWLAASSNVRLHVDHLAYQDKIPKAFSMRKLQSSAGMLFLIQWSFLYLKRQLLGTIKILAALGVGGLAFSLVVKGKFALSR
>PHAIflav
-MATHLIVAAIKRSFGEEFLLVRQSPPPPLEEDEYRRYVDSNLWDLPSAPLNPLEGEHQSKQVIIGSHSLHDKLDLRIFDIDSALSHIASQLGREPPICRSWAVLKYVEEAEFGPDSPFKTLFILGTFSHGDEGFSDSWKWISKESTVNFHLQSRLSDDRIGLLTITGLLQGSDEFRKPKLPQIFLNHSIQEYPLGIMVLPMKSRTQKPFSTTNLVLIVAEDEASESEESDIIN-GDVLLVDPGCSIQCHSDLEDLVKALPRKLLVFLTHHHDDHVDGLSAIKNCNPNAILLAHENTLRRIDKANWFHESLLISGGEKIQIGNQKLEAVFAPGHTDGHTALLHLNSKSLIVGDHCVGQGSAVLDISGGGNMKDYFQTTYNFLELKPSVLIPMHGRINLWPQRMLCGYLKNRRDREFKILKAVEDGAGTLYDIVANVYADVSIRFWFAASSNVRIHVDHLAYQGMLPKYFCLEDFNASYDE-FVDKIYTLNFGK-------------------------------
>MOLIcapi
-MAVYTVAAAIKSPSGDEFLVVRQFPPAAPEEEEYRRFVDSDLWDLPSAMLKPLEGEARSEITIQGADSISDKIDLSSFDVQSAIDQVMSQVGMVAL---AWSLLKYVEEAEFGPEPLVHTIYILGTLESKIENLQDSCKWMSKESALNLLLEVKPSGDRVGSFVFIALLCDSTETGKWRVPHML---HCQEYPPGITLVPMKSRTAKPFCTTNLVVMAPFDDVNRTTSTDYFTYGDALLIDPGCCTEARSELADLVAALPRKLVVFVTHHHYDHVDGLSVIQKCNPDAILMAHENTMRRIGKEKWSLGYTLISGGEKICIGGQRLEVIFAPGHTDGHLALLHVRTNSLIVGDHCVGQGSALLDISSGGNMKNYFETTYKFLDLSPHVLIPMHGRINLWPKKMLCGYLKHRRERELSILKAIEGGAETLFDIVAKVYADVDMKLWLPASSNVRIHVDHLAIQEKLPKDFSMRNFQSTCGLRFLSRWTWTYLKRSRLSTTKVLVVLGFGGLALSLAVKRKYT---
>PHALcorn
-MATYRIASVIMRSSGEEFLLVRQTPPPSFEDDDYLRFVDSKLWDLPSAPLKPLAKPHPSKEVIFGIDSLPDKLDLTAFDVDSALSQISSQLGRATPVSRDWSVLKYVEEADFGPDSPIKTLFIVGKLVQDDEDLSDSCKFISKDSAANIHLQSTPGGDRIGLLTIIGLLHRNDKSQKPPLPRSFLNHSIQEYPFGLIVAPMKSRTQKPFSTTNLVLIVAEDEAVESEESAIFKHGEALLVDPGCSVQQHSDLEDLVKALPRKLIVFLTHHHYDHVDGLSVIDKCNPDAILLAHPNTLRRINTTSWSHESLPISGGETLQIGRQKLEIVFAPGHTDGHSALLHLNSNSLIVGDHCVGHGSAALDITSGGNMKDYFETTYNFLNLKPNVLIPMHGRVNLWPQNMLCGYLKHRRERELTILKAIEDGAESLFDIVAKVYADVSRSLWLAASSNVKLHVDHLGYQNMLPKGFSLENFNNSYDE-FLKKISSL-----------------------------------
>EPIPhell
-MDTYRIAAVIKRSSSEEFLLVRQAPPPAL--EEYRHYVDSDLWDLPSTPLKPLEGEHRSEEVIVGGDSLLDKIDLRMFDVYSAVAQIASQLGRAAAACRSWSVLKYVEEAEFGPDSPVKTLFLIGTMAHEDEDFSDSCKWISKETVANFHLEPMPSGGRIGLLTIIGLVHGSDGSKKWQLPQIFL----QEYPPGIMVVPMRSRTQKPFQTTNLVVIVAEGEASEPEDSGIMMYGDALLVDPGCTIQCHSELEDLVAALPRKLIVFLTHHHYDHVEGLSVINKCNPDAVLLAHENTLTRIGRGDWFHACLKISGGEKIQIGDRKLEAVFAPGHTDGHIALLDLNTKSLIVGDHCVGHGSALLDVTSGGNMKDYFQTTYKFLELSPSVLIPMHGRINLWPERMLCGYLKHRRDREGAILKAIENGAESLYDIVASLYADVDVKLWVAASSNVRLHVDHLAYQHLLPKDFSLEDFNRSFDA-FINIISTLNNEK-------------------------------
>EPIDfulg
-MAAYRIAAAIKRSSGEEFLLVSLAPPPALEEDEYQRYVDSKLWDLPSASLKPLEGQQQSKEMIAGGDSLSGKLDLTTFDIDSALSQIASQLGRATAIRTNWSVLKYVEEAEFGPDSPVKTLFVLATLEHKDEAFSNSCKWISKDSAANLHVQSTPSGDRIGPLTIIGLLQGSDEPTKLQLPQTFLSHPIQEYPAGIMVMPMKSRTHKPFSATNLVLIVADDEASESEHSESVKHGDALLVDPGCSVQHHSDLEDLVKALPRKLIVFLTHHHNDHVDGLPVIRKCNPDAVLFAHENTLRRIDQASWSHQSRSISGGEKIQIGDEELEAVFAPGHTDGHMALLHLNSKALIVGDHCVGRGSAVLDATSGGNMRDYFRTTYSFLELKPRVLIPMHGRINLWPQRMLCEYLKHRRDRELKILKAVENGAGTLYDVVADVYADVGVGFWFAASSNVRLHVDHLAHQNMLPEGFCLQDFNASYDE-FIRKISALNVGK-------------------------------
>DRAKelas
-----------------------------------------------------MEEEQRSEVIVEGVDSLYDKLDFRMFDFGYALSQIAFQLGRVTINCESWSVLKYVEEPDFGPDSSIQTLFILGKLAQGDEDFPDSCKWISKDSVANMHLDSRSSGSRIGFFAVIGLLHNSDLSTKWHLSNVLISQKYQEYPLGIVVVPMKSRTHSPFHSTNLVVIVADGGDNKPEESVVSIYGDALVVDPGCTMQCHPELEGLVNVLPKKLLVFLTHHHFDHVDGLSVINKSNPDAILLAHENTLKRIGKGNWSHECLVISGGEKIQIGDKILEAVFAPGHTDGHTALLHSSTNTLIVGDHCVGHGSAVLDVTSGGNMKDYFQTTYKFLELSPSVLIPMHGRINLWPQRMLCGYLKHRRDRELEILKAVENGAHTMYDIVSKVYANVDIKLWIAASSNVRLHIDHLAYQDILPKDFSLEDFNRSYDS-FIKKLCTTVYSRRPMGG--------------------------
>APOSshen
-MADYRLAAAIERRNGEEFLLVRQSPPPVL-EEEYQRFVDSDLWDLPSSPLKVLEGERRSEVTVKGGEIVQDKLDLKAVDVESALDQVASQLGRVRAMIRNLSVLKIVEEPEFGPGFPVHTLFIVGTLADDDGDFPGSCKWISKTTAANLLVEATPISGRVGPFAAIGLLQDSYGSKKWQLPHVL---HYQEYPPGIMVVPMRSRTQKPFHTTNLVVLLSEGDFDEYDDSCIIGHADALLVDPGCSTQCHSELADLVTSLPRKLFVFLTHHHYDHTDGLSVVQKCNPDATLLAHENTFNRIDKGNWSHGYVAISGGEKIQIGGHILEAIFATGHTDGHIALLHLNSNSLIVGDHCVGHGSAVLDITSGGNMKDYFHTTYNFLKLSPHVLIPMHGRINLWPERMLCGYLKHRRDRELSILKAIENGAESLYDIVATVYADVDSSLWFAASSNVRLHVDHLAYQEKLPKGFSLEEFNNSYDA-FIRTIGIRDSEK--------------------------YRSQI
>RIMAelli
-MAAYRIATVIKCFSVDEFLLVRQASPPVL--EEYQRYVDSDLWDLPSAPLKPMEGEHRSEVFVEGVDSLYDKLDFKMFDFNSALGQIASQLGRVTISCESWSVLKYVEEAEFGPDSPVQTLFILGKLVQGDEDFPDSCKWISKDGVVNMHLESRSSGSRIGLFTVVGLLHGSDRSTNRHLSHILLNQSFQEYPLGIMVVPMKSRTQKPFHSTNLVVIVADGGTIEPEDSGIIKYGDALLVDPGCSMQCHSELEDLVTALPKKLIVFLTHHHYDHVDGLSVINKCNPDAILLAHENTLKRI--GSWSHECLVISGGEKIQIGDKILEAVFAPGHTNGHIALLHSSTNALIVGDHCVGQGSAVLDVTSGGNMKEYFQTTYKFLELSPSVLIPMHGRINLWPQRMLCRYLKHRRDRELEILKAVENGAHTVYDIVAKVYANVDIKLWLAASSNVRLHVDHLAYQDILPKDFSLEDFNSSYDS-FIKKVSTLNN---------------------------------
>PHAItank
-MATYLIVAAIKRSFGEEFLLVRQAPPPALEEDEYRRYVDSNLWDLPSSPLNPLEGEHQSKEVIVGSDSLHDKLDLRMFDIDSALSHIASQLGRESPICRSWSVLKYVEEAEFGPDSPFKILFILGTFAHGDEDFPDSFKWISKDSAVNLHLQSRPSDDRIGFLTITGLLQESDESRKPQLPQIFLNHSIQEYPLGVMVLPMKSRTQKPFSTTNLVLIVAEDEAGESEDSDIITYGDALLMDPGCSIQCHSDLEDLVKALPRKLLVFLTHHHYDHVDGLSVINNCNPNAILLAHENTLRRIDKSNWSHESLVISGGEKIQIGNQKLEAVFAPGHTDGHNVLLHLNSNSLIVGDHCVGQGSAVLDITGGGNMKDYFQTTCNFLELKPSVLIPMHGRINLWPQRMLCGYLKNRRDREFNILKAIEDGAGTLYDVVADVYADVSIRLWFAASSNVRLHVDHLAYKGMLPKYFCLEDFNASFDQ-FIQKMGFLL----------------------------------
>PAPHconc
-MATHRIVTAIKRSFCEDFLLVRQAPPPALEDEEYHRFVDSDLWDLPFATLKPLEGDNRSGVIVEGGDSIRDKLDLRMFDMDSALSQVASQIGRVTAICGSWSVLKYVEEPDFGPDSPVNILFILGMLSHMDDDFAESCKWMSKESVANFLLESRPGCGRIGPFTIIGLMNDSYGSRKWQIPEILLR---QEYPPGIMIVPMRSRTQKPFHSTNLVVIVAEGDASESEDSDIIKCGDALIVDPGCCTQCHSELLDLIAVLPRKLLVFLTHHHNDHVDGLSVINKCNPDAILMAHGNTLDRIGKGNWS-QCVVISGGEKIQIGGQKLEAVFAPGHTDGHVALLHLNTKSLIVGDHCVGHGSAVLDITSGGNMKDYFQTTYKFLELSPNVLIPMHGRINLWPERMLCGYLKHRRDREETILKAIENGAETVYDIVAKVYANVDIKLWLAASSNVRLHVDHLAYQDKIPKDFPMTKFQSSAEMLFLLEWSFLYLKHQKLGTLKILAALGVGVLAFSLAVKGKFAISR
>LIMOabor
-MDSYRIAAVINRCSSEEFLLVRQAPPPALEEEEYRHYVDSDLWDLPSTPLKLLEEENRSEVIVEGGDSLHNKIDLRMFDVDSALTQIASQLGKATAVCGSWSVLKYVEEAEFGPDTPIKTLFIVGTMAHRDEDFSDSCKWISKDSVANLHLEPRPSGGRIGLFTIIGLGHGSDGSRKWQLPQILLSQSVQEYPPGIMVVPMKSRTQKPFQTTNLVVIVAEGEASESEDTGIMMYGDALLVDPGCTTQCHSELEDLVTALPRKLIVFLTHHHYDHVDGLSVINKCNPDTILLAHENTLTRIGRGNWFHERLTISGGEKIQIGNEKLEAVFAPGHTDGHIGLLHLNTKSLIVGDHCVGHGSAVLDITSGGNMKDYFQTTYKFLELSPSVLIPMHGRINLWPERMLCGYLKHRRDRELAILEAIENGARTLYDIVASVYANVDVKLWLAASSNVRLHVDHLAYQGMLPKDFSLEVFNRSYDA-LIKIISALNNEK-------------------------------
>EPIPaphy
-MADIRIAAIIKRRSDEKFLLFPQVPPPALEEEEYQRYSDSNLYDLPTAPLNPLVGDLRPQELIIGGDFLHDSIDLTAFDINSSIAQITSQIERSMAICTTWYASNYIEEPEFGPDLSVNTLFIFRILSVGDEDCSESCMWISEEEIAKLHLLPIPKGDRIGLLAIIGILHGSDKSKKWPIPQTLI---YQEYPLGIKVVPMKSRTPKPFQTTNLVLIVAEDEEIGSEDSDTIKHGDAILIDPGCSAQCHSELEELVKLLPKKLLIFLTHHHYDHIDGLSSIEKCNREAVLLAHANTLQRIEEHNWSLHRLAISGGEKIQIGNHKLETIFAPGHTDGHCALLHLNTRSLIAGDHCVGHGSAVLDSTSGGNMEDYFQTTYKFLEISPNSLIPMHGRINLWPERLLCGYLKHRRDREKSILKALKDGAKNVLEIVAGVYSDVDERLWPVASSNVRLHVEHLACQEGIPCVYARSRLLRCTEASFLSAIVD------------------------------------
>HAEMdisc
-MAAYRIAAVIKRPSVDEFLLVRQASPPELEEEEYRYYVDSALWDLPSAPLEPLEGGHRSEVTIEGADSLHEKLDFSIFDFDSALSQIASQIGKVSAVCESWSVLKYVEEPDFGPDSPFKTLFILGKLANGDESFSDYCKWISKDNAAKIHLESRSSGNRVGLFTIIGLLLGSDQPRKWQLPHILLN---QEYPLGIMVVPMKSRTQKPFQATNLVVIVADDDTSEPEDSGIFKYCDALLVDPGCSVQCHSELEELVTALPKKLIVFLTHHHYDHVDGLSVINKCNPDAILLAHGNTLKHIDKGNWSHERLVISGGEKIQIGNKKMEAVFAPGHTDGHIALLHLNTNTLIVGDHCVGHGSAFLDVTSGGNMKDYFQTTYKFLELSPSVLIPMHGRINLWPQRMLCGYLKHRRDRELAILKAIEHGAKTVYDIVEKVYANIDIKLWLAASSNVRLHVDHLAFQDILPKDFSLEDFNSSYDS-FIKKFSATISQK-------------------------------
>CEPHdama
MMDTYRIAALIKRSSSEEFLLLRQASPPALEEEDYQHYVDSDLWDLPSTPLKPLEGEHRSEVIVEGGDSLHDKINLKMFDVNSALAQIASQLGRSTAVCGSWSVLKYVEEAEFGPDSPVKTLFITGTMTHSEEDFSDSCKWITKDSASNLHLEPRPSGGRIGLLTIIGLVHGSDGSRKPPLPQIFLSQSIQEYPPGIMVVPMRSRTQKPFQTTNLVVIVAEPEASESEDSAIMMYGDALLVDPGCTVQCHSELEDLVTALPRKLIVLLTHHHHDHVDGLSVINKCKPDAILLAHENTLTRIGRGNWFRDRLTVSGGEKIQIGSKKLEVVFAPGHTDGHIALLHSYTNSLIVGDHCVGHGSAVLDITSGGNMKDYFQTTYKFLELSPSVLIPMHGRINLWPERMLCGYLKHRRDREQAILEAIENGGETLYDIVASVYANVEVKLWLACSSNVRLHVDHLDYQGMLPKDFSLEYFNRSYDA-FIKIISTLNNEK-------------------------------
>CALAsini
-MATYLLAAAIKRSSGEEFLLVRQSPPPPPEEDEYRRYVDSNLYDLPSSPLKPLEGEHQSKQVIVGADSLLDKLDLSIFVIDSALSHIASQLGRATTIFRSWSVLKYVEEAEFGPDSPFKTLFILGTFTHADEKFSNSFKWISKDSAANLHLQSRPSDDRIGLLTITGLLQGSDESRKLKLPQIFLKYSFQEYPLGIMVFPMKSRTQKPFSTTNLVLIVAEDEAGESEGSDIIN-GDALLMDPGCSIQCHSDLEDIVKALPRKLLVFLTHHHYDHVDGLSVINNCNPNAILLAHENTLRRIDKANWSHESLVISGGEKIQIGNQKLEAVFAPGHTDGHTALLHLNSKSLIVGDHCVGQGSAVLDITGGGNMKDYFQTTYNFLELKPSVLIPMHGRINLWPQRMLCGYLKNRREREFKILKAIEDGDGTLYDIVAKVYADVSVGLWFAASSNVRLHVDHLAYQGMLPQYFCLEDFNASYDE-FIEKISTLNIGK-------------------------------
>OECEmacu
-MATYRIAAAIQRCFSEEFLLVRQVPPPALEEDEYRRYTDSNLWDFPSAPLNPQEGEHQSKEVIVGDDSLHGKLDLCMFDTDSALSQISSQLGRETSVCSIWSVLKYVEEAEFGPDSPVKTLFILGTLEHEDEFISDSCKWISKDDAANFKFRSTPGDDRIGPLTIIGLLRQSDESRKPPLPQIFLGRSIQEYPPGIMVMPMKSRTQKPFSTTNLVLIVADDESTKSKYPTIDIYGDALLVDPGCSIQHHPDLEDLIKVLPKRLLVFVTHHHHDHIDGLSVISKCSPDAVLLAHSNTLLRIDASNWSRETIVISGGETIQIGDRLLEAIFAPGHTDGHNALLHLNSNSLIVGDHCVGRGSAVLDITAGGDMNDYFETTYSFLEMKPSVLIPMHGRINLWPQRMLCGYLKHRRERELKILKAIEDGAKTLYDVVADVYADVSSTLWLAASSNVRLHVEHLAYQHLLPEEFSLEDFNASFDE-FIKKISGLNIG--------------------------------
>CHILtrap
-MSAYRIAAVIKRSSADEFLLLRQPSPPVL--EEYQRYVDSDLWDLPSAPLKPMDGERRSEVIVEGVDSLHDKLDFRMFDFCSALSQIAYQLGRVTINCERWSVLKYVEEADFGPDSPVQTLFILGKLIQGDEDFPDSCKWISKDNVANMHLESRSSGSRIGIFTVVGLLHNSDLSAKWHLSNVLIS---QEYPLGIMVAPMKSRTQRPFHSTNLVVIVADGGDNEPEDSVITKYGDALLVDPGCTMQCHSELEDLVNALPKKLIVFLTHHHYDHIDGLSVINKCNPGAILLAHENTLKRI--GNWSHECLVISGGEKIQIGDKILEAVFAPGHTDGHIALLHSSTNALIVGDHCVGHGSAVLDVTSGGNMKDYFQTTYKFLEISPSVLIPMHGRINLWPQGMLCGYLKHRRDRELEILKAVVNGAHTVYDIVSEVYANVDIKLWLAASSNVRLHIDHLAYQDILPKDFSLEDFNLSYDS-FIKKVSTLNK---------------------------------
>CHILsemi
-MAAYRIATVIKRSSADELLLLRQPSPPVL--EEYQRYVDSDLWDLPSAPLKPMEGERRSEVIVEGVDSLYDKLDFRMFDLCSALSQIAYQLGRVTINCERWSVLKYVEEADFGPDSPVQTLFILGKLVQEDEDFPDSCMWISKDNVANMHLESRSSGSRIGIFTVVGLLHNSDLSAKWHLSNFLIS---QEYPLGIMVVPMKSRTQRPFHSTNLVVIVADGGDNEPEDSVITKYGDALLVDPGCTMQCHSELEDLVNALPKKLIVFLTHHHYDHIDGLSVINKCNPGAILLAHENTLKRI--GNWSHECLVISGGEKIQIGDKILEAVFAPGHTDGHIALLHSSTNALIVGDHCVGHGSAVLDVTSGGNMKDYFQTTYKFLEISPSVLIPMHGRINLWPQGMLCGYLKHRRDRELEILKAVVNGAHTVYDIVSKVYANVDIKLWLAASSNVRLHIDHLAYQDILPKDFSLEDFNLSYDS-FIKKVSTLNN---------------------------------
>CYMBensi
-MAAYRIAAAIKRSFSEEFLLVRQVPPPALEEDEYRHYTDSNLWDLPSTALRPQKGEQQSKEVIVGDDSLRGKLDLRMFDIDSALSQIASQLGRVTAICRNWSVLKYVEEAEFGPDSPIKTLFILGTLAHEDENIPGSCKWMSKDSAATLHLQLTLSGDRIGPLAIIGLLQGSNESRKSQLPQIFLSNSIQEYPTGIMVIPMKSRTQKPFSTTNLVLIVADDEATKADDTDIIKYGDALLVDPGCSIQYHSDLQDLVKALPRKLLVFLTHHHYDHIDGLSVINECNPDATLLAHENTLRRIDKANWSHESIVISGGETMQIGDQKLEAVFAPGHTDGHIALLHPNSKSLIVGDHCVGQGSAVLDVTSGGNMKDYFRTTYSFLELKPSVLIPMHGRINLWPQRMLCGYLKHRRERELKILKAIENGAETLYDIVADVYADVSTNLWFAASSNVKLHVDHLAYQHLLPEDFSLENFNASFDD-FIKKISALKIG--------------------------------
>PTERcurt
-MGAFQIYAVIKRSSVDEFLLVRQAAPPALEEEEYRRYVDSDLWDLPSAPLKPLEGERRTEVFIEGGDSLHHKLDLGMFDIGSALGQIASQLGRVTAVCENWSVLKYVEEAEFGPDSPVKTLFILGELADGDEYFSDYCKWMSKDSVAIMHSESRTSDGRVGLFTIIGLLHGSDQSRNWQLPRIL-NQSIQEYPLGIMILPMKSRTHKPFKTTNLVVIVADGEASESEGSGIFKYGDALLVDPGCSMQCHSEMEDLVTALPKKLIVFLTHHHYDHIDALSVINKCNPDAILLAHGKTLKHIDKGNWSHESLVISGGEKIQIGNKELEAIFAPGHTDGHIALLHLNTNTLIVGDHCVGHGSAVLDVTSGGNMKDYFETTYKFLELSPSVLIPMHGRINLWPQRMLCGYLKHRRDRELSILKAIEHGAKTVHDIVAEVYANIDINYWLAASSNVRLHVDHLAYQDMLHKDFSLEDFNRSYDS-SIKYTSTLNNEK-------------------------------
>DACThata
MSATYLIAAVIKRSSDDKFLLVRQASPPAP-EEDHRLYLDSHLWDLPSAPLKFLEGDHVSDWIIQQGDSLHDKFDFGKFDIDSALGQVASQLGRVPAICGSWSVLKYVEEPDFGPDSPVKTLFILGHLVQEDEEFPDSCMWASKDSVVNMHLDSRPSGGRIGLFTIIGLLHGSDGFRNWQLPHILLS---QEYPLGIIVIPMRSRTQKPFYSTNLVIIVADGEASESEDPAIFKYGDALLVDPGCSMHCHDELEDLVMTLPKKLIVFLTHHHYDHIDGLSVINKCNPDAILLAHENTLNRIGKGTWSHQHLVISGGEKINIGNNKLEAVFAPGHTDGHIALLHLNTNALIVGDHCVGYGSAVLDITSGGNLKDYFQTTYKFLELSPSVVIPMHGRINLWPKQMLCRYLKHRRDREQEILKAIKNGAETLYDIVSKVYANVDIKLWFAASSNVRLHVDHLAYQDMLPKDFSLLDFNGSYDS-FIKKISTLSNEK-------------------------------
>CALEmajo
-MADYRIAAVIKRSSDDEFLLVRQASPPAL--EEYQRYVDSDLWDLPSALLKPMEGQSRSEVIVQGLDSLHDKLDFRMFDFCSALSQIAYQLGRVTLNCERWSVLKYVEEADFGPDSPVKTLFLVGKPAQGDEDFPDSCKWISKDSVASMHLESRSSGSRIGIFTVVGLLHNSDLSTKWHLSNVLIS---QEYPLGIMVVPMKSRTQRPFQSTNLVVIVADAGDNEPQDSVIIKYGDALLVDPGCAIECHSELEDLVNALPKKLIVFLTHHHYDHVDGLSVINKCNPDAILLAHENTLKRI--GNWSHECLVISGGEKIQIGDKTLEAVFAPGHTDGHIALLHSSTNALIVGDHCVGHGSAVLDIASGGNMKDYFQTTYKFLELSPSVLIPMHGRINLWPQRMLCGYLKHRRDRELEILKAVENGAHTVYDIVSKVYANVDIKLWLAASSNVRLHIDHLAYQDILPKDFSLEDFNRSHAS-FLEKISTQNN---------------------------------
>PHALmode
-MATYRIASVIMRSSGEEFLLVRQTPPPSFEDDDYLRFVDSKLWDLPSAPLKPLAKPHPSKEVIFGIDSLPDKLDLTAFDVDSALSQISSQLGRATPISRAWSVLKYVEEADFGPDSPIKTLFIVGKLKQEDEDLSDSCKFISKDSAANIHLQSTPGGDRIGLLTIVGLLHRDDKSQKPPLPRSFLNHSIQEYPLGLIVAPMKSRTQKPFSTTNLVLIVAEDEAVESEESAIFKHGEALLVDPGCSVQQHSDLEDLVKALPRKLIVFLTHHHYDHVDGLSVIDKCNPDAILLAHPNTLRRINTTSWSHESLPISGGETLQIGRQKLEIVFAPGHTDGHSALLHLNSNSLIVGDHCVGHGSAVLDITSGGNMKDYFETTYNFLDLKPNVLIPMHGRVNLWPQNMLCGYLKHRRERELTILKAIEDGAETLFDIVAKVYADVSRSLWLAASSNVKLHVEHLAYQNMLPKGFSLENFNNSYDD-FLKKISSL-----------------------------------
>ERYCcris
-MASYRIAAAIKRSFSEEFLLVRQTPPPALEEDEYRRYKDFNLWDLPSARLNPQEG-HQSKEVIVGADSLHGKLDLSLFDTDSAISQIASQLGRETPICSIWSVLKYVEEAEFGPDPPIETLFILGTLEHEDEIISDSCKWISKDNSADLNLNSMPNGDRIGPLAIIELLQQPNESRKPPLPQIFLGRSIQEYPPNIMILPMKSRTQKPFSTTNLVLIIAVDESTNSEDPDIIKHGDALLVDPGCCIQHHSYLEDLIKVLPKKLLIFLTHHHFDHIDGLSVINKSNPDAILLAHENTLRRIDEANWSHETIVISGGETIQIGSQKLRAVFAPGHTDGHNALLDLNSNSLIVGDHCVGQGSAVLDITGGGNMNDYFQTTYRFLDIKPNVLIPMHGRINLWPQRMLCGYLKHRREREMKILKSIENGAKTLYDVVADVYADVSIRLWIPASSNVRLHVEHLAYQHKLPEDFSLEDFNATFDE-FFKKISGVKIE--------------------------------
>EPIDpuni
-MAAYRIAAAIKRSSGEEFLLVSLAPPPALEEDEYQRYVDSKLWDLPSASLKPLEGQQQSKEMIAGGDSLSGKLDLTTFDIDSALSQIASQLGRATAIRTNWSVLKYVEEAEFGPDSPVKTLFVLATLEHKDEAFSNSCKWISKDSAANLHVQSTPSGDRIGPLTIIGLLQGSDEPTKLQLPQTFLSHPIQEYPTGIMVMPMKSRTHKPFSTTNLVLIVADDEASESEHSESVKHGDALLVDPGCSVQHHSDLEDLVKALPRKLIVFLTHHHNDHVDGLPVIRKCNPDAVLFAHENTLRRIDQASWSHQSRSISGGEKIQIGDEELEAVFAPGHTDGHMALLHLNSKALIVGDHCVGRGSAVLDATSGGNMRDYFRTTYSFLELKPRVLIPMHGRINLWPQRMLCEYLKHRRDRELKIRKAVENGAGTLYDVVADVYADVGVGFWFAASSNVRLHVDHLAHQNMLPEGFCLQDFNASYDE-FIRKISALNVGK-------------------------------
>DENDnobi
-MATYRIAAAIKRSFGEEFLLVQQAPPPALEEDEYQHYVDSNLWDLPSAPLKPLEGEHQSKEVIVGGDALLDELDLRTFNIDSALAQIASQVRRVATICRSWSLLKYVEEAEFGPDSPVKTLFILGTLAQGDEDFSDSCKWISKDRAAN-----SSSDDRIGLLTIIGLLDGPDESRKPQLPSVFLSHSIQEYPTGIMVIPMKSRTQKPFSTTNLVLIVAEDETIESEDSNIIKYGDALLVDPGCSIQYHPDLEDLVKALPRKLLVFLTHHHYDHVDGLSVINKCNPDAILLAHENTLRRIDKANWSHELLAISGGEKIQIGNQKLEVVFSPGHTDGHNALLHLNSKSLIVGDHCVGKGSAVLDITSGGNMKDYFQTTYNFLDLKPSVLIPMHGRINLWPQRMLCGYLKHRREREFKILKAIENGAKTLYDIVADVYADVSVRLWIAASSNVRLHVDHLAYQGMLPKDFSLDDFNASYDD-FIKKISTLNLGI-------------------------------
>ANOEroxb
-MAAYRIVAVIKRSSVDEFLLVRQASPPALEEEEYRRYVDSVLWDLPSAPLESLEGEHRQKVTIEGADSLYEKLDFRLFDFDSALSQIAAQLGSVSAVCESWSVLKYVEEPEFGPDSPFKTLFILGKLANGDEFFSDYCMWISKDNVAKMHLESRSSGNRVGLFTIIGLLLGSDCPRKWQLPHILLN---QEYPLGIMVVPMKSRTQKPFQTTNLVVIVADGDTSESEGSGIFKYCDALLVDPGCSMQCHSELEDLVTALPKKLIVFLTHHHYDHVDGLSVINKCNPDAILLAHGNTLKHIDNGNWSHERLVIYGGEKIQIGNKKMEAIFAPGHTDGHIALLHLNTNTLIVGDHCVGHGSALLDVTSGGNMKDYFQTTYKFLEISPSVLIPMHGRINLWPQRMLCGYLKHRRDRELEILNAIEHGAKTLYDIVAKVYANIDIKLWLAASSNVRLHVDHLAFQDMLPKDFSLEDFNSSFDA-FIKKISAANSEK-------------------------------
>MICRparv
-MANYRVASVIIRSSVDEFVVVRHASPPALEEEEYRRYVDSDLWDLPSAPLKPLEAEHRSKVIIQGGDSLPDNLDFSMFDFDSALCQVASQLGRVSVICESWSVLKYVEEPDFGPDSPVRTLFILGKLAAGDDDLTDFCKWISSDS-AIMHLESRPSSCRIGLLTIIGLLHGCDQSTNRYLPHI----HSQEYPLGIMVVPMKSRTQKPFHATNLVVIVADSEAIEPEGSDIIKYGDALLVDPGCSFQCHSELEDLVTSLPKKLIVFLTHHHYDHIDGLSVINKCNPDAVLLVHENTLKRIDKGNWSHECIVISGGEKIQIGNKKLEAVFAPGHTDGHIALLHLNTNTLIVGDHCVGHGSAVLDVTSGGNMKDYFETTYKFLELSPSVLIPMHGRINLWPQRMLCGYLKHRRDREREILKAIENGAYTVYDIVAKVYANVDVKLWLAASSNVRLHVDHLAYQDMLPKDFSVEDFNRSYDS-FIKKISTSNI---------------------------------
>CYMBmann
-MAAYRIAAAIKRSLSEEFLLVRQVPPPALEEDEYRRYTDSNLWDLPSTALRPQKGEQQSKEVIFGDDSLCGKLDLRMFDIDSALSQIASQLGRVTAICRNWSVLKYVEEAEFGPDSPIKTLFILGTLAHEDEDIPDSCKWMSKDSAATLHLQSTLSGDRIGPLVIIGLLQGSNESRKSQLPQIFLSNSIQEYPGGIMVIPMKSRTQKPFSTTNLVLIVADDEATKADDTDIIKYGDALLVDPGCSIQYHSDLQDLVKALPRKLLVFLTHHHHDHIDGLSVINECNPDATLLAHENTLRRIDKANWSHESIVISGGETMQIGDRKLEAVFAPGHTDGHLALLHPNSKSLIVGDHCVGQGSAVLDVTSGGNMKDYFQTTYSFLELKPSVVIPMHGRINLWPQRMLCGYLKHRRERESKILKAIENGAETLYDIVADVYADVSTSLWFAASSNVRLHVDHLAYQHLLPEDFSLENFNASYDD-FIKKISSLKIG--------------------------------
>GYMNodor
MSATYLIAAVIKRSSDDKFLLVRQASPPAL-EEDHRLYLDSHLWDLPSAPLKFLEGGHVSDLIIQQGDSLHDRFDFGKFDMDSALGQVASQLGRVPAICGSWSVLKYVEEPDFGPDSPVKTLFILGHLVQEDEEFPDSCMWASKDSVANMHLDSRPSGGRIGLFTIIGLLHGSDGFRNWQLPHSLLS---QEYPLGIIVIPMRSRTQKPFHSTNLVIVVADGEASESEDPAIFKYGDALLVDPGCSMHCHYELEDLVTALPKKLIVFLTHHHYDHIDGLSVINKCNPDAILLAHENTLNRIGKGTWSHQLLVISGGEKINIGSNKLEAVFAPGHTDGHIALLHLNTNALIVGDHCVGYGSAVLDITSGGNMKDYFQTTYKFLELSPSVLIPMHGRINLWPKQMLCRYLKHRRDREQEILKAIKNGAETLFDIVAKVYANVDIKLWFAASSNVRLHVDHMADQDMLPKDFSLLDFNGSYDS-FIKKISTLSNEK-------------------------------
>GALEfabe
-MASHQIAVAIKRSLVEEFLLVRQAPPPVLEEDEYRFFVDSELWDLPSAPLKHLEREERSEFTIEGVGAFQDQLDLRLFDVQFSLGEVASQLGIVSVNFECWSVLKYVEEPDFGPDAPVKILFVLGTLKNVEVDFPDTCKWVSIQSVENELLGSSSSVSRVGPLAFIGLFHDYYGCRMWKLPKIL---HGQEYPPGIILVPMRSRTLKPFHSTNLVIVVSDGEAIDNAESDIVQHADAVLVDPGCSTQCHSKLANLVTLLPRKLVVFLTHHHYDHIDGLSVIYKSNPDAVLLAHENTLSRIPKGIWPNGYVAISGGEKIQIGGQMLEAIFAPGHTDGHFGLLHLNTRALITGDHCVGIGSAVLDVTSGGKMMDYFQTTYKFLKLFPRVVIPMHGRINLWPERMLCGYLKHRRDREDAILEAIENGAQTMYDIVAAVYADVDVKLWIAASSNVRLHVDHLSYQDKLPKGFSVDNFNSSYDA-FVKMTATCNSAR-------------------------------
>HEMIforr
MSATYRIAAVIKRSSDGEFLLVRHASPPAL-EEEHRLYRDSDLWDLPSAPLKFLEGDRGSDLIIQQGDSLHDEFDFTKFDIDSALGQVASQLGRVPAIYGNWSVLKCVDEPDFGPDSPVKTLFILGHLAQEDEEFPDSCMWASKDNVANMHLESRPSDVRIGLFTIIGLLHGSDGFRNWQLPNFLLS---QEYPLGIIVVPMRSRTQKPFYATNLVVIVADGEASESEEPDIFIHGDALLVDPGCSMHCHYELEDLVTTLPKKLIVFLTHHHYDHIDGLSVINKCNPDAILLAHENTLNRIDKGTWSLERLVISGGEKINIGNNKLEAIFAPGHTDGHVALLHLNTNALIVGDHCVGYGSAVLDITSGGNMKDYFQTTYKFLELSPSVLIPMHGRINLWPEQMLCRYLKHRRDREQEILKAIENGAKTLYDIVAKVYANVDVKLWLAASSNVRLHVDHLAYQDLLPKDFSLLDFNASYDS-FIKKISSLSN---------------------------------
