# Supplementary material for: Orchid Phylotranscriptomics: The Prospects of Repurposing Multi-Tissue Transcriptomes for Phylogenetic Analysis and Beyond
Source: Front Plant Sci. 2022 May 27;13:910362. doi: 10.3389/fpls.2022.910362 (PMC9196242; doi:10.3389/fpls.2022.910362)
Supplement: Supplementary file 4 [file Data_Sheet_3.zip › ortho_MSA/r1/OG0009173.fa]

>MASDpict
---------------------------------------------------------------------------------------------------------------------------------------MAI------------------------------------------------------------SELEDNMVQNIAVGAAFTDYGGSITSLDFHRTEDLLVTASEDDSVRLYNIVDAV----------LLKTMYHKKHGTDRICFTHHPSSIICSSRYNLESTNESLRYLSMYDNRCLRYFKGHKKRVVSLCMSPINDSFMSGSLDHSVRIWDLRVNACQGILRLRGRPTVAYDQQGLVFAVAMEGGAIKLFDSRSYDK------------------------GPFDTFLVGGDTAEVCDIKFSNDGKSMLLTTTSNNVYVLDAYCGDKRCGFSLEPSPNITTESTFTPDGKYVVS----GSGDGTLHAWNVYRRNEVACWDSN--IGTTTCLKWAPRRAMFAAAS-TVLTFWIPNLSKL--N-NSTS-TEVSVT----------
>OPHRgarg
---------------------------------------------------------------------------------------------------------------------------------------MSI------------------------------------------------------------AELDDSMVHSMAVGAAFTDYGGSITSLDFHRTEDLLVTASEDDSVRLYSIVDAT----------LLKTMYHKKHGTDRICFTHHPSSIICSSRYNLESTNESLRYLSMYDNRCLRYFKGHNKRVVSLCMSPIDDSFMSGSLDHSVRIWDLRVNACQGILRLRGRPTVAYDQQGLVFAVAMEGGAIKLFDSRSYDK------------------------GPFDTFLVGGDTAEVCDIKFSNDGKSMLLSTTSNNVYILDAYCGDKRCGFSLEPSPSLTTEATFTPDGKYVIS----GSGDGTLHAWNIYTRNEVACWNSY--IGATTCLKWAPRRAMFAAAA-TALTFWIPNQSKL--N-DSTS-AED-------------
>CHILsemi
---------------------------------------------------------------------------------------------------------------------------------------MSI------------------------------------------------------------AELDDAMVHSMAVGAAFTDYGGTITSLDFHRTEDLLVTASEDDSVRLYNIVDAT----------LLKTMYHKKHGTDRICFTHHPSSIICSTRYFLESTNESLRYLSMYDNRCLRYFKGHMKRVISLCMSPINDSFMSGSLDHSVRIWDLRVNACQGILRLRGRPTVAYDQQGLVFAVAMEGGAIKLFDSRSYDK------------------------GPFDTFLVGGDTAEVCDIKFSNDGKSMLLSTTSNNVYILDAYCGDKRCGFSLVPSPSLTTEATFTPDGKYVVS----GSGDGTLHAWNVHMRNEVACWNSY--VGPTTCLKWAPRRVMFAAAS-TALTFWIPNPSKL--N-NGSPDAGD-------------
>THELangu
---------------------------------------------------------------------------------------------------------------------------------------MSI------------------------------------------------------------AELDDAMVHSMAVGAAFTDYGGSITSLDFHRTDDLLVTASEDDSVRLYNIVDAT----------LLKTMYHKKHGTDRICFTHHPSSIICSTRYNLESTNESLRYLSMYDNRCLRYFKGHKKRVVSLCMSPINDSFMSGSLDHSVRIWDLRVNACQGILRLRGRPTVAYDQQGLVFAVAMEGGAIKLFDSRSYDK------------------------GPFDTFLVGGDTAEVCDIKFSNDGKSMLLSTTSNNVYILDAYCGDKRCGFSLEPSPCFTTEATFTPDGKYVVS----GSGDGTLHAWNVHMRNEVACWNSY--VGPTTCLKWAPHRVMFAAAS-TALTFWIPNQSKL-NN-DSPI-AED-------------
>MOLIcapi
-------------------------------------------------------------------------------------------------------------------------------------MSTPM------------------------------------------------------------AELDDSTVRSMAVAAIFTDYVGKITCLDFHRTDDLLVTASEDDSVHLYDTANAK----------LLKTTFHKKHGADRVCFTHHPSSIICSSRYNLDST-ESLRYLSIYDNRCLRYFKGHKNRVVSLCMSPVNDSFMSGSLDHSIRIWDLRVNACQGILRLRGRPTVAYDQQGLVFAVAMEGGAIKLFDSRSYDK------------------------GPFDTFLVGGDTAEVCDIKFSNDGKSMLLTTTNNNIYVLDAYGGDKRCGFSLEPSPNITTEGTFTPDGQYVVS----GSGDGTLHAWNINMRNEVACWNSY--IGAVTCLKWAPCRAMFAAAS-TVLTFWIPNQSKS--N-EEPS-AVESDAAK--------
>DENDchryso
---------------------------------------------------------------------------------------------------------------------------------------MSI------------------------------------------------------------TELDDTMVQSMAVGAAFTDYGGSITSLDFHRKEDLLVTASEDDSVRLYNIVDAI----------LLKTMYHKKHGTDRICFTHHPSSIICSSRYNLESTNESLRYLSMYDNRCLRYFKGHKKRVVSLCMSPINDSFMSGSLDHSVRIWDLRVNACQGILRLRGRPAVAYDQQGLVFAVAMEGGAIKLFDSRSYDK------------------------GPFDTFLVGGDTAEVCDIKFSNDGKSMLLTTTSNNVYVLDAYCGDKRCGFNLEPSLNTTTESTFTPDGKYVVS----GSGDGTLHAWNVYMRNEVASWSSY--IGATTCLKWAPRRAMFAAAS-SVLTFWIPNVSKL--N-NSTS-TEVPTA----------
>PTERcurt
---------------------------------------------------------------------------------------------------------------------------------------MSI------------------------------------------------------------AELDDTMVHSMAVGTAFTDYGGSITSLDFHRTEDLLVTASEDDSVRLYNIVDAI----------LLKTMYHKKHGTDRICFTHHPSSIICSSRYNLESTDESLRYLSMYDNRCLRYFKGHKKRIVSLCMSPINDSFMSGSLDHSVRLWDLRVNACQGILRLRGRPTVAYDQQGLVFAVAMEGGAIKLFDSRSYDK------------------------GPFDTFLVGGDTAEVGDIKFSNDGKSMLLSTTSNNVYVLDAYCGDKRCGFSLEPSPSLTTEATFTPDGKYVFS----GSGDGTLHAWNIYMRNEVACWNSY--IGPTTCLKWAPHRVMFAAAS-TALTFWIPNPSKL--N-DSTN-VED-------------
>PHALmode
---------------------------------------------------------------------------------------------------------------------------------------MSI------------------------------------------------------------TELDDTMVQNMAIGAAFTDYGGSISSLDFHRTDDLLVTASEDDSVRLYNIVDAI----------LLKTMYHKKHGADSICFTHHPSSIICSSRYNLESTNESLRYLSMYDNRCLRYFKGHKKRVVSLCMSPINDSFMSGSLDHSVRIWDLRVNACQGILRLRGRPTVAYDQQGLVFAVSMEGGAIKLFDSRSYDK------------------------GPFDTFLVGGDTAEVCDIKFSNDGKSMLLTTTSNNVYVLDAYCGDKRCGFSLEPSSNITTESSFTPDGKYVIS----GSGDGTLHAWNVNMRNEVACWNSY--IGATTCLKWAPRRAMFAAAS-TVLTFWIPNSSKL--N-NSPS-TEASAA----------
>VANIshen
---------------------------------------------------------------------------------------------------------------------------------------MSI------------------------------------------------------------AELDDETVRSMAVGAAFTDYGGGITSLDFHRVNDLLVTASEDDSIRLYDIVDAT----------LLKTMYHKKHGADRICFTHHPSSIICSSRYNVESTNESLRYLSMYDNRCLRYFKGHKNRVVSLCMSPINDSFMSGSLDHSVRIWDLRVNACQGILRLRGRPTVAYDQQGLVFAVAMEGGAIKLFDSRSYDK------------------------GPFDTFLVGGDTAEVCDIKFSNDGKSMLLTTTSNNIYILDAYCGDKRCGFSLEPSIKSTTEATFTPDGNYVVS----GSGDGTLHAWNVYKRYEVACWNSY--IGSATCLKWAPRRAMFAAAS-TALTFWIPNPSKS--S-ESTS-T---------------
>EPIDfulg
---------------------------------------------------------------------------------------------------------------------------------------MSI------------------------------------------------------------TELDDTMVQSFAIGAAFTDYGGSITSLDFHRTEDLLVTASEDDSVRLYNIVDAI----------LLKTMYHKKHGTDRICFTHHPSSIICSSRYNLESTNESLRYLSMYDNRCLRYFKGHKKRVVSLCMSPINDSFMSGSLDHSVRIWDLRVNACQGILRLRGRPTVAYDQQGLVFAVAMEGGAIKLFDSRSYDK------------------------GPFDTFLVGGDTAEVCDIKFSNDGKSMLLTTTSNNVYVLDAYCGDKRCGFSLEPSSNITTESTFTPDGKYVVS----GSGDGTLHAWNVYMRNEIACWDSY--IGAATCLKWAPRRAMFAAAS-TVLTFWIPNLSKL--N-NSTT-TEVSDP----------
>CALAcreb
---------------------------------------------------------------------------------------------------------------------------------------MSI------------------------------------------------------------AELDDTMVHSMAVGAAFTDYGGNITSLDFHRTEDLLVTASEDDSVRLYNIVDAT----------LLKTMYHKKHGTDRICFTHHPSSIICSSRYNLESTNESLRYLSMYDNRCLRYFKGHKKRVVSLCMSPINDSFMSGSLDHSVRIWDLRVNACQGILRLRGRPTVAYDQQGLVFAVAMEGGAIKLFDSRSYDK------------------------GPFDTFLVGGDTAEVCDIKFSNDGKSMLLSTTSNNVYILDAYCGDKRCGFSLEPSPSLTTEATFTPDGKYVVS----GSGDGTLHAWNVYMRNEVACWNSY--IGPPTCLKWAPHRVMFAAAS-TALTFWIPNQS---------------------------
>EPIPhell
---------------------------------------------------------------------------------------------------------------------------------------MSI------------------------------------------------------------AELDDSIVHSMSVGAAFTDYGGHITSLDFHRTDDLLVTASEDDSVRLYNIVDAI----------LLKTLYHKKHGADRICFTHHPSSIICSSRYNLDSTNESLRYLSMYDNRCLRYFKGHKKRVVSLCMSPINDSFMSGSLDHSVRIWDLRVNACQGMLRLRGRPTVAYDQQGLVFAVAMEGGAIKLFDSRSYDK------------------------GPFDTFLVGGDTAEVCDIKFSNDGKSMLLTTTSNNVYILDAYCGDKRCGFSLEPSPNITTEATFTPDGKYVVS----GSGDGTLHAWNIYMRNEVACWNSC--IGTATCLKWAPRRAMFAAAS-TALTFWIPNIS---------------------------
>CRYPlept
---------------------------------------------------------------------------------------------------------------------------------------MSI------------------------------------------------------------AELDDAMVQSMAVGAAFTDYGGSITSLDFHRTEDLLVTASEDDSVRLYNIVDAT----------LLKTMYHKKHGTDRICFTHHPSSIICSTRYNLESTNESLRYLSMYDNRCLRYFKGHKKRVVSLCMSPINDSFMSGSLDHSVRIWDLRVNACQGILRLRGRPTVAYDQQGLVFAVSMEGGAIKLFDSRSYDK------------------------GPFDTFLVGGDTAEVCDIKFSNDGKSMLLSTTSSNVYVLDAYCGDKRCGFSLEPSPSLTTEATFTPDGKYVLS----GSGDGTLHAWNVYMRNEVACWNSY--IDSTTCLKWAPRRVMFAAAS-TALTFWIPKPSKLTNN-DAPI-AED-------------
>GYMNodor
---------------------------------------------------------------------------------------------------------------------------------------MSI------------------------------------------------------------TELDDSMVHSMAVGAAFTDYGGTITSLDFHRTEDLLVTASEDDSVRLYSIVDAT----------LLKTMYHKKHGTDRICFTHHPSSIICSSRYNLETTNESLRYLSMYDNRCLRYFKGHKKRVVSLCMSPIDDSFMSGSLDHSVRIWDLRVNACQGILRLRGRPTVAYDQQGLVFAVAMEGGAIKLFDSRSYDK------------------------GPFDTFLVGGDTAEVCDIKFSNDGKSMLLSTTSNNVYILDAYCGDKRCGFSLEPSPSLTTEATFTPDGKYVIS----GSGDGTLHAWNVYMRNEVACWNSY--IGPTTCLKWAPRRAMFAAAS-TALTFWIPNQSKL--N-DSTG-AED-------------
>PHAIflav
---------------------------------------------------------------------------------------------------------------------------------------MSI------------------------------------------------------------AELDDAMVHSMAVGAAFTDYGGSITSLDFHRTEDLLVTASEDDSVRLYNIVDAI----------LLKTMYHKKHGTDRICFTHHPSSILCSSRYNLESTNESLRYLSMYDNRCLRYFKGHKKRVVSLCMSPINDSFMSGSLDHSVRIWDLRVNACQGILRLRGRPTVEYDQQGLVFAVAMEGGAIKLFDSRSYDK------------------------GPFDTFLVGGDTAEVCDIKFSNDGKSMLLTTTSNNVYVLDAYCGDKRCGFSLEPSPNITTESTFTPDGKYVVS----GSGDGTLHAWNVYMKNEVACWNSY--IGTTTCLKWAPRRAMFAAAS-TVLTFWIPNSPKL--N-NSTS-TEVAVA----------
>CORYacti
---------------------------------------------------------------------------------------------------------------------------------------MSI------------------------------------------------------------AELDDAMVHSMAVGAAFTDYGGSITSLDFHRTEDLLVTASEDDSVRLYNIVDAT----------LLKTMFHKKHGTDRICFTHHPSSIICSTRYNLETTNESLRYLSMYDNRCLRYFKGHKKRVISLCMSPINDSFMSGSLDHSVRIWDLRVNACQGILRLRGRPTVAFDQQGLVFAVAMEGGAIKLFDSRSYDK------------------------GPFDTFLVGGDTAEVCDIKFSNDGKSMLLSTTSNNVYILDAYCGDKRCGFSLEPSPGLTIEATFTPDGKYVVS----GSGDGTLHAWNVYMRNEVACWNSY--VGPATCLKWAPRRAMFAAAS-TALTFWIPNLLQL-NN-DSPF-AED-------------
>ORCHital
---------------------------------------------------------------------------------------------------------------------------------------MSI------------------------------------------------------------TELDDSMVHSMAVGAAFTDYGGSITCLDFHRTEDLLVTASEDDSVRLYSIVDAT----------LLKTMYHKKHGTDRICFTHHPSSIICSSRYNLESTNESLRYLSMYDNRCLRYFKGHKKRVVSLCMSPIDDSFMSGSLDHSVRIWDLRVNACQGILRLRGRPTVAYDQQGLVFAVAMEGGAIKLFDSRSYDKVFTLRKFYYYFHLFVMIIDRPRDQGPFDTFLVGGDTAEVCDIKFSNDGKSMLLSTTSNNVYILDAYCGDKRCGFSLEPSPSLTTEAAFTPDGKYVIS----GSGDGTLHAWNVYMRNEVACWNSY--IGATTCLKWAPRRAMFAAAS-TALTFWIPNQSKL--N-DSAI-AED-------------
>LANAlana
---------------------------------------------------------------------------------------------------------------------------------------M---------------------------------------------------------------------------------------------------------------------------------------------------------------------------------------------------------------------LASLQGILRLRGRPTVAYDQQGLVFAVAMEGGAIKLFDSRSYDK------------------------GPFDTFLVGGDTAEVCDIKFSNDGKSMLLTTTNNNIYVLDAYGGDKRCGFSLEPAPNITTEATFTPDGQYVVS----GSGDGTLHAWNISKRNEVACWNSY--IGAVTCLKWAPRRAMFATAS-TVLTFWIPNRSKS--N-EQNS-AAETDATK--------
>BORYspha
---------------------------------------------------------------------------------------------------------------------------------------MSI------------------------------------------------------------AELDDETVHSMAVGAIFTDYVGKISSLDFHRTDDLLVTASDDDSVRLYDIANAK----------LLKTTYHKKHGADLVCFTHHPSSIICSSRYNVESTSEPLRYLSMYDNRCLRYFKGHKERVISLCMSPINDSFMSGSLDHSVRIWDLRVNACQGILRLRGRPTVAYDQQGLVFAVAMEGGAIKLFDSRSYDK------------------------GPFDTFLVGGDTAEVCDIKFSNDGKSMLLTTTNNNIYVLDAYGGDKRCGFSLEPAPNFTTEATFTPDGQYVVS----GSGDGTLHAWNISMRNEVACWNSY--IGPVTCLKWAPRRAMFATAS-TALAFWIPNQSKS--N-DYPT-AAEADDAAK-------
>CALAsini
---------------------------------------------------------------------------------------------------------------------------------------MSI------------------------------------------------------------AELDDAMVRSMAVGAAFTDYGGSITSLDFHRTEDLLVTASEDDSVRLYNIVDAI----------LLKTMYHKKHGTDRICFTHHPSSIICSSRYNLESTNESLRYLSMYDNRCLRYFKGHKKRVVSLCMSPINDSFMSGSLDHSVRIWDLRVNACQGILRLRGRPTVEYDQQGLVFAVAMEGGAIKLFDSRSYDK------------------------GPFDTFLVGGDTAEVCDIKFSNDGKSMLLTTTSNNVYVLDAYCGDKRCGFSLEPSPNITTESTFTPDGKYVVS----GSGDGTLHAWNVYMKNEIACWNSY--IGTTTCLKWAPRRAMFAAAS-TVLTFWIPNAPKL--N-NSTS-----------------
>PLATclav
---------------------------------------------------------------------------------------------------------------------------------------MLV---------------------------------------------------------------------------------------------------------------------------------------------------------------------------------------------------------------------SLQGILRLRGRPTVAYDQQGLVFAVAMEGGAIKLFDSRSYDK------------------------GPFDTFLVGGDTAEVCDIKFSNDGKSMLLSTTSNNVYILDAYCGDKRCGFSLEPSPSLTTEATFTPDGKYVIS----GSGDGTLHAWNVYTRNEVACWNSY--IGATTCLKWAPRRAMFAAAS-TSLTFWIPNQSKL--N-DSTG-AED-------------
>ANOEroxb
---------------------------------------------------------------------------------------------------------------------------------------MAI------------------------------------------------------------AELDDAMVHSMAVGAAFTDYGGSITSLDFHRTEDLLVTASEDDSVRLYNIVDAI----------LLKTMYHKKHGTDRICFTHHPSSIICSSRYNLESTNESLRYLSMYDNRCLRYFKGHNKRVVSLCMSPINDSFMSGSLDHSVRIWDLRVNACQGILRLRGRPTVAYDQQGLVFAVAMEGGAIKLFDSRSYDK------------------------GPFDTFLVGGDTAEVCDIKFSNDGKSMLLSTTSNNVYVLDAYCGDKRCGFSLDPSPGLTTEATFTPDGKYVVS----GSGDGTLHAWNIYMRNEVACWNSY--IGPTTCLKWAPHRAMFAAAS-TALTFWIPNLSKL--S-DSTN-AED-------------
>HABEpant
---------------------------------------------MRR----------------------------------------------------------------------------------FRQPSMSI------------------------------------------------------------TELDDSMVHGMAVGAAFTDYGGSITSLDFHRTEDLLVTASEDDSVRLYSIVDAT----------LLKTMYHKKHGTDRICFTHHPSSIICSSRYNLESTNESLRYLSMYDNRCLRYFKGHAKRVVSLCMSPIDDSFMSGSLDHSVRIWDLRVNACQGILRLRGRPTVAYDQQGLVFAVAMEGGAIKLFDSRSYDK------------------------GPFDTFLVGGDTAEVCDIKFSNDGKSMLLSTTSNNVYILDAYCGDKRCGFSLEPSPSLTTEATFTPDGKYVIS----GSGDGTLHAWNVYMRKEVARWNSY--IGVTTCLKWAPRRAMFAAAS-TALTFWIPNHSKL--N-DSTS-AED-------------
>DENDnobi
---------------------------------------------------------------------------------------------------------------------------------------MSI------------------------------------------------------------AELDDTMVQSMAVGAAFTDYGGSITSLDFHRKEDLLVTASEDDSVRLYNIVDAI----------LLKTMYHKKHGTDRICFTHHPSSIICSSRYNLESTNESLRYLSMYDNRCLRYFKGHNKRVVSLCMSPINDSFMSGSLDHSVRIWDLRVNACQGILRLRGRPSVAYDQQGLVFAVAMEGGAIKLFDSRSYDK------------------------GPFDTFLVGGDTAEVCDIKFSNDGKSMLLTTTSNTIYVLDAYCGDKRCGFNLEPSLNTTTESTFTPDGKYVVS----GSGDGTLHAWNVYMRNEVASWSSY--IGATTCLKWAPRRAMFAAAS-SVLTFWIPNVSKL--N-NTTS-TEVSTA----------
>APOSshen
---------------------------------------------------------------------------------------------------------------------------------------MSI------------------------------------------------------------AELDDTTIHSMAVGAAFTDYVGRITSLDFHRREDLLVTASEDDSIRLYNIVDAT----------LLKTMYHKKHGADRVCFTHHPSAIICSSRYNIESTNESLRYLSMYDNRCLRYFKGHKERVVSLCMSPINDSFMSGSLDHSVRVWDLRVNACQGILRLRGRPTVAYDQQGLVFAVAMEGGAIKLFDSRSYDK------------------------GPFDTFLVGGDTAEVCDIKFSNDGKSMLLTTTSNNIYILDAYYGDKRWGFSLEPSPNVTAEAAFTPDAKYVVS----GSGDGTLHVWNVDMRNEVACWNSY--FGAVSCLKWAPRRAMFAAAS-TALTFWIPNPSKS--N----------------------
>SERAvome
-----------------------------------------------------------------------------------------------------------------------------------------------------------------------------------------------------------------------------------------------------------------------------------------------------------------MYDNRCLRYFKGHRKRVVSLCMSPIDDSFMSGSLDHSVRIWDLRVNACQGILRLRGRPTVAYDQQGLVFAVAMEGGAIKLFDSRSYDK------------------------GPFDTFLVGGDTAEVCDIKFSNDGKSMLLSTTSSNVYILDAYCGDKRCGFSLEPSPSLTTEATFTPDGKYVIS----GSGDGTLHAWNIYTRNEAACWNSY--IGATTCLKWAPRRAMFAAAS-TALTFWIPNQSKL--N-DSAD-AED-------------
>CALEmajo
---------------------------------------------------------------------------------------------------------------------------------------MSI------------------------------------------------------------AELDDTIVHSMAVGAAFTDYGGSITSLDFHRTEDLLVTASEDDSVRLYNIVDAT----------LLKTMYHKKHGTDRICFTHHPSSIICSSRYNLESTNESLRYLSMYDNRCLRYFKGHMKRVVSLCMSPINDSFMSGSLDHSVRIWDLRVNACQGILRLRGRPTVAYDQQGLVFAVAMEGGAIKLFDSRSYDK------------------------GPFDTFLVGGDTAEVCDIKFSNDGKSMLLSTTSNNVYILDAYCGDKRCGFSLEPSPSLTTEATFTPDGKYVLS----GSGDGTLHAWNVHMRNEVACWNSY--VGPTTCLKWAPRRVMFAAAS-TALTFWIPNPSKL-NN-DSPV-AED-------------
>NEUWzoll
---------------------------------------------------------------------------------------------------------------------------------------MSI------------------------------------------------------------SELDDASVHSMAVGAAFTDYGGRITSIDFHRREDLLVTASEDDSIRLYNIVDAT----------LLKTMYHKKHGADRVCFTHHLSAIICSSRYNIESTNESLRYLSMYDNRCLRYFKGHKGRVVSLCMSPINDSFMSGSLDHSVRIWDLRVNACQGILRLRGRPTVAYDQQGLVFAVAMEGGAIKLFDSRSYDK------------------------GPFDTFLVGGDTAEVCDIKFSNDGKSMLLTTTSNNIYILDAYCGDKRCGFSLEPSLNITTEATFTPDAKYVVS----GSGNGTLHAWNVDMRDEVACWNSY--IGTITCLKWAPRRAMFAAAS-TALTFWIPNPSKL--N-DSKT-AEIGVV----------
>LIMOabor
-----------------------------------------------------------------------------------------------------------------------------------------------------------------------------------------------------------------------------------------------------------------------------------------------------------------MYDNRCLRYFKGHKERVVSLCMSPINDSFMSGSLDHSVRIWDLRVNACQGILRLRGRPTVAYDQQGLVFAVAMEGGAIKLFDSRSYDK------------------------GPFDTFLVGGDTAEVCDIKFSNDGKSMLLTTTSNNVYILDAYCGDKRCGFSLDPSSNITTEATFTPDGKYVVS----GSGDGTLHAWNIYMRNEVACWNSY--IGTTTCLKWAPRRAMFAAAS-TALTFWIPNLSHL--N-NSNA--DVCVA----------
>ERYCpuss
---------------------------------------------------------------------------------------------------------------------------------------MSI------------------------------------------------------------TDLDDTMVQNMAVGAAFTDYGGSITSLDFHRTEDLLVTASEDDSVRLYNIADAI----------LLKTLYHKKHGTDRICFTHHPSSIICSSRYNLESTYESLRYLSMYDNRCLRYFKGHNKRVVSLCMSPINDSFMSGSLDHSVRIWDLRVNACQGILRLRGRPSVAYDQQGLVFAVAMEGGAIKLFDSRSYDK------------------------GPFDTFLVGGDTAEVCDMKFSNDGKSMLLTTTSNNVYVLDAYCGDKRCGFSLESSPNVSMESTFTPDGKYVVS----GSGDGTLHAWNINMRNEVACWNSY--IGASTCLKWAPRRAMFAAAS-TVLTFWIPNISKL--S-NSIS-NEVSSA----------
>CYPRbard
---------------------------------------------------------------------------------------------------------------------------------------MSI------------------------------------------------------------AELDDGMVHSMAVGAAFTDYGGIITSLDFHRTEDLLVTASEDDSVRLYNIVDAI----------LLKTMYHKKHGADRICFTHHPSSIICSSRYNLDSANESLRYLSMYDNRCLRYFKGHKRRVVSLCMSPINDSFMSGSLDHSVRIWDLRVNACQGILHLRGRPTVAYDQQGLVFAVAMEGGAIKLFDSRSYDK------------------------GPFDTFLVGGDTAEVCDIKFSNDGKSMLLTTTSNNIYILDAYCGDKRCGFSLEPSTNLTTEATFTPDGKYVIS----GSGDGTLHAWNVDMRNEVACWNSH--IGAATCLKWAPRRAMFAVAS-TALTFWIPNLSNL--N-GSTR-ADVGLA----------
>PAPHconc
---------------------------------------------------------------------------------------------------------------------------------------MSI------------------------------------------------------------AELDDAMVHSMAVGAAFTDYGGSIISLDFHRTEDLLVTASEDDSVRLYNIVDAT----------LLKTMYHRKHGADRICFTHHPSSIICSSRYNLDSTNESLRYLSMYDNRCLRYFKGHKKRVVSLCMSPINDSFMSGSLDHSVRIWDLRVSACQGILHLRGRPTVAYDQQGLVFAVAMEGGAIKLFDSRSYDK------------------------GPFDTFLVGGDTAEVCDIKFSNDGKSMLLTTTNNNIYILDAYCGDKRCGFSLEPSTNLTTEATFTPDGKYVIS----GSGDGTLHAWNVDMRTEVACWNSH--IGSVTCLKWAPRRAMFAAAS-TALTFWIPNRSNL--N-GSTN-AEDGLA----------
>OECEmacu
---------------------------------------------------------------------------------------------------------------------------------------MSI------------------------------------------------------------TELDDTMVQSMAVGAAFTDYGGSITSLDFHRTEDLLVTASEDDSVRLYNIVDAI----------LLKTMYHKKHGTDRICFTHHPSSIICSSRYNLESTNESLRYLSMYDNRCLRYFKGHNKRVVSLCMSPINDSFMSGSVDHSVRIWDLRVNACQGILRLRGRPSVAYDQQGLVFAVAMEGGAIKLFDSRSYDK------------------------GPFDTFLVGGDTAEVCDMKFSNDGKSMLLTTTSNNIYVLDAYCGDKRCGFSLEPSPNVTTESTFTPDGKYVIS----GSGDGTLYAWNINMRNEVACWNSY--IGATTCLKWAPRRAMFAAAS-TVLTFWIPNLSKL--N-NPTS-TEASAA----------
>CALAtsoo
----------------------------------------------------------------------------------------------------------------------------------------SINVRTLELRTPTPHVIISSFLHLVLSFLLKIPTRVRLGSSLLVFSLGYTSGSRTSLFPNRTLELDDAMVRSMAVGAAFTDYGGSITSLDFHRTEDLLVTASEDDSVRLYNIVDAI----------LLKTMYHKKHGTDRICFTHHPSSIICSSRYNLESTNESLRYLSMYDNRCLRYFKGHKKRVVSLCMSPINDSFMSGSLDHSVRIWDLRVNACQGILRLRGRPTVEYDQQGLVFAVAMEGGAIKLFDSRSYDK------------------------GPFDTFLVGGDTAEVCDIKFSNDGKSMLLTTTSNNVYVLDAYCGDKRCGFSLEPSPNITTESTFTPDGKYVVS----GSGDGTLHAWNVYMKNEIACWNSY--ISTTTCLKWAPRRAMFAAAS-TVLTFWIPNAPKL--N-NSTS-TEVSIA----------
>CYMBensi
---------------------------------------------------------------------------------------------------------------------------------------MSI------------------------------------------------------------TELDDTMVPSMAIGAAFTDYGGSITSLDFHRTEDLLVTASEDDSVRLYNIVDAI----------LLKTMYHKKHGTDRICFTHHPSSIICSSSYNLESTNESLRYLSMYDNRCLRYFKGHKKRVVSLCMSPINDSFMSGSLDHSVRIWDLRVNACQGILRLRGRPSVAYDQQGLVFAVAMEGGAIKLFDSRSYDK------------------------GPFDTFLVGGDTAEVCDMKFSNDGKSMLLTTTSNNVYVLDAYCGDKRCGFSLEPSPNVTTESTFTPDGKYVVS----GSGDGTLHAWNVNMRNEVACWSSY--IGATTCLKWAPRRAMFAAAS-TVLTFWIPNLSKL--N-NSTSTTEASAA----------
>ANOEemei
---------------------------------------------------------------------------------------------------------------------------------------MAI------------------------------------------------------------AELDDAMVHSMAVGAAFTDYGGSITSLDFHRTEDLLVTASEDDSVRLYNIVDAI----------LLKTMYHKKHGTDRICFTHHPSSIICSSRYNLESTNESLRYLSMYDNRCLRYFKGHNKRVVSLCMSPINDSFMSGSLDHSVRIWDLRVNACQGILRLRGRPTVAYDQQGLVFAVAMEGGAIKLFDSRSYDK------------------------GPFDTFLVGGDTAEVCDIKFSNDGKSMLLSTTSNNVYVLDAYCGDKRCGFSLDPSPSLTTEATFTPDGKYVVS----GSGDGTLHAWNIYMRNEVACWNSY--IGPTTCLKWAPHRAMFAAAS-TALTFWIPNLSKL--S-ESTN-AED-------------
>HABElong
---------------------------------------------MRR----------------------------------------------------------------------------------FRQPSMSI------------------------------------------------------------TELDDSMVHGMAVGAAFTDYGGSITSLDFHRTEDLLVTASEDDSVRLYSIVDAT----------LLKTMYHKKHGTDRICFTHHPSSIICSSRYNLESTNESLRYLSMYDNRCLRYFKGHAKRVVSLCMSPIDDSFMSGSLDHSVRIWDLRVNACQGILRLRGRPTVAYDQQGLVFAVAMEGGAIKLFDSRSYDK------------------------GPFDTFLVGGDTAEVCDIKFSNDGKSMLLSTTSNNVYILDAYCGDKRCGFSLEPSPSLTTEATFTPDGKYVIS----GSGDGTLHAWNVYMRKEVARWNSY--IGVTTCLKWAPRRAMFAAAS-TALTFWIPNHSKL--N-DSTS-AED-------------
>EPIPaphy
---------------------------------------------------------------------------------------------------------------------------------------MSI------------------------------------------------------------AELDDAMVRSMAVGAAFTDYGGNITSLDFHRTEDLLVTASEDDSVRLYNIVDAI----------LVKTMYHKKHGTDRICFTHHPSSIICSSRYNLDSTNESLRYLSMYDNRCLRYFKGHKKRVVSLCMSPINDSFMSGSLDHSVRIWDLRVNACQGILRLRGRPTVAYDQQGLVFAVAMEGGAIKLFDSRSYDK------------------------GPFDTFLVGGDTAEVCDIKFSNDGKSMLLTTTSSSVYVLDAYCGDKRCGFSLEPSPNISIESTFTPDGKYVVS----GSGDGTLHAWNVYMKNEVASWSSH--IGATSCLKWAPRRAMFAAAS-IALTFWIPNLSKL--S-NSNS--EFCIS----------
>BLETstri
---------------------------------------------------------------------------------------------------------------------------------------MSI------------------------------------------------------------AELDDTMVQSMAVGAAFTDYGGSITSLDFHRTEDLLVTASEDDSVRLYNIVDAI----------LLKTMYHKKHGTDRICFTHHPSSIICSSRYNLESTNESLRYLSMYDNRCLRYFKGHKKRVVSLCMSPINDSFMSGSLDHSVRIWDLRVNACQGILRLRGRPTVAYDQQGLVFAVAMEGGAIKLFDSRSYDK------------------------GPFDTFLVGGDTAEVCDIKFSNDGKSMLLTTTSNNVYVLDAYCGDKRCGFSLEPSPNITTESTFTPDGKYVVS----GSGDGTLHAWNVYMRNEVACWNSY--IGTTTCLKWAPRRAMFAAAS-TVLTFWIPDASKL--N-NSTS-TEVSVA----------
>LECAnigr
---------------------------------------------------------------------------------------------------------------------------------------MSI------------------------------------------------------------AELDDEIVRSMAVGAAFTDYGGGITSLDFHRVDDLLVTASEDDSVRLYSIVDAT----------LLKTMYHKKHGADKICFTHHPSSIICSSRYNIESTNESLRYLSMYDNRCLRYFKGHKNRVVSLCMSPINDSFMSGSLDHSVRVWDLRVNACQGIVRLRGRPTVAYDQQGLVFAVAMEGGAIKLFDSRSYDK------------------------GPFDTFLVGGDTAEVCDIKFSNDGKSMLLTTTSNNIYVLDAYCGDKRCGFSLEPSMKSTTEATFTPEGNYVVS----GSGDGTLHAWNVYKRYEVACWNSY--IGTTTCLKWAPRRAMFAAASNTALTFWIPNPSKS--T-DSTT-GEMSMRVG--------
>GASTelat
---------------------------------------------------------------------------------------------------------------------------------------MSI------------------------------------------------------------AELDDAIVHSMAVGAAFTDYGGTINSLDFHRTEDLLVTASEDDSVRLYNIVDAI----------LLKTMYHKKHGTDRICFTHHPSCIICSSRYNLESTNESLRYLSMYDNRCLRYFKGHKKRVVSLCMSPVNDSFMSGSLDHSVRIWDLRVNACQGILRLRGRPTVAYDQQGLVFAVAMEGGAIKLFDSRSYDK------------------------GPFDTFLVGGDTAEVCDIKFSNDGKSMLLTTTSNNVYVLDAYCGDKRCGFSLDSSPNVTTESTFTPDGKYVIS----GSGDGTLHAWNVYLRNEVACWNSY--IGATTCLKWAPRRAMFAAAS-TALTFWIPNLFKI--N-SSAN-AKVCAA----------
>MEXIxero
---------------------------------------------------------------------------------------------------------------------------------------MSI------------------------------------------------------------AELDDAMVHSMAIGAAFTDYGGSIISLDFHRTEDLLVTASEDDSIRLYNIVDAT----------LLKTMFHRKHGADRICFTHHPSSIICSSRYNLESTNESLRYLSMYDNRCLRYFKGHKKRVVSLCMSPINDSFMSGSLDHSVRIWDLRVNACQGILHLRGRPTVAYDQQGLVFAVAMEGGAIKLFDSRSYDK------------------------GPFDTFLVGGDTAEVCDIKFSNDGKSMLLTTTSNNIYILDAYCGDKRCGFSLEPSTNLTNEATFTPDGKYVIS----GSGDGTLHAWNVDMRTEVACWNSH--IGSVTCLKWAPRRAMFAAAS-TALTFWIPNRSKL--N-GSAN-AEDGLA----------
>CREMappe
---------------------------------------------------------------------------------------------------------------------------------------MSI------------------------------------------------------------TELDDPMVQSLAVGAAFTDYGGSITSLDFHRTEDLLVTASEDDSVRLYNIVDAI----------LLKTMYHKKHGTDRICFTHHPSSIICSSRYNLESTNESLRYISMYDNRCLRYFNGHKKRVVSLCMSPINDSFMSGSLDHSVRIWDLRVNACQGILRLRGRPTVAYDQQGLVFAVAMEGGAIKLFDSRSYDK------------------------GPFDTFLVGGDTAEVCDIKFSNDGKSMLLTTTSNNVYVLDAYCGDKRCGFSLESSPNITTESTFTPDGKYVVS----GSGDGTLHAWNVYMRNEVACWNSY--IGTTTCLKWAPRRAMFAAAS-TVLTFWIPNLSKL--N-NFTS-TEVSVA----------
>DRAKthyn
---------------------------------------------------------------------------------------------------------------------------------------MSI------------------------------------------------------------AELDDTMVRNMAVGAVFTDYGGSITSLDFHRTEDLLVTASEDDSVRLYNIVDAT----------LLKTMYHKKHGTDRICFTHHPSSILCSTRYNLESTNESLRYLSMYDNRCLRYFKGHVKRVVSLCMSPINDSFMSGSLDHSVRIWDLRVNACQGILRLRGRPTVAYDQQGLVFAVAMEGGAIKLFDSRSYDK------------------------GPFDTFLVGGDTAEVCDIKFSNDGKSMLLSTTSNNVYILDAYCGDKRCGFSLEPSPRLTTEATFTPDGKYVVS----GSGDGTLHAWNVHMRNEVACWNSY--VGPTTCLKWAPRRVMFAAAS-TALTFWIPNPSKL-NN-DSPL-AED-------------
>APOSodor
FCAAPFLLGRSQRCALAPLALRPSPPFRRHPLPVALCVAALLPVALRRSCLSLAVDPPPRSRHSPIESHSPVCSCARCPCSPSSHRFPIASS-HVVIALQEQPTARASRPSARASRGVEPPYSAILVRLSVSGVTMSI------------------------------------------------------------AELDDTTIHSMAVGAAFTDYVGRITSLDFHRREDLLVTASEDDSIRLYNIVDAT----------LLKTMYHKKHGADRVCFTHHPSAIICSSRYDIESTNESLRYLSMYDNRCLRYFKGHKERVVSLCMSPINDSFMSGSLDHSVRVWDLRVNACQGILRLRGRPTVAYDQQGLVFAVAMEGGAIKLFDSRSYDK------------------------GPFDTFLVGGDTAEVCDIKFSNDGKSMLLTTTSNNIYILDAYYGDKRWGFSLEPSPNVTTEAAFTPDAKYVVS----GSGDGTLHAWNVDMRNEVACWNSY--FGAISCLKWAPRRAMFAAAS-TALTFWIPNPSKS--N----------------------
>OPHRsphe
---------------------------------------------------------------------------------------------------------------------------------------MSI------------------------------------------------------------AELDDSMVHSMAVGAAFTDYGGSITSLDFHRTEDLLVTASEDDSVRLYSIVDAT----------LLKTMYHKKHGTDRICFTHHPSSIICSSRYNLESTNESLRYLSMYDNRCLRYFKGHNKRVVSLCMSPIDDSFMSGSLDHSVRIWDLRVNACQGILRLRGRPTVAYDQQGLVFAVAMEGGAIKLFDSRSYDK------------------------GPFDTFLVGGDTAEVCDIKFSNDGKSMLLSTTSNNVYILDAYCGDKRCGFSLEPSPSLTTEATFTPDGKYVIS----GSGDGTLHAWNIYTRNEVACWNSY--IGATTCLKWAPRRAMFAAAA-TALTFWIPNQSKL--N-DSTS-AED-------------
>CHILtrap
---------------------------------------------------------------------------------------------------------------------------------------MSI------------------------------------------------------------AELDDAMVHSMAVGAAFTDYGGTITSLDFHRTEDLLVTASEDDSVRLYNIVDAT----------LLKTMYHKKHGTDRICFTHHPSSIICSTRYFLESTNESLRYLSMYDNRCLRYFKGHMKRVISLCMSPINDSFMSGSLDHSVRIWDLRVNACQGILRLRGRPTVAYDQQGLVFAVAMEGGAIKLFDSRSYDK------------------------GPFDTFLVGGDTAEVCDIKFSNDGKSMLLSTTSNNVYILDAYCGDKRCGFSLVPSPSLTTEATFTPDGKYVVS----GSGDGTLHAWNVHMRNEVACWNSY--VGPTTCLKWAPRRVMFAAAS-TALTFWIPNPSKL--N-NGSPDAGD-------------
>DIURorie
---------------------------------------------------------------------------------------------------------------------------------------MSI------------------------------------------------------------AELDDTMVRSMAVGAAFTDYGGSITSLDFHRTEDLLITASEDDSVRLYNIVDAT----------LLKTMYHRKHGTDRICFTHHPSSIICSTRYNFEFTNESLRYLSMYDNRCLRYFKGHKKRVVSLCMSPINDSFMSGSLDHTVRIWDLRVNACQGILRLRGRPTVAYDQQGLVFAVAMEGGAIKLFDSRSYDK------------------------GPFDTFLVGGDTAEVCDIKFSNDGKSMLLSTTSSNVYILDAYCGDKRCGFSLEPSPSLTTEATFTPDGKYALS----GSGDGTLHAWSVCMRNEVASWNSY--IGPTTCLKWAPHRAMFAAAS-TALTFWIPNPSKL--NYDSPN-AED-------------
>PHRAlind
---------------------------------------------------------------------------------------------------------------------------------------MSI------------------------------------------------------------AELDDAMVHSMAVGAAFTDYGGCIISLDFHRTEDLLVTASEDDSIRLYNIVDAT----------LLKTMYHRKHGADRICFTHHPSSIVCSSRYNLDSTNESLRYLSMYDNRCLRYFKGHKRRVVSLCMSPINDSFMSGSLDHSVRIWDLRVNACQGILHLRGRPTVAYDQQGLVFAVAMEGGAIKLFDSRSYDK------------------------GPFDTFLVGGDTAEVCDIKFSNDGKSMLLTTTSNNIYILDAYCGDKRCGFSLEPSTNLTNEATFTPDGKYVIS----GSGDGTLHAWNVDMRTEVACWNSH--IGSVTCLKWAPRRAMFAAAS-TALTFWIPNRSNL--N-GATN-AEDVSH----------
>ERYCcris
---------------------------------------------------------------------------------------------------------------------------------------MSI------------------------------------------------------------TDLDDAMVQSMAVGAAFTDYGGSITSLDFHRTEDLLVTASEDDSVRLYNIADAI----------LLKTLYHKKHGTDRICFTHHPSSIICSSRYNLESTFESLRYLSMYDNRCLRYFKGHNKRVVSLCMSPINDSFMSGSLDHSVRIWDLRVNACQGILRLRGRPSVAYDQQGLVFAVAMEGGAIKLFDSRSYDK------------------------GPFDTFLVGGDTAEVCDMKFSNDGKSMLLTTTSNNVYVLDAYCGDKRCGFSLESSPNVSMESTFTPDGKYVVS----GSGDGTLHAWNINMRNEVACWNSY--IGASTCLKWAPRRAMFAAAS-TVLTFWIPNISKL--N-NSIS-TEVSAA----------
>PHAItank
---------------------------------------------------------------------------------------------------------------------------------------MSI------------------------------------------------------------AELDDATVHSMAVGAAFTDYGGSITSLDFHRIEDLLVTASEDDSVRLYNIVDAV----------LLKTMYHKKHGTDRICFTHHPSSIICSSRYNLESTNESLRYLSMYDNRCLRYFKGHKKRVVSLCMSPINDSFMSGSLDHSVRIWDLRVNACQGILRLRGRPTVEYDQQGLVFAVAMEGGAIKLFDSRSYDK------------------------GPFDTFLVGGDTAEVCDIKFSNDGKSMLLTTTSNNVYVLDAYCGDKRCGFNLEPSPNITTESTFTPDGKYVVSVQHTGSGDGTLHAWNVYMKNEVACWNSY--IGTTTCLKWAPRRAMFAAAS-TVLTFWIPNAPKF--N-NSTT-TEVAVA----------
>CYPRflav
---------------------------------------------------------------------------------------------------------------------------------------MSI------------------------------------------------------------TELDDGMVHSMAVGAAFTDYGGIITSLDFHRTEDLLVTASEDDSVRLYNIVDAT----------LLKTMYHKKHGADRICFTHHPSSIICSSRYNLDSANESLRYLSMYDNRCLRYFKGHKRRVVSLCMSPINDSFMSGSLDHSVRIWDLRVNACQGILHLRGRPTVAYDQQGLVFAVAMEGGAIKLFDSRSYDK------------------------GPFDTFLVGGDTAEVCDIKFSNDGKSMLLTTTSNNIYILDAYCGDKRCGFSLEPSTNLTTEATFTPDGKYVIS----GSGDGTLHAWNVDMRNEVACWNSH--IGAATCLKWAPRRAMFAVAS-TALTFWIPNLSNL--N-GPTR-AEVGLA----------
>DRAKelas
---------------------------------------------------------------------------------------------------------------------------------------MSI------------------------------------------------------------AELDDTMVRNMAVGAVFTDYGGSITSVDFHRTEDLLVTASEDDSVRLYNIVDAT----------LLKTMYHKKHGTDRICFTHHPSSILCSTRYNLESTNESLRYLSMYDNRCLRYFKGHVKRVVSLCMSPINDSFMSGSLDHSVRIWDLRVNACQGILRLRGRPTVAYDQQGLVFAVAMEGGAIKLFDSRSYDK------------------------GPFDTFLVGGDTAEVCDIKFSNDGKSMLLSTTSNNVYILDAYCGDKRCGFSLEPSPRLTTEATFTPDGKYVVS----GSGDGTLHAWNVHMRNEVACWNSY--VGPTTCLKWAPRRVMFAAAS-TALTFWIPNPSKL-NN-DSPL-AED-------------
>EPIDpuni
---------------------------------------------------------------------------------------------------------------------------------------MSI------------------------------------------------------------TELDDTMVQSFAIGAAFTDYGGSITSLDFHRTEDLLVTASEDDSVRLYNIVDAI----------LLKTMYHKKHGTDRICFTHHPSSIICSSRYNLESTNESLRYLSMYDNRCLRYFKGHKKRVVSLCMSPINDSFMSGSLDHSVRIWDLRVNACQGILRLRGRPTVAYDQQGLVFAVAMEGGAIKLFDSRSYDK------------------------GPFDTFLVGGDTAEVCDIKFSNDGKSMLLTTTSNNVYVLDAYCGDKRCGFSLEPSSNITTESTFTPDGKYVVS----GSGDGTLHAWNVYMRNEIACWDSY--IGATTCLKWAPRRAMFAAAS-TVLTFWIPNLSKL--N-NSTS-TEVSVP----------
>HYPOheme
-------------------------------------------------------------------------------------------------------------------------------------MSTSM------------------------------------------------------------VELDDSTVRSMAVGAIFTDYVGKITCLDFHRTDDLLVTASEDDSVRLYDTANAK----------LLKTTYHKKHGADRVCFTHHPSSIICSSRYNLDST-ESLRYLSMYDNRCLRYFKGHKNRVVSLCMSPVNDSFMSGSLDHSVRIWDLRVNACQGILRLRGRPTVAYDQQGLVFAVAMEGGAIKLFDSRSYDK------------------------GPFDTFLVGGDTAEVCDIKFSNDGKSMLLTTTNNNIYVLDAYGGDKRCGFSLEPSPNITTEGTFTPDGQYVVS----GSGDGTLHAWNINMRNEVACWNSY--IGAVTCLKWAPRRAMFAAAS-TVLTFWIPNRSKS--N-EEPP-AAESDAAK--------
>SELEaequ
---------------------------------------------------------------------------------------------------------------------------------------MTL----------------------------------------------WC------------------TVWPLA----------------------LHLRTMEGVSLLLIFIVQKICWSLQVKMIQLLKTMYHKKHGADRICFTHHPSSIICSSRYNLDSTNESLRYLSMYDNRCLRYFKGHKRRVVSLGMSPINDSFISGSLDHSVRIWDLRVNACQGILHLRGRPTVAYDQQGLVFAVAMEGGAIKLFDSRSYEK------------------------GPFDTFLVGGDTAEVCDIKFSNDGKSMLLTTTSNNIYILDAYCGDKRCGFSLEPSTNLTFEATFTPDGKYVIS----GSGDGTLHAWNVYMRNEVACWNSH--IGSVTCLKWAPRRAMFAAAS-TALTFWIPNLSNF--N-GSTN-AEVGLA----------
>EPIPpurp
---------------------------------------------------------------------------------------------------------------------------------------MSI------------------------------------------------------------AELDDSIVHSMSVGAAFTDYGGHITSLDFHRTDDLLVTASEDDSVRLYNIVDAI----------LLKTLYHKKHGADRICFTHHPSSIICSSRYNLDSTNESLRYLSMYDNRCLRYFKGHKKRVVSLCMSPINDSFMSGSLDHSVRIWDLRVNACQGMLRLRGRPTVAYDQQGLVFAVSMEGGAIKLFDSRSYDK------------------------GPFDTFLVGGDTAEVCDIKFSNDGKSMLLTTTSNNVYILDAYCGDKRCGFSLEPSPNITTEATFTPDGKYVVS----GSGDGTLHAWNIYMRNEVACWNSC--IGTATCLKWAPRRAMFAAAS-TALTFWIPNIS---------------------------
>GOODpube
---------------------------------------------------------------------------------------------------------------------------------------MAI------------------------------------------------------------AELDDTMVHSMAVGAAFTDYGGSITSLDFHRTEDLLVTASEDDSVRLYNIVDAI----------LLKTMYHKKHGTDRICFTHHPSSIICSSRYNLESTNESLRYLSIYDNRCLRYFKGHNKRVVSLCMSPINDSFMSGSLDHSVRIWDLRVNACQGILRLRGRPTVAYDQQGLVFAVAMEGGAIKLFDSRSYDK------------------------GPFDTFLVGGDTAEVCDIKFSNDGKSMLLSTTSNNVYVLDAYCGDKRCGFSLDPSPSLTTEATFTPDGKYVVS----GSGDGTLHAWNIYMRNEVACWNSY--IGPTTCLKWAPHRAMFAAAS-TALTFWIPNLSKL--S-DSTN-AED-------------
>GYMNdens
---------------------------------------------------------------------------------------------------------------------------------------MSI------------------------------------------------------------TELDDSMVHSMAVGAAFTDYGGTITSLDFHRTEDLLVTASEDDSVRLYSIVDAT----------LLKTMYHKKHGTDRICFTHHPSSIICSSRYSLETTNESLRYLSMYDNRCLRYFKGHKKRVVSLCMSPIDDSFMSGSLDHSVRIWDLRVNACQGILRLRGRPTVAYDQQGLVFAVAMEGGAIKLFDSRSYDK------------------------GPFDTFLVGGDTAEVCDIKFSNDGKSMLLSTTSNNVYILDAYCGDKRCGFSLEPSPSLTTEATFTPDGKYVIS----GSGDGTLHAWNVYMRNEVACWNSY--IGPTTCLKWAPRRAMFAAAA-TALTFWIPNPSKL--N-DSTG-AED-------------
>CALAplic
---------------------------------------------------------------------------------------------------------------------------------------MSI------------------------------------------------------------AELDDTMVHSMAVGAAFTDYGGNITSLDFHRTEDLLVTASEDDSVRLYNIVDAT----------LLKTMYHKKHGTDRICFTHHPSSIICSSRYNLESTNESLRYLSMYDNRCLRYFKGHKKRVVSLCMSPINDSFMSGSLDHSVRIWDLRVNACQGILRLRGRPTVAYDQQGLVFAVAMEGGAIKLFDSRSYDK------------------------GPFDTFLVGGDTAEVCDIKFSNDGKSMLLSTTSNNVYILDAYCGDKRCGFSLEPSPSLTTEATFTPDGKYVVS----GSGDGTLHAWNVYMRNEVACWNSY--IGPPTCLKWAPHRVMFAAAS-TALTFWIPNQS---------------------------
>CEPHdama
---------------------------------------------------------------------------------------------------------------------------------------MSI------------------------------------------------------------AELDDTMVHSMAVGAAFTDYGGRITSLDFHRIDDLLVTASEDDSVRLYNIVDAI----------SLKTMYHKKHGADRICFTHHPSSIICSSRYNLDSTNESLRYLSMYDNRCLRYFNGHKKRVVSLCMSPINDSFMSGSLDHSVRIWDLRVNACQGILRLRGRPTVAYDQQGLVFAVAMEGGAIKLFDSRSYDK------------------------GPFDTFLVGGDTAEVCDIKFSNDGKSMLLTTTSNNVYILDAYCGDKRCGFSLEPSPNITTEATFTPDGKYVVS----GSGDGTLRAWNIYMRNEVACWNSY--MGTATCLKWAPRRAMFAAAS-TTLTFWIPNLSYL--N-NSNT--DVCVA----------
>PAPHhirs
---------------------------------------------------------------------------------------------------------------------------------------MSI------------------------------------------------------------AELDDVMVHSMAVGAAFTDYGGSIISLDFHRTEDLLVTASEDDSVRLYNIVDAT----------LLKTMYHRKHGADRICFTHHPSSIICSSRYNLDSTNESLRYLSMYDNRCLRYFKGHKKRVVSLCMSPINDSFMSGSLDHSVRIWDLRVSACQGILHLRGRPTVAYDQQGLVFAVAMEGGAIKLFDSRSYDK------------------------GPFDTFLVGGDTAEVCDIKFSNDGKSMLLTTTNNNIYILDAYCGDKRCGFSLEPSTNLTTEATFTPDGKYVIS----GSGDGTLHAWNVDMRTEVACWNSH--IGSVTCLKWAPRRAMFAAAS-TALTFWIPNRSNL--N-GSTN-AEDGLA----------
>HEMIforr
---------------------------------------------------------------------------------------------------------------------------------------MSI------------------------------------------------------------TELDDSMVHSMAVGAAFTDYGGSITSLDFHRTEDLLVTASEDDSVRLYSIVDAT----------LLKTMYHKKHGTDRICFTHHPSSIICSSRYNLESTNESLRYLSMYDNRCLRYFKGHKNRVVSLCMSPIDDSFMSGSLDHSVRIWDLRVNACQGILRLRGRPTVAYDQQGLVFAVAMEGGAIKLFDSRSYDK------------------------GPFDTFLVGGDTAEVCDIKFSNDGKSMLLSTTSSNVYILDAYCGDKRCGFSLEPSPSLTTEATFTPDGKYVIS----GSGDGTLHAWNVYMRNEVACWNSY--IGATTCLKWAPRRVMFAAAA-SALTFWIPNQSKL--N-DSTS-AED-------------
>HAEMdisc
---------------------------------------------------------------------------------------------------------------------------------------MAI------------------------------------------------------------AELDDTMVRSMAVGAAFTDYGGSITSLDFHRTEDLLVTASEDDSVRLYNIVDAI----------LLKTMYHKKHGTDRICFTHHPSSIICSSRYNLESTNESLRYLSMYDNRCLRYFKGHNKRVVSLCMSPINDSFMSGSLDHSVRIWDLRVNACQGILRLRGRPTVAYDQQGLVFAVAMEGGAIKLFDSRSYDK------------------------GPFDTFLVGGDTAEVCDIKFSNDGKSMLLSTTSNNVYVLDAYCGDKRCGFCLDPSPSLTTEATFTPDGKYVVS----GSGDGTLHAWNIYMRNEVACWNSY--IGPTTCLKWAPHRAMFAAAS-TALTFWIPNLSKL--S-DSAN-AED-------------
>PHALcorn
---------------------------------------------------------------------------------------------------------------------------------------MSI------------------------------------------------------------TELDDTMVQNMAIGAAFTDYGGSISSLDFHRTDDLLVTASEDDSVRLYNIVDAI----------LLKTMYHKKHGADSICFTHHPSSIICSSRYNLESTNESLRYLSMYDNRCLRYFKGHKKRVVSLCMSPINDSFMSGSLDHSVRIWDLRVNACQGILRLRGRPTVAYDQQGLVFAVSMEGGAIKLFDSRSYDK------------------------GPFDTFLVGGDTAEVCDIKFSNDGKSMLLTTTSNNVYVLDAYCGDKRCGFSLEPSSNITTESSFTPDGKYVIS----GSGDGTLHAWNVNMRNEVACWNSY--IGATTCLKWAPRRAMFAAAS-TVLTFWIPNLSKL--N-NSHS-TEVSAA----------
>GALEfabe
---------------------------------------------------------------------------------------------------------------------------------------MSI------------------------------------------------------------AELDDEIVRGMAVGAAFTDYGGGITSLDFHRVDDLLVTASEDDSVRLYNIVDAT----------LLKTMYHKKHGADRICFTHHPSSIICSSRYNIESTNESLRYLSMYDNRCLRYFKGHKNRVVSLCMSPINDSFMSGSLDHSVRIWDLRVNACQGILRLRGRPTVAYDQQGLVFAVAMEGGAIKLFDSRSYDK------------------------GPFDTFLVGGDTAEVCDIKFSNDGKSMLLTTTNNNIYILDAYCGDKRCGFSLEPSIKSTTEATFTPDGNYVVS----GSGDGTLHAWNVYKRYEVACWNSY--IGSATCLKWAPRRAMFAAAS-TALTFWIPSPSKP--N-ESAS-AETAVRVG--------
>RIMAelli
---------------------------------------------------------------------------------------------------------------------------------------MSV------------------------------------------------------------AELDDTMVHSMAVGATFTDYGGTITSLDFHRTEDLLVTASEDDSVRLYNIVDAT----------LLKTVYHKKHGTDRICFTHHPSSIICSTRYNLESTNESLRYLSMYDNRCLRYFKGHMKRVISLCMSPINDSFMSGSLDHSVRIWDLRVNACQGILRLRGRPTVAYDQQGLVFAVAMEGGAIKLFDSRSYDK------------------------GPFDTFLVGGDTAEVCDIKFSNDGKSMLLSTTSNNVYILDAYCGDKRCGFSLEPSPSLTTEATFTPDGKYVVS----GSGDGTLHAWNVHMRNEVACWNSY--VGPTTCLKWAPHRVMFAAAS-TALTFWIPNLSKL-NN-DSPI-AED-------------
>MICRparv
---------------------------------------------------------------------------------------------------------------------------------------MSI------------------------------------------------------------EELDDTMVHSMAVGAAFTDYGGNITSLDFHRTEDLLVTASEDDSVRLYNILDAT----------LLKTLYHKKLGADRICFTHHPSSVICSTRYNLESTNESLRYLSMYDNRCLRYFKGHKKRVVSLCMSPINDSFMSGSLDHSVRIWDLRVNACQGILHLRGRPTVAYDQQGLVFAVAMEGGAIKLFDSRSYDK------------------------GPFDTFLVGGDTAEVCDIKFSNDGKSMLLTTTSNNVYILDAYCGDKRCGFSLEPSPSSTTEATFTPDGKYFLS----GSGDGTLHAWNVYMRNEVACWNSY--VGPPTCLKWAPRRAMFAAAS-TALTFWIPNPSK--------------------------
>NEUWmali
---------------------------------------------------------------------------------------------------------------------------------------MSI------------------------------------------------------------SELDDASVHSMAVGAAFTDYGGRITSIDFHRREDLLVTASEDDSIRLYNIVDAT----------LLKTMYHKKHGADRVCFTHHLSAIICSSRYNIESTNESLRYLSMYDNRCLRYFKGHKGRVVSLCMSPINDSFMSGSLDHSVRIWDLRVNACQGILRLRGRPTVAYDQQGLVFAVAMEGGAIKLFDSRSYDK------------------------GPFDTFLVGGDTAEVCDIKFSNDGKSMLLTTTSSNIYILDAYCGDKRCGFSLEPSLNITTEATFTPDAKYVVS----GSGNGTLHAWNVDMRNEVACWNSY--IGTITCLKWAPRRAMFAAAS-TALTFWIPNPSKL--N-DPKT-AEIGVV----------
>CYMBmann
----------------------PS-----HPQITIRAPTGSGPKELIRAC---------------------------------RLRFSLSRPVRGSVFFQCAPVNLIKHAPSFLRRWPLLIQDALVFFLPIRHRSMSI------------------------------------------------------------AELDDTMVQSMAVGAAFTDYGGSITSLDFHRTEDLLVTASEDDSVRLYNIVDAI----------LLKTMYHKKHGTDRICFTHHPSSIICSSSYNLESTNESLRYLSMYDNRCLRYFKGHKKRVVSLCMSPINDSFMSGSLDHSVRIWDLRVNACQGILRLRGRPSVAYDQQGLVFAVAMEGGAIKLFDSRSYDK------------------------GPFDTFLVGGDTAEVCDMKFSNDGKSMLLTTTSNNVYVLDAYCGDKRCGFSLEPSPNVTTESTFTPDGKYVVS----GSGDGTLHAWNVNMRNEVACWSSY--IGATTCLKWAPRRAMFAAAS-TVLTFWIPNLSKL--N-NSTSTTEASVA----------
>DACThata
---------------------------------------------------------------------------------------------------------------------------------------MSI------------------------------------------------------------TELDDSMVHSMAVGAAFTDYGGSITSLDFHRTEDLLVTASEDDSVRLYSIVDAT----------LLKTMYHKKHGTDRICFTHHPSSIICSSRYNLESTNESLRYLSMYDNRCLRYFKGHKKRVVSLCMSPIDDSFMSGSLDHSVRIWDLRVNACQGILRLRGRPTVAYDQQGLVFAVAMEGGAIKLFDSRSYDK------------------------GPFDTFLVGGDTAEVCDIKFSNDGKSMLLSTTSNNVYILDAYCGDKRCGFSLEPSPSLTTEATFTPDGKYVIS----GSGDGTLHAWNVYMRNEVACWNSY--IGPTTCLKWAPRRAMFAAAS-TALTFWIPNQSKL--N-DSTG-AED-------------
>GOODfuma
---------------------------------------------------------------------------------------------------------------------------------------MAI------------------------------------------------------------AELDDTMVHSMAVGAAFTDYGGSITSLDFHRTEDLLVTASEDDSVRLYNIVDAI----------LLKTMYHKKHGTDRICFTHHPSSIICSSRYNLESTNESLRYLSMYDNRCLRYFKGHNKRVVSLCMSPINDSFMSGSLDHSVRIWDLRVNACQGILRLRGRPTVAYDQQGLVFAVAMEGGAIKLFDSRSYDK------------------------GPFDTFLVGGDTAEVCDIKFSNDGKSMLLSTTSNNVYVLDAYCGDKRCGFSLDPSPSLTTEATFTPDGKYVVS----GSGDGTLHAWNIYMRNEARCQIFFLIINGFITTKWSPRMTSLQQGS-RIGNRW----------------KEVGILTGNLIMGYNA
>VANIplan
---------------------------------------------------------------------------------------------------------------------------------------MSI------------------------------------------------------------AELDDETVRSMAVGAAFTDYGGVISSLDFHRVDDLLVTASEDDSIRLYNIVDAT----------LLKTMYHKKHGTDRICFTHHPSSIICSSRYNIESTNESLRYLSMYDNRCLRYFKGHKNRVVSLCMSPINDSFMSGSLDHSVRIWDLRVNACQGILRLRGRPTVAYDQQGLVFAVAMEGGAIKLFDSRSYDK------------------------GPFDTFLVGGDTAEVCDIKFSNDGKSMLLTTTSNNIYILDAYCGDKRCGFSLEPSIKSTTEATFTPDGNYVVS----GSGDGTLHAWNVYKRYEVACWNSY--IGSATCLKWAPRRAMFAAAS-TALTFWIPNPSKS--S-ESTS-A---------------
