# Supplementary material for: Orchid Phylotranscriptomics: The Prospects of Repurposing Multi-Tissue Transcriptomes for Phylogenetic Analysis and Beyond
Source: Front Plant Sci. 2022 May 27;13:910362. doi: 10.3389/fpls.2022.910362 (PMC9196242; doi:10.3389/fpls.2022.910362)
Supplement: Supplementary file 4 [file Data_Sheet_3.zip › ortho_MSA/r1/OG0009371.fa]

>CALAsini
---------------------------------------------------------------MPIWGSCADVLVVLPRSHFV-------AAVFRSSSPDFRLFPSIPIDSRTSFFN-KCC--HFGLPKIGTCLESRHFHCLKVRALEN-SGQSQMPIAPLQFQSPTGQLLSQIMQTHPHLLPAAIDQQLDQLQSDRDAQKLEKPPPSQNPL--------------------------------LYRRIAEVREKDRQKSLEEIVYCFIVQKFLENDILMIPKISS-SAYPTGQVDFWPNQAHKLESIHSPDALEMIQGHLNLILGERVVSP-SNTTIQISKLKLGKLYAASIMYGYFLKRVDERYQLERTMNTLP-MKIPDQRILDGLKPNPLWDMDSLVLISPDE---DFD-GEK--DV---KSYRLRSYVMYLDAETLQRYATIRSTEAVSLIEKQTQSLFGRPDIKIAKDGTLNTSNDEMVGMSFSGFTMLVLEAVAFGSFLWEAESYVESKY-------------HFVTN--------------------------------
>NEUWmali
---------------------------------------------------------------MPICVAAADGLVIVSCCQLS-------TTRFRSPPLEFSLLPSFSTYCCSSSFN-KKF--PSFACPIGTSSQSDNFHGLKVKALGS-YGENNKPIAPLQLESPTGQLLSQIMQTHPHLLPAAIDQQLEQLQSDQEAQKLEKPPASQDHL--------------------------------LYRRIAEVREKETQKSLEEIIYCFIVHKFMENDILMIPKISP-SAYPSGQVDSWPNQEQKLEAIHSPDAMEMIHSHLTLILGERVVGP-LNTIVEISKLKLGKLYAASIMYGYFLKRVDERYQLELTMNTLPKKKILDQRILEGLKPNPLWDMDSLVQILADDE--GFN-ADDDVEG---KSYKLRSYVMYLDAETLQRYATIRSKEAISLIEKQTQSLFGRPDIRIAEDGKLDISNDEVVGISLPGLTMLVLEAVAFGSFLWEAESYVECKY-------------HFVTN--------------------------------
>GOODfuma
---------------------------------------------------------------MPLWSFGADGLVVLPYNHLA-------AAGFRSPSPEIRVPLSIPIDCSTSFFS-----------KIGTRSVSHRFYSLKVRAIDN-SGQSQMPIAPLQFQSPAGQLLSQIMQTHPHLLSAAIDQQLEQLKLDGDAKKMEKKSPSQDSL--------------------------------LYRRIAEVRENDRQKSLEEIIYCFVVQKFIENSISMIPKISP-SAYPTNQVDLWPNQGQKLEAVHSSDAMEMIQSHLTLILGERFIGP-LNTIVQINKLKLGKLYAASIMYGYFLKRVDERYQLERTMKTLP-KRIPGQRILEGLKPNPFWDMDSLVQISSEE---GFD-GVR--GE---EPNKLKSYVMYLDAETLQRYATIRSNEAVSLIEKQTQSLFGRPDIRIAEDGTLEPSNQEVVGISFSGLTMLVLEAVAFGSFLWEAESYAESKY-------------HFVSN--------------------------------
>DACThata
---------------------------------------------------------------MPLWCVGADGFVVLQCSPLT-------AAGFRSPSPEFRLIPSIPNDFTSSFFS-KGC--PFAWPKIGTNSESRRFYGLKVKALEN-SGQSQMPIAPLHFQSPSGQLLSQIMQTHPHLLPAAIDQQLEQLQTDGDAKKLEKPPPSQDPL--------------------------------LYRRIAEVREKDRQKTLEEIIYCFIVQKFMENNISMIPKISP-TAQSTGLLDSWPNQGQKLESIHSPDAMEMIQSHLALILGERVVGP-LNTIVQISKLKLGKLYAASIMYGYFLKRVDERYQLERTMNTLP-KRIPGQGILEGLQPNPFWDMDSLVQISPEE---GFA-GEG--DE---SSSKLKSYVMYLDAETLQRYATIRSNEAVSLIEKQTQALFGRPDIRVGGDGRLESANEEAVAVSFSGLTLLVLEAVAFGSFLWEAESYVESKY-------------HFVTN--------------------------------
>PAPHconc
---------------------------------------------------------------MPIWGAVADGLVVLPCCHVAVA----VAVAVRSPPPDFRVLPSIAIDSRTFFSD-KSS---CGWPKVWNRSDCHRFHSLKVRALEN-SGKNMMPIAPLQFESPIGQLLSQIMETHPHLLLAAIEQQLEQLQSDRDAQKIEKPPPSEDLL--------------------------------LYRRISEVREKDRQRALEEIIYCVIVQKFMENDILMIPKISP-SAYTTGQVDSWPNQVQKLEAIHSRDAMEMIQNHLTLILGERVIGP-LSTLVKMGKLKLGKLYAASIMYGYFLKRVDERYQLERMMNILP-QRIPDQRILEGLKPNPLWDMDSLVQISPDDD--GFD-GGE--VE---KSYKLRSYVMYLDAETLQRYATIRSKEAVSLIERQTQSLFGRPDIRIANDGTLDTSNDEVVGISFSGLTLLVLDAVAFGSFLWEAESYVEPKY-------------HFVTN--------------------------------
>DRAKelas
---------------------------------------------------------------MPLWSVGTDGFAVLPCNQLP-------AAGFRSPLPEFRLLPSAPIDYSTSFFS-----------KIGTRSISRRFYSLKVRALEN-SGQSQVPIAPLQFQSPTGQLLFQIMQTHPHLLPAAIDQQLEQLQSDGDAKKMDMTPPSQDPL--------------------------------LYRRIAEVRAKDRKKSLEEIIYCFIVQKFMENVISMIPKLSP-SALPTGQVDSWPNQSRKLEAVHSPEAMEMIQSHLALILGERVVGP-PNAVIQISKLKLGKLYGASIMYGYFLKRVDERYQLERTMGTLP-KRIPDQRILEGLKPNPFWDMDSLVQISPEE---GFD-GEK--DE---GSNKLKSYVMYLDAETLQRYATIRSNESVSLIEKQTQSLFGRPDIRIAEDGTLEAANEESVGVSFSGLTVLVLEAVAFGSFLWEAESYVESKY-------------HFVTS--------------------------------
>DENDchryso
---------------------------------------------------------------MPLWGAGADGLIVLPRSHLV-------AAGFRSPSPDFRLVPSIPVDSRTSFFN-KCC--HFGWPKIGICLESRHFHSLKVRALEN-SGQSQMPVAPLQFQSPTGQLLSQIMQTHPHLLPAAIDQQLDQLQSDRDTQKLEKPPPSQDPL--------------------------------LYRRIAEVREKDRQKSLEEIVYCFIVQKFLENDILMIPKISP-SAYPTGQVDLWPNQGQKLEAIHSPDAMEMIQSHLTLILGERVIGP-LNTIVQISKLKLGKLYAASIMYGYFLKRVDERYQLERTMNTLP-KRIPDQRILDGLKPNPLWDMDSLVMISPDE---DID-GEQ--DE---KSYKLRSYVMYLDAETLHRYATIRSNEAVSLIEKQTQALFGRPDIKIADDGTLDASNDEVVGISFSGLTMLVLEAVAFGSFLWEAESYVESKY-------------HFLTN--------------------------------
>GYMNdens
---------------------------------------------------------------MPLWCVGADGFVALQCSPLA-------AAGFRSPSPEFRLIPSIPNDFTSSFFS-KGC--PFAWPKIGTNSESRRFYGLKVKALEN-SGQSQMPIAPLHFQSPTGQLLSQIMQTHPHLLPAAIDQQLEQLQSDGDAKKLEKPTPSQDPL--------------------------------LYRRIAEVREKDRQKTLEEIIYCFIVQKFMENNISMIPKISP-TAQSTGLLDSWPNQGQKLESIHSPDAMEMIQSHLALILGERVVGP-LNTIVQISKLKLGKLYAASIMYGYFLKRVDERYQLERTMNTLP-KRIPGQGILEGLQPNPFWDMDSLVQISPEE---GLA-GEG--DE---SSSKLKSYVMYLDAETLQRYATIRSSEAVSLIEKQTQALFGRPDIRIGGDGRLESANEEAVGISFSGLTLLVLEAVAFGSFLWEAESYVESKY-------------HFVTS--------------------------------
>RIMAelli
MNNRVKKKVFVSTCL-----PFAWLLNSSFVAIFSVICFQKTLLRIPFYRH-------DYWKTMPLWSFSTDGFVVLPCSQLA-------AAGFRSPSPEFRFLPSIPIYYSTSFFS-----------KVGTRSMSRRFYSLKVRALEN-SGQSQVPIAPLQFQSPTGQLLSQIMQTHPHLLPAAIDQQLEQLQSDGDAKKMDMTPPSQDSL--------------------------------LYRRIAEVREKDRKKSLEEIIYCFIVQKFMENNISMIPKISP-SALATGQVDSWPNQAQKLEAIHSPEAIEMIQSHLTLILGERLVGP-LNTVIQISKLKLGKLYAASIMYGYFLKRVDERYQLERTMNTLP-KRIPDQRILEGLNTNPFWDMDSLVQISPEE---GFD-GEQ--NE---RSNKLKSYVMYLDAETLQRYATIRSNEAVSLIEKQTQSLFGRPDIRIAEDGTLEASSEEIVGISFSGLTMLVLEAVAFGSFMWEAESYVESKY-------------HFVTN--------------------------------
>VANIplan
---------------------------------------------------------------MPIWAAAADGLAAIPCCQLY-------AAGFRSPAEDFRHLAFLAIDNRATFVN-KS-----GWPRVGSHSD-YRFHSLKVRALDN-SGKQQMPIAPLQFESPTGQLLSQIMQTHPHLLQAAIDQQLEQLQTDRDAQQSEKPPPSQDIL--------------------------------LYRRIAEVREKDRQKSLEEIIYCFIVQKFLENGISMIPKISPSSAYPTAQVDSWPDQARKLEAIHSSDAREMIQSHLTLILGQRVVGA-LNTIVQISNLRLGKLYAASIMYGYFLKRVDERYQLERTLNTLP-KSIPGQRIFDDLKPNPFWDLDSLVQISPSE---GDE-GEE--DERFGRSYQLRSYVMYLDAETLQRYATIRSKEAVSLIEKQTQSVFGRPDIRIADDGTLETSGDTVVGISFSGLMMLVLEAVAFGSFLWEAESYVESKY-------------HFVAN--------------------------------
>BLETstri
---------------------------------------------------------------MPIWGAGADGLVVLPRSHLF-------AAGFRSPPPDFRLLPSIPIDSKTSFFN-KCC--HFGWPKIGTYSESRHFHSLKVRALEN-SGQSQMPIAPLQFQSPTGQLLSQIMQTHPHLLPAAIDQQLDQLQSDRDAQKLEKPPPSQDPL--------------------------------LYRRIAEVREKDRQKCLEEILYCFIVQKFLENDILMIPKISP-SAYPTGQVDFWPNQGQKLEAIHSPDAMEMIQGHLTLILGDRVIGP-LNTIVQISKLKLGKLYAASIMYGYFLKRVDERYQLERTMNTLP-KRIPDQRILDGLKPNPLWDMDSLVLISPDE---DFD-GEQ--DE---KSYKLRSYVMYLDAETLQRYATIRSNEAVSLIEKQTQSLFGRPDIKIAEDGTLDTSNDEIVGISFSGLTMLVLEAVAFGSFLWEAENYVETKY-------------HFVTK--------------------------------
>GOODpube
---------------------------------------------------------------MPLWSFGADGLVVLPCNHLA-------AAGFRSPSPEIRVPLSLPLDCSTSFFS-----------KIGTRSVSHRFYSLKVRALDN-SGQSQMPIAPLQFQSPAGQLLSQIMQTHPHLLSAAIDQQLEQLKLDGDAKKMEKK--SQDSL--------------------------------LYRRIAEVREKDRQKYLEEIIYCFVVQKFMENSISMIPKISP-SAFPTNQADLWPNQGQKLEAVHSSDAMEMIQSHLTLILGERFIGP-LNIIVQIDKLKLGKLYAASIMYGYFLKRVDERYQLERTMKTLP-KRIPGQRILEGLKPNPFWDMESLVQISLEE---GFD-GAR--DE---KPNKLKSYVMYLDAETLQRYATIRSNEAVSLIEKQTQSLFGRPDIRIAEDGTLQPSNQEVVGISFSGLTMLVLEAVAFGSFLWEAESYVESKY-------------HFVSN--------------------------------
>CYPRflav
---------------------------------------------------------------MPIWGAVANGLVVLPCCHLA-------VAGFRSPPPDFRLLPFVPINSRPFFSD-KSC---CRWHKVRNRLDSHGFHSLKVRALEN-SGQNQMPIAPLQFESPTGQLLSQIMQTHPHLLPVAIEQQLEQLQSDRDAQKMEKPPPSQDLL--------------------------------LYRRISEVREKDRQKALEEIIYCFIVQKFMENDILMIPKISP-SAYPTSQVDSWPNQVQMLEAIHSPDAMEMIHSHLTLILGERLIDP-LNTIVQISKLKLGKLYAASIMYGYFLMRVDERYQLERTMNTLS-KRIPDQRILEGLKPNPFWDMGSLVQISPDDD--NFD-GEE--EE---KSYKLRSYVMYLDAETLQRYATIRSKEAISLIEKQTQSLFGRPDIRIADDGTLDTSNDEMVGISFSGLTLLVLEAVAFGCFLWEAESYVEPKY-------------HFVTN--------------------------------
>EPIDfulg
---------------------------------------------------------------MPIWGAGADGLVVLPHSHFI-------AARFRSLPPEFRFLPSIPIDTRTFLFN-KCC--HFGWPKIGTCSESRYFHSLKVRALEN-SGQSQMPIAPLQFQSPTGQLLSQIMQTHPHLLPAAIDQQLDQLQSDRDAQKLEVPPPSQDPL--------------------------------LYRRIAEVREKDRQKSLEEIVYCFIVQKFLENDISMIPKISP-SAHQTGRLDFWPNQGHKLEAIHSPDALEMIQGHLNLILGERVIGP-PNTIVQISKIKLGKLYAASIMYGYFLKRVDERYQLERTMNTLP-KRIPDQQILDGLKPNPLWDMDSLVLISPDE---DFD-AEQ--DE---RSYKLRSYVMYLDAETLQRYATIRSNEAVSLIEKQTQSLFGRPDIKIAEDGTLDTSNDETVGVSFSGLTMLVLEAVAFGTFLWEAESYVESRY-------------HFVIN--------------------------------
>CORYacti
M-------------------------------------------------------------MMPIWSIGTDGLVVLPYSRLA-------AAGLRSPSLEFRLLPSIPTDYSTSLFG-----------KVGTRSLGHRFYSLKVRALEN-SGKSRVPIAPLQFQSPIGQLLFQIMQTHPHLLPAAIDQQLEQLQSDGDAKIMDKKAPSQDIL--------------------------------LYRRIAEVREKERKKSLEEIIYCFIVQKFLENNISMISKISP-SAFPTGQVDVWPDQGQKLEAIHSPEAMEMIQSHLTLILGERVVGP-LNTILQISKLKLGKLYAASIMYGYFLKRVDERYHLERTMNTLP-KRLPDRRILEGLKPNPFWDMDSMVQISPEE---VFD-DKW--EE---RSNKLKSYVMYLDAETLQRYATIRSNEAVSLIEKQTQSLFGRPDIRIAEDGKLETSSEEIVGISLSGLTLLVLEAVAFGSFLWEAESYVEGKY-------------HFVKT--------------------------------
>MICRparv
---------------------------------------------------------------MPLWSGGTDGLVVLPSSHVG-------ASGFRSPSPEFRLPPSIPIDYSTYLFN-----------KVGTRSARRRFCSLKVRALEN-SGQNQVPIAPLQFQSPIGQLLSQIMQSHPHLVPAAIDQQLEQLQSDGDAKKMDMTQPSQVPL--------------------------------LYRRIAEVREKDRKKSLEEIIYCFIVQKFMENKISMIPKISP-SAFPTSQVDSWPDQGRKLEAIHSPEAMEMIQSHLTLILGESVGGP-LNSVIQIGKLKLGKLYAASIMYGYFLKRVDERYQLERTMNTLP-KRIPDQRILEGFQPNPFWDMDSLVQISP-E---GFD-GEQ--DE---QPNKLKSYVMYLDAETLQRYATIRSSEAISLIEKQTQSLFGRPDIKIAEDGKLEASSTEMVGISLSGLKVLILEAVAFGSFLWEAESYVESKY-------------HFVTN--------------------------------
>CALAtsoo
---------------------------------------------------------------MPIWGSCADVLVVLPRSHFA-------AAVFRSSLPDFRLFPSIPIDSRTSFFN-KCC--HFGLPKIGTCLENRHFHCLKVRALEN-SGQSQMPIAPLQFQSPTGQLLSQIMQTHPHLLPAAIDQQLDQLQSDRDAQKLEKPPPSQDPL--------------------------------LYRRIAEVREKDRQKSLEEIVYCFIVQKFLENDILMIPKISS-SSYPTGQVDFWPNQGHKLETIHSPDALEMIQGHLTLILGERVIGP-SNTTIQISKLKLGKLYAASIMYGYFLKRVDERYQLERSMNTLP-MKIPDQRILDGLKPNPLWDMDSLVLISPDE---DFD-GEK--DE---KSYRLRSYVMYLDAETLQRYATIRSNEAVSLIEKQTQSLFGRPDIKITEDGTLDTSNDEMVGMSFSGLTMLVLEAVAFGSFLWEAESYVESKY-------------HFVTN--------------------------------
>HYPOheme
---------------------------------------------------------------MRLLGVAGDGLMVAPPSSCFAAAASSAAAGLLSPPVDCRRLTSISPDSRSSLFNIKSCR-STGWSKIRVRSDHHRARSLKVRALGS-SGDN-TPIAPLQFESPTGQLLSQILQTHPHLLPAAIDQQLENLQSDRDAQKEEKPPASQDLL--------------------------------LYRRIAEVKDKERQRVLEEIIYCFIVHKFVDNDITMIPAISP-SNGPAGLVDSWPNQEYKLESIHSPDALEMIRSHLSLVLGERTVGP-LTAIIQINKLKLGKLYAASIMYGYFLKRVDERFQLERRMNTLP-TSKREPSVFDNLKPNPLWDMESMVQISPEGEFEPLD-GEEGGDG---KPYRLRSYVTYLDAETLQRYATIRSKQAISLIEKQTQALFGRPDIRIEEDGSLNALNDELVAISFSGLTMLVLEAVAFGSFLWEAEGYVESKY-------------HFLAS--------------------------------
>OECEmacu
---------------------------------------------------------------MPIWGAGADGLVVLPRSHFV-------AAGFRSPPPDFRFLPSIPIDSRTFFFN-KCC--HFGWPKIGTCSESRYFHSLKVRASEN-SGQSQTPIAPLQFQSPTGQLLSQIMQTHPHLLPAAIDQQLDQLQSDRDAQNLEKPAPSQDPL--------------------------------LYRRIAEVREKDRQKSLEEIVYCFIVQKFLENDILMIPKITP-SANPTGQGDFRPNQRQKLESIHSPDALEMIQGHLTLILGERVVGP-RNTIMRISKIKLGKLYAASIMYGYFLKRVDERYQLERTMNTLP-KPIPDQQILDSLNLNPLWDADSLVVISPDE---DFN-GEQ--DK---KSYKLRSYVMYLDAETLQRYATIRSNEAVSLIEKQTQSLFGRPDIKIAEDGTMDTANDELVGISFSGLTTLVLEAVAFGSFLWEAESYVESRY-------------HFVTN--------------------------------
>ERYCpuss
---------------------------------------------------------------MPIWGAGADGVVVLPRTHFG-------AACFRSSHPDFRFLPSIPIDSRTSFFN-KCC--HFGWPKIGTCSESRHAHSFKVRALEN-SGQSQMPIAPLQFQSPTGQLLSRIMQTHPHLLPAAIDQQLDQLQSDRDAQKLEKHAPSQDPL--------------------------------LYKRIAEVREKDRQKSLEEILYCYIVQKFLENDILMIPKISP-SAHPTGQVDFWPNQPQKLESIHSPDALEMIQGHLTLILGERVIGP-SNSIVRISKIKLGKLYAASIMYGYFLKRVDERYQLERTMNTLP-KRIPNQQILGGLKPNPLWDMDSLVMISPDE---DFD-GEQ--DE---KTYRLRSYVMCLDAETLQRYATMRSNEAVSLIEKQTQSLFGRPDIKVTEDGTLDAASDEVLGISFSGLTMLVLEAVAFGSFLWEAESYVESRY-------------HFVTN--------------------------------
>CALEmajo
---------------------------------------------------------------MPLWSVGTDGFAVLPCNRLP-------AAGFGSPSVEFRLLPSVPIHYSASFFS-----------KIGTRSTSRRFYRLKVRALEN-SDQSQVPIAPLQFQSPTGQLLSQIMQTHPHLLPAAIDQQLEQLQLDGDAKK---TPPSQDPL--------------------------------LYRRIAEVRAKDRKKSLEEIIYCFIVQKFMENNISMIPKLSP-SALPADQVDSWPDQTQKLEAIHSPEAMEMIQSHLALILGERVVGP-LNTIIQISKLKLGKLYAASIMYGYFLKRVDERYQLERTMGTLP-KRIPDQRILEGLRPNPFWDMDSLVEISPEE---GFG-GEP--AE---RSNKLKSYVMYLDAETLQRYATIRSNEAVSLIEKQTQSLFGRPDIRIAEDGTLEASNEEIVGVSFSGLTMLVLEAVAFGSFLWEAESYVESKY-------------HFVTS--------------------------------
>CHILsemi
---------------------------------------------------------------MPLWSVGTDGFVVLPCNHLP-------ASGFRSPLPEFRLIPSVPIDHSTFFFS-----------KIGTRSISRRFYSLKVRALEN-SGQSQVPIAPFQFQSPTGQLLSQIMQTHPHLLPAAIDQQLEQLQMDGDAKKMDMTPPSQDPL--------------------------------LYRRIAEVRAKDRKKSLEEIIYCFIVQKFMENNISMIPKLSP-SALPTGQVDSWPNQEQKLEAIHSPEAIEMIQSHLTLILGERVVGP-LNTIIQISKLKLGKLYAATIMYGYFLKRVDERYQLERTMGTLP-KRIPDQRILEGLKPNPFWDMDSLVQISPEE---GFD-GEQ--DE---RSSKLKSYVMYLDAETLQRYATIRSNEAVSLIEKQTQSLFGRPDIRIAEDGTLEASNEEIVGISFSGLTMLVLEAVAFGSFLWEAECYVESKY-------------HFVTN--------------------------------
>HAEMdisc
---------------------------------------------------------------MSLWSFGADGLAVLPCNHLA-------AAGFKSPSPEIRPLPSFPIDCSTYFFS-----------KIGPRPVSRRFYSLKVRALDN-SGQSQMPIAPFQFQSPTGQLLSQIMQTHPHLLSAAIDQQLEQLKLDGDAKKMEKTSPSQDSL--------------------------------LYRRIAEVREKDRQKSLEEIIYCFVVQKFMENNISMIPKISQ-PAHPTNQVDIWPNQGQKLEAVHSSDAMEMIQSHLTLILGERFIGP-LNTIVQINKLKLGKLYAASIMYGYFLKRVDERYQLERTVNTLP-QRIPDQRILEGLKLNPFWDVDSLVQISPEE---GFG-GTR--DE---GPNKLKSYVMYLDAETLQRYATIRSNEAVSLIEKQTQSLFGRPDIRIAEDGTLEPSRQEAVGISFSGLTMLVLEAVAFGSFLWEAESYIESKY-------------HFVSN--------------------------------
>PLATclav
------------------------------------------------------------------------------------------------------------------------------------------------------------------------------------------------LQSDGDAKKLEKPPPSQDPL--------------------------------LYRRIAEVREKDRQKTLEEIIYCFIVQKFMENNISMIPKISP-TAQSTGPLDSWPNQGQKLESIHSSDAMEMIQSHLALILGERVVGP-LNTIVRISKLKLGKLYAASIMYGYFLKRVDERYQLERTMNTLP-KRIPGQGILEGLQPNPFWDMDSLVQISPEE---GFA-GEG--DE---SSSKLKSYVMYLDAETLQRYATIRSNEAVSLIEKQTQALFGRPEIRVGGDGRLESANEEPVGISFSGLTLLVLEAVAFGSFLWEAESYVESKY-------------HFVTN--------------------------------
>EPIPhell
---------------------------------------------------------------MPIWGAGADGVVVLPCGHFT-------AAGLRSPPPDFKLIPSIPIDSRKSFFN-KGC--PFGWPKIGTRSESPHFHSIKVRALEN-SGQNQMPIAPLQFQSPTGQLLSQIMQTHPHLLPAAIDQQLEQLQADRDAQKLEKPPSSHDPL--------------------------------LYSRITEVREKERQKSVEEIVYCFIVQKFLENDILMIPKISP-SAYPTGQVDSWPNQGQKLEAIHSPDAMEMIQSHLSLILGEGVISP-PNTIVQIKKLKLGKLYAASIMYGYFLKRVDERYQLERSMNTLP-KRIPEERILEGLRPNPFWDMGSLVQISSVE---GFD-VEQ--EE---KSYNLRSYVMYLDAETLQRYATIRSNEAVSLIEKQTQSLFGRPDIRIAEDGTLDTSNDEVVGISFSGLTILVLEAVAFGSFLWEAESYVESKY-------------HFVTN--------------------------------
>MASDpict
---------------------------------------------------------------MPIWGAGADGLVILPRSHFV-------TAGIRSPPVDFRFLSSFPIDYKTS-FN-KCC--HFGWPKIGTCSEARYFHSLKVRALEN-SGQSQMPIAPLQLQSPTGQLLSQIMQTHPHLLPAAIDQQLDQLQSDRDAQKLEVPPPSQDPL--------------------------------LYRRIAEVREKDRQKSLEEIVYCFIVQKFLENGILMIPKISP-SAIPAGQVDFWPNQGQKLEAIHSSDALEMIQSHLTVILGERVIGPATTTIVQISKIKLGKLYAASIMYGYFLKRVDERYQLERTMNTLP-KGIPDLRILDGLKPNPLWDMDSLVLISPDE---DFD-GEQ--DE---KLYKLRSYVMYLDAETLQRYATIRSNEAVSLIEKQTQSLFGRPDIKIAEDGKLDSANDELVGISFSGVTKLVLEAVAFGSFLWEAESYVESSLTGDSLSTLPLTNSYFIPNIMLLFLAYPPIFFYKSSNSYRNKRNAHEITEV
>CYMBensi
---------------------------------------------------------------MPIWGAGADGVVVLPRSHFA-------AAGFRSPPPDFRFLPSIPVDSRASFLN-KYC--HFGWPKIGICSESRYFHSFRVRALEN-SGQSQMPIAPLQFQSPTGQLLSQIMQTHPHLLPAAIDQQLDQLQSDRDAQKLERLAPSRDPL--------------------------------LYRRIAEVREKERQKSLEEIVYCFIVQKFMENDILMIPKISP-SAHPTSQVDFWPNQQLKLESIHSPDALEMIQGHLTLILGERVIGP-PNTIVQISKIKLGKLYAASVMYGYFLKRVDERYQLERTMNTLP-KTIPDQRILDGLGPNPLWDMDSLVLISPDE---DFD-GEQ--GE---KSYKLRSYVMYLDAETLQRYATIRSNEAVSLIEKQTQSLFGRPDIKIAEDGTVDTNNDELVGISLSGLTMLVLEAVAFGSFLWEAENYVESRY-------------HFVTN--------------------------------
>PHALmode
---------------------------------------------------------------MPICAAGADGLLVLPRSHFV-------ASGFRSPSPDIKFLPFIPIDSRTSFFN-KCC--HFGWPKIGTCSESRQFHSLKVRASEN-SGQSQMPIAPLQLQSPTGQLLSQIMQTHPHLLPAAIDQQLDQLQSDRDAQKWESPPPSQDSL--------------------------------LYRRIAEVREKDRQKSLEEIIYCFIVQKFLEKDILMIPKISP-TTHPTGQVDFWPNQEQKLEAIHSPDATEMIQGHLTLILGERLVGP-PNTIVRISKLKLGKLYAASIMYGYFLKRVDERYQLERTMNTLP-KRIPDQRILDGLKPNPLWDMDSLVLLSPDE---DFD-GEP--DE---KSYKLRSYVMCLDADTLQRYATIRSNEAVSLIEKQTQSLFGRPDIKIAEDGTLDTSNDELVGISFSGLTMLVLEAVAFGSFLWQAENYVESKY-------------HFVIN--------------------------------
>CYMBmann
---------------------------------------------------------------MPIWGAGADGVVVLPRSHFT-------AAGFRSPPPDFRFLPTIPVDSRASFFN-KCC--HFGWPKIGICSESRYFHSFRVRALEN-SGQSQMPIAPLQFQSPTGQLLSQIMQTHPHLLPAAIDQQLDQLQSDRDAQKLERPAPSQDPL--------------------------------LYRRIAEVREKERQKSLEEIVYCFIVQKFMENGILMIPKISP-SAYPTSQVDFWPNQQLKLESIHSPDALEMIQGHLTLILGERVIGP-PNTIVQISKIKLGKLYAASVMYGYFLKRVDERYQLERTMNTLP-KTFPDQGILDGLRPNPLWDMDSLVLISPDE---DFD-GEQ--GE---KSYKLRSYVMYLDAETLQRYATIRSNEAVSLIEKQTQSLFGRPDIKIAEDGTLDTNNDELVGISFSGLTMLVLEAVAFGSFLWEAESYVESRY-------------HFVTN--------------------------------
>MEXIxero
---------------------------------------------------------------MPIWGAVADGLVVPPCCHQA--------AAVRSPLPDFKVLPSVPIDSRPFFSD-KSC---CGWPKVRHRSDCHRFHSLKVRALEN-SGKNEVPIAPLQFESPTGQLLSQIMETHPHLLPAAIEQQLEQLQSDRDKNKMEKPQPSQDLLYRKVGDPAIPSISSLRMWHWCCTCTHQCIPAFLLQRISEVREKDRQKALEEIIYCFIVHKFMENDILMIPKISP-SAYPTGQVDSWPNQVQKLEAIHSPDAMEMIQNHLTLILGERVIGP-LNAIVQISKLKLGKLYAASIMYGYFLKRVDERYQLERMMNILP-KRIPDQRILEGLKPNPLWDMNSLVQISPDDA--GFD-GGE--GE---KSYKLRSYVMYLDAETLQRYATIRSKEAISLIEKQTQSLFGRPDIRIADDGTLDTSNDEVVGISFSGLTLLVLEAVAFGSFLWEAESYVEPMY-------------HFLTS--------------------------------
>THELangu
--------------------------------------------------------------MVPLWSASTDGFVVLPCSHLA-------AAGFRSPSPEFRLLPSIPIDYSTSFFS-KVC--PFGYPKIGTRSVSRRFYSLKVRALEN-SGQSQVPIAPLQFQSPPGQLLFQIMQTHPHLLPAAIDQQLEQLKSDGDAEKMDMTPPSQDPL--------------------------------LYRRIAEVREKDRKKSLEEIIYCFIVQKFMENNISMIPKISP-SALPTGQLDSWPNQAQKLEAIHSPEAMEMIQSHLTLILGERFVGP-LNTIIQISKLKLGKLYAASIMYGYFLKRVDERYQLERTMNTLP-KRILDQRILEGLKLNPFWDMDSLVQISPEE---GFE-GEE--DE---RSNKLKSYVMYLDAETLQRYATIRSNEAVSLIEKQTQALFGRPDIRIGEDGTLEASSEEVVGISLSGLTMLVLEAVAFGSFLWEAESYVESKY-------------NLVAS--------------------------------
>BORYspha
----------------------------------------------------------------------ADGLVVLPSCYFA------GGGGFRSPSVDFKLFPSISHDSKPSFFH-GSCP-SVGWPKIGIHLENHRGRILKVRALEN-SGESLAPVAPLQFESPTGQLLSQIMQTHPHLLPAAIDQQLERLQSDRDAQKEETPPASQDLP--------------------------------LYRRIADVKDKERQRALEEIIYCFIVQKFLEKEISMIPTISS-PSDSLSPVDSWPNQEYKLESIHSRDALEMIQSHVTLVLGERAVGP-LSSIVQISKLKLGKLYAASIMYGYFLKRVDERFQLERSMKTLP-TSISEQRIIGDLKPNPLWDMESMVQISSDDD--GSD-GEE--SS---KSYRLRSYVMYLDAETLQRYATIRSKEAISLIEKQTQALFGRPDIRIAEDGSLDASNDEVVGISFSGLTMLVLEAVAFGSFLWEAEGYVESKY-------------HFLNS--------------------------------
>CALAcreb
---------------------------------------------------------------MPLWSVGTGGLVVLPCSQHA-------AGGFMLRSPGFRFLPSNPNDFR----------------KIEIRSVSRRFCSSKVRALEN-AGQGQVPIAPLQFQSPTGQLLYQIMQTHPHLLPAAIEQQLEQLQSDGDAKKMDKSPPSQDPL--------------------------------LYRRIAEVREKDKRKSLVEIIYCFIVQKFIENNICMIPKISP-SASPTGLVDTWPNQGQQLEAIHSPEAMEMIQSHLNLIVGERVIGP-LNAILQISKLKLGKLYAASIMYGYFLKRVDERYQLERTMNTLP-KRIPDQRILEGLKPNPFWDMQSLVQISPD----GFD-GEQ--DK---RLNKLKSYVMYLDAETLQRYATIRSSEAISLIEKQTQSLFGQPDIRIAENGTLEVSGEEMVGISFSGLTMLVLEAVAFGSFLWEAESYVESKY-------------HFVTN--------------------------------
>PHRAlind
---------------------------------------------------------------MPILGAVADGLVVLPCCHLV--------AAVRSPLPDFRVLSSLPIDSRPFFSD-KSC---CGWPKVRNRSDCHRFHSLKVRALEN-SGRNQMPIAPLQFESPTGQLLSQIMETHPHLLPAAIEQQLEQLQSDRDAQKIDKPPPSQDLL--------------------------------LYRRISEVREKDRQKALEEIIYCFIVQKFMENDILMIPKISP-SAYPTGQVDSWPNQVQKLEAIHSPDAMEMIQNHLTLILGERVIGP-LHSIVQISKLKLGKLYAASIMYGYFLKRVDERYQLERMMNILP-KRIPDQRILESLKPNPLWDMNSLVQISPDDD--SFD-GGE--EQ---KSYKLRSYVMYLDAETLQRYATIRSKEAISLIEKQTQSLFGRPDLRIADDGTLDTSNDEVVGISFSGLTLLVLEAVAFGSFLWEAESYVEPKY-------------HFVTN--------------------------------
>PHALcorn
---------------------------------------------------------------MPICAAGADGLLVLPRSHFV-------ASGFRSPSPDIKFLPFIPIDSRTSFFN-KCC--HFGWPKIGTCSESRQFHSLKVRASEN-SGQSQMPIAPLQLQSPTGQLLSQIMQTHPHLLPAAIDQQLDQLQSDRDAQKWESPPPSQDSL--------------------------------LYRRIAEVREKDRQKSLEEIIYCFIVQKFLEKDILMIPKISP-TTHPTGQVDFWPNQEQKLEAIHSPDAMEMIQGHLTLILGERLVGP-PNTIVRISKLKLGKLYAASIMYGYFLKRVDERYQLERTMNTLP-KRIPDQRILDGLKPNPLWDMDSLVLLSPDE---DFD-GEP--DE---KSYKLRSYVMCLDADTLQRYATIRSNEAVSLIEKQTQSLFGRPDIKIAEDGTLDTSNDELVGISFSGLTMLVLEAVAFGSFLWQAENYVESKY-------------HFVIN--------------------------------
>OPHRsphe
---------------------------------------------------------------MPLWCFNLDGFGVLQCSHLA-------AAGFRSPSPEFRLIPSIHNDFTSPFFS-KGC--PVAWPKIGANSESRRFYGLKVRALEN-SGQSQMPIAPLHLQSPTGQLLSQIMQTHPHLLPAAIDQQLEQLQTDGDAKKMEKPPPSQDTL--------------------------------LYRRIAEVREKDRQKTLEEIIYCFIVQKFMENNISMIPKISP-TAQSTGPVDLWPNQSQKLESIHSPDAMEMIQSHLNLILGERVVGP-LNTIVHISKLKLGKLYAASIMYGYFLKRVDERYQLERTMNTLP-KRIPGQGILEGVQPNPFWDMDSLVQISP-E---GFA-GEG--DE---SSSKLKSYIMFLDAETLQRYATIRSAEAVSLIEKQTQALFGRPDIRMGGDGRLESANEEAVGISFSGLTLLVLEAVAFGSFLWEAESYVESKY-------------HFVTN--------------------------------
>APOSodor
---------------------------------------------------------------MPIWGAAADGSVILSFCHLP-------TTRFRYPPPDFNLLPPVSAYCCSSFFN-KCCIFQKFSPMIGTHSQSDHFHGLKVKALGS-YGGNNKPIAPLQFESPTGQLLSQIMQTHPHLLPAAIDQQLEQLQSDQEGQKSEKPTSSQD-L--------------------------------LYRRIAEVREKERQKSLEEIIYCCVVQKFIENDILMIPKISP-SSYPSGQVDSWPNQEQKLEAIHSPDAMEMIHSHLTLILGERLVGP-LNTIVEISKLKLGKLYAASIMYGYFLKRVDERYQLELTMNTLPKKKIPDQRILEGLKPSPFWDMDSLVQISADDE--GFN-DDDVEEG---RSYKLRSYVMYLDAETLQRYATIRSKEAISLIEKQTQSLFGRPDLRMTEDGRLDTSNDEVVGISFCGLTMLVLEAVAFGSSLWEAESYVECKY-------------HFVIN--------------------------------
>DENDnobi
---------------------------------------------------------------MPLWGAGADGLIVLPRSHLV-------AAGFRSPSPDFRLVPYIPVDSKTSFFN-KCC--HFGWPKIGTCLESRHFQSLKVRALENSSGQSQMPVAPLQFQSPTGQLLSQIMQTHPHLLPAAIDQQLDQLQSDRDTQKLEKPPPSQDPL--------------------------------LYRRIAEVREKDRQKSLEEIVYCFIVQKFLENDILMIPKISR-SAYPTGQVDFWPNQGQKLESIHSPDAMDMIQSHLTLILGERVIGP-LNTIVQISKLKLGKLYAASIMYGYFLKRVDERYQLERSMNTLP-KRIQDQRILDGLKPNPLWDMDSLVMISPDE---DVG-DEQ--DE---KSYKLRSYVMYLDAETLHRYATIRSNEAVSLIEKQTQALFGRPDIKIADDGTLDASNDEVVGISFSGLTMLVLEAVAFGSFLWEAESYVESKY-------------HFLTK--------------------------------
>CYPRbard
---------------------------------------------------------------MPIWGAVADGLVVLPCCHLA-------AAGFRSPVPDFRLLPSVPIDSRPFFSD-KSC---CSWHKVRNRSDSHRFHSLKVRALEN-SGQNQMPIAPLQFESPAGQLLSQIMQTHPHLLPAAIEQQLEQLQSDRDAQKMEKPAPSQDLL--------------------------------LYRRISKVREKDRQKALEEIIYCFIVQKFMENDILMIPKISP-SAYPTSQVDSWPNQVQMLEAIHSPDAMEMIQSHLTLILGERLTDP-LNTIVQISKLKLGKLYAASIMYGYFLMRVDERYQLERAMNTLP-KRIPDQRILEDLNPNPLWDMGSLVQISPDDD--SFD-GGE--EE---KSYKLRSYVMYLDAETLQRYATIRSKEAISLIERQTQSLFGRPDIRIADDGTLDTSNDEMVGISFSGLTLLILEAVALGCFLWEAESYVEPKY-------------HFLTN--------------------------------
>PTERcurt
---------------------------------------------------------------MPLWSVGADGFVVFPSNHLA-------AAGFKSPSAEFKRLLSFPSDYSTSFFS-----------KIGARSVSRRFYSLKVRALEN-SGQSQMPIAPLQFQSPTGQLLSQIMQTHPHLLPAAIDQQLEQLNSDGDAKKMEKTSPSQDPL--------------------------------LYRRIAEVRERDRQKTLEEIIYCFVVQKFMENNISMIPKISP-SAYPTNEVDLWPNQGQKLEAIHSPDAMEMIQSHLTLILGERFIGP-LNTIVQISKLKLGKLYAASIMYGYFLKRVDERYQLERTMNTLP-KRIPDQRILEGLKPNPFWDMDSLVQISPGE---GFD-GEQ--DE---ESNKLKSYVMYLDAETLQRYATIRSNEAVSLIEKQTQSLFGRPDIRIADDGTLEPTNQEAVGISFSGLTTLVLEAVAFGSFLWEAESYVESKY-------------HFVTN--------------------------------
>SELEaequ
---------------------------------------------------------------MPIWGSVADGLVVLPCCHLA-------AAGFRPPPPDLRPLPSVPIDSRPFFSD-KSC---CGWPKVRTHSDSHRFHSLKVRALDN-SGKNQMPIAPLQFESPTGQLLSQIMQTHPHLLPAAIEQQLEQLQSDLDAQKMEKPPPSQDLL--------------------------------LYRRISEVREKDRQKALEEIIYCFIVQKFMENDILMIPKISP-SAYPTRQVDSWPNQVQKLEAIHSPDAMEMIQSHLTLIFGEQVIGP-LNTIVQIGKHKLGKLYAASIMYGYFLKRVDERYQLERMMNTLP-KRIPDQRILEGLKPNPLWDMNSLVQISRDDD--GFD-GGE--EE---KLYKLRSYVIYLDAETLQRYATIRSKEAISLIEKQTQSLFGRPDISIADDGTLDTSNDEVVGISFSGLTLLVLEAVAFGSFLWEAESYVEPKY-------------HFLTS--------------------------------
>VANIshen
---------------------------------------------------------------MPIW-AAADGLGAIPCCQLY-------ASAFRSPAEDFRHLAFLAIDNRANFVN-KS-----GWPRVGSHSD-YRFHSLKVRALDN-SGKQQMPIAPLQFESPTGQLLSQIMQTHPHLLQAAIDQQLEQLQTDRDAQQSEKPPPSQDIL--------------------------------LYRRIAEVREKDRQKSLEEIIYCFIVQKFLENGISMIPKISPSSAYPAAQVDSWPDQARKLEAIHSSDAREMIQSHLTLILGQRVVGP-LNTIVQISNLRLGKLYAASIMYGYFLKRVDERYQLERTLNTLP-KSVPGQRIFEDLKPNPFWDLDSLVQISPGE---GDE-AEE--DERFGRSYQLRSYVMYLDAETLQRYATVRSKEVVSLIEKQTQSVFGRPDIRIADDGMLETSGDAVVGISFSGLMMLVLEAVAFGSFLWEAESYVESKY-------------HFVAN--------------------------------
>LECAnigr
---------------------------------------------------------------MPIWAAAADGLAAILCCQMY-------AAGFRSPAEDFKHLAFLAIDARSTFFN-KN-----GWPRVGSHSD-YRFHSLKVRALDD-SGQQQMPIAPLQFESPAGQLLSQIMQTHPHLLQAAIDQQLEQLQLDRNVQQSEKTLPSQDIL--------------------------------LYRRIADVREKERQKSLEEIIYCFIVQKFLENGISMIPEVSP-SSYPTGPLDSCPDQSRKLESIHSTDALEMIQNHLTLIIGDSVVSP-MNTVEHISNLRLGKLYAASIMYGYFLKRVDERYQLERTVNALP-KRIPDQRILELVQP---WSGDK-------------G-GED--DERIGKSFRLRSYVMYLDAETLQRYATIRSKEAISLIEKQTQSVFGRPDIRISDDGTMETSSDVLVGISFFGLTMLVLEAVAFGSFLWKAESYVESKV-------------HFVAS--------------------------------
>NEUWzoll
---------------------------------------------------------------MPICVAAADGLVIVSCCQLS-------TTRFRSPPLEFSLLPSFSTYCCSSFFN-KKF--PFFACPIGTSSQSDHFHGLKVKALGS-YGENNKPIAPLQFESPTGQLLSQIMQTHPHLLPAAIDQQLEQLQSDQEAQKLEKPPASQDHL--------------------------------LYRRIAEVREKETQKSLEEIIYCFIVHKFVENDILMIPKISP-SAYPSGQVDSWPNQEQKLEAIHSPDAMEMIHGHLTLILGERVVGP-LNTIVEISKLKLGKLYAASIMYGYFLKRVDERYQLELTMNTLPKKKIPDQRILEGLKPNPLWDMDSLVQISADDE--GFN-ADDDVEG---KSYKLRSYVMYLDAETLQRYATIRSKEAISLIEKQTQSLFGRPDIRLAEDGKLDISNDEVVGISLPGLTMLVLEAVAFGSFLWEAESFVECKY-------------HFVTN--------------------------------
>PHAIflav
---------------------------------------------------------------MPIWGAGADVLVFLPRSHFV-------AAVFRSSPPDFRLFPSIPIDSRTSFFN-KCC--HFGLPKIGTCLESRHFHCLKVRALEN-SGQSQMPIAPLQFQSPTGQLLSQIMQTHPHLLPAAIDQQLDQLQSDRDAQKLEKPPPSQDPL--------------------------------LYRRIAEVKEKDRQKSLEEIVYCFIVQKFLENDILMIPKISP-SAYPTGQVDFLPNQGHKLETIHSPDALEMIQGHLTLILGERVIGP-PNTKLQISKLKLGKLYAASIMYGYFLKRVDERYQLERTMNTLP-KKIPDQRILDGLKPNPLWDMDSLVLISPDE---DFD-GEK--DE---KSYRLRSYVMYLDAETLQRYATIRSNEAVSLIEKQTQSLFGRPDIKIAEDGTLDTSNDEMVGMSFSGLTMLVLEAVAFGSFLWEAESYVESKY-------------HFVTN--------------------------------
>HABEpant
---------------------------------------------------------------MPLWCVGGDGFAVLQCSHLA-------AAGFRPLSPEFRLIPSIANDFTSSFFS-KGC--PFTCPKVGTNSESRRLYGLKVRALEN-SGQSQVPIAPLHLQSPTGQLLSQIMQTHPHLLPAAIDQQLEQLQSDGDAKNLEKPPPSQDPL--------------------------------LYRRIAEVREKDRQKTLEEIIYCFIVQKFMENNISMIPKISP-PAQPTSPVDLWPNQGQKLESIHSPDAMEMIKSHLTLILGEKVIGP-MSIIIQISKLKLGKLYAASIMYGYFLKRVDERYQLERTMNTLP-KRIPDQGILEGLQPNPFWDMDSLVQISSEE---GFA-AEG--SE---SSDKLKSYIMYLDAETLQRYATIRSKEAVSLIEKQTQSLFGRPDIRMRGDGRLESANEEAVGISFSGLSLLVLEAVAFGSFLWEAESYVESKY-------------HFVTN--------------------------------
>CREMappe
---------------------------------------------------------------MPICSAGADGLVLLPRSHFV-------AAGFRPPPLDFRFLPSIPFDSRTSFFN-KCC--HFGWPKIGSCSESRYFHSLKVRALEN-SGQGRMPVAPLQFQSPTGQLLSQIMQTHPHLLPAAIDQQLDQLQSDRDAQKLEMPPPSQDPL--------------------------------LYRRIAEVREKDRQKSLEEIVYCFIVQKFLENDILMIPKISP-SAYPTGQVDFWPNQGQKLESIHSPDALEMIQGHLDLILGERVIGP-PTAIIHISKIKLGKLYAASIMYGYFLKRVDERYQLERTMNTLS-RRIPDQRILDGLKPNPFWDMDSLVLISPDEDF-DFD-GKQ--DA--GKSYKLRSYVMYLDAETLQRYATIRSSEAVSLIEKQTQSLFGRPDIKIAGDGGLDTSEDELMGISFSGLTMLVLEAVAFGSFLWEAETYVESRY-------------HFVIN--------------------------------
>HEMIforr
---------------------------------------------------------------MPLCCVGADGFVVLQCSHLA-------AAGFRSPSPEFRLIPSTPNDFTSSFFS-KGC--HFAWPKFGTNSESRRFYGLKIRALEN-SGQSQMPIAPLHFQSPTGQLLSQIMQTHPHLLPAAIDQQLEQLQSDGDAKKLEKPQPSQDPL--------------------------------LYRRIAEVREKDRQRTLEEIIYCFIVQKFMENNISMIPKISP-TPHPTGLVDLWPNQGQKLESIHSPDAMEMIQSHLNLILGERVAGP-LNTIVQISKLKLGKLYAASIMYGYFLKRVDERYQLERTMNTLP-KRIPDQGILEGVQPSPFWDMDSLVQISQEE---GFA-GEG--DE---GSSKLKSYVMYLDAETLQRYATIRSNEAVSLIEKQTQALFGRPDIRMGGDGRLESANEEAVSLSFSGLTLLVLEAVAFGSFLWEAESYVESKY-------------HFVTN--------------------------------
>EPIPpurp
---------------------------------------------------------------MPICGAGADGLVVLPCGHFT-------AAGLRSPPPDFKLIPSIPIDSRKSFFN-KGC--PFGWPKIGTRSESPHFHSIKVRALEN-SGQNQLPIAPLQFQSPTGQLLSQIMQTHPHLLPAAIDQQLEQLQADRDAQKLKKPPSSLDPL--------------------------------LYSRITEVREKERQKSVEEIVYCFIVQKFLENDILMIPKISP-SAYPTGQVDSWPNQGQKLEAIHSPDAMEMIQSHLSLILGEGVISP-PNTIVQIKKLKLGKLYAASIMYGYFLKRVDERYQLERSMNTLP-KRIPEERILEGLRPNPFWDMGSLVQISSVE---GFD-VEQ--EE---KSYNLRSYVMYLDAETLQRYATIRSNEAVSLIEKQTQSLFGRPDIRIAADGTLDTSNDEEVGISFSGLTILVLEAVAFGSFLWEAESYVESKY-------------HFVTN--------------------------------
>ANOEemei
MN--------------------------------PY--------------------------AMPLWSFGADGLAVLPCNHLA-------AAGFKSPSPEIRPLPSFPIDCSTSFFS-----------KIGPRPMSRRFYSLKVRALDN-SGQSQMPIAPLQFQSPTGQLLSQIMQTHPHLLSAAIDQQLEQLKLDGDAKKMEKPSTSQDSL--------------------------------LYRRIAEVREKDRQKSLEEIIYCFVVQKFMENSISMIPKISP-SAHPTNQVDLWPNQGQKLEAVHSSDAMEMIQSHLTLILGERFIGP-LNTIVQINKLKLGKLYAASIMYGYFLKRVDERYQLERTVNTLP-KKIPDQRILEGLKLNPFWDMNSLVQISPEE---GFG-GTR--DE----PNKLKSYVMYLDAETLQRYATIRSNEAVSLIEKQTQSLFGRPDIRIAEDGTLEPSNQEAVGISFSGLTMLVLEAVAFGSFLWEAESYIESKY-------------HFVSN--------------------------------
>APOSshen
---------------------------------------------------------------MPIWGAAADGSVILSFCHLP-------TTRFRYPPPDFNLLPPVSAYCCSSFFN-KCCIFQKFSPMIGTHSQSDHFHGLKVKALGS-YGGNNKPIAPLQFESPTGQLLSQIMQTHPHLLPAAIDQQLEQLQSDQEGQKSEKPTSSQD-L--------------------------------LYRRIAEVREKERQKSLEEIIYCCVVQKFIENDILMIPKISP-SSYPSGQVDSWPNQEQKLEAIHSPDAMEMIHSHLTLILGERLVGP-LNTTVEISKLKLGKLYAASIMYGYFLKRVDERYQLELTMNTLPKKKIPDQRILEGLKPSPFWDMDSLVQISADDE--GFN-DDDVEEG---RSYKLRSYVMYLDAETLQRYATIRSNEAISLIENQTQSLFGRPDVRMTEDGRLDTSNDDVVGISFCGLTMLVLEAVAFGSSLWEAESYVECKY-------------HFVIN--------------------------------
>ANOEroxb
MN---------------------------FVSNFPTICF-----LIRYYGSLLQSRGIGTGKTMPLWSFGADGLAVLPCNHLA-------AAGFKSPSPEIRPLPSFPIDCSTTFFS-----------KIGPRPMSRRFYSLKVRALDN-SGQSQIPIAPLQFQSPTGQLLSQIMQTHPHLLSAAIDQQLEQLKLDGDAKKMEKPSTSQDSL--------------------------------LYRRIAEVREKDRQKSLEEIIYCFVVQKFMENSISMIPKISP-SAHPTNQVDLWPNQGQKLEAVHSSDAMEMIQSHLTLILGERFIGP-LNTIVQINKLKLGKLYAASIMYGYFLKRVDERYQLERTVNTLP-KKIPDQRILEGLKLNPFWDMDSLVQISPEE---GFS-GTR--DE----PNKLKSYVMYLDAETLQRYATIRSNEAVSLIEKQTQSLFGRPDIRIAEDGTLEPSNQEAVGISFSGLTMLVLEAVAFGSFLWEAESYIESKY-------------HFVSN--------------------------------
>DIURorie
---------------------------------------------------------------MPLWSVGTDGFLVLPCSQLT-------AAGFRSPSPEFRTMPSIPIDHSTSFFN-----------KIGTRSVSHRFYSLKVRALEN-SGQSQEPIAPLQFQSPTGQLLSQIMQTHPHLLPAAIDHQLEQLQSDGDAKKVEKAQSSQDPL--------------------------------LYRRIAEVREKDRKKALEEIIYCFIVQKFMENNISMIPKLSP-SSSPTSQMDLWPNQAQKLEAIHSPEAMEMIQSHLTLILGERGVGP-LNAILQISKLKLGKLYAASIMYGYFLKRVDERYQLERTMNTLP-KKIPEQRILEGLTPNPFWDMDSLVQISPEE---DLN-GEE--DD---KSNKLKSYVMYLDAETLQRYATIRSNEAISLIEKQTQSLFGRPDIRIADDGTLEASGEEVVGISFSGLTMLVLEAVAFGSFLWDGESYVESKY-------------HFVTN--------------------------------
>ORCHital
---------------------------------------------------------------MPLWCVGADGFGVLQCSHLA-------AAGFRSTSAEFRLIPSIQNDFTSSFFS-KGC--PFSWPKIGTNSESRRFYGLKVRALEN-SGQSQMPIAPLHFQSPTGQLLSQIMQTHPHLLPAAIDQQLEQLQSDGDAKKLEKPPPSQDPL--------------------------------LYRRIAEVREKDRQKTLEEIIYCFIVQKFMENNISMIPKISP-TDHPTGLVDLWPNQGQKLESIHSPDAMEMIQSHLNLILGERVVGP-LNTIIQISKLKLGKLYAASIMYGYFLKRVDERYQLERTMNTLP-KRIPDRGIVEGLQPNPFWDMDSLVQISPEE---GFA-GEG--AE---SSSKLKSYVMYLDAETLQRYATIRSNEAVSLIEKQTQALFGRPDIRVGEDGRLESVSEEPVGISFSGLTLLVLEAVAFGSFLWEAESYVESKY-------------HFVTN--------------------------------
>DRAKthyn
MIVSTKGLGICHTVTLRRFGPFS-SHNSSFVTNFFCNLFQRTLLLI------------QDWKTMPLWSVGTDGFAVLPCNQLP-------AAGFRSPLPEFRLLPSAPIDYSTSFFS-----------KIGTRSISRRFYSLKVRALEN-SGQSQVPIAPLQFQSPTGQLLFQIMQTHPHLLPAAIDQQLEQLQSDGDAKKMDMTPPSQDPL--------------------------------LYRRIAEVRAKDRKKSLEEIIYCFIVQKFMENDISMIPKLSP-SALPTGQVDSWPNQSRKLEAVHSPEAMEMIQSHLALILGERVVGP-PNAVIQISKLKLGKLYAASIMYGYFLKRVDERYQLERTMGTLP-KRIPDQRILEGLKPNPFWDMDSLVQISPEE---GFD-GEK--DE---GSNKLKSYVMYLDAETLQRYATIRSNESVSLIEKQTQSLFGRPDIRIAEDGTLEAANEESVGVSFSGLTVLVLEAVAFGSFLWEAESYVESKY-------------HFVTN--------------------------------
>CEPHdama
---------------------------------------------------------------MPIWGAGADGLVVLPCGHFA-------AAGFRSPSPDFRLLPSIPIDSRTPFFN-KGC--PFGWPKIGTRSESRHFHSLKVRALEN-SGHSQMPIAPLQFQSPTGQLLSQIMQTHPHLLPAAIDQQLEQLQTDRDAQKLEKPPSSQDPL--------------------------------LYRRIAQVREKDRQNSLEEIVYCFIVQKFLEKDILMIPKISP-SAYPTGQV-------QKLEAIHSPDAMEMIQSHLSLILGERIIGP-LNTIVQINKLKLGKLYAASIMYGYFLKRVDERYQLERTMNTLP-DRIPDQRILEGLKPNPFWDMSSLVEISLEE---GFDVGEE--EK---KSYKLRSYVMYLDAETLQRYATIRSNEAVSLIEKQTQSLFGRPDIRIAEDGTLDTSNDEVVGISFSGLTLLILEAVAFGSFLWEAESYVESKY-------------HFVTN--------------------------------
>LANAlana
--------------------------------------------------------------MRRLWGGTADGLVVLPTSH-S-------AAGFRSPPVEFKLLPSMPPDSKPSFLN-KGFL-SGGWPKVGVQLLNHRAGSLRVRALEN-SGESQTPVAPLEFESPTGQLLSQIMQTHPHLLPAAIDQQLENLQSDRDAQKEQTPPGSQDLL--------------------------------LYRRIAEVKDKERQRALEEIIYCFIVHKLMENGITMIPRISP-SYGPIGQVDSWPNQDYKLESIHSPDALEMIQSHLTIVLGERSVGP-LNSIVQISKLKLGKLYAASIMYGYFLKRVDERFQLEKRMNTLP-TRMSEQRIFDELKPNPLWDMESMVQISPDDD--GFD-VEE-GNS---KSYRLRSYVMYLGAETLQRYATMRSKEAVSLIEKQTQALFGRPDIRIADDGSLDALNDEVVGISFSGLTMLVLEAVAFGSFLWEAEGYVESKY-------------HFLAG--------------------------------
>CHILtrap
---------------------------------------------------------------MPLWSVGTDGFVVLPCNHLP-------ASGFRSPLPEFRLIPSVPIDHSSFFFS-----------KIGTRSISRRFYSLKVRALEN-SGQSQVPIAPFQFQSPTGQLLSQIMQTHPHLLPAAIDQQLEQLQMDGDAKKMDMTPPSQDPL--------------------------------LYRRIAEVRAKDRKKSLEEIIYCFIVQKFMENNISMIPKLSP-SALPTGQVDSWPNQEQKLEAIHSPEAIEMIQSHLTLILGERVVGP-LNTIIQISKLKLGKLYAATIMYGYFLKRVDGRYQLERTMGTLP-KRIPDQRVLEGLKPNPFWDMDSLVQISPEE---GFD-GEQ--DE---RSSKLKSYVMYLDAETLQRYATIRSNEAVSLIEKQTQSLFGRPDIRIAEDGTLEASNEEIVGISFSGLTMLVLEAVAFGSFLWEAESYVESKY-------------HFVTN--------------------------------
>GALEfabe
---------------------------------------------------------------MPIWAAAADGLVAAPCCQLY-------AAGFRSPVEDFRHLAVLGIDTRTSLFN-KN-----GWPRVGSHSD-YRFHSLRVRALDD-SGQRQMPIAPLQFESPTGQLLFQIMQTHPHLLQAAIDQQLEQLQSDQDAQQLKKPPSSEDII--------------------------------LYRRIAELREKERQKSLEEIIYCSVVQKFLEEDISMIPKISP-PAYPTVQVDTWPDQALKLEAIHSPDALEMIQSHLSLILGERVVSP-LDTVVQISNLRLGKLYAASIMYGYFLKRVDERYQLERTMNTLP-KRIPDQKILD-------------------E---GTE-GSE--DEGGRRSYRLRSYVMYLDAETLQRYATIRSEEAVSLIEKQTQAVFGRPDIRIAEEGTLETSGDVVVGISFSGLTMLVLEAVAFGSFLWEAESYVESKY-------------HFVAN--------------------------------
>PHAItank
---------------------------------------------------------------MPIWGAGADVLVVLPCSHFV-------GAGFRSSPPDCRLFPSIPIGFRTSFFN-KCC--HFGMPKIGTYLESRHFHCLKVRALEN-FGQSQMPIAPLQFQSPTGQLLYQIMQTHPHLLPAAIDQQLDQLQSDRDAQKLEKPLPSQDPL--------------------------------LYRRIAEVREKDRQKSLEEIVYCFIVQKFLENDILMIPKISQ-SAYPTGQVDFLPNQAHKLETIHSPDALEMIQGHLTLILGERVIGP-SNTTVQISKLKLGKLYAASIMYGYFLKRVDERYQLERTMNTLP-KKISDQRILDGLKPNPLWDMDSLVLISPDE---DFD-GER--DE---KSYRLRSYVMYLDAETLQRYATIRSNEAVSLIEKQTQSLFGRPDIKIAEDGTLDTSNDEVVGISFSGLTMLVLEAVAFGSFLWEAESYVESKY-------------HFVIN--------------------------------
>HABElong
---------------------------------------------------------------MPLWCVGGDGFAVLQCSHLA-------AAGFRPLSPEFRLIPSIANDFTSSFFS-KGC--PFTCPKVGTNSESRRLYGLKVRALEN-SGQSQVPIAPLHLQSPTGQLLSQIMQTHPHLLPAAIDQQLEQLQSDGDAKNLEKPPPSQDPL--------------------------------LYRRIAEVREKDRQKTLEEIIYCFIVQKFMENNISMIPKISP-PAQPTSPVDLWPNQGQKLESIHSPDAMEMIKSHLTLILGEKVIGP-MSIIIQISKLKLGKLYAASIMYGYFLKRVDERYQLERTMNTLP-KRIPDQGILEGLQPNPFWDMDSLVQISSEE---GFA-AEG--SE---SSDKLKSYIMYLDAETLQRYATIRSKEAVSLIEKQTQSLFGRPDIRMRGDGRLESANEEAVGISFSGLSLLVLEAVAFGSFLWEAESYVESKY-------------HFVTN--------------------------------
>LIMOabor
---------------------------------------------------------------MSIWGAGADGLVVLPCGHVA-------TAGLRSPPPEFRLLASIPIDSRTSFFN-KGC--PFGWPKIGTRSQSRHFQSLKVRALEN-SGKSQMPIAPLQFQSPTGQFLSQIMQTHRHLLPAAIDQQLEQLQADRDAQKLEKPPSSQDPL--------------------------------LYRRIAEVRDKDRQKSLEEIVYCFIVQKFLENDILMIPKISP-SAYPTSQVDSWPNQGQKLEAIHSSDAMEMIQSHLTLILGERIIGP-LNTIVQINKLKLGKLYAASIMYGYFLKRVDERYQLERTMNTLP-KRIPDLRILEGLKPNPFWDMGSLVQISPDE---GFD-VEQ--DE---KSYKLRSYVMYLDAETLQRYATIRSNEAVSLIEKQTQSLFGRPDIRIAEDGTLDTSNDEVVGISFSGLTPLILEAVAFGSFLWEAESYVESKY-------------YFVTN--------------------------------
>PAPHhirs
---------------------------------------------------------------MPIWGAVADGLVVLPCCHVAVA----VAVAVRSPLPDFRVLPSVAIDSRAFFSD-KSC---CGWPKVWNRSDCHRFRSLKVRALEN-SGKNMMPIAPLQFESPIGQLLSQIMETHPHLLLAAIEQQLEQLQSDRDAHKIEKPPPSQDLL--------------------------------LYRRISEVREKDRQKALEEIIYCVIVQKFMENDILMIPKISP-SAYTTGQVDSWPNQVQKLEAIHSPDAMEMIQNHVTLILGERVIGP-LSTVVKMGKLKLGKLYAASIMYGYFLKRVDERYQLERMMNILP-KRNPDQRILEGLKPNPLWDMDSLVQIPPDDD--SFD-GGE--EE---KSYKLRSYVMYLDAETLQRYATIRSKEAVSLIEKQTQSLFGRPDIRIANDGTLDTSNDEVVGISFSGLTLLVLEAVAFGSFLWEAESYVDPKY-------------HFVTN--------------------------------
>ERYCcris
---------------------------------------------------------------MPIWGAGADGVVVLPRSHFG-------AAWFRSPPPDFRFFPSIPIDFRTSFFN-KCC--HFGWPKIGTCSESRHVHSFKVRALEN-SGQSQMPIAPLQFQSPTGQLLSRIMQTHPHLLPAAIDQQLDQLQSDRDAQKLEKHAPSQDPL--------------------------------LYRRIAQVREKDRQKSLEEIVYCFIVQKFLENDILMIPKISP-SAHPTGQVDFWPNQPQKLESIHSPDALEMIQGHLTLILGERVIGP-PNSIVRISKIKLGKLYAASIMYGYFLKRVDERYQLERTMNTLP-KRIPDQQILGGLKPNPFWDMDSLVMISPDE---DFG-GEQ--DE---KSYRLRSYVMYLDAETLQRYATMRSNEAVSLIEKQTQSLFGRPDIKIAEDGMLDAASDEVLGISFSGLTMLVLEAVAFGSFLWEAESYVESRY-------------HFVTN--------------------------------
>CALAplic
---------------------------------------------------------------MPLWSVGTGGLVVLPCSQHA-------AGGFMSRSPGFRFLPSNPNDFR----------------KIEIRSVSRRFCSSKVRALEN-AGQGQVPIAPLQFQSPTGQLLYQIMQTHPHLLPAAIEQQLEQLQSDGDAKKMDKSPPSQDPL--------------------------------LY----------------------------------------------SLVDTWPNQGQQLEAIHSPEAMEMIQSHLNLIVGERVIGP-LNAVLQISKLKLGKLYAASIMYGYFLKRVDERYQLERTMNTLP-KRIPDQRILEGLKPNPFWDMQSLVQISPD----GFD-GEQ--DE---RLNKLKSYVMYLDAETLQRYATIRSSEAISLIEKQTQSLFGQPDIRIAEDGTLDVSGEETVGISFSGLTMLVLEAVAFGSFLWEAESYVESKY-------------HFVTN--------------------------------
>OPHRgarg
---------------------------------------------------------------MPLWCFNLDGFGVLQCSHLA-------AAGFRSPSPEFRLIPSIHNDFTSPFFS-KGC--PVAWPKIGANSESRRFYGLKVRAIEN-SGQSQMPIAPLHLQSPTGQLLSQIMQTHPHLLPAAIDQQLEQLQTDGDAKTMEKPPPSQDTL--------------------------------LYRRIAEVREKDRQKTLEEIIYCFIVQKFMENNISMIPKISP-TAQSTGPVDLWPNQSQKLESIHSPDAMEMIQSHLNLILGERVVGP-LNTIVHISKLKLGKLYAASIMYGYFLKRVDERYQLERTMNTLP-KRIPGQGILEGVQPNPFWDMDSLVQISP-E---GFA-GEG--DE---SSSKLKSYIMFLDAETLQRYATIRSAEAVSLIEKQTQALFGRPDIRMGGDGRLESANEEAVGISFSGLTLLVLEAVAFGSFLWEAESYVESKY-------------HFVTN--------------------------------
>GYMNodor
---------------------------------------------------------------MPLWCVGADGFVALQCSPLA-------AAGFRSPSPEFRLIPSIPNDFTSSFFS-KGC--PFAWPKIGTNSESRRFYGLKVKALEN-SGQSQMPIAPLHFQSPTGQLLSQIMQTHPHLLPAAIDQQLEQLQSDGDAKKLEKPTPSQDPL--------------------------------LYRRIAEVREKDRQKTLEEIIYCFIVQKFMENNISMIPKISP-TAQSTGLLDSWPNQGQKLESIHSPDAMEMIQSHLALILGERVVGP-LNTIVQISKLKLGKLYAASIMYGYFLKRVDERYQLERTMNTLP-KRIPGQGIPEGLQPNPFWDMDSLVQISPEE---GLA-GEG--DE---SSSKLKSYVMYLDAETLQRYATIRSSEAVSLIEKQTQALFGRPDIRIGGDGRLESANEEAVGISFSGLTLLVLEAVAFGSFLWEAESYVESKY-------------HFVTS--------------------------------
>EPIDpuni
---------------------------------------------------------------MPIWGAGADGLVVLPHSHFI-------AARFRSLPPEFRFLPSIPIDTRTFLFN-KCC--HFGWPKIGTCSESRYFHSLKVRALEN-SGQSQMPIAPLQFQSPTGQLLSQIMRTHPHLLPAAIDQQLDQLQSDRDAQKLEVPPPSQDPL--------------------------------LYRRIAEVREKDRQKSLEEIVYCFIVQKFLENDISMIPKISP-SAHQTGRVDFWPNQGHKLEAIHSPDALEMIQGHLNLILGERVIGP-PNTIVQISRIKLGKLYAASIMYGYFLKRVDERYQLERTMNTLP-KRIPDQQILDGLKPNPLWDMDSLVLISPDE---DFD-AEQ--DE---RSYKLRSYVMYLDAETLQRYATIRSNEAVSLIEKQTQSLFGRPDIKIAEDGTLDTSNDETVGVSFSGLTMLVLEAVAFGSFLWEAESYVESRY-------------HFVIN--------------------------------
>SERAvome
---------------------------------------------------------------MHLWCMGADGFRVLQCSHLA-------AAGFRSSSPEFRLIPSIQNDFTCSFFR-KGC--PFAWPKIGTNSDSRRFYGLKVRALEN-SGQSQMPIAPLHFQSPTGQLLSQIMQTHPHLLPAAIDQQLEQLQSDGDAKKLEKPPPSQDTL--------------------------------LYRRIAEVREKDRQKTLEEIIYCFIVQKFMENNISMIPKISP-TAHPTGPVDLWPNQSQKLESIHSPDAMEMIQNHLNLILGERVVGP-LNTIVQISKLRLGKLYAASIMYGYFLKRVDERYQLERTMNTLP-KRIPGQGILEGLQPNPFWDMDSLVQISP-E---GFA-GEG--DE---SLGKLKSYVMYLDSETLQRYATIRSSEAVSLIEKQTQALFGRPDIRMGGDGRLETASEEAVGISFSGLTLLVLEAVAFGSFLWEAESYVESKY-------------HFVTN--------------------------------
