# Supplementary material for: Orchid Phylotranscriptomics: The Prospects of Repurposing Multi-Tissue Transcriptomes for Phylogenetic Analysis and Beyond
Source: Front Plant Sci. 2022 May 27;13:910362. doi: 10.3389/fpls.2022.910362 (PMC9196242; doi:10.3389/fpls.2022.910362)
Supplement: Supplementary file 4 [file Data_Sheet_3.zip › ortho_MSA/r1/OG0009129.fa]

>ANOEemei
-----------------------------------------------------MPWL--------VP--------------CNAN-NYCYTHHDQ-----------NLTSQ--DVHEILIARSRVRIILSYTAILLFLVN-SYILVVK-EKLCSGSIWRLIVVLMFAKFVQYKPVKKESIVILPEFGLQLETHYWS----------------------GKIVRRFVPRAKIVRPVLIECVTPFTCYWSLALMLHGDDKLMLVFQ--------ELKPPLKLLVPIWKAMRSALEDN-EGCN------------------------
>ANOEroxb
-----------------------------------------------------MPWL--------VP--------------CNAN-NYCYTHHDQ-----------NLTSQ--DVHEILIARSRVRIILSYTAILLFLVN-SYILVVK-EKLCSGSIWRLIVVLMFAKFVQYKPVKKESIVILPEFGLQLETHYWS----------------------GKIVRRFVPRAKIVRPVLNECVTPFTCYWSLALMLQGDDKLMLVFQ--------ELKPPLKLLVPIWKAMRSALEGN-EGCN------------------------
>APOSodor
-----------------------------------------------------MLFR------------------------ASCDGKQRYAHLPQ-----------NLSSEAVDIHEIFITRSRVRVVLSYLSILFCLAT-CYIVLVK-GRLSSRSIWSIFVVISFTKLVQYRPVKKETVLIFPEFGVQLESHYWS----------------------GRITRRFVPVSQIRRPVLSECVTPFTCYWSLALVLRGEDKLMLVFQ--------ESNPPLKMLVPVWKALCSATDAR-EEGCSSD---------------------
>APOSshen
-----------------------------------------------------M---------------------------------QRYAHLPQ-----------NLSSEAVDIHEIFITRSRVRVVLSYLSILFCLAT-CYIVLVK-GRLSSRSIWSIFVVISFTKLVQYRPVKKETVLIFPEFGVQLESHYWS----------------------GRITRRFVPVSQIRRPVLSECVTPFTCYWSLALVLRGEDKLMLVFQ--------ESNPPLKMLVPVWKALCSATDAR-EEGCSSD---------------------
>BLETstri
-----------------------------------------------------MPWL--------LS--------------HNDKDNYRYTRHNR-----------DSTFKGIDVHEIFIAKSRVRLVLSHIGILICLVN-CYILLVK-EKLCSGSIWKIIVVLLFAKFVQYKPVKKESIVILPEFGVQLETHYWS----------------------GRISRRFVPSGKILRPVLNECVTPFTCYWSLALILCGEDQLMLTFQ--------ELKPPLKLLVPIWKALCSSFDVK-EGSTLLEA----------DVVKFQSLCF
>BORYspha
-----------------------------------------------------MPQL------------------------PLSNCKYSH-HHEQ-----------NGSSQAIDIHDIYIVKSRLRILLSYLGTFLCLTSAFYLLVVK-EKLYISSIWSIFLVVIFARFLQYKPVKKESVVIMPQFGVQLETHYWS----------------------GKVSRRFVPIGKILRPVLNECVTPVTCYWSLAFILRGEEQLMLVFH--------ELKPPVRMLVPVWKALCAAADCN-GANKSGRWS--------DNSVT------
>CALAcreb
-----------------------------------------------------MPWF--------LS--------------CNANDKYCYTHDNQ-----------NFTSQSVDIHEIFFTRSRVRILLSYAGILLFLVN-CYILLVK-DKFCSSSIWRTIVVLMFAKIVQYKPIKKESIVILPELGLQLETHYWS----------------------GRIVRRFIPRGKIIRPVLNECVTPFTCYWSLAVILHGEDKLMLVFQ--------ELNPPLKLLIPIWKALCSSMSKK-VALVK-EI--------------------
>CALAplic
-----------------------------------------------------MPWF--------LS--------------CNANDKYCYTHDNQ-----------NFTSQSVDIHEIFFTRNRVRILLSYAGILLFLVN-CYILLVK-DKFCSRSIWRTIVVLMFAKIVQYKPIKKESIVILPELGLQLETHYWS----------------------GRIVRRFIPRGKIIRPVLNECVTPFTCYWSLAVILHGEDKLMLVFQ--------ELNPPLKLLVPIWKALCSSMSKK-VALVK-EI--------------------
>CALAsini
-----------------------------------------------------MPWL--------LS--------------RNDKDNYHYTHHSR-----------DSTSKGIDVHEIFIAKSRIRLLLSHIGILICLVN-CYILLAK-GKLCSESIWKIIVVLLFTKFVQYKPVKKESIVILPEFGVQLETHYWS----------------------GRIGRRFVPCGNILRPVLNECVTPFTCYWSLALILCGEDQLMLVFQ--------ELKPPLKLLVPIWKALCSSFDIK-DESSTSCV----------DVVKFQPPCL
>CALAtsoo
KSCKPPILALLFQFRVRQPREPPPSPSAKLPPAALPSSERC-----RPTSPLSMPWL--------LS--------------RNDKDNYDYTHHSR-----------DSTSKGIDVHEIFIAKSRIRLLLSHIGILICLVN-CYILFAK-GKLCSESIWKIIVVLLFTKFVQYKPVKKESIVILPEFGVQLETHYWS----------------------GRIGRRFVPCGNILRPVLNECVTPFTCYWSLALILCGEDQLMLVFQ--------ELKPPLKLLVPIWKALCSSFDIK-DESSTSCV----------DVVKFQPLCL
>CALEmajo
-----------------------------------------------------MPWL--------LS--------------HNANDNYCYTHDKQ-----------NLAYQAIDVHEIFFTWSRVRILLSYTGILLFMVN-CYILFVK-EKLCSGSIWRTIVVLMLAKFVQYRPVKKESLVILPEFGLQLETHYWS----------------------GRIVRRFVPRGNIVRPILNECVTPITCYWSLALILHGDDKLMLIFQ--------ELKPPLKLIVPIWKALCSSFDVK-KEESTS----------------------
>CEPHdama
-----------------------------------------------------MPWL--------LS--------------HNENDNYRYAHHDQ-----------NLTSKAIDVHEIFFTRSRVRLLLSHIGILLCLAN-SFILLVK-EKLCSGSIWRIIVVLMFAKFVQYKPVKKESIVIFPDFGVQLETYYWS----------------------GRIVRRFVPRGKIIRPVLNECVTPFTCYWSLALILCGEDQLMLAFQ--------ELKPPLKLLVPIWKALCSSFDGK-V---------------------------
>CHILsemi
-----------------------------------------------------MPWL--------LS--------------RNANDNYCYTHDKQ-----------NLSYQAIDVHEIFFTWSRVRILLSYTAILLFIVN-CYILLVK-EKLYIGSIWRTIVVLMFAKFVQYKPVKKESLVILPEFGLQLETHYWS----------------------GRIVRRFVPHGKIVRPVLNECVTPITCYWSLALILHGDDKLMLVFQ--------ELNPPLKLLIPIWKALCSSFGVK-EEGTC-----------------------
>CHILtrap
-----------------------------------------------------MPWL--------LS--------------RNTNDNYCYTHDKQ-----------NLPYQPIDVHEIFFTWSRVRILLSNTAILLFIVN-CYILLVK-EKLYSGSIWRTILVLMFAKFVQYKPVKKESLVILPEFGLQLETHYWS----------------------GRIVRRFVPHGKIVRPVLNECVTPITCYWSLALILHGDDKLMLVFQ--------ELKPPLKLLIPIWKALCSSFDVK-EEGTC-----------------------
>CORYacti
-----------------------------------------------------MPWL--------LS--------------CNANNNYCYIHDNQ-----------NSTSQAIDVHDIFVTRSRVRFLLSHIGVLLFLVN-CYILLVK-EKLCSGSIWRTILVLMFAKFVQYRPAKKESIVILPEFGLQLETHYWS----------------------GRIVRRFIPRGKILRPVLNECVTPFTCYWSLALILHGDDKLALVFQ--------ELNPPLKLLVPIWKALCSSFDVK-EAGTFKEI--------------------
>CREMappe
-----------------------------------------------------MPWL--------LS--------------HNDEDNYHYTHHNR-----------DSTSEGIDVHEIFIAKSRVRILLSHIGILICVLN-FCILLMK-VKLCSGSIWKIITSLLFAKFVQYKPVKKESIVILPEFGVQLETHYWS----------------------GRISRRFVPSGKILRPVLNECVTPFTCYWSLALILCGEDQLMLVFQ--------ELKPPLKLMVPIWKALCSSFHVKNEGSGTS----------------------
>CRYPlept
-----------------------------------------------------MPW---------PS--------------CSANDSYCYTRDKK-----------NLTSQAIDVHEIFFTRSKVRIILSHTGLLLLLVN-CYILIVK-EKLCSGSVWRTIVVLLFTKFVQYKPVKKESIVILPEFGLQLETHYWS----------------------GRIVRRFVPRGKILRPVLNECLTPFTCYWSLALILHGDDKLMLVFQ--------ELNPPLKLLVPIWKALCSSLDVK-EDAEPLALVYALGSQSGADRQRRR----
>CYMBensi
---------------------------------WIYATS-F-----RRSSFSLLRFL--------LS------FRPSVPLHWTHELSYCYSHHNR-----------DSTSNGIDVHEIFMTKSRLRLLLSRIGILICLMS-CFILLVK-EKLCSGSIWKIIVVLLFAKFVQYKPVKKESIVILPEFGVQLETHYWS----------------------GRITRRFVPGGKILRPVLNECVTPFTCYWTLALILCGEDQLILVFQ--------ELKPPLKLLVPIWKALCSSFHVK-EGSSS-----------------------
>CYMBmann
-----------------------------------------------------MPWL--------FF------------HNANDNDSYCYSHHNR-----------DSTSNGIDVHEIFMTKSRPRLLLSRIGILICLMS-CFILLVK-EKLCSGSIWKIIVVLLFGKFVQYKPVKKESIVILPEFGVQLETHYWS----------------------GRITRRFVPGGKILRPVLNECVTPFTCYWTLALILCGEDQLMLVFQ--------ELKPPLKLLVPIWKALC-SFDVK-EGSSS-----------------------
>CYPRbard
-----------------------------------------------------MPLL------------------------LSHNCKYSYTHLEQ-----------NLTSQAVDVHEIFITRSRVRLILSYIGILLCLIT-CYILLVKQEKLSSGTIWQIFVVLLFTKFVQYKPVKKESVVILPAFGVQLETHYWS----------------------GRIIRRFVPHDKILWPVLNECVTPFTCYWNLALILRGEDQLMLAFQ--------ELRPPLKILVPIWKALCSSFDGK-EGSISWS---------------------
>DACThata
-----------------------------------------------------MPWL--------LS--------------CNANNNYCYTRHHQ-----------NLISQAIDVHEISITRSIVRILLSYTGILLFLVN-CYILLVK-EKLCSNSVWRTIVVLMFAKFVQYKPVKKESIVILSGFGLQLETHYWS----------------------GRIVRRFVPRGQIVRPILNECVTPFTCYWSLALILHGDDKLMLGFQ--------ELRPPLKFLVPIWKALCSSFDV------------------------------
>DENDchryso
---------------------------------MLNS----------------MSCL--------LS--------------HNDKGKYRYCHHNG-----------DSTCKRIDVHEIFMAKSRVRLLLSYIGILVCLVN-CYISLVK-DKLCSSSIWKITVILLFAKFMQYKPVKKESIVILPEFGVQLETHYWS----------------------GQIARRFVPGGKILRPVLNECVTPLTCYWSLALILHGEDQLMLVFQ--------ELKPPLKLLVPIWKALRSSFDVK-EGSST-----------------------
>DENDnobi
---------------------------------MLYS----------------MSFP--------LS--------------HNDKNKYRYSYHNG-----------DSTCKGIDVHEIFMTKSRVRLLLSHIGILVCLVN-CYISLVK-DKLCSSSIWKIIVILLFAKFMQYKPVKKESIVILPEFGVQLETHYWS----------------------GKIARRFVPGGKILRPVLNECVTPFTCYWSLALILRGEDQLMLVFQ--------ELKPPLKLLVPIWKALRSSFDVK-EGSST-----------------------
>DIURorie
-----------------------------------------------------MPLF--------QS--------------CNANDNYCYNHDNQNLTSQAVDIHENLTSQAVDIHEIFFTRSRVRILLSRTAILLFLVN-CYILLVK-EKLCSGSIWRTILVLMYAKFVQYRPVKKESIVILPGFGLQLETHYWS----------------------GRIVRRFVPRGKILRPVLNECVTPFTCYWSLALILHGEDKLMLVFQ--------ELNPPLKLLVPIWKALCSSFDVE-EGSTC-----------------------
>DRAKelas
----------------------------------MVS----------------APSL--------TSLKNSIAGSQEVLSEFTRTVSYCYTHNKP-----------NLTYQSIDVHEISFTWSRVRILLSYTGILLFMVN-FYILLVK-EKLCGGSVWRTIMVLMFAKLVQYKSVKKESLVILPEFGLQFETHYWS----------------------GRIIRRFVPRGKIVRPVLNECVTPITCYWSLALILHGDDNLMLVFQ--------ELNPPLKLLVPIWKALCSSFDVN-KERTC-----------------------
>DRAKthyn
----------------------------------MVS----------------APSL--------TSLKNSIAGSQEVLSEFTRTVSYCYTHNKP-----------NLTHQSIDVHEISFTWSRVRMLLSYTGILLFMVN-CYILLVK-EKLCGGSVWRTILVLMFAKLVQYKPVKKESLVILPEFGLQFETHYWS----------------------GRIIRRFVPRGKIVRPVLNECVTPITCYWSLALILHGDDKLMLVFQ--------ELNPPLKLLVPIWKALCSSFDVN-KERTC-----------------------
>EPIDfulg
MYVN----------------------------AALFSSSPT-----GISNSETLTFL-----LLRLR--------------SDQQDNYIYNHHNR-----------DSTSKGIDVHEIFIAKSRVRLLLSHIGIFICVVN-CCILLTK-EKLCSGSIWKIIAVLLFAKFVHYKPVKKESIVIFPEFGVQLETHYWS----------------------GRIARRFVPGGKILRPVLNECVTPFTCYWTLALILCGGDQLMPVFQ--------ELKPPLKLLVPIWKALCSSFDVK-EGSSPS----------------------
>EPIDpuni
-----------------------------------------------------MSWL--------FS--------------HNDKDNYIYNHHSR-----------DSNSKGIDVHEIFIAKSRVRLLLSHIGIFICVVN-CCILLMK-EKLCSGSIWKIIAVLLFAKFVHYKPVKKESIVIFPEFGVQLETHYWS----------------------GRIARRFVPGGKILRPVLNECVTPFTCYWTLALILCGEDQLMPVFQ--------ELKPPLKLLVPIWKALCSSFDVK-EGSSPS----------------------
>EPIPhell
-----------------------------------------------------MSGE--------LL--------------H----------------------------------------------------FTC---------------------------------------EESIVILPDFGVQLETHYWS----------------------GRIIRRFVPRGKILRPVLNECVTPFTCYWSLALILCGEDQLMLAFQ--------ESKPPLKLLVPIWKALCYSFDGR---------------------V-------
>ERYCcris
-----------------------------------------------------MRWF--------HS--------------PKENDNYHYTHHER-----------DSTSNGIDVHEIFMAKSRLRLLLSRIGTLICLMN-CIILLMK-EKLCSGSIWKIVMVLLFAKFVQYKPVKKESIVILPELGVQLETHYWRVLSFDMVVKTELNSNTGVYVPFGRIARRFVPSGKILRPVLNECVTPFTCYWTLTLILCGEDQLMIVFQ--------KLKPPLKLLVPIWKALC-SFDAK-EGSSTS----------------------
>ERYCpuss
-----------------------------------------------------MRWL--------LS--------------HNDNGNYRYTHHSR-----------DSTSNGIDVHEIFMAKSRVRLLLSRIGTLICLMN-CIILLVK-EKLCSGSIWKIVMVLLFAKFVQYKPVKKESMVILPELGVQLETHYWS----------------------GRIARRFVPSGKILRPVLNECVTPFTCYWTLTLILHGDDQLMIVFQ--------KLKPPLKLMVPIWKALC-SFDAK-EGSSTS----------------------
>GALEfabe
-----------------------------------------------------MP-L------------------------ASSDGNYAYTHLEH-----------NLTSQAVDIHEIFISRSGMRVVLSYLGIFLVLAS-CYALLLK-DTLWGTSICGIIVIVSLSKFMIYKSVKKESVLIFSTFGVQLESHYWS----------------------GRINRRFVPFGQILRPVLNECLTPFTCYWSLALILRGEEQLLLVFQ--------ELRPPLKMLGPVWRALCSATSAN-EESSSS----------------------
>GASTelat
-----------------------------------------------------MHGL--------VS--------------QNDENNYRYSH-DW-----------NLTSKAIDVHEIFISRSKTRLLLSHLGVLICVVN-CYTLLLK-EKISSGSIWKIIMALLFAKFVQYKPIKKESIVILPEFGVQLETHYWS----------------------GRTTRRFVPHCKILRPVLNECVTPFTCYWNLALILHGEDELMPAFQ--------ELRPPLEFLAPICRAMRSSFDRT-E---------------------------
>GOODfuma
-----------------------------------------------------MPWL--------LS--------------CNAN-NYCYTRHDQ-----------NLTSQAIDVHEIFITRSRVRIILSHTAILLFLVN-CYILLVK-EKLCSGSIWRLIVVLMFAKLLQYKPVKKESILILPEFGLQLETHYWS----------------------GKIVRRFVPRGKILRPVLNECVTPFTCYWSLALILHGDDKLMLVFQ--------ELKPPLKLLVPIWKAMRSSLEGN-EGST------------------------
>GOODpube
---------------------------------------------------------------------------------------MLHTRHDQ-----------NSTSQAIDVHEIFITRSRVRIILSHTAIFIFLVN-CYILLVK-EKLCSGSIWRLIVILMFAKLLQYKPVKKESIVILPEFGLQLETHYWS----------------------GKIVRRFVPRGKILRPVLNECVTPFTCYWSLALILHGDDKLMLVFQ--------ELKPPLKLLVPIWKAMRSSLEGN-EGST------------------------
>GYMNdens
-----------------------------------------------------MPWL--------LS--------------CNANHNYCYTRHHQ-----------NLNSQAIDVHEISIPRSIVRILLSYTGILIFLVN-CYSLLVK-EKLCSNSVWRTIVVLMFAKFVQYKPVKKESIVILSGFGLQLETHYWS----------------------GRIVRRFVSRGQIVRPILNECVTPFTCYWSLALILCGDDKLMLGFQ--------ELRPPLKLLVPIWKALCSSFDGK-ERSTS-----------------------
>GYMNodor
-----------------------------------------------------MPWL--------LS--------------CNANDNYCYTRHHQ-----------NLNSQAIDVHEISIPRSIVRILLSYTGILIFLVN-CYSLLVK-EKLCSNSVWRTIVVLMFAKFVQYKPVKKESIVILSGFGLQLETHYWS----------------------GRIVRRFVSRGQIVRPILNECVTPFTCYWSLALILRGDDKLMLGFQ--------ELRPPLKLLVPIWKALCSSFDGK-ERSTS-----------------------
>HABElong
-----------------------------------------------------MAWN--------LS--------------CNANDKYCYTRHDQ-----------NLISQAIDVHEISITRSIVRVLLSYSGIFLFLLN-CYILLLR-EKLCSNSVWRTIVVLMFAKIVQYKPVKKESIVILSGFGLQLETHYWS----------------------GRIVRRFVPREQIVRPILNECLTPFTCYWSLALILRGDNELMLGFQ--------ELRPPLKLLVPIWKALCSSFDVK-EESTL-----------------------
>HABEpant
-----------------------------------------------------MAWN--------LS--------------CNANDKYCYTRHDQ-----------NLISQAIDVHEISITRSIVRVLLSYSGIFLFLLN-CYILLLR-EKLCSNSVWRTIVVLMFAKIVQYKPVKKESIVILSGFGLQLETHYWS----------------------GRIVRRFVPREQIVRPILNECLTPFTCYWSLALILRGDNELMLGFQ--------ELRPPLKLLVPIWKALCSSFDVK-EESTL-----------------------
>HAEMdisc
-----------------------------------------------------MPWL--------LS--------------CNAN-NYYYTHHDQ-----------NLTSQ--DVHEIFITRSRVRIILSHSAILLFLVN-CYILVVK-EKLCSGSIWRLIVVLMFAKFAQYKPVKKESIVILPEFGLQLETHYWS----------------------GKIVRRFVPRAKILRPVLNECVTPFTCYWSLALMLHGDDKLMLVFQ--------ELKPPLKLLVPIWKAMRSALEGN-EGCN------------------------
>HEMIforr
-----------------------------------------------------------------------------------MGDNYCYTRHEQ-----------NLISQAIDVHEISITRSMARILLSYTGILLFLVN-CYILLVK-EKLCSNSVWRTIMVLMFTKFVQYKPVKKESIVILPGFGLQLETHYWS----------------------GRIVRRFVPQGQIVRPILNECVTPFTVYWSLTLILRGDDKLMLGFQ--------ELRPPLKLLVPIWKALYSSIDGK-KSTS------------------------
>HYPOheme
-----------------------------------------------------MAKG------------------------LLSNTQYNYVHHDQ-----------KGPSQAIDIHDVLVGRSKVRVLLSYLGILLCLTTSCYLLLAK-EELYNSSIWGILVVAIFAKFLQYKPVKKESIVIMPEFGVQLETHYWS----------------------GTVSHRFVPISKILRPVLNECVTPVTCYWSLALILHGEDQLMLVFQ--------ELRPPVKILVPIWKALCSATDFK-EASTS-----------------------
>LANAlana
-----------------------------------------------------MPEV------------------------PFSSSKYNYSHPDQ-----------KGFSQAIDIHDVFIVKSRVRVLLSYMGTLFFLANSCYLLLVKREDLHISSIWSILVVAVIAKILQYKPVKKESVVIMPEFGVQLETHYWS----------------------GRVSRRFVPVGKILRPVLNECVTPVTCYWSVALILSGEEQLLLVFQ--------ELQPPLKILVPVWKALCAATDCK-EARIF-----------------------
>LECAnigr
-----------------------------------------------------MPLL------------------------ASPDGNYAYTHLEH-----------NLITQAVDIHEIFISRSRVRVLLSCLGILLILAT-CYELLLK-HKSWSSSFCGIFVIVIFTKYMIYKPVKKESVLIFPTFGMQLESHYWS----------------------GRITRRFVPFGKILRPVLNECLTPFTCYWSLALILRGEGQLMLVFQ--------ELKPPLKMLVPIWKALCSATNAK-EESSSYN---------------------
>LIMOabor
-----------------------------------------------------MPWP--------LS--------------HNENDNYRYAHHGQ-----------NSTSKAIEVHEIFFTRSRVRLLLSHIGILLCLAN-SYISLVK-EKLWSDSIWKIIVVLVFAKFVQYKPVKKESIVILPDFGVQLETHYWS----------------------GRIVRRFVPRGNILRPVLNECVTPFTCYWSLALILCGEDQLMLAFQ--------ELKPPLKLLVPIWKALRSSFDGK-D---------------------------
>MASDpict
-----------------------------------------------------MPWL--------RS--------------QNDEDNYYYTHHNR-----------DSTSKGIDVHEIFMAKSRVRLLLSHISIFLCVVN-CCILLMK-EKLCSGSIWKIIMVLLFAKLVQYKPVKKESIVILREFGLQLETHYWS----------------------GRIVRRFVPSGKILTPVLNECVTPFTCYWSLALILDGEDQLMLVFQ--------KLKPPLKLLVPIWKALRSSFDVK-EGSSTS----------------------
>MEXIxero
-----------------------------------------------------MPLL------------------------LSRNCKYSYTHLEQ-----------NLASQAFDVHEIFVTRSWVWLILSYVGILLCLIT-FYILLVK-ENLRSGTIWQIFVVLLFTKFVRHKPVKKESVILLPAFGVQLETHYWS----------------------GPIVHRFIPQCKILRPVLNECVTPLTCYWNLALILRGEDQLMLVFQ--------ELKPPLKFLVPIWKALCSSLDGK-EGSTS-----------------------
>MICRparv
-----------------------------------------------------MP-----------------------------TTDYFYIHDNQ-----------NSTTQVIDVHEIFFRRSRLRIILSHTGILLFLVN-CYILAVK-EKFCVGSIWRTIVVLMFAKFVQYKPVKKESIVILPEFGLQLETHYWS----------------------GRVVRRFVPCGKIIRPVLNECVTPFTCYWSLALILQGDDRLMLVFQ--------ELNPPLKLLVPIWKSLCSSFSVK-EDSTS-----------------------
>MOLIcapi
-----------------------------------------------------MVQG------------------------LLSNSQYNYVHHDQ-----------KGPSQAIDIHYVFVGRSRVRVLLSYLGILLCLTTSCYLLLTK-EELDTSSIWSMLVVAIFAKFLQYKPVKKESIVIMPEFGVQLETHYWS----------------------GTVSRRFVPIGKILRPVLNECVTPVTCYWSLALILCGEEQLMLVFQ--------KLRPPVKILVPIWKALCSATDFK-EASTS-----------------------
>NEUWmali
-----------------------------------------------------MLFP------------------------ASFDGKHRYTRLPQ-----------NLTSKVIDIHEIFITKSRVRVVLSYLSILLCLET-CYIVLLK-GKLSGSSVWSISVVIFFTKLVHYRPVKKESVVIFPAFGVQLESYYWS----------------------GRVTRRFVPTGQILRPVLNECVTPFTCYWSLALILHGEEQLMLVFQ--------ESKPPLKILVPVWKALCSATIGG-EDDSSSV---------------------
>NEUWzoll
-----------------------------------------------------MLFP------------------------ASFDGKHRYTHLPQ-----------NLTSKAIDIHEIFITRSRVRVVLSYLSILLCLAT-CYIVLLK-GKLSGSSVWSISVVILFTKLVHYRPVKKESVVIFPAFGVQLESYYWS----------------------GRVTRRFVPIGQILRPVLNECVTPFTCYWSLALILHGEEQLMLVFQ--------ESKPPLKILVPVWKALCSAAIGG-EDDSSSV---------------------
>OECEmacu
-----------------------------------------------------MPWL--------LS--------------HNDNDNYHYTRHNW-----------NSTSNGIDVHEIFIAKSRVRLLLSHIGILICLMS-CFILLVK-EKLCCGSIWKIVMVLLFAKFVQYKPVKKESIVILPEFGVQLETHYWS----------------------GRIARRFVPSGKILRPVLNECVTPFTCYWTLALILCGEDQLMLVFQ--------ELKPPLKLLVPIWKALC-SFDVK-EGSSTS----------------------
>OPHRgarg
-----------------------------------------------------MPWL--------LS--------------CNANNNYCYTHHHQ-----------NLISQAIDVHEISITRSIVRILLSYTGVLLFLVN-CYILLMK-EKLCSNSVWRTIVVLMFAKFVQYKPVKKESIVILSGFGLQLETHYWS----------------------GRIIRRFVPRGQIVRPILNECVTPFTCYWSLALILHGEDKLMLGFQ--------ELRPPLKLLVPIWKALRSSFDGK-EGST------------------------
>OPHRsphe
-----------------------------------------------------MPWL--------LS--------------CNANNNYCYTHHHQ-----------NLISQAIDVHEISITRSIVRILLSYTGVLLFLVN-CYILLMK-EKLCSNSVWRTIVVLMFAKFVQYKPVKKESIVILSGFGLQLETHYWS----------------------GRIIRRFVPRGQIVRPILNECVTPFTCYWSLALILHGEDKLMLGFQ--------ELRPPLKLLVPIWKALRSSFDGK-EGST------------------------
>ORCHital
-----------------------------------------------------MPWL--------LS--------------CNANDNYCYTRHHQ-----------NLISQAIDVHEISISRSIVRILLSYTGILLFLVN-CYILLVK-EKLCSNSVWRTIVVLMFAKFVQYKPVKKESIVILSGFGLQLETHYWS----------------------GRIVRRFVPRGQIVRPILNECVTPFTCYWSLALILGGDDKLMLGFQ--------ELRPPLKLLVPIWKALCSSFDGK-EGNTF-----------------------
>PAPHconc
-----------------------------------------------------MPLF------------------------LPRNCKYSYTHLEQ-----------NLSSQAVDVHEVFVIRSWVWLILSYVGILLCLIT-FYILFMK-EKV--STIWWIFVVLLFIKFVQHKPVKKESVIILPAFGVQLETHYWS----------------------GQIIHRFIPHGSILRPVLNECVTPFTCYWNLALILRGEDQLMLAFQ--------ELKPPLMILVPIWKALCSSLDDK-EGSVS-----------------------
>PAPHhirs
-----------------------------------------------------MPLL------------------------LPRNCKYSYTHLEQ-----------NLSSQGVDVHEVFVIRSWVWLILSYVGIPLCLVT-FHILFMK-EKV--STIWWIFVVLLFIKFVQHKPVKKELVIILPAFGVQLETHYWS----------------------GQIIHRFFPHGNILRPVLNECVTPFSCYWNLALILRGEDQLMLAFQ--------ELKPPLKILVPIWKALCSSLNDK-EGGIS-----------------------
>PHAIflav
-----------------------------------------------------MPWL--------LS--------------RNDKDNYHYTHHRP-----------DSTYKGIDVHEIFIAKSRVRLLLSHIGILICLVN-CYILLVK-GKLCSDSIWKIIVVLLFAKFVQYKPVKKESIVILPEFGVQLETHFWS----------------------GRIGRRFVPCGNILRPVLNECVTPFTCYWSLALMLCGEDQLMLVFQ--------ELKPPLKLLVPIWKALCSSFDIK-EESSTSCV----------DVVEFQP---
>PHAItank
-----------------------------------------------------MPWL--------LF--------------RNDKDNYHYTHRSR-----------DSTFKGIDVHEIFIAKSRVRLLLSHIGILICLVN-CYILLVK-GKLCSDSIWKIIVVLLFAKFVQYKPVKKESIVILPEFGVQLETHYWS----------------------GRIGRRFIPCGNILKPVLNECVTPFTCYWSLALILCGEDQLMLVFQ--------ELKPPLKLLVPIWKALC-SFDIK-EESSTSCV----------DVVNFQSLCL
>PHALcorn
-----------------------------------------------------MPWL--------LT--------------QNEKDNYRYTHLNR-----------DSAFKGIDVHEIFITKSRARLLLSYIGILICLVN-CYILLAK-EKLCIGSVWKITVVLLLAKFVQYKPVKKESVVILPQFGVQLETHYWS----------------------GRIARRFVPSGNILRPVLNECATPFTCYWTLALILRGEDQLILVFQ--------ELKPPLKLLIPIWKALCSSFDVQ-DGSCSS----------------------
>PHALmode
-----------------------------------------------------MPWL--------LT--------------QNEKDNYRYTHLNR-----------DSAFKGIDVHEIFITKSRARLLLSYIGILICLVN-CYILLAK-EKLCIGSIWKIIVVLLLAKFVQYKPVKKESVVILPQFGVQLETHYWS----------------------GRIARRFVPSGNILRPVLNECVTPFTCYWTLALILRGEDQLILVFQ--------ELKPPLKLLIPIWKALCSSFDVQ-DGSCSS----------------------
>PHRAlind
-----------------------------------------------------MTLH------------------------LPRNCKYSYSHLEQ-----------NLASQAVDVHEIFITRSWVWLILSYVGILLCLIT-CYILLVK-DKLSSGTIWQIFVVLLFTKFVQHKPVKKESVIILPAFGVQLETHYWS----------------------GRIIHRFIPHGKILRPVLNECVTPFTCYWNLALILREEDQLMLAFQ--------ELKPPLKFLVPIWKALCSSLDR------------------------------
>PLATclav
-----------------------------------------------------MPWL--------LS--------------CNANDSYCYTRHHQ-----------NLISQAIDVHEISITRSIVRILLSYTGILIFLVN-CYILLVK-EKLCSNSVWRTIVVLMFAKFVQYKPVKKESIVILSGFGLQLETHYWS----------------------GRIVRRFVPRGQIVRPILNECVTPFTCYWSLALILRGDDKLMLGFQ--------ELRPPLKLLVPIWKALCSSFDGK-EGSSTS----------------------
>PTERcurt
-----------------------------------------------------MPWL--------QS--------------FNANDKYCYTHHDQ-----------NLTSQAIDVHEIFITRNRVRSLLSHSGILLFLVN-CYILLVKQEKLCSGSIWRIIAVLMFAKFVQYKPVKKESIVILPEFGLQLETHYWS----------------------GRIVRRFVPRVNILRAVLNECVTPFTCYWNLALILHGDNKLMLVFQ--------ELKPPLKLLVPIWKALCSSFDGK-EGSTS-----------------------
>RIMAelli
-----------------------------------------------------MPWL--------LS--------------RNANDNYCYTRDKQ-----------NLTYQAIDVHEIFFTRSRVRILLSHTGILIFMVN-CYILLEK-EKLCSGSIWRTIVVLMFAKFVQYRPVKKESIVILPEFGLQLETHYWS----------------------GRIVRRFVPSGKILRPVLNECVTPITCYWSLALILHGDDKLMLVFQ--------ELNPPLKLLVPIWKALCSSFDAK-EGSTC-----------------------
>SELEaequ
-----------------------------------------------------MPLL------------------------VPRNCKYSYTHLEQ-----------NLISQAVDVHEVFITRSCVWLLLSYVGILLCLIT-GCILLLK-EKLSSGIIWRIFVVFFFTKFVKYKPVKKESVVILPSFGVQLETHYWS----------------------GRIIHRFIPYDKILRPVLNECITPFTCYWNLALILRGEDQLMLAFQ--------ELKPPLKILVPIWKALCTSLDGK-EGSIS-----------------------
>SERAvome
-----------------------------------------------------MPWL--------LS--------------CNANDNYCYTRHHQ-----------NLITQAIDVHEISITRSIVRILLSYTGILLFLVN-CYILLVK-EKLCSNSVWRTIVVLMFAKFVQYKPVKKESIVILSGFGLQLETHYWS----------------------GRIVRRFVPGGQIVRPILSECVTPFTCYWSLAFILRGDDKLMLGFQ--------ELRPPLKLLVPIWKVLCSSFDGK-EGSTWRNMTCL-----------------
>THELangu
-----------------------------------------------------MPWP--------LS--------------HNVNGNYCYTRDRQ-----------NAGYQAIDVHEIFFTRSRVRILLSLTGILLFLVN-CYILLVK-EKLCGGSIWRTIVILMFAKFVQYKPVKKESVVILPEFGLQLETHYWS----------------------GRIVRRFVPRGKILRPVLNECVTPFTCYWCLALILHGDDKLMLVFE--------ELNPPLKLLVPIWKALCSSVDVK-EGSTC-----------------------
>VANIplan
-----------------------------------------------------MPPNRNPDS--SRS------SNRE--SRASSDGNYAYTHLEN-----------HVNTQAVDIHEIFFSRSRARLVLSYLSILLFLAS-CYELLLK-DKLWSSSFCGIIVIVIFTKFVIYKPVKKESVLIFPTFGVQLESHYW----------------------------RYANFLSELNPSLGG-------KWS---------STRLFFL-----------PSASVLS------------------------------------------
>VANIshen
-----------------------------------------------------MP-L------------------------ASSDGNYAYTHLEH-----------NLTTQAVDIHEIFISRSRVRLVLSYLGILLFLAS-CYELLLK-DKLWSSSFCGIIVIVIFTKFVIYKPVKKESVLIFPTFGVQLESHYWS----------------------GRITRRFVPFGKILRPVINECLTPFTCYWSLALILRGEEQLLLVFQVCYIKLCLYCKPDRTQLENYLFHLCLALFSWADLLLSSHGSLQ------LNQIF------
>EPIPaphy
-----------------------------------------------------MSSP--------LS--------------HNDKDYYHYTHNDR-----------NLTSEAIDVHEIFISRSRVRLFLSHFGILICLVS-CCILLVK-EKFSCGSIWKIIVALMFAKFVHYKPIKKESIVILPQFGVQLETHYWS----------------------GRVDRRFVPRGKVLRPVLNECVTPFTCYWNLALILCGEDELMLAFQ--------EIRPPLKLLVPIWKALCSSFNPK-EGSRS-----------------------
