# Supplementary material for: Orchid Phylotranscriptomics: The Prospects of Repurposing Multi-Tissue Transcriptomes for Phylogenetic Analysis and Beyond
Source: Front Plant Sci. 2022 May 27;13:910362. doi: 10.3389/fpls.2022.910362 (PMC9196242; doi:10.3389/fpls.2022.910362)
Supplement: Supplementary file 4 [file Data_Sheet_3.zip › ortho_MSA/r1/OG0008871.fa]

>ANOEemei
----------------------------------------------------------------------------------------M-------------------------------------LLSSE----AKLLSVADELGHEIRVFTNIATSGTSNETPASPN----DEPDDFYDFTPEDYYRIISDKLGARSQVLKTRKIREAEAAARRAKVTK-----------------AVIRVRFPDNYILEAKFKPSEELKRLIDLLMKVIARP-------------------------------------------DLPFYLYTTPPKEQIKDFSKDFYSVGFAPGAIVYFSYDLPKGSELV-TTASARPYLREDILSLNGLDFPRKQVNHA-SSDGEI-LIAE----VSPP-EQPSRKKP--TRPKWLKL--------------------
>ANOEroxb
----------------------------------------------------------------------------------------M-------------------------------------LLSSE----AKLLSVADELGHEIRVFTNIATSGTSNETPASPN----DEPDDFYDFTPEDYYRIISDKLGARSQVLKTRKIREAEAAARRAKVTK-----------------AVIRVRFPDNYILEAKFKPSEELKRLIDLLMKVIARP-------------------------------------------DLPFYLYTTPPKEQIKDFSKDFYSVGFAPGAIVYFSYDLPKGSELV-TTASARPYLREDILSLNGLDFPRKQVNHA-SSDGEI-LIAE----VSPP-EQPSRKKP--TRPKWLKL--------------------
>APOSodor
----------------------------------------------------------------------------------------MEE------------------------------------GSAK----AKLLSVMEELGHEIRVFTN-TTSGTASEASTTPQ----DEPDDFYDFTPEDYYRIMANKLGAQSQILKTSKMREAEVAARRARITK-----------------AIIRVRFPDNCILEAKFKPSQTIKCLVDLLMKVISRP-------------------------------------------DLPFYLYTAPPKEQIKDLSKDFFSVGFVPGAIVYFSYDLQKDSEAG-VVANAGPYLREDILSLIGLDFSGQHDDPP-DSERET-PITETSLASEPP-SRPVTKKP--TKPKWLKL--------------------
>APOSshen
----------------------------------------------------------------------------------------MEE------------------------------------GSAK----AKLLSVMEELGHEIRVFTNTTTSGTASEASTTPQ----DEPDDFYDFTPEDYYRIMANKLGAQSQILKTSKMREAEVAARRARITK-----------------AIIKVRFPDNCILEAKFKPSETIKCLVDLLMKVISRP-------------------------------------------DLPFYLYTTPPKEQIKDLSKDFFSVGFVPGAIVYFSYDLQKDSEAG-VVANAGPYLREDILSLIGLDFSGQHDDPP-DSEREI-PITETSLASEPP-SRPVTKKP--TKPKWLKL--------------------
>BLETstri
----------------------------------------------------------------------------------------MDE------------------------------------ESTK----AKLLTVANELGREIRVFTNTATSGSSNEVSAPPN----DEPDDFYDFTPEDYYHIIADKLGAQSQILKTRKMREAEAAARKARVTK-----------------AVIRFRFPDNYILEAKFQPSEKIQNLVALLMKVIARP-------------------------------------------DLPFYLYTTPPKEQIKDFSKDFYSAGFAPGAIVYFSYDLPKDSELS-AVASAGPYLREDILSLNGLDFPREQIDPI-NSDREI-PIVEASHDVSEP-AQPAKKKP--TKPKWLKL--------------------
>CALAcreb
----------------------------------------------------------------------------------------MDE------------------------------------KSAK----AKLLSVADELGHEIRVFTYTVTSGLSNKTSGSHH----DEPDDFYDLTPEDYYRIMANKLGVQSQVLKTRKVREAEAAARREKVTK-----------------VVIRVRFPDDYILEAKFKSSEDFQKLVDLLMKVITRP-------------------------------------------DLPFYLFTTPPKEQIKDFSKDFYSLGFAPGAIVYFSYDLPKDSELC-TTASVGPYLRADILSLNGLDFPHEQLSPT-NADREF-PAMAASLDLSQP-AEPAKKKP--TKPKWLKL--------------------
>CALAplic
----------------------------------------------------------------------------------------MDE------------------------------------KSAK----AKLLSVADELGHEIRVFTNTVTSGLSNETSGSHH----DEPDDFYDLTPEDYYRIMANKLGVQSQVLKTRKVREAEAAARRAKVTK-----------------VVIRVRFPDDYILEAKFKSSEDFQKLVDLLMKVITRP-------------------------------------------DLPFYLFTTPPKEQIKDFSKDFYSLGFAPGAIVYFSYDLPKDSELC-TAASAGPYLRADILSLNGLDFPHEQVNPT-NADREF-PAMAASLDLSQP-AEPAKKKP--NKPKWLKL--------------------
>CALAsini
----------------------------------------------------------------------------------------MDE------------------------------------ESAK----AKLLSVANELGHEIRVFTNTATSGSSNEVSAPLI----DEPDDFYDFTPEDYYHIIADKLGAQSQILKTLKMREAEAAALKAKVTK-----------------AVIRFRFPDNYILEAKFQPSEKIQHLLGLLMKVLARP-------------------------------------------DLPFYLYTTPPKEQIKDFSKDFYSAGFAPGAIVYFSYDLPKDSELS-AVARGGPYLREDILSLNGLYFPREQLNPI-NSDRES-PIMEASHHVSDP-AQPAKKKP--TKPKWLKL--------------------
>CALAtsoo
----------------------------------------------------------------------------------------MDE------------------------------------ESAK----AKLLSVANELGHEIRVFTNTATSGSSNEVSAPPI----DEPDDFYDFTPEDYYHIIADKLGAQSQILKTLKMREAEAAALKEKVTK-----------------AVIRFRFPDNYILEAKFQPSEKIQHLLGLLMKVLARP-------------------------------------------DLPFYLYTTPPKEQIKDFSKDFYSAGFAPGAIVYFSYDLPKDSELS-AVARGGPYLREDILSLNGLYFPREQINPI-NSDRES-PIMEASHHVSDP-AQPAKKKP--TKPKWLKL--------------------
>CALEmajo
----------------------------------------------------------------------------------------MDG------------------------------------ESAK----AKLLSVADELGHEIRVFTNTATSGLSNETSAPPD----DEPDDFYDFTPEDYYRVIADKLGAQSQVLKTRKIREAEAAARRAKLTK-----------------AVIRVRFPDNYILEAKFKPSEVLQKLVDLLMKVIARP-------------------------------------------DLSFYLYTTPPKEKITDFSKDFYSVGFAPGAIIYFSYDLPKDSDLG-AAGIAGPYLREDILSLNGLDFPRQQVNPR-NDDGEI-PAPEDSPDLSQP-AQPAKKKP--TKPRWLKL--------------------
>CEPHdama
----------------------------------------------------------------------------------------MDE------------------------------------ESSK----AKLLSVANELGHEIRVFTNTATSVSSSEASAPPN----DETDDFYDFTPEDYYRIIADKLGAQSQILKTRKMREAAAAARRSSVTK-----------------AVIRVRFPDNYILEAKFQPSEKIQSLVDLLMKVIARP-------------------------------------------DLPSYLYTTPPKEQIKDFSKDFYSAGFAPGAIVYFSYDLPKDSELS-AVASAGPYLREVILALNGLDFPREQVNPI-NSDRKV-PIVEASHDVSEP-AEPARKKS--AKPKWLKL--------------------
>CHILsemi
----------------------------------------------------------------------------------------MDE------------------------------------ESSK----AKLLSVADELGHEIRVFTNTATSGSYNETSASPN----DVPDDFYDLTPEDYYRIIADKLGAHSQVLKTRKIREAEAAARRAKVTK-----------------AVIRVRFPDNYILEAKFKPSEDLQKLVDLLIKVIARP-------------------------------------------ELSFYLYTTPPKERIKDFSKDFYSAGFAPGAIIYFSYDLPKDSELG-AAANAGPYLREDILSFNGLDFPREQVDPR-NADGEI-PAAEASPDPSQP-AQPAKKKP--AKPKWLKL--------------------
>CHILtrap
----------------------------------------------------------------------------------------MDE------------------------------------ERSK----AKLLSVADELGHEIRVFTNTATSGSYNETSASPN----DVPDDFYDLTPEDYYRIIADKLGAHTQVLKTRKIREAEAAARRAKVTK-----------------AVIRVRFPDNYILEAKFKPSEDLQKLVDLLIKVIARP-------------------------------------------ELSFYLYTTPPKERIKDFSKDFYSAGFAPGAIIYFSYDLPKDSELG-AAANAGPYLREDILSFNGLDFPREQVDPR-NADGEI-PAAGASPDPSQP-AQPAKKKP--AKPKWLKL--------------------
>CORYacti
---------------SAIQNTLPRILAFCLFPIDTASAAVDTFRRIIYSGLHRYRPEVIFCRRRRYLYFRR---------YPFRSIPPMDS------------------------------------ASSSQNKTAKLLSVADELGHEIRVFTNTTASGSSNETSAPPN----DEPDDFYDFTPGDYYRAIADKLGAQSQVLKTRKMREAEAAARRAKVTK-----------------AVIRVKFPDNYIFEAKFKPSEDFQKLVDLLMKVISRP-------------------------------------------DVPFYLYTTPPKEQIKDFSKDFYSAGFAPGAIVYFSYDLPKDSELG-----AGPYLREDILSLNGLDFPPEQVNPI-NADGEI-IVAEASHNLSQQ-TEPAKKKP--TKPRWLKL--------------------
>CREMappe
----------------------------------------------------------------------------------------MDA------------------------------------ESAK----AKLLSAANELGREVRVFTNAATFESSNEISAPPN----DEPDDFYDFTPEDYYHIIADKLGAQSQILKTRKMREADAAARKARVTK-----------------AVIKFLFPDNCILEAKFQPSEKIQNLVDLLMKVLARP-------------------------------------------DLPFYLYTTPPKEQIKDFSKDFYSAGFAPGAKLYFSYDLPKDSELG-EVANVGPYLREAILSLNGLDFPREQMVPI-NSDREI-PIVEPSHDISEP-VQPAKKKP--TIPKWLKL--------------------
>CRYPlept
----------------------------------------------------------------------------------------MDN------------------------------------E--R----AKLLSLADKLGHEIRVFTNTATSGSSNETSAPPN----EEPDDFYDFTAEDYYRIIANKLGAQSQVLKTRKMREAEAAACRAKMTE-----------------VVIRVRFPDNYVLEAKFKPSEDFQKLLDLLMKVVARP-------------------------------------------DLPFYLYTTPPKEPIKDFSKDFYSAGFVPGAIVYFAYDLPKDSELG-ATARAGPYLREEILSLNGLDFSQEQLCPI-NTDQEI-PIVDASHDLSQL-AQPAKKKP--TKPKWLKL--------------------
>CYMBensi
----------------------------------------------------------------------------------------MDE------------------------------------ESAK----AKLLSVANKLGREIRVFTNTATSVSSNEVSAPPS----DEPDDFYDFTPEDYYHIIADKLGAQSQILKTRKMREAEAAARKARVTK-----------------AVIRFRFPDNYVLEAIFQPSEKIQELVDLLMKALARP-------------------------------------------DLPFYLYTTPPKEKIKDFSRDFYSAGFAPGAIVYFSYDLPKDSELS-EVASAGPYLCEDILSLNGLDFPREQKDHT-NSEREI-PIVEASRDVSEP-AQPAKKKS--TKPKWLKL--------------------
>CYMBmann
----------------------------------------------------------------------------------------MDE------------------------------------ESAK----AKLLSVANKLGREIRVFSNTATSVSSNEVSAPPS----DEPDDFYDFTPEDYYHIIADKLGAQSQILKTRKMREAEAAARKARVTK-----------------AVIRFRFPDNYVLEAIFQPSEKIQELVDLLMKALARP-------------------------------------------DLPFYLYTTPPKEKIKDFSIDFYSAGFAPGAIVYFSYDLPKDSELS-EVASAGPYLREDILSLNGLDFPREQKDHT-NSEREI-PIVEASRDVSEP-AQPAKKKP--TKPKWLKL--------------------
>CYPRbard
M-----------------------------------------------TGIRCF----FRCVL---LYWTCFAASFDLGGEGIFLIDSMEE------------------------------------EITK----AKLLSVANELGHEIRVFTNSATSGSSNEASAPAN----DEPDEFYDFTPEDYYRSMGDRLGAKSQILKTRKIREAEAAARRSRVTK-----------------AVIRVRFPDNYILEAKFQPSEKIQNLVDLLLKVIART-------------------------------------------DLPFFLYTTPPKEQIKDFSKDFYSAGFAPGAIVYFSYDLPKDSELS-AVASPGPFLREDILSLNGLDYPREQVDSV-NSEREI-PIVDASHDVSEP-SQPAKKKP--TKPKWLKL--------------------
>CYPRflav
----------------------------------------------------------------------------------------MEE------------------------------------EITK----AKLLSVANELGHEIRVFTNSATSGSSNEASAPAN----DEPDDFYDFTPEDYYRSMGNKLGAQSQILKTRKIREAEAAARRSRVTK-----------------AVIRVLFPDNYILEAKFQPSEKIQSLVDLLLKVIARS-------------------------------------------DLPFFLYTTPPKEQIKDFSKDFYSAGFAPGAIVYFSYDLPKDSELS-AVASPGPYLREDILSLNGLDYPREQVDSV-NSQREI-PIVDASHDVSEP-SQPAKKKP--TKPKWLKL--------------------
>DACThata
----------------------------------------------------------------------------------------MEE------------------------------------ASAK----AKLLYVANELGHEIRVFINTATSGSSNGTSALPN----DEPDDFYDFTPEDYYRSIANKLGAQSQVLKTRKIREAEAAARRARVTK-----------------AVIRVRFPDNYILEAKFKSSEEIQKLVDLLRKVIARP-------------------------------------------DLPFYLYTTPPKEQIKDFSKDFYSAGFVPGAIVYFSYNLPKESELA-AAASAHPYLREDILSLNGLDFSCEQSNPN-NSDLER-PTTVASYDASQS-AEPAKKKP--TKPKWLKL--------------------
>DENDchryso
----------------------------------------------------------------------------------------MNQMHLTSGLDV-------WQHFGSSKLLCADFDLAALQLTVL----AKLLSVANELGREIRVFTNTATSRSSDEISAPPNGIAWDEPDDFYDFTSEDYYHIIADKLGAQSQILKTRKMREAEAAARKARVTK-----------------AVIRFRFPDNYILEAKFQPSEKIQKLVDLLMKVLARP-------------------------------------------DLPFYLYTTPPKEQIKDFSKDFYSAGFAPGAIVYFSYDLPKDSELS-KVASAGPYLREDVLSLNGLDFAREKIDPI-HSDRET-PIVEASRDASEP-AQSAKKKQ--TKPKWLKL--------------------
>DENDnobi
----------------------------------------------------------------------------------------MDE--------------------------------------------AKLLSFANELGREIRVFTNTATSCSSDEISAPPN----DEPDDFYDFTPEDYYHIIGDKLGAQSQILKTRKMREAEAAARKARVTK-----------------AVIRFRFPDNYILEAKFQPSEKIQELVDLLKKVLARP-------------------------------------------DLPFYLYTTPPKEQIKDFSKDFYSAGFAPGAIIYFSYDLPKDSELS-KVASPGPYLREDVLSLNGLDFAREAIDPI-HSDREI-PIVEASRDVSEP-AQSAKKKQ--SKPKWLKL--------------------
>DIURorie
----------------------------------------------------------------------------------------MDE------------------------------------KRAK----ANLLSVADELGHEIRVFTNTAIAGSSNETSAPPN----DEPDDFYDFTPEDYYRISASKLGAQSQVLKTRKIREAEAAARRAKVTK-----------------AVIRILFPDNYILEAKFKPSESFRKLVDLLMKVIARP-------------------------------------------NLPFYLYTTPPKEQIKDFSKDFYSAGFAPGGIVYFSYDLAKDSVSG-VAESAGPYLREDILSLNGLDLPHEQVDPT-DTDREI-PLADVPHDLSQS-AQPAKKKP--TKPKWLKL--------------------
>DRAKelas
----------------------------------------------------------------------------------------MDE------------------------------------ESAK----AKLLSVIDELGHEIRVFTNPTSTGFSNESSASPN----DEPDDFYDFTPEDYYRIISGKLGAQSQVLKTRKIREAEAAARRSKITK-----------------VVIRVRFPDNYILEAIFKPSEDLQKLVDLLTKVIARP-------------------------------------------DLSFNLYTTPPKEQIKDFSKDFYSAGFVPGAIIYFSYDLPKDSEFG-SAATAGPYLREDILSLNGLDFPSQQVNPR-NADADI-SAAEAPLDLSQP-AQPAKKKP--TKPKWLKL--------------------
>DRAKthyn
----------------------------------------------------------------------------------------MDE------------------------------------ESAK----AKLLSVIDELGHEIRVFTNPTSTGFSNESSASPN----DEPDDFYDFTPEDYYRIISGKLGAQSQVLKTRKIREAEATARRSNITK-----------------AVIRVRFPDNYILEAIFKPSEDLQKLVDLLTKVIARP-------------------------------------------DLSFNLYTTPPKEQIKDFSKDFYSAGFVPGAIIYFSYDLPKDSELG-SSASTGPYLREDILSLNGLDFPSQQVNPR-NADADI-SAAEAPLDLSQP-AQPAKKKP--TKPKWLKL--------------------
>EPIDfulg
----------------------------------------------------------------------------------------MDE------------------------------------ESAK----AKLLSTAIELGREVRVFTNTATLGSSNETSSPPN----DEPDDFYDFTPEDYYHIIADKLGAQSQILKTRKMREAEAAARKARVTK-----------------AVIRCRFPDNYILEAKFQPSEKIQNLVDLLIKVLARP-------------------------------------------DLPFYLYTTPPKEQIKDFSKDFYSAGFAPGAILYFSYDLPKDSELG-AVVSTGPYLREDILSLNGLDFPREEMGPI-NSDREI-PKVEASHDISDP-VQPAKKKP--TKPKWLKL--------------------
>EPIDpuni
----------------------------------------------------------------------------------------MDE------------------------------------ESAK----AKLLSTAIELGREVRVFTNTATLGSSNETSSPPN----DEPDDFYDFTPEDYYHIIADKLGAQSQILKTRKMREAEAAARKARVTK-----------------AVIRCRFPDNYILEAKFQPSEKIQNLVDLLIKVLARP-------------------------------------------DLPFYLYTTPPKEQIKDFSKDFYSAGFAPGAILYFSYDLPKDSELG-AVVNTGPYLREDILSLNGLDFPREEMGPI-NSDREI-PKEEASHDISDP-VQPAKKKP--TKPKWLKL--------------------
>EPIPhell
----------------------------------------------------------------------------------------M--------------------------------------ICQK----AKLLSVANELGHEIRVFTNTATSGSSSEASAPPN----DEPDDFYDFTPEDYYRIIADKLGAQSQILKTRKMREAEAAARRSSVTK-----------------AVIRVRFPDNYILEAKFQPSEKIQNLVDLLMKVIARP-------------------------------------------DLPSFLYTTPPKEQIKDFSKDFYSAGFAPGAIVYFSYDLPKDSELS-AVASAGPYLREDILSLNGLDFPREQVDPT-NFDREI-PIVEASHDVSEP-AQPARKKP--SKPKWLKL--------------------
>EPIPpurp
----------------------------------------------------------------------------------------M--------------------------------------ICQK----AKLLSVANELGHEIRVFTNTATSGSSSEASAPPN----DEPDDFYDFTPEDYYRIIADKLGAQSQILKTRKMREAEAAARRSSVTK-----------------AVIRVRFPDNYILEAKFQPSEKIQNLVDLLMKVIARP-------------------------------------------DLPSFLYTTPPKEQIKDFSKDFYSAGFAPGAIVYFSYDLPKDSELS-AVASAGPYLREDILSLNGLDFPREQVDPT-TFDREI-PIVEASHDVSEP-AQPARKKP--SKPKWLKL--------------------
>ERYCcris
----------------------------------------------------------------------------------------MDE------------------------------------ESVK----AKLLSVAKELGREIRVFTNTATSQSSNEVSAPPI----DEPDDFYDLTPEDYYHIIADKLGAQSQVLKTRKMREADAAARKSRVTK-----------------AVIRFRFPDNYVLEAKFQPSEKIQELLDLLMKVLARP-------------------------------------------DLPFYLYTTPPKEKIKDFSKDFYSAGFAPGAILFFSYDLPKDSELS-AVAAASSYLREDILSLNGLDFPREQKDNT-NSGLEI-PIVETSSNVSES-AQPAKKKP--TKPKWLKL--------------------
>ERYCpuss
----------------------------------------------------------------------------------------MDE------------------------------------ESVK----AKLLSVAKELGREIRVFTNTATSQSSNEVSAPPI----DEPDDFYDFTPEDYYRIIANKLGAQSQVLKTRKMREADAAARKSRVTK-----------------AVIRFRFPDNYVLEAKFQPSEKIQELLGLLMKVLARP-------------------------------------------DLPFYLYTTPPKEKIKDFSKDFYSAGFAPGAILFFSYDLPKDSELS-AVACASSYLREDILSLNGLDFPREN---T-NSGLEI-PTLETSSDVSES-AQPAKKKP--TKPKWLKL--------------------
>GALEfabe
----------------------------------------------------------------------------------------MDE------------------------------------ASAK----AKLLTVVHELGHEIRVFTNAAISGSSNEASSPPD----DEPDDFYDFTPEDYYRVVANKLGAQSQILKTSKMREAEAAARRARITK-----------------AVIRVRFPDNYVLEAKFQPSQKIQSLVDLLLKVIARP-------------------------------------------DWPFYLYTTPPKEPVKDFSKDFYSAGFTPGAIVYFSYGLPKGSEFS--FANLGPFLRDEILALNGLDFPRENVDPV-KTDQKI-PTVEGSHDISEP-VQPAKKKP--TKPKWLKL--------------------
>GASTelat
----------------------------------------------------------------------------------------MEV------------------------------------ESAK----VKLLSVANELGHEIRILTNTAASESSNDVSAPPN----DEPDDFYDFTPEDYYSIIAGRLGARSQILKTLKMRETEAAARRARVTK-----------------AVIRVQFPDNYILEVKFQPTEKIKNLMDLLMKVLARS-------------------------------------------DLPFYLYTTPPKERIKDFSIDFYTAGFAPGALVYFSYDLPRDSELS-TIESAGPYLREDIMSLKGIDFPSERVDASPDSGHEI-PITMDASHVSEP-VPPTKKKPPASKPKWLKL--------------------
>GOODfuma
----------------------------------------------------------------------------------------M-------------------------------------LLSSE----AKLLSVADELGHAIRVFTNTATSGSSNETFAPPN----DEPDDFYDFTPEDYYRIISDKLGVQSQVLKTRKIREAEAAARRAKVTK-----------------AVIRVRFPDNYILEAKFKPSEEIKKLMDLLMKVIARP-------------------------------------------DLPFYLYTTPPKEQIKDFSKDFYSVGFAPGAIVYFSYDLPKGSELV-TATSAGPYLREDILALNGLDFPREQVNPA-STDGEI-PIAEASHDVSKP-AQPAKKKS--TKPKWLKL--------------------
>GOODpube
----------------------------------------------------------------------------------------M-------------------------------------LLSSE----AKLLSVADELGHAIRVFTNTVTSGSSNETSAPPN----DEPDDFYDFTPEDYYRIISDKLGVQSQVLKTRKIREAEAAARRAKVTK-----------------AVIRVRFPDNYILEAKFKPSEEIKKLMDLLMKVIARP-------------------------------------------DLPFYLYTTPPKEQIKDFSKDFYSMGFAPGAIVYFSYDLPKGSELV-TAASAGPYLREDILSLNGLDFPHEQVNPT-SSDGEI-PKAEASHDVTQP-AQPAKKKP--TKPKWLKL--------------------
>GYMNdens
----------------------------------------------------------------------------------------MEE------------------------------------ASAK----AKLLYVANELGHEIRVFINTATSGSSNGTSALPN----DEPDDFYDFTPEDYYRSIANKLGAQSQVLKTRKIREAEAVARRARVTK-----------------AVIRVRFPDNYILEAKFKSSEEIQKLVDLLRKVIARP-------------------------------------------DLPFYLYTTPPKEQIKDFSKDFYSAGFVPGAIVYFSYDLPKESELA-AAASAQPYLREDILSLNGLDFSCEQSNPN-NSDLER-ATTVASHDASQS-AEPAKKKP--TKPKWLKL--------------------
>GYMNodor
----------------------------------------------------------------------------------------MEE------------------------------------ASAK----AKLLYVANELGHEIRVFINTATSGSSNGTSALPN----DEPDDFYDFTPEDYYRSIANKLGAQSQVLKTRKIREAEAVARRARVTK-----------------AVIRVRFPDNYILEAKFKSSEEIQKLVDLLRKVIARP-------------------------------------------DLPFYLYTTPPKEQIKDFSKDFYSAGFVPGAIVYFSYDLPKESELA-AAASAHPYLREDILSLNGLDFSCEQSNPN-NSDLER-ATTVASHDASQS-AEPAKKKP--TKPKWLKL--------------------
>HABElong
----------------------------------------------------------------------------------------MEE------------------------------------ASAK----AKLLYVANELGHEIRVFTNTATFGSSNGTYVLSN----DEPDDFYEFTPEDYYRSIANKLGAQSQVLKTRKIREAEAAARRARVTK-----------------AVIRVRFPDNYILEAKFKPSEEIQKLVNLLRKVIARA-------------------------------------------DLPFYLYTTPPKEHVKDFAKDFYSAGFIPGAIVYFSYDLPKDSELA-AAAATQPYLREDILSLNGLDFSHEHSNPN-NSNPER-PAMEAPHGASQP-AEPAKKKP--AKPKWLKL--------------------
>HABEpant
----------------------------------------------------------------------------------------MEE------------------------------------ASAK----AKLLYVANELGHEIRVFTNTATFGSSNGTYVLSN----DEPDDFYEFTPEDYYRSIANKLGAQSQVLKTRKIREAEAAARRARVTK-----------------AVIRVRFPDNYILEAKFKPSEEIQKLVNLLRKVIARA-------------------------------------------DLPFYLYTTPPKEHVKDFAKDFYSAGFIPGAIVYFSYDLPKDSELA-AAAATQPYLREDILSLNGLDFSHEHSNPN-NSNPER-PAMEAPHGASQP-AEPAKKKP--AKPKWLKL--------------------
>HAEMdisc
----------------------------------------------------------------------------------------M-------------------------------------LLSSE----DKLLSVADELGHEIRVFTNTATSGTSNEIPVSPN----DEPDDFYDFTPEDYYRIISDKLGAQSQVLKTRKIREAEAAARRAKVTK-----------------AVIRVRFPDNYILEAKFKPAEELKRLIDLLVKVIARP-------------------------------------------DLPFYLYTTPPKEQIKDFSKDFYSVGFAPGAIVYFSYDLSKGSELV-AAASAGPYLREDILSLNGLDFPRKQVNPA-SSEGEI-PIAEVSYEVSQP-AQPAKKKP--TKPKWLKL--------------------
>HEMIforr
--------------------MSTIFAHPTWVPLTSYKHAN--------------------CVLGCHLLYSST-------VFRRSPEVSMEE------------------------------------ASAK----AKLLSVANELGHEIRVFTNTATSESSNGTSALPN----DEPDDFYDFTPEDYYRSIANKLGAQSQVLKTRKIREAEAAARRARATKVSGVGRETPESECRPSEAVIRVRFPDNYVLEAKFKPSEEIQRLVDLLRKVIARP-------------------------------------------DLPFYLYTTPPKEQIKDFSKDFYSVGFVPGAIVYFSYDLRKDSEIA-AAASARPYLHEDVLSLNGLDYSREQINPN-NSDLER-PKTEA-HDASQS-AEPAKKKP--TKPKWLKL--------------------
>HYPOheme
----------------------------------------------------------------------------------------MEA------------------------------------DKAM----AKHAAIAEELGREVRVFMNLATSPASDLSASTSN----EEPDDFYDLTPDDYYRIMSDRMGAQAQVLKTRKIREAEAAARKARLTK-----------------AVIRVYFPDNYILEAKFHPSEKIQTLFDLLMKVLARP-------------------------------------------DLPFYLYVTPPKQRIKEMSKDFYSAGFAPGAIVYFSYDLPKDSD-P-EAASTGPYLRDEILSLNSSALTSEQPDIV-EPQAEP-VVMETVRPVSEP--NPGIKKP--AKPKWFKM--------------------
>LANAlana
-------------------------------------MAF----------------------------------------KRVKLTAPMDA------------------------------------AKAE----ANHAAVAKDLGREIRVFTKSATSPTS-ELSASSS----EEPDDFYDLTPEDYYRIMADRIGARSQVLKTRKIREAEAAARRARLTK-----------------AVIRVYFPDNYVLEATFHPSEKIHTLVDLLMKVLARP-------------------------------------------DLPFYLYTTPPKERIKDTSKDFYSAGFAPGAVVYFSYDLAKDSD-G-DVARTGPYLRNEILELNGLLLTPEQADII-DSKPET-AAVETVPPVPEP--TPVVKKS--TKPKWFKMCPTIHWIFIVCTMSQPCDSE
>LECAnigr
LNKYVRQTPILVVLHPRLQRGSNLLVLILVFSLQRHTIA-----------------------------------------DKYKIVHQMDE------------------------------------ESAK----AKLLSVVQELGHELRVFTNAASSVSLNEASAPPN----DEADDFYDFTPEDYYRIVSDKLRAQSQILKTRKMREVEEQARRAKITK-----------------AVIRVRFPDSCILEAKFQPSQKIQSLVDLLMKVIARP-------------------------------------------DLPFYLYTTPPKEPIQDLSRDFYSVGFAPGAIVYFSYDLPKDSEFS---LNAGPFLRDEILSLNGLDFPSELVDPA-KSVQET-PIVEGSHDVSEQ-MQPVKKKP--TKPKWLKL--------------------
>LIMOabor
----------------------------------------------------------------------------------------MDE------------------------------------ESSK----AKLLSVANELGHEIRVFTNTATSGSS-ETSAPPD----DEPDDFYDFTPEDYYRIIADKLGAKSQILKTHKMREAEAAARRSSVTK-----------------AVIRVRFPDNYVLEAKFQPSEKIQNLVDLLMKVIARP-------------------------------------------DLPSYLYTTPPKEQIKEFTKDFYSAGFAPGAIVYFSYDLSKDSELN-AVASAGPYLREDILALNGLNLPHEQIDPI-NSGREV-PIVEASHDVSEP-AQPAKKKP--TKPKWLKL--------------------
>MASDpict
----------------------------------------------------------------------------------------MDN------------------------------------DSAK----AKLLSAANELGREVRVFKNMFR--SSYEISALPN----DEPDNFYDFTPEDYYHIVADKLGAQSQILKTQKMREAEAAARKARVTK-----------------AVIRFRFPDDYILEAKFQPSEKTQNLVDLLMKVLARP-------------------------------------------DLPFYLYTTPPKEQVKDFSIDFYSAGFAPGAILYFSYDLPKDSELS-LAVSAGPYLCEDILSLNGLDFLPEQIDSI-NPDNGI-PIVEASHDIVEP-VQPAKKKP--TKPKWLKL--------------------
>MEXIxero
----------------------------------------------------------------------------------------MEK------------------------------------EITK----AKLLSVANELGHEIRVFTNSAASESSHEASAPAN----DESDDFYDFTPDDYYRIMADKLGVQSQILKTRKIREAEAAARRARVTK-----------------AIIRVRFPDKYILEAKFQPSEKIQSLVDLLLKVIDRP-------------------------------------------DLSFFLYTTPPKVQIKDFSKDFYSAGFAPGAIVYFSYDLPKDSEPS-AVASPGTYLREDILSLNGLDFPREQVDPV-NSDLEI-PMMDASHALSES-TQPAKKKP--TKPKWLKL--------------------
>MICRparv
M-------------G--------------------------------------------------------------------KKIETGDEEGVATASSIGNENNMPWQPAG--------------SAFSQ----AKLLSVADELGHEIRVFSNTVTSGSSNETSSPLN----DEPDDFYDFTPEDYYRVIAGNLGAQSQVLKTRKIREAEAAARRAKVTK-----------------AVIRVRFPDKYILEVQFKPSEDIQKLVDLLMKVIARP-------------------------------------------DLPFYLYTTPPREQIKDFSKDFYSAGFAPGAIVYFSYDLQKDSELG-AAASAGPYLREDLLSLNGLDFPREQVNPI-NANREI-PVVEASHDLAPQ-SQPAKKKP--TKPKWRKL--------------------
>MOLIcapi
-------------------------------------MAF----------------------------------------KRIKLERSMEV------------------------------------DKAM----AKHAAIAEELGREVRVFMNLATSPASDSAASTSHA---EEPDDFYDLTPEDYFRIMSDKMGAQVQVLKTRKIREAEAAARKARLTK-----------------AVIRVYFPDNYILEAKFHPSEKIQTLFDLLMKVLARP-------------------------------------------DLPFYLYVTPPKQRIKEMAKDFYSAGFAPGAIVYFSYDLPKDSD-S-EAASTGPYLRDEILSLNGSVLTSEQPDIV-KSQPGP-AMVETVPPVSEP--NPGIKKP--AKPKWFKM--------------------
>NEUWmali
----------------------------------------------------------------------------------------MDE------------------------------------GSTK----TKLLSVAEELGHEIRVFTNLATSGTSSEASAAPQ----DEPDDFYDFAPEDYYRIMADKLGAQSQTLKTRKMREAEVAARRARMTK-----------------AIIRVRFPDNYILEAKFEPSEKIQSLVDLLMKIISRP-------------------------------------------DLPFYLYTTPPKEQIKDLSKDFYSAGFVPGAIVYFAYDLPKDSELG-VVANAGPYLCEDIMSLNGLDFSLQHDEPV-NSEREI-PITASSGAAAEPSSRPVTKKP--TKP-------------------------
>NEUWzoll
----------------------------------------------------------------------------------------MDE------------------------------------GSTK---VTKFLSVAEELGHEIRVFTNLATSGTSSEASAAPQ----DESDDFYDFTPEDYYRIMADKLGAQSQTLKTRKMREAEVAARRARMTK-----------------AIIRVRFPDNYILETKFQPSEKIQSLVDLLMKIISRP-------------------------------------------DLPFYLYTTPPKEQIKDLSKDFYSAGFVPGAIVYFSYDLPKDSELG-AVANVGPYLREDIMSLNGFDYSLQHDEPV-NSEREI-PITATSGAAAEPSSRPVTKKP--TKPKWLKL--------------------
>OECEmacu
----------------------------------------------------------------------------------------MDE------------------------------------NSVK----AKLLSVAKELGREIRVFTNTATSPSSNEVSAPPS----DEPDDFYDFTVEDYYHIIADKMGAQSQILKTRQMREAEAAARKARVTK-----------------AVIRFRFPDNYVLEAKFQPSEKIQESVDLLMKVLARP-------------------------------------------DLPFYLYTTPPKEKIKDFSKDFYSAGFAPGAIVYFAYDLPKDSELS-AV--AGCYLREDILSLNGLDFPREQKDHT-NSDREI-PIVEASRDVSEP-AQPAKKKP--TKPKWLKL--------------------
>OPHRgarg
-----------------------------------------------------------------------------------------------------------------------------------------------------------------------------DEPDDFYDFTPEDYYRSIANKLGAQSQVLKTRKIREAEAAARRARVNK-----------------AVIRVRFPDNYILEGKFKPSDEIQKLVDLLRNVIARPDLPFYLYTTPPKEQIKDFSKDFYSVGFVPGAIVYFSYDLPKESDLPFYLYTTPPKEQIKDFSKDFYSVGFVPGAIVYFSYDLPKESELA-AAASAQPYLREDILSLNGLDFSCEQSNPN-TPDLER-TTTVASHDASQS-AEPAKKKP--TKPKWLKL--------------------
>OPHRsphe
----------------------------------------------------------------------------------------MEE------------------------------------ASGK----AKLLSVANELGHEIRVFTNTAISGSSNGTSAFPN----DEPDDFYDFTPEDYYRSIANKLGAQSQVLKTRKIREAEAAARRARVNK-----------------AVIRVRFPDNYILEGKFKPSDEIQKLVDLLRNVIARP-------------------------------------------DLPFYLYTTPPKEQIKDFSKDFYSVGFVPGAIVYFSYDLPKESELA-AAASAQPYLREDILSLNGLDFSCEQSNPN-TPDLER-TTTVASHDASQS-AEPAKKKP--TKPKWLKL--------------------
>ORCHital
----------------------------------------------------------------------------------------MEE------------------------------------ASAK----AKLLSVANELGHEIHVFTNTASSGSSNGTSALPN----DEPDDFYDFTPEDYYRSIANKLGAQSQVLKTRKIREAEAAARRAKVTK-----------------AVIRVRFPDNYILEAKFKPSEEIQNLVDLLRKVIARP-------------------------------------------DLPFYLYTTPPKEQIKDFSKDFYSAGFIPGAIVYFSYDLQQDSEIA-AAASALPYLREDIRSLNGLTYSREQTNPN-NFDPES-PTT-AGRDASQP-AEPAKKKP--TKPKW-----------------------
>PAPHconc
----------------------------------------------------------------------------------------MEE------------------------------------ETTK----AKLLSVANELGHEIRVFTNSAASEASNEAPAPAN----DEPDDFYDFTPDDYYRIMAGKLGAQSQVLKTRKIREAEAAARRARITK-----------------AVIRVRFPDNYILEAKFQPLEKIQSLVDLLLKVIARP-------------------------------------------DLSFFLYTTPPKEQIKDFSKDFYSAGFAPGAIVYFSYDLPKDSESS-AVASPGPYLREDILSLNGLDFPREQVDHV-NSDREI-PIVDTSHAVSES-TQPAKKKH--TKPKWLKL--------------------
>PAPHhirs
----------------------------------------------------------------------------------------MEE------------------------------------ETTK----AKLLSVANELGHEIRVFTNSAASEASNEAPAPAN----DEPDDFYDFTPDDYYRIMAGKLGAQSQVLKTRKIREAEAAARRARITK-----------------AVIRVRFPDNYILEAKFQPLEKIQSLVDLLLKVIARP-------------------------------------------DLSFFLYTTPPKEQIKDFSKDFYSAGFAPGAIVYFSYDLPKDSESS-VVASPGPYLREDILSLNGLDFPREQVDHV-NSDREI-PIVDTSHAVSES-TQPAKKKQ--TKPKWLKL--------------------
>PHAIflav
----------------------------------------------------------------------------------------MDE------------------------------------ESAK----AKLLSVANELGREIHVFTNTATFGSSNEVSAPPI----DEPDDFYDFTPEDYYHIIADKLGAQSQILKTHKMREAEAAARKAKVTK-----------------AVIRFLFPDNYILEAKFQPSEKIQNLLGLLMKVLARP-------------------------------------------DLPFYLYTTPPKEQIKDFSKDFYSAGFAPGAILYFSYDLPKDSELS-AVARAGPYLREDILSLNGLYFPREQINPI-NSDRES-PIMEASHHVSES-AQPAKKKP--TKPKWLKL--------------------
>PHAItank
----------------------------------------------------------------------------------------MDE------------------------------------ESAK----AKLLLVANELGREIRVFTNTATSGSSNEVSAPPI----DEPDDFYDFTPEDYYHIIADKLGAQSQILKTRKMREAEAAARKAKVTK-----------------AVIRFRFPDNYILEAKFQPSEKIQNLLGLLMNVLARP-------------------------------------------DLPFYLYTTPPKEQIKDFSKDFYSAGFAPGAIVYFSYDLPKDSELS-AVARAGPYLREDILSLNGLYFPYEQINSI-NSDRDS-PIMEASHHVSEP-AQPAKKKP--TKPKWLKL--------------------
>PHALcorn
----------------------------------------------------------------------------------------MDE------------------------------------ESAK----AKLLSIANELGHEIRVFTNTATSGSSNEVSAPLD----DEPDDFYDFTPEDYYRVIADKLGAQSHILKTRKIREAEAAARKARVTK-----------------AVIRLQFPDNYVLEAKFQPSEKIQNLVDLLMKVLAQP-------------------------------------------DLPFYLYTTPPKEKIKDFLKDFYSAGFAPGAIVYFSYDLPKDSELG-AVASAGHYLRPDILSLNGLDFPREETEPM-NSDRRI-SIAEASHDASES-EQPAKKKP--TKPKWLKL--------------------
>PHALmode
----------------------------------------------------------------------------------------MDE------------------------------------ESAK----AKLLSIANELGHEIRVFTNTATSGSSNEVSAPLD----DEPDDFYDFTPEDYYRVIADKLGAQSHILKTRKIREAEAAARKARVTK-----------------AVIRLQFPDNYILEAKFQPSEKIQNLVDLLMKVLAQP-------------------------------------------DLPFYLYTTPPKEKIKDFLKDFYSAGFAPGAIVYFSYDLPKDSELS-AVASAGHYLRPDILSLNGLDFPREETEPV-NSDRRI-SIAEASHDASES-EQPAKKKP--TKPKWLKL--------------------
>PHRAlind
----------------------------------------------------------------------------------------MEE------------------------------------EITK----AKLLSVAKELGYEIRVFTNSATSDSSNEASTPAN----DEPDDFYDFTPDDYYRIMADKLGAQSQILKTRKIREGEAAARRAKVTK-----------------AIIRVRFPDNYILEAKFQPSEKIQSLLDLLLKVIARP-------------------------------------------DLSFFLYTTPPKEQIKDFSKDFYSAGFAPGAIVYFSYDLPKDSELS-AVAGPGPYLREDILSLNGLDFPREQVDPV-NSDRKI-SIMDASHAVSEP-AEPAKKKP--TKPKWLKL--------------------
>PLATclav
----------------------------------------------------------------------------------------MEE------------------------------------ASAK----AKLLYVANELGHEIRVFINTATSGSSNGTSALPD----DEPDDFYDFTPEDYYRSIANKLGAQSQVLKTRKIREAEAAARRARVTK-----------------AVIRVRFPDNYILEAKFKPSEEIQKLVDLLRKVIARP-------------------------------------------DLPFYLYTTPPKEQIKDFSKDFYSAGFVPGAIVYFSYDLPKESELA-AATSAHPYLREDILSLNGLDFSCEQSNPN-KSDLER-PTTVASYDALQS-AEPAKKKP--TKPKWLKL--------------------
>PTERcurt
----------------------------------------------------------------------------------------MDE------------------------------------ESVK----AKLLTVADELGHEIRVFTNTVTSGSSNETSAPPN----DEPDDFYDFTPEDYYRIIADKLGAQSQVLKTRKIREAEAAARRARVTK-----------------AVIRVRFPDNYIIEAKFKPSEQIKKLVDLLMKVIARP-------------------------------------------SLPFYLYTTPPKEQIKDFSKDFYSAGFAPGAIVYFSYNLPKDSELF-TAASAGPYLREDILSLNGLDFPREQINPA-SSGREI-PIVEASHDASQP-GQPAKKKT--TKPKWLKL--------------------
>RIMAelli
----------------------------------------------------------MMCSL-----WQ----------------EQLES--------------------G---------------SILE----AKLLSVADELGHEIRVFTNTATSESTNEISAPPN----DEPDDFYDFTPEDYYRTIAGKLGAQSQVLKTRKIREAEAAARRAKVTK-----------------AVIRVRFPDNYILEAKFKPSEDLQKLVDLLMKVIARP-------------------------------------------DLSFYLYTTPPKEQIKDFSKDFYSAGFAPGAIIYFSYDLPKDSEL-----VAGPYLREDILSLNGLDFPREQVNPS-NADGEI-PIAETPLDLSQP-AQPAKKKP--TKPKWLKL--------------------
>SELEaequ
----------------------------------------------------------------------------------------MEE------------------------------------EITK----AKLLSVANELGHEIRVFTNSATCGSSNEASVPAN----DEPDDFYDFTPEDYYRIMADKLGAQSQILKTRKIREAEAAARRGRVTK-----------------AVIRVRFPDNYILEAKFQPSEEIQSLVNLLLKVIARP-------------------------------------------DLPFFLYTTPPKEQIKDFSKDFYSAGFAPGAIVYFSYDLPKDSELS-AVASPGLYLREDILSLNGLDFTREQVDSV-NSDHEI-PIVDASHAVSEP-SQPAKKKP--TKPKWLKL--------------------
>SERAvome
----------------------------------------------------------------------------------------MEE--------------------------------------AK----AKLLSVANELGHEIRIFTNTAASGSSNGTSAFPD----DEPDDFYDFTPADYYRSIANKLGAQSQVLKTHKMREAEAAARRARVTK-----------------AVIRVRFPDNYILEGKFKPSEEIQKLVDLLRKVIARP-------------------------------------------DLPFYLYTTPPKEQIKDFSKDFYSAGFVPGAIVYFSYDLPKESELA-AAASAQPYLREDILSLNGLDFSCEQSNPD-HSDLER-PTTEASHDAPQS-AEPVKKKA--TKPKWLKL--------------------
>THELangu
----------------------------------------------------------------------------------------MDE------------------------------------ERAK----AKLLSIADELGHEIRVFTNTATSGSSNETSIPPN----DEPDDFYDFTPEDYYHIIADKLGAQSQVLKTRKIREAEAATRRAKVTK-----------------AVIRVLFPDNYILEVKFKPSENLQKLVDLLMKVIARP-------------------------------------------DISFYLYTTPPKEHIKDFSKDFYSAGFTPGAIIYFSYDLPKDSELG-AAASAGPYLREDILSLNGFNFPREQVNFS-NANEETSPLAEAPLDLSPQ-AQPAKKKP--TKPKWLKM--------------------
>VANIplan
----------------------------------------------------------------------------------------MDE------------------------------------ESAK----AKFFSVVHELGHEIRVFTNAAISGSSNEASSPPK----DEPDDFYDFTPEDYYRIVANKLGAQSQILKTSKMREAEAAARRARITK-----------------AIIRVRFPDNYILEAKFQPSQTIQTLVDLLMKSIARP-------------------------------------------DLPFYLYTTPPKEPIKDLSKDFYSAGFAPGAVVYFSYDLAKDSEHS--FPNTGPFLRDEILSLNGLDFSHETVEPV-KNEQKS-VITEGTHDISEA-MQPVKKKP--TKPKWLKL--------------------
>VANIshen
-------------------MEFSLLVLLIDVAWPWLLQL-----------------------------------------SGRNFSVRMDE------------------------------------ESAK----AKFFSVVHELGHEIRVFTNAAISGSSNEASSPPN----DEPDDFYDFTPEDYYQIVANKLGAQSQILKTSKMREAEASARRARITK-----------------AIIRVRFPDNYILEAKFQPSQTIQTLMDLLMKVIARP-------------------------------------------DLPFYLYTTPPKEPIKDLSKDFYSAGFAPGAIVYFSYDLAKDSEYS--FPNAGPFLRDEILSLNGLHFSRETVEPV-KSEQKS-AIAEGSHDVSEA-MQPVKKKA--TKPKWLKL--------------------
>EPIPaphy
----------------------------------------------------------------------------------------MDE------------------------------------ENAK----AKLLSVANELGHEIRVFTNIAAFGSSNESSSPLN----DEPDDFYDFTPKDYYRVIGDKLGAQSQFLKTRKMREADAAARRARVTK-----------------AVIRFKFPDNYILEAKFKPEERIQNLLDLLKKVLARP-------------------------------------------DLPFYLYTTPPKEQIKDFSKDFYTAGFAPGAIIYFSYDLPKGSELC-ADAKEGPYLREDILSLNGLDFPQEKPDPI-NSDLKQ-STLEAPSNDASE-PQPTKKKP--TKPKWLKL--------------------
