# Supplementary material for: Orchid Phylotranscriptomics: The Prospects of Repurposing Multi-Tissue Transcriptomes for Phylogenetic Analysis and Beyond
Source: Front Plant Sci. 2022 May 27;13:910362. doi: 10.3389/fpls.2022.910362 (PMC9196242; doi:10.3389/fpls.2022.910362)
Supplement: Supplementary file 4 [file Data_Sheet_3.zip › ortho_MSA/r1/OG0008858.fa]

>ANOEemei
-------------------------------------------------------MSG--------------R--D-EEEA----R---KKKMK---TGNEIV---EDWPTVKPKKDL----KISRLKSTHLFTIPNFLTAYEAKAFIEVAESIGFTHQGSLGPTKGEAYRDNDRISVSAPHLAENLWDSGLNKIFDDIRIFGKAAVGLNPNIRFYRYKVGQRFGRHIDESVDIEQGQQTYYTLLVYLSGSLYSKRK-NSDTS-DSSA-QSLAGGETVFYDNRLRVVSEVVPLEGMA-LLHLHGAKCMLHEARAVTKGIKYIL------RSDVAFA-----------------
>ANOEroxb
-------------------------------------------------------MAG--------------R--D-EEEA----G---KKKMK---TGNEIV---EDWPTVKPKKDL----KISRLKSTHLFTIPNFLTAYEAKAFIEVAESIGFTHQGSLGPTKGEAYRDNDRISVSAPHLAENLWDSGLNKIFDDIRIFGKAAVGLNPNIRFYRYKVGQRFGRHIDESVDIEQGQQTYYTLLVYLSGSLYSKRK-NSDTS-DSSA-QSLAGGETVFYDNRLRVVSEVVPLEGMA-LLHLHGAKCMLHEARAVTKGIKYIL------RSDVAFA-----------------
>APOSodor
-------------------------------------------------------MAA--------------R-GD-EVEF----G---RKKKR----AEEID---RKWPAVKPKRDL----QINRLKGTNLFTIPNFLTAYEAKAFIEAAESIGFAHQGSLGPAKGEAYRDNDRISMTDLLLAESLWESGLKKAFVGIKVQGKAAVGLNPNIRFYRYKVGQRFGRHVDESVDLEHGRQTLYTLLIYLNGILRLKGKNNFGTNEDSSI-QPLVGGETVFYDQKQGLVAEVAPVEGMA-LLHLHGAKCMLHEARVVSEGVKYVL------RTDVAFA-----------------
>APOSshen
-------------------------------------------------------MAA--------------R-RD-EVEF----G---RKKKR----AEEID---RKWPAVKPKRDL----QINRLKGTNLFTIPNFLTAYEAKAFIEAAESIGFAHQGSLGPAKGEAYRDNDRTSMTDLLLAESLWESGLKKAFVGIKVQGKAAVGLNPNIRLYRYKVGQRFGRHVDESVDLEHGRQTLYTLLIYLNGSLRLKGKNNFGANEDSSI-QPLVGGETVFYDQKQGLVAEVAPVEGMA-LLHLHGAKCMLHEARVVSEGVKYVL------RTDVAFA-----------------
>BLETstri
-------------------------------------------------------MAA--------------R-DD-EEEF----G---RKKMK---TGKEIG---GKWPTVKHKKDL----KINRLKSTHLFTISNFLTAYETKTFIEVAESIGFTHQGSLGPTKGEAYRDNDRISVIDPLLAESLWESGLKAVFDDIKLYGKAAVGLNPNIRFYRYKVGQKFGRHIDESVDLEQSGRTYYTLLVYLSGSLGPKGKTNTGTN-DSSM-QSLAGGETVFYDKKHGVIAEVAPLEGMA-LLHLHGAKCMLHEARSVTKGIKYVL------RSDVAFA-----------------
>BORYspha
-------------------------MA----------------------------TPA--------------R--D-EEEW----G---KKKTKKKRTGKEAD---VRWPPIKPKRDL----QVDRLKGTHLFTIPNFFTASEANAFIQTAESVGFIHQGSLGPAKGEAYRDNDRISVTDPVLAESIWESGLKRIFDDIKLQGKVAVGLNPNIRFYRYKEGQRFGRHIDESVDLGAGHKTHYTLLIYLSGKPSSKVKKDISSDKDSSM-HTVVGGETVFYDERRGVVAEVTPTEGMA-LLHIHGTKCMLHEARAVTKGFKYVL------RSDVAFS-----------------
>CALAcreb
-------------------------------------------------------MAA--------------R--D-ADES----G---RKKKG---LDKEIV---GKWPTVKPKKDL----KINLLKSTDLFTIPNFLTAYEAKSFIEVAESMGFTHQGSLGPTKGEAYRDNDRISVVDPLLAANLWDSGLNKVFDGIRIYGKSAVGLNPNIRFYRYKVGQQFGRHIDESVDLEQGHRTYYTLLVYLTGSVGSKVKNKSGTI-DSLL-SYLVGGETVFYDNRYGVVSQVAPLEGMA-LLHLHGAKCMLHEARAVTKGVKYVL------RSDVAFA-----------------
>CALAplic
-------------------------------------------------------MVA--------------R--D-EDES----G---RKKKK---LDKEIV---GKWPTVKPKKDL----KINLLKSTDLFTIPNFFTAYEAKSFIEVAESMGFTHQGSLGPTKGEAYRDNDRISVVDPLLAANLWDSGLNKVFVDIRIFGKSAVGLNPNIRFYRYKVGQQFGRHIDESVDLEQGHRTYYTLLVYLTGSVGSKVKNKSGTI-DSLL-SYLVGGETVFYDNRHGVVSQVAPLEGMA-LLHLHGAKCMLHEARAVTKGVKYVL------RSDVAFA-----------------
>CALAsini
-------------------------M-----------------------------MAA--------------T--D-EEEF----G---RKKIK---TGKEIG---GKWPTVKPKKDL----KINRLKSTHLFTISNFLTAYEAKTFIEVAESIGFTHQGSLGPTKGEAYRDNDRISVMDPLLAENLWESGLKKVFDGIQFYGKAAVGLNPNIRFYRYKIGQKFGRHIDESVDLEQGGRTYYTLLVYLSGGLSPKGKTNPTTN-ESSM-QPLSGGETVFYNQKHGIVAEVAPLEGMA-LLHLHGAKCMLHEARSVTKGIKYVL------RSDVAFA-----------------
>CALAtsoo
-------------------------------------------------------MAA--------------T--G-EEEF----G---GKKIK---TGKEIG---GKWPTVKPKKDL----KINRLKSTHLFTISNFLTAYEAKTFIEVAESIGFTHQGSLGPTKGEAYRDNDRISVMDPLLAENLWESGLKKVFDGIQFYGKAAVGLNPNIRFYRYKIGQKFGRHIDESVDLEQGGRTYYTLLVYLSGGSSPKGKTNPTTN-ESSM-QPLAGGETVFYNQKHGIVAEVAPLEGMA-LLHLHGAKCMLHEARSVTKGIKYVL------RSDVSFA-----------------
>CALEmajo
-------------------------------------------------------MAG--------------RVLD-EEES----G---RKKKD---TDNEIV---RNWPAVKPKKDL----KINQLKSTDLFTIANFLAAHEAKAFIEVAEAIGFTHQGSLGPAKGEAYRDNDRISVSDPLLAESLWTSGLRKAFDNIRIAGKAAVGLNPNIRFYRYKVGQQFGRHIDESVDLEQGHRTFYTLLVYLSGSSGSKAKNSSGTC-DSSL-QSLAGGETVFYDRRHGIVSEVAPLAGMA-LLHLHGAKCMLHEARRVTRGVKYIL------RSDVAFA-----------------
>CEPHdama
-------------------------------------------------------MAA--------------R--A-EDEF----G---RKKKK---TGKEIG---WKWPIVKPKKDL----KINRLKNTQLFTISNFLSAYEAKAFIEVAESIGFTHQGSLGPTKGEAYRDNDRISVIDPLLAEILWESSLKKVFDGIKVYEKAAVGLNPNIRFYRYNVGQQFSRHFDGSVDLEQGLRTYYTLLVYLTGSLGPKVKNNSGTN-DSSM-LPLVGGETVFYDQKHAIVAKVAPLEGMA-LLHLHGAKCMLHEALAVTKGIKYVL------RSDVVFA-----------------
>CHILsemi
-------------------------------------------------------MAG--------------R--DEEEES----G--RKKKKK---MDNEIV---QNWPNVKPKKDL----KINQLKGTDLFTIANFLTAYEAKAFIEVAETIGFTHQGSLGPAKGEAYRDNDRISVSDPLLAESLWNSGLKKVFDNIRIYGKAAVGLNPNIRFYRYQIGQQFGRHIDESVDLEQGRRTFYTLLVYLSGSSGSKAKNNSGTC-DSSL-QFLAGGETVFYDKRHGIVSEVAPLEGMA-LLHLHGAKCMLHEARAVRKGVKYIL------RSDVAFA-----------------
>CHILtrap
-------------------------------------------------------------------------------------------------MGNEIV---QNWPNVKPKKDL----KINQLKGTDLFTIANFLTAYEAKAFIEVAETIGFTHQGSLGPAKGEAYRDNDRISVSDPLLAESLWNSGLKKVFDNIRIYGKAAVGLNPNIRFYRYQIGQQFGRHIDESVDLKQGRRTFYTLLVYLSGSSGSKAKNNSGTC-DSSL-QFLAGGETVFYDKRHGIVSEVAPLEGMA-LLHLHGAKCMLHEARAVRKGVKYIL------RSDVAFA-----------------
>CORYacti
-------------------------------------------------------MAG--------------R--D-EEES----G---RKKKK---ADNQIF---GNWPTVKPKKDL----KINRLKNTNLFTISNFLTSFEAKAFIEAAESIGFTHQGSLGPTKGEAYRDNDRISVSDSLIAESLWNSGLKKAFDDIRICGKAAVGLNPNIRFYRYKVGQQFGRHIDESVDLEQGRRTYYTLLVYLNGSLGTKVKNNSGIS-NSSL-QSLAGGETVFYDNRHGVVSEVSPLEGMA-LLHLHGAKCMLHEARAVTKGVKYIL------RSDVAFA-----------------
>CREMappe
-------------------------------------------------------MAA--------------R--D-EEEF----G---RKKMK---TGREID---GKWPTVKHKKDL----KINRLKSTHLFTISNFLTAYEAKTFIEMAESIGFNHQGSLGPTKGEAYRDNDRISVLDPLLAESLWESGLKKVFDDIKPCGKAAVGLNPNIRFYRYKAGQKFGRHIDESVDLEQGGRTYYTLLVYLSGGLPPKGKANPGTT-DSSM-QPLAGGETVFYDQRHGVVAEVAPLEGVA-LLHLHGAKCMLHEARSVTKGIKYVL------RSDVAFA-----------------
>CYMBensi
-------------------------------------------------------MAA--------------W--D-EDEF----G---NKKMK---TGKEIV---AKWPTVKPKKDL----KINRLKSTHLFTISNFLTAYEAKSFIEVAESIGFTHQGSLGPAKGEAFRDNDRISVIDPLLAESLWACGLKKVFDDIKLYGKTAVGLNPNIRFYRYIVGQKFGRHIDESVDLEQGGRTYYTLLVYLSGGLSSKGKTNPGTN-DSSM-QPLAGGETVFYDKKHGVVAEVAPLEGMA-LLHLHGAKCMLHEARSVTKGVKYVL------RSDVAFA-----------------
>CYMBmann
-------------------------------------------------------MAA--------------W--D-EDEF----G---KKKMK---TGKEIV---AKWPTVKPKKDL----KIHRLKSTHLFTISNFLTAYEAKSFIEVAESIGFTHQGSLGPAKGEAFRDNDRISDIDPLLAESLWVSGLKKVFDDIKLYGKTAVGLNPNIRFYRYIVGQKFGRHIDESVDLEQGGRTYYTLLVYLSGGLSSKGKTNPGTN-DSSM-QPLAGGETVFYDKKRGIVAEVAPLEGMA-LLHLHGAKCMLHEARSVTKGVKYVL------RSDVAFA-----------------
>CYPRbard
-------------------------------------------------------MAG--------------R--D-EEEF----R---KKRKK---TGKEMA---GQSPPVKPKKDL----HINRLKGAHLFTISNFLTENEAKAFIEVAESIGFTHQGSLGPTKGEAYRDNDRISVNDPLLAESLWESGLKKVFDDIKLHGKAAVGLNHNIRFYRYKVSQKFGRHIDESVDLEQGRRTYYTLLVYLNGNLGPKGRSNSGSN-DLSM-QPLAGGETVFYDQRQGVVAEVAPAEGMA-LLHLHGAKCMLHEARAVTKGVKYVL------RSDVAFA-----------------
>CYPRflav
-------------------------------------------------------MAG--------------R--E-EEEY----R---KKRKK---TGKELG---GMWPPVKPKKDL----HTNRLKGAHLFTISNFLTAYEAKAFIEVAESIGFTHQGSLGPTKGEAYRDNDRISVNDPLLAESLWESGLKKVFDDIKLHGKVAVGLNHNIRFYRYKVSQQFGRHIDESVDLEQGRRTYYTLLVYLNGNLVPKGQSNSDFN-GPSM-QPLSGGETVFYDQRQGVVAEVAPAEGMA-LLHLHGAKCMLHEARAVTKGVKYVL------RSDVAFA-----------------
>DACThata
-------------------------------------------------------MAG--------------K--D-EEES----G---RKKTK--RTCNEIA---RNWPTVKPKKDL----KINRLKDTHLFTIPNFLTANEAKVFIEVAESIGFTHQGSLGPTRGEAYRDNDRISVSSPPLAESLWDSGLKKAFDDIKIFGKAAVGLNPNIRFYRYKVGQQFGRHIDESVDLEHGRRTYYTLLVYLSGSPGSKGKSNSATS-DSST-PSLAGGETVFYDKRHKVVSEVAPLEGMA-LLHLHGAKCMLHEARAVTKGIKYIL------RSDVVRAWFLFNSFA---------
>DENDchryso
-LYQGPILLWQPCHYLFYRIDKF-SLSISP------PKNQKVFLTFLGLLKRRAKMAA--------------R--D-EEEF----R---RKKKN---KVKEIG---GKWPSVKPKKDL----KINRLKSTNLFTISNFLTAYEAKTFIEVAESIGFTHQGSLGPTKGEAYRDNDRISVIDPFLAESLWESGLKGVFDDIQTNGKAAVGLNPNIRFYRYKVGQKFGRHIDESVDLEQGARTYYTLLVYLSGSISPKGKTNPGNN-DSSM-QPLAGGETVFYDKKLGVVAEVTPLEGMA-LLHLHGAKCMLHEARTVTKGIKYVL------RSDVAFV-----------------
>DENDnobi
QLLNFLLVIF---NFLLVILLLFTCISF---------------------------LNGIYAHIHLPLLSYFVR--Y--------TGSC----------------------TIKNQRTICLLGIIEWLRHAQ---ISNFLTAYEAKKFIEDAESIGFTHQGSLGPTKGEAYRDNDRISVIDPFLAESLWESGLKEAFDDIKPNGKAAVGLNPNIRFYRYKVGQKFGRHIDESVDLEQGARTYYTLLVYLSGSISPKGKTNPGNN-DSSM-QPLAGGETVFYDKKLGVVAEVAPLEGMA-LLHLHGAKCMLHEARIVTKGIKYVL------RSDVAFA-----------------
>DIURorie
-------------------------------------------------------MAG--------------R--D-EKET----Q---RSKEK---TDDEIF---VNWPTVKPKKNL----KINKLKSTHLFTIPNFLTAYEAKAFIEVAESIGFTHQGSLGPTKGEAYRDNDRISVSEPLLAASLWDSGLKEVFADIRVYGKAAVGLNPNIRFYRYKAGQRFGRHIDESVDLEQGRRTFYTLLVYLSGSLGSKLKNNSGTS-ESFL-QSLAGGETVFYDKRHGIVSEVAPLEGMA-LLHLHGAMCMLHEARAVKKGIKYIL------RSDVVFA-----------------
>DRAKelas
-------------------------------------------------------MAG--------------R--D-KEKS----G---GK--------DEIF---RNWPTVKPKKDL----KINQLKSTNLFTIANFLTAYEAKEFIEVAEAIGFTHQGSLGPAKGEAYRDNDRISVSDPLLAESLWISGLKKVFDNIRIYGKVAVGLNPNIRFYRYKIGQQFGRHIDESVDLEQGRRTFYTLLVYLSGSPGSKAKNNSGAC-DSSV-HSLTGGETVFYDKRHGIVSEVAPLEGMA-LLHLHGAKCMLHEARRVTKGVKYIL------RSDVVFA-----------------
>DRAKthyn
-------------------------------------------------------MAG--------------R--D-KGES----G---RKEQK---MDNEIV---RNWPTVKPKKNL----KINQLKSTNLFTIANFLTAYEAKEFIEVAEAIGFTHQGSLGPAKGEAYRDNDRISVSDPLLAESLWISGLKKVFDNIRIYGKVAVGLNPNIRFYRYKIGQQFGRHIDESVDLEQGRRTFYTLLVYLSGSPGSKAKNNSGAC-DSSV-HSLAGGETVFYDKRHGIVSEVAPLEGMA-LLHLHG-------------------------------------------------
>EPIDfulg
-------------------------------------------------------MAA--------------R--D-EEEF----G---RKKMK---LGKEIG---GEWPTVKHKKDL----KINRLKSTHLFTISDFLTAYETKTFIEVAESIGFTHQGSLGPTKGEAYRDNDRISVIDPLLAENLWESGLKKLFDDIKLCGKAAVGLNPNIRFYRYKVGQKFGRHIDESVDLEQGGRTYYTLLVYLSGGLTPKAKTNPGTN-DSSM-QLLAGGETVFYDQRRGVVAEVAPLAGMA-LLHLHGAKCMLHEARAVTKGIKYVL------RSDVAFA-----------------
>EPIDpuni
-------------------------------------------------------MAA--------------R--D-EEEF----G---RKKMK---LGKEIG---GKWPTVKQKKDL----KINRLKSTHLFTISDFLTAYETKTFIEVAESIGFTHQGSLGPTKGEAYRDNDRISVIDPLLAENLWESGLKKLFDDIKLCGKAAVGLNPNIRFYRYKVGQKFGRHIDESVDLEQGGRTYYTLLVYLSGGLTPKAKTNPGTN-DSSM-QLLAGGETVFYDQRHGVVAEVAPLAGMA-LLHLHGAKCMLHEARAVTKGIKYVL------RSDVAFA-----------------
>EPIPhell
-------------------------------------------------------MAA--------------K--A-EDEF----V---RKKRK---TGKEIG---GKWPTVKPKKDL----KINRLKSTQLFTISKYLTAYEAKTFIEVAESIGFIHQGSMGPTKGEAYRDNDRISIIDPLLAENLWESGLKKVFDGIKLYEKAAVGLNPNIRFYRYKVGQKFGRHIDESVDLEQGLRTYYTLLVYLSGSLSPKGKNNSGTN-DSSM-LPLVGGETVFYDQKHVVVAKVAPLEGMA-LLHLHGAKCMLHEALAVTNGIKYVL------RSDVVFA-----------------
>EPIPpurp
-------------------------------------------------------MAA--------------K--A-EDEF----V---RKKRK---TGKEIG---EKWPTVKPKKDL----KINRLKSTQLFTISNFLTAYEANTFIEVAESISFTHQGSMGPTKGEAYRDNDRISIIDPLLAENLWESGLKKVFDGIKLYEKAAVGLNPNIRFYRYKVGQQFGRHIDESVDLEQGLRTYYTLLVYLSGSLSPKGKNNSGTN-DSSM-LPLVGGETVFYDQKHAVVAKVAPLEGMA-LLHLHGAKCMLHEALAVTNGIKYVL------RSDVVFA-----------------
>ERYCcris
-------------------------M-----------------------------MAA--------------R--N-EEEF----G---KKKMK---TGKEIV---AKWPAIKAKKDL----KINRLKSTHLFTLSNFLTTYEAKAFIEVAESIGFSHQGSLGPTKGEAFRDNDRISVIDPLLAESLWESGLKKIFVDIKLYGKAAVGLNPNIRFYRYKIGQRFGRHIDESVELEQGGRTYYTLLVYLSGSLSSKGKTKPGTD-DSAV-PPLAGGETVFYDKKYGVVAEVAPIEGMS-LLHLHGAKCMLHEARPVTKGIKYVL------RSDVAFA-----------------
>ERYCpuss
-------------------------M-----------------------------MAN--------------K--D-EKEF----G---KKKMK---TGKEIV---AKWPTIKPKKDL----KLNRLKSTHLFTLSNFLTTYEAKAFIEVAESIGFSHQGSLGPTKGEAFRDNDRISVFDPLLAESLWESGLKKNFVDIKLFGKAAVGLNPNIRFYRYKVGQRFGRHIDESVDLEQGGRTYYTLLVYLSGSLCSKGKTNPGTD-DSAV-PPLAGGETVFYDKKYGVVAEVAPTEGMS-LLHLHGAKCMLHEARPVTKGIKYVL------RSDVAFA-----------------
>GALEfabe
-------------------------MSNAPNNISSFPSQTANIGVHPSNFRPLRKMAG--------------R----DDQL----G---NKKKK---TVKEAA---VNWPNIKPKKDL----QINRLKSNHLFTIPNFLTAFETKAFIEAAEVIGFTHQGSLGPAKGEAYRDNDRIAIIDPLLAENLWESGLKKIFADIRINGKAAVGLNSNIRFYRYKVGQHFGQHVDESVLLEQGVRTYYTLLVYLSGNLYPKGKDNTGSKTDPSM-QPLVGGETVFYDQKQGVVAEVAPTAGMA-LLHLHGAKCMLHEARAVTKGIKYVL------RSDVAFT-----------------
>GASTelat
-------------------------------------------------------MAA--------------R--D-QDDF----V---RTKKK---RVKDID---GKWPTVKPKKDL----VINRLRNTHLFTISDFLTSYEAKAFIEVAEFIGFTHQGSLGPTKGEAYRDNDRISITDPLLAESLWECGLKKVFADIKIDGKAAFCLNPNIRFYRYKVGQRFGRHIDESVDLEQGGRTYYTLLVYLSG----------GTN-ASLM-QPLAGGETVFYDKKHGVVSEVAPLEGMA-LLHLHGAKCMLHEARFVTKGVKYVL------RSDVGFA-----------------
>GOODfuma
-------------------------------------------------------MAG--------------R--D-EEEY----G---RRKKK---TGNDIV---ENWPTVKPKKDL----KISHLKNTHLFTISNFLTAYEAKAFIEVAESIGFTHQGSLGPTKGEAYRDNDRISVSAPHLAENLWDSGLKFFFDDIRISGKAAVGLNPNIRFYRYKVGQRFGRHIDESVDIEQGQRTFYTLLVYLSGSLYPKGKNNSDTS-DSST-QSLAGGETVFYDNRHRVVSEVAPLEGMA-LLHLHGANCMLHEARAVTKGIKYIL------RSDVAFA-----------------
>GOODpube
-------------------------------------------------------MAR--------------R--D-EEEY----G---RRRKN---TGNDIV---EKWPTVKPKKDL----KISHLKSTHLFTISNFLTAYEAKAFIEIAESIGFTHQGSLGPTKGEAYRDNDRISVSAPHLAENLWHSGLKKIFDDIRISGKAAVGLNPNIRFYRYEVGQRFGRHIDESVDIEQGQRTYYTLLVYLSGSLYPKSKNNSDTS-DSST-QSLAGGETVFYDNRHRVVSEVAPLEGMA-LLHLHGAKCMLHEARAVTKGIKYIL------RSDVAFA-----------------
>GYMNdens
-------------------------------------------------------MAG--------------K--D-EEES----G---RKKTK--RTGNEIA---RNWPTVKHKKDL----KINRLKDTNLFTIANFLTAYEAKAFIEVAESIGFTHQGSLGPTHGEAYRDNDRISVSSPPLAEGLWDSGLKKVFDDITFFGKAAVGLNPNIRFYRYKVGQQFGRHIDESVDLEHGRRTYYTLLVYLSGSPGSKGKSKSATS-DSSA-PSLAGGETVFYDKRHGVVSEVAPLEGMA-LLHLHGAKCMLHEARAVTKGIKYIL------RSDVVFA-----------------
>GYMNodor
-------------------------------------------------------MAG--------------K--D-EEES----G---RKKTK--RTGNEIA---RNWPTVKPKKDL----KINRLKDTHLFTIANFLTAYEAKAFIEVAESIGFTHQGSLGSTHGEAYRDNDRISVSSPPLAEGLWDSGLKKVFDDITFFGKAAVGLNPNIRFYRYKVGQQFGRHIDESVDLEHGRRTYYTLLVYLSGSPGSKGKSKSATS-DSSA-PSLAGGETVFYDKRHGVVSEVAPLEGMA-LLHLHGAKCMLHEARAVTKGIKYIL------RSDVVFA-----------------
>HABElong
-------------------------------------------------------MAG--------------G--D-EDES----G---RRKTK--RTGTEIA---RDWPAVKPKKDL----KINRLKDTHLFTISNFLTAYEAKAFIEVAESIGFTHQGSLGPTHGEAYRDNDRISVSSPPLAESLWDSGLKKMFDDIKICGKTAVGLNPNIRFYRYKVGQQFSRHIDESVDLEHGHRTYYTLLVYLSGSPGSKGKNNSATS-DSSL-PSLLGGETVFYDKRHRVVSEVTPLEGMA-LLHLHGAKCMLHEARAVTKGTKYIL------RSDVAFA-----------------
>HABEpant
-------------------------------------------------------MAG--------------G--D-EDES----G---RRKTK--RTGTEIA---RDWPAVKPKKDL----KINRLKDTHLFTISNFLTAYEAKAFIEVAESIGFTHQGSLGPTHGEAYRDNDRISVSSPPLAESLWDSGLKKMFDDIKICGKTAVGLNPNIRFYRYKVGQQFSRHIDESVDLEHGHRTYYTLLVYLSGSPGSKGKNNSATS-DSSL-PSLLGGETVFYDKRHRVVSEVTPLEGMA-LLHLHGAKCMLHEARAVTKGTKYIL------RSDVAFA-----------------
>HAEMdisc
-------------------------------------------------------MAG--------------R--D-EEES----V---KKKMK---PDNEIV----DWPTVKPKKDL----KISRLKSTHLFTIPNFLTAFEAKAFIEVAESIGFTHQGSLGPTKGEAYRDNDRISVSAPHLAENLWDSGLNKIFDDIRISGKAAVGLNPNIRFYRYKVGQRFGRHIDESVDIEQGQQTYYTLLVYLSGSLFPKRKNNSDTS-NSST-QSLAGGETVFYDNRLRVVSEVVPLEGMA-LLHLHGAKCMLHEARAVTQGIKYIL------RSDVAFA-----------------
>HEMIforr
-------------------------------------------------------MAG--------------K--D-VEESGT--G---RKKTKR-RTGNEIA---GIWPTVKPKKDL----KINPLKDTHLFTIPNFLTAYEAKAFIEVAEFIGFTHQGSLGPTHGEAYRDNDRISASSPPLAESLWDSGLKEVFDDIKVFGKAAVGLNPNIRFYRYKVGQQFGRHIDESVDLEQGRRTYYTLLVYLSGRPGSKGK------------------------------------------------------------------------------------------------
>HYPOheme
-------------------------MA----------------------------TPA--------------R--S-EEEW----R---KKKKKRTGTGKETSDGLGRWPSIKPKKDL----QINRLRGDHLFTVPNFFTASESKAFIEAAELIGFVHQGSLGPTKGEAYRDNDRISVSDPVLAESIWESGLRRIFDDIKLQGKEAVGLNPNIRFYRYKVGQRFGRHIDESVDLGGGLRTQYTLLIYLSGNLVSKAKKESGANQDSSM-QTLVGGETVFYDERRGIVAEVAPVEGMA-LLHIHGAKCMLHEARAVTKNVKYIL------RSDVSFA-----------------
>LANAlana
-----------------------------------------------------------------------------------------------------MN---GRWPSIKPKRDL----QINRLKGNHLFTVPNFFTASEAKAFVEAAESIGFIHQGSLGPAKGEAYRDNDRISVSDPILAESIWESGLKRIFDDIKLQGKVAIGLNPNIRFYRYKVGQRFGRHIDESVDLGVGLRTQYTLLIYLSGNLGSKVRES-GNRQDSSM-QSLVGGETVFYDERRGVVAEVAPVEGMA-LLHIHGAKCMLHEARAVTKNVKYVL------RSDVSFA-----------------
>LECAnigr
-------------------------------------------------------MAG--------------R----VGES----G---RTKKK---MGKQAA---VNWPNIKPKKDL----HTNRLKSTHLFTIPNFLTAYEAKTFIEAAETIGFTHQGSLGPAQGEAYRDNDRIAVIDPILAECLWESGLKNIFADIRINGKAAVGLNSNVRFYRYKVGQQFGRHIDESVLLEQGLRTYYTLLVYLSGSLCPKGKNNSGSNTDPSL-QTLLGGETVFYDQKQGVVAEVAPTEGMA-LLHIHGAKCMLHEARAVRKGIKYVL------RSDVAFA-----------------
>LIMOabor
-------------------------------------------------------MAA--------------R--A-EDEL----G---RKKKK---TGKEID---GKWPTVKPKKDL----KINRLKSTQLFTVSNFLTAYETKAFIEVAESIGFTHQGSLGPTKGEAYRDNDRISVIDPLLAENLWESSLKKVFDGIKLYKNAAVGLNPNIRFYRYKVGQQFGRHFDSSVHLEQGLRTYYTLLVYLSGSLCAKGKNNSGND-DPPM-LPLAGGETVFYDKKHAVVAKVAPLEGMA-LLHLHGDKCMLHEALAVTKGIKYVL------RSDVVFAE----SFSCIC------
>MASDpict
-------------------------------------------------------MAT--------------R--D--EEF----G---RKKMK---TGKEIS---GSWPTVKHKKDL----KINRLKSTHLFTISDFLTAYEAKTFIEVAESIGFTHQGSLGPTKGEAYRDNDRISVIDPLLAESLWKSGLKKLFDGIKFCGKAAVGLNPNIRFYRYKVGQKFGRHIDESVDLEQGSRTYYTLLVYLSGGLTPKGKTNSGTN-DSSM-LQLAGGETVFYDQKHGVVAEVAPLMGMA-LLHLHGAKCMLHEARTVTKGIKYVL------RSDVAFA-----------------
>MEXIxero
-------------------------------------------------------MAG--------------R--E-EEELMTKKK---NKKKE---TGKELR---GKWPPVKPKKDL----QINRLKGTHLFTISNFLTAYEAKCFIEVAESIGFTHQGSLGPTKGEAYRDNDRISVNDPLLAESLWESGLKKLFDGIKVHGKAAIGLNHNIRFYRYKIGQQFGRHIDESVDLQQGRRTYYTLLVYLNGSLGPKGRSNSGSG-DLSV-QPLIGGETVFYDQRQGIVAEVAPAEGMA-LLHLHGAKCMLHEARAVTKGIKCVL------RSDVVFS-----------------
>MICRparv
-------------------------MT----------------------LERREKMAG--------------R--D-EEEC----G---RKKKK---TDNGIN---GNWPTVKPKKDL----KINWLKGTNLFTISNFLTAYEAKAFIEVAESIGFTHQGSLGPTNGEAYRDNDRISVSDPILAESLWDSGLKKVFDDIRINGKIAVGLNPNIRFYRYKVGQQFGRHIDESVDLEQGRRTYYTLLVYLSGSLGSKLKKNSGTT-ECSL-QSLAGGQTVFYDNKLGVVSQVAPLEGMA-LLHLHGANCMLHEARAVTKGIKYIL------RSDVAFT-----------------
>MOLIcapi
-------------------------MA----------------------------TPA--------------S--N-EEEW----R---KKKKKRTGTGKEKSDGIGRWPSIKPKKDL----QINRLRGDHLFTVPNFFTASESKAFIEAAELIGFVHQGSLGPTKGEAYRDNDRISVSDPVLAETIWESGLRRIFDDIKLQGKVAAGLNPNIRFYRYKVGQRFGRHIDESVDLGGGLRTQYTLLIYLSGNLVSKAKKEAGGNQDSSV-QMLVGGETVFYDERRGIVAEVAPVEGMA-LLHIHGAKCMLHEARAVTKNVKYIL------RSDVSFA-----------------
>NEUWmali
-------------------------------------------------------MAA--------------K--D---EA----G---RKMKK---TGKEID---GKWPTVKPKKDL----QINSLKGTHLFTIPNFLTEYEAKAFVEVADSIGFSHQGSLGPAKGEAYRDNDRISMTDPILTESLWESGLKKVFDGIKLQGKAAVGLNPNIRFYRYKVGQRFGRHIDESVDLENGRRTFYTLLIYLNGSLGSKGKRNSSIGNDSSM-HPLVGGETIFYDQKQGVVAGVTPVEGMA-LLHLHGSKCMLHEARVVSKGVKYVL------RSDVVFA-----------------
>NEUWzoll
-------------------------------------------------------MAA--------------K--D---EA----G---RKMKK---TREEID---GKWPTVKPKKDL----QINSLKGTHLFTIPNFLTEYEAKAFVEAADSIGFSHQGSLGPAKGEAYRDNDRISMTDPILTESLWESGLKKVFDGIKLQGKAAVGLNPNIRFYRYKVGQRFGRHIDESVDLDNGRRTFYTLLIYLNGSLGSKGKSNSSISNDSSM-QPLVGGETIFYDQKQGVVAGVAPVEGMA-LLHLHGSKCMLHEARVVSKGVKYVL------RSDVAFA-----------------
>OECEmacu
-------------------------MKIQY---------------FSGPLSRRRKMAT--------------R--D-EEEF----G---KKKMK---TGKEIV---PKWPAVKPKKDL----KINRLKSTHLFTISNFLTTYEAKTFIEVVESIGFTHQGSLGPAKGEAFRDNDRISVIDPVLAESLWESGLKKVFDDIKLYGKTAVGLNPNIRFYRYKVGQRFGRHIDESVDLEQGGRTYYTLLVYLSGGLSSKGKTNPGTN-DSAV-PPLAGGETVFYDKKHGVVAEVAPIEGMA-LLHLHGAKCMLHEARSVTKGIKYVL------RSDVAFA-----------------
>OPHRgarg
-------------------------------------------------------MAG--------------K--E-EEQY----G---RKKTK--INVNEIS---RNWPTVKPKKDL----NINRLKDTHLFTIPNFLTAYEAKAFIEVAESIGFAHQGSLGPTHGEAYRDNDRISVSSPPLAESLWDSGLKKAFDDIKIFGKAAVGLNSNIRFYRYKVGQRFGRHIDESVDLEHGRRTYYTLLVYLSGSAGSKVKSNFATS-DSST-PSLDGGETVFYDKRHRVVSEVAPLEGMA-LLHLHGAKCMLHEARAVTKGIKYIL------RSDVVFA-----------------
>OPHRsphe
-------------------------------------------------------MAG--------------K--E-EEQY----G---RKKTK--INVNEIS---RNWPTVKPKKDL----NINRLKDTHLFTIPNFLTAYEAKAFIEVAESIGFAHQGSLGPTHGEAYRDNDRISVSSPPLAESLWDSGLKKAFDDIKIFGKAAVGLNSNIRFYRYRVGQRFGRHIDESVDLEHGRRTYYTLLVYLSGSAGSKVKSNLSTS-DSST-PSLDGGETVFYDKRHRVVSEVAPLEGMA-LLHLHGAKCMLHEARAVTKGIKYIL------RSDVVFA-----------------
>ORCHital
--------------------------------------------------MDGRKMAG--------------K--D-EEES----G---RKKTK--RAGNEIA---RNWPTVKPKKDL----KINLLKDTHLFTIRNFLTAYESKAFIEVAESIGFTHQGSLGPTHGEAYRDNDRISVSSPPLAECLWDSGLKKAFDDIKIFGKAAVGLNPNIRFYRYKVGQQFGRHIDESVDFEHGRRTYYTLLVYLSGNPSSKGKSNSAAS-DSST-PSLAGGETVFYNKRHVVVSEVAPLEGMA-LLHLHGAKCMLHEARAVTKGIKYIL------RSDVVFA-----------------
>PAPHconc
--------------------------------------------------------------------------------------------------------------------------------------ISNFLTAYEAKSFIEVAESIGFIHQGSLGPTKGEAYRDNDRISVNDSVLAENLWESGLKKLFDDIKLHGKAAIGLNHNIRLYRYKVGQQFGRHIDESVDLKQGRRTYYTLLVYLNGSLGPKGRSNSGSN-DASV-QPLVGGETIFYDQGQAVVAEVAPAEGMA-LLHLHGAKCMLHEARAVTKGIKYVL------RSDVAFA-----------------
>PAPHhirs
-------------------------------------------------------MAG--------------R--N-EEEL----R---KKKNKK-AAGKELD---GKWPLVKPKKDL----QINRLKGTHLFTISNFLTAYEAKSFIEVAESIGFIHQGSLGPIKGEAYRDNDRISVNDSLLAENLWESGLKKLFDDIKLHGKAAIGLNHNIRLYRYKVGQQFGRHIDESVDLEQGRRTYYTLLVYLNGSLGPKGRSNSGSN-DPSV-QPLVGGETIFYDQRQAVVAEVLSCYKCSDSTHLLFEE--HNSFDSLSSIINYSPANYHGRGSQIVYFK----GFPYL-------
>PHAIflav
-------------------------------------------------------MAA--------------T--D-EEEF----G---RKKIK---MGKEIG---GKWPTVKPKKDL----KINRLKSTHLFTISNFLTAYEAKTFIEVAESFGFTHQGSLGPTKGEAYRDNDRISVIDPLLAESLWESGLKKVFDDIQLYGKEAVGLNPNIRFYRYKIGQKFGRHIDESVDLEQGGRTYYTLLVYLSGGLIPKGKTNPGTN-DSSM-QPLGGGETVFYNQKHGVVAEVAPLEGMA-LLHLHGAKCMLHEARSVTKGIKYVL------RSDVAFA-----------------
>PHAItank
-------------------------------------------------------MAA--------------T--E-EEKF----W---RKKIK---TGKEIC---GKWPTVKPKKDL----KINRLKSTHLFTISNFLTAYEAKTFIEVAESIGFTHQGSLGPTKGEAYRDNDRISVIDPLLAESLWESGLKNVFDGIQLYGKAAVGLNSNIRFYRYKIGQKFGRHIDESVDLEQGGRTYYTLLVYLSGSLSPKGKTNPGTN-ESSR-QLLAGGETVFYNQKHGIVAEVAPLEGMA-LLHLHGAKCMLHEARSVTKGIKYVL------RSDVAFA-----------------
>PHALcorn
-------------------------------------------------------MAG--------------R--D-EEEF----G---RKKMK---MGKEID---GKWPTVKPKKDL----KVNRLKSSHLFTISNFLTAYEAKTFIEVAELIGFVHQGSLGPTKGEAYRDNDRISVNDPILAESLWESGLNKVFDDIKLYGKAAVGLNPNIRFYRYKVGQKFGRHIDESVELEQGGRTYYTLLVYLSGGLSPKGKANPGTN-DSSM-QPLAGGETVFYDQRHGVVAEVSPHEGMA-LLHIHGAKCMLHEARSVTKGIKYVL------RSDVAFA-----------------
>PHALmode
-------------------------------------------------------MAG--------------R--D-EEEF----G---RKKMK---MGKEID---GKWPTVKPKKDL----KVNRLKSTHLFTISNFLTAYEAKTFIEVAELIGFVHQGSLGPTKGEAYRDNDRISVNDPILAESLWESGLNKVFDDIKLYGKAAVGLNPNIRFYRYKVGQKFGRHIDESVELEQGGRTYYTLLVYLSGGLSPKGKANPGTN-DSSM-QPLAGGETVFYDQRHGVVAEVSPHEGMA-LLHIHGAKCMLHEARSVTKGIKYVL------RSDVAFA-----------------
>PHRAlind
-------------------------------------------------------MAG--------------R--E-DEEL----R---KKKKK--EADKELG---GKWPPVKPKKDL----QINRLKGTHLFTISNFLTAYEAKSFMEVAESIGFTHQGSLGPTKGEAYRDNDRISVNDPFLAESLWESGLKKLFDEIKLHGKAAIGLNHNIRFYRYKVGQRFGRHIDESLDLQQGRRTYYTLLIYLNGSLGSKGRSNSRSN-DPSV-QPLVGGETVFYDQRQGVVAEVAPAEGMA-LLHLHGAKCMLHEARAVTKGIKYVL------RSDVTFA-----------------
>PLATclav
---------------LFYIR----SNSVRP------P--------LENWKRRGRKMAG--------------K--D-EEES----G---RKKTK--RTGNEIA---RNWPTVKPKKDL----KINRLKDTHLFTIPNFLTAYEAKAFIEVAESIGFTHQGSLGPTHGEAYRDNDRISVSSPPLTEGLWDSGLKKVFDDIKIFGKTAVGLNPNIRFYRYKVGQQFGRHFDESVDLEHGRRTYYTLLVYLSGNPDSK--------------------------------------------------------------------------------------------------
>PTERcurt
-------------------------------------------------------MAG--------------K--D-EEES----G---RKKKK---AGNEIV---ANWPTVKPKKNL----KINFLKSTHLFTISNFLTAYEAKAFIEVAESIGFTHQGSLGPTKGEAYRDNDRISISDPLLAESLWGSGLKNIFDDIKIYGKAAVGLNPNIRFYRYKIGQQFGRHIDESVDLEQGRRTYYTLLVYLSGSLHPKGKNNSSTS-ESSM-QCLTGGETVFYDKRHGIVSEVAPLEGMA-LLHLHGAKCMIHEARKVTKGIKYIL------RSDVAFT-----------------
>RIMAelli
-------------------------------------------------------MAE--------------I--D-EKES----GTGRKEKKK---MDNEIV---RNWPSVKPKKDL----KINQLKSTNLFTISNFLTAYEAKTFIEVAETIGFTHQGSLGPTKGEAYRDNDRISVSDPLLAESLWNSGLKKVFDDIRIYGKVAVCLNPNIRFYRYKVGQQFGRHIDESVDLEQGRRTFYTLLVYLSGSSGSKVKNNSGTC-HSSL-QSLAGGETVFYDKRYGIVSEVAPLEGMA-LLHLHGAKCMLHEARAVTKGIKYIL------RSDVAFA-----------------
>SELEaequ
-------------------------------------------------------MAG--------------R--D-EDEL----G---KKKKKK-ETGKELG---GKWPTVKPKRDL----QIKHLKGADLFMISYFLTAYEAKAFIEVAESIGFTHQGSLGPTKGEAYRDNDRISVNDPILAQSLWESGLKKLFDDIKLHGKAAVGLNHNIRFYRYKVGQQFGRHIDESVDLEQGRRTYYTLLVYLNGNLGPKGRSNSGSN-DPSM-QPLVGGETVFYDQRQGVVAEVLPRYKNS-HLHTSYLK--NNSFDFLSPIINYSPANYYG-GSLVVYFK----GFPCLQFDFVLV
>SERAvome
-------------------------------------------------------MAG--------------K--G-EEES----G---RKKTK--ITGNEIF---SNWPTVKPKKDL----KINHLKETHLFTVPNFLTAYEAKTFIEVAESIGFTHQGSLGPTHGEAYRDNDRISVSSPPLAESLWDSGLKKVFDDIKIFGKAAVGLNPNIRFYRYKAGQEFGRHIDESVDLEHGRRTYYTLLVYLSGSPGSKGKSNSATG-NSST-PSLDGGQTVFYDKRHRVVSEVAPLEGMA-LLHLHGAKCMLHEARAVTKGVKYIL------RSDVVFA-----------------
>THELangu
-------------------------------------------------------MAG--------------R--D-EEEF----G--KKKKKK---MDNEIL---QNWPTVKPKTDL----KIIQLKNTNLFTISNFLTAYEAKAFIEAAESIGFTHQGSLGPTKGEAYRDNDRISVSDPLLAESLWNSGLNKVFDNIKTYGKAAVGLNPNIRFYRYKVGQQFGRHIDESVDLEQGLRTYYTLLVYLNGSSGSKVKNNSGTC-ASSL-QSLAGGETVFYDKRHGVVSEVSPLEGMA-LLHLHGSKCMLHEARAVAKGVKYIL------RSDVAFA-----------------
>VANIplan
-------------------------------------------------------MAG--------------R----EDEL----G---RKKKK---SGKETT---VNWLNIKPKKDL----QINRLKSNHLFTIPNFLTACEAKAFIEAAEAIGFAHQGSLGPANGEAYRDNDRIAVIDPLLAEGLWESGLKKIFADIRINGMAAVGLNSNIRFYRYNVGQHFGQHIDESVLLEPGLRTYYTLLVYLSGNLCPRGKNNSGSNTGPSV-QPLVGGETVFYERKQRVVAEVVPTVGMA-LLHLHGAKCMLHEARAVTKGVKYVL------RSDVAFA-----------------
>VANIshen
-------------------------------------------------------MAG--------------R----EDEL----G---RKKKK---TGKEAT---VNWLNIKPKKDL----QIDRLKSNHLFTIPNFLTDCEAKAFIEAAEAIGFTHQGSLGPANGEAYRDNDRIAVTDPLLAESLWESGLKKIFADIRINGKAAVGLNSNVRFYRYKVGQHFGQHIDESVLLEQGLRTYYTLLVYLSGNLCRRGKKNSGSNSGPSV-QPLVGGETVFFDQKQRVVAEVAPTVGMA-LLHLHGAKCMLHEARAVTKGVKYVL------RSDVAFA-----------------
>EPIPaphy
-------------------------------------------------------MTT--------------R--E-HEES---VR---KKKKK---TRKEIE---LNWPTVKPKEDL----KINLLKSTHLFTISNFLTEYEAKKFIEVAEAIGFSHQGSLGPTKGEAYRDNDRISVIDPLLAENLWTSGLNRVFDDIKLYGKGAVGLNPNIRFYRYKVGQRFGRHIDESVDIEQGGRTYYTLLAYLSGGLGPKEKTN--------V-QLLAGGETVFYDEKRAVVAEVTPLEGMA-LLHIHGAKCMLHEARAVTKGVKYLL------RSDVVFA-----------------
