# Supplementary material for: Orchid Phylotranscriptomics: The Prospects of Repurposing Multi-Tissue Transcriptomes for Phylogenetic Analysis and Beyond
Source: Front Plant Sci. 2022 May 27;13:910362. doi: 10.3389/fpls.2022.910362 (PMC9196242; doi:10.3389/fpls.2022.910362)
Supplement: Supplementary file 4 [file Data_Sheet_3.zip › ortho_MSA/r1/OG0009078.fa]

>ANOEemei
-----------------------------------------------------------------------------------------------------------MD-EALGELRGSVSPFIVFLIVLALQLLDALLERLKKKGSSSSEELKLREEIKRLLKEANSLSTPSTFAQAAKLRRLAASKEKELKKKQGENH--NVEQWSLYAKVLLASKALIFSGLCWQFWSTPVAVVPPHILQPFGRVLSWRGKGSSGGNYY---MVGILPWLVLTSRVSKFL-----LNRLFK------------------F------------------I-PV----------
>ANOEroxb
-----------------------------------------------------------------------------------------------------------MD-EALGELRGSVSPFIVFLIVLALQLLDVLLERLKKKGSSSSEELKLREEIKSLLKEANSLSTPSTFAQAAKLRRLAASKEKELKKKQGENH--NVEQWSLYAKVLLASKALIFSGLCWQFWSTPVAVVPPHILQPFGRVLSWRGKDSSSGNYY---MVGILPWLVLTSRVSKFL-----LKRLFK------------------F------------------I-PV----------
>APOSodor
--------------------------------------------------------------------------------------------------------MAEMD-ETLDKLRRPLSPLAVFLIVLALHLLDVLFEKLKQRGSTSGEEIELRQEIKDLLKEASSLSTPSTFAQSAKLRRMATAKEKELKKKQEEDS--SESKWPLYTKIFLASKTLLYAGLCWYFWTTPVAAVPQHLLHPFGWILSWRGKDTSTGN-Y---MVGIMPWLLLTSRVSNYL-----LQRLFN------------------I------------------I-PF----------
>APOSshen
--------------------------------------------------------------------------------------------------------MAEMD-ETLDKLRRPLSPLAVFLIVLALHLLDILFEKLKQRGSTSGEEIELRQEIKDLLKEASSLSTPSTFAQSAKLRRMATAKEKELKKKQEEDS--SESKWPLYTKIFLASKTLLYAGLCWYFWTTPVAAVPQHLLHPFGWILSWRGKDTSTGN-Y---MVGIMPWLLLTSRVSNYL-----LQRLLN------------------I------------------I-PF----------
>BLETstri
-----------------------------------------------------------------------------------------------------------MD-ETLSEVRRPLSPFTVLLIVLTLQFLDVLLEKIKKRGSTSSEEIKLRQEISQLLKEANSLSIPSTFAQAAKLRRVAVAKEKELKKKHEENN--NDKKWSLYEKVLLALKALLYTGLCWQFWSTPVATVPAHLLQPFGRFLSWKGTDASSGN-Y---MVGIIPWLVLTSRVSKFL-----LQRLSK------------------F------------------I-PL----------
>BORYspha
---------------------------DFQAAALLYCLL---------------------VHRADAVAAR---------------------GHESSPPPRLSPTATEMD-GNLDGG-SRLFPLSIFVILLSLQLLDGFLELHKKRGSRSNEQTQLRLEIKQLLKEASSLSTPSTFSQAAKLRRLAATKEKELRKKLEEHSKENKRSYDMYTRALLVFKVLVYAGLCWWFWDIPVAVIPQHLLQPFGRVLSWRAKDAATGL-I---MVGIIPWLVLTSRVSKFF-----GQKLLK------------------V------------------IYPK----------
>CALAcreb
-----------------------------------------------------------------------------------------------------------MD-ETLGDVRRPFSPFTVLLIVLTLQLSDVLLEKLKKRGSTCSEEIKLREEIKQLLKEANSLSTPSTFAQAAKLRRMAASKEKELKKKQEENT--NDKQWSLYAKVLLASKALLYSGLCWHFWSTSVAAVPPHLLQPFGRILSWKSVDDSSGN-Y---MVGIIPWLVLTSRVNKFL-----LQKLFK------------------FTCHGLWLLSTFLMNHHEDI-FLCSKIIDRRSF
>CALAplic
-----------------------------------------------------------------------------------------------------------MD-ETLGDVRRPFSPFTVLLIVLTLQLSDVLLEKLKKRGSTCSEEIKLREEIKQLLKEANSLSTPSTFAQAAKLRRMAASKEKELKKKQEENT--NDKQWSLYAKVLLASKALLYSGLCWQFWSTSVAAVPPHLLQPFGRILSWKSVDDSSGY-Y---MVGIIPWLVLTSRVSKFL-----LQKLFK------------------L------------------I-PL----------
>CALAsini
-----------------------------------------------------------------------------------------------------------MD-EKLGEVRHPLSPFAIFLIVLALHLLDVLLEKLKKRGSTSSQEIKLREEINQLLKEASSLSTPSTFAQAAKLRRVAVAKEKELKKKHEENN--NDKKWSLYEKALLATKALLYTGLCWQFWSTPVAAVPSHLLQPFGWFLSWKGAYASNGD-Y---MVGMLPSLKAKRGIYLHT-----TQFLFI------------------Y------------------I---SNN-------
>CALAtsoo
---KKVLC-----------------ILKDQYTGFLVALPPVLRYHVADDEFLTASDFWKTYI------SAK-----------------------AIDH--FLPTVMEMD-EKLGEVRHPLFPFAILLIVLTFQLLDVLLEKLKKRGSTSSEEIKLREEINQLLKEASSLSTPSTFAQAAKLRRVAVAKEKELKKKHEENN--NDKKWSLYEKALFATKALLYTGLCWQFWSTPVAAVPSHLLQPFGRFLSWKGADTSNGG-Y---MVGIIPWLVLTSRVSKFL-----LQKLSK------------------F------------------I-PF----------
>CALEmajo
-----------------------------------------------------------------------------------------------------------ME-ETLGESRRPISPFGVLLIVLALQLLDVLLEKLKKRKSACTEEKRLREEIKQLLKEANSLSTPSTFAQAAKLRRLAAAKEKELKKNQEENT--KDEQWSLYAKVLLATKALLYSGLCWLFWSTPVAAVPSHLLQPFGRVLSWKGKDDSSGH-Y---TVGMVPWLVLTSRVTKFL-----LQRLSK------------------F------------------V-PL----------
>CEPHdama
-----------------------------------------------------------------------------------------------------------MD-ETLGEVRRPPSPFIVLLIVLALQLLDVLLEKLKKRGHTSGEEIKLRQEIQQLLEEANSLSTPSTFAQAAKLRRLAASKEKELKNKQEKNN--NDKKWSLYAKILLSSKALLYTGLCWQFWSIPVAAVPPPLLQPFGRVLSWRGKDASNGN-Y---MVGIIPWLVLTSRVSKFL-----LQKLSK------------------F------------------I-L-----------
>CHILsemi
-----MICPAL--------------------------------------------------------YKYI-----------------------SICSFYSTTTAAEME-ETLGELRRTVSPFSVLLIVLVLQLLDVLLEKLKKRGSACPEEIKLREEIKQLLKEANSLSTPSTFAQAAKLRRLAATKEKELKKKQEEST--NDEQWSLYAKFLLAFKALLYSGLCWQFWSIPVAAVPSHLLQPFGRVLSWKGKDDSNGN-Y---MVGMVPWLVLTSRVTKFL-----LQRLSK------------------F------------------I-PP----------
>CHILtrap
-----------------------------------------------------------------------------------------------------------ME-ETLSELRRTISPFSVLLIVLALQLLDVLLEKLKKRGSACPEEIKLREEIKQLLKEANSLSTPSTFAQAAKLRRLAATKEKELKKKQEEST--NDEQWSLYAKFILAFKALLYSGLCWQFWSIPVAAVPSHLLQPFGRVLSWKGKDDSNGN-Y---MVGMVPWLVLTSRVTKFL-----LQRLSK------------------F------------------I-PP----------
>CORYacti
-----------------------------------------------------------------------------------------------------MTPAAAMD-ETLGEASRSISPFTVLLVVLALQFLDVLLEKLKKRGSTCPEEIKLREEIKQLLKEANSLSTPSTFAQAAKLRRLAAAKEKELKKKP-ENT--NDEQWSFYAKVLLVTKLLLYSGLCWQFWSTPVAAVPSHLLQPFGRVLSWRGKDDSSGN-Y---MVGIIPWLVLTTRLIAGIE---CLKVLHVK----------------SL------------------V-SFS---------
>CREMappe
-----------------------------------------------------------------------------------------------------------MD-ETLGEVRRPLSPFTILLIVLVLQLLDVLLEKRKKRGFISSEEIKLRQEISQLLKEANSLSTPSTFAQAAKLRRMAAAKEKELKKKHEENN--NDKKWSFYDKVLLAAKALLYTGLIWQFWSTPVAAVPPHLLQPLGRLLSWRGTDASNGY-Y---AVGIIPWLILTSRVSKFL-----LQRLFK------------------F------------------I-PY----------
>CRYPlept
-----------------------------------------------------------------------------------------------------------MD-ETIGEVRRPFSPFTVLLIVFALQLLDVLLKRLKKRGSTFSEEIKLREEIKDLLKEANSLSTPSTFAQAAKLRRLAAAKEKELKKKQEENT--DDKQWCLYAKVLLASKALLYSGLCWHFWTTPVAAVPPHLLQPFGRVLSWRGKDDSSSD-Y---MVGIIPWLLLTSRVSKFF-----LQRLSK------------------F------------------I-PL----------
>CYMBensi
-----------------------------------------------------------------------------------------------------------MD-ETLGEIRRPLSPFSILIIVFALQFLDVLLEKLKKRGSTSSEEIKLRQEINQILKEANSLSTPSTFAQAAKLRRVAAAKEKELKKKHEENN--IDNKWSLYDKALLALKALLYSGLVWQFWNTPVAAVPPHLLQPFGRFLSFGGTDASNGN-Y---MVGIVPWLALTSRATKFL-----LQKLSR------------------F------------------VFPF----------
>CYMBmann
SRLHSHHCSDHE-------------------------------------LF--TARDFRGTIKLFPRQKRS-----------------------AICH--TKLKAAEMD-ETLGEIRRPLSPFAILIIVFALQFLDVLLEKLKKRGSTSSEEIKLRQEINQILKEANSLSTPSTFVQAAKLRRVAAAKEKELKKKHEENN--IDKKWFLSDKALLALKALLYSGLVWQFWSTPVAAVPPHLLQPFGRFLSFGGTDASNGN-Y---MVGIVPWLALTSRVTKFL-----LQKLSR------------------F------------------IFPF----------
>CYPRbard
-----------------------------------------------------------------------------------------------------------MD-ETPADLCRPFSPFAALLVVLSLQFLDVLLEKLKKRGSASSEEIRLRQEIKQLLKEASSLSTPSTFAQAAKLRRKASAMEKELKKKQEANY--DEVKWSLYTKALLASKALLYAGLCWQCWSSPIAAVPPHLLHPFGRILSWRGIDASSGN-Y---MVGIMPWLVLTSRVSKFL-----LHRLSK------------------I------------------S-PF----------
>CYPRflav
---------------------------------------------------------------------MK-----------------------RVDTYSATPTAAEMV-ETPAELRRPLSPFAALLVVLSLQLLDVLLEKLKKRGSTSSEKIRLRQEIKQLLQEASSLSTPSTFAQAAKLRRKASAMEKELKKKQEVNY--DDEKWSLYTKALLAFKAILYAGLCWQYWSSPIAAVPSHLLQPFGRILSWRGIDASSGN-Y---MVGIIPWLVLTSRVSKFL-----LHRLSK------------------I------------------S-PF----------
>DACThata
-----------------------------------------------------------------------------------------------------------MD-ETLGEARRSLSPFIILLIVLALQSLDVLLEKLKKRGSTSREEIKLREEIKGLLKEANSLSTPSTFAQAAKLRRLAATKEKELKKKQEEHS--NDEQWSLYAKVLLASKAIIYSGLCWKFWSTHVAVVPPHLLQPFGRVLSWKGKDASGGN-Y---MVGIIPWLVLTSRVSKFL-----LQRFSE------------------F------------------I-PL----------
>DENDchryso
-----------------------------------------------------------------------------------------------------------MD-ETLGAVRRPLSPFTILLIVVALQLLDVLLENLKKRGSTSSEEIKLRQEINQLLKEANSLSTPSTFAQAAKLRRAAVAKEKELKKKHEEKN--NDKKWSLYEKVLLASKALLYTGLCWQFWSTPVAAVPPHLLQPFGRFLSWRGADATSGN-Y---MVGIIPWLVLTSRVSKFL-----LQRLSK------------------F------------------I-PF----------
>DENDnobi
-------------------------------------------------------------------------------------------------------MTAEMD-ETLGEVRRPLSPFTILLIVVALQFLDVLLEKLKKRGSTSSEEIKLRQEINDLLKEANSLSTPSTFAQAAKLRRSAVAKEKELKKKQEEKN--NDKKWSLYEKVLLASKALLYTGLCWQFWSTPVAAVPPHLLQPFGRFLSWRGADATNGN-Y---MVGIIPWLVLTSRVSKFL-----LQRFSK------------------F------------------I-PF----------
>DIURorie
-----------------------------------------------------------------------------------------------------------MD-ETLGDVRRPISPSAVLLIVLALQVLDVLLEKLKKRGSTCSEELKLREEIKQLLKEANSLSTPSTFAQAAKLRRLAAAKEKKLKKKQEEKS--NDEQWSLYAKVLLASKALLYSGLCWQFWSTPVAIVPSHLLQPFGRVLAWRGKDDSSGN-Y---MVGIIPWLVLTSRVSKFL-----LQRISK------------------F------------------I-PL----------
>DRAKelas
-----------------------------------------------------------------------------------------------------------MD-GTLAELRRPLSPLSVLLIVFVLQLLDVLLVKLKKRGSTCPEEIKLREEIKQLYKEANSLSTPSTFAQAAKLRRLAAAREKELKQKQVENT--NDEQWSLYAKVLLASKAVVYSGLCWQFWSTPVAAVPSHLLQPFGRVLSWKGKDDSADT-F---MVGMVPWLVLTSRVSKFL-----LQKLSK------------------Y------------------L-PL----------
>DRAKthyn
---RIYFCYHRAAPS--------------SAPALVIC--------------------------SALCKEHI-----------------------SIRPFCSTPTAAEMD-GTLAELRRPLSPLSVLLIVFVLQLLDVLLVKLKKRGSTCPEEMKLREEIKQLYKEANSLSTPSTFAQAAKLRRVAAVREKELKKKQVENT--NDEQWSLYAKVLLASKAVVYSGLCWQFWSTPVAAVPSHLLQPFGRVLSWKGKDDSADT-F---MVGMVPWLVLTSRVSKYL-----LQRLSK------------------Y------------------L-PV----------
>EPIDfulg
-----------------------------------------------------------------------------------------------------------MD-ETLGEARHPLTPFTILLIVFGLQFLDVLFEKRKRRGSMSSEEIKLRQEINQLLKEANSLSTPSTFAQAAKLRRMAAAKEKELKKKHEENN--NDKKWSLYEKLLLSSKAIIYTGLVWQFWSTPVAAVPPHLLQPFGRFLSWRGTDASNGH-Y---MVGIIPWLVLTSRVSKFL-----LQKLAT------------------F------------------I-PF----------
>EPIDpuni
-----------------------------------------------------------------------------------------------------------MD-ETLGEARPPLTPFTILLIVFGLQFLDVLFEKCQRSGSISSEEIKLRQEINQLLKEANSLSTPSTFAQAAKLRRTAAAKEKELKRKHEENN--NDKKWSLYEKLLLSLKAIIYTGLVWQFWSTPVAAVPPHLLQPFGRFLSWRGTDASNGH-Y---MVGIIPWLVLTSRVSKFL-----LQKLAT------------------F------------------I-PF----------
>EPIPhell
-----------------------------------------------------------------------------------------------------------MD-ETLGEVRCPPSSFTVLLVVLTFQLLDLLLEKLKKRGYTRNEETKLRQEINQLLEEANSLSTPSTFAQAAKLRRVAASKEKELKNKLEENN--NVKKWSLYAKVLLASKALLYTGLCWQFWSTPVAAVPPPLLQPFGRILSWRGKDASNGN-Y---MVGIIPWLVLTSRVSKFL-----LQRLSK------------------F------------------I-PF----------
>EPIPpurp
-----------------------------------------------------------------------------------------------------------MD-ETLGEVRRPPSPFTVLLVVLTLQLLDLLLEKLKKRGYTRNEETKLRQEINQLLEEANSLSTPSTFAQAAKLRRVAASKEKELKNKLEENN--NVKKWSLYAKVLLASKALLYTGLCWQFWSTPVAAVPPPLLQPFGRILSWRGKDASNGN-Y---MVGIIPWLVLTSRVSKFL-----LQRLSK------------------F------------------I-PF----------
>ERYCcris
---------------------------------------------------------------------------------------------------MFCSRSLRRK-MKGRATRNGTLAGYRWLVGKHMQQWSIHI-KIFKRESTSSEEIKLRQEIYRLHEEANSISTPSTFAQAAKLRRVAVAKERELKKKQ-ENN--NDKKWSFYGKALLASKALLYTGLAWQFWSTPIAEVPPHLMQPFGRFLSWRGTDASTGN-Y---MVGIVPWLALTSRVTKFL-----LQRLSR------------------F------------------I-PL----------
>ERYCpuss
-----------------------------------------------------------------------------------------------------------MD-EQFGKIHRPQSSLAILIIVLVLQFLDVLLENFKKRESASSEEIKLRQEIYRLHEEANSISTPSTFAQAAKLRRVAIAKERELKKEQ-DNN--NYKKWSFYGKALLASKALLYTGLVWQFWSTSVAEVPPHLLQPFGRFLSWRGTDASTGN-Y---MVGIIPWLALTSRVTKFL-----LQRLSRTERSGCEVDAEVSVFFFCF------------------F-LFKNNFSVGLMC
>GALEfabe
-----------------------------------------------------------------------------------------------------------ME-ENFCDVRGPASPTTVLLIVLALQLFDVLLEKLKKSGSTRNEEVKLRQEIKQLLKEANCLSTPSTFAQSAKLRRAAAAKEKELKKKQVENS--SDKKWALYEQALLASKVFFYSGLCWQFWSTPVVSVPPHLLQPFGGVLSWRGKDASTGN-Y---MVGIIPWLVITSRVSRYL-----LQRLSE------------------M------------------V-PV----------
>GASTelat
-----------------------------------------------------------------------------------------------------------MD-GTFDNARFSITPFTILLIVLIMQFFDVLLEKF-KRGSTSNEEIKLQLEIKHILIEANTLSTPSTFAEAAKLRRLAAAKQKELKKRQEERS--NDKKWSDYANILLALKVFLYTVLCWQFWSTPVTTVPLHLLEPFGRILSWKGTDASTGN-Y---MVGIIPWLVLSSRVSKFL-----LRRLFK------------------F---------------EK---------------
>GOODfuma
-----------------------------------------------------------------------------------------------------------MD-EALGELRCSVSPFTVFLIVLSLQFLDVLLERLKKNGSSSSEEIKLREEIKMLLKEANSLSTPSTFAQAAKLRRLAASKEKELKKKQGEDN--NVEQWSLYAKVLLASKALIFSGLCWQFWSTPVAAVPPHLLQPFGRVLSWKGKDSSSGNYY---MVGIIPWLVLTSRVSKFL-----LQRLFK------------------F------------------I-PV----------
>GOODpube
-----------------------------------------------------------------------------------------------------------MD-EALGELRCSVSPFTVFLIVLALQLLDVLLERLKKKGSSSSEEKKLREEIKRLLEEANSLSTPSTFAQAAKLRRLAASKEKELKKKQGENN--NVEQWSLYAKVLLASKALIFSGLCWQFWNTPVAAVPPHLLQPFGRVLSWKGKDSSSGNYY---MVGIIPWLVLTSRVSKFL-----LQRIFK------------------F------------------I-PV----------
>GYMNdens
-----------------------------------------------------------------------------------------------------------MD-ETLGEARRSLSPFIILLIVLALQSLDALLEKLKKSGSTSREEIKLREEIKGLLKEANSLSTPSTFAQAAKLRRLAATKEKELKKKQEEHN--NDEQWSLYAKVLLASKAIIYSGLCWKFWSTHVAVVPPHLLQPFGRVLSWRGKDASSGN-Y---MVGIIPWLVLTSRVSKFL-----LQRFSE------------------F------------------I-PL----------
>GYMNodor
--MKQKIAKLQYSQNFSVRRNFYPPRRCLSPSPAVLT----------------------------ALYKEI-----------------------PLLALYRPSTASGMD-ETLGEARRSLSPFIILLIVLALQSLDALLEKLKKRGSTSREEIKLREEIKGLLKEANSLSTPSTFAQAAKLRRLAATKEKELKKKQEEHN--NDERWSLYAKVLLASKAIIYSGLCWKFWSTHVAVVPPHLLQPFGRVLSWRGKDASSGN-Y---MVGIIPWLVLTSRVSKFL-----LQRFSE------------------F------------------I-PL----------
>HABElong
--MEDQIC----------------------------------------------------------------------------------------LVMLHTSTASEMD-ETLGEERRFLSPFSILLIVLALQSLEVLLEKLKKRGSTSSEEIILREEIKRLLKEASSLSTPSTFAQVAKLRRVAAAKEKELKKKQEVHS--NDEHWSLYAKVLLASKALLYSGLCWQFWSTHVAVVPPHLLQPFGRVLSWRGKDASSGS-Y---MVGIIPWLVLT------------FQNFK----------------------------------------------------
>HABEpant
--MEDQIC----------------------------------------------------------------------------------------LVMLHTSTASEMD-ETLGEERRFLSPFSILLIVLALQSLEVLLEKLKKRGSTSSEEIILREEIKRLLKEASSLSTPSTFAQVAKLRRVAAAKEKELKKKQEVHS--NDEHWSLYAKVLLASKALLYSGLCWQFWSTHVAVVPPHLLQPFGRVLSWRGKDASSGS-Y---MVGIIPWLVLTSRVSKFL-----LQRFLE------------------F------------------I-PL----------
>HAEMdisc
-----------------------------------------------------------------------------------------------------------MD-EALGELRGSVSPLIVFLIVLALQLLDVLFERLKKKGSSSSEELKLREEIKRLLKEANSLSTPSTFAQAAKLRRLAASKEKELKKKQGENN--NVEQWSLYAKVLLASKALIFSGICWQFWSTPIAAVPPHLLQPFGRVLSWRGKDSSSGNYY---MVGILPWLVLTSRVSKFL-----LKRLFK------------------F------------------I-PV----------
>HEMIforr
-----------------------------------------------------------------------------------------------------------MD-ETLGEARRSLSPLIIFLIVLALQSFDALLEKLKKRGSTSSEEIKLREEIKCLVKEANSLSTPSTFAQAAKLRRLAAAKEKELKKKQEEHN--NDEQWSLYAKVLLASKAILYSGLCWQFWSSHVALVPPHLLQPFGQVLSWRDKDASSGY-Y---MVSIIPWLLLTSGVSKFL-----LQRFSK------------------F------------------I-PL----------
>HYPOheme
-------------------------YEKIQKKT-------------------------PASGRNDSGSNRFPPFFIVV-------------------SLGYSPLGPAMA-GTLDAA-APLSPLSIFLLVASLHLLDGFLDRLNKGGSRSSEENELRQEIKRLLKEASSLSTPSTFAQAAKLRRKAAALEKELAKKQ-EQN--KEKKWS-YRNGFLVFKVFLYAVLIWWFWSVPVAAVPQHLLQPLGRVLSWKAKDATAGY-V---MVGIIPWLVLTSRVSKYL-----CQRLSK------------------V------------------L-PQK---------
>LANAlana
--------------------------QSFPTKN---------------------------QKRSDSGRSRTGCFFATVFFLNEPSRERIRVEH----SSPLSRQRLRMA-GTLDAAGGPLSPLSIFLVVLSLQLLDGFLQHLNKRGSRSSEETQLRQEIKQLLQEASSLSTPSTFAQAAKLRRMAAAKEKELIKKQ-EEL--KEKKWP-YANSLLVFKVSLYAGLSWWCWGLPIATVPQQLLQPFGRILSWRDKDAATGY-I---TVGIIPWLVLTSRVSKFATSTSTLLHLND----------------------------------HD---------------
>LECAnigr
EPV-------------IG-------LSSRLTTSLAVCCPLD----------------QPAIHRQTQARSHF--------------------------YPLFHATAAEME-EKLREPLGPMFPSTVLFIVLTLQFFDVLLEKLKKRGSTSS-EVKMRLEIKQLLKEASSLSTPSTFAQSAKLRRAAAAKEKELKIKQVENS--SDKKWALYEQALLASKVLFYAVLCLLFWSSPVAAVSPHLLQPFGRVLSWRGKHASTGN-Y---MVGIIPWLVLTSRVSKFL-----LQKLSK------------------I------------------V-PA----------
>LIMOabor
-----------------------------------------------------------------------------------------------------------MD-DTLGEVRRAPSPFTVLLIVLALQLLDVLLEKLKKRGYTSSEEIKLRKEKNQLLEEANSLSTPSTFAQAAKLRRVAASKEKELKNKQ-ENN--NDKQLSFYAKGLLASKALLYTGLCWQFWSAPVAAVPPPLLQPFGRVLSWRGKDAASGN-Y---MVGIIPWLVLTSRVSKFL-----LQRLSK------------------F------------------I-PF----------
>MEXIxero
-----------------------------------------------------------------------------------------------------------MD-ETTVQQRCPYSPFAVLLVVLSLQFFDVFLEKLKKRASTSSEEIRLRQEIKELLKEASSLSTPSTFVQAAKLRRKAAAMEKELKKKREVNC--DEEKWSLYTKALLASKALLYAGLCWQCWSSPVAAVPPHLLQPFGRILSWRGKDASTGN-Y---MVGIIPWLVLTSRVIKFL-----LHRLSK------------------I------------------Y-PF----------
>MICRparv
--IKLNFCSITSTSDLLG---------------------------------------------HLQKQSIT-----------------------SLCHWNSTLPAAEMD-ETLGAVPSPISPFTVLLIIVALQLLDVLLEKVKKRRSTCTEETKLRDEIKQLLKEANSLSTPSTFAQAAKLRRLAAAKEKELKKKHEENT--NDEQWSSYAKVLLASKVLLYSGLCWQFGGTPIAAVPAHLLHPFGRVLSWRGKDDSSGN-Y---MVGIIPWLVLTSRVSKFL-----LQRLSK------------------F------------------I-PL----------
>NEUWmali
-----------------------------------------------------------------------------------------------------------MD-ETLGELRRPLSPLAVLLFVLAMHLLDILLEKLKTRGSTSREEIKLRQEIKELLKEASSMSTPSTFAQSAKLRRMAAAKEKELKKKLEENS--SESKWPFYTKILLASKTLLYAGLCWHFWSTPIAAVPQHLLQPFGWILSWRGKDSSTGD-Y---MVGIMPWLLLTSRVSKYL-----LQRLSK------------------I------------------I-PF----------
>NEUWzoll
-----------------------------------------------------------------------------------------------------------MD-ETLGELRRPLSPLTVLLFVLAMHLLDILLEKLKTRGSTSREVIKLQQEIKELLKEASSMSTPSTFAQSAKLRRTAAAKEKELKKKQEENS--SESKWPLYTKILLASKTLLYAGLCWQFWSTPIAAVPQHLLQPFGWILSWRGKDSSTGN-Y---MVGIMPWLLLTSRVSKYL-----LQRLSK------------------I------------------I-PF----------
>OECEmacu
-----------------------------------------------------------------------------------------------------------MD-EALGEIRRSLSPFAILIIVLAFQFLDVLLEKLKKRGFTSSEEIKLRQEINQLLKEANSISTPATFAQAAKLRRVAVAKEKELKKKHEENT--NDKKWSLYEKALLASKALLFTGLVWQFWSTPVAEVPSHLLQPFGRLLSWRGSDSSNGN-Y---TVGIIPWLVLTSRVTKFL-----LQKLSR------------------F------------------I-PF----------
>OPHRgarg
-----------------------------------------------------------------------------------------------------------MEFETLGETRCNLSPLIILLIVVALQSLDLLLEKLKKKGSTSSEEIKLREEIKVLLKEANSLSTPSTFAQAAKLRRLAAAKEKELKKIQEEHN--NDEQWSLYAKVLLASKAVIYSGLCWQFWSTHVAVVPPHLLQPFGQVLSWRGKEVSGGN-Y---TVGIIPWLVLTSRVSKFL-----LQRFSK------------------F------------------I-PL----------
>OPHRsphe
-----------------------------------------------------------------------------------------------------------MEFETLGETRCNLSPLIILLVVVALQSLDLLLEKLKKKGSTSSEEIKLREEIKVLLKEANSLSTPSTFAQAAKLRRLAASKEKELKKIQEGHN--NDEQWSLYAKVLLASKAVIYSGLCWQFWSTHVAVVPPHLLQPFGQVLSWRGKEVSGGN-Y---TVGIIPWLVLTSRVSKFL-----LQRFSK------------------F------------------I-PL----------
>ORCHital
-----------------------------------------------------------------------------------------------------------MD-ETLVEARGSLTPFIILLIVLSLQSLDVLLEKLKKRGSTSSEEIKLREEIKGLLKEANSLSTPSTFAQAAKLRRMAAAKEKELKKKQEEHN--NDEQWSLYAKILLASKAILYCGLCWHFWSTHVAVVPPHLLQPFGRVLSWRGKDASSGN-Y---VVGIIPWLGLTSRVSKFL-----LQRFSE------------------F------------------I-PL----------
>PAPHconc
---------------------------------------------------------------------MG-----------------------LFRRQPRQRPQAEMD-ETEAELRCPLSPFAVLLVVLSLQLLDVFLQKLKKRGSTSSEETRLRQEINQLLNEANTLSTPSTFAQAAKLRRKAAAMEKELKKKREVNC--NEEKWSLYTKALLASKALLYAGLCWQCWSFPVAAVPPHLLQPFGRILSWRGRDASSGD-Y---MVGIIPWLVLTSRVSKFL-----LHRLSK------------------I------------------F-PF----------
>PAPHhirs
-----------------------------------------------------------------------------------------------------------MD-ETEAELRCPLSPFAVLLVVLSLQLLDVFLQKLKKRGSTSSEETRLRQEINQLLNEANTLSTPSTFAQAAKLRRKAAAMEKELKKKREVNC--DEEKWSLYTKVLLASKALLYTGLCWQCWSFPVAAVPPHLLQPFGRILSWRGKDASSGD-Y---MVGIIPWLVLTSRVSKFL-----LHRVSK------------------I------------------F-PF----------
>PHAIflav
-----------------------------------------------------------------------------------------------------------MD-ENLGEVRRPLSPFAILLIVLALQLLDVLLEKLKKRGSTSSEEIKLRQEINQLLKEASSLSTPSTFAQAAKLRRVAVAKEKELKKKHEENN--NDKKWSLYEKALLATKALFYTGLCWQFWSTPVAAVPSHLLQPFGRFLSWKGADASNGD-Y---MVGIIPWLVLTSRVSKFL-----LQKLSK------------------F------------------I-PF----------
>PHAItank
-----------------------------------------------------------------------------------------------------------MD-ENLGEVRHPLSPFSILLIVLALQLLDVLLEKFKKRGSTSSEEIKLRQEINQLLKEASSLSTPSTFAQAAKLRRVAVAKEKELKKKHEENN--NDKKWSLYDKALLATKALLYTGLCWQFWSTPVAAVPSHLLQPFGRFLSWRGADSSHGH-Y---LVGIIPWLVLTSRVSKFL-----LQKLSK------------------F------------------I-PF----------
>PHALcorn
-----------------------------------------------------------------------------------------------------MPSAEKMD-ESLGDVRSHLSPSTILLIVLALQLLDVLFEKLKKRGSTSSEEIKLRQEINQLRKEANSLSTPSTFAQAAKLRRVAIAKEKELKKKHEENN--NDKKWALYEKVLLASKALLYTGLCWQFWSTPVAAVPPHLLQPFGRLLAWRGTDASNGY-Y---MVGIIPWLVLTSRVSKFL-----LQKLFK------------------F------------------L-SF----------
>PHALmode
--KKKNFRSSTVSEF-------------SRATGI---------QHIAGGEF--RERFYRRSTRHIAQRKRL-----------------------IICY--SMPSAEKMD-ESLGDVRSHLSPSTILLIVLALQLLDVLFEKLKKRGSTSSEEIKLRQEINQLLKEANSLSTPSTFAQAAKLRRVAIAKEKELKKKHEENN--NDKKWALYEKVLLASKALLYTGLCWQFWSTPVAAVPPHLLQPFGRLLAWRGTDASNGY-Y---MVGIIPWLVLTSRVSKFL-----LQKLFK------------------F------------------I-SF----------
>PHRAlind
-----------------------------------------------------------------------------------------------------------MD-ETPAEQRCPFSPFAVLLVVLSLQLLDVFLEKLKKRGSTSSEEIRLRQEIKQLLKEASSLSMPSTFAQAAKLRRKAAAMEKELKKEREVNC--DEEKWSLYTKALLASKALLYAGLCWQCWSSPVAAVPPHLLQPFGRILSWRGKDASSGN-Y---MVGMIPWLVLTTRVVKFL-----LLRLSK------------------I------------------V-SF----------
>PLATclav
S-L-----------------------------------------------------------------------------------------------------------TTSPAVRTARDKEIPLLALYRSSTASGMDETLGERGSTSSEEIKLREEIKGLLKEANSLSTPSTFAQAAKLRRQAAAKEKELKKKQ-EHN--NDEQWSLYAKVFLASKAIIYGGLCWKFWSTHVAVVPPHLLQPFGRVLSWRGKDASSGN-C---MVGIIPWLGLTSRVSKFL-----WQRFSK------------------F------------------I-PL----------
>PTERcurt
-----------------------------------------------------------------------------------------------------------MD-ETFGEGRRPISPFTVLLIVLVLQLLDVLLEKLKKRGSTNTKDIRLREEIKQLLKEANSLSTPSTFAQAAKLRRLAAAKEKELKKKLGENN--NDEQWSLYAKGLLASKALIYSGLCWQFWSTPVAAVPPHLLQPFGRVLSWRGKDTYHGN-YYMLQIGIIPWLVLTSRVSKFL-----LHRLSK------------------F------------------I-PL----------
>RIMAelli
---------------------------------------------------------------------MS-----------------------SIFP--FYSTAAEMD-ETLGKVPRPISPFGVLLIVVALQLLDVLLEKLKKRGSTCPEEIKLREEMKQLLQEANSLSTPSTFAQAAKLRRLAAAKEKELKKKQEENT--NDEQWSLYAKVLLASKALLYSGLCWQFWSTPVAAVPPHLLQPFGRVLSWRGKDDSSGN-Y---MVGIVPWLVLTSRVSKFL-----LQRLSK------------------F------------------I-PL----------
>SELEaequ
-----------------------------------------------------------------------------------------------------------MD-ETQAELRRPFSPFAVLLVVLSLQVLDVLLEKLKKRGSTSSEEIRLRQEIKQLLKEASSLSMPSTFAQAAKLRRKAAAMEKELKKVQEVNY--DEEKWSLYTKAVLASKALLYAGLCWHCWSSPIAAVPPHLLQPFGRILSWRGKDASSGN-Y---MVGIIPWLVLTSRVSKFL-----LHRLSK------------------L------------------S-PF----------
>SERAvome
-----------------------------------------------------------------------------------------------------------MD-ETLGDSRRSLSPLIILLIVLTLQSLDALLEKLKKKGSTSSEEIKLREEIKGLLKEANSLSTPSTFAQAAKLKRLAAAKEKELKKRQEEHD--NDEQWSLYAKVLLASKAIIYSGLCWQFWSTPVAVVPPHLLQPFGRVLSWRGKDASSGN-C---MVGIIPWLVLTTRVSKFL-----LQRFFE------------------F------------------I-PL----------
>THELangu
-----------------------------------------------------------------------------------------------------------MD-ETLGEVHRPICPFAVLIIVLALQLFDVLLEKLKKRGSTCAEEIKLREEIKELLKEANSLSTPSTFAQAAKLRRLAAAKEKELKKKQEENT--NDQQWSLYAKVLLASKALLYGGICWQFWSTPVAAVPPHLLHPFGRVLCWGGKDNSSGN-Y---MVGIVPWLVLTSRVSKFL-----LQRLSK------------------F------------------I-PF----------
>VANIplan
------------------------------DESLVAT-------------S--RVRFSHLTGRQVAATSDS-----------------------S--DLYSTPTAAGME-ENLGEVHGPMSPSTVLLIVLALQFFDVLLEKVKKRGSISSEEAKIRQEIKQLLVEASSLSTPSTFVQSAKLRRAAAAKEKELKKKQMENS--NDKKWALYEQALLASKVLFYAGLCWQFWSTPVASVPAHLLQPFGRVLAWRGKDSSTGY-Y---MVGIMPWLVLTSRVSKFL-----LQRLSK------------------L------------------V-PF----------
>VANIshen
------------------------------MEGFFFT-------------T--RFGFRRLTGGQVAATSDS-----------------------S--DLCCSPTAAGME-ENLGEVHGPMSPSTVLLIVLALQFFDVLLEKVKKRGSTSNEEVKIRQEIKELLMEASSLSTPSTFAQSAKLRRAAAAKEKELKKKQVENS--IDKKWALYEQALLASKVLFYAGLCWQFWSTPVASVPAHLLQPFGRVLSWRGKDASTGN-Y---MVGIIPWLVLTSRVSKFL-----LQRLSK------------------L------------------V-PF----------
>EPIPaphy
--------------------------------------------------------------------------------------------------------M--EE-ETLAEVSRPISPFNILLMVLVLEILDVLLEKLKKRGSRSDAEINLRQEINQLLKEANSLTTPSTFAEASKLRRFAATKEKELKKKREDSK--NDKKWSLYANILLSSKALLYTGLCWQFWSTPVASVPPHLLQPFGWLLSWRSTDASNGY-F---MVGIIPWLVLSSRVSKVL-----LQRLFK------------------Y------------------I-PF----------
