# Supplementary material for: Orchid Phylotranscriptomics: The Prospects of Repurposing Multi-Tissue Transcriptomes for Phylogenetic Analysis and Beyond
Source: Front Plant Sci. 2022 May 27;13:910362. doi: 10.3389/fpls.2022.910362 (PMC9196242; doi:10.3389/fpls.2022.910362)
Supplement: Supplementary file 4 [file Data_Sheet_3.zip › ortho_MSA/r1/OG0009061.fa]

>ANOEemei
-----------------------------------------------------MGATAAGEETIVTPGELLGGSSEFIAGKGTYLSPNGLNIHASLTGHRRVIPPLPDSTEKRSTVEVVGYKARGAVPEIGVVVAARVTKVMAKMASADIMCVESKAVKEKFSGIIRQQDVRATEIDKVDMYQSFRPGDIVKAVVLSLGDARAYYLSTAKNELGVVSAQSIAGAT------------------------------------MIP-----------------ISWNEMQCPSTGQIEKRKVAKVI--------------------------
>ANOEroxb
-----------------------------------------------------MGATAAGEETIVTPGELLGGSSEFIAGKGTYLSPNGLNIHASLTGHRRVISPLPDSTEKRSTVEVVGYKARGAVPEIGVVVAARVTKVMAKMASADIMCVESKAVKEKFSGIIRQQDVRATEIDKVDMYQSFRPGDIVKAVVLSLGDARAYYLSTAKNELGVVSAQSIAGAT------------------------------------MIP-----------------ISWNEMQCPSTGQIEKRKVAKVI--------------------------
>APOSodor
-----------------------------------------------------MGVMAAGDEKIVTPGDILGDLSEMIAGKGAYLAPNGRRIHASLTGRLRLLPPPPDSAEKRSTVEIVGHRTRGAVPEPGVIVIARVTRVMARMASADIMCVESKAVKEKFTGIIRQQDVRATEIDKVDMYLSFRPGDIVRALVLSLGDARAYYLSTAKNELGVVSAQSLIGAT------------------------------------MVP-----------------ISWTEMQCPLTGQVEKRKVATIE--------------------------
>BLETstri
-----------------------------------------------------MVDPAAGEENIATPGEILGDSSQFIAGKGAYLAPNGRNIHSALTGHRRVLPPPPNSADKRSIVEVVGHKTRGAVPEPGLVVIARVTRVMARMASADIMCVESKAVKEKFTGIIRQQDVRATEIDKVDMYQSFHPGDIVKAAVLSLGDARAYYLSTAKNELGVVSAQSIAGAT------------------------------------MVP-----------------ISWTEMQCPSTGQVEKRKVAKVV--------------------------
>BORYspha
-------------------------------------------------------MTMEGVEEVVTPGEILGGSAQLIAGRGAYLAPNGRSIHASLTGLRKILPPPPGSTDQRSTVEVVGHKAHGAVPEPGSVIIARVTKVMARMASADIMCVGSKSVRENFSGIIRQQDVRATEIDKVDMYRSFRPGDIVRALVLSLGDAKAYYLSTAKNELGVVSAQSIAGAT------------------------------------MVP-----------------ISWTEMQCPLTGQIEQRKVAKVD--------------------------
>CALAcreb
-----------------------------------------------------MGGTAAGDESIVTPGEILGDSDEFIAGKGTYLAPNGRNIHASLTGHSRVVPPAPNSAEKRSTVEVVGYKTRGAVPEIGVIVVARVTKVMARMASADIMCVESKSVKEKFTGIIRQQDVRATEIDKVDMYQSFRPGDIVKAVVLSLGDARAYYLSTAKNELGVVSAQSIAGST------------------------------------MIP-----------------ISWTEMQCPSTGQIEKRKVAKVV--------------------------
>CALAplic
-----------------------------------------------------MGGTTAGDESIVTPGEILGDSDEFIAGKGTYLAPNGRNIHASLTGHSRVVPPAPNSAEKRSTVEVVGYKTRGAVPEIGVIVVARVTKVMARMASADIMCVESKSVKEKFTGIIRQQDVRATEIDKVDMYQSFRPGDIVKAVVLSLGDARAYYLSTAKNELGVVSAQSIAGST------------------------------------MIP-----------------ISWTEMQCPSTGQIEKRKVAKVV--------------------------
>CALAsini
-----------------------------------------------------MVAMAAGEENIATPGEILGDSSQFIAGKGAYLAPNGRNIHASLTGHRQVLPPPADFTEKRSIVEVVGHKTCGAVPEPGAVVIARVTRVMARMASTDIMCVESKAVKEKFTGIIRQQDVRATEIDKVDMYQSFRLGDIVKAVVLSLGDARAYYLSTAKNELGVVSAQSIAGAT------------------------------------MVP-----------------ISWTEMQCPSTGQVEKRKVAKVV--------------------------
>CALAtsoo
-----------------------------------------------------MVAMAAGEENIATPGEILGDSSQFIAGKGAYLAPNGRNIHASLTGHRQVLPSPADSTEKRSIVEVVGHKTCGAVPEPGVVVIARVTRVMARMASTDIMCVESKAVKEKFTGIIRQQDVRATEIDKVDMYQSFRPGDIVKAVVLSLGDARAYYLSTAKNELGVVSAQSIAGAT------------------------------------MVP-----------------ISWTEMQCPSTGQVEKRKVAKVI--------------------------
>CALEmajo
-----------------------------------------------------MGATAAGRGSIVTPGEILGDSSDFVAGKGAYLAPNGRNIHASLTGHSRVVPAEPGSSEKRSTLEVVGYKARGAVPDIGVVVVARVTKVMARMASADIMCVESKAVKEKFSGIIRQQDVRATEIDKVDMYQSFRPGDIVKAVVLSLGDARAYFLSTAKNELGVVSAQSIAGAT------------------------------------MVP-----------------ISWTEMQCPSTGQIEKRKVAKVV--------------------------
>CEPHdama
-----------------------------------------------------MGATAAGEENIVTPGEILGGSSELIAGKGAYLAPNGRNIHASLTGHRRVLPPPPDSAEKRSTVEVVGHKARGAVPEPGVVIIARVTRVTARMASADIMCVESKAVKEKFTGIIRQQDVRATEIDKVDIYQSFRPGDIVKAIVLSLGDARAYYLSTAKNELGVVSAQSIAGAT------------------------------------MVP-----------------ISWTEMQCPSTGQVEKRKVAKVI--------------------------
>CHILsemi
-----------------------------------------------------MGATAAGEESIATPGEMLGDSSDFIAGNGAYLASNGRNIHASLTGHSRVVSAQPGSSEKRSTLEVVGYKARGAVPEIGVVVVVRVTKVMARMASADIMCVESKAVKEKFSGIIRQQDVRATEIDKVDMYQSFRPGDIVKAVVLSLGDARAYYLSTAKNELGVVSAQSIAGAT------------------------------------MIP-----------------ISWTEMQCPSTGQIEKRKVAKVV--------------------------
>CHILtrap
-----------------------------------------------------MGATAAGEVSIATPGEMLGDSSDFIAGIGAYLASNGRNIHASLTGHSRVVSAQPGSSEKRSTLEVVGYKARGAVPEIGVVVVVRVTKVMARMASADIMCVKSKAVKEKFSGIIRQQDVRATEIDKVDMYQSFRPGDIVKAVVLSLGDARAYYLSTAKNELGVVSAQSIAGAT------------------------------------MIP-----------------ISWTEMQCPSTGQIEKRKVAKVV--------------------------
>CORYacti
-----------------------------------------------------MGATAPG-QSIVTPGEILGESSEIIAGEGAYLAPNGRNIHASLTGHIRVVSPAPDSAEKRSTVEVIGYKARGAVPEIGVVVVARVTKVLAKMASADVMCVESKAVKEKFTGIIRQQDVRATEIDKVDMYQSFRPGDIVKAVVLSLGDARAYYLSTAKNELGVVSAQSIAGAS------------------------------------MVP-----------------ISWTEMQCPSTGQIEKRKVAKVV--------------------------
>CREMappe
--------------------------------------------------------MATGEENIATPGEVLGDSSQFIAGKGAYLASNGRNIHSSLTGHRRVLPPPADSIDKKAIVEVVGHKTSGAVPEPGVFVIARVTRVMARMASADIMCVESKAVKEKFTGIIRQQDVRASEIDKVDMYQSFRPGDIVKAVVLSLGDSRAYYLSTAKNELGVVSAQSIAGAT------------------------------------MVP-----------------ISWTEMQCPSTGQIEKRKVAKVV--------------------------
>CRYPlept
-----------------------------------------------------MGATAAGEESIVTPGEIIGDSSDFIAGTGAYLAPNGRNIHAALTGHSRVVSAPVGSVEKRSTVEVVGYKARGAVPEIGLVVVARVTKVMSRMASADIMCVESKAVKEKFTGIIRQQDVRATEIDKVDMYQSFRPGDIVKAVVLSLGDARAYYLSTAKNELGVVSAQSIAGTT------------------------------------MIP-----------------ISWTEMQCPSTGQIEKRKVAKV---------------------------
>CYMBensi
--------------------------------------------------------MAAGEENIVTPGEILGDSSQFIAGKGAYLEPNGRNIHSSLTGHRRVLPPPADSTEKRLIVEVVGHKNHGAVPDPGVVVLARVTRVMVRMASADIMCVESKAVREKFTGIIRQQDVRATEIDKVDMYQSFRPGDIVKAVVLSLGDARAYYLSTAKNELGVVSAQSMAGAT------------------------------------MVP-----------------ISWTEMQCPLTGQVEKRKVAKVV--------------------------
>CYMBmann
--------------------------------------------------------MAAGEENIVTPGEILGDSSQFIAGKGAYLEPSGRNIHSSLTGHRRVLPPPADSTEKRLIVEVVGHKTHGAVPDPGVVVLARVTRVMVRMASADIMCVESKAVKEKFTGIIRQQDVRATEIDKVDMYQSFRPGDIVKAVVLSLGDARAYYLSTAKNELGVVSAQSMAGAT------------------------------------MVP-----------------ISWTEMQCPLTGQVEKRKVAKVV--------------------------
>CYPRbard
-----------------------------------------------------MGATAAGEEIIVTPGEILGDSSEMIAGNGAYLAPNGRNIHASLTGHRRLLLPPPDTAETRSTVEVVGHKARGALPEPGAVIIARVTKVMARMASADILCVESKAVKENFTGIIRQQDVRATEIDKVDMYQSFRPGDIVRAVVLSLGDARAYYLSTAKNELGVVSAQSIAGAV------------------------------------MVP-----------------ISWTEMQCSLTGQVEKRKVAKVE--------------------------
>CYPRflav
-----------------------------------------------------MGATAAGETIIVTPGEILGDSSEMIAGKGAYLAPNGRNVYASLTGHRRLLPPPPDSAETRSTVEVVGHKARGALPEPGAVIIARVTKVMARMASADILCVESKAVKENFTGIIRQQDVRATEIDKVDMYQSFRPGDIVRAVVLSLGDARAYYLSTAKNELGVVSAQSIAGAA------------------------------------MVP-----------------ISWTEMQCSLTGQVEKRKVAKVE--------------------------
>DACThata
-----------------------------------------------------MGATAAGEETIVTPGEILGGSSDFIAGKGTYLAPNGRNIHASLTGHSRILPPAADSADMRSTVEVVGYKARGAVPEAGVVVVARVTKVMAKTASADILCVGSKAVKEKFTGIIRQQDVRATEIDKVDIYQSFRPGDIVKAVVLSLGDARAYYLSTAKNELGVVSAQSIAGAT------------------------------------MVP-----------------ISWTEMQCPSTGQIEMRKVAKVV--------------------------
>DENDchryso
--------------------------------------------------------MFAGEENIATPGKILGDSSQFIAGKGTYLAPNGRNIHASLTGQRRVVPPTADSAEKRLTVEVVGHKTRGAVPEPGVVVITRVTRVMARMASADIMCVESKAVKEKFTGIIRQQDVRATEIDKVDMYQSFRPGDIVKAEVLSLGDARAYYLSTAKNELGVVSAQSIAGAT------------------------------------MVP-----------------ISWTEMQCPSTGQVEKRKVAKVV--------------------------
>DENDnobi
--------------------------------------------------------MSAGEENIATPGEILGDSSQFIAGKGTYLAPNGRNIHASLTGQRRLVPPPADSAEKRLTVEVVGHKTRGAVPEPGVVVIARVTRVMARMASADIMCVESKAVKEKFTGIIRQQDVRATEIDKVDMYQSFWPGDIVKAEVLSLGDARAYYLSTAKNELGVVSAQSIAGAT------------------------------------MVP-----------------ISWTDMQCPSTGQVEKRKVAKVV--------------------------
>DIURorie
-----------------------------------------------------MGATAAGEVSIVTPGELLGDSSEFVAGKGAYLAPNGRNIHASLTGHTRVVPAAPGSAEKRPTVEVVGYKARGAVPEIGVTVVARVTKVMARTTSADIMCVESKSVKEKFTGIIRQQDVRATEIDKVDMYQSFRPGDIVKAVVLSLGDARAYYLSTAKNELGVVSAQSIAGAT------------------------------------MVP-----------------ISWTEMQCPSTGQIEKRKVAKVV--------------------------
>DRAKelas
-----------------------------------------------------MGATVAGEESIVTPGEILGDSSDFIAGKGAYLAPNGRSIHASLTGHSRVVPPEPGSSEKRSIVEVVGYKSRGAVPEIGVVVLARVTKVMARMASADIMCVESKAVKEKFSGTIKQQDVVATEIDKIDMYQSFKPGDIVKAVVLSLGDARAYYLSTAKNELGVVSAQSIAGVT------------------------------------MIP-----------------ISWTEMQCPSTGQIEKRKVAKVV--------------------------
>DRAKthyn
-----------------------------------------------------MGATVAGEESTVTPGEILGDSSDFIAGKGAYLAPNGRSIHASLTGHSRVVPPEPGSSEKRSIVEVVGYKSRGAVPEIGVVVLARVTKVMARMASADIMCVESKAVKEKFSGTIKQQDVVATEIDKIDMYQSFKPGDIVKAVVLSLGDARAYYLSTAKNELGVVSAQSIAGVT------------------------------------MIP-----------------ISWTEMQCPSTGQIEKRKVAKVV--------------------------
>EPIDfulg
-----------------------------------------------------MIAMAAGQENIATPGEILGDSSQFIAGSGAYLAPNGRNIHASLTGQRRVLPPPADSTDKRSIVEVVGHKTRGAVPEPGVVVIARVTRVMARMASTDIMCVESKAVKEKFTGIIRQQDVRATEIDKVDMYQSFRPGDIVKAVVLSLGDARAYYLSTAKNELGVVSAQSIAGAT------------------------------------MVP-----------------ISWTEMQCPSTGQIEKRKVAKVV--------------------------
>EPIDpuni
-----------------------------------------------------MIAMAAGQENIATPGEILGDSSQFIAGSGAYLAPNGRNIHASLTGQRRVLPPPADSTDKRSIMEVVGHKTRGAVPEPAVVVIARVTRVMARMASTDIMCVESKAVKEKFTGIIRQQDVRATEIDKVDMYQSFRPGDIVKAVVLSLGDARAYYLSTAKNELGVVSAQSIAGAT------------------------------------MVP-----------------ISWTEMQCPSTGQIEKRKVAKVV--------------------------
>EPIPhell
-----------------------------------------------------MGAMAAGEENIVTPGEILGDSSELIAGKGAYLAPNGRNIHASLTGHRRVLSPPPDSAEKRSTVEVVGHKARGAVPEPGVVVIARVTRVTTRMASADIMCVESKAVNEKFTGIIRQQDVRATEIDKVDMYQSFRPGDIVKAIVLSLGDARAYYLSTAKNELGVVSAQSIAGAT------------------------------------MVP-----------------ISWTEMQCPSTGQVEKRKVAKVV--------------------------
>EPIPpurp
-----------------------------------------------------MGAMAAGEENIVTPGEILGDSSELIAGKGAYLAPNGRNIHASLTGHRRVLSPPPDSAEKRSTVEVVGHKARGAVPEPGVVVIARVTRVTTRMASADIMCVESKAVNEKFTGIIRQQDVRATEIDKVDMYQSFRPGDIVKAIVLSLGDARAYYLSTAKNELGVVSAQSIAGAT------------------------------------MVP-----------------ISWTEMQCPSTGQVEKRKVAKVV--------------------------
>ERYCcris
-----------------------------------------------------MVAMASEEANIVTPGEILGDSSEFVAGKGAYLAPNGRYILSSLTGHRRVFPPPADSAEKRLIVEVVGHKTHGAVPEPGVVVLTRITRLMARMASADIMCVESKAVKEKFTGIIRQQDVRATEIDKVDMYQSFRPGDIVKAVVLSLGDARAYYLSTAKNELGVVSAQSMAGAT------------------------------------MVP-----------------ISWTEMQCPLTGQVEKRKVAKVV--------------------------
>ERYCpuss
--------------------------------------------------------MASEEENIVTPGEILGDSSQFIAGKGAYLALNGRNILSSLTGNRRVFPPPENSGEKRLIVEVFGRKTHGAVPEPGFVVLARVTRLMARMASADILCVESKAVKEKFTGIIRQQDVRATEIDKVDMYQSFRPGDIVKAVVLSLGDARAYYLSTAKNELGVVSARSMAGAT------------------------------------MVP-----------------ISWTEMQCPLTGQVEKRKVAKVV--------------------------
>GALEfabe
----------------------------------------------------------------------------MIAGKGTYLAPNGRNIHASLTGRRRVVPPPPESAEKRLIVEVVGHKAHGAVPEPGVVVIARVTKVMARMASADIMCVKSKAVKEKFTGIIRQQDVRATEIDKVDMYQSFRPGDIVRAIVLSLGDARAYYLSTAKNELGVVSAQSIAGAT------------------------------------MVP-----------------ISWTEMQCPLTGQVEKRKVAKA---------------------------
>GASTelat
-----------------------------------------------------MATMAAGEEGLVTPGEILGNSSDLIAGKGAYISPNGRNIHASLTGRRVIFPPSPDSAEKRSTVKVVGHKPCGAVPEPGFIVFARVTKVMARMASADIMCVESKAVKEKFTGIIRQQDVRTTEIDKVDMYQSFRPGDIVKAIVLSLGDARAYYLSTAKNELGVVSAQSIAGAT------------------------------------MVP-----------------ISWTEMQCPSTGQIEMRKVAKVV--------------------------
>GOODfuma
-----------------------------------------------------MGATAAGEESIVTPGELLGDSSEFIAGKGAYLAPNGLNIHASLTGHKRVIPPSLDSAEKRSTVEVVGYKARGAVPEIGVVVAARVTKVMARMASADIMCVESKAVKEKFTGIIRQQDVRATEIDKVDMYQSFRPGDIVKAVVLSLGDARAYYLSTAKNELGVVSAQSIAGAT------------------------------------MIP-----------------ISWTEMQCPSTGQIEKRKVAKVV--------------------------
>GOODpube
-----------------------------------------------------MGATAAGEESIVTPGELLGDSSKFIAGKGAYLAPNGLNIHASLTGHKRVIPPSPDSAEKRSTVEVVGYKARGAVPEIGVVVAARVTKVMARMASADIMCVESKAVKEKFTGIIRQQDVRATEIDKVDMYQSFRPGDIVKAVVLSLGDARAYYLSTAKNELGVVSAQSIAGAT------------------------------------MIP-----------------ISWTEMQCPSTGQIEKRKVAKVV--------------------------
>GYMNdens
-----------------------------------------------------MGATAAGEETIVTPGEILGDSSDFIAGKGTYLAPNGRNIHASLTGHSRILPPAADPADMRSTVEVVGYKARGAVPEAGVVVVARVTKVMARTASADILCVGSKAVKEKFTGIIRQQDVRATEIDKVDIYQSFRPGDIVKAVVLSLGDARAYYLSTAKNELGVVSAQSIAGAT------------------------------------MVP-----------------ISWTEMQCPSTGQIEMRKVAKVV--------------------------
>GYMNodor
-----------------------------------------------------MGATAAGEETIVTPGEILGDSSDFIAGKGTYLAPNGRNIHASLTGHSRILPPAADSADMRSTVEVVGYKARGAVPEAGVVVVARVTKVMARTASADILCVGSKAVKEKFTGIIRQQDVRATEIDKVDIYQSFRPGDIVKAVVLSLGDARAYYLSTAKNELGVVSAQSIAGAT------------------------------------MVP-----------------ISWTEMQCPSTGQIEMRKVAKVV--------------------------
>HABElong
-----------------------------------------------------MGATAAGEEAIVTPGEILGDSSDFIAGKGSYLAPNGRSIHASLTGHSRILPPAGDSADMRSTVEVIGYKARGAVPEAGVVVVARVTKVMAKMASADIMCVGSKAVKEKFTGIIRQQDVRATEIDKVDMYQSFRPGDIVKAVVLSLGDARAYYLSTAKNELGVVSAQSIAGAT------------------------------------MVP-----------------ISWTEMQCPYTGQIEKRKVAKVG--------------------------
>HABEpant
-----------------------------------------------------MGATAAGEEAIVTPGEILGDSSDFIAGKGSYLAPNGRSIHASLTGHSRILPPAGDSADMRSTVEVIGYKARGAVPEAGVVVVARVTKVMAKMASADIMCVGSKAVKEKFTGIIRQQDVRATEIDKVDMYQSFRPGDIVKAVVLSLGDARAYYLSTAKNELGVVSAQSIAGAT------------------------------------MVP-----------------ISWTEMQCPYTGQIEKRKVAKVG--------------------------
>HAEMdisc
-----------------------------------------------------MGATAAGEETIVTPGELLGGSSEFIAGKGAYLAPNGLNIHASLTGHRRVIPPLPDSTEKRSTVEVVGYKVRGAVPEIGVVVAARVTKVMAKMASADIMCVESKAVKEKFTGIIRQQDVRATEIDKVDMYQSFRPGDIVKAVVLSLGDARAYYLSTAKNELGVVSAQSIAGAT------------------------------------MIP-----------------ISWTEMQCPSTGQIEKRKVAKVV--------------------------
>HEMIforr
---------------------------------------------------MGGAATAAGEEAIVTPGEILGDSSDLIAGKGAYLAPNGRNIHAALTGHSRILPPAADSADTRSTVEVIGYKARGAVPEAGVVVVARVTKVMARSASADISCVESKAVKEKFTGVIRQQDVRATEIDKVDIYQSFRPGDIVKAVVLSLGDARAYYLSTAKNELGVVSAQSIAGST------------------------------------MVP-----------------ISWTEMQCPSTGQIEKRKVAKVI--------------------------
>HYPOheme
------------------------------------------------------MAVESGKDDIVTPGEILGDSAQLIAGKGAYLAPNGRRIHASLTGVRNILPPNPASSDPRSTVEVVGRKAHGAVPEPGSVVVARVTKVMAKMASADIMCVESKSVREKFTGTIRQEDVRATEIDKVDMYQSFRPGDIVRADVLSLGDARAYYLSTAKNELGVVSAQSIAGAT------------------------------------MVP-----------------ISWTEMQCPLTGQVEQRKVAKITYLGIIPPESADVKVLVNEWPLKVKDW
>LANAlana
-------------------------------------------------------MAIGGDGDLVTPGEVLGDSAQLIAGKGAYLAPNGRKIHASLTGVRKILPPPPGSTDLRSTVEVVGHKAHGAVPEPGSVVIARVTKVMARMASADIMCVGSKSVREKFTGTIRQQDVRATEIDKVDMYQSFRPGDIVRAVVLSLGDARAYYLSTAKNELGVVSAQSIAGAT------------------------------------MVP-----------------ISWTEMQCPLTGQIEQRKVAKVV--------------------DQVS--
>LECAnigr
-----------------------------------------------------MGITVAGGESIVTPGEILGDSSEMITGKGAYLAPNGRNIHASLTGRLWVLPPSPDSDDKRPIVEVFGLKAHGAVPEPGVVVVARVTKVMSRMASADIMCVKSKAVKEKFTGIIRQQDVRATEIDKVDMYQSFRPGDIVRAAVLSLGDARAYYLSTAKNELGVVSAQSIAGAT------------------------------------MIP-----------------ISWTEMQCPLTGQIEKRKVAKA---------------------------
>LIMOabor
-----------------------------------------------------MGTTAAGEENIVTPGEILGDSSELIAGKGAYLAPNGRHIHASLTGNRRVLPPPPDSAEKRSTVEVVGHKARGAVPEPGVVVIARVTKVMVRMASADIMCVESKAVKEKFTGTIRQQDVRATEIDKVDMYQSFRPGDIVKAIVLSLGDARAYYLSTAKNELGVVSAQSIAGAT------------------------------------MVP-----------------ISWTEMQCPSTGQIEKRKVAKVV--------------------------
>MASDpict
--------------------------------------------------------MSPGEEKIATPGEIVGDSSHLIAGKGCYLAPNQRNIHASLTGHTLFLPPPPNSTDKRPIVEVIGLKTGGAVPEPGVVVIARVTKVMARLASADIMCVESKAVKEKFTGIIRQQDVRATEIDKVDMYQSFRPGDIVKAVVLSLGDARAYYLSTAKNELGVVSAQSIAGAT------------------------------------MIP-----------------ISWTEMQCPSTGQIEKRKVAKVV--------------------------
>MEXIxero
MLSTPLSSSGPLPNSVLLHTNRSARLGQAPLQLCFT--EPRESERA-KDSKREMGGTVAGEEIIVTPGEILGVSSEMIAGKGTYLAPNGRNIHASLTGHRRLLPPPPDSTEKRSTVEVVAQKARGAVPEPGAVIIGRVTKVMARMASADIVCVQSKAVKEKFTGIIRQQDVRATEIDKVDMYYSFRPGDIVRAVVLSLGDARAYYLSTAKNELGVVSAQSIAGAA------------------------------------MVP-----------------ISWTEVQCPLTGQVEKRKVAKV---------------------------
>MICRparv
MAAK----------------KRRAEEEKS---------YSFRNLTA-AACKERMGATATREESIVTPGDILGDSSEFIAGKGTYLASNGRNIHASLTGHSRVHPAAPDSAEKRSIVEVVGYKARGAVPATGVVVIARVTKVMAKMASADIMCVESKAVKEKFTGIIRQQDVRATEIDKVDMYQSFLPGDIVKAVVLSLGDARAYYLSTAKNELGVVSAQSIAGST------------------------------------MVP-----------------ISWTEMQCPSTGQIEKRKVAKVV--------------------------
>MOLIcapi
-------------------------------------------------------MAIEGEEDIVTPGEILGDSAHLIAGKGAYLAPNGRRIHASLTGVRHILPPKPGSSDPRSTVEVVGHKAHGAVPEPGSVVVARVTKVMVKMASTDIMCVESKSVKEKFTGTIRQEDVRATEIDKVDMYQSFRPGDIVRAAVLSLGDARAYYLTTAKNELGVVSAQSIAGAT------------------------------------MVP-----------------ISWTEMQCPLTGQVEQRKVAKVA--------------------------
>NEUWmali
--------------------------------------------------------MAAGEEKIVTPGEILGESSEMIAGKGAYLAPNCRKIHASLTGFLRLLPPPPDSDEKRSTVEVVGHKARGAVPEPGVIVVVRVTRVMARMASADIMCVESKAVKEKFTGIIRQQDVRATEIDKVDMYLSFRPGDIVRALVLSLGDARAYYLSTAKNELGVVSAQSLAGAT------------------------------------MIP-----------------ISWTEMQCPLTGQVEKRKVAKIE--------------------------
>NEUWzoll
MLE-----------------------------------------RMPTATNSEMGVMAAGEEKIVTPGEILGDSSEMIAGKGAYLAPNGRKIHASLTGFLRLLPPPPDSDEMRSTVEVVGHKARGAVPEPGVIVVVRVTRVMARMASADIMCVESKAVKEKFTGIIRQQDVRATEIDKVDMYLSFRPGDIVRALVLSLGDARAYYLSTAKNELGVVSAQSLAGAT------------------------------------MIP-----------------ISWTEMQCPLTGQVEKRKVAKIE--------------------------
>OECEmacu
-----------------------------------------------------MVAMASGEENTVTPGEILGDSSQFIAGKGAYLAPNGRNIHSSLTGRRRVLPRPTDSSEKRLIVEVVGHKAHGAIPEPGAVVFARVTRVMARMASADIMCVDSKAVKEKFSGIIRQQDVRATEIDKVDMYQSFRPGDIVKAVVLSLGDARAYYLSTAKNELGVVSAQSMAGPT------------------------------------MVP-----------------ISWTEMQCPSTGQVEKRKVAKVV--------------------------
>OPHRgarg
-----------------------------------------------------MGGMAAGEETIVTPGEILGDSSVFIAGKGTYVSPDGRNIHASLTGHRRLLPPSSDSTDMRSTVEVVGYKARGAVPEAGVIVVARVTKVTARTASADILCVGSKAVKEKFTGIIRQQDVRATEIDKVDIYQSFRPGDIVKASVLSLGDARAYYLSTAKNELGVVSAQSIAGAT------------------------------------MVP-----------------ISWTEMQCPSTGQIEKRKVAKVV--------------------------
>OPHRsphe
-----------------------------------------------------MGGMAAGEETIVTPGEILGDSSDFIAGKGTYVSPDGRNIHASLTGHRRLLPPSSDSTDMRSTVEVVGYKARGAVPEAGVIVVARVTKVTARTASADILCVGSKAVKEKFTGIIRQQDVRATEIDKVDIYQSFRPGDIVKASVLSLGDARAYYLSTAKNELGVVSAQSIAGAT------------------------------------MVP-----------------ISWTEMQCPSTGQIEKRKVAKVV--------------------------
>ORCHital
-----------------------------------------------------MGATAAGEETIVTPGEILGESSDFIAGKGTYLAPNGRNIHASLTGHSRILPPAADSADKRSTVEVVGYKPRGAVPEAGVVVVARVTKVMARTASADILCVGSKAVKEKFTGIIRQQDVRATEIDKVDIYQSFRPGDIVKAVVLSLGDARAYYLSTAKNELGVVSAQSIAGAT------------------------------------MVP-----------------ISWTEMQCPSTGQIEKRKVAKVV--------------------------
>PAPHconc
-----------------------------------------------------MGAAVAGEGIIVTPGEIIGTASETIAGKGAYLGPNGRNNHASLTGLLRLLPPPPDSADKRSTVEVVAHKARGAVPEPGAVVIARVTKVMARMASADIVCVQSKAVKEKFTGIIRQQDVRATEIDKVDMYQSFRPGDIVRAVVLSLGDARAYYLSTAKNELGVVSAQSTAGAA------------------------------------MVP-----------------ISWTEMQCPMTGQVEKRKVAKIE--------------------------
>PAPHhirs
-----------------------------------------------------MGAAVAGEEIIVTPGEILGNASETIAGNGAYLGPNGRNNHASLTGLLRFLPPPPDSVDKRSTVEVVAHKARGAVPEPGAVIIARVTKVMGRMASADIVCVQSKAVKEKFTGIIRQQDVRATEIDKVDMYQSFRPGDIVKAVVLSLGDARAYYLSTAKNELGVVSAQSTAGAA------------------------------------MVP-----------------ISWTEMQCPLTGQVEKRKVAKIE--------------------------
>PHAIflav
--------------------------------------------------------MAAGEENIATPGEILGDSSQFIAGKGAYLAPNGRNIHASLTGHRQVLPPPADTTEKRSIVEVVGHKTCGAVPEPGVVVIARVTRVMARIASTDIMCVESKAVKEKFTGIIRQQDVRATEIDKVDLYQSFRPGDIVKAVVLSLGDARAYYLSTAKNELGVVSAQSIAGAT------------------------------------MVP-----------------ISWTEMQCPSTGQVEKRKVAKVV--------------------------
>PHAItank
MLYILIFTS-----------------------YCIISLRATLEITK-ARVIEEMVAMAAGEENIATPGEILGDSSQFIAGKGAYLAPNGRNIHASLTGHRQVLPPPADSTEKRSIVEVVGHKICGAVPEPGVVVIARVTRVMARMASTDIMCVESKAVKEKFTGIIRQQDVRATEIDKVDMYQSFRPGDIVKAVVLSLGDARAYYLSTAKNELGVVSAQSIAGMIHCFDMCGSCFQPDSNFLFYSHTLWLFSSPFPPLLKVIFPATLKLKFACSCLLIYHLVSVINIHIPLYARTL----------------------------------
>PHALcorn
-----------------------------------------------------MGAMVAGEDNIATPGEILGDSSQFIAGKGSYLAPNGRNIHASITGHRRVLPPPADSTEKRWTVEVVGHKSRGAVPEPGVVVIARVTRVMARMASADIMCVESKAVKEKFTGIIRQQDVRATEIDKVDMYQSFQPGDIVKAVVLSLGDARAYYLSTAKNELGVVSAQSMAGAT------------------------------------MVP-----------------ISWTEMQCPSTGQTEKRKVAKVV--------------------------
>PHALmode
-----------------------------------------------------MVAMAAGEDNIATPGEILGDSSQFIAGKGSYLAPNGRNIHASITGHRRVLPPPADSTEKRWTVEVVGHKSRGAVPEPGVVVIARVTRVMARMASADIMCVESKAVKEKFTGIIRQQDVRATEIDKVDMYQSFQPGDIVKAVVLSLGDARAYYLSTAKNELGVVSAQSMAGAT------------------------------------MVP-----------------ISWTEMQCPSTGQIEKRKVAKVV--------------------------
>PHRAlind
-----------------------------------------------MGKIMRNGRTVAGEEIIVTPGELLGDSSEMIAGKGAYLAPNGRYIHASLNGHRRLLPPPPDSAEKRSTVEVVAHKARGAVPEPGAVIIARVTKVMARMASADIVCVQSKAVKEKFTGIIRQQDVRATEIDKVDMYQSFRPGDIVRAIVLSLGDARAYYLSTAKNELGVVFTQSIAGAA------------------------------------MVP-----------------ISWTEMQCPLTGQVERRKVAKVE--------------------------
>PLATclav
-----------------------------------------------------MGATAAGEETIVTPGEILGDSSDFIAGKGTYLAPNGRNIHASLTGHSRILPPAADSADMRSTVEVIGYKARGAVPEAGVVVVARVTKVMARTASADILCVGSKAVKEKFTGIIRQQDVRATEIDKVDIYQSFRPGDIVKAVVLSLGDARAYYLSTAKNELGVVSAQSIAGAT------------------------------------MVP-----------------ISWTEMQCPSTGQIEMRKVAKVV--------------------------
>RIMAelli
-----------------------------------------------------MGATAAGEVSIATPGEMLGDSSDFIAGIGAYLASNGRNIHASLTGHSRVVSAQPGSSEKRSTLEVVGYKARGAVPEIGVVVVARVTKVMARMASADILCVESKAVKEKFTGIIRQQDVRATEIDKVDMYQSFRPGDIVKAVVLSLGDARAYYLSTAKNDLGVVSAQSIAGAT------------------------------------MVP-----------------ISWTEMQCPSTGQIEKRKVAKVV--------------------------
>SELEaequ
-----------------------------------------------------MGATASGEEIIVTPGEILGDSSEMIAGKGAYLARNGRNIHASLTGHRRLLPPPPHSAEKRSTVEIVGPKARGVVPEPGAVVIARVTKVMVRMASADIMCVESKAVKENFTGIIRQQDVRATEIDKVDMYQSFQPGDIVRAVVLSLGDARAYYLSTAKNELGVVSAQSTAGTW------------------------------------FEY-----------------LKWLLK----VMRIREMKAYRVK-----------------VWQNSLQ--
>SERAvome
-----------------------------------------------------MGARAAGEETIVTPGEILGDSSDLIAGKGTYLAPDGRNIHASLTGHSRIFPPATDSADTRSTVEVVGYKARGTVPEAGVIAVARVTKVTARTASVDILCVGSKAVKEKFTGIIRQQDVRATEIDKVDIYQSFRPGDIVKASVLSLGDARAYYLSTAKNELGVVSAQSIAGAT------------------------------------MVP-----------------ISWTEMQCPSTGQIEKRKVAKVV--------------------------
>THELangu
-----------------------------------------------------MGATAAGEESIATPGEILGDSSEFIAGKGAYLAPDGRSIHASLTGHRRVIPAAPGSVEKRSIVEVVGYKARGAVPEIGVVVVARVTKVMARTASADIMCVESKSVKEKFTGIIRQQDVRATEIDKVDMYQSFRPGDIVKAVVLSLGDARAYYLSTAKNELGVVSAQSIAGAT------------------------------------MVP-----------------ISWTEMQCPTTGQIEKRKVAKVA--------------------------
>VANIplan
-----------------------------------------------------MGTAAAGEETIVTPGEILGDSSEMIAGKGAYLAPNGRNIHASLTGRLLVLPPPSDSAEKRSTVEVVGHKAHGAVPEPGVVVIARVTKVMARMASADIMCVKSKAVKEKFTGIIRQQDVRATEIDKVDMYQSFRPGDIVRAIVLSLGDARAYYLSTAKNELGVVSAQSIAGAT------------------------------------MVP-----------------ISWTEMQCPLTGQIENRKVAKA---------------------------
>VANIshen
-----------------------------------------------------MGTTAAGEETIVTPGEILGDSSEMIAGKGAYLAPNGRNIHASLTGRLRVLPPTSDSSEKRSTVEVVGHKAHSTVPEPGVVVIARVTKVMARMASADIMCVKSKAVKEKFTGIIRQQDVRATEIDKVDMYQSFRPGDIVRAIVLSLGDARAYYLSTAKNELGVVSAQSIAGAT------------------------------------MVP-----------------ISWTEMQCPLTGQVEKRKVAKA---------------------------
>EPIPaphy
----------------------------------------------------MFITVAAGEGSLATPGEMLGDSSEFIAGNGAYLAPNGRNIHASLTGQRLVRLPPANFADKRPTMEVVGYKTRGAVPEAGVVVIARVTKVMAKMASANIMCVESKAVKENFTGSIRQQDVRATEIDKVDMHQSFRAGDIVKAVVLSLGDARSYYLSTAKNELGVVSAQSVAGAI------------------------------------MMP-----------------ISWTEMQCPLTGQIECRKVAKLL--------------------------
