# Supplementary material for: Orchid Phylotranscriptomics: The Prospects of Repurposing Multi-Tissue Transcriptomes for Phylogenetic Analysis and Beyond
Source: Front Plant Sci. 2022 May 27;13:910362. doi: 10.3389/fpls.2022.910362 (PMC9196242; doi:10.3389/fpls.2022.910362)
Supplement: Supplementary file 4 [file Data_Sheet_3.zip › ortho_MSA/r1/OG0008632.fa]

>ANOEemei
----------------------------------------MAR---EPTSDLAS--T-L---SSSPVARSTDYEARPGPEFRISALRSYLSPQEKSFWPLQKL-QSIIPNIKLQFKIYEDAAVQKVKDGFMIVHEHPAATSGIALVSGLLLMRGPRRLLWRQTLGRFQSEEGQLLKVDTGLKELGESVEKLKKDSKNMLLRASFGEEELHRGRNKIRDAGKEIQRLVKSIYRIESQAADLIDGLRVIPGRNALKLRAE-VASMTSDLKQQRRELGRKILQISDHGVPV
>ANOEroxb
----------------------------------------MAR---EPTSDLAS--T-L---SSSPVAGSADYEARPGPEFRISALRSYLSPQEKSFWPLQKL-QSIIPNIKLQFKIYEDAAVQKVKDGFMIVHEHPAATSGIALVSGLLLMRGPRRLLWRQTLGRFQSEEGQLLKVDTGLKELGESVEKLKKDSKNMLLRASFGEEELHRGRNKIRDAGKEIQRLVKSIYRIESQAADLIDGLRVIPGRNALKLRAE-VASMTSDLKQQRRELGRKILQISDHGVPV
>APOSodor
----------------------------------------MA----EDASRLAL--PTP---PSSQPVRSLEHGVRPASEAEGSGFGSAFSPQENSFGLLQKL-QDFVPEVKSQYKIYEDAVVQKVKDGVMLVQEHPTAAFGVGIISGLLLMRGPRRFMWRQTLGRLQSEETRLVKVDSGLKELGESVDKLKKESKNMLLRASFGEEELQRGRTKIRDAGKEIQRLIKSIYKIESQAADLMDGLRALPGRNALKLRAE-VASLSSDVKQQRRELDKRILKISELGIYI
>APOSshen
----------------------------------------MA----EDASRLAL--PTP---PSSPPVRSLEHGVRPASEAGGSGFGSAFSPQENSFGLLQKL-QDFVPEVKSQYKIYEDAVVQKVKDGVMLVQEHPTAAFGVGIISGLLLMRGPRRFMWRQTLGRLQSEETRLVKVDSGLKELGESVDKLKKESKNMLLRASFGEEELQRGRTKIRDAGKEIQRLIKSIYKIESQAADLMDGLRALPGRNALKLRAE-VASLSSDVKQQRRELDKRILKISELGIYI
>BLETstri
----------------------------------------MFP---EAPSLPVS--P-----PSSPAARLVDHGERSASEVRESALGSCFSPQENSFWSLQKL-QGIIPEIKLQYKVYEDAAVQKVKDGFMFVGEHPVASSGVAIFSGLLLMRGPRRFLWRQTLWRFQSEEAQLGKVESGLKEVGESIEKLKKDSKNMILRASFGEEELQRGRTKIRDAGKEIQRLVKSIYKIESQAADLIDGLRVIPGRDALKLRAE-VATITSDLRQQRRELDRKILKISEHGVPV
>BORYspha
----------------------------------------MTTD-AAPLSDPPS--S-S---PSLPPSEEQGTTQRSAPESVDFTLRSVSFLQGNSFLSLQKL-QDVIPNMRAQYKFYEDAFVKKVKDELMIAREHPAAVSGIAVAAGLVLLPGPRRFLLRHTLGRLQSEEARIIKVERNLKEFSQSVDKLKKDSKNMILRASFGEEEMKRGRTKIRDAGNEIQRLARSIYKIESEAADLMDGLRAISGRNALKLRAE-VASMVSDLKQQRRELDKRILKISEFGVRV
>CALAcreb
----------------------------------------MAR---ESTGDLSS--S-L---SSMVPSGSPESDGLSDSESLGSAVRSYVSSQKNPFWHLQKL-QGVIHETKMRYKVYEDAAVQKVKDGFMIVHEHPAAASGVAISSGLLLMRGPRRLLWRQTLGRFQSEEAQLLKVDSGLKDLGESVEKLKKDSKNVLLRASFGEEELDRGRNKLRDAGKEIHRLIKSIYKIESEATDLIDGLRVIPGRSALKLRAE-VASMNSDLRQQRQELDRKILQISDRGLPV
>CALAplic
----------------------------------------MAR---ESTGDLSS--S-L---SSMVPSSSPESDGLSDSESLGSAVRSYVSSQENPFWHLQKL-QGVIHETKMRYKVYEDAAVQKVKDGFMIVHEHPAAASGVAISSGLLLMRGPRRLLWRQTLGRFQSEEAQLLKVDSGLKDLGESVEKLKKDSKNVLLRASFGEEELDRGRNKLRDAGKEIHRLIKSIYKIESEATDLIDGLRVIPGRSALKLRAE-VASMNSDLRKQRQELDRKILQISDRGLPV
>CALAsini
----------------------------------------MYP---ESASHPAL--P-P-SSPASPPPRLPENGERSSSEVRGSAPGSYFSSQENSFWPLQKL-QGIIPEIKLQYKVYEDAAVQKVKDGLMIVSEHPAAASGAAIFSALLLMRGPRRFLWRQTLWRLQSEEAQLGKVDSGLKELSQSVENLKKDSKNMILRASFGEEELQRGRNKIRDAGKEIQRLVKSIYKIESQAADLIDGLREIPGRDAMKLRAE-VASMNSELRQQRRELDQKILKIAEHGVAV
>CALAtsoo
----------------------------------------MYP---ESASHPAL--P-P-SSPASPPPRLPENGERSASEVRGSASGSYFSPQENSFWPLQKL-QGIIPEIKLQYKVYEDAAVQKVKDGLMIVSEHPAAASGTAIFSGLLLMRGPRRFLWRQTLWRLQSEEAQLGKVDSGLKELSQSVENLKKDSKNMILRASFGEEELQRGRNKIRDAGNEIQRLVKSIYKIESQAADLIDGLREIPGRDAMKLRAE-VASMNSDLKQQRRELDKKILKIAEHGVAV
>CALEmajo
----------------------------------------MAR---DSISDPAS--S-L---SSVLPARDSDSDDRSASASRRSALGSFLSPLENSAWPLQKL-HDVVHEIKLQYKVYEDVAVKKVKDGLMVVHEHPTAASGIAVFSGLLLMRGPRRLLWRQTFGRFQSEEAQLLKVDSGLKELGESIEKLKKDSKNVLLRASFGEEELHRGRNKLRDAGKEIQRLVKSIYKIESEAADLIDGLRVIPGLSALKLRAE-VASMTSDLRQGRHELHKKTMQISDRGVPV
>CEPHdama
----------------------------------------MTP---EAASHPAP--P-P---LLSPPTRSPDHGERSALESWRSAFGSYFSPQENSFWSLQKL-QGIIPYMKLRYKVYEDAAVQKVKDGFMIVHENPAAASGVVIFSGLLLMRGPRRFLWRQTLGRFQSEEEKLIKADSGLKELGESVEKLKKERKNMLMRASFGEEELQRGRTKIRDAGKEIQRLVKSIYKIELQAADLIDGLRVIPGRNALKLRAE-IASMTSDLRQERRELDRKILKISDHGVPV
>CHILsemi
----------------------------------------MAR---ESASDSAP--S-P---SSVLPPRSPDSDDRSASESRSSALRSYFSPQENPVWPLQKL-QDVIHEIKMQYKVYEDAAVQKVKDGLMFVHEYPAAASGIVVISGLLLMRGPRRLLWRQTLGRFQSEEAQLLKVDSGLKDLGESIEKLKKDSKNVLLRANFGEEELHRGRNKLRDAGKEIQRLVKSIYKIESEAADLIDGLRVIPGLSALKLRAE-VASMTSDLRQERHELYKKTLQISDRGVPV
>CHILtrap
----------------------------------------MAR---ESASDSAS--S-P---SSVLPSRSPDSDDRSASESRSSALRSYFSPQENPVWPLQKL-QDVIYEIKLQYKVYEDAAVQKAKDGLMFVHEYPAAASGIVVISGLLLMRGPRRLLWRQTLGRFQSEEAQLLKVDSGLKDLGESIEKLKKDSKNVLLRANFGEEELHRGRNKLRDAGKEIQRLVKSIYKIESEAADLIDGLRVIPGLSALKLRAE-VASMTSDLRQERHELYKKTLQISDRGVPV
>CORYacti
----------------------------------------MAH---ESTSDRAS--P-V---SSLLPAPTPNSDERSASESRGSALRSYLSPQENPARSLQKL-QGVIRDIKLQYKVYEDAAVQKVKDGFMIVHEHPSAASGVAIFSGLLLMRGPRRLLWRQTLGRFQSEEAQLLKVDSGLRELGESVEKLKKDSKNLLLRASFGEEELHRGRNKIRDAGKEIQRLVKSIYKIESEAADLIDGLRVIPGISALKLRAE-VASMTSDLRQERRELDRKILQISDHGIPV
>CREMappe
----------------------------------------MIP---EAASNPAL--P-----PSSAPPRLPEHGERPASEVRVTTPGSYFFPQDNSFRPLQKL-QCIIPEIKLQYRVYEDAAVQKVKDGLMIVSEHPVAASGAAIFSGLLLMRGPRRFLWHQTVWRFQSEEAHLGKVESGLKELGQSVEKLKKDGKNMILRASFGEEELQRGRTKIRDAGKEIQRLVRSIYKLESQAADLIDGLRVIPGRDALKLRAEQVASMTSDLRQQRRELDRKILKISEHGVPV
>CRYPlept
----------------------------------------MAG---EPTSDPAS--P-L---SFLPPAQSSDSDQRPASESRISALRSYLSPQESPAWPLQKL-QGVIHEIKAQYKVYEDIAVQRVKDGFIVVHEHPAAASGVAIFSGLLLMRGTRRLLWRQTLGRFQSEEAQLLKVDSGLKEVGESVEKLKKDSKNLLLRASFGEEELHRGRNKLRDAGKEIQRLVKSIYKVESEAADLIDGLRVIPGISALKLRAE-VASMTSDLRQQRRELDRKILQISDHGVPV
>CYMBensi
----------------------------------------MSP---EAVSHPAP--S-----PSSPSPRFPEHGERSPSEVRGSAPGSYFSPQENSFWPLQKL-QGIIPEIKMQYKAYEDAAVQKVKDGLMVVSEHPAAASGAFIFSGLLLMRGPRKFLWRQTIWRLQSEEAQLNKVDSGLKELGQSVEKLKKESKNMILRASFGEEELQRGRTKIRDAGKEIQRLVKSIYKIESQAADLMDGLRVIPGRDALKLRAE-VASMTSDLRQQRRELGRNILKIAEHGVSV
>CYMBmann
----------------------------------------MSP---EAVSHPAS--S-----PSSPSPRFPEHGERSPSEVRGSAPGSYFSPQENSFWPLQKL-QGIIPEIKMQYKAYEDAAVQKVKDGLMVVSEHPAAASGAFIFSGLLLMRGPRKFLWRQTIWRLQSEEAQLNKVDSGLKELGQSVEKLKKESKNMILRASFGEEELQRGRTKIRDAGKEIQRVVKSIYKIESQAADLMDGLRVIPGRDALKLRAE-VASMTSDLRQQRRELDRNILKIAEHGVSV
>CYPRbard
----------------------------------------MIPVPGAATSHPVIHLP-P---PPAEASRLPEHGERSVLEYLRLALGSASSPQENSFWPLQKL-QDIIPELKSQYKTYETAAVQKVKDELMIVHEHPAAASGVAILSGLLLMRGPRRFLWRHTLARLQSEEAQFVKIDSGLKDLGVSVDKLKKESKNMILRASFGEEELQRGHTKIRNAGKEIQRLVKSIYKSESQAADLMNVLRAIPGRNALKLRAE-VASMTSDLRQQRHKLDQKILKLSELGVRV
>CYPRflav
----------------------------------------MIPV-AEATSHPVIHSP-P---PPEAAARSPEHGERSSLQSLRLALGSFSSPLENSFWPLQKL-QDIIPELKSQYRTYETAAVQKVKDELMIVHEHPTAASGVAILSGLLLMRGPRRFFWRHTLARLQSEEAQLVKIDSGLKDLGVSVDKLKKESKNMILRACFGEEELQRGRTKIRDAGKEIQRLVKSIYKTESQAADLMDVLRAIPGRNALKLRAE-VASMTSDLRQQRHKLDQKILKLLELGVHV
>DACThata
----------------------------------------MAP---ESNSVSPS--P-P---SSSLPSESSDYRQRPVFDSRVSALRSYLSPQENFFWPLQKL-QCLIPEIKLQYKVYEDAAVQKVKDGFMVVHEHPVATFGVAIFSGLLLMRGPRRLLWRQTFGRLQSEEAQLLKVDSGLKEIGEFVEKLKKDSKNMLLRASFGEEELYRGRIKIRDAGKEIQRLVKSIYKIESQAADLIDGLRVIPGRNAIKLRAE-VASLTSDLRQQRHELDRKILQISEHGVPV
>DENDchryso
----------------------------------------MYP---DPASLPPL--P-----PSSAPRRSPEHGERSASEVRGSVPESFFSPQENSFWPLQKL-QGIMHEVKLQYKAYEDAAVQKVKDGFVIVTEHPAAASGAAICSGLLLMRGPRRFLWRQTLWRFQSEEAQLSKVDSGLKELGQSVEKLKKDSKNMILRASFGEEELQRGRTKIRDAGKEIQRLVKSIYKIESQAADLIDGLRVIPGRDALKLRAE-IASMTSDLRQQRRELDRKILKISEHGVPV
>DENDnobi
----------------------------------------MYP---DPASHPPL--Q-----PSSPPRRSPEHGERSASEVRGSAPESFFSPQENSFWPLQKL-QGIMHEVKLQYKAYEDAAVQKVKDGFVIVTEHPAAASGAAIFSGLLLMRGPRRFLWRQTLWRFQSEEAQLGKVDSGLKELGQSVEKLKKDSKNMILRASFGEEELLRGRTKIRDAGKEIQRLVKSIYKIESQATDVIDGLRVIPGRDALKLRAE-IASMTSDLRQQRRDLDRKILKISEHGIPV
>DIURorie
----------------------------------------MAP---ESASDPAP--P-L---SSLLSSRLPDSDERSASGSRGSALSFFHSTQENPIWPLQKL-QSALHEIKLQYKVYEDAAVQKVKDGFIIVHEHPAAASGVVIFSGLLLMPGPRRLLWRQTLGRFQSEEAQLLKVDSGLKDLGQSIEKLKKDSKNVLLRAGFGEEELYRGRNKLRDAGKEIRRLVKSIYKIESEAVDLIDGLRVIPGISAIKLRAE-VAAMTSDLRQQRRELDRKILQISDRGVPV
>DRAKelas
----------------------------------------MAP---ESTSDSAP--S-Q---SFMLPFRPPDSDDRSALEPRRSSLRPYLSPQENPFWPLQKL-QDVIHEINLQYKIYEDAAVQKVKDGLMIVHEYPAAASGIAVFSGLLLMRGPRRLLWRQTLGRFQSEEAQLLKVDSGLKDLGVSIEKLKKDSKNVLLRATFGEEELHRGRNKLRDAGKEIQRLVKSIYKIESEAADLIDGLRVIPGLSALKLRAE-VASMTSDLRQERHELYKKTLQISDRGVPV
>DRAKthyn
----------------------------------------MAP---ESSSDSAR--S-Q---SSMLPSPSSDSDDRSALEPPRSPLRSYLSPQANPVWPFQKL-QDVIHEINLQYKIYEDAAVQKVKDGLMIVHEYPAAASGIAVFSGLLLMRGPRRLLWRQTLGRFQSEEAQLLKVDSGLKDLGESIEKLKKDSKNVLLRATFGEEELHRGRNKLRDAGKEIQRLVKSIYKIESEAADLIDGLRVIPGLSALKLRAE-VASMTSDLRQERHELYKKTLQISDRGVPV
>EPIDfulg
----------------------------------------MIP---EAVSIPTL--S-----PSSPPPRLQEHGEPSASEVRLSTPGSYFSPQENSFWPLQKL-QDFIPEIKLQYKAYEDAAVQKVKDGLMIVSEHPFAASGAAIFSGLLLMRGPRSFLWRQTLWRFQSEEAQLGKVDSGLKEVGQSVEKLKKDSKNMILRATFGEEELQRGRTKLRDAGKEIQRLVKSIYKIESQAADLMDGLRVIPGRDALKLRAE-VASMTSDLRQQRRELDTKILKISEHGVPV
>EPIDpuni
----------------------------------------MIP---EAVSIPTL--S-----PSSPPPRLQEHGEPSASEVRLSTTGSYFSPQENSFWPLQKL-QDFIPEIKLQYKAYEDAAVQKVKDGLMIVSEHPVAASGAAVFSGLLLMRGPRRFLWRQTLWRFQSEEAQLGKVDSGLKEVGQSVEKLKKDSKNMILRATFGEEELQRGRTKLRDAGKEIQRLVKSIYKIESQAADLMDGLRVIPGRDALKLRAE-IASMTSDLRQQRRELDTKILKISEHGVPV
>EPIPhell
----------------------------------------MTP---EATSHPAH--P-Q---QLSPPVRSPEHGERSASESWRSALGSYFSPQENSFWPLQKL-QGIIPDMKLQYKVYEDAAVQKVKDGFMIVHEHPAAASGVVIFSGLLLMRGPRRFLWRQTLGRFQSEEEQLVKVDSGLKELGESVEKLKKERKNMLMRASFGEEELQRGRTKIRDAGKEIQRLVKSIYKIELQAADLIDGLRVIPGRNALKLRAE-IASMTSDLRQQRRELDRKILKISDHGVPV
>EPIPpurp
----------------------------------------MTP---EATSHPAH--P-Q---QLSPPVQSPEHGERSASESWRSALGSYFSPQENSFWPLQKL-QGIIPDMKLQYKVYEDAAVQKVKDGFMIVHEHPAAASGVVIFSGLLLMRGPRRFLWRQTLGRFQSEEEQLVKVDSGLKELGESVEKLKKERKNMLMRASFGEEELQRGRTKIRDAGKEIQRLVKSIYKIELQAADLIDGLRVTPGRNALKLRAE-IASMTSDLRQQRRELDRKILKISDHGVPV
>ERYCcris
--------------------------------------------------HPT----------FSPALRSPEIGEQSQSEVQESSHRSYCSPQEKSFWTMRKL-QDIIPDIKMQYKVYEDAAVQKVKDGLMIVSENPAAASGLAIFSGLLLMRGPRRFLWRQTIWRLQSEEAQLNKVDSGLKELGQSVEKLKKDSKNMILRASFGEEELHRGRTKLRDAGKEIQRLVRSIYKIESQAADMMNGLRVIPGRDALKLRAE-VASMTSVLRQQRHELDRKILKIAEHGVTV
>ERYCpuss
---------------------------------------------------------------------------------------------------MRKL-QDIIPDIKMQFKVYEDAAVQKVKDGLMIVSENPATASGLAIFSGLLLMRGPRRFLWRQTIWRLQSEEAQLNKVDSGMKELGQSVEKLKKESKNMILRASFGEEELHRGRTKLRDAGKEIQRLVRSIYKIESQAADLMNGLRVIPGRDALKLRAE-VASMSSVLRQQRHELDRKVLKIAEHGVTV
>GALEfabe
----------------------------------------MIP---AAASHPTG--S-S---PPSLPVRSPEHGERLASEDKDTAIGSASSPQENPSWPLQKL-QDIIPEVKSRYKFYEDAFVQKVKDGIMIVRDHSNEASGIAIISGLLLMRGPRKILWRQTLGRFQSEEAKLAKVDTGLKGLGGSVEKLKKESKNMHLRTSFGEEELQRGRTKIRDAGKEIQRLIKSVYKIEARAADVMDDLRVIPGRNALKLRAE-VASMASDLKQQRHQLNKKIFKISELGVRV
>GASTelat
----------------------------------------------------------------------------------------------------------------------------------MIVCEHPALASGATIFSGLLLMRGPRRILWRQTLGRFQSEEAQLCKIDLGLKELNQSVEKLNKESKNMLLRASFGEEELQRGRTKIRDAGKEIQRLVKSIYHIESQAADLIDGLRATPGRNALKLRAE-VASITSDLRQQRRELDRKILNISEYGVPV
>GOODfuma
----------------------------------------MAQ---EPTCDLAT--P-P---SSSPPGRSAVYEALPASKFRGSALRSYLSPQENSFWPLQKL-QGIIPDIKLQFKIYEDAAVQKIKDGFMIVHEHPAATSGIAIVSGLLLMRGPRRVLWRQTLGRFQSEEAQLLKVDTGLKELDESVEKLKKESKKMLLRASFGEEELHRGRNKIRDAGKEIQRLVKSIYRIESQAADLIDGLRVIPGRNALKLRAE-VASMTSDLKQQRRELGRKILQISDHGVPV
>GOODpube
----------------------------------------MAQ---EPACDLAS--P-P---SSSPPGLSAVNEARPASDFRGSALRSYLSPQENSFWPLQKL-QGIIPDIKLQFKIYEDAAVQKVKDGFLIVHEHPAATSGIAIVSGLLLMRGPRRVLWRQTLGRFQSEEAQLLKVDTGLKGLEESVEKLKKEGKNMLLRASFGEEELHRGRNKIRDAGKEIQRLVKSIYRIESQAADLIDGLRVIPGRNAIKLRAE-VASMTSDLKQQRQELGRKILQISEHGVPV
>GYMNdens
----------------------------------------MAP---ESNSVSPS--P-P---SSSLPAESSDYRQRPVFDYRVSALRSYLSPQENFFWPLQKL-QCIIPEIKLQYKVYEDVAVQKVKDGFMVVHEHPVATFGVAIFSGLLLMRGPRRLLWRQTFGRLQSEEAQLLKVDSGLKEIGESVEKLKKDSKNMLLRASFGEEELHRGRIKIRDAGKEIQRLVKSIYKIESQATDLIDGLRAIPGRNAIKLRAE-VASLTSDLRQQRHELDKKILQISEHGVPV
>GYMNodor
----------------------------------------MAP---ESNSVSPS--P-P---SSSLPAESSDYRQRPVFDYRVSALRSYLSPQENFFWPLQKL-QCIIPEIKLQYKVYEDAAVQKVKDGFMVVHEHPVATFGVAIFSGLLLMRGPRRLLWRQTFGRLQSEEAQLLKVDSGLKEIGESVEKLKKDSKNMLLRASFGEEELHRGRIKIRDAGKEIQRLVKSIYKIESQAADLIDGLRVIPGRNAIKLRAE-VASLTSDLRQQRHELDKKILQISEHGVPV
>HABElong
MKIYKLFFK----LILVCSYQFPYFKTLSGSFLPFTPTDGMAL---ESNSVSPS--P-P---SSSIPAESSAYIERSIFDSPVTALRSYLSPQEN-FWPFQKL-QGIIPEIKFQYKVYEDAAVQKVKDGFMVMHDHPVASSGVAIFSGLLLMRGPRRLLWRQTLGRFQSEEAQLLKVDSGLKEIGESVEKLKKDSKNMLLRAGFGEEELHRGRIKIRDAGKEIQRLAKSIYKIESQAADLIDALRAIPGRNAIKLRAE-VASLSSDLRQQRHELDRKLIQISEHGIPV
>HABEpant
MKIYKLFFK----LILVCSYQFPYFKTLSGSFLPFTPTDGMAL---ESNSVSPS--P-P---SSSIPAESSAYIERSIFDSPVTALRSYLSPQEN-FWPFQKL-QGIIPEIKFQYKVYEDAAVQKVKDGFMVMHDHPVASSGVAIFSGLLLMRGPRRLLWRQTLGRFQSEEAQLLKVDSGLKEIGESVEKLKKDSKNMLLRAGFGEEELHRGRIKIRDAGKEIQRLAKSIYKIESQAADLIDALRAIPGRNAIKLRAE-VASLSSDLRQQRHELDRKLIQISEHGIPV
>HAEMdisc
----------------------------------------MAR---EPTSDLAS--A-L---SSSPPGRSADYEARPAPEFRLSALRSYLSPQEKFFWPLQKL-QGIIPDIKLQFKIYEDAAVQKVKDGFMIAHEHPGATSGIALVSGLLLMRGPRRVLWRQTLGRFQSEEAQLLKVDTGLKELGESVEKLKKDSKKMLLRASFGEEELHRGRNKIRDAGKEIQRLVKSIYRIESQAADLINGLRVIPGRNALKLRAE-VASMTSDLKQQRQELGRKILQISDYGVPV
>HEMIforr
----------------------------------------MTH---ESNSVSPP--P-P---SSPLPAESS-----PVFGSRASAFKSYLSPPENFFWRLQKL-QCTIPEIKLQYKVYEDAVVQKVKDGFMIVHEHPIAASGFAIFSGLLLMRGPRRLLWRQTLGRLQSEEAQLLKVDSGLKEIGESVEKLKKDSKNMLLRASFGEEELHRGRIKIRDAGKEIQRLVKSIYKIESQAADLIDGLRVIPGRNAIKLRAE-VASLTSDLRQQRHELDRKILQISEHGVPV
>HYPOheme
----------------------------------------MA---------------------------------RRESSADSDDPRSAPSPQENSFWPLHKLRQDFMPELRSQYKLYEDAFVKKVKDELVIAYEHPAAACGIVVAAGIVLMRGPRRFLLRQTLGRFENEEARIGKVELGLKELGQSVDQLKKDSRNMILRAGFGEEELQRGQTKIRDAGYEIQRLSKSIYKVESQVADLMDFLRSIPGRNALKLRAE-VASMASDLKEQRRQLDKRIMKISEFGIRV
>LANAlana
------------------------------------------------------------------------------------------------------M-KDFMPDIRSQYKLYEDAFVKKVKDELLIARDHPAAACGIAIAAGLVLMRGPRRFLLRNTLGRLENEEARIGKAEFGLKELAQSVDKLKKDRKNMILRASFGEEELQRGQTKIRAAGHEIQRLSKSIYKIESQAADMMDGLREIPGRNALKLRAE-VASMASDLKQQRRELDKRIVKISELGIRV
>LECAnigr
----------------------------------------MVP---AVASNSTL--P-S---PPSRLLRSPEHEERLASETSGALIGSAPSPQENPFWPLQKL-QDIIPEVKSRYKFYEDAFVQKVKDGIMIVRDHPNEASGIAIVSGLLLIRGPRKFLWRQTLGRLQSEEAKLVKIETGLKELGGSVDKLKKESKNMVLRASFGEEELQRGSTKIRDAGKEIQRLIKSVYKIESQSADVMDELRVIPGRNALKLRAE-VASMTSDVKQQRHELNKKILKISELGVRV
>LIMOabor
----------------------------------------MTP---EANSQPAL--P-P---PHSPPTRSPEHEERSVSESWRQALGSYFSPQENSFWSLQKL-QGIIPDMKLRYKVYEDAAVQNVKDGFMIVHEHPAAASGLVIFSGLLLMRGPRRFLWRQTLGRFQSEEGKLIKVDSGLKELGESVEKLKKERKNMLMRASFGEEELQRGRTKIRDAGKEIQRLVKSVYKVELQATDLIDGLRVIPGRNALKLRAE-IASMSSDLRQQRRELDRKILKISEHGVPI
>MASDpict
----------------------------------------MSP---ESASDPSL--P-P---SSPPP----------------------------SFLPLQKL-QGIIPEIKLQYKVYEDAAVQKVKDGLMIVSEHPIAASGAAVFSGLLLMRGPRRFLWHHTFWRFLNEEAQNSLVESRLKELGNPVEKLKKDSKNMILRAGFGEEELQRGRTKLRDAGKEIQRLVKSIYKIESQAADLMDGLRVIPGRDAIKLRAE-VASMTSDLRQQRLELDRKILRISEHGVAV
>MEXIxero
----------------------------------------MIP---GFTSHPVIH-P-M---PAAAVGRLPEPGERSASESPRSALGSASSPQENSFWPLQKL-QDIVPGLKSQYKIYEDAAVQKVKDGLMIVHEHPGSASGVAILSGLLLMRGPRRFLWRHTLARLQSEEAQFVKIDSALKDLGVSVDKLKKESKNMILRASFGEEELLRGRTKTRDAGKEIQRLVKSIYRIESQAADLMDGLRAITGRNALKLRAE-VASMTSDLRQQRHKLDHKILKLSEHGIHV
>MICRparv
----------------------------------------MAR---ESTPNPAS--L-L---SSLLPAQSSDSDEPSALESRRSGLRSYFSPQENSVWPLQKL-QSALHEIKLQYKVYEDASVQKVKDGLMIVHEHPAAASGVAIFSGLILMRGPRRLLWRHTLGRFQSEEAQLLKVDTGLKELGESVGKLKKDSKNILLRASFGDEEFHRGRNKLRDAGKEIQRLVKSIYKIESEAADLIDGLRVIPGISALRLRAE-VASMTSDLRQQRRELDKKILQISDRGVPV
>MOLIcapi
----------------------------------------MA---------------------------------RRESFADSDDLRSTPSPQENSFWPLHKLRQDFMPELRSQYENYEDAFVKKVKDGLMIAYEHPAATCGIVVAAGIVLMRGPRRFLLRQTLGRFENEEAHIGKVELRLKELGQSVDQLKKDSRNMILRASFGEEELQRGQTKIRDAGYEIRRLSKSIYKVESQAADLMDGLRSIPGRNALKLRAE-VASMASDLKDQRRASDKRIMKISEFGIRV
>NEUWmali
----------------------------------------MA----ESTSHLAL--P-P---PPSPPAHLTEHGELPALEPRGSVFGSAFSPQENSFWLLQKL-QDFVPEVKSQYKFYEDAIVHKVKDGVMLVQEHPTAASGVGIISGLLLMRGPRRFMWRQTLGRLQREEMRYVKIDSGLKELGQSVDKLKKESKNILLRASFGDEELQRGRTKIRDAGNEIQRLIKSIYKIESQAADLMDGLRAIPGRNALKLRAE-VASLTSDVKTQRRELDKKILKISELGIHV
>NEUWzoll
----------------------------------------MA----ESTSHLAF--P-PPPSPPSPPTHLTEHGELPALEARGSVFGSAFSPQENSFWLLQKL-QDFVPEVKSQYKFYEDAIVQKVKDGVMLVQEHPTAASGVGIISGLLLMRGPRRFMWRQTLGRLQREEMRYVKIDSSLKELGQSVDKLKKENKNILLRASFGDEELQRGRTKIRDAGNEIQRLIKSIYKIESQAADLMDGLRAIPGRNALKLRAE-VASLTSDVKAQRRELDKKILKISELGIHV
>OECEmacu
----------------------------------------MFP---EDASHSAS--P-----AFSPSPRLLELGEQSPSEVRGSHPRPYFSPQENSFWPLQKL-QGIIPEIKMQYKVYEDAAVQKVKDGLMVVSEHPAAASGAVIFTGLLLMRGPRRFLWRQTIWRLLSEEAQLNKVDSGLKELGQSAEKLKKDSKNMILRASFGEEELQRGRTKIRDAGKEIQRLVRSIYKIESQAADLMDGLRVIPGRDALKLRAE-VASMTCDLRQHRRELDRKILKIAEHGISV
>OPHRgarg
----------------------------------------MAP---ESNSVSSS--P-P---SSSLPAESSDYTQRPVFDSRVSTLRSYLSPQEN-FWPLQKL-QCIIPEIKLQYKVYEDAAVQKVKDGFIVVHEHPVATFGVAIFSGLLFMRGPRRLLWRQTLGRLQSEEAQLLKVDSGLKEIGESVEKLKKDSKNMLLRASFGEEDLHRGRIKIRDAGKEIQRLVKSIYKIESQAADLIDGLRVIPGRDAIKLRAE-VASLTSDLRQQRHDLDRRILQISELGVPV
>OPHRsphe
----------------------------------------MAP---ESNSVSSS--P-P---SSSLPAESSDYTQRPVFDSRVSTLRSYLSPQEN-FWPLQKL-QCIIPEIKLQYKVYEDAAVQKVKDGFIVVHEHPVATFGVAIFSGLLLMRGPRRLLWRQTLGRLQSEEAQLLKVDSGLKEIGESVEKLKKDSKNMLLRASFGEEDLHRGRIKIRDAGKEIQRLVKSIYKIESQAADLIDGLRVIPGRDAIKLRAE-VASLTSDLRQQRHDLDRRILQISELGVPV
>ORCHital
MPFAFLGLKEENLSSGIC------FAPSPGNFSHSLRPKKMAP---ESNSVSPS--P-P---VSSVPAESSNYRERPVFDSRVSALRSYLSPQENFFWPLQKL-QCIIPEIKLQYKVYEDAAVGKVKDGFMVVHEHPVAASGVAIFSGLLLMRGPRRLLWRQTLGRLQSEEAQLLKVDSGLKEIGNSVEKLKKDSKNMLLRASFGEEELHRGRSKIRDAGKEIQRLVKSIYKIESQAADLIDGLRVIPGRNAIKLRAE-VAALTSDLRQQRHGLDRMIVQISEHGVAV
>PAPHconc
----------------------------------------MIP---GSTSHPVIH-P-L---PPPAVGRFLERGERSASESLRPELGSASSPQENSFWPLQKL-QDAVPELKSQYKIYEDAAVQKVKDGLMIVHEHSAAASGVAILSGLLLMRGPRRFLWRHTLARFQSEEAQFVKIESGLKDLGVSVDKLKKDTKNILLRASFGEEEFLRGRTKTRDAGKEIQRLVKSIYNIESQAADLMDGLRAITGRNALKLRAE-VAAMTCDLRQQRNKLDQKILKLSDHGVRV
>PAPHhirs
----------------------------------------MIP---GSTPHPVIH-P-L---PPPAVGRFLERGEGSASESLRPELGSASSPQENSFWPLQKL-QDIVPELKSQYKIYEDAAVQKVKDGLMIVHEHSAAASGVAIVSGLLLMRGPRRFLWRHTLARLQSEEAQFVKVDSGLKDLGVSVDKLKKDTKNILLRASFGEEEFLRGRTKTRDAGKEIQRLVKSIYNIESQAADLMDGLRAITGRNALKLRAE-VASMTCDLRQQRHKLDQKILKLSDHGVRV
>PHAIflav
----------------------------------------MYP---EAAAHPAL--T-----PSSPPPRSPENGVRSSSEVRGSAPGSYLSPQENSFWPLQKL-QGIIPEIKLQYKVYEDAAVQKVKDGLMIVSEHPAAASGAAIFSGLLLMRGPRRFLWRQTLWRLQSEEAQLGQVDSGLKELCQSVENMKKDSKNMILRASFGEEELQRGRNKIRDAGKEIQRLVKSIYKIESQAADLIDGLREIPGRDAMKLRAE-VASMTSDLRQQRRELDNKILKIAEHGVAV
>PHAItank
----------------------------------------MYP---EAASHPEL--P-----PSSPPPRSPEIGERSASEVRGSAPGSYFSSQENSFWPLQKL-QGIIPEIKLQYKVYEDAAVQKVKDGLMIVSEHPAAASGAALFSGLLLMRGPRRFLWRQTLWRLQSEEAQLGRVDSGLKELGQSVENLKKDGKNMILRASFGEEELQRGRNKLRDAGKEIQRLVKSIYKIESQATDLIDGLREIPGRDAMKLRAE-VASMTSDLRQQRRELDKKILKIAEHGVAV
>PHALcorn
----------------------------------------MLP---EAASHPEL--A-----TSSPPTRSPEHGERSASEVRGSFPRSYSSPQENSFWPLQKL-QGIIPEIKLKYKVYEDAAVQKVKDGVVIVGEHPAATFGVAVLSGLLLMRGPRRFLWRQTLWRFQSEEAQLGKIDSGLKELGQSVEKLKKDGKNMILRASFGEEELQRGRTKIRDAGKEIQRLVKSIYKLESQAADVMDGLRVISGRDALKLRAE-VASMASDLRQQRRELDRKILKISEHGVPV
>PHALmode
----------------------------------------MFP---EAASHPEL--A-----TSSPPTRSPEHGERSASEVRGSFPRSYSSPQENSFWPLQKL-QGIIPEIKLKFKVYEDAAVQKVKDGVVIVGEHPAATFGVAVLSGLLLMRGPRRFLWRQTLWRFQSEEAQLGKIDSGLKELGQSVEKLKKDSKNMILRASFGEEELQRGRTKIRDAGKEIQRLVKSIYKLESQAADVMDGLRVISGRDALKLRAE-VASMTSDLRQQRRELDRKILKISEHGVPV
>PHRAlind
----------------------------------------MIP---GSTFLPVTH-P-M---PAAAVGRSPEPVERSASESLRLGLGSASSPQENSFWSLQKL-QDIVPELKSQYKIYEDAAVQKVKDGLMIVHEHAAAASGVAILSGLLLMRGPRRFLWRHTLARLQSEEAQLVKVDSALKDLGVSVDKLKKDSKKLLLRASFGEEELQRGRTKARDAGKEIQRLVKSVYKIESHAADLMDGLRAITGINALKLRAE-VASMTSDLRQQRHKLDQKILKLSDLGVPV
>PLATclav
----------------------------------------MAP---ESNSVSPS--P-P---PSSLPAESSDYRQHPVFDSRVSALRSYLSPQENFFWPLQKL-QCIIPEIKLQYKVYEDAAVQKVKDGFMVVSEHPVATSGVAIFSGLLLMRGPRRLLWRQTFGRLQSEEAQLLKVDSGLKEVGESVEKLKKDSKNMLLRASFGEEELHRGRIKIRDAGKEIQRLVKSIYKIESQAADLIDGLRVIPGRNAIKLRAE-VASLSSDLRQQRHELDKKILQISEHGVPV
>RIMAelli
----------------------------------------MAR---ESTSDSAS--S-L---SSMLPSLSPDSNDCSASEWRRYSLRSYLSPQENPIWPLQKL-QDVIREIKLQYKVYEDAAVQKVKDGLMIVHEHPAATFGIAAFSGLLLMRGPRRLFWRQTLGRFQSEEAQLLKVDSGLKDLGESIEKLKKDSKNVLLRASFGEEELHRGRNKLRDAGKEIQRLVKSIYKIESEAADLIDGLRVIPGISALKLRAE-VASMTFDLRQERRELDKKILQISDRGVPV
>SELEaequ
----------------------------------------MIP---GATSHPVIH-P-------PAVGRLPEPGERSAWESLRLALGSASSPQENSFWPLQKL-QDIIPELKSQYKIYEDAAVQKVKDGLMIVHEHRAAASGVAIFSGLLLMRGPRRFLWRHTLARLQSEEAQLVKVDSGLKDLGLSVDKLKKESKNMLLRASFGEEELQRGRTKIRDAGKEIQRLVKSIYKIESQAADLMDGLRAIPGRNALKLRAD-VASMTSDLRQQRHKLDQKILKLSEHGVRV
>SERAvome
----------------------------------------MAP---ESNSVSPS--P-P---SSSLTAESSDYTRRPVFDSRVSTLRSYLSPQENFFWPLQKL-QCIIPEIKLQYKVYEDEAVQKVKDGFMVVHEHPVATFGVAIFSGLLLMRGPRRLLWRQTLGRLQSEETQLLKVDSGLKEIGESVEKLKKDSKNMVLRASFGEEELHRGRIKIRDAGKEIQRLVKSIYKIESQAADLIDGLRVIPGRDAIKLRAE-VASMTSDLRQQRHELNRKILQISEHGVPV
>THELangu
----------------------------------------MAR---ESTSDPAS--S-L---SSVRPARSLDSDERSASESLGSVFRSYLSPQKNPIWPLQKL-QDAIHEIKLQYKVYEDDAVQKIKDGFTIVHEHPAAASGVAVVSGLLLMRGPRRLLWRQTLGRFQSEEAQLLKVDSGLKDLGQSIEKLKKDGKNVLLRASFGEEELHRGHNKLRDAGKEIQRLVRSIYKIESEAADLIDGLRVIPGISALKLRAE-VASMTSDLRQERRELHRKILQISDRGVPV
>VANIplan
----------------------------------------MVP---VAASHPTV---------PSLALRSPERGERLDSESMDRAIRSAASPQENPFWPLQKL-QDIKAEVKSGYKCYEDAFVQKVKDGIMIVRDHSSEAFGITIVSSLLLMRGPRKILWRQTLGRLQSEEAKLAKIDTGLKVVGGSVDKLKKDSKNMLLRASFGEEELQRGRTKIRDAGKEIRRLIKSVYKIESRATDVMDELRVIPGRNALKLRAE-VASMMSDLKQQRYELNKKILRISELGVRV
>VANIshen
MGNARFGNK-------------------------------MAP---AAASHPTV---------PSLPVRPPEHGERLDAET-----------MENPFWPLQKL-QDIKAEVKSGYKFYEDAFVQKVKDGIMIVRDHSSEAFGIAIVSSLLLMRGPRKILWRQTLGRLQSEEAKLAKIDTGLKEVGGSVDKLKKESKNMLLRASFGEEELQRGRTKIRDAGKEIQRVIKSVYKIESQASDVMDELRVIPGRNALKLRAE-VASMMSDLKQQKHELNKKILRISELGVRV
>EPIPaphy
----------------------------------------M-----ESKTV-----S-----PTSPSAPLPDNGDQSGSEAEISSIRSYFSSPDDSFMTLQNF-QGIIPGMKMQYKAYEDAAVQKVKDGIMIVRERPLLASSVAVFSGLLLMRGPRRLLWRQTLGRFESEEAQLNRVDSGLKELGDSVEKLKKESKNMLLRATFAEEELQRGRTKIRDAGKEIQRLVNSIYKIESQATDLIDGLRDISGRDALKLRAE-VAAMSSDLRQQRLELDRKIFKISEHGIPV
