# Supplementary material for: Orchid Phylotranscriptomics: The Prospects of Repurposing Multi-Tissue Transcriptomes for Phylogenetic Analysis and Beyond
Source: Front Plant Sci. 2022 May 27;13:910362. doi: 10.3389/fpls.2022.910362 (PMC9196242; doi:10.3389/fpls.2022.910362)
Supplement: Supplementary file 4 [file Data_Sheet_3.zip › ortho_MSA/r1/OG0009336.fa]

>APOSodor
LVFSPSFPVSRMASSMWRCPCKPTGRFPL------TATPAFVRPSSRVPVASGTCIAV---ARSTAARPKRKSRPGGGASEAEDVVRILLRKASDSKYPLVSTLNKYVTTVRTEHCFLLFEELGKRDKWLQCLEVFRWMQKQRWYIADNGIYSKLISVMGKKGQTRMAMWLFSEMRNSGCKPDTSVYNALITAHLHSRDKSKALSKAYGYFEKMKGLHERCHPNVVTYNILLRAFAQAGDVKQVDSLFKDLDESIISPDIYTYNGVMDAYGKNGMIREMESVLLRMKSHHLKPDTITYNLLIDSYGRKQSFDKMEQVFKSLLHSKEKPTLPSFNSMILNYGKARLKDKAEHTFKWMNELGHKPSYVTYECLITAYGYCDCVSSARKIFDDIMDRQKEVQISTLNAMLDAYCKNGLPFEAEKILEHATRKGIVPNASTYKLLYRAYAKAGVKELVDKLLKRMDLQGIVPNKKFFIGALEAFGTVQTSSSEV-----------------------
>CALAcreb
MLYLVSNPS-SPLPGIIPSIYRPSCRRSHHVNIYVCALPCTNSYGSTVQLHCIGGFAMKNFVISGGARPKRKSIREGSGAEVNELVRLVLRRSSDAKSPLVTTLNKFVRTVRTEHCFLLFEELGKRDKWLQCLEVFRWMQKQRWYIADNGIYSKLISVMGKKGQTRMAMWLFSEMRNSGCKPDTSVYNALITAHLHSQDKAKALTKAQGYFEKMKGLNERCQPNIVTYNILLRALAQAGDTKQVDALFNDLDASIISPDIYTYNGVMDAYGKNGMLSEMELVLLRMKSNQCKPDIITYNLLIDSYGRKQAFDKMEQVFNSLLRSKANPTLPTFNSMISNYGKARLRDKAESVFRKMNDLGFKPSYVTYECLVTTYGICDCVSRAREIFNDSMSSQKELQVSTLNAMLDVYCMNGLPFEADKLLEDSVKLGFVPNASTYKLLYKAYTKANIKELVDKLLKRMDQQGIVPNKKFFLKALEAFGSIQINSGSSDKNKSMS-LGVLAKDTSEVLVKA
>CEPHdama
MLYPLSAPISSSFPGFISGVSPPSRRRSAELERSVCAFPHGNCYGSRVPLRHGVLFVINNYVRTAAPRPKRKSGGRGSSAEVEEFVRVLLRKAGDEKFPLVTTLNKYVRSVRTEHCFLLFEELGRRDKWLQCLEVFRWMQKQRWYIADNGIYSKLISVMGKKGQTRMAMWLFSEMRNSGCKPDTSVYNALITAHLHSQDKAKALSKTYAYFEKMKGLNERCQPNIVTYNILLRAFAQAGDVKQVDVLFKDLDASIISPDIYTFNGVMDAYGKNGMLREMELVLLRMKSNQCKPDTITYNLLIDSYGRKQAFDKMEQVFKSLLRSKAKPTLPTFNSMISNYGKARLKDKAESVYRKMSDLGFKPSYVTYECLVTTYGYCDCVSSAREIFDEMMGSQRDFQVSTLNAMLDAYCMNGLPFEADKLLEDAAKKGFVPNASTYKLLYKAYTRANIKELVDKLLKRMDQQGIVPNKKFFLGALEAFGSIQKISDSSEDNKLRS-SEVLTNASSDVLVKT
>CORYacti
MLYLLPTPI-SSLPRIFPSVSSPSRRRSLELNIYVHDVPCTNHYGLRAPFSRGG--VINNYVIAAAARPKLKSSGGGSAAEVDELVRLLLQRASDEKFPLMTTLNKYVRTVRTEHCFLLFEELGRRDKWLQCLEVFRWMQKQRWYIADNGIYSKLISVMGKKGQTRMAMWLFSEMRNSGCKPDTSVYNSLITAHLHSRDKAKALTKAYGYFEKMKGLNERCQPNIVTYNILLRAFAQAGDTKQTDALFNDLDASIISPDIYTYNGVMDAYGKNGLLSEMELVLLRMKSNRCKPDTITYNLLIDSYGRKQAFDKMEQVFKSLLRSKSHPTLPTFNSMISNYGKARLKDKAEFVFRKMNDLGFKPSYVTYECLVTTYGICDCVSRAREIFDDSISSQKELQVSTLNAMLDVYCRNGLPFEADKLLDDSEGIGFVPNASTYKLLYKAYAKANIKELVDKLLKKMDRQGIVPNKKFFLNALEAFGSTQISSGSGAEDKSSS-SEDLAKETSEVLAKS
>DENDchryso
MLYLQSTRTSSALSGTLSGVCPPSLRRSIELESYVYAVPCTNHHGSRVPLFHSALFAISNNIRTTSTRPKRKSNGGGSTIEVEELVRVLLRKVGDEKFPLVTTLNKYVRTVRTEHCFLLFEELGRQDKWLQCLEVFRWMQKQRWYIADNGIYSKLISVMGKKGQTRMAMWLFSEMRNSGCKPDTSVYNSLITAHLHSRDKSKALSKAYGYFEKMKGLNERCQPNVVTYNILLRAFAQAGDLKQVDAIFKDLDSSIISPDIYTYNGVMDAYGKNGMLREMETILLRMKSNQCKPDTITYNLLIDSYGRKQAFAKMEQVFKSLLRSKAKPTLPTFNSMISNYGKARLKDKAESVFRKMNDLGLKPSYVTYECLITTYGYCDCVSSAREIFDDVMGNQKQLQVSTLNAMLDVYCMNGLPFEADKLLEVADKKGFVPNVATYKLLYKAYTKANIKELVHKLLKRMDQEGIVPNKKFFLGAVEALGLVQMSS--------------------------
>CYMBmann
MLNLHSNHCSSTLSSILSSVSPPSLCQSLELKSYGCVVSCSNRYVSRVRSWRGALFVINNNASNISARPKRKS-RVGSTAEAEELVRVLLRKASDEKFPLVTTLNKYVRIVRTEHCFLLFEELGRQDNWLQCLEVFRWMQRQRWYIADNGIYSKLISVMGKKGQTRMAMWLFSEMRNSGCKPDASVYNSLITAHLHSRDKSKALSKAYGYFEKMKGLNERCRPNIVTYNILLRAFAQSGDQKQVDAIFKDLDSSIVSPDIYTYNGIMDAYGKNGMLREMETILLRMKSNQCKPDAITYNLLIDSYGRKQAFDKMEQVFKSLLRSKAKPTLPTFNSMILNYGKARLKDKAEYVFGKMIDLGFKPSYVTYECLITTYGYCDCVSRARQIFDEVMG--KDLKVSSVNAMLDVYCRNGLPFEADKLLDVADEKGFVLNASTYKLLYRAYTKANIKELVDKLLKRMDGEGIVPNKRFFVGAVEAFGSDQMSS--------------------------
>CYPRflav
MLYPFSAVISS---DFSAALLLPSRRQPIEIDSSAGVGPRALRYGSRDPSLRSTPFTINNYSRAPTARPKRKPRNRDDASEVAELVRMLLRKAGDKKHPLVTTLNKYVRTVRTEHCFLLFEELGRQDKWLQCLEVFRWMQKQRWYIADNGIYSKLISVMGKKGQTRMAMWLFSEMRNSGCRPDTSVYNSLIAAHLHSREKAKALNKAYGYFEKMKGLNERCQPNIVTYNILLRAFAQAGDVKQVDALFKDLDASSISPDIYTYNGVMDAYGKNGMLGQMETVLLRMKSNLCKPDTITYNLLIDSYGRKQSFGKMEQVFRSLLSSKEKPTLPTFNSMISNYGKARLKDEAESIFRKMNDLGFKPSYVTYECLITTYGFCDCVSSAREIFDDIIGSHKELQVSTLNAMLDVYCMNCLPTEADKLLEDVTREGFVPNASTYKLLYKAYTKANMKQLVDKLLKRMDQQGIVPNKKFFLGALEAFSSIQMSSDSGKED-KLSSSEALDKASIEALAKA
>PAPHconc
MLCSLSAAISA---AFTAASLPPSRRKSIEIDTSAGFAPCAVRYGSKEPSLHSTPLPINNYAHIPTARPKRKSGNRGDASEVAELVRLLLQKAGDEKHPLVTTLNKHVRTVRTEHCFLLFEELGRRDKWLQCLEVFRWMQKQRWYIADNGIYSKLISVMGKKGQTRMAMWLFSEMRNSGCRPDTSVYNSLITAHLHSRDKAKALNKAYGYFQKMKGLNERCQPNIVTYNILLRASALAGDVKQVDALFEDLHASSISSDIYTYNGVMDAYGKNGMLREMELVLLRMKSNLCKPDTITYNLLIDSYGRKQSFDKMEQVFISLLRSKEKPTLPTFNSMISNYGKARLKDKAESIFRRMKDLGFLPSYVTYECLITTYGFCDCVSSARELFDDILGSQKELQVSTLNAMLDVYCMNGLPSEADKLLEEVTREGFVPNASTYKLLYKAYTKANMKQLVDKLLKRMDQQGIIPNKKFFLGALEALVQFR-----------------------------
>CREMappe
MFSIHLSHCSSTLHGILSGASSPSPRRSLELESYARAAPRPNRYSSRVPLCHGALFAINSHGGTTSTRPKRKPGRGESAKEVEELVRVLLRKSRDEKFPLVATLNKHVRTVRTEHCFLLFEELGRQDKWLPCLEVFRWMQKQRWYIADNGIYSKLISVMGKKGQTRMAMWLFSEMRSSGCKPDTSVYNSLITAHLHSRDKSKALSKAHGYFEKMKGLNERCRPNIVTYNILLRAFAQSGDLKQVDAIFKDLDSSAVSPDIYTYNGLMDAYGKNGMLREMEAILLRMKSDQCKPDTITYNLLIDSYGRKQAFDKMEQVFKSLMRSKVKPSLPTFNSMISNYGKARLKDRAESVLGKMNDLGIKPSYVTYECLMTTYGYCDCVSSAREIFDDVMANQKELQVSTLNAMFDVYCMNGLPFEADKLLEVADKKGFVLNASTYKLLYKAYAKANIKELVDKLLKRMDREGIVPNKKFFMGAVEAFGSVQMSS--------------------------
>CALAtsoo
MLYLHS--TSSTLSGFLSGVSPPSFRLSPELESSVCAVPCANRYGSRVPLCHGALFAINNYASTTSARPKQKFGRGESTTEVEELVRVLLRKAGDEKFPLVTTLNKYVRTVRTEHCFLLFEELGRQDKWLQCLEVFRWMQKQRWYIADNGIYSKLISVMGKKGQTRMAMWLFSEMRNCGCKPDTSVYNSLIAAHLHSRDKSKALSKAHGYFEKMKGLNERCQPNIVTYNILLRAFAQSGDLKQVDAIFKDLNSSILSPDIYTYNGIMDAFGKNGMLREMETVLLRMKSSQCKPDTITYNLLIDSYGRKQAFDKMEQVFKSLLLSKAKPTLPTFNSMISNYGKARLKAKAEYVYRKMNDLGFKPSYVTYECLMTTYGYCDCVSSAREIFDDVMGNQKELQVSTLNAMLDVYCMNGLPFEADKLFDVADKKGFVLNVSTYKLLYKAYAKANIKELVDKLLKRMDQEGIVANKKFFVGALEALGSIQMSS--------------------------
>DENDnobi
MLYLQSTHSSSALSGTLSGVCPPSLRRSIELESYVYAVPCTNHHGPRVPLFHSALFAISNNIRTTSARPKRKSNGGGSTIEVDELVRVLLRKVGDEKFPLVTTLNKYVRTVRTEHCFLLFEELGRQDKWLQCLEVFRWMQKQRWYIADNGIYSKLISVMGKKGQTRMAMWLFSEMRNSGCKPDTSVYNSLITAHLHSRDKSKALSKAYGYFEKMKGLNERCQPNIVTYNILLRAFAQAGDLKQVDAIFKDLDSSFISPDIYTYNGVMDAYGKNGMLREMETILLRMKSNQCKPDTITYNLLIDSYGRKQAFEKMEQVFKSLLRSKVKPTLPTFNSMISNYGKARLKDKAESVFRKMNDLGFKPSYVTYECLITTYGYCDCVSSAREIFDDVMGNQKHLQVSTLNAMLDVYCMNGLPFEADKLLEVADKKGFVPNVSTYKLLYKAYTKANIEELVHKLLKRMDQAGIVPNKKFFLGAVEALGSVQMSS--------------------------
>CYPRbard
MLYPLSAAISS---AFSAALLPPSRRQLIEIDSSAGVGSCALRYGSRDPSLRSTPFTINNYSRAPTARPKRKSGNRGDASEVAELVRMLLRKAGDKKHPLVTTLNKYVRTVRTEHCFLLFEELGRQDKWLQCLEVFRWMQKQRWYIADNGIYSKLISVMGKKGQTRMAMWLFSEMRNSGCRPDTSVYNSLIAAHLHSREKAKALNKAYGYFEKMKGLNERCQPNIVTYNILLRASAQAGDVKQVEALFKDLDASSISPDIYTYNGVMDAYGKNGMLGQMESVLLRMKSNLCKPDTITYNLLIDSYGRKQSFGKMEQVFRSLLRSKEKPSLPTFNSMISNYGKARLKDEAESIFRKMNDLGFIPSYVTYECLITTYGFCDCVSSAREIFDDISGSHKELQVSTLNAMLDVYCINGLPTEADKLLEDVTREGFVPNASTYKLLYKAYTKANMKQLVDKLLKRMDQQGIVPNKKFFLGALEAFGSIQMSSDAGKKEDKLSSSDVLDKASIEALAKA
>ERYCpuss
MDFIQAKNWQS-LSVIRAAKVGFEARIEIQTQVYSRVMSCPNRYGMRAGLCRGALFAVNNYVGATSARPKRKS-KGGSTAEAEELVRVLLRKAGDEKFPLVTILNKYVKIMRTEHCFLLFEELGRQDKWLQCLEVFRWMQKQRWYIADNGIYSKLISVMGKKGQTRMAMWLFSEMRNSGCRPDASVYNSLITAHLHSRDKSKALSKAYAYFEKMKGLSERCQPNIVTYNILLRAFARSGDVKQVDAIFKDLDSSAVSPDIYTYNGVMDAYGKNGMLREMEAILLRMRSYRCNPDTITYNLLIDSYGRKQAFDKMERVFESLLRSKARPSLPTFNSMILNYGKARLKDKAEYVFGKMSDLGFKPSYVTYECLMITYGYCDCVSRAREIFDDVMENQ-EFHVSTVNAMIDVYCRNGLPFEADKLLEVVDKRGYVLNTSTYKLLYKAFSKANIKELVDKLLKRMDGEGIVPNKKFFVGAVEAFCSDQRTS--------------------------
>EPIPpurp
MLYPLSAPISSTLPGFISGVSPPSHRRSVELERSVCAVPHGNCYGSRVPLWHGALIVINNYVRTAAPRPKRKSGCGGSTAEAEEFVRVLLRRAGDEKFPLVTTLNKHVRTVRTEHCFLLFEELGRRDKWLQCLEVFRWMQKQRWYIADNGIYSKLISVMGKKGQTRMAMWLFSEMRNSGCKPDTSVYNALITAHLHSRDKAKALIKAYDYFEKMKGLNERCQPNIVTYNILLRAFAQDGDVKQVDAIFKDLDASIISPDIYTYNGVMDAYGKNGMLKEMELVLLRMKSNQCKPDTITHNLLIDSYGRKQAFDKMEQVFKSLLRSKAKPTLPTFNSMISNYGKARLKDKAESVYRKMGDLGFKPSYVTYECLITTYGYCDCVSSAREIFDGIMVSQKELQVSTLNAMLDAYCMNGLPFEADKLLEDASKKGFVPNASTYKLLYKAYTRSNIKELVDKLLKRMDQQGIVPNKKFFLGALEAFGSIHKSSDSSKDEKLSF-SEVLTKASSEVLVKA
>CALEmajo
MLYLLSAPV-SPLSGDIPSFSPQSWRRSLAVNIHVCTAPCTNRCASRILLCHGGGFIIKNHIPAAAARPKRKSTGGGSVAEVKELVGLLVRRASDEKLPLVTTLNKFVRTVRTEHCFLLFEELGRRDKWLQCLEVFRWMQKQRWYIADNGIYSKLISVMGKKGQTRMAMWLFSEMRNSGCKPDTSVYNALITAHLHSQDKAKALTKAHGYFEKMKGLNERCQPNVVTYNILLRAFAQARDTLQVDALFNDLDASIISPDIYTYNGVMDAYGKNGMLSEMERVLLRMKSNQCKPDTITYNLLIDSYGRKQAFDKMEQVFRSLLRSKANPSLPTFNSMILNYGKARLKDKAESVFNKMTDLGFKPSYVTYECLVTTYGICDCVSRAREIFDDCTSSRTEFHVSTLNTMLDVYCMNSLPFEADKLLDDSAKIGFVPNASTYKLLYKAYTKANVKELVDKLLQRMDQQGIVPNKKFFLKALEAFSLSQISSGSADENKSSS-LEVLANGASEVLMKA
>MEXIxero
MLCPLSAPISA---PFTVASLQPSRRKSTEIDSSAGFGSCAVSYGFREPSLHSATTTIINYAHMPTARPKRKFSNRADALGVAELVRQLLQKAGDEKHPLVTTLNKHVRTVRTEHCFLLFEELGKQDKWLQCLEVFRWMQKQRWYIADNGIYSKLISVMGKKGQTRMAMWLFSEMRNSGCRPDTSVYNSLITAHLHSRDKAKALDKAYGYFQKMKGLNERCQPNIVTYNILLRASALVGDVKQVDTLFEELDASNISSDIYTYNGVMDAYGKNGMIREMELVLLRMKRNLCKPDTITYNLLIDSYGRKQSFDKMEQVFRSLLRSKEKPTLPTFNSMISNYGKARLKDKAESIFRRMNDLGFMPSYVTHECLITTYGFCDCVSSAREIFDDLLVSQKELQISTLNAMLDVYCMNGLPSEADKLLEEVTREGFVPDASTYKMLYKAYTKANIKQLVDKLLKRMDQQGIIPNKKFFLGALEAFGSIHVSSDTANKEVKLSSSDALDEASV------
>PHAItank
MLYLHSTHTPSTVSWFLSGVSPPSFRLSLELESPACVVPCANRYRPRVPSCHGALFAINNYSSTTSARPKRKSSRGGSTTEVEELVRVLLRKAGDEKFSLVTTLNKHVRTVRTEHCFLLFEELGRQDKWLQCLEVFRWMQKQRWYIADNGIYSKLISVMGKKGQTRMAMWLFSEMRNCGCKPDTSVYNSLIAAHLHSRDKSKALSKAHGYFEKMKGLNERCQPNIVTYNILLRAFAQSGDLKQVDAIFKDLDSSIISPDIYTYNGIMDAFGKNGMLREMETFLLRMKSNQCKPDTITYNLLIDSYGRKQAFDKMEQVFKSLLRSKAKPTLPTFNSMISNYGKARLKDKAESVYRRMNDLGFKPSYVTYECLMTTYGYCDCVSSAREIFDDVMGNQKELQVSTLNAMLDVYCMNGLPFEADKLLDVADKKGFVLNASTYKLLYNAFAKANIKELIGKLFKRMDQEGIVANKKFFVGALEALGSVQMSS--------------------------
>OECEmacu
-----------ALSSVLSSVCPPSLRRSLELKSYACVISFPNHYGSRVRSCCGALFAINNYAGTTSARPKRKS-RGRSTTEAEELVRVLLQKAGDEKFPLVTTLNKYVRIIRTEHCFLLFEELGRQDKWLQCLEVFRWMQRQRWYIADNGIYSKLISVMGKKGQTRMAMWLFSEMRNSGCRPDASVYNSLITAHLHSRDKSKALSKAYAYFEKMKGLNERCRPNIVTYNILLRAFAQSGDIKQVDAIFKDLDSSIVSPDIYTYNGIMDAYGKNGMLREMEAILLRMRSNQCKPDTITYNLLIDSYGRKQVFDKMERVFQSMLRSKARPTLPTFNSMILNYGKARLRDKAEYVFRKMNDLGFKPSYVTYECLMITYGYCDCVSRAREIFDDVMGNQ-ELQVSTVNAMLDVYCRNGLPFEADKLLEVVDKRGFVLNASTYKLLYKAYSKANIKELVDKLMKRMDGEGIVPNKKFFVGAVEALCSDQKSS--------------------------
>HYPOheme
------------------------------------------------------------------------------------------------------------------------------------------MQKQRWYIADNGIYSKLISVMGKKGQTRMAMWLFSEMRNSGCRPDTSVYNALITAHLHSRDKAKALAKAYGYFEKMKSM-ERCKPNIVTYNILLRAYAHAKDVNQVEALFKDLETSIVSPDIYTYNGVMDAYGKNGMLKELESVLLRMKSNQCKPDLITFNLLIDSYGRRQAFDKMEQVFKSLLRSKERPSLPTFNSMISNYGRARLREKAESVFTKMADLGFTPNYVTYESMIATYGYCDCVSRAREIFDEVMGTKKVVQVSTLNAMLEAYCINGLPTEADRLLDDVSEKGFVPNASTYKLLYKAYTKANMKELLDKLSKSMDEHGIVPNKKFFLEALGAFGSPKTNTEASKELKGSNPRKVLAKTAKSQVFSC
>HEMIforr
MLYFLTIPISSPLAGVIPSTAAPSRRRSPELKIHVCTVPCINRGGSTVPMRGGALVAAKNDARPAGSRRKRKSGGAGSGAEAEDLVRILLRKAGDEKFPLVTTLNKFVRTIRTEHCFLLFEELGRRDNWLQCLEVFRWMQKQRWYIADNGIYSKLISVMGKKGQTRMAMWLFSEMRTSGCKPDTSVYNSLITAHLHSRDKPKALSKANGYLEKMKGLSERCQPNIVTYNILLRAFAQSGDVKRVDALFSDLDASIISPDIYTYNGVMDAYGKNGMLREMELVLLKMKSNQRRPDAITYNLLIDSYGRKQEFDKMEQVFKSLLRSKENPTLPTFNSMILNYGKARRREKAESIFEKMKDLGFKPSHVTFECLVMMYGFCDCVSRAREIFDESTGGQKEMQVSTLNAMVEVYCMNRLPFEAEKLLEDSMKKGFSPNASTYKLLYKAYAKANEKELVDRLLRRMDQEGIVPNKKFFLKALEVFGSGLTSSVSEDENKARL-SEVLIQPA-------
>NEUWzoll
------MPLNSSLHLPPPNLCKPTKQFSL------STTP-FLWHSSPVPVAFGTCIAV---AQSTAARPKRRSRSGGGASEAADVVQILLRKAADEKYPLVTTLNKYVTTVRTEHCFLLFEELGKRDKWLQCLEVFRWMQKQRWYIADNGIYSKLISVMGKKGQTRMAMWLFSEMRNSGCKPDTSVYNSLITAHLHSQDKSKALSKAYGYFEKMKGLHERCHPNVVTYNILLRAFAQAGDVKQVDSLFKDLDESIISPDIYTYNGVMDAYGKNGMIREMELVLLRMKSHHLKPDTITYNLLIDSYGRKQLFDKMEQVFKSLLHSKEKPTLPSFNSMILNYGKARLKDKVEHIFRKMNEFGYKPSYVTYECLITAYGYCDCVSSARQIFDDIMASQKEVHISTLNAMLDACCMNGLHFEAEKLLEDATKKGIVPNASTYKLLHRAYTKADVKELVDKLLKRMDLQGIVPNKKFFLGALEAFDTIKTSSSEV-----------LVKA--------
>PHRAlind
MLCP-----------LYAASLPPSRRKSFEGESSAGFAPCAVSYGSREPSLQITPLTINNYAHIPTARPKRKFGNRGEASEVAELVRLFLQKAGDEKHPLVTTLNKHVRTVRTEHCFLLFEELGRQDKWLQCLEVFRWMQKQRWYIADNGIYSKLISVMGKKGQTRMAMWLFSEMRNSGCRPDTSVYNSLITAHLHSRDKAKALNKAYGYFQKMKGLNERCQPNIVTYNILLRASALAGDVKQVDALFEDLDASSISADIYTYNGVMDAYGKNGMLGEMELVLLRMKRNLCKPDTITYNLLIDSYGKKQSFDKMEQVFRSLLRSKEKPTLPTVNSMISNYGKARLKDKAESIFRRMNDLGFFPSYVTYECLITTYGFCDCVSSAREIFDGILGSQKELQVSTLNAMLDVYCMNGLPSEADKLLEEVTREGFVPNASTYKLLYKAYTKANMKQLVDKLLKRMDQQGIIPNKKFFLGALEAFGSIHISSDNGKKEVKLSSSK-------------
>PLATclav
MLYLLTIPISSPLAGVIPKTSSPSRRRSLELKIYVCTVPCANRHASTVPLCGGALFASNNYARPASSRPKRKSGGAGSSAEAEELVRILLRKAGDEKFPLVTTLNKFVRNVRTEHCFLLFEELGRRDNWLQCLEVFRWMQKQRWYIADNGIYSKLISVMGKKGQTRMAMWLFSEMRTSGCKPDTSVYNSLITAHLHSRDKSKALSKALGCFEKMKGLSERCQPNVVTYNILLRAFAQSGDVERVSALFGDLDASIISPDIYTYNGVMDAYGKNGMLREMELVLLRMKSNQRKPDAITYNLLIDSYGRKQEFDKMEQVFKSLLRSKENPTLPTFNSMILNYGKARQREKAESIFEKMKDLGFKPSHVTHECLITMYGFCDRVSRAREIFDESTGGQKEMQVSTLNAMLEVYCMNRLPFEAEKLLEDSTKKGFLPNASTYKLLYKAYSKANVKELVDRLLKRMDQEGIVPNKKFFLKALEAFGSGHMSSGSRDENKARP-SEVLAKS--------
>DIURorie
MLYLLSTPI-SPLSGVIPGVSPSSRRPSLELNFYVCAVPCTKHYGSRIMLCHGGGLAINNYVNAAVARPKRKSSGSNPTTEVNELVRLLLRRASDEKFPLVTTLNKFVRTVRTEHCFLLFEELGRRDKWLQCLEVFRWMQKQRWYIADNGIYSKLISVMGRKGQTRMAMWLFSEMRNSGCKPDTSVYNALITAHLHSRDKAKALTKAHGYFEKMKGFNERCQPNIVTYNILLRAFAQAKETKQVDALFNDLDASIISPDIYTYNGVMDAYGKNGMLSEMELVLIRMKSNQCKPDTITYNLLIDSYGRKQAFDKMEQVFKSLLRSKANPTLPTFNSMILNYGKARLKDKAESIYRKMNDLGFKPSYVTYECLVTTYGICDCVSHARKIFDDSTSSQKEFHVSTLNAMLDVYCMNGLPFEADKLLEDSAKIGFVPNASTYKLLYKAYTKANIKELVDKLLQRMDQQGIVPNKKFFLKTLEAFGSIPIRSSSGNEDKSSS-LEVLAKKTSEVSTKA
>GOODpube
MLYLQSTPISSALSGIIPNVSPTSRCRKLVLNSYVYDVTCTNHYRSRTLLCCGDGFAINNYVNAASARPKRKSRNGGSTEEVGELVRVLLRWVGDEKSPLVTTLNKFVRTVRTEHCFLLFEELGRRDKWLQCLEVFRWMQKQRWYIADNGIYSKLISVMGKKGQTRMAMWLFSEMRNSGCKPDTSVYNALITAHLHSRDKSKALSKAYGYFEKMKGLNERCQPSIVTYNILLRAFAQGGDVKQVDALFKDLDSSIISPDIYTYNGVMDAYGKNGMLREMELVLLRMKSNRCKPDTITYNLLIDSYGRKQSFDKMEQVFKSLLRSKVKPTLPTFNSMISNYGKARLKDKAESVFRKMNDLGFKPSYVTYECLITTYGICDYVSRAREIFDDSMSSQKE--------------------------------------------------------------------------------------------------------------------
>GALEfabe
MA---PYPYSNPF--LPHLTAPPIGCRPNGLSVHICC-------HIRAP----SSSRVVHLTCVLAGRPNRKRTGIGSTSEAAQLVRLLLRKADDEKHPLTTTLNKHVRTIRTEHCFLLFEELGKRDNWLQCIEVFRWMQKQRWYIADNGIYSKLISVLGKKGQTRMAMWLFSEMRNSGCRPDTSVYNALITAHLHSPDKAKALSKAYGYFQKMKGLHERCQPSVVTYNILLRAFAQAGDVGQVDAIFKDLDSSIVSPDVYTYNGIMDAYGKNGMLREMESVLVRMKSNQCKPDTITYNLLVDSYGRKQAFDKMEQVFKSLLRSQQRPTLPTFHSMISNYGKARLKEKAEHLFRKMQDLGFKPSHVTYECMIATYGYCDRVSAAREMFDGIAGSQ-ELQVSTVNAMLEAYCMNGLPLEADKLLEETTKKGFLPGASTYKLLYKAYTRANMKELVDKLLKRMDRQGIVPNKIFFLGALEALGAMEVSSDEDKVDSAPSDSGRIEMASIPNKGLA
>PTERcurt
MLYLRSTPISSPLFSIIPSVSPPSRSRPLEFNSHVCDLPCVYHYGSRSPLCRVAGFSINNYVRVGFTRPKRKSSSGGSTAEVDEFVRVLLRRSGDEKSPLVTTLNKFVRTVRTEHCFLLFEELGKRDNWLQCLEVFRWMQKQRWYIADNGIYSKLISVMGKKGQTRMAMWLFSEMRNSGCKPDTSVYNALITAHLHSRDKAKALSKAHGYFEKMKGLNERCQPSIVTYNILLRAFAQAGDVKQVDALFKDLDGSIISPDIYTYNGVMDAYGKNGMLKEMELVLLRMKSHQCKPDTITYNLLIDSYGRKQAFDKMEQVFKSLLRSKENPTLPTFNSMISNYGKARLKDKAESVFRKMNDLGFKPSYVTYECLVTTYGFCDCVSRAREIFDDCLSSQKELPISTLNAMLDVYCMNGLPFEADKLLEESTKKGFVPNASTYKLLYKAYAKANMKELVDKLLKRMDQQGIVPNKKFFLKALEAFGSIQVSSVSGDENKSRS-LEVLTKETSEVLVKV
>OPHRgarg
-----------------------------------------------------------------GTRRKRGSGGAGSGAEAEELVRVLLRKAGDEKFPLVTTLNKFVRNVRTEHCFLLFEELGRRDCWLQCLEVFRWMQKQRWYIADNGIYSKLISVMGKKGQTRMAMWLFSEMRTSGCKPDTSVYNSLITAHLHSRDKSKALSKAIGYFEKMKGLSERCQPNIVTYNILLRAFAQSGDVKRVEALFGDLDASIISPDIYTYNGVMDAYGKNGMLREMELVLLRMKSNQRKPDTITYNLLIDSYGRKQEFDKMEQVFKSLLRSKENPTLPTFNSMILNYGKARRREKAEFIFEKMKDLGFKPSHVTYECLITMYGFCDRVSRAREIFEESAGGQKEMQVSTLNAMLEVYCMNRLPFEAEKLLEDSTKKGFSPNASTYKLLYKAYSKANVKELADRLLKRMDQEGIVPNKKFFLKALEAFGSDEMSSGSRDRTKAGP-SEVLAKA--------
>GOODfuma
MLYLQSTPISSTPSGIIPSVSPPSRCRKLELNSYVYDVPCTNHYGSRTLLCRGDGFAINNYVNAASARPKQKSRNGGSTSEVDELVRVLMRRAGDEKSPLVTTLNKFVRTVRTEHCFLLFEELGRRDKWLQCLEVFRWMQKQRWYIADNGIYSKLISVMGKKGQTRMAMWLFSEMRNSGCKPDTSVYNALITAHLHSRDKAKALSKAYGYFEKMKGLNERCQPNIVTYNILLRAFAQGGDVKQVDALFKNLDSSIISPDIYTYNGVMDAYGKNGMLREMELVLLRMKSNQCKPDTITYNLLIDSYGRKQSFDKMEQVFKSLLRSKVKPTLPTFNSMISNYGKARLKDKAESVFRKMNDLGFKPSYVTYECLVTTYGICDCVSRAREIFDDCMSSQKEWQVSTLNAMLDVYCMNGLPFEADKLLEDSAKKGLVPNASTYKLLYKAYAKANTKELVDKLLKRMDQQGIVPNKKFFLKALEVFGSNQITLVSGNENKLSS-LEVLTEKTSEVLAMT
>EPIPhell
MLYPLSAPISSTLPGFISGVSPPSRRRSVELERSVCAVPHGNCYGSRVPLWHGALIVINNYVRTAAPRPKRKSGCGGSTAEAEEFVRVLLRRAGDEKFPLVTTLNKHVRTVRTEHCFLLFEELGRRDKWLQCLEVFRWMQKQRWYIADNGIYSKLISVMGKKGQTRMAMWLFSEMRNSGCKPDTSVYNALITAHLHSRDKAKALIKAYDYFEKMKGLNERCQPNIVTYNILLRAFAQDGDVKQVDAIFKDLDASIISPDIYTYNGVMDAYGKNGMLKEMELVLLRMKSNQCKPDTITHNLLIDSYGRKQAFDKMEQVFKSLLRSKAKPTLPTFNSMISNYGKARLKDKAESVYRKMGDLGFKPSYVTYECLITTYGYCDCVSSAREIFDGIMVSQKELQVSTLNAMLDAYCMNGLPFEADKLLGDASKKGFVPNASTYKLLYKAYTRSNIKELVDKLLKRMDQQGIVPNKKFFLGALEAFGSIQKSSDSSKDEKLSF-SEVLTKASSEVLVKA
>CHILtrap
MLYLLSTPL-YPLSGAIPSFSPPSRRRSLAVNIYVCAAPCTNRYVSRLPLCRGGGFVIKNYVLATASRPKRKSTGIGSAAEVNELVRLFVRRASDEKLPLVTTLNKFVRTVRTEHCFLLFEELGRRDKWLQCLEVFRWMQKQRWYIADNGIYSKLISVMGKKGQTRMAMWLFSEMRNSGCKPDASVYNALITAHLHSRDKAKALTKAHDCFEKMKGLNERCQPNVVTYNILLRAFAQARDSKQVDALFNDLDASIISPDIYTYNGVMDAYGKNGMLSEMELVLLRMKSNQCKPDTITYNLLIDSYGRKQAFDKMEQVFNSLLRSKANPTLPTFNSMILNYGKARLKDKAESVFRKMNDLGFKPSYVTYECLVTTYGICDCVSRAREIFDDSISGQKELQVSTLNAMLDVYCMNSLPFEADKLLDDSTEIGFVPNASTYKLLYKAYTKANIKELVDKLLQRMDQQGIIPNKKFFLKAMEAFSSSQISSGSAEENKSSS-LEVLAKENLKVLMKA
>BORYspha
MP---PYP-----SAILSSLQPPTQSKPLHFSFSV-----SRPHHVFLPVVFLRKPITTTFVRCVSGRPKRRVAKTGADAEVEDLVRIILRKSGDEKQTLMTTLSKYVKVVRTEHCFLLFEELGKRDQWLQCLEVFRWMQKQRWYIADNGIYSKLISVMGKKGQTRMAMWLFSEMRNSGCRPDTSVYNALITAHLHSRDKAKALSKAYGYFTKMKGI-ERCQPNTVTYNILLRAYAQAGDVNQVEALFKDLETSIASPDTYTYNGVMDAYGKNGMIKEMESVLLRMKSNQCKPDVITFNLLIDSYGRKQAFEKMEQVFKSLLRSREKPSLSTFNSMILNYGKARLREKAEAVFKKMNDLGFKPSFVTYESLITTYGYCDCLSRAREIFDEVMGT-KEFRTSTLNTMLDAYCNNGLPTEADQLLDDVSEKGLVTNASTYKLLYKAYTKANVKELVDKLIKRMDREGIVPNKFFFLDALEAFGDSKGLSESRNPQNSLSPDKVLANR--------
>LANAlana
---------------MLSNPYPPHSS--LHLPLSSPFLPKSHRPFLRPP------RCSFSTVTCLAGRPKRRAAKAGGPSEAEELVRVLLRKAGEEKQPLVSTLGKYVKVVRTEHCFLMFEELGKRDEWLKCLEVFRWMQKQRWYIADNGIYSKLISVMGKKGQTRMAMWLFTEMRNSGCRPDTSVYNALITAHLRSHGKATALAKAYGYFEKMKGM-ERCQPNIVTYNILLRAYAQAGDVNQVEALFKDLETSIVSPDIYTYNGVMDAYGKNGMLKEMESVLLRMKSNQCKPDVITFNLLIDAYGRRQAFDKMEQVFKSLLRSKEKPSLPTFNSMISNYGKARLREKAESVLKGMTDLGFKPSYVTYESLITTYGYCDCVSRAREIFDEVMGSQKVVQVSTLNAMLDAYCINGLPAEADRLLDDVSVKGLLPNASTYKLLYKAYTKANAKELLDILQKRMDQQGIVPNKKFFLAALETFGSPKTK---------------------------
>ANOEroxb
MLYLQSTPVSSPLSGIIPSVSPPSRCRKLELNCYVCDVPCTNYCGSRTLLCRGAGFAINNYVHAALARPKRKSRNGGSTSEVDELMRVLLQRAGDEKIPLVTTLNKFVRTVRTEHCFLLFEELGRRDKWLQCLEVFRWMQKQRWYIADNGIYSKLISVMGKKGQTRMAMWLFSEMRNSGCKPDTSVYNALITAHLHSRDKAKALSKAYGYFEKMKGLNERCQPNIVTYNILLRASAQDGDVKQVDALFKDLGTSIISPDIYTYNGVMDAYGKNGMLREMELVLLQMKSNQCKPDTITYNLLIDSYGRKQAFDKMEQVFKSLLRSKVKPTLPTFNSMISNYGKARLKDKAESVFQKMNDLGFKPSYVTYECLVTTYGICDCVSRAREIFDDFLSSQKERQVSALNAMLDVYCMNGLPFEADKLLEDSVKKGFVPNASTYKLLYKAYSKANTKELVDKLLKKMDQQGIVPNKKFFLKALEVFGSNQISSVSGDENKLCS-LKVLTEENSEVLAMT
>ERYCcris
MSNVFAKNWHS-LSVIRAAKDGFEARIEMQTQLYTRVISCPNRYGSRAGLCRGALFAINNYAGATSARPKRKS-RGGSTAEAEELVRVLLRKASDEKFPLVTTLNKYVKIMRTEHCFLLFEELGRQDKWLQCLEVFRWMQKQRWYIADNGIYSKLISVMGKKGQTRMAMWLFSEMRNSGCRPDASVYNSLITAHLHSRDKSKALSKAYAYFEKMKGLNERCQPNIVTYNILLRAFARSGDIKQVDAIFKDLDSSAVSPDIYTYNGIMDAYGKNGMLREMEAILLRMRSDRCKPDTITYNLLIDSYGRKQAFDKMERVFESLLCSKARPSLPTFNSMILNYGKARLKDKAEYVFGKMSDHGLKPSYVTHECLMITYGYCDCVSRAREIFDDVMENQ-ELHVSTVNAMIDVYCRNGLPFEADKLLEVVDKRGYVLNISTYKLLYKAFSKANIKELVDKLMKRMDGKGIVPNKKFFVGAVEAFCSDQRTS--------------------------
>LECAnigr
MP---PNPYAN-----------P---FSLHLNTPILYQPTTALFHIRAP----SWSKVAHFTCAIAGRHKRKHPDIGSSPEAAEFVLMVLLKAVDEKHSLMTTLNKHVRSVRSEHCLLLFEELGKRDNWLQCIEVFRWMQKQRWYIADNGIYSKLISVMGKNGQTRMAMWLFSEMRNSGCRPDASIYNALITAHLNSRDKAKALSKAYAFFQKMKGLNEICRPNIVTYNILLRAFAQAGDAKQVDAIFKEFDSSIFSPDIYTYNCIMDAYGKNGMLVDMESILLRMKSNQCKPDTITYNLLIDSYGRKQSFDKMEQVFKSLLHSKQRPTLPTFHSMISNYGKARLKEKAEHLFRKMHDLGFKPSYVTYECMITTYGYCGCVSSAREMFDGITGGQKELQVSTVNVMLEAYCMNSLPFEADRLLEDMNKKGFLPEATTYKLLYRAYTKANLKELVDKLLTRMDQQGIAPNKKLFLGALEAVGAMQISSDTVRGAR----RRVFHKA--------
>LIMOabor
------------------------------------------------------------------------------------------------------------------------------------------MQKQRWYIADNGIYSKLISVMGKKGQTRMAMWLFSEMRNSGCKPDTSVYNALITAHLHSRDKAKALIKAYEYFEKMKGLNERCQPNVVTYNILLRAFAQAGDVKQVDAIFKDLDASITCPDIYTYNGVMDAYGKNGMLKEMELVLLRMKSNQCKPDTITYNLLIDSYGRKQAFDKMEQVFKSLLRSKAKPTLPTFNSMISNYGKARLKDKAESVYRKMSDLGFKPSYVTYECLVTTYGYCDCVSSAREIFDDIMGSQKELQVSTLNAMLDAYCMNGLPFEADKLLEDAAKKGFVPNASTYKLLYKAYTRANIKELVDKLLKRMDQQGIVPNKKFFLGALEAFGSIKKCSDSSKDNKLSS-SEVLTKVSSEVLVKA
>SELEaequ
------------------------------------------------------------------------------------------------------------------------------------------MQKQRWYIADNGIYSKLISVMGKKGQTRMAMWLFSEMRNSGCRPDTSVYNSLIAAHLHSRDKAKALNKAYWYFQKMKGLNERCQPNIVTYNILLRASAQAGDVKQVDALFRDLNASSISANIYTYNGVMDAYGKNGMLGEMESVLLRMKSNLCKPDTITYNLLIDSYGRKQSFDKMEQVFRSLLRSKEKPTLPTFNSMISNYGKARLKDKAESIFRRMNDLGFKPSYVTYECLITTYGFCDSVSSAREIFDGIMGSQKELQVSTLNAMLDVYCTNGLPGEADKLLEDVTREGFVPNASTYKLLYKAYTKANMKQLVDKLLKRMDQQGIVPNKKFFLGALEAFCSIKMSSETGKKEVKLNSSEVLDKASI------
>HABEpant
MLYLLTIPISSPLSSVIPSAAQLSRRRSLELKIYVCNEPCTNRHGSMAPLCGGALFATNNHARPAASRSKRKAGGGGSKEEVEELVRSLLRKADDEKFPLVATLNKFVRTIRTEHCFLLFEELGKRDNWLQCLEVFRWMQKQRWYIADNGIYSKLISVMGKKGQTRMAMWLFSEMRTSGCKPDTSVYNALITAHLHSRDKSKALSKAHGYFTKMKGLSERCQPNVVTYNILLRAFAQSGDVKQVDALFSDLDASIISPDIYTYNGVMDAYGKNGMLREMELILLRMKSSQRKPDSITYNLLIDSYGRKQEFDKMEQVFKSLIRSKENPTLPTFNSMILNYGKARQKEKAESIFEKMKDLGFKPSYVTYECLLTMYGFCDCVSHAREIFDECTSGQKEIPVSTLNAMLEVYCMNRLPFEAEKLLEDSTKKGFSPNASTYKLLYKAYAKANVKELVDRLLKRMDREGIVPNKKFFLKALETFGSGQMSSGSRDENMARS-LEVLTQEASEVLAEA
>PHALcorn
MLNLLSSHSSPTLSAIPSGLTPPSPRRPFEREGYVRTVLYANLYGSRVPFCYGALFATNNYVGTISTRPKRKFGRGGSTTESEELMRVLLRKAGDEKFPLVTTLNKYVRTVRTEHCFLLFEELGRQDKWLQCLEVFRWMQKQRWYIADNGIYSKLISIMGKKGQTRMAMWLFTEMRNSGCKPDTSVYNSLITAHLHSRDKSKALSKAYAYFEKMKGLSDRCQPNIVTYNILLRAFASSGDLKQVDAIFKDLDSTIISPDIYTYNGIMDAFGKNGMLREMEMVLRRMKSNQCKPDTITYNILIDSYGRKQAFDKMEQVFKSLLRSKAKPTLPTFNSMISNYGKARLKEKAESVFRKMSELGFKPSYVTYECLMMAYGYCDCVSSAREIFDEVMAKEKEREVSTLNAMLDVYCMNGLPFEADKLLEVADKRGFVLKSSTYRLLFKAYSKANIRELVDKLMKRMEQEGIVANKKFFWGAVEAFGAVQVSS--------------------------
>MICRparv
MLYLLS-PTISPFSDIIPSGSSPSRRRSIELINNVCAVPCTNCYGSSVLLYCGGRLAVNNYVCAAAARPKRKISGGVSPAEADELVRSLLRRADDEKFPLVSTLNKFVRTVRTEHCFLIFEELGRRDKWLQCLEVFRWMQKQRWYIADNGIYSKLISVMGKKGQTRLAMWLFSEMRNSGCKPDTSVYNALITAHLHSRDKAKALTKAHCYFEKMKGLNERCQPNIVTYNILLRAFAQAGDVKQVDALFNDLDGSIISPDIYTYNGVMDAYGKNGMLSEMELVLLRMKSNQCKPDTITYNLLIDSYGRKQAFDKMEQVFKSLLRSKANPSLPTFNSMISNYGKARLKDKAESVFIKMNDLGFKPSYVTYECLITTYGICDSVSRAREIFDESTSSQKELQVSTLNAMLDVYCMNGLPFEADKLMEDSAKIGFLPNASTYKLLYKAYTKANIKELVDKLLKRMDQRGIVPNKKFFLKALEAFGSTRTGSGSCAENKSSP-LDVLAKGTSEVLAKV
>BLETstri
MLYLHSTHTSSALSGFLSIVSPPSLRRSLELKSYVCVVPCANRYGSRVPVYHGALFAINNYARTTSARPKRKSDRGGSTTEVEELVRVLLRKAGDEKFPLVSTLNKYVRTVRTEHCFLIFEELGRQDKWLQCLEVFRWMQKQRWYIADNGIYSKLISVMGKKGQTRMAMWLFSEMRNSGCKPDTSVYNSLITAHLHSRDKSKALSKAYGYFEKMKGLNERCQPNIVTYNILLRAFAQSGDLKQVDTIFKDLDSSIISPDIYTFNGVMDAYGKNGMLKEMELILLRMKSNQCKPDTITYNLLIDSYGRKQAFDKMEQVFKSLLRSKAKPTLPTFNSMISNYGKARLKDKAEYIFRKMNELGFKPSYVTYECLITTYGYCDCVSSAREIFDDVMGNQKELQVSTLNAMLDVYCMNGLPFEADKLLEVAAKKGFVLNASTYKLLYKAYTKANIKELVDKLLKRMDQEGIVPNKKFFLGAVEAFGSVQKSSDSCEENKLSS----------------
>EPIDfulg
ML--HACH-SSTQSGSLSGVSPPSLRRSPELNSYVRTALCTNLYGLRVPLCQGALFVINNNIGTTSTRPKRKSNRVGSTTEVEEFVRLLLRKAYDEKFPLVTTLNKYVRTVRTEHCFLLFEELGRQDRWLQCLEVFRWMQKQRWYIADNGIYSKLISVMGKKGQSRMAMWLFSEMRNSGCKPDTSVYNSLITAHLHSRDKSKALSKAYGYFQKMKGLNERCQPNIVTYNILLRAFAQSGDLKQVDALFNDLDSSIMSPDIYTYNGVMDAYGKNGMLREMETILLRMKSRQCKPDTITYNLLIDSYGRKQAFDKMEQVFKSLLRSKAKPTLPTFNSMISNYGKARLKDRAESVFRKMEDLGFKPSHVTYECLMTTYGYCDCVSSAREIFDDVTANRKELQVSTLNAMLDVYCMNGLPFEADKLLEVAEKKGFVLNASTYKLLYNAYAKANIKELVDRLLKRMDVEGIVPNKRFFLGAVEAFGSVQTSS--------------------------
>APOSshen
-----------MASSMWRCPCKPTGRFPL------TATP-FVRPSSRVPVASGTCIAV---ARSTAARPKRKSRPGGGASEAEDVVRILLRKASDLKYPLVSTLNKYVTTVRTEHCFLLFEELGKRDKWLQCLEVFRWMQKQRWYIADNGIYSKLISVMGKKGQTRMAMWLFSEMRNSGCKPDTSVYNALITAHLHSRDKSKALSKAYGYFEKMKGLHERCHPNVVTYNILLRAFAQAGDVKQVDSLFKDLDESIISPDIYTYNGVMDAYGKNGMIREMESVLLRMKSHNLKPDTITYNLLIDSYGRKQSFDKMEQVFKSLLHSKEKPTLPSFNSMILNYGKARLKDKAEHTFKWMNELGHKPSYVTYECLITAYGYCDCVSSARKIFDDIMDRQKEVQISTLNAMLDAYCKNGLPFEAEKILEHATRKGIVPNASTYKLLYRAYAKAGVKELVDKLLKRMDLQGIVPNKKFFIGALEAFGTVQTSSSEV-----------------------
>VANIshen
MA---PNPYANPF--PLRLTSPPIAYQHTALLVHVCA-------YIRVP----TGSKVAHIACAIVGRPKRKRSDVGRSSESSELVRLLLRKADDEKHPLTTTLNKYVRSVRTEHCFLLFEELGKRDNWLQCIEVFRWMQKQRWYIADNGIYSKLISVMGKKGQTRMAMWLFSEMRNSGCRPDTSVYNALITAHLHSRDKAKALSKAFGYFQKMKGLNERCQPNIVTYNILLRAFAQAGDIKQVDAIFKDLDSSIIAPDIYTYNGIMDAYGKNGMLREMELVLLRMKSNQSKPDTITYNLLIDSYGRKQAFDKMEQVFKSLLRSKHRPSLPTFHSMISNYGKARLKEKAEHVFRKMLDLGFKPSYVTHECMITTYGYCDCVSTAREMFDDIAG-QKDLQVSTVNAMLEAYCMNGLPFEADKLLEDMTKKGFRPNASTYKLLYKAYTKANMKELVDKLLKKMDRQGIVPNKKFFLGALEALGAMQMSSDVSDNDKAPS-SQSTELA--------
>RIMAelli
MLHLLCTPI-SPLSGTIRSASPPSRRRSLGVNIYVYAVPCTNRHVSRVPLCRGGGFVIKNYVSAAVARPKRKFIGGGSAAEVDELVRLLVRRASDEKLPLVTTLNKFVRTVRTEHCFLLFEELGRRDKWLQCLEVFRWMQKQRWYIADNGIYSKLISVMGKKGQTRMAMWLFSEMRNSGCKPDTSVYNALITAHLHSRDKAKALTKAHGYFEKMKGLNERCQPNIVTYNILLRAFAQARDTKQVHALFIDLDASIISPDIYTYNGVMDAYGKNGMLSEMELVLLRMKSNQCKPDTITYNLLIDSYGRKQAFDKMEQVFKSLLRSKANPTLPTFNSMILNYGKARLKDKAESVFRKMNDLGFKPSYVTYECLVTTYGICDCVSRAREIFDDSTRSQKDLQVSTLNAMLDVYCMNGLPFEADKLLEDSTKIGFVPNASTYKLLYKAYTKANIKELVDKLLKRMDQQGIVPNKKFFLKALEAFSLSQISSGSADENKSSS-LEVLAKETSEVLMKA
>HAEMdisc
----------------------------------------------MTLLCHGVGFAINNYVHAASTRPKRKSRNGGSTSGVDEHMRVLLQRVGDEKIPLVTTLNKFVRTVRTEHCFLLFEELGRRDKWLQCLEVFRWMQKQRWYIADNGIYSKLISVMGKKGQTRMAMWLFSEMRNSGCKPDTSVYNALITAHLHSRDKAKALSKAYGYFEKMKGLNERCQPNIVTYNILLRAFAQGGDVKQVDALFKDLDTSIISPDIYTYNGVMDAYGKNGLLREMELVLLRMKSNQCKPDTITYNLLIDSYGRKQAFDKMEQVFKSLLRAKVKPTLPTFNSMISNYGKARLMDKAESVFQKMNDLGFKPSYVTYECLVITYGICDCVSRAREIFDDFLSRQKERQVSALNAMLDVYCMNGLPFEADKLLEDSVKKGFVPNASTYKLLYKAYAKANTKGLVDKLLKRMDQQGIVPNKKFFLKALEVFGSNQISSVSGDENKSSS-LEVLTEETSEVLAMT
>OPHRsphe
MFYLLSIPI-SPLAGFI-STFPPSRRRSPELTIYVCSA--ANRRGSTAPL----LAAGNNL---AGTRRKRGSGGAGAGAEAEELVRVLLRKAGDEKFPLVTTLNKFVRNVRTEHCFLLFEELGRRDCWLQCLEVFRWMQKQRWYIADNGIYSKLISVMGKKGQTRMAMWLFSEMRTSGCKPDTSVYNSLITAHLHSRDKSKALSKAIGYFEKMKGLSERCQPNIVTYNILLRAFAQSGDVKRVEALFGDLDASIISPDIYTYNGVMDAYGKNGMLREMELVLLRMKSNQRKPDTITYNLLIDSYGRKQEFDKMEQVFKSLLRSKENPTLPTFNSMILNYGKARRREKAEFIFEKMKDLGFKPSHVTYECLITMYGFCDRVSRAREIFEESAGGQKEMQVSTLNAMLEVYCMNRLPFEAEKLLEDSTKKGFSPNASTYKLLYKAYSKANVKELADRLLKRMDQEGIVPNKKFFLKALEAFGSDEMSSGSRDRTKAGP-SEVLVKA--------
>CYMBensi
MFNLHSNHSSSTLSSIISSVSPPSLCQSLELKSYGCVVSCSNRYGSRVRSWRGALFVINNNASNISARPKRKS-RVGSTAEAEELVRVLLRKASDEKFPLVTTLNKYVRIVRTEHCFLLFEELGRQDNWLQCLEVFRWMQRQRWYIADNGIYSKLISVMGKKGQTRMAMWLFSEMRNSGCKPDASVYNSLITAHLHSRDKSKALSKAYGYFEKMKGLNERCRPNIVTYNILLRAFAQSGDQKQVDAIFKDLDSSIISPDIYTYNGVMDAYGKNGMLREMETILLRMKSNQCKPDAITYNLLIDSYGRKQAFDKMEQVFKSLLRSKAKPTLPTFNSMILNYGKARLKDKAEYVFGKMIDLGFKPSYVTYECLITTYGYCDCVSRAREIFDEVMGDQKDLKVSTVNAMLDVYCRNGLPFEADKLLDVADEKGFVLNASTYKLLYRAYTKANIKELADKLLKRMDGEGIVPNKKFFVGAVEAFGSDQ-----------------------------
>ANOEemei
----QSTPVSSPPSGIIPSVSPPSRCRKLELNCYVCDVPCTNYCGSRTLLCRGAGFAINNYVHAASARPKRKSRNRGSTSEVDELMSVLLQRAGDEKIPLVTYLNKFVRTVRTEHCFLLFEELGRRDKWLQCLEVFRWMQKQRWYMADNGIYSKLISVMGKKGQTRMAMWLFSEMRNSGCKPDTSVYNALITAHLHSRDKAKALSKAYGYFEKMKGLNERCQPNIVTYNILLRASAQDGDVKQVDALFKDLDTSIISPDIYTYNGVMDAYGKNGMLREMELVLLQMKSNQCKPDTITYNLLIDSYGRKQAFDKMEQVFKSLLRSKVKPTLPTFNSMISNYGKARLKDKAESAFQKMNDLGFKPSYVTYECLVTTYGICDCVSRAREIFDDFMSSQKERQVSALNAMLDVYCMNGLPFEA----------------------------------------------------------------------------------------------
>NEUWmali
------------------------------------------------------------------------------------------------------------------------------------------MQKQRWYIADNGIYSKLISVMGKKGQTRMAMWLFSEMRNSGCKPDTSVYNSLITAHLHSRDKSKALSKAYGYFEKMKGLHERCHPNVVTYNILLRAFAQAGDVKQVDSLFKDLDESIISPDIYTYNGVMDAYGKNGMIREMELVLLRMKSHHLKPDTITYNLLIDSYGRKQLFDKMEQVFKSLLHSKEKPTLPSFNSMILNYGKARLKDKVEHIFRKMNEFGYKPSYVTYECLITAYGYCDCVSSARGIFDDIMDSQKEVHISTLNAMLDAYCMNGLPFEAEKLLEDATKKGIVPNASTYKLLHRAYTKADVKELVDKLLKRMDLQGIVPNKKFFLGALEAFDTIKTSSSEV-----------LVKA--------
>DRAKthyn
-------------------------------------------------------------------------------AEVNELVRLLVRRATDEKLPLVTTLNKFVRTVRTEHCFLLFEELGRRDKWLQCLEVFRWMQRQRWYIADNGIYSKLISVMGKKGQTRMAMWLFSEMRNSGCKPDTSVYNALITAHLHSRDKAKALTKARDYFEKMKGLNERCQPNVVTYNILLRAFAQARDTMQVDALFNDLDASIISPDIYTYNGVMDAYGKNGMLSEMELVLLRMKSNQCKPDTITYNLLIDSYGRKQAFDKMEQVFKSLLRSKANPTLPTFNSMILNYGKARLKDKAESVLKKMSDLG---------------------------------------------------------------------------------------------------------------------------------------------------------
>ORCHital
MLYLLTIPKSSPLSGVIPSTSSPSRRRSLELKIYVCTVPCTNRHGSTAPLGGGALFATNNYAHTASSRPKRKSGGSGSTAEAEELVRNLLRKAGDEKFPLVTTLNKFVRTIRTEHCFLLFEELGRRDNWLQCLEVFRWMQKQRWYIADNGIYSKLISVMGKKGQTRMAMWLFSEMRTSGCKPDTSVYNSLITAHLHSRDKSKALSKAHGYFEKMKGLSERCKPNIVTYNILLRAFAQSGDVKGVDALFGDLDASIISPDIYTYNGVMDAYGKNGMLREMELVLLRMKSNQRKPDAITYNLLIDSYGRKQEFDKMEQVFKSLLRSKENPTLPTFNSMILNYGKARQREKAESIFEKMKDLGFKPSHVTYECLVTMYGFCDRVSRAREIFDESTSVQKEMQVSTLNAMLEVYCMNRLPFEAEKLLEDSTKKGFSPNASTYKLLYKAYSKANAKELVDRLLKRMDQEGIVPNKKFFLKALEAFGSGQMRSDSREGNKAEP-SEVFSKA--------
>THELangu
MLYLLSPPI-SPISGVIPSFSPPSRRRSLEVNIYV------------VPLCRGEVFATNSHVSAVPARPKRESSGRASTGEVDELVRLLLRRASDEKFPLVTTLNKFVRTVRTEHCFLLFEDLGKRDKWLQCLEVFRWMQKQRWYIADNGIYSKLISVMGKKGQTRMAMWLFSEMRNSGCKPDTSVYNALITAHLHSRDKAQALTKAQGYFEKMKGLNERCQPNIVTYNILLRAFAQARDTKHVDALFNDLDASIISPDIFTYNGVMDAYGKNGMLSEMELVLLRMKSNHCKPDTITYNLLIDCYGRKQAFDKMEQVFKSLLRSKANPTLPTFNSMILNYGKARLRDKAEAVFRKMNDLGFKPSYVTYECLVTTYGICDCVSRAREMFDDSINGQKELQVSTLNAMLDVYCMNSLPFEADKLLEDSTKIGFVPNASTYKLLYKAYARANLKELVDKLLKRMDQDGIVPNKKFFLKALEAFSLSQISSGSADEKKLSS-LVVLPKETSEVLMKA
>CHILsemi
MLYLLSTPL-SPLSGAIPSFSPPSRRRSLAVNIYVCAVPCTNRYVSRLPLCRGGGFVIKNYVLATASRPKRKSTGRGSTAEVNELVQLLVRRASDEKFPLVTTLNKFVRTVRTEHCFLLFEELGRRDKWLQCLEVFRWMQKQRWYIADNGIYSKLISVMGKKGQTRMAMWLFSEMRNSGCKPDASVYNALITAHLHSRDKAKALTKAHDYFEKMKGLTERCQPNVVTYNILLRAFAQARDSKQVDALFNDLDASIISPDIYTYNGVMDAYGKNGMLSEMELVLLRMKSNQCKPDTITYNLLIDSYGRKQAFDKMEQVFNSLLRSKANPTLPTFNSMILNYGKARLKDKAESVFRKMNDLGFKPSYVTYECLVTTYGICDCVSRAREIFDDSTRGQKELQVSTLNAMLDVYCMNSLPFEADKLLDDSTEIGFVPNASTYKLLYKAYTKANIKELVDKLLERMDQQGIIPNKKFFLKAMEAFSSSQISSGSAEENKSSS-LEVLAKENLKVLMKA
>HABElong
MLYLLTIPISSPLSSVIPSAAQLSRRRSLELKIYVCNEPCTNRHGSMAPLCGGALFATNNHARPAASRSKRKAGGGGSKEEVEELVRSLLRKADDEKFPLVATLNKFVRTIRTEHCFLLFEELGKRDNWLQCLEVFRWMQKQRWYIADNGIYSKLISVMGKKGQTRMAMWLFSEMRTSGCKPDTSVYNALITAHLHSRDKSKALSKAHGYFTKMKGLSERCQPNVVTYNILLRAFAQSGDVKQVDALFSDLDASIISPDIYTYNGVMDAYGKNGMLREMELILLRMKSSQRKPDSITYNLLIDSYGRKQEFDKMEQVFKSLIRSKENPTLPTFNSMILNYGKARQKEKAESIFEKMKDLGFKPSYVTYECLLTMYGFCDCVSHAREIFDECTSGQKEIPVSTLNAMLEVYCMNRLPFEAEKLLEDSTKKGFSPNASTYKLLYKAYAKANVKELVDRLLKRMDREGIVPNKKFFLKALETFGSGQMSSGSRDENMARS-LEVLTQEASEVLAEA
>CALAplic
MLYLVSNPS-SPLPGIIPSIYRPSCRRSHHLNIYVCALPCTNSYGSTVQLHCIGGFAMKNFVIAGGARPKRKSIREGSGAEVNELVRLVLRRSSDAKSPLVTTLNKFVRTVRTEHCFLLFEELGKRDKWLQCLEVFRWMQKQRWYIADNGIYSKLISVMGKKGQTRMAMWLFSEMRNSGCKPDTSVYNALITAHLHSQDKAKALTKAQGYFEKMKGLNERCQPNIVTYNILLRALAQAGDTMQVDALFNDLDASIISPDIYTYNGVMDAYGKNGMLSEMELVLLRMKSNQCKPDIITYNLLIDSYGRKQAFDKMEQVFNSLLRSKANPTLPTFNSMISNYGKARLRDKAESVFRKMNDLGFKPSYVTYECLVTTYGICDCVSRAREIFNDSMSSQKELQVSTLNAMLDVYCMNGLPFEADKLLEDSVKLGFVPNASTYKLLYKAYTKANIKELVDKLLKRMDQQGIVPNKKFFLKALEAFGSIQISSGSSDKNKSMS-LGVLAKDTSEVLVKA
>PHALmode
MLNLLSSHSSPTLSGILSGLTPPSPRRPFEREGYARTVLYANLYGSRVPFCYGALFATNNYVGTISTRPKRKFGRGGSTTESEELMRVLLRKAGDEKFPLVTTLNKYVSTVRTEHCFLLFEELGRQDKWLQCLEVFRWMQKQRWYIADNGIYSKLISIMGKKGQTRMAMWLFTEMRNSGCKPDTSVYNSLITAHLHSRDKSKALSKAYAYFEKMKGLSDRCQPNIVTYNILLRAFARSGDLAQVDAIFKDLDSTIISPDIYTYNGIMDAFGKNGMLREMEMVLRRMKSNQCKPDTITYNILIDSYGRKQAFDKMEQVFKSLLRSKAKPSLPTFNSMISNYGKARLKEKAESVFRKMGELGFKPSYVTYECLMMTYGYCDCVSSAREIFDEVMGKEKEMEVSTLNAMLDVYCMNGLPFEADKLLEVADKRGFVLKSSTYRLLYKAYSKANIRELVDKLMKRMEQEGIVANKKFFWGAVEAFGAVQVSS--------------------------
>EPIDpuni
ML--HACH-SSTQSGSLSGVSPPSLRRSPELNSYVRIASCANLYGLRVPLCQGALFVINNNIGTTSTRPKRKSNRVGSTTEVEEFVRVLLRKGCDEKFPLVTTLNKYVRTVRTEHCFLLFEELGRQDRWLQCLEVFRWMQKQRWYIADNGIYSKLISVMGKKGQSRMAMWLFSEMRNSGCKPDTSVYNSLITAHLHSRDKSKALSKAYGYFQKMKGLNERCQPNIVTYNILLRAFAQSGDLKQVDALFNDLDSSIMSPDIYTYNGVMDAYGKNGMLREMETILLRMKSRQCKPDTITYNLLIDSYGRKQAFDKMEQVFKSLLRSKAKPTLPTFNSMISNYGKARLKDRAESVFRKMEDLGFKPSHVTYECLMTTYGYCDCVSSAREIFDDVTANRKELQVSTLNAMLDVYCMNGLPFEADKLLEVAEKKGFVLNASTYKLLYNAYAKANIKELVDRLLKRMDVEGIVPNKRFFFGCSGSF---RFCSDE------------------------
>GYMNodor
MLYLLTIPISSPLAGVIPSTSSPSRRRLLELKIYVCTVPCTNRRRSTVPLCGGALFATNNYARPASSRPKRKSGGAGSTAEAEELVRILLRKAGDEKFPLVTTLNKFVRNVRTEHCFLLFEELGRRDNWLQCLEVFRWMQKQRWYIADNGIYSKLISVMGKKGQTRMAMWLFSEMRTSGCKPDTSVYNSLITAHLHSRDKSKALSKALGYFEKMKGLSERCQPNIVTYNILLRAFAQSGDVKRVDALFGDLDASIISPDIYTYNGVMDAYGKNGMLREMELVLLRMKSNQRKPDAITYNLLIDSYGRKQEFDKMEQVFKSLLRSKENPTLPTFNSMILNYGKARRREKAESIFEKMKELGFKPSHVTYECLITMYGFCDRVSRAREIFDESAGGQKEMQVSTLNAMLEVYCMNRLPFEAEKLLEDSTKKGFSPNASTYKLLYKAYSKANVKELVDRLLKRMDQEGIVPNKKFFLKALEAFGSGQMSSGSRDGNKAGP-SEVLAKA--------
>VANIplan
MP---PNPYANPF--LLNLTSPPISYRHTALLVHVCG-------HTRAP----TGSKLAHITCAVVGRPKRKRSDVGRSSESSELVRLLLRKVDDEKHPLTTTLNKYVRSVRTEHCFLLFEELGKRDNWLQCIEVFRWMQKQRWYIADNGIYSKLISVMGKKGQTRMAMWLFSEMRNSGCRPDTSVYNAVITAHLHSRDKVKALSKAFGYFQKMKGLNERCQPNIVTYNILLRAFAQAGDIKQVEAIFKDLDSSIITPDIYTYNGIMDAYGKNGMLREMELVLLRMKSNQCKPDTITYNLLIDTYGRKQAFDKMEQVFKSLLRSKHRPSLPTFHSMISNYGKARLKEKAELMFRKLHDLGFKPSYVTHECMITTYGYCDCVATAREMFDDIAG-QKDLQVSTVNAMLEAYCMNGLPFEADKLLEDTTKKGFRPNASTYKLLYKAYTKANMKELVDKLLKKMDRQGIVPNKKFFLGALEALGAMQMSSDAVDNEKAPS-SQSTELA--------
>DRAKelas
MLYLLSAPI-SPSTGVIPSPSPPSRRRSLELNIYVCSAPWTNRCISRIRLCHGGGFIIKNYIPAAAARPKRKSTGGSSAAEVNELVRLLVRRATDEKLPLVTTLNKFVRTVRTEHCFLLFEELGRRDKWLQCLEVFRWMQRQRWYIADNGIYSKLISVMGKKGQTRMAMWLFSEMRNSGCKPDTSVYNALITAHLHSRDKAKALTKAHDYFEKMKRLNERCQPNVVTYNILLRAFAQARDTLQVDALFNDLDASIISPDIYTYNGVMDAYGKNGMLSEMELVLLRMKSNQCKPDTITYNLLIDSYGRKQAFDKMEQVFKSLLRSKANPTLPTFNSMILNYGKARLKDKAESVLKKMSDLGFKPSYVTYECLVTTYGICDCVSRAREIFDDSNTGRKDLQVSTLNAMLDVYCMNNLPFEADKLLDESAKIGFVPNASTYKLLYKAYAKANIKELVDKLLKRMDQQGIVPNKKFFLKALEVFSSSQISSGSADENKSSP-LEVFAKENSEALTKA
>SERAvome
MLHLL--PISSPLAGVIPCTSPPSRHRSLELNIYVCAVPCANRRRSTVPLRGGALFATNNY-----PRTKRNSGRAGSTAEPEELVRVLLRKAGDEKFPLVTTLNKFVRTIRTEHCFLLFEELGKRDNWLQCLEVFRWMQKQRWYIADNGIYSKLISVMGKKGQTRMAMWLFSEMRTSGCKPDTSVYNSLITAHLHSRDKSKALSKALGYFEKMKGLNERCQPNIVTYNILLRAFAQSGDVKRVDALFGDLDASIISPDIYTYNGVMDAYGKNGMLREMELVLLRMKSNQRKPDTITFNLLIDSYGRKQEFDKMEQVFKSLLRSKENPTLPTFNSMILNYGKARRREKAESIFEKMKDLGFKPSYVTYECLITMYGFCDRVSRAREIFDESAGGQKEMQVSTLNAMLEVYCMNRLPFEAEKLLEDSTKMGFSPNASTYKLLYKAYSKANAKELVDRLLKRMDQEGIVPNKKFFLKALEVFGSRQVSSGSRDENKAGS-LEVLPKA--------
>GYMNdens
MLYLLTIPISSPPAGVIPSTSSPSRRRLLELKIYVCTVPCTNRHGSTVPRCGGALFATNNYARPAASRPKRKSGGAGSTAEAEELVRILLRKAGDEKFPLVTTLNKFVRNVRTEHCFLLFEELGRRDNWLQCLEVFRWMQKQRWYIADNGIYSKLISVMGKKGQTRMAMWLFSEMRTSGCKPDTSVYNSLITAHLHSRDKSKALSKALGYFEKMKGLSERCQPNIVTYNILLRAFAQSGDVKRVDALFGDLDASIISPDIYTYNGVMDAYGKNGMLREMELVLLRMKSNQRKPDAITYNLLIDSYGRKQEFDKMEQVFKSLLRSKENPTLPTFNSMILNYGKARRREKAESIFEKMKDLGFKPSHVTYECLMTMYGFCDRVSRAREIFDESAGGQKEMQVSTLNAMLEVYCMNRLPFEAEKLFEDSTKKGFSPNASTYKLLYKAYSKANVKELVDRLLKRMDQEGIVPNKKFFLKALEAFGSGQMSSGSRDENKAGP-SEVLAKA--------
>DACThata
-----------------------------------------------------------------------------------------------------------------------FEELGRRDNWLQCLEVFRWMQKQRWYIADNGIYSKLISVMGKKGQTRMAMWLFSEMRTSGCKPDTSVYNSLITAHLHSRDKSKALSKALGYFEKMKGLSERCQPNIVTYNILLRAFAQSGDVKRVDALFGDLDASIISPDIYTYNGVMDAYGKNGMLREMEL----------------------------------------------------------------------------------------------------------------------------------------------------------------------------------------------------------------------------------------
>MASDpict
MLNLHSIYSSS--SNYVSVVSPLSLRRSLELNNYACVVPSTNRYGSRVPLCHGELFTIKNYVGTTSIRPRRKSSRVGPTTEVEELVRVLLRKASDEKSPLVTSLNKYVRIVRTEHCFHLFEELGRQDRWLQCLEVFRWMQKQRWYIADNGIYSKLISVMGKKGQARMAMWLFSEMRNSGCKPDTSVYNSLMSAHLHSRDKSKALSKAYGYFQKMKGLNERCQPNIVTYNILLRAFAQSGDLKQVDAIFKDLDSSVISPDIYTYNGIMDAYGKNGMLREMETILLRMKSHQCKPDTITYNLLIDSYGRKQAFDKMEQVFKSLLRSKERPTLPTFNSMISNYGKARLKDKAEFVFRKMDDLGFKPSHVTYECLMTTYGYCDCVSSAREIFDDVMANQKEMNVSTLNAMLDVYCMNGLPFEADKLLEIADKKGYVMNASTYKLLYKAYAKGNIKELVDKLLKRMDQEGIVPNKRFFMGAVEAFSS-------------------------------
>MOLIcapi
---------------MGANLSPPLSS--LHLQTPF-----PLLHHPSLPFLKSPARPVPAGPTCLAARPCRRAEKAAGRSEAEELVRVLLKKAGEEKQPLAAALGKYVKVVRTEHCFLLFEELGRRDQWLQCLEVFRWMQKQRWYIADNGIYSKLISVMGKKGQTRMAMWLFSEMRNSGCRPDTSVYNALITAHLHSRDKAKALAKAYGYFEKMKSM-ERCKPNIVTYNILLRAYAHAKDVHQVEALFKDLETSIVSPDIYTYNGVMDAYGKNGMLKEMESVLLRMKSNQCKPDLITFNLLIDSYGRKQAFDKMEQVFKSLLRSKERPSLPTFNSMILNYGRARLREKAESIFTKMKDLGFTPNYVTYESMITTYGYCDCVSRAREIFDEVMGTQKVVQVSTLNAMLESYCINGLPTEADRLLDDVSEKGFVPNASTYKLLYKAYSKANMKELLDKLSKRMDEQGIVPNKKFFLEALGAFGSPETNTHANKELNGSNPRKVLAKT--------
>CALAsini
MLYLHSTHTSSNLSGFLSGVSPPSFRRSLELESSVCAVPCANRYGSRVPLCHGALFAINNYASTTSARPKQKFGRGESTTEVEELVRVLLRKAGDEKFPLVTTLNKYVRTVRTEHCFLLFEELGRQDKWLQCLEVFRWMQKQRWYIADNGIYSKLISVMGKKGQTRMAMWLFSEMRNCGCKPDTSVYNSLIAAHLHSRDKSKALSKAHGYFEKMKGLNERCQPNIVTYNILLRAFAQSGDLKQVDAIFKDLDSSILSPDIYTYNGVMDALGKNGMLREMETVLLRMKSNQCKPDTITYNLLIDSYGRKQAFDKMEQVFKSLLRSKAKPTLPTFNSMISNYGKARLKDKAEYVYRKMNDLGFKPSYVTYECLMTTYGYCDCVSSAREIFDDVMGNQKELQVSTLNAMLDVYCMNGLPFEADKLFDVAYKKGFVLNASTYKLLYKAYAKANIKELVDKLLKRMDQEGIVANKKFFVGALEALGSIQMSS--------------------------
>PAPHhirs
MLCSLSAAISA---AFTAASLPPSRRKSIEIDTSAGFAPCAVSYGSKEPSLHSTPLPIDNYAHIPTARPKRKSGNHGDASNVAELVRLLLQKAGDEKHPLVTTLNKHVRTVRTEHCFLLFEELGRQDKWLQCLEVFRWMQKQRWYIADNGIYSKLISVMGKKGQTRMAMWLFSEMRNSGCRPDTSVYNSLITAHLHSRDKAKALNKAYGYFQKMKGLNERCQPNIVTYNILLRASALAGDVKQVDALFEDLHASSISSDIYTYNGVMDAYGKNGMLKEMELVLLRMKSNLCKPDTITYNLLIDSYGRKQSFDKMEQVFRSLLRSKEKPTLPTFNSMISNYGKARLKDKAESIFRRMKDLGFLPSYVTYECLITTYGFCDCVSSARELFDDILGSQKELQVSTLNAMLDVYCMNGLPSEADKLLEEVTREGFVPNASTYKLLYKAYTKANMKQLVDKLLKRMDQQGIIPNKKFFLGALEAFSSIQMSSDSGKKEINLR-SEVLGKVSM------
>PHAIflav
MLYLHSTHTSSTLSGFLSGVSPPSFRPSLELEIPVCAVPCTNRYGSRVPLCHGALFAINNYASTTSARPKRKFGRGESTTEVEELVRVLLRKAGDEKFPLVTTLNKYVRTVRTEHCFLLFEELGRQDKWLQCLEVFRWMQKQRWYIADNGIYSKLISVMGRKGQTRMAMWLFSEMRNCGCKPDTSVYNSLIAAHLHSRDKSKALSKAHGYFEKMKGLNERCQPNIVTYNILLRAFAQSGDLKQVDAIFKDLDSSIISPDIYTYNGIMDALGKNGMLREMETILLRMKSNQCKPDTITYNLLIDSYGRKQAFDKMEQVFKSLLRSKAKPSLPTFNSMISNYGKARLKDKAESVYKRMNDLGFKPSYVTYECLMITYGYCDCVSSAREIFDDVMGNQKELQVSTLNAMLDVYCMNGLPFEADKLLDVADKKGFVLNASTYKLLYKAYAKANIKELVDKLFKRMDQEGIVANKKFFVGALEALGSVQMSS--------------------------
>CRYPlept
MLYLLSTPV-APLSGNIPSVSAPPRRRSLELNSYIYAVPCTNYFGSRVLPCRCGGFSITNYVSAAAAPPKRKSSRGGSAAEADELVRLLLQRSSDEKFPLVTTLNKFVRTVRTEHCFLLFEEIGRRDKWLQCLEVFRWMQKQRWYIPDNGIYSKLISVMGKKGQTRMAMWLFSEMRNSGCKPDTSVYNALITAHLHSRDKAKALTKAYGYFEKMKVLNERCQPNIVTYNILLRAFAQAGDAKQVEALFKDLDASINSPDIYTYNGVMDAYGKNGLLSEMELILLRMKNNQCKPDTITYNLLIDSYGRKQAFDKMEQVFKSLLRSKANPTLPTFNSMISNYGKARLRDKAESVFRKMNDLGFKPSYVTYECLVTTYGICDCVARAREVFDESTSSQKELQVSTLNAMLDVYCMNGLPFEADKLLEDSAKMGFVPNASTYKLLYKAYTKGNIKELVDKLLKRMDQQGIVPNKKFFLTTLEPFSSI--SSGYGDENKLIP-SEALAKKTTEVLTNA
