# Supplementary material for: Orchid Phylotranscriptomics: The Prospects of Repurposing Multi-Tissue Transcriptomes for Phylogenetic Analysis and Beyond
Source: Front Plant Sci. 2022 May 27;13:910362. doi: 10.3389/fpls.2022.910362 (PMC9196242; doi:10.3389/fpls.2022.910362)
Supplement: Supplementary file 4 [file Data_Sheet_3.zip › ortho_MSA/r1/OG0009292.fa]

>ANOEemei
---------------------------------------------------------------------------------------------------MASR-----LRS-RLSPLLR-AALHNTH-KPVFSSVDH--LLPSLP--SSSS--PFLLRH-FSSLAG-RRYPSAAPRRPVDIGARARQLQNRRLWTYALTISCLAGFIVIVLANFQDQLLFYITPSDALAKFAANPKKARFRLGGLVLEGSVVHPFSTSPEMEFVV--TDLLTDILVRYEGNLPDLFREGHSVVVEGFLRPFSAD--GGI-RAASS-GPPVTAKARSLDFYFKATEVLAKHDEKYMPKEVAAALERNKKKLEEAEEAKALA------LEKTS-----
>ANOEroxb
---------------------------------------------------------------------------------------------------MASR-----LRS-RLSPLLR-AALHNPH-KPVFSSVDH--LLPSLP--SSSS--PFLLRH-FSSLAG-RRYPSAAPRRPVDIGARARQLQNRRLWTYALTISCLAGFIVIVLANFQDQLLFYITPSDALAKFAANPKKARFRLGGLVLEGSVVHPFSTSPEMEFVV--TDLLTDILVRYEGNLPDLFREGHSVVVEGFLRPFSAD--GGI-RAASS-GPPVTAKARSLDFYFKATEVLAKHDEKYMPKEVAAALERNKKKLEEAEEAKALA------LEKTS-----
>APOSodor
S------------------ESAPSSSSSDL-------SH----LLD------------------YTFGEPKTSAISVNPFSLIVFPRSFGPSFPLLFLFMASRL----LRS-RLSPLLR-AAVFNPH-TPAFPPIDP--VKLSAR-LSVPS--PPFLRH-LSSATG-RRHPSVAGRRPVDIGARARQLQNRRLWTYALTFSCVAGFIVIVLANFQDQLLFYITPSDALEKFIANPSKTRFRLGGLVMEGSVVYPSGSSPEMEFVI--TDLLTDILVRYEGSLPDLFREGHSAVVEGFLRPFSSD--GGV-RAASS-GPPVTAKARSLDCYFRATEVLAKHDEKYMPKEVAEALEKNKKQLEKEMEAKALA------GEDKN-----
>APOSshen
---------------------------------------------------------------------------------------------------MASRL----LRS-RLSPLLR-AAVFNPH-SPAFPPIDP--VKLSAR-LSVPS--PPFLRH-LSSATG-RRHPSVAGRRPVDIGARARQLQNRRLWTYALTFSCVAGFIVIVLANFQDQLLFYITPSDALEKFTANPSKTRFRLGGLVMEGSVVYPSGSSPEMEFVI--TDLLTDILVRYEGSLPDLFREGHSAVVEGFLRPFSSD--GGV-RAASS-GPPVTAKARSLDCYFRATEVLAKHDEKYMPKEVAEALEKNKKQLEKEMEAKALA------GEDKN-----
>BLETstri
---------------------------------------------------------------------------------------------------MASRL----LRS-RLPPSLR-FAALNSH-KLLNP----------LP--SSSP--LPLLRH-ISSASG-RRYP---TRRPLDIGARARQLQTRRLWTYGLTFSCVAGFIVIVLANFQDQLLFYITPSDAMAKFAANPSKTRFRLGGLVMEGSVVHPSSSSAEMEFVV--TDLLTDILVRYEGSLPDLFREGHSVVVEGFLRPFSAD--GGV-HAASN-GPLVTAKARSLDCYFRATEVLAKHDEKYMPKEVAAALEKNRKKLEEEADAKELA------LEKRS-----
>BORYspha
---------------------------------------------------------------------------------------------------MASRVFTYRLRS-HLAPFLR-SAILQHH-HSTIPTPPP------DPLFSRSN--TALLRH-LSTAA--RRHPS--RPRPVDIGERARQLQNRRLWTYALTFSCVAGFIVIVLNNFQDQLLFYITPTDALQKLAANPSKTRFRLGGLVLEGSVVHPNSSSPEMEFVI--TDLITDILVRFEGSLPDLFREGHSVVVEGYVRPLSAE--EGDGQRAVV-GPKVSEKARTAGCFFKATEVLAKHDEKYMPAEVAAALERNKKKLKADAEAEFEA------AEKKS-----
>CALAcreb
---------------------------------------------------------------------------------------------------MASK-----LRS-RLPPLLR-AALLNPH-NPVFPSIKP--PLPSLP--SSSP--SFILRH-FSSSIG-RRYPSGAARRPVDIGARARQLQNRRLWTYALTISCIAGFVVIVLANFQDQLLFYITPSDALAKFAANPSKTRFRLGGLVLEGSVVHPFSTSTEMEFVV--TDLLTDILVRYEGNVPDLFREGHSVVVEGFLRPFSAD--VGV-RAASA-GPPVTAKARSLDCYFKATEVLAKHDEKYMPKEVASAIEKNKKTLEAAAETKALD------VEKTS-----
>CALAplic
---------------------------------------------------------------------------------------------------MASR-----LRS-RLPPLLR-AALLNPH-NPVFPSINP--PLPSLP--SSSP--SFILRH-FSSSIG-RRHPSGAVRRPVDIGARARQLQNRRLWTYALTISCIAGFVVIVLANFQDQLLFYITPSDALAKFAANPSKTRFRLGGLVLEGSVVHPFSTSTEMEFVV--TDLLTDILVRYEGNVPDLFREGHSVVVEGFLRPFSAD--VGV-RAASA-GPPVTAKARSLDCYFKATEVLAKHDEKYMPKEVASAIEKNKKTLEAAAQTKALD------VEKTS-----
>CALAsini
---------------------------------------------------------------------------------------------------MAYRL----LRS-RLSP-LR-AAVLNSH-KPIIP------LPSSLP--SSSS--PFLLRY-MSFAAG-RRYP---GRRPVDIGARARQLQNRRLWTYGLTFSCVAGFIVIVLANFQDQLLFYITPSDAMAKFTANPSKTRFRLGGLVMEGSVVHPSSSSPEVEFVV--TDLLTDILVRYEGSLPDLFREGHSVVVEGFLRPFSAD--VGV-HAAST-GPPVTAKARSLDCYFRATEVLAKHDEKYMPKEVAAALEKNKKKLEEEGEAKALA------LDKRS-----
>CALAtsoo
---------------------------------------------------------------------------------------------------MAYRL----LRS-PLSPFIR-AAVLNSH-KPIIP------LPSSLP--SSSS--PFLLRY-MSSAAG-RRYP---GRRPVDIGDRARQLQNRRLWTYGLTFSCVAGFIVIVLANFQDQLLFYITPSDAMAKFTANPSKTRFRLGGLVMEGSVVHPSSSSPEMEFVV--TDLLTDILVRYEGSLPDLFREGHSVVVEGFLRSFSAD--VGV-HAAST-GPPVTAKARSLDCYFRATEVLAKHDEKYMPKEVAAALEKNKKKLEEEGEAKALA------LDKRS-----
>CALEmajo
---------------------------------------------------------------------------------------------------MASR-----FRS-RLSPLLR-AALLNPH-RPVFPPTNP--PLPFLP--SSSP--SFLLRR-FSYSTA-RRHPSVAVRKSVDIGARARQLQNRRLWTYALTISCIAGFVVIVLANFQDQLLFYITPSDALAKFTANPSKTRFRLGGLVLEGSVVYPFSTSTEMEFVV--TDLITDILVRYEGNLPDLFREGHSVVVEGFLRPFSAD--GGV-RAASA-GPPVTAKARSLDFYFRATEVLAKHDEKYMPKEVAAALERNKKNLEEAEEAKALV------LEKTS-----
>CHILsemi
---------------------------------------------------------------------------------------------------MASR-----FRS-RLSPLLR-AALLNPH-RPVFPPTKP--PLPSLP--SSSP--SFLLRH-FSYSTG-RRPPSVAVRKSVDIGARARQLQNRRLWTYALTISCIAGFVVIVLANFQDQLLFYITPSDALAKFTANPSKTRFRLGGLVLEGSVVYPFSSSTEMEFVV--TDLITDILVRFEGNLPDLFREGHSVVVEGFLRPFSAD--GGV-RAASA-GPPVTSKARSLDFYFRATEVLAKHDEKYMPKEVAVAIERNKKKLEEAAEAEALV------LEKTS-----
>CHILtrap
---------------------------------------------------------------------------------------------------MASR-----FRS-RLSPLLR-AALLNPH-RPVFPPTKP--PLPSLP--SSSP--SCFLRH-FPYSTG-RRPPSVAVRKSVDIGARARQLQNRRLWTYALTISCIAGFVVIVLANFQDQLLFYITPSDALAKFTANPSKTRFRLGGLVLEGSVVYPFSSSTEMEFVV--TDLISDILVRFEGNLPDLFREGHSVVVEGFLRPFSAD--GGV-RAASA-GPPVTSKARSLDFYFRATEVLAKHDEKYMPKEVAVAIERNKKKLEEAAEAEALV------LEKTS-----
>CORYacti
---------------------------------------------------------------------------------------------------MASR-----LRS-RLCPLLR-AALLNPH-NPVSPSFNR--PLPTLP--S-----SFLLRH-FSSSTG-RRYPTTAGRRPVDIGARARQLQNRRLWTYALTISCIAGFVVIVLSNFQDQLLFYITPSDAIAKFNANPSKTRFRLGGLVLEGSVVHPFSSSTEMEFVV--TDLLTDILVRYEGNLPDLFREGHSVVVEGFLRPFSAD--GGV-RAASA-GPPVTAKARSLDCYFKATEVLAKHDEKYMPKEVAAALEKNKKSLEEAAEAKALD------LKKES-----
>CREMappe
---------------------------------------------------------------------------------------------------MAFRL----LRS-RLSPFLR-ASVLNSH-MPINP------LPSSLP--SSSS--PFTLRY-ISSSAG-RQYP---GRRPVDIGARARQLQNRRLWTYGLTFSCVAGFIVIVLSNFQDQLLFYITPSDAMAKFTANPSKTRFRLGGLVMEGSIVHPSSSSPEMEFVV--TDLLTDILVRYEGSLPDLFREGHSVVVEGFLRPFSAD--VGV-HAAFT-GPPVTAKARSLDCYFRATEVLAKHDEKYMPKEVAAALEKNKKKLEEVGEANAFA------LEKSS-----
>CRYPlept
---------------------------------------------------------------------------------------------------MASRL----LRS-RLPPLLR-AALLNPH-NPVFPSVNP--PPPSYP--SSSP--SFILRH-FSSAT--RRYPSAAARRPVDIGARARQLQNRRLWTYALTISCIAGFVVIVLANFQEQLLFYITPSDALAKFTANPSKTRFRLGGLVLEGSVVHPFSSSTEMEFVV--TDLITDILVRYDGNLPDLFREGHSVVVEGSLRPFSAD--GGI-RAASA-GPPVTAKARSLDCYFWATEVLAKHDEKYMPKEVAAALERNKKIMEEAAEAKALE------LEKAT-----
>CYMBensi
---------------------------------------------------------------------------------------------------MAARL----LRS-RLSPFLR-TAVLNSH-MPMNH------LPSSLP--SSTS--PFLLRY-ISSAAG-RRYP---GRRPVDIGARARQLQNRRLWTYGLTFSCVAGFIVIVLANFQDQLLFYITPSDAMAKFAANPSKTRFRLGGLVMEGSVVHPSSSSPEMEFVI--TDLLTDILVRYEGSLPDLFREGHSVVVEGYLRPFSAD--AGV-HAASA-GPPVSANARNLDCYFMATEVLAKHDEKYMPKEVAAALEKNKKILEERGETNGLA------LEKRS-----
>CYMBmann
---------------------------------------------------------------------------------------------------MAARL----LRS-RLSPFLR-TAVLNSH-MPMNH------LPSSLP--SSTS--PFHLRY-ISSAAG-RRYP---GRRPVDIGARARQLQNRRLWTYGLTFSCVAGFIVIVLANFQDQLLFYITPSDAMAKFAANPSKTRFRLGGLVMEGSVVHPSSSSPEMEFVI--TDLLTDILVRYEGSLPDLFREGHSVVVEGYLRPFSAD--TGV-HAASA-GPPVSANARSLDCFFRATEVLAKHDEKYMPKEVAAALEKNKKILEERGETNTLA------LEKRS-----
>CYPRbard
---------------------------------------------------------------------------------------------------MASRL----LRS-RLCPLLR-AAVLNPH-THVFPPINP--LISSAG-----------GRQ-LSSSTG-RRYPSIAGRRPVDIGARARQLQNRRLWTYALTFSCIAGFIVIVLSNFQEHLLFYVTPSDALDKFRANPSKTRFRLGGLVMEGSVVHPSSSSPEMEFVV--TDLLTDILVRYEGSLPDLFREGHSVVVEGFLRPFSAD--GGV-RAASS-GPPVMARARSLDCYFRASEVLAKHDEKYMPTEVAAALEKNKKKLEEEKEAKALA------MEKAS-----
>CYPRflav
---------------------------------------------------------------------------------------------------MASRL----LRS-RLCTLLR-AAVLNPH-THVFPPINP--LISPAG-----------GRQ-LSSSTG-RRYPSVTGRRSVDIGARARQLQNRRLWTYALTFSCVAGFIVIVLSNFQEHLLFYVTPSDALDKFRANPSKTRFRLGGLVMEGSVIHP-SSSPEMEFVV--TDLLTDILVRYEGSLPDLFREGHSVVVEGFLRPFSAD--GGV-RDASA-GPPVMARARSLDCYFRASEVLAKHDEKYMPKEVAAALEKNKKKLEEEKEAKALA------MEKAS-----
>DACThata
---------------------------------------------------------------------------------------------------MASR-----LRS-RPSSLLR-AAVLNPH-NPVFPSVNP--LLRSLP--SSSP--PFLLRH-LSSFSG-RRYLSVATRRHSDIGTRARQLQTRRLWTYGLTISCVAGFIVIVLANFQDQLVFYLTPSDALAKFTANPSKTRFRLGGLVLEGSVIYP-SSSPEMEFVV--TDLLTDILVRYEGNLPDLFREGHSVVVEGFLRPFSAD--GGI-RAASS-GPPVTAKARSLDFYFRASEVLAKHDEKYMPKEVAVALEKNKKILEEAEEAKALA------MEKTS-----
>DENDchryso
---------------------------------------------------------------------------------------------------MASRF----LRS-RLSSFLR-AAILNSH-KPINP------LSSSLP--SSSS--PFLIRH-ISSAAG-RRYP---GRRPIDIGARARQLQNRRLWTYGLTFSCVAGFIVIVLANFQDQLLFYITPSDAMAKFTANPSKTRFRLGGLVMEGSVVHPSSSSPEIEFVV--TDLLTDILVRYEGSLPDLFREGHSVVVEGFLRPFSAD--VGV-HAATT-GPPVTSKARSLDCYFRATEVLAKHDEKYMPKEVAAALEKNKKKL-EEGEAKALA------LEKSS-----
>DENDnobi
---------------------------------------------------------------------------------------------------MASRF----LRS-RLSSFVR-AAVLNSH-KPINP------LSSSLP--SSSS--PFLIRH-ISSAAG-RRYP---GRRPIDIGARARQLQNRRLWTYGLTFSCVAGFIVIVLANFQDQLLFYITPSDAMAKFTANPSKTRFRLGGLVMEGSVVHPSSSSPEIEFVV--TDLLTDILVRYEGSLPDLFREGHSVVVEGFLRPFSAD--VGV-HAATT-GPPVTSKARSLDCYFRATEVLAKHDEKYMPKEVAAALEKNKKKL-EEGEAKALA------LEKRS-----
>DIURorie
---------------------------------------------------------------------------------------------------MATR-----LRS-RLSPLLR-AVILNPH-NSVLPSINS--PLPRLP--SYSP--SFLSRH-FSISSG-RRYPSAAARRPADIGARARQLQNRRLWTYVLTISCIAGFVVIVLANFQDQLLFYITPSDALAKFTANPSKTRFRLGGLVLEGSVIHPFSSSTEMEFVV--TDLLTDILVRYEGNLPDLFREGHSVVVEGFLRPFSAD--VGV-RAASA-GPPVTAKARSLDCYFRATEVLAKHDEKYMPKEVAAALERNKKIMEEAEEAKAAN------LEKAS-----
>DRAKelas
---------------------------------------------------------------------------------------------------MASR-----FRS-RLSPLLR-AALLNPH-RPVFPPSNP--PLPSSS--SSST--SFLLRN-FSYSTG-RRPPSVAVRKSVDIGARARQLQNRRLWTYALTISCIAGFVVIVLANFQDQLLFYITPSDALAKFTANPSKTRFRLGGLVLEGSVVYPFSSSAEMEFVV--TDLITDILVRYEGNLPDLFREGHSVVVEGFLRPFSADGGGGV-RAASA-GPPVTSKARNLDFYFRATEVLAKHDEKYMPKEVAAALERNKKNLEEAAEAKALV------LEKTS-----
>DRAKthyn
---------------------------------------------------------------------------------------------------MASR-----FRS-RVSPLLR-AALLNPH-RPVFPPSNP--PLPSSS--SSSSSASFLLRH-LSYSTG-RRQPSVAVRKSVDIGARARQLQNRRLWTYALTISCIAGFVVIVLANFQDQLLFYITPSDALAKFTANPSKTRFRLGGLVLEGSVVYPFSSSAEMEFVV--TDLITDILVRYEGNLPDLFREGHSVVVEGFLRPFSADGGGGV-RAASA-GPPVTSKARNLDFYFRATEVLAKHDEKYMPKEVAAALERNKKNLEEAAEAKALV------LEKTS-----
>EPIDfulg
---------------------------------------------------------------------------------------------------MASRL----LRS-RLSPFLR-AAVLNSH-MPINP------LPSSLP--SSSS--SFLLRY-ISSSAG-RRYP---GQRPVDIGARARQLQNRRLWSYGLTFSCIAGFIVIVLASFQDQLLFYITPSDAMAKFTANPSKTRFRLGGLVMEGSIVHPSSSSPEMEFVV--TDLLTDILVRYEGSLPDLFREGHSVVVEGFLRPFSAD--AGV-QAAST-GPPVTAKARSLDCYFRATEVLAKHDEKYMPKEVAAALEKNKKKLEEEGEAKALA------LEKSS-----
>EPIDpuni
-----------------------------------------------------------------------TASLSVN---------------------TAISL----IPP-APSSIKQISPITSGS-TLFIP------PSTSLP--SSSS--SFLVRY-ISSSAG-RRYP---GQRPVDIGARARQLQNRRLWSYGLTFSCVAGFIVIVLASFQDQLLFYITPSDAMAKFTANPSKTRFRLGGLVMEGSIVHPSSSSPEIEFVV--TDLLTDILVRYEGSLPDLFREGHSVVVEGFLRPFSAD--AGV-QAAST-GPPVTAKARSLDCYFRATEVLAKHDEKYMPKEVAAALEKNKKKLEEEGEAKALA------LEKSS-----
>EPIPhell
---------------------------------------------------------------------------------------------------MASSL----LRS-RLSPFLR-TALLNPH-NPIFPPINF--FRPSSP--SSSS--PYLLRH-LSSAAS-RRYPSAAGRRPVDIGVRARQLQNRRLWTYALTFSCVAGFIVIVLANFQDQLLFYITPSDALEKFTANPSKTRFRLGGLVMEGSVIHPSASSPEMEFVV--TDLLTDILVRYEGSLPDLFREGHSVVVEGFLRPFSAD--GGV-RAAST-GPPVTAKARNLDCYFRATEVLAKHDEKYMPKEVAAALEKNKRKLEEEAEAKALA------LEKTS-----
>EPIPpurp
---------------------------------------------------------------------------------------------------MASNL----LRS-RLSPFLR-TAILNPH-NPIFPPINF--FRPSSP--SSSS--PYLLRH-LSSAAS-RRYPSAAGRRPVDIGVRARQLQNRRLWTYALTFSCVAGFIVIVLANFQDQLLFYITPSDALEKFTANPSKTRFRLGGLVMEGSVIHPSASSPEMEFVV--TDLLTDILVRYEGSLPDLFREGHSVVVEGFLRPFSAD--GGV-RAAST-GPPVTAKARNLDCYFRATEVLAKHDEKYMPKEVAAALEKNKRKLEEEAEAKALA------LEKTS-----
>ERYCcris
---------------------------------------------------------------------------------------------------MAARL----LRS-RLSPFLQ-TALLNSQ-KLMNP----------LP--SSTS--PYPLRF-IASSAN-RRHP---GRRHVDIGARARQLQSRRLWTYGLTFSCVAGFIVIVLANFQDQLLFYITPSDAMAKFAANPSKTRFRLGGLVMEGSVIHPSSSSPEMEFVI--TDLLTDILVRFEGSLPDLFREGHSVVVEGYLRPFKAD--GGV-HAASA-GPPVAAKARSLDCYFRATEVLAKHDEKYMPKEVATALEKNKKILEERGETDGLK------MEKRS-----
>ERYCpuss
---------------------LPSKSQKKKCFINFKKSQ----LQNPPLRTLEISKSSPTFPENLLVGGKKKKTLTLIL----GF---FHSS-------MAGRI----LRS-RLSPFLQ-SAIINSK-NLINP------LPSSIQ--SSKS--PFPLRF-ISSSSSNRRYP---IHRHVDIGSRARQLQNRRLWTYVLTFSCVAGFIVIVLANFQDQLLFYITPSDAMAKFSANPSKTRFRLGGLVMEGSVRNPSSSSPEMEFVI--TDLLTDILVRFEGSLPDLFREGHSVVVEGYLRPFKAD--GGV-HGDSV-GMPVAAKARSLDCYFRATEVLAKHDEKYMPKEVAAALEKNKKILE---EIDGLK------LEKRS-----
>GALEfabe
---------------------------------------------------------------------------------------------------MASRL----LRS-RISPLLR-AVVLNNH-NALSPSIVP------RP--SSS---AILLRH-VSSSAS--RIR-SPGRRSVDIGARARQLQNRRLWTYALTFSGIAGFIVIVLANFQDQLVFYITPSDAIAKFRANPSKTRFRLGGLVMEGSVVHPTSSSPMMEFVV--TDLLTDILVRYEGSLPDLFREGHSVVVEGVIRPFTAD--SGV-HTAYT-ARPVTEKARSLDCYFWASEVLAKHDEKYMPKEVAVALEKNKKMLEEEAQAKALS------LENTS-----
>GASTelat
---------------------------------------------------------------------------------------------------MASRL----LRS-RLSPLLR-SAILNPH-IPIIPPIPR--LPPTFP--ASA---PCPLRH-LSSAVG-RRYPQASGGRPIDIGARARQLQNRRLWTYALTFSCIAGFVVIVLSNFQEQLLFYITPSDALAKFSANPSKTRFRLGGLVMEGSVVHPSGTSPEMEFVV--TDLLNDILVRFDGVLPDLFREGHSVVVEGFLRPFSAD--DDV-RPATTGGPPATAKARSLDCYFKATEVLAKHDEKYMPKEVAAALEKNKKILEE-AEAKALL------LEKTS-----
>GOODfuma
---------------------------------------------------------------------------------------------------MASR-----LRS-RLSPLLL-GALRNPH-KPVFSSIDY--LLPSFP--SSSS--PFLLRH-FSSPAG-RRYPSAAVRRPVDIGARARQLQNRRLWTYALTISCVAGFIVIVLANFQDQLLFYITPSDALAKFAANPSKARFRLGGLVLEGSVVHPFSTSPEMEFVV--TDLLTDILVRYEGNLPDLFREGHSVVVEGYLRPFSAD--GGV-RAASV-GPPVTAKARSLDFYFRATEVLAKHDEKYMPKEVAAALERNKKNLEEAEEAKALA------LEKTS-----
>GOODpube
---------------------------------------------------------------------------------------------------MASR-----LRS-RLSPLLR-AALHNPH-KPVFSYIDH--LLPSLP--SSST--PFLLRH-FSSPAG-YRYPSAAVRRPVDIGARARQLQNRRLWTYALTISCVAGFIVIVLANFQDQLLFYITPSDALAKFVANPSKARFRLGGLVLEGSVVHPFSTSPEMEFVV--TDLLTDILVRYEGNLPDLFREGHSVVVEGYLRPFSAD--GGV-RAASA-GPPVTAKARSLDFYFRATEVLAKHDEKYMPKEVAAALERNKKNLEKAEEVKALA------L---------
>GYMNdens
---------------------------------------------------------------------------------------------------MASR-----LRS-RLSSILR-AAVLNPH-NPVFPSVNP--LLRSLP--SSSP--PFLLRH-FSSFSG-RRYLSVATRRHSDIGTRARQLQTRRLWTYGLTISCVAGFIVIVLANFQDQLVFYLTPSDALAKFTANPSKTRFRLGGLVLEGSVVYP-SSSPEMEFVV--TDLLTDILVRYEGNLPDLFREGHSVVVEGFLRPFSAD--GGI-RAASS-GPPVTAKARNLDFYFRATEVLAKHDEKYMPKEVAVALEKNKKILEEAEEAKALA------MEKKS-----
>GYMNodor
---------------------------------------------------------------------------------------------------MASR-----LRS-RLSSLLR-AAVLNPH-NPVFPSVNP--LLRSLP--SSSP--PFLLRH-LSSFSG-RRYLSVATRRHSDIGTRARQLQTRRLWTYGLTISCVAGFIVIVLANFQDQLVFYLTPSDALAKFTANPSKTRFRLGGLVLEGSVVYP-SSSPEMEFVV--TDLLTDILVRYEGNLPDLFREGHSVVVEGFLRPFSAD--GGI-RAASS-GPPVTAKARNLDFYFRATEVLAKHDEKYMPKEVAVALEKNKKILEEAEEAKALA------MEKTS-----
>HABElong
---------------------------------------------------------------------------------------------------MASR-----LRS-RLSSLLR-AAVLNPH-NPVFPSAANSLLRRSLP--SSSP--PFLLHH-LSSLSG-SRYSSVSSRRHGDIGARARQLQNRRLWTYALTISCVAGFIVIVLANFQDQLVFYVTPSDALAKFNANPSKTRFRLGGLVLEGSVVHPFSSSPEMEFVV--TDLLTDILVRYEGNLPDLFREGHSVVVEGFLRPFSAD--GGI-LAASS-GPPVTAKARSLDFYFRASEVLAKHDEKYMPKEVAAALEKNKKLLEEAQKAKALA------AEKTS-----
>HABEpant
---------------------------------------------------------------------------------------------------MASR-----LRS-RLSSLLR-AAVLNPH-NPVFPSAANSLLRRSLP--SSSP--PFLLHH-LSSLSG-SRYSSVSSRRHGDIGARARQLQNRRLWTYALTISCVAGFIVIVLANFQDQLVFYVTPSDALAKFNANPSKTRFRLGGLVLEGSVVHPFSSSPEMEFVV--TDLLTDILVRYEGNLPDLFREGHSVVVEGFLRPFSAD--GGI-LAASS-GPPVTAKARSLDFYFRASEVLAKHDEKYMPKEVAAALEKNKKLLEEAQKAKALA------AEKTS-----
>HAEMdisc
---------------------------------------------------------------------------------------------------MASR-----LRS-RLSPLLR-AVLHKPH-KPVFSSVDH--LLPSLP--SSST--PFLLRH-FSSPVG-RRYPSAALRRPVDIGARARQLQNRRLWTYALTISGLAGFIVIVLANFQDQLLFYITPSDALAKFAANPKKARFRLGGLVLEGSVVYPFSTSPEMEFVV--TDLLTDILVRYEGNLPDLFREGHSVVVEGFLRPFSAD--GGI-RAASS-GRPVTAKARSLDFYFKATEVLAKHDEKYMPKEVAAALERNKKKLEKAEEARTLA------LEKTAEDY--
>HEMIforr
---------------------------------------------------------------------------------------------------MASR-----LRP-RLFPLLR-AAVLNPH-NPVIPPVNP--LLPSSP--SSSA--PFVLRH-LPSFSG-RRYLSVATRRHTDIGTRARQLQTRRLWTYALTISCIAGFVVIVLSTFQDQLVFYVTPSDALAKFTANPSKTRFRLGGLVLEGSVVYPFSSSPEMEFVV--TDLLTDILVRYEGNLPDLFREGHSVVVEGFLRPFSAD--GGI-RAASS-GPPVTAKARSLDFYFRATEVLAKHDEKYMPKEVAVALEKNKKILEEAEEAKALA------MEKAS-----
>HYPOheme
--------------------------------------------------------------------------------------------------------------------------------------------------------------------------------RPADIGARARQLQSRRLWTYALTFSCVAGFIVIVLSSFQDQLVFYITPTDALAKLRDNPSKTRFRLGGLVLEGSVVHPSPASPEMEFVI--TDLVTDVLVRYEGSLPDLFREGHSAVVEGFVKPF--E--EGD-RRREA-GPKVSEKARAGECYFKATEVLAKHDEKYMPQEVAAAIEKNKKKLEEEAAAAEGA--VAA-AQTTA-TS--
>LECAnigr
---------------------------------------------------------------------------------------------------MASRF----VRS-RISPLLR-AAVVHHH-NPVSSSINP------LP--SSS---IFLLRR-ASSSGS--RYRPGPGRRPVDIGARARQLENRRLWTYALTFSGIAGFIVIVLANFQDQLVFYITPSDAIAKFRANPSKTRFRLGGLVMEGTVVHPSASSPEMEFVV--TDLITDILVRYEGSLPDLFREGHSVVVEGVIRPFSAD--SSV-LATSA-ARPVTEKARSLDCYFCASEVLAKHDEKYMPKEVAEALEKNRKKLEEETQAKASS------LETTS-----
>LIMOabor
---------------------------------------------------------------------------------------------------MASRL----LRS-RLSPFLR-TALLNPH-SPIFPPINF--LRPSFP--SSLS--PYLLRH-LSSAAG-RRYPAAAGRRPVDIGARARQLQNRRLWTYALTFSCVAGFIVIVLANFQDQLLFYITPSDALAKFTANPSKTRFRLGGLVMEGSVIHPSASSPEIEFVV--TDLLTDILVRYEGSLPDLFREGHSVVVEGFLRPFSAD--GGV-HAAST-GRPATAKARNLDCYFRATEVLAKHDEKYMPKEVAAALEKNKGKLEEEAEAKALA------VEKTS-----
>MASDpict
---------------------------------------------------------------------------------------------------MAFRL----LKP-RLSPLLR-PSILTSK-KPLNRPLPL----------PPPP--SFLLRH-FSSS----RHP---SRRPIDIGLRARQLQNRRLWSYGLTFSCIAGFIVIVLANFQDQLLFYITPSDAMAKFSANPSKTRFRLGGLVMEGSVTHPSSSSPEMEFVV--TDLLTDILVRYEGSLPDLFREGHSVVVEGFLRPFLAD--SGV-HAAYS-GPPATAKARSLDCYFRATEVLAKHDEKYMPKEVAAALEKNKKKLEEEGEARVLA------LGKSS-----
>MEXIxero
---------------------------------------------------------------------------------------------------MASRL----LRS-RLCPLLR-AAVLNPH-THVFPPINP--LLFSAE-----------GRQ-LSSSTG-RRYPSVSGRRPVDIGTRARQIQNRRLWTYALTFSGIAGFIVIVLANFQEHLLFYITPTDALEKFRANPSKTHFRLGGLVMEGSVIHPSSSSAEMEFVV--TDLLTDILVRYEGPLPDLFREGHSVVVEGFLRPFSAD--GGI-RAASA-GPPVMARARSLDCYFRASEVLAKHDEKYMPKEVAAALEKNKKKLEEANEAKALA------MEKAS-----
>MICRparv
---------------------------------------------------------------------------------------------------MAFR-----LGSRRFSPLIR-AALLNPH-HSAFPSINP--P---QS--SSSP--SFMLRN-FSSSTG-RRYPSTAVRRPIDIGARARQLQNRRLWTYALTISCVAGFIVIVLANFQDQLLFYITPSDALAKFTANPSKTRFRLGGLVLEGSVVHPFSSSTEMEFVV--TDLLTDILVRYEGNLPDLFREGHSVVVEGFLRPFSAD--GGV-RAASA-GPPITAKARSLDCYFRATEVLAKHDEKYMPKEVAAALERNKKSLEVAAEAKALD------LERAS-----
>MOLIcapi
---------------------------------------------------------------------------------------------------MSTRI----LTS-RLRSHLA-PLLLRPQ-ILPHPKIQP------QP--S-----SLLLRH-LSTA----RHRVPSRPRPADIGARARQLQNRRLWTYALTFSCVAGFIVIVLSNFQDQLVFYITPTDALRKIQENPKKTRFRLGGLVLEGSVVHPGSSSPEMEFVI--TDLVTDILVRYEGSLPDLFREGHSAVVEGFVKPF--E--EGD-RRKEV-GPKVSEKAREGECYFKATEVLAKHDEKYMPPEVAAAIEKNKKKLEEEAAAAAAEGAVSAQVQTTS-----
>NEUWmali
------------------------------------------------------------------------------------------------------------------------------------------------------------------------------------------------------------------------------------------------------MDGSVVYPSGSSPEMEFVI--TDLLTDILVRYEGSLPDLFREGHSAVVEGFLRPFSSD--GSV-RAASA-GPPVTAKARSLDCYFRATEVLAKHDEKYMPKEVAEALEKNKKKLEKEMEAKALA------VDDRS-----
>NEUWzoll
-------------------MSPPSRD---------------------------------------TVGEEKTLAISILPRCL--FPYSSLSS-------MASRL----LRS-RLSPLLR-AAVFNPH-SSMIPLIDP--VKFSSP-FSLSS--SSFLRH-LSSASG-RRYPSFAGRRPIDIGARARQLQNRRLWTYALTFSCVAGFIVIVLANFQDQLLFYITPSDALEKFAANPSKTCFRLGGLVMEGSVVYPSGSSPEMEFVI--TDLLTDILVRYEGSLPDLFREGHSAVVEGFLRPFSSD--GSV-RAASA-GPPVTAKARSLDCYFRATEVLAKHDEKYMPKEVAEALEKNKKKLEKEMEAKALA------VDDRS-----
>OECEmacu
---------------------------------------------------------------------------------------------------MAARL----LRS-RLSPFLR-TAVLKSH-IPLNP------LPSWLP--SSSS--PFLPRY-VSSTAG-RRYP---GRRPVDIGARARQLQNRRLWTYGLTFSCVAGFIVIVLANFQDQLLFYITPSDAMAKFAANPSKTRFRLGGLVMEGSVVHPSSSSPEMEFVI--TDLLTDILVRYEGSLPDLFREGHSVVVEGYLRPFSAD--VGV-HAASA-GKQVTAKARSLDCYFRATEVLAKHDEKYMPKEVAAALEKNKKILEEREETKALQ------LEKRS-----
>OPHRgarg
---------------------------------------------------------------------------------------------------MATK-----LRS-RLLPLLR-TAIQNPHHNPISP----------------HP--RFLSNHQISSFSG-HRHLSVATRRHTDIGARARQLQTRRLWTYGLTISCIAGFIVIVLSTFQDQLVFYLTPSDALAKFNANPSKTRFRLGGLVLEGSVIYP-SSSPEMEFVV--TDLLTDILVRYEGNLPDLFREGHSVVVEGFLRPFSAD--PG-----SV-GPPVTAKARELDFYFRATEVLAKHDEKYMPKEVAVALEKNKKILEEAEEAKALA------MEKMG-----
>OPHRsphe
---------------------------------------------------------------------------------------------------MATK-----LRS-RLLPLLR-AAIQNPHHNPISP----------------HP--RFLSNHQISSFSG-HRHLSVATRRHTDIGARARQLQTRRLWTYGLTISCIAGFIVIVLSTFQDQLVFYLTPSDALAKFNANPSKTRFRLGGLVLEGSVIYP-SSSPEMEFVV--TDLLTDILVRYEGNLPDLFREGHSVVVEGFLRPFSAD--PG-----SV-GPPVTAKARELDFYFRATEVLAKHDEKYMPKEVAVALEKNKKILEEAEEAKALA------MEKMG-----
>ORCHital
---------------------------------------------------------------------------------------------------MASR-----LRS-RLSPFLR-AAVLNPH-NPNFPSANP--LLRSLP--SSSP--PFLLRH-LSSFSG-RRYLSVATRRHSDIGTRARQLQTRRLWTYGLTISCIAGFIVIVLANFQDQLVFYLTPSDALAKFTANPSKTRFRLGGLVLEGSVVYP-SSSPEMEFVV--TDLLTDILVRYEGNLPDLFREGHSVVVEGFLRPFSAD--GGI-RAASS-GPPVTSKARSLDFYFRATEVLAKHDEKYMPKEVAVALEKNKKILEEAEEAKALA------MEKTS-----
>PAPHconc
---------------------------------------------------------------------------------------------------MASRI----LRS-RLCPFLR-AAVLNPH-THVFPPINP--LLSSAV-----------GRQ-LSSSTG-RRYPSVSGHRPVDIGARARQIQNRRLWTYALTFSGIAGFIVIVLANFQEHLLFYITPSDALEKFRANPSKTHFRLGGLVMEGSVVHPSSSSPEMEFVV--TDLLTDILVRYEGPLPDLFREGHSVVVEGFLRPFSAD--GGI-RAASA-GPPVMARARSLDCYFRASEVLAKHDEKYMPKEVAAALEKNKKRLEEAEKAKALA------KEKAS-----
>PAPHhirs
---------------------------------------------------------------------------------------------------MASRL----LRS-RLCPFLR-AAVLNPH-THVFPPINP--LLSSAV-----------GRQ-LSSSTG-RRYPSVSGHRPVDIGARARQIQNRRLWTYALTFSGIAGFIVIVLANFQEHLLFYITPSDAIEKFRANPSKTHFRLGGLVMEGSVVHPSSSSPEMEFVV--TDLLTDILVRYEGPLPDLFREGHSVVVEGFLRPFSAD--GGI-RAASA-GPPVMARARSLDCYFRASEVLAKHDEKYMPKEVAAALEKNKKRLEEAEKAKALA------KEKAS-----
>PHAIflav
---------------------------------------------------------------------------------------------------MAYRL----LRS-RLSPLIR-AAVLNSH-KPINP------LPSSLP--SSSS--PFLLRY-ISSAAG-RRYP---GRRPVDIGARARQLQNRRLWTYGLTFSCVAGFIVIVLANFQDQLLFYITPSDAMAKFTANPSKTRFRLGGLVMEGSVVHPSSSSPEMEFVV--TDLLTDILVRYEGSLPDLFREGHSVVVEGFLRPFSAD--VGV-HAAST-GPPVTAKARSLDCYFRATEVLAKHDEKYMPKEVAAALEKNKKKLEEEGEAKALA------LYKRS-----
>PHAItank
---------------------------------------------------------------------------------------------------MAYRL----LRP-RLSTLIR-AAVLNSH-KPINP------PPSSLP--SSSS--PFLLRY-MSSAAG-RRYA---GRHPVDIGVRARQLQNRRLWTYGLTFSCVAGFIVIVLANFQDQLLFYITPSDAMVKFTANPSKTRFRLGGLVMEGSVVHPSSSSPEMEFVV--TDLLTDILVRYEGSLPDLFREGHSVVVEGFLRPFSAD--VGV-HAAST-GPPVTAKARSLDCYFRATEVLAKHDEKYMPKEVAAALEKNKKKLEEEGEAKALA------LDKRS-----
>PHALcorn
---------------------------------------------------------------------------------------------------MASRL----LRS-RLSPFLR-AAVLNSH-MPINP------LTSSLP--YSSS--PF-LRY-ISSAA---------RRRPVDIGARARQLQNRRLWTYGLTVSCVAGFIVIVLANFQDQLLFYITPSDAMAKFTANPSKTRFRLGGLVMEGSVVYPSSSSPEMEFVV--TDLLTDILVRYEGSLPDLFREGHSVVVEGFLRPFSSD--SGI-HAATT-GPPVTAKARSLDCYFKATEVLAKHDEKYMPKEVAVALEKNKKKLEEAGEAKALA------LEKRS-----
>PHALmode
---------------------------------------------------------------------------------------------------MASRL----LRS-RLSPFLR-AAVLNSH-MPINP------LTSSLP--SSSS--PF-LRY-ISSAA---------RRRPVDIGARARQLQNRRLWTYGLTVSCVAGFIVIVLANFQDQLLFYITPSDAMAKFTANPSKTRFRLGGLVMEGSVVYPSSSSPEMEFVV--TDLLTDILVRYEGSLPDLFREGHSVVVEGFLRPFSSD--SGI-HAATT-GPPVTAKARSLDCYFKATEVLAKHDEKYMPKEVAVALEKNKKKLEEAGEAKALA------LEKRS-----
>PHRAlind
---------------------------------------------------------------------------------------------------MASRL----LRS-RLCPLLR-AAVLNPH-THVFPPINP--LICSAE-----------GRQ-LSSSTG-RRYPSVSGRRPVDIGARARQIHNRRLWTYALTFGGIAGFIVIVLANFQEYLLFYITPSDALEKFRANPSKTHFRLGGLVMEGSVVHPSSSSPEMEFVV--TDLLTDILVRYEGPLPDLFREGHSVVVEGFLRPLSAD--EGV-RAASA-GPPVMARARSLDCYFRASEVLAKHDEKYMPKEVAAALEKNKKKLEEEKEAKALA------MEKAS-----
>PLATclav
PRSSVLLSGQAQKLPGCGRSPLPSARSRRR-----KKNEEIVFLIFPRFLVLIL-----------------SASYSLQ-------------S-------MASR-----LRS-RLSSLLR-AAVLNHH-NPVFPSVNP--LLRPLP--SSSP--HFRSRH-MSYFSG-RRYLSVATRRHSDIGTRARQLQTRRLWTYGLTISCVAGFIVIVLANFQDQLVFYLTPSDALAKFTANPSKTRFRLGGLVLEGSVIYP-SSSPEMEFVV--TDLLTDILVRYEGNLPDLFREGHSVVVEGFLRSFSAD--GGI-RAASS-GPPVTAKARSLGFYFRATEVLAKHDEKYMPKEVAVALEKNKKIL-EAEEAKALA------MEKTS-----
>PTERcurt
---------------------------------------------------------------------------------------------------MASR-----LRS-RLPPLLR-AALLNPH-KPVFSSINP--LLPSMP--SSSS--PFLLRH-FSSSAG-RRYPSVAVRRSVDIGARARQLQNRRLWTYGLTISCVAGFIVIVLANFQDQLLFYITPSDALAKFTANPSKTRFRLGGLVLEGSVVHPFSTSSEMEFVV--TDLLTDILVRYEGNLPDLFREGHSVVVEGYLRPFSAD--GGV-RAASS-GPPVTAKARSLDYYFRATEVLAKHDEKYMPKEVAAALERNKKNLEEAEEAKALA------LDKTS-----
>RIMAelli
---------------------------------------------------------------------------------------------------MASR-----FRS-RLSPLLR-AALLNPH-RPVFPPTKP--PLPSLP--SSSP--SFFLRH-FPYSTG-RRPPSVAVRKSVDIGARARQLQNRRLWTYALTISCIAGFVVIVLANFQDQLLFYITPSDALAKFTANPSKTRFRLGGLVLEGSVVYPFSSSTEMEFVV--TDLLTDILVRYEGNLPDLFREGHSVVVEGFLRPFSAD--GGV-RAASA-GPPVTAKARSLDFYFRATEVLAKHDEKYMPKEVAAALERNKKNLEEAAEAKALV------LEKTS-----
>SELEaequ
---------------------------------------------------------------------------------------------------MASRL----LRS-RLCPLLR-AAVLNPH-THVFPPSSP--LLSSAG-----------GRQ-LSSSTG-RRYPYVAGRRPVDIGARARELQNRRLWTYALTFGCVAGFIVIVLSNFQEHLLFYVTPSDALDKFKANPSKTRFRLGGLVMEGSVVHPSSSSPEMEFVV--TDLLTDILVRYEGPLPDLFREGHSVVVEGFLRPFSDD--GGV-RAASA-GPPVMARARSLDCYFRASEVLAKHDEKYMPKEVAVALEKNKKKLEEAEEAKALA------MRKAS-----
>THELangu
---------------------------------------------------------------------------------------------------MAS-------RS-RLYPLLR-AALLNQQ-RPVFAPINP--PLRPLP--SSSP--SSILRH-FSYSAG-RRNPSPAVRRSVDIGARARQLQNRRLWTYALTISGIAGFVVIVLANFQDQLLFYITPSDALAKFNANPSKTRFRLGGLVLEGSVVYPFSSSTEMEFVV--TDLLTDILVRFEGNLPDLFREGHSVVVEGFLRPFSAD--GGV-RAASA-GPPVTGKARSLDCYFRATEVLAKHDEKYMPKEVAAALERNKKNLEEAAEAKALV------LEKTS-----
>VANIplan
---------------------------------------------------------------------------------------------------MASRI----VRS-RISTLLR-AAVLNHR-NTISPSIIS------VP--SSST----FLRC-LNSSPG--RYRSSPGRRPVDIGARARQLQNRRLWTYALTFSGIAGFIVIVLANFQDQLVFYITPSDAIAKYRANPSKTRFRLGGLVMEGSVAYPTTSSPEMEFVV--TDLLTDIIVRYEGSLPDLFREGHSVVVEGVIRPFSAD--TKV-HAVSA-TRLVTEKARSLDCYFWASEVLAKHDEKYMPKEVAEALEKNKKKLEEDAQAKASA------LESTS-----
>VANIshen
---------------------------------------------------------------------------------------------------MASRI----VRS-RISTLLR-AAVLNNR-NTISPSIIS------VP--PSST----FVRC-VNSSAG--RYRSDPGRRPVDIGARARQLQNRRLWTYALTFSGIAGFLVIVLANFQDQLVFYITPSDAIAKFRANPSKTRFRLGGLVMEGSVAYPTASSPVMEFVV--TDLLTDILVRYEGSLPDLFREGHSVVVEGVLRPFSAD--SGV-QAISA-ARLVTEKARSLDCYFWASEVLAKHDEKYMPKEVAEALEKNKKKLEEEAQAKASA------LESTS-----
>EPIPaphy
---------------------------------------------------------------------------------------------------------------------------------PLF---------------------PLPFRF-ISSVNG-RQYP---GRRPVDIGTRARQLQSRRLWTYGLTFSCIAGFVVIVLANFQDQLLFYITPSDALAKFASNPSKTRFRLGGLVMEGSIVYPSSSSPEMEFVV--TDLLADILVRFEGSLPDLFREGHSVVVEGFLRPFSAD--ESD-RSSSK-GSLVAAKARSLDCYFKATEVLAKHDEKYMPKEVAVALEKNKKILEKEAAAKTLA------SEKSS-----
