# Supplementary material for: Orchid Phylotranscriptomics: The Prospects of Repurposing Multi-Tissue Transcriptomes for Phylogenetic Analysis and Beyond
Source: Front Plant Sci. 2022 May 27;13:910362. doi: 10.3389/fpls.2022.910362 (PMC9196242; doi:10.3389/fpls.2022.910362)
Supplement: Supplementary file 4 [file Data_Sheet_3.zip › ortho_MSA/r1/OG0008447.fa]

>SERAvome
-------------------------------------------------------------------------------MASPEAPVC-----------------------------YAGIARKSAAFR----LMKQMGWDEG--EGLGKEKQGIKR---HVGVKNKQDTKGVGLDKAANSWVFDTSQFDNILKRLKV--------------------------------------------QVA-----QADDK-EILGKEGEQ---SNSEK--ETSELNEVVK-ATRPQGRYKKRERGKSVGIYSEKDIQGIL--GN-TQEE----NHPADHVSNVETILPKDYDSY----ISDQE----------------GTGIKDKSGQWWGQKYGFVSGGFLGSQSR---STKELLVKTS--LGSAERNTFGEEDQENLYRLVQDKATSGKQGLGIKDKPKKVAGCYWKGSKTSFSDSND-DSSAEFHGIIKQNHCD-LKVIVKS--KTKLKKMSKKLLMQVPSQSLRLKKLKALLELESESIFSKYCSEEEALIF-----------LKQKLEGSRSFHIEGKRVNLVI-----
>APOSodor
-------------------------------------------------------------------------------MASPEAPLC-----------------------------YSGVARQSAAFR----LMKQMGWEEG--EGLGKEKQGIKR---HVGVKNKQDTKGIGLDKACNNWVFDTSQFDNILKRLKV--------------------------------------------QVA-----QPDDKGEVPETIDEQ---AGKDK--DLAAFVTNMK-ASRPQGRYKKGEWGKAVNAYSAKDLQGIL--VN-RYEQ----NTKVDHVSNVEPELTEFSDSD----MSKQF----------------GSKVEEKLDQWWGQKYGFVSGGFLGARSY---STKSSQNEESQYIASAERNAFAEEDQENLYKLVQDKATSGKQGLGNKNKPKKVAGSYWKGTKTSFGDNSE-ECSDDFGGSIVQKKID-LEVKVNTAGRPKLKKLCKKLLQQAPCHSLKLKKLKVLLEAHSESVFSNYSSK-EALLY-----------LKQKLEGSNSFHVEGRRVNLIL-----
>GYMNdens
-------------------------------------------------------------------------------MASPEAPVC-----------------------------YAGIARKSAAFR----LMKQMGWDEG--EGLGKEKQGIKR---HVGVKNKQDTKGVGLDKAANSWVFDTSQFDSILKRLKV--------------------------------------------QVA-----QADDK-EIPGKEGEQ---SDSEK--ETSELDEVVK-ATRPQGRYKKRERGKAVGVYSEKDLQGIL--GN-TLEE----NHLADHASNVETTLPKDYDCY----ISDQE----------------GTGIKEKLGQWWGEKYGFVSGGFLGSQSR---STKELLVKKS--LGSAERNTFGEEDQENLYKLVQDKATSGKQGLGIKDKPKKVAGCYWKGTKTSFSDSND-DSSGDFNGIIEQNHCD-SKVIVKSKAKTKLKKMSKQLLMQVPSQSLRLKKLKALLEVESETLFSKYCSEKEALIF-----------LKQKLEGSRSFHIEGKRVNLVM-----
>EPIPhell
-------------------------------------------------------------------------------MASPEAPLC-----------------------------YAGVARQSAAFR----LMKQMGWEEG--DGLGKEKQGIKR---HVGVKNKQDTKGVGLDNTSNNWVFDTSQFDNILKRLKV--------------------------------------------QVA-----QPDGK-EMSGKEGIQ---PNSEK--ETPELDEAVK-VTRPQGRYKKRESGKAVNAYSEKDLQGIL--GN-NQAD------QADLVPISELTSLEVSDSN----ISEHE----------------GSRIKEKSEQWWGHKYGFISGGFLGAQTR---TRKALLLKDSQFLAYGERNAFREEDQENLYKLVQDKATCGKQGLGIRDKPKKVAGCYWKGRKTSFNDSDN-DSSADSNGFIKQKQCD-LPVMVKAKAKIKLKKISKQLLLQAPSQSLRLKKLKALLEAHSDHIFSKYFSKQEGLLF-----------LKEKLEGSKTFHVDGNRVSLAS-----
>OECEmacu
-------------------------------------------------------------------------------MASPEAPLC-----------------------------YAGIARQSAAFR----LMKQMGWEEG--EGLGKEKQGIKR---HVGVKNKQDTKGVGLDNAANNWVFDTTQFDNILKRLKV--------------------------------------------QVA-----QPDDK-EMPEKESTQ---TNIE---ETPEPDVIVK-ATRPQGRYKKRERGKAVNSYSEKDLQGILVKGN-KQEV------QVDLLPPAKSTAIEVFDSI----ICEQE----------------GSKIEEKLGDWWGQNYGFVSGGFLGSQFP---CNKKLLARDPQCLPSQTSNAFGEEDQENLYKLVQDKATSGKQGLGIKDKPKKVAGCYWKGRKTSFNVSDA-DCSAGSNGFINQNQCD-LPLVVKAESKTKLKKLSKQLLRQAPSQSLRLKKLKVLLEVHSENIFSKCCSKQEALSF-----------LKEKLEGSKSFHVEGKRVSLVS-----
>EPIDfulg
-------------------------------------------------------------------------------MASPEAPLC-----------------------------YAGVARQSAAFR----LMKQMGWEEG--EGLGKEKQGIKR---HVGVKNKQDTKGVGLDNAADNWVFDTSQFDNILKRLKV--------------------------------------------QVA-----PPDDK-EISEKGTIQ---TNSEK--ETPELDEAVK-ATRPQGRYKKRERGKAVKAYSEKDLQGILVKGN-RQEV------QADLHPTGEPMPMEVSDST----ISEHE------------------DIEEKSEQWWGLKYGFVSGGFLGAQSR---CSKTLQAKDPKYLASRTRKAFGDEDQENLYKLVQDKATSGKQGLGIKDKPKKVAGAYWKGRKTSFSDSDD-DCSADSNGFIKQKKCD-LPVIVKAEVKTNLKKLSKQLLRQAPSQSLRLKKLKALLEANSDDIFSKYCSKQEALSF-----------LKEKLEGSKSFHVEGKRVSLVP-----
>CYMBmann
-------------------------------------------------------------------------------MASPEAPLC-----------------------------YAGVARQSAAFR----LMKQMGWEEG--DGLGKEKQGIKR---HVGVKNKQDTKGVGLDNAANNWVFDTSQFDNILKRLKV--------------------------------------------QVA-----QPDDK-EMSEKESIQ---DNIE---ETPELDVTVK-ATRPQGRYKKRERGKAVHAYSEKDLQGIL--GN-KQEV------QVDLLPLGKPAPIEVFDSI----ICEQE----------------GSKVEEKSEHWWGQKYGFVSGGFLGSQFQ---SSKTLLTKDPQCLTSQTSNAFGEEDQENLYKLVQDKATTGKQGLGIKDKTKKVAGCYWKGRKTSFNDSDD-DCSAHSNGFIKHKQCD-LPLMVKAEAKIKLKKLSKQLLRQAPSQSLRLKKLKTLLEAHSENMFSKYCSKQEALSF-----------LKEKLEGSKSFHVEGKRVSLVS-----
>CALAtsoo
-------------------------------------------------------------------------------MASPEAPVC-----------------------------YAGIARRSAAFR----LMKQMGWEEG--EGLGKEKQGIKR---HVGVKNKQDTKGVGLDNSANNWVFDTSQFDNILKRLKV--------------------------------------------QVA-----QPDDK-EMCEQGSIQ---SNSDK--ESPELVEAVK-VTRPQGRYKKRERGKEVNAYSEKDLQGIL--GN-KQEG------QADLFPIGEPTPLEISDSI----ICEEE----------------GFKIEEKSEQWWGHKYGFVFGGFLGAQSR---SSKALLAKDPQYLLSGARKSFGEKDQENLYKLVQDKATSGKQGLGIRDKPKKVAGFYWKGRKTSFNDSDD-NCSVDSIDFIKQKQCD-LPVMVKAEAKTKLKKMSKQLLRQAPSQSLRLKKLKTLLEAHSDNIFSKYCSKQEALLF-----------LKEKLEGSKSFHVEGKRVSLVS-----
>GASTelat
-------------------------------------------------------------------------------MASPEAPLC-----------------------------YAGVARQSAAFR----LMKQMGWEEG--EGLGKKKQGIKR---HVSVKKKQDTKGVGLDNSTNNWAFDTSQFDNILKRLKV--------------------------------------------QIV-----QPDAK-EMSSKEGMQ---TKSEK--ETLELDGAVK-ATRPQGRYKKRERGKAVSAYSEKDLQGIL--GY-KQED------EAEICAAGVSMSLQFSDSN----ISEQE----------------DSKIKVTCDQWWGHKHGFVSGGLLGTQSR---SSKAVIVKDSVCLTSGQKSAFDEEDQENLYKLVQDKATSGKQGLGIKDRPKKVAGYYWKGRKTSFNCSED-DCIADTNVLLYHKQSD-LPVIVSAASKIKLKKLSKQLLREAPSQTLSLKKLKSLLEAHSDNIFSKFCSKQDVLSF-----------LKEKFESSKSFHVEGKRVSLAS-----
>DIURorie
-------------------------------------------------------------------------------MASPEAPQC-----------------------------YVGVARKSFAFR----LMKQMGWDEG--EGLGKEKQGIKR---HVSVKRKQDTQGVGLDKITNNWMFDTTQFDNILKRLKV--------------------------------------------HVT-----EPDVK-ELSGKEGEQ---TNREN--EMSEVDEVVK-ATRPQGRYKKRERGKAVSFYSEKDLQGIL--GN-TEVQ----KLHADHVLNSGRTSPEDSDHY----ISEPE----------------GTKIKEELGQWWGLKYGFISGGFLGAQSR---STKKLLAQDS--LASGERIAFDEEDQENLYKLVQDKATTGKQGLGIRDKPKKVAGCYWKGNKTSFNHSDD-ERSADFNDLTNPRQYE-LPVNVKVKSKIKLKKMSKQLIRQAPSQSLRLKKLKALLEADSVDIFSKYCSKEEALLS-----------LRQKLERSKSFLVEGKRVSLVL-----
>GOODfuma
-------IIRF--------------------------------------------------------------------FSVIEV--------------------------------LWRTKVHVFVSR----GPSDRRWKAGNTHGLAGSSPVLRRSCKEVSRLSSYEADGVGLDKATNNWVFDTFQFDNILKRLKV--------------------------------------------QVA-----QPDDK-EIPGKEGEQ---SNSER--GTWELDVAMK-ATRPQGRYKKKERGKAVNAYSEKDLQGIL--GN-TQGE----NLLTDHAPNSEMKLSKDFNSY----ISEPE----------------GSKINEISGQWWGQKFGFVSGGFLGAQSR---NTKELI-RDS--IASWERNSFGEDDQENLYKLVQDKATSGKQGLGIRDKHKKFAGCYWKGTKTSFNDSDD------------------LQVIVKAKAKTKLKKMSKQLLRQAPSQSLRLKKLKALLEADSDGIFSKYCSKEEALSF-----------LKQKLEGSKSFHVEGNRVNLVL-----
>PHAItank
-------------------------------------------------------------------------------MASPEAPVC-----------------------------YAGIARQSAAFR----LMKQMGWEEG--EGLGKEKQGIKR---HVGVKNKQDTKGVGLDNSANNWVFDTSQFDNILKRLKV--------------------------------------------QVA-----QPDDK-EMCEKGSIQ---TNSEK--ETPELVETVK-ATRPQGRYKKRERGKAVNAYSEKDLQGILVKGN-KQEG------QADLLPIGEPMPLEVFDSI----ICEEE----------------GFKIEEKSEQWWGHKYGFVSGGFLGAQSR---SSKALLAKDPQCLSSVARKSFGEVDQENLYKLVQDKATSGKQGLGIRDKPKKVSGCYWKGRKTSFNNSDD-NCSVDSNDFIKQKQCD-LPVMVKAEAKTKLKKLSKQLLQQAPSQSLRLKKLKKLLEAHSNDIFSKYYSKQEALLF-----------LKEKLKGSKLFHVEGKSVSLVS-----
>PLATclav
-------------------------------------------------------------------------------MASPEAPVC-----------------------------YAGIARKSAAFR----LMKQMGWDEG--EGLGKEKQGIKR---HVGVKNKQDTKGVGLDKAANSWVFDTSQFDNILKRLKV--------------------------------------------QVA-----QADDK-EIPGKEGEQ---SNSEK--ETSELDEVVK-ATRPQGRYKKRERGKAVSVYSEKDLQGIL--GN-TLEE----NHLADHVSNVETTLPRDYDSY----ISDQE----------------GIGIKEKSGQWWGKKYGFVSGGFLGSQSL---STKELLVKKS--LGSPERNTFGEEDQENLYKLVQDKATSGKQGLGIKDKPKKVAGCYWKGTKTSFSDSND-DSSADFNGIIEQNHCD-SKVVVKSKAKTKLKKMSKQLLMQVPSQSLRLKKLKALLEVESET----------------------------------------------------
>PAPHconc
-------------------------------------------------------------------------------MASPEAPVC-----------------------------YAGVARQSAAFR----LMKQMGWEEG--EGLGKDKQGIKR---HVGVKNKQDTKGVGLDKAANNWVFDTSQFDSILKRLKV--------------------------------------------QVA-----QPDDK-GLEEK-GVQ---TYSQK--EAPELDEAAK-ATRPQGRYKKRERGKAVNAYSEKDLQGIL--GN-KQEE----NIQDDIIPIGEPALFDVFGSN----LNDQE----------------GSKAIENLEQWWGDKYGFVSGGFLGAESQ---RNKAFLTKDSQCLVSGKKDAFAEEDQENLYKLVQDKATSGKQGLGIRDKSKKVAGCYWKGRKTSFNDNDD-QCSIDSNGSIMQKQSF-SNMTVKAEVKTKIKKLSMKLLRQTPSQSLRLKKLKALLEEHSESIFSDYSSKREALSY-----------LKQKLEGSKSFQVEGKRVSLIS-----
>MICRparv
-------------------------------------------------------------------------------MASPEAPLC-----------------------------YAGVARKSFAFR----LMKQMGWDEG--DGLGKEKQGIKR---HISAKNKQDTKGVGLDKVANNWTFDTTQFDSILKRLKV--------------------------------------------QVT-----QPDDK------EGEQ---NNSEK--ESSELDEVVK-VTRPQGRYKKRERGKAVNFYSEKDLQGIL--GN-PQGE----SLQDDHVPDSRTSSPEDYDSY----TNELE----------------GTEIKEKLGHWWGNNYGFVSGGFLGA-SL---STKKLLTKDS--LASGERSTFGEEDQENLYKLVQDKATSGKQGLGIRDKPKKVAGCYWEGKKTSFNHSDD-DCSVDFNGIMKKKQYN-LQLVVKAKSRTNLKKMSKLLLRQAPSQSLRLKKLKALLEADSDGIFSNYYSDEEALSF-----------LKQKLEGSKSFHVEGKRVSLVV-----
>ERYCpuss
-------------------------------------------------------------------------------MASPEAPLC-----------------------------YAGVARQSAAFR----LMKQMGWDEG--EGLGKEKQGIKR---HVAVKNKQDTKGVGLDNAANNWVFDTSQFDSILKRLKV--------------------------------------------QAA-----QPDDK-EISEKESIQ---TNIEEKLEPFEVDAIVK-ATRPQGRYKKREMGKEVNAYSEKDLQGIL--GN-RQEF------QADLLPCGKTTTIEVFDSI----NSE-------------------PKVEEKLEDWWGHKYGFISGGFLGSQFL---SSKTLLAKDPQCLTSQRSNAFGEEDQENLYKLVQDKATSGKQGLGIKDKAKKVAGSYWKGRKTCFNDSDD-ECCAHSNGFIKQKQCD-LPLVVKAESKTKLKKLSKQLLRQAPSQSLRLKKLKVLLEAHSENIFSKYCSKQEALSF-----------LKGKLEGSKSFHVEGKRVNLLS-----
>CALAsini
-------------------------------------------------------------------------------MASPEAPVC-----------------------------YAGIARQSAAFR----LMKQMGWEEG--EGLGKEKQGIKR---HVGVKNKQDTKGVGLDNSANNWVFDTSQFDNILKRLKV--------------------------------------------QVA-----QPDDK-EMCEKGSIQSIESNSDK--ETPELVEAVK-VTRPQGRYKKRERGKEVDAYSEKDLQGIL--GN-KQEG------QADLFPIGEPTPLEVNDSI----ICEEE----------------GFKIEEKSEQWWGHKYGFVSGGFLGTQSR---SSKALLAKDPQYLSSGERKSFGEKDQENLYKLVQDKATSGKQGLGIRDKPKKVAGFYWKGRKTSFNDSDD-NCSIDSNNFIKQKQCD-LPVMVKAEAKTKLKKMSKQLLRQAPSQSLRLKKLKTLLEAHSDNIFSKYCSKQEALLF-----------LKEKLEGSKSFHVEGKRVSLVS-----
>EPIPaphy
MQKKKVFFLKY-----SYL-----------RCI-----------------------FLVEGP-----PGDGCVKQLKH-MASPEAPLC-----------------------------YAGVVRQSAAFR----LMKQMGWEEG--EGLGKEKQGIKR---HVGVKNKQDTKGVGLDNTANNWVFDTSQFDSILKRLNV--------------------------------------------QVA-----SPDGK-GTSEKGDGK---FSVDI--EGQGFDGAVK-VTRPQGRYKKRERGKVVNSYSEKDLQGIL--GN-MQES------QDDPFPISESMSLEISDFY----TNKQE----------------SSKIEEKTEQWWGQNYGFVSGGFLGAQSH----SKALLAKGSQFPAYGERNVFGEDDQEKLYKLVQDKATTGKQGLGIKDRPKKVSGCYFEGRKTTFNESDD-ELSADFNGILKQRQCD-SQSIIKTKVKINLKKLSKRLLRKAPSQSLRLKRLKALLEEHSDHIFSEYCSKHEALLF-----------LKEKLEGSKSFHVEGKKVTLI------
>CHILsemi
-------------------------------------------------------------------------------MASPEAPQC-----------------------------YAGVARKSFAFR----LMKQMGWDEG--EGLGIEKQGIKR---HISVKNKKDTKGVGLDEVANNWMLDTSEFDNILKRLKV--------------------------------------------QAA-----QLDSS-EMLGKEDEQ---TNSKM--ETSELDEVVK-VTRPQGRYKKRERGKAVKLYSKKDLQGIL--GN-TQSD----SLQADQAKNSGTVLPEDYVSY----ISELE----------------GTKVDEKVRQWWGNKYGFVSGGFLGAQSQTSKTSKTLLTKNS--LASCERRAFGEEDQENLYKLVQDKATSGKQGLGIRDKPKKVAGCYPKGKRISFNYSDD-DCSTDLNDSLNQKQCD-IPAMVKPKAKPKLKKMSKQLLLQAPAQSLRLKKLKALLEADSDGILSKYSSKEEALSF-----------LKQKLEGSKSFRVEGERVSLAA-----
>PHAIflav
-------------------------------------------------------------------------------MASPEAPVC-----------------------------YAGIARQSAAFR----LMRQMGWEEG--EGLGKEKQGIKR---HVGVKNKQDTKGVGLDNSANNWVFDTSQFDNILKRLKV--------------------------------------------QVA-----QPDDE-EKCKKGSIQ---TNSEK--ETPELVEVVK-ATRPQGRYKKRERGKEVNAYSEKDLQGIL--GN-KQEG------QADLLPIGEPTPLEVFDSI----ICEEE----------------GFKIKEKSEQWWGHKYGFVSGGFLGAQSR---NSKALLAKDPQYLSSGARKSFGEEDQENLYKLVQDKATSGKQGLGIRDKPKKVAGCYWKGRKTSFNESDD-NYSVDSNDSIKQKQCD-LPVMVKAEAKTKLKKMSKQFLRQAPSQSLRLKKLKTLLEAHSDNIFSKYCSKQEALLF-----------LKEKLEGSKSFHVEGKRVSLVS-----
>HABEpant
-------------------------------------------------------------------------------MASPEAPVC-----------------------------YAGVARKSAAFR----LMKQMGWDEG--EGLGKEKQGIKR---HVGVKNKQDTKGVGLDKAANSWVFDTSQFDNILKRLKV--------------------------------------------QVA-----QADDK-EIHGKDGEQ---SDSEK--ETS---EVVK-ATRPQGRYKKRERVKTVSVYSEKDLQGIL--GN-TQEE----NHQAGQVSNVETTLPKDYDSY----ISDQE----------------DTEIKENSEQWWGKKYGFVSGGFLGSQFR---STKELLVKK-----FDERNTFGEEDQENLYKLVQDKATSGKQGLGIKDKPKKVAGCYWKGTRTSFGDSNE-DSSADFNDIIKQKYCD-SRLIVKSKAKTKLKKMSKQLLMQEPSQSLRLKKLKALLEIESESIFSKYCSEEEALIF-----------LKQKLEGSRSFNIEGKRVSLTLQGKYE
>PAPHhirs
-------------------------------------------------------------------------------MASPEAPVC-----------------------------YAGVARQSAAFR----LMKQMGWEEG--EGLGKDKQGIKR---HVGVKNKQDTKGVGLDKTANNWVFDTSQFDSILKRLKV--------------------------------------------QVA-----QPDDK-GLEEK-GVQ---KYSQK--DAPVLDESAK-ATRPQGRYKKRERGKAVNAYSERDLQGIL--GN-KQEE-----------PTGEPALFDAFGSD----LNDQE----------------GSKTIENLEQWWGDKYGFVSGGFLGAEFQ---RNKAFLTKDSQCLVTGKKNAFAEEDQENLYKLVQDKATSGKQGLGIRDKSKKVAGCYWKGRKTSFNDNDD-QCCIDSNGSIMQKQSY-SNTTVKAEVKTKLKKLSMKLLRQTPSQSLRLKKLKVLLEEHSESIFSDYSSKREALSY-----------LKQKLEGSKSFQVEGKRVSLIS-----
>HAEMdisc
-------------------------------------------------------------------------------MASPEAPLC-----------------------------YAGVARKSAAFR----LMKQMGWDEG--EGLGKEKQGIRR---HVGVKNKQDTKGVGLDKAANNWVFDTSQFDNILKRLTV--------------------------------------------QVA-----QPDDK-EIPLKEGEQ---SNSER--GTWELDVAMK-ATRPQGRYKKKERGKAVNAYSSKDLHGIL--GN-TQGE----NLLIDQVPNSEMTLSKDSNSY----TREPE----------------GFKITEKSRQWWGQRYGFVSGGFLGAQSL---NTKELITKDS--IASCERNSFGEDDQENLYKLVQDKATSGKQGLGIKDKPKKFAGCYWKGTKTSFNDCDD------------------LQVIGNAKAKTNLKKMSKQLLRQAPSQTLRLKKLKALLEADSDGIFSKYSSKEEALLF-----------LKQKLEGSKSFHVEGNRVNLVL-----
>LIMOabor
-------------------------------------------------------------------------------MASPEAPLC-----------------------------YAGVARQSAAFR----LMKQMGWEEG--EGLGKEKQGIKR---HVGVKNKQDTKGVGLDNTGNNWVFDTSQFDNILKRLKV--------------------------------------------QVA-----QPDGK-EMPGKEGIQ---TNCEK--ETPVLDETEK-ATRPQGRYKKRERGKAVNAYSAKDLQGIL--GN-KQED------QADLVPISEPTPLEVSDSN----ISEQE----------------GPRIKQKSVKWWGHKYGFVSGGFLGAQTR----SKALLIKDSRCLAYGERKAFGEEDQENLYKLVQDKATSGKQGLGIRDKPKKVAGCYWKGRKTSFNVSDD-DCSADSNGFIKKKQCD-LPVMVNAKAKIKLKKISKQLLRQAPSQSLRLKKLKALLEAHSDYIFSKYSSKHEAILF-----------LKGKLEGSKSFHVDGNRVSLVS-----
>NEUWzoll
-------------------------------------------------------------------------------MASPEAPIC-----------------------------YSGVARQSAAFR----LMKQMGWEEG--EGLGKEKQGIKR---HVGVKNKQDTKGIGLE-ATNNWVFDTSQFDNILKRLKV--------------------------------------------QVA-----RPGGKGEVPETSDKQ---AGKDK--NLAELERDGK-ATRPQGRYKRRERGKAVNAYSAKDLQGIL--VN-RQEQ----NTELNLVSNADPESIEFSDSD----ISKQI----------------GSKVEEKLDQWWGQKYGFVSGGFLGARSY---ASKSSQNEDSQYDVSIERNAYAEEDQENLYKLVQDKATSGKQGLGIKDKPKKVAGCYWKGTKTSFSDNTK-ECSDDFSGFIVQNKID-LEVKGNAEGRPKLKNLCKKLLQQVSKNHGKLSQLVGMAMGRVWVGFKNTHAR-PAIYYSYTYSTHTRFRPAPPCPGS-SFH---KLVPV-------
>SELEaequ
-------FSS---------------------------------------------------------------------RSEIKARVCRTKINREAKCTESSSRQGIPATAATKRKAHHGLAGSPRMLRRSGEAVRRFPPHEA--DGMGRGRRPWER---QTG----DQEACVGLDKATNNWVLDTSQFDNILKRLKV--------------------------------------------QVA-----QPDDK-GPEEK-GMQ---TDSQK--EVPEFDEATK-VTRPQGRYKKRERGKAVNAYSEKDLQGIL--GN-MQKE----NFQDDIVPLGEPALLEDFGSN----VNDQE----------------GFKSIEKLEQWWGDKYGFVSGGFLGTQSQ---RSKTFLTKDSQCLVSGKRNAFAEEDQENLYKLVQDKATSGKQGLGIRDKPKKVAGCYWKGRKTSFNDSDD-ECSFGSNGSIMQKQSY-SQMMVKAEVKTKLIKLSKKLLRQVWMNYAKFGLLLVCVP------------------------------CLANLQHTGT-----------------
>HEMIforr
-------------------------------------------------------------------------------MASPEAPVC-----------------------------YAGIARKSAAFR----LMKQMGWDEG--EGLGKEKQGIKR---HVGIKNKQDTKGVGLDKAANSWVFDTSQFDNILKRLKV--------------------------------------------QVA-----QADDK--VSGKEGEQ---SNSEK--ETSELDEVVK-TTRPQGRYKKRERGKAVGVYSEKDLQGIL--GN-AQEE----NHLVDHISNVETALPKDYDSY----ISDQE----------------GTGIKEKSGQWWGQKYGFVSGGFLGSQSR---STKDRLAKKS--LGSAERNTFGEEDQENLYKLVQDKATSGKQGLGIKDKPKKVAGCYWKGTKTSFSDNND-DSSAEFNAIIKQNHCD-SKAVVKSKA--KLKKMSKQLLMQVPSQSLRLKKLKALLEVESETIFSKYCSEEEALIF-----------LKQKLEGSRSFHIEGKRVNLVM-----
>PTERcurt
-------------------------------------------------------------------------------MASPEAPLC-----------------------------YAGVARKSAAFR----LMKQMGWDEG--EGLGKEKQGIKR---HVGVKNKQDTKGVGLDKIANNWVFDTSQFDNILKRLKV--------------------------------------------QVI-----QPDGK-EVSGKEDEQ---TNSKK--ETLELDVTMK-ATRPQGRYKKKERGKAVCAYSEKDLQGIL--GN-AQGE----DLQIDHLPNSKTTSLKDSDFY----ITEPE----------------GMKIDEKSGQWWGQKYGFVSGGFLGAQPR---SAKELLTKGS--LPSGERNTFGEADQENLYKIVQDKATSGKQGLGIRDKPKKVAGCYWEGTKTSFNDSDD-------------------QVLVKTKAKINLKKMSKKLLLQAPSQSLRLKKLKALLEADSDGIFSTYCSKEEAFLF-----------LKQKLEGSKSFHVEGKRVNLIL-----
>GALEfabe
-------------------------------------------------------------------------------MASPEASLC-----------------------------YAGVARQSAAFR----LMKQMGWEEG--EGLGKDKQGIKR---HVGVKNKQDTKGVGLDKATNTWVFDTSQFDNILKRLKV--------------------------------------------QGI-----QNDVE--VERKSTPQ----NCE---EKLQMDESVK-ASRPQGRYKKRERGKVVKAYSENDLQGIL--GN-RQED----SLRVKVVMTGEPALLEVADSI----LSR-E----------------GIESKDQFEQWWGHKHGFISGGLLGAES-----SKPLQRKDSLCPTFDKRNAFGEEDQEKLYKLVQDKATSGKQGLGISNKPRKVAGCYWNGRKTSFSDSID-ECSDNSNDSMIHKQTG-SQVVMKAEAKIKLKKLSRRLLRQAPSQSLRLKKLKVLLEEHSESIFSNCSSKLEAVSY-----------LKQKLESSESFCVEGKRVTLVL-----
>CALAplic
-------------------------------------------------------------------------------MASPEAPLR-----------------------------YAGVERKSFAFR----LMKQMGWDEG--EGLGKEKQGIKR---HVGVKNKQDTKGVGLE-VSNTWMFDTSQFDNILKRLKV--------------------------------------------QII-----EPDSQ-EMHVKEAEQ---TNTEN--ETSKVDEVVK-ATRPQGRYKKREKGKAVKFYSEKDLQGIL--GN-TQGE----SLQVDHVPVRGTTLLEYSDSY----ISDSE----------------GTKIKDILEQWWGKKYGFVSGGFLGAQSR---GTKELLTKDF--LASGARTAFGEEDQENLYKLVQDKATSGKQGLGIRDKPKKVAGCYWKGSKTSFDHSDD-DSSAKFSDCIKQEQCD-LQVMVKANAKTKLKKMSKRLLRQAPSHSLRLKKLKALLEADSDGIFSKCCSKEEALSF-----------LKQKLEGSKSFHVEGKRVRLVK-----
>CYMBensi
-------------------------------------------------------------------------------MASPEAPLC-----------------------------YAGVARQSAAFR----LMKQMGWEEG--DGLGKEKQGIKR---HVGVKNKQDTKGVGLDNAANNWVFDTSQFDNILKRLKV--------------------------------------------QVA-----QPDDK-EMSEKESIQ---ANIE---ETPELDATVK-ATRPQGRYKKRERGKAVHAYSEKDLQGIL--GN-KQEV------QVDLLPLGKPAPIEVFDSI----ICEQEDRIDIQTIILAALILHGSKVEEKSEHWWGQKYGFVSGGFLGSQFR---SSKTLLTKDPQCLTSQTSNAFGEEDQENLYKLVQDKATTGKQGLGIKDKTKKVAGCYWKGRKTSFNDSDD-DCYTDSNGFIKHKQCD-LPLMVKAEAKIKLKKLSKQLLRQAPSQSLRLKKLKTLLEAHSENMFSKYCSKQEALSF-----------LKEKLEGSKSFHVEGKRVSLVS-----
>CYPRflav
-------------------------------------------------------------------------------MASPEAPVC-----------------------------YAGVSRKSAAFR----LMKQMGWEEG--EGLGKEKQGIKR---HVGVKNKQDTKGVGLDKAANNWVFDTSQFDNILKRLKV--------------------------------------------QVA-----QPDDK-GPEEK-GLQ---TDSQK--EVPELDEATK-ATRPQGRYKKRERGKSVNAYSEKDLQGIL--GN-KQEE----NFQDHIVPVGEPALLEVFGSN----INDRE----------------GSKIIEKLEHWWGDKYGFVSAGFLGAESQ---RSRALLTKESQCLASGKRNAFAEEDQEKLYKLVQDKATSGKQGLGIRDKPKKVAGCYWNGRKTSFNDSDD-ECSIDSNGSIKQKQSY-SEMMVKAEVKTKLKKLSKKLLGQAPSQSLRLKKLKLLLEEHSESIFSNYSSKKEALSY-----------LKQKLEGSKSFQVEGKRVSLVS-----
>LECAnigr
-------------------------------------------------------------------------------MASPEAPVC-----------------------------YAGVARQSAAFR----LMKQMGWEEG--EGLGKDKQGIKR---HVGVKNKQDTKGVGLDKATNAWAFDTSQFDNILKRLKV--------------------------------------------QGI-----QNDGE-VLKGVSIPQ----NCEK--EKLPLDEAVK-ATRPQGRYKKRERGKAVKEYSEHDLQGIL--GK-KEED----SLQVRLVITGEPTSLEVFGSN----ASK-E----------------VIESRYQSKQWWGHRYGFVSGGLLGAESK---ISKQLLRKDSPCHASGERNAFVEEDQENLYKLVQDKATSGKQGLGIRDKPKKVAGCYWNGRKTSFNDSAD-ECSANSNG---------SGEMIKAEAKIKLKKLSKQLLQKAPSQSLRLKKLKVLLEGHSESIFSNFSSKLEAISY-----------LKKKLESSESFRVEGKRVTLVS-----
>VANIshen
-------------------------------------------------------------------------------MASPEAPLC-----------------------------YAGVAKQSAAFR----LMKQMGWEEG--EGLGKDKQGIKR---HVVVKNKQDTKGVGIEKATNNWVFDTSQFDNILRRLKV--------------------------------------------QGI-----QNDGE-VFETKSTAQ----NCEK--EKSQLDESVK-ATRPQGRYRKRESGKAVKAYSENDLQGIL--GN-RQED----SLQ---VTTGEPVLLGALDSN----ASR-D----------------GIESKYQFKQWWGHKHGFVSGGLLGAES----SNKPLERKYSPCPMLGKKNGFGEEDQENLYKLVQDKATSGKQGLGIREKPKKVAGCHWNGRKTSFSDIVI-ECSADSNPSMIHKPTG-SQAVIKAEAKNKLKKLSKQLLRQAPFQSLRLKKLKVLLEEHSESIFLDCSSKLEALSY-----------LKRKLERSESFRIEGKRVTLVL-----
>DENDchryso
-------------------------------------------------------------------------------MASPEAPLC-----------------------------YAGVARQSAAFR----LMKQMGWEEG--EGLGKEKQGIKR---HVGVKNKQDTKGVGLDNAANNWVFDTSQFDNILKRLKV--------------------------------------------QVA-----QPDDK-EMLGKGGTQ---INGET--EILELDEAAK-ATRPQGRYKKRERGKAVNAYSEKDLQGIL--GN-KLEN------QAD-LPVIEPTSLEVSDSI----LSDQD----------------GSKIEEKSEQWWGHKYGFVSGGFLGAQSQ---NSKALLAKNPQYLASGSRKSFGEEDQENLYKLVQDKATSGKQGLGIRDKPKKIAGCYWKGRKTSFND-DD-DCSAASNGVIKQEQCD-LPVMAKAESKTKLKKLSKELLRQAPSQSLRLKKLKALLEAHSDNIFSKYCSKQEALSY-----------LKEKLEGSNSFHVEGKRVSLLS-----
>CALAcreb
-------------------------------------------------------------------------------MASPEAPLR-----------------------------YAGVERKSFAFR----LMKQMGWDEG--EGLGKEKQGIKR---HVGVKNKQDTKGVGLE-VSNTWMFDTSQFDNILKRLKV--------------------------------------------QII-----EPDSQ-EMHVKEAEQ---TNTEN--ETSKVDEVVK-ATRPQGRYKKREKGKAVKFYSEKDLQGIL--GN-TQGE----SLQVDHVPVSGTTLLEYSDSY----ISDSE----------------GTKIKDILEQWWGQKYGFVSGGFLGAQSR---GTKELLTKDF--LASGARTAFGEEDQENLYKLVQDKATSGKQGLGIRDKPKKVAGCYWKGSKTSFDHSDD-DSSAKFSACIKQEQCD-LQVMVKANAKTKLKKMSKRLLRQAPSHSLRLKKLKALLEADSDGIFSKCCSKEEALSF-----------LKQKLEGSKSFHVEGKKVRLVK-----
>RIMAelli
-------------------------------------------------------------------------------MASPEAPLC-----------------------------YAGVARKSFAFR----LMKQMGWDEG--EGLGKEKQGIKR---HVGLKNKQDTKGVGLDKVANNWMFDTSQFDNILKRLKV--------------------------------------------QVA-----RPDDS-ENPGKEGEQ---TNSEI--EALELNEVVK-STRPQGRYKKRERGKAVNLYSEKDLQGIL--GN-TLGK----ALQADQVKNTGTILPEDY-SY----VSEPE----------------GTKSEEKLGQWWGNKYGFVSGGFLGAQSR---TTKNLLAKNS--LASGERRAFGEEDQENLYKLVQDKATSGKQGLGIRDKPMKVAGCYWKGGKTYFNYSDD-DCSTDSNGSMKQKQCD-LPVTVKAKPKTKLKKMSKQLLLQAPSQSLRLKKLKALLEADSDGIFSKYCSKEEALSF-----------LKQKLEGSKSFLIEGKRVSLVM-----
>PHRAlind
-------------------------------------------------------------------------------MASPEAPVC-----------------------------YAGVARQSAAFR----LMKQMGWEEG--DGLGKDKQGIKR---HVGVKNKQDTKGVGLDKAANNWVFDTSQFDSILKRLKV--------------------------------------------QVA-----QPDEK-GPEEK-RIQ---TDSRK--VVPELDEATK-PTRPQGRYKKRERGKAVNAYSEMDLQGIL--GN-KQED----NIQGDIAPIGEPALLEVFGSN----INDQE----------------GSKTIEKLEQWWGDKYGFVSGGFLGAESQ---RNKAFLTKDSQCLLSGKRNAFAEDDQENLYKLVQDKATSGKQGLGIRDKPKKVAGCYWKGKKTSLNDSDD-EGSIDSNASIKQKQSY-SHMMVQGEVKTKLKKLSKKLLRQAPSQSLRLKKLKVLLEEHSESIFSDYSSKRKALSY-----------LKQKLEGSKSFQVEGKRVNLVS-----
>DRAKthyn
-------------------------------------------------------------------------------MALPEAPQC-----------------------------YAGVARKSFAFR----LMKQMGWDEG--EGLGKEKQGIKR---HVSVKNKKDTKGVGLDKVANNWMFDTSEFDNILKSLKV--------------------------------------------QVS-----QLDDS-EMFRKEGEQ---TNNEK--EASELDEVVK-VTRPQGRYKKRERGKAVNLYSEKDLHGIL--GN-TLSG----SLQTDQAKNSGTVLPEDYGSY----ISEPE----------------GTKVDEKLGQWWGNKYGFVSGGLLSAQSQ---TNK-LPTNNS--LAFCERKAFGEEDQENLYKLVQDKATSGKQGLGIRDKPKKVAGCYPKGKKIYFNFSDD-DCSTDFNDSMKQKQCD-LEVMVKPKAKHKLKKMSKQLLLQAPSQSLRLKKLKSLLEADSDGIFSKYCSKEEALSF-----------LKQKLEGSKSFCVEGRRVRLVL-----
>CALEmajo
-------------------------------------------------------------------------------MASPEVPQC-----------------------------YAGVARKSFAFR----LMKQMGWDEG--EGLGKEKQGIKR---HVSVKNKKDTKGVGLDKVANNWMLDTSEFDNILKRLKV--------------------------------------------QVT-----QLDDS-EMLGKEGEQ---INREK--ETSELDEVVK-VTRPQGRYKKRERGKAVNLYSEKDLQGIL--GK-TLSE----NLQADQAKNNGTVIPEDYSSY----ISEPE----------------GTKVEEKLGQWWGNKYGFVSGGFLGAQSR---TTKNLLTKNS--LDSCERRAFGEEDQENLYKLVHDKATSGKQGLGIRDKPKKVSGCYPMGKKITFNSSDD-DCSTDSDNSMKQKQCD-LQVMVKSRAKPKLKKMSKQLLLQAPSQSLRLKKLKALLEADSDGIFSKYCSKEEALSF-----------LKQKLEGSRSFCVEGKRVSLVM-----
>THELangu
-------------------------------------------------------------------------------MASPEAPLC-----------------------------YAGVARKSFAFR----LMKQMGWDEG--EGLGKEKQGIKR---HVGIKNKQDTKGVGLDKVANNWMFDTSQFDNILKRLKV--------------------------------------------QVT-----QPDDS-EILGKEGEQ---TDSEN--ETPELDEVVK-TTRPQGRYKKTERGKAVSLYSEKDLQGIL--GN-TVGE----SIHACQVKNTGTILPEDYDSH----ISEPE----------------GTKIEEKLKQWWGNKYGFVSGGFLGAQSR---TTKNLLSKDS--LASSERRAFDEEDQENLYKLVQDKATSGKQGLGIRDKPKKVAGCYLAGRRTVFS-SDD-DCSPDFNGSMKQKQCD-LQVMVRSKAKTKLKKKSKQLLLQTPSQSLRLKKLKALLEADSGVIFSQYCSKEEALSF-----------LKQKLEGSKSFRVEGKRVSLAT-----
>EPIDpuni
-------------------------------------------------------------------------------MASPEAPLC-----------------------------YAGVARQSAAFR----LMKQMGWEEG--EGLGKEKQGIKR---HVGVKNKQDTKGVGLDNAADNWVFDTSQFDNILKRLKV--------------------------------------------QVA-----PPDDK-EISEKGTIQ---TNSEK--ETPELDEAVK-ATRPQGRYKKRERGKAVKAYSEKDLQGILVKGN-RQEV------QADLHPTGEPMPMEVSDST----ISEHE------------------DIEEKSEQWWGLKYGFVSGGFLGAQSR---CSKTLQAKDPKYLASRTRKAFGEEDQENLYKLVQDKATSGKQGLGIKDKPKKVAGAYWKGRKTSFSDSDD-DCSADSNGFIKQKKCD-LPVIVKAEVKTNLKKLSKQLLRQAPSQSLRLKKLKALLEANSDDIFSKYCSKQEALSF-----------LKEKLEGSKSFHVEGKRVSLVP-----
>PHALmode
-------------------------------------------------------------------------------MASPEAPVC-----------------------------YAGVARQSAAFR----LMKQMGWEEG--EGLGKEKQGIKR---HIGVKNKQDTKGVGSDNAANNWVFDTSQFDSILKRLKV--------------------------------------------QVA-----QPDDK--VSQKKRIQ---INCEK--EKLELDEAVK-ATRPQGRYKKRERAKVVNTYSEKDLQGIL--VN-KQKG------QNTLLPICEPTPLEVSDYL----TREQEGSSDL------LFYGKGSEIEEKSEQWWGHKYGFVSGGFLGALSR---SSKALLVKDPQCLAFGARKSFGEEDQENLYKLVQDKATSGKQGLGIRDKPKKVAGCYWKGRKTSFNDSDD-DCSA-----------E-LPAMFKAEAKTKLKKMSKQLLRQVPSQSMRLKKLKALLEAHSDNIFSKYCSKQEALSF-----------LKEKLEGSKTFYVEGKRVSLVS-----
>CYPRbard
-------------------------------------------------------------------------------MASPEAPVC-----------------------------YAGVARKSAAFR----LMKQMGWEEG--EGLGKEKQGIKR---HVGVKNKQDTKGVGVDKAANSWVFDTSQFDNILKRLKV--------------------------------------------QVA-----QPDGK-GPEEK-GIQ---TDSQK--EVRELDEVTK-ATRPQGRYKKRERGKAVNAYSEKDLQGIL--GN-KQEE----NFQDDIVPIGGPELLEVFGSN----INDRE----------------GSKIIENLEHWWGNKYGFVSAGFLGAESQ---RSRAFLTKESHCLASGKRNAFAEEDQENLYKLVQDKATSGKQGLGIRDKPKKVAGCYWNGRKTSFNDSDD-ECSIDSNGSTKQKQIY-SEMTVKAEVKTKLKKLSKKLLRQAPSQSLRLKKLKLLLEEHSESIFSNCSSKREALSY-----------LKQKLEGSKSFQVKGKRVSLVS-----
>CEPHdama
-------------------------------------------------------------------------------MASPEAPLC-----------------------------YAGVARQSAAFR----LMKQMGWEEG--EGLGKEKQGIKR---HVGVKNKQDTKGVGLDNTANNWVFDTSQFDNILKRLKV--------------------------------------------QVA-----QPDDK-EMSEKEGIQ---TNVEK--ETPEMDEAAK-ATRPQGRYKKRERGKAVNAYSEKDLQGIL--GNKKQED------QADIVPISEPTSLEVSDSN----ISEKD----------------GSRIKEKSEQWWGHKYGFVSGGFLGAQTR---TSKALLIKDSQCLAHGARNAFGEEDQENLYKLVQDKATSGKQGLGIRDKPKKVAGCYWKGRKTSFNDSDN-DCSADSNGFIKQKQCD-LPVMVKAKAKIKLKFFAKQLLRQAPSQSLRLKKLKALLEAHSDHIFSKYSSKQEALLF-----------LKEKLEGSKSFHVEGNRVRLVS-----
>LANAlana
-------------------------------------------------------------------------------MASPEAPVC-----------------------------YAGVARQSAAFR----LMKQMGWEEG--EGLGKEKQGIKR---HIGVKNKQDTAGVGL--ASNNWEFDTSQFDNILKRLKVVIGKYKFAFYCLHFTGSSIELDVGYLLFCFMHLHFSHALLFLLQQVA-----EQDDK-ELMETNGVQ---VNSKK--DTLEVDLAAK-ATRPQGRYKKRERGKIVNAYSATDLQGIL--VK-KHEENHEQNLQMDLVQDGEAAPLETSGLN----ICKEK--------------------DEEAPEWWGHKHGFISGGFLGAKSL---SSKSRLPKDPQCTAQVKSKAFDEEDQENLYKLVQDKATSGKQGLGINGQPKKISGCHWKGKKTSFDDSDG-ELSADSSGSIRRKRSEELEAGVNTEPKTKLKKLCKQLLREVPSQTLKLKKLKVLVEAHSGSVFSNFSSKQEALSY-----------LKQKLEGSSSFHLEGKRVSLAS-----
>BORYspha
-------------------------------------------------------------------------------MASPEAPVC-----------------------------YAGVARQSAAFR----LMKQMGWEEG--EGLGKDKQGIKG---YVRVKNKQDTTGVGLDKAANNWVFDTSQFDNILKRLKV--------------------------------------------QVA-----EPDDK-ELVETNGVQ---VNYDK--ETSEMDLAPK-ATRPQGRYKKRERQKIVNAYSATDLQGIL--GK-SHEEKHEENLQKDMVKYDEPTCLEIPDSN----ISKEK----------------GPKDEEASVQWWGQKHGFISGGFLGAQSL---TKKSCLSKDSQTLALDKQNGFLEEDQENLYKLVQDKATSGKQGLGIKDQPKKISGCYWKGTKKSFNDSDG-ELSGDSCGSMKRKRNENLGEGVIAKPKAKLKELCKQLLREVPCRSLKLKKLKVLVDAHAGSIFSNFSSRREAVSY-----------LKQKLEGSRSFLVEGKRVTLLEGN---
>PHALcorn
-------------------------------------------------------------------------------MASPEAPVC-----------------------------YAGVARQSAAFR----LMKQMGWEEG--EGLGKEKQGIKR---HIGVKNKQDTKGVGSDNAANNWVFDTSQFDSILKRLKV--------------------------------------------QVA-----QPDDK--VSQKKSIQ---INCEK--EKLELDEAVK-ATRPQGRYKKRERAKVVNTYSEKDLQGIL--VN-KQKG------QNTLLPICEPTPLEVSDYL----TREQE----------------GSEIEEKSEQWWGHKYGFVSGGFLGALSR---SSKALLVKDPQCLAFGARKSFGEEDQENLYKLVQDKATSGKQGLGIRDKPKKVAGCYWKGRKTSFNDSDD-DCSA-----------E-LPAMFKAEAKTKLKKKSKQLLRQAPSQSMRLKKLKALLEAHSDNIFSKYCSKQEALSF-----------LKEKLEGSKTFYVEGKRVSLVS-----
>DACThata
-------------------------------------------------------------------------------MASPEAPVC-----------------------------YAGIARKSAAFR----LMKQMGWDEG--EGLGKEKQGIKR---HVGVKNKQDTKGVGLDKAANSWVFDTSQFDNILKRLKV--------------------------------------------QVA-----QADDK-EIPGKEGEQ---SNSEK--ETSELDEVVK-ATRPQGRYKKRERGKAVGVYSEKDLQGIL--GN-TLEE----NHLADHVSNVETTLPKDYDSY----ISDQE----------------GTGIEEKSGQWWGKKYGFVSGGFLGSQSR---STKELLVKKS--LGSAERNTFGEEDQENLYKLVQDKATSGKQGLGIKD--KKVAGCYWKGTKTSFSDSND-DSSADFNGVIEQNHCD-SKVIVKSKAKTKLKKMSKQLLMQVPSQSLRLKKLKALLEVESETLFSKFCSEKEALIF-----------LKQKLEGSRSFHIEGKRVKLVI-----
>MOLIcapi
-------------------------------------------------------------------------------MASPEAPVR-----------------------------YAGVVRESAAFR----LMKQMGWEEG--EGLGKDKQGIKR---HLGVKNKQDTAGVG--SGTTNWVFDTSQFDNILKRLKV--------------------------------------------QVA-----EQDDK-EIAETKCVQ---VNSKK--DTSEVDRAAKKATRPQGRYKRREIGKSVKAYSAKDLQGIL--VK-KDEENPEANLQIDLVQADEAS-FDVSDFN----NCNEK----------------GIK-DEKAREWWGHKHGFISGGLLGAKYL---TSISRRSKDSQDLEDDMKKTFNEEDQENLYKLVQDNATSGKQGLGINSQPRKIAGCYWKGSKTSFDDSDD-EPSADSSGSIERKRSEQVEVGVNAEPKPKLKKLCKQLLRQVPSQSLKLKKLKALVEAHSGPTFSNFSSKREAITY-----------LKQKLEGSSSFRVDGKRVSLSS-----
>ANOEroxb
-------------------------------------------------------------------------------MASPEAPLC-----------------------------YAGVARKSAAFR----LMKQMGWDEG--EGLGKEKQGIKR---HVGVKNKQDTKGVGLDKTANNWVFDTSQFDNILKRLKV--------------------------------------------QVA-----QPDDK-GIPVNEGEQ---SNNER--GAWELDAAMK-ATRPQGRYKKKERGKAVNAYSSKDLQGIL--GN-KQGE----NLLTVQDPNSEMTLSKDSNLY----ISEPE----------------DSKITEKSRQWWGQKYGFVSGGFLGAQSL---NTKELITKDS--ITSCKRNSFGEDDQENLYKLVQDKATSGKQGLGIRDKPKKFAGCYWKGTKTSFNDCDE------------------LQVIVQDKAKTKLKKLSKQLLRQAPSQSLRLKKLKALLEAGSDGIFSKYCSKEEALLF-----------LKQKLEGSKSFHVEGNRVNLVL-----
>OPHRgarg
-------------------------------------------------------------------------------MASPEAPVC-----------------------------YAGIARKSAAFR----LMKQMGWDEG--EGLGKEKQGIKR---HVGVTNKQDTKGVGLDKAANSWVFDTSQFDNILKRLKV--------------------------------------------QVA-----QADDK-EIPEKEGEQ---SNSGN--ETSELNEVVK-ATRPQGRYKKRERGKAVGVYSEKDLQGIL--GN-TQEE----NHLADHISNVETTLPKDYDVY----ISDQE----------------GTGIKDKSGQWWGQKYGFVSGGFLGSQSR---STKELLVKNS--LGSAKRNTFGEEDQENLYKLVQDKATSGKQGLGIKDKPKKVAGCYWKGTKTSFSGSND-DSSADFNGTIEQNHCD-SKVIVESKAKTKLKKMSKQLLMQVPSQSLRLKKLKALLEVESEGIFSKYCSEEEALIF-----------LKQKLEGCRSFHIEGKRVNLIM-----
>CHILtrap
-------------------------------------------------------------------------------MASPEAPQC-----------------------------YAGVARKSFAFR----LMKQMGWDEG--EGLGIEKQGIKR---HISVKNKKDTKGVGLDEVANNWMLDTSEFDNILKRLKV--------------------------------------------QAA-----QLDSS-EMLGKEDEQ---TNSKM--ETSELDEVVK-VTRPQGRYKKRERGKAVKLYSKKDLQGIL--GN-TQSD----SLQADQAKNSGTVLPEDYVSY----ISELE----------------GTKVDEKVRQWWGNKYGFVSGGFLGAQSQ---TSKKLLTKNL--LASCERRAFGEEDQENLYKLVQDKATSGKQGLGIRDKPKKVAGCYPKGKRISFNYSDD-DCSTDLNDSLKQKQCD-IQAMVKPKAKPKLKKMSKQLLLQAPAQSLKLKKLKALLEADYDGIFSKYSSKEEALSF-----------LKQKLEGSKSFRVEGERVSLAA-----
>HYPOheme
-------------------------------------------------------------------------------MASPEAPVC-----------------------------YAGVARESAAFR----LMKQMGWEEG--EGLGKDKQGIKR---HVGVKNKQDTTGVG--SGTTDWVFDTSQFDNILKRLKV--------------------------------------------QVA-----EHDDK-EVAETKCVQ---VNSKK--DTPKLDQAAKRATRPQGRYKRREIGKSVKAYSAKDLQGIL--VK-KDEENPEANLQIDLVQADEAS-FDVSDFN----NCNEK----------------GAK-DEKARDWWGHKHGFISGGFLGAKYL---TSRSRLSKESQDLENDKKKTFNEEDQENLYKLVQDNATSGKQGLGINSQPKKIAGCYWKGSKTSFDDSDD-EPSADSSASIKRKRSEQLEVGVNAEPKPKLKKLCKQLLRQVPSQSLKLKKLKALVEAHHGPTFSNFSSKREAITY-----------LKQKLEGSSSFHVEGKKVSLAS-----
>CRYPlept
-------------------------------------------------------------------------------MASPEAPLC-----------------------------YAGVARKSFAFR----LMKQMGWDEG--EGLGREKQGIKR---HVGVKNKQDTKGVGLDNVANNWMFDTSQFDNILKRLKV--------------------------------------------QVI-----QPDDR------EGEQ---SNSEE--ETSEQVEVVK-ATRPQGRYKKREIGKAVSSYSEKDLQGIL--GN-TQGE----SLQTDQVKNSGTILSEDSDSY----ASEPE----------------GSEIEEKLGKWWGHKYGFTSGGFLGTQSQ---TTKKLLTKKS--LASGERSIFDEEDQENLYKLVKDKATSGKQGLGIRDKPKKVAGCYWKGTKTSFNHSDDGDCSVDFSGFMKQKQGD-LQVMVKDTAKTKLKKMSKQLLRRAPSQSLRLKKLKALLEAESDGIFSKYCSKEDVLSF-----------LKKKLEGSSSFLVEGKRVSLVM-----
>CORYacti
-------------------------------------------------------------------------------MASPEAPLC-----------------------------YAGIARKSAAFR----LMKQMGWDEG--EGLGKEKQGIKR---HVGVKNKQDTKGVGLDKVANNWMFDTSQFDSILKRLKV--------------------------------------------QAI-----QPDAK-EMSGRGDDE---TNGEK--GTPNLDEVVK-VTRPQGRYKKRERAKAVNFYSEKDLQGIL--GN-IQGE----NLQADHVPNSGTILPEDFDSY----ISEPE----------------GTEIKEKLEQWWGHKYGFVSGGLLGAHAR---GTKKLLTKTS--LASGERCAFGEEDQENLYKLVQDKATSGKQGLGVRDKPKKVAGCYWKGRKTSFNHSDD-DCSTDFNSFTKQMRCD-SQVMVKAEAKTKLKKMSKRLLQQVPSQSLRLKKLKALLEADSDGIFSKYCSKEEALSF-----------LKQKLEGSRSFHVEGKRVSLVL-----
>GYMNodor
-------------------------------------------------------------------------------MASPEAPVC-----------------------------YAGIARKSAAFR----LMKQMGWDEG--EGLGKEKQGIKR---HVGVKNKQDTKGVGLDKAANSWVFDTSQFDNILKRLKV--------------------------------------------QVA-----QADDK-EIPGKEGEQ---SDSEK--ETSELDEVVK-ATRPQGRYKKRERGKTVGVYSEKDLQGIL--GN-TLEE----NHLADHASNVETTLPKDYDYY----ISDQE----------------GTGIKEKSGQWWGEKYGFVSGGFLGSQSR---STKELLVKKS--LGSAERNTFGEEDQENLYKLVQDKATSGKQGLGIKDKPKKVAGCYWKGTKTSFSDSND-DSSADFNGIIEQNHCD-SKVIVKSKAKTKLKKMSKQLLMQVPSQSLRLKKLKALLEVESETLFSKYCSEKEALIF-----------LKQKLEGSRSFHIEGKRVNLVM-----
>ERYCcris
-------------------------------------------------------------------------------MASPEAPLC-----------------------------YAGVARQSAAFR----LMKQMGWDEG--EGLGKEKQGIKK---HVAVKNKQDTKGVGLDNAANNWVFDTSQFDSILKRLKV--------------------------------------------QVA-----QPDDK-EISEKESLQ---TNIEETLKPLEVDAIVK-ATRPQGRYKKREMGKEVNAYSEKDLQGIL--GN-RQEI------QADLLLSGKTTTIEVFDSI----NSE-------------------PKVEEKLEDWWGQKYGFISGGFLGSQFL---SSKTLLAKDPQCLASQRSNAFCEEDQENLYKLVQDKATSGKQGLGIKDKAKKVAGSYWKGRKTCFNDSDD-ECSAHSNGFIKQKQCD-LPLVVKAESKTKLKKLSKQLLRQAPSQSLRLKKLKVLLEAHSENIFSKYCSKQEALSF-----------LKEKLEGSKSFHVKGKRVNLLS-----
>MASDpict
-------------------------------------------------------------------------------MASPEAPLC-----------------------------YAGVARRSAAFR----LMKQMGWEEG--EGLGKEKQGIKR---HVGVKNKQDTKGVGLDNGANNWVFDTSQFDNILKRLKV--------------------------------------------QVA-----SPDVT-EIAEEGSIQ---ISSEK--EILELDEAVK-ATRPQGRYKKRERGKEVNAYSEKDLQGILVKGN-KQEV------QVDILPIGEPTVIEVFDSI----ISELE----------------G--IEEKSEQWWGHKYGFVSGGFLGAKAR---SSETLQSKDPQHLASQTRKAFGEEDQENLYKLVQDKATSGKQGLGIKDKPKKVAGCYWKGRKTSFNGSDE-DCSADSNGFRKQKECD-SPVMVKAKAKTNLKKLSKKILRQAPSQSLRLKKLKALLEANSDNFFSKFCSKPEALSF-----------LKEKLEGSKSFHVEGKRVSLVS-----
>DRAKelas
-------------------------------------------------------------------------------MALPEAPQC-----------------------------YAGVARKSFAFR----LMKQMGWDEG--EGLGKEKQGIKR---HVSVKNKKDTKGVGLDKVANNWMFDTSEFDNILKSLKV--------------------------------------------QVS-----QLDDS-EMFWKEGEQ---TNNEK--EASELDEVVK-VTRPQGRYKKRERGKAVNLYSEKDLHGIL--GN-TLSG----SLQTDQAKNSGTVLLEDYGSY----ISKPE----------------GTKVEEKLGQWWGNKYGFVSGGFLGAQSQ---TNK-LPTNNS--LAFCERKAFGEEDQENLYKLVQDKATSGKQGLGIRDKPKKVAGCYPKGKKIYFNFSDD-DCSTDFNDSMKQKQCD-LEVMVKPKAKHKLKKMSKQLLLQAPSQSLRLKKLKSLLEADSDGIFSKYCSKEEALSF-----------LKQKLEGSKSFCVEGRRVRLVI-----
>HABElong
-------------------------------------------------------------------------------MASPEAPVC-----------------------------YAGVARKSAAFR----LMKQMGWDEG--EGLGKEKQGIKR---HVGVKNKQDTKGVGLDKAANSWVFDTSQFDNILKRLKV--------------------------------------------QVA-----QADDK-EIHGKDGEQ---SDSEK--ETS---EVVK-ATRPQGRYKKRERVKTVSVYSEKDLQGIL--GN-TQEE----NHQAGQVSNVETTLPKDYDSY----ISDQE----------------DTEIKENSEQWWGKKYGFVSGGFLGSQFR---STKELLVKK-----FDERNTFGEEDQENLYKLVQDKATSGKQGLGIKDKPKKVAGCYWKGTRTSFGDSNE-DSSADFNDIIKQKYCD-SRLIVKSKAKTKLKK-----------------NVEAATHAGTFSIFEV----EKA-----------------------------------------
>NEUWmali
-------------------------------------------------------------------------------MASPEAPIC-----------------------------YSGVARQSAAFR----LMKQMGWEEG--EGLGKEKQGIKR---HVGVKNKQDTKGIGLE-ATKNWVFDTSQFDNILKRLKV--------------------------------------------QVA-----QPDGKGEVPETSDKQ---AGKDM--NLAELEREGK-ATRPQGRYKRRERGKAVNAYSAKDLQGIL--VN-RQEQ----NTEVNLVSNADPESIEFSDSD----ISKLI----------------DSKVEEKLDQWWGQKYGFVSGGFLGARSY---ASKSSQNEDSQYDVSIERNAFAEEDQENLYKLVQDKATSGKQGLGIKDKPKKVAGCYWKGTKTSFSDNTK-ECSDDFSGSIVQNKID-LEVKGNAEGRPKLKKLCKKLLQQAPCQSLKLKKLKLLLEVRSESIFSNYSSE-EALSY-----------LKQKLEGSKSFHVEGKRVNLMT-----
>BLETstri
-------------------------------------------------------------------------------MASPEAPLC-----------------------------YAGVARQSAAFR----LMRQMGWEEG--EGLGKEKQGIKR---HVGVKNKQDTKGVGLDNAANNWVFDTSQFDNILKRLKV--------------------------------------------QVA-----QPDDK-EMSGKGGIQ---TNSEK--ETLELNEAVK-ATRPQGRYKKRERGKAVNMYSEKDLQGIL--GN-KQED------QVDLLPIGEPTPLGVSDSI----ISEQE----------------GSKIEEKSEQWWGHKYGFVSGGFLGAQSR---SSKALLANDPQCLASGARKAFGEEDQENLYKLVQDKATSGKQGLGIRDKPKKVAGCYWKGRKTSFNDSGD-DCSADSNGFIKQKQCD-LPVMVKAEAKTKLKKLSKQLLRQAPSQSLRLKKLKTLLEAHSDNIFSKYCSKQETISF-----------LKEKLEGSKSFHVEGKRVSLVS-----
>ORCHital
-------------------------------------------------------------------------------MASPEAPVC-----------------------------YAGIARKSAAFR----LMKQMGWDEG--EGLGKEKQGIKR---HVGVKNKQDTKGVGLDKAANSWVFDTSQFDNILKRLKV--------------------------------------------QVA-----QADDK-EIPGKEGEQ---FDSEK--ETSELDKVVK-ATRPQGRYKKRERGKAVSVYSAKDLQGIL--GN-TQEE----NHLADHVLNIETTLPKDYDSY----ISDQE----------------GTGIKEKSGEWWGQKYGFVSGGFLGSQSL---STKKLLAKKS--LCSAERNTFGEEDQENLYKLVQDKATSGKQGLGIKDKPKKVAGCYWKGTKTSFSDSND-DPSIDFNDIIKQNQCD-SEVIVKSKAKTKLKKMSKQLLMQVPSQSLRLKKLKALLEVESDGIFSKYCSEEEALIF-----------LKQKLEGSKSFHIEGKRVNLAM-----
>OPHRsphe
-------------------------------------------------------------------------------MASPEAPVC-----------------------------YAGIARKSAAFR----LMKQMGWDEG--EGLGKEKQGIKR---HVGVTNKQDTKGVGLDKAANSWVFDTSQFDNILKRLKV--------------------------------------------QVA-----QADDK-EIPEKEGEQ---SNSGN--ETSELNEVVK-ATRPQGRYKKRERGKAVGVYSEKDLQGIL--GN-TQEE----NHLADHISNVETTLPKDYDVY----ISDQE----------------GTGIKDKSGQWWGQKYGFVSGGFLGSQSR---STKELLVKNS--LGSAKRNTFGEEDQENLYKLVQDKATSGKQGLGIKDKPKKVAGCYWKGTKTSFSGSND-DSSADFNGTIEQNHCD-SKVIVESKAKTKLKKMSKQLLMQVPSQSLRLKKLKALLEVESEGIFSKYCSEEEALIF-----------LKQKLEGCRSFHIEGKRVNLIM-----
>GOODpube
-------------------------------------------------------------------------------------------------------------------------------------------------------------------------------------------------------------------------------------------------------------------------------------------MK-ATRPQGRYKKKERGKAVNAYSEKDLQGIL--GN-TQGE----NLLTDHAPNSEMTLSKDSNSY----ISEPE----------------GSKINEKSGQWWGQKFGFVSGGFLGAQSR---NTIELITKDS--IASWERNSFGEDDQENLYKLVQDKATSGKQGLGIRDKPKKFAGCYWKGTKTSFNDSDD------------------FQVIAKAKAKTKLKKMSKQLLQQAPTQSLRLKKLKALLEADSDGIFSKYCSKEEALSF-----------LKQKLEGSKSFHVEGNRVNLVL-----
>VANIplan
-------------------------------------------------------------------------------MASPEAPLC-----------------------------YAGVAKQSAAFR----LMKQMGWEEG--EGLGKDKQGIKK---HVVVKNKQDTKGVGLEKATNNWVFDTSQFDNILRRLKV--------------------------------------------QGI-----QNDGD-VFETKSTAQ----NCEK--EKSQLDESVK-ATRPQGRYKKRESGKAVKAYSENDLQGIL--GN-RQED----SLQ---VTAGEPVLFGVFDSN----ASR-D----------------GIESKYQFKQWWGHKHGFVSGGLLGAES----SNEPLEQKYSQCLMLGKKNGFGEEDQENLYKLVQDKATSGKQGLGIREKPKKVAGFHWNGRKTSFNDSVI-ECSADSKGSMIHKPTG-SQAVIKDEAKNKLKKLSKELLRQAPFQSLRLKKLKVLLEEHSESIFSDCSSKLEALSY-----------LKRKLERSESFRIEGKRVTLVL-----
>DENDnobi
-------------------------------------------------------------------------------MASPEAPLC-----------------------------YAGVARQSAAFR----LMKQMGWEEG--EGLGKEKQGIKR---HVGVKNKQDTKGVGLDNAANNWVFDTSQFDNILKRLKV--------------------------------------------QVA-----QPDDK-EMLGKGGTQ---INGET--EVLELDEAVK-ATRPQGRYKKRERGKAVNAYSEKDLQGIL--GN-KLEN------QAD-LPVIEPT-LEVSDSI----LSDQD----------------GSKIEEKSEQWWGHKYGFVAGGFLGAQSQ---SSKALLAKNPQYLASGSRKAFGEEDQENLYKLVQDKATSGKQGLGIRDKPKKIAGSYWKGRKTSFND-DD-DCSAASNCVIKQEQSD-LPVMAKAEAKTKLKKLSKKLLQQAPSQSLRLKKLKALLEAHSDNIFSKYCSKQEALSY-----------LKEKLEGSNSFHVEGKRVSLLS-----
>APOSshen
-------------------------------------------------------------------------------MASPEAPLC-----------------------------YSGVARQSAAFR----LMKQMGWEEG--EGLGKEKQGIKR---HVGVKNKQDTKGIGLDKACDNWVFDTSQFDNILKRLKV--------------------------------------------QVT-----QPDDKGEVPETIDEQ---AGKDK--DLAAFVTNMK-ASRPQGRYKKGEWGKAVNAYSAKDLQGIL--VN-RYEQ----NTKVDHVSNVEPELTEFSDSD----MSKQF----------------GSKVEEKLDQWWGQKYGFVSGGFLGARSY---STKSSQNEEPQYIASAERNAFAEEDQENLYKLVQDKATSGKQGLGNKNKPKKVAGSYWKGTKTSFGDNSE-ECYDDFGGSTVQKKID-LEVKVNTAGRPKLKKLCKKLLQQAPCHSLKLKKLKVLLEAHSESVFSNYSSK-EALSY-----------LKQKLEGSNSFHVEGRRVNLIL-----
>EPIPpurp
-------------------------------------------------------------------------------------PFC---------------------------------CNRDGFFA----CILFQGWEEG--DGLGKEKQGIKR---HVGVKNKQDTKGVGLDNTANNWVFDTSQFDNILKRLKV--------------------------------------------QVA-----QPDGK-EMSGNEGIQ---PNSEK--ETPELDEAVK-VTRPQGRYKKRESGKAVNAYSEKDLQGIL--GN-NQAD------QADLVPISELTSLEVSDSN----ISEHE----------------GSRIKEKSEQWWGHKYGFVSGGFLGAQTR---TRKALLIKDSQFLAYGERNAFREEDQENLYKLVQDKATSGKQGLGIRDKPKKVAGCYWKGRKTSFNDSDD-DSSADSNGFIKQKQCD-LPVMVKAKAKIKLKKFSKQLLLRAPSQSLRLKKLKALLEAHSDHIFSKYFSKQEGLLF-----------LKEKLEGSKTFHVDGNRVSLAS-----
>ANOEemei
-------------------------------------------------------------------------------MASPEAPLC-----------------------------YAGVARKSAAFR----LMKQMGWDEG--EGLGKEKQGIKR---HVGVKNKQDTKGVGLDKTANNWVFDTSQFDNILKRLKV--------------------------------------------QVA-----QPDDK-GIPVNEGEQ---SNNER--GAWELDAAMK-ATRPQGRYKKKERGKAVNAYSSKDLQGIL--GN-KQGE----NLLTDQDPNSEMTLSKDSNLY----ISEPE----------------GSKITEKSRQWWGQKYGFVSGGFLGAQSL---NTKELITKDS--IASCKRNSFGEDDQENLYKLVQDKATSGKQGLGIRDKPKKFAGCYWKGTKTSFNDCDE------------------LQVIVQDKAKTKLKKLSKQLLRQAPSQSLRLKKLKALLEADSDGIFSKYCSKEEALLF-----------LKQKLEGSKSFHVEGNRVNLVL-----
>MEXIxero
SFFDILSFESFHESSPSYLTRVNPIRLLICKCSPFSSRSETKARVLCTDITRENQDALVLRPCRAFRPRRRQQRQGKHIMASPEAPLC-----------------------------YAGVARQSAAFR----LMKQMGWEEG--DGLGKDKQGIKR---HVGVKNKQDTKGVGLDKAANNWVFDTSQFDRILKRLKV--------------------------------------------QVV-----QPDEK-VPKEE-RIQ---TDNQM--EVPKPDEATK-ATRPQGRYKKRERWMAVNAYSEKDLQGIL--GN-KQED----NIQDDIVSIGEPALLEVFGSS----IYDQE----------------GSKTIENLEQWWGDKYGFVSGGFLGAESQ---RNKAFLLKDSQRLVSVKRNAFVEDDQENLYKLVQDKATSGKQGLGIRDKPKKVAGCYWNGRKTSFNDSDD-KGSIDSNGSIKQKQSN-SHMMVQDEVKIKLKKLSKKLLRQAPSQSLRLKKLKVLLEEHSESIFSDYFSKREALSY-----------LKQKLEGSKSFLVEGERVSLV------
