# Supplementary material for: Orchid Phylotranscriptomics: The Prospects of Repurposing Multi-Tissue Transcriptomes for Phylogenetic Analysis and Beyond
Source: Front Plant Sci. 2022 May 27;13:910362. doi: 10.3389/fpls.2022.910362 (PMC9196242; doi:10.3389/fpls.2022.910362)
Supplement: Supplementary file 4 [file Data_Sheet_3.zip › ortho_MSA/r1/OG0009104.fa]

>ANOEemei
-----------------------MRSR--------------------------ERGESVRGMAESMRS-VGGEA--------------GQ-EGM-ERQEWAQNVVVMRHGDRIDAAEPLWLAHADRPWDPPLTNAGKIRAWTTGKKLRSIGFPVHRVIVSPFLRCLQTAAEVITALCCVVDDNTQILSMETSSGAVIDPTRVKVNIEYGLCEVLCMEAMRIAGPPKDGIWFPEVSVLEALLPVGTLDHSVDRLYQKLPSWEEPLAAARERYHTVIEALADKYPNENLLLVTHGEAVGVSVSSYLNDAIVYEVDYCAHSHLQRQVC-----SEPLKS-VAA--GGFK--LITRS-Q--PGLLFS--------
>ANOEroxb
-------------------------------------------------------------MAESMRS-VGGEA--------------GQ-EGM-ERQEWAQNVVVMRHGDRIDAAEPLWLAHADRPWDPPLTNAGKIRAWTTGKKLRSIGFPVHRVIVSPFLRCLQTAAEVITALCCVVDDNTQILSMETSSGAVIDPTRVKVNIEYGLCEVLCMEAMRIAGPPKDGIWFPEVSVLEALLPVGTLDHSVDRLYQKLPSWEEPLAAARERYHTVIEALADKYPNENLLLVTHGEAVGVSVSSYLNDAIVYEVDYCAHSHLQRQVC-----SEPLKS-VAA--GGFK--LITRS-Q--PGLLFS--------
>APOSodor
-------------------------------------------------------------MAETPVA-----A--------------GD-SGV-DREGWTQNVVVMRHGDRIDAAEPLWTAHSDRPWDPPLTDAGKIRAWTTGKKLRSIGFPIHRVIVSPFLRCLQTAAEVITALCCVVEGDADLLAVETSDGAIVDPTRVKVHIDYGLCEVLCTEAMRITGPPKDGIWFPDVSELEHVLPAGTIDCSVECINQQLPSWEEPLSAGRERYYTIIQALADKFPNENLLLVTHGEAVGVSVSAYLEDVIVYEVDYCAFTHLQRQVQ-----VEPCQA-LSA--AGFK--LLSSS-Q--TGLLYS--------
>APOSshen
-------------------------------------------------------------MAESPVA-----A--------------GD-GGV-DREGWTQNVVVMRHGDRIDAAEPLWTAHSDRPWDPPLTDAGKIRAWTTGKKLRSIGFPIHRVIVSPFLRCLQTAAEVITALCCVVEGDADLLAVETSDGAIVDPTRVKVHIDYGLCEVLCTEAMRITGPPKDGIWFPDVSELEHVLPAGTIDCSVECINQQLPSWEEPLSAGRERYYTVIQALADKFPNENLLLVTHGEAVGVSVSAYLEDVIVYEVDYCAFTHLQRRVQ-----VEPCQA-LSA--AGFK--LLSSS-Q--TGLLYS--------
>BLETstri
-------------------------------------------------------------MAESLQT-GGEEA--------------GE-GCR-ERQGWAQNVLVMRHGDRMDAAEPLWVAHADRPWDPPLTDTGKIRAWTTGKKLRAIGFPFHRIIVSPFLRCLQTAAEVITALCCVVDDETLLLSMETSADALIDPTRVKVNIEYGLCEVFSMEAMRLTSPPRDGIWFPDVSELEALLPAGTLDHSVDPLKQQLPLWEEPLDVARERYHTIIEALADKFPHENLLLVTHGEAVGVSVSSYLKDAIVYEVDYCAYMHLQRQVY-----SEPSKA-VAA--GGFK--LVTSS-Q--PGLLFC--------
>BORYspha
-------------------------------------------------------------------------------------------------------------GDRIDAAEPLWPLHAERPWDPPLTDAGKIRAWTTGKRLRTIGFPIHRVIVSPFLRCLQTASEVITALCSLVDDDSLLLAMETSQDAVTDPSQVKVLIDYGLCEVLCKQALTIDVPPKDGNWFPDVSELRAMLP-GTLDDSIEHVSQELPCWEESVIDARDRYVTVIRALAEKFPRENLLLVTHGEAVGVSISSFLKDVEVFEVEYCGYSHLQRRIS-----STT----ATV--ENFK--VLTKNGQ--TGVRYFSI------
>CALAcreb
-------------------------------------------------------------MAASLRS---EDE--------------GQ-EGK-ERESWIQNVVVMRHGDRIDAAEPLWSAHAERPWDPPLTNAGKIRAWTTGKRLRSIGFPVHRIIVSPFLRCLQTAAEVISALCCVVDDDSRILSMETSSGAVLDPERVKVHIEYGLCEVLCMEAMRITAPPKDGLWFPDISELEVLLPQGTLDHSVDRLYEQLPSWEEPLAAARERYHTVIKALADKFPHENLLLVTHGEAVGVSVSSYLSNAIVYEVDYCAYSHLERQVF-----SEPLKT-V----DGFK--LLSRS-R--TGLLFSS-------
>CALAplic
-------------------------------------------------------------MAASLRS---EDE--------------GQ-EGK-EREAWIQNVVVMRHGDRIDAAEPLWSAHAERPWDPPLTNAGKIRAWTTGKRLRSIGFPVHRIIVSPFLRCLQTAAEVISALCCVVDDDSRILSMETSSGAVLDPERVKVHIEYGLCEVLCMEAMRITAPPKDGLWFPDISELEVLLPQGTLDHSVDRLYEQLPSWEEPLAAARERYHTVIEALADKFPHENLLLVTHGEAVGVSVSSYLSNAVVYEVDYCAYSHLERQVF-----SEPLKT-V----DGFK--LLSRS-R--TGLLFSS-------
>CALAsini
PFFNLIEFDFFFFLLTYVHTRIVLRCGVASQYPVELAT---RVGILLSIDREKERE---REMAEALKT-GGGEA--------------SD-GYR-ESQGWTQNVVVMRHGDRIDMEEPLWLARSDRPWDPPLTDAGKIRAWTTGKRLRAIGFPVHRIIVSPFIRCLQTAAEVTAALCCIVDDDTHLLSMETSAGAVIDPTRVKVHIEYGLCEVFCMEAMRLTAPPKDGIWLPDVSELEALLPAGTLDHSVDPLKQQLPLWEEPLAVARERYHTIIQALADKFPHENLLLVTHGEAVGVSVSSNLEDSIVYEVDYCAYTHLQRQLY-----SEPSNA-AAV--GGFK--LVTSS-Q--PGLLFYS-------
>CALAtsoo
-------------------------------------------------------------MAEALKT-GGGES--------------SD-GYR-ESQGWTQNVVVMRHGDRIDLEEPLWLARSDRPWDPPLTDAGKIRAWTTGKRLRAIGFPVHRIIVSPFIRCLQTAAEVIKALCCIDDDDTHFLSMETSAGAVIDPTRVKVHIEYGLCEVFCMEAMRLTAPPKNGIWLPDVSELEALLPAGTLDHSVDPLKQQLPLWEEPLAVARERYYTIIQALADKFPHENLLLVTHGEAVGVSVSSNLEDSIVYEVDYCAYTHLQRQLY-----SEPSNA-AAV--GGFK--LVTSS-Q--PGLLFYS-------
>CALEmajo
-------------------------------------------------------------MAESLQS---GEA--------------AQ-DGQ-ERQGWEQNVVVMRHGDRIDAAEPLWAAHADRPWDPPLTSTGKIRAWTTGKRLRSIGFPVHRVIVSPFLRCLQTAAEVITALCC-VEDDTHILSMETSSGAVIDPTRVKVNIEYGLCEVLCTEAMRIASPPKDELWFPDVSELETLLPEGTLDHSVDRLYQQLPSWEEPLAAARERYRTVIEALADKFPHENLLLVTHGEAVGVSVASYLGDAIVYEVDYCAYSHLQRQVF-----PESLKT-V----AGFK--LLTKS-R--TGLLFSS-------
>CHILsemi
-----------------------MVSS-----PDRVLVAHNR------KEGEGKSE---GGMAGSLKS--GGEA--------------AQ-DGK-ERQGWEQNVVVMRHGDRIDAAEPLWAAHADRPWDPPLTSTGKIRAWTTGKRLRSIGFPVHRVIVSPFLRCLQTATEVITALCCVVEDDTRILSMETSSGAVIDPTRVKVNIEYGLCEVLCMEAMRITSPPKDELWFPDVSELEALLPEGTLDHSVDRLYQQLPSWEEPFATARERYRTVIEALADKFPHENLLLVTHGEAVGVSVSSYLGGAIVYEVDYCTYSHLQRQVF-----PESLKT-A----AGFK--LLTKS-R--TGLLFSS-------
>CHILtrap
-----------------------MVSS-----PDRVLVAHTR------KEGERKSE---GGMAGSLKS--GGEA--------------AQ-DGK-ERQGWEQNVVVMRHGDRIDAAEPLWAAHADRPWDPPLTSTGKIRAWTTGKRLRSIGFPVHRVIVSPFLRCLQTAAEVITALCCVVEDDTRILSMETSSGAVIDPTRVKVNIEYGLCEVLCMEAMRITSPPKDELWFPDVSELEALLPEGTLDHSVDRLYQQLPSWEEPLATARERYRTVIEALADKFPHENLLLVTHGEAVGVSVSSYLGGAIVYEVDYCTYSHLQRQVF-----PESLKT-A----AGFK--LLTKS-R--TGLLFSS-------
>CORYacti
-------------------------------------------------------------MAASLRG--GGDS--------------DQ-NCK-EMQGSTQNVVVMRHGDRIDAAEPLWSAHADRPWDPPLTNTGKIRAWTTGKRLRSIGFPVHRVIVSPFLRCLQTAAEVIAALCCVIDDETQILSMETSEGAVMDPTRVKVNIEYGLCEVLCKEAMQITAPPEDRLWFPDVSELEAFLPRGTLDHSADRLYQQLPTWEEPLAAARDRYQSVIEALADKFPHENLLLVTHGEAVGVSVSSYLTDAIVYEVDYCAYSHLQRRVS-----AELSET-V----AGFK--LLTRS-R--TGLLFCS-------
>CREMappe
-------------------------------------------------------------MAELPQT-GGGES--------------TD-GYR-ERQGWTQNVLVMRHGDRIDVEEPLWLARADRPWDPPLTDAGKIRAWTTGKKLRAISFPVHRIIVSPFLRCLQTAAEVISALCCVVDDDTHLLSMETSAGAVIDPTRVKVNIEYGLCEVFSMEAMRLTASPQDGMWLPDVSELQALLPAGTLDHSVDPLRHQLPLWEEPMAVGRERYHDIFEALADKFPHENLLLVTHGEAVGVSISSCLRDATVYEVDYCAYTNLQRQVS-----SEPAKA-AAG--GGFK--LVTSS-Q--AGLLFIS-------
>CRYPlept
-------------------------------------------------------------MAESLQS--GGDA--------------GE-DGK-ERQGWEQNVVVMRHGDRIDAAEPLWTAHAERPWDPPLTNIGKIRAWTTGKRMRSIGFPIHRVIVSPFLRCLQTAAEVIIALCCVVDDEAHILSMETSSGASIDPTRVKANIEYGLCEVLCMEAMRITAPPKDGVWFPDISELEALLPEGTVDHSVDHIYQQLPSWEEPLAAARDRYLTVIEALADKFPHENLLLVTHGDGVGASVSSYLNDAIVYEVDYCAYSHVQRQVF-----SDLSKA-A----TGFK--LLTRS-R--TGLLFSS-------
>CYMBensi
-----------------------M-------------------------------E---REMTESLQT-GGGQA--------------SN-GYR-EGQGWTQNVVVMRHGDRIDLVEPLWLARADRPWDPPLTDVGKIRAWTTGKRLRAIGFPVHRVIVSPFLRCLQTAAEVITALCCVVDDDTRFLSMETSAGAVIDPTRVKVNIEYGLCEVFGMEAMGHIEPPADGMWVPDRSELEALLPTGTIDHSVDPLNQQLPSWGEPLAVARERYHTIIEALADKFPHENLLLVTHGEAIGVSVSSYLKDAIVYKVDYCAYTQLQRQVS-----SQPSKAVVAV--GGFK--LVPSS-Q--LGLLFSS-------
>CYMBmann
-------------------------------------------------------------MTESLLT--GGQA--------------SD-GYR-EGQGWTQNVMVMRHGDRIDLVEPLWLARADRPWDPPLTDAGKIRAWTTGKRLRAIGCPVHRVIVSPFLRCLQTAAEVITALCCVVDDDIRFLSMETSAGAVIDPTRVKVNIEYGLCEVFGMEAMGHIAPPADGMWLPDLSELEALLPTGTIDHSVGPLNQQLPSWGEPLAVARERYHTIIEALSDKFPHENLLLVTHGEAIGVSVSSYIKDAIVYKVDYCAYTHLQRQVS-----SQPSEAVVAA--GGFR--LVPSS-Q--LGLLFSS-------
>CYPRbard
-----------------------M-----------------------------------AEMVERLRT-VGGEE--------------AG-AGE-GRRERWQNVVVMRHGDRIDAAEPLWTAHAERPWDPPLTDAGKIRAWTTGKRLRSIGFPIDRVIVSPFLRCLQTAAEVITALCCVYDDDAHLLAMETSSGAAIDPSRIKVYIEYGLCEVLSMEAMRIGGPPKDGVWFPDISELEALLPAGILDHSVERLRQKLPSWEEPMDAARERYQSVIQALADKFPNENLLLVTHGEAVGVSISSLLKDTIVYEVEYCAYSHFQRQVY-----SESSEA-VAA--EAFK--LVTSS-L--SGLLFS--------
>CYPRflav
-------------------------------------------------------------MAESLQA-VGGEA--------------VG-AGE-GRQERWQNVVVMRHGDRMDAAEPLWTVHAERPWDPPLTDAGKIRAWTTGKRLRSIGFPLHRVIVSPFLRCLQTAAEVITALCCVEDDDAHLLAMETSSGAAIDPSCVKVYIEYGLCEVLSMEAMRISGPPKDGVWFPDISELEALLPAGILDHSVERLCQKLPSWEEPMDAARERYQTVIQALADKFPNENLLLVTHGEAVGVSISSHLKDTIVYEVEYCAYSHLQRQVC-----SESSEA-VAA--EAFK--LVTSS-L--SGLLFS--------
>DACThata
-------------------------------------------------------------MAGSVRS-VGGEA--------------GE-EGQ-EREGWAQNVVVMRHGDRIDAAEPLWSAHADRPWDPPLTSTGKIRAWTTGKRLRAIGFPVHRIVVSPFLRCLQTAAEVITALCCVVDEDTHILSMETSSGALIDPTRVKVNIEYGLCEVLCMEAMRITGPPKDGMWFPDVSELEALLPVGTLDHSVDGLYQQLPSWEEPLAAARERYQSVIEALADKFPHENLLLVTHGEAVGVSVSSYLNDAVVYEVEYCAYSHLQRQVC-----SEPSKT-VAA--GGFK--LMTRT-Q--SGLHFS--------
>DENDchryso
-------------------------------------------------------------MAESLQT-GGGQA--------------SD-VCR-ERQGWTQNVVVMRHGDRIDAEEPLWLSHADRPWDPPLTDAGKIRAWTTGKRLRNIGFPVHRIIVSPFLRCLQTAAEVITALCCVVDDETHLLSMETSAGAVIDPTRVKVNIEYGLCEVFCMQAMRLSAPPKDGMWLPDVSELEALLPAGTIDHSVEPFKQQLPLWEESLAVARERYRTVIEALADKFPHENLLLVTHAEAVGVSISSHLKDVIVYEVEYCAYTHLQRQVY-----TEHSKA-VTE--GGFK--LVEQP-SWSPILLMKLPCSS---
>DENDnobi
-------------------------------------------------------------MAESLQT-GGGQA--------------SG-VGK-ERQEWTQNVVIMRHGDRIDAAEPLWLSHADRPWDPPLTDTGKIRAWTTGKRLRNVGFPVHRIIVSPFLRCLQTAAEVITALCCVVDDETHLLSMETSAGAVIDPTRVKVNIEYGLCEVFSMPAMRLSAPPKDGMWLPDVSELEALLPAGTIDHSVEPFKQQLPLWEESLAVARERYHTIIEALADKFPHENLLLVTHAEAVGVSITSHLKDVIVYEVEYCAYTHLQRQVY-----NEHSKA-VTA--GGFK--LLEQP-SWSPILLMKLPCSS---
>DIURorie
-------------------------------------------------------------MAESFRG--GGEA--------------GE-DGK-EREGWAQNVVVMRHGDRIDAAEPLWLAHADRPWDPPLTKAGKIRAWTTGKRLRSIGFPVHRVIVSPFLRCLQTAAEVITALCC-VDDDTHILTMETSSGAVIDPTRVKVNIEYGLCEVLCMEAMRITAPPKDGQWFPVVSELEALLPGGTLDHSVDRLYKQLPSWEEPLAAARDRYLTIFQALADKFPHENLLLVTHGEAVGVSVSSYLNDAVVYEVDYCAYSHLQRKVL------EPSKT-A----TGFK--LLTRS-R--TGLLFTS-------
>DRAKthyn
-------------------------------------------------------------MAESFNS--GGEA--------------AQ-DGK-ERQGWEQNVVVMRHGDRIDAAEPLWAAHADRPWDPPLTSTGKIRAWTTGKRLRSIGFPVHRVIVSPFLRCLQTAAEVIAALCCVVEDDTHILSMETSSGAVIDPTRVKVNIEYGLCEVLCMEAMRITSPPKDELWFPDDSELEALLPEGTLDHSVDRLYQQLPSWEEPLAAARERYRTVIEALADKFPQENLLLVTHGEAVGVSVSSYLHDAIVYEVDYCAYSHLQRHVF-----PGSLET-V----PGFK--LLNKS-R--TGLLFSS-------
>EPIDfulg
-------------------------------------------------------------MADLPQT-GGGEA--------------SD-GYG-ERQGWNQNVVVMRHGDRIDVEEPLWLARAGRPWDPPLTDAGRIRAWTTGKRLRFIGFPVHRIIVSPFLRCLQTAAEVIAALCCVVEDDAHLLSMETSAGAVIDPSRVKANIEYGLSEAFCMEAMRLTAPPKDGIWLPDVSELEALLPAGTVDHSVDPLKQQLPSWEEPLAVARERYHTIIEALADKFPHENLLLITHGEAVGVSISSCLEDAIVYQVDYCAYSHLQRQSY-----SEPYEA-AAAAGGGFK--LVTST-Q--AGLLFSC-------
>EPIDpuni
-------------------------------------------------------------MADLPQT-GGGEA--------------SD-GYG-ERQGWNQNVVVMRQGDRIDVEEPLWLARAGRPWDPPLTDAGRIRAWTTGKRLRFIGFPIHRIVVSPFLRCLQTAAEVITALCCVVDDDAHLLSMETSAGAVIDPSRVKANIEYGLSEAFCMEAMRLTAPPKDGIWLPDVSELEALLPAGTVDHSVDPLKQQLPSWEEPLAVARERYHTIIEALADKFPHENLLLITHGEAVGVSISSYLEDATVYQVDYCAYSHLQRQSY-----SEPYEA-AAAAGGGFK--LVTST-Q--AGLLFSC-------
>EPIPhell
------------------------------------------------MANPEKTD---TEMAESLQT---GEA--------------GD-CCR-ERQGWVQNVVVMRHGDRIDAAEPMWPVHADRPWDPPLTDAGKIRAWTTGKMLRAIGFPVDRVIVSPFLRCLQTATEVITALCCVVDGDTHLLAMETSAGAVIDPTLVKVNIEYGLCEVLCMEAMGIIAPPEDGTWFPDVSELEALLPAGTLDHSVDCLKKQLPLWEEPLAVARERYHTVIKALADKFPHENLLLVTHGEAVGVSVSSCLKDAIVYDVDYCAFTHLQRQVC-----FDSSKS-VAA--GGFK--FVGSS-Q--ASLLFS--------
>EPIPpurp
------------------------------------------------MANPEKTD---TEMAESLQT---GEA--------------GD-GCR-ERQGWVQNVVVMRHGDRIDAAEPMWPVHADRPWDPPLTDAGKIRAWTTGKMLRAIGFPVDRVIVSPFLRCLQTATEVITALCCVVDGDTHLLAMETSAGAVIDPTLVKVNIEYGLCEVLCMEAMGIIAPPEDGTWFPDVSELEALLPAGTLDHSVDCLKKQLPLWEEPLAVARERYHTVIEALADKFPHENLLLVTHGEAVGVSVSSCLKDAIVYDVDYCAFTHLQRQVC-----FDSSKS-VAA--GGFK--FVGSS-Q--ASLLFS--------
>ERYCcris
-------------------------------------------------------------MAESAQT-GGKSS--------------DA-NIG-EEQEWNQNVVVMRHGDRMDLEESLWLSRADRPWDPPLTGDGMIRAWATGKKLRSIGFPVHRIVVSPFLRCIQTAAEVVAALCCV---DGGFVSMESSAGAVIDSSRVKVNIEYGLCEVFGREAMGYITPPVDGKWLPDLSELEALLPAGTIDHSVDPLKHQLPSWGESLTVARQRYHTIIEALADKFPHENLLLVTHGEAVGISISSYVKDAIVFRVDYCAYAHLQRQVY-----SQPSKV-VTG--GDFK--LLPSN-Q--VGLLYSS-------
>ERYCpuss
-------------------------------------------------------------MAESAQT-EGKSS--------------EA-KIG-EEQKWNQNIFVMRHGDRMDLEESMWLSRADRPWDPPLTGDGMIRAWATGKKLRSLGFPIHRVFVSPFLRCIQTASEVVAALCCV---DGGFVSMESSAGALIDSSRVKVNLEYGLCEVFGREAMGNITPPVDGKWLPVLSELEALLPAGTIDHSVDPLKHQLPSWGESLAVARQRYHAIIEALADKFPHENLLLVTHGEAVGVSISSYVKDAIVFRVDYCAYAHLQRQVY-----SQPSKA-VTG--GDFK--LLPSN-Q--VGLLYSS-------
>GALEfabe
-------------------------------------------------------------MAELLRK-----V--------------DE-EAG-GKQGRAQHVVVMRHGDRIDAIEPLWMVHADRPWDPPLTEAGKIRAWTTGKRLRAVGFPIHRVVVSPFLRCLQTAAEVITALCSIVEDDAHLLAMETSEGAVIDPTRVKAYVEYGLCEVLSTQAMRIFAPPKDGIWFPDVSDLEAFLPTGTLDGSVERLSQQLPTWEEPFDVARERYYSVIHALADKFPNENLLLVTHGEAVGVSISSHLKDAVVYEVEYCAYVHLQRPVSSGSGTSGATAA-AAD--GAFR--FISSS-Q--AGLLFN--------
>GASTelat
-------------------------------------------------------------MMESLQT--GGEA--------------GD-GSS-ERREWAQNVVIMRHGDRIDVEEPLWLVHADRPWDPPLTDSGKIRAWTTGKRLRSIGFPIQRILVSPFLRCLQTASEVVSALSCVIDDDARLLSTESSAGAVIDPARVKVNIEYGLCEVLSMEAMRITAPPKDGIWFPDVSELEALLPAGTIDHSVGPLSSQLPLWEEPLAVARERYYTIIEALADKFPHENLLLVSHGEAVGVSISSYLKDAIVYEVEYCAYSHLQRQLY-----SEHSDA-VSS--AGFK--FVTSR-Q--AGLLYS--------
>GOODfuma
-------------------------------------------------------------MAESLRS-VGGEA--------------GQ-EGL-EKQEWAQNVVVMRHGDRIDAAEPLWLAHADRPWDPPLTNAGKIRAWTTGKRLRAIGFPVHRVLVSPFLRCLQTAAEVITALCCVVDENTHILSMETSSGAVIDPTRVKVNIEYGLCEVLCKEAMRITGPPKDGIWFPDVSVLEALLPAGTLDHSVNRLYQKLPSWEEPLAAARERYHTVIEALADKFPNENLLLVTHGEAVGVSISSYLNDAIVYEVEYCAYSHLQRQVC-----SEPLKT-DAA--GGFK--LITRS-Q--LGLLFS--------
>GOODpube
---------------------------------------------------------------------------------------------M-EKQELAQNVVVMRHGDRIDAAEPLWSAHADRPWDPPLTNAGKIRAWTTGKRLRAIGFPVHRVIVSPFLRCLQTAAEVITALCCVVDENSHILSMETSSGAVIDPARVKVNIEYGLCEVLCKEAMRITGPPKDGIWFPDVSVLEALLPAGTLDHSVNRLYQKLPSWEEPLAVARERYHTVIEALADKFPNENLLLVTHGEAVGVSVSSYLNDAIVYEVEYCAYSHLQRQVC-----SEPLKT-VAA--GGFK--LIAGS-Q--PGLLFSR-------
>GYMNdens
-------------------------------------------------------------MAGSIRS-VGVEA--------------GE-EGQ-EREGWAQNVVVMRHGDRIDAAEPLWSAHADRPWDPPLTSTGKIRAWTTGKRLRAIGFPVHRVVVSPFLRCLQTAAEVITALCCVVDEDTHILSMETSSGALIDPTRLKVNIEYGLCEVLCMEAMRITGPPKDGMWFPDVSELEALLPVGTLDHSVDGLYQQLPSWEEPLAAARERYQSVIEALADKFPQENLLLVTHGEAVGVSVSSYLNNAVVYEVEYCAYSHLQRQVC-----SEPSKT-VAA--GGFK--LMTRS-Q--SGLLFS--------
>GYMNodor
-------------------------------------------------------------MAGSVRS-VGGEA--------------GE-EGQ-EREGWAQNVVVMRHGDRIDAAEPLWSAHADRPWDPPLTRTGKIRAWTTGKRLRAIGFPVHRVVVSPFLRCLQTAAEVITALCCVVDEDTHILSMETSSGALIDPTRVKVNIEYGLCEVLCMEAMRITGPPKDGMWFPDVSELEALLPVGTLDHSVDGLYQQLPSWEEPLAAARERYQSVIEALADKFPQENLLLVTHGEAVGVSVSSYLNDAVVYEVEYCAYSHLQRQVC-----SEPSKT-VAA--GRFK--LMTRS-Q--SGLLFS--------
>HABElong
-------------------------------------------------------------MAESVRS-VGGEA--------------GE-VGK-EIQEWAQNVVVMRHGDRIDAAEPLWSAHADRPWDPPLTSTGKIRAWTTGKRLRAIGFPVHRVVVSPFLRCLQTAAEVITALCCVVEEGTHILSMETSSGALIDPTRVKVNIEYGLCEVLCMEAMRITGPPKDGMWFPNFSELESLLPVGTLDYSVDGLYQQLPSWGEPLAVARERYENVIEALADKFPQENLLLVTHGEAVGVSVSSYLNDATVYEVDYCAYSHLQRQIC-----SQPSKT-LTA--GGFK--LMTRS-Q--AGLLFS--------
>HABEpant
-------------------------------------------------------------MAESVRS-VGGEA--------------GE-VGK-EIQEWAQNVVVMRHGDRIDAAEPLWSAHADRPWDPPLTSTGKIRAWTTGKRLRAIGFPVHRVVVSPFLRCLQTAAEVITALCCVVEEGTHILSMETSSGALIDPTRVKVNIEYGLCEVLCMEAMRITGPPKDGMWFPNFSELESLLPVGTLDYSVDGLYQQLPSWGEPLAVARERYENVIEALADKFPQENLLLVTHGEAVGVSVSSYLNDATVYEVDYCAYSHLQRQIC-----SQPSKT-LTA--GGFK--LMTRS-Q--AGLLFS--------
>HAEMdisc
-------------------------------------------------------------MAESLRS-AGGEA--------------GQVEGM-EKQEWAQNVVVMRHGDRIDAAEPLWLVHADRPWDPPLTNAGKIRSWTTGKKLRSIGFPVHRVIVSPFLRCLQTAAEVITALCCVVDDNTQILSMETSSGAVIDPTRVKVNIEYGLCEVLCTEAMRITGPPKDGIWFPEVSVLEALLPAGTLDHSVDRLYKKLPSWEEPLAAARERYHTVIEALADKYPNENLLLVTHGEAVGVSVSSYLNDAIVYEVDYCAYSHLQRQVC-----SEPLKS-VAP--GGFK--LMTRS-Q--PGLLIS--------
>HEMIforr
-------------------------------------------------------------MAGSVR-----EA--------------GE-EDK-ERQGMAQNVVVMRHGDRIDAAEPLWSAHADRPWDPPLTSTGKIRAWTTGKRLRSIGFPLHRVVVSPFLRCLQTAAEVITALCCVVDEDTHILSMETSSGALIDPSRVKVNIEYGLCEVLCMEAMRITGPPKDGRWFPDVVELEALLPVGTLDHSVDGLYQQLPSWEEPLSAARERYQSVIEALADKFPQENLLLVTHGEAVGVSVSSYLNDAVVYEVDYCAYSHLQRQVC-----SERANT-VAA--GGFK--LMTRS-Q--AGLLFS--------
>HYPOheme
-------------------------------------------------------------ME----------------------------GEE-QPAAGVQNVVVMRHGDRLDAAEPLWVLHTDRPWDPPLTEAGKIRAWTTGKKLRALGFPIARVVVSPFLRCLQTAAEVVSALCAVVDADFNLLAMETSQDAVLDPSRVKVHIEYGLCEVLCKQAMRIGKPAKDGKWFADMSELETMLPAGTIDHSVERVYQEMPRWEEPVDVARRRYEAVILALADKFPNENLLLVTHGEAVGVAVSSFVTGVEVYDVEYCAFSQLQR-IS-----SKASRP-STL--EDFK--VLTKNGQ--SGVCFYSEASVIDC
>LANAlana
------------------------------------------------------------------------------------------------------------------AAEPLWVLHAERPWDPPLTEAGKIRAWTTGKKLRALGFPIHRVVVSPFLRCLQTAAEVISALCAVVDDESLLLSMETSQEAAIDPSRVKVHIEYGLCEVLCKQAMRISQPAKDGNWFPDVSELEAMLPARTLDHSVELVYQELPRWEEPVTVARNRYEAVIEALANKFPNEHLLLVTHGEAVGVSVSSFLKGVEVYDVEYCAYSQLQRRIS-----SKASQA-GTL--ECFK--VLTKTGQ--SGVCYYSEATVIDC
>LECAnigr
-------------------------------------------------------------MAVSLRK-----A--------------DE-DAG-GEEGLAQHVLVMRHGDRIDALEPLWKVHTNRSWDPPLTDGGKIRAWATGKRLRAIGFPIHRVIVSPFLRCLQTAAEVITALCCVVDDDNHFLTMETSEGAVIDPACVKAYIEYGLCEVLSTEAMRILAPPKDGIWFPDVSELEAFLPAGTLDYSVERLTQQLPTWEEPLDVARERYDSAIQALADKFPHENLLLVTHGEAVGVSISSYLKDVTVYNVEYCAYCHLQRQVS-----SDPSRP-AAD--GAFR--FVSTS-Q--AGLLFD--------
>LIMOabor
-----------------------MFGAF--------------VGILSYIADPETRD---SEMEESLQT--RGEA--------------GD-CCR-ERQGWSQNVVVMRHGDRIDAAEPMWLAHADRPWDPPLTDAGKIRAWTTGKRLRAIGFPIDRVIVSPFLRCLQTATEVVTALCCVVNDDIHLLAMETSAGAVIDPTLVKVNIEYGLCEVLCMEAMRIIAPPKDGMWFPSVSELEALLPAGTLDHSVDCLKQQLPLWEEPLAVARERYQTVIEALADKFPHENLLLVTHGEAVGVSVSSYLKDAIVYDVDYCAYTHLQRQVC-----SEPSKP-VAA--GGFK--LVASS-Q--AGHLFS--------
>MASDpict
---------------WYEH----IF-------PIKI-TLHTKNNINT-LCNSPTTV-----LHRKQQK-QSKNSDQSKSPPKFSNFFSVG-NYM-ERNGWKQNILVMRHGDRMDVEEPLWLARADRPWDPPLTTAGKIRARTAGKRLRSIGFPLHRIVVSPFLRCLQTAAEIITSLCCVVDDD-------TGAGAAIDPTRVKVIIEYGICEGFYKEAIGLTSPPKDGIWLPDVSELQALLPAGTIDHSVDPLKKQLPLWEEPMAVARERYHTIIEALAHKFPHENLLIVTHGEAVEVSLTPHIKDAIVYEVEYCAYTHLQRQVY-----SQPSNA-VVA-GDGFK--LVTST-----GLLITS-------
>MEXIxero
-------------------------------------------------------------MAESLQT-VGGKG--------------AG-AGE---GGRRQNVVVMRHGDRIDAFEPLWTVHAERPWDPPLTDAGKIRAWTTGKRLRSIGFPFHRVIVSPFFRCLQTAAEVIKALCCV-EEDANLLAMETSSGASIDPSRVKVYIEYGLCEVLSMEAMRISGPPKDGVWFPDISELEALLPSGTLDHSVEHLHQKLPSWEEPMDVARERYQAVIQALADKFPNENLLLVTHGEAVGVSISSHLKDIFVYEVEYCAYSHLQRQVY-----SEEA----AA--EGFK--LVTNS-L--AGLLFSR-------
>MICRparv
-------------------------------------------------------------MAELLQS--AGEA--------------GQ-EGK-ERQGWAQNVVVMRHGDRIDAAEPMWSAHAERPWDPPLTNAGKIRAWTTGKKLRSIGFPVHRVIVSPFLRCIQTAAEVITALCCVVEDETHILSMETSAGAVFDPSRVKVNIEYGLCEVLCMEAMRITAPPRDGLWFPDVSELEALLPAETLDHSVDRLYQQLPSWEEPLAAARERYQAVIEALANKFPHENLLLVTHGEAVGVSVSSYVSDAVVYEVDYCAYSHLQRQVP-----SEPLNA-V----AGFK--LLTRS-R--TGLLFSSRIHR---
>MOLIcapi
-------------------------------------------------------------MA--------------------------------GEPGAVQNVVVMRHGDRLDAAEPLWVLHADRPWDPPLTEAGKIRAWTTGKKLRALGFPIARVVVSPFLRCLQTAAEVVSALCAVVDDEFSLLARETSQDAVIDPSRVKVHIEYGLCEVLCKQAMRIGEPAKDGKWFADISELETMLPAGTIDHSVERVYQEMPRWEEAVEVARSRYEAVILALADKFPNENLLLVTHGEAVGVSVSSFVTGVEVYDVEYCAFSQLQRKIS-----STSPKP-STI--EDFM--VLTKNGQ--SGVCYYSEASVIDC
>NEUWmali
------------------------------------------------MTDPPTGR-RARGMADFPVA-----V--------------GD-GEG-EEQGWTQNVVVMRHGDRIDAAEPLWTAHADRPWDPPLTDAGKIRAWTTGKRLRSVGFPIHRVIISPFLRCIQTAAEVITALCCVVDSDANLLAMESSDGAIVDSTRVKAHIDYGLCEVLCTEAMRITGPPKDGIWFPAVSELEALLPAGTVDHSVERVNQQLPPWEEPLSAGRERYYTVIRAFADKFPHENLLLVTHGEAVGVSVSSCHEDVIIYEVDYCAFAHLQRQGQ-----SE---------------------------------------
>NEUWzoll
-----------------------M-------------SFHSRGLSELSITDPPTGE-RAREMADFPVA-----V--------------GD-GEG-EEQGWTQNVVVMRHGDRIDAAEPLWTAHADRPWDPPLTDAGKIRAWTTGKRLRSVGFPIHRVIISPFLRCLQTAAEVITALCCVVDSDANLLAMESSDGAIVDSTRVKAHIDYGLCEVLCTEAMRITGPPKDGIWFPSVSELEALLPAETVDHSVERVNQQLPPWEEPLSAGRERYYTVIRAFADKFAHENLMLVTHGEAVGVSVSSCLEDVIIYEVDYCAFAHLQRQVQ-----SEPSQA-LSP--GGFK--LVTSS-L--TGLLYR--------
>OECEmacu
-------------------------------------------------------------MAETLQT--GGEA--------------SD-GYREEGQGWTQNVVVMRHGDRIDVLEPLWLARADRPWDPPLTDDGKIRAWTTGKRLRAIGFPIHRIIVSPFLRCLQTAAEVITALCCVVDDDTRFLSMETSAGAVIDHTRVKVNIEYGLCEVFGMEAMGRIAPPGDGVWLPALSELEALLPAGTIDHSVDPLKQQLPSWGESLAIARERYHTIIEALADKFPHENLLLVTHGEAVGVSVSSYLKDAIVFRVDYCAYAHLQRQVS-----SQPSEA-VAG--GGFK--LVPST-Q--IGLLFTS-------
>OPHRgarg
-------------------------------------------------------------MSESIRNSVESQA--------------GE-EDK-KNQQWPQNVVVMRHGDRIDAAEPLWSAHADRPWDPPLTSTGKIRAWTTGKRLRSIGFPIHRVIVSPFLRCLQTAAEVITALCCVVDEEIHILSMETSSGAIIDPTRVKVNIEYGLCEVLCMEAMRITGPPKDGIWFPNVSELEALLPVGTLDHSVDCLYQQLPSWEEPLAAARERYQRVIEALADKFPQENLLLVTHGEAVGVSVSSYLNGAVVYEVEYCAHSHLQRQVC-----SEPLKT-VAA--GGFK--LMPRS-Q--SGLLFS--------
>OPHRsphe
-------------------------------------------------------------MSESIRNSVESQA--------------GE-EDK-KNQQWPQNVVVMRHGDRIDAAEPLWSAHADRPWDPPLTSTGKIRAWTTGKRLRSIGFPIHRVIVSPFLRCLQTAAEVITALCCVVDEEIHILSMETSSGAIIDPTRVKVNIEYGLCEVLCMEAMRITGPPKDGIWFPDVSELEALLPVGTLDHSVDCLYQQLPSWEEPLAAARERYQRVIEALADKFPQENLLLVTHGEAVGVSVSSYLNGAVVYEVEYCAHSHLQRQVC-----SEPLKT-VAA--GGFK--LMPRS-Q--SGLLFS--------
>ORCHital
-------------------------------------------------------------MAGSDRI-TGGEA--------------GE-EGK-ERQGWAQNVVVMRHGDRIDAAEPLWSAHADRPWDPPLTSTGKIRAWTTGKRLRSIGFPVHRVVVSPFLRCLQTAAEVITALCCVVDEDSHILSMETSSGAVIDPTRVKVNIEYGLCEVLCMEAMRITGPPKDGIWFPNVSELEALLPVGTLDHSVDGLYQQLPSWEEPLAAARERYRSVIEALADKFPQENLLLVTHGEAVGVSVSSCLNDAVVYEVEYCSYSHLQRQVC-----SEPSKT-VAA--GGFK--LMTRS-Q--AGLLFS--------
>PAPHconc
-------------------------------------------------------------MAGSVQT-EGGEA------------AGAG-AAR-GRQARKQNVVVMRHGDRIDAVEPLWTVHAERLWDPPLTDAGKIRAWTTGKRLRSIGFPFHRVIVSPFLRCLQTAAEVIKALCCVEEDDAHLLAMETSSGAAIDPSRVKVYIEYGLCEVLSMEAMRISGPPKDGVWFPDISELEALLPSGTLDDSVERLYQKLPSWEEPMDVARERYQAVIQALADKFPNENLLLVTHGEAVGVSISSHLKDTIVYEVEYCAYSHLQRLVY-----SEEA----AA--DAFK--LVTNS-L--AGLLFS--------
>PAPHhirs
-------------------------------------------------------------MAESVQT-EGGEA--------------AG-DAR-GRQARKQNVVVMRHGDRIDAVEPLWTVHAERLWDPPLTDAGKIRAWTTGKRLRSIGFPFHRVIVSPFLRCLQTAAEVITALCCVEEDDAHLLAMETSSGAAIDPSRVKVYIEYGLCEVLSMEAMRISGPPKDGVWFPDISELEALLPSGTLDDSVERLYQKLPSWEEPMDVARERYQAVIQALADKFPNENLLLVTHGEAVGVSISSHLKDTIVYEVEYCAYSHLQRLVY-----PEEA----AA--DTFK--LVTNS-L--AGLLFS--------
>PHAIflav
-----------------------MWCS----FPVPTGTSHSRVNPLV----ERSRE---REMAEALQT-GGGEE--------------SD-GYM-ESQGWTQNVVVMRHGDRIDVAEPLWLARSDRPWDPPLTDAGKIRAWTTGKRLRAIGFPVHRVIVSPFIRCLQTAAEVITALCCIVDGDTHLLSMDTSAGAVIDPTRVKVHIEYGLCEVFCMEAMRLTAPPKDGMWLPDVSELEALLPAGTLDHSVDPLKQQLPLWEEPLAVARERYHTIIQALADKFPHENLLLVTHGEAVGVSVSSNLKDSIVYEVDYCAYTHLQRQLY-----SEPSNT-VAV--GGFK--LVTSS-Q--PGLLFYS-------
>PHAItank
-------------------------------------------------------------MAEAIQT-GGGEA--------------SD-GYR-ESQGRTQNVMVMRHGDRIDVAEPLWLARADRPWDPPLTDAGKIRAWTTGKRLRAIGFPVHRIIVSPFIRCLQTAAEVITALCCIVDDDTHLLSMETSAGAVIDPTLVKVHIEYGLCEVFCMEAMRLTAPPKDGMWLPDVSELEALLPAGTVDHSVDPLKQQLPLWEEPLAVARERYHTIIQALADKFPHENLLLVTHGEAVGVSVSSNLKDTIVYEVDYCAYTHLQRKVY-----SEPSKA-VAV--GGFK--LVTRS-Q--PGLLFC--------
>PHALcorn
-------------------------------------------------------------MAESLQI--GGEA--------------AD-SCR-ERQGRTQNVVVMRHGDRIDAEEPLWLARAERPWDPPLTDSGKIRAWTTGKRLRAIGFPVHRIIISPFLRCLQTAAEVITALCCVVDNETQILSMETSAGVVIDPTRVKANIEYGLCEVFCMEAMRLTTLPKDGIWLSDVSELEASLPAGTIDQSVGPLRTQLPLWEEPLVVARERYHTIIEALADKFPLENLLLITHGEAVGVSVSSNLEDAIVYEVDYCAFTHLQRQVF-----SEPSKA-VTA--GGFK--LVKSS-Q--AGLLYI--------
>PHALmode
-------------------------------------------------------------MAESLQI--GGEA--------------AD-SCR-ERQGRTQNVVVMRHGDRIDAEEPLWLARAERPWDPPLTDSGKIRAWTTGKRLRATGFPVHRIIISPFLRCLQTAAEVITALCCVVDNETQILSMETSAGVVIDPTRVKANIEYGLCEVFCMEAMRLTALPKDGIWLSDVSELEALLPAGTIDQSVGPLRTQLPLWEEPLVVARERYHTIIEALADKFPLENLLLITHGEAVGVSVSSNLKDAIVYEVDYCAFTHLQRQVF-----SEPSKA-VAA--GGFK--LVKSS-Q--AGLLYI--------
>PHRAlind
-------------------------------------------------------------MAESLQT-VGGEA----------TCAGAG-EGG-GRQAQRQNVVVMRHGDRMDAVEPLWTVHAERPWDPPLTDGGKIRAWTTGKRLRSIGFPFHRVIVSPFLRCLQTAAEVITALCCVEKDDAYLLAMETSSGASMDPSRVKVYIEYGLCEVLSMEAMRISGPPKDGVWFPDISELEALLPSGTVDHAVEHLYQKLPSWEEPMDVARERYQAVIQALADKFPNENLLLVTHGEAVGVSISSHLKDTIVYEVEYCAYSHLQRQVY-----SEEA----AA--EAFN--LATNS-L--AGLLFSR-------
>PLATclav
-------------------------------------------------------------MAGSVRS-IGGEA--------------GE-EGK-ERQGWAQNVVVMRHGDRIDAAEPLWSAHADRPWDPPLTSTGKIRAWTTGKRLRSIGFPVHRVVVSPFLRCLQTAAEVITALCCVLDEDTHILSLETSSGALIDPTRVKVNIEYGLCEVLCMEAMRITGPPKDGMWFPDVSEIEALLPVGTIDHSVDGIYQQLPSWEETLVAARERYQSVIEALADKFPKENLLLVTHGEAVGVSVSSYLNDVVVYEVEYCAYSHLQRQVC-----SEPSET-VAA--GGFK--LMTKS-Q--SGLLFS--------
>PTERcurt
-----------------------MLSRY-----------HSRGTLRVHLDLVSERG---RGMAESLRS-VGGEV--------------GQ-EGN-ERREWAQNVVVMRHGDRIDAAEPLWLAHADRPWDPPLTNTGKIRAWTTGKRLRAIGFPVHRVIVSPFLRCVQTAAEVVTALCCVVDDDTHILSMETSSGAVIDPTRVKVNIEYGLCEVLCMEAMRITGPPKDGIWFPDVSELEALLPAGTLDHSFVRLYQQLPSWEEPLAAARERCHTVIEALADKFPHENLLLVTHGEAVGVAISSYLNNAIVYEVEYCAYSHLQRQLC-----SDPLKT-VAA--GGFK--LITRS-Q--TGLLFT--------
>RIMAelli
-------------------------------------------------------------MAESLQS--EGEA--------------GQ-DGE-ERQGWAQNVVVMRHGDRIDAAEPLWTAHADRPWDPPLTSTGKIRAWTTGKRLRSIGFPVHRIIVSPFLRCLQTAAEVITALSCVVDDETHILSMETSLGAVVDPTRVKVNIEYGLCEVLCMEAMRITSPPKDELWFPDVSELEALLPGGTLDHSVDRLYQQLPSWEEPLAAARERYRTVIEALADKFPHENLLLVTHGEAVGVSVSSYLNEVIVYEVDYCAYSHLQRQVF-----PGSLNT-A----AGFK--LLTRS-R--TGLLFSS-------
>SELEaequ
-----------------------M-----------------------------------AEMAESLQT-VGGEA--------------AG-AGR-GMQVRWQNVVVMRHGDRIDAAEPLWTVHAERPWDPPLTDAGKIRAWTTGKRLRSIGFPFHRVIVSPFLRCLQTAAEVITALCCVDEDDAHLLAMETSSGAAIDPSRVKVYIEYGLCEVLSMEAMRISGPPKDGVWFPDISELEDLLHSGTLDYSVERLYQKLPSWEEPMDVARERYQTVIQALADKFPNENLLLVTHGEAVGVPISSHLKDTIVYEVEYCAYSHLQRRVH-----SEEV----AA--EAFK--LVTSS-L--TGLLFS--------
>SERAvome
-------------------------------------------------------------MAESVRSCVGGEA--------------GE-EGK-QKQGWTQNVVVMRHGDRIDLAEPLWSAHADRPWDPPLTSTGKIRAWTTGKRLRSIGFPVHRVVVSPFLRCLQTAAEVITALCCVVDEDSQILSMETSSGAIIDPTRVKVNIEYGLCEVLSMVAMRITGPPKDGMWFPDVSELEALLPVGTLDHSVDGLYQQLPSWEEPLAAARERYQSVIEALADKFPQENLLLVTHGEAVGVSVSSYLNDAFVYEVEYCAYSHLQRQVC-----SESSKT-VPA--GGFK--LMTRS-Q--RGLLFS--------
>THELangu
-------------------------------------------------------------MAESIES--GGEV--------------GQ-DGK-ERQGWEQNVVVMRHGDRIDAAEPLWTAQADRPWDPPLTSTGKIRAWTTGKRLRSIGFPVHRVIVSPFLRCLQTAAEVITALCCVAEDDTHILSMETSSGAVIDPTRVKVNIEYGLCEVFCMAAMRITSPPKDGQWFPDVSELEALLPGGTLDHSVDRLYQQLPSWEEPLAAAWDRYSTVIEALANKFPQENLLLVTHGDAVGVSVSSYLKGATVYEVDYCAYSHLQRQVF-----SESLKT-V----AGFK--LLMRS-R--PGLLFSS-------
>VANIplan
-------------------------------------------------------------MAELLGK-----V--------------DE-ITD---EGRTQHVLVMRHGDRIDAVEPLWQLHAKRAWDPPLTDAGKIRAWTTGKRLRAVDFPIHRVIVSPFLRCLQTAAEVITALCCVVDDDTHLLAMETSEGAVIDSTRVKAYIEYGLCEVLYTEAMGIVAPPKDGIWFPDVSDLEAFLPTGTLDYSVDRLYQQLPTWEEPLDVARERFDSVIKALADKFPHENLLLVTHGEAVGVSISSHLKDAVVYEVEYCAYAHLQRQVS-----SDPSSV-ADK--GAFRGHVISGR-E--TELRMACH------
>VANIshen
-------------------------------------------------------------MAELLGK-----V--------------DE-ETG---EGRTQHVLVMRHGDRIDAVEPLWQLHANRAWDPPLTDAGKIRAWTTGKRLRAVDFPIHRIIVSPFLRCLQTAAEVITALCCVVDDDTHLLAMETSEGAVIDTTRVKAYIEYGLCEVLSTEAMGIVAPPTDGIWFPDVSDLEAFLPAGTLDYSVERLYRQLPTWEEPLDVARERFDNVIQALADKFPHENLLLVTHGEAVGVSISSHVKDAVVYEVEYCAYAHLQRQVS-----SDPSSV-ADK--GAFR--FISSS-Q--TGLMFN--------
>EPIPaphy
-------------------------------------------------------------MADLLQT-GGREA--------------SD-GGK-ERHEWTQNVLVMRHGDRIDAAEPLWIMDADRPWDPPLTDAGKIRAWTTGKRLRSIRFPIHRVIVSPFLRCIQTASEVISALCCVVDDSS-LLSMETSDGTVIDPTRVKANIEYGLCEVFSMEAMRLSAPAKDEMWFPHISEINSLLPPGTIDHSVASLTQQLPLWEESMNAARERYHTIIKALANKFPHENLLLVTHGEAVGVSVSSYLKDAIVYEVSYCAFTHLQRQIC-----AEESYN-TAA--EGLS--FV-SS-Q--ADILFSGKITAS--
