# Supplementary material for: Orchid Phylotranscriptomics: The Prospects of Repurposing Multi-Tissue Transcriptomes for Phylogenetic Analysis and Beyond
Source: Front Plant Sci. 2022 May 27;13:910362. doi: 10.3389/fpls.2022.910362 (PMC9196242; doi:10.3389/fpls.2022.910362)
Supplement: Supplementary file 4 [file Data_Sheet_3.zip › ortho_MSA/r1/OG0009086.fa]

>HAEMdisc
MSSVGGGSMTWQEELASLVGDSGVRYSNIGDMAEEAAAAA---GNAADHKGSVVGEGYYTYDDGIAQEESFRDQLKGFFKASVEMMQDFGRGCNDISQQSLAGMGDSCIAKRLRGPLLIVSRRLRFLNDYLPEDRDPVHSWLVIICVLLVVLPAMYANCGCLAPLQIPKILYIHPPSASLIQLPDGRAMAYHEQGVSADRARFTMISPHAFLSSRLAGIPGIKESLLENFGVRFVTYDLPGFGESDPHPSRNLNSSAHDMLDLANALGVLDKFWVLGYSNGGMHAWAAVRYIPEQLAGVAMFAPMTNPYDSRMTKEEKNKVWEKWTAKKKFMFILAKRFPSLLPYFYQRSFLSGIQGQLEKWL-LSSLGKKDKALTEKPIFQEHWERNVAESIRQKDPKPFVEEAVLQVSNWGFSLADLQVRKKHGGNNLMHWLKSIYTRGDEEWTGFLGPIHIWQGTDDLVIPPSMAEFTRRLIPGVTVHHLLGEGHFSYYCFCDDCHEQIFSTLFGTPQGPKSPPCED------DL-LSP-SSQDICEEA-IPENSAQMERYT
>HYPOheme
----------------------------------------------------------------------------------------------------------------MKGPVEVAAKRLEFLNEYLPEDRDPVHSWIVVVCVYLLAFTVLTINSEPRTPVQLPKKMEIRPPSASRIQLPDGRYMAYHEQGVSAERARFSLVAPHSFLSSRLAGIPGVQASLLEEFGVRLVTYDLPGFGESDPHPGRNLNSSAFDMLHLADALEVMDKFWVVGYSGGSMHAWAAVRYIPDRLAGVAMFAPMSNPYDSSMTKEERHRTWEKWSTKRKLMYVLARRFPSLLPFFYRRSFLSGLKGCPEKWL-SLSLGSKDKALLQDQVFNDFWERDVGESVRQGDVKPFVEEAILQVSNWGFRLSELQVQKNHEGKGLLTWLKSMYSPVEREWAGFLGPIHIWQGMDDRVVPPSMTEFVRRVVPGATVHRLLGEGHFSYFCFCDECHRQVFSTLFGIPQGPLASILED------NTSPSS-LSEEYCEET-TSLNCTKDE---
>DENDnobi
MSLVGEGSMTWQEELASLVGESGVQYSAIGGEAE---------GNASDLNGSVVGEGYYRHEDGIVPEESMKDQLKGFLKASVEMMQDFGRGCRDILQQSLTGVEDSYVAKRLRGPWGVVSRRFGFLNDYLPEDRDPMHSWLVIICVFLVALLALNVNSGHIVQVQLPKKLYIHPPSASLIQLPDGRVMAYQEQGVSVERARFTMISPHSFLSSRLAGIPGIKESLLKDFGVRFITYDLPGFGESDPHPCRNLNSSAHDMLQLANALGIMDKFWVLGYSGGGMHALAAVRHIPDRIAGVAMFAPITNPYDSRMTKEEKNKIWEKWTAKRKFMFIVAKRFPSLLPYFYRQSFLSGMQGQLERWL-SLSLGKKDKVLTDGHIFQEFWERDVAESIRQNDPKPFVEEAVLQVSNWGFSLADLQARKKHEGKNLLLWLKSIYTQEDGEWTGFLGPIHIWQGMDDRVVPPSMTEFSRRLIPGATVHRLPAEGHFSYYCFCDDCHKQIFSTLFGIPQGPLTAISEN------DL-PSP-SSKELFEDENSSQN---LDSQV
>BORYspha
MSSAAGGSMTWHEELASLVGDTGIQYSA--AVPPPPGA---AERNGGDLRGRVVGDGYFGYEDEVGSEESFKDQVKGFLKASAELIQELGRGCKEIFLQSLEGAEDFYVVKKLRGPLTVVSGKLEFLNEYLPEDRDPLHSWLVVIFVFLLAFTVLNVNSERATSVELPKKMFMHPPSASRVQLPDGRYLAYQEQGVSAERARFPLIAPHSFLSSRLAGIPGIKASLLEEFGVRLVTYDLPGFGESDPHPGRNLNSSALDILNLVNAVGIIDKFWVLGYSGGGMHAWAAVRYIPDRLAGVAMFAPMGNPYDPNMIKEERLKIWEKWTAKRKLMYVVARRFPSLLPFFFRRSFLSGMQGRPEKWL-SLTLAKKDKALIEEQVFNEFWERDVEESVRQRDPKPFVEEAVLQVSNWGFSLADLQVQKKHEGKGLLVWLKSMYSPAEREWAGFLGPIHIWQGMDDWVVPPAMTEYVRRVVPGATVHKLLGEGHFSYFCFCDECHRKVFSTLFGIPQGPLSVTVENENENNENYPPSPQSSEECCEET-TSVNCTDEK---
>HABElong
MSSLGGGSMTWQEELASLVGDSGLQYSSIGGVAEEAAAPA--EGKETDRSGTLALEDYQTFNDDIAPEESLKDQLKGFLIASVEMMQNFGRGCKDVIHQNLAGMENSHIVKSLRTPLAIVSMRLRFFNEYLPEDRDPVQSWLAIICVLLVTLLALYVNCGHNEPVQLEKILHMHPPSANLIQLPDGRAMAYHVQGVSAERARFTMISAHAFLSSRLAGIPGIKESLLDEFGVRFVTYDLPGFGESDPHSSRNLNSSAHDMLHLANALGIRDKFWVLGYSGGGMHAWAVVRYIPDRLAGVAMFAPLMNPYDSSMTNEEKNKVWEKLTTKKKFMFILAKRMPSLLPYFYRHSFLSGMQIQLETWL-SSTLGKKDKALTEGNIFKDFWERNVAEAVRQKDPKAFVEEAVLQVSNWGFRLADLQVRKKHGGQNLLQWLKSIYTKGDGEWTGFLGPIHIWQGMDDRVIPPIMTEFTSRMIPGATVHRLLGEGHFSYYCFCDDCHKQIFSTLFGTPQGPLSIISED------EL-LRLSSFQDTCDEA-IPENSAQYE---
>ANOEroxb
MSSVGGGSMTWQEELASLVGDSGVRYSTIGGMAEEAAAAA---GNAADHKGRVVGEEYYTYDDGIA-QESLKDQLKGFFKASVEMMQDFGRGCNDISQQSLAGMEDSFIAKRLRGPLLIVSRRLRFLNDYLPEDRDPVHSWLVIICVLLVVLPAMYANCGCLSPRQLPKILYMHPPSASLIQLPDGRAMAYHEQGVSAERARYTMISPHAFLSSRLAGLPGIKESLLENFGVRFVTYDLPGFGESDPHPSRNLNSSAHDMLDLANALGVSDKFWVLGYSNGGMHAWAAVRYIPDQLAGVAMFAPMTNPYDSRMTKEEKNKVWEKWTAKKKFMFILAKRFPSLLPYFYQRSFLSGIQDQLEKWL-LSSLGKKDKALIERHIFQEYWERNVAESIRQKDPKPFVEEAVLQVSNWGFSLADLQVRKKHGGNNLMHWLKSFYTRGDEEWTGFLGPIHIWQGTDDLVIPPSMAEFTRRLIPGVTVHRLLGEGHFSYYCFCDDCHEQIFSTLFGTPQGPKSTPHED------DL-LSP-SSQEICEEA-IPENSAQME---
>EPIDfulg
MSLVG-------EELASLLGETGVQYSGMGGAAE---------ENAAHLQGGVAGEGYYRHDDGIAPEESLKDQLKGFLKASGEMMRDFGRGCNDILQQSLTGAEDSYVVNKLRGPWAVVSRRLGFLNDYLPEDRDPLHSWLVIICVFLVALPALNVNNGNSFPVQLPKKLYIHPPNASVIQLPDGRIMAYHEQGAPVENARFTMISPHSFLSSRLAGIPGIKESLLGDFGVRFVTYDLPGFGESVPHRSRNLNSSAHDMLHLANALGVTDKFWVLGYSGGGMHAWAAVRYIPDRIAGVAMFAPITNPYDSRMTKEERNRIWEKWSAKRKLMFMAAKRLPSLLPFFYRRSFLSGMEGQLEKWL-SLSLGKKDKALTEGSIFQEFWERDVAESIRQSDPKPFVEEAVLQVSNWGFSLAELQVRRKREGKNLLLWLKSIYTQEEGEWTGFLGPIHIWQGMDDRVVPPSMTEFTQRLIPGATVHRLPAEGHFSYYCFCDDCHKQIFSALFGIPQGPLAPPPGT------DSSPSPPPSGEFCEEDLAAETCSRRDAQV
>CYMBensi
MSLAGESSMTWQEELASLVGESGVQYSAIGGEAE---------GNAAVIKGRGVGEGYYGHDDGIVPEESLKDQLKGFLKASWEMMQDFGRGCSDILQQSLTGMEDSYVAKSLRGPWAVVSRRLGFLNDYLPEDRDPIHSWLVIICVFLVALPALNVNSGHIVPEQLPKKLYIHPPNASHIQLPDGRVLAYHEQGFSIERARFTMISPHSFLSSRLAGIPGIKESLLEDFGVRFITYDLPGFGESDPHPTRNLNSSAHDMLHLANALGVRDKFWVLGYSGGGMHAWAAVRYIPDRIEGVAMFAPKTNPYDTRMTKEEKNKIWEKWTAKRKFMFIIAKRLPFLLPYLYRQSFLSGMQGQLEQWL-SLSLGKKDKALTEGQIFQEFWERVVAESIRQSNPKPFVEEAVLQVTNWGFSLADLQVRKKHEGKNLLLWLKSIYAQEDGQWTGFLGPIHIWQGMDDRVVPPSMTEFTGRLIPGATVHRLPAEGHFSYYCFCDDCHKQIFSALFGIPRGPLPPPSEP------DP-PSPSSSDEPSGSDPSSSDSHQLE---
>APOSodor
--------MTWQDEFANLVGDSGIRYPTIGGMAEEMAAPLPQERDPAELKGRVVGEGYV-YHDGIALEESFKDQVKGFLKASVEMMQDLGRGCKDILEQSLVGVEDSYVAKRLRGPWEAISGRVRFLNDYLPEDRDPVQCWLVIICVFLLALPALNVNGGHKAPVQLPKKLHIRPPSASVIQLPDGRNISYQEQGVAAERARFTMIAPHGFLSSRLAGIPGIKPYLLEEFGVRLITYDLPGFGESDPHPKRNLSSSALDMLHLANAVGVTNKFWVLGYSGGGMHAWAAVHYIPDSLEGVAMFAPMVNPYDAKMDKEERYKTWDKWTAKRMLMFILAKRFPSLLPYFYRRSFLSGMQGQMEKWL-SLSLGKKDKALTEETFFQEYWERVVEESVRQMDPKPFVEEASLQVSNWGFSLGDLQVQKKHEGTNLLLWLKSIYSQ-DREWTGFLGPIHIWQGMDDRIAPPSMTEFTRRMIPGATVHRLLGEGHFSYFCFCDDCHRQIFSTLFGIPQGPLSPEMED------DDVPNP-SSDGYCKVA-APESDTLLE---
>PHALcorn
MSLVGEGSMTWQEELASLVGETGVQYSASGGELE---------RNAADLKGRVGGEEYYRHEDGIVQEESLKDQLKGFLKASVEMMQDFGRGCRDIVRQSLTGVEDSYVMRRLRGPWGVVSRRLGFLNDYLPEDRDPIHSWIVIICVFLVALPALNVNNGHIVPVQPPKKLYIHPPSASLIQLPDGRVMAYHEQGVPVGKARFTMISPHSFLSSRLEGIPGIKESLLEDFGVRFVTYDLPGFGESDPHPRRNLTSSAHDMLHLADALGVVDKFWVLGHSGGGMHAWAAVRYIPDRIAGVAMFAPMTNPYDPRMTKEEKNKIWEKWTAKRKFMFFIAKRLPSLLPYFYRRSFLSGMQGQLEKWL-LLSLGKKDKALTEGHIFIEFWERVVAESVRQNDPKPFVEEAVLQVSNWGFSLADLQLRKKHEGKNLLLWLKSIYTQEDEEWTGFVGPIHIWQGMDDRVVPPSMTEFTRRLIPGATVHRLPAEGHFSYYCFCDDCHEQIFSTLFGIPQGPLTAISEN------YL-LSP-YPKELSDQDLVSEDSSHQEL--
>PHRAlind
MSSAGGGSLAWHEELASLVGDTGVRYSAIGGAVDDPPAPV--EVDAADLKGTVVGEGYYRYEDGIVPEETLKDQMKGFLKASVEMMQDFGRGMGDIVRQSLDGVEDSYVAKRLRGPWAVISGRLRFLNDYLPEDRDPVHSWLVIICVLLVTLPALNVKSGHIAPVQRAKKLYIHPPSASLIQLPDGRVMAYQEKGVTAERSRFTLIAPHTFLSSRLAGIPGIKESLLVEFGVRLVTYDLPGFGESDPHPIRNLNSSALDMLHLANAVGIMDKFWVFGYSGGGMHAWAAVRYIPDRIAGVAMFAPMTNPYDSRMTKEERNKIWEKWTAKKKFMFFLAKRFPSLLPSFYNRSFLSGMQDQLEKWL-SLSLGKKDKASTERHNFKEFWERDAEESIRQRNPKPFVEEAVLQVSNWGFSLADLQVRKKHEGKKILHWLKSIYIQGDGEWTGFLGPIHIWQGTDDWVVPPFMTEFTRRMIPGATVHRLLGEGHFSYFCFCDDCHRQIFSTLFGIPQGPVSTTSED------DL-LFT-SPEGICEEV-TYENSTELE---
>DACThata
MSSVEGVSMTWQEELASLVGDSGVHYSSMGGVAEERASPA--EGIEADLSGRLVGEGYRTYEDGIVPEESLKDQLKGFCMASVEMMQDFGRGCKDVMHQSLVGMDDSYIVKWFRRPLAIVSRRLRFLNDYLPEDRDPVHSWIVIICVLLVTLPALYVDCGHKEPVQLPKILHMHPPSASVIHLPDGRAMAYHEQGVSAERARFTMISVHSFLSSRLAGMPGIKESLLDEFGVRFVTYDLPGFGESDPHTSRNLNSSAHDMLHLANALGIRDKFWVLGYSGGGMHAWAVVRYIPDRLAGVAMFAPLMNPYDSSMTNEEKNKVWEKLTTKKKFMFFLAKRLPSLLPYFYRQSFLSGMQVQLEKWL-SSTLGKKDKALTEGNIFKEYWERNVAESIRQKDPKPFVEESVLQVSNWGFRLADLQVRKKHGGQNLLQWLKSIYTKADGEWTGFLGPIHIWQGMDDRVIPPPMTEFTSRMIPGATVHRLLGEGHFSYYCFCDDCHKQILSTLFGTPRGPLSLISED------EL-LRLSSSRETCDEA-IPENSCSERVI-
>PTERcurt
MSSVGGGSMTWQEELASLVGDSGVRYSTIGGMAEEAAVVA---GNAVDLKGRMVGEGYYTHEDDFALEESLKDQLKGFLKASVEMTQDFGRGCNDILQQSLAGVEDSYIAKRLRGPLALVSRRLRFLNDYLPEDRDPVHSWLVIICVLLVALPALYVNCGRIAPVQLPKILYIHPPSASLIQLPDGRLMAYHEQGVLAERARFTMISPHAFLSSRLAGVPGMKESLLEKFGVRFITYDLPGFGESDPHPSRNLNSSAHDMLHLATALGIKDKFWVLGYSSGGMHAWAAVRYLPDQLAGVAMFAPMTNPYDSRMTKEEKNKVWEKWTAKKKFMFILAKRFPSLLPYFYRRSFLSGMQGHLEKWL-LSSLGKKDKALTEGSIFQEYWERNVAESIRQKDPKPFVEEAVLQVSNWGFSLADLQVRKKHGSNNLMHWLKSIYTRGDEEWTGFLGPIHIWQGTDDLIMPPPMAEFTRRMIPGVTVHRLLGEGHFSYFCFCDVCHEQIFSTLFGTPQGPLSISCEE------DL-LSP-SSQEVCEEA-IPENSAQPE---
>NEUWmali
--------MTWQDEFASLVGDSGIRYPTIGDMAEEMAAPPPRERDPAELKGRVVGEGYV-CHDGIAPEESLKDQVKGFLKASVEMMQDLGRGCKDILEQSFVGLEDSYVAKRLRGPWTAISGRLRFLNDYLPEDRDPVHSWLVIIFVFLLALPALNVNGGHKAPVQLPKKLYIRPPSASLIQLPDGRNISYQEQGVAAERARFTMIAQHAFLSSRLAGIPGIKPYLLEEFGVRLITYDLPGFGESDPHPERNLSSSALDMLHLANAIGVTNKFWVLGYSGGGMHAWAAVRYIPDSLEGVAMFAPMINPYDSRMNKEERYKTWDKWTAKRKLMFILAKRLPSLLPYFYRRSFLSGMQGQLEKWL-SFSLGKKDKALAEERFFQEYWEMVVQESIRQMDPKPFVEEASLQVSNWGFSLADLQVQKKPESTNLLLWLKSIYSQADREWTGFLGPIHIWQGMDDRIVPPSMTEFTRRMIPGATVHRLLGEGHFSYFCFCDNCHRQIFSTLFGIPQGSLGPEMED------DGPPYP-SSEEHCQVA-APETDTTLE---
>PAPHhirs
MSSAGGGSMAWHEELASLVGDTEVSYSAIGGAVDDLPVPA--EVDAADLKGAMLGEGYYRYDDGIAPEETLKDQMKGFLKASVEMMQDFGRGIGDIVRQSLDGVEDSYMARRLYGPWTVISRRFRFLNDYLPEDRDPMHSWLVIICVLLVTLPALNVKSGHVAPVQRAKKLYIHPPSANLIQLPDGRDMAYQEKGVTAERSRFTLIAPHSFLSSRLAGIPGIKESLLEEFGVRLVTYDLPGFGESDPHPLRNLNSSALDMLHLANAVGIMDKFWVLGYSGGGMHAWAAVRYIPDRIAGVAMFAPMTNPYDSRMTKEERNKIWEKWTAKRKFMFILAKRFPSLLPYFYRRSFLSGTHDQLEKWL-LLSLGKKDKASTEGHKFHEFWERDVEESIRQRNPKPFVEEAVLQVSNWGFSLADLQVRKKHEGKNLLQWLKSIYIRGDGEWTGFLGPIHIWQGTDDWAVPPFMTEFTRRMIPGATVHRLLSEGHFSYFCFCDDCHRQIFSTLFGTPQGPISTISED------VL-LSP-SSEGICEEV-TYENSTESD---
>OPHRsphe
MSSAEGGPMTWQEELASLVGDSWVQYSSIGGVAEDTVAPV--GGNDADLSGKLVGKGYRAYEDGIVPEESLQDQLNGFFMASVEMMQDFGRGCKDVMHQSLAGMDDSHILKWFRKPLAIVSRRLRFLNVYLPEDRDPVQSWLVIICVLLVTLPALYVDCGHKKPAQLPKILHMHPPSASVIHLPDGRTMAYHEQGVSVERARFTMISAHSFLSSRLAGIPGIKESLLDEFGVHFVTYDLPGFGESDPHTSRNLNSSAHDMLHLANALGVRDKFWVLGYSGGGMHAWAVVRYIPDRLAGVAMFAPLMNPYDSSMTKEEKNKVWEKFTTKKKFMFFLAKRVPSLLPYFYRQSFLSGMQVQLEMWL-SSTLGKKDKALAEGNIFKEYWERNVAESIRQKDPKPFVEEAVLQVSNWGFRLDDLQVRKKQGGQHLLQWLKSIYTKGDGEWTGFLGPIHIWQGMDDRVIPPPMNEFASRMIPGATLHHLLGEGHFSYYCFCDNCHKQILSTLFGTPQGPLYLISED------EL-LRQSSSREKCVMKLYPKTPTQS----
>EPIPpurp
---------------------------------------------------------------------------------------------------------DSYLVNWLRGPWAVVSRRLRFLNDYLPEDRDPIHCWLVIICVFLIALLALNVNSGYIAPVQLPNKLYIHPPSASLIQLPDGRVLAYHEQGVSVERARFTMISPHAFISSRLAGIPGIKESLLEDFGVRFVTYDLPGFGESEPHPSRNLNSSAHDMLHLANALGIMDKFWVLGYSSGGMHAWAAVRYIPERLAGVAMFAPMTNPYDSRMTKEEKNKIWEKWTAKRKFLFILAKRFPSLLPSFYRQSFLSGMQGQLEKWL-SSSLGKKDKALTGGHIFQEFWERDVAESIRQKDPKPFVEEAVLQVSNWGFSLADLQVRKKHEGKNLLLWLKSIYTQGDGEWTGFLGPIHIWQGTDDRVVPPFMTEFSRRLIPGATVHRLLGEGHFSYYCFCDDCHKQIFSTLFGTAQGPLTAISED------VL-LSS-SSEELCEDV-TSENYTQLELKN
>GALEfabe
M---G-------------------------------------EGNAGVLKGRALGEGFYRYDDGIAPEETLKDQMKGFLKATLEMMTDFGRGCADIVQQSFVGVEDSYIAKRLHGPLKVASTRLRFLNDYLPEDRDPVYSWLVIICVLLVTLPALFVNSGHISPIEPPKKLYMHPPNASLIQLPDGRLMAYKEQGVSAIRARFTMISPHAFLSSRLAGIPGIKESLLEEFGVRFITYDLPGFGESDPHPKRSLNSSAFDVLHLANAVGVTDKFWVLGYSSGGMHAWATVRYIPHRVAGVAMFAPMANPYDPRLTKEERNRIWEKWTTKKKFMFFLAKRLPSLLPYFYRRSFLSGMQGQLEKWL-SLSLGKKDKALMEGHAFRDFWARDVAESVRQMNPKPFVQEAVLQVSNWGFSLADLQVRKKHEGKNLLLWLKSIYVQNEGEWTGFLGPIHIWQGTDDQVVPPSMTEFVRRLIPGATVHRLLGEGHFSYYCFCDDCHRQIFSTIFGIPQGPIPLVAED------EP-KTP-PPPEGLEGDAASQCSVESE---
>EPIPhell
MSSVGGGSMTWQEELARLVGDSGDRYSVIGGVEDEAAELP-PEENAAELKGRVVGDGYYRHDDGIATEESLNDQLNGFLKASVEMMQDFGRGCNDILQQSLAGVEDSYLVNWLRGPWAVVSRRLRFLNDYLPEDRDPIHCWLVIICVFLIALLALNVNSGYIAPVQLPNKLYIHPPSASLIQLPDGRVLAYHEQGVSVERARFTMISPHAFISSRLAGIPGIKESLLEDFGVRFVTYDLPGFGESEPHPSRNLNSSAHDMLHLANALGIMDKFWVLGYSSGGMHAWAAVRYIPERLAGVAMFAPMTNPYDSRMTKEEKNKIWEKWTAKRKFLFILAKRFPSLLPSFYRQSFLSGMQGQLEKWL-SSSLGKKDK--------------------------------------------------------------------------------------------------------------------------------------------------------------------------------------
>CYPRflav
MSSVGGGSMAWHEELASLVGDTGVGYSAIGGAVDGPPAPA--EVDAADLKETVVGEGYYRYEDGIAPEETLKDQVKGFLKASVEMMQDFGRGIGDIVRQSLDGVEDSYMAKRLRGPWSVISGRLRFLNDYLPEDRDPMHSWLVIICVLLIALPALNVKSGHIASVQLPKKLYIHPPSASLIQLPDGRFMAYHEKGVTTERARFTLIAPHAFLSSRLAGIPGIKESLLEEFGVRFVTYDLPGFGESDPHPSRNLNSSALDMLHLANAVGVMDKFWVLGYSGGGMHAWAAVRYIPDRLAGVAMFAPMTNPYDSRMTKEERNKIWEKWTAKKKFMFILAKRFPSLLPSFYSRSFLSGMQDQLEKWL-LLSLGKKDKALA-GHNFHEFWERDVEESIRQRNPKPFVEEAVLQVSNWGFSLADLQVRKKHEGKNLLHWLKSIYIQGDGEWTGFLGPIHIWQGTDDWVVPPFMTEFTRRMIPGATVHRLLGEGHFSYYCFCDDCHRQIFSTLFGTPQGPVSTISE-------DL-LSP-SSEGICEET-TCENPTELE---
>VANIplan
MSRAGGASMTWQEELASLMEDSGVRYSAVGGGAEDVDAMV-VDGNGAGLKGRVVGEDLYRNEDGVAPEESLKDQMKGFLKASIEMMTDFGRGCSDIVQQSLVGVEDSYIAKRLRGPLKVVSTRLRFLNDYLPEDRDPVHSWLVILCVFLFTLPALIVNSGHVAPVQLPKTLYMHPPNASLIQLPDGRFMAYKEQGVSTKRARFTMIAPHSFLSSRLAGIPGIKESLLEEFGVRFITYDLPGFGESDPHPSRNLNSSAIDMLHLANAVGVMDKFWVLGYSGGGMHAWAAVRYIPHRLAGVAMFAPMINPYDYRLNKEDKNKIWEKWTAKRKFMLILAKRFPSLLPYFYRRSFLSGTEGQLEKWL-SISLGKKDKALIEGQAFHEFWERDVAESIRQMNPKPFVQEAVLQVSNWGFSLADLQVRKKLEGKSLLLWLKSIYIQSEGEWTGFLGPIHIWQGMDDQVVPPPMTEFIRRLIPGATVHRLLGEGHFSYYCFCDNCHWQIFSTIFGTPQGPLDTIAED------DQLLLP-PTPEALEEDSTSQYSVELE---
>HEMIforr
MPSVEGESMTWQEELASLMGDSGVQYFSIGGAAEVAAAPA--VRNEADLSGKLA------DDDGVVPEESLKDQLKGFCMAAVEMMQDFGRGCKDVMQQSLAGMEDSYIAKWFCRPAAIVSRRLRFLNDYLPEDRDPVQSWLVIIFVLLVTLPALYVNYGDKQPVQLPKILYMHPPSASLIHLPDGRAMAYHEQGVSAERARFTMISAHSFLSSRLAGIPGIKESLLDEFGVRFVTYDLPGFGESDPHTSRNLNSSAHDMLHLANAVGVRDKFWVLGYSGGGMHAWAVVRYIPDRLAGVAMFSPLMNPYDSSMTNEEKNKIWEKLTTKKKFMFILAKRLPSLLPYFYRRSFLSGMQVQLEKWL-SSNLGKKDKALTEGSIFKEYWERNVAESIRQKDPKPFVEEAVLQVSNWGFRLADLQVRKKHGRQNLLQWLKSIYTKGDGEWTGFLGPIHIWQGMDDPVIPPPMTDFTSRMIPGATVHRLLGEGHFSYYCFCDDCHKQILSTLFGTPRGPLSLISED------EL-LHLSSSREMHDDA-IPENSCPERVI-
>CORYacti
MSSVGGGSMTWQEELASLVGDSGVHYSSIDGPVEEAAAVE---GNAVYVKERVIGEGNFTYVDDTAPEESLKDQLKGFLKASGEMMQDFGGGCKDILQQSLAGMEDSYIAKRFRGPLTTASKRLRFLNEYLPEDRDPVHSWLVIICVFLLALPAFYVNFRHTAPVRLPKILYINPPSASLIELPDGRVMSYHEQGVSAERARFTMISPHPFLSSRLAGIPGIKGKLLEEFGVRFLTYDLPGFGESSSHRSRNLNSSAYDMLHLANALGVMDKFWVLGYSDGGMHAWAACRYIPDRLAGVAMFSPMTNPYDSRMTKEEKYKVWEKWTAKKKFMFILAKRFPSLLPYFYRRSFLSGIQDQLEKWLSSSSLGKKDKALIEGHIFIDYWERNVAESIRQKDPKPFVEEAVLQVSDWGFSLADLQVRKKHRGKNLLQWLKSIYTQVDEEWTGFLGPIHIWQGTEDRLVPPSMTEFTRRLIPGVTVHRLLGEGHFSYYCFCDFCHEQIFSTLFGTPQGPSSTILKG------DL---P-SPQEICEEAIIPETSIQMD---
>SELEaequ
-------------------------------------------------------------------------------------------------------------------------------------------------------------------------------------------------------------------------------------------------------------------MLHLANAVGVMGKFWVLGYSGGGMHAWAAVHYIPDRLAGVAMFAPLINPYDSRMTKEERNKIWEKWTAQRKFMFILAKRFPSLLPSFYGRSFLSGMQDELEKWL-SLSLGKKDKALT-GHNFHEFWERDVEESIRQRNPKPFVEEAVLQVSNWGFSLADLQVRKKHEAKNLLHWLKSIYIQGDGEWTGFLGPIHIWQGTDDWVVPPFMTEFTRRMIPGATVHRLLGEGHFSYYCFCDDCHRQIFSTLFGTPQGPISTISEG------DL-LSP-SFEGICEEV-TYENSTELE---
>DENDchryso
MSLVGEGSMTWQEELASLVGESGVQYSAIGGEAE---------GNAADLNGSVVGEGYYRHEDGIVPEESMKDQLKGFLKASVEMMQDFGRGCRDILQQSLTGVEDSYVARRLRGPWGVVSRRLGFLNDYLPEDRDPIHSWLVIICVFLVALPALNVNSGHIVQVQLTKKLYIHPPSASLIQLPDGRVMAYQEQGVSVERARFTMISPHSFLSSRLAGIPGIKESLLKDFGVRFITYDLPGFGESAPHPCRNLNSSAHDMLQLANALGIMDKFWVLGYSGGGMHALAAVRYIPDRIAGVAMFAPITNPYDSRMTKEEKNKIWEKWTAKRKFMFIVAKRFPSLLPYFYRQSFLSGMQGQLEKWL-SLSLGKKDKALTDGHIFQEFWERDVAESIRQNDPKPFVEEAVLQVSNWGFSLADLQARKKHEGKNLLLWLKSIYTQEDGEWTGFLGPIHIWQGMDDRVVPPYMTEFSRRLIPGATVHRLPAEGHFSYYCFCDDCHKQIFSTLFGIPQGPLAAISEN------DL-PSP-SSEELFEDDLTSENSSQLDSQV
>CRYPlept
MSSEGGGVMTWQEELASLVADSGVRYSSIDGVAEEAAAVE-------YVNERVIGEGHFTYGDGIVPEESLKDQMKGFLNASVEMMQDFGRGCKDILQQSLAGVEDSHVVKKIHGRLALVSRRLRFLNEYLPEDRDPVHSWMVIIFVVLLALPVFYVNSGHTGSVQLPEILYIHPPSASLIELPDGRIMAYHEQGVSAERARFTMISPHAFLSSRLSGIPGIKEPLLEEFGVRFVTYDLPGFGESWPHHGRNLNSSAHDMLHLANALGVMDKFWVLGYSDGGMHAWAAVRYIPDRLAGVAMFSPMTNPYDSRMTNEEKNKVWEKWTSKKKFMLILAKRFPSLLPYFYRRSFLSGMQGQLEKWL-SSSLGKKDKALIERSVFREYWERNVAESIRQKDPKPFVEEAILQVSNWGFSLADLQVRRKPGGKNLLNWLKSIYAQGDEDWTGFLGPIHIWQGTEDRVVPPSMTEFTRRMIPGATVHRLLGEGHFSYYCFCDDCQEQIFSTLFGAPQGPSSTISESEDESGEVL-LS--SSSDISEEETITETSIQVESNT
>OPHRgarg
MSSAEGGPMTWQEELASLVGDSWVQYSSIGGVAEDTVAPV--GGNDADLSGRLVGKGYRAYEDGIVPEESLQDQLNGFFMASVEMMQDFGRGCKDVMHQSLAEMDDSHILKWFRKPLAIVSRRLRFLNVYLPEDRDPVQSWLVIICVLLVTLPALYVDCGHKKPAQLPKILHMHPPSASVIHLPDGRTMAYHEQGVSVERARFTMISAHSFLSSRLAGIPGIKESLLDEFGVHFVTYDLPGFGESDPHTSRNLNSSAHDMLHLANALGVRDKFWVLGYSGGGMHAWAVVRYIPDRLAGVAMFAPLMNPYDSSMTKEEKNKVWEKFTTKKKFMFFLAKRVPSLLPYFYRQSFLSGMQVQLEMWL-SSTLGKKDKALAEGNIFKEYWERNVAESIRQKDPKPFVEEAVLQVSNWGFRLDDLQVRKKQGGQHLLQWLKSIYTKGDGEWTGFLGPIHIWQGMDDRVIPPPMNEFASRMIPGATVHHLLGEGHFSYYCFCDNCHKQILSTLFGTPQGPLYLISED------EL-LRQSSSRENV----------------
>CYPRbard
MSSVGGGSMAWHEELANLVGDTGVGYSAIGGAVDGPPAPA--EVDAADMKETVVGEGYYRYEDGIAPEETLKDQMKGFLKASVEMMQDFGRGIGDIVRQSLDGVEDSYMAKRLRGPWSVISGWLRFLNDYLPEDRDPVHSWLVIICVLLVALPVLNVKSGHIAPVQLPKKLYIHPPSASLIQLPDGRFMAYQEKGVTTERARFTLIAPHAFLSSRLAGIPGIKESLLEEFGVRFVTYDLPGFGESDPHPSRNLNSSALDMLHLANAVGVMDKFWVLGYSGGGMHAWAAVHYIPDRLAGVAMFAPMTNPYDSRMTKEERNKIWEKWTAKRKFMFMLAKRFPSLLPSFYSRSFLSGMQDQLEKWL-SLSLGKKDKALT-GHNFHEFWERDVEESIRQRNPKPFVEEAVLQVSNWGFSLADLQVRKKYEGKNLLHWLKSIYIQGDGEWTGFLGPIHIWQGTDDWVVPPFMTEFTRRMIPGATVHRLLGEGHFSYYCFCDDCHRQIFSTLFGTPQGPVSTISE-------DL-LSP-SSERICEEV-ACENPTELE---
>CALAtsoo
MSLVGEGSMAWQEELARLVGESGDQYSAIGGEAV---------GNAVDLKGRVVGGGYGRHEDGIVPEESLKDQLKGFLKASGEMMLDFGRGCNDILQQSLAGMEDSYVVKTLRGPLAVVSTRLGFLNDYLPEDRDPMHSWLVIFCVFLVALPALNVNSGHIVPVQLPKKLYIHPPSASLVQLPDGRVMAYHEQGVSIERARFTMISPHSFLSSRLAGIPGIKESLLEDFGVRFVTYDLPGFGESDPHPSRNLNSSAHDMLHLANALGVIDKFWLLGYSGGGMHAWAAVRYIPDRIAGVAMFAPITNPYDSRMTKEEKNKIWEKWTTKRKFMFIVAKRFPSLLPYFYRHSFLSGMQGQLEKWL-SFSLGKKDKALTEGHIFQEFWERDVAESIRQNNPKPFVEESILQVSNWRFSLADLQVRKKHEGKNLLLWLKSIFTQEDGDWTGFLGPIHIWQGMEDRVVPPPMTEFTRRLIPGATVHRLPAEGHFSYYCFCDDCHKQILTVLFGIPQGPITTV---------DS-PSP-SSDEDLASD----------GQV
>GOODfuma
MSSVGGGSMTWQEELASLVGDSGVRYSTIGGMEEEDAAAV---GNAADHKGRVLGEGYYTFDDGIAQEESLKDQLKGFFKASVEMMQDFGRGCNDISQQCLAGMEDSCIAKRLRGPLLIVSRRLRFLNDYLPEDRDPVHSWLVIICVLLVALAAMYVNCGCIAPVQLPKLLYIHPPSASLIQLPDGRVMAYHEQGVSAERARFTMISPHAFLSSRLAGIPGIKESLLEKFGVHFVTYDLPGFGESDPHPSRNLNSSAHDMLDLANALGVMDKFWVLGYSNGGMHAWAAVRYIPDQLAGVAMFAPLTNPYDSRMTKEEKNKVWEKWTAKKKFMFILAKRFPYLLPYFYQRSFLSGMQGQLEKWL-SSSLGKKDKALTESPIFQEYWERNVAESIRQKDPKPFVEEAVLQVSNWGFSLADLQVRKKHGGNNLMNWLKSIYTRGDEEWTGFLGPIHIWQGTDDLVMPPSMTEFTRRLIPGVTVHRLLGEGHFSYYCFCDDCHEQIFSTLFGTPQGPKSTPCDD------DL-LSP-PSQEICEEA-IPENSAQME---
>CREMappe
MPLAGEASMTWQDEFASLVGGKEDQYSAIGAEAE---------GNAADHKGRVVGEGFYRREDVIVPEESLKDQLKGFLKASGEMMQDFGRGCNDILQQSLTGVEDSYVAKRLRGPWAVVSRRLGFLNDYLPEDRDPLHSWLVIFCVFLVALPALNVNSGNIVPAQHPKKLYIPPPNASLIQLPDGRVLAYHEQGVPVERARFTMISPHSFLSSRLAGIPGIKQSLLEEFGVRFVTYDLPGFGESLPHRFRNLNSSAHDMLHLANALGVIDKFWVLGYSGGAMHAWAAVRYIPDRIAGVAMFAPITNPYDSRMTKEERTKIWEKWTAKRKFFFIVAKRFPSLLPHFYRQSFLSGMQGQLEKWL-SLSLGKKDKALTEGRIFQEFWERDVAESIRQNDPKPFVEEAALQVSDWGFSLADLQVRKKHEGKNLLLWLKSIYTQEDGEWTGFLGPMHIWQGMDDRVVPPSMTEFTRRLIPGATVHRLPAEGHFSYYCFCDDCHKEIFSTLFGIPVGPLTPISQT------DL-QSP-PSEDFCEEDITSERSSQLGTQD
>PLATclav
MSSVEGGSMMWQEEFASLVGDSGVQYSSIGGVAEDRAAPT--EGNEADLSGRLLGEGYRTYQECIVPEESLKDQLKGFCMGSVEMLQDFGRGCRDVMQQSLAGMDDSYIVKWFRRPLAIVSRRLRFLNDYLPEDRDPVHSWLAIICVLLVALPALYVDCGHKEPVQLPKILHMHPPSASVIHLPDGRALAYHEQGVSAERARFTMISAHSFLSSRLAGIPGIKESLLNEFGVRFVTYDLPGFGESDPHTCRNLNSSAHDMLHLANALGVRDKFWVLGYSGGGMHAWAVVRYIPDRLAGVAMFAPLMNPYDSSMTNEEKNKVWEKLTTKKKFMFFLAKRLPSLLPYFYRQSFLSGMQVQLEKWL-SSTLGKKDKALTEGNIFKEYWERNVAESIRQKDPKPFVEEAVLQVSNWGFRLADLQVRKKHGGQNLLQWLKSIYSKSDGEWTGFLGPIHIWQGMDDRVIPPPMTEFTSRMIPGATVHRLLGEGHFSYYCFCDDCHKQILSTLFGTPQGPLSLISED------EL-LHLSSSQEMCDEAIIPENSHSEQVI-
>CEPHdama
MSSVGGGSMTWQEELASLVGDTEDRYSAIGGVAEEAAPPP-PVVNAVELKGRVVGDEYYRHDDGIATEESLKDQLNGFLKASVEMMQDFGRGCNDILQQSLAGVEDSYMVNWLRGPWAVVSSRLRFLNDYLPEDRDPIYSWLVIICVFIIALLALNVNNGYIAPVQLPKKLYIHPPSASLIQLPDGRVVAYHEQGVSVERARFTMISPHAFISSRLAGIPGIKESLLEDFGVRFVTYDLPGFGESEPHPSRNLNSSAHDMLHLANILGITDKFWVLGYSGGGMHAWAAVRYIPERIAGVAMFAPMTNPYDSRMTKEEKNKIWEKWTAKRKFMFILAKRFPSLLPYFYRQSFLSGMQGQLEKWL-SSSLGKKDKALTGGHIFQEFWERDVAESIRQKDPKPFVEEAVLQVSNWGFSLADLQVRKKHEGKNLLLWLKSIYTQGDGDWTGFLGPIHIWQGTDDRVVPPFMTEFTRRLIPGATVHRLLGEGHFSYYCFCDDCHKQIFSILFGTAQGPLTAISED------DL-LSP--SEEVCEDV-TSENSTQLGKKN
>OECEmacu
MSLEGERSMTWQEELASLVGDSGDQYSAIGGKAE---------GNAAVFKGREVGEGYYRHDDGIVPEESLKDQLKGFLKASGEMMQDFGRGCSDILQQSLTGMEDSYVVKRLRGPWAVVSRRLGFLNDYLPEDRDPIHSWLVIICVFLAALPALNVNSGHIVPEQLPKKLYIHPPSASKFQLPDGRFMAYQEQGVSVERARFTMISPHSFLSSRLAGIPGIKESLLEDFGVRFVTYDLPGFGESEPHPGRNLNSSAHDMVHLADALGVRDKFWVLGYSGGGMHAWAAVRYIPDRIAGVAMFAPITNPYDSRMTKEEKNRVWERWTAKRKFMFIIAKRLPSLLPYFYRRSFLSGMQDQLEKWL-SLSLGKKDKTLAEEHIFQEFWERVVAESIRQNDPKPFVEEAVLQVSNWGFSLADLQARKKHEGKNLLLWLKSIYAQEDGEWTGFLGPIHIWQGMDDRVVPPSMTEFARRLIPSATVHRLPADGHFSYYCFCDDCHKQIFSALFGIPLGPLPPPSET------DS-PPPPSSDELSEPDPTSTDSPRPE---
>EPIPaphy
MSLRKEESMTWQEELASLMADS-----IIGSEADDATPGPFSEGNAADLNRRAVREGFCRLEDGLATEESMRDQLKGFLKASAEMMLDFGRGCSDILQQSLAGVEDSCVAKKLRGPLAVASRRLRFLNDYLPEDRDPKHSWLVILFVFLIAIPALNVNSGQMAPKQLPKKLYVPPPSASLINLPDGRSLAYLEQGVPLGRARFTMIIPHPFLSSRLAGMPGIKESLLEDFGVRLITYDLPGFGESDPHPTRNLNSSAHDMMHLADALGVMDKFWVMGFSSGGMHAWAAARYFPDQLAGMALLGPMINPYDAKMTKEERNNIWDKWTAKRKFMFILARRFSSLLPYFYRQSFLSGMHGRFEEWL-PSSLGTKDKALTESHIFQDFLERDVAESVRQNSPKPFVEEAVLQVSDWGFSLADLQARKKLEGKNIFLWLKSFYTHSEGERTGFPGPIHIWQGMDDQIVPSTMSEFTRRLIPGAAVHRLLGEGHFSYLYFCDTCHRQIFSTLFGSPQGPLTSLFLE------D--------EQLCEDEDLTENSTQME---
>GYMNodor
M---SSGSMTWQEELASLVGDSGVQYSSIGSAAEDRAAPA--EGNEADLSGRLVGEGYRTYEDGIVPEESPKDQLKGFFMASVEMMHDFGRGCKDVMHQSLAGMDDSYIVKRFRRPLAIVSRRLRFLNDYLPEDRDPVHSWIVIICVLLVTLPALYVDCGHKEPVQLPKILHMHPPSASVIHLPDGRAMAYHEQGVSAERARFTMISAHSFLSSRLAGIPGIKESLLDEFGVRFVTYDLPGFGESDPHTSRNLNSSAHDMLHLANALGVRDKFWVLGYSGGGMHAWAVVRYIPDRLAGVAMLAPLMNPYDSSMTNEEKNKVWEKLTTKKKFMFFLAKRLPSLLPYFYRQSFLSGMQVQLEKWL-SSTLGKKDKALTEGNIFKEYWERNVAESIRQKDPKPFVEEAVLQVSNWGFRLADLQVRKKHGGQNLLQWLKSIYTKTDEEWTGFLGPIHIWQGMDDRVIPPPMTEFTSRMIPGATVHRLLGEGHFSYYCFCDDCHKQILSTLFGTPRGPLSLISED------EL-LRLSSSQEMFDEA-IPENSYSEQVI-
>CALAplic
MSSVGGGSMTWQEELASLVGDSGVRYSAIGDVAEQAAVAE---GNTMDFKERVTGLG---YEERIAPEENLTDQLKGFFKASVEMMQDFGRGCNDILQQSFVGMEDSYVAKRLRGPLAIVSRRLRFLNDYLPEDRDPVHSWLVIICVLLLTLTAFYANSDHKVPVEPPKLLYIIPPSASLIQLPDGRFLAYHEQGMSAERARFTIISPHAFLSSRLAGIPGIKESLLEEFGVRFITYDLPGFGESCPHPSRNLTSSAYDMLHLANALGVVDKFWVLGYSDGGMHAWAAVRYIPDRLAGVAMFSPMTNPYDSGMTKEEKNKVWEKWTSKKKFMLILAKRFPSLLPSFYRRSFLSGKQGQLEKWL-WSSLGKKDKALIEGHIFHEYWERNVAESTRQKDPRPFVEEAILLVSNWGFSLADLQVRKKHGSKNFLYWLKSIYTQGDEEWTGFLGPIHIWQGTDDRIVPLSMAEYTRRLIPGVTVHRLLGEGHFSYYCFCNDCHEQIFSTLFGTPQGPSSTICDG------DF-ISP-SSPEVYEEAIVPETLILLE---
>DIURorie
MSSVGGGSMTWQEELASLVGDSGVRYSSIGRVAEEAAAEE---ENAVHLKESVIGDRSFTYEDGIVPEESLKDQLKGFLKASAEMMQDFGRGCNDILQQSLAGIEDSYIAKRFREPLAIASRRLRFLNEYLPEDRDPVHSWLVIISVFLVVLSVFYVNCAHTTPIQLPKILYIKPPSASLIQLPDGRVLAYHEQGVSAEKARFTMISSHAFLSSRLAGLPGIRESLMEEFGVRFITYDLPGFGESGPHPGRDLNSSAHDMLHLANALGVVDKFWVLGYSDGGMHAWAAVRYIPDRLAGVAMLSPMNNPYDSRMTKEEKNKVWEKWTAKKKFMFILAKRFPSLLPSLYRRSFLSGTVGQLEKWL-SISLGKKDKALIDGRGFHEYWEANVAESIRQKDPKPFVEEATLLVSSWGFSLADLQVRKTPGSKNLLQWLKSFYSQDDEEWTGFLGPIHIWQGTEDQVVPPSMTEFTRRLIPGVTVHRLPGEGHFSYYCFCNECHEQIFATLFGNPQGPSSTICEGEGEDGEDL-PTP-SPPGICEEA----TSIQLE---
>ORCHital
MSSVEGGSMTWQEELASLVGDSGVQYSSIGGVAEDTVAPA--EGNMEDLSGILVGEVYRTYEDGIVPEECLKDQLKGFFMASVEMMHDFGRGCKDVMHQSLAGMEDSYIVKWSRRPLAIVSRQLRFLNDYLPEDRDPVHSWLVIICVLIITLPALYVDCGHKEPVQLPKILQMHPPSARVIHLPDGRAMAYHEQGVSAERARFTMISAHSFLSSRLAGIPGIKESLMDEFGVRFVTYDLPGFGESDPHTSRNLNSSAHDMLHLANALGVRDKFWVLGYSGGGMHAWAVVRYIPDRLAGVAMFAPLMNPYDSSMTNLEKNKVWEKLTTKKKFMFFLAKRLPSLLPYFYRQSFLSGMQIQLEKWL-SSTLGRKDKALTEGNIFQEYWERNVAESIRQKDPKPFVEEAVLQVSNWGFRLADLQVRKKHGVQNILQWLKSIYTKGDGEWTGFLGPIHIWQGTDDWVIPPPMTEFTSRMIPGATVHRLLGEGHFSYYCFCDDCHKKIFSTLFGTPQGPLSLISED------EL-LSPENSSERM----------------
>MEXIxero
MTSAGGGPLAWHEELASLVGDTGVRYSAIGGTVEDPPAPV--EVDAADLKGTVVGEGYYRYEDGIAPEETLKDQMKGFLKASVEMMQDFGRGMRDIVRQSLDGVEDSYIAKRLRGPWAVISGRLRFLNDYLPEDRDPVHSWLVIICVLLVTLPALNVKSGHIAPVQRAKKLYIHPPSASQIQLPDGRVMAYQEKGVTAERSRFTLIAPHTFLSSRLAGIPGIKESLLEEFGVRLITYDLPGFGESDPHPIRNLNSSALDMLHLANAIGVMDKFWVLGYSGGGMHAWAAVRYIPDRIAGVAMFAPMTNPYDSRMTKEERNKIWEKWTAKRKFMFILAKRFPSVLPFFYSRSFLSGKQDQLEMWL-SLSLGKKDKALTERHNFYEFWERDVEESIRQRNPKPFLEEAVLQVSNWGFSLADLQVRKKHEGKNLLHWLKSIYIQGDGEWTGFLGPIHIWQGTDDWVVPTFMTEFTRRMIPGATVHRLLSEGHFSYFCFCDDCHRQIFSTLFGTPQGPGSTISED------DI-PSP-SSEEICE---------------
>MICRparv
MSTAGGGSMTWQEELASLVGDSGVRYSSISGMAEEAAAAA--EGNAVHLKEGVIGEGHFTYGDGIAPEESLKDQLKGFFNASVEMMQDFGRGCNDILQQNVSGMEDSYVVKRLRRPLAIVSRRLRFLNEYLPEDRDPVHSWLVIICVFLLALPAFDVTCCRTAPVQLPKILDINPPSASLIPLPDGRFIAYHDQGVSAERARFTMISPHPFLSSRLAGIPGIKESLLQEFGVRFITYDLPGFGESCSHPSRNLNSSAHDMLYLAHAVGVMDKFWVLGYSDGGMHAWAAVHYIPDLLAGVAMFSPMTNPYDSRMTKEERNKVWEKWTAKKKFMFILAKRFPSLLPYVYRRSFLSGMQGQLENWLSSSSLGKKDKALVGGHIFREYWERNVAESKRQKDPNPFVEEAILLVSNWGFSLSDLQMRKKHGSTNFLHWLKSIYTQTDEEWTGFLGPMHIWQGTEDRVVPPSMTEFTRRLIPGVTVHRLLGEGHFSYYCFCDECHEQIFSTLFGTPQGPLSTISEE------DL-ISP-SPTEICEEDIVPETSIQRE---
>THELangu
MTSVGGGSMTWQEELASLVGDSGVRYSSIGGVAEEAAAAA-VAGNAVYLKEGVIGEGYFTYGDGIAPEESLKDQLKGFLKASVEMMQDFGKGCNDILQQNLVGIEDSYIVKRVRRPLAVVSRRLRFLNEYLPEDRDPVHSWLVIIFVLLLTLPVFYVNFGHTAPVQQPKILYINPPSASLIQLPDGRAMAYQEQGVSTERARYTMISPHAFLSSRLAGIPGINKSLFKKFGVRFITYDLPGFGESCPHPSRNLSSSAHDMLHLANALGVMEKFWVLGYSDGGMHAWAAVRYIPDRLAGVAMFSPMTNPYDSRLSKEEKKKVWQQWTAKKKFMFILAKRFPSFLPSFYRRSFLSGRQDQLEKWVQSSSLGKKDKALMEGPIFHEYWERNVAESIRQKDPKPFVEEAVLQVSDWGFSLADLQVQKKQGGKNLLHWLKSIYTKGDEEWTGFLGPIHIWQGTDDRVVPPSMTEFTRRLIPGVTVHRLLGEGHFSYYSFCDECHEQIFSTLFGTPQGPLSAMCQGQGECGEDLVLPS-SFPEICEDAIVPETSLQLE---
>GYMNdens
M---SSGSMTWQEELASLVGDSGVQFSSIGSAAEDRAAPA--EGNGADLSGRLVVEGYRTYEDGVAPEESLKDQLKGFFMASVEMMHDFGRGCKDVLHQSMAGMDDSYIVKRFRRPLAIVSRRLRFLNDYLPEDRDPVHSWIVIICVLLVTLPALYVDCGHKEPVQLPKILHMHPPSASVIHLPDGRAMAYHEQGVSAERARFTMISAHSFLSSRLAGIPGIKESLLDEFGVRFVTYDLPGFGESDPHTSRNLNSSAHDMLHLANALGVRDKFWVLGYSGGGMHAWAVVRYIPDRLAGVAMLAPLMNPYDSSMTNEEKNKVWEKLTTKKKFMFFLAKRLPSLLPYFYRQSFLSGMQVQLEKWL-SSTLGKKDKALTEGNIFKEYWERNVAESIRQKDPKPFVEEAVLQVSNWGFRLADLQVRKKHGGQNLLQWLKSIYTKTDEEWTGFLGPIHIWQGMDDRVIPPPMTEFTSRMIPGATVHRLLGEGHFSYYCFCDDCHKQILSTLFGTPRGPLSLISED------EL-LRLSSSQEMFDEA-IPENSHSERVI-
>PHAItank
MSLVGEGSMTWQEELGSLVGESGDQYSAIDGEAE---------GNAADLKGRVLSGGYYRHEDGIVPEESLKDQLKGFLKASGEMMLDFGRGCNDILQQSLAGVEDSYVVKRLRGPWSVVSRRLGFLNDYLPEDRDPIHSWLVIICVFLVALPALNVNSGHIVPVQPPKKLYIHPPSASLIQLPDGRVMAYHEQGVSIERARFTMISPHSFLSSRLAGIPGIKESLLEDFGVRFVTYDLPGFGESDPHPSRNLNSSAHDMLHLANALGVIDKFWVLGYSGGGMHAWAAVRYIPDRIAGVAMFAPITNPYDSRMTKEEKNKIWEKWTVKRKFMFIVAKRFPSLLPYFYRHSFLSGMQGQLEKWL-SLSLGKKDKALTEGHIFQEFWERDVAESIRQNNPKPFVEESVLQVSNWRFSLADLQVRKKHEGKILLLWLKSIFTQEDGDWTGFLGPIHIWQGMEDRVVPPPMTEFTRRLIPGATVHRLPAEGHFSYYCFCDDCHKQILTVLFGIPQGPITAV---------DS-PSP-SSDEDLASD----------GQV
>DRAKelas
MSSVGAGSMTWQEELASLVGDTGVRYSSIGGVAQEAAAAA-AGGNAVYLKEGVIGEGHF--EDGIAPEESLKEQLKGFMKASSEMMQDFSRGCYDILQQNLVGIEDSYVVKRVRRPLAVVSRRLRFLNEYLPEDRDPAQAWLVIIFVFLLTLPAFYVNSGRTAPVQLPKILYINPPSASLIQLPDGRAMAYHEQGVSAERARFTMISPHAFLSSRLAGIPGIKESLLEEFGVRLVTYDLPGFGESSPHPSRNLSSSAQDMLYLANALGVLEKFWVLGYSDGGMHAWAAVRYIPDRLAGVAMFSPMTNPYDSRMTKEEKNKVWETWTAKKKFMFFLARRFPSLLPFLYRRSFLLGLQGQLEKWLQSSSLGKKDKALIEGRIFHEFWERNVAESIRQKDPKPFVEEAVLQVSDWGFSLADLQVRKKRGGNNLLHWLKSIYTQVDEVWTGFLGPIHIWQGTDDRVVPPSMADFTRRLIPGVSVHRLLGEGHFSYYCFCDECHEQIFSTLFGAPEGPSDTICEGHCQSDGDL-LPE-TSPETCEEAAVPETSTQLK---
>CALEmajo
MSSDGGGSMTWQEELASLVGDSGVRYSSIGGVAEEAAAAA-AGGNALYLKEGVIGEGHF--QDGIAPEESLKEQLKGFLKASVEMMQDFSRGCNDILQQNLVGIEDSYVVKRARRPLAIVSRRLRFLNEYLPEDRDPVHSWLVIIFVFLLTLPAFYVNSGHKAPVQLPKIMYINPPSASLIQLPDGRAMAYHEQGVSAERARFTMISPHAFLSSRLAGIPGIKESLLEEFGVRFVTYDLPGFGESFPHPSRNLSSSAHDMLYLANALGVLEKFWVLGYSDGGMHAWAAVHYIPDRLAGVAMFSPMTNPYDSRMTKEETNKVWEKWSAKKKFMLILAKRFPSLLPFLYRRSFLSGIQGQLEKWLQSSSLGKKDKALIEGHVFREYWERNVAESIRQKDPKPFVEEAVLQVSDWGFSLADLQVRKKHGGKNLLHWLKSIYAQGDEEWTGFLGPIHIWQGTDDRVVPPSMTKFTRRLIPGVTVHRLLGEGHFSYYCFCDECHQQIFSTIFGSPQGPFDTACEGRCPGGEVL-LPE-SSPESCEEAIATESLTQLE---
>LECAnigr
MSSVGGGSMTWQEELASLIGDSGVQYSAVDGGAEEVETVM-AEGNAAVLKGRVVGEGFYRFEDGIAPEESLKDQMKGFLKASLEMMTDFGRGCSDIVKQSFVGIEDSYMAKKLRGPLTVVSKRLRFLNDYLPEDRDPVHSWLVIICVFLVALPVLFVNSGHIAPVQLPKKLYIHPPNASLIQLPDGRHMAYQEQGVSAKRARFTMIVSHAFLSSRLAGIPGIKESLLEEFGLRFITYDLPGFGESDPHPNRSLNSSAIDMLHLANALGVTDKFWVLGYSGGAMHAWAAVRYIPYQLAGVAMFAPMTNPYDSRLTKEDANKIWEKWTAKRKFMFILAKRFPSFLPYLYRRSFLSGTQGQLEKWL-SMSLGKKDRVLTEGHGFHEFWERDVAESIRQMNPKPFVEEAVLQVSNWGFSLADLQIRKKHEGNNLLLWLKSFYTQSNGEWSGFLGPIHIWQGMDDRVVPPSMTEFITRLIPGATVHRLLGEGHFSYYCFCDECHRQIFSTIFGSPQGPLNTISED------ET-ILS-PQPECLHEDATSQCLVEVDETN
>PHAIflav
MSLVGEGSMTWQEELASLVGESGDQYSSIGSEAE---------GNAAALKGSVVGGGYYRDGDDIVLEESVKDQVKGFLKASGEMMLDFGSGCNDILQQSLAGVEDSYVVKRLRGPWAVVSRRLGFLNDYLPEDRDPIHSWLVIICVFLVALPALNVNSGHIVPVQLPKKLYIHPPSASLIQLPDGRVMAYHEQGVPIERARFTMISPHSFLSSRLAGIPGIKESLLEDFGVRFVTYDLPGFGESDPHPSRNLNSSAHDMLHLANALGVMDKFWVLGYSGGGMHAWAAVRYIPDRIAGVAMFAPITNPYDSRMTKEEKNKIWEKWTAKRKFMFIVAKRFPSLLPYFYRHSFLSGMQGQLEKWL-SLSLGKKDKALTEGHIFQEFWERDVAESIRQNNPKPFVEESVLQVSNWRFSLADLQVRKKLEGKNLLLWLKSIFTQEDGDWTGFLGPIHIWQGMEDRVVPPPMTEFTRRLIPGATVHRLPAEGHFSYYCFCDDCHEQILTVLFGTPQGPITAV---------DS-PFP-SSDVDLASD----------GQV
>CALAsini
MSLVGERSMTWQEELARLVGESGDRYSAIGGEAG---------VNAADLKGRVVGGGYGRHEDGIVPEESLKDQLKGFLKASGEMMLDFGRGCNDILQQSLAGVEDSYVVKTLRGPLAAVSTRLGFLNDYLPEDRDPIHSWLVIFCVFLVALPALNVNSGHIVPVQLPKKLYIHPPSASLIQLPDGRVMAYHEQGVSIERARFTMISPHSFLSSRLAGIPGIKESLLEDFGVRFVTYDLPGFGESDPHPSRNLNSSAHDMLHLANALGVMDKFWVLGYSGGGMHTWAAVRYIPDRIAGVAMFAPITNPYDSRMTKEEKNKIWEKWTTKRKFMFIVAKRFPSLLPYFYRHSFLSGMQGQLEKWL-SFSLGKKDKALTEGHIFQEFWERDVAESIRQNNPNPFVEESILQVSNWRFSLADLQVRKKHEGKNLLLWLKSIFTQEDGDWTGFLGPIHIWQGMEDRVVPPPMTEFTRRLIPGATVHRLPAEGHFSYYCFCDDCHKQILTVLFGIPQGPITAV---------DS-PSP-SSDEDLASD----------GQV
>CHILtrap
MSTAGGGSMTWQEELASLVGDSGVRYSSIGGVAEEAAAAAAAGGNAVYLKEGEIGEGHF--EDGIAPDESLKEQLKGFLKASVEMMQDFSRGCNDILQQNLVGIEDSYVVKRVRRPLTIVSRRLRFLNEYLPEDRDPVHSWLVVIFVFLLTLPAFNVNSGRTAPVQLPKILYINPPSASLIQLPDGRAMAYHEQGVSAERARFTMISPHTFLSSRLAGIPGIKESLLEEFGVRFVTYDLPGFGESFPHPSRNLSSSAHDMLYLANALGVLEKFWVLGYSDGGMHAWAAVRYIPDRLAGVAMFSPMTNPYDSRMTKEEKNKVWEKWTAKKKFMFILAKRFPSLLPFFYRRSFLSGMQGQLEKLLESSSLGKKDKALIEGRIFREYWERNVAESIRQKDPKPFVEEAVLQVLDWGFSLGDFQVRKKHGGKNLLQWFKSIYTQGDEEWTGFLGPIHIWQGTDDRVVPPSMTEFTRRLIPGATVHRLPGEGHFSYYCFCDECHEQIFSTLFGAPQGPFNTICEG------DL-LPK-SSPEICEEAIAPEAPIQLE---
>MOLIcapi
MSASGRGPMTWQEELASLVEDTGVHYFGGGGV------------DAAPAPAGAVGEGF-EDGGGVGSEESLRDQAKEFLKATAELVGQLGRGCRDIVQQSLVGVEDSYVVRRMKGPVEVAAKRLEFLNEYLPEDRDPFHSWIVVVCVYLVAFTVLTINSGPRTPVQLPKKMEIHPPSANRIQLPDGRYMAYHEQGVSAERARFSLVAPHSFLSSRLAGIPGVQASLLKEFGVRLVTYDLPGFGESDPHPGRNLNSSALDMLHLADALEVTDKFWVLGYSGGSMHAWAAVRYIPDRLAGVAMFAPMSNPYDSSMTNEERHRTWEKWSTKRKLMYVLARRFPSLLPFFYRRSFLSGLKGRPEKWL-SLSLGSKDKALLENQVFNDFWEGDVGESVRQGDVKPFQEEAILLVSNWGFRLSELQVQKKHEGKGLLAWLKSMYSPVEREWAGFLGPIHIWQGMDDRVVPPSMTEFVRRVVPGATVHRLLGEGHFSYFCFCDECHRQVFSTLFGIPQGPLSSILED------NTSPSP-LSEEYCEET-TSLDCTKDE---
>LIMOabor
MSSVGGGSMTWQEELASLVGDSGDRYSVIGGVAEEEAPPP-PDGSAADLKGRMVGDGYYKHDDDIMTEESLKNQLNGFLKASVEMMQDFGRGCNDILQQSLAGVEDTYMVNWLRGPWAVVSRRLRFLNDYLPEDRDPIHCWLVIICVLLIALLALNANSGYIAPVQLPKKLYIYPPSASLIQLPDGRVVAYHEQGVSVERARFTMISSHAFISSRLAGIPGIKESLLEDFGVRFVTYDLPGFGESEPHPSRNLNSSAHDLLHLANALGITDKFWVLGYSGGGMHAWAAVRYIPERLAGVAMFAPMSNPYDSRMTKEEKSKIWEKWTAKRKFMFILAKRFPSLLPYFYRQSFLSGMQGQLEKWL-SSTLGKKDKALTGGHIFQEFWERDVAESIRQNDPKPFVEEAVLQVSNWGFSLADLQVRKKHEGKNLLLWLKSIYTQGDGEWTGFLGPIHIWQGTDDRVVPPFMTEFTRRLIPGATVHRLLGEGHFSYYSFCDECHKQIFSTLFGTAQGPLTAISED------DL-LSP-SSEELCEDD-TFENSTQLE---
>HABEpant
MSSLGGGSMTWQEELASLVGDSGLQYSSIGGVAEEAAAPA--EGKETDRSGTLALEDYQTFNDDIAPEESLKDQLKGFLIASVEMMQNFGRGCKDVIHQNLAGMENSHIVKSLRTPLAIVSMRLRFFNEYLPEDRDPVQSWLAIICVLLVTLLALYVNCGHNEPVQLEKILHMHPPSANLIQLPDGRAMAYHVQGVSAERARFTMISAHAFLSSRLAGIPGIKESLLDEFGVRFVTYDLPGFGESDPHSSRNLNSSAHDMLHLANALGIRDKFWVLGYSGGGMHAWAVVRYIPDRLAGVAMFAPLMNPYDSSMTNEEKNKVWEKLTTKKKFMFILAKRMPSLLPYFYRHSFLSGMQIQLETWL-SSTLGKKDKALTEGNIFKDFWERNVAEAVRQKDPKAFVEEAVLQVSNWGFRLADLQVRKKHGGQNLLQWLKSIYTKGDGEWTGFLGPIHIWQGMDDRVIPPIMTEFTSRMIPGATVHRLLGEGHFSYYCFCDDCHKQIFSTLFGTPQGPLSIISED------EL-LRLSSFQDTCDEA-IPENSAQYE---
>ERYCpuss
MSLAEERSMAWQEELASFVGGNGSEYSA--------------------------NEVFYRDDDGIVGEESLKEQLKGFLNASGEMMQDFGRGCSDIVQQSLVGIEDSYFVTRLRGPWGVISRRIEFLNDYLPEDRDPKHAWIVIICVLIAALPVLNVNSGQIVPEKLPKKLYIHPPTASQFQLPDGRFMAYQEQGVPVESARFTMISPHSFLSSRLAGIPGIKDYLLEDFGVRFITYDLPGFGESDPHPRRNLNSSAHDMLHLADALGVRDKFWVLGYSGGGMHAWAAVHYIPDRIAGVAMFAPMINPYDSRMTKEERNKVWEKWTAKRKFMFMAAKRLPFLLPYFYRRSFLSGMEGQLEKWL-SLSLGKKDKALAEERMFQEFWERVVAESIRRNDPKPFVEEAVLQVSNWGFSLADLQVRKKHEAKNLLLWLKSIYAQEDGEWTGFLGPIHIWQGMDDRVVPPSMTEFTRRLIPGATVHRLSSDGHFSYYCFCDDCQKQIFSTIFGIPLGPLPP-----------------PSDELSEPDLPSSSSPPPE---
>LANAlana
--------AEEEEE----------------------------GRNVGNLTGRVVGEGFYGYEDGIGAEESFRDQVKGFLKATGELLQELGRGCRDILQQSLEGAEDSYVVRKLRGPWAVVSGRLGFLNDYLPEDRDPVHSWLVVVSVFFLAFTVLSVNSGQQTPVQLPKKLYIHPPSASRIQLPDGRHMAYHEQGVSAERARFSLIAPHSFLSSRLAGIPGVQASLLEEFGIRLLTYDLPGFGESDPHPGRNLNSSALDMLHLANAVGVVDKFWVLGYSCGGMHAWAAVRYIPDRLAGVAMFAPMGNPYDSSMTKEERHRTWEKWTTKRKLMYVLARRFPSLLPSFYRRSFLSGLQGRPEKWL-SLSLGKKDKALMEDRVFNEFWERDVEESVRQHDAKPFVEEAVLQVSNWGFSLSDLQVQKKHEGRGFLLWLKSIYGLVEREWAGFLGPIHIWQGMDDQVVPPSMTEFVRRVVPGATVHRLLGEGHFSFFWFCDECHRQVFSTLFGIPQGPLSSIPKD------DTPLSP-SSEEYCEE--TSYNCTKEE---
>DRAKthyn
MSSVGGGSMTWQEELASLVGDTGVRYSSIGGVAQEAAAAA-AGGNAVYLKGGVIGEGHF--EDGIAPEESLKEQLKGFMKASSEMMQDFSRGCYDILQQNLVGIEDSYVVKRVRRPLAVVSRRLRFLNEYLPEDRDPAQAWLVIIFVFLLTLPAFYVNSGRTAPVQLPKILYINPPSARLIQLPDGRAMAYHEQGVSAERARFTMISPHAFLSSRLAGIPGIKESLLEEFGVRLVTYDLPGFGESFPHPSRNLSSSAQDMLYLANALGVLEKFWVLGYSDGGMQAWTAVRYIPDRLAGVAMFSPMTNPYDSRMTKEEKNKVWETWTKKKKFMFFLAKRFPSLLPFLYRRSFLLGLQGQLEKWLQSSSLGKKDKALIEGHIFHEFWERNVAESIRQKDPKPFVEEAVLQVSDWGFSLADLQVRKKRGGNNLLHWLKSIYTQIDEEWTGFLGPIHIWQGTDDRVVPPSMADFTRRLIPGVSVHRLLDEGHFSYYCFCDECHEQIFSTLFGAPEGPSDTICEGHCRSDGDL-LTE-TSPETCEEAAVPETSTQLE---
>BLETstri
MSFGGEGSMTWQEELASLVGESGVQYSAIGDEVE--------------LKGRAVGEGYYRHEDGIVQEESLKDQVKGFLKASGEMMQDFGRGCNDILQQSLTGVEDSYVAKRLRGPWGVVSRRLGFLNDYLPEDRDPMHSWLVIICVFLVALPALNVNSGNIVPVQFPKKLYIHPPSASLIQLPDGRVMAYHEHGVSVERARFTMISPHSFLSSRLAGIPGIKESLLEDFGVRFITYDLPGFGESDPNPRRNLNSSAHDMLHLANALGVMDKFWLLGYSSGGMHAWAAVRYIPDRLAGVAMFAPITNPYDSRMTKEEKNKIWEKWTAKRKLMFFVAKRFPFLLPYFYRRSFLSGMQGQLEKWL-SSSLGKKDKALTEGHIFQEFWERDVAESIRQSDPKPFVEEAVLQVSNWGFSLADLQVRKKHEGKNLLLWLKSIYTKEDGEWTGFLGPIHIWQGMDDRVVPPSMTEFTRRLIPGATVHRLQGEGHFSYYCFCDDCHKQIFSTLFGLPQGPLTAISEN------VL-LSP-PSEELCEEDFTSENSPQLE---
>NEUWzoll
--------MTWQDEFASLVGDSGIRYPTIGDMAEEMAAPPPRERDPAELKGRVVGEGYV-YHDGIAPEESLKDQMKGFLKASVEMMHDLGRGCKDILEQSFVGLEDSYVAKRLRGPWAAISGRLRFLNDYLPEDRDPVHSWLVIIFVFLLALPALNVNGGHKAPVQLPKKLYIPPPSASLIQLPDGRNISYKEQGVAAERARFTMIAQHAFLSSRLAGIPGIKPYLLEEFGVRLITYDLPGFGESDPHPERNLSSSALDMLHLANAIGVTNKFWVLGYSGGGMHAWAAVRYIPDSLEGVAMFAPMINPYDSRMNKEERYKTWDKWTAKRKLMFILAKRLPSLLPYFYRRSFLSGMQGQLEKWL-SFSLGKKDKALAEERFFQEYWEMVVEESIRQMDPKPFVEEASLQVSNWGFSLADLQVQKKPESTNLLLWLKSIYSQADREWTGFLGPIHIWQGMDDRIVPPSMTEFTRRMIPGATVHRLLGEGHFSYFCFCDDCHRQIFSTLFGIPQGPLGPEMED------DCPPYP-SSEEHCQVA-APETDTTL----
>PAPHconc
MSSAGGGSMAWHEELASLVGDTEVRYSAIGGAVDEPPVPA--EVDAADLKRAVLGEGYYRYDDGIAPEETLKDQMKGFLKASVEMMQDFGRGIRDIVRQSLDGVEDSYMARRLYGPWTVISRRFRFLNDYLPEDRDPMHSWLVIICVLLVTLPALNVKSGHIAPVQRAKKLYIHPPSANLIQLPDGRDMAYQEKGVTAERSRFTLIAPHSFLSSRLAGIPGIKESLLEEFGVRLVTYDLPGFGESDPHPTRNLNSSALDMLHLANAVGIMDKFWVLGYSGGGMHAWAAVHYIPDRLAGVAMFAPMTNPYDSRMTKEERNKIWEKWTAKRKFMFILAKRFPSLLPYFYRRSFLSGTQDQLEKWL-SLSLGKKDKASTEGHNFHELWERDVEESIRQRNPKPFVEEAVLQVSNWGFSLADLQVRKKHEGKNLLQWLKSIYIRGDGEWTGFLGPIHIWQGTDDWVVPPFMTEFTRRMIPGATVHRLLGEGHFSYFCFCDDCHRQIFSTLFGTPQGPISTISED------VL-LSP-SSEGNCEEV-TYENSTELE---
>ERYCcris
MSLAEERSMAWQDELASFVGENGAGYSSIGGEVE---------GN----------EVFYRDDDGIVAEESLKEQLKGFLNASGEMMQDFGRGCSDILQQSLVGMEDSYLVTRLRGPWGVVSRRLGFLNDYLPEDRDPKHAWMVIICVLIAALPVLNVNSGQIVPEKLPKKLYIHPPTARQFQLPDGRFMAYHEQGVPVESARFTMISPHSFLSSRLAGIPGIKEYLLEDFGVRFITYDLPGFGESDPHPRRDLNSSAHDMMHLADALGVRDKFWVLGYSGGGMHAWAAVHYIPDRIAGVAMFAPMTNPYDSRMTKEERNKVWEKWTAKRKLMFMAAKRLPSLLPYIYRRSFLSGMEGQLEKWL-SLSLGKKDKALAEEHMFREFWERVVAESIRRNDPKPFVEEAVLQVSNWGFSLADLQVRKKHETKNLLLWLKSIYAQEDGEWTGFLGPIHIWQGMDDRVVPPSMTEFTRRLIPGATVHRLSSDGHFSYYCFCDDCQKQIFSTLFGIPLGPLPP-----------------PSDELSEPDRPPSSSPPPE---
>EPIDpuni
MSLVG-------EELASLLGETGVQYSGMGGEAE---------ENAAHLQGGVAGEGYYRHDDGIAPEESLKDQLKGFLKASGEMMRDFGRGCNDILQQSLTGAEDSYVVNKLRGPWAVVSRRLGFLNDYLPEDRDPLHSWLVIICVFLVALPALNVNNGNSFPVQLRKKLYIHPPNASVIQLPDGRIMAYHEQGAPVENARFTMISPHSFLSSRLAGIPGIKESLLGDFGVRFVTYDLPGFGESVPHPSRNLNSSAHDMLHLANALGVTDKFWVLGYSGGGMHAWAAVRYIPDRIAGVAMFAPMTNPYDSRMTKEERNRIWEKWSAKRKLMFMAAKRLPSLLPFFYRRSFLSGMEGQLEKWL-SLSLGKKDKALTEGRIFQEFWERDVAESIRQSDPKPFVEEAVLQVSNWGFSLAELQVRRKLEGKNLLLWLKSIYAQEEGEWTGFLGPIHIWQGMDDRVVPPSMTEFTQRLIPGATVHRLPAEGHFSYYCFCDDCHKQIFSALFGIPQGPVTPPPDT------DSSPSPPPSGEFCEEDLAAETCSRRDAQV
>VANIshen
MSRVGGASMTWQEELASLMGDSGVQYSAVGGGAEDVDAMV-VEGNAAGLKGRAAGEDLYRYEDALAPEESLKDQMKGFLKASMEMMTDFGRGCSDIVQQSLVGVEDSYMAKRLRGPLKVVSTRLRFLNDYLPEDRDPVHSWLVILCVFLFTLPALIVNSGHVAPVQLPKKLYMHPPNASLIQLPDGRFMAYEEQGVSAKRARFTMIAPHSFLSSRLAGIPGIKESLLEEFGVRFITYDLPGFGESDPHPSRNLNSSAIDMLHLANAVGVMDKFWVLGYSGGGMHAWAAVRYIPHQLAGVAMFAPMINPYDSRLTKEDKNKIWERWTAKRKFMLILAKRFPSLLPYFYRRSFLSGMQGQLENWL-SVSLGKKDKSLIEVQAFHDFWERDMAESIRQMNPKPFVQEAVLQVSNWGFSLADLQVRKKLEAKSLLLWLKSIYIQSEGEWTGFLGPIHIWQGMDDRVVPPHMAEFIRRLIPGATVHRLLGEGHFSYNCFCDDCHRQIFSTIFGTPQGPLNTIAED------DQ-LLP-PTPEALQEDTTSQCCVELE---
>ANOEemei
MSSVGGGSMTWQEELASLVGDSGVRYSTIGGMAEEAAAAA---GNAADHKGRVVGEEYYTYDDGIA-QESLKDQLKGFFKASVEMMQDFGRGCNDISQQSLAGMEDSFIAKRLRGPLLIVSRRLRFLNDYLPEDRDPVHSWLVIICVLLVVLPAMYANCGCLSPRQLPKILYMHPPSASLIQLPDGRAMAYHEQGVSAERARYTMISPHAFLSSRLAGLPGIKESLLENFGVRFVTYDLPGFGESDPHPSRNLNSSAHDMLDLANALGVYDKFWVLGYSNGGMHAWAAVRYIPDQLAGVAMFAPMTNPYDSRMTKEEKNKVWEKWTAKKKFMFILAKRFPSLLPYFYQRSFLSGIQDQLEKWL-LSSLGKKDKALIERHIFQEYWERNVAESIRQKDPKPFVEEAVLQVSNWGFSLADLQVRKKHGGNNLMHWLKSFYTRGDEEWTGFLGPIHIWQGTDDLVIPPSMAEFTRRLIPGVTVHRLLGEGHFSYYCFCDDCHEQIFSTLFGTPQGPKST-HED------DL-LSP-SSQEICEEA-IPENSAQME---
>CYMBmann
MSVAGESSMTWQEELASLVGESGVQYSAIGGETE---------GNAAVIKGRGVSEGYYGHDDGIVPEESLKDQLKGFLKASWEMMQDFGRGCSDILQQSLTGMEDSYVVKSLRGPWAVVSRRLGFLNDYLPEDRDPIHSWLVIICVFLVALPALNVNSGHIVPEQLPKKLYIHPPNASHIQLPDGRVLAYHEQGVSIERARFTMISPHSFLSSRLAGIPGIKESLLEDFGVRFITYDLPGFGESDPHPSRNLNSSAHDMLHLANALGVWDKFWVLGYSGGGMHAWAAVRYIPDRIEGVAMFAPITNPYDTRMTKEEKNKIWEKWTAKRKFMFIIAKRLPSLLPYLYRQSFLSGMQGQLEQWL-SLSLGKKDKVLTEGQIFREFWERVVAESVRQSNPKPFVEEAVLQVTNWGFSLADLQVRKKHEGKNLLLWLKSIYAQEDGEWTGFLGPIHIWQGMDDRVVPPSMTEFTGRLIPGATVHRLPAEGHFSYYCFCDDCHKQIFSALFGIPRGPLPPPSEP------DP-PSPPSSDEPSGSDPSSSDSPQLE---
>MASDpict
MSLAGETSMTWPEEFASLAND-----------------------------------------DSIVAEESLQDQLKGFLKASGEMLQDFGNGCNDILRQSLIGLEDCYVVKRF----DVVKRRIGFLNDYLPEDRDPLFSWLVIVGVFLLAIPALNVNSGNTVPVQVPKKLYIHPPNASLIQLPDGRAMAYHEQGVPVERARFTMISPHSFLSSRFAGIPGIKESLLEDFGVRFVTYDLPGFGESVPHPSRNLNSSAHDMLHLANALGVIDKFWVLGYSGGGMHAWAAVRHIPDRIAGVAMFAPTTNPYDSRLTKEEKNKIWEKWTAKRKLMFILAKRLPSLLPFFYRRSFLSGMQGQLDKWL-SFSLGKKDKSLTEEHIFQEFWERDVAESIRQNNPKPFVEEAVLQVSNWGFSLADLQVRKKHEGKNLLLWLKSIYTQEDGKWTGFLGPIHIWQGMDDRVVPPSMTEFTRRLIPGATVHCLPAEGHFSYFCFCDECHKQIFSDLFGIPQGPLAPLSDR------DLLPSP-PLEELSEEQNFSQLCAQADSIR
>SERAvome
-------------------------------------------------------------------------------MASVEMMQDFGRGCKDVMQQSLAGMEDSYILKCFRRPLAIVSSRLRFLNDYLPEDRDPIHSWLVIICVLLVTLPALYVDCGHKEPVQLPKILHMHPPSASVIHLPDGRAMAYHEQGVSAERARFTIISVHSFLSSRLAGIPGIKESLLEEFGVRFVTYDLPGFGESDSHTSRNLNSSAHDMLHLANALGVRDKFWVLGYSGGGMHAWAVVRYIPDRLAGVAMFAPLMNPYDSSMNNEEKNKVWEKFTTKKKFMFFLAKRLPSLLPYFYRQSFLSGMQVQLEKWL-SSTMGKKDKALTEGNIFKEYWERNVAESIRQKDPQPFVEEAVLQVSNWGFRLDNLQVRKKNGGQHLLQWLKSIYTKSDGEWTGFLGPIHIWQGTDDRVIPPPMTEFASRMIPGATVHRLLGEGHFSYFCFCDNCHKQILYTLFGTPRGPLSLISED------EL-LRLSSSRETCDEAAIPDTPTQSE---
>GASTelat
MSFVGEGPMTWQEDQASLVGDSRGRYSAIDSEVEVEAEEVLPEGNVTDLKESVIGERYYRHDDGIVQEESLKDQLQGFLKASVEMMQDFGRGCNDILHQSLTGVEDSYMVKRLRGPWAAVSRRLRFLNDYLPEDRDPRHSWMVIICVFLAALPALNINSNHKVPVQLPEKLYIHPPSANLIQLPDGRVMAYHEQGVSAEMARFTMISPHAFLSSRLAGIPGIKESLLENFGVRLITFDLPGFGESDSHSIRNLNSSAQDMLHLANTLGVFDKFWVLGYSSGGMHAWASVRYIPDRIAGLAMFSPMTNPYDSRLTKEEQNKIWEKWTAKRKFMFILAKRFPSFLPYFYRRSFLSGLQGQLEKWI-SLPLGKKDKALTDGEVFHEFWKRDVAESIRQNDPKPFVKEAVLQVSNWGFSLADLQARKKHEGNNLLLWLKSIYTQGEREWTGFLGPVHIWQGTDDRVVPPAMAEFTRRLIPRATVHHLPGEGHFSYYCFCDECHKQIFSTLFGPPRGPLTP-----------------SSFSSDREEVSSENFIQMD---
>RIMAelli
MSTAGGGSMTWQEELASLVGDSGVRYSSIGGVAE-AAAAA-AAGNAVYLKEGLIGEGYFAYEDGIVPEERLKDQLKGFLKASVEMMQDFGRGCNDILQQNLAGMEDSYIVKRVRRPLAMVSRRLRFLNEYLPEDRDPVHSWLVIIFVFLLALPAFYVNSGRTAPVQLPKILYINPPSASLIQLPDGRAMAYHEQGVSAERSRFTLISPHAFLSSRLAGIPGIKESLLEEFGVRFITYDLPGFGESCPHPSRNLNSSAHDMLHLANALGVMEKFWVLGYSDGGMHAWAAVRYIPERLAGVAMFSPMTNPYDSRMTKEEKSKAWEKWTAKKKFMFILAKRFPSLLPFFYRRSFLSGMQGQLERWL-SSSLGKKDKALIEGHIFLEYWERNVAESIRQKHPKPFAEEAVLQVSDWGFSLADLQVRKKHGGKNLLHWLKSIYTQGDEEWTGFLGPIHIWQGTDDRVVPPSMTEFTRRLIPGVTVHRLLGEGHFSYYCFCDECHEQIFSTLFGAPQGPFNTICEGQSEGGEDL-LPT-SSPEICEEAIVPETSIQLE---
>CHILsemi
MSTAGGGSMTWQEELASLVGDSGVRYSSIGGVAEEAAAAAAAGGNAVYLKEGEIGEGHF--EDGIAPEESLKEQLKGFLKASVEMMQDFSRGCNDILQQNLVGIEDSYVVKRVRRPLAIVSRRLRFLNEYLPEDRDPVHSWLVVIFVFLLTLPAFYVNSGRTAPVQLPKILYINPPSASLIQLPDGRAMAYHEQGVSAERARFTMISPHTFLSSRLAGIPGIKESLLEEFGVRFVTYDLPGFGESFPHPSRNLSSSAHDMLYLANALGVLEKFWVLGYSDGGMHAWAAVRYIPDRLAGVAMFSPMTNPYDSRMTREEKNKVWEKWTAKKKFMFILAKRFPPLLPFFYRRSFLSGMQGQLEKWLQSSSLGKKDKALIEGRIFCEYWERNVAESIRQKDPKPFVEEAVLQVSDWGFSLGDFQVRKKHGGKNLLQWFKSIYTQGDEEWTGFLGPIHIWQGTDDRVVPPSMTGFTRRLIPGATVHRLPGEGHFSYYCFCDECHEQIFSTLFGAPQGPFNPICEG------DL-LPE-SSPEIGEEAIAPETPIQPE---
>PHALmode
MSLVGEGSMTWQEELASLVGETGVQYSAIGGELE---------RNAADLKGRVVGEEHYRHDDGIVQEESLKDQLKGFLKASVEMMQDFGRGCRDIVRQSLTGVEDSYVMQRLRGPWGVVSRRLGFLNDYLPEDRDPIHSWIVIICVFLVALPALNVNNGHIVPVQPPKKLYIHPPSASLIQLPDGRVMAYHEQGVPVGKARFTMISPHSFLSSRLEGIPGIKESLLEDFGVRFVTYDLPGFGESDPHPRRNLTSSAHDMLHLADALGVVDKFWVLGYSGGGMHAWAAVRYIPDRIAGVAMFAPMTNPYDPRMTKEEKNKIWEKWTAKRKFMFFIAKRLPSLLPYFYRRSFLSGMQGQLEKWL-LLSLGKKDKALTEGHIFIEFWERVVAESVRQNDPKPFVEEAVLQVSNWGFSLADLQLRKKHEGKNLLLWLKSIYTQEDEEWTGFVGPIHIWQGMDDRVVPPSMTEFTRRLIPGATVHRLPAEGHFSYYCFCDDCHKQIFSTLFGIPQGPLTAISEN------DL-LSP-SPKELSDQDLVSEGSSHQEL--
>GOODpube
------------------------------------------------------------------------------------------------------------------------------------------------------------------------------------------------------------------------------------------------------------------------------------------------------------MFAPLTNPYDSRMTKEEKNKVWEKWTAKKKFMFILAKRFPFLLPYFYQRSFLSGMQGRLEKWL-SSSLGKKDKALTERPIFQEYWERNVAESIRRKDPKPFVEEAVLQVSNWGFSLADLQIRKKHGGNNLIHWLKSIYTRDDEEWTGFLGPIHIWQGTDDLVMPPSMTEFTRRLIPGVTVHRLLGEGHFSYYCFCDYCHEQIFSTLFGTPQGPKSTPCED------DL-LSP-PSQEICEEA-KPENSAQME---
>APOSshen
--------MTWQDEFANLVGDSGIRYPTIGGMAEEMAAPLPQERDPAELKGRVVGEGYV-YHDGIALEESFKDQVKGFLKASVEMMQDLGRGCKDILEQSLVGVEDSYVAKRLRGPWEAISGRVRFLNDYLPEDRDPVQCWLVIICVFLLALPALNVNGGHKAPVQLPKKLHIRPPSASVIQLPDGRNISYQEQGVAAERARFTMIAPHGFLSSRLAGIPGIKPYLLEEFGVRLITYDLPGFGESDPHPKRNLSSSALDMLHLANAVGVTNKFWVLGYSGGGMHAWAAVHYIPDSLEGVAMFAPLVNPYDAKMDKEERYKTWDKWTAKRMLMFILAKRFPSLLPYFYRRSFLSGMQGQMEKWL-LLSLGKKD---------------------------------------------------------------------------------------------------------------------------------------------------------------------------------------
>CALAcreb
MSSVGGGSMTWQEELASLVGDSGVRYSAIGDVAEQAAVAE---GNTMDFKERVTGLG---YEERIAPEENLRDQLKGFFKASVEMMQDFGRGCNDILQQSFVGMEDSYVMKRLRRPLAIVSRRLRFLNDYLPEDRDPVHSWLVIICVLLLTLTAFYANSDHKVPVEPPKLLYITPPSASLIQLPDGRFLAYHEQGISAERARFTIISPHAFLSSRLAGIPGIKESLLEEFGVRFITYDLPGFGESCPHPSRNLTSSAYDMLHLANALGVIDKFWVLGYSDGGMHAWAAVRYIPDRLAGVAMFSPMTNPYDSGMTKEEKNKVWEKWTSKKKFMLILAKRFPYLLPSFYRRSFLSGKQGQLEKWL-WSSLGKKDKALIEGHIFREYWERNVAESTRQKDPRPFVEEAILLVSNWGFSLADLQVRKKHGGKNFLYWLKSIYTQGDEEWTGFLGPIHIWQGTDDRIVPLSMAEYTRRLIPGVTVHRLLGEGHFSYYCFCNDCHEQIFSTLFGTPQGPSSTICDG------DF-ISP-SSPEVYEEAIVPETLILLE---
