# Supplementary material for: Orchid Phylotranscriptomics: The Prospects of Repurposing Multi-Tissue Transcriptomes for Phylogenetic Analysis and Beyond
Source: Front Plant Sci. 2022 May 27;13:910362. doi: 10.3389/fpls.2022.910362 (PMC9196242; doi:10.3389/fpls.2022.910362)
Supplement: Supplementary file 4 [file Data_Sheet_3.zip › ortho_MSA/r1/OG0009537.fa]

>ANOEemei
----------------------------------------------------------MSPSCRFCCCSSLSFLCNPL-LS-SEP-P-NGL---RGRS-FLRSPLS-PRSH---FSTRFSEKIR-RNGPR-RSPSAIA-VVSMDSK-VVC---G----LLPTDPWSPTV--NSESIATQLFAISLFPYIGFLYYITRSKTAPKLTLFGFYFLLAFVGAT-------------------------------------IPAGIYAKLQYGTSLSNVDWLHGGAESLLALTNLFIVLGLRGALKKI--NDTKK-ATTKSISDVTKKQSSV---------------
>ANOEroxb
-----------------------------------AHLRS----------------EEMSPSCRFCCCSSLSFLCNPL-LS-SEP-P-NGL---RGRS-FLRSPLP--RSH---FGTRFSEKIR-RNGPR-RSPSAIA-VVSMDSK-VVC---G----LLPTDPWSPTV--NSESIATQLFAISLFPYIGFLYYITRSKTAPKLTLFGFYFLLAFVGAT-------------------------------------IPAGIYAKLQYGTSLSNVDWLHGGAESLLALTNLFIVLGLRGALKKI--NDTKK-ATTKSISDVTKKQSSV---------------
>APOSodor
----------------------------------------------------------MNPSC--RFCSSSSIACKPS-LS-SLP-S-TIL---TSWI-APKFLGTIGRSR--GIWRGFS-QIS-GSGGC-RRAA----GGTSSFS-VLN---G----LLPTDPWSPKI--DSQSIASQLFAVSLLPYLGFLYYITKSKTAPKLTFFGFYFLLAFVGVT-------------------------------------IPAGIYAKLHYGTSLSNVDWLHGGAESLLTLTNLFIVLGLRSALKKV--TNAEK-NTPDSVPDEVEQESSETGIC-SLTNVEDDD-
>APOSshen
----------------------------------------------------------MNPSC--RLYSSSSIACKPS-LS-SLP-S-TIL---TSWI-APKFLGTIGRSR--GIWRGFS-QIR-GSGRC-RREA----GGTSSFS-VLN---G----LLPTDPWSPTI--DSQSIASQLFAVSLLPYLGFLYYITKSKTAPKLTLFGFYFLLAFVGVT-------------------------------------IPAGIYAKLHYGTSLSNVDWLHGGAESLLTLTNLFIVLGLRSALKKV--T-AEK-STRDSVPDEVEQESSETGIR-SLTNVEDDD-
>BLETstri
----------------------------------------------------------MSFFN--SCC--VSFPCKLV-VF-SVP-S-EQL---KVRS-FLRSIFV---------------TRR-RRRRI-RRR-SPS-VVSYRSK-VVF---G---LLLPTDPWSPTV--DSQSIASQLFAISIFPYLGFLYYITRSKTAPNLTLFGFYFLLAFVGAT-------------------------------------IPAGIYAKLKYGTSLANVDWLHGGAESLLTLTNLFIVLGLRGALRKI--SDSKK-ETDKSVSDITEKQ------------------
>BORYspha
----------------------------------------------------------MMAS---RYCSPLNCTYKPL-LS-SKY---DGF---IGFS-PLQTLQT--RRSS-------SKRKR-LCIAT-RRGSTTI-PSSGFRA-IVC---G----LLPVDPWAPTV--DSQSIASQLFAGSLFPYLAFLYYITKSKTAPKLTLFGFYFLLAFVGAT-------------------------------------IPAGIYAKVHYGTSLSNVDWLHGGAESLLTLTNLFIVLGLREALRKI--EDVKK-DTSDSVSETKESSLRSR--------------
>CALAcreb
----------------------------------------------------------MNPSS--CSFTSFNFPWKSH-LS-LSP-S-PEL---IGRS-FLTIPFT--RNS---FVVHFSEKIR-RNGRR-RNPNAIA-AVSSRSK-VFC---G----LLPTDPWSPAI--DSQSIASSLFALSIFPYIGFLYFITRSKTAPKLTLFGFYFLLVFVGAT-------------------------------------IPAGIYAKLHYGTSLSNVDWLHGGAESLLTLTNLFIVLGLRGALKKL--NSSKK-DRHKSVPGVSDEHSSV---------------
>CALAplic
----------------------------------------------------------MNLSS--CSFTSFNFPWKSH-LS-LSP-P-PEL---IGRS-FLTIPFT--RNS---FVVHFSEKIR-RNGRR-RNPNAIA-AVSSRSK-VFC---G----LLPTDPWSPAI--DSQSIASSLFALSIFPYIGFLYFITRSKTAPKLTLFGFYFLLVFVGAT-------------------------------------IPAGIYAKLHYGTSLSNVDWLHGGAESLLTLTNLFIVLGLRGALKKL--NSSKK-ERHKSVPGVSDEHSSV---------------
>CALAsini
----------------------------------------------------------------------MSLTCKVP-LF-SVP-S-DRL---REPS-FLKSAVP---------------GRR-RNGRF-RETPNPN-IVSYRSK-VVR---G---FLLPTDPWSPAI--DSQSIASQLFAISLFPYLGFLYYITRSKTAPKLTLFGFYFLLAFVGAT-------------------------------------IPAGIYAKLKYGTSLANVDWLHGGAESLLTLTNLFIVLGLRGALRKI--NNSKK-Y------------------------------
>CALAtsoo
----------------------------------------------------------------------MSLTCKAP-LY-SVP-S-DRL---RKPP-FLKSVVI---------------GRR-RNGRF-RKALSPN-IVSYRSK-VVC---G---FLLPTDPWSPTV--DSQSIASQLFAISLFPYLGFLYYITRSKTAPKLTLFGFYFLLAFVGAT-------------------------------------IPAGIYAKLKYGTSLANVDWLHGGAESLLTLTNLFIVLGLRGALRKI--NNSKK-Y------------------------------
>CALEmajo
----------------------------------------------------------MSSGS--CCSSSMSVPCKPR-LP-ALP-C-GGL---RGRS-SLPSSWT--RTR---RVTHFSERNR-RSAAC-RKPPATA-AVFSRSK-VLC---G----LLPTDPWSPAV--NSQSVASQLFAVSLFPYIGFLYFITKSKTAPKLTLFGFYFLLAFVGAT-------------------------------------IPAGIYAKLHYGTSLSNVDWLHGGAESLLALTNLFIVLGLRRALKKI--KISKK-AAAESVSGITENKSSV---------------
>CEPHdama
----------------------------------------------------------MSPGC--CCNSSMSFPPKLL-LS-SAS-S-IEP---RGRS-FLRSLATRRRSG---FGTHFSERNR-------RRAPASA-VVSSISK-VLY---G----LLPTDPWSPTV--NSQSIASQLFAISLLPYLGFLYYITRSKTAPKLTLFGFYFLLAFVGAT-------------------------------------IPAGIYAKLKYGTSLSNVDFLHGGAESLLTLTNLFIVLGLRGALRKI--NYSKK-GTAKSVSDITGKQSSL---------------
>CHILsemi
----------------------------------------------------------MSSSS--YCRSSMSIPCKPL-LS-AFP-C-RGL---RGPS-FLTTSWT--RTS---HVTHFSEKNR-RSAAC-RKPPAIA-VTFSKSK-VLC---G----LLPTDPWSPAV--DSQSVASQLFAVSLFPYIGFLYFITKSKTAPKLTLFGFYFLLAFVGAT-------------------------------------IPAGIYAKVHYGTSLSNVDWLHGGAESLLALTNLFIVLGLRGALKKI--KKSKK-AIAESASGITEDKSSV---------------
>CHILtrap
----------------------------------------------------------MSSSS--YCRSSMSIPCKPL-LS-AFP-C-RGL---RGSS-FLTTSWT--RTS---HVTHFSEKNR-RSAAC-RKPPAIA-VTFSKSK-VLC---G----FLPTDPWSPAV--DSQSVASQLFAVSLFPYIGFLYYITKSKTAPKLTLFGFYFLLAFVGAT-------------------------------------IPAGIYAKVHYGTSLSNVDWLHGGAESLLALTNLFIVLGLRGALKKI--KKSKK-AIAESVSGITEDKSSV---------------
>CORYacti
PNPAKNWLSSLSRENCTKVCAICAIFPPR-RAHIFSSIRA----------------KEMSP------CSSLSSPCKPH-LS-FAP-F-NEL---RGRS-FLTIPWN--RSS---YGTQFSERIR-RIGNC-RNPTAIA-AVSFKSK-VLC---G----LLPTDPWSPTI--DSQSIASSLFALSLFPYIGFLYYITKSKTAPKLTLFGFYFLLVFVGAT-------------------------------------IPAGIYAKLQYGTSLANVDWLHGGAESLLTLTNLFIVLGLRGALK-----------------------------------------
>CRYPlept
----------------------------------------------------------MNPSS----SSSLSFSCNSH-LS-SAS---GEL---RRRS-VLASPWT--RSR---FGKHSYGRFC-RNGTC-RKSI----TVFSSNR-VLC---G----LLPTDPWSPAV--DSQSIATQLFATSLFPYIGFLYYITRSKTAPKLTLFGFYFLLVFVGAT-------------------------------------IPAGIYAKLQYGTSLSNVDWLHGGAESLLALTNLFIVLGLRRALKDI--YSSKK-ATAKSASGKDEGLASQSCLEDSSYNLEQDDE
>CYMBensi
----------------------------------------------------------------------MSSSGNLL-VS-SVP-Y-DQL---RDRC-FLRNIVT--T------------TRR-RNGRF-RRALNPT-VLSYSSE-VLC---G---LVLPIDPWSPTV--DSQGIASQLFAISLFPYLGFLYYITRSKTTPKLTLFGFYFLLAFVGAT-------------------------------------IPAGIYAKLKYGTSLANVDWLHGGAESLLTLTNLFIVLGLRGALRKI--SNLKK-DKAKSVS---ERQSSI---------------
>CYMBmann
----------------------------------------------------------------------MSSSCNLL-VS-SVP-C-DQL---RERC-FVRNMVT--STR----------RRR-RNDRF-RRALNPT-VLSYSSE-VLC---G---LVLPTDPWSPTA--DSQGIASQLFAISLFPYLGFLYYISRSKTAPKLTLFGFYFLLAFVGAT-------------------------------------IPAGIYAKLRYGTSLANVDWLHGGAESLLTLTNLFIVLGLRGALRKI--SNLKK-DKAKSVS---ERQSSI---------------
>CYPRbard
----------------------------------------------------------MSPS----CCSSVSFSCKPL-LS-SLP-S-HGL---TPCS-PLKTLRT--RRRSSGIRPSFSESSR-GSGRC-RRAAAP--AGSSNSR-VLC---G----LLPTDPWSPNV--DSQSVASQLFAVSLLPYLGFLYYITKSKTAPRLTLFGFYFLLAFVGAT-------------------------------------IPAGIYAKVHYGTSLSNVDWLHGGAESLLALTNLFIVLGLRGALRKI--KVAKQ-AKTKSVPEVTEKQSV----------------
>CYPRflav
----------------------------------------------------------MSPSC--CCCSSLSFSCKPL-HS-SLP-F-HGL---TPCS-LLKTLRT--RRRSSGIRPSFSESSR-GSGRC-RRAAGL--VGFSNYR-VLC---G----LLPTDPWSPNV--DSQSVASQLFAVSLLPYLGFLYYITKSKTAPRLTLFGFYFLLAFVGAT-------------------------------------IPAGIYAKVHYGTSLSNVDWLHGGAESLLALTNLFIVLGLRGALRKI--KDAKQ-DKSKSVPEVTEKQSSV---------------
>DACThata
----------------------------------------------------------MSPN---CSCVSLSFHGKPL-LS-LET-S-GEL---SERS-FLGRPFT--RSR---PGTHFTEKI------R-RRYAVIS-VVSSNSR-VLC---G----ILPSDPWSPTV--DSQSIASQLFAVSLFPYIGFLYYITRSKTAPRLTLFGFYFLLAFVGAT-------------------------------------IPAGIYAKLHYGTSLANVDWLHGGAESLLALTNLFIVLGLRRALRKI--NDLKK-ATDKSASDIAEEQSSV---------------
>DENDchryso
----------------------------------------------------------------------MSLPCKLM-LS-ALP-S-DQL---IGRP-FIRTLVI--RTR---RRRG---RRR-RNGRF-GRTPSPT-VGSYSSK-VVC---G----LLPTDPWSPAV--DSQSIASQLFAISLFPYLGFLYYITRSKTAPKLTLFGFYFLLAFVGAT-------------------------------------IPAGIYAKLKYGTSLANVDWLHGGAESLLTLTNLFIVLGLRGALRKI--NYSKK-EAAKSLSDITEKQSSV---------------
>DENDnobi
----------------------------------------------------------------------MSLPCKLM-LV-ALP-S-EQS---IGRS-FIRTLVI--RTR----------RRG-RNGRF-GRTPSPT-VGSYSSKVVVC---G----LLPTDPWSPAV--DSQSIASQLFAISLFPYLGFLYYITRSKTVPKLTLFGFYFLLAFVGAT-------------------------------------IPAGIYAKLKYGTSLANVDWLHGGAESLLTLTNLFIVLGLRGALRKI--NYSKK-DAAKSLSDITEKQSSV---------------
>DIURorie
----------------------------------------------------------MSLSN--YCCSSLSYTWKPH-FT-SAT-S-GEL---RGRS-FITSPCT--RSL---LGAYFYEKIR-RSGTC-RKPT----SVSSKSK-VLC---G----LLPTDPWSPTV--DSQSIATQLFALSLFPYIGFLYYITRSNSAPKLTLFGFYFLLVFVGAT-------------------------------------IPAGIYAKLHYGTSLSNVDWLHGGAESFLALTNLFIVLGLRGALKKI--KKSKE-ATAKSASGVVLEEELQTT-----------DE
>EPIDfulg
----------------------------------------------------------------------MSFSCKLV-LC-CVP-SINQL---RDRS-VFRSLAT---------------RRS-RNGRF-RSAPNPR-VL---CK-VVC---G---LLLPTDPWSPAV--DSQSIASQLFAISLFPYLGFLYFITRSKTAPKLTLFGFYFLLAFVGAT-------------------------------------IPAGIYAKLKYGTSLANVDWLHGGAESLLALTNLFIVLGLRGALRKL--NHSNK-DQPNSVSDATDKKQSSV--------------
>EPIDpuni
----------------------------------------------------------------------MSFSCKLV-LC-CVP-SINQL---RDRS-VFRSLAT---------------RRS-RNGRF-RSAPNPR-VL---CK-VVC---G---LLLPTDPWSPAV--DSQSIASQLFAISLFPYLGFLYYITRSKTAPKLTLFGFYFLLAFVGAT-------------------------------------IPAGIYAKLKYGTSLANVDWLHGGAESLLALTNLFIVLGLRGALRKL--NHSNK-DQPNSVSDATDNKHSSL--------------
>EPIPhell
----------------------------------------------------------MSPGC--CCNSSLSFHRKLL-LS-SVS-S-NEH---RGRS-FLRSPATRRRSG---FGTHFSERNR-RSGRC-RIAPASA-VVFSISK-VLC---G----LLPTDPWSPTV--NSQSIASQLFAISLLPYLGFLYYITRSKTAPKLTLFGFYFLLAFVGAT-------------------------------------IPAGIYAKLKYGTSLSNVDFLHGGAESLLTLTNLFIVLGLREALRKI--NVSKK-EEAKSVPDITDKQSSV---------------
>EPIPpurp
----------------------------------------------------------MSPGC--CCNSSLSFHRKLL-LS-SVS-S-NEH---RGRS-FLRSPATRRRSG---FGTHFSERNR-RSGRC-RIAPASA-VVFSISK-VLC---G----LLPTDPWSPTV--NSQSIASQLFAISLLPYLGFLYYITRSKTAPKLTLFGFYFLLAFVGAT-------------------------------------IPA-----------------------------------------------------------------------------------
>ERYCcris
----------------------------------------------------------------------MSLLCNLL-LC-SAP-C-EQL---TEIS-LLKNLAT--RKR----------RRR-RNEQF-RRSLNPNFVSYKSSK-VLC---G----ILPTDPWSPTA--DSQGIASQLFAISLFPYLGFLYYITRSKTAPKVTLFGFYFLLAFVGAT-------------------------------------IPAGIYAKLKCGTSLANVDWLHGGAESLLTLTNLFIVLGLRRALRNF--NNSKK-DKIKSASDVAERKSSV---------------
>ERYCpuss
----------------------------------------------------------------------MSYICNLL-LC-SAP-F-EKL---TEIS-LLKNLET--KN------------RR-RNEQF-RRTLNPNLIFYKRSK-VLC---G----ILPTDPWSPTA--DSQGIASQLFAISIFPYLGFLYYITRSKTAPKITLFGFYFLLAFVGAT-------------------------------------IPAGIYAKLKYGTSLANVDWLHGGAESLLTLTNLFIVLGLRRALRNF--NNSKK-NTIKSASDVAERKSSA---------------
>GALEfabe
----------------------------------------------------------MIPNW--SCCSSLSSHCNTL-FS-PSP---SIV---SKCS-SLRNIGT--RRRS-GTQWGLSEGIC-RSGLC-GRAQA---SGSSKHR-IFC---G----LFPTDPWSPTV--DSQSVASQLFAVSLIPYVGFLYYITKSKTAPKLTLFGFYFLLAFVGST-------------------------------------IPAGIYAKVQYGTSLSNVDWLHGGAESLLALTNLFIVLGLRRALRKI--NDAKK-GKPKFSSETIDK-------------------
>GOODfuma
----------------------------------------------------------MSPS----CCSSLSFLCKPL-LS-SDP-A-NGL---RGRS-FLRSPLA--RSG---FGTHFSEKIR-RNGPC-RRPSAIA-VASKNST-VVC---G----LLPTDPWSPTV--NSESIATQLFAISLLPYIGFLYYITRSKTAPKLTLFGFYFLLAFVGAT-------------------------------------IPAGIYAKLQYGTSLSNVDWLHGGAESLLALTNLFIVLGLRGALKKI--NGSKK-ATTKSVSDITEKQSSV---------------
>GOODpube
----------------------------------------------------------MSPS---CCCSSLSFFCKPL-LS-SDP-A-NGL---RGRS-FIRSPLA--RSG---FGMHFSEKIR-RNGPC-RRPSAIA-VASENYT-VVC---G----LLPTDPWSPTV--NSESIATQLFAISLLPYIGFLYFITRSKTAPKLTLFGFYFLLAFVGAT-------------------------------------IPAGIFAKLQYGTSLSNVDWLHGGAESLLALTNLFIVLGLRGALKKI--NDSKK-ATTKSVSDITEKQSSV---------------
>GYMNdens
----------------------------------------------------------MSPS---CCCGSLSFLGKPL-LS-LEP-S-GEL---SERS-FLGRPLT--RNR---PGTHFTEKI------R-RRSAVIS-VVSSNSR-VLC---G----ILPTDPWSPTV--DSQSIASQLFAVSLFPYIGFLYYITRSKTAPRLTLFGFYFLLAFVGAT-------------------------------------IPAGIYAKLQYGTSLANVDWLHGGAESLLALTNLFIVLGLRRALRKI--NDLKK-PTDKSASDIAEEQSSV---------------
>GYMNodor
----------------------------------------------------------MCPS---CCCGSLSFLGKPL-LS-LEP-S-GEL---SERS-FLGRPLT--RNR---PGTHFTEKI------R-RRSAVIS-VVSSNSR-VLC---G----ILPTDPWSPSV--DSQSIASQLFAVSLFPYIGFLYYITRSKTAPRLTLFGFYFLLAFVGAT-------------------------------------IPAGIYAKLQYGTSLANVDWLHGGAESLLALTNLFIVLGLRRALRKI--NDLKK-PTDKSASDIAEEQSSV---------------
>HABElong
----------------------------------------------------------MGPAY--CCRSSLSFPCKPL-HF-SQP-S-GEL---SGRS-FLGRLLT--RIR---PGTHITEKIG-RSERR-RRSAIIS-VVTSNSR-VLC---G----ILPTDPWSPTV--DSQNIASQLFAVSLFPYIGFLYYITRSKTAPRLTLFGFYFLLAFVGATRVLIQDPDFLKRIVLAPIFKRSSISSKIIAASTSSLSVPAGIYAKLHYGTSLANVDWLHGGAESLLVLTNLFIVLGLRRASRKV--NNLKK-APDKSASGITEEQSSV---------------
>HABEpant
----------------------------------------------------------MGPAY--CCRSSLSFPCKPL-HF-SQP-S-GEL---SGRS-FLGRLLT--RIR---PGTHITEKIG-RSERR-RRSAIIS-VVTSNSR-VLC---G----ILPTDPWSPTV--DSQNIASQLFAVSLFPYIGFLYYITRSKTAPRLTLFGFYFLLAFVGATRVLIQDPDFLKRIVLAPIFKRSSISSKIIAASTSSLSVPAGIYAKLHYGTSLANVDWLHGGAESLLVLTNLFIVLGLRRASRKV--NNLKK-APDKSASGITEEQSSV---------------
>HAEMdisc
----------------------------------------------------------MSPSSRICCCSSLSFLFKPL-LS-SEP-A-TGL---RGRS-FLRSPF-------------FSEKIR-RNGPC-RRPSAIA-VVSVNST-VVC---G----LLPTDPWSPNV--NSESIATQLFAISLFPYIGFLYYITRSKTAPKLTLFGFYFLLAFVGAT-------------------------------------IPAGIYAKLQYGTSLSNVDWLHGGAESLLALTNLFIVLGLRGALKKI--NESKK-ATTKSISDITEKQSSV---------------
>HEMIforr
----------------------------------------------------------MSPS---CSCVSSSFSGQPL------P-S-GEL---SGGA-FLGKPFT--RSR---PWTHFAEKI-----RR-RRSAVIS-VVSSNSR-VRC---G----ILPTDPWSPAV--DSQSIASQLFAASLFPYLGFLFYITRSKTAPRLTLFGFYFLLAFVGAT-------------------------------------IPAGIYAKLQYGTSLANVDWLHGGAESLLALTNLFIVLGLRRALRKI--NDLKK-ATDKSASDIAEEQTSYDEL------------
>HYPOheme
----------------------------------------------------------MASLLG-RCCRPPASLHRPL-LP-STPYS-NGF---FNGT-PLPTKGR--R------------------------------RLASRGA-PCA---G----LLPVDPWSPTV--DSQSIASQLFAVSLFPYLGFLYYITKSKTAPRLTLFGFYFLLAFVGAT-------------------------------------IPAGIYAKVHYGTSLSNVDWLHGSAESLLTLTNLFIVLGLREALRRI--RDVKE-STSEA-SEAKEKQSPI---------------
>LANAlana
----------------------------------------------------------MASV---CCCRPLGSPYKTL-LF-STS---------NGST-TLRTLSTRGRRGRSSRGFDYSNKN--GSGSS-RRPGGFI---------VVC---G----LLPVDPWAPTI--NSEGLASQLFAGSLFPYLGFLYYITRSKTAPKLTLFGFYFLLAFVGAT-------------------------------------IPAGIYAKVHYGTSLSNVDWLHGGAESLLTLTNLFIVLGLREALRQI--QNVKK-ATSEAVSMTKEKQSSG---------------
>LIMOabor
-----------------------------------------------------------RPG---CCNSSLIFARNLL-LS-SVS-S-NEP---RGLP-FLRSLATRRRSR---FGTHFTERNR-RSGGC-RRSPVSA-VISSISK-VLC---G----ILPADPWSPTV--NSQSIASQLFAISLLPYLGFLYYITRSKTAPKLTLFGFYFLLAFVGAT-------------------------------------IPAGIYAKLKYGTSLSNVDFLHGGAESLLTLTNLFIVLGLRGALRKI--NGSKK-GTYKSVSDITDKQSSV---------------
>MASDpict
----------------------------------------------------------------------MSIPSKLV-LCFVLP-S-DKLMRQKRRP-FIRTLAN---------------KRS-RNGRF---ITYNV-LSSNSSE-VVC---GLLLLLLPADPWSPTA--DSQSIASQLFAISLFPYLGFLYYITRSNTAPKLTLFGFYFLLVFVAATN---------------------SMTCCFIN------SVPAGIYAKLKYGTSLANVDWLHGGAESLLTLTNLFIVLGLRGALRKL--HNSKK-ENV----------------------------
>MEXIxero
----------------------------------------------------------MSSRC--CWCSSFSFPYITL-LS-SFP-S-HGL---TPCS-SLKTFRT--RKSSGS--PSFSERSR-GFGRC-RRAPAP--AGSSNSR-VLC---G----LLPTDPWSPSI--DSQSVASQLFAVSLIPYLGFLYYITKSKTAPRLTLFGFYFLLVFVGAT-------------------------------------IPAGIYAKVHYGTTLSNVDWLHGSAESLLTLTNMFIVLGLRGALRKL--KDAKQ-DKPKSVPEVTEKQSSV---------------
>MICRparv
----------------------------------------------------------MSLGS--WCCSSLCVPSKPQ-LI-SVP-C-SEL---RGGS-FFASAFT--GSS---FVKHFSEKIR-RSWTC-RKPAAIS-VVFSKSK-VLC---G----LLPTDPWSPTV--DSQSIASLLFAASLFPYIGFLYYITRSKTAPKLTLFGFYFLLLFVGAT-------------------------------------IPAGIYAKLHYGTSLSNVDWLHGGAESLLALTNLFIVLGLRGALKKI--NNAKK-ATAKSVSGITENQPSV---------------
>MOLIcapi
----------------------------------------------------------MGSLPG-CCCRPLASLHRPL-LP-STPYS-NG----FNGT-PLPTKAR--R------------------------------KLASRGV-VRA---G----LLPVDPWSPTV--DSQSIASQLFAVSLFPYLGFLYYITKSKTAPKLTLFGFYFLLAFVGVT-------------------------------------IPAGIYAKVHYGTSLSNVDWLHGSAESLLTLTNLFIVLGLRDALRRI--RDVKD-STSEA-SEAKEKQSPV---------------
>NEUWmali
----------------------------------------------------------MNPSC--CFYNSSSIPCKPS-FS-SLP-S-TVL---TSWI-VPKFLGTRRRSR--SIWRGFS-QSR-NSSRC-RRAA----VAGSSFS-VLC---G----LLPTDPWSPTI--DSQSIASQLFAVSLLPYLGFLYYITKSKTAPKLTLFGFYFLLAFVGAT-------------------------------------IPAGIYAKLQYGTSLSNVDWLHGSAESLLTLTNLFIVLGLRSALRKI--NNAEK-GTPESVPEKAEQQSSETG-------------
>NEUWzoll
----------------------------------------------------------MNPSC--CCYNSSSIPCKPS-FS-SLP-S-AVL---TSWI-VPKFLGTRRRSR--INLRGFS-QSS-RSSRY-RRAA----VAGSSFS-VLC---G----LLPTDPWSPTI--DSQSIASQLFAVSLLPYLGFLYYITKSKTAPKLTLFGFYFLLAFVGAT-------------------------------------IPAGIYAKLHYGTSLSNVDWLHGCAESLLTLTNLFIVLGLRSALRKI--NNAEK-GTPESVPEKAEQQSSETG-------------
>OECEmacu
----------------------------------------------------------------------MSVPCNLL-VC-SAS-C-DQL---RERS-LLRSLLI--RRR----------RRR-RNGRF-LRALNPT-VVSYSSK-VLC---G---LLLPTDPWSPTV--DSQGIASQLFAISLFPYLGFLYYITRSKTAPKLTLFGFYFLLAFVGAT-------------------------------------IPAGIYAKLKYGTSLANVDWLHGGAESLLTLTNLFIVLGLRGALRKIHNNNSKK-DTVES---VTERQSSL---------------
>OPHRgarg
-----------------------------------MRLKSY-------------PHRGMSPS---CCCDSLSFPGKPL-LS-LEP-S-GQQ---SGRS-FLGRPFR--RNR---PGTHFTEKIC-RSGRR-RRSAVIS-VVFSNSR-VLC---G----ILPTDPWSPTV--DSQSIASQLFAVSLFPYIGFLYYITRSKTAPRLTLFGFYFLLAFVCAT-------------------------------------IPAGIYAKLHYGTSLANVDCLHGGAESLLALTNLFIVLGLRRALKKI--NDSRK-TTDKSTSDIAEEQSSV---------------
>OPHRsphe
-----------------------------------MRLKSY-------------PHRGMSPS---CCCDSLSFPGKPL-LS-LEP-S-GQQ---SGRS-FLGRPFR--RNR---PGTHFTEKIC-RSGRR-RRSAVIS-VVFSNSR-VLC---G----ILPTDPWSPTV--DSQSIASQLFAVSLFPYIGFLYYITRSKTAPRLTLFGFYFLLAFVCAT-------------------------------------IPAGIYAKLHYGTSLANVDCLHGGAESLLALTNLFIVLGLRRALKKI--NDSRK-TTDKSTSDIAEEQSSV---------------
>ORCHital
----------------------------------------------------------MNPC---CGCCSLSFPGKPL-LS-WEP-S-GEL---NGRS-FLRRPLT--RSC---PRTHFTEKIR-RSGRR-RRSAVIS-VVSSKSR-VLC---G----ILPTDPWSPTV--DSQSIASQLFAVSLFPYIGFLYYITRSKTAPRLTLFGFYFLLVFVGAT-------------------------------------IPAGIYAKLQYGASLANVDWLHGGAESLLALTNLFIVLGLRRALRKI--DALKK-ATDKSTSDIAEDQSSV---------------
>PAPHconc
----------------------------------------------------------MSSSR--CWCSSLSVPSITL-LS-SLP-S-HGL---APCS-SLK---T--QTSGSGIRPS-SKCRR-GCGRC-RKA-AP--VGSSKSR-VLC---G----LLPTDPWSPSV--DSQSVASQLFAVSLIPYLGFLYYITKSKTAPRLTLFGFYFLLAFVGAT-------------------------------------IPAGIYAKVHYGTTLSNVDWLHGSAESLLTLTNLFIVLGLRRALRKI--KDAKQ-GKPKSAPEVTEKQSSV---------------
>PAPHhirs
----------------------------------------------------------MSSSC--CRCSSLSFPCLTL-LS-SLP-S-HGL---TPCS-SLKTFRT--QSSGSGIRPS-SESRR-GCGRC-RKA-AP--VGSSNSR-ILC---G----LLPTDPWSPNV--DSQSVASQLFAVSLIPYLGFLYYITKSKTAPRLTLFGFYFLLAFVGAT-------------------------------------IPAGIYAKVHYGTTLSNVDWLHGSAESLLTLTNLFIVLGLRRALRKI--KDAKQ-GKPKSAPEVSEKQSSV---------------
>PHAIflav
------------------------IYPSG-------------------------EEDRASPRA--VPQGEMSFTCKIL-LY-SVP-S-DRS---IDRS-FLRSVVT---------------RRR-RNGRS-RKDLNPT-IVSYSSK-VVC---G---FLLPTDPWSPTV--DSQSIASQLFAISLFPYLGFLYYITRSKTAPKLTLFGFYFLLAFVGAT-------------------------------------IPAGIYAKLKYGTSLANVDWLHGGAESLLTLTNLFIVLGLR---------------------------------------------
>PHAItank
----------------------------------------------------------------------MSFSCRVL-LY-SVP-S-DRL---RERF-LLRSVVT---------------RRR-RNGRL-RKALNPS-IVSYSSK-VVC---G---FLLPTDPWSPTV--DSQSIASQLFAISLFPYLGFLYYITRSKTAPKLTLFGFYFLLAFVGAT-------------------------------------IPAGIYAKLKYGTSLANVDWLHGGAESLLTLTNLFIVLGLRGALRKI--NNSKK--------------------------------
>PHALcorn
----------------------------------------------------------------------MSSPCRLL-LA-CVP-R-DLL---RQRS-FIGTLVT--R------------RRR-RNGRF-RSAANPA-VISYSSK-VLC---G----LLPTDPWSPTV--DSQSIASQLFAISLFPYLGFLYYITRSKTAPKLTLFGFYFLLAFVGAT-------------------------------------IPAGIYAKLKYGTSLANVDWLHGGAESLLTLTNLFIVLGLRGALRKI--KNSNKRQDDKSASDVKEKQSSL---------------
>PHALmode
----------------------------------------------------------MRAPQ--ATLTEMSFPCKLL-LS-CVP-R-DLL---RERS-FIGTLVT--R------------RRR-RNGRF-RSAANPA-VISYSSK-VLC---G----LLPTDPWSPTV--DSQSIASQLFAISLFPYLGFLYYITRSKTAPKLTLFGFYFLLAFVGAT-------------------------------------IPAGIYAKLKYGTSLANVDWLHGGAESLLTLTNLFIVLGLRGALRKI--KNSNKRQDDKSASDVKEKQSSL---------------
>PHRAlind
----------------------------------------------------------MSSCC--CCCSSLSFPCITL-LS-SLP-S-QGL---TPCS-SLKTFRT--RRSSGGIRPSFSKSTR-GCGRC-RRAAAP--TGSSNSR-VLC---G----LLPTDPWSPNI--DSQSVASQLFAVSLIPYLGFLYFITKSKTAPRLTLFGFYFLLAFVGAT-------------------------------------IPAGIYAKVHYGTTLSNVDWLHGSAESLLTLTNLFIVLGLRGALRKI--KGAKQ-DKPKSVSEVTEKQSSV---------------
>PLATclav
-----------------------TSFSPRCHARQRSVIRT----------------KEMSPSC--CCGGSLSFLGKPL-LS-LDP-S-GEL---SQRF-FLRRPLT--RTS--------------RPAKIRRRSAVISVLVPSNSK-VLC---G----ILPTDPWSPTV--DSQSIASQLFAVSLFPYIGFLYYITRSKTAPRLTLFGFYFLLAFVGAT-------------------------------------IPAGIYAKLQYG--------------------------------------------------------------------------
>PTERcurt
----------------------------------------------------------MSPS---CCFCCSSFVCKPL-LS-SEP-S-NEL---RGRS-FLRNRLN--RSG---FGTHFSEKIR-KTVPC-RRFIAIA-VFPMNSN-VLC---G----LLPTDPWSPTI--NSQSIATQLFAISLLPYIGFLYYITRSKTAPKLTLFGFYFLLAFVGAT-------------------------------------IPAGIYAKLQYGTSLSNVDWLHGGAESLLVLTNLFIVLGLRGALKKI--NDSKK-DTSKSVSGITEKQSSV---------------
>RIMAelli
----------------------------------------------------------MSSRS--CCCSSLSIPCKTQ-LA-AVP-C-REL---RGRV-FPTSPST--RTS---YGTHFYEKTR-RSGTC-RKPPAIA-VVSSKSK-VLC---G----ILPTDPWSPTV--DSQSIASQLFAVSLLPYIGFLYYITKSKTAPKLTLFGFYFLLAFVGAT-------------------------------------IPAGIYAKLHYGTSLSNVDWLHGGAESLLAFTNLFIVLGLRGALKKI--NNSKK-VIADSVSGKDNRLASQSCLEDSKYNSEQDE-
>SELEaequ
----------------------------------------------------------MSPSC--CCFCSLSFPCKPL-LS-SSP-S-HGL---TPCS-SLKILRT--RRI-SGVGPSFSESSR-GSGRC-RRAAAP--VVSSNSR-ILC---G----LLPTDPWSPSI--DTQSVASQLFAVSLLPYLGFLYYITKSKTAPRLTLFGFYFLLAFVGAT-------------------------------------------TKVHYGTSLSNVDWLHGGAESLLTLTNLFIVLGLRGALRKI--KDAKL-DKPKSVPEVTEKQSSV---------------
>SERAvome
----------------------------------------------------------MSPN---CCHGSLSFPHKTL-LF-FET-S-DKL---SGRS-FFGRPLT--RNR---PGTHFYR----RSGRR-RRSAVIS-VISLNSR-VLC---G----ILPTDPWSPTV--DSQSIASQLFAASLFPYIGFLYYITRSKTAPRLTLFGFYFLLAFVGAT-------------------------------------IPAGIYAKLHYGTSLANIDWLHGGAESLLALTNLFIVLGLRRALRKI--NDLRK-AADKSASDIAEEQSPV---------------
>THELangu
----------------------------------------------------------MSSSS--CSSSSLSIPGKPH-LS-AVP-G-GGL---KGRF-FPPSPGC--RTS---YGTCFSEKIR-RRGTC-RKPADIA-VVSSKSM-VLC---G----LLPTDPWSPTV--NSQSIASQLFAVSLFPYLGFLYYITKSKTAPKLTLFGFYFLLAFVGAT-------------------------------------IPAGIYAKVHYGTSLSNVDWLHGGAESLLTLTNLFIVLGLRGALKKI--NNSKK-AIAKSVSGKDNRLGSPSCLEDSEYNSEEDDE
>VANIplan
-----------------------MDF----HFHNQPVVFAGSSGCKSFRLLEGSSARKMITSW--SSCSCFSSPRNEI-FS-SLS---SNA---TGFF-PLRNVWT--RRS--VTLGAFSKSIRCRTGLC-GRARP---NGSSKHR-VLC---G----LFPTDPWSPTV--DSQSIASQLFAVSLFPYIGFLYYITKSKTAPKLTLFGFYFLLAFVGAT-------------------------------------IPAGIYAKVRYGTSLSNVDWLHGGAESLLVLTNLFIVLGLRGALRRI--NGAKK-AKPKSTSEIVDKQSSV---------------
>VANIshen
-----------------------MDF----HFHSRRVIFAGSSGCNSFRFLEGSTARKMITSW--SSCSSFSSPRNQL-FS-SLS---SNA---TGLS-PPRNVWT--RRS--VTQGAFSKSIR-RTGLC-GRARP---NGSSKHR-VLC---G----LFSTDPWSPTV--DSQSIASQLFAVSLFPYVGFLYYITKSKTAPKLTLFGFYFLLAFVGAT-------------------------------------IPAGIYAKVRYGTSLSNVDWLHGGAESLLALTNLFIVLGLRGALKRI--NDAKK-AKPKSTSEIIDKQSSA---------------
