# Supplementary material for: Orchid Phylotranscriptomics: The Prospects of Repurposing Multi-Tissue Transcriptomes for Phylogenetic Analysis and Beyond
Source: Front Plant Sci. 2022 May 27;13:910362. doi: 10.3389/fpls.2022.910362 (PMC9196242; doi:10.3389/fpls.2022.910362)
Supplement: Supplementary file 4 [file Data_Sheet_3.zip › ortho_MSA/r1/OG0009261.fa]

>CALEmajo
--GEDPETRCVAPRVTITVLLTSPASPLSPLPCIVKR-HFQASDFSLTCLTRHRLTHFKA-SSSARLHQRQALSLSR---RLVRNSFTAHRCPVV-----------GFTQRRPVT-FQLNFQHFQASLFRHLTGDP---------FDTNFLGMVGL---------------------SSGEKHFIHGGIAQDLRSDGRQRMQFRPISVQTGVIPQANGSARVTLGATDVIASI---------------K-------------------------------AELGKPAPLRPNKGKVSIFIDCSPTAAPVFEGRGGEELSAELSVGLQRCLLGGKSGA---------GAVIDLSSLVVVDGKICWDLYIDGLVISSDGNLLDALAAAIRVALSNTGIPKVSVVVEASAEDQPEVNVSDDEFLQFDTSGVPVVITLTKVGRHYIVDATSEEESQMSSAVSVSVNRSGRVCGLTKRGGAGLDPSVVLDMISVAKHVSENMFSVLDSEIAAAEAAEDFES-----
>CYPRbard
E-SLIP----------LLLALTGRNIALSLLPFHIGV--------------------SRPRSTLG--GSSFGNPRGL-------TLSLSASSPS---------------RYLPSA----QPDRWQQRWIR---VFT---------ALLSYERMVGL---------------------STGEKHFMHGGIAQDLRTDGRQRLQFRPISVQTGVIPQASGSARVRLGATDVIASI---------------K-------------------------------AELGKPAPLLPDKGKISIFVDCSPTAAPVFEGRGGEELSAELSVGLQRCLLGGKSGS---------GAGIDLTSLLVVEGKVCWDLYIDGLVISSDGNLLDALAAAVKVALSNTCIPKVSVSFGDSSEDLPEVDLSDEEFVQFDTSGVPVVVTLTKVGRHYIVDATSEEESQISSGVSVSVNRNGQVCGMTKRGGAGLNPSVLLDMISVAKHVSENLIAVLDSEIAAAEAEDVES------
>THELangu
--------------------------------------------------------------------------------------------------------------------------------------------------------MVELIFPISCKYLIPAARRDLSDRDSNREKQFIHGGIAQDLRSDGRQRLQFRPISVKTGVIPQANGSARVTLGATDVIASI---------------K-------------------------------AELGKPSPLRPDKGKVAIYIDCSPTAAPMFEGRGGEELSTELSVGLQRCLLGGKSGA---------GAVIDLSSLVVVDRKICWDLYIDGLVISSDGNLLDALAAAIKVALSNTGIPKVNVVVEASAEDQPEVNVSDEEFLQFDTSGVPVVVTLTKVGRHYIVDATSEEESQMSSAVSVSINRSGRICGLTKRGGAGLDPSVVLDMISVAKHVSENLFAVLDSEIAAAEAAEDAGS-----
>LIMOabor
--------------------------------------------------------------------------------------------------------------------------------------------------------MVGL---------------------SAGEKHFICGGIAQDVRTDGRQRLQFRPISVQTGVIPQANGSAQVKLGATDVIVSV---------------K-------------------------------AELGKPSPLRPDNGKVAIFIDCSPTAAPVFEGRGGEELSNELSIGLQRCLLGTKSGA---------GAGIDLSSLIVVEGKVCWDLYIDGLVISSDGNLLDALAAAIKVALSNTGIPKVSVSLGASTEDQPEVDVSDEEFLQFDTSGVPVVVTLTKVGRHYIVDATSEEESQMSSAVSISVNKHGRVCGLTKRGGAGLDPSVVLDMISVAKHVSESMMALLDSEIAAVEAAEDDES-----
>ERYCcris
--------------------------------------------------------------------------------------------------------------------------------------------------------MGGL---------------------SAGEKQFIHGGIAQDLRSDGRQRLQFRPISVQTGVIPQANGSARVKLGGTDVIASI---------------K-------------------------------AELGKPTLQRPDKGKVSIFIDCSPTAAPVFEGRGGEELSTELSVGLQRCLLGGKSGA---------GAGIDLSSLVVVESKVCWDLYIDGLVISSDGNLFDALAAAIKAALSNTGIPKVSVILGASVEDQPEVDVSDEEFMQFDTSGVPVVVTLTKVGRHYIVDATSEEESQMSSAVSVSVNRYGRVCGLIKRGGAGLDPSVVLDMISVAKHISETLIAVLDSEIAAAEAAADDDD-VAT-
>APOSodor
--------------------------------------------------------------------------------------------------------------------------------------------------------MVGL---------------------SAGEKHFICGGIAQDLRSDGRQRLQFRPISVLIGVIPQANGSAQVRLGATDVIVSV---------------K-------------------------------AELGKPTLLQPDKGKVAIYVDCSPTAGPAFEGRGSEELSTELSVGLQRCLLGDKSGA---------GAGIDLSSLIVVEGKVCWDLYIDGLVISSDGNLLDALAAAVKAALSNTGIPKVSVSLGPSPEDQPEVDVSDEEFLQFDTSGIPVVVTLTKVGRHYIVDATAEEESQMSSAVSVSVNRNGHICGLTKRGGAGLDPSVVLDMISVAKHVAKNLTSVLDSEIAAAEAAEDDES-----
>CYMBmann
---------------------------------------------------------------------------------------------------------------------------------------------------------MWL---------------------SAGEKQFMHGGIAQDLRSDGRQRLQFRPISVQTGVISQANGSARVTLGATDVIASI---------------K-------------------------------AELGKPALQRPDKGKVAIFIDCSPTAAPVFEGRGGEELSAELSVGLQRCLLGGKSGA---------GAGIDLSSLIVVEGKVCWDLYIDGLVICSDGNLLDALAAAIKAALSNTGIPKVSVTIGASAEDQPEVDVSDEEFIQFDTSGVPVVVTLTKVGRHYIVDATSEEESQMSSAVSVSVNRYGRVCGLSKRGGTGLDPSVVLDMISVAKHVSESLIAVLDSEIAAAEAADDDEA---T-
>PHAIflav
--------------------------------------------------------------------------------------------------------------------------------------------------------MVGL---------------------SAGEKQFIHGGIAQDLRSDGRQRLQYRPISIQTGVIPQANGSARVTLGATDVIASI---------------K-------------------------------VELGKPAPLRPDKGKVAIFIDCSPTAAPVFEGRGGEELSAELSVGLQRCLLGGKSGA---------GSGIDLSSLIVVEGKVCWDLYIDGLVISSDGNLLDALAAAIKAALSNTGIPKVSVSLGASAEDQPEVDVSDEEFMQFDTSGVPVIITLTKVGRHYIVDATSEEESQMSSAVSVSVNRHGRVCGLTKRGGSGLDPSVVLDMISVAKHASESLIAVLDSEIAAAEAADDDEA---T-
>CREMappe
--------------------------------------------------------------------------------------------------------------------------------------------------------MVGL---------------------SAGEKQFIHGGIAQDLRSDGRQRLQFRPISVQTGVIPQANGSARVTLGATAVIASV---------------K-------------------------------AELGKPAPLRPDKGKVSIFIDCSPTAAPVFEGRGGEELSAELSVGLQRCLLGGKSGA---------GAGINLSSLIVVEGKVCWDLYIDGLVISSDGNLLDALAAAIKAALSDTGIPKVSVSLGASPEEQPEVDVSDEELMQFDTSEVPVVVTLTKVGRHYIVDATSEEESQMSSAVSVSVNRDGRICGLTKRGGAGLDPSVVLDMISVAKHASQSLMALLDSEIAAAEAAAAADE--AA-
>SELEaequ
--------------------------------------------------------------------------------------------------------------------------------------------------------MVGL---------------------SAGEKHFMHGGIAQDLRSDGRQRMQFRPISVQTGVIPQANGSARVRLGATDVIASI---------------K-------------------------------AELGKPAPLLPDKGKISIFVDCSPTAAPVFEGRGGEELSAELSLGLQRCLLGGKSGS---------GAGIDLSSLVVVEGKVCWDLYIDGLVISSDGNLLDALAAAVKVALSNTGIPRVSVSFGDS-EDQPEVDVNDEEFLQLDTSGVPVVVTLTKVGRHYIVDATTEEESQMGSAVSVSVNRHGRVCGLTKRGGAGLDPSVVLDMISVAKYVSENLIAALDSEIAAAEAEDVES------
>NEUWmali
--------------------------------------------------------------------------------------------------------------------------------------------------------MVGL---------------------SAGEKNFICGGIAQDLRSDGRQRLQFRHISVLIGVIPQANGSARVRLGATDVIVSV---------------K-------------------------------AELGKPTPLQPDRGKVAIYVDCSPTAAPVFEGRGSEEVSAELSVGLQRCLLGGKSGA---------GAGIDLSSLIVVEGKVCWDLYIDGLVISSDGNLLDALAAAVKAALSNTGIPKVSVSLGPSAEDQPEVDVSDEEFLQFDTSGIPVVVTLTKVGRHYIVDAATEEESQMSSAVSVSVNRDGHICGMIKRGGAGLDPSVVLDMISVAKHVAKNMISVLDSEIAAAEAAEDDES-----
>MEXIxero
--------------------------------------------------------------------------------------------------------------------------------------------------------MVGL---------------------SVGEKCFMHGGIAQDLRTDGRQRLQFRPISVQTGVIPQANGSARVRLGATDVIASI---------------K-------------------------------AELGKPAPLIPDKGKVYIFVDCSPTAAPVFEGRGGEELSVELSIGLQRCLLGGKSGS---------GAGIDLSSLVVVEGKVCWDLYIDGLVISSDGNLLDALAAAIKVALAIQAFQK---------------------------------------------------------------------------------------------------------------------------
>PLATclav
--------------------------------------------------------------------------------------------------------------------------------------------------------MVAL---------------------SAGEKQFMHGGIAQDLRSDGRQRLQFRPISIQTGVIPQANGSARVTLGATDVIASI---------------K-------------------------------AELGKPAPLRPDKGKVVIFIDCSPTAGPMFEGRGGEELSSELSVGLQRCLLGGKSGA---------GAGIDLSSLVLVEGKICWDLYIDGLVISSDGNLLDALAAAIKVALSNTGIPKVSVIVEASAEDQLEVNVSDEEFLQFDTSGVPVIVTLTKVGRHYIADATSEEESQMSSAVSVSVNRHGRVCGLTKRGGAGLDPSVMLDMISVAKHASENLIAVLDSEIAAAEAAEDDGS-----
>CALAplic
--------------------------------------------------------------------------------------------------------------------------------------------------------MVEL---------------------SSGEKQFMHGGIAQDLRSDGRQRLQFRPISVQTGVIPQANGSARVTLGATDVIASI---------------K-------------------------------AELGKPAPFRPDKGKIAIFIDCSPTAAPVFEGRGGEELSSELSVGLQRCLLGGKSGV---------GAAIDLSSLIVVEGKICWDLYIDGLVISSDGNLLDALAAAIKVALSNTGIPKVSV-VEAAAEEQPEVNVSDEEFLQFDTSGVPVVVTLTKVGRHYIVDATLEEESQMSSAVSVSVNRNGWVCGLTKRGGTGLDPSVVLDMISVAKHVSQNLFAVLDSEIAAAEAAEDADT---C-
>DIURorie
--------------------------------------------------------------------------------------------------------------------------------------------------------MVGL---------------------SSGEKQFIHGGIAHDLRADGRRRLQFRPVSVQTGVIPQANGSARVTLGATDVIISI---------------K-------------------------------AELGKPGPLRPDKGKIAIFIDCSPTAAPVFEGRGGEELSTELSVGLQRCLLGGKSGA---------GAFIDLSSLLVADCKICWDLYIDGLVISSDGNLLDALAAAIKVALSNTGIPKVSV-IEASAEDQPEVNVSDEEFLQFDTSGVPVVVTLTKVGRHYIVDATSEEESQMSSAVSVSVNRNGRVCGLTKRGGAGLDPSVVLDMISVAKHVSENLFSVLDSEIAAAEAADEAGS-----
>HEMIforr
--------------------------------------------------------------------------------------------------------------------------------------------------------MVGL---------------------SAGEKQFMHGGIAQDLRSDGRQRLQFRPISIQTGVIPQANGSARVTLGATDVIASI---------------K-------------------------------AELGKPAPLRPDKGKVVIFIDCSPTAAPMFEGRGGEELSSELSVGLQRCLLGGKSGA---------GAGIDLSSLVLVEGKICWDLYIDGLVISSDGNLLDALAAAIKVALSNTGIPKVSVIVEASAEDRLEVNVSDEEFLQFDTSGVPVIVTLTKVGRHYIVDATSEEESQMSSAVSVSVNRHGRVCGLTKRGGAGLDPSVVLDMISVAKHAGENLIAVLDSEIAAAEAAEDAGS-----
>EPIDfulg
--------------------------------------------------------------------------------------------------------------------------------------------------------MVGL---------------------SAGEKQFILGGIAQDLRSDGRQRLQFRPISVQTGVIPQANGSARVTLGATDVIASI---------------K-------------------------------AELGKPAPLRPDKGKVAIFIDCSPTAAPVFQGRGGEELSAELSVGLQRCLLGGKSGA---------GAGIDVSSLVVVEGKVCWDLYIDGLVISSDGNLLDALAAAIKAALSNTGIPKVSVSLGASAEEQPEVDVSDEEFMQFDTSGLPLVVTLTKVGRHYIVDATSEEESQMCSAVSVSVNRHGRICGLTKRGGAGLDPSVVLDMISVAKHASESLIAALDSQIAAAEAIDDDDA---TY
>CHILsemi
--------------------------------------------------------------------------------------------------------------------------------------------------------MVGL---------------------SSGEKQFIHGGIAQDLRSDGRQRLQFRPISVHTGVIPQANGSARVTLGATDVIASI---------------K-------------------------------AELGKPAPLRPDKGKVTIFIDCSPTAAPMFEGRGGEELSTELAVGLQRCLLGGKSGA---------GAVIDLSSLVVVDGKICWDLYIDGLVISSDGNLLDALAAAIKVALSNTGIPKVSVVVEASAEDQPEVNVSDEEFLKFDTSAVPVVITLTKVGRHYIVDATSEEESQMSSAVSVSVNRSGRVCGLTKRGGAGLDPSVVLDMISVAKHVSENLFAVLDSEIAAAEAAEDAGS-----
>GOODpube
----------------------------------------------------------------------------------------------------------------------------------------------------------GL---------------------SAGEKLFLHGGIAHDLRSDGRQRLQFRPISVQTGVIPQANGSARVTLGATDVIASI---------------K-------------------------------AELGKPAPLLPDKGKVTIFIDCSSTAAPVFEGRGGEELSAELSIGLQRCLLGGKSGA---------GAVIDLSSLIVVEGKICWDLYIDGLVISSDGNLLDALAAAIKAALSNTGIPKVSVIVEALTEDQPGVNVSDEEFLQFDTSGVPVVVTLTKLGRHYIVDATSEEESQMSSAVSVSVNRHGRLCGLTKRGGAG--------------------------------------------
>GYMNodor
--------------------------------------------------------------------------------------------------------------------------------------------------------MVGL---------------------SAGEKQFMHGGIAQDLRSDGRQRLQFRPISIQTGVIPQANGSARVTLGATDVIASI---------------K-------------------------------AELGKPAPLRPDKGKVVIFIDCSPTAAPMFEGRGGEELSSELSIGLQRCLLGGKSGAEADVWIFPRSAGIDLSSLVLVEGKICWDLYIDGLVISSDGNLLDALAAAIKVALSNTGIPKVSVIVEASAEEQLEVNVSDEEFLQFDTSGVPVIVTLTKVGRHYIADATSEEESQMSSAVSVSVNRHGRVCGLTKRGGAGLDPSVMLDMISVAKHASENLIAVLDSEIAAAEAAEDDGS-----
>CALAcreb
--------------------------------------------------------------------------------------------------------------------------------------------------------MVEL---------------------SSGEKQFMHGGIAQDLRSDGRQRLQFRPISVQTGVIPQANGSARVTLGATDVIASI---------------K-------------------------------AELGKPAPFRPDKGKIAIFIDCSPTAAPAFEGRGGEELSSELSVGLQRCLLGGKSGV---------GAAIDLSSLIVVEGKICWDLYIDGLVISSDGNLLDALAAAIKVALSNTGIPKVSV-VEAAAEEQPEVNVSDEEFLQFDTSGVPVVVTLTKVGRHYIVDATLEEESQMSSAVSVSVNRSGWVCGLTKRGGTGLDPSVVLDMISVAKHVSQKLFAVLDSEIAAAEAAEDADT---C-
>PTERcurt
--------------------------------------------------------------------------------------------------------------------------------------------------------MVGL---------------------SSGEKQFIHGGIAQDLRSDGRQRLQCRPISVHTGVIPQANGSARVTLGATDVIASI---------------K-------------------------------AELGKPAPLRPDKGKVTIFIDCSPTAAPMFEGRGGEELSTELAVGLQRCLLGGKSGA---------GAVIDLSSLVVVDGKICWDLYIDGLVISSDGNLLDALAAAIKVALSNTGIPKVSVVVEASAEDQPEVNVSDEEFLKFDTSAVPVVITLTKVGRHYIVDATSEEESQMSSAVSVSVNRSGRVCGLTKRGGAGLDPSVVLDMISVAKHVSENLFAVLDSEIAAAEAAEDAGS-----
>CYMBensi
---------------------------------------------------------------------------------------------------------------------------------------------------------MWL---------------------SAGEKQFMHGGIAQDLRSDGRQRLQFRPISVQTGVIPQANGSARVTLGATDVIASIKVMMLLLLQVLLWLKK-------------------------------AELGKPALQRPDKGKVAIFIDCSPTAAPVFEGRGGEELSAELSVGLQRCLLGGNSGA---------GAGIDLSSLMVVEGKVCWDLYIDGLVISSDGNLLDALAAAIKAALSNTGIPKVSVTLGASADDQPEVDVSDEEFIQFDTSGVPVVVTLTKVGRHYIVDATSEEESQMSSAVSVSVNRHGRVCGLSKRGGAGLDPSVVLDMISVAKYVSESLIADLDSEIAAAEAADDDEA---T-
>MASDpict
--------------------------------------------------------------------------------------------------------------------------------------------------------MVGL---------------------SAGEKQFIHGGIAQDLRSDGRQRLQFRPISVQTGVIPQANGSARVTLGATDVIASI---------------K-------------------------------AELGKPAPLRPDKGKVAIFIDCSPTAAPVFEGRGGEELSAELSVGLQRCLLGGKSGA---------GAGIDLSSLIVVEGKVCWDLYIDGLVISSDGNLLDALAAAIKAALSNTGIPKVNVSLGASAEDQPEVDVSDEEFMQFDTSGVPVVVTLTKVGWHYIVDATSEEESQMSSAVSVSVNRHGWICGLTKRGGTGLDPSVVLDMISVAKHASESLIAVLDSEIAAAEVADDDEV---T-
>ANOEroxb
--------------------------------------------------------------------------------------------------------------------------------------------------------MVGL---------------------SAGEKQFIHGGIAQDLRSDGRQRLQFRPISVQTGVIPQANGSARVTLGATDVIASI---------------K-------------------------------AELGKPAPSLPDKGKVAIFIDCSSTAAPVFEGRGGEELSAELSTGLQRCLLGGKSGS---------GAVIDLSSLIVVEGKICWDLYIDGLVVSSDGNLLDALAAAIKAALSNTGIPKVSVIVEASTEDQPGVNVSDEEFLQFDTSGVPVVVTLTKVGRHYIVDATSEEESQMSSAVSVSVNRHGRICGLTKRGGAGLDPSVVLDMISVAKHVSENLIAVLDSEIAAAESAEDDGS-----
>MICRparv
--------------------------------------------------------------------------------------------------------------------------------------------------------MIGL---------------------SSGEKQFIHGGIAQDLRSDGRQRLQFRPISVQTGVIPQANGSARVMLGATDVIASI---------------K-------------------------------AELGKPAPLRPDKGKIAIFIDCSPTAAPVFEGRGGEELSAELSVGLHRCLLGGKSGA---------GAVIDLSSLIVIEGKVCWDLYIDGLVISSDGNLLDALAAAIKVALSNTGIPKVSVVVEASAEDQPEVNVSDEEFLKFDTSAVPVVITLTKVGRHYIVDATSEEESQMSSAVSVSVNRSGRVCGLTKRGGAGLDPSVVLDMISVAKHVSDNLFAVLDSEIAAAEAAEDDGP-----
>GASTelat
--------------------------------------------------------------------------------------------------------------------------------------------------------MVGL---------------------SAGEKQFIRGGIAHDLRSDGRQRLQFRPFSVQTGVIPQANGSARVTLGATDVIASI---------------K-------------------------------AELGKPAPLQPDKGKVAIYIDCSPTAAPVFEGRGGEELSAELSIGLQKCLLGSQSGA---------GAGIDLSSLIVVEGKVCWDLYIDGLVISSDGNLLDALAAAIRVALNNTGIPKVTVSVGASGEDHPEVDVSDEEFLQFDTAGVPVIITLTKVGRHYIVDATAEEESQMSSAVSVSVNRFGRICGLIKRGGAGLDPSIVLDMISVAKHTSEDLLAALDSATAEATINDADEA---Y-
>RIMAelli
YFSSVPKPH--YPIFQNPLHLLTAISPLVRHPSPLVRGPFVARSLS----TRARSLSTRARSSPARLSLAPACNQSP---LHAHSAFAACSPPGH-----------HPLVHRPLTPVRRKWHHFPSSDAAYGILFPSQLEIRGTFTHPCIKRMVGL---------------------SSGEKQFIHGGIAQDLRSDGRQRLQFRPISVQTGVIPQANGSARVTLGATDVIASI---------------K-------------------------------AELGKPAPLRPDKGKVAIFIDCSPTAAPVFEGRGGEELSTELSVGLQRCLLGGKSGA---------GAVIDLSSLVVVDGKICWDLYIDGLVISSDGNLLDALAAAIKVALSNTGIPKVSVVVDASAEDQPEVNVSDEEFLQFDTSGVPVVVTLTKVGRHYIVDATSEEESQMSSAVSVSVNRSGRVCGLTKRGGAGLDPSVMLDMISVAKHVSENLFAVLDSEIAGAEAAEDAGS-----
>BLETstri
--------------------------------------------------------------------------------------------------------------------------------------------------------MVGL---------------------SAGEKQFIHGGIAQDLRSDGRQRLQFRHISVQTGVIPQANGSARVTLGATDVIASI---------------K-------------------------------AELGKPAPLRPDKGKVAIFIDCSPTAAPVFEGRGGEELSAELSIGLQRCLLGGKSGA---------GACIDLSSLIVVEGKVCWDLYIDGLVISSDGNLLDALAASIKAALSNTGIPKVSVSLGASAEEQPEVDVSDEEFMQFDTSEIPVVVTLTKVGRHYIVDATLEEESQMSSAVSVSVNRHGRVCGLTKRGGTGLDPSVVLDMISVAKHASESLIAVLDSEIAAAEASDDDDA---T-
>DRAKthyn
--------------------------------------------------------------------------------------------------------------------------------------------------------MVGL---------------------SSGEEQFIHGGIAQDLRSDGRQRLQFRHISVQTGVIPQANGSARVTLGATDVIVSI---------------K-------------------------------AELGKPAPLRPDKGKVAIFIDCSPTAAPMFEGRGSEELSTELSVGLQRCLLGGKSGA---------GAVIDLSSLVVIDGKICWDLYIDGLVISSDGNLLDALAAAIKVALSNTGIPKVTVAVEASVEDQTEVNVSDEEFLQFDTSGVPVVVTLTKVGKHYIVDATSEEESQMSSAVSVSVNRSGRVCGLTKRGGAGLDPSVVLDMISVAKHVSENLFVMLDSEIAAAEAAEDAGS-----
>OPHRsphe
--------------------------------------------------------------------------------------------------------------------------------------------------------MVGL---------------------SAGEKQFMHGGIAQDLRSDGRQRLQFRPISIQTGVIPQANGSARVTLGATDVIASI---------------K-------------------------------AELGKPAPLRPDKGKVVIFIDCSPTAGPMFEGRGGEELSSELSVGLQRCLLGGKSGA---------GAGIDLSSLVLVEGKICWDLYIDGLVISSDGNLLDALAAAIKVALSNTGIPKVSVIVAASADDQLEVNVSDEEFMQFDTSGVPVIVTLTKVGRHYIVDATSEEESQMSSAVSVSVNRHGRICGLTKRGGAGLDPSVVLDMISVAKHASENLIAVLDSEIAAAEAAEDDGS-----
>DRAKelas
--------------------------------------------------------------------------------------------------------------------------------------------------------MVGL---------------------SSGEEQFIHGGIAQDLRSDGRQRLQFRHISVQTGVIPQANGSARVTLGATDVIVSI---------------K-------------------------------AELGKPAPLRPDKGKVAIFIDCSPTAAPMFEGRGSEELSTELSVGLQRCLLGGKSGA---------GAVIDLSSLVVIDGKICWDLYIDGLVISSDGNLLDALAAAIKVALSNTGIPKVSVVIEASVEEQPEVNVSDEEFLQFDTSGVPVVVTLTKVGKHYIVDATSEEESQMSSAVSVSVNRSGRVCGLTKRGGTGLDPSVVLDMISVAKHVSENLFVMLDSEIAAAEAAEDAGS-----
>NEUWzoll
--------------------------------------------------------------------------------------------------------------------------------------------------------MVGL---------------------SAGEKNFICGGIAQDLRSDGRQRLQFRPISVLIGVIPQANGSARVRLGATDVIVSV---------------K-------------------------------AELGKPTPLQPDRGKVAIYVDCSPTAAPVFEGRGSEEVSAELSVGLQKCLLGGKSGA---------GAGIDLSSLIVVEGKVCWDLYIDGLVISSDGNLLDALAAAVKAALSNTGIPKVSVSLGPSPEDQPEVDVSDEEFLQFDTSGIPVVVTLTKVGRHYIVDAATEEESQMSSAVSVSVNRDGHICGMIKRGSGGLDPSVVLDMISVAKHVAKNLISMLDSEIAAAEAAEDDES-----
>EPIDpuni
--------------------------------------------------------------------------------------------------------------------------------------------------------MVGL---------------------SAGEKQFILGGIAQDLRSDGRQRLQFRPISVQTGVIPQANGSARVTLGATDVIASI---------------K-------------------------------AELGKPAPLRPDKGKVAIFIDCSPTAAPVFQGRGGEELSAELSVGLQRCLLGGKSGA---------GAGIDVSSLVVVEGKVCWDLYIDGLVISSDGNLLDALAAAIKAALSNTGIPKVSVSLGASAEEQPEVDVSDEEFMQFDTSGVPLVVTLTKVGRHYIVDATSEEESQMCSAVSVSVNRHGRICGLTKRGGAGLDPSVVLDMISVAKHAAESLIAALDSQIAAAEAIDDDDA---TY
>LANAlana
--------------------------------------------------------------------------------------------------------------------------------------------------------MVGL---------------------STGEKHYIRGGIAQDLRSDGRRRLDCRSISVQTGVIPQANGSARVRLGGTDVIASI---------------K-------------------------------AELGKPSPLQPDKGKVAIFVDCSPTAAPMFEGRGGEELSTELSVALQRCLLGGKSGA---------GAGIDLSSLSVVEGKVCWDLYIDGLVVCSDGNLLDALAAAIKVALSNTGLPKVSVDLGASPSDQPEVDVSDEEFLQFDTSGVPVVVTLTKVGRHYIVDATSEEESQMSSAVSVSVNRHGHICGLTKRGGAGLDPSVILDMISVAKHVSQQLISVLDSEIAAAEASEDG-------
>DENDchryso
--------------------------------------------------------------------------------------------------------------------------------------------------------MVGL---------------------SAGERQFIHGGIAQDLRSDGRQRLQFRPISVQTGVIPQANGSARATLGATDVIASI---------------K-------------------------------AELGKPAPLRPDKGKVSIFIDCSPTAAPVFEGRGGEELSAELSVGLQKCLLGGKSGA---------GAGIDLSSLIVVEGKVCWDLYIDGLVISSDGNLLDALAAAIKAALSNTGIPKVSVSVGASGEDQPEVDVSDEEFMQFDTSGVPVVVTLTKVGRHYIVDATLEEESQMSSAVSVSVNRHGRVCGLIKRGGTGLDPSVVLDMVSVAKHASETLIAVLDSEIASAEAIDDDDA---I-
>CRYPlept
--------------------------------------------------------------------------------------------------------------------------------------------------------MVGL---------------------SSGEKQFIHGGIAQDLRSDGRQRLQFRPISVQTGVIPQANGSARVTLGATDVIASI---------------K-------------------------------AELGKPASIRPDKGKIAIFIDCSPTATPMFEGRGGEELSTELSVGLHRCLLGGKSGA---------GAIIDLSSLVVVEGKLCWDLYIDGLVISSDGNLLDALAAAIKVALSNTGIPKVSVIAEASAEGQPEVNVSDEEFLQFDTSGVPVVMTLTKVGRHYIVDATSEEESQMSSAVSISVNRSGRICGLTKRGGAGLDPSVVLDMISVAKHVSENLFAVLDSEIAAAEAADDAVS-----
>HABElong
--------------------------------------------------------------------------------------------------------------------------------------------------------MVGL---------------------SAGEKQFMHGGIAQDLRSDGRQRLQFRPVSIQTGVIPQANGSARVTLGATDVIVSI---------------K-------------------------------AELGKPAPLRPDKGKVAIFIDCSPTAAPIFEGRGGEELSSELSVGLQRCLLGGKSGA---------GAGIDLSSLVVVEGKICWDLYIDGLVVSSDGNLLDALAAAIKVALSNTGIPKVSVVVEASAEDQLEVNVSDEEFLQFDTSGVPVIVTLTKVGRHYIVDATSEEESQMNSAVSVSVNRHGRVCGLTKRGGAGLDPSVVLDMISVAKHASENLIAVLDSEIAAAEAAEDDGS-----
>PAPHhirs
--------------------------------------------------------------------------------------------------------------------------------------------------------MVGL---------------------SAGEKRFIHGGIAQDLRSDGRQRLQFRPISVQTGVIPQANGSAQVRLGATDVIASI---------------K-------------------------------AELGKPAPLLPDKGKVYIFVDCSPTAAPVFEGRGGEELSAELSVGLQRCLLGGKSGS---------GAGIDLSSLVVVEGKVCWDLYIDGLVISSDGNLLDALAAAVKVALSNTGIPKVTVSFGDTPEDQPEVDVSDEEFLQFDTSGVPVVVTLTKVGRHYIVDATSEEESQISSAVSVSVNRHGRVCGLTKRGGAGLDPSVLLDMISVAKHVSENLIAVLDSEIAAAEAGEDES------
>VANIshen
-------------------------------------------------------------------------------------------SPSKIITAVFLYLLFRFPQQNPSA---------------------A--GSAREFLPPFAGRMVGL---------------------SAGETHFIHGGIAQDLRSDGRKRLQFRPIFVQTGVIPQANGSARVRLGGTDVIASV---------------K-------------------------------AELGKPSFLRPDKGKVSIFVDCSPTAEPAFEGRGGEELSAELSVGLERCLLGGKSGA---------GAGIDLSSLIVVEGKICWDLYIDGLVISSDGNLLDTLAAAVKVALSNTAIPKVVVVLGVLPDDQPEVDVSDEEFLQFDTSSVPVVITVTKVGRHYIVDATLEEESQMSSAISVSVNRLGQVCGLTKRGGAGFHPSVVLDMISVAKYASENLIATLDSNIAAAEAPGDEGS-----
>CALAsini
--------------------------------------------------------------------------------------------------------------------------------------------------------MVGL---------------------SAGEKQFIHGGIAQDLRSDGRQRLQYRPISIQTGVIPQANGSARVKLGATDVIASI---------------K-------------------------------AELGKPAPLRPDKGKVSIFIDCSPTAAPVFEGRGGEELSAELSVGLQRCLLGGKSGA---------GTGIDLSSLIVVEGKVCWDLYIDGLVISSDGNLLDALAAAIKAALSNTGIPKVSVSLGASAEDQPEVDVSDEEFMQFDTSGVPVIITLTKVGRHYIVDATSEEESQMSSAVSVSVNRHGRVCGLTKRGGAGLDPSVVLDMISVAKHASESFIAVLDSEIAAAEAADDDEA---T-
>OPHRgarg
--------------------------------------------------------------------------------------------------------------------------------------------------------MVGL---------------------SAGEKQFMHGGIAQDLRSDGRQRLQFRPISIQTGVIPQANGSARVTLGATDVIASI---------------K-------------------------------AELGKPAPLRPDKGKVVIFIDCSPTAGPMFEGRGGEELSSELSVGLQRCLLGGKSGA---------GAGIDLSSLVLVEGKICWDLYIDGLVISSDGNLLDALAAAIKVALSNTGIPKVSVIVAASADDQLEVNVSDEEFMQFDTSGVPVIVTLTKVGRHYIVDATSEEESQMSSAVSVSVNRHGRICGLTKRGGAGLDPSVVLDMISVAKHASENLIAVLDSEIAAAEAAEDDGS-----
>CALAtsoo
--------------------------------------------------------------------------------------------------------------------------------------------------------MVGL---------------------SAGEKQFIHGGIAQDLRSDGRQRLQYRPISIQTGVIPQANGSARVKLGGTDVIASI---------------K-------------------------------AELGKPAPLRPDKGKVSIFIDCSPTAAPVFEGRGGEELSAELSVGLQRCLLGGKSGA---------GTGIDLSSLIVVEGKVCWDLYIDGLVISSDGNLLDALAAAIKAALSNTGIPKVSVSLGASAEDQPEVDVSDEEFMQFDTSGVPVIITLTKVGRHYIVDATLEEESQMSSAVSVSVNRHGRVCGLTKRGGAGLDPSVVLDMISVAKHASENLIAVLDSEIAAAEAADDDEA---T-
>DACThata
--------------------------------------------------------------------------------------------------------------------------------------------------------MVGL---------------------SAGEKQFMHGGIAQDLRSDGRQRLQFRPISIQTGVIPQANGSARVTLGATDVIASI---------------K-------------------------------AELGKPAPLRPDKGKVVIFIDCSPTAAPMFEGRGGEELSSELSIGLQRCLLGGKSGA---------GAGIDLSSLVLVEGKICWDLYIDGLVISSDGNLLDALAAAIKVALSNTGIPKVSVIVEASAEDQLEVNVSDEEFLQFDTSGVPVIVTLTKVGRHYIADATSEEESQMSSAVSVSVNRHGRVCGVTKRGGAGLDPSVMLDMISVAKHTSENLIAVLDSEIAAAEAAEDDGS-----
>APOSshen
--------------------------------------------------------------------------------------------------------------------------------------------------------MVGL---------------------SAGEKHFICGGIAQDLRSDGRQRLQFRPISVLIGVIPQANGSAQVRLGATDVIVSV---------------K-------------------------------AELGKPTLLQPDKGKVAIYVDCSPTAGPAFEGRGSEELSTELSVGLQRCLLGDKSGA---------GAGIDLSSLIVVEGKVCWDLYVDGLVISSDGNLLDALAAAVKAALSNTGIPKVSVSLGPSPEDQPEVDVSDEEFLQFDTSGIPVVVTLTKVGRHYIVDATAEEESQMSSAVSLSVNRNGHICGLTKRGGAGLDPSVVLDMISVAKHVAKNLTSVLDSEIAAAEAAEDDES-----
>OECEmacu
-------------------------------------------------------------MGSGSLIKVLAKNF------------------------------------------------------------------------DVLAGMGGL---------------------SAGEKQFIHGGIAQDLRSDGRQRLQFRLITVQTGVIPQANGSARVKLGATDVIASI---------------K-------------------------------AELGKPTLQRPDKGKVSIFIDCSPTAAPMFEGRGGEELSAELSVGLQRCLLGGKSGA---------GAGIDPSSLIVVEGKVCWDLYIDGLVISSDGNLLDALAAAIKAALSNTGIPKVSVTLGASAEDQVEVDVSDEEFMQFDTSGVPVVVTLTKVGRHYIVDATSEEESQMSSAVSVSVNRHGRVCGLTKRGGAGLDPSVVLDMISVAKHVSESLIAALDSEIAVAEAADDDDD-MAT-
>DENDnobi
--------------------------------------------------------------------------------------------------------------------------------------------------------MVGL---------------------SAGERQFIYGGIAQDLRSDGRQRLQFRPISVQTGVIPQANGSARATLGATDVIASI---------------K-------------------------------AELGKPAPLRPDKGKVSIFIDCSPTAAPVFEGRGGEELSAELSVGLQRCLLGGKSGA---------GAGIDLSSLIVVEGKVCWDLYIDGLVISSDGNLLDALAAAIKAALSNTGIPKVSVSVGASGEDQPEVDVSDEEFMQFDTSGVPVVVTLTKVGRHYIVDATLEEESQMSSAVSVSVNRHGRVCGLIKRGGTGLDPSVVLDMVSVAKHASETLIAVLDSEIASAEAIDDDDA---I-
>HABEpant
--------------------------------------------------------------------------------------------------------------------------------------------------------MVGL---------------------SAGEKQFMHGGIAQDLRSDGRQRLQFRPVSIQTGVIPQANGSARVTLGATDVIVSI---------------K-------------------------------AELGKPAPLRPDKGKVAIFIDCSPTAAPIFEGRGGEELSSELSVGLQRCLLGGKSGA---------GAGIDLSSLVVVEGKICWDLYIDGLVVSSDGNLLDALAAAIKVALSNTGIPKVSVVVEASAEDQLEVNVSDEEFLQFDTSGVPVIVTLTKVGRHYIVDATSEEESQMNSAVSVSVNRHGRVCGLTKRGGAGLDPSVVLDMISVAKHASENLIAVLDSEIAAAEAAEDDGS-----
>PHAItank
--------------------------------------------------------------------------------------------------------------------------------------------------------MLGL---------------------SAGEKQFIHGGIAQDLRSDGRQRLQYRPISIQTGVIPQANGSARVTLGATDVIASI---------------K-------------------------------AELGKPAPLRPDKGKITIFIDCSPTAAPVFEGRGGEELSAELSIGLQRCLLGGKSGA---------GAGIDLSSLIVVEGKVCWDLYIDGLVISSDGNLLDALAAAIKAALSNTSIPKVSISLGASAEDQPEVDVSDEEFMQFDTSGVPVIITLTKVGMHYIVDATSEEESQMSSAVSVSVNRHGRVCGLTKRGGTGLDPSVVLDMISVAKHASESLIAVLDSEIAAAEAADDEEA---T-
>BORYspha
--------------------------------------------------------------------------------------------------------------------------------------------------------MVGL---------------------SNGEKHFLLGGIAQDLRSDGRRRLHYRSISVQTGVIPQANGSARVRLGATDVIASI---------------K-------------------------------AELGRPSPLQPDKGKVAIFVDCSPTAAPMFEGRGGEELSAELSVALQRCLLGGTSGA---------GAGIDLSSLMVVEGKICWDLYIDGLVVSSDGNLLDALAAAIKVALSNTGIPKVSIDVGASPDDQLEVDVSDEEFLQFDTSGVPVIVTLTKVGKHYIVDATSEEESQMSSAVSVSTNRHGQICGLTKRGGAGLDPSVILDMISVAKHVSQNLISLLDSETAAAEASEADS------
>HYPOheme
-----P------------FSLTLVSSPIREPPRLIQVQQLRRR--------RRSAPHLRPRRPRG-----------------------PGPIPST-----------RPPPTTPTA----------NRLNSRGIVFS---------FHTLVLRMVGL---------------------SIGEKHFIHGGIAQDLRSDGRQRLDFRTISVETGVIPQANGSARVKLGATDVIASI---------------K-------------------------------AELAKPSPLQPDKGKVSIFVDCSPTAAPGFEGRGGEELSTELSVALQRCFLGGKSGA---------GAGIDLSSLLVVEGKVCWDLYIDGLVVSSDGNLLDALAAAIKVALSNTGLPKVSVDLGASPNDQPEVDISDEEFLQFDTSGVPVVVTLTKVGRHYIVDATSEEESQMSSAVSISVNRHGHICGLTKRGGAGLDPSVILDMISVAIHVSEQLIFVLDAEIAAAEAAEAYS------
>CORYacti
--------------------------------------------------------------------------------------------------------------------------------------------------------MVGL---------------------SAMEKQFIRGGIAQDLRSDGRQRLQFRPISVQTGVIPQANGSARVRLGATDVIASI---------------K-------------------------------AELGKPAPLRPDKGKIAIFIDCSPTATPVFEGRGGEELSTELSVGLQRCLLGGKSGA---------GAIIDLSSLIVVEAKICWDLYIDGLVISSDGNLLDALAAAIKVALSNTGIPKVSVIAEASAEEQPEVNVSDEEFLQFDTSRVPVIVTLTKVGRYYIVDATSEEESQMSSAVSVSVSRSGRVCGLTKRGGAGLDPSVVLDMISVAKHVSENLFTVLDSEVAAAEATEDA-------
>ERYCpuss
-----------------------------------------------------LYFYSRPKLCDGTYSKTIAFPVS--------------------------------SSFQPDQ----KLQRKKRKTTHRCSHSL---------LCSLLKRMGGL---------------------SAGEKQFIYGGIAQDLRSDGRQRLQFRPISVQTGVIPQANGSARVKLGATDVIASI---------------K-------------------------------AELGKPTLQRPDKGKVSIFIDCSPTAAPVFEGRGGEELSTELSVGLQRCLLGGKSGA---------GAGIDLSSLVVVESKVCWDLYIDGLVISSDGNLFDALAAAIKVALSNTGIPKVSVILGASVEDQPEVDVSDEEFMQFDTSGVPVVVTLTKVGRHYIVDATSEEESQMSSAVSVSVNRYGRVCGLTKRGGAGLDPSVVLDMISVAKHVSQTLIAVLDSEIAAAEAADADDDDVAT-
>ORCHital
--------------------------------------------------------------------------------------------------------------------------------------------------------MVGL---------------------SAGEKQFMHGGIAQDLRSDGRQRLQFRPISIQTGVIPQANGSARVTLGATDVIASI---------------K-------------------------------VELGKPAPLRPDKGKVVIFIDCSPTAAPMFEGRGGEELSSELSVGLQRCLLGGKSGA---------GAGIDLSSLVLVEGKICWDLYIDGLVISSDGNLLDALAAAIKAALSNTGIPKVSVIVEASAEDQLEVNVSDEEFLQFDTSAVPVIVTLTKVGRHYIVDATSEEESQMSSAVSVSVNRHGRVCGLTKRGGAGLDPSVVLDMISVAKHASENLIAVLESEIAAAEAAEDDGS-----
>EPIPaphy
--------------------------------------------------------------------------------------------------------------------------------------------------------MVGL---------------------SAGEKQFIHGGIAQDLRSDGRQRMQYRSMSVQTGVIPQANGSARVTLGATDVIASV---------------K-------------------------------AELGKPAFLRPDKGNVALFVDCSPTAAPVFEGRGGEELSAELSIGLQRCLLGGKSGA---------GAGIDLSSLMVIEGKVCWDLYIDGLVISSDGNLLDALAAAIKAALSNTGIPKVTTSPGASPEDPPEVDVSDEEFLQFDTSTIPTIITLTKVGRHYIVDATGEEEAQMSSAVSVSVNRDGRICGLTKRGGDGLDPSVLLDMISTARHVSEALIAMLDSEIARAEAGGGDDD-----
>GOODfuma
--------------------------------------------------------------------------------------------------------------------------------------------------------MVGL---------------------SAGEKLFIHGGIAQDLRSDGRQRLQFRPISVQTGVIPQANGSARVTLGATDVIASI---------------K-------------------------------AELGKPAPLLPDKGKVTIFIDCSSTAAPVFEGRGGEELSAELSIGLQRCLLGGKSGA---------GAVIDLSSLIVVEGKICWDLYIDGLVISSDGNLLDALAAAIKAALSNTGIPKVSVIVEASTEDQPGVNVSDEEFLQFDTSGVPVVVTLTKVGRHYIVDATSEEESQMSSAVSVSVNRHGRLCGLTKRGGTGLDPSVVLDMISVAKHVSENLIAVLDSGIAAAESAEDDES-----
>CEPHdama
--------------------------------------------------------------------------------------------------------------------------------------------------------MVGL---------------------SVGEKQFIRGGIAQDVRTDGRQRLQFRPISVQTGVIPQANGSAQVKLGATDVIASI---------------K-------------------------------AELGKPAPLRPDKGKVAIFIDCSPTAAPVFEGRGGEELSTELSVGLQRCLLGGKSGA---------GAGIDLSALIVVEGKICWDLYIDGLVISSDGNLLDALAAAIKVALSNTGIPKVSVSLGASTEDQPEVDVSDEEFLQFDTSGVPVVVTLTKVGRHYIVDATSEEESQMSSAVSVSVNKHGRVCGLTKRGGAGLDPSVVLDMISVAKHASENLMTLLDSEIAAIEAAEDDES-----
>CYPRflav
S-SSRPHAH----RRLSVVGLPARLPPLRLLPSRTSA--------------AASPSSSRPHAHRR--LSVVGLPARLPPLRLLPSRTSAAASPSSSRPHA------RRLRRRPTP----PPPSSDLRLTYKGFYLP---------LPLSYERMVGL---------------------STGEKHFMHGGIAQDLRTDGRQRLQFRPISIQTGVIPQANGSARVRLGATDVIVSI---------------K-------------------------------AELGKPAPLLPDKGKISIFVDCSPTAAPMFEGRGGEELSAELSVGLQRCLLGGKSGS---------GAGIDLTSLLVVEGKVCWDLYIDGLVISSDGNLLDALAAAVKVALSNTGIPKVSVSFGDSSEDQPEVDLSDEEFVQFDTSGVPVVVTLTKVGRHYIVDATSEEESQTSSAVSVSVNRHGGVCGLTKRGGAGLNPSVVLDMISVAKHVSENLIAVLDSEIAAAEAEDDES------
>MOLIcapi
--------------------------------------------------------------------------------------------------------------------------------------------------------MVGL---------------------SIGEKHFIRGGIVQDLRSDGRQRLDFRTISVETGVIPQANGSARVRLGATDVIVSI---------------K-------------------------------AELGKPSPLQPDKGKVAIFVDCSPTAAPVFEGRGGEELSAELSVALQRCLLGGKSGA---------GAGIDLSSLLVVEGKVCWDLYIDGLVVSSDGNLLDALAAAIKVALSNTGLPKVSVELGASPNDQPELDVSDEEFLQFDTSGVPVVVTLTKVGRHYIVDATSEEESQMSSAVSVSVNRHGHICGLTKRGGAGLDPSVILDMISVAKHVSQQLISVLDSEIAAAEAAEANS------
>PHALmode
--------------------------------------------------------------------------------------------------------------------------------------------------------MVGL---------------------SVGEKQFIHGGIAQDLRSDGRQRVQFRPISVQTGVIPQANGSARVTLGATDVIVSI---------------KAELGKPVPLRPDKGKVAIFVDMSPTAAPVFEAELGKPVPLRPDKGKVAIFVDMSPTAAPVFEGRGGEELSAELSVVLQRCLLGGKSGE---------GAGIDLSSLMVVEGKVCWDLYIDGLVISSDGNLLDALAAAIKAALSNTAIPKVSVSLGDSA-DQPEVDVSDEEFMQFDTSGVPVVVTLTKVGRHYIVDATSEEESQMSSAVSVSVNRHGRVCGLTKRGGTGLDPSVLLDMISVAKYASENLIAVLDSEIAAAEAADDDEA---T-
>PAPHconc
--------------------------------------------------------------------------------------------------------------------------------------------------------MVGL---------------------SAGEKRFIHGGIAQDLRSDGRQRLQFRPISVQTGVIPQANGSAQVRLGATDVIASI---------------K-------------------------------AELGKPAPLLPDKGKVYIFVDCSPTAAPVFEGRGGEELSAELSVGLQRCLLGGKSGS---------GAGIDLSSLVVVEGKVCWDLYIDGLVISSDGNLLDALAAAVKVALSNTGIPKVSVSFGDAPEDQPEVDVSDEEFLQFDTSGVPVVVTLTKVGRHYIVDATSEEESQISSAVSVSVNRHGRVCGLTKRGGAGLDPSVVLDMISVAKHVSENLIAVLDSEIAAAEAGENES------
>EPIPpurp
--------------------------------------------------------------------------------------------------------------------------------------------------------MVGL---------------------SAGEKQFIRGGIAQDVRTDGRQRLQFRPISVQTGVIPQANGSAQVKLGATDVIASI---------------K-------------------------------AELGKPAPLRPDKGKVAIFIDCSPTAAPVFEGRGGEELSTELSVGLQRCLLGGKSGA---------GAGIDLSSLIVVEGKVCWDLYIDGLVISSDGNLLDALAAAIKVALSNTGIPKVSVCLGASTEDHPEVDVSDEEFLQFDTSEVPVVVTLTKVGRHYIVDATSEEESQMSSAVSVSVNKHGRVCGLTKRGGAGLDPSVVLDMISVAKHVSENLMALLDSEIAAVEAAEDDES-----
>SERAvome
--------------------------------------------------------------------------------------------------------------------------------------------------------MVGL---------------------SAGEKQFMHGGIAQDLRSDGRHRLQFRPISIQTGVIPQASGSARVTFGATDVIASI---------------K-------------------------------AELGKPAPLRPDKGKVVIFIDCSPTAGPMFEGRGGEELSSELSVGLQRCLLGGKSGA---------GAGIDLSSLVLVEGKICWDLYIDGLVISSDGNLLDALAAAIKVALSNTGIPKVNVV--ASVEDQLEVNVSDEEFLQFDTSEIPVIVTLTKVGRHYIVDATSEEESQMSSAVSVSVNRHGRVCGLTKRGGAGLDPSVVLDMISVAKHASENLIAILDSEIAAAEADEDDGS-----
>PHALcorn
--------------------------------------------------------------------------------------------------------------------------------------------------------MAGL---------------------SVGEKQFIHGGIAQDLRSDGRQRLQFRRISVQTGVIPQANGSARVTLGATDVIVSI---------------K-------------------------------AELGKPVPLQPDRGKVTIFVDMSPTAAPVFEGRGGEELSAELSVVLQRCLLGGKSGA---------GAGIDLSSLMVVEGKVCWDLYIDGLVISSDGNLLDALAAAIKAALSNTAIPKVSVSLGDSA-DQPEVDVSDEEFMQFDTSGVPVVVTLTKVGRHYIVDATSEEESQMSSAVSVSVNRHGRVCGLTKRGGTGLDPSVLLDMISVAKYASENLIAVLDSEIAAAEAADDDEA---T-
>ANOEemei
--------------------------------------------------------------------------------------------------------------------------------------------------------MVGL---------------------SAGEKQFIHGGIAQDLRSDGRQRLQFRPISVQTGVIPQANGSARVTLGATDVIASI---------------K-------------------------------AELGKPAPSLPDKGKVAIFIDCSSTAAPVFEGRGGEELSAELSTGLQRCLLGGKSGS---------GAVIDLSSLIVVEGKICWDLYIDGLVVSSDGNLLDALAAAIKAALSNTGIPKVSVIVEASTEDQPGVNVSDEEFLQFDTSGVPVVVTLTKVGRHYIVDATSEEESQMSSAVSVSVNRHGRICGLTKRGGAGLDPSVVLDMISVAKHVSENLIAVLDSEIAAAESAEDGGS-----
>VANIplan
--------------------------------------------------------------------------------------------------------------------------------------------------------MVGL---------------------SAGEKHFIHGGIAQDLRSDGRKCLQFRPIFVQTGVIPQANGSARVRLGRTDVIASV---------------K-------------------------------AELGKPSFLRPDKGKVSIFVDCSPTAEPAFEGRGGEELSTELSVGLERCLLGGKSGA---------GAGIDPSSLIVVEGKICWDLYIDALVISSDGNLLDALAAAVKVALSNTAIPKVVVALGVLPDDQPEVDVSDEEFLQFDTSGVPAVITVTKVGRQYIVDATSEEESQMSSAMSVSVNRLGQVCGLTKRGGSGLHPSVVLDMISVAKYASESLIATLDSEIAAAEATGDEGS-----
>PHRAlind
--------------------------------------------------------------------------------------------------------------------------------------------------------MVGL---------------------SAGEKHFMHGGIAQDLRADGRQRLQFRPIFVQTGVIPQANGSARVRLGATDVIASI---------------K-------------------------------AELGKPAPLLPDKGKVSIFVDCSPTAAPVFEGRGGEELSAELSVGLQRCLLGGKSGS---------GAGIDLSSLVVVEGKVCWDLYIDGLVISSDGNLLDALAAAIKVALSNTCIPKVSVSSGDLPDDQLEVDVSDEAFLQFDTSGVPVVVTLTKVGRHYIVDSTSEEESQISSAVSVSVNRHGLVCGLTKRGGAGLDPSILLDMISVAKHVSENLIAVLDSEIAAAEAEDDES------
>HAEMdisc
--------------------------------------------------------------------------------------------------------------------------------------------------------MVGL---------------------SAGEKQFIHGGIAQDLRSDGRQRLQFRPISVQTGVIPQANGSARVTLGATEVIASI---------------K-------------------------------AELGKPAPLLPDKGKVNIFIECSSTAAPVFEGRGGEELSAELSIGLQRCLLGGKSGA---------GAVIDLSSLIVVEGKICWDLYIDGLVISSDGNLLDALAAAIKAALSNTGIPKVSVIVEASTDDQPGVNVSDEEFLQFDTSGVPVVVTLTKVGRHYIVDATSEEESQMSSAVSVSVNRHGRLCGLTKRGGAGLDPSVVLDMISVAKHVSENLIAVLDSEIAAAESAEDDGS-----
>EPIPhell
--------------------------------------------------------------------------------------------------------------------------------------------------------------------------------------------IAQDVRTDGRQRLQFRPISVQTGVIPQANGSAQVKLGATDVIASI---------------K-------------------------------AELGKPAPLRPDKGKVAIFIDCSPTAAPVFEGRGGEELSTELSVGLQRCLLGGKSGA---------GAGIDLSSLIVVEGKVCWDLYIDGLVISSDGNLLDALAAAIKVALSNTGIPKVSVCLGASTEDQPEVDVSEEEFLQFDTSEVPVVVTLTKVGRHYIVDATSEEESQMSSAVSVSVNKHGRVCGLTKRGGAGLDPSVVLDMISVAKHVSENLMTLLDSEIAAVEAAEDDES-----
>GYMNdens
--------------------------------------------------------------------------------------------------------------------------------------------------------MVGL---------------------SAGEKQFMHGGIAQDLRSDGRQRLQFRPISIQTGVIPQANGSARVTLGATDVIASI---------------K-------------------------------AELGKPAPLRPDKGKVVIFIDCSPTAAPMFEGRGGEELSSELSIGLQRCLLGGKSGAEADVWIFPRSAGIDLSSLVLVEGKICWDLYIDGLVISSDGNLLDALAAAIKVALSNTGIPKVSVIVEASAEDQLEVNVSDEEFLQFDTSGVPVIVTLTKVGRHYIADATSEEESQMSSAVSVSVNRHGRVCGLTKRGGAGLDPSVMLDMISVAKHASENLIAVLDSEIAAAEAAEDDGS-----
>LECAnigr
--------------------------------------------------------------------------------------------------------------------------------------------------------MVGL---------------------SAGEKHFIHGGIAQDLRSDGRRRLQFRPIFVQTGVIPQANGSARVRLGGTDVIASI---------------K-------------------------------AELGKPSFLRPDKGKVSIFVDCSPTAEPAFEGRGGEELSAELSVGLERCLLGGKSGA---------GASIDLSSLIVVEGKICWDLYIDGLVISCDGNLLDALAAAVKVALSNVGIPKVAVSIGASPEDQPEVDVSDEEFLRFDTSGVPVVVTLTKVGRHYIVDATSEEESQMSSAISVSVNRRGQVCGLTKRGAAGLHPSVVLDMISVAKYASENLMAVLDSEIAAAEAAEVDES-----
>CHILtrap
--------------------------------------------------------------------------------------------------------------------------------------------------------MVGL---------------------SSGEKQFIHGGIAQDLRSDGRQRLQCRPISVHTGVIPQANGSARVTLGATDVIASI---------------K-------------------------------AELGKPAPLRPDKGKVTIFIDCSPTAAPMFEGRGGEELSTELAVGLQRCLLGGKSGA---------GAVIDLSSLVVVDGKICWDLYIDGLVISSDGNLLDALAAAIKVALSNTGIPKVSVVVEASAEDQPEVNVSDEEFLKFDTSAVPVVITLTKVGRHYIVDATSEEESQMSSAVSVSVNRSGRVCGLTKRGGAGLDPSVVLDMISVAKHVSENLFAVLDSEIAAAEAAEDAGS-----
