# Supplementary material for: Orchid Phylotranscriptomics: The Prospects of Repurposing Multi-Tissue Transcriptomes for Phylogenetic Analysis and Beyond
Source: Front Plant Sci. 2022 May 27;13:910362. doi: 10.3389/fpls.2022.910362 (PMC9196242; doi:10.3389/fpls.2022.910362)
Supplement: Supplementary file 4 [file Data_Sheet_3.zip › ortho_MSA/r1/OG0008977.fa]

>CYPRbard
------------------------------------MDGWVRALVDAIHSSPTQAVVFLAGGASQALGWLMSVPGASNTILEVVAPYSKTSMIQLLGKIPVRYTSQQTAEEMAILAYNRALKLSRPDSVVVGVGFTGSLASAQPKFGDHRFYLSTRTCDRLWTSSITLNKGMRTREEEDRISSHFLLKAIADACKVSTTFTSNLHESEVPTESENQYDEDQELQQIIDGELCMKIYNFSSD-------KHANSE-RKIILSGSFNPLHDGHLRLMDIASSIC-DGFPCFEISAINPDKPPLEVVEIKRRVEQFKKAGKTVIISNQPYFYNKAELFPGSTFVIGADTAIRLINPKYYSGDYGKMLEILLGCKNSGCKFLVGGRMVD-GVFKV--------------LEDFDIPEKLKGMFISIPEDRFRMD----------VSSTEIRKSRGL-------------------------------------------------------------------
>DENDchryso
------------------------------------MDIRVRALVEAIHSSHTQAVIFLAGGASQALGWLMSVPGASNTILEVLVPYSRTSMIQLLGKIPLQYSSQETVEEMAILAYNRALKLSRPGLTVVGVGFTGTLASARPKFGDHRFYLSTRTCERLWTSRITLIKGMRTREEEDRISSHFLLKAIADACKVSPTFTSDLHESEVPTEFEKHFDEEQELQQIIDGKLWMKVYDFSFD-------KNAASE-RRIILSGSFNPLHDGHLRLMDIASSLC-EGVPCFEISAINADKPPLEVAEIKRRVEQFKETGKTVIISNQPYFYKKAELFPGSAFVIGADTAIRLLNPIYY-GDYHKMLEILLRCKSSGCLFLVGGRVVD-GVFKV--------------LDDLDIPEELKGMFISIPEERFRID----------ISSTEIRKNRGL-------------------------------------------------------------------
>DENDnobi
------------------------------------MDIRVRALVEAIHSSHTQAVIFLAGGASQALGWLMSVPGASNTILEVLIPYSKTSMIQLLGKIPLQYSSQETVEEMAILAYNRALKLSRPGLTVVGVGFTGTLASARPKFGDHRFYLSTRTCERLWTSRITLIKGMRTREEEDRISSHFLLKAIADACKVSPTFTSDLHESEVPTESEKHFDEEQELQQIIDGKLWMKVYDFSSD-------KNATSE-RRIILSGSFNPLHDGHLRLMDIASSLC-EGVPCFEISAINADKPPLEVAEIKRRVEQFKETGKTVIISNQPYFYKKAELFPGSAFVIGADTAIRLINPKYY-GDYHKMLEILLRCKSSGCLFLVGGRMVD-GVFKV--------------LDDLDIPEELKDMFISIPEEKFRID----------ISSTEIRKNRDL-------------------------------------------------------------------
>THELangu
------------------------------------MDGTVRAFVEAIHSSPTQAVVFMAGGASQALGWLMSVPGASNTILEVLIPYSKISMMQLLGKIPLQYTSQQTVEEMAVLAYNRALKLSRPGSTVVGVGFTGTLASARPKFGDHRFYLSTRIGSRLRTTKISLIKGMRTREEEDIISSRFLLKAIGDTCNLSATFCSGLHESEVPTESELQFDEQQELEQIIDGKICMKIFDFSSD-------KTATSD-RKIILSGSFNPLHDGHLRLLDSASSLC-EGVPCFEISAINADKPPLEVVEIKRRVEQFKKTGKIVIISNQPYFYKKAELFPGSTFIIGADTAIRLINPKYYGGDYDKMVEILLGCKNSGCLFLVGGRVVD-GAFKV--------------LEDLRIPEELKDMFMSIPQEKFRMD----------ISSTEIRKNTGL-------------------------------------------------------------------
>OECEmacu
------------------------------------MDVRVRALVEAIHSSHIQAVIFLAGGASQALGWLMSVPGASNTILEVFVPYSKASMIQLLGKIPLHYSSQETVEEMAILAYNRALKLSRPGLMVLGVGFTGTLASARPKFGDHRFYLSTRTCKCLWTSRVTLIKGMRTREEEDKISSHFLLKAIADACKVSPTLTSDLHESEVPIEYEMQFDEEQELQQIIDGQLLMKFYDFRSD-------KNATSE-RKIILSGSFNPLHDGHLRLMDIASSIC-EGVPCFEISAINADKPPLEVIEIKRRVEQFKKTGKIVIISNQPYFYKKAEVFPGSAFVIGADTAIRLINPKYY-GDYGKMLEILLGCKSSGCLFLVGGRMVD-GVFKV--------------LEDLEIPGELKDMFISIPQERFRMD----------ISSTEIRKKQGLPRSS---------------------------------------------------------------
>HYPOheme
-----------------------------------MADGWIRTLVEAIHSSPTQAVIYIAGGASQALGWLMSIPGASNTILEVVVPYSKTSMAQLLGKVPAQFTSQQTVEELALLAYNRALKLSRPGLPVLGVGFTGSLASTRPKHGDHRFYLSTRTSDRLWTSNITLSKGLRTREEEDKVSSHFLLKAIADSCKVSASFTSELNEAEVPSESEKLFDEDQELQQLIDGEICMKIYNFDT--------SASNFE-RKVILPGSFNPLHDGHLRLLEIASSMLGDALPCFEISAINADKPPLEVAEIKRRVQQFKKAGKTVIISNQPYFYKKAELFPGSAFVIGADTAARLINPKYYGGDRDKMLEILIGCKRSGCTFLVGGRKID-GSFKV--------------LEDIDIPEELKDMFISIPEDKFRLD----------ISSTEIRKSMGM-------------------------------------------------------------------
>PHALcorn
----------------------------MEGPGNRNMDIRVRALVEAIHSSRTQAVLFLAGGASQALGWLMSVPGASNTILEVLIPYSKASMIQLLGKIPLQYTSQETVEEMAILAYNRALKLSRPGLAVVGVGFTGTLASARPKFGDHRFYLSTRTCERLWTSSVTLIKGIRTREEEDKISSQLLLKAIADACKASQTISSDLHESEVPTESEVQFDEEQELQQIIDGKLCMKVYDFGSD-------KNSTSE-RKVILSGSFNPLHDGHLRLIDIASSIC-EGAPYFEMSAINADKPPLEVVEIKRRVEQFKKTGKAVIISNQPYFYKKAELFPGSAFVIGADTAIRLVNPKYY-GDYQRMLEILLGCKSSGCLFLVGGRMVD-GVFKA--------------LEDLDVPDELKDMFISIPQERFRMD----------ISSTEIRKNRCL-------------------------------------------------------------------
>HEMIforr
------------------------------------MNDTVRTIVEAIHLSPSQAVLFIAGGASQALGWLMSLPGASNTILEVLIPYSRASMIQLLGKVPQQYASQQIAEEMAILAYNRALKLSRPGWAVVGVGFTGTLASARPKFGDHRFYLSTRTSGRLWTSSISLIKGMRSREEEDIISSHFLLKAIADTFKLSTTFTSDLHESEVPAETEMQFDEEQELEQIIDGKICMKIYDFSSG-------KTATSE-RKIILSGSFNPLHTGHLRLLDIASSIC-EGVPCFEISAINADKPPLEVVEIKRRIEQFKETGKIVIISNQPYFYKKAELFPGSAFVIGADTAIRLINPKYYGGDSRKMLEILLGCKSSGCLFLVGGRIVD-GVFMV--------------LEDLVIPEELKDMFVSIPQEKFRMD----------VSSTEIRKKRDL-------------------------------------------------------------------
>APOSshen
------------------------------------MEGWIRAVVEAIHSSHPRAVIFLSGGASQVLGWLMSVPGASNTILEAIVPYSRTSMIQLLGKIPVQYTSQQTAEDLAVLAYNRALKLSSPGSSVVGVGFTGSLASARPKFGDHRFYLSTRTCDRLWTSSVTLLKGMRTREEEDCISSHFLLKAIADACKVSATFNSYLHESEVATECEKAFDVDQELQQIIDGKICMKIYDFSSD-------KHANSD-RKIILSGSFNPLHDGHLRLMDIATSVC-NGSPYFEISAINADKPPLEVVEIKIRVEQFQKAGKNVIISNQPYFYKKAELFPGSVFVIGADTAIRLVNPEYYGGDYDKMLEILTACKNSGCLFLVGGRMVE-GVFKV--------------LEDFDIPEKLKDMFISIPEHKFRMD----------ISSTEIRKSKDADFSAQINE----EDGESF---------NC--------------------------------------
>LECAnigr
------------------------------------MEGWVRALVEAIHLSPIQAVIFLAGGASQALGWLMSVPGASNTILEVIVPYSRLSMIKLLGKVPMQYTNQQTSEEMAVLAYNCALKLSNPGRAVVGVGFTGSLASAQTKLGDHRFCLSTRTCNHLWSSNVTFIKGLRTREEEDRISSLFLLKAIADACKVSGEFSSHLLESELPTEFEKQFDEDQELQQIIDGKICMKIYNFPND-------EHTYSD-KKIILSGSFNPLHDGHLRLMDIATSLC-EGFPCFEISAINADKPPLEVFEIKRRIEQFKKLGKTVIISNQPYFYKKAELFPRSAFVIGADTAVRLINPKYYGGDYGKMMDILQGCQSSGSKFLVGGRMVD-GVFKT--------------LEDFDVPEELKETFIAIPADRFRMD----------VSSTEIRKGRVL-------------------------------------------------------------------
>EPIDfulg
------------------------------------MDIRVRALVEAIHSSRTQTVIFLAGGASQALGWLMSVPGASNTILEVLIPYSRTSMIQLLGKIPLQFSSQETVEEMSNLAYNRALTLSRPGLTVVGVGFTGTLASARPKFGDHRFYLSTRTCDRLWTSRVTLIKGMRTREEEDLISSHLLLKAIADACKVSPTFASDLHESELPTESEMQYDEEQELQQIIDGKLWMKIYDFGSA-------KNAFSD-RKIILSGSFNPLHDGHLRLMDIASSIC-EGVPCFEISAINADKPPLQVVEIKSRVEQFKKTGKTVIISNQPYFYKKAELFPGSAFVIGADTAIRLINPKYY-GDYHKMLEILLRSKNSGCLFLVGGRMVD-GVFKV--------------LEDLDIPDELKDMFISIPQDRFRMD----------ISSTEIRKNMGL-------------------------------------------------------------------
>EPIPaphy
------------------------------------MESGVSALVEAIHSSHTEAVIFLAGGASQALGWLMSMPGASSTILEVLIPYSKTSMIQLLGKVPQQFSSQQTAAEMAILAYNRALKLSRPGSTVVGVGFTGTLASAHPKIGDHRFYISTRIHDCLWMSKITLIKGMRTREEEDKISSHFLLKAIADACKVSTTYTSILLESEVLTECEMNFNEEQELRQIIDGKICMKVYEFSSD-------KSPSFE-RKIILSGSFNPLHEGHLKLMDIASSIC-EGIPCFEISAINADKPPLEVAEIKMRVKQFKDAGKTVIISNQPYFYKKAELFPGCAFVIGADTAIRLINPKYY-GNYSMMIQILLGCKNLGCLFLVAGRMDKVGIFKA--------------PEDLDIPEELNEMFISIPPESFRMD----------ISSTDIRGKSIPLNKLDICP-----------------------------------------------------------
>CALAcreb
------------------------------------MDGKVRTFVEAIHSSPIQAVVFMAGGASQALGWLMSVPGASNTILEVLIPYSRISMIQLLGKIPLQYTSQQTVEEMAMLAYNRALKLSRPGSTVVGVGFTGTLASAQPKFGDHRFYLSTRTGGRLWTSKISLIKGMRTREEEDRISSHFLLKAIGDACKLSTTFNSSLHESEVPAESEMQFDEEQELEQIIDGKICMKFFDFTSG-------K-ATSE-RKIILSGSFNPLHDGHLRLMDSASSIC-EGVPCFEISAINADKPPLEVVEIKRRVEQFKKTGKLVIISNQPYFYKKAELFPGSTFIIGADTAIRLINPKYYGGDYHKMLEILLGCKNSGCLFLVGGRMID-GVFKV--------------LEDLGIPEELKDMFISIPQEKFRMD----------ISSTEIRKNMGL-------------------------------------------------------------------
>PLATclav
MER--LEGSALLGGTTEN---------FFEEE--RVMDGTVRAIVEAIHLSPTQAVIFVAGGASQALGWLMSVPGASDTILEVLIPYSRTSMNQLLGKVPLQYTNQQTAEEMAILAYNRALKLARPGWAVAGVGFTGTLASARPKIGDHRFCLSTRTSDRLWSSSISLIKGSRSREEEDIISSRFFLKAIADTFKLSTTFTSDLHESEVPAETEMQFDEEQELEQIIDGKICMKIYDFSSG-------KTTTSQ-RKIILSGSFNPLHAGHLRLLDIASSIC-EGVPCFEMSAINADKPPLEVVEIKRRIEQFKETGKIVIISNQPYFYKKAELFPGSAFVIGADTAIRLINPKYYGGDSLKMLEILLGCKRSGCLFLVGGRMVD-GVFMV--------------LEDLVIPEELKDMFISIPQEKFRMD----------VSSTEIRENRGL-------------------------------------------------------------------
>GASTelat
------------------------------------MDGKVRALVEAIHSSRIQAVVFLAGGASQALGWLMSTPGASNTILEVLIPYSKNSMIQLLGKVPLQYNSQQTVEEMANLAYNRALKLCRPGWVVVGVGFTGTLASARPKFGDHRFYLSTRTCDRLWTSKITLIKGMRTREEEDKVSSHSLLKAIADACKVSTIFPSDLYESEVPTESEMQYDEEQELQQIIDGKLCMKIYEFDFD-------INTTSE-KKIILSGSFNPLHDGHLKLMDIASSIC-EGVPCFEIPAINADKPPLVVAEIKRRVEQFKKTGKTVIISNQPYFYKKAELFPGSAFVIGADTAMRLINPKYY-GDYSAMLEMLLKCKSSGCTFLVGGRAVD-GVFKV--------------REDLDVPEELKEMFISIPQESFRLD----------ISSTEIRKKLGGPSTS---------------------------------------------------------------
>SELEaequ
------------------------------------MDGWVRALVEAIHSSPTQAVVFLAGGASQALGWLMSVPGASSTILEVVVPYSKISMIQLLGKIPVRYTSQQTVEEMAVLAYNRALKLSRPDSIVVGVGFTGSLASTRPKFGDHRFHLSTRTCDRLWTSSITLTKGMRTREEEDRISSHFLLKAIADACKVSTTFASDLQESEVPMESENHFDEDQELQQIIDGELCMKIYYFSSD-------KHANSE-RKIILSGSFNPLHDGHLRLMNIASSIC-EGFPCFEISAINADKPPLEVVEIKRRVEQFKKAGKFAAVSDYTEIQVKILLVH---------------------------------------------------------------------------------------------------------------------------------------------------------------------------------------
>MEXIxero
----------------------------MKSA--REMDGWVRTLVEAIHSSPTQAVVFLSGGASQALGWLMSVPGASNTILEVVVPYSKTSMIQLLGKIPVRYTSQQTVEEMTILAYNRALKLSRPDSVVVGVGFTGSLASAQPKFGDHRFYLSTRTCDRLWTSGITLAKGLRTREEEDRISSHFLIKAIADACKVSAAFTSDLHDSEVPTESENQFDEDQQLQQIIDGELCMKIYNFSSD-------KHANSE-RKIILSGSFNPLHDGHLRLMDIASSIS-EGFPCFEISAINADKPPLEVVEIKRRAEQFKKAGKTVIISNQPYFYKKAKLFPGCTFVIGADTALRLINPKYYGGDYGKMLDNLLGCKNSGCKFLVGGRMVD-RVFKV--------------LEDLNIPDELEGMFISIPEDRFRMD----------ISSTEIRNRRDL-------------------------------------------------------------------
>CALAtsoo
------------------------------------MEIRVRALVEAIHSSHTQAVIFLAGGASQALGWLMSVPGASNTILEVLIPYSKTSMVQLLGKIPLQYSSQETVEEMAILAYNRALKLSRPGLTVVGVGFTGTLASARPKFGDHRFYLSTRTCERLWTSRVTLIKGMRTREEEDKISSHFLLKAIADACKISPTFVSDLHESEVPTESEMQFDEDQELQQIIDGKLWMKIYDFGFD-------KNANSE-RRIILSGSFNPLHDGHLRLMDIASSIC-EGVPCFEISAINADKPPLEIDEIKRRVEQFKKTGKTVIISNQPYFYKKAELFPGSAFVIGADTAIRLINPKYY-GDHRKMLEILVGCRSLGCLFLVGGRMVD-GVFKV--------------LEDLDIPIELKDMFISIPQERFRMD----------ISSTEIRKNRYL-------------------------------------------------------------------
>DACThata
------------------------------------MDDAVRTIVEAIHLSPTQAVIFIAGGASQALGWLMSVPGASNTILEVLIPYSRTSMNQLLRKVPLQYTNQQTAEEMAILAYNRALKLSRPGWAVAGVGFTGTLASARPKNGDHRFCLSTRTSDRLWTSSISLIKGMRSREEEDIISSRFFLKAIADTFKLSTTFTSDLHESEVPAETEMQFDEEQELEQIIDGKICMKIYDFSSG-------KTATSE-RKIILSGSFNPLHAGHLRLLDIASSIC-EGVPCFEMSAINADKPPLEVVEIKRRIEQFKETGKTVIISNQPYFYKKAELFPGSAFVIGADTAIRLINPKYYGSDSHKMLEILLGCKSSGCLFLVGGRTVD-GVFMV--------------LEDLVMPDELKDMFISIPQEKFRMD----------VSSTEIRENRGLNF-----------------------------------------------------------------
>PHALmode
----------------------------MEGPG--NMDIRVRALVEAIHSSRTQAVLFLAGGASQALGWLMSVPGASNTILEVLIPYSKASMIQLLGKIPLQYTSQETVEEMAILAYNRALKLSRPGLAVVGVGFTGTLASARPKFGDHRFYLSTRTYERLWTSSVTLIKGIRTREEEDKISSQFLLKAIADACKASQTISSDLHESEVPTESEVQFDEEQELQQIIDGKLCMKIYDFGSD-------KNSTSE-RKIILSGSFNPLHDGHLRLIDIASSIC-EGAPYFEMSAINADKPPLEVVEIKRRVEQFKKTGKAVIISNQPYFYKKAELFPGSAFVIGADTAIRLVNPKYY-GDYQRMLEILLGCKSSGCLFLVGGRMVD-GVFKA--------------LEDLDVPDELKDMFISIPQERFRMD----------ISSTEIRKNRCL-------------------------------------------------------------------
>GOODpube
------------------------------------MDGTIRTFVEAIHSRPIQAVVFLAGGASQALGWLMSVPGASNTILEVRIPYSKTSMIQLLGKIPLQHTSQQTVEEMAILAYNRALQLSRPGSTVVGVGFTGTLASVRPKVGDHRFYLSIRTCDRLWTSSISLIKGMRTREEEDKISSHFLLKAIGDTCKLSTTFIFGLHESEVPTESEMQFDEEQELEQIIDGKICMKYFDFSSD-------KTATSE-RKIILSGSFNPLHDGHLKLLDIASSIC-EGVPCFEISAINADKPPLEVVEIKRRVEQFKKTGKTVIISNQPYFYKKAELFPGSTFIIGADTAIRLINPKYYGGDYHKMLEILLGCKSSCCSFLVGGRTID-GVFKV--------------LEDIVIPEELKDMFICIPQEKFRMD----------ISSTEIRNNRSL-------------------------------------------------------------------
>CHILsemi
------------------------------------MDGTVRAFVEAIHSSPAQAVVFMAGGASQALGWLMSVPGASNTILEVLIPYSKISMMQLLGKIPPQYTSQQTVEEMTNLAYNRALKLSSPGSTVVGVGFSGTLASARPKFGDHRFYLSTRTGGRLWTSKISLIKGTRTREEEDKISSHFLLKAIGDACNLSATFSSGLLESEVLAESEVQYDEEQELEQIIVGKICMKVFDFSSD-------KTATSG-RKIILSGSFNPLHDGHLRLLDTASSIC-EGVPCFEISAINADKPPMEVVEIKRRVEQFKKKGKIVIISNQPYFYKKAELFPGSTFIIGADTAIRLINPKYYGGDYHKMVEILLGCKNSGCLFLVGGRVVD-GVFKV--------------LEDLRMPEELKDMFISVPPEKFRMD----------ISSTEIRKTRGL-------------------------------------------------------------------
>HABElong
---------------------------------------------------------------------------------------------------------------MATLAYNRGLKLSKPGWAVVGVGFTGTLATARPKFGDHRFYLSTRTSGRLWTSSISLIKGMRTREEEDIISSHFLLKAIADTFKLSATFTSDLHESEVCTETELLLDEEQELEQIIDGKICMKIYDFSAD-------KTGTSE-RKIILSGSFNPLHAGHLRLLNIASSIC-EGLPCFEISAINADKPPLEVVEIKRRIQQFKETGKTVIISNQPYFYKKAELFPGSAFVIGADTAIRLINPKYYGGDSRKMMEILLGCKSSGCLFLVGGRTVD-GIFKV--------------LEDLVIPEELNGMFVSIPQEKFRMD----------ISSTEIRENKGL-------------------------------------------------------------------
>DIURorie
------------------------------------MDCTVRAIVEAIHSSPTQVVVFIAGGASQALGWLLSVPGASNTILEVLIPYSKISMIQLLGKIPLQYTSQQTVEEMAVLAYNRALKLSRPGSTVVGVGFTGTLASARPKLGDHRFYLSTRTGGRLRTSNISLIKGMRTREEEDRISSHLLLKAIGDACKLSTTINSGLHESEVPIESEMQYDEEQELEQIIDGKLCMKIFNFSSD-------KSATSE-RKIILSGSFNPLHDGHLRLLDSASSIC-EGVPCFEISAINADKPPLQVVEIKRRVEQFKGTGKMVIISNQPYFYKKAELFPGSTFIIGADTAIRLINPKYYGGDHHKMLETLLGCKNSGCLFLVGGRVVD-GVFKV--------------LEDLEIPEELKDMFISIPPEKFRMD----------ISSTEIRENRGL-------------------------------------------------------------------
>LIMOabor
------------------------------------MDGSVRAMVEAIHSIPTQAVIFLAGGASQALGWLLSVPGASSTILEVLIPYSKASMIQLLGKIPLQYSSQETVEEMTILAYNRALKLSKPGSTVIGVGLTSNLASTRPKFGDHRFYLSTRTCDRLWTSSITLIKGMRTREEEDRISSHFLLKAIADACKVSPIFTSDLHESEVPTESEMQFDEEQELLQIIDGKICMKIYDFSSD-------KTATSE-RKIILSGSFNPLHDGHLRLMDIASSIC-EGVPCFEISAVNADKPPLEVVEIKRRVEQFKKTGKTVIISNQPYFYKKAELFPGSAFVIGADTAVRLINPKYYGGDYRKMLEILLGCKSLGCLFFVGGRMVD-GVFKV--------------LEDLDIPEELKDMFFSIPEERFRMD----------ISSTDIRKNRDL-------------------------------------------------------------------
>PHAIflav
------------------------------------MEIRVRALVEAIHSSHTQAVIFLAGGASQALGWLMSVPGASNTILEVLIPYSKTSMVQLLGKIPLQYSSQETVEEMAILAYNRALKLSRPGLTVVGVGFTGTLASARPKFGDHRFYLSTRTCERLWTSRVTLIKGMRTREEEDKISSHFLLKAIADTCKISPTFVSDLHESEVPTESEMQFDEDQELQQIIDGKLWMKIYDFSSD-------KNATSE-RRIILSGSFNPLHDGHLRLMDIASSIC-EGVPCFEISAINADKPPLEVVEIKRRVEQFKKTGKTVIISNQPYFYKKTELFPGSAFVIGADTAIRLINPKYY-GDHRKMLEILLGCRSSGCLFLVGGRMVD-GVFMV--------------LEDLDIPIELKDMFISIPQERFRMD----------ISSTEIRKNRCL-------------------------------------------------------------------
>CYPRflav
------------------------------------MDGWVRALVEAIHSSPTQAVVFLAGGASQALGWLMSVPGASNTILEVVVPYSKTSMIQLLGKISVRYTSQQTAEEMANLAYNRALKLSRPDSVVVGVGFTGSLASVQPKFGDHRFYLSTRTCDRLWTSSITLNKGMRTREEEDRVSSHFLLKAIADACKVSATFTTNLHESEVPTESENQFDEDQELQQIIDGELCMKKYKFSSD-------KHANSE-RKIILSGSFNPLHDGHLRLMDIASSIC-DGFPCFEISAINPDKPPLDIVEIKRRVEQFKKAGKTVIISNQPYFYKKAEVFLGSTFVIGADTAIRLINPKYYGGDYGKMLEILLGCKNSGCKFLVGGRMID-GIFKV--------------LEDFDIPEELKGMFISIPEDRFRMD----------VSSTEIRKSRDL-------------------------------------------------------------------
>NEUWzoll
------------------------------------MEGRIRALVEAIHSSHMQAVIFLAGGASQALGWLMSVPGASNTILEVHVPYSKTSMIQLLGKIPVQYASQQTVEDLAVLAYNRALKLSSPGSPIVGVGFAGSLASARPKFGDHRFYLSTRTCNRLWTSSITLSKGMRTREEEDGISSHFLLKAIADSCKVSTTFNSNLHESEVPIEIEKEYDEDQELQQIIDGKICMKFYDFSSD-------KHAKSD-RKIILSGSFNPLHDGHLRLMDVAESIC-EGFPCFEISAINADKPPLEVPEIIRRVEQFKKAGKTVIISNQPYFYKKAELFPGSAFVIGSDTAMRLINPKYYGGDYGKMLEILMACKNSGCIFLVGGRMID-GVFKV--------------LENFDIPEKLKDVFISIPEDRFRMD----------ISSTEIRQSRGL-------------------------------------------------------------------
>OPHRsphe
------------------------------------MDGTVRMIVEAIHLSPIQAVIFISGGASQALGWLMSVPGASDTVLEVLIPYSRTSMNQLLGKVPLQYTNQQTAEEMATLAYNRALKLSRSGWAVAGVGFTGTLASARPKFGDHRFCLSTRTSGRLWTSSISLNKGMRSREEEDIISSRFFLKAIADTFKLSTTFISDLHESEVPAETEVQFDEEQELEQIIDGKICMKIYDFSSG-------KTATSE-RKIILSGSFNPLHAGHLRLLDIASSIC-EGLPCFEISAINADKPPLEVVEIKRRIEQFKEIGRTVIISNQPYFYKKAELFPGSAFVIGADTAVRLINPKYYGGDPRKMVDNLLGCKNSGCLFLVGGRTVD-GVFMV--------------LEDLVIPEELKEMFISVPQDKFRMD----------VSSTEIRENSGL-------------------------------------------------------------------
>DRAKelas
------------------------------------MDATVRAFVEAIHSSPTQSVIFMAGGASQALGWLMSVPGSSNTILEVLIPYSKFSMMQLLGKIPPQYTSQQTVEEMAILAYNRALKLSRPGSTVVGIGFSGTLASSRPKFGDHRFYLSTRTGGRLWTSKISLIKGMRTREEEDNISSHFLLKALGDACNLSSTFSSGLHESEVPVESEVHFDEELELEQIIEGKICMKLYNFSSD-------EIATSD-RKIILSGSFNPLHDGHLRLLDSAASIC-EGVPCFEISAINADKPPLEIVEIKRRIEQFKEKGKIVIISNQPFFYKKAELFPGSAFIIGADTAMRLINPKYYGGDYHKMVEILLGCKNSGCLFLVGGRVVD-GVFKV--------------LEDLRVPEELKDMFISIPPEKFRMD----------ISSTEIRRSGGL-------------------------------------------------------------------
>DRAKthyn
------------------------------------MDATVRAFVEAIHSSPTQSVIFMAGGASQALGWLMSVPGSSNTILEVLIPYSKFSMMQLLGKIPPQYTSQQTVEEMAILAYNRALKLSRPGSTVVGIGFSGTLASTRPKFGDHRFYLSTRTGGRLWTSKISLIKGMRTREEEDKISSHFLLKALGDACNLSSTFSSGLHESEVPVESEVHFDEEQELEQIIDGKICMKLYNFSSD-------KISTSD-RKIILSGSFNPLHDGHLRLLDSAASIC-EGVPCFEISAINADKPPLEIVEIKRRIEQFKEKGKIVIISNQPFFYKKAELFPGSAFIIGADTAIRLINPKYYGGDYHKMVEILLGCKNSGCLFLVGGRVVD-GVFKV--------------LEDLRVPEELKDMFISIPPEKFRMD----------ISSTEIRKSGGL-------------------------------------------------------------------
>PAPHconc
------------------------------------MDGWVRALVEAIHSSPTQAVVFLAGGASQALGWLMSVPGASNTILEVVVPYSKTSMIQLLGKIPERYTSQQMVEEMAILAYNRALKLSRPDSVVVGVGFTGSLASARPKFGDHRFYLSTRTCDRLWRSSITLTKGIRTREEEDRISSHFLLKAIADACKVSAAFTSDLHESEVPTESENQFDEDQELQQIIDGELCMKIYNFSSD-------EHANSE-RKIILSGSFNPLHDGHLRLMDIASSIC-EGFPCFEISAINADKPPLEVVEIKRRVEQFKKAGKTVIISNQPYFYRKAELFPRCTFVIGADTAVRLINPKYYGGCYGKMLEILLGCKNSGCKFLVGGRKVD-GVFKV--------------LEDFDIPDELEGLFISIPEDRFRSD----------ISSTEMRNSRDL-------------------------------------------------------------------
>MASDpict
------------------------------------MDIRVRALVESIHSSGTQAVIFLSGGASQALGWLMSVPGASNTILEVLIPYSKNSMIQLLGKIPLQFSSQETVEEMAILAYNRALTLSRPGLTVVGVGFTGALASARPKFGEHRFYLSTRTCERLWTSRVTLIKGMRTREEEDRISSHLLLKAIADACKVFPTLASDLHESEVPTESEMQYDEEQKLQQIIDGKLWMKIYDFGSDGAFELSHKNASYE-RKIILSGSFNPLHDGHLRLMDIASSIC-EGVPCFEISAINADKAPLEVNEIKRRVEQFKKTGKTVIISNQPYFYKKAELFPGSAFVIGADTAIRLINPKYY-GDYRKMVEILLRCKSSGCLFLVGGRTVD-GVFKV--------------LEDLVIPDELKDMFISIPQERFHMD----------ISSSEIRENMGL-------------------------------------------------------------------
>VANIplan
------------------------------------MEGWVRALVEAVHLKPTQYVLFLAGGASQALGWLMSVPGASNTILEVVVPYSRPSMIQLLGKVPMQYTNQQIAEEMAVLAYNRALKFSKAGCAVFGVGFTGSLASKQTKLGDHRFYLSTRTCNRLWSSNVTFIKDLRTREEEDKISSHFLLKAIADACNVSGEFTSSLHEIELPIESEKQFDEDQELQQIIDGKICMKIYKFFDD-------ERANSD-KKIILSGSFNPLHDGHLRLMDIASSLC-YGFPCFEISAINADKPPLEVVEIKRRVEQFKKLGKTVIISNQPYFYKKAELFPGSAFVIGADTVLRLINPKYYGGDRGKMLEILHGCKSSGSRFLVGGRMVD-GVFKV--------------LEDFDVPQELKDMFISIPADRFRMD----------ISSTEIRK-----------------------------------------------------------------------
>CYMBensi
------------------------------------MDVRVRALVEAIHSSHTQAVFFLAGGASQALGWLMSVPGASNTILEVLIPYSKASMIQLLGKIPLQYSSQETAEEMATLAYNRALKLSRPGLTVVGVGFTGSLASARPKFGDHRFYLSTRTCKRLWTSRVTLIKGMRTREEEDRISSHFLLKAIADACKVSPTSTSDLHESEVPIESEMQFDEEQELQQIIDGKLWMKLYDFGYD-------KNVTSE-RKIILSGSFNPLHDGHLRLMDIASSIC-EGVPCFEISAINADKPPLEIVEIKRRVEQFKKTGKIVIISNQPYFYKKAELFPGSAFVIGADTAIRLINPKYY-GDYRKMLEILHGCKSSGCLFLVGGRMVD-GVFKV--------------LEDFDIPEELKEMFISIPEERFRMD----------ISSTEIRKNRGL-------------------------------------------------------------------
>RIMAelli
MGRSIYPTTRMLGTPSPNPGESSIKGGLKQSARDSEMDGTVRVFVEAIHSSPTQAVIFMAGGASQALGWLMSVPGASNTILEVLIPYSKISMMQLLGKIPLQYTSQQTVEEMAILAYNRALKLSR-------LGFSGTLASARPKFGDHRFYLSTRTGGRQWTSKISLIKGMRTREEEDRISSHFLLKAIGDACNLSASVCSGLHESEVPAESEVQFDEEQELEQIIDGKICMKIFDFSSD-------KTATSD-RKIILSGSFNPLHDGHLRLLDSASSIC-EGVPCFEISAINADKPPLEVVEIKRRVEQFKKTGKFVIISNQPYFYKKAELFPGSTFIIGADTAIRLINPKYYGGDYHKMLEILLGCKNSGCLFLVGGRMVD-GVFKV--------------LEDLTIPEELKDMFISIPPEKFRMD----------ISSTEIRKSRGL-------------------------------------------------------------------
>CEPHdama
------------------------------------MDGRVRALVEAIHSIPTQAVIFLAGGASQALGWLISVPGASSTILEVLIPYSKTSMIQLLGKIPLQYCSQETVEEMAVLAYNRALKLSRPGSTVVGVGFTGTLASARPKFGDHRFYLSTRTCDCLWTSSITLIKGMRTREEEDRISSHFLLKAIADACKVSPTFTSDLHESEVPTESEVQFDEEQELQQIIDGKICMKIYDFSSD-------KTATLE-RKIILSGSFNPLHDGHLRLMDIASSIC-EGVPCFEISAVNADKPPLEVVEIKRRVEQFKKTGKTVIISNQPYFYKKAELFPGSAFVIGADTAMRLINPKYYGGDYRKMLEILLGCKSLGCLFFVGGRMVD-GVFKV--------------LEDLDIPEELKDLFVSIPQKRFRMD----------ISSTDIRKNRGL-------------------------------------------------------------------
>GYMNodor
----------------------------------------------------------------------MSVPGASNTILEVLIPYSRTSMNQLLGKVPLQYTNQQTAEEMAILAYNRALKLSRPGWAVAGVGFTGTLASARPKTGDHRFCLSTRTSDRLWTSSISLIKGMRSREEEDIISSRFFLKAIADTFKISTTFTSDLHESEVPAETEMQFDEEQELEQIIDGKICMKIYDFSSG-------KTATSE-RKIILSGSFNPLHAGHLRLLDMASSIC-EGVPCFEMSAINADKPPLEVVEIKRRIEQFKETGKTVIISNQPYFYKKAELFPGSAFVIGADTAVRLINPKYYGGDSRKMLEILLGCKSSGCLFLVGGRTVG-GVFMV--------------LEDLVIPEELKDMFISIPQEKFRMD----------VSSTEIRENRGL-------------------------------------------------------------------
>CRYPlept
------------------------------------MDGTVRAFVEAIHSSPVQTVVFMAGGASQALGWLMSMPGASNTILEVLIPYSKISMVQLLGKVPLQYTSQQTVEEMASLAYNRALKLSRPGSTAVGVGFTGSLSSAHPKIGDHRFYLSTRTGSRLWTSKISLIKGMRTREEEDKISSRCLLKAIGDACKLSTTFNTGLHESEVPTESEMKFDEEQELEQIIDRKTCMKIFDFSSD-------KTTTFE-RKIILSGSFNPLHDGHLRLLDIASSIC-EGVPCFEISAINADKAPLEVVEVKRRVEQFKKTGKIVIISNQPYFYKKAELFPGSAFVIGADTATRLINPKYYDGDHQKMLEILLSCKNSGCLFLVGGRVID-GVFKV--------------LEDIGIPEELQGMFIPIPPEQFRMD----------ISSTEIRKRSGL-------------------------------------------------------------------
>PTERcurt
------------------------------------MDSTIRAFVESIHSSPTQAVVFLAGGASQALGWLMSVPGASNTILEVLIPYSKTSMIQLLGKIPLQYSSQQTVEEMAILAYNRALQLSKPGSTIVGVGFTGTLASERPRLGDHRFYLSTRTCGRLWSSSISLIKGMRTREEEDKISSHFLLKAIGDACKLSTTFNSGLQVSEVPTESEMQFDEEQELEQIIDGKICMKFFYCSSD-------KTATSE-RKVILSGSFNPLHDGHLKLLDFASSIC-EGVPCFEISAINADKPPLEVVEIKRRVEQFKKTGKTVIISNQPYFYKKAELFPGSTFIIGADTAIRLINPKYYGGDYRKMLEILLGCKSLGCLFLVGGRMVD-GVFKV--------------LEDLGIPEELKDMFISIPQEKFRMD----------ISSTEIRKNRGL-------------------------------------------------------------------
>CORYacti
------------------------------------MDGTIRAFVEAIHSSPAQVVVFMAGGASQALGWLMSVPGASNTILEVLIPYSKVSMIQLLGKIPLQYTGQQTVEEMAILAYNRALKLSRPGSTVVGVGFTGSLASAHPKFGDHRFYLSTRTGGRLWTSKISLIKGIRTREEEDRISSHFVLKGIGDACKLPTTFNSGLHESEVPTESAMQFDVEQELEQIIDGKICMKYFDFSSD-------KIATSE-RKIILSGSFNPLHDGHLRLLDSASSIY-DGFPCFEISAINADKPPLEVVEIKRRVEQFKKTGKTVIVSNQPFFYKKAELFPGSAFIIGVDTAIRLINPKYYGGDYDKMLEILLGCKSSGCLFLVGGRVVD-GVFKV--------------LEDLGIPEELKDMFISIPQEKFRMD----------ISSTEIRKDMGI-------------------------------------------------------------------
>HAEMdisc
------------------------------------MDGTIRNFVEAIHSSPTQAVVFLAGGASQALGWLMSVPGASNTILEVRIPYSKTSMIQLLGKIPLQHTSQQTVEEMAILAYNRALQLSRPGSTVLGVGFSGTLASGRPKFGDHRFYLSTRTCARLRTSNISLIKGMRTREEEDRISSYFLLKAIGDACKLSTTFISGLHESEVPTESEMQFDEEQELEQIIDGKICMKIFDFSFD-------KTVTSE-RKIILSGSFNPLHDGHLKLLDIASSIC-EGVPCFEISAINADKPPLEVVEIKRRVEQFKKTGKTVIISNQPYFYKKAELFPGSTFIIGADTAIRLINTKYYGGDHHKMLEILLGCKSSGCSFLVGGRTID-GVFKA--------------LEDIGIPEELKDMFICIPQEKFRMD----------ISSTEIRNSRGL-------------------------------------------------------------------
>ORCHital
------------------------------------MDGTVRTLVEAIHLSPTQAVIFIAGGASQALGWLMSVPGASNTILEVLIPYSRTSMNLLLGKVPLQYTSQQTAEEMAILAYNRALKLSRPGWAVAGVGFTGSLASARPKLGDHKFCLSTRTSGRLWTSNISLIKGMRSREEEDIISSRFFLKAIADAFELSTTFTSELHESEVPAETEMQFDEEQELEQIIDGKICMKIYDFSSG-------KTATSE-RKIILSGSFNPLHAGHLRLLDIASSIC-EGVPCFEMSAINADKPPLEVVEIERRIEQFKETGKTVIISNQPYFYKKAELFPESTFVIGADTAVRLINPKYYGGDSRKMLEVLLGCKSLGCLFLVGGRTVD-GVFTV--------------LEDLVIPEELKDMFISIPQEKFRMD----------VSSTEIRESRGL-------------------------------------------------------------------
>CALAsini
----------------------------------------------------------------------MSVPGASNTILEVLIPYSKTSMAQLLGKIPLQYSSQETVEEMAILAYNRALKLSRPGLTVVGVGFTGTLASARPKFGDHRFYLSTRTCERFWTSRVTLIKGMRTREEEEKISSHFLLKAIADACKISPTFVSDLHESEVPTESEMQFDEDQELQQIIDGKLWMKFYDFGSD-------KNATSE-RRIILSGSFNPLHDGHLRLMDIASSIC-EGVPCFEISAINADKPPLEVDEIKRRVEQFKKTGKTVIISNQPYFYKKAELFPGSAFVIGADTAIRLINPKYY-GDHRKMLEILLGCRSLGCLFLVGGRMVD-GVFKV--------------LEDLDIPIELKDMFISIPQERFRMD----------ISSTEIRKNRYL-------------------------------------------------------------------
>MOLIcapi
-----------------------------------MADGWIRALVEAIHSSPTQAVIYLAGGASQALGWLMSIPGASNTILEVVVPYSKTSMAQLLGKVPAQFTSQQTVEEIALLAYNRALKLSRPGLPVLGVGFTGSLASTRPKHGDHRFYLSTRTCDRLWTLNITLSKGLRTREEEDKVSSHFLLKAIADSCKVSASFTSELNEAEVPSESEKLFDEDQELQQLIDGKICMKIYNFDT--------SASNFE-RKVILPGSFNPLHDGHLRLLEIASSMLGDALPCFEISAINADKPPLEVAEIKRRVQQFKKAGKTVIISSQSYFYKKAELFPGSAFVIGADTAARLINPKYYGGDHDKMLEILIGCKRSGCTFLVGGRMID-GIFKV--------------LEDIDIPEELKDMFISIPEDKFRLD----------ISSTEIRKSMGIS------------------------------------------------------------------
>ERYCpuss
------------------------------------MDIRVRALVEAVHSSQTQAVIFLAGGASQALGWLMSVPGASNTILEVRIPYSKSSMIQLLGKIPLHYSSQETAEDMAILAYNHALKLSRPGSKVVGVGFTGTLASARPKFGDHRFDLSTRTCNRLWSSRVTLIKGMRTREEEDRISSHFLLKAIADACEVSQTLSSDLHGSEMPIESEMQFDEEQELQQIIDGKLSMKFYDFRSD-------KTPTSE-RKIILSGSFNPLHDGHLRLMDIASSIC-EGIPCFELPAINADKPPLEVIEIKRRVEQFRKTEKIVIISSQPYFYKKAELFPGSAFVIGADTAIRLINPKYY-GDYTKMLEILLGCKSSGCLFLVGGRMVD-GVFKV--------------LEDLDLPEKLKDMFVSIPQERFRMD----------ISSTEIRKTRGF-------------------------------------------------------------------
>PAPHhirs
------------------------------------MDGWVRALVEAIHSSPTQAVVFLAGGASQALGWLMSVPGASNTILEVVVPYSKTSMIQLIGKIPERYTSQQMVEEMAILAYNRALKLSRPDSVVVGVGFTGSLASARPKFGDHRFYMSTRTCDSLWTSSITLTKGMRTREEEDRISSHFLLKAIADACKVSATFTSDIHESEVPTESENLFDEDQELQQIIDGELCMKIYDFSSD-------KHANSE-RKIILSGSFNPLHDGHLRLMDIASSIC-EGFPCFEISAINADKPPLEVVEIKRRVEQFKKAGKTVIISNQPYFYRKAELFPRCTFVIGADTVVRLINPKYYGGCYGKMLEILLGCKNSGCNFLVGGRKVD-GVFKV--------------LEDFIIPDELEGLFISIPEDRFRLD----------ISSTEMRNSRDL-------------------------------------------------------------------
>MICRparv
------------------------------------MDSTIRAFVEAIHSSPIQTVVFMAGGASQALGWLMSVPGASNTILEVLIPYSKISMVQLLGKVPLHYTSQQTAEEMASLAYNRALKLSRPGSTVVGVGFTGTLASAHPKFGDHRFFLSTRTGGHLWTSKVSLIKGLRTREEEDMISSHFLLKAIGDACKLSATFNSGLHESEVPTDSEIQFDEKQELEQIISGKICMKSFDFSSV-------KIA-SE-RKIILSGSFNPLHDGHLRLLNSASSIC-EGIPCFEISAINADKPPLEVVEIKRRVEQFKKTGNIVIISNQPYFYKKAELFPGSAFVIGADTAIRLINPKYYGGDGHKMLKILLGCKNSGCLFLVGGRVVD-GVFKV--------------LEDLGIPEELRDMFVSIPQEKFRMD----------ISSTDIRKNRGL-------------------------------------------------------------------
>GYMNdens
------------------------------------MDGTVRTIVEAIHLSPTQAVIFIAGGASQALGWLMSVPGASNTILEVLIPYSRTSMNQLLGKVPLQYTNQQTAEEMAILAYNRALKLSRPGWAVAGVGFTGTLASARPKIGDHRFCLSTRTSDRLWTSSVSLIKGMRSREEEDIISSRFLLKAIADTFKLSTTFTSDLHESEVPAETEMQFDEEQELEQIIDGKICMKIYDFSSG-------KTATSE-RKIILSGSFNPLHAGHLRLLDIASSIC-EGVPCFEMSAINADKPPLEVVEIKRRIEQFKETGKTVIISNQPYFYKKAELFPGSAFVIGADTAVRLINPKYYGGDSRKMLEILLGCKSSGCLFLVGGRTVD-GVFMV--------------LEDLVIPEELKDMFISIPQEKFRMD----------VSSTEIRENRGL-------------------------------------------------------------------
>VANIshen
------------------------------------MEGWVRALVEAIHLNPTQSVLFLAGGASQALGWLMSVPGASNTILEVVVPYSRPSMIQLLGKVPMQYTNQQIAEEMAVLAYNRALKLSKAGCAVVGVGFTGSLASTQTKLGDHRFYLSTRTCSRLWSSNVTFIKDLRTREEEDKISSHFLLKAIADACEVSGEFTPNLHESELPIESEKQFDEDQELQQIIDGKICMKIYKFFYD-------EYANSD-KKIILSGSFNPLHDGHLRLMDIASSLC-NGFPCFEISAINADKPPLEVVEIKRRVEQFKELGKTVIISNQPYFYKKAELFPGSAFVIGADTALRLINPKYYGGDYRKMLDILLGCKSSGSRFLVGGRMVD-GIFKV--------------LEDFDVPEELKDMFISIPADQFRMD----------ISSTEIRKGRAL-------------------------------------------------------------------
>GOODfuma
------------------------------------MDGTVRTFVEAIHSRPTQAVVFLAGGASQALGWLMSVPGASNTILEVRIPYSKTSMIQLLGKIPLQHTSQQTVEEMAILAYNRALQLSRPGSTVVGVGFTGTLASVRPKIGDHRFYLSTRTCDRLWTSSVSLIKGMRTREEEDKISSHFLLKAIGDTCKLSTTFISGLHESEVPTESEMQFDEEQELEQIIDGKICMKFFDFSSD-------KTATSE-RKIILSGSFNPLHDGHLKLLDIASSIC-EGVPCFEISAINADKPPLEVVEIKRRVEQFKKTGKIVIISNQPYFYKKAELFPGSTFIIGADTAIRLINPKYYGGDYHKMLEILLGCKSSGCSFLVGGRTID-GVFKV--------------LEDIVIPEELKDMFICIPQEKFRMD----------ISSTEIRNNRSL-------------------------------------------------------------------
>NEUWmali
------------------------------------MEGRIRTLVEAIHSSHTQAVIFLAGGASQALGWLMSVPGASNTILEVHVPYSKTSMIQLLGKIPVQYTSQQTVEDLAVLAYNRALKLSSPGSPIVGVGFAGSLASARPKFGDHRFYLSTRTCNRLWTSSITLSKGMRTREEEDGISSHFLLKAIADSCKVSTTFNSNLHESEVPIEIEKEYDEDQELQQIIDGKICMKFYDFSSD-------KHAKSD-RKIILSGSFNPLHDGHLRLMDVAESIC-EGFPCFEISAINADKPPLEVAEIIRRVEQFKKAGKTVIISNQPYFYKKAELFPGSAFVIGSDTAIRLINPKYYGGDYGKMLEILMACKNSGCIFLVGGRMVD-GVFKV--------------LENFDIPEKLKDVFISIPEDRFRMD----------ISSTEIRKIRGL-------------------------------------------------------------------
>EPIPhell
------------------------------------MDGRVRGLVEAIHSIPTQAVIFLAGGASQALGWLMSVPGASSTILEVLIPYSKTSMIQLLGKIPLQYSSQETVEEMAILAYNRALKLSRPGSTVVGVGFTGTLASARPKFGDHRFYLSTRTCDRLWTSRITLIKGMRTREEEDRISSHFLLKAIADACKVSPTFTSDLHESEVPTEYEMQFDEEQELQQIIDGKICMKIYDFSSD-------RTATSE-RKIILSGSFNPLHDGHLRLMDIASSIC-EGVPCFEISAVNADKPPLEVVEIKRRVEQFKKTGKTLIISNQPYFYKKAELFPGSAFVIGADTAIRLINPKYYGGDYRKMLEILMGCKSLGCLFFVADRMVD-GVFKV--------------LEDLDIPEELKDMFFSIPQKRFRMD----------ISSTEIRKNRGL-------------------------------------------------------------------
>CALAplic
------------------------------------MDGKVRTFVEAIHSSPIQAVVFMAGGASQALGWLMSVPGASNTILEVLIPYSRISMIQLLGKIPLQYTSQQTVEEMAMLAYNRALKLSRPGSTVVGVGFTGTLASAQPKFGDHRFYLSTRTGGRLWTSKISLIKGMRTREEEDRISSHFLLKAIGDACKLSTTFNSSLHESEVPAESEMQFDEEQELEQIIDGKICMKFFDFTSG-------K-ATSE-RKIILSGSFNPLHDGHLRLMDSASSIC-EGVPCFEISAINADKPPLEVVEIKRRVEQFKKTGKLVIISNQPYFYKKAELFPGSTFIIGADTAIRLINPKYYGGDYHKMLEILLGCKNSGCLFLVGGRMID-GVFKV--------------LEDLGIPEELKDMFISIPQEKFRMD----------ISSTEIRKNMGL-------------------------------------------------------------------
>ANOEroxb
------------------------------------MDGTIRTFVEAIHSSHTQAVVFLAGGASQALGWLMSVPGASNTILEVRIPYSKTSMIQLLGKVPLQHTSQQTVEEMAILAYNRALQLSRPGSTVVGVGFSGTLATARPKFGDHRFYLSTRTCARLRTSNVSLIKGMRTREEEDRISSYFLLKAIGDACKLSTTFISGLHESEVPTEFEMQFDEEHELEQIIDGKICMKIFDFSFD-------KTVTYE-RKIILSGSFNPLHDGHLKLLDIASSIC-EGVPCFEISAINADKPPLEVVEIKRRVEQFKKTGKTVIISNQPYFYKKAELFPGSTFIIGADTAIRLINTKYYGGDYQKMLENLLRCKSSGCSFLVGGRTID-GVFKA--------------LEDIEIPEELKDMFICIPQEKFRMD----------ISSTEIRNSRSL-------------------------------------------------------------------
>HABEpant
---------------------------------------------------------------------------------------------------------------MATLAYNRGLKLSKPGWAVVGVGFTGTLATARPKFGDHRFYLSTRTSGRLWTSSISLIKGMRTREEEDIISSHFLLKAIADTFKLSATFTSDLHESEVCTETELLLDEEQELEQIIDGKICMKIYDFSAD-------KTGTSE-RKIILSGSFNPLHAGHLRLLNIASSIC-EGLPCFEISAINADKPPLEVVEIKRRIQQFKETGKTVIISNQPYFYKKAELFPGSAFVIGADTAIRLINPKYYGGDSRKMMEILLGCKSSGCLFLVGGRTVD-GIFKV--------------LEDLVIPEELNGMFVSIPQEKFRMD----------ISSTEIRENKGL-------------------------------------------------------------------
>BORYspha
-----------------------------------MADGWIRALVEAIHSSHSQAVIYVAGGASQALGWLMSVPGASNTILEVLVPYSKLSMAQLLGKVPAQFTSQQNVEEMALLAYNRALKLSRPDVPVLGVGFTGSLASTRPKRGNHRFYLSTRTSDRLWTANIILSKGMRTREEEDKISSHFLLKAIADACKVSATFTSELHESEVPSECERQFDEDQELQQIIDGDICMKIYHFSCDT------QTSNSE-RKIILSGSFNPLHDGHLKLLEIAASICGDGFPCFEISAINADKPPLEVAEIKKRVQQFKKAGKTVIISNQPYFYKKAELFPGSTFVIGADTAARLIDPKYYGGDRGNMLEILIGCKRLCCTFLVGGRKVE-GVFKV--------------LEDLDIPEELKDMFISIPGDSFRMD----------ISSTELRNSRAFL------------------------------------------------------------------
>GALEfabe
----------------------------------------------------------------------------------------------------------------------------------------------------------------------------------------------------------------------MGFDEDQELQQIIDGKICMKIYKFSND-------LHANSD--KIILSGSFNPLHDGHLRLMEIASSLC-EGFPCFEISAVNADKPPLEVVEIKRRVEQFKKLGKTVIISNQPYFYKKAELFPGSVFVVGLDTALRLINPKYYGGDHAKMLDVLMRCKNSSSIFLVGGRMVD-GVFKV--------------LEDFDVPEELKSMFISIPEDGFRMD----------ISSTEIRNRRVLKSALVGLPGPMPTRGAPLPTRCTWPPTRCFRSAARWANTQPTTHSPRAGTARGARLARVPPRAPQRP
>ANOEemei
------------------------------------MDGTIRTFVEAIHSSPTQAVVFLAGGASQALGWLMSVPGASNTILEVRIPYSKTSMIQLLGKVPLQHTSQQTVEEMAILAYNRALQLSRPGSTVVGVGFSGTLATARPKFGDHRFYLSTRTCARLRTSNVSLIKGMRTREEEDRISSYFLLKAIGDACKLSTTFISGLHESEVPTEFEMQFDEEQELEQIIDGKICMKIFDFSFD-------KTVTYE-RKIILSGSFNPLHDGHLKLLDIASSIC-EGVPCFEISAINADKPPLEVVEIKRRVEQFKKTGKTVIISNQPYFYKKAELFPGSTFIIGADTAIRLINTKYYGGDYQKMLENLLGCKSSGCSFLVGGRTID-GVFKA--------------LEDIEIPEELKDMFICIPQEKFRMD----------ISSTEIRNSGTL-------------------------------------------------------------------
>SERAvome
------------------------------------MDATVRKIVEAIHLSPIQAVIFIAGGASQVLGWLMSVPGASNTILEALIPYSRTSMNQLLGKVPLQYTNQQTAEEMAILAYNRALKLSRPGWAVVGVGFTGTLASASPKFGDHRFCLSTRTSGRLWTSTICLIKGMRSREEEDIISSRFCLKAIADTFKLSTTFTSDLHESEVPAEVEMQFDEEQELEQIIDGKICMKIYDFSSD-------KTATSE-RKIILSGSFNPLHAGHLRLLDIASSVC-EGIPCFEMSAINADKPPLEVVEIKRRIEQFKKTGKTVIISNQPYFYKKAELFPGSAFVIGADTAVRLINPKYYGGDSRKMLEILLGCKSSGCLFLVGGRTVD-GVFTV--------------LEDLVIPKELKDMFISIPQEKFRMD----------ISSTEIRESSGLR------------------------------------------------------------------
>CHILtrap
------------------------------------MDGTIRAFVEAIHSSPAQAVVFMAGGASQALGWLMSVPGASNTILEVLIPYSKISMMQLLGKIPPQYTSQQTVEEMANLAYNRALKLSSPGSTVVGVGFSGTLASARPKFGDHRFYLSTRTGGRLWTSKISLIKGTRTREEEDKISSHFLLKAIGDACNLPTTFSSGLLESEAPAESEVQYDEEQELEQIIEGKICMKVFDFSSD-------KTATSD-RKIILSGSFNPLHDGHLRLLDTASSIC-EGVPCFEISAINADKPPMEVVEIKRRVEQFKKKGKIVIISNQPYFYKKAELFPGSTFIIGADTAIRLINPKYYGGEYHKMVEILLGCKNSGCLFLVGGRVVD-GVFKV--------------LEDLRIPEELKDMFISVPPEKFRMD----------ISSTEIRKTRGL-------------------------------------------------------------------
>PHRAlind
------------------------------------MDGWVRVLVEAIHSSPTQAVVFLSGGASQALGWLMSVPGASNTILEVVVPYSKTSMIQLLGKIPVQFTSQQTVEEMAILAYNRALKLSRPDSAVVGVGFTGSLASARPKFGDHRFYLSTRTCDRLWTSSITLTKGIRTREEEDCISSHLLLKAIANACKVSAAFSSDLHESEVPTEYESQFDEDQELQQIIDGKLCMKIYNFSSD-------KHVNSE-RKIILSGSFNPLHDGHLRLMDIASSIC-EGFPCFEISAINADKPPLEVVEIKRRAEQFKKAGKTIIISNQPYFYKKAELFPGCTFVIGADTAIRLINPKYYGGDYGKMLEILLGCKNSGCKFLVGGRMVD-GIFKVYSFSMHYPFFTTTSLQKKLILYILRFLKILI----FQMNWKACLSPYLRIDSAWIYHLQR--------------------------------------------------------------------
>APOSodor
------------------------------------MEGWIRAVVEAIHSSHPHAVIFLSGGASQVLGWLMSVPGASNTILEAIVPYSRTSMIQLLGKIPVQYTSQQTAEDLAVLAYNHALKLSSPGSSVVGVGFTGSLASARPKFGDHRFYLSTRTCDRLWTSSVTLLKGMRTREEEDCISSHFLLKAIADACKVSATFNSYLHESEVATECEKAFDVDQELQQIIDGKICMKIYDFSSD-------KHANSD-RKIILSGSFNPLHDGHLRLMDIATSVC-NGSPYFEISAINADKPPLEVVEIKIRVEQFQKAGKNVIISNQPYFYKKAELFPGSAFVIGADTAIRLVNPEYYGGDYDKMLEILTACKNSGCLFLVGGRMVE-GVFKV--------------LEDFDIPEKLKDMFISIPEHKFRMD----------ISSTEIRKSKGL-------------------------------------------------------------------
>PHAItank
------------------------------------MEIWVRALVEAIHSSHTQAVIFLAGGASQALGWLMSVPGASNTILEVLIPYSKTSMVQLLGKIPLQYSSQETAEEMAILAYNRSLKLSRPGLTVVGVGFTGTLASARPKFGDHRFYLSTRTCERLWTSRVTLIKGMRMREEEDKISSHFLLKAIADAFKISPTFISDLHESEVPIESEMQFDEDQELQQIIDGKLWMKIYDFGSD-------KNATSE-RRIILSGSFNPLHDGHLRLMDIASSIC-EGVPCFEISAINADKPPLEIVEIKRRVEQFKRTGKTVIISNQPYFYKKAELFPGSAFVIGADTAIRLINPKYY-GDHRKMLEILFGCRSSGCLFLVGGRMVD-GVFKV--------------LEDLDIPIELKDMFISIPQERFRMD----------ISSTEIRKNMCL-------------------------------------------------------------------
>BLETstri
------------------------------------MDIRVRALVEAIHSSHTQAVIFLAGGASQALGWLMSVPGASNTIIEVLIPYSKTSMIQLLGKIPLQYSSQETAEEMAILAFNRALKLSRPGLTVVGVGFTGTLASARPKFGDHRFYLSTRTCDRLWTSRITLIKGMRTREEEDRISSHFLLKAIADACKVSSTFPSDLHESEVPTESEMQFDEEQELQQIIDGKLSMKIYDFCSD-------KNATSE-RKIILSGSFNPLHDGHLRLMDIASSIC-EGVPCFEISAINADKPPLEVVEIKRRVEQFKKTGKTVIISNQPYFYKKAELFPGSAFVIGADTAIRLINPKYY-GDYRKMLEILLGCKSSGCLFLVGGRMVD-GVFKV--------------LEDLDIPEELKDMFISIPEERFRVD----------ISSTDIRKNRGL-------------------------------------------------------------------
>ERYCcris
------------------------------------MDVRVRALVEAVHSSHTQAVIFLAGGASQTLGWLMSVPGASNTILEVLIPYSKSSMIQLLGKIPSHYSSQETAEDMAILAYNRALKLSRPGLKVVGVGFTGTLASARPKFGDHRFDLSTRTCNRLWSSRVTLIKGMRTREEEDRISSHFLLKAIADACEVSQTLTSDLHGSEMPIESEMQFDEEQELQQIIDGKLSMKFYDFRSD-------KTATSE-RKIVLSGSFNPLHDGHLRLMNIASSIC-EGIPCFELPAINADKPPLEVIEIKRRVEQFKKTEKIVIISSQPYFYKKAELFPGSAFVIGADTAIRLINPKYY-GDYSKMLEILLGCKSSGCLFLVGGRMVD-GVFKV--------------LEDLDIPEKLKDMFVSIPQERFRMD----------ISSTEIRKTRGF-------------------------------------------------------------------
>LANAlana
-----------------------------------MAEGWIRTLVEAIHSSPTQAVIYLAGGASQALGWLISVPGASNTILEVVVPYSKTSMAQLLGKVPTQFTSQQTVEEMALLAYNRALKLSRPGVPVLGVGFTGTLASTHPKRGDHRFYLSTRTCDRLWTSNITLSKGLRTREEEDKISSQFMLKAIADSCKVSATFTSELHESEVPRECEELFDEDQELQQLIDGKICMKIYDFGT--------HAPSSE-RKIILSGSFNPLHDGHLRLLEIASSIFGDALPCFEISAINADKPPLEVAEIKKRVQQFKKAGKTVIISNQPYFYKKAELFPGSAFVIGADTAARLVNPKYYGGDHDRMLEILIGCKRSGCVFLVGGRKID-GVFKV--------------LDDIDIPEELKDLFISIPEDKFRMD----------ISSTEIRKSMGM-------------------------------------------------------------------
>EPIDpuni
------------------------------------MDIRVRALVEAIHSSRTQTVIFLAGGASQALGWLMSVPGASNTILEVLIPYSKTSMIQLLGKIPLQFSSQETVEEMSILAYNRALTLSRPGLTVVGVGFTGTLASARPKFGDHRFYLSTRTCDRLWTSRVTLIKGMRTREEEDLISSHLLLKAIADACKVSPTFASDLHESELPTESEMQYDEEQELQQIIDGKVWMKIYDFGSD-------KNACSD-RKIILSGSFNPLHDGHLRLMDIASSIC-EGVPCFEISAINADKPPLQVVEIKSRVEQFKKTGKTVIISNQPYFYKKAELFPGSAFVIGADTAIRLINPKYY-GDYHKMLEILLRSKNSGCLFLVGGRMVD-GVFKV--------------LEDLDIPDELKDMFISIPQDRFRMD----------ISSTEIRKNMGL-------------------------------------------------------------------
>CALEmajo
------------------------------------M------------------LLFFS-----------------------------------------------------------------------------------------RF----------------------------VIVHLSFYKAIGDACNLSTTFTSGLHESEMPAESDVQFDEEQELEQIIDGKICMKVFDFSSD-------KTATSD-RKIILSGSFNPLHDGHLRLLDTASSLC-EGVPCFEISAINADKPPLEVVEIKRRVEQFKEKGKIVIISNQPYFYKKAELFPGSTFIIGADTAIRLINPKYYGGDYHKMVEILLDCKNSGCLFLVGGRVVD-GVFKV--------------LEDISIPEELKDMFISIPPEKFRMD----------ISSTEIRKSSGL-------------------------------------------------------------------
>EPIPpurp
----------------------------------------------------------------------MSVPGASSTILEVLIPHSKTSMIQLLGKIPLQYSSQETVEEMAILAYNRALKLSRPGSTVVGVGFTGTLASARPKFGDHRFYLSTRTCDRLWTSRITLIKGMRTREEEDRISSHFLLKAIADACKVSPTFTSDLHESEVPTEYEMQFDKEQELQQIIDGKICMKIYDFSSD-------RTATSE-RKIILSGSFNPLHDGHLRLMDIASSIC-EGVPCFEISAVNADKPPLEVVEIKRRVEQFKKTGKTLIISNQPYFYKKAELFPGSAFVIGADTAIRLINPKYYGGDYRKMLEILLGCKSLGCLFFVAGRMVD-GVFKV--------------LEDLDIPEELKDMFFSIPQKRFRMD----------ISSTEIRKNRGL-------------------------------------------------------------------
>CYMBmann
------------------------------------MDVRVRALVEAIHSSHTQVVFFLAGGASQALGWLMSVPGASNTILEVLIPYSKASMIQLLGKIPLQYSSQETAEDMAILAYNCALKLSRPGLTVVGVGFTGSLASASPKFGDHRFYLSTRTCKRLWTSRVTLIKGMRTREEEDRISSHFLLKAIADACKVSPTFTSDLHESEVPIESEMQFDEDQELQQIIDGKLWMKLYDFGYD-------KNVTSE-RKIILSGSFNPLHDGHLRLMDIASSIC-EGVPCFEISAINADKPPLEIVEIKRRVEQFKKTGKIVIISNQPYFYKKAELFPGSAFVIGADTAIRLINPKYY-GDYRKMLEILHGCKSSGCLFLVGGRMVD-GVFKV--------------LEDLDIPEELKEMFISIPQERFRMD----------ISSTEIRKNRGL-------------------------------------------------------------------
>OPHRgarg
------------------------------------MDGTVRMIVEAIHLSPIQAVIFISGGASQALGWLMSVPGASDTVLEVLIPYSRTSMNQLLGKVPLQYTNQQTAEEMATLAYNRALKLSRSGWAVAGVGFTGTLASARPKFGDHRFCLSTRTSGRLWTSSISLNKGMRSREEEDIISSRFFLKAIADTFKLSTTFISDLHESEVPAETEVQFDEEQELEQIIDGKICMKIYDFSSG-------KTASSE-RKIILSGSFNPLHAGHLRLLDIASSIC-EGLPCFEISAINADKPPLEVVEIKRRIEQFKEIGRTVIISNQPYFYKKAELFPGSAFVIGADTAVRLINPKYYGGDPRKMVDNLLGCKNSGCLFLVGGRTVD-GVFMV--------------LEDLVIPEELKEMFISVPQDKFRMD----------VSSTEIRENSGL-------------------------------------------------------------------
