# Supplementary material for: Orchid Phylotranscriptomics: The Prospects of Repurposing Multi-Tissue Transcriptomes for Phylogenetic Analysis and Beyond
Source: Front Plant Sci. 2022 May 27;13:910362. doi: 10.3389/fpls.2022.910362 (PMC9196242; doi:10.3389/fpls.2022.910362)
Supplement: Supplementary file 4 [file Data_Sheet_3.zip › ortho_MSA/r1/OG0009724.fa]

>ANOEemei
----------------------------------------------------------------A-AAAAAAAAAAAAAAAAAAIVAPFPFYWLLWKYPQAWVNLCGKGADPSHRMAQISHTLKLVQFLSLLPVV-RFSWPPWHCLALFASGQYLNFT---------------------------------VYHLLGEAGIYYGVRFGKNIP-WVTKFPFGYIKDPQYVGSILSLLGCLCFVPYPYVFVWILGYLFMMLIESKEDPSTRAKP-FS----
>ANOEroxb
-------------------------------------------------------------------------MAAATAAAVAAIVAPFPFYWLLWKYPQAWVNLCGKEADPSHRMAQISHTLKLVQFLSLLSVF-RFSWPPWHCLALFASGQYLNFT---------------------------------VYHLLGEAGIYYGVRFGKNIP-WVTKFPFGYIKDPQYVGSILSLLGCLCFVPYPYVFVWILGYLFMMLIESKEDPSTRAKP-LS----
>APOSodor
-----------------------------------------------------------------------MAAAAATAAVVLGTMAPFPFYYFLWSCPQAWVNLCGKGVDPCHRMAQISHALKLVQFASILLVA-RFSWPPWYCIVLLSLGQYLNFK---------------------------------VYQLLGEAGTYYGVRFGKNIP-WVMEFPFGYIKDPQYVGSILSLVACSCWVPLKYLLLWILGYMFMMRVESMEDPATRAKP-FS----
>APOSshen
----------------------------------GGSINSWD------RTEPATESAPRLGNHRL-FGQGSMAAAAATAAVVLGTMAPFPFYYFLWSYPQAWVNLCGKGVDPCHRMAQISHALKLVQFASILLVA-RFSWPPWYCIVLLSLGQYLNFK---------------------------------VYQLLGEAGTYYGVRFGKNIP-WVMEFPFGYIKDPQYVGSILSLVACSCWVPLKYLLLWILGYMFMMRVESMEDPATRAKP-FS----
>BLETstri
------------------------------------------------------------------------MAAAAAAAAMVGSVSPFPFYYFLWNYPQAWVNLCGKGVDPSHRMAQISHAFKLVQFISILSVA-RFSWPTWYFLILFAAGQYLNFK---------------------------------VYHLLGEAGTYYGVRFGKNIP-WVSDFPFGFIKDPQYVGSILSLLACLSFVPYPYVLLWILGYLFMMHIESKEDPATRAKP-LS----
>BORYspha
-----------------------------------------------------------------------MSGTAATVVVCVGVLLPFPFYYLLWNFPQAWVDLCGKGVAPCHRMAQISHILKVLQFLALFSVA-RFSWPPWYCCLLFVAGQFLNFR---------------------------------VYQLLGESGTYYGVRFGKNIP-WVTDFPFGYIKDPQYVGSILSLLSCLCWVPFQYVLLWILGYLFMVKLESKEDQATRAKP-LS----
>CALAcreb
---MGRTGIRFNKRPAQPATVNKRRSTTGLYFQNNISISSLKSARGKLRHFPLREIRKKKKKTFL-KTKKKMVAAIAPSAAMLGTVSPFPFYYLLWSYPQAWVNLCGKGVDPSHRMAQISHLLKLLQFVSLLSVS-RFSWPPWHVFFLVAFGQYLNFR---------------------------------VYLLLGEAGTYYGVRFGKNIP-WVSRFPFGYMKDPQYVGSILSLLGCLWFVHYPYVLVWILGYLFMMFVECNEDPSTRAIP-LS----
>CALAplic
FHFLPQIG----EREAPPFS-------------------------------PPRN-QEKKKKTFL-KTKKKMVAAIAPSAAMLGTVSPFPFYYLLWSYPQAWVNLCGKRVDPSHRMAQISHLLKLLQFVSLLSVS-RFSWPPWHLFFLIAFGQYLNFR---------------------------------VYHLLGEAGTYYGVRFGKNIP-WVSKFPFGYMKDPQYVGSILSLLGCLWFVHYPYVLVWILGYLFMMFVESNEDPSTRAIP-LS----
>CALAsini
-----------------------------------------------------------------------MAATAAAAAAIVGSMSPFPFYYLLWNYPQAWVNLCGKGVDPSHRMAQISHAFKLLQFFSLLSVA-RISWPPWYCLVIFATGQYLNFK---------------------------------VYHLLGEAGTYYGVRFGKNVP-WVSDFPFGYIKDPRYVGSILSLLACLSSVPYPYVLFWILGYLFMMYIESKEDPATRA---------
>CALAtsoo
AYF----AINHNRWRAFPAIFL----------TQG---------------------LKEEPESLSRGRERRMAATAAAAAAMVGSMSPFPFYYLLWNYPQAWVNLCGKGVDPSHRMAQISHAFKLLQFFSLLSVA-RISWPPWYCLVIFATGQYLNFK---------------------------------VYHLLGEAGTYYGVRFGKNVP-WVSDFPFGYIKDPQYVGSILSLLACLSFVPYPYVLFWILGYLFMMHIESKEDPATRAKP-LS----
>CALEmajo
-------------------------------------------------------------------------MAAPAAAAVMGIVSPFPFYCILWNYPQAWVDLCGKGVDPSHRMAQISHILKVVQFVSLLSVA-RFSWPPWYCLALFAFGQYLNFR---------------------------------VYQLLGEAGTYYGVRFGKKIP-WVTKFPFGYMKDPQYVGSILSLLGCMCFVHYSYVLVWILGYLFMMTIESREDPSTRAKP-LS----
>CHILsemi
------------------------------------------------------------------------MASPVVAAAMMGIVAPFPFYCILWNYPQAWVNLCGKGIDPSHRMAQISHILKVVQFLSLFSVA-RFSRPPWYCLVLFASGQYLNFR---------------------------------VYHLLGEAGTYYGVRFGKKIP-WVTKFPFGYIKDPQYVGSILSLLGCLFFAHYSYVFVWILGYLFMMIIESREDPSTRAKL-LS----
>CHILtrap
---------------------------------------------------------------------------------MMGIVAPFPFYCILWNYPQAWVNLCGKGVDPSHRMAQTSHILKVVQFLSLFSVA-RFSRPPWYCLVLFASGQYLNFR---------------------------------VYHLLGEAGTYYGVRFGKKIP-WVTKFPFGYIKDPQYVGSILSLLGCIFFAHYSHVFVWILGYLFMMIIESREDPSTRAKL-LS----
>CORYacti
------------------------------------------------------------------------MAAPAVLAVMMGIVAPFPFYYLLWNYPQAWVNLCGKGVDPSHRMAQISHIMKVIQLLSLLTVA-RFSWPPWYCFFLFASGQYLNFK---------------------------------VYHLLGEAGTYYGVRFGKNIP-WVNKFPFGYIKDPQYVGSILTLLGCLWFVHYSYVLVWIFGYLFMILVETEEDPCSRAKP-IF----
>CREMappe
--------------------------------------------------------------------------MAATAAAMLGTLLPFPFYYFLWNYPQAWVNLCGKGVDPSHRMAQISHAFKLVQFFSLLFVA-RISWPPWYCLVLFAAGQYLNFK---------------------------------VYSLLGEAGTYYGVRFGKNIP-WVSDFPFGYFKDPQYVGSILSLLACLSSVPYPYVLFWILGDLFLMHMESKEDIATRAKP-LS----
>CRYPlept
------------------------------------------------------------------------MVALSVMAAMMGIAAPFPFYFLLWKHPQAWVNLCGKGVDPSHRMAQISHLLKLAQFVSLLSVA-RFSWPPWYCFFLFASGQYLNFR---------------------------------VYHLLGEAGTYYGVRFGKDIP-WVTDFPFGYIKDPQYVGSILTLLGCLWFAHYSYVFVWILGYLFMMLVESKEDPFTRAKP-LS----
>CYMBensi
-----------------------------------------------------------------------MAATAAAAAALVGSVSPFPFYYFLWNYPQVWVNLCGKKVDPSHRMAQISHAFKIVQFFSILSVA-RISWPPWYCLVLFVAGQYLNFK---------------------------------VYHLLGETGTYYGIRFGKNIP-WVSDFPFGYINDPQYVGSILSLLACLSFVPYPYVLFWMLGYLFMIHMESKEDPSTRARP-LS----
>CYMBmann
-----------------------------------------------------------------------MAATAAAAAALVGSVSPFPFYYFLWNYPQVWVNLCGKKVDPSHRMAQISHAFKIVQFFSILSVA-RISWPPWYCLVLFAAGQYLNFK---------------------------------VYHLLGETGTYYGLRFGKNIP-WVSDFPFGYINDPQYVGSILSLLACLSFVPYPYVLFWILGYLFMIHMESKEDPSTRARP-LSW--L
>CYPRbard
--------------------------------------------------------------------------MAAAAAVILGTVLPFPFYYLLWNYPQAWVNLCGKGVDPSHRMAQISHVLKLLQFFSILSVT-RLSWPPWYCLILFAAGQYLNFK---------------------------------VYHLLGEAGTYYGVRFGKNTP-WVSDFPFGYIKDPQYVGSIISLVACLCCVPYQYLLFWILGYLFMMHIESKENPSTRAKP-LF----
>CYPRflav
-------------------------------------------------------------------------MAAAAAAVILGTVLPFPFYYLLWNHPQAWVNLCGKGVDPSHRMAQISHALKLLQFFSILSVT-RFSWPPWYCLILFSAGQYLNFK---------------------------------VYHLLGEAGTYYGVRFGKNTL-WVSDFPFGYIKDPQYVGSIISLVACLCCVPYQYLLFWILGYLFMMHIESKEDPSTRAKP-LF----
>DACThata
--------------------------------------------------------------------------MAATVAAVTGTVAPFPFYYLLWNYPQAWVNLCGKGVDPSHRMAQISHALKLAQIISLLSVA-RFSWPPWYCIILFASGQYLNFM---------------------------------VYHLLGEAGTYYGVRFGKNIP-WVNEFPFGYIKDPQYVGSIISLLGCSCLVPFPYILLWMLGYLFMMSVESNEDPSTRAKQ-LA----
>DENDchryso
----------------------------------------------------------------------------MAAIAMVGSVSPFPFYYFLWNYPQAWVNLCGKGVDPSHRMAQISHAFKFVQFFSLLSVA-RFSWPPWYCVVLFAAGQYLNFR---------------------------------VYHLLGEAGTYYGVRFGKNIP-WVSDFPFGYIKDPQYVGSILSLLACSSFVPYPYVLFWILGYLFMMHMESKEDPATRAKP-P-----
>DENDnobi
-------------------------------------------------------------------------MAAMAAIAMVGSVSPFPFYYFLWNYPQAWVNLCGKGVDPSHRMAQISHAFKLVQFFSLLSVA-RFSWPPWYCVVLFAAGQYLNFR---------------------------------VYHLLGEAGTYYGVRFGKNIP-WVSDFPFGYIKDPQYVGSILSLLACLSFVPYPYVLFWILGYLFMMHMESKENPATRAKP-P-----
>DIURorie
------------------------------------------------------------------------MAALAVSAAMIGIVAPFPFYYLLWIYPQAWVNLCGKGVDPSHRMAQISHLLKLVQFLSILSVA-RFSWPPWYCLLLIASGQYLNFR---------------------------------VYHLLGEAGTYYGVRFGKNVP-WVTNFPFGYMKDPQYVGSILTLLGCMWFVPYPYVFAWILGYLFIMLIESKEDPSGRAKP-LS----
>DRAKelas
------------------------------------------------------------------------MAAMAVAAVMIGIMAPFPFYCILWNYPQTWVNLCGKWVDPSHRMAQISHILKVVQFISLLSVA-RFSWPPWYCLVLFAAGQYLNFR---------------------------------VYQLLGEAGTYYGVRFGKKIP-WVSKFPFGYMKDPQYVGSILSLLGCLWFVHCSYIFAWILGYLFMMFLESREDPSTRATP-LS----
>EPIDfulg
--------------------------------------------------------------------------MAAAAAAMLGSVSPFPFYYILWNYPQAWVNLCGKGVDPSHRMAQISHAFKLVQFFSLLSVA-RISWPPWYCFVLFAAGQYLNFK---------------------------------VYQLLGEAGTYYGVRFGKNIP-WVSEFPFGYIKDPQYVGSILSLLASSFSVPYPYLLFWILGYLFMIKMESKEDPATRAKP-LS----
>EPIDpuni
--------------PPPPDTEILNYNQ-----TTGARIDG---------GLP-------KPESF---TRERRRRMAAAAAAMLGSVSPFPFYYILWNYPQAWVNLCGKGVDPSHRMAQISHAFKLVQFFSLLSVA-RISWPPWYCFVLFAAGQYLNFK---------------------------------VYQLLGEAGTYYGVRFGKNIP-WVSEFPFGYIKDPQYVGSILSLLASSFSVPYPYLLFWILGYLFMIKMESKEDPATRAKP-LS----
>ERYCcris
-------------------------------------------------------------------------MEALVAAAL---VSPFPFYYFLWNYPQVWVNLCGKKVDPSHRMAQISHAFKILQFVSILSVA-RISWPPWYCLILFAAGQYLNFK---------------------------------VYYLLGEAGTYYGIRFGKNIP-WVSDFPFGYIKDPQYVGSILSLLACLSFVPYPYVLLWMLGYLFMMHIESKEDPDTRAKP-LS----
>ERYCpuss
-------------------------------------------------------------------------MEALVAAAM---VSPFPFYYFLWNYPQVWVNLCGKKVDPSHRMAQISHAFKILQFFSILSVA-RISWPPWYCLLLFAAGQYLNFK---------------------------------VYYLLGEAGTYYGIRFGKNIP-WVSDFPFGYIKDPQYVGSILSLLACLSFVPYPYVLLWMLGYLFMMHMESKEVPSTRAKP-LS----
>GALEfabe
---------------------------------------------------------------------------MAAVAVVFGMVLPFPFYYLLWRYPQAWVNLCGKGVDPSHRMAQVSHILKLVQFISLLSVA-RFSWPPWHCVLLFGFGQYLNFR---------------------------------VYQLLGEAGTYYGVRFGKSIP-WVTGFPFGYMKDPQYVGSILSLLACVCFVPLRYLLFWIAGYVLMVFVESKEDPTTRAKP-LS----
>GOODfuma
--------------------------------------------------------------------------MAAVAAAMAGIVAPFPFYWLLWKYPQAWVNLCGKGVDSSHRMAQVSHTLKLVQFLSLLSVA-RFSWPPWYCLALFAFGQYLNFT---------------------------------VYHLLGEAGIYYGVRFGKNIP-WVTKFPFGYIKDPQYVGSILSLLGCLCFVPYPYVFVWILGYLFMMLIESKEDPSTRAKP-LS----
>GOODpube
--------------------------------------------------------------------------------------------------------------------------------LSLLSVA-RFSWPPWYCLALFASGQYLNLT---------------------------------VYHLLGEAGIYYGVRFGKNIP-WVTKFPFGYIKDPQYVGSILSLLGCLCFVPYPYMFVWILGYLFMMLIESKEDPSTRAKP-LS----
>GYMNdens
--------------------------------------------------------------------------MAATVAAVTGTVAPFPFYYLLWNYPQAWVNLCGKGVDPSHRMAQISHALKLVQIISLLSVA-RFSWPPWYCIILFASGQYLNFM---------------------------------VYHLLGEAGTYYGVRFGKNIP-WVREFPFGYIKDPQYLGSIISLLGCSCIVPIPYILLWMLGYRLMMYVESNEDPSTRAKQ-LA----
>GYMNodor
--------------------------------------------------------------------------MAATVAAVTGTVAPFPFYYLLWNYPQAWVNLCGKGVDPSHRMAQISHALKLVQIISLLSVA-RFSWPPWYCIILFASGQYLNFM---------------------------------VYHLLGEAGTYYGVRFGKNIP-WVREFPFGYIKDPQYLGSIISLLGCSCIVPIPYILLWMLGYRLMMATLTRIGVLLRASL-LL--IA
>HABElong
-----------------------------------------------------------------------MATTVAAMAGMAAIVVPFPFYWLLWNYPQAWVNLCGKGVDPSRRMAQISHVLKLGQIISLLSVA-RFSWPPWYCIIPFASGQYLNFM---------------------------------VYHLLGEAGTYYGVRFGKSIP-WVTKFPFGYIKDPQYVGSILSLSGCLCLVPYPYALLWMLGYLFMIFVESNEDPSTRAKQ-LA----
>HABEpant
-----------------------------------------------------------------------MATTVAAMAGMAAIVVPFPFYWLLWNYPQAWVNLCGKGVDPSRRMAQISHVLKLGQIISLLSVA-RFSWPPWYCIIPFASGQYLNFM---------------------------------VYHLLGEAGTYYGVRFGKSIP-WVTKFPFGYIKDPQYVGSILSLSGCLCLVPYPYALLWMLGYLFMIFVESNEDPSTRAKQ-LA----
>HAEMdisc
------------------------------------------------------------------------------------IVAPFPFYWLLWKYPQAWVDLCGKGADPSHRMAQISHTLKLVQFLSLLSAA-RFSWPPWHCLALFASGQYLNFM---------------------------------VYHLLGEAGIYYGVRFGKNIP-WVTKFPFGYIKDPQYVGSILSLLGCLCFVPFPYIFVWILGYLFMMLVESKEDPTTRAKP-LI----
>HEMIforr
-------------------------------------------------------------------------------------MAPFPFYCILWNYPQAWVNLCGKGVDPSHRMAQISHALKLVQIISLLSVAPRFSWPPWYCIILFASGQYLNFM---------------------------------VYHLLGEAGTYYGVRFGKNIP-WVTDFPFGYIKDPQYVGSILSLLGCSSLVPYPYLLLWILGYLLMMFVESNEDPSTRAKQ-LA----
>HYPOheme
-------------------------------------------------------------------MLSSMAAVAVAVAVGLGVLVPFPFYWMLWNFPQRWVELCGKGVDPSRRMAQVSHALKAVQLLALFSVA-SFCWPPWYCCLLLLLGQFLNFR---------------------------------VYQLLGESGTYYGVRFGKNIP-WVTEFPFGYIKDPQYVGSILSLLACLCWVPFQYVLLWTLGYLFMMKLESKEDPATRAKP-HS----
>LANAlana
-------------------------------------------------------------------------MSGAAVAVAVAVVLPFPFYYLLWNFPQAWVEVCGKGVDPSHRMAQISHGLRAVQLLSVFSVA-RFCWPPWYCCLLFLLGQFLNFR---------------------------------VYQLLGESGTYYGVRFGKNIP-WVTEFPFGYIKDPQYVGSILSLLACLCWVPFQYVFLWTLGYLFMMKVESKEDPATRAKP-LS----
>LECAnigr
--------------------------------------------------------------------------MAMVGAVIAGTVLPFPFYYVLWNYPQAWVDLCGKGVDPSHRMAQISHVLKLVQCLSLLSVA-RFSWPPWYCCILFGVGQYLNFK---------------------------------VYESLGEAGTYYGVRFGKSIP-WVTEFPFGYIQDPQYVGSILSLLAFLCFVPYQYVLFWIAAYFLMILMESKEDPSTRAKP-LS----
>LIMOabor
-------------------------------------------------------------------------MPAAAAAAMVGTVSPFPFYYFLWKYPQLWVNLCGKGIDPSHRMAQISHALKLVQFFSLLSVA-RFAWPPWYCTVLFAAGQYLNFK---------------------------------VYHLLDEAGTYYGVRFGKNIP-WVSHFPFGYIKDPQYVGSILSLLACLCFAPYPYVLFWIFGYLFMMHVESKEDPATRAMP-LS----
>MASDpict
--------------------------------------------------------------------------MATTALVILGSVSPFPFYYFLWNYPQVWVNLCGKRIDPSHRMAQISHALKIVQLFSLLSVA-RISWPPLYCLLLFFAGQYLNFK---------------------------------VYHLLGEAGTYYGVRFGKKIP-WVSDFPFGYIKDPQYVGSILSLLASSFCVPYPYLLFWIFGYLFMMHIESKEDPTTRAKP-LS---S
>MEXIxero
---------------MRPVGFL---------------------------GFSVRT-----------ETRKLERRMAASAAVILGTVSPFPFYYLLWNYPQAWVNLCGKGVDPSHRMAQISHALKLLQFISILSVS-RFSWPPLYCLILFAAGQYLNFK---------------------------------VYHLLGEAGTYYGVRFGKNIP-WVSDFPFGYIKDPQYVGSILSLIACFCYVPYQYLLFWILGYLFMMHIESKEDPSTRAKP-LYRIKS
>MICRparv
------------------------------------------------------------------------MAASAVVATIMGTVAPFPFYYLLWNYPQAWVNLCGKAVDPSHGMAQISHILKLVQALSLLSVA-RFSWPPWYCLLLIVSGQYLNFT---------------------------------VYHLLGESGTYYGVRFGKNIP-WVTKFPFGYIKDPQYVGSILSLLGCLWFVHYPYVFIWILGYLFMMFVESKEDPSSRAKP-LS----
>MOLIcapi
------------------------------------------------------------------------MSFVAAVAVGAGVLAPFPFYWHLWNFPQGWVELCGKGVDPSHRMAQVSHALKAVQFLAVFSVA-TFCWPPWYCWLLLLLGQFLNFR---------------------------------VYQLLGKSGTYYGVRFGKNIP-WVTQFPFGYIKDPQYVGSILSLLACLCWVPFQYVLLWILGYLFMMKVESKEDPATRAKP-RS----
>NEUWzoll
---------------MTP------------------------------------------------------EKMAAAVAAMLGTVAPFPFYYFLWNYPQAWVNLCGKGVDPSHRMAQISHALKLVQFVSILFVA-RFSWPPWYCIVLLSLGQYLNLK-----------------------------------HLLWST-LWEEHPMGGRVPIWVRKRSSVRGKYPQ--PCCLLMLGAIE-IPV-HLDSWLLVH-----------DASRI---------
>OECEmacu
-------------------------------------------------------------------------MAATAVAALVGTVSPFPFYYFLWNYPQVWVNLCGKKVDPSHRMAQISHAFKLVQFFSILSVA-RISWPPWYCLVLFAAGQYLNFK---------------------------------VYHLLGEAGTYYGIRFGKNIP-WVSDFPFGYIKDPQYVGSILSLLASLSFVPYHYVLFWMLGYLFMMRLESKEDPGTRAKP-LS----
>OPHRgarg
------------------------------------------------------------------------MAVAATVAAVMATISPFPFYYLLWNYPQSWVNLCGKDVDPSHRMAQISHGLKLLQIISLLSVA-RFSWPPLYCIILFVSGQYLNFM---------------------------------VYDLLGEAGTYYGVRFGKSIP-WVTKFPFGYIKDPQYVGSILSLLGCSYLVPYPYILLWILGYLFMMFVESNEDPSTRAKQ-LA----
>OPHRsphe
KYF-----------QCHPLPLFNKSLK--LY----KSFSLLSDLR---PDYPIRG-----------EEEQGKMAVAATVAAVMATISPFPFYYLLWNYPQSWVNLCGKDVDPSHRMAQISHGLKLLQIISLLSVA-RFSWPPLYCIILFVSGQYLNFM---------------------------------VYDLLGEAGTYYGVRFGKSIP-WVTKFPFGYIKDPQYVGSILSLLGCSYLVPYPYILLWILGYLFMMFVESNEDPSTRAKQ-LA----
>ORCHital
--------------------------------------------------------------------------MAATVAAVTGTVAPFPFYYLLWNYPQAWVNLCGKTEDPSHRMAQISHALKLVQIVSLLSVA-RFSWPPWYCIILFASGQYLNFM---------------------------------VYHLLGEAGTYYGVRFGKNIP-WVREFPFGYIRDPQYVGSILSLLGCSCLVPYPYILLWILGYLFMMFVESNEDPSTRAKQ-LA----
>PAPHconc
------------------------------------------------------------------------MPAAAAVVVIFGTVLPFPFYYLLWNNPQTWVNLCGRGVDPSHRMAQISHALKLLQFFSILSVT-RFSWPPWYCLILFAVGQYLNFK---------------------------------VYHLLGEAGTYYGVRFGKNIP-WVSDFPFGYIKDPQYVGSILSLVACLCCVPYQYLLFWILGYLFMMHIESMEDPSTRAKP-LFRIKS
>PAPHhirs
------------------------------------------------------------------------MPAAAAVVVIFGTVLPFPFYYLLWNNPQTWVNLCGKGVDPSHRMAQISHALKLLQFFSILSVT-RFSWPPWYCIILFAVGQYLNFK---------------------------------VYHLLGEAGTYYGVRFGKMIP-WVSDFPFGYIKDPQYVGSILSLVACLCCVPYQYLLFWIVGYLFMMHIESMEDPSTRAKP-LFRIKS
>PHAIflav
-------------------------------------------------------------------------MAATAAAPMVGLMSPFPFYYFLWNYPQAWVNLCGKGVDPSHRMAHISHAFKVLQFFSLVSVA-RISWPPWYCLVIFAAGQYLNFK-----------LPKGCKSISLPPTF-ETTISLRVYHLLGEAGTYYGVRFGKNIP-WVSDFPFGYIKDPQYVGSILSLLACLSFVPYPYVLFWILGYLFMMHIESKEDPATRAKP-LS----
>PHAItank
-------------------------------------------------------------------------MAATAAAAMVGLVSPFPFYYFLWNYPQAWVNLCGKGVDPSHRMAQISHSFKLLQFFSILSVA-RISWPPWYCLVIFAAGQYLNFK---------------------------------VYYLLGEAGTYYGVRFGKNIP-WVSDFPFGYIKDPQYVGSILSLLACSSFVPYPYVLFWILGYLFMMHIESKEDPATRAKP-LS----
>PHALcorn
-----------------------------------------------------------------------MTVTVEAAAAMVGSVSPFPFYYILWNYPQAWVNLCGKGVDPSHRMAQVSHAFKIVQIFSLLSVA-RISWPPWYCLVLFAAGQYLNFK---------------------------------VYYLLGEAGTYYGVRFGKNIP-WVSDFPFGYIKDPQYVGSILSLLACLSFVPYPYVLLWMLGYLFMMHVESKEDPTTRAKP-LS----
>PHALmode
-----------------------------------------------------------------------MAVTVEAAAAMVGSVSPFPFYYILWNYPQAWVNLCGKGVDPSHRMAQVSHAFKIVQIFSLLSVA-RISWPPWYCLVLFAAGQYLNFK---------------------------------VYYLLGEAGTYYGVRFGKNIP-WVSDFPFGYIKDPQYVGSILSLLACLSFVPCPCVLLWILGYLFMMHVESKEDPTTRAKP-LS----
>PHRAlind
-------------------------------------------------------------------------MEVAAAAAILGTVSPFPFYYLLWKYPQAWVNLCGKGVDPSHRMAQISHALKFLQFFSILSVS-RFSWPPWYCLILFASGQYLNFR---------------------------------VYHLLGEAGTYYGVRFGKNIP-WVYDFPFGYIKDPQYVGSILSLLACFCCVPNQYLLFWILGYLFMMHIESMEDPSTRAKP-LFRINS
>PLATclav
--------------------------------------------------------------------------MAATVAAVTGTVAPFPFYYLLWNYPQAWVNLCGKEVDPSHRMAQISHALKLVQIISLLSVA-RFSWPPWYCIILFASGQYLNFM---------------------------------VYHLLGEAGTYYGVRFGKKIP-WVREFPFGYIKDPQYVGSILSLLGCSCIVPIPFILLWMLGYMFMMSVESNEDPSTRAKH-LA----
>PTERcurt
----------------------------------------------------------------------MVPAVAVAVAAMMGTVAPFPFYVLLWNYPQAWVNLCGKGVDPSHRMAQISHTLKLVQFLSLLSVA-RFSWPPWYCLVLLGTGQYLNFT---------------------------------VYRLLGEAGTYYGVRFGKNIP-WITKFPFGYIKDPQYVGSILSLFGCLFFVPYLYVLVWILGYLFMMFIESEEDPSTRAKP-VS----
>RIMAelli
------------------------------------------------------------------------MAALAVAAAMTGIVAPFPFYCLLWNYPQAWVNLCGKGVDPSHRMAQISHILKVVQFLSLLSVA-RFSWPPWYCLVLFSSGQYLNFR---------------------------------VYHLLGEAGTYYGVRFGKKIP-WVTKFPFGYMKDPQYVGSILSLLGCLCSVHYSYVFVWILGYLFMMIIESGEDPSSRAKP-LS----
>SELEaequ
--------------------------------------------------------------------------MAAAAAAILGTVLPFPFYYLLWNYPQAWVNLCGKGVDPSHRMAQISHALKLLQFFSILSVT-RFSRPPWYCLILFVAGQYLNFK---------------------------------VYHLLGEAGTYYGVRFGKNIP-WVSDFPFGYIKDPQYVGSILSLLACLCCVPYQYLLFWILGYLFMMCIESKDDPSTRAKP-LF----
>SERAvome
--------------------------------------------------------------------------MAVTVAAVTGTVAPFPFYYLLWNYPQAWVNLCGKGVDPSHRMAQISHALKLLQIISLLSVA-RLSWPPWYCIVLFASGQYLNFMKNEVARCIKHPLAARARRSSPPPTHTHIRVKCRVYRLLGEAGTYYGVRFGKNIP-WVREFPFGYIKDPQYVGSILSLLGCSCLVPYPYILLWILGYLFMMFVESNEDPSTRAKQQLA----
>THELangu
------------------------------------------------------------------------MAATAVAAAMIGIVAPFPFYCLLWKYPQAWVNLCGKGVDPSHRMAQISHILKVVQFVSLLSVA-RFSRPPWYCLVLFASGQYLNFR---------------------------------VYYLLGEAGTYYGVRFGKKIP-WVTKFPFGYMKDPQYVGSILSLLGCLCFVHYSYVFVWILGYLFMMLIESGEDPSSRAEP-LS----
>VANIplan
--------------------------------------------------------------------------MVAAAAVVFCTLLPFPFYYFLWNCPQTWVDLCGRGVDPSHRMAQISHVLRLVQYVSLLSVA-RFSWPPWYCFILFGVGLYLNFK---------------------------------VYQLLGEAGMFYGVRFGKKIS-WVTQFPFGYIKDPQYVGSILNLLACLWFVPYHYVLLWIASYLILAHVESKEDATTRANP-IS----
>VANIshen
--------------------------------------------------------------------------MVAAAAVVFCSVLPFPFYYLLWKYPQTWVDLCGRGVDPSHRMAQISHVLRLVQYVSLLSVA-HFSWPPWYCFVLFGVGLYLNFK---------------------------------VYQLLGEAGMFYGVRFGENIP-WVTEFPFGYIKDPQYVGSILNLLACVWFVPYQYVVLWIAGYLILAHVESKEDASTRAKP-IS----
