# Supplementary material for: Orchid Phylotranscriptomics: The Prospects of Repurposing Multi-Tissue Transcriptomes for Phylogenetic Analysis and Beyond
Source: Front Plant Sci. 2022 May 27;13:910362. doi: 10.3389/fpls.2022.910362 (PMC9196242; doi:10.3389/fpls.2022.910362)
Supplement: Supplementary file 4 [file Data_Sheet_3.zip › ortho_MSA/r1/OG0008898.fa]

>OPHRsphe
--------------------------------------------------------------------------------------------------------------MGGKGRRRREKNYLAAHGGNNRLPPPPNLKEHDALPSKLRRIMELNDSSLIK-HG----------------DIERSVETGRGQKNDELSSKN-----NT----------NLKESHP-GKVIA-KLGGGV-NKIKNNIVKEKNTSTESSSVDVKKRKRKRISAKDLRFENLDQFGKQSKRKERKKVYLKEKKNKRKKADEDD-GLDFPGREEIRFGEVVTAPPKLSFR-----------------------------------------------------------------------------------------------------------------------KVSKT--P-TDASRERLRLKVIEGY-RKVKGYESRP-GVKLPLPSFVE-------
>MOLIcapi
--------------------------------------------------------------------------------------------------------------MGGKGQRRREKNFRAAHGGNSRLPPSPKAKELDALPSKLRRLMELKNPSSTNTQG----------------PVQSRKDSGHEKRRESGIGEK-----KT----------NPRDAHALARSKL-KVEDDIKKMVSSDHIEEKDISTSTSSDVVRKGKRKRKSVDDLRFQNLNKAEAGSRRKERKKEYFESRKKKHKKPKSDD-IRDFLGQEEIKFGDVVEAPPKLSFP-----------------------------------------------------------------------------------------------------------------------KAPKA--S-IDASQERVRLQAVEAY-RSRRGWGSRF-GLQLPL--LGEDPST---
>LIMOabor
--------------------------------------------------------------------------------------------------------------MGGKGRRRREKNYLAAHRGNTRLPPPPNEKELEALPSKLRKIIELKNSSE-K-HG----------------ATGSSAETEQGKRKDESSSKK-----KP----------NLKESRV-AEVNV-KLRDDSNEETKNNLVKYKSASAESSSADVRKKKRKRNSMKDLRFEVLDQLTKQSKRKERKKDYLKERKNKLQKMKADD-ALDFPGREDIRFGEVVEAPPKLSLP-----------------------------------------------------------------------------------------------------------------------KVSKS--S-MDASKERLRVQAVELY-RKRRGWDSRL-GIKLPS--FIETARP---
>PAPHconc
--------------------------------------------------------------------------------------------------------------MS-------------------------------------------------------------------------------------------------------------------------NLEMILMKKTKNDIWNGKSASAESSLVDAGRRKQKRKSVKDLRFEDLNMLGTHSKRKERKKEFLQERKKKYKKSKMGE-TQDFPGREEIRFGEVVQAPPKLSLP-----------------------------------------------------------------------------------------------------------------------KVSKF--S-LDVSKERFRLQAIESY-RKRRGWICRP-GIKLH-------------
>EPIPpurp
--------------------------------------------------------------------------------------------------------------MGGKGRRRREKNYLAAHGGNQRLPPPPNEKELEALPSKLRKIMELKNSSA-K-HG----------------VTGSSTETEQGKRKDESSNKK-----KP----------NLKESRL-AKVNV-KLGDYINEEAKNKLVKYKSASAESSSADVRKKKRKRNSVKDLRFEDLDLLAKHSKRNERKKEYLKERKNKHQKAKADD-ALDFPGREDIRFGEVVMAPPKLSLP-----------------------------------------------------------------------------------------------------------------------KVSKS--S-MDASKERLRLQAVELY-RKRREWDSRL-GIKLPS--FVETATL---
>CHILsemi
--------------------------------------------------------------------------------------------------------------MGGKGRRRREKNYLAAHGGNTRLPPPPKEKEHEALPSKLRKILQLKNYLEAK-H-------------------EKSVETVHLKLNESSCKK---------------------GSRS-STLMP-EQGKGI-EKTKNNLTKVQSASAESSLVNTNIRKRKRKTAKDLRFEDLNEFAKSLKKKDRKKQYLKEKKDKRKKVKENN-ELDFPGHESIRFGEVVKAPPKLSFS-----------------------------------------------------------------------------------------------------------------------KVPKS--T-VDASIERLRLRAIELY-RYRRGWDSRLGGAKLPL--AERSTTL---
>EPIPaphy
--------------------------------------------------------------------------------------------------------------MGGKGRRRREKNYLVAHGGNNRLPPPPDVKQLEVLPSKLRKIIELKNYSAVK-HV----------------DMGRSSEIVEGKRKRESSDKKIIKATKS----------FLKGPQL-AVVNA-KPKDYTFEKAENTLVKDKSATSESISDDSKKRKRKRKLPMDLRFEDFDLPSKHSKRKERKKEYLKERKKKHEKMKVDDRSLNFAGHEDIKFGDIVKAPPKLSRP-----------------------------------------------------------------------------------------------------------------------KLPKI-LT-TDASKEKLRLKAVDLY-RKKKGWESRP-GIKLPS--FIETTK----
>CALAplic
--------------------------------------------------------------------------------------------------------------MGGKGRRRREKNFLAAHGGNTRLPPPPNEKAHETLPSKLRKILQLKNFFATK-HG----------------ATEGSVKTGAGERMDGTSRIK-----NQ----------NLNESRS-STVIA-KHGDNI-MKTKNKLVKEKNTVAESCSADTKKRKRKRKSAKDLCLEDLNEFAKSSKKKERRKEYLKEKSNKRKKVKVND-ELDFPGKENIRFGEVVKAPPKLSFP-----------------------------------------------------------------------------------------------------------------------KVPKS--L-MDASTERLRLRAIEQY-RDQKGWNSRPGGAKLPS--VVKMATF---
>GOODpube
--------------------------------------------------------------------------------------------------------------MGGKGQRRREKNYLTAHGGNTSLPPPPNAKEHDALPSKLRKLIHLKNSFAKK-HG----------------ATESSGEAEHGKRKDKSSSKK-----NP----------NLKESRS-STVIG-KLGDDF-EKKKINIVQEKSASAESSLTDAKKRKRKRNSVKDLRFEDLGIVAKHSKRKERKKEYLKERKKKYMKVKVND-GLDFPGRENIIFGEVVQAPPKLSLPKNPILNDSRSTTAIGKLGDDIEKTKNNIVNEINASAESGLADV--KKR--KRDFL-DFRSEDLDQFAKHLKSKEPKKEFLKEIKNKFLKVKENNGQGFPGRENIISGDIAKAPSKL-LPKVPKQ--S-IDASTESLRLQSIELY-RNIRRWNSRP-GIKLPS--FVGKDTF---
>OECEmacu
-----------GRNS--------RN-PRLPRHPPL-----------------------------------PVTSPTQIFHKSYCQTTP------------LGFASHKTAAMGGKGRRRREKNYLAAHGGSTRLPPPPNAKELEALPFKLRKIMEFKNSSATK-YV----------------DTLSSAEIGEGKRKDESSNKK-----KS----------NPKESQS-AAVNV-KLGGNINEKAKNNILIDKSGSAESSSADVRKRKRKRNSVKDLRFEALDQLTKHSKRKERKKEYLKERKNKHKKIKADD-ALDFPGRENIRFGEVVEAPPKLSLP-----------------------------------------------------------------------------------------------------------------------KVSKT-PT-MDASKERLRLQAVELY-RKRRGWDSRP-GLKLPL------------
>EPIPhell
--------------------------------------------------------------------------------------------------------------MGGKGRRRREKNYLAAHGGNQRLPPPPNEKELEALPSKLRKIMELKNSSA-K-HG----------------VTGSSTETEQGKRKDESSNKK-----KP----------NLKESRL-AKVNV-KLGDDINEETKNKLVKYKSASAESSSADVRKKKRKRNSVKDLRFEDLDLLAKHSKRNERKKEYLKERKNKHQKAKADD-ALDFPGREDIRFGEVVMAPPKLSLP-----------------------------------------------------------------------------------------------------------------------KVSKS--S-MDASKERLRLQAVELY-RKRREWDSRL-GIKLPS--FVETATL---
>VANIshen
--------------------------------------------------------------------------------------------------------------MGGKSRRRREKNYIAAHGGNNRLPPPPNAKDLETLPYKLRKIIQLKNISAGK-QG----------------ATGSPAETVKGKKKGESLNEE-----KP----------NPRDAQC-MTTSD-NVQEVMLEKTKNIVTKDNVAEADSGLADERRRKRKKKTASDLRFENLDQLAAHSKRKERKKQYLEKRKTKHMKAMLNE-ILDFPGREDIKFGEVVQAPPKLSLP-----------------------------------------------------------------------------------------------------------------------KVPKN--F-IDASKERLRLQAVELY-RNRRAWESRP-GIKLPS--LGETST----
>LECAnigr
--------------------------------------------------------------------------------------------------------------MGGKGRRRREKNYIACHGGNNRLPLPPNAKDLDALPSKLRKIIQLKNASV-K-QG----------------GTGSSAETLQGKKKGESSNEE-----KP----------NRKDAQC-VTATV-NPHEGILEKTKNNVMKDNGTGADSRLTDERKRKRKRKSARDLRFEDLDQLAAHSKRKERKKQYLKERKKKHKKAKLNE-TLDFPGHEDIKFGEVVLAPPKLSLP-----------------------------------------------------------------------------------------------------------------------KVPKN--W-IDASKERLRLQAVESY-RKRRGWESRP-GIKLPS--V---------
>CREMappe
--------------------------------------------------------------------------------------------------------------MGGKGRRRREKNFLAAHGGKNRLPPPPKEKELEALPSKLRKIIEFKNSSAAK-CV----------------DTTSSAETGHGKRVDESSNKK-----KP----------NLKESQS-AAVNG-KLGDDSNEKSKNDL-------------DMKKKKRKRNSVKDLRFEALDQFVKHSKRKERKKEYLKERQNKRQKVKADD-ALDFPGREHVRFGEVVEAPPKLSLP-----------------------------------------------------------------------------------------------------------------------KVSKA-ST-MDASKERIRLQAVELY-RKRRGWESRP-GIKLQL------------
>PHALcorn
--------------------------------------------------------------------------------------------------------------MGGKGRRRREKNYLAAHGGDKRLPPPPNVKELEALPSKLRKIIELKNSSAAK-RG----------------DAKNSAEIGQGKRKDESFSRK-----KP----------NLKELRS-TAVNATQPGNDINEKAKGNLVTDR-GSAEASSPNASKRKRKRYSAKDLRFEALDQLAKGSKRKERKKEYLKERKNKRKRVKEDN-ALDFPGRENIRFGEVVVAPLKLSLP-----------------------------------------------------------------------------------------------------------------------KVSKT-ST-MDASKERLRLQAVELY-RKNRGWESRP-GIKL--------------
>SELEaequ
--------------------------------------------------------------------------------------------------------------MGGKGRRRREKNYIAAHGGMNRLPPPPKAKEIEALPFKLRKIMEFKSSSETK-EG----------------ARGSITETKKEKRKDESSSKK-----KL----------IPKESQT-GKTNA-KLEDDIEEKTKHDTLYGKGASAESRLADAVRRKRKRKSMKDLRFEDLDLLATHSKRKERKKEYLKERKKKYKKSKLDE-TPDFPGQENIRFGEVVEAPPKLSLP-----------------------------------------------------------------------------------------------------------------------KVSKI--S-MDASKERLRLQAVESY-RKCRGWDSRP-GIKLH-------------
>MASDpict
--------------------------------------------------------------------------------------------------------------MAGKGRRRREKNYLAAHGGDKRLPPPPNTKELEALPSKLRKIIEFKNSSAAK--D----------------DATSYPETGQGKRMDGFLNKK-----KP----------TRKESQS-AAVNG-KLGDDSDEKAKNNLARDKSGSAESSLTDMGKRKRKRNSVKDLRFEALNQLAKHSKRKERNKEYRKEKKNKCKKVKVDD-ALDFPGLENVRFGEVVEGPPKLSLP-----------------------------------------------------------------------------------------------------------------------KVSKT-ST-MDASKERIRLQAVELY-RKRRGWDSRP-GIKLQL------------
>BORYspha
--------------------------------------------------------------------------------------------------------------MGGKGKRRREKNFQAAHGGYARLPPPPKAKELDALPTKLRRIMEFTNPASTK-KG----------------PLHIPRDAGHERGRGGTAGEK-----KA----------NSKDARS-STASL-KMGENIGKKISIPRVQEKDAIGSSASDEVTKRKRKRKEVNDLRFQNLDQGAASSRRKERKKEYFEAKKKKHKKSMTDD-IRDFPGHEEIKFGEVVQAPPKLSFP-----------------------------------------------------------------------------------------------------------------------KALKA--S-V-ASQERVRMQAVEAY-RNRRGWVSRP-GVQLPT--FSETLSS---
>CORYacti
--------------------------------------------------------------------------------------------------------------MGGKGRRRREKNYLAAHGGNTRLPPPPNEKEHEALPSKLRKMLQLKNFLATN-HG----------------AIESSLETGHAKRKDGSSSKN-----NQ----------NLKESRS-STVIA-KLGDDI-EKTKKNLPKEKSENAEYSSADTNKRKRKRKFAKDLRFEDLNEFAKSSKKKERRKEYLKERKNKRKKVKDNN-EMDFPGRENIRFGEVVKAPPKLSLP-----------------------------------------------------------------------------------------------------------------------KAPKN--S-MDASTERLRVRAIELY-RDRKGWNSRPGGAKLPS--FVATATF---
>CYMBensi
------------KLS--------HQIPETLAPAPL-----------------------------------TTANPTQITVSQDFTINPDN-----KQLLHLESSSHKAAAMGGKGRRRREKNYLAAHGGHKRLPPPPNAKEHEALPSKLRKIMEFKNSSAEK-YV----------------DTIGSAETRQGKRKDESCNKK-----KS----------NLKESQS-AAVNI-KLGGNINEKAKSNLLIDKSGSAESSSADVRKRKRKRNSVKDLRFEALGQLAIHSKRKERKKEYLKGRKNKHKKVKADD-VLDFPGRENIRFGEVVEAPPKLSLP-----------------------------------------------------------------------------------------------------------------------KVSKT-ST-MDASKERLRLQAVELY-RKRRGWESRP-GIKLPL------------
>DACThata
--------------------------------------------------------------------------------------------------------------MGGKGRRRREKNYLAAHGGHSRLPPPPNLKEHDALPSKLRRIMQLNN-SSIK-HG----------------AMERSTETGLGEKNDESSSKN-----NT----------NFKESRL-GNVIA-KLGGGV-DKTKNNIVKEKSTSAESSSADVKKRKRKRNSAKDLRFENLDEFGKHSKRKERKKQYLKEKKNKRKKVNEDD-GLDFPGREQIRFGEVVTAPPKLSFR-----------------------------------------------------------------------------------------------------------------------KVPKT--P-ANASRERLRLNVIEGY-RKVRGFDSRP-GVKLPLPSFVETATLLTD
>CEPHdama
---------------------------------------------------------------------------------------------------------------------------------------------------------------------------------------------------------------KP----------NLKESRL-AAVSA-KLGDDINEESKNNLVKYKSASAESSSADVSKKKRKRNSVKDRRFEGLDQLAKHSKRKERKKVYLKERRNKHQKVKADD-ALDFPGREDIRFGEVVKAPPKLSIP-----------------------------------------------------------------------------------------------------------------------KVSKS--S-MDASKERLRVQAVELY-RNRRGWESRL-GIKLPS--FVETATL---
>VANIplan
--------------------------------------------------------------------------------------------------------------MGGKGRRRREKNYIAAHGGNNRLPPPPNAKDLEALPYKLRKIIQLKDISAGK-QG----------------AARSSAETVNGKTSGESLNEE-----KP----------NPRDAQC-MTPSD-NMQ-VVLEKTKNIVTKDNVADADSGLADERKRKRKKKTARDLRFENLDQLAAHSKRKERKKQYVEKRKTKCKKTMLNE-TLDFPGREDVKFGEVVQAPPKLSLP-----------------------------------------------------------------------------------------------------------------------KVPKN--F-IDASKERLRLQAVELY-RKRRAWESRP-GINLPS--LGETST----
>THELangu
--------------------------------------------------------------------------------------------------------------MGGKGRRRRQKNYLAAHGGNTRLPPPPNENEHDALPSKLRKILQLKNYFASK-H-------------------ERSVETVHLKLKDGSSSKK-----RQ----------NLNESHS-STLFA-KLGEDI-EKTKNNHINVKGASAESSSADAMKKERKRKSAKDFRFEELNEFTKSSKRKERKKEYLKERKNKRKRVKENN-ELDFPGRENIRFGEVVKAPPKLTFS-----------------------------------------------------------------------------------------------------------------------KVPKN--S-MDASTGRLRLRAIEAY-RNRRGWDSRPGGTKLPL--VEIPIS----
>OPHRgarg
------------------------------------------------------------------------------------------------------------------------------------------------------------------------------------------------------------------------------------------------NKIKNNIVKEKNTSTESSSVDVKKRKRKRISAKDLRFENLDQFGKQSKRKERKKVYLKEKKNKRKKADEDD-GLDFPGREEIRFGEVVTAPPKLSFR-----------------------------------------------------------------------------------------------------------------------KVSKT--P-TDASRERLRLKVIEGY-RKVKGYESRP-GVKLPLPSFVE-------
>PHRAlind
PGATK----PHSRCSLSSSRSQHRGNPRFDAILPCRRRLRYLKERKKKYNKAKVNETPVFPGREEIRFGEVVEAPPKLSLPKIYQGKRRNLVSLLQKTLILLWKAAEKVAMGGKGRRRREKNYIAAHGEKNRLPPPPKAKEIEALPYKLRKIMEFKSSCITK--G----------------ATGSIAEIGKSKRNDESSSKK-----KP----------ILEESRS-AKIDV-KLGDDLEEKTKNDILNGKSASAESSVADTGRRKRKRKLAKDLRFEDLDLLARHSKRKERKKEYLKERKNKYNKAKVNETRLSWARRNKI---------------------------------------------------------------------------------------------------------------------------------------------------------------------W-----------------------
>GOODfuma
--------------------------------------------------------------------------------------------------------------MGGKGQRRREKNYLTAHGGNTSLPPPPNAKEHDALPSKLRKLIHLKNSSATK--------------------LESSGETEHGKRKDKSFSKK-----NP----------ILKESRL-STVID-KLGDDI-EKKMINIVQKKSASAESSLADAKKRKRNRNSVKDLRFEDLGIVAKHSKRKERKKEYLKERKKKYMKVKVND-GLDFPGRENIIFGEVVQAPPKLSLPKNPILNDSRSATGIAKLGDDIEKTKINIVNEINASAESGLADV--KKRKSKRDFL-DFRSEDLDQFAKHSKSKEHKKEFLKEIRNRFLKVKENNGQGFPGRENIISGDISKAPSKL-LPKVPKH--S-MDASTESLRLQSIELY-RNVRRWNSRP-GIKLPS--FVGTDTF---
>ERYCcris
--------------------------------------------------------------------------------------------------------------MGGKGRRRREKNFLAAHGGNKRLPPPPNAKEFDAIPFKLRKIMEFKNSSAEK-HV----------------DTGSSAGTGQGERNDESLNKK-----KS----------NRKESQS-ATANV-KQGGNFNRKEINNLVIDKSESAECSSADGRKRKRKRNSVKDLRFEALDQLIKHSKRKERKKEYLKERKNNRKKVKEDD-EFNFPGRENIRFGEVVEAPPKLSLP-----------------------------------------------------------------------------------------------------------------------KVSKA-ST-MDASKERLRLQAVELY-RKRRGWESRPGGIKLPL------------
>CALAtsoo
--------------------------------------------------------------------------------------------------------------MGGKGRRRREKNFLAAHGGNKRLPPPPNAKELEALPSKLRKIIEFKNSSAAK-YG----------------DIISSAETGLGKRKDEYSNKK---SQKP----------NLKESQS-AAVNI-KLGDDLNEKAKTNLVIDKSGSAESSSADVRKRKRKRNSVKDLRFEALDQLVKHSKRKERKKVYLRERKNKHKKVKADD-ELDFLGPENIRFGEIVKAPPKLLLP-----------------------------------------------------------------------------------------------------------------------KVSKT-SS-TDASNERLRLQAVELY-RKRRGWESRP-GIKLQ-------------
>NEUWzoll
--------------------------------------------------------------------------------------------------------------MGGKGRRRREKNYLAAHGGNTRLPPPPNAKELEAFPYKLRKIMELKNSVTMK---------------------GRSMEIGKEKKED-SSKEK-----KP----------KLKAARS-SEIKN-KQSGDIEDTLKGNHVRDKSASAESSLADANKRKRKRKSLKDRRFQELDQLATRSKRKERKKEHLKERKMKLKKAKADN-NQDFPGKENIRFGEVVEAPPKLSFP-----------------------------------------------------------------------------------------------------------------------KVSKP--S-IDASQERLRLQAVESY-RKRRGWDSRP-GIKLPS--LAETLI----
>RIMAelli
--------------------------------------------------------------------------------------------------------------MGGKGRRRRQKNYLAAHGGNTRLPPPPNEKEHEALPYKLRKILQLKNYFAAK-H-------------------ESYVESVHLKLKDRSSSK--------------------KESRS-STLIA-ELGEDI-EKTKNNLIKVKSASAESSSADTKKRKRKRKSAKDFRFEDLNKFAKSSKRKERKKEYLKERKNKRKKVKENN-ELGFPGRENIRFGEVVKAPPKLSFY-----------------------------------------------------------------------------------------------------------------------KVPKN-SS-IDASTERLRLRAIELY-RKRRGWDSRPGGTKLPL--VETTTTF---
>CYPRflav
--------------------------------------------------------------------------------------------------------------MGGKGRRRREKNYIAAHGGTNRLPPPPKAKEIEALPFKLRKIMEFKSSSVTK--G----------------ATGSIVETKKANSKDESSSKK-----VP----------IVKESRT-AKINA-KLEDHSEEITKNDILNGKRASAESSLADAGRRKRNWKSMKDLRFEDLDMLATHSKRKERKKEHLKERKNKYKKAKVVE-TADFPGREYIRFGEVVEAPPKLSLT-----------------------------------------------------------------------------------------------------------------------KVSKN--S-MDVSKERLRLHAVESY-RKHRGWISRP-GIKLH-------------
>DIURorie
--------------------------------------------------------------------------------------------------------------MGGKGRRRREKNYLAAHGGNTRLPPPPNEKEHEALPSKLRKILQLKKALATK-Q-------------------ESSAETGHEKLKDGSSSKK-----------------NLKELRL-STVIA-KVGDVI-EKTKNNLVKERSTTIESSSADTMKRKRKRKSAKDFRFEDLNEFAKSSKRKDRKKQYLKERKNKCKKAKAND-ELNFPGQEVIRFGEVVNAPPKLSFP-----------------------------------------------------------------------------------------------------------------------KVPKN--V-MDASTERLRLRAIEQY-RNSRGWDSRPGGAKLPS------------
>DRAKthyn
--------------------------------------------------------------------------------------------------------------MGGKGQRRREKNYLAAHGGNARLPPPPNEKEHDALPSKLRKILQLKNYLATK-H-------------------ESSGDTVHLKLNDSSSNK---------------------GSRP-PALMP-ELGEGI-MKTKNNLIKAKSASADASSVNTNNKKRKRKTAKDLRFEDLNEFAKSLKKKDRKKQYLKEKRNKRKKVKETN-ELDFPGRENIRFGEVVKAPPKLSFS-----------------------------------------------------------------------------------------------------------------------KVPKS--S-VDASTERLRVRAIELY-RFRRAWGSRPGGAELPL--ADMTSTF---
>GASTelat
--------------------------------------------------------------------------------------------------------------MGGKGRRRREKNYMASHGGSNRLPPPPNAKEIVALPSKLRKIISLKNSFATI-QG----------------DTGSSAVTGERKRTNEASNTK---SQKP----------NLKESRS-TDVNA-RRGDNINETVRNNLAEDKGANADYSSTVTRERKRKRKFVKGLRFESLDRLEKLSKRKERKKEYLKEKKKKHKKLKADD-ALEFLGRENIRFGEVVEAPPKLLLP-----------------------------------------------------------------------------------------------------------------------KVPKI-CT-TDASKERLRLQAVDSY-RKRRGWDGRP-GIKVPS--FV--------
>ORCHital
--------------------------------------------------------------------------------------------------------------MGGKGRRRREKNYLAAHGGNSRLPPPPNLKEHDALPSKLRRIMQLNNSSWIK-HA----------------SMERSAETGHVQKNDESSSKN-----NT----------NLKESRP-GQDIA-KLGGGV-DKTKNNIVKEKNTSVETSSADLKKRKRKRISAKDLRFENLDQCGKHSKRKERKKQF-KEKQNKRKKVNEDD-GLDFPGREQIRFGEVVTAPPKLSFR-----------------------------------------------------------------------------------------------------------------------KVPKT--P-TDASKERLRLQVIEGY-RKVRGFDSRP-GAKLPLPSFVETAALLTD
>ANOEemei
---------------------------------------------------------------------------------------------------------------------------------------------------KLRKLIQLKNSSTTK-HG----------------AKESFVETEHGKRKDKSSSKK-----NS----------NLKESRS-LTVID-KLGDDI-EKKKINIVLEKSARADSSLADAKKRKRKRNSVRDLRFEDLGIAVKHSKRKERKKAYLKERKKKNMKVKVND-GLDFPGREKIIFGEVVKAPPKLSLPKNPILNISRSTMTIAKLGDDIEKTKNNIDNEIDANAESGLADAKKKKRKRKRDFV-NFRSEDLDQFADHSRLKEPKKEFLKEIRNKFLKVK-NNGQGFPGRENIISNDDAKAPPKL-LPKVPKH--S-MDASTESLRLQSIELY-RNLRGWNSRP-GIKLPS--IVATDTF---
>BLETstri
--------------------------------------------------------------------------------------------------------------MGGKGRRRREKNYLAAHGGNKRLPPPPNAKELEALPSKLRKIIEFKNSSAAK-YG----------------DTISSVETGQGKRKDESSNKK-----KP----------NLKESRS-AAVNV-KLGDDSNEKAKNNLVVDKSGSAESSSADVRKRKRKRKSVKDFRFEALDQLAKHSKRKDRKKEYLKERKNKHKKVKVDD-ALDFPGRENIRFGEVVKAPPKLSLP-----------------------------------------------------------------------------------------------------------------------KVSKT-ST-MDASKERLRLQAVELY-RKRRGWESRP-GLKLQL------------
>EPIDpuni
--------------------------------------------------------------------------------------------------------------MGGKGRRRREKNYLAAHGGNNRLPPPPNSKELDALPSKLRKIIEFKNSSAAN-CV----------------DPKSNAQTGKGERMHESSNKK-----KP----------ILEESQS-AAVNG-KLGEDGDKKTKNNLAMDKSGSAESSLTDMKKRKRKRNSAKDLRFEDLDQLAKHSKRKERKKEYLKERKNKRKKVKVDD-ALDFPGRENVRFGEVVEAPPKLSSF-----------------------------------------------------------------------------------------------------------------------KVSKT-ST-MDASKERLRLQAVELY-RKRRGWESRP-GIKLQL------------
>MEXIxero
--------------------------------------------------------------------------------------------------------------MGGKGRRRREKNYMAAHGEMNRLPPPPKAKEIEALPYKLRKIMEFKSSCMSK--G----------------AIGSIAEIGKSKRKDDSSSKK-----KP----------ILIEAQP-AKIDD-KLGDDFDKKTKSDILNGKRTSAESSLADTGRRKRKRKSVKDHRFEGLDLLATHSKRKQRKNEYLKERKNKYKKADVDE-TPVFPGREEIRFGEVVQSPPKLSLP-----------------------------------------------------------------------------------------------------------------------KVSKF--S-LDVSKERLRLQAVESY-RKRRGWISRP-GIKLNL---AETVTF---
>DRAKelas
--------------------------------------------------------------------------------------------------------------MGGKGQRRREKNYLAAHGGNARLPPPPNEKEHDALPSKLRKILQLKNYLATK-H-------------------ESSGDTVHLKLNDSSSNK---------------------GSRP-PALMP-ELGEGI-MKTKNNLIKVKSASADSSSVNTNNKKRKRKTAKDLRFEDLNEFAKSLKKKDRKKLYLKEKRNKRKKVKETN-ELDFPGRENIRFGEVVKAPPKLSFS-----------------------------------------------------------------------------------------------------------------------KVPKS--S-VDASTERLRVRAIELY-RFRRAWGSRPGGAELPH--ADMTSTF---
>HABElong
--------------------------------------------------------------------------------------------------------------MGGKGRRRREKNYLAAHGGNCRLPPPPNLKEHDALPSKLRKIMQLNNYCAIQ-HG----------------AMERYAETGHAQRNDEPSSTN-----NT----------NLKKYRP-GKVTA-QLGDDA-DKTKNNIIKEKSTIAESCSADVKKRKRKRNYAKDLRFESLDQIGKHSKRKERKKQYLKEKKTKRKKVNEDD-GLDFPEREQIRFGEVVMAPPKLSFR-----------------------------------------------------------------------------------------------------------------------KAPKT--P-VDASKERFRLQVIERY-RKVRGSDSRP-GAKLPLPS-VETAALLID
>CALAcreb
--------------------------------------------------------------------------------------------------------------MGGKGRRRREKNFLAAHGGNTRLPPPPNEKAHETLPSKLRKILQLKNFFATK-HG----------------AIESSVKTGAGERTDGTSRIK-----NQ----------NLNESRS-STVIA-KHGDNI-MKTKNKLVKEKNTIAESCSADTKKRKRKRKSAKDLCLEDLNEFAKSSKKKERRKEYLKEKTNKRKKVKVND-ELDFPGKENIRFGEVVKAPPKLSFP-----------------------------------------------------------------------------------------------------------------------KVPKI--S-MDASTERLRLRAIEQY-RDHKGWNSRPGGAKLPS--VVKMATF---
>CRYPlept
--------------------------------------------------------------------------------------------------------------MGGKGRRRREKNYLAAHGGNTRLPPPPNKREHDALPSKLRKILQLKNSFAAK-HG----------------GTESSFESGHGKRKNESSSEK-----NQNLKESRTSTVNLKESRT-STVIV-QLGDNI-EKTKDTFVKGKSASAVSSSADINKRKRKRKSAKDLRFEDLNEFAKSSKRKERKKEYFKLRKNKGKKVKEND-ELDFPGRENIRFGEVVKAPPKLSFP-----------------------------------------------------------------------------------------------------------------------MLPKT--S-IDASTERLRLRAIELY-RNSRGWNSRPGGAKLP---FMETATF---
>SERAvome
--------------------------------------------------------------------------------------------------------------MGGKGRRRREKNYLAAHGGNTRLPPPPNLKEHDALPSKLRRIMQLN-SSAIK-HG----------------DMERSTETGHGQKNDESSSKH-----ST----------NLKESHL-GKVIA-KVGGGV-DKTKNNIVKEKSTSAESSSVDVKKRKRKRISAKDLRFENLDQFGKHSKRKERKKQYLVEKKNKRKKVDEDD-GLDFPGREQIRFGEVVVAPPKLSFR-----------------------------------------------------------------------------------------------------------------------KAPKT--SRDDASRERLRLKVIDGY-RKVRGFESRP-GVKLPLPSFVDTAN----
>PAPHhirs
--------------------------------------------------------------------------------------------------------------MGGKGRRRREKNYLAAHGERNRLPPPPKAKEIEALPYKLRKIMELKSSIMNK--G----------------STGSIVEIRKSKWNDESSSKK-----KP----------ILKESLP-AKINV-KLGDDFDEKAKNDIWNGKSASAESSLADAGRRKRKRKSVKDLRFEDLNMLGTQSKKKERKKEFLQERKKKYKKSKMGE-TQDFPGREEIRFGEVVQAPPKLSLP-----------------------------------------------------------------------------------------------------------------------KVSKF--S-LDVSKERFRLQAIESY-RKRRGWISRP-GIKLH-------------
>PHAItank
---MKIFFGPFGR----------------------------------------------------------------IYCKTCYQTAPS----------LVKTSSLKTAAMGGKGRRRREKNYLAAHGGNKRLPPPPNAKELEALPSKLRKIIEFKNSSAAK-YG----------------DTISSAETGQGKRKDEYSNKK---SPKP----------NLKESQS-AAVNV-KLGDGLNEKAKTNLAIDKCGSAESSSADVRKRKRKRNSVKDLRFEALDQLVKHSKRKERKKVYLKERKNKHKKIKADD-ELDFLGPENIRFGEVVEAPPKLLLP-----------------------------------------------------------------------------------------------------------------------KVSKT-ST-MDASKERLRLQAVELY-RKRRGWESRP-GIKLQL------------
>GALEfabe
--------------------------------------------------------------------------------------------------------------MGGKGRKRRQKNYIASHGGDNRLPLPPNAKDLEALPSKLRKIIEWKNFSAAK-QG----------------AAGRSAENVQVMKKNESLNDE-----KP----------KGKEAQC-ATTNV-RVQVGILAKTNSSVMKDKFMDADSGLVDERKRKRKKKSVRDLRFEDLDQLATNSKRKERKKQYLKERKMKHKKPKLND-ALDFPGREAIKFGEVVQAPPKLSLP-----------------------------------------------------------------------------------------------------------------------KVPKN--F-VNASKERLRLQAVESY-RKRRAWESRP-GIKLPS------------
>EPIDfulg
--------------------------------------------------------------------------------------------------------------MGGKGRRRREKNYLAAHGGNNRLPPPPNSKELDALPSKLRKIIEFKNSSAAN-CV----------------DPKSNAQTGKGERMHESSNKK-----KP----------ILEESQS-AAVNG-KLGEDGDKKTKNILAMDKSGSAESSLTDMKKRKRKRNSAKDLRFEDLDQLAKHLKRKECKKEYLKERKNKRKKVKVDD-ALDFPGRENVRFGEVVEAPPKLSSF-----------------------------------------------------------------------------------------------------------------------KVSKT-ST-MDASKERLRLQAVELY-RKRRGWESRP-GIKLQL------------
>CALAsini
--------------------------------------------------------------------------------------------------------------MGGKGRRRREKNFLAAHGGNKRLPPPPNVKEFEALPSKLRKIIEFMNSSAAK-YG----------------DTISSAETGQGKRKDEYSNKK---SQKP----------NLKESQS-AAVNV-KLGDGLNEKAKTNLVIDKSGSAESSSADVRKRKRKRNSVKDLRFEALDQLVKHSKRKERKKVYLKERKNKHKKVKAAD-ELDFLGPEKIRFGEVVKAPPKLLLP-----------------------------------------------------------------------------------------------------------------------KVSKT-SS-MDASNERLRLQAVELY-RKRRGWESRP-GIKLQ-------------
>DENDchryso
--------------------------------------------------------------------------------------------------------------MGGKGRRRREKNYLAAHGGNKRLPPPPNAKELEALPSKLRKIMEFKNSSAAK-HG----------------DTISSAETGQGKRKDESSGKK-----KP----------NLKESRS-AASNF-KLGDDINEKTKNNLVKDKNGSAECSSADMRKRKRKRNSVKDLRFEALDQLGKHSKRNERKKEYLKERKNKHKKVKAND-ALNFPGRENIRFGEVVEAPPKLSLP-----------------------------------------------------------------------------------------------------------------------KMSKTLLT-VDASKERLRQQTVELY-RKRRGWESRP-GLKLPL------------
>PHALmode
--------------------------------------------------------------------------------------------------------------MGGKGRRRREKNYLAAHGGDKRLPPPPNVKELEALPSKLRKIIELKNSSAAK-HG----------------DAKNSAEIGQGKRKDESFNRK-----KP----------NLKELRS-TAVNATQPGNDINEKAKGNLVTDR-GSAEASSPNASKRKRKRYSAKDLRFEALDQLAKGSKRKERKKEYLKERKNKRKRVKEDN-ALDFPGRENIRFGEVVVAPLKLSLP-----------------------------------------------------------------------------------------------------------------------KVSKT-ST-MDASKERLRLQAVELY-RKSRGWESRP-GIKL--------------
>HYPOheme
--------------------------------------------------------------------------------------------------------------MAGKGQRRREKNFRAAHGGNSRLPPPPKAKELDALPSKLRRLMELKNPSSTNSKG----------------PSQSRKDAGHEKRRGTVIGEK-----KT----------NPKDIHASAKSKL-KVGDDIKNMESSNNIEEKDISSNTSSDVMRKGKRKRKSVDDLRFQNLDKVEAGSRRKERKKEYFESRKKKHKKPKSDD-IRDFPGREEIKFGDIVEAPPKLSFP-----------------------------------------------------------------------------------------------------------------------KSLKT--S-MDASQERVRLQAVEAY-RSRKGWVSRL-GLQLPL--LAEDPSA---
>HEMIforr
--------------------------------------------------------------------------------------------------------------MGGKGRRRREKNYLAAHGGNNRLPPPPNLKEHDALPSKLRKIMQWNNSSAIK-HG----------------VMERSADTRHGQKNDESSSKN-----NR----------TLKESRP-GKVTA-KMEGDV-DETMNNIVKEKSTSAESISADVSKRKRKRNSAKDLRFEDLDQVGIHSKRKERKKQYLKERKNKRKKANEDD-ELDFPGREQIRFGEVVTAPPKLSFR-----------------------------------------------------------------------------------------------------------------------KAPKT--P-TDASKERFRLQLIERY-RKAKGFDSRP-GAKLPLPSFVETAALLTD
>CHILtrap
--------------------------------------------------------------------------------------------------------------MGGKGQRRREKNYLAAHGGNTRLPPPPKEKEHEALPSKLRKILQLKNYLEEK-H-------------------ERSVETVHLKLNESSCKK----------------------------------GKGI-EKTKNNLTKVQSASAESSLVNTNIRKRKRKTAKDLRFEDLNEFAKSLKKKDRKKQYLKEKKDKRKKVKENN-ELDFPGHENIRFGEVVKAPPKLSFS-----------------------------------------------------------------------------------------------------------------------KVPKT--P-VDVSTERLRLRAIELY-RYRRGWDSRLGGAKLPL--AEMSTTL---
>LANAlana
--------------------------------------------------------------------------------------------------------------MGGKGQRRREKNFQAAHGGSSRLPPPPKLKELEALPFKLRRIMEFRIPPTTD-QG----------------PLQSTTDARHDKKRGSTEDRK-----KA----------KPKDGHAFSDIKL-KMGDDFKKMTAGNHVEEKDAITDTSSDVVRKRKRKRKTIDDLRFQNLDKAVACSRRKERKKEYFEAKKKKHKKAKSDD-IRDFPGREEIKFGDVVEAPPKLSFP-----------------------------------------------------------------------------------------------------------------------KAPKA--S-MDASQERVRLQAVEAY-RQRRGWVSRP-GLQLPT--LAENLSS---
>GYMNdens
--------------------------------------------------------------------------------------------------------------MGGKGRRRREKNYLAAHGGHSRLPPPPNLKEHDALPSKLRRIMQLNNSSSIK-HG----------------AMERSTETGHDQKNDESSSKN-----NT----------NFKESRL-GNVIA-KLGGGV-DKTKNNIVKEKSISTESSSADVKKRKRKRSSAKDLRFENLDQFGKHSKRKERKKQYLKEKKNKRKNVNEDD-GLDFPGREQIRFGEVVTAPPKLSFR-----------------------------------------------------------------------------------------------------------------------KVPKT--P-TNASRERLRLNVIEGY-RKVRGFDSRP-GV----------------
>DENDnobi
--------------------------------------------------------------------------------------------------------------MGGKGRRRREKNYLAAHGGDKRLPPPPNAKELEALPSKLRKIMEFKNSSASK-HG----------------DTISSAETRQGKRKDESSGKK-KPSQKP----------NLNVSRS-TASNL-ILGDDTNDKTENNLVMDKNGSAEFSSADTRKRKRKRNSAKDLRFEALDQLGKHSKRKERKKEYLKERKNKHKKVKAND-ALDFPGRENIRFGEVVEAPPKLSLP-----------------------------------------------------------------------------------------------------------------------KMSKT-LT-VDASKERLRQQAVELY-RKRRGWESRP-GLKLPL------------
>ANOEroxb
--------------------------------------------------------------------------------------------------------------MGGKGQRRREKNYLTAHGGNTSLPPPPNAKEHDALPSKLRKLIQLKNSSTTK-HG----------------AKESLVETEHGKRKDKSSSKK-----NS----------NLKESRS-LTVID-KLGDDI-EKKKINIVREKSARADSSLADAKKRKRKRNSVRDLRFEDLGIVVKHSKRKERKKAYLKERKKKNMKVKVND-GLDFPGREKIIFGEVVKAPPKLSLPKNPILNISRSTMTIAKLGDDIEKTKNNIDNEIDASAESGLADAKKKKRKRKRDFV-NFRSEDLDQFADHSRLKEPKKEFLKEIRNKFLKVK-NNGQGFPGRENIISNDDAKAPPKL-LPKVPKH--S-MDASTESLRLQSIELY-RNLRGWNSRP-GIKLPS--IVATDTF---
>PLATclav
--------------------------------------------------------------------------------------------------------------MGGKGRRRREKNYLAAHGGNSRLPPPPNLKEHDALPSKLRRIMQLNNSSSIK-HG----------------AMERSTETGHGQKNDESSSKN-----NT----------NLKESRL-GNVVT-KLGGGV-DKTKNNIVKEKSTTAESSSADVKKRKRKRNSAKDLRFENLDQFGKHSKRKERKKQYLKEKKNKRKKVNEDD-GLDFPGREQIRFGEVVTAPPKLSFR-----------------------------------------------------------------------------------------------------------------------KVPKA--P-TNASRERLRLQVIEGYRRKVSGFDSRP-GAKLPLPSFVEPATLLTD
>NEUWmali
--------------------------------------------------------------------------------------------------------------MGGKGRRRREKNYLAAHGGNTRLPPPPNAKELEALPYKLRKIMELKNSVTMK---------------------GRSMGIGKEKKED-SSKEK-----KP----------KLKATRS-SEIKN-KQSGDIEDTLKGKHVRDKSASAESSLSDANKRKRKRKSLKDLRFQELDQLATRSKRKERKKEHLKERKMKHKKAKADN-NQDFPGKENIRFGEVVEAPPKLSFP-----------------------------------------------------------------------------------------------------------------------KVSKP--S-IDASHERLRLQAVESY-RKRRGWDSRP-GIKLPS--LAETLI----
>MICRparv
--------------------------------------------------------------------------------------------------------------MGGKGRRRREKNYLAAHGGNTRLPPPPNEKEHDALPSKLRKILEFKNSVA-K-H-------------------ESFVETVHGKRTDRSSNKK-----NQ----------SLKEFRS-STIIA-KVGDEI-DKIKNNFVKGKSGSVESISTDFKKRKRKRMSVKDLRFEDLNEFAKGLKKKERKKQYLKERKNKRKKVKEND-ELDFARREDIRFGEVVKAPPKISFP-----------------------------------------------------------------------------------------------------------------------KVPKN--S-MNASTERLRLQTIEQY-RNRRGWDSRPGGAKLPS--FMEMATF---
>HAEMdisc
--------------------------------------------------------------------------------------------------------------MGGKGQRRREKNYLTAHGGNTSLPPPPNAKEHDALPSKLRKLIQLKNSSTTK-HG----------------ATDSFVETEHGKMKDKSSSKK-----NP----------NLKESRS-LTVID-KLGDDI-EKKRINIAQENRASAESSLADAKKRKRKRNSVKDLGFEDFGIVAKHSKRKERKKSYLKERKKKYMKVKVNY-GLDFPGRENIIFGEVVKAPPKLSFPKDPSLNVARSTTAIAKLGDDIEKTKNNIDNEINASAESGLADS--RKRKRKRDFV-DFRSEDLDQFATHSKPKEPKKEFLKEMRNKVLKVK-NNEQGFHGQENIISGDVVKAPPKL-LPKVPKH--S-MDASTESLRLQSIELY-RNLRGWNSRP-GIKLPS--FVETDTF---
>APOSshen
--------------------------------------------------------------------------------------------------------------MGGKGRRRRERNYLNAHGGNTRLPPPPNAKELVALPYKLRKIMKLKSFSVIK-KG-------------------SSKEAGKEEKED-SSKDK-----KP----------KIKAARS-SEFSN-KENGDTEDTSKGNHFDDRNLSTE-SIAGANKRKRKRKSLKDLRFQELDQLAARSKRKERKKEYLKEKKKKNKKAKVDD-TLDFPGKENIKFGEVVEAPPKLSFP-----------------------------------------------------------------------------------------------------------------------KVSKP--P-MNASQERLRFQAIESY-RNRRGWNSRP-GIKLPS--LADTLT----
>GYMNodor
--------------------------------------------------------------------------------------------------------------MGGKGRRRREKNYLAAHGGHSRLPPPPNLKEHDALPSKLRRIMQLNSSSSIK-HG----------------AMERSTETGHGQKNDESSSKN-----NT----------NFKESRL-GNVIA-KLGGGV-DKTKNNIVKEKSTSTESSSADVKKRKRKRSSAKDLRFENLDQFGKHSKRKERKKQYLKEKKNKRKNVNEDD-GLDFPGREQIRFGEVVTAPPKLSFR-----------------------------------------------------------------------------------------------------------------------KVPKT--P-TNASRERLRLNVIEGY-RKVRGFDSRP-GV----------------
>CALEmajo
--------------------------------------------------------------------------------------------------------------MGGKGRRRREKNYLAAHGGNTRLPPPPNEKEHDALPSKLRKILQLKNYLAAK-H-------------------ERSVETVHLKPNESSCKT---------------------ESRS-STLIA-ELGEGV-EKTKNNLIEVISASAEHSSANTNNKKRKRKTAKDLRFEDLNEFAKSSKRKDRKKQYLKEKKNKRKKVKENI-ELDFPGREIIRFGEVVKAPPKLSFS-----------------------------------------------------------------------------------------------------------------------KVPKS--S-VDASTERLRLQAVELY-RNRRAWDSRPGGPKLPL--AEMAAL----
>PHAIflav
--------------------------------------------------------------------------------------------------------------MGGKGRRRREKNYLAAHGGNKRLPPPPNAKELEALPSKLRKIIEFKNSSAAK-YGSSLYNDLVSHSPPLLRDTISSAETGQGKRKDEYSSKK-----KP----------NLKESQS-AAVNV-KLGDGLSEKAKKNLVRDKSESAESSLADVRKRKRKRNSVKDLRFEALDQLVKHSKRKERKKVYLEERKNKHKKVKADD-ELDFPGRENIRFGEVVEAPPKLLLP-----------------------------------------------------------------------------------------------------------------------KVSKA-ST-MDASKERLRLQAVELY-RKRRGWESRP-GIKLQL------------
>CYMBmann
--------------------------------------------------------------------------------------------------------------MGGKGRRRREKNYLAAHGGHKRLPPPPNAKEHEALPSKLRKIMEFKNSSSEK-YV----------------DTIDSAETRQGKKKDESFNKK-----KS----------NLKESQS-AAVNI-KLGGNINEKAKSTLLIDKNGSAESSSADVRKRKRKRNSMKDLRFEALDQLAIHSKRKERKKEYLKERKNKHKKVKADD-ALDFPGRENIRFGEVVEAPPKLSLP-----------------------------------------------------------------------------------------------------------------------KVSKT-ST-MDASKERLRLQAVELY-RKRRGWKSRP-GIKLRL------------
>CYPRbard
--------------------------------------------------------------------------------------------------------------MGGKGRRRREKNYIAAHGGTNHLPPPPKNKGIEALSFKLRMIMEFKSSSVTK--G----------------ATGSMAKTKKEKRKDESSSKK-----EL----------IVKESRT-AKINA-KLEDHSEEKTKNDILNGKSASAVSSFADAGRRKRKRNSMKDLHFEDLDMLATHSKRKERKKEYLKERKNKYKNAKVDE-TTDFPGREDIRFGEVVKAPPKLSLP-----------------------------------------------------------------------------------------------------------------------KVSKI--S-MDVSKERLRLHAVASY-RKRRGWVSRP-GIKLH-------------
>APOSodor
--------------------------------------------------------------------------------------------------------------MGGKGRRRRERNYLNAHGGNTRLPPPPNAKELVALPYKLRKIMKLKSFSVIK-KG-------------------SSKEAGKEEKED-SSKDK-----KP----------KIKAARS-SEFSN-KENGDTEDTSKGNHFDDKNLSTE-SVAGANKRKRKRKSLKDLRFQELDQLAARSKRKERKKEYLKEKKKKNKKAKVDD-TLDFPGKENIKFGEVVEAPPKLSFP-----------------------------------------------------------------------------------------------------------------------KVSKP--P-MNASQERLRFQAIESY-RNRRGWNSRP-GIKLPS--LAETLT----
>ERYCpuss
--------------------------------------------------------------------------------------------------------------MGGKGRRRREKNFLAAHGGNKRLPPPPNPKEFDAIPFKLRKIMEFKNSSAEK-FV----------------DTGSLAETRKGERGDESLNKK-----KS----------NPKESHS-AAVNF-KQGSNINGKEINNLVIDKTESAKCSTADVRKRKRKRNSVKDLRFEDLDQLIKHSKRKERKKEYLEERKNKRKKVK-ED-EFDFPGRENIRFGEVVEAPPKISLP-----------------------------------------------------------------------------------------------------------------------KVSKA-ST-MDASKERLRLQAVELY-RKRRGWESRPGGVKLPL------------
>HABEpant
--------------------------------------------------------------------------------------------------------------MGGKGRRRREKNYLAAHGGNCRLPPPPNLKEHDALPSKLRKIMQLNNYCAIQ-HG----------------AMERYAETGHAQRNDEPSSTN-----NT----------NLKKYRP-GKVTA-QLGDDA-DKTKNNIIKEKSTIAESCSADVKKRKRKRNYAKDLRFESLDQIGKHSKRKERKKQYLKEKKTKRKKVNEDD-GLDFPEREQIRFGEVVMAPPKLSFR-----------------------------------------------------------------------------------------------------------------------KAPKT--P-VDASKERFRLQVIERY-RKVRGSDSRP-GAKLPLPS-VETAALLID
