# Supplementary material for: Orchid Phylotranscriptomics: The Prospects of Repurposing Multi-Tissue Transcriptomes for Phylogenetic Analysis and Beyond
Source: Front Plant Sci. 2022 May 27;13:910362. doi: 10.3389/fpls.2022.910362 (PMC9196242; doi:10.3389/fpls.2022.910362)
Supplement: Supplementary file 4 [file Data_Sheet_3.zip › ortho_MSA/r1/OG0009473.fa]

>APOSshen
MCSSQESSLSLAISILLAGFSFCPS-AAAVSISVSPKTLIRSNRTVVIRWSGVPSPSSLDWVGIYSPPDSSDDHFIGYLFLNSSPSWPSGSGELRIPLVNLRSNYAFRLFRWKPEEVNYRHHDHDHNPLPGTRHRLAQSEEVGFEHPAAPEQLHLSFTDRGDEMRVMFVTGYGKEEFVRYGL-DETMDRIVGTKVTRYERKDMCDSPANSSLGWRDPGFIHSGVMSNLEKGKKYYYSVGSDASGWGETYSFISRDNEANETIAFLFGDMGTSVPYATFYRAQEESKSTVQWILRDLKNLGNKPAFISHIGDISYARGFSWIWDEFFNLIEPIASRVPYHVCIGNHEYDWPLQPWRPGWSWGVYGTDGGGECGVPYSLKFTMPGNSSFPTGTGAPDTRNLYFSFDAGVVHFLYISTETDFMQGSDQYNFIKHDLENVDRTRTPFIVVQGHRPMYTTSNEIRDAPMRERMLDHLEPLLVENNVTLALWGHVHRYERFCSLRNYSCVDASSYSNSGSATVHVVIGMAGQDWQASWKPRPDHTDLPIFPQPKQSMYRGGEFGYTKLVATREKLTLTYIGNHDGEVHDVVEIQSGLITEVGSH-DFIVVSEPKLSWYVQGAGILMLGAFIGYVLGFVTRCKRDAAPRNTWTPVKSEEM
>LIMOabor
MPSSETLIIYLAAIVLISI-SFTPS-AATISLFISPKILTKANHTVHIQWSGVQSPSSLDWLGIYSPPDSADDHFIGYLFLNSSPSWPFGTGELRLPLVNLRSNYTFRLFRWKPEEVNYRHHDHDHNPLPVTRHRLAESEEVGFDVASAPDQVHLVFTDREDEMRVMFVTDGREEEFVRYGL-DRKMDSIVGTKVTRYEREDMCDSPANSSLGWRDPGFIHDGVMTNLGKGRKYYYRVGSDARGWSETYSFVSRDNEANETIAYLFGDMGTSVPYATFYRTQEESRSTVKWILQDLEGLGDKPAFISHIGDISYARGFSWIWDEFFNLIEPIASRAPYHVCIGNHEYDWPLQPWRPSWSWGVYGTDGGGECGVPYSLKFKMPGNSSLPTGTGAPDTQNLYYSFDAGVVHFLYISTETDFLHGSDQYNFIKADLESVNRDRTPFVVVQGHRPMYTSSNELRDAPMRERMLQNLEPLLVENNVTLALWGHVHRYERFCYLKNNSCVDVSSDSVPRAATVHVVIGMAGQDWQASWKPRPDHTDVPIYPQPKQSMYRGGEFGYTRLVATREKLKLTYIGNHDGEMHDMVEIQSGQIPKIGEY-DVGVVSEPKFSWYMQGVGILVLGAFLGYFLGFLTRCRRDATPRNTWTPVKSEET
>RIMAelli
MAFFEALILPIAISVFIVI-SASPS-TADVFLSVFPKALTKSNRTVHVRWSGVPSPSPLDWLGIYNPPNSADDHFIGYLFLNSSPSWPSGAGELHLPLVNLRSNYKFRLFRWKPEEVNYKHHDHDQNPLPGTRHRLAESEEVGFELEAAADQVHLSFTDGEDEMRVMFVTRDGKEEFVRYGSDEGEMDRIMGTTVSRYERKDMCDSPANSTLGWRDPGFIHDGVMKNLGKG-KYYYKVGSDARGWSKTYSFISRDNEANETIAYLFGDMGTSVPYATFYRSQEESQSTVKWILRDLESLGDKPSFISHIGDISYARGFSWIWDEFFNLIEPIASQVPYHVCIGNHEYDWPSQPWRPSWSWGVYGTDGGGECGVPYSLKFKMPGNSSLPTGTGAPHTQNLYYSFDAGVVHFLYISTETDFLQGSDQYNFIKADLQSVNRDKTPFVIVQGHRPMYTTSNEVTDAPMRVRMLENLEPLLVENNVTLALWGHVHRYERFCPLRNHTCGDISKLSAPGAATVHVVIGMAGQDWQASWKPRPDHADVPIFPQPKESMFRGGEFGFTKLVATREKLTLTYIGNHDGEVHDRLEIESSHVPKISDG-PVRVVSEVEFPWYAQGAGFLILGAMLGYALQFLTCRRRDAAPSNAWTPVKNEET
>EPIPpurp
MPFSKTLSLSMATIIFISI-SFTPS-AATISLFISPKILTKSNHTVHIQWSGVQSPSSLDWLGIYSPPDSADDHFIGYLFLNSSPSWPSGAGELRLPLVNLRSNYTFRLFRWKLEEVNYRHHDHDNNPLPGTRHRLAESDEVGFDVASAPDQVHLAFTDREDEMRVMFVTEGGEEEFVRYGL-DRKMNRIVGTKVTRYERKDMCDSPANSSLGWRDPGFIHDGVMTNLEKGRKYYYRVGSDARGWSETYSFISRDNDANETIAYLFGDMGTSVPYATFYRTQAESRSTVKWILRDLEGLGNKPAFISHIGDISYARGFSWIWDEFFNLIEPIASRAPYHVCIGNHEYDWPLQPWRPSWSWGVYGTDGGGECGVPYSLKFKMPGNSSLPTGTGAPDTQNLYYSFDAGVVHFLYISTETDFLHGSDQYNFIKADLKSVNRDRTPFVVVQGHRPMYTSSNELRDAPMRERMLENLEPLLVENNVTLALWGHVHRYERFCPLRNHSCVDISSDSVPRAAIVHVVIGMAGQDWQASWKPRPDHTDVPIYPQPKQSMYRGGEFGYTRLVATREKLKLTYIGNHDGEMHDILEIQSDQIPKIGED-EVRVVSEAKFSWYMQGVGILILGAFLGYFLGFLTRCRRDATPRNTWTPVKSEET
>GYMNodor
MASAEALILTFAISIFLAI-SSAPSAAAEVFLSVSPKTLTKSNRTVHIQWSGVPSPSPLDWVGIYNPPNSADNHFIGYLFLNSSLSWTSGAGELHLPLVNLRSNYAFRLFRWKPEEVNYHHHDHDQNPLPGTRHRLAESEEVGFELQAAAEQVHLSFTDREDEMRVMFVTGDGKEAFARYGLVEEKMDRIVGTEVTRYEMNDMCDSPANSTLGWRDPGFIHGGVMTNLEKGKKYYYRVGSDAAGWSGAHSFISRDNEANETIAFLFGDMGTSVPYATFYRSQEESKSTVSWILRDLEAVGDKPAFISHIGDISYARGFSWIWDEFFNLIEPIASRVPYHVCIGNHEYDWPSQPWRPSWSLGVYGTDGGGECGVPYSLKFKMPGNSTLPTGTRAPHTRNLYYSFDAGVVHFLYISTETDFLRGSDQYEFIEEDLRRVDRDKTPFIVVQGHRPMYTTSNEARDAPMRERMLENLEPLFVENNVTLALWGHVHRYERFCPLRNNTCRKMSPESASGAATVHVVIGMGGQDWQASWKPRPNHLDVPIFPQPKESMYRGGEFGYTKLVATREKLTLVYIGNHDGEVHDTLEIWSGRVRKTGDGRRAGVAGIFEFSWYVGGAGFLMIGTILGYALGFVTRGRRE---RNAWTPVKNEDT
>OPHRsphe
MSSPQTLTLTLSLFLFLPL-S-----SPSPSLSFSPQTLTKSNPTIQIHWSNIPSPSPLDFLGIYNPPNSPDHHFIGYLFLNSSLSWPSGAGHLRLPLANLRSNYTFRLFRWTPDEVDFRRRDHDGNPIPGTRHRLAVSGELGFENWAAAEQVHLSFADREDEMRVMFVTGDGRESFARYGRERGRLDRIVGTEVSRYGVKDMCDSPANSSLGWRDPGFVHDGVMKNLEEGKKYYYQVGSDAAGWSPTYSFISRNSQASQTIAFLFGDMGTYVPYSTFYRSQQESISTVRWILRDLESVGDNPAFISHIGDISYARGFSWIWDEFFNLVEPIASRVPYHVCIGNHEYDWPSQPWRPSWSNGLYGTDGGGECGVPYSRRFNMPGNSTLPTGAGSPNTRNLYYSFDAGPIHFLYISTETNFLRGSDQHEFIEADLRGVDRDKTPFIVVQGHRPMYTTSREERDEPLRERMLENLEPLFVDYNVTLALWGHVHRYERFCPLRNNTCRSE------SMGTVHAVIGMGGQDWQASWRPRPDHQDVPIFPQPAESMYRSGEFGYTRLVATREKLTLSYVGNHDGEVHDTLEIWSGR--RASDG-RGGGVTDFEL-WIVGGAVLLMIGTILGYCFVVPTHRRKE---KNVWIPVKNEVA
>LANAlana
MENSPKPLLFLL--LLLPL-LPSPS-SAAVSLSVSPKTLTRSNNSARIRWSGVPSPSDLDWLGIYSPPDSADDNFIGYVFLNSSAAWQSGSGSVDLPLVNLRSNYAFRIFRWTRSEVNYRHHDHDQNPLPQTRHRLAASEEIGFENAAGPEQVHLAFTEREDEMRVVFLMGDGSESFVGYGLEEGKLDRVVKTEVRRYERKDMCDFPANSSIGWRDPGFIHDGVMKNLEKGKRYYYRVGSDARGWSAVYSFISRNNDSNETIAFLFGDMGTAVPYATFYRTQDESRSTVKWILRDMERLGDKPAFVSHIGDISYARGFSWIWDEFFNQIEPIASRLPYHVCIGNHEYDWPLQPWRPSWSYGVYGKDGGGECGIPYSLKFKMPGNSSLPTGTGAPHTQNLYYSFDAGVVHFLYISTETNFLKGSDQYNFIKADLESVNRSKTPFIVVQGHRPMYTTSNELRDAPMRERMLEHLEPLLVENNATLALWGHVHRYERFCPLKSFRCVDTSSNSTSWGSPVHVVIGMAGQDWQPIWEPRSDHPDVPIFPQPKHSMYRGGEFGYTRLVATREKLTLTYIGNHDGEMHDIVEIPSGQTQNVGGA-E--IVIDSTFSWYVKGASILMLGAFVGYVLGFVTRCRRDAAPRTTWTPVKSEET
>HEMIforr
MASAEALILTFAISIFLAF-SSARSAAADVILSVSPKTLTKSNRTVHIQWSGVPSPSPLDWLGIYNPPNSADDHFIGYLFLNSSLSWPSGAGELRLPLVNLRSNYAFRLSRWKPEEVNYSHHDHDQNPLPGTRHRLAESEEVGFELRDAAEQVHLSFTDRADEMRVMFVTGDGKEAFARYGLEEEEMDRIVGTEVSRYERSHMCDSPANSSLGWRDPGFIHEGVMTNLEKGKKYYYRVGSDAAGWTIAHNFISRDDEANETIAFLFGDMGTSVPYATFYRSQEESKATVRWILRDLEAAGDKPSFISHIGDISYARGFSWIWDEFFNLVEPIASRVPYHVCIGNHEYDWPSQPWRPSWSLGVYGTDGGGECGVPYSLKFKMPGNSTLPTGTAAPHTRNLYYSFDAGVVHFLYISTETDFLRGSDQYDFIAADLRNVDRDKTPFVIVQGHRPMYTTSMEERDAPMRKRMLENLEPLFLENNVTLALWGHVHRYERFCPLSNHTCRKMSPDSAFGDGTVHVVIGMGGQDWQASWRPRLDHPDVPIFPQPKESLYRGGEFGYTKLVATREKLTLSYVGNHDGEVHDTVEIWSGRVGRIGDARRVGVAGEFEFSWYVEGAGFLMIGTILGFAFGFVTRRGREDAPRNAWTPVKNEDA
>CEPHdama
MPSSETMILSLATIVFISI-SFPPS-AATVSLFISPKILTKFKHTVHIQWSGVQSPSSLDWLGIYSPPDSADDHFIGYLFLNSSPSWPSGAGELRLPLVNLRSNYTFRLFRWKPEEVNYRHHDHDNNPLPGTRHRLAESEEVGFDVASAPDQVHLAFTNREDEMRVMFMTDGRDEEFVRYGL-GRKMDSIVGTKVTRYERKDMCDSPANSSLGWRDPGFIHDGVMTNLEKGRKYYYRVGSDARGWSETYSFISRDNEANETIAYLFGDMGTSVPYSTFYRTQEESRSTVKWILQDLEGLGDKPAFISHIGDISYARGFSWIWDEFFNLIEPIASRAPYHVCIGNHEYDWPLQPWRPSWSWGLYGTDGGGECGVPYSLKFKMPGNSSLPTGTGAPDTQNLYYSFDAGVVHFLYISTETDFLRGSDQYNFIKADLESVNRDRTPFVVVQGHRPMYTSSNELRDAPIRERMLENLEPLLVENNVTLALWGHVHRYERFCPLRNHSCVDISSDSFPRAATVHVVIGMAGQDWQASWKPRPDHTDVPIYPQPKQSMYRGGEFGYTRLVATREKLKLTYIGNHDGEMHDIVEIQSGQIPKVGED-NVRVVSEPKFSWYMQGVGILILGAFLGYFLGFLTRCRRDAATRNTWTPVKSEET
>PTERcurt
MAFYEALIIPVAIFIFVTI-STSPS-TAAVSLSVSPKILTKSNRTVHIQWSGVHSPSSLDWLGIYNPPNSSDDHFIGYLFLNSSLSWSTGAGELHLPLVNLRSNYTFRLFRWKPEEVNYRHHDHDQNPLPGTRHRLAESEEVGFDLETAAEQVHLSFTDGEDEMRVMFVTGDGKEEFVRYGLENGKMDKIIGTKVTRYEKTDMCDSPANSSLGWRDPGFIHDGVMTNLKKGKKYYYRVGSDARGWSDTYSFISRDNEANETIAFLFGDMGTSVPYATFYRSQEESKSTVKWILRDLEALGDKPSFISHIGDISYARGFSWIWDEFFNLIEPVSSRVPYHVCIGNHEYDWPSQPWRPSWSWGVYGTDGGGECGVPYSLKFKMPGNTSLPTGTGAPHTQNLYYSFDAGVVHFLYISTETDFLQGSDQYNFIKTDLQSVNRDKTPFVIVQGHRPMYTTSNEARDAPLRERMLENLEPLLVENNVTLALWGHVHRYERFCPLRNFTCGDFSPESVPGSATVHVVIGMAGQDWQASWKPRPDHTDVPIFPQPKESMYRGGEFGYTKLIATREKLTLAYIGNHDGEVHDRLEILSGHVSKISDG-QVRVVTEIEFSWYTKGAGFLILGAISGYVLAFVTRRRRDTVPRNTWIPVKNEET
>CHILsemi
MALFEALIKTIAITFFVVI-SSSPS-TADVSLSVFPKSLTKSNRTVHVQWSGVPSPSSLDWLGIYNPPNSADDHFIGYLFLNSSPSWPSGAGDLHLPLVNLRSNYQFRLFRWKPEEVNYKHHDHDQNPLPGTRHRLIESEEVGFELEAAADQVHLSFTDGEDEMRVMFVTRDGKEEFVRYGLEEGKMDTITGTTVSRYERKDMCDSPANSTLGWRDPGFIHDAVMRNLAKGKKYFYKVGSDAREWSHTHSFISRDNKANETIAYLFGDMGTSVPYATYYRSQEESKSTVKWILRDLEALGDKPSFISHIGDISYARGFSWIWDEFFNLIEPIASRAPYHVCIGNHEYDWPSQPWRPSWAWGVYGTDGGGECGVPYSLRFRMPGNSSLPTGTGAPHTQNLYYSFDAGVVHFLYFSTETDFLPGGDQHNFIEADLRSVDRGKTPFVIVQGHRPMYTTSDEARDAPMRERMLESLEPLLVENNVTLALWGHVHRYERFCPLRNHTCG-----GAPAASTVHVVIGMGGQDWQASWKPRPDHVNVPIFPQPKESMFRGGEFGFVKLVATREKLTLTYIGNHDGEEHDRLEIRSGLVPEL------RVAGEVEFPWYAQGAGFLILGAVLGSALQLLARRRRGAVPSDAWTPVQNEET
>DENDchryso
MLSSETLILSLAAMFFISI-FFSPT-AATISLTVSPKTLTKSNHSVYIQWSGIPSPSSLDWLGIYSPPESANDNFIGYLFLNSSPSWPSGAGELRIPLVNLRSNYTFRLFRWKPEEVNYRHRDHDHNPLPGTRHRLAESEEVGFEGASAPDQVHLAFTDREDEMRVMFLTGGGEEEFVRYGL-EGKMDSIVGTKVTKYERKDMCDFPANSSLGWRDPGFIHDGIMTNLEKGKKYYYRVGSDARGWTETYSFISRDTEANETIAYLFGDMGTSVPYSTFYRTQEESKSTVKWILRDLEGLGDKPAFISHIGDISYARGFSWIWDEFFNLIEPIASRVPYHVCIGNHEYDWPLQPWRPSWSWGLYGTDGGGECGVPYSLKFKMPGNSSFPTGTGAPDTQNLYYSFDAGVVHFLYISTETDFLHGSDQYNFIKADLESVKRDRTPFVVVQGHRPMYTTSDEVRDTPIRERMLENLEPLLVENNVTLALWGHVHRYERFCPLRNYSCVDIASDSLPKAATVHVVIGMAGQDWQASWKPRSDHTDVPIYPQPKQSMYRGGEFGYTKLVATREKLTLTYFGNHDGEMHDIVEIQSGQIPKISDG-EVRVVSELKFSWYMQGAGILILGAFIGYVIGVLTRCKRDAAQRNTWTPVKSEET
>PHALcorn
MPSSETLILTLAASIFITI-SFPPI-AATIILSISPKTLTKANDTVHIKWSGIPSPSSLDWLGIYSPPESVNDNFIGYVFLNSSSSWPSGAGELRLPLVNLRSKYTFRLFRWTPEEVNYRHHDHDHNPLPGTRHRLAESEEVGFEGASAPDQVHLAFTDKEDEMRVMFVTGGAEEEFVKYGL-VGKMINIVGTKVTRYGRKDMCDSPANSSFGWRDPGFIHDGVMTNLEKGRKYYYRVGSDARGWSETYSFISRDNEANETNAFLFGDMGTSVPYSTFYRTQAESKSTVKWILRDLESLGHKPAFISHIGDISYARGFSWIWDEFFNLIEPIASRVPYHVCIGNHEYDWPLQPWRPSWSWGVYGTDGGGECGVPYSLKFKMPGNSSLPTGTGAPDTQNLYYSFDVGVVHFLYISTETNFLEGSDQYTFIKADLESVNRDRTPFVVVQGHRPMYTTSDEVRDAPLREKMLENLEPLLIKNNVTLALWGHVHRYERFCPLRNYSCVDVASGSLPMAATVHAVIGMAGQDWQAQWKPRPDHTNVPIFPQPKQSMYRGGEFGYTKLVATREKLTLTYIGNHDGEMHDIVEIQSGQIRKIGEG-EIGIAKELKLSWYIQGAGLLILGAFIGYVMGFLTRCRRDVVLRNTWTPVKSDEA
>CHILtrap
MALFEALIKTIAITFFVVI-SSSPS-TADVSLSVFPKSLTKSNRTVHVQWSGVPSPSSLDWLGIYNPPNSADDHFIGYLFLNSSPSWPSGAGDLHLPLVNLRSNYQFRLFRWKPEEVNYKHHDHDQNPLPGTRHRLTESEEVGFELEAAADQVHLSFTDGEDEMRVMFVTRDGKEEFVRYGLEEGKMYTITGTTVSRYERKDMCDSPANSTLGWRDPGFIHDAVMRNLAKGKKYFYKVGSDARGWSHTHSFISRDNKTNETIAYLFGDMGTSVPYATYYRSQEESKSTVKWILRDLEALGDKPSFISHIGDISYARGFSWIWDEFFNLIEPIASRAPYHVCIGNHEYDWPSQPWRPSWARAVYGTDGGGECGVPYSLRFKMPGNSSLPTGTGAPHTQNLYYSFDAGVVHFLYFSTETDFLPGGDQHIFIKADLRSVDRGKTPFVIVQGHRPMYTTSDEARDAPMRERMLESLEPLFVENNVTLALWGHVHRYERFCPLRNHSCG-----GAPAVATVHVVIGMGGQDWQASWKPRPDHVNVPIFPQPKESMFRGGEFGFVKLVATREKLTLTYIGNHDGEEHDRLEIRSGLVPEL------RVAGEVEFPWYAQGAGFLILGAVLGSALQLLARRRRGAVPSDAWTPVQNEET
>GASTelat
MPSSSTITQSLTVIIFIPI--FVCT-ASTVSLSVSPKVLTKLNHTVHIQWSGISSPSPVDWLGIYSPPESDNDNFIGYLFLNSSPSWRSGTGELRLPLVNLRSNYTFRLFRWKPEEVDYRHHDHDSNPLPGTRHRLAESEEVGFKGASLPDQVHLAFTDREDEMMVMFVTGGGEEELVRYGL-NGKMDSIVGTKVTRYNRKDMCDFPANSSFGWRDPGFIHDAIMTNLEAGKKYYYRVGSDARGWSETYSFISRDNEENMTIAYLFGDMGTAVPYKSFYRTQEESKLTVKWIFQDLKSLGDKPAFISHIGDISYARGFSWIWDEFLNLIEPIASRVPYHVCIGNHEYDWPLQPWRPSWSWSIYGKDGGGECGVPYSLKFKMPGNSSFPTGTGAPDTKNLYYSFDAGTVHFLYISTETDFLSGSDQYNFIKADLESVNRVRTPFVVVQGHRPMYTTSDETRDAPMRERMLENLEPLLVQNNVNLALWGHVHRYERFCALKNYSCVNTSSDSLSGAGTIHVVIGMAGQDWQSSWKPRPEHRNVPIYPQPKQSMYRGGEFGFTKLIATREKLTLTYIGNHDGEMHDIVEILSGQNDKLNDG-EVRNANKLKFPWYMQGAGILLLGIVLGYALGLLTRFRRDATLRYSWSPVKGEES
>CYMBensi
MP-SETLIAILAAIIFISI-YFSPT-AAAITLSISPKILTKSNHTVHIQWSGIPSPSSLDWLGIYSPPESANDNFIGYLFLNSSPSWPSGSGDLHLPLVNLRSNYTFRLFRWTPEEVDYRHHDHDQNPLPGTRHHLADSEEVGFEGASAPDQVHLAFTDREDEMRVIFVTGGGDEEFVNYGL-EGKMNNIVGTKVTRYERKDMCDSPANSSFGWRDPGFIHDGIMTNLEKGRKYYYRVGSDAKGWSETYSFISRDNEANETIAFLFGDMGTSVPYSTFYRTQEESKSTVKWILRDLEGLGDKPAFISHIGDISYARGFSWIWDEFFNLIEPIASMFPYHVCIGNHEYDWPLQPWRPSWSWGVYGTDGGGECGVPYSLKFKMPGNSSLPTGTGAPDTQNLYYSFDAGVVHFLYISTETDFLHGSDQYNFIKADLESVNRDKTPFVVVQGHRPMYTTSDEVRDAPMRERMLENLEPLLVENNVTLALWGHVHRYERFCPLRNYSCVDMVSDSLPMSATVHVVIGMAGQDWQAKWKPRPDHKDVPIYPQPKQSMYRGGEFGYTKLVATREKLTLTYIGNHDGEVHDIVEILSGQIPKIGDG-KVRVVSDLKLSWYLQGLGILILGAFIGYVLGFLTRCKRDAVPRNTWTPVKSEET
>PLATclav
--------------------------------------------------------------------------------------------------------------------------------MPGTRHRLAVSEEVEFELQAAAEQVHLSFTDRDDEMRVMFVTGDGKEAFVRYGLVEEKMDRIVGTDVTRYEMNDMCDSPANSTLGWRDPGFIHDGVMTNLEKGKKYYYRVGSDAAGWSGAHSFISRDNEANETIAFLFGDMGVSVPYATFYRSQEESTSTVRWILRDLDAVGDKPAFISHIGDISYARGFSWIWDEFFNLIEPIASRVPYHVCIGNHEYDWPSQPWRPSWSLGVYGTDGGGECGVPYSLKFKMPGNSTLPTGTTAPHTRNLYYSFDAGVVHFLYISTETDFLRGSDQYEFIAADLLSVDRDRTPFIVVQGHRPMYTTSNEARDAPMRERMLENLEPLFVEHNVTLALWGHVHRYERFCPLRNNTCLKMSPESAAAAATVHVVIGMGGQDWQASWKPRPNHPDVPIFPQPKESMYRGGEFGYTKLVATREKLTLVYIGNHDGQVHDTMEIWSGRAPKTGDGRRVVVAPNFELSWYVGGAGILMIGTILGSAFGFVTGRRRE---RNAWTPVKN---
>BORYspha
MDSSKTFLLFLSVSFFSLL-PSF---SSSVSISVSPRTLAKSNNVVRIQWSGVDSPSDLDWLGIYSPPNSGDKDFIGYVYLNSSKGWRSGSGSVDIPLVNLRSNYVFRIFRWSWNEVNYRHHDHDQNPLPGTRHPLATSEEIGFDGAGAPDQIHLSFTEREDEMRVMFITGDGSESFVNYGLDEEKMDGTVGTEVKRYERKDMCDFPANSSIGWRDPGFIHDGVMKNLTKGKRYYYRVGSDARGWSPIHSFISRDNDSNETIAFLFGDMGTDVPYATFYRTQEESRSTVKWILRDLEGLGDKPAFVSHIGDISYARGFSWIWDEFFNQIEPIASRVPYHVCIGNHEYDWPLQPWRPSWAFGVYGKDGGGECGIPYSLKFKMPGNSSLPTGTGAPDTRNLYYSFDAGVVHFLYISTETNFLQGSDQYKFIKADLESVNRDRTPFIVVQGHRPMYTTSNELRDYPMRERMLEHLEPLLVENNVTLALWGHVHRYERFCPMKNYRCVDTAPNSTSGGAPVHMVIGMAGQDWQAIWEPRSNHPDLPIFPQPIRSMYRGGEFGYTRLVATREKLTLTYIGNHDGEIHDMLEISSGQIPKVGGG-DKVVVVKSTFPWYVKGAGILMLGAFVGYVLGFVTRCRRDAA-QKTWTPVKSEEI
>GALEfabe
MDSSKTLIIFIVISIFIFV-SSISP-SAAVSLSVFPKTLTKSNRTVNIRWSGVPSPSSLDWLGIYSPPESADDQFIGYVFLNSSPSWPSGAGEVSLPLVNLRSNYTFRVFRWKPEEVNYRHHDHDHNPLPGTRHRLGETEEVGFKKASAADQVHLAFTDAEDEMRVLFLTGDGKEEFVSYGLVEGKMDRIVGTMVTRYEMKDMCDSPANTTLGWRDPGFIHDGVMTNLEKGKKYYYRVGSDARGWSETYSFISRDNGSNETVAFLFGDMGTSVPYSTFYRAQEESKLTVKWILRDLGIHGDKPSFVSHIGDISYARGFSWMWDEFFNLIEPIASRVPYHVCIGNHEYDWPSQPWRPSWSWGVYGTDGGGECGVPYSLKFKMPGNSSLPTGTGAPDTRNLYYSFDSGVVHFLYISTETDFLQGSDQYDFIKADLESVDRDKTPFVVVQGHRPMYTTSNEERDAPMRERMLENLEPLLVENDVTLALWGHVHRYERFCRLRNRSCAEVASTSAAPSGTVHVVIGMAGQDWQASWKPRPEHTDVPIYPQPRQSLYRGGEFGYTRLVATRKKLTLAYIGNHDGEVHDVLEILPDGIPKTDDN-KVEVVNGPRSSLYIQGAGILMFGALLGYALGSVTRFRR-----NTWTPVKSEET
>GOODpube
MAFYEALIL--FVSIFVAI-STSPS-SASVLLSVSPKALTKSNRTVHIQWSGVPSPSRLDWLGIYNPPNSSDDHFIGYLFLNSSLSWPSGAGELHLPLVNLRSNYTFRLFRWKPEEVNYRHHDHDQNPLPGTRHRLSESEEVGFELEAAAEQVHLSFTDGEDEMRVMFVTGDGKEEFVRYGLEVGKMDRIVGTKVTRYERTDMCDSPANSSLGWRDPGFIHDGVMTNLEKGKKYYYRVGSDATGWSDFYSFISRDNEANETIAYLFGDMGTSVPYATFYRTQEESKSTVKWILQDLEALGDKPSFISHIGDISYARGFSWIWDEFFNLIEPIASRVPYHVCIGNHEYDWPSQPWRPSWAWGVYGTDGGGECGVPYSLKFKMPGNSSLSTGTGAPHTQNLYYSFDAGVVHFLYISTETDFLQGSDQYNFIKTDLQSVNRDKTPFVIVQGHRPMYTTSNEVRDAPMRERMLENLEPLLVENNVTLALWGHVHRYERFCPLRNFTCMDASPETARGAATVHVVIGMAGQDWQASWKPRPDHTDVPIFPQLKESMYRGGEFGYTKLVATREKLTLTYIGNHDGEVHDLLEILSGHVPKISEG-QVRVSSELEFSWYTLGAGALMLGAILGYALGFVTRCRRHKVAGNTWTPVKNEET
>THELangu
MAFFETLILPIAISIFILI-SSSPS-GADVSISVFPKALTKANRTVHVQWSGVPSPSSLDWLGIYSPPSSADDHFIGYLFLNSSPSWPSGAGELHLPLVNLRSNYKFRLFRWKPEEVNYKHHDHDQNPLPGTRHRLAESEEVGFELDAAADQVHLSFTDGEDEMRVMFVTRDGKEEFVRYGLEEGEMDMIMGTTVTRYERKDMCDFPANSTLGWRDPGFIHDGVMKKLAKGKKYYYKVGSDARGWSDTYSFISRDNEANETIAYLFGDMGTSVPYATFYRSQNESKLTVKWILQDLESVGDKPSFISHIGDISYARGFSWIWDEFFNLIEPIASRVPYHVCIGNHEYDWPSQPWRPSWSLGVYGTDGGGECGVPYSLKFKMPGNSSLPTGTGAPHTRNLYYSFDAGVVHFLYVSTETDFLQDSDQYNFIKADLQSVNRDKTPFVIVQGHRPMYTTSNEERDAPMRQRMLESLEPLLVENNVTLALWGHVHRYERFCPLRNHTCGDISPESAPGAATVHVVIGMGGQDWQASWKPRPDHPNVPIFPQPKESMYRGGEFGFTKLVATREKLTLTYIGNHDGEVHDRLEIRSSHVPKVSDG-QVRVVSEVQFPWYAQGAGFLILGAMLGYALQLLTRCRRDAAPSNAWTPVKNEET
>CREMappe
MPSSETLFLTFATIIFTSI-S-SPT-SATITLSISPNTLTKSNHTVHIQWSGIPSPSSLDWLGIYSPPESANDNFIGYLFLNSSPSWSSGSGELRLPLVNLRSNYTFRLFRWTQEEVNYRHHDHDHNPLPGTRHRLAESEDVGFEGISVPDQVHLAFTDREDEMRVMFVAGGREEEFVKYGL-EEKMGSIVGTKVTRYERKDMCDSPANSSVGWRDPGYIYDGVMTNLEKGRKYYYRVGSDARGWSETYSFISRDNEANETIAFLFGDMGTSVPYSTFYRTQEESKSTVNWILRDLEDLGDKPAFISHIGDISYARGFSWIWDEFFNLIEPIASRVPYHVCIGNHEYDWPLQPWRPSWSWGLYGTDGGGECGVPYSLKFKMPGNSSIPTGTGAPDTKNLYYSFDAGAVHFLYISTETDFLHGSDQYNFIKTDLESVNRDRTPFVVVQGHRPMYTTSDEVRDAPMRERMLENLEPLLVGNNVTLALWGHVHRYERFCPLRNYSCVDIASDTLPMGATIHVVIGMAGQDWQASWKPRPDHTDVPIYPQPKQSMYRGGEFGYTKLVATREKLTLTYIGNHDGEMHDIVEIHSGQIHKIGDV-EFRVANELKFSWYIQGAGILILGAFIGYVLGFLTRCRRDAAPRNTWTPVKSEET
>BLETstri
MPSSETLILTLVTIIFTSI-AFSPT-AATISLSISPKTLTKSNHTVHIQWFGIPSPSSLDWLGIYSPPESANDNFIGYVFLNSSPSWPSGAGELRLPLVNLRSNYTFRLFRWKPEEVNYRHHDHDRNPLPGTRHRLAESEEVGFEGASAPDQVHLAFTDRDDEMRVMFVTGGGEEEFVRYGL-EGKMDSIVGTKVSKYQRKDMCDSPANSSFGWRDPGFVHDGVMTNLEKGRKYYYSVGSDARGWSETYSFISRDNEANETIAYLFGDMGTSVPYSTFYRTQAESKSTVKWILRDLEGLGDKPAFISHIGDISYARGFSWIWDEFFNLIEPIASRVPYHVCIGNHEYDWPLQPWRPSWSWGLYGTDGGGECGIPYSLKFKMPGNSSLPTGTGAPDTQNLYYSFDAGAVHFLYISTETDFLHGSDQYNFIKADLESVNRDRTPFVVVQGHRPMYTTSDEVRDAPMRERMLENLEPLLVENNVTLALWGHVHRYERFCPLRNYSCVDIASDSLPRAATVHVVIGMAGQDWQASWKPRPDHTDVPIYPQPKQSMYRGGEFGFTKLVATREKLTLTYIGNHDGEMHDIVEIQSGQIPKIGDG-EVRVVSEFKLSWYMQGAGILIIGAFIGYVLGFLTRCKRVAAPRNTWTPVKSEET
>ANOEroxb
MAFYESLIL--FVSIFIAV-SNSPS-SASVSLSVSPKTLTKSNRTAHIQWSGVPSPSPLDWLGIYNPPKSSDDHFIGYLFLNSSLSWPSGAGELRLPLVNLRSNYTFRLFRWKPEEVNYHHHDHDQNPLPGTRHRLAESEEVGFELEAAAEQVHLSFTDGEDEMRVMFVTGYGKEEFVKYGLEVGKMDRIVGTKVARYERTDMCDSPANSTLGWRDPGFIHDGVMTNLEKGKKYYYRVGSDATGWSDTYSFISRDNEANETIAYLFGDMGTSVPYATFYRTQEESKSTVKWILQDLEALGDKPSFISHIGDISYARGFSWIWDEFFNLIEPIASRVPYHVCIGNHEYDWPSQPWRPSWAWGVYGTDGGGECGVPYSLKFKMPGNSSLSTGTGAPHTRNLYYSFDAGVVHFLYISTETDFLQGSDQYNFIKTDLQSVNRDKTPFIIVQGHRPMYTTSNEVRDAPMRERMLENLEPLLLENNVTLALWGHVHRYERFCPLRNFTCGNVSPESMHGAATVHVVIGMAGQDWQASWKPRPDHTDVPIFPQPKESMYRGGEFGYTKLVATREKLTLTYIGNHDGEVHDRLEIFSGHVPKIRDG-QVRLVSGLGFSWYTQGAGALMLGAILGYALGFVTCCRRDNVARKTWTPVNNEEA
>SERAvome
MASLETLVLAFFISIYLAI-S-----SAEIVLSVSPKTLTKSNRTVRIHWSGVPSPSPLDWLGIYNPPNSADNHFIGYVFLNASLSWPSGAGDLHLPLVNLRSNYTFRLFRWKPEEVDYRRHDHDQNPLPGTRHRLAESGEVGFEAWASAEQVHLSFTDREDEMRVMFVTGDGKERFARYGMEEGKMDGIVGTEVSRYEMKDMCDSPANSSLGWRDPGFIHDGVMKNLNKGKKYYYRVGSDAEGWSPVYSFISRDSQANQTIAFLFGDMGTSVPYSTFYRSQQESISTVRWILRDLESAGDNPAFISHIGDISYARGFSWIWDEFFNLVEPIASRVPYHVCIGNHEYDWPSQPWRPSWSSGVYGTDGGGECGVPYSLRFNMPGNSTLPTGTGSPNTRNLYYSFDAGAVHFLYISTETNFLRGSDQHKFVEADLRGVDRDKTPFIVVQGHRPMYTTSREERDAPLRGRMLENLEPLFVEYNVTLALWGHVHRYERFCPLMNNTCQP---ES--AAATVHVVIGMGGQDWQASWRPRPEHPDVPIFPQPEESMYRGGEFGYTRLVATREKLTLSYVGNHDGEVHDTLEIWSGQ--RTVDGRRGIIAGDFEFSWYVGGAGFLMIGTIVGYGLGFVTRRRRE---TNAWTPVKNEDT
>ERYCpuss
MSSSKTLIQTLFTIIFISK-SISFT-SSKITFSISPKTLTRSNNTIQINWSGISSPSPLDWIGIYSPPESPNENFIGYIFLNSSPSYLSGSGNLNLPLVNLRSNYTFRLFRWKSEEINYRHHDHDQNPLPGTRHRLAESEEVGFEKAFEPNQIHLGFTDREDEMRVMFVTGGAEEEFVKYGL-EGKMDSIVGTKVMRYEMKDMCDSPANSSLGWRDPGFIHDGVMKNLVQGRKYYYRVGSDARGWSETYSFISRDNDANETIAFLFGDMGTSVPYSTFYRTQEESKSTVKWILRDLEEIGEKPVFISHIGDISYARGFSWIWDEFFSLIEPIASRVPYHVCIGNHEYDWPLQPWRPSWSLGVYGTDGGGECGVPYSLKFKMPGNSSLPTGTGAPDTQNLYYSFDVGVVHFVYISTETEFLRGSDQYNFIKADLESVNRNKTPYVVVQGHRPMYTTSDEVRDAPMRERMLENLEPLLVENNVTLALWGHVHRYERFCALRNYSCVDITSDSLPVSATVHVVIGMAGQDWQAKWKPRENHKDVPIFPQPKQSMYRGGEFGYTKLVATREKLTLTYIGNHDGKMHDIVEIRSGQAPKNGDV-DVDVVHKLKLSWHVEGLGILILGAFTGYVMGLLTRRKRDVVQANTWTPVKCEET
>APOSodor
MCSSEGSSLSLAISILLAGFSFCPS-AAAVSISVSPKTLIKSNRTVVIRWSGVPSPSSLDWVGIYSPPDSADDHFIGYLFLNSSPSWPSGSGELRIPLVNLRSNYAFRLFRWKPEEVNYRHHDHDHNPLPGTRHRLAQSDEVGFEHPAAPEQLHLSFTDRGDEMRVMFVTGYGKEEFVRYGL-DETMDRIVGTKVTRYERKDMCDSPANSSLGWRDPGFIHSGVMSNLEKGKKYYYSVGSDASGWGETYSFISRDNEANETIAFLFGDMGTSVPYATFYRAQEESKSTMQWILRDLKNLGNKPAFISHIGDISYARGFSWIWDEFFNLIEPIASRVPYHVCIGNHEYDWPLQPWRPGWSWGVYGTDGGGECGVPYSLKFTMPGNSSFPTGTGAPDTRNLYFSFDAGVVHFLYMSTETDFMQGSDQYNFIKHDLENVDRIRTPFIVVQGHRPMYTTSNEIRDAPMRERMLDHLEPLLVENNVTLALWGHVHRYERFCSLRNYSCVDASSYSNSGSATVHVVIGMAGQDWQASWKPRPDHTDLPIFPQPKQSMYRGGEFGYTKLVATREKLTLTYIGNHDGEVHDVVEIQSGLITEVGSR-DFIVVSEPKLSWYVQGAGILMLGAFIGYVLGFVTRCKRDAAPRNTWTPVKSEEM
>EPIDfulg
MTSFETLILALA-IIFISI-S-SPT-AATISLSISPKTLTKSNRTVHIQWSGVPSPSPLDWLGIYSPPQSANDNFIGYLFLNSSPSWSSGAGELHLPLVNLRFNYTFRLFRWTPEEVNYRRRDHDHNPLPGTRHRLAESEEVGFEGASSPDQVHLAFTDREDEMRVMFITGGGEEEFVKYGL-EGKMDSIIGTKVTRYERKDMCDSPANSSFGWRDPGYIHDGVMANLEKGRKYYYMIGSDARGWSETYSFISRNNEANETIAFLFGDMGTSVPYSTFYRTQEESKSTVKWILRDLEGLGDKPVFISHIGDISYARGFSWIWDEFFNLIEPIASRVPYHVCIGNHEYDWPSQPWRPSWSWGLYGTDGGGECGVPFSLKFKMPGNSSLPTGTAAPNTQNLYYSFDAGPVHFLYMSTETDFLRGGDQHNFIKADLESVNRDRTPFVVVQGHRPMYTTSDEARDAPIRERMLEDLEPLLVENNVTLALWGHVHRYERFCPLRNYSCVDMASDTSP-TATTHLVIGMAGQDWQASWKPRPDHTDVPIYPQPKQSMYRGGEFGYTKLVATRAKLTLTYIGNHDGEIHDIVEIQSGQIPKIGDG-EVRVASEFNLSWYMQGAGILLLGAFIGYVLGFLARCKRDAAPRNTWAPVKSEET
>CRYPlept
MAFYESLILPLAISVFVVI-SSSPS-TADVSLSVSPKALTKSNRTVHIQWSGVPSPSSLDWLGIYNPPNSSDDHFIGYLFLNSSPSWPSGAGDLHLPLVNLRSNYTFRLFRWKPEEVNYKHHDHDQNPLPGTRHRLAESDEVGFELAAAAEQVHLSFTDGDDEMRVMFVTRDGKEEFVRYGLDEGKMDTIMGTTVTRYERTDMCDFPANSSIGWRDPGFIHDGVMKNLRKGKKYYYTVGSDAGGWSDTYSFVSRNNKANETIAYLFGDMGTSVPYTTFYRSQEESKSTVKWILRDLEALGDKPSFISHIGDISYARGFSWIWDEFFNLIEPISSKAPYHVCIGNHEYDWPWQPWRPSWAWGVYGTDGGGECGVPYSLKFKMPGNSSLPTGTGAPHTQNLYYSFNAGVVHFLYISTETDFLQGSDQYNFIKADLQSVDRAKTPFVIVQGHRPMYTTSNEARDAPMRARMLEHLEPLLVENNVTLALWGHVHRYERFCPLRNFTCRDISPESVPRAATVHVVVGMGGQDWQASWKPRTDHANVPIFPQPKESMYRGGEFGFTKLVATREKLTLTYIGNHDGEVHDRLEIRSGHVPSISDG-HDRVVSGLEFPWYAQGAGFLILGAILGYALQFLTRCRRDSAAGNAWTPVKNEET
>EPIPhell
MPFSKTLSLSMATIIFISI-SFPPS-AATISLFISPKILTKSNHTVHIQWAGVQSPSSLDWLGIYSPPDSADDHFIGYLFLNSSPSWPSGAGELRLPLVNLRSNYTFRLFRWKLEEVNYRHHDHDNNPLPGTRHRLAESDEVGFDVASAPDQVHLAFTDREDEMRVMFVTEGGEEEFVRYGL-DRKMNRIVGTKVTRYERKDMCDSPANSSLGWRDPGFVHDGVMTNLEKGRKYYYRVGSDARGWSETYSFISRDNDANETIAYLFGDMGTSVPYATFYRTQAESRSTVKWILRDLEGLGNKPAFISHIGDISYARGFSWLWDEFFNLIEPIASRAPYHVCIGNHEYDWPLQPWRPSWSWGVYGTDGGGECGVPYSLKFKMPGNSSLPTGTGAPDTQNLYYSFDAGVVHFLYISTETDFLHGSDQYNFIKADLKSVNRDRTPFVVVQGHRPMYTSSNELRDAPMRERMLENLEPLLVENNVTLALWGHVHRYERFCPLRNHSCVDISSDSVPRAAIVHVVIGMAGQDWQASWKPRPDHTDVPVYPQPKQSMYRGGEFGYTRLVATREKLKLTYIGNHDGEMHDILEIQSDQIPKISED-EVRVVSEAKFSWHMQGVGILILGAFLGYFLGFLTRCRRDATPRNTWTPVKSEET
>CORYacti
MAFYETLIVPVAISVLILF-SSSPS-TADVSLSVSPKFLTKTNRTVHIHWSGVPSPSTLDWLGIYNPPNSADDHFIGYLFLNSSPSWPSGAGALYFPLVNLRSNYKFRLFRWKPEEVNYRHHDHDQNPLPGTRHRLAESEEVGFEHEAAAEQVHLSFADGEDEMRVMFVTRDGKEEFVRYGLEAGKMDMITGTTVSRYEKKDMCDSPANSTLGWRDPGFIHDGVMTNLGKGKKYYYTVGSDARGWSDTYSFISRDNEANETIAYLFGDMGTSVPYATFYRSQEESKSTIKLILQDLKALGDKPSFISHIGDISYARGFSWIWDEFFNLIEPVASRVPYHVCIGNHEYDWPSQPWRPSWAWGVYGTDGGGECGVPYSLKFKMPGNSSLPTGTGAPHTQNLYYSFDAGVVHFLYISTETDFLQGSDQYNFIKTDLQSVDRDKTPFIIVQGHRPMYTTSNEVRDAPMRERMLKNLEPLLVENNVTLALWGHVHRYERFCPLRNYTCSDISPEGVPGAATVHVVIGMAGQDWQASWKPRPDHTNVPIFPQPKESMFRGGEFGFTKLVATREKLTLTYIGNHDGEVHDRLEIWSGHVPKVRDD-QVTVVGEPHFSWYAQGASFLILGGILGYVLQFLTLCRRDAVPINTWTPVKNEET
>ERYCcris
MSSFEILIRTLFTIIFISI-SISFT-AAKITLSISPKTLTRSNNTVQIHWSGIPSPSSLDWIGIYSPPESLNENFIGYIFLNSSPSWLSGSGDLRLPLVNLRSNYTFRLFRWKPEEVNFRHHDHDQNPLPGTRHRLAESEEVGFDEASAPNQIHLAFTDREDEMRVMFVTGGADEEFVKYGL-EEKMDSIVGTKVTRYEMKDMCDSPANSSLGWRDPGFIHDGVMKNLQQGRKYYYRVGSDARGWSETYSFISRDNDANETIAFLFGDMGTSVPYSTFYRTQEESKSTVKWILRDLEEVGDKPVFISHIGDISYARGFSWIWDEFFSLIEPISSRVPYHVCIGNHEYDWPLQPWRPSWSLGVYGTDGGGECGVPYSLKFKMPGNSSLPTGTGAPDTKNLYYSFNVGVVHFVYISTETEFLRGSDQYNFIKADLESVDRDRTPYVVVQGHRPMYTTSDEVRDAPMRERMLENLEPLLVENNVTLALWGHVHRYERFCALRNYSCVDIASDSLPVSATVHVVIGMAGQDWQAKWKPRENHKDVPIFPQPKQSMYRGGEFGYTKLVATREKLTLTYIGNHDGEMHDIVEIRAGQVPTNGDV-DVRVVRKLKLSWHVEGLGILMLGAFTGYAMGLLTRRKRDVVPANTWTPVKCEET
>VANIplan
MDSSRTLILFV-ISIFLIVFSVFHS-VDAISLSVFPRILTKSNRTVTIRWSGVPTPSSLDWLGIYSPPSSADDHFIGYLFLNSSPSWPSGGGELSLPLVNLRSNYTFRLFRWKQEDVNYHHLDHDHNPLPGTRHRLGETEQVGFEGASSPDQVHLAFTDAEDEMRVLFLTGDGKEEFVSYGLLERKLDRIVGTKVTRYEMKDMCDSPANSTLGWRDPGFIHDGVMTNLKKGKKYYYKVGSDARGWSETYSFISRDNGANETVAFLFGDMGTSVPYSTFYRAQEESKLTVKWILRDLEILGDKPAFISHIGDISYARGFSWMWDEFFNLIEPIASKVPYHVCIGNHEYDWPLQPWRPSWAWGVYGTDGGGECGVPYSVKFKMPGNSSLPTGTGAPDTKNLYYSFDSGVVHFLYISTETDFLRDSDQYNFIKADLESVDREKTPFVIVQGHRPMYTTSNEERDAPMRERMLESLEPLLIENNVTLALWGHVHRYERFCRLRNYSCVDMPSNTIPDSGTVHVVIGMAGQDWQASWKPRPDHTDVPIYPQPIESMYRGGEFGYTKLVATRERLTLTYIGNHDGEVHDILEI-----PKIDEN-MVTRVSVTKLSWYIQVAGILMLGVLLGYVLGFVTLFKRVSKPSNAWTPVKSEET
>OPHRgarg
----------------------------------------------------------------------------------------------------------------------------------------------------------------------------------------------------------MCDSPANSSLGWRDPGFVHDGVMKNLERGKKYYYQVGSDAAGWSPTYSFISRNSQASKTIAFLFGDMGTSVPYSTFYRSQQESISTVRWILRDLESVGDNPAFISHIGDISYARGFSWIWDEFFNLVEPIASRVPYHVCIGNHEYDWPSQPWRPSWSNGVYGTDGGGECGVPYSRRFNMPGNSTLPTGTGSPNTRNLYYSFDAGPIHFLYISTETNFLRGSDQHEFIEADLRGVDRDKTPFIVVQGHRPMYTTSREERDEPLRERMLENLEPLFVDYNVTLALWGHVHRYERFCPLRNNTCQSE------SAGTVHVVIGMGGQDWQASWRPRPDHQDVPIFPQPAESMYRSGEFGYTRLVATREKLTLSYVGNHDGEVHDTLEIWSGR--RASDG-RGGGVTDFEL-WIVGGAVLLMIGTILGYCFVVLTHRRKE---KNVWIPVKNEVT
>OECEmacu
MPSSETSIVTLATIIFISI-SFSPT-NATITLSISPKTLTKSNHTVHIQWSGIPSPSSLDWIGIYSPPESANDNFIGYLFLNSSPSWPSGSGELRLPLVNLRSNYSFRLFRWTLEEVNYRHHDHDQNPLPGTRHRLAESEEVRFEGASAADQVHLAFTDREDEMRVMFVTGGGEEEFVKYGL-EGKLDSIVGTKVTRYERKDMCDSPANSSFGWRDPGFIHDGVMTNLQKGKKYYYRVGSDARGWSETYSFISRDNEANETIAFLFGDMGTSVPYSTFYRTQEESKSTVKWILRDLEGVGDKPVFISHIGDISYARGYSWIWDEFFNLIEPIASRVPYHVCIGNHEYDWPLQPWRPSWSWGSYGTDGGGECGVPYSLKFKMPGNSSLPTGTGAPDTQNLYYSFDAGVVHFVYISTETEFLRGSDQYNFIKADLESVDRDRTPFVVVQGHRPMYTTSDEVRDAPMREKMLENLEPLLVENNVTLALWGHVHRYERFCPLNNYSCVDIASDSSPMSATVHVVIGMAGQDWQANWKPRPDHKDVPIYPQPKQSMYRGGEFGYTKLVATREKLTLTYIGNHDGEMHDIVEIRSGQVPKIGDG-EVRAVDKLNISWYVQGLGILILGAFIGYVLGFLTRCKRDAVPRNTWTPVKCEET
>LECAnigr
MGSSKTLSLIVAISNLIIVSSISRS-AAAVSLSVSPKTLTKSNRTVNIRWSGVPSPSPLDWLGIYSPPDSADGNFIGYLFLNSSPSWSSGAGEISLPLVNLRSNYAFRVFRWLPEEVNYRHHDHDNNPLPGTRHRLGKSEEVGFDGASAPDQVHLAFTDAEDEMRVLFLTGDGNEEFVSYGLMEGKMDRIVGTKVTRYKKTDMCDFPANSTLGWRDPGFIHDGVMTNLEKGKKYYYKVGSDARGWSKTYSFISRDNKANETFAFLFGDMGTSVPYSTFYRAQEESKLTVKWIRRDMETFGDKPAFISHIGDISYARGFSWMWDEFFNLIEPIASRVPYHVCIGNHEYDWPLQPWRPSWSWGVYGKDGGGECGVPYSLKFKMPGNSSLATGTGAPDTKNLYYSFDSGVVHFLYISTETDFLQGSDQYNFIKADLASVDRDRTPFVVVQGHRPMYTTSNEERDAPMRERMLENLEPLFVEYNVTLALWGHVHRYERFCPLRNYTCL------APGLGTVHVVIGMAGQDWQASWKPRVDHTDVPIYPQPMLSKYRGGEFGYSRLVATREKLTLSYIGNHDGEVHDILEIHSGGIPNIDDTKKVGVVQTPRFLWYIQGAGVLMLGAFVGYVLGLITHRRKDAGPTNTWTPVKTEEA
>DRAKelas
MALFDSLIITIAIAFFVVI-YSSPS-AADVSLSFSPRSLTKSNRTVHVQWSGVPSPSSLDWLGIYNPPDSADDHFIGYLFLNSSPSWPSGAGDLRLPLVNLRSNYKFRLFRWKPEEVSYKHHDHDQNPLPGTRHRLAESEEVGFELEAAADQVHLSFTESEDEMRVMFVTRDGKEEFVRFGLEEGKMDMTVGTAVSRYEREDMCDAPANSTLGWRDPGFIHDGVMRNLGKGKKYYYKVGSDARGWSSTHSFISRDNESNETVAYLFGDMGTSVPYATFYRSQEESKSTVKWILQDLEALGDKPAFVSHIGDISYARGFSWIWDEFFNLIEPIASRAPYHVCIGNHEYDWPSQPWRPSWSWGVYGTDGGGECGVPYSLRFKMPGNSSLPTGTGAPHTRNLYYSFNAGVVHFLYISTETEFLPGSDQYSFIKADLRGVDRDKTPFVVVQGHRPMYTTSNEARDAPLRERMLESLEPLLVESNVTLALWGHVHRYERFCPLRNRSCGDAGNSSAPGAGTVHVVIGMAGQDWQASWKPRPDHADVPIFPQPKESMYRGGEFGFTKLVATREKLTLTYIGNHDGEVHDRLEISSGRVRRLGDG-QVRVVGEVEFPWYAQGAGFLILGAVLGYVLQFLTRRRGDAVPSSAWTLVKSEET
>DACThata
ASSVEAVILTFAISIFLAI-STVPSAAAEVFLSVSPKTLTKSNRTVHIQWSGVPSPSPLDWLGIYNPPNSADDRFIGYLFLNSSLSWPSGAGELHLPLVNLRSNYAFRLFRWKPEEVNYHHHDHDQNPLPGTRHRLAESGEVGFELQAAAEQVHLSFTDREDEMRVMFVTGDGKEAFARYGLVEEKMDRIVGTEVTRYEMNDMCDSPANSTLGWRDPGFIHGGVMTNLEKGKKYYYRVGSDAAGWSCAHSFISRDNEANETIAFLFGDMGTSVPYATFYRSQEESKSTVSWILRDLEAVGDKPAFISHIGDISYARGFSWIWDEFFNLVEPIASRVPYHVCIGNHEYDWPSQPWRPSWSLGVYGTDGGGECGVPYSLKFKMPGNSTLPTGTRAPHTRNLYYSFDAGVVHFLYISTETDFLRGSDQYEFIEEDLRSVDRDKTPFIVIQGHRPMYTTSNEVRDAPMRERMLENLEPLFVENNVTLALWGHVHRYERFCPLRNSTCLKMSPESASAAATVHLVIGMGGQDWQASWRPRPDHLDVPIFPQPKESMYRGGEFGYTKLVATREKLTLVYIGNHDGKVHDTLEIWSGRVRKTGDGLQVGVAGNFEFSWYIGGAGFLMIGTILGYALGFVTRRRRE---TNAWTPVKNEDT
>HYPOheme
-------------------------------------------------------------------------------------------------------------------------------------------------------------------MRVLFLTGDGSDAVVGYGLEEGRLDMEVGTEVRRYEKGDMCDFPANDSIGWRDPGWVHDGVMKGLERGRRYYYRVGSEAKGWSPTYSFISRDNEANETIAFLFGDMGTAVPYSTFYRTQDESRSTVKWILRDIEGLGDKPAFISHIGDISYARGFSWIWDEFFNMIEPIASRLPYHVCIGNHEYDWPLQPWRPSWAYGVYGKDGGGECGIPYSIKFKMPGNSSLPTGTGAPHTQNLYYSFDAGVVHFLYISTETNFLQGSDQYNFIKADLESVNRSKTPFIVVQGHRPMYTTSNELTDAPMRERMLESLEPLLVENNVTLALWGHVHRYERFCPIKNYSCVGATSNSTSWGSPVHVVIGMAGQDWQPIWEPRSNHPDVPIYPQPERSMYRGGEFGYTRLVATREKLTLTYIGNHDGEMHDIVEIPSGQLQAVGGNDDVKVVVEPIFSWYVKGGSILLFGAFVGYVLGFVTRCRRDAAPRATWTPVKSEEI
>CALAplic
MAFYKSLILPVAISFFLLI-SSSTTGAGNISLSVSPKSLTKSSRTIHIQWSGVPSPSPLDWIGIYNPPDSADDHFIGYVFLNSSVSWPSGAGEIYLPLVNLRSNYRFRIFRWKPEEVNYRHHDHDQNPLPGTRHRLAESEELGFEFEAAAEQVHLSFTDLEDEMRVMFVTKDGKEEFVKYGLEEGNMYMITGTTVARYERKDMCDFPANSTLGWRDPGFIHEGVMRNLGNGKKYYYTVGSDARGWSETYSFISRDNEANETIAYLFGDLGTSVPYSTFYRSQEESKSTVKWILQDLEALNNKPSFISHIGDISYARGFSWIWDEFFNLIEPIASRVPYHVCIGNHEYDWPSQPWRPSWASGVYGTDGGGECGVPYSLKFRMPGNSSLPTGTGAPHTQNLYYSFDAGVVHFLYISTETDFLRGSDQYNFIKTDLESVNRDRTPFVIVQGHRPMYTTSNEVTDAPMRERMLGNLEPLLIENNVTLALWGHVHRYERFCPLRNYTCGDTSPESVTGAATVHVVIGMGGQDWQASWRPRPDHPDVPIFPQPKESMYRGGEFGFTKLVATREKLTLTYIGNHDGKVHDMLEIWSGHVPKARDD-KVAVVSKLQSSWYVQGAGFLFLGAILGYVLRFLTRRRRDVSPVNTWTPVKIEEG
>CALAtsoo
MPSSETPILTFATIIFISI-SFSPS-AATISLSISPKTLTKSNHTVHIQWSGILSPSSLDWLGIYSPPGSSNDNFIGYLFLNSSPSWPSGAGELRIPLVNLRSNYTFRLFRWKPEEVNYRHHDHDHNPLPGTRQRLAESEEVGFERASAPDQLHLAFTDREDEIRVMFVTGGGEEEFVRYGL-EGKMDSIVGTKVTGYERKDMCDSPANSSFGWRDPGFIHDGVMTNLEKGRKYYYRVGSDARGWSETYSFISRDNEANETIAYLFGDMGTSVPYSTFYRTQEESKSTVKWILRDLEGLGDKPAFISHIGDISYARGFSWIWDEFFNLIEPIASRVPYHVCIGNHEYDWPLQPWRPSWSWGLYGTDGGGECGVPYSLKFKMPGNSTLPTGTGAPDTQNLYYSFNVGAVHFLYISTETDFLHSSDQYNFIKADLESVNRDRTPFIVVQGHRPMYTTSDEVRDVPMRERMLENLEPLLVENNVTLALWGHVHRYERFCPLRNYSCVDIASDSLPMSATVHVVIGMAGQDWQASWKPRPDHRDVPIYPQTKQSMYRGGEFGYTKLFATREKLTLTYIGNHDGEMHDIVEIQSGQIPKIGDG-EVRVVSELKFSWYIQGAGILILGAFIGYALGFLTRCKRDASPRNTWTPVKSEET
>PHAIflav
MPSSKTLILTLATIICISI-SFPST-AATISLSISPKTLTKSNHTVHIQWSGIPSPSSLDWLGIYSPPESSNDNFIGYLFLNSSPSWPSGAGELRLPLVNLRSNYTFRVFRWKPEEVNYHHHDHDHNPLPGTRHRLAESEEVGFERASAPDQVHLAFTDREDEIRVMFVTGGGEEEFVRYGL-EGKMDSIVGTKVTRYERKDMCDSPANSSFGWRDPGFIHDGVMTNLEKGRKYYYRVGSDARGWSETYSFISRDNEANETIAYLFGDMGTSVPYSTFYRTQEESKSTVKWILRDLEGLGDKPTFISHIGDISYARGFSWIWDEFFNLIEPIASRVPYHVCIGNHEYDWPLQPWRPSWSWGLYGTDGGGECGVPYSLKFKMPGNSTLPTGTGAPDTQNLYYSFDAGAVHFLYISTETDFLHSSDQYNFIKADLESVNRDRTPFVVVQGHRPMYTTSDEVRDAPMRERMLENLEPLLVENNVTLALWGHVHRYERFCPLRNYSCVDIASDSLPMSATVHVVIGMAGQDWQASWKPRPDHRDVPIYPQTKESMYRGGEFGYTKLFATREKLTLTYIGNHDGEMHDIVEIQSGQIPKIGDG-EVRVVSELKFSWYIQGAGILILGGFIGYVLGFLTRCKRDASPRNTWTPVKSEET
>HAEMdisc
MAFYESLIL--LVSIFIAA-STSPS-SASVSLSVSPKTLIKSNRTARIQWSGVPSPSPLDWLGIYSPPNSSDEHFIGYLFLNSSLSWPSGAGELRLPLFNLRSSYTFRLFRWKPEEVDYRHRDHDQNPLPGTRHRLAESEEVAFELEAAAEQVHLSFTDGEDEMRVMFVTRDGKEEFVRYGLDAGKTERIVGTKVARYERTDMCDSPANSSLGWRDPGFIHEGVMTNLEKGKKYYYRVGSDATGWSNTFSFISRDNEADETIAYLFGDMGTSVPYATFYRTQEESKSTVQWILRDLEALGDKPSFISHIGDISYARGFSWIWDEFFNLIEPIASRVPYHVCIGNHEYDWPSQPWRPSWARGVYGTDGGGECGVPYSLKFKMPGNSSLSTGTGAPHTQNLYYSFDAGVVHFLYISTETDFLQGSDQYNFIKTDLQSVDRDKTPFVVVQGHRPMYTTSNEVRDVPMRERMLENLEPLLVENNVTLALWGHVHRYERFCPLRNFTCGDVSPESVHGAATVHVVIGMAGQDWQASWKPRPDHTDVPIFPQPKESMYRGGEFGYTKLVATREKLTLTYIGNHDGEVHDRLEIFSGHVPKTSDG-QVRVIGELELSWSAQGAGALMLGAILGFALGFLIRRRRDNVARNTWTPVMNEEK
>CYMBmann
MP-SETLIAVLTAIIFISI-NFTPT-DAAITLSISPKILTKSNHTVHIQWSGIPSPSSLDWLGIYSPPESANDNFIGYLFLNSSPSWPSGSGDLHLPLVNLRSNYTFRLFRWTPEEVDYRHHDHDQNPLPGTRHHLAESEEVGFEGASAPDQVHLAFTDKEDEMRVMFVTGGGDEEFVNYGL-EGKMNNIVGTKVTRYERKDMCDSPANSSFGWRDPGFIHDGVMTNLEKGRKYYYRVGSDAKGWSETYSFISRDNEANETIAFLFGDMGTSVPYSTFYRPQEESKSTVKWILRDLEGLGDKPAFISHIGDISYARGFSWIWDEFFNLIEPIASMFPYHVCIGNHEYDWPLQPWRPSWSWGVYGTDGGGECGVPYSLKFKMPGNSSLPTGTGAPDTKNLYYSFDAGVVHFLHISTETDFLHGSDQYNFIKADLESVNRDKTPFVVVQGHRPMYTTSDEVRDAPMRERMLENLEPLLVENNVTLALWGHVHRYERFCPLRNYSCVDIVSDSLPMSATVHVVIGMAGQDWQANWKPRPDHKDVPIYPQPKQSMYRGGEFGYTKLVATREKLTLTYIGNHDGEVHDIVEILSGQIPKIGDG-KVRVVSDLKLSWYLQGLGILILGAFIGYVLGFLTRCKRDAVPRNTWTPVKSEET
>CYPRflav
MAFSETLILYLAISIVVVI-YSSPSVAAVVSLSVSPQTLTKSNRTVHIRWSGVPSPSSLDWLGIYSPPDSADDHFIGYLFLNSSPSWPSGAGELRLPLVNLRSNYTFRLFRWKPEEVNYHHHDHDHNPLPGTRHRLAETDEVGFERASRPDQLHLAFTDRDNEMRVMFVTADGNEEFVRYGL-EGEMDRIAGTKVKRYERKDMCDSPANSTLGWRDPGFIHDGFMTNLERGKKYFYRVGSDARGWSETYSFISRDNEANETIAYLFGDMGTSVPYATFYRAQEESKSTVKWILQDLESLGDKPAFISHIGDISYARGFSWIWDEFFNLIEPIASRVPYHVCIGNHEYDWPLQPWRPSWSWGVYGTDGGGECGIPYSLKFQMPGNSSLPTGTGSPDTQNLYYSFDVGFVHFLYISTETDFLQGSDQYNFIKDDLESVNRDKTPFVVFQGHRPMYTTSSEERDAPMRQRMLENLEPLLVENNVTLALWGHVHLYERFCPLRNNSCVDISSDSVPGNATVHVVIGMAGQDWQANWKPRPDHTDVPIYPQPEQSMYRGGEFGYTKLVATREKLTLTYIGNHDGEVHDIVEIQSVRVPKIGDG-EVRVVSEPKFTLYIQGAGILILGAFLGYFLGFVTRCRRDAAPKNNWTPVKSEEI
>GOODfuma
MAFYEALIL--FVSIFVAI-STSPS-SASVSLSASPKALTKSNRTVHIQWSGVPSPSRLDWLGIYNPPNSSDDHFIGYLFLNSSLSWPSGAGELNLPLVNLRSNYTFRLFHWKPEEVNYRHHDHDQNPLPGTRHRLAESEEVGFELEAAAEQVHLSFTDGEDEMRVMFVTGDGKEEFVRYGLEVGKMDRVVGTKVTRYVRTDMCDSPANSTLGWRDPGFIHDGVMTNLEKGKKYYYRVGSDATGWSDFYSFISRDNEANETIAYLFGDMGTSVPYATFYRTQEESKSTVKWILQDLEALGDKPSFISHIGDISYARGFSWIWDEFFNLIEPIASRVPYHVCIGNHEYDWPSQPWRPSWAWGVYGTDGGGECGVPYSLKFKMPGNSSFSTGTGAPHTQNLYYSFDAGVVHFLYISTETNFLQGSDQYNFIKTDLQSVNRDKTPFVIVQGHRPMYTTSNEVRDAPMRERMLENLEPLLVENNVTLALWGHVHRYERFCPLRNFTCGDVSPKNVHGAATVHVVIGMAGQDWQASWKPRPDHTDVPIFPQPKESMYRGGEFGYTKLVATREKLTLTYIGNHDGEVHDRLEILSGHVPKISEG-QVRVSSGLEFSWYTQGAGALMLGAILGYALGFVTRCRRDNVTRNTWTPVKNEET
>EPIDpuni
MTSFETLILALA-IIFISI-S-SPT-AATISLSISPKTLTKSNRTVHIQWSGVPSPSPLDWLGIYSPPQSANDNFIGYLFLNSSPSWSSGAGELHLPLVNLRFNYTFRLFRWTPEEVNYRRRDHDHNPLPGTRHRLAESEEVGFEGASSPDQVHLAFTDREDEMRVMFITGGGEEEFVKYGL-EGKMDSIIGTKVTRYERKDMCDSPANSSFGWRDPGYIHDGVMANLEKGRKYYYMIGSDARGWSETYSFISRNNEANETIAFLFGDMGTSVPYSTFYRTQEESKSTVKWILRDLEGLGDKPVFISHIGDISYARGFSWIWDEFFNLIEPIASRVPYHVCIGNHEYDWPSQPWRPSWSWGLYGTDGGGECGVPFSLKFKMPGNSSLPTGTAAPNTQNLYYSFDAGPVHFLYMSTETDFLRGGDQHNFIKADLESVNRDRTPFVVVQGHRPMYTTSDEARDAPIRERMLEDLEPLLVENNVTLALWGHVHRYERFCPLRNYSCVDMASDTSP-TATTHLVIGMAGQDWQASWKPRPDHTDVPIYPQPKQSMYRGGEFGYTKLVATRAKLTLTYIGNHDGEIHDIVEIQSGQIPKIGDG-EVRVASEFNLSWYMQGAGILILGAFIGYVLGFLARCKRDAAPRNTWAPVKSEET
>ORCHital
MASAEIRILTFAISIFLTI-SSAP-AAAEVFLSVSPKTLTKSNRTVHIQWSGVPSPSPLDWIGIYNPPNSKDDHFIGYLFLNSSLSWPSGAGELRLPLVNLRSNYAFRLFRWKPEEVNYHHHDHDQNPLPGTRHRLAESEEVAFELQAAAEQVHLSFTDREDEMRVMFVTGDGKEAFVRYGLEEEKMDWIVGTKVSRYEMSDMCDSPANSTLGWRDPGFIHDGVMTNLEKGKKYYYRVGSDAGGWSGAHSFISRDNEANETIAFLFGDMGTSVPYATFYRSQEESKSTVSWILRDLEAVGDKPAFISHIGDISYARGFSWIWDEFFNLIEPIASRVPYHVCIGNHEYDWPTQPWRPSWSLGVYGTDGGGECGVPYSLKFKMPGNSALPTGTGAPHTRNLYYSFNVGVVHFLYISTETDFLRGSDQYVFIESDLRSVDRDKTPFIVVQGHRPMYTTSRESRDAPLRERMLENLEPLFVENNVTLALWGHVHRYERFCPLRNNTCRKMSPESAAGAATVHVVIGMGGQDWQASWNPRPDHPDVPIFPQPKESMYRSGEFGYTKLVATREKLTLAYIGNHDGEVHDTLEVWSGRTRKTGDGHRVGVAGNFEFSWYVGGAGFLMIGTILGYAFGFVTRRRAP---RNSWIPVKNEDS
>PHRAlind
MASSKTLILSLAIFIIGAI-SSPPS-SAAVSLSVFPKTLTKSNRTVQIRWSSVPSPSSLDWIGIYSPPDSADDHFIGYLFLNSSSSWPSGAGELRLPLVNLRSNYTFRLFRWMPVEVNYHHHDHDHNPLPGTRHRLAETDEVGFERASRPDQVHLAFTDRDNEMRVMFVTADGEEEFVRYGL-EGEMDRIAGTKVARYEKKDMCDSPANSTLGWRDPGFIHDGLMTNLERGKKYFYMVGSDARGWSETYSFISRDNEANETIAYLFGDMGTSVPYVTFYRAQEESKSTVKWILRDLESLGDKPAFISHIGDISYARGFSWIWDEFFNLIEPIASRVPYHVCIGNHEYDWPLQPWRPSWSWGVYGTDGGGECGVPYSLKFKMPGNSSLPTGTGAPDTQNLYYSFDVGFVHFLYISTETDFLRGSAQYNFIKDDLESVNRDKTPFVVVQGHRPMYTTSNEERDAPMRERMLENLEPLLVENNVTLALWGHVHRYERFCPLRNKICVDISSNSLPGNATVHVVIGMAGQDWQASWKPRPDHTDMPIYPQPEQSMYRGGEFGYTRLVATREKLTLAYIGNHDGEVHDIVEIQSGRVPKIGDG-EVEVFSDSKFSWYIQVAGILMFGAFLGYVLGFVTRCRRDAAPRNNWTPVKSEEI
>PHALmode
MPSSETLILTLAASIFITI-SFPPI-AATIILSISPKTLTKANDTVHIKWSGIPSPSSLDWLGIYSPPESANDNFIGYIFLNSSSSWPSGAGELRLPLVNLRSKYTFRLFRWTPEEVNYRHHDHDHNPLPGTRHRLAESEEVGFEGASAPDQVHLAFTDKEDEMRVMFVTGGVEEEFVKYGL-VGKMINIVGTKVTRYERKDMCDSPANSSFGWRDPGFIHDGVMTNLEKGRKYYYRVGSDARGWSETYSFISRDNEANETNAFLFGDMGTSVPYSTFYRTQAESKSTVKWILRDLESLGDKPAFISHIGDISYARGFSWIWDEFFNLIEPIASRVPYHVCIGNHEYDWPLQPWRPSWSWGVYGTDGGGECGVPYSLKFKMPGNSSLPTGTGAPDTQNLYYSFDVGVVHFLYISTETDFLEGSDQYTFIKADLESVNRDRTPFVVVQGHRPMYTTSDEVRDAPLRERMLENLEPLLIKNNVTLALWGHVHRYERFCPLRNYSCVDVASGSLPMAATVHVVIGMAGQDWQAQWKPRPDHTDVPIFPQPKQSMYRGGEFGYTKLVATREKLTLSYIGNHDGEMHDIVEIQSGQIRKIGDG-EIGIAKELKLSWYIQGAGLLILGAFIGYVMGFLTRCRRDVVLRNTWTPVKSDEA
>CYPRbard
MASSETLILSLTISIILIISSSSPS-AAAVSLSVSPKTLTKSNRTVHIRWSGVPSPSSLDWLGIYSPPDSADDHFIGYLFLNSSPSWPSGAGELRLPLVNLRSNYTFRLFRWKPEEVNYHHRDHDHNPLPGTRHRLTETDEVGFERASRPDQVHLAFTDMDNEMRVMFVTSDGKEEFVRYGL-EGEIDRIAGTKVTRYERKDMCDSPANSTLGWRDPGFIHDGFMTNLERGKKYFYRVGSDARGWSETYSFISRDNEANETIAYLFGDMGTSVPYATFYRAQEESKSTVKWILQDLESLGDKPAFISHIGDISYARGFSWIWDEFFNLIEPIASRVPYHVCIGNHEYDWPLQPWRPSWSWGVYGTDGGGECGIPYSLKFQMPGNSSLPTGTGAPDTQNLYYSFDVGFVHFLYISTETDFLQGSDQYNFIKDDLESVNRDKTPFVVFQGHRPMYTTSNEERDAPMRQRMLDNLEPLLVENNVTLALWGHVHRYERFCPLRNSSCVDISSDSIPGNATIHVVIGMAGQDWQASWKQRPDHTDVPIYPQPEQSMYRGGEFGYTKLVATREKLTLTYIGNHDGEVHDIVEIQSGRVPKIGDG-EVRVVGETKFSWYIQGAGILMLGGFLGYVLGFVTRCRRDAAPKNNWTPVKSEEI
>DRAKthyn
MALFESLIITIAIAFFVVI-YSSPS-AADVSLSVLPRSLTKSNRTVHVQWSGVPSPSSLDWLGIYNPPDSADDHFIGYLFLNSSPSWPSGAGDLHLPLVNLRSNYKFRLFRWKPEEVSYKHHDHDHNPLPGTRHRLAESEEVGFELEAAADQVHLSFTESEDEMRVMFVTRDGKEEFVRFGLEEGKMDMTVGTAVSRYEREDMCDAPANSTLGWRDPGFIHDGVMRNLGKGKKYYYKVGSDARGWSSTHSFISRDNESNETIAYLFGDMGTSVPYATFYRSQEESKSTVKWILQDLEALGDKPAFVSHIGDISYARGFSWIWDEFFNLIEPIASRVPYHVCIGNHEYDWPSQPWRPSWSWGVYGTDGGGECGVPYSLRFKMPGNSSLPTGTGAPHTQNLYYSFDAGVVHFLYISTETEFLPGSDQYNFIKADLRGVDRDKTPFVVVQGHRPMYTTSNEARDAPLRERMLESLEPLLVESNVTLALWGHVHRYERFCPLRNRSCGN---SSAPGAATVHVVIGMGGQDWQASWKPRPDHADVPIFPQPKESMYRGGEFGFTKLVATREKLTLTYIGNHDGEVHDRLEISSGRVRRLGDG-QVRVVGEVEFPWYAQGAGFLILGAVLGYVLQFLTRRRGDAVPSSAWTPVKSEET
>CALAcreb
MAFYKSLILPVAIFFILLI-SSSTTGAGNVSLSVSPKSLTKSSRTIHIQWSGVPSPSPLDWIGIYNPPDSADDHFIGYVFLNSSVSWPSGAGEIYLPLVNLRSNYRFRIFRWKPEEVNYRHHDHDQNPLPGTRHRLAESEELGFEFEAAAEQVHLSFTDLEDEMRVMFVTKDGKEEFVRYGLEVGNMYMITGTTVARYERKDMCDFPANSTLGWRDPGFIHEGVMRNLGNGKKYYYTVGSDARGWSETYSFISRDNEANETIAYLFGDLGTSVPYSTFYRSQEESKSTVKWILQDLEALNNKPSFISHIGDISYARGFSWIWDEFFNLIEPIASRVPYHVCIGNHEYDWPSQPWRPSWASGVYGTDGGGECGVPYSLKFRMPGNSSLPTGTGAPHTQNLYYSFDAGVVHFLYISTETDFLQGSDQYNFIKTDLESVNRDRTPFVIVQGHRPMYTTSNEVTDAPMRERMLGNLEPLLIENNVTLALWGHVHRYERFCPLRNYTCGDISPESVTGAATVHVVIGMGGQDWQASWRPRPDHPDVPIFPQPKESMYRGGEFGFTKLVATREKLTLTYIGNHDGKVHDMLEIWSGHVPKARDD-KVAVVSKLQSSWYVQGAGFLFLGAILGYVLRFLTRRRRDVPPVNTWTPVKIEEG
>MEXIxero
MASSKTLILSLAIFIIGAI-SSSPSAAAAVSFSVFPKTLSKSNRTVQIRWSGVPSPSSLDWIGIYSPPDSADDHFIGYLYLNSSPSWSSGAGELSLPLVNLRSNYTFRLFRWLPAEVNYRHHDHDHNPLPGTRHRLAETDEVGFMRASRPDQVHLAFTDRDNEMRVMFVTADGKEEFVRYGS-GIEMDRIAGTKVARYGRKDMCDSPANSTLGWRDPGFVHDGLMTNLERGKQYFYMVGSDARGWSETYNFISRDNEANETIAFLFGDMGTTVPYATFYRAQEESKSTVKWILRDLDNLGDKPAFISHIGDISYARGFSWIWDEFFNLIEPIASRVPYHVCIGNHEYDWPLQPWRPSWSWGIYGTDGGGECGIPYSLKFKMPGNSSLPTGTGAPDTQNLYYSFDVGFVHFLYISTETNFLQGSDQYNFIKDDLESVNRDKTPFVVVQGHRPMYTTSNEERDAPIRQRMLENLEPLLVKNNVTLALWGHVHRYERFCPLRNNSCVDLSSNSVHGNATVHVVIGMAGQDWQASWKPRPDHTDVPIYPQPEQSMYRGGEFGYTRLVATREKLTLAYIGNHDGEVHDIVEIQSGQVHKIGDG-E--VVSDSKLSWYSQVAGILMLVALLGYVLGFVTRCRKDAAPNNNWTPVKREEI
>MICRparv
MAFHEILILPFAVSVFIFC-SSSTT-TADVSLSVSPKSLTKSNRTVHVQWSGVPSPSSLDWLGVYNPPNSADDHFIGYLFLNSSPSWSSGAGELHFPLVNLRSNYKFRLFRWKPEEVNYKHHDHDQNPLPGTRHRLAESEEIGFELEAAAEQVHLSFTDAEDEMRVMFVTKDGKEEFVRYGLEEGKMDMIMGTTVFRYERKDMCDSPANSTLGWRDPGFIHDGVMGNLKKGRKYYYTVGSDARGWSETHSFISRDNEANETIAYLFGDMGTSVPYATFYRTQEESKSTVKWILRDLEALGDKPSFVSHIGDISYARGFSWIWDEFFNLIEPIASRVPYHVCIGNHEYDWPSQPWRPSWSWGVYGTDGGGECGVPYSLKFKMPGNSSLPTGTGAPHTRNLYYSFDAGVVHFLYISTETDFLQGSDQYNFIKNDLQSVNRDKTPFVIVQGHRPMYTTSNEVRDAPMRERMLENLEPLLVENNVTLALWGHVHGYERFCPLRNNTCRDISPETVPVAATVHVVIGMAGQDWQASWKPRPDHTNVPIFPQPKQSMYRGGEFGFTKLVATREKLTLTYIGNHDGEVHDRLEIMSGQVPKISDG-QVGVVNGLELSWYTQGAGFLMLGAILGYALQFLILCRRDAAPANTWSPVKNEET
>DENDnobi
MVSSETLILTLATMFFISI-FFSPT-AATISLTVSPKTLTKSNHSVRIQWSGIPSPSSLDWLGIYSPPESANDNFIGYLFLNSSPSWPSGAGELRIPLVNLRSNYSFRLFRWKPEEVNYRHRDHDHNPLPGTRHRLAESEEVGFEGASAPDQVHLAFTDREDEMRVMFLTGGGEEEFVRYGL-EGKMDSIVGTKVTKYERKDMCDFPANSSLGWRDPGFIHDGVMTNLEKGKKYYYRVGSDARGWSETFSFISRDNEANETIAYLFGDMGTSVPYSTFYRTQEESKSTVKWILRDLEGLGDKPAFISHIGDISYARGFSWIWDEFFSLIEPIASRVPYHVCIGNHEYDWPLQPWRPSWSWGLYGTDGGGECGVPYSLKFKMPGNSSFPTGTGAPDTQNLYYSFDAGVVHFLYISTETDFLRGSDQYNFIKADLESVNRDRTPFVVVQGHRPMYTTSDEERDTPMRERMLENLEPLLVENNVNLALWGHVHRYERFCPLRNYSCVDIGSDSLPKAATVHVVIGMAGQDWQASWKPRSDHTDVPIYPQPKQSMYRGGEFGYTKLVATREKLTLTYFGNHDGEMHDIVEIQSGQIPKISAG-EVRVVSELKFSWYMQGAGILILGAFIGYVLGFLIRCKRDAAQKNTWTPVKSEET
>MASDpict
MPSFKTLTLTLTLTTFIFI--SSPT-LASITLSISPKTLTKSNHTIQIQWSGVPSPSPLDWLGIYSPPQSPNDSFIGYIFLNSSPSWSSGAGQLLVPLVNLRSNYSFRLFRWTADEVNYHHRDHDHNPLPGTRRRLAESEEVGFERAFAPDQVHLGFTDREDEMRVMFVTGGGEEEFVKYGL-EGKMDSIVGTKVRRYERKDMCDSPANSSFGWRDPGFVHDGVMRKLGKGRKYYYRVGSDAKGWSETYSFISRDNEANETIAFLFGDMGTSVPYSTFYRTQDESKSTVKWILRDLESLGDKPAFISHIGDISYARGFSWIWDEFFNLIEPIASKVPYHVCIGNHEYDWPLQPWRPSWSWGVYGKDGGGECGIPFSLKFKMPGNSSLPTGTGAPDTQNLYYSFDVGAVHFLYISTETDFLRGSDQYNFIKADLENVNRVRTPFVVVQGHRPMYTTSDEVRDAPMRERMLESLEPLLVENNVTLALWGHVHRYERFCPLRNNSCVDVTSNT---SATTHVVIGMAGQDWQASWKPRPDHTDVPIFPQPEQSMYRGGEFGYTKLVATREKLTLTYIGNHDGEMHDIVEIQSGVIPKIGDG-EVSVVSRFKLSWYMQGAGVLIFGTFIGYVMGILIQRKRVIEPRNTWTPVKSEET
>PHAItank
MPSSETLILTIATIICISI-SFSPT-AATISLSISPKTLTKSNHTVHIQWSGIPSPSSLDWLGIYSPPESSNDNFIGYLFLNSSPSWPSGAGELRLPLVNLRSNYTFRLFRWKPEEVNYRHHDHDHNPLPGTRHRLAESDEVGFERASAPDQLHLAFTDKEDEIRVMFVTGGREEEFVRYGL-EGKMDSIVGTKVTRYEMKDMCDSPANSSFGWRDPGFIHDGVMKNLEKGRKYYYRVGSDARGWSETYSFISRDNEANETIAYLFGDMGTSVPYSTFYRTQEESKSTVKWILRDLEGLGDKPAFISHIGDISYARGFSWIWDEFFNLIEPIASRIPYHVCIGNHEYDWPSQPWRPSWSWGLYGTDGGGECGVPYSLKFKMPGNSTLPTGTGAPDTQNLYYSFDAGAVHFLYISTETDFLHSSDQYNFIKADLESVNRDRTPFVVVQGHRPMYTTSDEVRDAPMRERMLENLEPLLVENNVTLALWGHVHRYERFCPLRNYSCVDIATDSLPMSATVHVVIGMAGQDWQASWKPRPDHRDVPIYPQAKQSMYRGGEFGYTKLFATREKLTLTYIGNHDGEMHDIVEIQSGQIPKIGDG-EVKVVSELNLSWYMHGVGILILGAFIGYALGFLTRCKRDVLPRNTWTPVKSEET
>NEUWmali
MGSSETSNIHLAITILVAAISFSSS-ASAVSVSVYPNILTKSNRTVHIRWSGVPSPSFLDWLGIYSPPNSADDHFIGYLFLNSSPSWPSGSGELRIPLVNLRSNYAFRLFRWKPEEVNYHHHDHDHNPLPGTRHRLAQSEEVRFEHAAAPEQLHLAFTDREDAMRVMFVTGNGEEAFARYGL-DETMDRIVGTKVTRYERKDMCDSPANSTLGWRDPGFIHSGVMSNLEKGKKYYYSVGSDASGWSETYNFISRDNEANETIAFLFGDMGTSVPYATFYRAQEESKSTVKWILRDLEKLGDRSAFISHIGDISYARGFSWIWDEFFNLIEPIASRVPYHVCIGNHEYDWPLQPWRPGWSWGVYGTDGGGECGVPYSLKFTMPGNSSLPTGTGAPDTQNLYYSFDAGVVHFLYISTETDFTAGSDQYNFIKHDLENVDRSRTPFVVVQGHRPMYTTSNEARDAPMRERMLDHLEPLLVENNVTLALWGHVHRYERFCPLRNYSCVDTSSDSNSGSATVHVVIGMAGQDWQASWKPRPDHTDVPIFPQPKQSMYRGGEFGFTKLVATKEKLTLTYIGNHDGEVHDIVEIQSGRIPKVSSG-EFRVGSVPKFSLFVQGAGILLLGAFIGYVLGFITRCRRDAVVQNTWTPVKSEEI
>CALEmajo
MAFSETILLPIALTFLIVV-SPSPS-TADVSLSVAPKSLTKSNRTVHVRWSGVPSPSALDWLGIYNPPNSADDHFIGYLFLNTSPSWPSGAGELRLPLVNLRSNYKFRLFRWKPEEVNYKHHDHDQNPLPGTRHRLAESGEVGFELEAAADQVHLSFTDSEDEMRVMFVTRDGKEEFVRYGSEEGKMDTITGTTVSRYERKDMCDFPANSTLGWRDPGFIHEGVMSHLGKGKKYYYKVGSDARGWSGTYSFVSRDSEADETVAYLFGDMGTSVPYATFYRSQEESRSTVKWILRDLEALGDRPSFVSHIGDISYARGFSWIWDEFFNLIEPIASRVPYHVCIGNHEYDWPSQPWRPSWSWGVYGTDGGGECGVPYSLRFKMPGNSSLPTGTGAPHTRNLHYSFDAGAVHFLYISTETDFLPGSDQHSFIEADLRSVDREKTPFVIVQGHRPMYTSSNEARDAPMRERMLESLEPLLVENNVTLALWGHVHRYERFCPLRNGTCVDASPESAPGAAAVHVVIGMAGQDWQASWKPRPDHQNVPIFPQPKESMYRGGEFGFTKLVATREKLTLTYIGNHDGEVHDRLEIRSGRSPKLGDA-QVRVAGEVQFPWYAQGAGFLMLGAAIGYALKFLTRGRGDAVPSNAWTPVKNEEA
>DIURorie
MAFYGTMILPVAISVFILI-SSSPS-TADVSLSVFPKSLTKSNRTVHIQWSGVPSPSSLDWIGIYNPPNSSDNHFIGYLFLNSSPSWPSGAGELHLPLVNLRSNYKFRLFRWKLEEVNYKHHDHDQNPLPGTRHRLAESEEVGFVREAAAEQVHLSFTDIEDQMRVMFVTRDGKEEFVRYGSEEGNMDMIMGTKVTRYERTDMCDSPANSTLGWRDPGFIHDGVLRNLGKGKKYYYTVGSDARGWSDTYNFISRDNEANETIAYLFGDMGTSVPYATFYRAQEESRSTIKWILRDLEALGDKPSFISHIGDISYARGFSWIWDEFFNLIEPVASRVPYHVCIGNHEYDWPSQPWRPSWSLGVYGTDGGGECGVPYSLKFKMPGNSSLPTGTGAPETQNLYYSFDAGVVHFVYISTETDFLQGSDQYSFIKSDLQSVDREKTPFVVVQGHRPMYTTSNEVRDAPMREKMMENLEPLLVENNVTLALWGHVHRYERFCPLRNHTCVDISPATVPGAATVHVVIGMAGQDWQASWKPRADHTDVPIFPQPKESMYRGGEFGFTKLVATREKLTLTYIGNHDGEVHDRLEISSSHVREVGNG-QVTVVSEIGFPWYAQGAGFLVLGAILGYALQFLARCRGDGGGSNTWTPVKNVET
>ANOEemei
MAFYESLIL--FVSIFIAV-SNSPS-SASVSLSVSPKTLTKSNRTAHIQWSGVPSPSPLDWLGIYNPPNSSDDHFIGYLFLNSSLSWPSGAGELRLPLVNLRSSYKFRLFRWKPEEVNYHHHDHDQNPLPGTRHRLAESEEVGFELEAAAEQVHLSFTDGEDEMRAMFVTGYGKEEFVKYGLEVGKMDRIVGTKVARYERTDMCDSPANSTLGWRDPGFIHDGVMTNLEKGKKYYYRVGSDATGWSDTYSFISRDNEANETIAYLFGDMGTSVPYATFYRTQEESKSTVKWILQDLEALGDKPSFISHIGDISYARGFSWIWDEFFNLIEPIASRVPYHVCIGNHEYDWPSQPWRPSWAWGVYGTDGGGECGVPYSLKFKMPGNSSLSTGTGAPHTRNLYYSFDAGVVHFLYISTETDFLQGSDQYNFIKTDLHSVNRDKTPFIIVQGHRPMYTTSNEVRDAPMRERMLENLEPLLLENNVTLALWGHVHRYERFCPLRNFTCGNVSPESMHGAATVHVVIGMAGQDWQASWKPRPDHTDVPIFPQPKESMYRGGEFGYTKLVATREKLTLTYIGNHDREIHDRLEIFSGHVPKIRDG-QVRVVSGLGFSWYTQGAGALMLGAILGYALGFVTCCRRDNVARNTWTPVNNEEA
>PAPHhirs
MTSFEIQILSLAIFIIGAI-SSSTS-AAAVSLSVVPKTLTKSNRTVQIRWSGVPSPSSLDWIGIYSPPESSDDHFIGYLFLNSSSSWLSGAGELRLPLVNLRSKYTFRLFRWMLEEVNYHHHDHDHNPLPGTLHRLAETDEVGFERASRPDQVHLSFTDSDNEMRVMFLTADGKEEFVRYGL-EGEMDRIAGTKVARYERKDTCDSPANSTLGWRDPGFIHDGIMTNLEKGKKYFYMVGSDARGWSETYSFISRDNEANETIAYLFGDMGTSVPYTTFYRAQEESKSTVKWILRDLESLGDKPAFISHIGDISYARGFSWIWDEFFNLIEPIASRVPYHVCIGNHEYDWPLQPWRPSWSWGVYGTDSGGECGIPYSLKFKMPGNSSLPSGTGAPATQNLYYSFDVGFVHFLYISTETDFLRGSDQYNFIKDDLESVNRDKTPFVVVQGHRPMYTTSNEERDAPMRERMLENLEPLLVDNNVNLALWGHVHRYERFCPLRNNSCVDISSNSVPGNATVHVVIGMAGQDWQASWKPRPDHTDMPIYPQPEQSMYRGGEFGYTRLVATGEKLTLAYIGNHDGEVHDIVEIQSGRVPKIGDG-EVRVVSDPKFSWYIQVAGILMLGAILGYVLGFVSRCRRDAAPKNNWTPVKSEEI
>MOLIcapi
MAISRNPLLFL---LLLLL-PSTLS-SAAVTLSVAPKTLTRSDNTARIRWSGVPSPSDLDFLAIYSPPESADRDFIGYVFLNRSSGWRSGSGSVSLPLVNLRSDYAFRIFRWTRDEVNPRRHDHDQNPLPQTRHRLASSEAVGFAHPAGSDQVHLSFTEREDEMRVLFVTGDGSESVVGYGLEEGRLDKEVGTEVRRYEKADMCDFPANDSIGWRDPGWLHDGVMKGLERGRRYYYRVGSEAKGWSHTYSFISRDNESNETIAFLFGDMGTAVPYSTFYRTQDESRSTVKWILRDIEGLGDKPAFISHIGDISYARGFSWIWDEFFNMIEPIASRLPYHVCIGNHEYDWPLQPWRPSWAYGVYGKDGGGECGIPYSIKFKMPGNSSLPTGTGAPHTQNLYYSFDAGVVHFLYISTETNFLQGSDQYNFIKADLESVNRSKTPFIVVQGHRPMYTTSNELRDAPMRERMLESLEPLLVENNVTLALWGHVHRYERFCPIKNYSCVGATSNSTSWGSPVHVVIGMAGQDWQPIWEPRSDHPDVPIFPQPERSMYRGGEFGYTRLVATREKLTLTYIGNHDGAMHDIVEIPSGQLHAVGGNDGVKVVVEPTFSWYVKGGSILLLGAFVGYVLGFVTRCRRDATPRATWTPVKSEEI
>PAPHconc
MASSEIQILSLAILIIGAI-S-SPS-AAAVSLSVVPKTLTKSNRTVQIRWSGVPSPSSLDWIGIYSPPNSSDDHFIGYLFLNSSHSWPSGAGELRLPLVNLRSKYTFRLFRWMPEEVNYHHHDHDHNPLPGTLHRLAETDEVGFERASRPDQVHLSFTDSDNEMRVMFLTADGKEEFVRYGL-EGEMDRIAGTKVARYERKDMCDSPANSTLGWRDPGFIHDGIMTNLEKGKKYFYMVGSDARGWSETYSFISRDNEANETVAYLFGDMGTSVPYTTFYRAQEESKSTVKWILRDLESLGDKPAFISHIGDISYARGFSWIWDEFFNLIEPIASRVPYHVCIGNHEYDWPLQPWRPSWSWGVYGTDGGGECGVPYSLKFKMPGNSSLPSGTGAPATQNLYYSFDVGFVHFLYISTETDFLRGSDQYNFIKDDLESVNRDKTPFVVVQGHRPMYTTSNEERDAPMRERMLENLEPLLVDNNVTLALWGHVHRYERFCPLRNNSCVDISSNSVPRNATVHVVIGMAGQDWQASWKPRPDHTDMPIYPQPEQSMYRGGEFGYTRLVATVEKLTLAYIGNHDGEVHDIVEIQSGQVPKIGDG-EFRVVSDPKFSWYIQVAGILMLGAILGYVLGFVTRCRRDAAPKNNWTPVKSEEI
>CALAsini
MPSSETPILTLVTIISISI-SFSPS-AATISLSISPKTLTKSNHTVHIQWSGIPSPSSLDWLGIYSPPGSSNDNFIGYLFLNSSPSWPSGAGELRLPLVNIRSNYTFRLFRWKPEEVNYRHHDHDHNPLPGTRHRLAESEEVGFERASAPDQLHLAFTDREDEIRVMFVTGGGEEEFVRYGL-EGKIDSIVGTKVSRYERKDMCDSPANSSFGWRDPGFIHDGVMTNLEKGRKYYYRVGSDARGWSETYSFISRDNEANETIAYLFGDMGTSVPYSTFYRTQEESKSTVKWILRDLEGLGDKPAFISHIGDISYARGFSWIWDEFFNLIEPIASRVPYHVCIGNHEYDWPLQPWRPSWSWGLYGTDGGGECGVPYSLKFKMPGNSTLPTGTGAPDTQNLYYSFDAGAVHFLYISTETDFLHSSDQYNFIKADLESVNRDRTPFVVVQGHRPMYTTSDEVRDVPMRERMLENLEPLLVENNVTLALWGHVHRYERFCPLRNYSCVDIASDSLPMSATVHVVIGMAGQDWQASWKPRPDHRDVPIYPQTKQSMYRGGEFGYTKLFATREKLTLTYIGNHDGEMHDIVEIQSGQIPKIGDG-EVRVVSELKFSWYIQGAGILILGAFIGYALGFLTRCKRDASPRNTWTPVKSEET
>SELEaequ
MASSETLIPSLSIFIIVAI-SSFPS-AAAVSLSVFPKTLTKFNRTVHIRWSGVPSPSSLDWFGIYCPPDSSDDNFIGYLFLNSSTSWPSGAGELRLPLVNLRSNYTFRLFRWKQEEVNYHHHDHDHNPLPGTRHRLAETDEVGFERASRPDQVHLAFTDRDNEMRVMFVTADGKEEFVSYGL-DGQMDRIAGTKVTRYERKDMCDSPANSTLGWRDPGFIHDGLMTNLERGNKYFYRVGSDARGWSETYSFISRDSEANETIAYLFGDMGTSVPYATFYRAQEESKSTVKWILQDLESLGDKPAFISHIGDISYARGFSWIWDEFFNLIEPIASRVPYHVCIGNHEYDWPLQPWRPSWSWGVYGTDGGGECGIPYSLKFKMPGNSSLPTGTGAPDTQNLYYSFDVGFVHFLYISTETDFLRGSDQYNYIKDDLESVNRDKTPFVVVQGHRPMYTTSNEERDAPMRERMLENLEPLLVENNVTLALWGHVHRYERFCPLRNNSCLDISSDSVTGNATIHVVIGMAGQDWQASWKPRPDHTDVPIYPQPEQSMYRGGEFGYTRLVATREKLTLTYIGNHDGEVHDIVEIQSGRVPKIGDG-EVRVFSEPKFSWYIQGAGILMLGAILGYALGFATRCRRDATPKNNWTPVKSEEI
>GYMNdens
MASAEALILTFAICIFLAI-SSAPSAAAEVFLSVSPKTLTKSNRTVHIQWSGVPSPSPLDWIGIYNPPNSADNHFIGYLFLNSSLSWTSGAGELHLPLVNLRSNYAFRLFRWKPEEVNYHHHDHDQNPLPGTRHRLAESEEVGFELQAAAEQVHLSFTDREDEMRVMFVTGDGKEAFARYGLVEEKMDRIVGTEVTRYEMNDMCDSPANSTLGWRDPGFIHGGVMTNLEKGKKYFYRVGSDAAGWSSAHSFISRDNEANETIAFLFGDMGTSVPYATFYRSQEESKSTVSWILRDLEAVGDKPAFISHIGDISYARGFSWIWDEFFNLIEPIASRVPYHVCIGNHEYDWPSQPWRPSWSLGVYGTDGGGECGVPYSLKFKMPGNSTLPTGTRAPHTRNLYYSFDAGVVHFLYISTETDFLRGSDQYEFIEEDLRRVDRDKTPFIVVQGHRPMYTTSNEARDAPMRERMLENLEPLFVENNVTLALWGHVHRYERFCPLRNNTCRKMSPESASGAATVHVVIGMGGQDWQASWKPRPDHLDVPIFPQPKESLYRGGEFGYTKLVATKEKLTLVYIGNHDGEVHDTLEIWSGRVRKTHDGRRVGVAGNFEFSWYVGGAVFLMIGTILGYALGFVTRGRRE---RNAWTPVKNEDT
>VANIshen
MDSSKTLISPV-ISIFIIVFSVFPS-IAAISLSVFPRILTKSNRTVTIRWSGVPSPSSLDWLGIYSPPGSADDHFIGYLFLNSSPSWPSGAGEVSLPLVNLRSNYTFRLFRWKPEEVNYHHLDHDHNPLPGTRHRLGETEQLGFEGASAPDQIHLAFTDAEDEMRVLFLTGDGKEEFVSYGLVEGKMDRIVGTKVTRYEMKDMCDWPANSTLGWRDPGFIHDGVMTNLEKGKKYYYRVGSDARGWSESYSFISRDNGANETVAFLFGDMGTSVPYATFYRAQEESKLTVKWILRDLEILGDKPAFISHIGDISYARGFSWMWDEFFNLIEPIASKVPYHVCIGNHEYDWPLQPWRPSWALGVYGTDGGGECGVPYSLKFKMPGNSSLPTGTGAPDTKNLYYSFDSGVVHFLYVSTETDFLQGSDQYNFVKADLESVDRDKTPFVIVQGHRPMYTTSNEDRDAPMRERMLESLEPLLIENNVTLALWGHVHRYERFCRLRNYSCVDMPGNSITESGTVHVVIGMAGQDWQASWKPRPDHTDVPIYPQPMESMYRGGEFGYTKLVATREKLTLTYVGNHDGQVHDILEI-----PKIDES-TVTVVSVTKFSWYIQVAGILMLGVLLGYVLGFVPLYKRVATPSNAWTPVKAEET
>NEUWzoll
MGSSETSTIRLVITILVAAISFSPS-ASAVSVSVYPNILTKSNRTVHIRWSGVPSPSSLDWLGIYSPPDSADDHFIGYLFLNSSPSWPSGSGELRVPLVNLRSNYAFRLFRWKPEEVNYHHHDHDHNPLPGTRHRLAQSEEVRFEHAAAPEQLHLAFTDREDAMRVMFVTGNGEEAFARYGL-DETMDRIVGTKVTRYERKDMCDSPANSTLGWRDPGFIHSGVMSNLEKGKKYYYSVGSDASGWSETYNFISRDNEANETIAFLFGDMGTYVPYATFYRAQEESKSTVKWILRDLEKLGDRSAFISHIGDISYARGFSWIWDEFFNLIEPIASRVPYHVCIGNHEYDWPLQPWRPGWSWGVYGTDGGGECGVPYSLKFTMPGNSSLPTRTGAPDTRNLYYSFDAGVVHFLYISTETDFTAGSDQYNFIKHDLENVDRSRTPFVVVQGHRPMYTTSNEVRDAPMRERMLDHLEPLLVENNVTLALWGHVHRYERFCPLRNYSCVDASSDSNSGSATVHVVIGMAGQDWQASWKPRPDHTDVPIFPQPKQSMYRGGEFGFMKLVATKEKLTLTYIGNHDGEVHDIVEIQSGRIPKASSG-EFRVGSVPKFSLFVQGAGILLVGAFIGYVLGFITRCRRDAVVQNTWTPVKSEEI
