# Supplementary material for: Orchid Phylotranscriptomics: The Prospects of Repurposing Multi-Tissue Transcriptomes for Phylogenetic Analysis and Beyond
Source: Front Plant Sci. 2022 May 27;13:910362. doi: 10.3389/fpls.2022.910362 (PMC9196242; doi:10.3389/fpls.2022.910362)
Supplement: Supplementary file 4 [file Data_Sheet_3.zip › ortho_MSA/r1/OG0009098.fa]

>ANOEemei
MAGESKNWILLVTARAPTNIAVIKYWGKRDETLILPINDSISVTLDPDHLSATTTVAVSPSFEKDRMWLNRKEISLSGGRYQNCLKELRNRAGVFEDEKRGIHIEKDDWNKLHVHIDSYNNFPTAAGLASSAAGFACLVFSLAKLMNVNEELGQLSAIARQGSGSACRSLYGGFVKWNKGNEMSGSDSIAVQLADESHWDDLVIIVAVVSSRQKETSSTSGMRESVETSSLIQHRAKAVVPSRILQMEEAIRNKDFSSFVQLTCADSNQFHAVCLDTSPPIFYMNDTSHRIINLVERWNRHEGTPQVAYTFDAGPNAVMIAPNQKVAAHLLQRLLFYFPPAP-D-NELDSYVLGNKKILQEAGLQSLSIIEALQPPPEA---KA-PVQRYGGDVSYFICTRPGRGPVIL-GDDQALICSQTGLPK---
>ANOEroxb
MAGESKNWILLVTARAPTNIAVIKYWGKRDETLILPINDSISVTLDPDHLSATTTVAVSPSFEKDRMWLNRKEISLSGGRYQNCLKELRNRAGVFEDEKRGIHIGKDDWNKLHVHIDSYNNFPTAAGLASSAAGFACLVFSLAKLMNVNEELGQLSAIARQGSGSACRSLYGGFVKWNKGNEMSGSDSIAVQLADESHWDDLVIIVAVVSSRQKETSSTSGMRESVETSSLIQHRAKAVVPSRILQMEEAIRNKDFSSFVQLTCADSNQFHAVCLDTSPPIFYMNDTSHRIINLVERWNRHEGTPQVAYTFDAGPNAVMIAPNQKVAAHLLQRLLFYFPPAP-D-NELDSYVLGNKKILQEAGLQSLSIIEALQPPPEA---KA-PVQRYGGDVSYFICTRPGRGPVIL-GDDQALICSQTGLPK---
>APOSodor
MAGEINKWILMVTTRAPTNIAVIKYWGKRDEKLILPINDSISVTLDLNHLSATTTVAISPSFEEDRMWLNGKEIPLSGGRYQNCFREIRSRAGDFKDEKRGIHIKKEDWYKLHFHIASYNNFPTAAGLASSAAGFACLVFSLAKLMNVNDDLSQLSAIARQGSGSACRSLYGGFVKWAMGNDLNGSDSVAIQLARETHWSDLVIIIAVVSSRQKETSSTTGMRESVETSTLLQHRAQVLVPGRILQMEDAIRNRDFSSFARLTCVDSNQFHAICLDTNPPIFYMNDTSHKLINLVERWNRHEGTPQVAYTFDAGPNAVMIAKDQKAATHLLQRLLFYFPPPP-E-NEMSSYVLGDKTILQEAGIQSLNDIKALRPPPEVNN-EA-STRRYPGDVSYFICTRPGKGALVLEEEDEALIDSQTGLPK---
>APOSshen
MAGEMNKWILMVTTRAPTNIAVIKYWGKRDEKLILPINDSISVTLDLNHLSATTTVAVSPSFEEDRMWLNGKEIPLSGGRYQNCLREIRSRAGDFKDEKRGIHIKKEDWCKLHFHIASYNNFPTAAGLASSAAGFACLVFSLAKLMNVNDDLSQLSAIARQGSGSACRSLYGGFVKWAMGNDLNGSDSVAIQLARETHWSDLVIIIAVVSSRQKETSSTTGMRESVETSTLLQHRAQVLVPGRILQMEDAIRNRDFSSFARLTCVDSNQFHAICLDTNPPIFYMNDTSHKLINLVERWNRHEGTPQVAYTFDAGPNAVMIAKDQKAATHLLQRLLFYFPPPP-E-NEMSSYVLGDKTILQEAGIQSLNDIKALRPPPEVNN-EA-STRRYPGDVSYFICTRPGKGALVLEEEDEALIDTQTGLPK---
>BLETstri
MAGESDKWILMATARAPTNIAVIKYWGKRDETLILPINDSISVTLDPDHLSATTTVAVSPRFEKDRMWLNGKEIPLSGGRYQNCLRELRNRAGDFKDEKRGIVIKKEGWNKLHFHIASYNNFPTAAGLASSAAGFACLVFSLAKLMNVKEELGQLSAIARQGSGSACRSLYGGFVKWAMGNETSGSDSIAVQLANETHWKDLVIIVAVVSSRQKETSSTSGMRESVETSSLIQHRAKAVVPSRILQMEEAIKNRNFSSFARLTCADSNQFHAVCLDTSPPIFYMNDTSHRIINLVERWNRHEETPQVAYTFDAGPNAVMIAPNRKVASHLLQRLLFYFPPAP-D-NELSSYVLGDNTILKEAGIQSLNSIEALKQPPEAKD-QV-QAQRFAGDVSYFICTRSGKGPVVLVEDDQALISSQTGLPK---
>BORYspha
MTGDSQKWILTATARSPTNIAVIKYWGKRDETLILPINDSISVTLDPDHLSATTTVAVSPSFESDRMWLNGKEISLSGGRFQSCLREIRNRAGDVEDEKKGIRIRKADWGRLHVHIASYNNFPTAAGLASSAAGFACLVFSLAKLMNVNEELGQLSAIARQGSGSACRSLYGGFVKWAMGNNANGSDSIAVQLTSETHWDDLVIVIAVVSARQKEMSSTTGMRESVETSTLLQHRAKVVAPSRILQMEEAIRNRDFQSFARLTCADSNQFHAVCLDTSPPIFYMNDTSHRIIGLVERWNRSEGTPQVAYTFDAGPNAVMIAPNRKVAALLVQRLLFYFPPPP-N-NELTSYMLGDKSILLEAGVQSLQDIEALLPPPEIKD-NV-PFQRSPGDVSYFICTKPGRGAMSL-SEDQALISSETGLPK---
>CALAcreb
MAGESKKWMLMATARSPTNIAVIKYWGKRNEDLILPINDSISITLDPDHLSATTTVAVSPSFEKDRMWLNGEEILLTGGRYQSCLRELRNRAGEIKDEKKGIHIAKDDWNKLRVHIASYNNFPTAAGLASSAAGFACLVFSLAKLMNVKEELGQLSAIARQGSGSACRSLYGGFVKWTMGNEMSGRDSIAVQLANETHWDDLVIIVAVVSSRQKEISSTSGMRESVETSSLIQHRAKTVVPSRILQMEEAIRNKDFSSFVRLTCADSNQFHAVCLDTSPPIFYMNDTSHRIINLVERWNRHEGTPQVAYTFDAGPNAVMIAPNQKVATQLLQRLLFYFPPAA-E-NELNRYVLGDQSILREAGLESLNNIEGLVPPPEAKH-KI-SVQRYGGEVSYFICTKPGRGPTILEDEDQALISSQTGLPK---
>CALAplic
MAGESKKWMLMATARSPTNIAVIKYWGKRNEDLILPINDSISITLDPDHLSATTTVAVSPSFEKDRMWLNGEEILLTGGRYQSCLRELRNRAGEFKDEEKSIHIAKDDWNKLCVHIASYNNFPTAAGLASSAAGFACLVFSLAKLMNVKEELGQLSAIARQGSGSACRSLYGGFVKWTMGNEMSGRDSIAVQLANETHWDDLVIIVAVVSSRQKEISSTSGMRESVETSSLIQHRAKTVVPSRILQMEEAIMNKDFSSFVRLTCADSNQFHAVCLDTSPPIFYMNDTSHRIINLVERWNRHEGTPQVAYTFDAGPNAVMIAPNQKVATQLLQRLLFYFPPAA-E-NELNRYVLGDQSILREAGLESLNNIEGLLPPPEAKH-KI-SVQRYGGEVSYFICTKPGRGPTILEDEDQALISSQTGLPK---
>CALAsini
MAVESQKWILMATARAPTNIAVIKYWGKRDESLILPINDSISVTLDPDHLSATTTVAVSPSFEKDRMWLNGKEIPLSGGRYQNCLRELRSRAGDFKDERRGIRIKKEDWNKLHFHIASYNNFPTAAGLASSAAGFACLVFSLAKLMNVKEELGQLSAIARQGSGSACRSLYGGFVKWTTGNEMSGSDSIAVQLANETHWKDLVIIVAVVSSSQKETSSTSGMRESVETSSLIQHRAKAVVPIRILQMEEAIRNRDFSSFARLTCADSNQFHAVCLDTSPPIFYMNDTSHRIINLVERWNRHEKAPQVAYTFDAGPNSVLIAPNRKVALNLLQRLLFYFPPAP-D-NELNSYVVGDKTIIQEAGIQSLNDIESLKPPPEAKD-DV-SVRRFAGDVSYFICTRSGKGPAVLVEEDQDLISSLTGLPKRLT
>CALAtsoo
MAVESQKWILMATARAPTNIAVIKYWGKRDESLILPINDSISVTLDPDHLSATTTVAVSPSFEKDRMWLNGKEIALSGGRYQNCLRELRSRAGDFKDEKRGIRIKKEDWNKLHFHIASYNNFPTAAGLASSAAGFACLVFSLAKLMNVKEELGQLSAIARQGSGSACRSLYGGFVKWTRGNEMSGSDSIAVQLANETHWKDLVIIVAVVSSRQKETSSTSGMRESVETSSLIQHRAKAVVPIRILQMEEAIRNRDFPSFARLTCADSNQFHAVCLDTSPPIFYMNDTSHRIINLVERWNRHEKTPQVAYTFDAGPNSVLIAPNRKVALNLLQRLLFYFPPAP-D-NELNSYVVGDKTIIQEAGIQSLNDIESLKPPPEAKD-DV-SVRRFAGDVSYFICTRSGKGPAVLVEEDQDLISSLTGLPK---
>CALEmajo
MAGESEKWILMATARAPTNIAVIKYWGKRNESLILPINDSISITLDPEHLSATTTVAVSPSFENDRMWLNGKEIPLSGGRYQNCLRELRNRAGEFKDDKRGIHIGKHEWDKLHFHIASYNNFPTAAGLASSAAGFACLVFSLAKLMNVKEELGQLSAIARQGSGSACRSLYGGFVKWTMGNEMSGSDSVAIQLANETHWDGLVIIVAVVSSRQKETSSTSGMRESVETSSLIQHRAKAVVPRRIMQMEEAIRNKDFSTFARLTCADSNQFHAVCLDTSPPIFYMNDTSHRIINLVESWNRHKGTPQVAYTFDAGPNAVMVAPNQEVAAHLLQRLLFHFPPAP-D-TELSSYVLGDNKILQEAGLQSLSSIEGLQPPPEA---KA-PFPRYRGDVSYFICTRPGKGPEMLAGEDQALISPHTGLPK---
>CEPHdama
MAGGSQQWILMATARAPTNIAVIKYWGKRDETLILPINDSISVTLDPDHLSATTTVAVSPSFEKDRMWLNGKEITLSGGRYQNCLRELRNRAGGFKDEKRGIQIKKEDWNKLHFHIASYNNFPTAAGLASSAAGFACLVFSLAKLMNVKEELGQLSAITRQGSGSACRSLYGGFVKWTMGNETSGSDSIAVQLANETHWEDLVIVVAVVSSKQKETSSTSGMRESVETSSLIQHRAKAVVPSRILQMEDAIRKRDFSSFARLTCADSNQFHAICLDTSPPIFYMNDTSHRIINLVERWNQHEGTPQVAYTFDAGPNAVMIARNRKVATHLLQRLLFYFPPAP-D-NELSSYVLGDKTLLLEAGLQSLNIVEGLQPPHEAKD-KV-PAQRFAGDVSYFICTTSGKGPVIL-NEDQALISSQTGLPK---
>CHILsemi
MVGESEKWILMATARAPTNIAVIKYWGKRNESLILPINDSISISLDPEHLSATTTVAASPSFEKDRMWLNGKEIPLSGGRYQNCLGELRNRSAEFKDDKRGIHIGKDEWNKLHFHIASYNNFPTAAGLASSAAGFACLVFSLAKLMNVKEELDQLSAIARQGSGSACRSLYGGFVKWTMGNEMSGSDSIAIQLANETHWDGLVIIVAVVSSRQKETSSTSGMRESVETSSLIQHRAKDVVPGRILQMEEAIRNKDFSTFARLTCADSNQFHAVCLDTSPPIFYMNDTSHRIINLVESWNRHEGTPQAAYTFDAGPNAVMIAPNQKVAAHLLQRLLFHFPPAP-D-TELSSYVLGDNKILQEAGLQSLGSIEELLPPPEA---KA-PFPRYRGDVSYFICTRPGKGPEILAGDDQALISPHTGLPK---
>CHILtrap
MVGESKKWILMATARAPTNIAVIKYWGKRNESLILPINDSISITLDPEHLSATTTVAASPSFEKDRMWLNGKEIPLSGGRYQNCLGELRNRSAEFKDDKRGIHIGKDEWNKLHFHIASYNNFPTAAGLASSAAGFACLVFSLAKLMNVKEELDQLSAIARQGSGSACRSLYGGFVKWTMGNEMSGSDSIAIQLANETHWDGLVIIVAVVSSRQKETSSTSGMRESVETSSLIQHRAKDVVPGRILQMEEAIRNKDFSTFARLTCADSNQFHAVCLDTSPPIFYLNDTSHRIINLVESWNRHEGTPQAAYTFDAGPNAVMIAPNQKVAAHLLQRLLFHFPPAP-D-TELSSYVLGDNTILQEAGLQSLGSIEELLPPPEA---KA-PFPRYRGDVSYFICTRPGKGPEILAGDDQALISPHTGLPK---
>CORYacti
MTRESENWILMATARAPTNIAVIKYWGKRDETLILPINDSISVTLDPGHLSATTTVAVSPSFEKDRMWLNGKEISLSGGRYQNCLRELRNRAGDFKDDNRGIHIGKDEWSKLHVHIASYNNFPTAAGLASSAAGFACLVFSLAKLMNVKEELGQLSAIARQGSGSACRSLYGGFVKWTMGNEMSGSDSIAVQLANETHWDDLVIIVAVVSSRQKETSSTSGMHESVETSSLIEHRSKVVVPSRILQMEEAIKNKDFSSLARLTCADSNQFHAVCLDTSPPIFYMNDTSHRIINLVERWNRHEGTPQVAYTFDAGPNAVMIAPNQKVATLLLQRLLFYFPPAP-E-IELSSYLLGDKKILQEAGLQSLKSIEGLLPPPEA---KG-PVQRYGGEVGYFICTRPGKGPEILVDEGQALLSSQTGLPK---
>CREMappe
MAGEFQKWILMATARAPTNIAVIKYWGKRNETLILPINDSISVTLDPDHLSATTTVAVSPSFVKDRMWLNGEEIPLSGGRYQNCLRELRNRAGDFKDERRGIQIKKEGWKTLHFHIASYNNFPTAAGLASSAAGFACLVFSLAKLMNVKEEVGQLSAIARQGSGSACRSLYGGFVKWAMGNEMSGSDSIAIQLANETHWKDLVIIVAVVSSRQKETSSTSGMRESVETSSLIPHRAKAVVPSRILQMEEAIRNRDFPSFARLTCADSNQFHAVCLDTSPPIFYMNDTSHRIINLMERWNRHEKTPQVAYTFDAGPNAVMIAPNRKTASHLLQRLLFYFPPAP-H-NELNSYVLGDKTILQEAGIQSLKSIEAMKPPPEAKE-NA-TAQRFAGDVSYFICTRPGKGPLVLVEEDEALISSQTGLPKRVI
>CRYPlept
MTGESEKWILMATARAPTNIAVIKYWGKRNESLILPVNDSISVTLDPDHLSATTTVAVSPSFEKDRMWLNGKEIPLSGGRYQNCLRELRNRAGEFKDEIRGIHIGKDDWNKLHFHIASYNNFPTAAGLASSAAGFACLVFSLAKLMNVKEELDQLSAIARQGSGSACRSLYGGFVKWTMGNEMSGSDSIALQLANETHWGDLVIIIAVVSSRQKETSSTSGMRESVETSSLLQHRAKVVVPSRILQMEEAIRNKDFSSFVRLTCADSNQFHAVCLDTSPPIFYMNDTSHRIINLVERWNRHEGTPQVAYTFDAGPNAVMIAPNQKVASNLLQRLLFYFPPAP-D-NELSSYVLGDKRILQESGLDSLNSIEGLAPPPEASD-KV-PVQRFRGDVSYFICTRPGKGPTILEEEDEALISSETGLPK---
>CYMBensi
MAGDSQKWILMATAKAPTNIAVIKYWGKRDENLILPINDSISVTLDPDHLSATTTVAVSPSFEKDRMWLNGKEIPLSGGRYQSCLRELRNRAGDFKDERRGIQIKKEDWNKLHLHIASYNNFPTAAGLASSAAGFACLVFSLAKLMNVKEELGQLSAIARQGSGSACRSLCGGFVKWTMGNEMSGSDSIAVQLANETYWKDLVIIVAVVSSRQKETSSTSGMRESVETSSLIQHRAKAVVPSRLLQMEKAITSRDFSSFARLTCADSNQFHAVCLDTSPPIFYMNDTSHRIINLVERWNHHEKTPQVAYTFDAGPNAVMIAPNRKVASLLLQRLLFYFPPAS-D-KELNSYVLGDQTILQEAGIQSLNSIKALKPPPEAKD-NV-PSQRFAGDVSYFICTRSGKGPVVLEEEDEALISSQTGLPKRVA
>CYMBmann
MAGDSQKWILMATAKAPTNIAVIKYWGKRDENLILPINDSISVTLDPDHLSATTTVAVSPSFEKDRMWLNGKEIPLSGGRYQSCLRELRNRAWDFKDERRGIQIKKEDWNKLHLHIASYNNFPTAAGLASSAAGFACLVFSLAKLMNVKEELGQLSAIARQGSGSACRSLCGGFVKWTMGNEMSGSDSIAVQLADETHWKDLVIIVAVVSSRQKETSSTSGMRESVETSSLIQHRAKAVVPSRILQMEKAIRSRDFSSFARLTCADSNQFHAVCLDTSPPIFYMNDTSHRIINLVERWNHHEKTPQVAYTFDAGPNAVMIAPNRKVVSLLLQRLLFYFPPAP-D-NELNSYVLGDQTILQEAGIQSLNSITALKPPPEAKD-NV-PSQRFAGDVSYFICTRSGKGPVVLQEEDEALISSQTGLPKRVA
>CYPRbard
MGGESEKWILMATARAPTNIAVIKYWGKREETLILPINDSISVTLDPDHLSATTTVAVSPSFEKDRMWLNGKEIEISGGRYQNCLRELRNRAGDFEDEKRGIQIRKEDWSKLHVHIASFNNFPTAAGLASSAAGFACLVFSLAKLMNVKEELGQLSAIARQGSGSACRSLYGGFVKWKMGNEMNGSDSIAVQLTNEAHWDELVIIIAVVSSRQKETSSTSGMRESVETSTLIQHRAEAVVPSRILQMEEAIRNRDFSSFAQLTCADSNQFHSICLDTSPPIFYMNDTSHRIINLVERWNRHEGTPQVAYTFDAGPNAVMIAPNRKTATHLLQRLLFYFPPAP-E-NELSSYVLGDKTILQEAGILSLDSIEALQPPREVKD-RV-PTQRYAGDVSYFICTRSGKGPVVLREEDQALINSQSGLPK---
>CYPRflav
MGGESEKWILMATARAPTNIAVIKYWGKREETLILPINDSISVTLDPDHLSATTTVAVSPSFEKDRMWLNGKEIEISGGRYQNCLRELRNRAGDFEDEKRGIQIRKEDWSKLHVHIASFNNFPTAAGLASSAAGFACLVFSLAKLMNVKEELGQLSAIARQGSGSACRSLHGGFVKWKMGNEMNGSDSIAVQLTNEAHWDELVIIIAVVSSRQKETSSTSGMRESVETSTLIQHRAEAVVPSRILQMEEAIRNRDFSSFARLTCADSNQFHSICLDTNPPIFYMNDTSHRIINLVERWNRHEGTPQVAYTFDAGPNAVMIAPNRKTATHLLQRLLFYFPPAP-E-NELSSYVLGDKTILQEAGILSLDSIEALQPPREGKD-KV-PTQRYAGDVSYFICTRSGKGPVVLQEEDQALINSQSGLPK---
>DACThata
MAGESENWILMATARAPTNIAVIKYWGKREEALILPINGSISVTLDPDHLSATTTVAVSPSFEKDRMWLNGKEIPLSGGRYQNCLRELRNRAGEYTDENKGIHIGKYDWNKLHVHIASYNNFPTAAGLASSAAGFACLVFSLAKLMNVKEDLSQLSTIARQGSGSACRSLYGGFVKWTMGNEMSGSDSIAVQLANETHWDDLVIIVAVVSSRQKETSSTLGMRESVETSSLLQHRAKVVVPSRLLQMEEAIRNKDFSSFAWLTCADSNQFHAVCLDTSPPIFYMNDTSHRIISIVERWNRHEGTPKVAYTFDAGPNAVMIAPNQKVAIDLLQRLLFYFPPAL-D-NELSSYVLGDKKILQEAGLESLSSIEGLQPPPEAKD-KA-TAQRYGGDVSYFICTRPGKGPAILVGEDRALISFQTGLPK---
>DENDchryso
MAAESQKWILMATARSPTNIAVIKYWGKRDENLILPINDSISITLDPDHLSATTTVAVSPSFEKDRMWLNGKEIPLSGGRYQNCLRELRSRAGDFEDERRGIQIKKEGWNKLHFHIASYNNFPTAAGLASSAAGFACLVFSLAKLMNVKEELDQLSAIARQGSGSACRSLYGGFVKWTMGNEMSGRDSIAVQLADETHWEDLIIIVAVVSSRQKETSSTSGMRESVETSSLIQHRAKVVVPSRILQMEEAIRNRNFSSFARLTCADSNQFHAVCLDTSPPIFYMNDTSHRIINLVERWNRHEETPQVAYTFDAGPNAVLIAPNRKVASSLLQRLLFYFPPSP-D-NELNSYVLGDKTILQEAGIESLNHIEALKPPPEAKD-KV-PAQRFAGDVSYFICTRSGKGPEVLMEEEHALISSQTGLPK---
>DENDnobi
MAAESQNWILMATARTPTNIAVIKYWGKRDENLILPINDSISITLDPDHLSATTTVAVSPSFEKDRMWLNGKEIPLSGGRYQNCLRELRSRAGDFEDEKRGIQIKKEGWNKLHFHIASYNNFPTAAGLASSAAGFACLVFSLAKLMNVKEELGQLSAIARQGSGSACRSLYGGFVKWTMGNEMSGRDSKAVQLANETHWEDLIIIVAVVSSRQKETSSTSGMRESVETSSLIQHRAKVVVPSRILQMEEAIRNRNFSSFARLTCADSNQFHAVCLDTSPPIFYMNDTSHRIINLVERWNRHEETLQVAYTFDAGPNAVLIAPNRKVASSLLQRLLFYFPPGP-D-NELNSYVLGDKTILQEAGIESLNHIEALKPPPEAKD-KV-PSQRFAGDVSYFICTRSGKGPEVLTEEEHALISSQTGLPKIPI
>DIURorie
MEGESEKWILMATARAPTNIAVIKYWGKRNENLILPINDSISVTLDPDHLSATTTVAVSPSFEKDRMWLNGKEIPLSGGRYQNCLRELRNRAGEFKDVNRGIHIGKDDWNKLQVHIASYNNFPTAAGLASSAAGFACLVFSLAKLMNVSEEVGQLSAIARQGSGSACRSLYGGFVKWTMGNEISGSDSIAVQLANETHWDELVIVVAVVSSRQKETSSTSGMRESVETSSFIQHRAKAVVPSRILQMEEAIRNKDFSSFARLTCADSNQFHAVCLDTSPPIFYMNDTSHRIINLVERWNRHAGTPQVAYTFDAGPNAVMIAPNQKVATDLLQRLLFYFPPAP-D-NELSSYVLGDQRILQEAGLQSLNSIEGLLPPPEAKD-KV-PVQKYGGDVSYFICTRPGKGPAIL-EEDQSLLSSQTGLPK---
>DRAKelas
MAAESEKWILMATARSPTNIAVIKYWGKRNESLILPINDSISITLDPEHLSATTTVAVSPSFEKDRMWLNGKEISLSGGRYQNCLSELRNRAGEFKDDKRGINIGKDEWNKLHFHIASYNNFPTAAGLASSAAGFACLVFSLAKLMNVKEELGQLSAIARQGSGSACRSLYGGFVKWTMGNEMSGSDSIAIQLANETHWDGLVIIVAVVSSRQKETSSTSGMRESIETSSLIQHRAKAVVPRRISQMEEAIRNKDFSTFVQLTCADSNQFHAVCLDTSPPIFYMNDTSHRLINLVESWNRHEGTPQAAYTFDAGPNAVMIAPNKKVAAHLLQRLLFHFPPAP-D-TELSSYVLGDSEILQEAGIQSLSSIEGLQPPPEA---KA-PFTRHRGDVSYFICTRPGKGPEILVGEDQALICSHTGLPKTGR
>DRAKthyn
MAAESEKWILMATARSPTNIAVIKYWGKRNESLILPINDSISITLDPEHLSATTTVAVSPSFEKDRMWLNGKEISLSGGRYQNCLSELRNRAGEFKDDKRGINIGKDEWNKLHFHIASYNNFPTAAGLASSAAGFACLVFSLAKLMNVKEELGQLSAIARQGSGSACRSLYGGFVKWTMGNEMSGSDSIAIQLANETHWDGLVIIVAVVSSRQKETSSTSGMRESVETSSLIQHRAKAVVPRRISQMEEAIRNKDFSTFVQLTCADSNQFHAVCLDTSPPIFYMNDTSHRLINLVESWNRHEGTPQAAYTFDAGPNAVMIAPNKKVATHLLQRLLFHFPPAP-D-TELSSYVLGDSEILQEAGIQSLSSIEGLQPPPEA---KA-PFPRYRGDVSYFICTRPGKGPEILVGDDQALICSHTGLPKSGR
>EPIDfulg
MEGESQNWILMATAKAPTNIAVIKYWGKRDEDLILPINDSISVTLDPDHLSATTTVAVSPSFEKDRMWLNGKEIPLSGGRYQNCLRELRDRAGDFEDERRGIQIKKEGWKKLHFHIASYNNFPTAAGLASSAAGFACLVFSLSKLMNVKEELGQLSAIARQGSGSACRSLYGGFVKWNMGNEMSGNDSIAVQLANETHWKDLFIIVAVVSSRQKETSSTSGMRESVETSSLIQHRAKAVVPSRILQMEEAIRNRDFASFARLTCADSNQFHAVCLDTSPPIFYMNETSHRIINIVERWNRHEKTTQVAYTFDAGPNAVMIAPNLKVASLLLQRLLFFFPPSPVL-CGYNSCVLGDRTILQEAGIQSMGDIEALQPPPEAKD-DAPPAPRIRGGVSYFICTRPGKGPVVLVEEEEALISSQTGLPKRV-
>EPIDpuni
MAGESQNWILMATAKAPTNIAVIKYWGKRDEDLILPINDSISVTLDPDHLSATTTVAVSPSFEKDRMWLNGKEIPLSGGRYQNCLRELRDRAGDFEDERRGIQIKKEGWKKLHFHIASYNNFPTAAGLASSAAGFACLVFSLSKLMNVKEELGQLSAIARQGSGSACRSLYGGFVKWNMGNEMSGNDSIAVQLANETHWKDLVIIVAVVSSRQKETSSTSGMRESVETSSLIQHRAKAVVPSRIFQMEEAIRNRDFASFARLTCADSNQFHAVCLDTSPPIFYMNETSQRIINIVERWNRHEKTTQVAYTFDAGPNAVMIAPNLKVASLLLQRLLFFFPPSPVL-CGYNRCVLGDRTILQEAGIQSMGDIEALPPPPEAKD-DAPPAPRIRGGVSYFICTRPGKGPVVLVEEEEALISSQTGLPKRV-
>EPIPhell
MAGRSEKWILMATARAPTNIAVIKYWGKRDETLILPINDSISVTLDPDHLSATTTVAVSPSFGKDRMWLNGKEITLSGGRYQNCLRELRNKAREFKDEKRGIHIKKEDWNKLHMHIASYNNFPTAAGLASSAAGFACLVFSLAKLMNLKEELGPLSAITRQGSGSACRSLYGGFVKWNMGNEMSGSDSIAVQLANETHWKDLVVVVAVVSSKQKETSSTSGMRESVETSSLIQHRAKAVVPSRILQMEDAIRNRDFSSFARLTCADTNQFHAICLDTSPPIFYMNDTSHRIINLVERWNRHEGTPQVAYTFDAGPNAVLIARNRKVATHLLQRLLFYFPPAP-D-NELSSYVLGDKTILQEAGLQSLNIVEALQPPHEAKD-KV-PAQRFAGDVSYFICTRPGKGPVIL-DENQALISSQTGFPK---
>EPIPpurp
MAGRSEKWILMATARAPTNIAVIKYWGKRDETLILPINDSISVTLDPDHLSATTTVAVSPSFGKDRMWLNGKEITLSGGRYQNCLRELRNKAREFKDEKRGIHIKKEDWNKLHMHIASYNNFPTAAGLASSAAGFACLVFSLAKLMNLKEELGPLSAITRQGSGSACRSLYGGFVKWNMGNEMSGSDSIAVQLANETHWKDLVVVVAVVSSKQKETSSTSGMRESVETSSLIQHRAKAVVPSRILQMEDAIRNRDFSSFARLTCADTNQFHAICLDTSPPIFYMNDTSHRIINLVERWNRHEGTPQVAYTFDAGPNAVLIARNRKVATHLLQRLLFYFPPAP-D-NELSSYVLGDKTILQEAGLQSLNIVEALQPPHEAKD-KV-PAQRFAGDVSYFICTRPGKGPVIL-DENQALISSQTGFPK---
>ERYCcris
MAGESQKWILKATARTPTNIAVIKYWGKRNENLILPINDSISVTLDPDHLSATTTVAVSPSFEKDRMWLNGEEILLSGGRYQNCLRELRSRASDFEDERRGIQIKKEDWNKLHFHIASYNNFPTAAGLASSAAGFACLVFSLAKLMNVKEELGQLSAIARQGSGSACRSLYGGFVKWTMGNEMSGRDSIAIQLADETHWKDLVIIVAVVSSRQKETSSTSGMRESVETSSLIEHRAKAVVPSRILQMEEAIKKQDFSTFARLTCADSNQFHAVCLDTSPPIFYMNDTSHRIINLVERWNRHEKTPQVAYTFDAGPNAVMIAPNRKVASLLLQRLLFYFPPAP-D-NELNSYVLGDKTILQEAGIQSLNSIKALKPPPEAKD-NG-SAQRFAGDVSYFICTKSGKGPVVLEEEDEALISSITGLPKRVA
>ERYCpuss
MAGESQKWILKATARTPTNIAVIKYWGKRNENLILPINDSISVTLDPDHLSATTTVSVSPSFEKDRMWLNGEEIMLSGGRYQNCLREIRSRASDFEDEKRGIQIKKEDWNNLHFHIASYNNFPTAAGLASSAAGFACLVFSLAKLMNVKEELGQLSAIARQGSGSACRSLYGGFVKWTMGNEMSGRDSIAIQLADETHWKDLVIIVAVVSSRQKETSSTSGMRESVETSSLIQHRAKAVVPSRILQMEEAIKKQDFSTFARLTCADSNQFHAVCLDTSPPIFYMNDTSHRIINLVERWNRHEKTPQVAYTFDAGPNAVMIAPNRKVASLLLQRLLFYFPPGP-D-NELNSYILGDKTILQEAGIQSLNNIKALKPPPEAKD-NG-SAQRFAGDVSYFICTKSGKGPVLLEEEDEALISSITGLPKRVA
>GALEfabe
MVGELDKWILMATARAPTNIAVIKYWGKRDETLILPINDSISITIDPDHLSAKTTVAVSPSFKEDRMWLNGKEISLSGGRFQNCLRELRSRAGDFEDEKRGIQIRKEDWNKLHVHIASYNNFPTAAGLASSAAGFACFVFSLAKLMNVNEEIGQLSAIARQGSGSACRSLFGGFVKWAMGNQTNGSDSIAVQLVDETHWDELVIIIAVVSSRQKETSSTSGMHESVETSSLIQHRAKAVVPNRILQMEESIKNRDFPLFARLTCADSNQFHAVCLDTSPPIFYMNDASHRIINLVERWNWHEGTPQVAYTFDAGPNAVMIARNRKTAALLLQRLLFYFPPAP-D-QDLNSYVLGDKTILQEAGLESLSSIESLQPPPEAKA-NI-PPRRSAGDVSYFICTRPGKGPVILLQEDEALISSQTGLPK---
>GASTelat
MAGESEKWILMATARAPTNIAVIKYWGKRDETLILPINDSISVTLDPDHLSATTTVAVSPSFEKDHMWLNGKEIALSGGRYQNCLRELRDRARDYKDEKRGIRIKKEDWIKLHFHIASYNNFPTAAGLASSAAGFACLVFSLAKLMNVKEELGQISTIARQGSGSACRSLYGGFVKWTMGNEISGSDSIAVQLASQLHWGDLVIIVAVVSSRQKETSSTSGMRESVETSSLLQYRAKAIVPSRILQMEEAIRKRDFSSFARLTCADSNQFHAVCLDTSPPIFYMNDTSHRIIGLVERWNLHEGTPQVAYTFDAGPNAVLIAPNRKVAASLLQRLLFYFPPAS-N-TEPSSYVLGDGTILQEAGILSPKNVEELQPPPEAKKGET-CAQRSAGDVSYFICTRSGEGPALLLQEHQALISSQTGLPN---
>GOODfuma
MAGESKKWILLATARAPTNIAVIKYWGKRDETLILPINESISVTLDPDHLSATTTVAVSPSFEKDRMWLNRKEIPLSGGRYQNCLKELRNRAGVFEDENRGIYIGKDDWNKLHVHIDSYNNFPTAAGLASSAAGFACLVFSLAKLMNVKEELGQLSAIARQGSGSACRSLYGGFVKWTKGNEMSGSDSIAVQLADESHWDDLVIIVAVVSSRQKETSSTSGMRESVETSSLIQHRAKAVVPSRILQMEEAIKNKDFSSFARLTCADSNQFHAVCLDTSPPIFYMNDTSHRIINLVERWNRHEGTPQVAYTFDAGPNAVMIAPNQKVAAHLLQRLLFYFPPAP-D-TELGSYVLGNKNILQEAGLQSLSSIEGLLPPPEA---KA-PVQRYGGDVSYFICTRPGKGPVIL-GEDQALICSQTGLPK---
>GOODpube
MAEESKKWILLATARAPTNIAVIKYWGKRDETLILPINDSISVTLDPDHLSATTTVAVSPSFEKDRMWLNRKEIPLSGGRYQNCLKELRNRAGVFEDENRGIHIGKDDWNKLHVHIDSYNNFPTAAGLASSAAGFACLVFSLAKLMNVKEDLGQLSAIARQGSGSACRSLYGGFVKWTKGNEMSGSDSIAVQLADESHWDDLVIIVAVVSSRQKETSSTSGMRESVETSSLIQHRAKAVVPSRILQMEEAIKNKDFPSFARLTCADSNQFHAVCLDTSPPIFYMNDTSHRIINLVERWNRHEGTPQVAYTFDAGPNAVMIAPNQKVAASLLQRLLFYFPPAP-D-NELGSYVLGNKKILQEAGLQSLSSIEGLQPPPEA---KV-PIQRYVGDVSYFICTRPGKGPVIL-GDDQALISSQTGLPK---
>GYMNdens
MAGESENWILMATARAPTNIAVIKYWGKREEALILPINDSISVTLDPDHLSATTTVAVSPSFEKDRMWLNGKEIPLSGGRYQNCLRELRNRAGEYTDENKGIHIGKYDWNKLHVHIASYNNFPTAAGLASSAAGFACLVFSLAKLMNVKEDLSQLSTIARQGSGSACRSLYGGFVKWTMGNEMSGSDSIAVQLANETHWDDLVIIVAVVSSRQKETSSTLGMRESVETSSLLQHRAKVVVPSRILQMEEAIRNKDFSSFAWLTCADSNQFHAVCLDTSPPIFYMNDTSHRIISIVERWNRHEGTPKVAYTFDAGPNAVMIAPNQKVAIGLLQRLLFYFPPAL-D-NELSSYVLGDKKILQEAGLESLSSIEGLQPPPEAKD-KA-PAQRYGGDVSYFICTRPGKGPAILVGEDQALISFQTGLPK---
>GYMNodor
MAGESENWILMATARAPTNIAVIKYWGKREEALILPINDSISVTLDPDHLSATTTVAVSPSFEKDRMWLNGKEIPLSGGRYQNCLRELRNRAGEYTDENKGIHIGKYDWNKLHVHIASYNNFPTAAGLASSAAGFACLVFSLAKLMNVKEDLSQLSTIARQGSGSACRSLYGGFVKWTMGNEMSGSDSIAVQLANETHWDDLVIIVAVVSSRQKETSSTLGMRESVETSSLLQHRAKVVVPSRILQMEEAIRNKDFSSFAWLTCADSNQFHAVCLDTSPPIFYMNDTSHRIISIVERWNRHEGTPKVAYTFDAGPNAVMIAPNQKVAIDLLQRLLFYFPPAL-D-NELSSYVLGDKKILQEAGLESLSSIEGLQPPPEAKD-KA-PAQRYGGDVSYFICTRPGKGPAILVGEDQALISFQTGLPK---
>HABElong
MAGDSEKWILMATARAPTNIAVIKYWGKREETLILPINDSISVTLDPDHLSATTTVAVSPSFEKDRMWLNGKEIPLSGGRYQNCLRELRSRAGEYRDEDKGIHIGKYDWNRLHVHIASYNNFPTAAGLASSAAGFACLVFSLAKLMNVKEDLSQLSTIARQGSGSACRSLYGGFVKWTMGNEMNGNDSIAVQLANETHWDDLVIIVAVVSSRQKETSSTSGMRESVETSSFIQHRAKAVVPSRILQMEEAIRNKDFSSFARLTCADSNQFHAVCLDTSPPIFYMNDTSHRIISIMESWNRHEGTPKVAYTFDAGPNAVMIAPNQKVAVELLQRLLFYFPPAR-D-NELSSYILGDNEILQVAGLESMSSIEGLQPPPEA---KT-PAQRYGGDVSYFICTRPGRGPAILVEEDHALISFQTGLPK---
>HABEpant
MAGDSEKWILMATARAPTNIAVIKYWGKREETLILPINDSISVTLDPDHLSATTTVAVSPSFEKDRMWLNGKEIPLSGGRYQNCLRELRSRAGEYRDEDKGIHIGKYDWNRLHVHIASYNNFPTAAGLASSAAGFACLVFSLAKLMNVKEDLSQLSTIARQGSGSACRSLYGGFVKWTMGNEMNGNDSIAVQLANETHWDDLVIIVAVVSSRQKETSSTSGMRESVETSSFIQHRAKAVVPSRILQMEEAIRNKDFSSFARLTCADSNQFHAVCLDTSPPIFYMNDTSHRIISIMESWNRHEGTPKVAYTFDAGPNAVMIAPNQKVAVELLQRLLFYFPPAR-D-NELSSYILGDNEILQVAGLESMSSIEGLQPPPEA---KT-PAQRYGGDVSYFICTRPGRGPAILVEEDHALISFQTGLPK---
>HAEMdisc
MAGESKNWILMTTARAPTNIAVIKYWGKRDETLILPINDSISVTLDPDHLSATTTVAVSPSFEKDRMWLNRKEISLSGGRYQNCLKELRNRAGVFEDEKRGIHIGKDDWNKLHVHIDSYNNFPTAAGLASSAAGFACLVFSLAKLMNVKEELDQLSAIARQGSGSACRSLYGGFVKWTMGNEMSGSDSVAVQLADESHWDDLVIIVAVVSSRQKETSSTSGMRESVETSSLIQHRAKDVVPSRILQIEEAIRNKDFSSFVRLTCADSNQFHAVCLDTSPPIFYMNDTSHRIINLVERWNQHEGTPQVAYTFDAGPNAVMIAPNQKVAAHLLQRLLFYFPPAP-E-IELDSYVLGNKNILQEAGLQSLSIIEGLQPPPEA---KA-PAQRYGGEVSYFICTRPGRGPVIL-GDDQALICSQTGLPK---
>HEMIforr
MAAASENWILTATARAPTNIAVIKYWGKREEALILPINDSISVTLDPDHLSATTTVAVSPRFEKDRMWLNGKEISLSGGRYQNCLRELRSRGCEYIDEDKGIRIGKYDWNKLHVHIASYNNFPTAAGLASSAAGFACLVFSLAKLMNVKEDLSQLSTIARQGSGSACRSLYGGFVKWTMGNEMSGSDSIAVQLANETHWDDLVIIVAVVSSRQKETSSTSGMRESVETSSLIQHRAKAVVPSRILQMEEAIRNKDFSSFAQLTCADSNQFHAVCLDTSPPIFYMNDTSHRIISIMERWNRHEGTPKVAYTFDAGPNAVMIAPNKKVAIDLLQRLLFYFPPAR-D-NELSSYVLGDKKILQEAGLESVSSIEDLQPPPESKD-KA-PSQRYGGDVSYFICTRPGKGPAILLGEDQALISFQTGLPK---
>HYPOheme
MTGERPEWILMATARSPTNIAVIKYWGKRDETLILPVNDSISVTLDPDHLSATTTVAVSPSFESDRMWLNGKEISLSGGRFQSCLREIRSRAGDVEDEKKGIRIRKEDWGRLHVHIASYNNFPTAAGLASSAAGFACLVFSLAKLMNVKEDLGQLSAIARQGSGSACRSLYGGFVKWIMGNDANGSDSIAVQLTNETHWDDLVIIIAVVSSRQKETSSTSGMRESVETSTLLQHRAKVVVPSRILQMEEAIKNRDFDSFARLTCADSNQFHAVCLDTSPPIFYMNDTSHRIISLVERWNRSEGTPQVAYTFDAGPNAVMIAPNRKVASLLIQRLLFYFPPPQ-D-NELNSYVLGDKSILHEAGLQSVKDVENLLPPSEIKD-KV-PFQRSAGDVSYFICTRSGRGPMLITEEEQALLSSDTGLPK---
>LANAlana
MTGEPQKWILMATARSPTNIAVIKYWGKRDETLILPINDSISVTLDPDHLSATTTVAVSPSFERDRMWLNGKEIPLSGGRYQNCLREIRSRAGDVEDEKKGIRIRKEDWGKLHVHIASYNNFPTAAGLASSAAGFACLVFSLAKLMNVKEDLGQLSAIARQGSGSACRSLYGGFVKWTMGNDAKGSDSIAVQLTSETHWADLVIIIAVVSSRQKETSSTSGMRESVETSTLLQHRAEVVVPTRILQMEEAIKQRDFKSFARLTCADSNQFHAVCLDTSPPIFYMNDTSHRIINLVERWNQSEGTPQVAYTFDAGPNAVMIAPDRKAASLLLQRLLFYFPPPP-G-NDLTSFVLGDKSILHEAGLQSLNDVEALPPPLEIKD-KV-PFQRYAGDVSYFICTRSGRGPTFITEEDQALISSETGIPK---
>LECAnigr
MVGELDKWMLQATARAPTNIAVIKYWGKRDETLILPINDSISVTIDPDHLSATTTVAVSPSFQEDRMWLNGKEISLFGGRYQNCLRELRERAGDFEDKKSGILIRKEDWNKLNVHIVSYNNFPTAAGLASSAAGFACLVFSLAKLMNVNEEIGQLSAIARQGSGSACRSLFGGFVKWTMGNQTNGSDSVAVQLVNETHWDELVIVIAVVSSRQKETSSTSGMRESVESSSLIQYRAKAVVPSRILQMEESIRNRDFSSFARLTCADSNQFHAVCLDTSPPIFYMNDASHRIINLVERWNQYEGTPQVAYTFDAGPNAVMIARNRQTAILLLRRLLFYFPPPS-D-SQLNSYVVGDKNILQEAGLESPSSIESLNPPPEAKP----QPQRYAGDVSYFICTRPGKGPIIL-GDDEALISSQTGLPK---
>LIMOabor
MAGGSGKWTMMATARAPTNIAVIKYWGKRDETLILPINDSISVTLDPDHLSATTTVAVSPSFEKDRMWLNGKEITLSGGRYQNCLRELRNRAGEFKDEKRGIKIKKEDWNKLHFHIASYNNFPTAAGLASSAAGFACLVFSLAKLMNVKEELGQLSAITRQGSGSACRSLYGGFVKWTMGNELSGSDSIAVQLANETHWEDLVIIVAVVSSRQKETSSTLGMRESVETSSLIQHRAKAVVPSRILQMEDAIRNRDFSSFARLTCTDSNQFHAICLDTSPPIFYMNDTSHRIINLVERWNQHEGTPQVAYTFDAGPNAVMIARNRKVATHLLQRLLFYFPPAP-D-NELSSYVLGDTTILREAGLQSMNIVEALQPPHEAKD-KV-PAQRFAGDVSYFICTRSGKGPVIL-NEDQALISSQTGLPK---
>MASDpict
MSRESQNWILMATARSPTNIAVIKYWGKRDENLILPINESISITLDPDILSATTTVSVSPSFEKDRMWLNGKEIAISGGRYESCLREVRNRAGDFRDERRGILIKKEGWKKLHLHIASFNNFPTAAGLASSAAGFACLVFSLAKLMNVKEELGQLSAIARQGSGSACRSLYGGFVKWTMGKEMNGSDSMAVQLANETHWKDLVIIVAVVSSRQKETSSTSGMRESVETSSLIQHRAKAVVPSRILQMEEAIRKRDFTSFARLTCADSNQFHAVCLDTSPPIFYMNDTSHRIINLVERWNRHEKTPQVAYTFDAGPNAVMIAPNLKVASHLLQRLLFYFPPAP-H-SDFNSYIIGDRTVLQEARIQSLNNIEALKPPPEAKD-NI-QSQRFAGDVSYFICTRSGKGPLVLVEENEALISSQTGLPKRLT
>MEXIxero
MGGESEKWILMATARAPTNIAVIKYWGKRDETLILPINDSISVTLDPDHLSATTTVAVSPSFEKDRMWLNGKEIELSGERYQNCLRELRNRADDFEDKKRGIQIRKEDWSKLHLHIASFNNFPTAAGLASSAAGFACLVFSLAKIMNVKEDLCQLSAIARRGSGSACRSLYGGFVKWKKGNEMNGSDSIAVQLTNEAHWDELVIIIAVVSSRQKETSSTSGMRESVETSALIHHRAEAVVPNRTLQMEEAIRNRDFASFARLTCADSNQFHSICLDTSPPIFYMNDTSHRIINIVERWNRQEGTPQVAYTFDAGPNAVMIAPNHKIATHLLQRLLFYFPPAP-E-SELSSFVLGDKSILQGAGILSLDSIEALQPPPEIKD-KL-PTQRYAGDVSYFICTKSGKGPSVIDEDDQSLIDSQTGLPK---
>MICRparv
MVGELEKWILMATARAPTNIAVIKYWGKRNETLILPINDSISVTLDPDHLSATTTVAVSPNFEKDRMWLNGKEIPLSGGRYQNCLRELRNRAGEFKDENRGIHIGKDDWNKLHVHIASYNNFPTAAGLASSAAGFACLVFSLAKLMNVKEELGQLSAIARQGSGSACRSLYGGFVKWTMGNEMSGGDSIAVQLANETHWEDLVIIVAVVSSRQKETSSTSGMRESVETSSFIQHRAKAVVPNRIVQMEEAIRNKDFPSFVRLTCADSNQFHAVCLDTSPPIFYMNDTSHRIINLVERWNRHEGTPQVAYTFDAGPNAVLIAPNQKVAAHLLQRLLFYFPPAP-D-TELSSYVLGNKKILEEAELLSLKSIESLPPPPEAKN-KD-PVQRYGGEVSYFICTRPGKGPEILVDEDQALISSQTGLPK---
>MOLIcapi
MTGERPDWILTATARSPTNIAVIKYWGKRDETRILPVNDSISVTLDLDHLSATTTVAVSPSFESDRMWLNGKEISLSGGRFQSCLREIRSRAGDVVDEKKGIRIRKEDWGRLNVHIASYNNFPTAAGLASSAAGFACLVFSLAKLMNVKEDLGQLSAIARQGSGSACRSLYGGFVKWTMGNDANGSDSIAVQLTNETHWDDLVIIIAVVSSRQKETSSTSGMRESVETSTLLQHRAKFVVPSRILQMEEAIRKRDFDSFARLTCADSNQFHAICLDTSPPIFYMNDTSHRIISLVERWNQSEGTPQVAYTFDAGPNAVMIAPNRQVASLLIQRLLFYFPPPP-D-NELNSYLLGDKSIMREAGLQSVKDVENLLPPPEIKD-KV-PFQRFAGDVSYFICTRSGRGPMLITEEDQALLSLDTGLPK---
>NEUWmali
MAGETNKWILMATARAPTNIAVIKYWGKRDEKLILPINDSISVTLDPDHLSATTTVSVSPSFEKDRMWLNGKEIPLSGGRYQNCLREIRSRAGDFEDEKRGIHVMKEDWYKLHFHIASYNNFPTAAGLASSAAGFACLVFSLAKLMNVNDDLGQLSAIARQGSGSACRSLYGGFVKWAMGNDLNGSDSIAIQLAKETHWSDLVIIIAVVSSRQKETSSTTGMRESVETSTLLQHRAKDVVPSRISQMEDAIRNRDFSSFARLTCADSNQFHAVCLDTSPPIFYMNDTSHKLINLVERWNCHEGTPQVAYTFDAGPNAVMIAKNRKAASHLLQRLLFYFPPPP-D-NEMNSYVLGDKTILQEAGILSLNDIEALQPPPEVNN-KV-LTQRYAGDVSYFICTRSGRGALVLEDDDQALIDTQTGLPK---
>NEUWzoll
MAGETNKWILMATARAPTNIAVIKYWGKRDEKLILPINDSISVTLDPDHLSAITTVAVSPSFEKDRMWLNGKEIPLSGGRYQNCLREIRSRAGDFEDEKRGIHIMKEDWYKLHFHIASYNNFPTAAGLASSAAGFACLVFSLAKLMNVNDDLGQLSAIARQGSGSACRSLYGGFVKWAMGNDLNGSDSIAIQLAKETHWSDLVIIIAVVSSRQKETSSTTGMRESVETSTLLQHRAKDVVPSRISQMEDAIRNRDFSSFARLTCADSNQFHAVCLDTSPPIFYMNDTSHKLINLVERWNCHVGTPQVAYTFDAGPNAVMIAKNRKAAIHLLQRLLFYFPPPP-D-NEMNSYVLGDKTILQEAGILSLNDIEALQPPPEVNN-KV-QTQRYAGDVSYFICTRSGRGALVLEDDDQALIDTQTGLPK---
>OECEmacu
MAGESQKWILKATARAPTNIAVIKYWGKRDENLILPINDSISVTLDPDHLSATTTVAVSPSFEKDRMWLNGKEIPLSGGRYQNCLRELRSRASDFNDERRGIQIKKEDWNKMHFHIASHNNFPTAAGLASSAAGFACLVFSLAKLMNVKEDLGQLSAFARQGSGSACRSLYGGFVKWSMGNEISGSDSIAIQLANETHWKDLVIIVAVVSSRQKETSSTSGMRESVETSSLIQHRAKAVVPSRILQMEEAIRNRDFSTFARLTCADSNQFHAVCLDTSPPIFYMNDTSHRIINLVERWNHHEKTQQVAYTFDAGPNAVMIAPNRKVASLLLQRLLFYFPPAP-D-NELNSYVLGDQTILQEAGIQSLNTIEALKAPPEAKD-NG-SAQRFAGDVSYFICTRSGKGPVVLEEEDEALISSETGLPKRVA
>OPHRgarg
-MSESANWILMETARAPTNIAVIKYWGKRDEALILPINDSISVTLDPDHLSATTTVAVSPRFEKDRMWLNGKEILLSGGRYQNCLRELRNRAGEYTDESKGIRIGKYDWNKLRFHIASYNNFPTAAGLASSAAGFACLVFSLAKLMNVKEDLSQLSTIARQGSGSACRSLYGGFVKWTMGNEMSGSDSIAVQLANETHWDDQVIIVAVVSSRQKETSSTSGMRESVETSSLIQHRAKAVVPSRILQMEEAIKNKDFSSFARLTCADSNQFHAVCLDTSPPIFYMNDTSHRIISIVERWNRHEGTPKVAYTFDAGPNAVMIAPNQKVAIDLLQRLLFYFPPAR-D-NELSSYVLGDKKILQEAGLDSLSSIEGLQPPPEAQD-KA-PAQRYGGDVSYFICTKPGKGPAILVGEDQALISFQTGLLK---
>OPHRsphe
-MSESANWILMETARAPTNIAVIKYWGKRDEALILPINDSISVTLDPDHLSATTTVAVSPRFEKDRMWLNGKEILLSGGRYQNCLRELRNRAGEYTDESKGIRIGKYDWNKLRFHIASYNNFPTAAGLASSAAGFACLVFSLAKLMNVKEDLSQLSTIARQGSGSACRSLYGGFVKWTMGNEMSGSDSIAVQLANETHWDDQVIIVAVVSSRQKETSSTSGMRESVETSSLIQHRAKAVVPSRILQMEEAIKNKDFSSFARLTCADSNQFHAVCLDTSPPIFYMNDTSHRIISIVERWNRHEGTPKVAYTFDAGPNAVMIAPNQKVAIDLLQRLLFYFPPAR-D-NELSSYVLGDKKILQEAGLDSLSSIEGLQPPPEAQD-KA-PAQRYGGDVSYFICTKPGKGPAILVGEDQALISFQTGLLK---
>ORCHital
MAGESENWILMATARAPTNIAVIKYWGKREEALILPINDSISVTLDPDHLSATTTVAVSPSFEKDRMWLNGKEIPLSGGRYQNCLRELRKRAGEYTDENKGIHIGKYDWNKLHVHIASYNNFPTAAGLASSAAGFACLVFSLAKLMNVKEDLSQLSTIARQGSGSACRSLYGGFVKWTMGNEMCGSDSIAVQLANETHWDDLVIIVAVVSSRQKETSSTTGMRESVETSSLIQHRAKAVVPSRILQMEEAIRNKDFASFARLTCADSNQFHAVCLDTSPPIFYMNDTSHRIISILERWNRHEGTPKVAYTFDAGPNAVMIAPNQKVASDLLQRLLFYFPPAR-D-NELSSYVLGDKKILQEAGLESLSSIEGLHPPPEAKD-KA-PAQRYGGDVSYFICTRPGKGPAILVEEDQALISFQTGLPK---
>PAPHconc
MGGESEKWILMATARAPTNIAVIKYWGKRDETLILPINDSISVTLDPDHLSATTTVAVSPSFEKDRMWLNGKEIELSGGRYQNCLRELRNRADDFEDENRGIRIRKEDWSKLYVHIASFNNFPTAAGLASSAAGFACLVFSLAKIMNVKEELGQLSAIARQGSGSACRSLYGGFVKWKKGNEMHGRDSIAVQLTNEAHWDELVIIIAVVSSRQKETSSTSGMRESVETSTLIHHRAEVVVPSRILQMEEAIRNRDFSSFARLTCADSNQFHSICLDTSPPIFYMNDTSHRIINLVERWNRHEGTPQVAYTFDAGPNAVMIAPNRKTATHLLQRLLFYFPPAP-G-NELSSYVLGDKSILQEAGILSLDSIEALQPPREVKD-KV-PTQRYADDVSYFICTRSGKGPVVIEEEDQALINSQTGLPK---
>PAPHhirs
MGGESEKWILMATARAPTNIAVIKYWGKRDETLILPINDSISVTLDPDHLSATTTVAVSPSFEKDRMWLNGKEIELSGGRYQNCLRELRNRADDFEDENRGIRIRKEDWSKLYVHIASFNNFPTAAGLASSAAGFACLVFSLAKIMNVKEELGQLSAIARQGSGSACRSLYGGFVKWKKGNEMHGRDSIAVQLTNEAHWDELVIIIAVVSSRQKETSSTSGMRESVETSTLIHHRAEVVVPSRILQMEEAIRNREFSSFARLTCADSNQFHSICLDTSPPIFYMNDASHRIINLVERWNRHEGTPQVAYTFDAGPNAVMIAPNRKTATHLLQRLLFYFPPAP-G-NELSSYVLGDKSILQEAGILSLDSIEALQPPREVKD-KV-PTQRYAGDVSYFICTRSGKGPVVIEEEDQALINSQTGLPK---
>PHAIflav
MAVESQKWILMATARAPTNIAVIKYWGKRDESLILPINDSISVTLDPDHLSATTTVAVSPSFEKDRMWLNGKEIPLSGGRYQNCLRELRSRAGDFKDERRGIWINKEGWSKLHFHIASYNNFPTAAGLASSAAGFACLVFSLAKLMNVKEELGQLSAIARQGSGSACRSLYGGFVKWTMGNEMSGSDSIAVQLANETHWKDLVIIVAVVSSRQKETSSTSGMRESVETSSLIQHRAKAVVPIRILQMEEAIRNRDFSSFARLTCADSNQFHAICLDTSPPIFYMNDASHRIINLVERWNRHEKTPQVAYTFDAGPNSVLIAPNRKVASHLLQRLLFYFPPPP-D-TDLNSYVLGDKTILGEAGIQSLNNIELLKPPPEAKD-DL-SPQRFAGDVTYFICTRSGKGPVVLVEEDQALISSLTGLPK---
>PHAItank
MAVESQKWILMATARAPTNIAVIKYWGKRDENLILPINDSISVTLDPDHLSATTTVAVSPSFEKDRMWLNGKEIPLSGGRYQNCLRELRSRAGDFKDERRGIRIKKEGWNKLHFHIASYNNFPTAAGLASSAAGFACLVFSLAKLMNVKEELGQLSAIARQGSGSACRSLYGGFVKWTMGNEMSGSDSIAVQLANETHWKDLVIIVAVVSSRQKETSSTSGMRESVETSSLIQHRAKAVVPIRILQMEEAIRNRDFFSFARLTCADSNQFHAVCLDTSPPIFYMNDTSHRIINLVERWNRHEKTPQVAYTFDAGPNSVLIAPNRKVASHLLQRLLFYFPPAP-D-NDLNGYVLGDKTMLEEAGIQSLSNIESLKPPPEAKD-DA-SVRRFAGDVSYFICTRSGKGPVVLVEEDQALISSLTGLPKRLT
>PHALcorn
MAGESQKWILMATARAPTNIAVIKYWGKREENLILPINDSISVTLDPDHLSATTTVAVSPSFEKDRMWLNGKEILLSGGRYQNCLRELRNRAGDFKDEGRGIRINQDDWNKLHFHVASYNNFPTAAGLASSAAGFACFVFSLAKLMNVKEELGQLSAIARQGSGSACRSLYGGFVKWTMGDAMSGSDSIAVQLADETHWKDLVIIVAVVSSRQKETSSTSGMRESVETSSLIQHRAKVVVPRRILQMEEAIRNRDFSSFARLTCADSNQFHAVCLDTSPPIFYMNDTSHRIINLMERWNRHEKTPQVAYTFDAGPNAVLIAPNHEVATRLLQRLLFYFPPAP-N-TELSNYVLGDQTILQEAGIQSLSSIEALKPPPEAKD-NT-SAQRVAGDVNYFICTRSGKGPVVLVEEDEALISSQTGLPK---
>PHALmode
MAGESQKWILMATARAPTNIAVIKYWGKRDENLILPINDSISVTLDPDHLSATTTVAVSPSFEKDRMWLNGKEILLSGGRYQNCLRELRNRAGDFKDEGRGIRINQEDWNKLHFHIASYNNFPTAAGLASSAAGFACLVFSLAKLMNVKEELGQLSAIARQGSGSACRSLYGGFVKWTMGDAMSGSDSIAVQLANETHWKDLVIIVAVVSSRQKETSSTSGMRESVETSSLIQHRAKVVVPRRILQMEEAIRNRDFSSFARLTCADSNQFHAVCLDTSPPIFYMNDTSHRIINLMERWNRHEKTPQVAYTFDAGPNAVLIAPNHEVATRLLQRLLFYFPPAP-N-TELSNYVLGDQTILQEAGIQSLSSIEALKPPPEAKD-NA-SAQRVAGDVNYFICTRSGKGPVVLVEEDEALISSQTGLPK---
>PHRAlind
MGGESEKWILMATARAPTNIAVIKYWGKRDETLILPINDSISVTLDPDHLSATTTVAVSPSFEKDRMWLNGKEIGLSGERYQNCLRELRSRADDFEDEKRGIQIRKKDWSKLYVHIASFNNFPTAAGLASSAAGFACLVFSLAKIMNVKEDHSQLSAIARRGSGSACRSLYGGFVKWKKGNEMNGSDSIAVQLTNEAHWDELVIIIAVVSSRQKETSSTSGMRESVETSALLHHRAEAVVPSRILQMEEAIRNRDFSSFARLTCADSNQFHSICLDTSPPIFYMNDTSHRIINIVERWNRHEGTPQVAYTFDAGPNAVMIVPNRKTAAHLLRRLLFYFPPAP-E-NELSSYVLGDKSILQETGIFSMDSIEALQPPHEVKD-KV-PTQRFAGDVSYFICTRSGKGPVVIEEEDQALIDSQTGLPK---
>PLATclav
MAGEPENWILMATARAPTNIAVIKYWGKREEALILPINDSISVTLDLDHLSATTTVAVSPSFEKDQMWLNGKEISLSGGRYQNCLRELRNRAGEYTDENKGIHIGKYDWNKLHVHIASYNNFPTAAGLASSAAGFACLVFSLAKLMNVKEDLSQLSTIARQGSGSACRSLYGGFVKWTMGNEMSGSDSIAVQLANETHWDGLVIIVAVVSSRQKETSSTSGMRESVETSSLIQHRAKVVVPSRILQMEEAIRNKDFSSFARLTCADSNQFHAVCLDTSPPIFYMNDTSHRIISIMERWNRHEGTPKVAYTFDAGPNAVMIAPNQKVAIDLLQRLLFYFPPAR-D-NELSSYVLGDTKILHESGLESLSSIEGLQPPPEAKD-KA-PAQRYGGDVSYFICTRPGKGPAILVGEDQALISFQTGLPK---
>PTERcurt
MAGDLDKWILMVTARAPMNIAVIKYWGKRDETLILPINDSISITLDPEHLSATTTVAVSPSFEKDRMWLNRKEISLSGGRYQNCLKELRNRAGEFKDEKRGIHVGKDDWNKLHVHIDSYNNFPTAAGLASSAAGFACLVFSLAKLMNVKEELGQLSAIARQGSGSACRSLYGGFVKWTMGNEVNGSDSIALQLANETHWDDLVIIIAVVSSRQKETSSTSGMRESVETSSLIQHRAKAVVPSRILQMEEAIRNKNFSSFARLTCADSNQFHAVCLDTSPPIFYMNDTSHRIINLVESWNRYEGTPQVAYTFDAGPNAVLIAPNQEVATHLLQRLLFYFPPAP-D-NELSSYVLGDKKILHEAGIQSLNNIEGLQPPPEAKD-KT-PVQRYEGDVSYFICTRPGKGPIVL-GEDQALLCSLNGLPK---
>RIMAelli
MAGESEKWILMATARAPTNIAVIKYWGKRNESLVLPINDSISVTLDPEHLSATTTVAVSPSFEKDQMWLNGKEIPLTGGRYQNCMRELRNRAGEFKDEKRGIHIGKDDWNKLHVHIASYNNFPTAAGLASSAAGFACLVYSLAKLMNVKEELGQLSAIARQGSGSACRSLYGGFVKWTMGNEMSGSDSLAIQLANETHWDGLVIIVAVVSSRQKETSSTSGMRESVETSSLLQHRAKAVVPSRILQMEEAIRNKDFSSFVRFTCADSNQFHAVCLDTSPPIFYMNDTSHRIINLVESWNRHEGAPQVAYTFDAGPNAVLIAPNQNVATHLLQRLLFYFPPAP-D-TELSSYVLGDNKILQEAGLQSLSNIEGLLPPPEA---KA-PVQRYGGDVSYFICTRPGKGPEILEEEDQALISSQTGLPK---
>SELEaequ
MGGESEKWILMATARAPTNIAVIKYWGKRDETLILPINDSISVSLDPDHLSATTTVAVSPSFKKDRMWLNGKEIELSGGRYQNCLRELRNRAGDFVDEKRGIQILKDDWSKLHVHIASFNNFPTAAGLASSAAGFACLVFSLAKLMNVKEEIGRLSAIARQGSGSACRSLYGGFVKWKMGNEMNGNDSIAVQLTNEAHWDELNIIIAVVSSRQKETSSTLGMRESVETSTLIQHRAEAVVPSRILQMEEAIRNRDFSSFAQLTCSDSNQFHSICLDTSPPIFYMNDTSHRIINLVERWNRHEGTPQVAYTFDAGPNAVMIAPNRKTATHLLHRLLFYFPPAS-E-NELSSYVLGDKTILQEAGILSLDSIEALQAPREVKD-KV-PAQRYAGDVSYFICTRSGKGPVVLEEEAQALINFQTGLPK-YE
>SERAvome
MAGESENWILMATARAPTNIAVIKYWGKREEALILPINDSISVTLDPDHLSATTTVAVSPSFEKDRMWLNGREIPLSGGRYQNCLRELRNRAGEYTDENKGIHIGKYDWNKLRFHIASYNNFPTAAGLASSAAGFACLVFSLAKLMNVKEDLSQLSTIARQGSGSACRSLYGGFVKWTMGNELSGSDSKAVQLANETHWDELVIIVAVVSSRQKETSSTSGMRESVETSSLLQHRAKAVVPSRILQMEEAIRNKDFSSFARLTCADSNQFHAVCLDTSPPIFYMNDTSHRIISIVERWNRHEGTPMVAYTYDAGPNAVMIAPNQKVATDLLRRLLFYFPPAR-D-NELGSYILGDNKILQEAGLESLSSIEGLQPPPEAKD-KA-LAQRYGGDVSYFICTKPGKGPVILVGEDQALISFQTGLPK---
>THELangu
MAGESKKWILMATARAPTNIAVIKYWGKRNESLILPINDSISVTLDPDHLSATTTVAVSPSFEKDRMWLNGKEISLSGGRYQNCLRQLRNRAGEFKDEKRGIHIVKDDWNKLRLHIASYNNFPTAAGLASSAAGFACLVFSLAKLMNVKEELGQLSAIARQGSGSACRSLFGGFVKWTMGNEMSGSDSIAIQLADETHWDGLVVIVAVVSSKQKETSSTSGMHESVETSSLIHHRAKAVVPNRILQMEEAIKNKDFSSFVRLTCADSNQFHAVCLDTSPPIFYMNDTSHRIINLVESWNRHEGTSQVAYTFDAGPNAVMIAPNQEVAIHLLQRLLFYFPPAP-D-TELSSYVLGDKTILQEAGLQSLNSIEGLLPPPEA---KA-PVQRYGGDVSYFICTRPGKGPEILVGEDQALICSQTGLPK---
>VANIplan
MVGELDKWMLMATARAPTNIAVIKYWGKRDETLILPINDSISFTIDPDHLSATTTVAVSPSFQEDRMWLNGKEISLSGGRYQNCLRELRNRAGDFEDKTRGMQIRKEDWKKLHFHIASYNNFPTAAGLASSAAGFACLVFSLAKLMNVNEEIGQLSAIARQGSGSACRSLFGGFVKWTMGNQANGSDSIAVQLVDETHWDELVIIVAVVSSRQKETSSTSGMRESVETSSLLQHRAQAIVPNRILQMEESIKNRDFSSFARLTCADSNQFHAVCLDTSPPIFYMNDTSHRIINIVEKWNQHEGIPQVAYTFDAGPNAVMIARNRKTATLLLQRLLFYFPPSP-D-HDLNSYVLGDKTILQEAGLESLNSIESLEPPAEAKA-NV-SSQRHAGDVSYFICTRPGKGPVVLLEDDEALISSQTGLPK---
>VANIshen
MVGELDKWVLMATARAPTNIAVIKYWGKRDETLILPINDSISFTIDPDHLSATTTVAVSPSFQEDRMWLNGKEISLSGGRYQNCLRELRSRAGEFEDKTRGILIRKEDWKKLHVHIASYNNFPTAAGLASSAAGFACLVFSLAKLMNVNEEIGQLSAIARQGSGSACRSLFGGFVKWAMGNQANGSDSIAVQLVNETHWDELVIIVAVVSSRQKETSSTSGMRESVETSSLLQYRAQALVPNRILQMEESIKNRDFSSFARLTCADSNQFHAVCLDTSPPIFYMNDTSHRIINLVEKWNQHEGIPQVAYTFDAGPNAVMIARNRKTATLLLQRLLFYFPPSP-D-HDLNSYILGDKTILQEAGLESLSSIESFEPPPEAKT-SV-SSQRYAGDVSYFICTRPGKGPVVLLEDDQALINSQTGLPK---
>EPIPaphy
MAGGTDKWIVMATARAPTNIAVIKYWGKRDDTLILPINDSISVTLDLDHLSATTTVAVSPSFQKDRMWLNGKEIPLTGGRYQNCLRELRNRAGELKDEKSGVTIMKKEWSNLHFHIASYNNFPTAAGLASSAAGFACLVFSLAKLMNVKEDLSQLSAIARLGSGSACRSLYGGFVKWTMGNEKNGTDSIAVQLANETHWEDLVIIIAVVSSKQKETSSTSGMRESIETSSLIHHRAEAVVPSRILQMEEAIRMRDFSSFAQLTCADSNQFHAVCLDTSPPIFYMNDTSHRIINLIERWNWQEETLQVAYTFDAGPNAVMIAPNRDVATHLLQRLLFYFPPPP-DINELSSYVLGDKTIMEEAGIQSLSSIEALKPPPESGG-NF-PAQRFSGDVSYFICTRSGKGPQVLTGEDQALLCSHTGLPK---
