# Supplementary material for: Orchid Phylotranscriptomics: The Prospects of Repurposing Multi-Tissue Transcriptomes for Phylogenetic Analysis and Beyond
Source: Front Plant Sci. 2022 May 27;13:910362. doi: 10.3389/fpls.2022.910362 (PMC9196242; doi:10.3389/fpls.2022.910362)
Supplement: Supplementary file 4 [file Data_Sheet_3.zip › ortho_MSA/r1/OG0009617.fa]

>MEXIxero
-----------------------------------------------------------------------------------------------------------------------------------------------------------------------------------------------------------------------------------------------------------------------------------------------------------------------------------------------------------------------------------------------------------------------------------------------MHTKARIHYES---SPISYHFLSGEVVIAEKFLESIIE--------------------A----PEESWKKLLIEGLTLGKGNVSHEELKSVIKKRIERILIRTEGG--------SYQQRILTEF----LK-----------GIQS-----------RTEEVVQAF-----------------QGPPS------
>PHALcorn
-----------------------------------------------------------------------MATT-TGASLV-------------------G-FC--FLYR-SA--------------GLSRRRWDILEDSS-----------------------------------------------YRAWRGYSF-------------------ASPPKYGK---RRTLVYAAN-------RDAEKSFKKTLEVDRLID-------TLRVSNP-------------GELEQVVVENVLAFNEGFWIRLAARTETCKSDDDKKDYEELAGSVMSIVDRLVHKTNEKIESATDILKAILRPLIDDVQEVSWPPRDPKILKLMEE-EVQKREREGQLDEGFLAEVNAQLRQ--------ATEDGDKPGLAAMLQKVLQLYASKYLGKRSYAYKGGEVLKAEKFLESIIE--------------------GRRFLPAANSDRV--------------------------------------------------------------------P-----------------------------------------------------
>PHAItank
-----------------------------------------------------------------------MATAPAPVSIF-------------------G-FC--FHYR-STVTESVTSFCFLSLRSLRRQRWEILVDSS-----------------------------------------------FRAWRGCSL-------------------GSLPKCEK---RRTLVYAVN-------EDAEKSFKKTLEVDRLID-------RLRVSNP-------------GELEQLVVENVLAFNEGFWIRLAARTETCKSDDDKKDYEELAASVMIIVDRLVHKANEKIESATDILKAILRPVVDGVQEASWPPQDPEALKLMEE-EVHKRELEGQLDEGFLAEVNAQLRQ--------AKEDGDKPGLAAMLQKVLQLYASKFLGKRSYAYKGGEVLIAEKLLESIIE--------------------A----PEENWSKLLIKGLNL----VSPEELYAVIKKRIERVLIRTEGG--------SYQQRILTEY----LK-----------GIQL-----------RTEEVEQAL-----------------KGSQK------
>SELEaequ
------------------------------------------------------------------------MSTSTSVAIS-------------------G-FC--FHSP-SK--------------GLNRWQWEAFVNSS-----------------------------------------------FRAWRGRSL-------------------DSTPKCAR---RRTLIYAVN-------QDAEKSFKKTLEVDRLID-------TLRVSNP-------------GELEKLVVENVLDFNESFWIRFAARTDTCKSNDDKKDYEELAASVMSIIDRLVHKTNEKIESSTDILKAILSPVVDVVQEISWPPRDLEALKLMKE-EVQEREREGQLEEGFLAEVNAQLRQ--------AKEDGDKPGLVAMLQKVLQLYASVVLCKRSYAYKGGEVVIAEKFLESIIE--------------------A----PEESWDKLLIEGLTLGKGDVSPEELNAVIKKRIERVLIRTEGG--------SYQQRILTEF----LK-----------GILS-----------RTEEVVQAF-----------------QGPRQ------
>PTERcurt
-----------------------------------------------------------------------MATTPTAAAIS---------------------SC--FRYR-ST--------------GLSRQRWEYLADSD-----------------------------------------------YLARRQYSF-------------------VSTRKCRR---RRTLVYAVN-------EDAEKLFKKTLEVDRLID-------TLRVSNP-------------GELEQLVVENVLAFNEGFWIRLAARTETCKSDDDKKDYEELAASVMSIVDRLVHKANEKIESATDILKGILRPLVDGVQEVSWPPRDPEALKQMEE-EVHKREREGQLDEGFFAEVNAQLRQ--------AKEDGDKPGLEAMLQKVLQLYASKFLGKRSYAYKGGEVLIAEKLLESIIE--------------------A----PEEKWNKLLIEGLALGKGKVLTEEFYAVIKKRIERVLIRTEGG--------SYQQRILIEY----LK-----------GIQL-----------RAEGLVQAF-----------------KGPQQNSKPLN
>GYMNdens
---------------------------------------------------MEFKVCRS----------GFMAATPTAAAVA-------------------L-FC--FHCR-ST--------------GLSGQRWETLKGSG-----------------------------------------------SSDWRRCTY-------------------DSTRKCRR---RRTLVYAVN-------QDAEKSFKKTLEVDRLID-------TLRVSNP-------------RELEQLVVENVLAFNEDFWIRLAARTETCKSDDDKKDYEELAASVMNIVERLVHKTNDKIESATDILKAILRPVVDVVREVSWPPQDPEALRLMEE-EVQKREREGQLDEGFFAEVNAQLRQ--------AKEDGDKPGLEAMLQKVLQLYASKFLGKRSYAHKGAEVLIVEKFLESIIG--------------------A----PEESWDKLLVEGLTLGKGEILPEDLSAVIKKRIERVLIRTEGG--------SYQQRILVEY----LK-----------GIQL-----------RIEGLVRAF-----------------EGPQKKSKPTN
>ANOEemei
MFAAVY-----------------CISSAL----------------------VVFKVCGS----------EFMATTPTAATIF-------------------L-NR--ASVN-EY--------------GLSRQRRETLVDSG-----------------------------------------------SLARRRCSF-------------------VLARKC-R---RRTLVYAVN-------QDAEKSFKKTLEVDRLID-------TLRVSNP-------------GELEQLVVENVLAFNEGFWIRLAARTETCISDDDKRDYEELAASVMGIVDRLVNKANEKIESATDILKAILRPIVDGVQEVSWPPRDPKALKQMEE-EVHKREQEGQLDEGFLAEVNAQLRK--------AKEDGDKPGLEAMLQKVLQLYASKFLGKRSYAYKGDEVLIAEKFLESIIE--------------------A----PEEKWNNLLIEGLTLGKGKVFPEELYAVIKKRIERILIRTKGG--------SYQQRILIEY----LK-----------GIQL-----------RTEGLV-------------------------------
>RIMAelli
-----------------------------------------------------------------------MATTPTAATIS-------------------F-YR--SHYR-SR--------------GLSRQRWGTSWDSG-----------------------------------------------SLELRRYSF-------------------VSPRRY-R---RRTLVYAVS-------HDAEKSFKKTLEVDRLID-------TLIVSNP-------------GELEQLVVENVLAFDEGFWIRLAARTETCKSDDDKKDYEELAASVMSIVDRLVHKANEKIESATDILKAILRPVVDGVQEVSWPPQDPVALELMGE-EIQRREREGQLDEGFLAEVNAQLRQ--------AKEDGDKPGLEAMLRKVLQLYASKFLGKRSYAYKGSEVVIAEKFLESIIE--------------------A----PEESWNKLLIEGLTLGKGEVLPEKLYAVIKKRIERVLIRTEGG--------SYQQRILIEY----LK-----------GIQL-----------RTEELVQAF-----------------KGPQQNSKPLN
>CALAcreb
-----------------------------------------------------------------------MAATPTATSIS-------------------F-YR--FHYP-SN--------------GLRRQRLEALSDSG-----------------------------------------------FMAWRRRSF-------------------VLPY---R---RRTLVYATN-------QDAEKSFMKTLEVDRLID-------TLRISNP-------------GELDQLVVENVLAFNEGFWIRLAARSETCKSDDDKRDYEELAASVMSIVDRLVHKTKEKIESATDILKAILRPVVDGVQEISWPPQDPLALKLMEE-EIQKREHEGQLDEGFLAEVNAQLRK--------AKEDGDKPGLEAMLQKVLQLYASKFLGKRSYAFKGSEVLVAEKFLETIIE--------------------A----PEESWNRLLIDGLTVGKGEILPEELYAVIKRRTERVLIRTEGG--------SYQQRILIEY----LN-----------GIQL-----------RTEGIVQAF-----------------KGPQQNFEPLN
>DENDchryso
-----------------------------------------------------------------------MAT----APVF-------------------G-FC--LHYR-SK--------------GVSQQRWDILVDSS-----------------------------------------------FRSRRGYSL-------------------VSPPKCGK---RRTLVYAVN-------QDAEKSFKKTLEVDRLID-------TLRVSNP-------------GELEQLVVENVLAFNEGFWIRLAARTETCKSDDDKKDYEELAASVMSIVDRLVHKANEKIESATDILKAILRPVVDGVREVSWPPQNPEALKLMEE-EVHKREREGQLDEGFLAEVNAQLRQ--------ATEDGDKPGLAAMLQKVLQLYASKFLGKRSYAYKGGEVLKAEKFLESIIE--------------------A----PEESWDKLLIEGLNL----VSPEELYAVIKKRIERVLIRTVRG--------FH----FLIY----IMVLSHNNFNIPLCIPT-----------IGRRLLPAA-----------------YPH--------
>CYPRbard
-----------------------------------------------------------------------MATAPTAATIS-------------------G-FC--FHYP-SK--------------GLNRWQWETFMDSS-----------------------------------------------FRAWRGRSL-------------------ASPPKCAR---RRTLVYAVN-------QDAEKSFKKTLEVDRLID-------TLRVSNP-------------GELEQLVVENVLAFNESFWIRLAARTDTCKSDDDKEDYEDLAASVMSIIDRLVHKTNEKIESATDILKAILRPVLDGIQEVSWPPQDPEALKLMKE-EVQKREYEGQLDEGFLAEVNAQLRQVRAFLHFMAKEDGDKPGLVAMLQKVLQLYASIVLCKRSYAYKGGEVVIAEKFLESIIE--------------------A----PEESWNKLLIEGLTLGKGEVSPEKLKAVIKKRIERVLIRTVGG--------SYQQRILTEY----LK-----------GIQS-----------RTEEVVQAF-----------------QGPQQ------
>BLETstri
-----------------------------------------------------------------------MATSPTAVSIF-------------------G-FC--FHYR-ST--------------GLSRQRWEILVDSS-----------------------------------------------FRAWKGYSL-------------------LSPSKCGK---RRTLVYAVN-------QDAEKSFKKTLEVDRLID-------ALRVSNP-------------GELEQLVVENVLAFNEGFWIRLAARTETCKSDDDKKDYEELAASVMSIVDRLVHKANEKIESATDILKAILRPVVDGVQEVSWPPQNPEALKLMEE-EVQKREREGQLDEGFLAEVNAQLRQ--------ATEDGDKPGLAAMLQKVLQLYASKFLSKRSYAYKGGEVLKAEKFLESIIE--------------------A----PEDSWNKLLIEGLTL----VSPEELYAVIKKRIERVLIRTEGG--------SYQQRILTEY----LK-----------GIQL-----------RTEGLVQAL-----------------KGPQQ------
>CYMBensi
-------------------------------------------------------------------------------------------------------------------------------------------------------------------------------------------------------------------------------------------------------------------------------RVSNP-------------GELQQLVVENVLAFNEGFWIRLAARTETCKSDDDKKDYEELAASLMNIVDRLVHKTNEKIESATDILKSILRPVVDGVQEVSWPPRDPESLKLMEE-EVQKREREGQLDEGFLAEVNAQLRK--------AAEDGDKPGLTAMLQKVLQLYASKYLGKRSYAYKGGEVLKAEKFLESIIE--------------------A----PEENWNKLLIQGLTL----VSQEELYAVIKKRIERVLIRTEGG--------SYQQRILTEY----LK-----------GIQS-----------RTEGVVKAL-----------------KGSQQ------
>APOSshen
--------------------------------------------------------------------MSSMATAAITAPIS-------------------SRFR--CLSC-YG--------------GFSRQSGRAFGE-----------------------------------------------------LQHSP-------------------NSSANR-R---RCTLIYAIN-------QDAEKSFKKTLEVDRLID-------MLRVSNP-------------RELQQLVVENILAFNESFWIRLAARTETCKSDDDKKDYKELATSVMSIVEQLVHKTNEKIESSTDILKAILRPVVDETKEVSWPPSDPEALRLMEE-QIYKREHEGQIDEGFLAEVNAQLRQ--------AKEDGDKPGLVAMLQKVLQIYASKVLSKRSYANKGGKVVLPEKLLETVIE--------------------A----PEENWNKLLIEGLTLGEGRVTHDEFYAVIKKRIERILIRTEGG--------SYQQRILTEY----IK-----------GIQS-----------RTENIVQAF-----------------QSPQQ------
>DRAKelas
--------------------------------------------------------------------------------------------------------R--FHYL-SS--------------GLSRQRLEILSDSG-----------------------------------------------LPAWRRYSS-------------------VLPRQCRR---RSSLVYAVG-------NDAEKSFKKTLEVDRLID-------TLIVSNP-------------GELEQVVVENVLAFDEGFWIRLAARTETCKSDDDKRDYEELAASVMNIVDKLVHKANEKIESATDILKAILRPVVGGVQEVSWPPRDPMALELMGE-EIQKRVREGQLDEGFLAEVNAQLRQ--------AKEDGDKPGLEAMLQKVLQLYASKSLGKRSYAYKGSEVVIAEKFLESIIE--------------------A----PEENWNKLLFEGLTLGKGEILPEELYAVIKKRIERVLIRTEGG--------SYQQRILIEY----IK-----------GIQL-----------RTEELVQAF-----------------KGPQQNSKPEN
>NEUWmali
-----------------------------------------------------------------------MATAPITAPIS-------------------SRYR--YLCL-FG--------------GFSRHSQGALGD-----------------------------------------------------LRYPL-------------------NSPAKRLR---RRTLICAVN-------EDAEKSFKKILEVDRLID-------VLRVSNP-------------GELQQLVVENVLAFNESFWIRLAARTETCKSDDDKKDYEELAASVMSIVDRLVHKTNEKIESSTDVLKAILRPIVDETHEVSWPPQGPEALKLMEE-EIQKREQEGQLDEGFLAEVNAQLRQ--------AKEDGDRPGLVAMLQKVLQIYASKLLSKRSYAYKGGEVVLPEKFLETVIQ--------------------A----PEENWNKLLIEGLTLGKGKVTPDEFYAVINKRIERILIRTEGG--------SYQQRILTEY----IK-----------GIQS-----------RTEVIVQAF-----------------QRPQQ------
>ORCHital
-----------------------------------------------------------------------MAATPTAATVA-------------------F-FC--FHCR-ST--------------GLSGKRWETLEVSG-----------------------------------------------SLDWRRCTY-------------------DSTRK-RR---RRTLIYAVN-------QDAEKSFKKTLEVDRLID-------TLRVSNP-------------RELEQLVVENVLAFNEDFWIRLAARTETCKSDDDKKDYEELAGSVMNIVERLVHKTNNKIESATDILKAILRPVVDVVREVSWPPQDPEALKLMEEQEVQKREREGQLDEGFFAEVNAQLRQ--------AKEDGDKPGLEAMLQKVLQLYASKFLGKRSYAHKGAEILIVEKFLESIIG--------------------A----PEESWDKLLVEGLTLGKGEILPVDLYAVIKKRIERVLIRTEGG--------SYQQRILVEY----LK-----------GIQL-----------RTEELVRAF-----------------ESPPKESKPTS
>CALAsini
-----------------------------------------------------------------------MATAPTPVSIF-------------------G-FC--FHYR-ST--------------GLRRQRWEILVDSS-----------------------------------------------FRAWRGCSL-------------------GSPPKCGK---RRTLVYAVN-------QDAEKSFKKTLEVDRLID-------TLRISNP-------------GELEQLVVENVLAFNEGFWIRLAARTETCKSDDDKKDYEELASSVMSIVDRLVHKANEKIESAADILKAILRPVVDGVQEASWPPQDPEALKLMEE-EVQKREREGQLDEGFLAEVNAQLRQ--------AKEDVDKPGLAAMLRKVLQLYASKYLGRRSYAYKGGEVLIAEKFLESIIE--------------------A----PEENWNKLLIKGLNL----VSPEELYAAIKKRIERVLIRTEGG--------SYQQRILTEY----LK-----------GIQL-----------RTKEVEEAL-----------------KGSQQ------
>MASDpict
-----------------------------------------------------------------------MATSPTAFSIL-------------------GCFQ--FQCR-SM--------------CLRRKQWNIWLDSR-----------------------------------------------FLTWRGYSL-------------------VSPLNFGT---RRTLVYAVN-------QDAEKSFKKTLEVDKLID-------ILRVSNP-------------SELEQLVVKNVLAFNEGFWIRLAARTDTCKSDDDKKDYEELAASVMSIVDRLVHKANEKIESATDILKAILRPLVDGVQEVSWPPRDPEALKLMEE-EVQKREQEGQLDEGFLAEVNAQLRQ--------ATEDGDKPGLAAMLQKVLQLYASKYLCKRSYANKGGEVLKAEKFLESIIE--------------------A----PEETWNKLLIKGLNL----VSPEELDVVIKKRIERVLIRTEGG--------SYQQRILTEY----LK-----------GIQL-----------RKEEVVQAL-----------------KGSQQ------
>HEMIforr
---------------------------------------------------MEFKVCRS----------GFMAATPTAATLA-------------------F-FC--FHYS-ST--------------GLSGQRRKTLGGSA-----------------------------------------------SIDWRRCTY-------------------DSTRKCRR---RRTLVYAVN-------QDAEKSFKKTLEVDRLID-------TLRVSNP-------------RELEQLVVENVLAFNEDFWIRLAARTETCKSDDDKKDYEELAASVMSIVERLVHKTNDKIESATDILKAILRPVVDVVREVSWPPQDPEALKLMEE-EVQKREREGQLDEGFFAEVNAQLRQ--------AKEDGDKLGLEAMLQKVLQLYASKFLGKRSYAHKGTEVLIAEKFLESIVG--------------------A----PEESWDKLLVEGLTLGKGEILPEDLYAVIKKRIERVLIRTEGG--------SYQQRILVEY----LK-----------GIQL-----------RTEELVRAF-----------------EGPQKNSKPVN
>EPIPhell
-----------------------------------------------------------------------MATTSTAASIS-------------------G-FC--FHYR-ST--------------VLSRQRREIFVDS------------------------------------------------FQAWRGYSL-------------------VSPPKCEK---RRKLVYAVN-------QDTEKSFKKTLEVDRLID-------TLRVSNP-------------SELEQLVGENVLAFNEGFWIRLAARAETCKSDDDKKDYEELAASVMSIVDRLVHKANEKIESATDILKAILRPVVDGAQEVSWPPQDPEVLKMMEE-EVHKREQEGQLDEGFLSEVNAQLRQ--------AKEDGDKPGLAAMLQKVLQLYASKFLGKRSYAYKGGEVLMAEKFLESIIQ--------------------A----PEESWNKLLIDGLTLGKGEVSPEELYAVIKKRIERVLIRTEGG--------SYQQRILTEY----LK-----------GIQL-----------RAEGLAQAF-----------------NSPQQ------
>THELangu
---------------------------------------------------MAHSSGKL----------QSMATTPTAASIS-------------------F-YR--FHYR-ST--------------GLSRQKWGALSASG-----------------------------------------------SLAWWRYSF-------------------VSPSRCRR---RRTFVYAVN-------HGAEKSFKKTLEVDRLID-------TLRLSNP-------------GELEQLVVENVLAFDESFWIRLAARSETCKSDDDKKDYEELAASVMSIVDRLVHKANEKIESATDILKAILRPVVDGVTEVSWPPRDPLAFKLMGE-EIQKREREGQLDEGFLAEVNAQLRQ--------AKEDGDKPGLEAMLQKVLQLYASKSLAKRSYAYKGSEVLIAEKFLESIIE--------------------A----PEESWNKLLIEGLTLGKGEVFAEELYAVIKKRIERVLIRTEGG--------SYQQRILTEY----LK-----------GIQL-----------RAEGLEQAF-----------------KGPQQNSRTLN
>HAEMdisc
----------------------------------------------------------------------------------------------------------------------------------------------------------------------------------------------------------------------------------------------------------------------------------------------------------------------------------------------MSIVDRLVHKANEKIESATDILKAILRPLVDGVQEVSWPPQDPKALEQMEE-EVHKREREGQLDEGFLAEVNAQLRQ--------AKEDGDKPGLEAMLQKVLQLYASKFLRKRSYAYKGGEVLIAEKFLESIIE--------------------A----PEEKWNNLLIEGLTIGKGKVFPEELYAVIKKRIERILIRTEGG--------SYQQRILIEY----LK-----------GIQL-----------RTERLI-------------------------------
>CYMBmann
-----------------------------------------------------------------------MATVATAASIF-------------------G-FS--FHDR-SA--------------GLCRQRWEILLDSR-----------------------------------------------FLAWRGYSL-------------------VSPPKCGK---RRTLVFAVN-------QDAEKSFKKTLEVDRLID-------TLRVSNP-------------GELEQLVVENVLAFNEGFWIRLAARTETCKSDDDKKDYEELAASLMSIVDRLVHKTNEKIESATDILKAILRPVVDGVQEVSWPPRDPEALKLMEE-EVQKREREGQLDEGFLAEVNAQLRQ--------AAEDGDKPGLTAMLQKVLQLYASKYLGKRSYAYKGGEVLKAEKFLESIIE--------------------A----PEEKWNKLLIQGLTL----VSPEELYAVIKKRIERVLIRTEGG--------SYQQRILTEY----LK-----------GIQS-----------RTEDVVKAL-----------------KGSQQ------
>BORYspha
------------------------------------------------------MSSPACEKR-FIIEEESMATVRAAAPIT-------------------TQFR---LLP-CS--------------PI------SWRGAR-----------------------------------------------LETWKPYSL-------------------VSQLKSEN---RRTLMYAVN-------QDAEKSFKKTLEVDRLID-------MLRDSNA-------------RELEQLVVENVLAFNESFWIRLAARTDTCKSDDDKKDYEELALSVMSIVDRLVHKTKEKIESATDVLKAILKPVVDEVEEISWPPRDPKALILMQR-ELAKREEEGQLDEGFLSEVNAQLRQ--------AKEDGDKPGLEAMLQKVLQMYASQVLRKRSYANKGGKVLMAEKFLESIIE--------------------A----PEEDWSKLLIKELNVGKGEVSPEELYAVIRKRIERILIRTEGG--------SYQQRILTEY----LK-----------GIQS-----------RTEEIVQAF-----------------QGPQQ------
>DENDnobi
-----------------------------------------------------------------------MA----AAPVF-------------------G-FC--LHYR-SS-------------KGVTQQRWDILVDSS-----------------------------------------------FRSWRGYSL-------------------VSPPKCGK---RRTLVYAVN-------QDAEKSFKKTLEVDRLID-------TLRVSNP-------------GELEQLVVENVLAFNEGFWIRLAARTETCKSDDDKKDYEELAASVMSIVDRLVHKANEKIESATDILKAILRPVVDGLQEVSWPPQNPEGLKLMEE-EVHRREREGQLDEGFLAEVNAQLRQ--------ATEDGDKPGLAAMLQKVLQLYASKFLGKRSYAYKGGEVLKAEKFLESIIE--------------------A----PEESWDKLLIEGLNL----VSPDELYTVIKKRIERVLIRTEGG--------SYQQRILTEY----LK-----------GIQL-----------RTEGLVQAL-----------------KGSQQ------
>LANAlana
WNTARHRRVSKLKFSHEKPEAKDAAAATSPAYRISPLPFWRSFEGPIQ------LSSPALRGREDFFPTSHMATVTAAAPIA-------------------ARFRSLSHLR-SS----------------RGQWRETFGVAA-----------------------------------------------VEAWKGLSL-------------------TSLHNSER---RRILVYAVN-------QDAEKSFKKTLEVDRLID-------MLRDSSA-------------RELEKLVVENVLAFNESFWIRLAARTDTCKSVDDKKDYEELAVSIMSIVDRLVHKTNEKIESATDILKAILKPVVDEVEEISWPPRNPEALKLMEK-EIEKREQEGQLDEGFLSEVNAQLRQ--------AKEDGDKPGLEAMLQKVLQLYACKVLLKRSYAFKEGQVLMAERFLETIIE--------------------A----PEEDWNKLLIDGLSVGKGEVSPEEFYAVIKKRIERVLIRTEGG--------SYQQRILTEY----LK-----------GIQS-----------RTEEIVQVI-----------------QGPQQ------
>ANOEroxb
-----------------------------------------------------------------------MATTPTAATIF-------------------L-NR-------AS--------------GLSRQRRETLVDSG-----------------------------------------------SLARRRCSF-------------------VLARKC-R---RRTLVYAVN-------QDAEKSFKKTLEVDRLID-------TLRVSNP-------------GELEQLVVENVLAFNEGFWIRLAARTETCISDDDKRDYEELAASVMGIVDRLVNKANEKIESATDILKAILRPIVDGVQEVSWPPRDPKALKQMEE-EVHKREQEGQLDEGFLAEVNAQLRK--------AKEDGDKPGLEAMLQKVLQLYASKFLGKRSYAYKGDEVLIAEKFLESIIE--------------------A----PEEKWNNLLIEGLTLGKGKVFPEELYAVIKK--QRRLIPA-----------ANPHRV-------------------P-----------------------------------------------------
>HABEpant
-----------------------------------------------------------------------MATTPSAATVS-------------------F-FC--FHCR-ST--------------CLSGQRYETLAGSG-----------------------------------------------SLDWRRCTY-------------------DPTRKC-R---RRTLVYAVN-------QDAEKSFKKTLEVDRLID-------TLRVSNP-------------RELEQLVAENVLAFNEDFWIRLAARTETCKSDDDKKDYEELAASLMSIVERLVHKTNDKIESATDILKAILSPVVDVVQEVSWPPQDPIALKLMEE-EVQRRERDGQLDEGFFAEVNAQLRQ--------AKEDGNKPGLEAMLQKVLQLYASKFLGKRSYAHKGAEVLTVEKFLESIIG--------------------A----PEESWDKLLVEGLALGKGEILPEDLYAVIKKRIERVLIRTEGG--------SYQQRILIEY----LK-----------GIQF-----------RTEGLVRAF-----------------EGP--------
>MICRparv
-----------------------------------------------------------------------MATTPAGATIS-------------------F-YL--FHYR-ST--------------FLSRQPWATLADYG-----------------------------------------------SLAWRRYSF-------------------VSPPGC-R---RRTLVYAVN-------QDAEKSFKKTLEVDKLID-------TLRVSNP-------------GELERLVVENVLSFNEGFWIRLAARTETCKSDDDKEDYEELAASVMSIVDRLVHKANEKIESATDILKAILRPVVDGVQEVSWPPQDPVALKLMGE-EIQKREREGQLDEGFLAEVNAQLRQ--------AKEDGDKPGFEAMLQKVLQLYASKFLGKRSYAYKGSEVLIAEKLLESIIE--------------------A----PEESWNKLLIEGLTIGKGEVPPDELNAAIRKRIERVLIRTDGG--------SYQQRILVEY----LK-----------GIQV-----------RTEGLVQAL-----------------RGSQ-------
>SERAvome
------------------------------------------------------------------------MATPAATTAA-------------------F-FC--FHCR-ST--------------GLSGPRWEALAGSG-----------------------------------------------SLDWRRCTY-------------------ASTRKCRR---RRTSIYAVN-------QDAEKSFKKTLEVDRLID-------TLRISNP-------------RELEQLVVENVLAFNEDFWIRLAARTETCKSDDDKKDYEELAASVMNIVERLVHKTNDKIESATDILKAILRPVVDVVREVSWPPQDHEALKLMEE-EVQKREREGQLDEGFFAEVNAQLRQ--------AKEDGDKPGLEAMLQKVLQLYASKFLGKRSYAHKGDEVLIVEKFLESIIG--------------------A----PEESWDKLLVEGLTLGKGEILPDDLYAVIKKRTERVLIRTEGG--------SYQQRILIEY----LK-----------GIKL-----------RTENLVRAF-----------------EDLQKNFKPTN
>PHAIflav
-----------------------------------------------------------------------MATAPTPVSIF-------------------G-FC--FYYR-ST--------------GLRRQRWEILVDSS-----------------------------------------------FRAWRGCSL-------------------GSPPKCGK---RRTLVYAVN-------QDAEKSFKKTLEVDRLID-------TLRVSNP-------------GELEQLVVENVLAFNEGFWIRLAARTETCKSDDDKKDYEELAASVMNIVDRLVHKANEKIESATDILKAILRPVVDGVQEASWPPQDPEALKLMEE-EVQKREREGQLDEGFLAEVNAQLRQ--------AKEDGDKPGLAAMLQKVLQLYASKFLGRRSYTYKGGEVLIAEKFLESIIE--------------------A----PEENWSKLLIKGLNL----VSPEELYAVIKKRIERVLIRTEGG--------SYQQRILTEY----LK-----------GIQL-----------RTKEVEKAL-----------------KGSQ-------
>HABElong
-----------------------------------------------------------------------MATTPSAATVS-------------------F-FC--FHCR-ST--------------CLSGQRYETLAGSG-----------------------------------------------SLDWRRCTY-------------------DPTRKC-R---RRTLVYAVN-------QDAEKSFKKTLEVDRLID-------TLRVSNP-------------RELEQLVAENVLAFNEDFWIRLAARTETCKSDDDKKDYEELAASLMSIVERLVHKTNDKIESATDILKAILSPVVDVVQEVSWPPQDPIALKLMEE-EVQRRERDGQLDEGFFAEVNAQLRQ--------AKEDGNKPGLEAMLQKVLQLYASKFLGKRSYAHKGAEVLTVEKFLESIIG--------------------A----PEESWDKLLVEGLALGKGEILPEDLYAVIKKRIERVLIRTEGG--------SYQQRILIEY----LK-----------GIQF-----------RTEGLVRAF-----------------EGP--------
>CORYacti
-----------------------------------------------------------------------MATTPSSATIS-------------------F-RR--FNYRCSN--------------GLNLQRWMSLSDSG-----------------------------------------------SVARRRCSF-------------------VLPRRCRR---RKTLASAVN-------HDAEKSFKKTLEVDRLID-------TLRVSSP-------------GELEQLVVENVLAFNEGFWVRLAARTETCKSDDDKKDYEELASSVMSIVDRLVHKANEKIESATDILKAILRPAVDGVQEVSWPPRDPAALKLMGE-EIQKREQEGQLDEGFLAEVNAQLRQ--------AKEDGDKPGLEAMLQKVLQLYASKFLGKRSYAYKGSEVLMAEKFLESIIG--------------------A----PEESWNKLLIDGLTLGKGEVLPEEFYAVIKKRMERVLIRTEGG--------SYQQRILIEY----LK-----------GIQL-----------RTEGLVQAS-----------------KGPQQYSEPS-
>GOODpube
------------------------RSGS--------------------------RSRSS----------RALLSRPLRSRVLLRLRIQIQTCCFACFGFGSR-SR--SRSS-RA--------------APSRSRRRSLLSLGL---------------------------------------------SALACRSSLFRASELFPNPRTRPLLATATLQALHC-KTHDRRLLRRSTP------LQDPERRTRHPRRRRSLLSRPLFSFVPLRLQIPVVACSCGAPPSPCTLLEQLVVENLLAFNEGFWIRLAARTETCISDDDKKDYEELAASVMSIVDRLVHKANEKIESATDILKAILRPIMDGVQEASWPPRDPEALKQMEE-ELHKREREGQLDEGFLAEVNAQLRQ--------AKEDGDKPGLEAMLQKVLQLYASKFLGKRSYAYKGGEVLISEKFLESILE--------------------A----PEEKWNNLLIEGLTLGKGKVLPEELYAVIKKRIERVLIRTEGG--------SYQQRILIEY----LK-----------GIQL-----------RTEGLVQAF-----------------KGPQHNSKPLN
>OPHRgarg
----------------------------------------------------------------------------------------------------------------------------------------------------------------------------------------------MDWRRCIY-------------------DLTRKC-R---RRTLLYAVN-------QDAEKSFKKTLEVDRLID-------TLRISNP-------------RELEQLVVENVLAFNEDFWIRLAARTETCKSDDDKKDYEELAASVMNIVERLVHKTNDKIESATDILKAILRPVVDVVREVSWPPQDPEALKLMEE-EVQKREREGQLDEGFFAEVNAQLRQ--------AKGDGDKPGLEAMLQKVLQLYASKFLGKRSYAHKGAEVLIVEEFLESIIG--------------------A----PEESWDKLLVEGLTLGKGEILPDDLYAVIKKRIERVLIRTEGG--------SYQQRILVEY----LK-----------GIKL-----------RTEKLVRAF-----------------EDPQKNFKPVN
>MOLIcapi
-----------------------------------------------------------------------MYTC------SW------------------SGFG--QRMADSG------LFSSPRAYGLMLWIWNKFIVAPHAASGQHLPPHHRPIPSPPRLPDFLLPTLRCCYAIKVSLLPPFHAQAIISQNGYSA----------------------RSRSH---HRSLPFPSSEFMVPKVEEFQACGNGTLE--GVFP-------YFSFQIC-------------KELEKLVVENILAFNEGFWIRLAARTDTCKSDDDKKDYEELAGSIMSIVDRLVHKTNEKIESATDVLKAILKPVVGDVEEISWPPRNPRAIELMKN-ELEKREQEGQLDEGFLAEVNAQLRQ--------AKEDGDKPGLEAMLQKVLQIYASKVLRKRSYAYKGDQVLVVERFLETIIE--------------------A----PEDGWNKLLIEGLNVGKGEVSSEELYAVIKKRIERVLIRTEGG--------SYQQRILTEY----LK-----------GIQS-----------RTEEIVQAF-----------------QGSQP------
>CHILsemi
-----------------------------------------------------------------------MATGPAASTIA-------------------A-PR--FHYR-ST--------------GLSRQRWEILSDSG-----------------------------------------------PLAWRRHSS-------------------VSPHRCRR---RRSLVYAVS-------HDAEKSFKKTLEVDRLID-------TLIVSNP-------------GELEQVVVENVLAFDEGFWIRLAARAETCKSDDDKKDYEELAASVMSIVDKLVHKAKEKIESATDILKAILRPVVNGVQEVSWPPRNPVALELMGE-EIQKREREGQLDEGFLAEVHAQLRQ--------AKEDGDKPGLEAMLQKVLQLYASKFLGKRSYAYKGSEVVIAEKFLESIIE--------------------A----PEESWNKLLIEGLTLGKGEILPEELYTVIKKRIERILIRTEGG--------SYKQRILVEY----LK-----------GIQL-----------RTEDLVQAF-----------------KGPQQNSKP--
>VANIshen
-----------------------------------------------------------------------MAAA-AVPTFS-------------------G-FG--LRYR-SM--------------GLGQQLWGTHAASG-----------------------------------------------LMSWKGHSL-------------------LSTSKRGS---RRTLVYAFD-------QDAEKSFKNTFEEDRLID-------TLRVCNP-------------GELERLVVENVLAFSESFWIHLAARTDNCKSDDDKKDYEELASSVMSIVDRLVHRTNEKIESATDILKAILRPVMDEVQEVFWPPRDPRALNIMEE-EVQKREREGQLDEGFLAEVNAQLRQ--------AKEDGDKPGLTAMLQKVLQLYASNVLSKRSYVLRGGKVIVAEKFLESVIE--------------------A----PEESWNKLLLDGLTIGKGEVSPEELYAVIKKRIERVLIRTEGG--------SYKQRILIEY----LK-----------GIQS-----------RTEEIVQIF-----------------QSQQE------
>ERYCcris
-----------------------------------------------------------------------MA----SASIF-------------------G-LR--FLDP-ST--------------GLHRQRWEILLDSR-----------------------------------------------FLAWRGYSP-------------------ISPLKFGK---RGTMVYAVN-------QDAEKSFKRTLEVDRLID-------TLRVSNP-------------GELERLVAENVLGFNEGFWIRLAARTETCKSDDDKKDYEELAASLMSIVDRLVHKTNEKIESATDILKAILRPVVDGVQESSWPPRDPEALKLMEE-EVQKREREGQLDEGFLAEVNAQLRQ--------ATEDGDKPGLTAMLQKVLQLYASKYLGKRSYAYKGGEVLKGEKFLESIIE--------------------A----PEENWNKMLIKGLDL----VLPEELYAVIKKRIERILIRTDGG--------SYQQRILIEY----LK-----------GIQS-----------RTEEVIKAL-----------------KGSR-------
>APOSodor
--------------------------------------------------------------------MSSMATAAITAPIS-------------------SRFR--CLSC-YG--------------GFSRQSGWAFGE-----------------------------------------------------LRHSP-------------------NSSANRRR---CSTLIYAIN-------QDAEKSFKKTLEVDRLID-------MLRVSNP-------------CELQQLVVENILAFNESFWIRLAARTETCKSDDDKKDYKELATSVMSIVEQLVHKTN----------------------------------------QIYKREHEGQLDEGFLAEVNAQLRQ--------AKEDGDKPGLVAMLQKVLQIYASKVLSKRSYANKGGKVVLPEKLLETVIE--------------------A----PEENWNKLLIEGLTLGKGRVTHDEFYAVIKKRIERILIRTEGG--------SYQQRILTEY----IK-----------GIQS-----------RTENIVQAF-----------------QSPQQ------
>EPIPpurp
-----------------------------------------------------------------------MATTSTAASIS-------------------G-FC--FHYR-ST--------------VLSRQRREIFVDS------------------------------------------------FQAWRGYSL-------------------VSPPKCEK---RRKLVYAVN-------QDTEKSFKKTLEVDRLID-------TLRVSNP-------------SELEQLVGENVLAFNEGFWIRLAARAETCKSDDDKKDYEELAASVMSIVDRLVHKANEKIESATDILKAILRPVVDGAQEVSWPPQDPEVLKMMEE-EVHKREQEGQLDEGFLSEVNAQLRQ--------AKEDGDKPGLAAMLQKVLQLYASKFLGKRSYAYKGGEVLMAEQFLESIIK--------------------A----PEESWNKLLIDGLTLGKGEVSPEELYAVIKKRIERVLIRTEGG--------SYQQRILTEY----LK-----------GIQL-----------RAEGLAQAF-----------------NSPQQ------
>LIMOabor
-----------------------------------------------------------------------MATTSTAASIS-------------------G-FC--FHYR-STASEYVASFSFLSLRGFTLQRREI----------------------------------------------------FRAWRGYSF-------------------VSPPKCEK---RRKSVFAVN-------QDAEKSFKKTLGVDRLID-------TLRVSNP-------------SELEQLVVENVLAFNEGFWIRLAARAETCKSDDDKKDYEELAASVMSIVDRLVHKANEKIESATDILKAILRPVVDGVQEVSWPPQSPEALKLLEE-VC--------------------------------------------------------------------------------------------------------------------------------------------------------------------------------------------------------------------------------------------
>CALAplic
------------------------MSSSISFLA----------------RVQWLKASES----------ALMAATPTATSIS-------------------F-YR--FHYP-SN--------------GFSRQRLETLSDSG-----------------------------------------------SRAWRLRSL-------------------VFPYRCRR---RRILVYATN-------QDAEKSFMKTLEVDRLID-------TLRISNP-------------GELEQLVVENVLAFNEGFWIRLAARSETCKSDDDKRDYEELAASVMSIVDRLVHKTKEKIESATDILKAILRPVVDGVQEISWPPQDPLALKLMEE-EIQKREHEGQLDEGFLAEVNAQLRK--------AKEDRDKPGLEAMLQKVLQLYASKFLGKRSYAFKGSEVLVAEKFLETIIE--------------------A----PEESWNRLLIDGLTVGKGEVLPEELYAVIKRRTERVLIRTEGG--------SYQQRILIEY----LN-----------GIQL-----------RTEGIVQAF-----------------KGPQQNFEPLN
>CHILtrap
-----------------------------------------------------------------------MAAAPAASTIA-------------------V-AC--FHYR-ST--------------GLSRQRWEILSDSG-----------------------------------------------PLAWRRHSS-------------------VSPHRCRR---RRFLVYAVS-------HDAEKSFKKTLEVDRLID-------TLIVSNP-------------GELEQVVVENVLAFDEGFWIRLAARTETCKSDDDKKDYEELAASVMNIVDKLVHKANEKIESATDILKAILKPVIDGVQEVSWPPRDPVALELMGQ-EIQKREREGQLDEGFLAEVHAQLRQ--------AKEDGDKPGLEAMLQKVLQLYASKFLGKRSYAYKGSEVVIAEKFLESIIE--------------------A----PEESWNKLLIEGLTLGKGEILPEDLYTVIKKRIERILIRTEGG--------SYQQRILVEY----LK-----------GIQL-----------RTEDLVQAF-----------------KGPQ-------
>GALEfabe
-----------------------------------------------------------------------MAATAIPIFSS-------------------SSFR--LHCR-SM--------------GLRQNRWGRDVASG-----------------------------------------------FPSWKGHSL-------------------ASPWNRGR---RRSLVYAIN-------QDVEKSLKKTLEVDRLID-------TLRVCNP-------------SELEQLVVENVLAFSESFWIHLAAITDACKSDDDKKDYEELASSVMSIIDRLVHKANEKIESATDILKAILRPVIGEAQEVSWPPRDPKALNLMEE-EVQKREQEGQLDEGFLAEVNVQLRQ--------AKEDGDKPGLTAMLQKVLQLYASNVLSKRSYAFKGGKVMVAEKFLESVIE--------------------A----PEGSWNKLLVDGLTIGKGEVPPEEFFAVIRKRIERVLIRTEGG--------SYAQWVLTEY----LK-----------GIQS-----------RTEEIVQIF-----------------QEQQE------
>CRYPlept
-------------------------------------------------------MGGA----------LMATTTPTAATSS-------------------F-FR--SHYR-ST--------------GLSRQRRETLTKTG-----------------------------------------------SLEWRLDSF-------------------VSHRGCRR---RRTLVYAVN-------QDAEKSFKKTLEVDRLID-------TLRVSNP-------------VELEQLVVENVLSFNEGFWIRLAARTDTCKTDDDKKDYEELAASLMSIVDRLVHKANEKIESATDILKAILRPVVDEVQEVSWPPRDPVALKLMEE-EVQKREREGQLDEGFLAEVNAQLRQ--------AKEDGDKPGLEAMLQKVLQLYASKFLGKRSYAYKGSEVLIAEKFLESIIE--------------------A----PEESWNKLLIEGLTVGKGEVLPEDLYAVIKKRIERVLIRTDGG--------SYQQRVLIEF----LK-----------GIQL-----------RAEGLVQSF-----------------KGPQQNSKPLN
>DRAKthyn
-----------------------------------------------------------------------MATTPTASTIS-------------------V-HR--FHYL-SS--------------GLRRHRLGILSDSG-----------------------------------------------LPAWRRYSC-------------------VLPRQCRR---RSSLVYAVG-------HDAEKSFKKTLEVDRLID-------TLIVSNP-------------RELEQIVVENVLAFDEGFWIRLAARTETCKSDDDKRDYEELAASVMNIVDKLVHKANEKIESATDILKAILRPVVGGVQEVSWPPRDPMALELMGE-EIQKREREG-------------------------------------------------------------------------------------------------------------------------------------------------------------------------------------------------------------------------------------
>NEUWzoll
-----------------------------------------------------------------------MATAPITAPIS-------------------SRFH--YLCL-FG--------------GFSRHSQGALGD-----------------------------------------------------LRYPF-------------------NSPAKRLR---RRTLICAVN-------EDAEKSFKKTLEVDRLID-------VLRVSNL-------------GELQQLVVENVLAFNESFWIRLAARTETCKSDDDKKDYEELAASVMSIVDRLVHKTNEKIESSTDVLKAILRPIVDETHEVSWPPQGPEALKLMEE-EIQRREQEGQLDEGFLAEVNAQLRQ--------AKEDGDRPGLVAMLQKVLQIYASKILSKRSYAYKGGEVVLPEKFLETVIE--------------------A----PEENWNKLLIEGLTLGKGKVTPDEFYAVIKKRIERILIRT-------------VVYFLCKYFGASIN-----------TFSS--LGFFDVHFCRKEALTSSV-----FLLSTSRASSLEQR---------
>CALAtsoo
--------------------------------------------------------------------------------------------------------------------------------GLRRQRWEILVDSS-----------------------------------------------FRAWRGCSL-------------------GSPPKCGK---RRTLVYAVN-------QDAEKSFKKTLEVDRLID-------TLRISNP-------------GELEQLVVENVLAFNEGFWIRLAARTETCKSDDDKKDYEELASSVMSIVDRLVHKANEKIESAADILKAILRPVVDGVQEASWPPQDPEALKLMEE-EVQKREREGQLDEGFLAEVNAQLRQ--------AKEDVDKPGLAAMLRKVLQLYASKFLGRRSYAYKGGEVLIAEKFLESIIE--------------------A----PEENWSKLLIKGLNL----VSPEELYAVIKKRIERVLIRT------------------------------------------------------------------------------------------
>OECEmacu
-----------------------------------------------------------------------MAPVPAAASIL-------------------G-FC--FLYR-ST--------------GWCRQWREILVDSR-----------------------------------------------FLGWKGYSL-------------------VSPPKCGK---RITLVYAVN-------QDAEKSFKKTLEVDRLID-------TLRVSNP-------------GELEQLVVENVLAFNEGFWIRLAARTETCKSDDDKKDYEELAASLMSIVDRLVHKTNEKIESATDILKAILRPAVDGVQEVSWPPRDPEAFKLMEE-EVQKREREGQLDEGFLAEVNAQLRR--------ATEDGDKPGLTAMLQKVLQLYSSKYLGKRSYAYKGGEVLKAEKFLESLIE--------------------A----PEENWNKMLIEGLDL----VSPEELYAVIKKRIERVLIRTEGG--------SYQQRILTEY----LK-----------GIQS-----------RAEEVVKAL-----------------KGSQ-------
>GOODfuma
-----------------------------------------------------------------------MATTPAAASIF-------------------H-YR--ATVN-EY--------------GLSRQRWETLADSG-----------------------------------------------SLAWRRYSF-------------------VSARKC-R---RRTLVYAIN-------QDAEKSFKKTLEVDRLID-------TLRVSNP-------------GELEQLVVENVLAFNEGFWIRLAARTETCISDDDKKDYEELAASVMSIVDRLVQKANEKIESATDILKAILRPIIDGVQEVSWPPRDPEALKQMEE-EMHKREREGQLDEGFLAEVNAQLRQ--------AKEDGDKPGLEAMLQKVLQFYASKFLGKRSYAYKGGEVLIAEKFLESILE--------------------A----PEEKWNNLLIEGLTLGKGKVLPEELYAVIKKRIERVLIRTEGG--------SYQHRILIEY----LK-----------GIQL-----------RTEGLVQAF-----------------KGPQHNSKPLN
>HYPOheme
-----------------------------------------------------------------------MATVPAAAPTT-------------------ARFR--SHLP-TS--------------GL--RRWKNFRHAA-----------------------------------------------LGPWKGYSL-------------------IHP-KSAR---RTTLINAVN-------QDAEKSFKKTLEVDRLID-------MLRESNA-------------RELEKLVVENILAFNEGFWIRLAARTDTCKSDDDKKDYEELAVSVMSIVDRLVHKTKEKIESATDVLKAILKPVVDDMGEISWPPRNPEAIKLMEN-ELEKREQVGQLDEGFLSEVNAQLRQ--------AKEDGDKPGLEAMLQKVLQIYASKVLLKRSYAYKGGKILMAERFLETIIE--------------------A----PEEGWNKLLIEGLNVGKGEVSSEELYAVIKKRIERVLIRTEGG--------SYQQRILTEY----LK-----------GIQS-----------RTEEIVQAL-----------------QGPQP------
>EPIDpuni
-----------------------------------------------------------------------MAAAPTAVSIS-------------------G-FG--LHCP-ST--------------DLRRQRWKILVDSS-----------------------------------------------FRASRGYSL-------------------VSPSKCGK---RRTLVYAVN-------QDAEKSFKQTLEVDRLID-------TLRVSNP-------------GELEQLVVENVLAFNEGFWIRLAARSETCKSDDDKKDYEELAASVMSIVDRLVHRANEKIESATDILKAILRPVVDGVQEVSWPPRDPEALKLMEE-EVQRREREGQLDEGFLAEVNAQLRQ--------ATEDGDKPGLAAMLQKVLQLYASKYLCKRSYANKGGEVLKAEKFLESIIE--------------------A----PEESWNKLLIEGLNL----VPPGELDAVIKKRIERVLIRTEGG--------SYQQRILTEY----LK-----------GIQA-----------RKEEVLQAL-----------------KGSQQ------
>OPHRsphe
----------------------------------------------------------------------------------------------------------------------------------------------------------------------------------------------MDWRRCIY-------------------DLTRKC-R---RRTLLYAVN-------QDAEKSFKKTLEVDRLID-------TLRISNP-------------RELEQLVVENVLAFNEDFWIRLAARTETCKSDDDKKDYEELAASVMNIVERLVHKTNDKIESATDILKAILRPVVDVVREVSWPPQDPEALKLMEE-EVQKREREGQLDEGFFAEVNAQLRQ--------AKGDGDKPGLEAMLQKVLQLYASKFLGKRSYAHKGAEVLIVEEFLESIIG--------------------A----PEESWDKLLVEGLTLGKGEILPDDLYAVIKKRIERVLIRTEGG--------SYQQRILVEY----LK-----------GIKL-----------RTEKLVRAF-----------------EDPQKNFKPVN
>DIURorie
-----------------------------------------------------------------------MATTP--ATIS-------------------F-YR--LSLY-S---------------GLSRKRWETSSCSG-----------------------------------------------SLEWRQHSF-------------------VCPRRCRRS--RETLVYAVN-------HDAEKLFKKTLEVDRLID-------TLRVSNP-------------GELEQYVVENVLAFDEGFWIRLAARTETCKSDDDKKDYEELAASVMSIVDRLVHKANEKIESATDILKAILKPVVEGMQEVSWPPRDPVALELMGQ-EIQKREREGQLDEGFLAEVNAQLRQ--------AKEDGDKPGLEAMLQKVLQLYASKFLGKRSYAFKGTEVLIAEKFLESIIE--------------------A----PEESWNKLLIEGLTLGKGEVLPDELYAVIKKRIERVLIRTEGG--------SYQQRIIIEY----LK-----------GIQL-----------RTEALVQAF-----------------KGPQQTSTSLN
>CYPRflav
-----------------------------------------------------------------------MATAPTAATIS-------------------G-FC--FHYP-SK--------------GLNRWQWETFMDSS-----------------------------------------------FRAWRGRSL-------------------ASPPKCAR---RRTLVYAVN-------QDAEKSFKKTLEVDRLID-------TLRVSNP-------------GELEQLVVENVLAFNESFWIRLAARTDTCKSDDDKEDYEDLAASVMSIIDRLVHKTNEKIESATDILKAILRPVLDGVQEISWPPRDPEALELMKE-EVQKREHEGQLDEGFLAEVNAQLRQ--------AKEDGDKPGLVAMLQKVLQLYASVVLCKRSYAYKGGEVVISEKFLESIIE--------------------A----PEGSWNKLLIEGLTLGKGEVSPEKLKAVIKKRIERVLIRTAGG--------AYQQRILTEY----LK-----------GIQS-----------RTEEVIQAF-----------------QGPQQ------
>EPIDfulg
-----------------------------------------------------------------------MAAAPTAVSIS-------------------G-FG--LHCP-ST--------------DLRRQRWKILVDSS-----------------------------------------------FRASRGYSL-------------------VSPSKCGK---RRTLVYAVN-------QDAEKSFKQTLEVDRLID-------TLRVSNP-------------GELEQLVVENVLAFNEGFWIRLAARSETCKSDDDKKDYEELAASVMSIVDRLVHRANEKIESATDILKAILRPVVDGVQEVSWPPRDPEALKLMEE-EVQRREREGQLDEGFLAEVNAQLRQ--------ATEDGDKPGLAAMLQKVLQLYASKYLCKRSYANKGGEVLKAEKFLESIIE--------------------A----SEESWNKLLIEGLNL----VSPEELDAVIKKRIERVLIRTVKSVQLNIMVLSYQQFNNIMF----L-------------ILS-----------IGRRLLPAA-----------------NTHRVP-----
>GYMNodor
---------------------------------------------------MEFKVCRS----------GFMAATPTAAAVA-------------------L-FC--FHCR-ST--------------GLSGRRWETLKGSG-----------------------------------------------SSDWRRCTY-------------------DSTRKCRR---RRTLVYAVN-------QDAEKSFKKTLEVDRLID-------TLRVSNP-------------RELEQLVVENVLAFNEDFWIRLAARTETCKSDDDKKDYEELAASVMNIVERLVHKTNDKIESATDILKAILRPVVDVVREVSWPPQDPEALRLMEE-EVQKREREGQLDEGFFAEVNAQLRQ--------AKEDGDKPGLEAMLQKVLQLYASKFLGKRSYAHKGAEVLIVEKFLESIIG--------------------A----PEESWDKLLVEGLTLGKGEILPEDLSAVIKKRIERVLIRTEGG--------SYQQRILVEY----LK-----------GIQL-----------RTEGLVRAF-----------------EGPQKKSKPTN
>DACThata
----------------------------------------------------------------------------------------------------------------------------------------------------------------------------------------------------------------------------------------------------------------------------------------------------------NVLAFNEDFWIRLAARTETCKSDDDKKDYEELAVSVMSIVERLVNKTNDKIESATDILKAILKPVVDVVREVSWPPQDPEALKLMEE-EVQKREREGQLDEGFFAEVNAQLRQ--------AKEDGDKPGLEAMLQKVLQLYASKFLGKRSYAHKGAEILIVE-------------------------------------------------------------------------------------------------------------------------------------------------------------------
>PLATclav
----------------------------------------------------------------------------------------------------------------------------------------------------------------------------------------------------------------------------------------------------------------------------------------------------------------------------------------------MNMVERLVHKTNDKIESATDILKAILRPVVDVVREVSWPPQDPEALKLMEE-EVQKREREGQLDEGFFAEVNAQLRQ--------AKEDGDKPGLEAMLQKVLQLYASKFLGKRSYAHKGAEVLIVEKFLESIIG--------------------A----PEESWDKLLVEGLTLGKGEILLEDLYAVIKKRIERVLIRTEGG--------SYQQRILVEY----LK-----------GIQL-----------RAEKLVRAF-----------------EGPQKNSKPTN
>VANIplan
-----------------------------------------------------------------------MAAA-AVPGFS-------------------V-FG--LRYR-SM--------------GFGQQLWGSRTASG-----------------------------------------------LMSWKGHSL-------------------LATSKRGR---RRTLVYAFD-------QDAEKSFKNTFEEDRLID-------TLRVCNP-------------GELERLVVENVLAFSESFWIRLAARTDDCKSDDDKKDYEELASSVMSIVDRLVHKTNEKIESATDILKAILRPVMDEVQEVFWPPGDPRALNIMEE-EVQKREREGQLDEGFLAEVNAQLRQ--------VKEDGDKPGLTAMLQKVLQLYASNVLSKRSYAFKGGEVIVAEKFLESVIE--------------------A----PEESWNKLLIDGLTIGKGNVSPEDLFAVINKRIERVLIRTEGG--------SYEQRILIEY----LK-----------GIQS-----------RTEEIVQIF-----------------QIQQE------
>CEPHdama
-----------------------------------------------------------------------MATTSTAASIS-------------------G-FC--FHYR-ST--------------GLSRQRREILVDS------------------------------------------------FQAWRGYSL-------------------VSPPKCEK---RRKLVYAVN-------QDAEKSFKKTLEVDRLID-------TLRASNP-------------GELEQIVVENVLAFNEGFWIRLAARAETCKSDDDKKDYEELAASVMSIVDRLVHKANEKIESATDILKAILRPVVDGVQEVSWPPQGPEALKLMEE-VC--------------------------------------------------------------------------------------------------------------------------------------------------------------------------------------------------------------------------------------------
>PHALmode
-----------------------------------------------------------------------MATT-AGASLV-------------------G-FC--FLYR-SA--------------GLSRRRWDILEDSS-----------------------------------------------YRAWRGYSF-------------------ASSPKYGK---RRTLVYAAN-------RHAEKSFKKTLEVDRLID-------TLRVSNP-------------GELEQVVVENVLAFNEGFWIRLAARTETCKSDDDKKDYEELAGSVMSIVDRLVHKTNEKIESATDILKAILRPVVDDVQEVSWPPRDPKILKLMEE-EVQKREREGQLDEGFLAEVNAQLRQ--------ATEDGDKPGLAAMLQKVLQLYASKYLGKRSYAYKGGEVLKAEKFLESIIE--------------------A----PEESWNKLLIEGLNL----VSPEELYAAIKKRIERVLIRTDGG--------SYQQRILTEY----LK-----------GIQL-----------RTEEVVQAL-----------------RGSQQ------
>CALEmajo
-----------------------------------------------------------------------MATTPSASAFS-------------------V-YR--FHYR-STVSE----------KGLGRQGWEILPDSG-----------------------------------------------PLAWRRCSS-------------------VSPRRCRR---RRSLVYAIG-------HDAEKSFKKTLEVDRLID-------TLIVSNP-------------SELEQVVVENVLAFDEGFWIRLAARTETCKSDDDKKDYEELAASVMSIVDKLVHKANEKIESSTDILKAILRPVVDGVQEVSWPPQDPVALELMGE-EIEKREREGQLDEGFLAEVHAQLRK--------AKEDGDKPGLEAMLQKVLQLYASKFLGKRSYAYKGSEVVIAEKFLESIIEGYKDLVYLHFLCVHSISLTVA----PEESWNKLLIEGLTLGKGEILPEELYSVIKKRTERVLIRTEGG--------SYQQRILVEY----LK-----------GIQS-----------RTEELVQAF-----------------KGLQQNSKP--
>ERYCpuss
----------------------------------------------------------------------MMA----SASIF-------------------G-FR--FLDS-ST--------------GLHRMRWEILLDSR-----------------------------------------------FLSSRGYSP-------------------ISPLKCGK---RRTLVYAVN-------QDAEKSFKRTLEVDRLID-------TLRVSNP-------------GELEQLVAENVLGFNEGFWIRLAARTETCKSDDDKKDYEELAASLMSIVDRLVHKTNEKIESATDILKAILRPVVDGVQEGSWPPRDPEALKLMEE-EVLRREQEGQLDEGFLAEVNAQLRK--------ATEDGDKPGLTAMLQKVLQFYASKYLGKRSYAYKGGEVLKGEKFLESIIE--------------------A----PEENWNKMLIKGLDL----VSPEELSAVIKKRIERILIRTKGG--------SYQQRILIEY----LK-----------GIQS-----------RAEEVIKTL-----------------KGSL-------
