# Supplementary material for: Orchid Phylotranscriptomics: The Prospects of Repurposing Multi-Tissue Transcriptomes for Phylogenetic Analysis and Beyond
Source: Front Plant Sci. 2022 May 27;13:910362. doi: 10.3389/fpls.2022.910362 (PMC9196242; doi:10.3389/fpls.2022.910362)
Supplement: Supplementary file 4 [file Data_Sheet_3.zip › ortho_MSA/r1/OG0008840.fa]

>ANOEemei
--------------------------------------------------------------------------------------------------------------------------------------------------------------------------------------MSRLWRWYQKCLEVHPVKTQVISSGILWGLGDIGAQAVTHS-TLKK-KRQ--SLV----QDEGKEFKINWQRVGITSMFGFAFVGPVGHYWYEYLDRFIRLRLHLQPKTPKFVAAKVASDGLLFGPLDLLIFFSYMGFASGKSAEQVKEDVKRDFFPSLVIGGGIWPVVQIANFRYVPVRYQLLYVNFFCLLDSCFLSWIEQQGDAAWKQWFKSFTSVENQKG-----------------------------------------------
>ANOEroxb
--------------------------------------------------------------------------------------------------------------------------------------------------------------------------------------MSRLWRWYQKCLEVHPVKTQVISSGILWGLGDIGAQAVTHS-TLKK-KRQ--SLV----QDEGKEFKINWQRVGITSMFGFAFVGPVGHYWYEYLDRFIRLRLHLQPKTPKFVAAKVASDGLLFGPLDLLIFFSYMGFASGKSAEQVKEDVKRDFFPSLVIGGGIWPVVQIANFRYVPVRYQLLYVNFFCLLDSCFLSWIEQQGDAAWKQWFKSFTSVENQKG-----------------------------------------------
>APOSodor
--------------------------------------------------------------------------------------------------------------------------------------------------------------------------------------MLRLWKWYQKSLAVHPVKTQMISSGILWGLGDIGAQAVTHS-SLRN-KRQ--GP------PGDNDFKIDWKRVGITSMFGFAFVGPVGHYWYEYLDRFIRFRLHLQPKTPKFVAAKVGIDGFIFGPMDLLIFFSYMGIASGKDLHQVKDDVKRDFLPSLVIGGGIWPIVQIANFRYVPVRYQLLYVNFFCLLDSCFLSWIEQQGDAAWKQWFKSFSSLENQKGQA---------------------------------------------
>APOSshen
-------------------------------------------------------------------------------------MCSSY-FVSHDP------------------LASWPGF-WKGCEL-SLSL-------------------------------SLSLVRSLASCQDLGKSMLRLWKWYQKSLAVHPVKTQMISSGILWGLGDIGAQAVTHS-SLRN-KRQ--GP------PGDNDFKIDWKRVGITSMFGFAFVGPVGHYWYEYLDRFIRFRLHLQPKTPKFVAAKVAIDGFIFGPMDLLIFFSYMGIASGKDLRQVKDDVKRDFLPSLVIGGGIWPIVQIANFRYVPVRYQLLYVNFFCLLDSCFLSWIEQQGDAAWKQWFKSFSSLENQKGQA---------------------------------------------
>BLETstri
--------------------------------------------------------------------------------------------------------------------------------------------------------------------------------------MLRLWRLYQKCLEVHPVKTQVISSGILWGLGDIGAQAVTHS-TLKD-KRQ--NP------HDDKEFKINWQRVGITSMFGFAFVGPVGHYWYEYLDRFIRLRLQLQPRTPKFVAAKVASDGLLFGPLDLLIFFSYMGFASGKNVEQVKEDVKRDFLPSLLIGGGIWPLVQIANFRYVPVRYQLLYVNFFCLLDSCFLSWIEQQGDAAWKQWFKSFSSLENHKG-----------------------------------------------
>BORYspha
--------------------------------------------------------------------------------------------------------------------------------------------------------------------------------------MLKLWKWYQNCLAVHPVKTQVISSGFLWGLGDVGAQAITHS-TLRN-KSQ--NQ------EPAKEFRVNWKRVAITSMFGFAFVGPVGHYWYEHLDSFIRLRLQLQPKSVKFVAAKVAADGLLFGPLDLLLFFSYMGLASGKSVNQVKEDVKRDFLPSFIVGGGVWPIVQVANFRYVPVRYQLLYVNLFCLLDSSFLSWIEQQGDASWKRWFTSFSTLEDQKGQA---------------------------------------------
>CALAcreb
--------------------------------------------------------------------------------------------------------------------------------------------------------------------------------------MSRLWRWYQKLLEVHPVKTQVISSGILWGLGDIGAQAVTHS-TLKN-MHQ--NP------YE-KEFKINWQRVGITSMFGFAFVGPVGHYWYEYLDRFIRLRLQLQPKTPKFVVAKVATDGLIFGPLDLLIFFSYMGFASGKNAEQVKEDVKRDFLPSLVIGGGIWPVVQIANFRYIPVRYQLLYVNFFCLLDSCFLSWIEQQGDAVWKQWFKSVGSVENQKN-----------------------------------------------
>CALAplic
--------------------------------------------------------------------------------------------------------------------------------------------------------------------------------------MSRLWRWYQKLLEVHPVKTQVISSGILWGLGDIGAQAVTHS-TLKN-MHQ--NP------YE-KEFKINWQRVGITSMFGFAFVGPVGHYWYEYLDRFIRLRLQLQPKTPKFVVAKVATDGLIFGPLDLLIFFSYMGFASGKNAEQVKEDVKRDFLPSLVIGGGIWPVVQIANFRYIPVRYQLLYVNFFCLLDSCFLSWIEQQGDAVWKQWFKSVGSVENHKN-----------------------------------------------
>CALAsini
--------------------------------------------------------------------------------------------------------------------------------------------------------------------------------------MLRLWRLYQKCLEVHPVKTQVISSGILWGLGDIGAQAVTHS-TLKN-KRQ--NP------HDDKKFEINWQRVGITSMFGFAFVGPVGHYWYEYLDRFIRLRLQLQPTTPKFVAAKVASDGLLFGPLDLLIFFSYMGFASGKNVEKVKEDVKRDFLPSLLIGGGVWPLVQIANFRYVPVRYQLLYVNFFCLLDSCFLSWIEQQGDAAWKQWFNSFSSLEKERRKRWLGRRRAWRRRLKVGGDRWWRSDERRGSAASLRFHAKNQRGADHE
>CALAtsoo
--------------------------------------------------------------------------------------------------------------------------------------------------------------------------------------MLRLWRLYQKCLEVHPVKTQVISSGILWGLGDIGAQAVTHS-TLKN-KRQ--NP------HDDKEFEINWQRVGITSMFGFAFVGPVGHYWYEYLDRFIRLRLQLQPTTPKFVAAKVASDGLLFGPLDLLIFFSYMGFASGKNMEKVKEDVKRDFLPSLLIGGGVWPLVQIANFRYVPVRYQLLYVNFFCLLDSCFLSWIEQQGDAAWKQWFNSISSLENHKG-----------------------------------------------
>CALEmajo
--------------------------------------------------------------------------------------------------------------------------------------------------------------------------------------MSRLWRWYQKCMEMHPVKTQVISSGFLWGLGDVGAQAVTHS-TLKD-KHQ--AP------HQ-NEFKVNWQRVGITSMFGFAFVGPVGHYWYEYLDRLIRLRFQLQPKTPKFVAAKVASDGLIFGPLDLLIFFSYMGFASGKGVEQVKEDVKRDFLPSLVIGGGIWPLVQIANFRYVPVRYQLLYVNFFCLLDSCFLSWIEQQGDAVWKQWFNSVGSVENHKGQS---------------------------------------------
>CEPHdama
--------------------------------------------------------------------------------------------------------------------------------------------------------------------------------------MSRLWRWYQKCLELHPVKTQVISSGILWGFGDIGAQAVTHS-TSKE-KRQ--ST------HID-EFKINWQRVGITSMFGFAFVGPVGHYWYEYLDRFIKLRLQLKPKTPKFVAAKVATDGLIFGPLDLLIFFSYMGFTSGKSVEQVKEDVKRDFLPSLVIDGGVWPLVQIANFRYVPVRYQLLYVNFFCLLDSCFLSWIEQQGDAAWKQWFKSFGSLENQEGQA---------------------------------------------
>CHILsemi
--------------------------------------------------------------------------------------------------------------------------------------------------------------------------------------MSRLWRWYQKCMEVHPVKTQVISSGILWGLGDIGAQAVTHS-TLKD-KHQ--TP------HE-KEFKVNWQRVGITSMFGFAFVGPVGHYWYEYLDRLIRLRLQLQPKTPKFVAAKVVSDGLIFGPLDLLIFFSYMGFASGKSVEQVKEDVKRDFLPSLVIGGGIWPVVQIANFRYVPVRYQLLYVNFFCLLDSCFLSWIEQQGDAVWKQWFKSVGSVENHKGQS---------------------------------------------
>CHILtrap
--------------------------------------------------------------------------------------------------------------------------------------------------------------------------------------MSRLWRWYQKCMEVHPVKTQVISSGILWGLGDIGAQAVTHS-TLKD-KHQ--TP------HE-KEFKVNWQRVGITSMFGFAFVGPVGHYWYEYLDRLIRLRLQLQPKTPKFVAAKVVSDGLIFGPLDLLIFFSYMGFASGKSVEQVKEDVKRDFLPSLVIGGGIWPVVQIANFRYVPVRYQLLYVNFFCLLDSCFLSWIEQQGDAVWKQWFKSVGSVENHKGQS---------------------------------------------
>CORYacti
--------------------------------------------------------------------------------------------------------------------------------------------------------------------------------------MSRIWRWYKKCLEVHPVKTQVISSGFLWGLGDIGAQVVTHS-TLKD-KHQ--SP------HD-KEFKINWQRVCITSMFGFAFVGPVGHYWYEYLDRFIRLRLQLQPKTPKFVAAKVASDGLLFGPLDLLIFFSYMGFASGKNVELVKDDVKRDFLPSLVIGGGIWPVVQIANFRYIPVRYQLLYVNFFCLLDSCFLSWIEQQGDAVWKQWFKTVSSVENQKG-----------------------------------------------
>CREMappe
------------------------------------------------------------------------------------------------------------SRFVCSFAPPYLG-----CSSVALSLKKLYRRKIW-----------P---------REIIFSSSLCSHRSTAPSMLRLWRLYQKCLEVHPVKTQVISSGILWGLGDIGAQTVTHS-TLKN-KRQ--NP------HDEEEFKINWQRVGITSMFGFAFVGPVGHYWYEYLDRFIRLRLRLPPRTPKFVAAKVASDSLLFGPLDLLIFFSYMGFASGKSTEQVREDVKRDFLPGLVIGGGIWPLVQIANFRYVPVRYQLLYVNFFCLLDSCFLSWIEQQGDAAWKQWFKSFVSLENHKG-----------------------------------------------
>CRYPlept
--------------------------------------------------------------------------------------------------------------------------------------------------------------------------------------MSRLWRWYQRCLEVHPVKTQVISSGFLWGLGDIGAQAVTHS-TLKD-KHQ--SQ------HL-KEFKVNWQRVGITSMFGFAFVGPVGHYWYEYLDRFIKLRLQLQPKTPKFVAAKVASDGLLFGPLDLLFFFSYLGFASGKGMEQVKEDVKRDFLPSLVVGGTIWPLVQIANFRYIPVRYQLLYVNFFCLLDSCFLSWIEQQGDAVWKQWFKSVSSVENHKG-----------------------------------------------
>CYMBensi
--------------------------------------------------------------------------------------------------------------------------------------------------------------------------------------MLRLWRFYQKCLEVHPVKTQVISSGILWGLGDIGAQAVTHS-SLKN-KRQ--NPH----SHDDKEFKINWQRVGITSMFGFAFVGPVGHFWYEYLDRFIRHRIRLKPSTPKFVAAKVASDGLIFGPLDLLIFFSYMGFASGKNVEEVREDVKRDFLPSLVIGGGIWPLVQIANFRYVPVRYQLLYVNFFCLLDSCFLSWIEQQGDAAWKQWFKSFISLDNHKA-----------------------------------------------
>CYMBmann
--------------------------------------------------------------------------------------------------------------------------------------------------------------------------------------MLRLWRFYQKCLEVHPVKTQVISSGILWGLGDIGAQAVTHS-SLKN-KRQ--NPH----SHDDKEFKINWQRVGITSMFGFAFVGPVGHFWYEYLDRFIRHRIHLKPSTTKFVAAKVASDGLIFGPLDLLIFFSYMGFASGKNVEEVREDVKRDFLPSLVIGGGVWPLVQTANFRYVPVRYQLLYVNFFCLLDSCFLSWIEQQGDAAWKQWFKSFISLDNHKG-----------------------------------------------
>CYPRbard
--------------------------------------------------------------------------------------------------------------------------------------------------------------------------------------MSRLWRCYQKWLEVHPVKTQVISSGILWGLGDIGAQAVTHS-TLKD-KRQ--SP------FENREFKINWQRVGITSMFGFTFVGPVGHFWYEYLDRFIRLRLQLKPKTPKFVAAKVASDGLLFGPLDLLIFFSYMGFASGKNVEQVKEDVKRDFLPSLVIGGGIWPLVQIANFRYVPVRYQLLYVNLFCLLDSCFLSWIEQQGDAAWKQWFKSFSGLEDHKGQA---------------------------------------------
>CYPRflav
-------------------MRVKRLL--------------------------------------------------I-----LQNHSREE-IVGRAPKMCQCFLEISRFLSFYIYISLYLR----------LRFLSLLGL------------------------GGSDLESSIVTHRPIALSMSRLWRWYQKCLEVHPVKTQVISSGILWGLGDIGAQAVTHS-TLKD-KRQ--SS------FENREFKINWQRVGITSMFGFAFVGPVGHYWYEYLDRFIRLRLQLQPKTPKFVAAKVASDGLLFGPLDLLIFFSYMGFASGKNVEQVKEDVKRDFLPSLVIGGGIWPLVQIANFRYIPVRYQLLYVNFFCLLDSCFLSWIEQQGDAAWKQWFKSFSGLEDHKGQA---------------------------------------------
>DACThata
--------------------RAKQSLRFHQLAPRLSS----------------------------------PPPTK---------HTQQQ-----------SFLLPPASDYQVSGIPPGLRFHQNQVELRRRVVEKGS--------------------------------LSLWNHRSKAPSMSRLWRWYQKCLEVHPVKTQVISSGILWGLGDIGAQAVTHS-TLKD-KHR--SP------HENKEFKINWQRVGTTSMFGFAFVGPVGHYWYEYLDRLIRLRLQLQPKTLKFVAAKVASDGLLFGPLDLLIFFSYMGFASGKTAEQVKEDVKRDFLPSLMIGGGIWPVVQIANFRYIPVRYQLLYVNFFCLLDSCFLSWIEQQGDATWKQWFKSFSSVENHESQP---------------------------------------------
>DENDchryso
--------------------------------------------------------------------------------------------------------------------------------------------------------------------------------------MLRLWRLYQKCMEVHPVKTQVVSSGILWGLGDIGAQAVTHS-TLKN-KHQ--SQ------HDEKEFKINWQRVGITSMFGFAFVGPVGNYWYEYLDRFIRLQLKLQPKTPKFVAAKVAGDCLLFGPLDLLIFFSYIGFASGKNVEQVKEDVKRDFLPSLVIGGGIWPLVQIANFRYVPVRYQLLYVNFFCLIDSCFLSWIEQQGDAAWKQWFKSFISLENQKG-----------------------------------------------
>DENDnobi
--------------------------------------------------------------------------------------------------------------------------------------------------------------------------------------MLRLWRLYQKCMEVHPVKTQVVSSGILWGLGDIGAQAVTHSTTLKN-KQQ--NQ------LVEKEFKINWQRVGITSMFGFAFVGPVGNFWYEYLDRFIRLQLKLQPKTAKFVAAKVAGDCFLFGPLNLVIFFSYIGFASGKNVKQVKEDVKRDFLPSMVIAGGIWPLFQIANFRYVPVRYQLLYVNFLCLIDSCFLSWMEQQGDAAWKQWIKSFISLENKKRIA---------------------------------------------
>DIURorie
--------------------------------------------------------------------------------------------------------------------------------------------------------------------------------------MSRLWRLYQKCLEVHPVKTQVISSGILWGLGDIGAQAVTHS-TLKD-KHR--NP------HE-QEFKINWRRVGVTSMFGFAFVGPVGHYWYEFLDRFIRLRLQLLPKTPKFVAAKVASDGLLFGPLDLLIFFSYMGFASGKSAEQVKEDVKRDFLPSLVIGGGIWPVVQIANFRYIPVRYQLLYVNFFCLLDSCFLSWIEQQGDAVWKQWFKKVTSVENHKGQP---------------------------------------------
>DRAKelas
--------------------------------------------------------------------------------------------------------------------------------------------------------------------------------------MSRMWRWYQKCMEVHPVKTQVISSGILWGLGDIGAQAVTHS-ILKD-KHQ--NP------HE-KEFKVNWQRVGITSMFGFAFVGPVGHYWYEYLDRLIRLRLQLQPKTPKFVAAKVASDGLIFGPLDLLLFFSYMGFAAGKGVDRVKEDVKRDFLPSLVIGGGIWPVVQIANFRYVPVRYQLLYVNFFCLLDSCFLSWIEQQGDAVWKQWFRSVGSVENHKG-----------------------------------------------
>DRAKthyn
--------------------------------------------------------------------------------------------------------------------------------------------------------------------------------------MSRMWRWYQKCMEVHPVKTQVISSGILWGLGDIGAQAVTHS-ILKD-KHQ--NP------HE-KEFKINWQRVGITSMFGFAFVGPVGHYWYEYLDRLIRLRLQLQPKTPKFVAAKVASDGLIFGPLDLLLFFSYMGFATGKGVDQVKEDVKRDFLPSLVIGGGVWPVVQIANFRYVPVRYQLLYVNFFCLLDSCFLSWIEQQGDAVWKQWFRSVASVENHKG-----------------------------------------------
>EPIDfulg
--------------------------------------------------------------------------------------------------------------------------------------------------------------------------------------MLRLWRLYQKCLEVHPVKTQMISSGILWGLGDIGAQAVTHS-ILKN-RRQ--NP------HDEEEFKINWQRVGITSMFGFAFVGPVGHYWYEYLDRFIRLRIQLPPRTLKFVAAKVAGDCLLFGPVDLTIFFSYMGFASGKNVEQVREAVKRDFLPSLVIGGGFWPFVQIANFTYVPVRYQLLYVNLFCLLDSCFLSWIEQQGDAAWKQWFKSFISLENQKG-----------------------------------------------
>EPIDpuni
--------------------------------------------------------------------------------------------------------------------------------------------------------------------------------------MLRLWRLYQKCLEVHPVKTQMISSGILWGLGDIGAQAVTHS-ILKN-RRQ--NP------HDEEEFKINWQRVGITSMFGFAFVGPVGHYWYEYLDRFIRLRIQLPPRTLKFVAAKVAGDCLLFGPVDLTIFFSYMGFASGKNVEQVREAVKRDFLPSLVIGGGIWPFVQIANFTYVPVRYQLLYVNLFCLLDSCFLSWIEQQGDAAWKQWFKSFISLENQKG-----------------------------------------------
>EPIPhell
-----------------PLNKIGS----------------------------------------------------E-----KISPLEQD-------------FRSETFPSLSLALPVWLG----------LRLPPLGSASL----------------------GKLIY--SLRTHRSTTSSMLRLWRWYQKCLQVHPVKTQVISSGILWGLGDIGAQAVTHS-TSKE-KRQ--SP------HAD-EFKINWQRVGITSMFGFAFVGPVGHYWYEYLDRFIRLRLQLQPKTPKFVAAKVASDGLLFGPLDLLIFFSYMGFASGKRVEQVKEDVKRDFLPSLIIGGGVWPIVQIANFRYVPVRYQLLYVNFFCLLDSCFLSWIEQQGDAAWKQWFKSFSSLENQKGQA---------------------------------------------
>EPIPpurp
--------------------------------------------------------------------------------------------------------------------------------------------------------------------------------------MSRLWRWYQKCLEVHPVKTQVISSGILWGLGDIGAQAVTHS-TSKE-KRQ--SP------HGD-EFKINWQRVGITSMFGFAFVGPVGHYWYEYLDRFIRLRLQLQPKTPKFVAAKVASDGLLFGPLDLLIFFSYMGFASGKSVEQVKEDVKRDFLPSLIIGGGVWPIVQIANFRYVPVRYQLLYVNFFCLLDSCFLSWIEQQGDAAWKQWFKSFSSLENRKSQA---------------------------------------------
>ERYCcris
--------------------------------------------------------------------------------------------------------------------------------------------------------------------------------------MLKLWRLYQKCLEIHPVKTQMMSSGILWGLGDIGAQAVTHS-SLKN-KRQISNP------YDDQKFKINWQRVGITSMFGFAFVGPVGHYWYEYLDRMMRLRLQLQPRTAKFVAAKVASDSLLFGPLDLLIFFSYIGFATGKNVQEVREDVKRDFLPSLVIGGGVWPLVQVANFRYIPVRYQLLYVNFFCLLDSCFLSWIEQQGDAAWKQWFRSFISLENHKG-----------------------------------------------
>ERYCpuss
--------------------------------------------------------------------------------------------------------------------------------------------------------------------------------------MLKLWRLYQKCLEIHPVKTQMISSGILWGLGDIGAQAVTHS-SLKN-KRQISNP------HDETKFKINWQRVGITSMFGFGFVGPVGHYWYEYLDRMMRLRLLLQPRTAKFVAAKVASDGLIFGPLDLLIFFSYIGFATGKNVEEVREDVKRDFLPSLVIGGGVWPLVQVANFRYIPVRYQLLYVNFFCLLDSCFLSWIEQQGDAAWKQWFRSFISLENQKG-----------------------------------------------
>GALEfabe
LRILKG----QNHKIENFGRKRRA-----------------------------------------------------------DSFCEEE--------------------------------------------VFGSGSREGVSRSRETLHLSP--------FRPRVLAESIPRCGSIDRAMSRLWRWYQKCMEVHPVKTQVVSSGILWGLGDIGAQTVTHY-TLKE-RRR--QS--TVEHTDYKEFKINWKRVGITSMFGFAFVGPVGHYWYEYLDRCMRLRFRLQPKTTKFVAAKVVGDGLLFGPLDLLIFFSYMGFASGKNADRVKEDVKRDFLPSLIIGGGVWPLVQIANFRYVPVRYQLLYVNFFCLLDSCFLSWIEQQGDAAWKRWFKSFILTP---------------------------------------------------
>GASTelat
--------------------------------------------------------------------------------------------------------------------------------------------------------------------------------------MSRLWRWYRKCLEVHPVKTQVISSGILWGFGDVGAQAVTHS-TLKDNKPQ--NP------HVDEHFKINWQRVGTTSMFGFTFVGPVGHYWYEYLDRFIRFRLQLLPKTAKFVAAKVVSDGLIFGPLDLLIFFSYMGFAGGKNVEQVKEDVKRDFLPSLIIGGGIWPLVQIANFRYVPVRYQLLYVNFFCLLDSCFLSWIEQQGDAPWKQWFKSLNSLEENHKNC---------------------------------------------
>GOODfuma
----------------------------------------------------------------------------------RRKACEKAL--------------------------------LDVCFCLRLHILLGLGA------------------------ALNISFSHPWTHRSKTPSMSRLWRWYQKCLEVHPVKTQVISSGILWGLGDIGAQAVTHS-TLKD-KRH--SLV----QDEGKEFKINWQRVGITSMFGFAFVGPVGHYWYEYLDRFIRLQLQLQPKTTKFVAAKVASDGLLFGPLDLLIFFSYMGFASGKSVEQVKEDVKRDFLPSLLIGGGIWPVVQIANFRYVPVRYQLLYVNFFCLLDSCFLSWIEQQGDAAWKQWFKSFTSAENHKGQS---------------------------------------------
>GOODpube
FDV---------------------------------------------------------------------------------CFC----------------------------------------------LLLGLGA------------------------VLIISFSQPRTRRSKAPSMSKLWRWYQKCLEVHPVKTQVISSGILWGLGDIGAQAVTHS-TLKD-RRQ--SLV----KDEGKEFKINWQRVGITSMFGFAFVGPVGHYWYEYLDRFIRLRLQLQPKTPKFVAAKVVSDGVLFGPLDLLIFFSYMGFASGKNAEHVKEDVKRDFLPSLVLGGGIWPLVQIANFRYVPVRYQLLYVNFFC--------------------------------------------------------------------------------
>GYMNdens
-----------------------------------------RFILPASVIPTVFVSINSPRDSPL----HLPPNTYT--------HTQQQLASLVLFNIFFAQVFLAAAGVRLSNLRASSRSSFPSKSGRRRVVEKGS--------------------------------LSLWNRRSKAPSMSRLWRWYQKCLEVHPVKTQVISSGILWGLGDIGAQAVTHS-TLKD-KHR--NP-----QHESKEFKINWQRVGTTSMFGFAFVGPVGHYWYEYLDRLIRLRLQLQPKTLKFVAAKVASDGLLFGPLDLLIFFSYMGFASGKTAEQVKEDVKRDFLPSLMIGGGIWPVVQIANFRYVPVRYQLLYVNFFCLLDSCFLSWIEQQGDAAWKQWFKSFSSVENHESQP---------------------------------------------
>GYMNodor
--------------------------------------------------------------------------------------------------------------------------------------------------------------------------------------MSRLWRWYQKCLEVHPVKTQVISSGILWGLGDIGAQAVTHS-TLKD-KHR--NP-----QHENKEFKINWQRVGTTSMFGFAFVGPVGHYWYEYLDRLIRLRLQLQPKTLKFVAAKVASDGLLFGPLDLLIFFSYMGFASGKTAEQVKEDVKRDFLPSLMIGGGIWPVVQIANFRYVPVRYQLLYVNFFCLLDSCFLSWIEQQGDAAWKQWFKSFSSVENHESQP---------------------------------------------
>HABElong
--------------------------------------------------------------------------------------------------------------------------------------------------------------------------------------MSRLWKWYQKCLEFHPVKTQVISSGILWGLGDIGAQAVTHS-TLKD-KHR--NL-----QHENKEFKINWQRVGITSMFGFAFVGPVGHYWYEYLDRLIRLRFQLQPKTLKFVAAKVGSDGLLFGPLDLLIFFSYMGFASGKTAEQVKEDVKRDFLPSLLIGGGIWPVVQIANFRYVPVRYQLLYVNFFCLLDSCFLSWIEQQGDAAWKQWFKSFSSLENHESQP---------------------------------------------
>HABEpant
--------------------------------------------------------------------------------------------------------------------------------------------------------------------------------------MSRLWKWYQKCLEFHPVKTQVISSGILWGLGDIGAQAVTHS-TLKD-KHR--NL-----QHENKEFKINWQRVGITSMFGFAFVGPVGHYWYEYLDRLIRLRFQLQPKTLKFVAAKVGSDGLLFGPLDLLIFFSYMGFASGKTAEQVKEDVKRDFLPSLLIGGGIWPVVQIANFRYVPVRYQLLYVNFFCLLDSCFLSWIEQQGDAAWKQWFKSFSSLENHESQP---------------------------------------------
>HAEMdisc
--------------------------------------------------------------------------------------------------------------------------------------------------------------------------------------MSRLWRWYQKCLEVHPVKTQVISSGILWGLGDIGAQAVTHS-TLKN-RRQ--SLV----QDEGKEFKINWPRVGITSMFGFAFVGPVGHYWYEYLDRFIRLRLQLKPKTSKFVAAKVASDGLLFGPLDLLIFFSYMGFASGKSVEQVKEDVKRDFLPSLVIGGGIWPVVQIANFRYVPVRYQLLYVNFFCLLDSCFLSWIEQQGDAAWKQWFRSFTSVENQKG-----------------------------------------------
>HEMIforr
FVVEEQCVALHRKKKKNYTRNKRRSLRAHQEKKRRSSRNPTGFLLS---FPSGFVSINSPGDFLLSTSDHRPRPLQYTLCSRLSGHCRRP-------------------------IIKSRPFLQLFVSIKIRSAHRRSRP----------LYIFPRLPLCIGYGAALNSLLYLRNHRSKAPSMSRLWRWYQKCLEVHPVKTQVISSGILWGLGDIGAQAVTHS-TLKD-KRR--NP------HENKEFKINWQRVGTTSMFGFAFVGPVGHYWYEYLDRLIRLRLQLQPKTLKFVAAKVASDGLLFGPLDLLIFFSYMGFASGKTAEQVKEDVKRDFLPSLVIGGGIWPVVQIANFRYVPVRYQLLYVNFFCLLDSCFLSWIEQQGDAAWKQWFKSFTSVENHESQP---------------------------------------------
>HYPOheme
--------------------------------------------------------------------------------------------------------------------------------------------------------------------------------------MSKLWKWYQKCLAVHPVKTQVVSSGLLWGLGDIGAQAITHS-ALRD-HPH--NP------PENKEFKINWRRVATTSMFGFAFVGPVGHYWYEYLDRYIRLRLQLQPKSLKFVSAKVAADGLLFGPLDLLLFFSYMGLASGRSVDQVKEDVKRDFLPGLVVGLGVWPFVQVANFRFVPVRYQLLYVNFFCLLDSSFLSWIEQQGDAPWKQWFTSLSPMENQKDTA---------------------------------------------
>LANAlana
-----------------------------------------------------------------------------------------------------------------------------------------------------------------------------MTFPICPLSMLKIWKWYQKCLTVHPVKTQVISSGFLWGLGDIGAQAITHS-TVRN-QPQ--NP------QRDNEFKINWKRVATTSMFGFAFVGPVGHYWYLYLDRFIRLRLQLQPKSLKFVSAKVAADGLLFGPLDLLIFFSYMGLASGRSVDQVKEDVKRDFLPGLVVGLGVWPFVQVANFRFVPVRYQLLYVNFFCLLDSSFLSWLEQQGDAPWKQWFTSLSSLENRKGQA---------------------------------------------
>LECAnigr
--------------------------------------------------------------------------------------------------------------------------------------------------------------------------------------MWRLWRWYQKCLEVHPVKTQVISSGILWGLGDIGAQAVTHS-SLRL-KRQ--STLGQKEYSEGEEFKINWKRVGITSMFGFAFVGPVGHYWYEYLDRFIRLRLQLRPKTPRFVATKVACDGLLFGPLDLLIFFSYMGFASGKGAEQVKEDVKRDFLPSLVIGGGIWPMVQIANFRFVPVRYQLLYVNFFCLLDSCFLSWIEQQGDAAWKQWFKSFDALEER-------------------------------------------------
>LIMOabor
--------------------------------------------------------------------------------------------------------------------------------------------------------------------------------------MLRLWRWYQKCLEVHPVKTQVISSGILWGLGDIGAQAVTHS-TSKE-KRQ--SP------HGDREFKINWQRVGITSMFGFAFVGPVGHYWYEYLDRLIRLRFQLQPKTPKFVAAKVASDGLLFGPLDLLIFFSYMGFASGKSLEQVKEDVKRDFLPSLIIGGGVWPLVQIANFRYVPVRYQLLYVNFFCLLDSCFLSWIEQQGDAAWKQWFKSFSSLENQKGQA---------------------------------------------
>MASDpict
--------------------------------------------------------------------------------------------------------------------------------------------------------------------------------------MLRLWRLYQKCLQDHPVKTQVISSGILWGFGDIAAQAVSHS-TFKN-TRQ--NL------HAEKEFRINWQRVGITSMFGFCFVGPVGHYWYEYLDRFIRLRIQLPPKTPKFVAAKVASDSLLFGPLDLLIFFSYMGFASGKNVEQVREDVKRDFLPSLVIGGGIWPLVQIANFRYVPVRYQLLYVNFFCLLDSCFLSWIEQQGDAAWKQWFKSFISLENHKG-----------------------------------------------
>MEXIxero
----------------------------------------------------------------------------------------------------------------------------------------------------------------------------------MVPSMWRLWRWYQKCLEVHPVKTQVISSGILWGLGDIGAQAVTHS-TLKD-KRQ--SP------LEEREFKINWQRVGITSMFGFTFVGPVGHYWYEYLDRFIRLRLQLQPKTPKFVAAKVASDGLLFGPLDLLIFFSYMGFTSGKNVGQVKEDVKRDFLPSLIIGGGIWPLVQIANFRYIPVRYQLLYVNFFCLLDSCFLSWIEQQGDAAWKQWFKSFSALEDH-------------------------------------------------
>MICRparv
--------------------------------------------------------------------------------------------------------------------------------------------------------------------------------------MSRLWKWYQKCLELHPVKTQVISSGMLWGLGDIGAQTVTYS-TTKN-KLE--TP------HE-KEFKISWQRVGMTSMFGFAFVGPVGHYWYEYLDRFIRLRLQLQPKTPKFVAAKVASDGLLFGPLDLLIFFSYMGFASGKGTEQVKEDVKRDFLPSLIIGGGIWPLVQIANFRYIPVRYQLLYVNFFCLLDSCFLSWIEQQGDAVWKQWFKSVSSVENHKGQS---------------------------------------------
>MOLIcapi
--------------------------------------------------------------------------------------------------------------------------------------------------------------------------------------MSKLWKWYQKCLAVHPVKTQVVSSGLLWGLGDIGAQAITHS-ALRD-QPH--NR------PGNKEFKINWKRVATTSMFGFAFVGPVGHYWYEYLDRYIRLRLQLQPKSLKFVSAKVAADGLLFGPLDLLLFFSYMGLASGRSVEQVKEDVKRDFLPGLVVGLGVWPFVQVANFRFVPVRYQLLYVNFFCLLDSSFLSWIEQQGDAPWKQWFTSLSPMENQKDMA---------------------------------------------
>NEUWmali
--------------------------------------------------------------------------------------------------------------------------------------------------------------------------------------MLRLWKWYQKCLTVHPVKTQVISSGILWGLGDIGAQAVTHS-SLRD-KRQ--DP------HGDNDFKINWKRVGITSMFGFAFVGPVGHYWYEYLDRFIRFRLHLQPKTPKFVAAKVAGDGLLFGPLDLLIFFSYMGFASGKYLDQVKDDVKRDFLPSLVIGGGIWPIVQIANFRYIPVRYQLLYVNFFCLLDSCFLSWIEQQGDASWKQWFKSFSSLENRKGQA---------------------------------------------
>NEUWzoll
--------------------------------------------------------------------------------------------------------------------------------------------------------------------------------------MLRLWKWYQKCLTVHPVKTQVISSGILWGFGDIGAQAVTHS-SLRD-KRQ--DP------HGDNDFKINWKRVGITSMFGFAFVGPVGHYWYEYLDRFIRFRLHLQPKTPKFVAAKVASDGLLFGPLDLLIFFSYMGFASGKYLDQVKDDVKRDFLPSLVIGGGIWPIVQIANFRYIPVRYQLLYVNFFCLLDSCFLSWIEQQGDASWKQWFKSFSSLENQKGQA---------------------------------------------
>OECEmacu
--------------------------------------------------------------------------------------------------------------------------------------------------------------------------------------MLKLWRLYQKCLEVHPVKTQVISSGILWGLGDIGAQAVTHS-SLKN-KRQ--NPH----THEDTEFKINWQRVGITSMFGFAFVGPVGHYWYEYLDRFIRLQLRLQPRTPKFVAAKVASDGLLFGPLDLLIFFSYMGFASGKNVEEVREDVKRDFLPSLVIGGGIWPLVQIANFRYVPVRYQLLYVNFFCLLDSCFLSWIEQQGDAAWKQWFNSFISLENQKG-----------------------------------------------
>OPHRgarg
--------------------------------------------------------------------------------------------------------------------------------------------------------------------------------------MSRLWRWYQKCLEIHPVKTQVISSGFLWGLGDIGAQAVTHS-TFKE-KHR--NP------HENKEFKINWQRVGITSMFGFAFVGPVGHYWYEYLDRLIRLRFQLQPKTLKFVAAKVASDGLLFGPLDLLIFFSYMGFASGKTVEQVKEDVKRDFLPSLVIGGGIWPVVQIANFRYVPVRYQLLYVNFFCLLDSCFLSWIEQQGDAAWKQWFQSFSSVENHESQP---------------------------------------------
>OPHRsphe
--------------------------------------------------------------------------------------------------------------------------------------------------------------------------------------MSRLWRWYQKCLEIHPVKTQVISSGFLWGLGDIGAQAVTHS-TFKE-KHR--NP------HENKEFKINWQRVGITSMFGFAFVGPVGHYWYEYLDRLIRLRFQLQPKTLKFVAAKVASDGLLFGPLDLLIFFSYMGFASGKTVEQVKEDVKRDFLPSLVIGGGIWPVVQIANFRYVPVRYQLLYVNFFCLLDSCFLSWIEQQGDAAWKQWFQSFSSVENHESQP---------------------------------------------
>ORCHital
--------------------------------------------------------------------------------------------------------------------------------------------------------------------------------------MSRLWRWYQKCLEVHPVKTQVISSGILWGLGDIGAQAVTHS-TLKD-KHR--NP------HENKEFKINWQRVGTTSMFGFAFVGPVGHYWYEYLDRLIRLRFQLQPKTLKFVAAKVGSDGLLFGPLDLLIFFSYMGFASGKTAGQVKEDVKRDFLPSLLIGGGIWPVVQIANFRYVPVRYQLLYVNFFCLLDSCFLSWIEQQGDAAWKQWFKSFSSVENHESQP---------------------------------------------
>PAPHconc
--------------------------------------------------------------------------------------------------------------------------------------------------------------------------------------MSRLWRWYQKCLEVHPVKTQVISSGILWGLGDIGAQAVTHS-TLKD-KRQ--SP------HEYGEFKINWQRVGITSMFGFTFVGPVGHYWYEYLDRFIRLRLQLQPRTPKFVAAKVASDGLLFGPLDLLIFFSYMGFASGKKVGEVKEDVKRDFLPSLIIGGGIWPMVQIANFRYIPVRYQLLYVNLFCLLDSCFLSWIEQQGDAAWKQWFKSFSALEDQ-------------------------------------------------
>PAPHhirs
--------------------------------------------------------------------------------------------------------------------------------------------------------------------------------------MSRLWRWYQKCLEVHPVKTQVISSGILWGLGDIGAQAVTHS-TLKD-KRQ--TP------HEYGEFKINWQRVGITSMFGFTFVGPVGHYWYEYLDRFIRLRLQLQPRTPKFVAAKVASDGLLFGPLDLLIFFSYMGFASGKNVGEVKEDVKRDFLPSLIIGGGIWPMVQIANFRYIPVRYQLLYVNLFCLLDSCFLSWIEQQGDAAWKQWFKSFSALEDH-------------------------------------------------
>PHAIflav
-K-----------------NQI-----------------------------------------------------------------EEE-LAKTA-------GEGAIVRSESSFSPFGSV----------NVLKSL-----------------------------IFF--SLRAHRSTASSMLRLWRLYQKCLEVHPVKTQVISSGILWGLGDIGAQAVTHS-TVKN-KRQ--NP------HDDKEFEINWQRVGITSMFGFAFVGPVGHYWYEYLDRFIRLRLQLQPTTPKFVAAKVASDGLLFGPLDLLIFFSYMGFASGKNIEKVKEDVKRDFLPSLLIGGGVWPLVQIANFRYVPVRYQLLYVNFFCLLDSCFLSWIEQQGDAAWKQWFKSFSSLENHKG-----------------------------------------------
>PHAItank
--------------------------------------------------------------------------------------------------------------------------------------------------------------------------------------MLRLWRLYQKCLEVHPVKTQVISSGILWGLGDIGAQAVTHS-TLKN-KRQ--NP------HDDKEFEINWQRVGITSMFGFAFVGPVGHYWYEYLDRFIRLRLQLQPTTPKFVAAKVASDGLLFGPLDLLIFFSYMGFASGRNMEKVKEDVKRDFLPSLLIGGGVWPLVQIANFRYVPVRYQLLYVNFFCLLDSCFLSWIEQQGDAAWKQWFNSFSSLENHKG-----------------------------------------------
>PHALcorn
--------------------------------------------------------------------------------------------------------KGAIFRSGSSSSPSWIS----------DDIEKL----------------------------NFFF--LFVNSSIDIPSMLRLWRLYQKCLEVHPLKTQVISSGILWGLGDVGAQAVTHS-TLKK-KRQ--NP------YDDKEFKINWQRVGITSMFGFAFVGPVGHYWYEYLDRFIRFRLRLQPKTPKFVAAKVASDALIFGPLDLLIFFSYMGFSSGKNVEQVREDVKRDFLPSLVIGGGIWPLVQIANFRFVPVRYQLLYVNFFCLLDSCFLSWIEQQGDAAWKQWFNSFISLENQKG-----------------------------------------------
>PHALmode
--------------------------------------------------------------------------------------------------------------------------------------------------------------------------------------MLRLWRLYQKCLEVHPVKTQVISSGILWGLGDIGAQAVTHS-TLRK-KRQ--NP------YDDKEFKINWQRVGITSMFGFAFVGPVGHYWYEYLDRFIRFRLRLQPKTPKFVAAKVASDALIFGPLDLLIFFSYMGFSSGKNVEQVREDVKRDFLPSLVIGGGIWPLVQIANFRFVPVRYQLLYVNFFCLLDSCFLSWIEQQGDAAWKQWFNSFISLENQKG-----------------------------------------------
>PHRAlind
--------------------------------------------------------------------------------------------------------------------------------------------------------------------------------------MSRLWRWYQKCLKVHPVKTQVISSGILWGLGDIGAQAVTHS-TLKD-KRQ--SP------HEGREFKINWQRVGITSMFGFTFVGPVGHYWYEYLDHFVKLRLQLQPKTPKFVAAKVASDGLLFGPLDLLIFFSYMGFTSGKNVGQVKEDVKRDFLPSFIIAGGIWPLVQIANFRYIPVRYQLLYVNFFCLLDSCFLSWIEQQGDAAWKQWFKSFSALEDH-------------------------------------------------
>PLATclav
--------------------------------------------------------------------------------------------------------------------------------------------------------------------------------------MSRLWRWYQKCLEVHPVKTQVISSGILWGLGDIGAQAVTHS-TLKD-KHR--NP-----QHESKEFKINWQRVGTTSMFGFAFVGPVGHYWYEYLDRVIRLRFQLQPKTLKFVAAKVGSDGLLFGPLDLLIFFSYMGFASGKTAEQV---------------------------------------------------------------------------------------------------------------------------
>PTERcurt
--------------------------------------------------------------------------------------------------------------------------------------------------------------------------------------MSRLWRWYQKCLEVHPVKTQVISSGILWGLGDIGAQTVTHS-TLKD-KHQ--RQ------HEGNDFKINWQRVGITSMFGFAFVGPVGHYWYEYLDRLIRLRLQLQPKTPKFVAAKVVSDGLLFGPLDLLIFFSYMGFASGKSAEQVKEDVKRDFLPSLVIGGGIWPVVQIANFRYVPVRYQLLYVNFFCLLDSCFLSWIEQQGDAAWKQWFKSFTSVENHKGQS---------------------------------------------
>RIMAelli
--------------------------------------------------------------------------------------------------------------------------------------------------------------------------------------MSRLWRWYQKCLEVHPVKTQVISSGILWGLGDIGAQAVTHS-ILKD-KHQ--SP------HE-KEFKVNWQRVGITSMFGFAFVGPVGHYWYEYLDRLIRLRLQLQPKTPKFVAAKVASDGLIFGPLDLLIFFSYMGFASGKGVEQVKEDVKRDFLPSLVIGGGIWPVVQIANFRYIPVRYQLLYVNFFCLLDSCFLSWIEQQGDAVWKQWFKSVGSVENHKGQS---------------------------------------------
>SERAvome
--------------------------------------------------------------------------------------------------------------------------------------------------------------------------------------MSRLWKWYQKCLEVHPVKTQVISSGILWGLGDIGAQAVTHS-TLKD-KHR--NP------HENKEFKINWQRVGTTSMFGFAFVGPVGHYWYEYLDRLIRLRLQLQPKTLKFVAAKVASDGLLFGPLDLLIFFSYMGFASGKTAEQVKEDVKRDFLPSLVIGGGIWPVVQIANFRYIPVRYQLLYVNFFCLLDSCFLSWIEQQGDAAWKQWFQSFSSVENHESQP---------------------------------------------
>THELangu
--------------------------------------------------------------------------------------------------------------------------------------------------------------------------------------MSRLWRWYQKCLEVHPVKTQVISSGILWGLGDIGAQAVTHS-TLKD-KHQ--SL------HE-KEFKVNWQRVGITSMFGFAFVGPVGHYWYEYLDRLIRLRFQLQPKTLKFVAAKVASDGLIFGPLDLLIFFSYMGFASGKGAEQVKEDVKRDFLPSLVIGGGIWPVVQIANFRYIPVRYQLLYVNFFCLLDSCFLSWIEQQGDAVWKQWFKSVSPLENHKGQS---------------------------------------------
>VANIplan
--------------------------------------------------------------------------------------------------------------------------------------------------------------------------------------MSRLWRWYQKCLEVHPVKTQVISSGILWGLGDIGAQAVTHS-TLKE-KRQ--NALRYKEYKDEEEFRINWKRVGITSMFGFAFVGPVGHYWYEYLDRFIRLRLQLKPKTTKFVATKVASDGLLFGPLDLLIFFSYMGFASGKNVEQVKEDVKRDFLPSLIIGGGIWPIVQIANFRFVPVRYQLLYVNFFCLLDSCFLSWIEQQGDAAWKQWFKSFNALENHKSQA---------------------------------------------
>VANIshen
--------------------------------------------------------------------------------------------------------------------------------------------------------------------------------------MSRLWRWYQKCLEVHPVKTQVISSGILWGLGDIGAQAVTHS-TLKE-KRQ--NTLGYKEYKNEEEFRINWKRMGITSMFGFAFVGPVGHYWYQHLDRFIRLRLQLKPKTTKFVAAKVASDCLLFGPLDLLIFFSYMGFASGKNVEQVKEDVKRDFLPSLIIGGGIWPIVQIANFRFVPVRYQLLYVNFFCLLDSCFLSWIEQQGDAAWKQWFKSFNALENHKSQA---------------------------------------------
>EPIPaphy
--------------------------------------------------------------------------------------------------------------------------------------------------------------------------------------MSRLWRWYQKCLEVHPVKTQVISSGILWGLGDVGAQAVTFS-SSKE-KRQ--NV------HDDKAFKINWQRVGITSMFGFAFVGPVGHYWYEYLDRFTRLRLHLQPRTLKFVAAKVAGDCLIFGPLDLLLFFSYMGFASGKNAEQVSEDVKRDFLPGLVIGEGIWPIVQIANFRYVPVRYQLLYVNLFCLLDSCFLSWIEQQGDAAWKQWFRSVASMENCKGNNA--------------------------------------------
