# Supplementary material for: Orchid Phylotranscriptomics: The Prospects of Repurposing Multi-Tissue Transcriptomes for Phylogenetic Analysis and Beyond
Source: Front Plant Sci. 2022 May 27;13:910362. doi: 10.3389/fpls.2022.910362 (PMC9196242; doi:10.3389/fpls.2022.910362)
Supplement: Supplementary file 4 [file Data_Sheet_3.zip › ortho_MSA/r1/OG0008870.fa]

>THELangu
------------------------------------------------------------------------------------------------M-------------------------------DIESNNMEMEVVPEVEMDMGESTPAASFS---SHACVTTSSKRFAVKNTIQTNFGEDYVFQIASSPEISTLAVSLSTNTIKLYSPVTGQFLGDCIGHRGTINEISFT-PSSPDLLCSCSSDGTVRTWDTRSFKQ------------------VSLIKAVVSQELFSFCIGGSSNSLLAGGGNSQILFWDLRNGKQVACLEESHTDDVTQVRFAPNQQNKLISSSVDGLLCLFDTDGHIDDDTHLESVMNVGTSVGKFGFFGEKNHKLWCLTHIETLSIWDWRDGRRDINFEDARKLASDKWNLGHVDYFVDCHYSESKDRLWAIGGMGTGTLGYFPVNCTD-RGVIESPDAILEGGHTGVVRTVLPASR--P-QHV--TLPEKEGVFGWTGGEDGRLCCWSSDGSLAS-NKSWISSTLVMKS-RARGKTRRLPY
>DRAKelas
------------------------------------------------------------------------------------------------M-------------------------------DTGA-DMEMEVVPEMEMGMGESTTGASFG---LLACVTSSSKRLAVKNTIQTNFSEDYVFQIAPSPEISSLAVSLSTNTIKLYSLVTGQFLGDFIGHSSTIHEISFTVPSSPHLLCSCSSDATVRIWDTRTFKQ------------------VSLLKAGFSQEIFSFCIGGSSNNLVVGGGNSQILFWDWRNGKQIACLEESHMDDVTQVRFAPNQQNMLISSSVDGLLCLFNTDGHIDDDTHLESVMNVGTSIGKFGFFGKKNQKLWCLTHIETLSIWDWRDGRRDVNFEDARELASDKWNLDHIDYFVNCQYSESEDRLWAVGGTGAGTLGYFPVNCTG-GGAIGSPNAILEGGHAGVVRTAVLASP--P-HHA--ILPEKEGLFRWTGGEDGRLCCWSSDEGQST-KQSSLTKTLVKK-THTRGKSRHLPY
>DENDchryso
---------------------------------------------------------------------------------------------------------------------------------MEADDIDMEIAAEVEMDIFDGTAAASSS---SFSDASTSSKRLAIKNTIQTNFHEDYVFQIASSPEIPTLAVSLSSNTIKLYSPATGQFLGECKGHISTIHEISFTVPSSPHLLCSCSSDATVRMWDTRTFKQ------------------VSLIKAASYQEIFSFCIGGSSTNLLAGGGKSQILFWDLRSSKQVACLEESHMDDVTQVRFTPNQQNKLISSSVDGLLCLFDTVGDIDDDNHLESVMNVGTSIGKFGFFGEKNQKLWCLTHIETLSIWDWRDGRRDINFEDTRTLASDQWNLDHIDYFVDCYYSETKDRLWVIGGTGAGTLGYFPINCTV-PGVIGSPEAILEGGHTGVVRTVLPVSM--T-HQG--ILSEKKGIFGWTGGEDGRLCCWLSDENLAA-NKSWASSTFVMKSPRARGKNRHLPY
>BORYspha
--------------------------------------------------------------------------------------------------------------------------------------MEAEMETDMELEMGERSSAASASASASASDSSSSSKRLGIKNTIQTNFGDDYVFQIASSQEISTLAVSLSTNTIKLYSPATGQYFGECKSHRGTINEVSFSIPSSPHVLCSCSSDATVRAWDTRTFKQ------------------VSLLKAGSYQEIYSFCFGGSGSNLLAAGCNAQILFWDWRNGKQVACLEESHMDDVTQVRFVPNQQNKLISSSVDGLVCLFDTDGQIDDDNHLESVMNVGTSVAKVGFFGQMNRKLWCLTHIETLSIWDWQDARREANYEDARAMASDKWNLDNVDYFVDCYYSGGDDRLWVIGGTGSGTLGYFPVDYSD-PAVIGAPQAILEGGHLGVVRTVLPVSS----CQG--NLNQSRGIFGWTGGEDGRLCCWSSDESSEA-NRSWITSPLVERTNRTRSKIRHHPY
>CRYPlept
------------------------------------------------------------------------------------------------------------------------------------------------MDIGESTPVAAFS---SRA-CVTTSKCLALKSTIQTNFGEDYVFQIASSPEISTLAVSLSTNTIKLYSPATGQFLGDCIGHSGTIHEISFPMPSLPHLLCSCSSDATVRTWDTRTFKQ------------------VSMIKPVSFQEIFSFCIGGSSNNLLAGGGNAQILFWDWRTSKQVACLEESHIDDVTQVRFTPNQENKLISSSVDGLFCVFDTDGHI-DDNHLESVMNVGTSIAKFGFFGEKNHKLWCLTHIETLSIWNWRDGRLDINFEDARKLASDKWNLDHIDYFVDCYYSDKEYRLWAIGGTGNGALGYFPVNCTD-RGLIGSPDAILEGGHTGVVRTVLP--------HL--NLSEKEGIFGWTGGEDGRLCCWLSDESLA--TKSWVTSAFVMKSSRVCGKSRRQPY
>NEUWzoll
-------------------------------------------------------------------------------------------------------------------------------------------------------------------------------------------------------------------------------------------------------------------MAQ------------------VSLIKAGSYQEIFSFCFGGSTSNLLAGGGNSQILFWDWRNNKQVACLEESHMDDVTQVRFVPNQQNKLISSSVDGLLCLFDTDGQIDDDNHLESVMNVGTSISKFGFFGQLNQKLWCLTHIETLSIWDWRDGRREVNFEDARTLASDKWHLDEIDYFVDCHYSETKDSLWVIGGTGTGTLGYFPVDRNA-PGLICSPDAILEGGHSGVVRTVLPVSK----SHG--NLSPKRGIFGWTGGEDGRLCCWLADGSTAA-NNSWINNSLVMKSSWARGKSRHQPY
>DENDnobi
---------------------------------------------------------------------------------------------------------------------------------MEADDIDMELAPEVEMDIFDGTAAASSS---SFSGASTSSKRLAIKKTIQTNFHEDYVFQIASSPEISTLAVSLSSNTIKLYSPATGQFLGECKGHMSTIHEISFAVPSSPHLLCSCSSDATIRMWDTRTFKQ------------------VSLIKAASYQEIFSFCIGGSSTNLLAGGGKSEILFWDLRSSKQVACLEESHMDDVTQVRFTPNQQSKLISSSVDGLLCLFDTVGHIDDDNHLESVMNVGTSIGKFGFFGEKNQKLWCLTHIETLSIWDLRDGRRDINFEDTRTLASDQWNLDHIDYFVDCYYSETKDRLWVIGGTGAGTLGYFPINCTV-PGVIGSPEAILEGGHTGVVRTVLPVSM--T-HQG--ILLEKKGIFGWTGGEDGRLCCWLSDENLEA-NKSWASSTLVMKSPRARGKNRHLPY
>RIMAelli
------------------------------------------------------------------------------------------------M-------------------------------DTEADDMEMEIVPEVEMDMGESNTAASFS---SHASVTTSSKRLAVKNTIQTNFGEDYVFQIASSPEISTLAVSLSTNAIKLYSPVTGQFLGDCIGHRGTIHEISFTMPSSPHLLCSCSSDATVRTWDMRTFKQ------------------VSVTQAFFPQEIFSFCIGGSSNNLLAGGGNSQILFWDRRNGNQVACLEESHMDDVTQVRFAPNQQNKLISSSVDGLLCLFDTDGHIDDDNHLESVMNVGTSIGKFGFFGEKNHKLWCLTHIETLSVWDWRDGRGAINFEDARKLASDKWNLDRIDYFVDCHYSESEDRLWAIGGTGTGTLGYFPVNCTD-RGVIGSPDAILEGGHAGVVRTVLPISM--P-RHV--ILPENEGIFGWTGGEDGRLCCWSSNRSLST-DKSWITKTSVMKS-HARGKSRHLPY
>CHILtrap
------------------------------------------------------------------------------------------------M-------------------------------DTEA-DMEMEAMPEVEMGMGESTPAASFS---PRACVTTPCKRHAVKNTIQTNFGEDYVFQIVSSPEISTLAVSLSTNTIKFYSPVTGQFLGDCIGHSSTIHEVSFAMPSSPQLLCSCSSDATVRTWDTRTFKQ------------------VSLIKAGFSQEIFSFCIGGSSNSLLAGGGNSQILFWDWRNGKQIACLEESHMDDVTQVRFAPNQQNKLISSSVDGLLCLFNTDGHIDDDTHLESVMNVGTSIGKFGFFGEKNQKLWCLTHIETLSIWDWRDGRRDVSFEDARELASDKWNLDHIDYFVNCQYSESEDRLWAIGGTGAGTLGYFPVNCTG-RGAIGSPDAILEGGHAGVVRTAMLMSM--P-RQG--IFPEKEGVFGWTGGEDGRLCCWSADGSLST-GKSWITKTLAMK-PRARGKSRHLPY
>CEPHdama
---------------------------------------------------------------------------------------------------------------------------------MEADDMEMEMAAGVEMDMVESIAAASSS---SFADAATSTKRLAVKNTIQTNFGEDYVFQIASSPEISTLAVSLSTNTIKLYSPATGQFLGECKGHRGTIHEISFEMPSSPHLLCSCSSDATVRTWDTRTFKQ------------------ASLIKAGSYQEIFSFCIGGSSSNLLAGGGKSQILFWDWRNGKQIACLEESHMDDVTQVRFTPSQQNMLISSSVDGLLCLFDTDGHIDDDDHLESVMNVGTSIGKFGFFGEKNHKLWCLTHIETLSIWDWRDGRRDINFEVARTLASNKWNLDHIDYFVDCHYSEIEDCLWVIGGTGNGTLGYFPVNCTA-PGVIGSPEAILEGGHTGVVRTVLPLSM--P-HHG--VLSEKKGIFGWTGGEDGRLCCWLSDENLAA-NKSWITSTLVMKSPRAGGKSRHQPY
>SERAvome
------------------------------------------------------------------------------------------------M-------------------------------DIEPDDMEMEVAPEVNMDVGE-----------SFTGSGTSSKRLAVKNTIQTNFGDDYVFQIASSPEFSTLAVSLSTNTIKLYSPATGQFLGDCKGHHDTIHEISFSMPSSPHLLCSCSSDATVRTWDTRTFNQ------------------VSLIKAGSPQEIFSFSIGGSSSNLLAGGGNAQILFWDLRNGKQVACLEESHTGDVTQVRFTPNQLNKLISASLDGLLCLFDINGHIDDDDHLESVMNVGTSIGKFGFFGENNHKLWCLTLIETLSIWDWRDGRRQINFEDARTVASEKWNPGLINYFVDCHYSETEDRLWVIGGTGSGTLGYFPINLTDHSGSIGSPEAILAGAHTGIVRTVLPVSV--P-RLG--TVPEKKGVFGWTGGEDGRLCCWSSDASVAA-NNSWITSTLVMKSPRARSKSRHVPY
>BLETstri
------------------------------------------------------------------------------------------------M-------------------------------DMESDDMEMEISAEIKIGMFERTAATS------------SSKRLAIKNTIQTNFREDYVFQIASSPEISSLAVSLSSNAIKLYSPATGQFLGECKGHYRTIHEISFTVPFSPHLLCSCSSDATVRMWDTRTFKQ------------------VSLIQASSNQEIFSFCIGGSSSNLLAGGGKSQILFWDWRNSKQVACLEESHMDDVTQVSFTPSQQNKLISASVDGLLCLFDTDGHIDDDNNLESVMNVGTSIGKFGFFGEKNHKLWCLTHIETLSIWDWRDGRRDINFEDTRTLASDKWNLDNIDYFVNCHYSETKDRLWLIGGTGAGTLGYFPVNCTA-PGVIGSPEAILQGGHTGVVRTILPVSM--P-HQG--ILSEKKGIFGWTGGEDGRLCCWLSDENLATNNKSWISSTLVMKSPRACGKNRHLPY
>MASDpict
------------------------------------------------------------------------------------------------M-------------------------------DICGNDMDMEM---------------------------TATKRLAVKNTIQTNFCEDYVFQIASSWEISTLAVSLSSNAIKLYSPATGQFLGECRGHSSSVHEIGFAAPFSPHILCSCSSDSTVRMWDVRTFKQ------------------VSLIKSTVAQEIFSFCIGGSSSNLLAGGGNSQILFWDWRNGKQIACLEESHMDDVTQVRFIPDQQNKLISSSVDGLLCLFDTDGHIDDDNHLESVMNVGTSIGKFGFFGEKNHKLWCLTHIETLSIWDWRNGSKDLDFEDTRTLASDKWSLDHVDYFVDCYYSETNDRLWVIGGTGAGTLGFFPVNFTS-PGAIGSPEAILEGGHTGVVRTVVPVSSV-P-SNG--ILSEKKGMFGWSGGEDGRLCCWLSDENLSA-NKSWISSNLVMKSPRPRSQNRCQPY
>DRAKthyn
------------------------------------------------------------------------------------------------M-------------------------------DTGA-DMEMEVVPEMEMGMGESTTGASFG---LRACVTSSSKRLAVKNTIQTNFSEDYVFQIAPSPEISTLAVSLSTNTIKLYSLVTGQFLGDFIGHSSTIHEISFTVPSSPHLLCSCSSDATVRIWDTRTFKQ------------------VSLLKAGFSQEIFSFCIGGSSNNLVVGGGNSQILFWDWRNGKQIACLEESHMDDVTQVRFAPNQQNMLISSSVDGLLCLFNTDGHIDDDTHLESVMNVGTSIGKFGFFGKKNQKLWCLTHIETLSIWDWRDGRRDVNFEDARELASDKWNLDHIDYFVNCQYSESENRLWAVGGTGAGTLGYFPVNCTG-RGAIGSPDAILEGGHAGVVRTAVLASP--P-HHA--ILPEKEGLFRWTGGEDGRLCCWSSDEGQSM-KQSSLSKTLVKK-PHTRGKSRHLPY
>CYPRflav
------------------------------------------------------------------------------------------------M--------------------------------EEAVAMDMDMAPEVGMHIAESSAASGAS-------SGASSKCLAIKNTIHTNFGEDYVFQIASNPEISTLAVSLSTNTIKVYSPATGQFLGECRGHRGTIHEISFAVSSSPNLLCSCSSDATVRTWDTRTFKQ------------------VSLVKAGSYQEIFSFCVGGSSSNLLAGGGNSQILFWDWRNGKQVACLEESHMDDVTQVRFAPSQQNKLISSSVDGLLCLFDTDGHIDDDNHLECVMNVGTSIGKFGFFGEMNQKLWCLTHIETLSIWDWRDGRREINFEDARTLASDNWNLDHIDYFVDCYYSETEERLWVIGGTCTGTLGYFPVNCNA-PGVISSPEAILDGGHAGIVRAVLPVSM----HHG--IFPQIKGIFGWSGGEDGRLCCWLSDENLAA-NRSWITSNLVMKSPRACSKSRHQPY
>CALAplic
------------------------------------------------------------------------------------------------M---------------------GKLALQRAPDRYEADDMDMEVAQEVDMDMGEGAPGASCS---SRASLTTSFKRLALKNTIQTNFGEDYVFQIASSPEISSLAVSLSTNTIKVYSPATGQFLGDCVGHYGTIHEISFAMCSSPHLLCSCSSDATVRIWDLRSFKQ------------------VSLINAVSSQEIFSFCIGGSSNNLVAGGGSSQILFWDCRNGKQLACLEESHTDDVTQVKFVPNQQNRLISSSVDGLLCLFDTDGHIDDDNHLESVMNVGTSIGKFGFFGENNHKLWCLTHIETLSIWDWRDGRREISFEDARKIASDKWNLDHIDYFVDCYYSETEHRLWLIGGTGSGTLGFFPVNLAD-CGAIETPEAILEGGHNGVVRTVLPVSM--P-YHE--TLPEKIGIFGWTGGEDGRLCCWLSDESLAT-HKSWITSSLVLRTPRSRGKNWHPPY
>HYPOheme
------------------------------------------------------------------------------------------------M------------------------------------EMESEMGTEMEMETVENPYA----------SSSSSSKRLGIKNSIQTNFGDDYVFQIASSQEISTMAVSLSTNTIKLYAPETGQFLGECKGHRGTIQEVSFSNPSSPNVLCSCSSDATIRAWDIRTSKQ------------------VSLLKAGSYQEIYSFCFGGSSGNLLAGGCNAQIVFWDWRNNKQVACLEESHMDDVTQVQFVPNQQNKLISSSVDGLICLFDTDGQISDDNHLETVMNVGTSIAKVGFFGQMNQNLWCLTHIETLSIWDWKDARRQVNFEDARMLASDKWHLDQIDYFVDCYYSGDDDRLWVIGGTGSGTLGYFPVDYSA-SGAIGPAEAILEGGHSGVVRTVLPVSR----CHG--GLAQSRGIFGWTGGEDGRLCCWSSDESSLA-KRSWITSALVARPPKHRTKSRHHPY
>MEXIxero
---------------------------------------------------------------------------------------------------------------------------------MEADD--VEMAPEADMDIGESSAAA----------AVASAKRLSIKNTIHTNFGEDYVFQIASNPEISTLAVSLSTNTIKLYSPATGQFLGECTGHRGTIHEISFAGLPSPYLLCSCSSDATVRMWDTRNFKQ------------------VSLLKAGSYQEIFSFCVGGSSSNLLAGGGNSQIIFWDWRNGKQVACLEESHMGDVTQVRFAPGQQNKLISSSVDGLLCLFDTDGHIDDDNHLEYVMNVGTSIGKFGFFGEMNQKLWCLTHIETLSIWDWRDGRREINFEDARTLASDKWNLDHIDYFVDCYYSETEERLWVIGGTCHGTLGYFPVNCNA-PGAISFPEAILDGGHTGVVRTVLPVSM----PHG--IFHQNKGIFGWSGGEDGHLCCWLSDENLAS-NRSWVTSNLVMRSPKGCSKSRHRPY
>EPIPaphy
---------------------------------------------------------------------------------------------------------------------------------MEAIDMEMEITADAE-----SQFTAQSH---SFANFAPSSKRFSAKNTIQTNFGDDYVFQIASSPEISTLAVSLSSNAIKLYSPVTGQFLGQFKGHSGTIHEIDFSMFSSPNLLCSCSSDSTIRTWDTRILQQ------------------VSLVKAGPDQELFSFCIGGSNNNLLAGGGQSQIFFWDWRNGKQVACLEESHMDDVTQVRFDPNQQNQLISSSVDGLLCLFNTDGHISDDNHLESVMNVGTSIGKFGFFGEKKHKLWCLTHIETLSVWDWSNGIRDVNFEEARTLASKKWNLDPIDYFVDCHYSESEDQLWLIGGTGTGAMGYFPVKCAA-PGGIGSPEAILEGGHAGVVRTVLPLSM--P-H---------ERIFGWTGGEDGRLCCWFSDENSTV-DKSWISGALASKALQARRRNRHLPY
>PLATclav
-------------------------------------------------------------------------------------------------------------------------------------------------------------------------------------------------------------------------------------------MPSSPHLLCSCSSDATVRTWDTRTFKQ------------------VSLIKAGSPQEIFSFCIGGSSNNLLAGGGKAQILFWDWRNGKQVACLEESHMEDVTQVRFMPNQLNKLISASVDGLLCLFDTNGHINDDNSLESVMNVGTSIGKFGFFREKNHKLWCLTHIETLSIWDWRDGRRDINFENAKTLASEKWNPGLIDYFVDCHYSETDDSLWVIGGTGAGTLVYFPVDLTDHRGAIGSPEAILEGAHTGVVRTVLPVSM--P-HLG--TVPEKTSVFGWTGGEDGRLCCWSSDEGVAA-NRSWITNTLVMKSPRARSKTRHLPY
>OECEmacu
------------------------------------------------------------------------------------------------M-------------------------------DMEAEDMQMEMPADVDMYVFDKTAATSFS---SFSDTATSSKRLTVKNTIQTNFRDDYIFQIASSPEFSTLAVSLSSNTIKLYSPATGQFLGECKGHSSTIHEISFTVPSSPHLLCSCSSDATVRIWDTRIFKQ------------------VSLIKAASYQEIFSFCIGGSSSNLLAGGGKSQILFWELRNCKQVACLEESHTDDVTQVRFIPNQQNKLISSSVDGLFCLFDTDGHIDDDNNLESVMNVGTSIGKFGFFGEKNHKLWCLTHIETLSIWDWRDGRRDVNFEDARSLASDKWNLDQVDYFVDCYYSESEDRLWLIGGTGAGTLGYFSVNCTA-SGAIGIPEAILEGGHTGVVRTVLPVSI--P-HHGKGILSENKGIFGWTGGEDGRLCCWLSDDSLAA-NKSWISSTLALKSPRPRGKNRHQPY
>CALAsini
------------------------------------------------------------------------------------------------M-------------------------------DMEADDMEMEIAAEVKIDMFKRTAATSSS---GLSDASTSFKRLAVKNTVQTNFRQDYVFQMTSSPEMSTLAVSLSSNTIKLYSPATGQFLGQCKGHSSTIHEISFTVPSSPHLLCSCSSDATVRMWDTRTFEQ------------------VSLIKAASYQEIFSFCIGGSSGDLLAGGGNSQILFWDWRSCKQVACLEESHMDDVTQVRFTPNQNNKLISSSVDGLLCLINTDGHIDDDNHLESVMNVGTSIGKFGFFGEKNHKLWCLTHIETLSIWDWRDGRRDIHFEDTRTLASDKWNLDHIDYFVDCYYSETDDRLWVIGGTGTGTLGYFPVNCTA-PGAIGSAEAILEGGHTGVVRTVLPVSI--P-HHG------KKGIFGWTGGEDGRLCCWLSDENLSA-NKSWISNSF-MKSPRPRGKNRHQPY
>SELEaequ
------------------------------------------------------------------------------------------------MKAHTSRNPPVVQSPNFISPRVGRRAAQS--PSMEADDMEMEMGPEAEMDIGESSSAA----------VAASAKRLAIKNTIHTNFGEDYVFQIASDPEVSTLAVSLSTNTIKLYSPVTGQFLGECRGHRGTIHEISFAVPFSPNLLCSCSSDATVRTWDTRTFKQ------------------VSLVKAGSYQEIFSFCIGGSSSNLLAGGGNSQILFWDWRNGKQVACLEESHMDDVTQVRFAPSQQNKLISSSVDGLLCLFDTDGHIDDDNHLECVMNVGTSIGKFGFFGRMNQKLWCLTHIETLSIWDWRDGRREINFEDARTLASDKWNLDHIDYFVDCYYSKTEERLWVIGGTGTGTLGYFPVNYSA--GVISFPEAILDGGHAGVVRTVLPVSM----RHG--IFPRSKGIFGWSGGEDGRLCCWLSDENLAA-NRSWITSDLVMKSPRACSKSRHQPY
>GYMNdens
------------------------------------------------------------------------------------------------M-------------------------------DTEPDDMEMEVEPEVNMDVGESIPSSSDS---SFAGAGMSSKRLAVKNTIQTNFGDDYVFQIASSPEFSTLAVSLSTNTIKLYSPVTGQFLGDCKGHHDTIHEISFSMPSSPHLLCSCSSDATVRTWDTRTFKQ------------------VSLIKAGSPQEIFSFCIGGSSNNLLAGGGKAQILFWDWRNGKQVACLQESHMEDVTQVRFTPNQLNKLISASVDGLLCLFDTNGHIDDDNNLESVMNVGTSIGKFGFFGEKNHKLWCLTHIETLSIWDWRDGRRDINFENAKTLASEKWNPGLIDYFVDCHYSETEDRLWVIGGTGAGTLVYFPVDLTDHSGAIASPEAILEGAHTGVVRTVLPVSL--P-HLG--FVPEKKGVFGWTGGEDGRLCCWSSDESVAA-NRSWITSTLVMKSPRARSKSRHLPY
>PAPHconc
---------------------------------------------------------------------------------------------------------------------------------MEADD--VEMAPEADMDIGENSAAA----------AGASANRLAIKNTIHTNFGEDYVFQIASNPEISTLAVSLSTNTIKLYSPATGQFLGECRGHRGTIHEISFAVLSSPNLLCSCSSDATVRMWDTRNFKQ------------------VSLVKAGSYQEVFSFCIGGSSGNLLAGGCNSQIIFWDWRNSKQVACLEESHMADVTQVRFTPSQQNKLISSSVDGLLCLFDTNGHIDDDNHLECVMNVGTSIGKFGFFGEMNQKLWCLTHIETLSIWNWRDGRREINFEDARTLASDKWNLDNIDYFVDCYYSETEEKLWVLGGTGTGTLGYFPVNCNA-PGMISFPEAILDGGHTGVVRTVLPVSM----HHG--IFPRSKGIFGWSGGEDGRLCCWLSDENLAA-NRSWINSNLVMKSTKACSKSRHRPY
>HAEMdisc
------------------------------------------------------------------------------------------------M-------------------------------DTEIDDMETETVPEVEMDMGESTAAASFS---HFTSAATPSKRLAVKSTIQTNFGEDYVFQIASSPEVSTMAVSLSTNTIKLYSPDTGQFLGDCKGHRSTIHEISFMVPFSPHLLCSCSSDATVRTWDTRTFKQ------------------VSLIKAVSSQEIFSFCIGGSSNNLLAAGANSQIFFWDWRNGKQLACLEESHMDDVTQVRFTPNQQNKLISSSVDGLLCLFDTDGHIDDDNHLESVMNVGTSIGKFGFFGEKNHKVWCLTHIETLSIWDWRDGRRDINFEDARTLASDKWNLDQIDYFVDCYYSETEDRLWAIGGTGTGTLGYFPVNYTD-HGVIGSPEAILERGHTAVVRTVLPVSM--P-LHG--AIPDQNGIFGWTGGEDGRLCCWLSDKSLAT-NRSWIASTLVMKSPRARGKCRHLPY
>HEMIforr
------------------------------------------------------------------------------------------------M-------------------------------DTEPDDMEMEAAAEMDMDVGESIPFSSGS---SFTGTGTSSKRLAVKNTIQTNFGDDYVFQIASSPEFSTIAVSLSTNTIKLYSSATGQFLGDCKGHRGTIHEISFSMPSSPHLLCSCSSDATVRTWDMRTFKQ------------------VSLIKACSSQEIFSFSIGGSSNNLLVGGGNAQILFWDWRNGKQVACLEESHMDDVTQVRFTPNQPNKLISASVDGLLCLFDTSGHIDDDNHLESVMNVGTSIGKLGFFGEKSHKLWCLTHIETLSIWDWRDGRRDINFEDARTLASKKWNPGLIDYFVDCHYSETEDRLWLIGGTVSGTLGYFPVDLTDPSGAIGFPEAILEGAHTGVVRTVL--QM--P-LLV--TVPEKKGVFGWTGGEDGRLCCWSSDEGVLA-KKSWITGNLVMKSPRARCKSRHLPY
>ANOEroxb
------------------------------------------------------------------------------------------------M-------------------------------DTEIDDMETETVPEVEMDMGESTPSASFS---HFASAATSSKRLAVKGTIQTNFGEDYVFQIASSPEASTLAVSLSTNTIKLYSPDTGQFLGDCKGHRGTIHEISFTVPFSPHLLCSCSSDATVRTWDTRTFKQ------------------VSLIKTGSSQEIFSFCIGGSSNNLLAAGANSQIFFWDWRNGKQLACLEESHMDDVTQVRFTPNQQNKLISSSVDGLLCLFDTDGHIDDDNHLESVMNVGTSIGKFGFFGEKNHKVWCLTHIETLSIWDWRDGRRDINFEDARTLASDKWNLDQIDYFVDCYYSETEDRLWAIGGTGSGTLGYFPVNYTD-HGVIGSPEAILERGHIGIVRTVLPVSM--P-HPG--VISDQNGIFGWTGGEDGRLCCWLSDKSLAT-NRSWIASTLVMKSPRARGKCRHLPY
>APOSshen
------------------------------------------------------------------------------------------------M-------------------------------DMDADDME------VEVDMHERASTLSSS---GVAGAAAAPKRLAVKSTIQTNFGEDYVFQIASSPEIPVMAVSLSENTIKLYSPATGQFLGECKGHRGTIHEISFSVPSSPSLLCSCSSDATVRTWDTRTFKQ------------------VSLIKAGSYQEIFSFCFGGSTSNLLAGGGNSQILFWDWRNSKQVACLEESHMDDVTHVRFVPDQQNKLISSSVDGLLCLFDTDGQIDDDNHLESVMNVGTSVSKFGFFGQFNQKLWCLTHIETLSIWDWRDGRREVNFEDARTLASDKWHLDQIDYFVDCHYSETEDSLWVIGGTGTGTLGYFPVDPNA-PPLMGSPDAILEGGHSGVVRTVLPVPH----CHV--NLSPKRGIFGWTGGEDGRLCCWSTDESSAA-NHSWINNSLVMKSSRARGERRHQPY
>CALAcreb
------------------------------------------------------------------------------------------------M---------------------GKLALQRAPDRYEADDMDMEVAQEVDMDIGESAPGASCS---SRASLTTSFKRLALKNTIQTNFGEDYVFQIASSPEISSLAVSLSTNTIKVYSPATGQFLGDCIGHCGTIHEISFAMCSSPHLLCSCSSDATVRIWDLRSFKQ------------------VSLINAVSSQEIFSFCIGGSSNNLLAGGGSSQILFWDCRNGKQLACLEESHTDDVTQVKFVPNQQNRLISSSVDGLLCLFDTDGHIEDDNHLESVMNVGTSIGKFGFFGENNHKLWCLTHIETLSIWDWRDGRREISFEDARKIASDKWNLDHIDYFVDCYYSETEHRLWLIGGTGSGTLGFFPVNLAD-CGAIETPEAILEGGHNGVVRTVLPVSM--P-YHE--TPPEKIGIFGWTGGEDGRLCCWLSDESLAT-HKSWITSSLVLKTPRSRGKSWHPPY
>GYMNodor
------------------------------------------------------------------------------------------------M-------------------------------DTEPDDMEMEVEPEVNMDVGESIPSSSDS---SFAGVG---KRLAVKNTIQTNFGDDYVFQIASSPEFSTLAVSLSTNTIKLYSPVTGQFVGDCKGHHDTIHEISFSMPSSPHLLCSCSSDATVRTWDTRTFKQ------------------VSLIKAGSPQEIFSFCIGGSSNNLLAGGGKAQILFWDWRNGKQVACLEESHMEDVTQVRFTPNQLNKLISASVDGLLCLFDTNGHIDDDNNLESVMNVGTSIGKFGFFGEKNHKLWCLTHIETLSIWDWRDGRRDINFENAKTLASEKWNPGLIDYFVDCHYSETEDRLWVIGGTGAGTLVYFPVDLTDHSGAIGSPEAILEGAHTGVVRTVLPVSL--P-HLG--FVPEKKGVFGWTGGEDGRLCCWSSDESVAA-NRSWITSTLVMKSPRARSKSRHLPY
>OPHRsphe
------------------------------------------------------------------------------------------------M-------------------------------DTEPEDMEMEVAAEVYMDVGESIHSSSDS---SFAGTGKSSNRLAVKNTIQTNFGDDYVFQIASSPEFSTLAVSLSTNTIKLYSPATGQFLGDCKGHNDTIHEISFSMPFSPHLLCSCSSDATVRTWDTRTFKQ------------------VSLIKAGSPQEIFSFCIGGSSNNLLAAGGNAQILFWDWRNGKQVACLEESHTGDVTQVRFTPNQLNKLISASLDGLLCLFDTKGHIDDDNHLESVMNVGTSVGKFGFFGEKNHKLWCLTLIETLSIWDWRDGRRDINFEDTRTLASEKWNPGLINYFVDCHYSEAEDRLWVIGGTGTGTLGYFPVNLTDHGGAIGSPEAILAGAHTGIVRTVLPVSV--P-HLG--TNPEKKGVFGWTGGEDGRLCCWSSDESVTA-NSSWITSTLVMKSPRARSKSRHVPY
>CREMappe
------------------------------------------------------------------------------------------------M-------------------------------DIEADDMEMELAAEVGMEMFVKTTTTSFP---SFSDTATSSKRLAVKNSIQTNFRDDYVFQIASSPEISTLAVSLSSNTIKLYSPATGQFLGECKGHSSTIHEISFTVPSSPHLLCSCSSDATVRTWDTRTFKQ------------------VSLKKAAFYQEIFSFCIGGSSSNLLAGGGNSQILFWDWRNSKQVACLEESHMDDVTQVRFIPDQQNKLISSSVDGLLCIFDTDGYIDDDNHLESVMNVGTSIGKFGFFGEKNHKLWCLTHIETLSIWDWRDGRRDIDFEDTRTLASDKWNLDHIDYFVDCYYSETEDHLWVIGGTSTGTMGYFPVDCTA-PGVIGSAEAVLEGGHTGVVRTVLPLSV--P-HHG--ILSENKGIFGWSGGEDGRLCCWLSDEYLSA-NKSWISSTLAMKSPRVRGRNRLQPY
>APOSodor
------------------------------------------------------------------------------------------------M-------------------------------DMDADDME------VEVDMHERASTLSSS---GVAGAAAAPKRLAVKSTIQTNFGEDYVFQIASSPEIPVMAVSLSENTIKLYSPATGQFLGECKGHRGTIHEISLSVPSSPSLLCSCSSDATVRTWDTRTFKQ------------------VSLIKAGSYQEIFSFCFGGSTSNLLAGGSNSQILFWDWRNSKQVACLEESHMDDVTHVRFVPDQQNKLISSSVDGLLCLFDTDGQIDDDNHLESVMNVGTSVSKFGFFGQFNQKLWCLTHIETLSIWDWRDGRREVNFEDARTLASDKWHLDQIDYFVDCHYSETEDSLWVIGGTGTGTLGYFPVDPNA-PPLMGSPDAILEGGHSGVVRTVLPVSH----CHV--NLSPKRGIFGWTGGEDGRLCCWSTDESSAA-NHSWINNSLVMKSSRARGKRRHQPY
>CORYacti
FLRAFFAEYKDKDRVVRVGVVDVGFSELSCRGRGPGGNRRGRRIREQRQRESGLAEAETVRATASKGGVDGVNLGWSWFQNIASLLHGNGQNSTLLM-------------------------------DTEVDDMEMEVAPEIEVDMDESTPTTSFS---SRAYVTTSSKRLAVKSTIQTNFGEDYVFQIASSPEKSTLAVSLSTNSIKLYSAATGQFLGDCKGHRGAIHEISFAMPSSPHLLCSCSSDATVRTWDMRTLKQ------------------ISLIKALFSQEIFSFSIGGSNNNLLVGGGNSQILFWDWRNGKQVACLEESHMEDVTQVRFVPNQQNKLFSSSVDGLLCLFDTDGHIDDDNNLESVMNVGTSIGKFGFFGEKNHKLWCLTHIETLSVWDWRDGRRDINFEEPRKLASDKWNLDQIDYFVDCYYSETEDRLWAIGGTGAGTLGYFPVNCTG-HGAIGTPDAILEGGHTGVVRTVLPASL--P-HHV--TFPEKDGIFGWTGGEDGRLCCWLSNESLAT-DKS--THTLVMKSPRAHGKSRHLPY
>GALEfabe
-----------------------------------------------------------------------------------------------------------------------------------------------------------------------------------------------------------------------------------------------------CAVD----------------------------------------------CL--------------QILFWDLRNCKQVACLEESHMEDVTQVRFVPNQQNKLISSSVDGLLCLFDTDGNINDDNHLQSVMNVGTSIGRFGFFGDMNNRLWCLTHIETLSIWDWDDGRRVISFEDARTLASNKW-------------------------------------------------------------------------------------------------------------------------------------
>CYMBensi
---------------------------------------------------------------------------------------------------------------------------------MDADDMQMEITAEVDMDVFDRAAATSFS---SLSYTATSSKRFAVKNTIQTNFREDYIFQIASSPEISTLAVSLSSNTIKLYSPATGQFLGECKGHSSTIHEISFTVPSSPHLLCSCSSDATVRMWDTRIFKQ------------------VSLIKAASYQEIFSFCIGGSSSNLLAGGGQSQILFWELRNCKQVACLEESHMDDITQVRFTPNQQNKLISSSVDGLLCLFDTDGHIDDDNNLESVMNIGTSIGKFGFFGEKNHKLWCLTHIETLSIWDWRDGRRDINFEDTRTLTSDKWNFDHVDYFVDCYYSETEDLLWLIGGTSAGTLGYFPVSCTA-PGLIGFPEAILEGGHTGVVRTVLPVSL--P-HHGNGIISEKKGIFGWTGGEDGRLCCWLSDENLAA-NKSWISSTLVMKPPRPRGKNRHQPY
>EPIPpurp
---------------------------------------------------------------------------------MSSHNRETRRATALPM-------------------------------DMAADDMEMEMAAEVEMDMVESTAAASSS---SFADAATSSKRLAVKNTIQTNFGEDYVFQIASSPEISTLAVSLSTNTIKLYSPATGQFLGECKGHRGTIHEISFTMPSSPHLLCSCSSDATVRTWDTRTFKQ------------------ASLIKAGSYQEIFSFCIGGSSSNLLAAGGKAQILFWDWRNGKQIACLEESHMDDVTQVRFTPNQQNMLISSSVDGLLCLFDTDGHIDDDDHLESVMNVGTSVGKFGFFGEKNHKLWCLTHIETLSIWDWRDGRRDVNFEDARTLTSCKWNLDHVDYFVDCHYSETEDRLWVIGGTGTGTLGYFPVNCTA-PGVIGSPEAILEGGHSGVVRTVLPVSM--P-HHG--VLSEKKGIFGWTGGEDGRLCCWLSDENIVA-NKSWITSTLAIKSPRTHGKSRHQPY
>GOODfuma
------------------------------------------------------------------------------------------------M-------------------------------DTEIEDMETETVSEVEMDMGESTPAASFS---HFTGAVTSSKRLAVKSTIQTNFGEDYVFQIASSPEVSTLAVSLSTNTIKLYSPDTGQFLGDCKGHRGAIHEISFTVPSSPHILCSCSSDATVRTWDTRTFNQAILGRLRTKSKPISLHGAVSLIKAGSSQEIFSFCIGGSSNNLLAAGANSQIFFWDWRNGKQVACLEESHMDDVTQVRFTPNQQNKLISSSVDGLLCLFDTDGHIDDDNHLESVMNVGTSIGKFGFFGEKNHKVWCLTHIETLSIWDWRDGRREINFEDARALASDKWNLDQIDYFVDCYYSETEDRLWVIGGTGSGTLGYFPVNHTD-HGAIGSPEAILERGHIGVVRTVLPVSM--P-HHG--AIQDQKGIFGWTGGEDGRLCCWLSDKSLAT-DRSWIASTLVMKSPRARSKCRHLPY
>PHALmode
------------------------------------------------------------------------------------------------M-------------------------------NMEAGDVEMETSAEAEMDLFQRTAAASSA---SFSDAAISSKRVAIKNTIQTNFHDDYVFQIASSPEISTLAVSLSSNIIKLYSPVTGQFLGECKGHSSTINEISFTVPSSPNLLCSCSSDGTVRLWDTRTFKQ------------------VSLIKANSCQEIFSFCIGGASSNLLAGGGNSQILFWDWRNSKQVACLEESHMDDVTQVRFAPNQQNKLISSSVDGLLCLFDTDGHIDDDNNLESVMNVGTSIAKFGFFGEKYHKLWCLTHIETLSIWDWRDGRTDIDFEVTRTLASDKWNLDHIDYFVDCYYSGTEDRLWVIGGTGSGTLGYFPVDCTA-PGAISSAEAILEGGHTAVVRTVLPASN--PLHHR--ILLEKKGILGWTGGEDGRLCCWLSDENVAA-NKSWISSNLVVKPARTRSKNRHQPY
>GOODpube
------------------------------------------------------------------------------------------------M-------------------------------DTEIDDMETETVPEVEMDMGERTPAASFS---HLTGAVTSSKRLAVKNTIQTNFGEDYVFQIASSPEVSTLAVSLSTNTIKLYSPETGQFLGDCKGHRGAIHEISFTVPFSPHILCSCSSDATVRTWDMRTFNQ------------------VSLIKAGSSQEIFSFCFGGSSNNLLAAGANSQIFFWDWRNGKQVACLEESHMDDVTQVRFTPNQQNKLISSSVDGLLCLFDTDGHIDDDNHLESVMNVGTSIGKFGFFGDKNHKVWCLTHIETLSIWDWRDGRRDINFEDARTLASDKWNLDQIDYFVDCYYSETEDRLWVIGGTGSGTLGYFPVNHTD-HGVIGSPEAILERGHTGVVRTVLPLSM--P-HHR--AIPDQKGIFGWTGGEDGRLCCWLSDKSLAT-NRSWIASTLVMKSPRARGKCRHLPY
>VANIplan
---------------------------------------------------------------------------------------------------------------------------------MEADDMEMESVTESEMDSCGGSTAASSS---IYPDAASFSKRLAMKNTIQTNFGEDYVFQIASSPDISNMAVSLSTDTIKLYLPATGQFLGECRGHRGTIHEISLEVPSSPNLLCSCSSDSTVRMWDIRTFKQ------------------VSSVKAGCNQEIFSFSIGGSSSNLLAGGGNSQICFWDLRNGKQVACLEESHMEDVTQVRFVPNQQNKLISSSVDGLLCLFDTDGNINDDNDLQSVMNVGTSIGRFGFFGDMNQRLWCLTHIETLSIWDWVDGRREMNFEDARSMASNKWNLDHIDYFVDCHYSEVEDGLWVIGGTGAGSLGFFPVSCKP-PFGIGYPEAILDGGHAGIVRSVLPVST----KAS--VIGEKNGVFGWTGGEDGRLVCWLSDGNSAT-NKSWITNSLVMKSPRARGKIRHKPY
>ORCHital
------------------------------------------------------------------------------------------------M-------------------------------DTEPDDMEMEVSPEVDMDVGESIPSSSDS---SFAGTGTSSKRLAVKNTIQTNFGDDYIFQIVSSPEFSTLAVSLSTNTIKLYSPVTGQFLGDCKGHHGRIHEISFSMPSSPHLLCSCSSDATVRTWDTRTFKQ------------------VSLIKAGSPQEIFSFCIGGSSNNLLAGGGSAQILFWDWRNGKQVACLEESHMDDVTQVRFTPNQLNKLISASVDGLLCLFDTNGHIDDDNHLESVMNVGTSIGKFGFFGEKNHKLWCLTHIETLSIWDWRDGRRDINFENAKTLASEKWNCGPLKYFVDCHYSETEDRLWVIGGTGAGTLGYFPVDLTDHRGAIGSPEAVLAGAHTGVVRTVLPVSL--P-HLG--TVQEKKGVFGWTGGEDGRLCCWSSDESVAA-NNSWITSTLVMKSPRPRSKSRHLPY
>PHAItank
------------------------------------------------------------------------------------------------M-------------------------------DMEADDMEMEISAEVKIDMFKSTAATSSS---SFSEASTSFKRLAVKNTVQTNFREDYVFQIASSPEISTLAVSLSSNTIKLYSPATGQFLGQCKGHSSTIHEISFTVPSSPHLLCSCSSDATVRMWDTRTFKQ------------------VSLIKAASYQEIFSFCVGGSSGNLLAGGGNSQILFWDWRSCKQVACLEESHMDDVTQVRFTPNQKNKLISSSVDGLLCLIDTDGHIDDDNHLESVMNVGTSIGKFGFFGEKNHKLWCLTHIETLSIWDWRDGRRDIDFEDTRTLASDKWNLDHIDYFVDCYYSKTDDRLWVIGGTGAGTLGYFPVSCTA-PGAIGSAEAILEGGHAGVVRTVLPASI--P-HHG------NKDIFGWTGGEDGRLCCWLSDENLSA-NKSWISSSFVMKSPRPRGKNRHQPY
>PHRAlind
---------------------------------------------------------------------------------------------------------------------------------------------------------------------------------------------------------SLSTNTIKLYSPATGQFLGECRGHRGTIHEISFAGLSSPGLLCSCSSDATVRMWDTRSFKQ------------------VSLVKAGSYQEIFSFCIGGSSSNLLAGGGNSQILFWDWRNGKQVACLEESHMDDVTQVRFTPSQQNKLISSSVDGLLCLFDTDGHIDDDNHLECVMNVGTSIGKFGFFGEMSQKLWCLTHIETLSIWDWRDGRREINFEDARTSASDKWNLDQIEYFVDCYYSETEERLGVIGGTGTGTLGYFPVNCNA-PGAISFPEAILDGGHTGVVRTVLPVSM----CHG--NFPQSKGIFGWSGGEDGRLCCWLSDENLAA-NRSWITSNLVMKSPKACSKSRHRPY
>OPHRgarg
------------------------------------------------------------------------------------------------M-------------------------------DTEPEDMEMEVAAEVYMDVGESIHSSSDS---SFAGTGKSSNRLAVKNTIQTNFGDDYVFQIASSPEFSTLAVSLSTNTIKLYSPATGQFLGDCKGHNDTIHEISFSMPSSPHLLCSCSSDATVRTWDTRTFKQ------------------VSLIKAGSPQEIFSFCIGGSSNNLLAAGGNAQILFWDWRNGKQVACLEESHTGDVTQVRFTPNQLNKLISASLDGLLCLFDTKGHIDDDNHLESVMNVGTSVGKFGFFGEKNHKLWCLTLIETLSIWDWRDGRRDINFEDTRTLASEKWNPGLINYFVDCHYSEAEDRLWVIGGTGTGTLGYFPVNLTDHGGAIGSPEAILAGAHTGIVRTVLPVSV--P-HLG--TNTEKKGVFGWTGGEDGRLCCWSSDESVTA-NSSWITSTLVMKSPRARSKSRHVPY
>EPIPhell
---------------------------------------------------------------------------------MSSHNRETRRATALPM-------------------------------DMAADDMEMEMAAEVEMDMVESTAAASSS---SFADAATSSKRLAVKNTIQTNFGEDYVFQIASSPEISTLAVSLSTNTIKLYSPATGQFLGECKGHRGTIHEISFTMPSSPHLLCSCSSDATVRTWDTRTFKQ------------------ASLIKAGSYQEIFSFCIGGSSSNLLAGGGKAQILFWDWRNGKQIACLEESHMDDVTQVRFTPNQQNMLISSSVDGLLCLFDTDGHIDDDDHLESVMNVGTSVGKFGFFGEKNHKLWCLTHIETLSIWDWRDGRRDVNFEDARTLTSCKWNLDHVDYFVDCHYSETEDRLWVIGGTGTGTLGYFPVNCTA-PGVIGSPEAILEGGHSGVVRTVLPVSM--P-HHG--VLSEKKGIFGWTGGEDGRLCCWLSDENIVA-NKSWITSTLAIKSPRTHGKSRHQPY
>ERYCcris
------------------------------------------------------------------------------------------------M-------------------------------DMEAEDMQMEIPAELDM--------YKSS---DFSKSAISSKRLAVKNTIQTNFGEDYIFQIASSPETSTLAVSLSSNTVKLYSPATGQFLGECKGHRSVINEIGFTVPSSPHLLCSCSSDATVRIWDTRIFKQ------------------VSLITVASYQEIFSFCVGGSTGNLLVGGGKSQIFFWELRNCKQVACLEESHMDDVTQVRFTPNQQNKLISSSVDGLLCLFNTDGHIDDDSNLESVMNVGTSIGKFGFFGEKKQKLWCLTHIETLSIWDWRDGRRDINFEDTRTLASDKWNLDQVDYFVDCYYSESEDRLWLIGGTCAGTLGYFSVNCSA-SGAIGFPEAILEGGHTNVVRTVLPGSI--P-HHENGILSEKKGIFGWTGGEDGRLCCWLSDENSAA-SKSWISSSLVLKSHRPHGKNRHQPY
>NEUWmali
------------------------------------------------------------------------------------------------M-------------------------------DMDADDME------VEIDMHEIAAAPSSS---AIADAAASSKRLAVKNTIHTNFGEDYVFQIASSPEIPILAVSLSANTIKLYSPATGQYLGECKGHRGTIHEISFSVPSSPSLLCSCSSDATVRTWDTRTFKQ------------------VSLIKAGSYQEIFSFCFGGSTSNLLAGGGNSQILFWDWRNNKQVACLEESHMDDVTQVRFVPNQQNKLISSSVDGLLCLLDTDGQIDDDNHLESVMNVGTSISKFGFFGRLNQKLWCLTHIETLSIWDWRDGRREVNFEDARALASDKWHLDEIDYFVDCHYSETKDSLWVIGGTGTGTLGYFPVDCNA-PGLMGSPDAILEGGHSGVVRTVLPVSK----SHR--NLSPRRGIFGWTGGEDGRLCCWLADGSTVA-NNSWINSSLVVKSSRARGKSRHQPY
>CALEmajo
------------------------------------------------------------------------------------------------M-------------------------------DTEA-DMEMEAVPEAEMGMGESTTAA-FS---HRACVTNSTKRLAVKNTIQTNFGEDYVFQIALSPEISALAASLSTNTIKLYSPVTGQFLGDCIGHSSTIHEISFAMPSSPHLLCSCSSDSTVRTWDTRIFKQ------------------VSLIKAGFSQEIFSFCIGGSSDNLLAVGGNSQILFWEWRNGKQIACLEESHTDDVTQVSFAPYQQNKLISSSVDGLLCLFNTDGHIDDDTHLESVMNVGTSIGKFGFFGAKNQKLWCLTHIETLSTWDWRDGRKDVNFEDARELASDKWNLDHIDYFVNCQYSESEDRLWAIGGTGAGTLGYFPVNCTG-GGAIGSPDAVLEGGHAGVVRTALLAST--P-HHG--ILPEKEGVFGWTGGEDGRLCCWSSGGSLST-EKSWLTKTLVTK-PRARGKSRHLPY
>ANOEemei
------------------------------------------------------------------------------------------------M-------------------------------DTEIDDMETETVPEVEMDMGESTPAASFS---HFTSAATSSKRLAVKGTIQTNFGEDYVFQIASSPEASTLAVSLSTNTIKLYSPDTGQFLGDCKGHRGTIHEISFTVPFSPHLLCSCSSDATVRTWDTRTFKQ------------------VSLIKAGSSQEIFSFCIGGSSNNLLAAGANSQIFFWDWRNGKQLACLEESHMDDVTQVRFTPNQQNKLISSSVDGLLCLFDTDGHIDDDNHLESVMNVGTSIGKFGFFGEKNHKVWCLTHIETLSIWDWRDGRRDINFEDARTLASDKWNLDQIDYFVDCYYSETEDRLWAIGGTGSGTLGYFPVNYTD-HGVIGSPEAILERGHIGVVRTVLPVSM--P-HPG--VIPDQNGIFGWTGGEDGRLCCWLSDKSLAT-NRSWIASTLVMKSPRARGKCRHLPY
>MICRparv
------------------------------------------------------------------------------------------------M-------------------------------DTEDDDMEMEVAPGAEMDMGTSTPAASFS---SRACVTTSSKRLAVTNTIQTNFGDDYVFQIASSPNISTLAVSLSTNTIKLYSPATGQFLGDFIGHRGTINEISFTMPSSPHLLCSCSSDATVRTWDTRTFKQ------------------VSLIKATSSQGIYSLCIGGSSNNLLAGGGSSQILFWDWRNGKQVACLEESHMDDVTQVRFAPNQQNKLISSSVDGLLCLFDTDGHIDDDNNLESVINVGTSIGKFGFFGDKNHKLWCLTHIETLSIWDWRDGRRDIIFEDARKLASDKWNHDHVDYFVDCYYSETEDRLWAIGGTGTGTLGYFPINCTD-GGLIETPEAILEGGHTAVVRTVLPVST--A-HHV--NLLE-KNIFWWTGGEDGRLCFW-SDVGTVT-NKSWIENTLVMKSSRACGKCRHLPY
>HABEpant
------------------------------------------------------------------------------------------------M-------------------------------DTESDDMEMEVAAEVDMDVGESIPFSSDS---SFAGTGTSSKRLAIKNTIQTNFGDDYVFQIASSPEFSTLAVSLSTNTIKLYSPTTGQFLGDCKGHHGTIHEISFSMPSSPHLLCSCSSDATVRTWDTRTFKQ------------------VSLIKAASSQEIFSFCIGGSSNNLLAGGGNAQILFWDWRNGKQVACLEESHMDDVTQVRFIPNQLNKLISSSVDGLLCLFDTDGDIDDDNHLESVMNVGTSIGKFGFFGEKNYKLWCLTHIETLSIWDWRDGRRGVNFEIARALASEKWKTGLIDYFVDCHYSETEDRLWVIGGTGAGTLGYFPVDLSDHGGAIGFPEAILGGAHTGVVRTVLPVSA--S-HLR--AGPAKRGVFGWTGGEDGRLCCWASDESLAA-DKSWITRTLVMKSPRARSKSRHLPY
>PTERcurt
------------------------------------------------------------------------------------------------M-------------------------------DTEADDMDTEMAPEMDMDMGESTPAASYS---YFAGAATSSKRLSVKNTIQTNFGEDYVFQIASSPEISTLAVSLSSNTIKLYSPATGQFLGVCKGHLGTIHEISFTMPSSPHLLCSCSSDATVRTWDMRTLKQ------------------VSLIKASSSQEIFTFCIGGSNSNLLAGGGNSQILFWDWRNGKQVACLEESHMDDVTQVRFIPNQLNKLISSSVDGLLCLFDTDGHIDDDNHLESVMNLGTSIGKFGFFGEKSHKIWCLTHIETLSIWDWRDGRRDINFVDARTLASDKWNLDQIDYFVDCCYSETEDQLWVIGGTGTGTLGYFPVNCTD-HGVIGSPEAILEGGHTGVVRTVLPVSM--PRHEK--TVADKKGIFGWTGGEDGRLCCWLSDESLAT-NKSWITSKLVMKSPLARGKNRLLPY
>EPIDfulg
------------------------------------------------------------------------------------------------M-------------------------------DIGSDDTEMEIAAEVEIGMFDRSAITTSP---SFSDTATSSKRFAVKNTIQTNFCDDYIFQIASSPEISTLAVSLSSNAIKLYSPATGQFLGECKGHSSTIHEIGFTVPSSPHLLCSCSSDATVRMWDARTFKQ------------------VSVIKPASYQEIFSFCIGGSSSNLLAGGGNSQILFWDWRNGKQVACLEESHMDDVTQVRFTPNQQNKLISSSVDGLLCLIDTDGHIDDDNHLESVMNVGTSIGKFGFFGEKNHKLWCLTHIETLSIWDWRDGSKDIDFEDTRTLASDKWNLDHIDYFVDCHYSQTDDRLWAIGGTGAGTLGYFPIDRAA-PGLIGPPEAILEGGHTGVVRTVLPAPSIPP-HNG--ILSEKNCMFGWSGGEDGRLCCWFSDDSLSA-KKPLISSTLVMKSSRARGKNRRQPY
>GASTelat
---------------------------------------------------------------------------------------------------------------------------------MDADDMEMEIEAEEATDMVE---ASSSS---SFAETVRPSKRLAVRNTIQTNFGEDYVFQIASSPELSTLAVSLSTKTIKLYSPCTGQFLGECKGHRGTIHEISFSAPSSQHLLCSCSSDATVIAWDTRTFKQ------------------ASLIKAASYQEIFSFCIGGSSGNLVAGGSKSQILFWDWRNCKQVACLEESHMDDVTQVCFIPNQQNKLISSSVDGLLCLFDTDGQIDDENDLESVMNVGTSIGKFGFFGENNNKLWCLTHIETLSIWDWRDGKREMNFEDARSLASDKWNLDHIDYFVDCHHAEAEDRLWVIGGTCAGTLGYFPVSCAT-PGEIGSPEAILEGGHSGVVRTVLPVSI--S-RHG--ILSNKKRLFGWSGGEDGRLCCWLSGENVAN-KKSWISSTLVEKSHFARGKSRHQPY
>CALAtsoo
------------------------------------------------------------------------------------------------M-------------------------------DMEADDMEMEIAAEVKIDMFKRTAATSSS---GLSDTSTSFKRLAVKNTVQTNFREDYVFQMTSSPEMSTLAVSLSSNTIKLYSPATGQFLGQCKGHNSTIHEISFTVPSSPHLLCSCSSDATVRMWDTRTFKQ------------------VSLIKATSYQEIFSFCIGGSSGNLLAGGGNSQILFWDWRSCKLVACLEESHMDDVTQVRFTPNQKNKLISSSVDGLLCLINTDGHIDDDNHLESVMNVGTSIGKFGFFGEKNHKLWCLTHIETLSIWDWRDGRRDIDFEDTRTLASNKWNLDHIDYFVDCYYSETDDRLWVIGGTGTGTLGYFPVNCTA-PGAIGSAEAILEGGHTGVVRTVLPVSI--P-HHG------KKGIFGWTGGEDGRLCCWLSDENLSA-NKSRISNSF-MKSPRPPGKNRHQPY
>LECAnigr
------------------------------------------------------------------------------------------------M-------------------------------DMQPDDMEMELATDSEMEMCGSFTAAHSS---ILPDAVSFPKRLSVKNTIQTNFRDDYIFQIASSPDISNLAVSLSTDTIKLYSAATGQFLGECKGHQGTIHEISFAVPSSPGLLYSCSSDSTVRTWDTRTFKQ------------------VSSIKAGSNQEIFSFSIGGPSCNLLAGGGNSQILFWDLRNGKQVACLEESHMGDVTQVRFVPNQQSKLISSSVDGLLCLFDTVGNINDDNHLQSVMNVGTSIGRFGFFGDMNHRLWCLTHIETLSIWDYGDGRREANFEDARTLASNRWSLEHIDYFVDCYYSETEDRLLAIGGTGTGSLGFFPITRNA-PGGIGSPEAILDGGHAGLVRTILPVSD----KTG--IIAERKGVFGWTGGEDGRLVCWLSDDELIT-NRSWISNSLVMKSPRDRGKSRHQPY
>LANAlana
------------------------------------------------------------------------------------------------M------------------------------------EMEAEMGTEMEMETGESSSVSSTS------ASSFSSKRLGIKNSIQTNFGDDYVFQIASSQEISTLAVSLSTNTIKLYSPETGQFLGECKGHRGTIHEVSFSNPSSPHVFCSCSSDATIRAWDTRSFNQ------------------VSLLKAGSYQEIYSFCFGGSSSNLVAAGCNAQILFWDWRNSKQVACLEESHMDDVTQVRFVPNQQNKLISSSVDGLLCLFDTDGQIDDDNHLESVMNVGTSIAKVGFFGHMNQKLWCLTHIETLSIWDWKDARIDVNFEDARTLASDKWHLDHIDYFVDCYYG-ADDRLWVIGGTGSGTLGYFPIDYSA-SVAIGSPEAILEGGHAGVVRTVLPVSS----CHG--GLAQSRGIFGWTGGEDGRLCCWFSDVSLAT-NRSWITSALVARSPKTRSKSRHHPY
>ERYCpuss
------------------------------------------------------------------------------------------------M-------------------------------DMDAEDMQIEIPSDLDL--------YKSP---NFSKSAISSNRLAVKNTIQTNFREDYIFQIASSPETSTLAVSLSSNNVKLYSPDTGQYLGECKGHRSVINEIGFMVPSSPHLLCSCSSDATVRIWDTRIFKQ------------------VSLITVASYQEIFSFCVGGSTGDLLVGGGKSQIFFWELRNCKQVACLEESHMDDVTQVRFTPNQQNKLISSSVDGLLCLFNTDGHIDDDNNLESVMNVGTSIGKFGFFGEKKQKLWCLTNIETLSIWDWRDGRRDINFEDTRTLASDKWNLDQVDYFVDCYYSESEDRLWLIGGTGAGTLGYFSVNCSA-SGAIGFPEAILEGGHTDVVRSVLPVSI--P-HHGNGILSEKKGIFGWTGGEDGRLCCWLSDENSAA-SKSWISSSLVLKSHRPRGKNRHQPY
>DIURorie
------------------------------------------------------------------------------------------------M-------------------------------DTKADDMEMEVVPEVEMDMGESNPAASFS---SRACVTTSYKRLSVKNTIQTNFGEDYVFHIVSSPGNSTLAVSLSTNTIKLYSPVTGQFLGDCIGHRGTIHEISFPMPSSPHLLCSCSSDATVRTWDTRTFKQ------------------VSLIKALPFQEIFSFCIGGSSNNLLAGGGNSQILFWDWRNGKQVACLEESHMDDVTQVRFAPTQQNKLISSSVDGLLCLFDTDGHIDDDNHLESVMNVGTSIGKFGFFGEKNHKLWCLTHIETLSIWDWQDGRRDVSFEDARKLASDKWNRDHIEYFVDCYYSESEDRLWAIGGTGTGTLGFFPVNQSS-RDMIGSPDAILEGGHTGVVRTVLPVSM--H-HHG--TLPEKEGIFWWTGGEDGRLCCWLSDESFTR-NKSRINNTSVMKS-HARGKSRHLPY
>PHAIflav
------------------------------------------------------------------------------------------------M-------------------------------DMEADDMEMEIAAEVKIDMFKRTAATSSS---SFSDASTSFKRLAVKNTVQTNFRDDYVFQMTSNPEMSTLAVSLSSNTIKLYSPATGQFLGQCKGHSSSIHEISFTVPSSPHLLCSCSSDATVRMWDTRTFKQ------------------VSLIKAASYQEIFSFCIGGSSGNLLAGGGNSQILFWDWRSCKQVACLEESHMDDVTQVRFTPNQKNKLISSSVDGLLCLINTDGHIDDDNHLESVMNVGTSIGKFGFFGEKNHKLWCLTHIETLSIWDWRDGRRDIDFEDTRTLASDKWNLDHIDYFVDCYYSETDDCLWVIGGTGAGTLGYFPVSCTA-PGSIGSAEAILEGGHTGVVRTVLPVSI--P-HHG------NKAIFGWTGGEDGRLCCWLSDENLSA-NKSWISSSF-MKSPRPRSKNRHQPY
>LIMOabor
---------------------------------------------------------------------------------------------------------------------------------MEADDMEMEMAAGVEMDMVESTAAASSS---SFADAVTSSKRLAIKNTIQTNFGEDYIFQIASSPEISTMAVTLSTNTIKLYSPATGQFLGECKGHRGTIHEISFTMPSSPHLLCSCSSDATVRTWDTRTFKQ------------------ASLIKAGSYQEIFSFCIGGSSSNLLAAGGKSQILFWDWRNGKQIACLEESHMDDVTQVRFTPNQQNRLISSSVDGLLCLFDADGHIDDADHLESVMNVGTSIGKFGFFGEKNNKLWCLTHIETLSIWDWRDSRRDINFEDARTLASYKWNLDHIDYFVDCHYSETEDRLWAIGGTGTGTLGYFPVNCNA-PGLIGSPEAILEGGHTGVVRAVLPVSM--P-HQG--ILSEKKGIFGWTGGEDGRLCCWLSDEDLVA-NKSWITSTLVMKSPRTRGKSRHQPY
>CHILsemi
------------------------------------------------------------------------------------------------M-------------------------------DTEA-DMEMEAMPEVEMGMGESTPAASFS---PRACVTTPCKRLAVKNTIQTNFGEDYVFQIASSPEISTLAVSLSTNTIKLYSPVTGQFLGDCIGHSSTIHEISFAMPSSPQLLCSCSSDATVRTWDTRTFKQ------------------VSLIKAGFSQEIFSFCIGGSSNSLLAGGGNSQIVFWDWRNGKQIACLEESHMDDVTQVRFAPNQQNKLISSSVDGLLCLFNTDGHIDDDTHLESVMNVGTSIGKFGFFGEKNQKLWCLTHIETLSIWDWRDGRRDVSFEDARDLASDKWNLDHIDYFVNCHYSESEDRLWAIGGTGTGTLGYFPVNCSG-HGAIGSPDAILEGGHAGVVRTAMLVSM--P-RQG--ILPEKEGIFGWTGGEDGRLCCWSADGSLST-DKSWITKTLAMK-PRARGKSRHLPY
>MOLIcapi
------------------------------------------------------------------------------------------------M------------------------------------EMEAEMETEMEMETGETNPSPSPS----PRSSASSSKRLGIKNSIQTNFGDDYVFQIAASQEISTLAVSLSTNTIKLYAPETGQFLGECKGHRGTIQEVSFSNPSSPNVLCSCSSDATIRAWDVRTSQQ------------------VSLLKAGSYQEIYSFCFGGSSGNLLAGGCNAQIVFWDWRNNKQVACLEESHMDDVTQVQFVPNQQNKLVSSSVDGLICLFDTDGQINDDNHLETVMNVGTSVAKVGFFGQMNQNLWSLTHIETLSVWDWKDGRREVNFEDARMLASDKWHLDQIDYFVDCHYSGDDDRLWVIGGTGSGTLGYFPVDYSA-SGAIGPAEAILEGGHSGVVRTVLPVSR----CHG--GLARSRGIFGWTGGEDGRLCCWSSDESPLA-KRSWIASALVARSPKNRTKSRRQPY
>CYPRbard
------------------------------------------------------------------------------------------------M--------------------------------EEADAMDMDMAPEAEMDIAECSAVATAS----------SSKRLAIKNTIHTNFGEDYVFQIASNPEISTLAVSLSTNTIKVYSPATGQFLGECRGHRGTIHEISFAVSSSPNLLCSCSSDATVRTWDTRTFKQ------------------VSLVKAGSCHEIFSFCVGGSSSNLLAGGGNSQILFWDWRNGKQVACLEESHMDDVTQVRFAPSQQNKLISSSVDGLLCLFETDGHIDDDNHLECVMNVGTSIGKFGFFGEMNQKLWCLTHIETLSIWDWRDGRREINFEDARTLASDKWNLDHIDYFVDCYYSETEERLWVIGGTGTGTLGYFPVNCNA-PGVISSPEAILDGGHAGIVRTVLPVST----RHG--IFPQIKGIFGWSGGEDGRLCCWLSDENLVA-NRSWITSNLVMKSPRACSKSRHQPY
>VANIshen
------------------------------------------------------------------------------------------------M-------------------------------DMEADDTEMESVTESEMDSCGGSTTASSS---IYPDSASFSKRLAMKNTIQTNFGEDYVFQIASSPDLSNMAVSLSTDTIKLYLPATGQFLGECRGHRGTIHEISFEVPSLPNLLCSCSSDSTVRMWDIRTFKQ------------------VSSIKAGCNQEIFSFSIGGSSNNLLAGGGNSQIFFWDLRNGKQVACLEESHMEDVTQVRFVPNQQNKLISSSVDGLLCLFDTDGNINDDDHLQSVMNVGTSIGRFGFFGDMNQRLWCLTHIETLSIWDWVDGRREMNFEDARSVASNKWNLDHIDYFVDCHYSEVEDGLWVIGGTGAGSLGFFPVSCKP-PFGIGAPEAILDGGHAGIVRSVLPVST----KAS--VIAQKNSVFGWTGGEDGRLVCWLSDGNSAT-NRSWITSSLVMKSPRARGKSRHKPY
>DACThata
------------------------------------------------------------------------------------------------M-------------------------------DTEPDDMEMEVEPEVDMDVGESIPSSSDS---SFAGAG---KRLAVKNTIQTNFGEDYVFQIASSPEFSTLAVSLSTNTIKLYSPVTGQFLGDCKGHHDTIHEISFSMPSSPHLLCSCSSDATVRTWDTRNFKQ------------------VSLIKAGSPQEIFSFCIGGSSNNLLAGGGKAQILFWDWRNGKQVACLEESHMEDVTQVRFTPNQLNKLISASVDGLLCLFDTNGHIDDDNSLESVMNVGTSIGKFGFFGEKNHKLWCLTHIETLSIWDWSDGRRDINFENAKALASEKWNPGLIDYFVDCHYSETEDRLWVIGGTGAGTLVYFPVDLTDHSGAIGSPEAILEGAHTGVVRTVLPVSM--P-HLG--IVPEKKGVFGWTGGEDGRLCCWSSDESVAA-NRSWITSTLVMKSPRARSKSRHLPY
>EPIDpuni
------------------------------------------------------------------------------------------------M-------------------------------DIGADDMEMEIAAEVEMGMFDRSAITTSP---SFSDSATSSKRFAVKNTIQTNFCDDYIFQIASSPEISTLAVSLSSNAIKLYSPATGQFLGECKGHSSTIQEIGFTVPSSPHLLCSCSSDATVRMWDARTFKQ------------------VSLIKPASYQEILSFCIGGSNSNLLAGGGNSQILFWDWRNGKQVACLEESHMDDVTQVRFTPNQQNKLISSSVDGLLCLIDTDGHIDDDNHLESVMNVGTSIGKFGFFGEKNHKLWCLTHIETLSIWDWRDGSKDIDFEDTRTLASDKWNLDHIDYFVDCHYSQTDDRLWAIGGTGAGTLGYFPIDRAA-PGLIGPPEAILEGGHTGVVRTVLPAPSIPP-HNG--VLSEKNCLFGWSGGEDGRLCSWFSDDSLSA-KKPLISSTLVMKSSRARGRNRRQPY
>PHALcorn
------------------------------------------------------------------------------------------------M-------------------------------NMEAGDVEMETSAEAEMDLFQRTAAASSA---SFSDAAIFSNRVAIKNTIQTNFHDDYVFQIASSPEISTLAVSLSSNIIKLYSPVTGQFLGECKGHSSTINEISFTVPSSPNLLCSCSSDGTVRLWDTRTFKQ------------------VSLIKANSCQEIFSFCIGGASSNLLAGGGNSQILFWDWRNSKQVACLEESHMDDVTQVRFTPNQQNKLISSSVDGLLCLFDTDGHIDDDNNLESVMNVGTSIAKFGFFGENYHKLWCLTHIETLSIWDWRDGRTDIDFEDTRTLASDKWNLDHIDYFVDCYYSGTEDRLWVIGGTGSGTLGYFPVDCTA-PGAISSAEAILEGGHTAVVRTVLPASN--PHHHG--ILLEKKGILGWTGGEDGRLCCWLSDENVAA-NKSWISSTLVVKSARSRGRNRHQPY
>HABElong
------------------------------------------------------------------------------------------------M-------------------------------DTESDDMEMEVAAEVDMDVGESIPFSSDS---SFAGTGTSSKRLAIKNTIQTNFGDDYVFQIASSPEFSTLAVSLSTNTIKLYSPTTGQFLGDCKGHHGTIHEISFSMPSSPHLLCSCSSDATVRTWDTRTFKQ------------------VSLIKAASSQEIFSFCIGGSSNNLLAGGGNAQILFWDWRNGKQVACLEESHMDDVTQVRFIPNQLNKLISSSVDGLLCLFDTDGDIDDDNHLESVMNVGTSIGKFGFFGEKNYKLWCLTHIETLSIWDWRDGRRGVNFEIARALASEKWKTGLIDYFVDCHYSETEDRLWVIGGTGAGTLGYFPVDLSDHGGAIGFPEAILGGAHTGVVRTVLPVSA--S-HLR--AGPAKRGVFGWTGGEDGRLCCWASDESLAA-DKSWITRTLVMKSPRARSKSRHLPY
>CYMBmann
-----MEITAEENNLIFV---------LLAKPSNP-------RLRKP-------------------------------YVLWPSLHRETRSKIPLLM-------------------------------DMDAEDMQMEITAEVDMDVFDRAAATSFS---SLSDTATSSKRFAVKNTIQTNFREDYIFQIASSPEISTLAVSLSSNTIKLYSPATGQFLGECKGHSSTIHEISFTAQSSPHLLCSCSSDATVRMWDARIFKQ------------------VSLIKAASYQEIFSFCIGGSSSNLLAGGGQSQILFWELRNCKQVACLEESHMDDITQVRFTPNQQNKLISSSVDGLLCLFDTDGHIDDDNNLESVMNIGTSIGKFGFFGEKNHKLWCLTHVETLSIWDWRDGRRDINFEDTRTLASDKWNLDHVDYFVDCHYSETEDRLWLIGGTSAGTLGYFPVNRTA-PGLIGFPEAILEGGHAGVVRTVLPVSL--P-HHGNGIISEKKGIFGWTGGEDGRLCCWLSDENLAA-NKSWISSTLVMKPPRPRGKNRHQPY
