# Supplementary material for: Orchid Phylotranscriptomics: The Prospects of Repurposing Multi-Tissue Transcriptomes for Phylogenetic Analysis and Beyond
Source: Front Plant Sci. 2022 May 27;13:910362. doi: 10.3389/fpls.2022.910362 (PMC9196242; doi:10.3389/fpls.2022.910362)
Supplement: Supplementary file 4 [file Data_Sheet_3.zip › ortho_MSA/r1/OG0009455.fa]

>ANOEemei
---------------------------------------------------------------------------------MAG-----EGSLRVASEEVAHQFKTLINAEEVESIKHLQHLI--------LGRLQDSNAVLTHFNEYSERCFTEISGDFSKNTQLIKSMKSDLDYIFIKL----------------RSMKSRLKAVYPDAFPDASTISILDQRPDL---ERP---------
>APOSodor
-------------------------------------------------------------------------------MGEEG-----EEAMLSASKEVAQQFKTLIDAEDVESIEQIQHLI--------LGRLQDSNAVLSHFNEYSERCFAEVSGDFSRNTRLLKSMKSDLDYIFMKL----------------RSMKSRIKAIYPDAFPDASAMKMLDQRPDL---ERPLPS------
>APOSshen
TNTRI------YFFVFYGFGL--------SRVL---------------------------LR------------EGRRRMGEEG-----EEAMLSASKEVAQQFKTLIDAEDVESIEQIQHLI--------LGRLQDSNAVLSHFNEYSERCFAEVSGDFSRNTRLLKSMKSDLDYIFMKL----------------RSMKSRIKAIYPDAFPDASAMKMLDQRPDL---ERPLPS------
>BLETstri
---------------------------------------------------------------------------------MAE-----EEAIRAASEELACQFKTLINTEDVESIRHIQHLI--------LGRLQDSNAVLSHFNEYSERCFTELSGDFSRNTRLLKSIKSDLDYIFMKL----------------RSMKSRLKAMYPDAFPDASTIKILDKRPDL---ERPLP-------
>BORYspha
------------------------------------------------------------MG------------EGEMMVEEEE-----KKAILAASEEVSRQFKTLIDSNEVDSLKQLQHLI--------LGRLQDSNAVLTHFNDYSERCFSDVSGDFTKNTRLLKTIKSDLDHIFMKL----------------RSMKGKLLATYPDAF--GSTPTLLDQRPDL---ERPLQ-------
>CALAcreb
-------------------------------------------------------------M------------AEEEVTSVTS-----KEAIRDASAEVSRQFKTLINTEEVENIKQLQHLI--------MGRLQDSNAVLSHFNEYSERCFAEISGDFSRSTRLLKSMKSDLDHTFMKL----------------RSMKSRLRAMYPDAFPDASTINMLDQRPDL---ERPLL-------
>CALAplic
-------------------------------------------------------------M------------AEEEVTRVTS-----KEAIRDASEEVSRQFQTLINTEEVENIKQLQHLI--------MGRLQDSNAVLSHFNEYSERCLAEISGDFSRSTRLLKSMKSDLDHTFMKL----------------RSMKSRLRAMYPDAFPDASTINMLDQRPDL---ERPLL-------
>CALAsini
-------------------------------------------------------------------------------MAEAE-----AEAIRAASEDLACQFKTLINAEEVESIRHIQHLI--------LGRLQDSNAVLSHFNEYSERCFAELSGDFSRNTRLLKSIKSDLDYIFMKL----------------RSMKSRLKAMYPDAFPDASTIKILDQRPDL---ERPLP-------
>CALAtsoo
---------------------------------------------------------------------------------MAE-----AEAIRAASEDLAYQFKTLINAEEVESIRHIQHLI--------SGRLQDSNAVLSHFNEYSERCFAELSGDFSRNTRLLKSIKSDLDYIFMKL----------------RSMKSRLKAMYPDAFPDASTIKILDQRPDL---ERPLP-------
>CALEmajo
ML----------------------------------------------------------LV------------TCPGQPQMAE-----EEAIRVASEEVSRQFKTLINAEEVESIKQLQHLI--------LGRLQDSNAVLSHFNEFSEQCLADIASDFSRNTRLLKSMKSDLDHIFMKL----------------RGMKSRLKAMYPDAFPDASAINLLDQRPDL---ERPLT-------
>CEPHdama
---------------------------------------------------------------------------------MAE-----EEAIRAASDEVACQFKTLINTEEVESIKHFQHLI--------LGRLQDSNAVLSHFNEYSERCFTEISGDFSRNTRLLKSMKSDLDYIFMKL----------------RSMKSRVKAMYPDAFPDASTIKILDQRPDL---ERPLP-------
>CHILsemi
---------------------------------------------------------------------------------MAE-----EEAIRVASEEVARQFETLINAEEVENIKHLQHLI--------LGRLQDSNAVLSHFNEFSEQCFADISSDFSRNTRLLKSMKSDLDYVFVKL----------------RSMKLRLKAMYPDAFPDASAINILDQRPDL---ERPLP-------
>CHILtrap
MLILSK-------FFF--------------------RVKI--------------------VV------------TSAGQPKMAE-----EEAIRVASEEVARQFETLINAEEVEKIKQLQHLI--------LGRLQDSNAVLSHFNEFSEQCFADISSDFSRNTRLLKSVKSDLDYVFVKL----------------RSMKLRLKAMYPDAFPDASAINILDQRPDL---ERPLP-------
>CORYacti
---------------------------------------------------------------------------------MAE-----EETIRVASEEVARQFKTLINTEEIENIKQLQHLI--------LGRLQDSNAVLSHFNEYSERCFAEISGDFTSNTRLLKSMKSDLDYIFMKL----------------RSMKSSLKAMYPDAFPDASTIKILDQRPDL---ETPLP-------
>CREMappe
-----------------------------------------------------------------------------MEEAEAE-----TEAVRAASEELAFQFKTLINTEDVESIKHIQHLI--------LGRLQDSNAVLSHFNEYSELCFAELSGDLSRHARLLKSIKSDLDYIFMKL----------------RSMKSRLKATYPDAFPDASTIKILDQRPDL---ERPLP-------
>CRYPlept
------------------------------------------------------------MA------------EEEAIRVASE-----EVAIRIASEEVARQFKTLINTEEVEAIKQLQHLI--------LGRLQDSNAVLSHFNDYSERCFAEISGDFSRNTRLLKSMKSDLDHIFLKL----------------RSMKSRLKSMYPDAFPDASAIDMFDQRPDL---ERALP-------
>CYMBensi
---------------------------------------------------------------------MPGLCAGRRKMADAE-----AEAIRAASEEMACQFKTLINTEEVESIKHIQHLI--------LGRLQDSNAVLSHFNEYSERCFAELSGDFSRKTRRLKSVKSDLDYIFMKL----------------RSMKSRLKAMYPDAFPDASTIKILDQRPDL---ERPFP-------
>CYMBmann
-------------------------------------------------------------------------------MADAE-----AEAIRAVSEEMACQFKTLINTEEVESIKHIQHLI--------LGRLQDSNAVLSHFNEYSERCFAELSGDFSRNTRLLKSVKSDLDYIFMKL----------------RSMKSRLKAMYPDAFPDASTIKILDQRPDL---ERPFP-------
>CYPRbard
MMDFRG-------LLFNESWA--------ARVELGEKLRP--------------------FG------------TGGGHRRMAS-----EEAIRAASEEVSQQFKTLINTEEVESIKQTQHLI--------LGRLQDSNAVLSHFNEYSERCFTEVSGDFSRNTRFLKSMKSDLDYIFMKL----------------RSMKSRLKGMYPDAFPDDSTIKILDQRPDL---EKPLPF----RE
>CYPRflav
MMDFRG-------LLFNEYWA--------GRVELGEKLRP--------------------FG------------T-GEERRMAS-----EEAIRAASEEVSQQFKTLINTEEVESIKQTQHLI--------LGRLQDSNAVLSHFNEYSERCFTEVSADFSRNTRLLKSMKSDLDYIFMKL----------------RSMKSRLKGMYPDAFPDDSTIKILDQRPDL---EKPLPH----RE
>DACThata
---------------------------------------------------------------------------------MAE-----EEAIRVASEEVARQFKTLVNTDDVETIKHLQHII--------LGRLQDSNAVLTHFNDYSERCFTEISGDFSKNTRLLKSMKSDLDHIFLKL----------------RSMKSRLNAMYPDAFPDASTIKILDQRPDL---ERPFP-------
>DENDchryso
---------------------------------------------------------------------------------MAE-----EEAIRAASEELACQFQTLINTQEVESIRHIQHLI--------LGRLQDSNAVLSHFNEYSERCFTELSGDFSRNTRLLKSIKSDLDYIFMKL----------------SLCSYQLQS---RNIPMNTSLTKSQQEPPFLITEYPSNSTFVGRK
>DENDnobi
---------------------------------------------------------------------------------MAE-----EEAIRAASEELACQFETLINTQEVESIRHIQHLI--------LGRLQDSNAVLSHFNEYSERCFTELSGDFSRNTRLLKSIKSDLDYIFMKL----------------RSMKSKLKAIYPDAFPDASTIKILDQRPDL---ERPLT-------
>DIURorie
---------------------------------------------------------------------------------MEE-----EEAIRLASEEVARQFKTLISREEVEAIKQLQHLI--------QGRLQDSNAVLSHFNEYSEQCFAEFSGDFSRNTRLLKSMKSDLDYIFTKL----------------RGMKSRLKAMYPDAFSDASSTNILDQRPDL---ERPLP-------
>DRAKelas
---------------------------------------------------------------------------------MAE-----EEAIRFASEEVARQFKTLINAEEVESIKQLQHLI--------LGRLQDSNAVLSHFNEFSEQCFADISSDFSRNTRLLKSMKSDLDYIFTKL----------------RGMKSRLKAVYPDAFPDASAINMLDQRPDL---ERPLP-------
>DRAKthyn
MLLI--------------------------------------------------------------------------KPKMAE-----EEAIRFASEEVARQFKTLINAEEVESIKQLQHLI--------LGRLQDSNAVLSHFNEFSEQCFADISSDFSRNTRLLKSMKSDLDYIFTKL----------------RGMKSRLKAMYPDAFPDASAINMLDQRPDL---ERPLP-------
>EPIDfulg
-------------------------------------------------------------------------------MAEAE-----AEAIRAASEELALQFKTLINTEDVESIRHIQHLI--------LGRLQDSNAVLSHFNQYSELCFAELSGDFSRNTRLLKSIKSDLDYIFMKL----------------RSMKSRLKATYPDAFPDASTIKILDQRPDL---ERPFP-------
>EPIDpuni
-------------------------------------------------------------------------------MAEAE-----AEAIRAASEELALQFKTLINTEDVESIRHIQHLIKFLSCNCRLGRLQDSNAVLSHFNQYSELCFAELSGDFSRNTRLLKSIKSDLDYIFMKL----------------RSMKSRLKATYPDAFPDASTIKILDQRPDL---ERPFP-------
>EPIPhell
---------------------------------------------------------------------------------MAE-----EEAIRAASDEVACQFKTLINTEEVGSIKHLQHLI--------LGRLQDSNAVLSHFNEYSERCFTEISGDFSRNTRLLKSMKSDLDYIFMKL----------------RSMKSRLKATYPDAFPDASTIKILDQRPDL---ERPLP-------
>EPIPpurp
---------------------------------------------------------------------------------MAE-----EEAIRAASDEVACQFKTLINTEEVESIKHLQHLI--------LGRLQDSNAVLSHFNEYSERCFTEISGDFSRNTRLLKSMKSDLDYIFMKL----------------RSMKSRLKATYPDAFPDASTIKILDQRPDL---ERPLP-------
>ERYCcris
-----------------------------------------------------------------------------MSQAGSE-----AEAIRAASEELACQFKTLINVEEVESIKHFQQLI--------LGRLQDSNAVLSHFNEYSEQCFAELSGDFSRKTRLLTSIKSDLDYIFMKL----------------RSMKSRLNAMYPDAFPDASTIKILDKRPDL---ERSLP-------
>ERYCpuss
-----------------------------------------------------------------------------MAEADSE-----AEAIRAASEELSCQFKTLINVEEVESIKQIQQLI--------LGRLQDSNAVLSHFNEYSEQCFAELSGDFSRKTRLLTSIKSDLDYIFMKL----------------RSMKSRLKAMYPDAFPDASTIKILDKRPDL---ERSLP-------
>GALEfabe
-------------------------------------------------------------------------------MAEGE-----AAAMRAASEEVSRQFKTLINSDEVDSIKQIQHLI--------LGRLQDSNAVLSHFNVYSEQCFSEISGDFSRNTRLLKSMKSDLDYIFMKL----------------RSMKSRLKAMYPDAFPDASTIKILDQRPDL---ETPFP-------
>GASTelat
--------------------------------------------------------------------------------MAEE-----EEAIRAVAEELSFQFRTLINIQEVESIKQIQHLI--------LGRLQDSNAVLSHFNEYSERCFADISGDFSRNTRLLKSIKADLDYIFMKLSIMGTQVYLIYHLVQPRSMKSRLKAMYPDAFPDASTISVLDQRPDL---EKPLS-------
>GOODfuma
---------------------------------------------------------------------------------MAG-----EESFRVASEEVARQFKTLINAEEVENIKHLQHLI--------LGRLQDSNAVLTHFNEYSERCFIEISRDFSKNTRLIKSMKSDLDYIFMKL----------------RSMKSRLKAVYPDAFLDASTISILDQRPDL---ERPLS-------
>GOODpube
MVKKKKK---KRLLKIKREGAHKASDSSDGLSPLSTENRLGRVLGHLQGIIELTRRRTSLAS------------CLCGQRKMAG-----EESFRVASEEVARQFNTLINAEEVENIKHLQHLI--------LGRLQDSNAVLTHFNEYSERCFIEISGDFSKNTRLIKSMKSDLDYIFMKL----------------RSMKSRLKAVYPDAFPDASTISILDQRPDL---ERPLS-------
>GYMNdens
---------------------------------------------------------------------------------MAE-----EEAIRVASEEVARQFKTLINTDNVETIKHLQHLI--------LGRLQDSNAVLTHFNDYSEHCFTEVSDDFSKNTRLLKSMKSDLDHIFLKL----------------RSMKSRLNAMYPDAFPDASTIKILDQRPDL---ERPFP-------
>GYMNodor
---------------------------------------------------------------------------------MAE-----EESIRVASEEVARQFKTLINTDDVETIKHLQHLI--------LGRLQDSNAVLTHFNDYSEHCFTEVSDDFSKNTRLLKSMKSDLDHIFLKL----------------RSMKSRLNAMYPDAFPDASTIKILDQRPDL---ERPFP-------
>HABEpant
---------------------------------------------------------------------------------MAE-----EEAIRVASEEVARQFKTLVSTDDVEAIKHLQHLI--------LGRLQDSNAVLSHFNAYSEHCFAEISGDFSKNTRLLKSMKSDLDHIFMKL----------------RSMKSRLNAMYPDAFPDASAITILDQRPDL---ERPFP-------
>HAEMdisc
---------------------------------------------------------------------------------MAG-----EGSFRVASEEAARQFKTLIDAEEVENIKHLQHLI--------LGRLQDSNAVLTHFNEYSERCFTEISGDFSKNTQLIKSMKSDLDYIFIKL----------------RSMKSRLKAVYPDAFPDASTISILDQRPDL---ERP---------
>HEMIforr
--------------------------------------------------------------------------------MAAE-----EEAIRVASEEVARQFKTLVNTDDVETIKHLQHLI--------LGRLQDSNAVLSHFSDYSERCFTEISGDFSKNTRLLKSMKSDVDHIFMKL----------------RSMKSRLNAMYPDAFPDASTIKILDQRPDL---ERPFP-------
>HYPOheme
-----------------------------------------------------------------------------MGIGEEE-----KAAIRAASAEMSSQFRSLVNGEEVESVKQIQHLI--------WGRLQDSNAVLSSFNENSERFFAEVSGDFSKSTRLLKSIKSDLDHIFMKL----------------RSMKGKLLATYPDAFPDGSTNLIVDQRPDL---ESPLP-------
>LECAnigr
-------------------------------------------------------------------------------MAEAE-----EAAMRAASVEVSQQFKTLINSEEVDSIKKIQHLI--------LGRLQDSNAVLSHFNVYSEQCFAEISGDFSRNTRLLKSMKSDLDCIFMKL----------------RSMKSRLKAVYPDAFPDASTIQKLDQRPDL---ERPLR-------
>LIMOabor
---------------------------------------------------------------------------------MAE-----EEAIRAASEEVACQFKNLINNEEVESIKHLQHLI--------LGRLQDSNAVLSHFNEYSERCFTEISGDFSRNTRLLKSMKSDLDYIFMKL----------------RSMKSRLKAMYPDAFPDASTIKILDQRPDL---ERPLP-------
>MASDpict
---------------------------------------------------------------------------------MSE-----AEAIRASSEEFSLQFKTLINCDDVESIKNIQNII--------LGRLQDSNAVLSHFNQYSELCFAEISGDFSKNTRLLKSIKSDLDYIFMKL----------------RSMKSRLQATYPDAFPDASTIKILDQRPDL---ERPLP-------
>MEXIxero
------------------------------------------------------------MT------------SEESISAASE-----KEPIRAASEEVSRQFKTLINTEDIECIKQTQHLI--------LGRLQDSNAVLSHFNEYSERCFSEVSGDFTRNIRLLKSMKSDLDYIFMKL----------------RSMKSRLKATYPDAFPSDSTIKTLDQRPDL---ERPLP-------
>MICRparv
-------------------WGFT-------------------------------------VTFPEREKFQLPSLRLAELHKMAE-----EEAIRAASEEVANQFKTLINTEEVEAIKQLQHLI--------LGRLQDSNAVLSHFNEYSERSFTEISGDFSRSTRLLKSMKSDLDYIFMKL----------------RSMKSRLNATYPDAFPDASTINILDERPDL---EIPLP-------
>MOLIcapi
-----------------------------------------------------------------------------MEAGEEE-----KAAIRAASEEMSSQFRSLVNSEEVESLKQIQHLI--------LGRLQDSNAVLARFNEDSERWFADVSGEFSKSTRLLKSIKSDLDHIFTKL----------------RSMKGKLLATYPDAFPDGSTNLIVDQRPDL---ESPLP-------
>NEUWmali
MLIRLSAGPGGWVCAF--------------------------------------------LG------FCRASVVGGRMGEEGE-----KEAILAASEEVAQQFKTLINAEDVESIKQIQHLI--------LGRLQDSNAVLSHFNEYSEQCFADVAGDFSRNTRLLESMKSDLDYIFMKL----------------RSMKSRIKAIYPDAFPDDSAIKILDQRPDL---ERPLP-------
>NEUWzoll
-------------------------------------------------------------------------------MGEER-----EEAILAASEEVAQQFKTLINAEDVESIKQIQHLI--------LGRLQDSNAVLSHFNEYSEQCFADVAGDFSRNTRLLESMKSDLDYIFMKL----------------RSMKSRIKAIYPDAFPDDSAIKILDQRPDL---ERPLP-------
>OECEmacu
-------------------------------------------------------------------------------MAEAE-----AEAIRAASEELAYQFKTLINIEEVESIKDIQHLI--------LGRLQDSNAVLSHFNEYSEQCFAELSGDFSRKTRLLKSIKSDLDCIFMKL----------------RSMKSRLKAMYPDAFPDASTIKILDQRPDL---ERPLP-------
>OPHRgarg
-----------------------------------------------------------------------------MEGEMTE-----KEAIRVASEEVARQFETLVSTDDVETIKHLQQLI--------LGRLQDSNAVLSHFNDYSERCFTEISGDFSKNTRLLKSMKSDLDHIFMKL----------------RSMKSKLNAMYPDAFPDASTIKILDQRPDL---ERSFP-------
>OPHRsphe
M-------------------------------------------------------------------------SEGMQGEMAE-----KEAIRVASEEVARQFETLVSTDDVETIKHLQHLI--------LGRLQDSNAVLSHFNDYSERCFTEISGDFSKNTRLLKSMKSDLDHIFMKL----------------RSMKSKLNAMYPDAFPDASTIKILDQRPDL---ERPFP-------
>ORCHital
---------------------------------------------------------------------------------MAE-----EEAIRVASEEVAHQFKTLVNTDDVETIKHLQHLI--------LGRLQDSNAVLSHFNDYSERCFTEISGDFSKNTRLLKSMKSDLDYIFVKL----------------RSMKSRLNAMYPDAFPDASTIKILDQRPDL---ERPFP-------
>PAPHconc
M--------GCHVVPMWAFWPYLMT-TGLGLVELGQKVRP------------FGTGRTQRMT------------SEDSNGAASV-----TETIREASEEVSRQFKTLINTQDIERIKQTQHLI--------LGRLQDSNAVLSHFNEYSERCFSEISGDFSRNTRLLKSMKSDLDYIFMKL----------------RSMKSRLKATYPDAFPDDSAIKILDQRPDL---ERPLP-------
>PAPHhirs
------------------------------------------------------------MT------------SEDSNRAASV-----KEPIRAASEEVSRQFKTLINTEDIERIKQTQHLI--------LGRLQDSNAVLSHFNEYSERCFSEISGDFSRNTRLLKSMKSDLDYIFMKL----------------RSMKSRLKATYPDAFPDDSTIKILDRRPDL---ERPLP-------
>PHAIflav
---------------------------------------------------------------------------------MAE-----AETIRAASEDLACQFKTLINAEEVESIRHIQHLI--------LGRLQDSNAVLSHFNEYSERCFAELSGDFSRNTRLLKSIKSDLDYIFMKL----------------RSMKSRLKAMYPDAFPDASTIKILDQRPDL---ERPLP-------
>PHAItank
------------------------------------------------------------MQS------RLGL-AFVDKKKMAEAEAEAAEAIRAASEDLACQFKTLINAEEVESIRHIQHLI--------LGRLQDSNAVLSHFNEYSERCFSELSGDFSRHTRLLKSIKSDLDYIFMKL----------------RSMKSRLKAMYPDAFPDASTIKILDQRPDL---ERPLP-------
>PHALcorn
----SK-------WAFRPIWR--------NWAVLERGS-------------------------------VPGNCRGRRKMAEAE-----AEAIRAASEELAGQFKTLINTEDVESITNIQHLI--------LGRLQDSNAVLSHFNEYSEQCFSQISGDFSRNARLLNSIKSDLDYIFMKL----------------RSMKSSLKAMYPDAFPDASTIKILDQRPDL---ERPFS-------
>PHALmode
-------------------------------------------------------------------------------MAEAE-----AEAIRAASEELAGQFKTLINTEDVESITNIQHLI--------LGRLQDSNAVLSHFNEYSEQCFSQISGDFSRNARLLNSIKSDLDYIFMKL----------------RSMKSSLKAMYPDAFPDASTIKILDQRPDL---ERPFS-------
>PHRAlind
M--------------------------------------------------------TQRMT------------SEESISAASE-----KEPIRAASEEVSRQFKTLINTEDIECIKQTQHLI--------MGRLQDSNAVLSHFNEYSERCFTEVSGDFSRNTRLLKSMKSDLDYIFMKL----------------RSMKSRLRATYPDAFPNDSTIKMIDRRPDL---ERPLP-------
>PLATclav
---------------------------------------------------------------------------------MAE-----EEAIRVASEEVARQFKTLVNTDDVETIKHLQHLI--------LGRLQDSNAVLTHFNDYSERCFTEISSDFSKNLRLLKSMKSDLDHIFLKL----------------RSMKSRLNAMYPDAFPDASTIKILDQRPDL---ERPFP-------
>PTERcurt
---------------------------------EEEGIRV--------------------VS------------EEEGIRVVSE-----EEGIRVASEEVSRQFKTLINTEEVENIKHLQHLI--------LGRLQDSNAVLTHFNEYSERCFSEISGDFSRNTRLLKSMKSDLDYIFTKL----------------RSVKSRLKTVYPDAFPDASTINTLDQRPDL---ERPSS-------
>RIMAelli
---------------------------------------------------------------------------------MAE-----EEAIRVASEEVARQFKTLINAEEVESIKQLQHLI--------LGRLQDSNAVLSHFNEYSERCFAEISGDFSRNTRLLNSMKSDLDYVFMKL----------------RGMKSRLKAMYPDAFPDASTINILDQRPDL---ERPLP-------
>SELEaequ
M------------GFFNEHWA--------GSSLVGRKASA--------------------FWH-----------GGGHRRMASE-----EEAIRAASEEVSRQFKTLINAEEVESIKQTQHLI--------LGRLQDSNAVLSHFNEYSERCFTEVSGDFSRNTRLLKSMKSDLDYIFMKL----------------RSMKSRLKAVYPDAFPDDSTIKILDQRPDL---ERPLP-------
>SERAvome
-----------------------------------------------------------------------------MQGDMTE-----EESIRVASEEVARQFETLVNTDDVETIKHLQHLI--------LGRLQDSNAVLSHFNDYSERCFAEISGDFSKNTRLLKSMKSDLDHIFMKL----------------RSMKSRLNAMYPDAFPDASTIKILDQRPDL---ERPFP-------
>THELangu
---------------------------------------------------------------------------------MAS-----EEAIRAASEEVARQFKTLINTEEVESIKQLQNII--------LGRLQDSNAVLSHFNEYSEQCFADISSDFSRNTRLLKSMKSDLDYIFMKL----------------RGMKSRLKAMYPDAFPDASTINILDQRPDL---ERPLP-------
>VANIplan
-------------------------------------------------------------------------------MAEGE-----DAAMLAASEEVSRHFKTLINSEDVESIKQIQHLI--------LGRLQDSNAVLSHFNVYSEQCFAEISGDFSRNTRLLKSMKSDLDYIFMKL----------------RSMKSRLKAVYPDAFPDASTIKTLDQRPDL---ETPLT-------
>VANIshen
-------------------------------------------------------------------------------MAEGE-----EAAMQAAAEEVSRHFKRLVNSEDVESIKQIQHLI--------LGRLQDSNAVLSHFNVYSEQCFAEISGDLSRNTRLLKSMKSDLDYIFMKL----------------RSMKSRLKTVYPDAFPDASTIKILDQRPDL---ETPLT-------
>EPIPaphy
---------------------------------------------------------------------------------MAS-----EELVRTASKELACHFESLINKEEVESIQTIQNLI--------LGRLQDSNAVLSHFNEYSERCFSELCGEFPKNTRLLKSIKSDLDYIFTKL----------------RSMKSRLKAMYPDAFPDASTIKILDKRPDL---ESPLS-------
