# Supplementary material for: Orchid Phylotranscriptomics: The Prospects of Repurposing Multi-Tissue Transcriptomes for Phylogenetic Analysis and Beyond
Source: Front Plant Sci. 2022 May 27;13:910362. doi: 10.3389/fpls.2022.910362 (PMC9196242; doi:10.3389/fpls.2022.910362)
Supplement: Supplementary file 4 [file Data_Sheet_3.zip › ortho_MSA/r1/OG0008738.fa]

>APOSshen
--------------MTAMD-------LWERNKYLPAGILLLATVVFLKLVWGLAAL-RSRRRLPPAVKA-FPLVGGLIRFMKGPIMMVREEYAKLGSVFTLNLLNRRITFFIGPEVSSHFFKAPESDLSQQEVY-QFNVPTFGRGVVFDVDYCVRQEQFRFFTEALRVNKLRSYVDQMILEAEDYFSKWGESGTVDLKYELEHLIILTASRCLLGREVRDKLFDDVSALFHDLDNGMRPISVIFP-YLPIPAHRRRDRARLRIAEIFASIIKSRKCSGSSE-DDMLQCFIDSKYKNGRSTTESEITGLLIAALFAGQHTSSITSTWTGAYLLKYNEYLSAAIDEQKKLMKKHGEVLDHDILSEMEVLYRCIKEALRLHPPLIILLRQSHSDFTVKTRDGVEYEIPKGHIVATSPAFANRLPYIYKDPDSYDPGRFAPGREEDKAAG-PFSYIS------------------------------FGGGRHGCLGEPFAYLQIKAIWSHLLRNFEFELVSP-FPEIDWNAMVVGVKGQVMVRYNRRKLLVE---
>CHILtrap
-----------------MD-------LWG-NTYVAAAILFVSTVVFLKFIWGFVVP-NSRKRLPPTVKT-LPLIGGLIRFMNGPIVMVREEYAKLGSVFTLNLLHRRITFFIGPEVSAHFFKAPESDLSQQEVY-QFNVPTFGPGVVFDVDYSVRQEQFRFFTEALRVNKLRSYVDQMVIEAEDYFSKWGESGIVDLKYELEHLIILTASRCLLGCEVRNKLFDDVSALFHDLDNGMRPISVIFP-YLPIPAHRKRDRARLRISEIFASIIKSRKSSLCSE-DDMLQCFIDSKYKNGRPTTESEITGLLIAALFAGQHTSSITSTWTGAYLLKYKEYLSSALNEQKQLMKKYGDKVDHDILSEMDVLYRCIKEALRLHPPLVMLLRQSHSNFSVKTREGVDYEIPKGHIVATSPAFANRLPYIFKDPDSYDPDRFLPGREEDKVAG-AFSYIS------------------------------FGGGRHGCLGEPFAYLQIKAIWSHLLRNFEFELVSP-FPEIDWNAMVVGVKGEVMVQYKRRKLLVED--
>MEXIxero
-----------------MD-------LGENSMYLAAGLLFVATVVFLKLARGLVAS-NSRKRRPPSVKT-FPLIGGLIRFMKGPIVMVREEYAKLGSVFTLKLLNRRITFFIGPEVSAHFFKAPESDLSQQEVY-QFNVPTFGPGVVFDVDYSVRQEQFRFFTEALRVNKLRSYVDQMVLEAEDYFSKWEESGTVDLKYELEHLIILTASRCLLGREVRDKLFDDVSALFHDLDNGMRPISVIFP-YLPIPAHRQRDRARLRISEIFASIIKSRKCSGSLE-DDMLQCFIDSKYKNGRPTTEGEITGLLIAALFAGQHTSSITSTWTGAYLLKYPQYISAALLEQKQLMMKYGDKVDHDILAEMDVLYRCIKEALRLHPPLVMLLRQSHSDFTVKTKEGVEYEIPKGHIVATSPAFANRLPYIYKDPERYDPDRFAPGREEDKAAG-PFSYIS------------------------------FGGGRHGCLGEPFAYLQIKAIWSHLLRNFEFELASP-FPEIDWNAMVVGVKGEVMVHYKRRNLLVEQ--
>GOODpube
-----------------MD-------LAVKNMYVAAGLLFVSTVVFLKFIRGFLAP-NSRIRLPPTVKA-FPLIGGLIRFMKGPIVMVREEYAKLGSVFTVNLLHRRITFFVGPEVSAHFFKAPESDLSQQEVY-QFNVPTFGPGVVFDVDYSVRQEQFRFFTEALRVNKLRSYVDQMILEAEDYFSKWGESGTVDLKYELEHLIILTASRCLLGREVRDKLFDDVSALFHDLDNGMRPISVIFP-YLPIPAHRKRDRARLRISEIFTSIIKSRKGSLSSE-DDMLQCFIDSKYKNGRPTTESEITGLLIAALFAGQHTSSITSTWTGAYLLKYREYLSAALNEQKLLMKKYGNKVDHDILSEMDVLYRCIKEALRLHPPLIILLRQSHSDFSVKTREGVEYEIPKGHIVATAPAFANRLPYIFKNPDSYDPDRFLPGREEDKAAG-AFSYIS------------------------------FGGGRHGCLGEPFAYLQIKAIWSHLLRNFEFELASP-FPEIDWNAMVVGVKGEVMVNYK-RKLLVEE--
>THELangu
-----------------MD-------LWD-NMYVAAAVLFVSTVVFLKFIWRFLVP-SSGKRLPPTVKT-FPLIGGLIRFMNGPIVMVREEYAKLGSVFTLNLLHRRITFFIGPEVSAHFFKAPESDLSQQEVY-QFNVPTFGPGVVFDVDYSVRQEQFRFFTEALRVNKLRSYVDQMVLEAEDYFSKWGEDGIVDLKYELEHLIILTASRCLLGREVRDKLFDDVSALFHDLDNGMRPISVIFP-YLPIPAHRKRDRARLRISEIFTTIIKSRKSSLSSE-DDMLQCFIDSKYKNGRPTTESEITGLLIAALFAGQHTSSITSTWTGAYLLKYKEYLSAALNEQKQLMMKYGDKVDHDILAEMDVLYRCIKEALRLHPPLVMLLRQSHSNFSVKTREGVEYEIPKGHIVATSPAFANRLPYIFKNPDSYDPDRFLPGREEDKAAG-AFSYIS------------------------------FGGGRHGCLGEPFAYLQIKAIWSHLLRNFEFELVSP-FPEIDWNAMVVGVKGEVMVQYKRRKLLVEE--
>CALAplic
-----------------MD-------LWGNNTYVTTGILLLSTVVFLKFFWGFFVP-NSRKRLPPTVKT-FPLIGGLIRFMSGPIVMVREEYAKLGSVFTLNLLHKRITFFVGPEVSAHFFKAPESDLSQQEVY-QFNVPTFGPGVVFDVDYSVRQEQFRFFTEALRVNKLRSYVDQMVIEAEDYFSKWGDSGTVDLKYELEHLIILTASRCLLGREVRDKLFDDVSALFHDLDNGMRPISVIFP-YLPIPAHRKRDRARLRISEIFTTIIKSRKSSLSSE-DDMLQCFIDSKYKNGRPTTEAEITGLLIAALFAGQHTSSITSTWTGAYLLKYREYLCAALNEQKQLMKKHGDKVDHDILSEMDVLYRCIKEALRLHPPLVMLLRQSHSNFAVKTREGVEYEIPKGHIVATSPAFANRLPYIFKDPDSYDPDRFLPGREEDKAAG-AFSYIS------------------------------FGGGRHGCLGEPFAYLQIKAIWSHLLRNFEFELVSP-FPEIDWNAMVVGVKGEVMVKYKRKKLLVEE--
>MICRparv
-----------------MD-------LGEMNMYVATGMVFVSTVIFLKFIWGFLVP-NTTKRLPPIVKT-FPFIGGLIRFMNGPILMVREEYAKLGSVFTLNLLHRRITFFIGPEVSAHFFKAPESDLSQQEVY-QFNVPTFGPGVVFDVDYSVRQEQFRFFTEALRVNKLRSYVDQMVLEAEDYFSKWGESGTVDLKYELEHLIILTASRCLLGREVRDKLFDDVSALFHDLDNGMRPISVIFP-YLPIPAHRKRDRARLRISEIFATIIKSRKSSLSSE-DDMLQCFIDSKYKNGRPTTEGEITGLLIAALFAGQHTSSITSTWTGAYLLKYKEYLSSALDEQKELMKKYGDRVDHDILSEMDVLYRCIKEALRLHPPLIMLLRQSHSNFSVKTREGVEYEIPKGHIVATSPAFANRLPYIFKNPDSYDPDRFLPGREEDKVAG-AFSYIA------------------------------FGGGRHGCLGEPFAYLQIKAIWSHLLRNFEFELISP-FPEIDWNAMVVGVKGEVMVQYKRRKLLVEE--
>MOLIcapi
-----------------MD-------LRE-NKPLAAALLFLATILFLKLVRSVLAP-RPKHRLPPTART-LPVVGGLIKFMQGPVNMIREEYRRLGSVFTVNVLHWKITIFVGPEVSAHFFKAPEADLSQQEVY-QFNVPTFGPGVVFDVDYSVRQEQFRFFTESLRVTKLKSYVDQMVLEAEDYFSKWGDSGTVDLKYELEHLIILTASRCLLGREVRNQLFDDVSALFHDLDNGMLPISVVFP-YLPIPAHRRRDRARARIAEIFSTIIQSRKRSGQSE-DDMLQCFLESKYKDGRCTTDGEITGLLIAALFAGQHTSSITSTWTGAYLLRYKNYLSAALEEQKDLMKKHGEKIDHDILSEMDVLYRCIKEALRLHPPLIMLLRRSHSDFTVTTKEGIEYDIPKGHIVATSPAFANRLPHIFKEPDTYDPDRFAPGREEDKAAG-AFSYIS------------------------------FGGGRHGCLGEPFAYLQIKAIWSHLLRNFEFEMISP-FPEIDWNAMVVGVKGNVMVKYKRRKLSVDN--
>ANOEroxb
-----------------MD-------LGEKNLYIGAGLLFVSTVVFLKFIWGFVVP-NSRIRLPPTVKT-FPLIGGLIRFMKGPIVMVREEYAKLGSVFTVNLLHWRITFFVGPEVSAHFFKAPESDLSQQEVY-RFNVPTFGPGVVFDVDYSVRQEQFRFFTEALRVNKLRSYVDQMVLEAEGYFSKWGESGTVDLKYELEHLIILTASRCLLGREVREKLFDDVSALFHDLDNGMRPISVIFP-YLPIPAHRKRDRARLRISEIFKAIIKSRKSSLSSE-DDMLQCFIDSKYKNGRPTTESEVTGFLIAALFAGQHTSSITSTWTGAYLLKYREYLSAALDEQKLLLKKYGNKVDHDILSEMDVLYRCIKEALRLHPPLVMLLRKSHSDFSVKTREGVEYEIPKGHIVATAPAFANRLPYIFKNPDSYDPDRFLPGREEDKAAG-AFSYIS------------------------------FGGGRHGCLGEPFAYLQIKAIWSHLLRNFEFELVSP-FPEIDWNAMVVGVKGEVMVKYKRRKLLVEE--
>OPHRsphe
-----------------MD-------LGE-NMYAAAGLLFVATVAFLKLVSSYLAH-NSSKRLPPTIST-FPLIGGLIRFMKGPIILVREEYAKLGSVFTLNLLHLRITFFVGPEVSGHFFKAPESDLSQQEVY-QFNVPTFGPGVVFDVDYSVRQEQFRFFTEALRVSKLRSYVDQMVLEAEGYFSKWGETGTVDLKYELEHLIILTASRCLLGREVRDKLFDDVSALFHDLDNGMRPISVIFP-YLPIPAHKKRDRARVRISEIFSTIIKSRKSSLNSE-DDMLQCFIDAKYKNGRATTEVEITGLLIAALFAGQHTSSITSTWAGAYLLKYRQYLSAALDEQKLLMKKYGDKVDHDILSEMDVLYRCIKEALRLHPPLVILLRQSHSDFMVKTREGAEYKIPKGHIVATAPAFANRLPHIFKDPDSYDPDRYLPGREEDKAAG-AFSYIS------------------------------FGGGRHGCLGEPFAYLQIKAIWSHLLRNFEFDLVSP-FPEIDWNAMVVGVKGEVMVKYKRRKLLVEE--
>RIMAelli
-----------------MD-------LWE-NTYVAAAILFVSTIVFLKFIWGFLVP-NSRKRLPPTVKT-FPLIGGLIRFMNGPIVMVREEYAKLGSVFTVNLLHRRITFFVGPEVSAHFFKAQESDLSQQEVY-QFNVPTFGPGVVFDVDYSVRQEQFRFFTEALRVNKLRSYVDQMVIEAEDYFSKWGESGTVDLKYELEHLIILTASRCLLGREVRDKLFDDVSALFHDLDNGMRPISVIFP-YLPISAHRRRDRARLRISEIFATIIKSRKSSLRSE-DDMLQCFIDSKYKNGRPTTEGEITGLLIAALFAGQHTSSITSTWTGAYLLKYKEYLSAALNEQKQLMKKYGDKVDHDILSEMDVLYRCIKEALRLHPPLIILLRQSHSNFSVKTREGVEYEIPKGHIVATSPAFANRLPYIFKDPDSYDPDRFLPGREEDKVAG-AFSYIS------------------------------FGGGRHGCLGEPFAYLQIKAIWSHLLRNFEFELISP-FPEIDWNAMVVGVKGEVMVQYKRRKLLVEE--
>NEUWmali
--------------MAAMD-------LWEKNKYLSTGLLLLVTVVFLKLVWGLVVL-KSRKRLPPTVKA-FPLIGGLIRFMKGPIMMVREEYAKLGSVFTLNLLNRRITFFIGPEVSSHFFKAPESDLSQQEVY-QFNVPTFGPGVVFDVDYSVRQEQFRFFTEALRVNKLRSYVDQMVLEAESYFSKWGESGTFDLKYELEHLIILTASRCLLGREVRDKLFDDVSALFHDLDNGMRPISVIFP-YLPIPAHRRRDRARVRIADIFASIIKSRKCSGFSE-DDMLQCFIDSKYKNGRSTTEGEITGLLIAALFAGQHTSSITSTWTGAYLLKHNEYLSAAIDEQKKLMKKYGEVLDHDILSEMDVLYRCIKEALRLHPPLIMLLRQSHSDFTVKTRDGVEYEVPKGHIVATSPAFANRLPHIYKDPDLYDPDRFAPGREEDKAAG-PFSYIS------------------------------FGGGRHGCLGEPFAYLQIKAIWSHLLRNFEFELISP-FPQIDWNAMVVGVKGQVMVRYKRRKLLVE---
>CHILsemi
-----------------MD-------LWG-NTYVAAAILFVSTVVFLKFIWGFVVP-NSRKRLPPTVKT-LPLIGGLIRFMNGPIVMVREEYAKLGSVFTLNLLHRRITFFIGPEVSAHFFKAPESDLSQQEVY-QFNVPTFGPGVVFDVDYSVRQEQFRFFTEALRVNKLRSYVDQMVIEAEDYFSKWGESGIVDLKYELEHLIILTASRCLLGCEVRNKLFDDVSALFHDLDNGMRPISVIFP-YLPIPAHRKRDRARLRISEIFASIIKSRKSSLCSE-DDMLQCFIDSKYKNGRPTTESEITGLLIAALFAGQHTSSITSTWTGAYLLKYKEYLSSALNEQKQLMKKYGDKVDHDILSEMDVLYRCIKEALRLHPPLVMLLRQSHSNFSVKTREGVEYEIPKGHIVATSPAFANRLPYIFKDPDSYDPDRFLPGREEDKVAG-AFSYIS------------------------------FGGGRHGCLGEPFAYLQIKAIWSHLLRNFEFELVSP-FPEIDWNAMVVGVKGEVMVQYKRRKLLVED--
>DENDnobi
-----------------MN-------LGENNAYVIAGVLFLVSVVFFKLVWGFVAP-NSRKRLPPVVKT-FPLIGGLIRFLNGPVVMVREEYAKLGSVFTLNLLHRRITFFVGPDVSSHFFKAPESDLSQQEVY-QFNVPTFGPGVVFDVDYSVRQEQFRFFTEALRVNKLRSYVDQMVLEAEDYFSKWGDSGTVDLKYELEHLIILTASRCLLGREVRDKLFDDVSALFHDLDNGMRPISVIFP-YLPIPAHRQRDRARFRISEIFATIIKSRKCSGITE-DDMLQCFIDSKYKNGRPTTEVEITGLLIAALFAGQHTSSITSTWTGAYLLKYNQYLSAALDEQKRLMKKYGDKVDHDILSEMDVLYRCIKEALRLHPPLIMLLRQSHSEFTVKTKEGIEYVIPKGHIVATSPAFANRLPSIYKDPDTYDPDRFSPGREEDKVAG-AFSYIS------------------------------FGGGRHGCLGEPFAYLQIKAIWSHLLRNFDFELISP-FPEIDWNAMVVGVKGEVMVRYKRRKLAVEE--
>HYPOheme
--------------------------------------------------------------------------------MRGPVTMIREEYRRLGSVFTVNVLHWKITIFVGPEVSAHFFKAPEADLSQQEVY-QFNVPTFGPGVVFDVDYSVRQEQFRFFTEALRVTKLKSYVDQMVLEAEDYFSKWGDSGTVDLKYELEHLIILTASRCLLGREVRNQLFDDVSALFHDLDNGMLPISVVFP-YLPIPAHRRRDRARARIAQIFSTIIQSRKCSGQSE-DDMLQCFLESKYKDGRCTTDGEITGLLIAALFAGQHTSSITSTWTGAYLLRYKNYLAAALEEQKDLMKKHGEKIDHDILSEMDVLYRCIKEALRLHPPLIMLLRRSHSDFTVKTKEGIEYDIPKGHIVATSPAFANRLPHIFKEPDTYDPDRFAPGREEDKAAG-AFSYIS------------------------------FGGGRHGCLGEPFAYLQIKAIWSHLLRNFEFEMISP-FPEIDWNAMVVGVKGNVMVKYKRRKLSVDN--
>CORYacti
-----------------MD-------LWDKNIYVAAGLLFVFTVVFLKFIRGILVP-HSRKRLPPTVKT-FPLIGGLIRFMNGPIMMVREEYAKLGSVFTLNLLHRRITFFVGPEVSTHFFKAPESDLSQQEVY-QFNVPTFGPGVVFDVDYSVRQEQFRFFTEALRVNKLRSYVDQMVLEAEDYFSKWGESGTVDIKYELEHLIILTASRCLLGREVRDKLFDDVSALFHDLDNGMRPISVLFP-YLPIPAHRKRDRARLRISEIFASIINSRKSSLYSE-DDMLQCFIDSKYKNGRPTTEGEITGLLIAALFAGQHTSSITSTWTGAYLLKYKEYLSAALDEQKQLIKKYGDKVDHDILSEMDVLYRCIKEALRLHPPLVMLLRQSHSNFSVKTREGVEYEIPKGHIVATSPAFANRLPHVFKDPDSYDPDRFLPGREEDKVAG-AFSYIS------------------------------FGGGRHGCLGEPFAYLQIKAIWSHLLRNFEFELVSP-FPEIDWNAMVVGVKGEVMVQYKRRKLLVED--
>NEUWzoll
--------------MAAMD-------LWEKNKYLSTGLLLLATVVFLKLVWGLVVL-KSRKRLPPTVKA-FPLIGGLIRFMKGPIMMVREEYTKLGSVFTLNLLNRRITFFIGPEVSSHFFKAPESDLSQQEVY-QFNVPTFGPGVVFDVDYSVRQEQFRFFTEALRVNKLRSYVDQMVLEAEGYFSKWGESGTFDLKYELEHLIILTASRCLLGREVRDKLFDDVSALFHDLDNGMRPISVIFP-YLPIPAHRRRDRARVRIADIFASIIKSRKCSGFSE-DDMLQCFIDSKYKNGRSTTEGEITGLLIAALFAGQHTSSITSTWTGAYLLKHNEYLSAAIDEQKKLMKKYGEVLDHDILSEMDVLYRCIKEALRLHPPLIMLLRQSHSDFTVKTRDSVEYEVPKGHIVATSPAFANRLPHIYKDPDLYDPDRFAPGREEDKAAG-PFSYIS------------------------------FGGGRHGCLGEPFAYLQIKAIWSHLLRNFEFELISP-FPQIDWNAMVVGVKGQVMVRYKRRKLLVE---
>EPIDpuni
-----------------MN-------LWEKNTYVTAGALFLATVVFVKLVWGFVSP-NSRKRRPPVVKT-FPLIGGLLRFLNGPVVMVREEYEKLGSVFTLNLLHRRITFLIGPEVSAHFFKAPESDLSQQEVY-QFNVPTFGPGVVFDVDYSVRQEQFRFFTEALRVSKLRSYVDQMVFEAEEYFSKWGDNGTVDLKYELEHLIILTASRCLLGREVRDKLFDDVSALFHDLDNGMRPISVIFP-YLPIPAHRRRDRARLRIADIFAAIIKSRKCSAISE-DDMLQCFIDSKYKNGRPTTEGEITGLLIAALFAGQHTSSITSTWTGAYLLKHKQYIAAALDEQKRLMKKHGDRVDHDILSEMDVLYRCIKEALRLHPPLVMLLRQCHSDFTVKTREGDEYEIPKGQIVATSPAFANRLPAIYRAPDTYDPDRFLPGREEDKAAG-AFSYIS------------------------------FGGGRHGCLGEPFAYLQIKAIWSHLLRNFEFELVSP-FPEIDWNAMVVGVKGEVMVRYKRRKLSVEQ--
>ORCHital
-----------------MD-------LGDMNMYAAAALLFVATIVFLKFVSSYLAP-NSSKRRPPTVST-FPLIGGLIRFMKGPIIMVREEYAKLGSVFTLNLLHLRITFFVGPEVSGHFFKAPESDLSQQEVY-QFNVPTFGPGVVFDVDYSVRQEQFRFFTEALRVNKLKSYVDQMILEAEDYFSKWGERGTVDLKYELEHLIILTASRCLLGREVRDKLFDDVSALFHDLDNGMRPISVIFP-YLPIPAHRKRDRARLRISEIFSTIIKSRKSSLNSE-DDMLQCFIDAKYKNGRATTEGEITGLLIAALFAGQHTSSITSTWAGAYLLKYRQYLSAALDEQKRLMKKYGDKVDHDILSEMDVLYRCIKEALRLHPPLVILLRQSHSDFTVKTIEGAEYEIPKGHIVATAPAFANRLPHIFKDPDSYDPDRYLPGREEDKAAG-AFSYIS------------------------------FGGGRHGCLGEPFAYLQIKAIWSHLLRNFELDLVSP-FPEIDWNAMVVGVKGEVMVKYRRRKLLVEE--
>PHALmode
-----------------MN-------LGENSTYVTAGAVLLASVVFLRVVWGFLSP-NEKKRRPPVVKA-FPVVGGLFRFLKGPIVMVREEYAKLGSVFTLNLLHRRITFFIGPEVSAHFFKAPESDLSQQEVY-QFNVPIFGPGVVFDVDYSVRQEQFRFFTEALRVNKLRSYVDQMVLEAEDYFSKWGDSGTVDLKYELEHLIILTASRCLLGREVRDKLFDDVSALFHDLDNGMQPISVIFP-YLPIPAHHRRDRARLRISEIFESIIKSRKCSGIAE-DDMLQCFIDSKYKNGRPTTEGEITGLLIAALFAGQHTSSITSTWTGAYLLKYEEYLSAALDEQKQLMKKHGDKVNHDILSEMDVLYRCIKEALRLHPPLILLLRQSHSDFTVKTREGVEYEIPKGHIVATAPAFANRLPSIYRDPDTYDPDRFLPGREEDKAAG-AFSYIS------------------------------FGGGRHGCLGEPFAYLQIKAIWSHLLRNFEFEMISS-FPQIDWNAMVVGVKGDVMVRYKRRKLLVEE--
>BLETstri
-----------------MN-------LGEKNAYVTAGLLFLATVVFLKLVWGFVAP-NSRKRLPPVVKA-FPLIGGLIRFLNGPIVMVREEYAKLGSVFTLNLLHRRITFFIGPEVSAHFFKAPESDLSQQEVY-QFNVPTFGPGVVFDVDYSVRQEQFRFFTEALRVNKLRSYVDQMVLEAEDYFSKWGDSGTVDLKYELEHLIILTASRCLLGREVRDKLFDDVSALFHDLDNGMRPISVIFP-YLPIAAHRQRDRARLRISEIFATIIKSRKCSGVTE-DDMLQCFIDSKYKNGRPTTEAEITGLLIAALFAGQHTSSITSTWTGAYLLKYKEYISAAIDEQKRLMKKYGDKVDHDILSEMDVLFRCIKEALRLHPPLVMLLRQSHSDFTVKTKEGVEFEIPKGDIVATSPAFANRLPSIYKDPDMYDPDRYLPGREEDKVAG-AFSYIS------------------------------FGGGRHGCLGEPFAYLQIKAIWSHLLRNFEFELVSP-FPEIDWNAMVVGVKGEVMVQYKRRKLLAEE--
>CRYPlept
-----------------MD-------LWE-NAYVVSGILVVSTVVFLKFVWGFLVP-SSRKRLPPTVKA-FPLIGGLIRFMNGPIMMVREEYAKLGSVFTLNLLHRRITFFVGPEVSAHFFKAPESDLSQQEVY-QFNVPTFGPGVVFDVDYSVRQEQFRFFTEALRVNKLRSYVDQMVLEAEDYFSKWGENGTVDLKYELEHLIILTASRCLLGREVRDKLFDDVSALFHDLDNGMRPISVIFP-YLPIPAHRKRDRARLRISEIFTTIIKSRKSSLCSE-DDMLQCFIDSKYKNGRPTTEGEITGLLIAALFAGQHTSSITSTWTGAYLLKYKEFLSAALNEQKQLMRKYGDKVDHDILSEMDVLYRCIKEALRLHPPLVMLLRQSHSNFSVKTREGVEYEIPKGHIVATSPAFANRLPYIFKDPDSYDPDRFLPGREEDKASG-AFSYIS------------------------------FGGGRHGCLGEPFAYLQIKAIWSHLLRNFEFELVSP-FPEIDWNAMVVGVKGEVMVQYKRRKLSVEE--
>PHAIflav
-----------------MN-------IGEKNTYVTAGVLFLATVVFLKLAWGFVAT-SSRKRRPPVIKA-FPLIGGLIRFLNGPIVMVREEYAKLGSVFTLNLLHRRITFFIGPEVSAHFFKAPESDLSQQEVY-QFNVPTFGPGVVFDVDYSVRQEQFRFFTEALRVNKLRSYVDQMVFEAEDYFSKWGDSGTVDLKYELEHLIILTASRCLLGREVRDKLFDDVSALFHDLDNGMRPISVIFP-YLPIPAHRQRDRARLRISEIFTTIIKSRKCSGIAE-DDMLQCFIDSKYKNGRPTTEGEITGLLIAALFAGQHTSSITSTWTGAYLLKYKEYISAALDEQKRLMKKHDDKVDHDILSEMDVLYRCIKEALRLHPPLIILLRQSHSDFTVKTREGVEFEIPKGHIVATSPAFANRLPSIYRDPDTFDPDRFLPGREEDKVAG-AFSYIS------------------------------FGGGRHGCLGEPFAYLQIKAIWSHLLRNFEFELVSP-FPEIDWNAMVVGVKGEVMVRYKRRKLLVEE--
>BORYspha
-----------------MD-------LTK-NKFLTAGLLFLATIIFVKLVSVILTP-RSKKRLPPTIDA-LPFIGGLIKFMKGPIPMIREEYQKNGSVFTVNVLNRRITFFVGPEVSSHFFKAPEADLSQQEVY-QFNVPTFGPGVVFDVDYSVRQEQFRFFTEALRVTKLRSYVDQMVVEAEDYFSKWGESGTVDLKYELEHLIILTASRCLLGREVRDKLFDDVSSLFHDLDNGMRPISVIFP-YLPIPAHRRRDRARKRIAEIFATIIKSRKCSGRTE-DDMLQCFIESKYKDGRATTEGEITGLLIAALFAGQHTSSITSTWTGAYLLRYKNYFSAALQEQKDLMKKHGDKVDHDILSEMDVLYRCIKEALRLHPPLIMLLRHSHSDFTVKTKEGIEYDIPKGHVVATSPAFANRLPHVFKEPDRYDPDRFAPGREEDKVSG-AFSYIS------------------------------FGGGRHGCLGEPFAYLQIKAIWTHLLRNFEFELVSP-FPETDWNAMVVGVKGEVMVKYKRRKLAVDH--
>OPHRgarg
-----------------MD-------LGE-NMYAAAGLLFVATVAFLKLVSSYLAH-NSSKRLPPTIST-FPLIGGLIRFMKGPIILVREEYAKLGSVFTLNLLHLRITFFVGPEVSGHFFKAPESDLSQQEVY-QFNVPTFGPGVVFDVDYSVRQEQFRFFTEALRVSKLRSYVDQMVLEAEGYFSKWGETGTVDLKYELEHLIILTASRCLLGREVRDKLFDDVSALFHDLDNGMRPISVIFP-YLPIPAHKKRDRARVRISEIFSTIIKSRKSSLNSE-DDMLQCFIDAKYKNGRATTEVEITGLLIAALFAGQHTSSITSTWAGAYLLKYRQYLSAALDEQKLLMKKYGDKVDHDILSEMDVLYRCIKEALRLHPPLVILLRQSHSDFMVKTREGAEYKIPKGHIVATAPAFANRLPHIFKDPDSYDPDRYLPGREEDKAAG-AFSYIS------------------------------FGGGRHGCLGEPFAYLQIKAIWSHLLRNFEFDLVSP-FPEIDWNAMVVGVKGEVMVKYKRRKLLVEE--
>SERAvome
-----------------MD-------LGEKNMYAAAGLLFVATVVFLKFVSSYLSA-NSSKRLPPTVST-FPLIGGLIRFMKGPIIMVREEYAKLGSVFTLNLLHLRVTFFVGPEVSGHFFKAPESDLSQQEVY-QFNVPTFGPGVVFDVDYSVRQEQFRFFTEALRVNKLRSYVDQMVIEAEGYFSNWGETGTVDLKYELEHLIILTASRCLLGREVRDKLFDDVSALFHDLDNGMRPISVIFP-YLPIPAHRKRDRARLRISEIFSSIIKSRKSSLNSE-DDMLQCFIDAKYKNGRGTTEGEITGLLIAALFAGQHTSSITSTWAGAYLLKYRQYLSAALDEQKRLMKKYGDKVDHDILSEMDVLYRCIKEALRLHPPLVILLRQSHSDFMVKTREGAEYKIPKGHIVATAPAFANRLPHIFKDPDSYDPDRYLPGREEDKAAG-AFSYIS------------------------------FGGGRHGCLGEPFAYLQIKAIWTHLLRNFELELVSP-FPEIDWNAMVVGVKGEVMVKYKRRKLLVDGE-
>CALEmajo
-----------------MD-------LWGNSMYVAAAVLLVSTVVFLKLIWGFVVP-NSGKRLPPNVKT-FPLVGGLIRFMNGPVVMVREEYAKLGSVFTINLLHRRITFFIGPEVSAHFFKAPESDLSQQEVY-QFNVPTFGPGVVFDVDYSVRQEQFRFFTEALRVNKLRSYVDQMVIEAEDYFSKWGESGIVDLKYELEHLIILTASRCLLGREVRNKLFDDVSALFHDLDNGMRPISVIFP-YLPIPAHRKRDRARLRISEIFTTIIKSRKSSLCSE-DDMLQCFIDSKYKNGRSTTEGEITGLLIAALFAGQHTSSITSTWTGAYLLKYKKYLSAALNEQKQLMKKYGHKVDHDILSEMDVLYRCIKEALRLHPPLVMLLRQSHSNFSVKTREGVEYEIPKGHIIATSPAFANRLPYIFKDPDSYDPDRFSPGREEDKVAG-AFSYIS------------------------------FGGGRHGCLGEPFAYLQIKAIWSHLLRNFEFELVSP-FPEIDWNAMVVGVKGEVMVQYKRRKLLVEE--
>CALAsini
-----------------MN-------IGEKNTYVTAGVLFLATVVFLKLAWGFVAP-SSRKRRPPVIKA-FPLIGGLIRFLNGPIVMVREEYAKLGSVFTLNLLHRRITFFIGPEVSAHFFKAPESDLSQQEVY-QFNVPTFGPGVVFDVDYSVRQEQFRFFTEALRVNKLRSYVDQMVFEAEDYFSKWGDSGTVDLKYELEHLIILTASRCLLGREVRDKLFDDVSALFHDLDNGMRPISVIFP-YLPIPAHRQRDRARLRISEIFATIIKSRKCSGIAE-DDMLQCFIDSKYKNGRPTTEAEITGLLIAALFAGQHTSSITSTWTGAYLLKHKEYISAALEEQKRLMKKHGDKVDHDILSEMDVLYRCIKEALRLHPPLIILLRQSHSDFTVKTREGDEFEIPKGHIVATSPAFANRLPSIYRDPDTFDPDRFLPGREEDKAAG-AFSYIS------------------------------FGGGRHGCLGEPFAYLQIKAIWSHLLRNFEFELVSP-FPEIDWNAMVVGVKGEVMVRYKRRKLLVEE--
>LANAlana
-----------------MD-------LKE-NKFLAAGLLFLATIVFVKLVYGVLTP-RSKKRLPPTVRT-LPVIGGLLRFMKGPIVMIREEYQKLGSVFTVNVLNWPITIFIGPEVSSHFFKAPEADLSQQEVY-QFNVPTFGPGVVFDVDYSVRQEQFRFFTEALRVTKLKSYVDQMVVEAGDYFSKWGESGTVDLKYELEHLIILTASRCLLGREVRNKLFDDVSALFHDLDNGMLPISVVFP-YLPIPAHRRRDRARARIAEIFSTIIKSRKCSGQPE-DDMLQCFIDSKYKDGRPTTEGEITGLLIAALFAGQHTSSITSTWTGAYLLRYENFLSAAVEEQKELMRKHGDNIDHDILSEMDVLYRCIKEALRLHPPLIMLLRRSHSDFTVTTKEGIQYDIPKGHIVATSPAFANRLPHIYKEPDTYDPDRFAPGREEDKVAG-PFSYVS------------------------------FGGGRHGCLGEPFAYLQIKAIWSHLLRNFEFELISP-FPEIDWNAMVVGVKGKVMVRYKRRKLSIGN--
>APOSodor
--------------MTAMD-------LWERNKYLPAGILLLATVVFLKLVWGLAAL-RSRRRLPPAVKA-FPLVGGLIRFMKGPIMMVREEYAKLGSVFTLNLLNRRITFFIGPEVSSHFFKAPESDLSQQEVY-QFNVPTFGPGVVFDVDYCVRQEQFRFFTEALRVNKLRSYVDQMILEAEDYFSKWGESGTVDLKYELEHLIILTASRCLLGREVRDKLFDDVSALFHDLDNGMRPISVIFP-YLPIPAHRRRDRARLRIAEIFASIIKSRKCSGSSE-DDMLQCFIDSKYKNGRSTTESEITGLLIAALFAGQHTSSITSTWTGAYLLKYNEYLSAAIDEQKKLMKKHGEVLDHDILSEMEVLYRCIKEALRLHPPLIILLRQSHSDFTVKTRDGVEYEIPKGHIVATSPAFANRLPYIYKDPDSYDPGRFAPGREEDKAAG-PFSYIS------------------------------FGGGRHGCLGEPFAYLQIKAIWSHLLRNFEFELVSP-FPEIDWNAMVVGVKGQVMVRYKRRKLLVE---
>DACThata
-----------------MDL---SEYLGDKNMYAVAGLLFVATVVFLKFASSYLAP-NSSKRLPPTVTT-FPLIGGLIRFMKGPIIMVREEYAKLGSVFTLNLLHLRITFFVGPEVSAHFFKAPESDLSQQEVY-QFNVPTFGPGVVFDVDYSVRQEQFRFFTEALRVNKLRSYVDQMVIEAEDYFSKWGESGTVDLKYELEHLIILTASRCLLGREVRDKLFDDVSALFHDLDNGMRPISVIFP-YLPIPAHKKRDRARLRISEIFSTIIKSRKSSLNSE-DDMLQCFIDAKYKNGRATTEGEITGLLIAALFAGQHTSSITSTWAGAYLLKYRQYLSAALDEQKRLMKKYGDKVDHDILSEMDVLYRCIKEALRLHPPLVILLRQSHRDFTVKTREGAEYEIPKGHIVATAPAFANRLPHIFKDPDSYDPDRYLPGREEDKAAG-AFSYIS------------------------------FGGGRHGCLGEPFAYLQIKAIWSHLLRNFEFDLVSP-FPEIDWNAMVVGVKGEVMVKYKRRKLFVEE--
>CALAcreb
-----------------MD-------LWGNNTYVTTGILLLSTVVFLKFFWGFFVP-NSRKRLPPTVKT-FPLIGGLIRFMSGPIVMVREEYAKLGSVFTLNLLHKRITFFVGPEVSAHFFKAPESDLSQQEVY-QFNVPTFGPGVVFDVDYSVRQEQFRFFTEALRVNKLRSYVDQMVIEAEDYFSKWGDSGTVDLKYELEHLIILTASRCLLGREVRDKLFDDVSALFHDLDNGMRPISVIFP-YLPIPAHRKRDRARLRISEIFTTIIKSRKSSLSSE-DDMLQCFIDSKYKNGRPTTEAEITGLLIAALFAGQHTSSITSTWTGAYLLKYKEYLCAALNEQKQLMKKHGDKVDHDILSEMDVLYRCIKEALRLHPPLVMLLRQSHSNFAVKTREGVEYEIPKGHIVATSPAFANRLPYIFKDPDCYDPDRFMPGREEDKAAG-AFSYIS------------------------------FGGGRHGCLGEPFAYLQIKAIWSHLLRNFEFELVSP-FPEIDWNAMVVGVKGEVMVKYKRKKLLVEE--
>LECAnigr
-----------------MD-------LEL-NKYMSAGLLFLATVVFLWLVWGLLAR-KSRRRLPPTVKT-FPLIGGLLRFMKGPIVMVREEHAKLGSVFTVNLLNRRITFFIGPEVSAHFFKAPESDLSQQEVY-QFNVPTFGPGVVFDVDYSVRQEQFRFFTEALRVSKLRSYVNQMVLEAEDYFSKWDDNGTVDLKYELEHLIILTASRCLLGREVRDKLFDDVSALFHDLDNGMLPISVLFP-YLPIPAHRRRDRARARISEIFESIIKSRKCSGSSE-DDMLQCFIDSKYKNGRPTTEGEITGLLIAALFAGQHTSSITSTWTGAYLLKYEEYISAAVEEQKNLMKKYGDKVDHDILSEMDVLYRCIKEALRLHPPLVMLLRQSHSDFTVKTREGVEYDIPKGHIVATAPAFANRLPNIYKEPDRYDPNRFAPSREEDKGAG-QFSYIS------------------------------FGGGRHGCLGEPFAYLQIKAIWSHLLRNFEFKLVSP-FPEDDWNAMVVGVKGQVMVQYKRRKLSIEE--
>PHAItank
-----------------MN-------TGEKNTYVIAGILFLATVVFLKLAWGFVAT-SSRKRRPPVIKA-FPLIGGLIRFLNGPIVMVREEYAKLGSVFTLNLLHRRITFFIGPEVSAHFFKAPESDLSQQEVY-QFNVPTFGPGVVFDVDYSVRQEQFRFFTEALRVNKLRSYVDQMVFEAEDYFSKWGDSGTVDLKYELEHLIILTASRCLLGREVRDKLFDDVSALFHDLDNGMRPISVIFP-YLPISAHRQRDRARLRISEIFATIIKSRKCSGIAE-DDMLQCFIDSKYKNGRPTTEGEITGLLIAALFAGQHTSSITSTWTGAYLLKYKQHISAALDEQKRLMKKHGDKVDHDILSEMDVLYRCIKEALRLHPPLIILLRQSHSDFTVKTREGVEFEIPKGHIVATSPAFANRLPSIYRDPDTFDPDRFLPGREEDKVAG-AFSYIS------------------------------FGGGRHGCLGEPFAYLQIKAIWSHLLRNFEFELVSP-FPEIDWNAMVVGVKGEVMVRYKRRKLLVEE--
>SELEaequ
MV------------LAAMD-------LGEKSMYVAAGLLFGATVVFLKLAWGLVAH-NWRKSLPPTVKA-FPLIGGLIRFMKGPIVMIREEYAKLGSVFTLKLLNRRITFFVGPEVSAHFFKAPESDLSQQEVY-QFNVPTFGPGVVFDVDYSVRQEQFRFFTEALRVIKLRSYVDQMVLEAEDYFSKWGESGTVDLKYELEHLIILTASRCLLGREVRDKLFDDVSALFHDLDNGMRPISVIFP-YLPIPAHRRRDRARARISEIFASIIKSRKCSGSSE-DDMLQCFIDSKYKNGRATTEGEITGLLIAALFAGQHTSSITSTWTGAYLLKYKEYITAALEEQKQLMKKYGDKVDHDILAEMDVLYRCIKEALRLHPPLIMLLRQSHSDFTVKTKEGVEYEIPKGHIVATSPAFANRLPYIYKEPERYDPDRFAPGREEDKVAG-PFSYIS------------------------------FGGGRHGCLGEPFAYLQIKAIWSHLLRNFEFELLSP-FPEIDWNAMVVGVKGEVMVRYKRRKLLVEE--
>GOODfuma
-----------------MD-------LAEKNMYVAAGLLFLSTVVFLKFIWGFLTP-NSRIRLPPTVKA-FPLIGGLIRFMKGPIMIVREEYAKLGSVFTVNLLHRRITFFVGPEVSAHFFKAPESDLSQKEVY-QFNVPTFGPGVVFDVDYSVRQEQFRFFTEALRVNKLRSYVDQMILEAEDYFSKWGESGTVDLKYELEHLIILTASRCLLGREVREKLFDDVSALFHDLDNGMRPISVFFP-YLPIPAHRKRDRARLRLSEIFTDIIKSRKGSLSSE-DDMLQCFIDSKYKNGRPTTESEITGFLIAALFAGQHTSSITSTWTGAYLLKYREYLSAALDEQKLLMKKYGNKVDHDILSEMDVLYRCIKEALRLHPPLIILLRQSHSDFSVKTREGVEYEIPKGHIVATAPAFANRLPYIFKNPDSYDPDRFLPGREEDKAAG-AFSYIS------------------------------FGGGRHGCLGEPFAYLQIKAIWSHLLRNFEFELVSP-FPEIDWNAMVVGVKGEVMVNYK-RKLLVEE--
>EPIPhell
-----------------MD-------LGEKNNYVAAGLLLLVTVVFLKLFWGFVPP-NSRKRLPPVVKA-FPLIGGLIRFMNGPIVMVREEYAKLGSVFTLNLLHRRITFFVGPEVSTHFFKAPESDLSQQEVY-QFNVPTFGPGVVFDVDYSVRQEQFRFFTEALRVNKLRSYVDQMVLEAEDYFSKWGESGTVDLKYELEHLIILTASRCLLGREVRDKLFDDVSALFHDLDDGMRPISVIFP-HLPIPAHRRRDRARLRISEIFATIIKSRKCSGSSE-DDMLQCFIDSKYKNGRATTEGEIAGLLIAALFAGQHTSSITSTWTGAYLLKYKEYMSAALDEQMRLMKKYGDKVDHDILSEMDVLYRCIKEALRLHPPLIMLLRQSHSNFTVKTREGVEYDIPKGHIVATAPAFANRLPFIFKDPDRYDPDRFLPGREEDKVSG-AFSYIS------------------------------FGGGRHGCLGEPFAYLQIKAIWSHLLRNFEFELVSP-FPEIDWNAMVVGVKGEVMVRYQRRKLLVEE--
>VANIplan
-----------------MD-------LKLNGKDISAGLLFLVTIVFLRLVWGLLAQ-KSRRRLPPTVKT-FPLIGGLLRFMKGPIVMVREEYAKLGSVFTVNLLNRRVTFFIGPEVSSHFFKAPESDLSQQEVY-QFNVPTFGPGVVFDVDYSVRQEQFRFFTEALRVNKLKSYVDQMVFEAEDYFSKWGDVGTVDLKYELEHLIILTASRCLLGREVRDKLFDDVSALFHDLDNGMRPISVLFP-YLPIPAHRQRDRARARISEIFESIIKSRKCSGYSE-DDMLQCFIDSKYKNGRPTTEGEITGLLIAALFAGQHTSSITSTWTGAYLLKYKEYMSAAIEEQKNLMKKYGDKVNHDILSEMDVLYRCIKEALRLHPPLIMLLRQSHSDFTVKTREGVEYDIPKGHIVATSPAFANRLPYIYKEPDRYDPDRFSPGREEDKAAG-QFSYIS------------------------------FGGGRHGCLGEPFAYLQIKAIWSHLIRNFEFELVSP-FPEIDWNAMVVGVKGQVMVRYKRRMLSIVE--
>EPIDfulg
-----------------MN-------LWEKNTYVTAGALFLATVVFVKLVWGFVSP-NSRKRRPPVVKT-FPLIGGLLRFLNGPVVMVREEHEKLGSVFTLNLLHRRITFLIGPEVSAHFFKAPESDLSQQEVY-QFNVPTFGPGVVFDVDYSVRQEQFRFFTEALRVSKLRSYVDQMVFEAEEYFSKWGDNGTVDLKYELEHLIILTASRCLLGREVRDKLFDDVSALFHDLDNGMRPISVIFP-YLPIPAHRRRDRARLRIADIFAAIIKSRKCSGISE-DDMLQCFIDSKYKNGRPTTEGEITGLLIAALFAGQHTSSITSTWTGAYLLKHKQYISAALDEQKRLMKKHGDRVDHDILSEMDVLYRCIKEALRLHPPLVMLLRQCHSDFTVKTREGVEYEIPKGQIVATSPAFANRLPAIYRAPDTYDPDRFLPGREEDKAAG-AFSYIS------------------------------FGGGRHGCLGEPFAYLQIKAIWSHLLRNFEFELVST-FPEIDWNAMVVGVKGEVMVRYKRRKLSVEQ--
>DRAKthyn
-----------------MD-------LWD-NKNVAAAILIVSTVFFLKFIWGFAVP-NSRKRLPPTVKS-FPLIGGLIRFMNGPIVMVREEYAKLGSVFTLNLLHRRITFFIGPEVSAHFFKAPEADLSQQEVY-QFNVPTFGPGVVFDVDYSVRQEQFRFFTEALRVNKLRSYVDQMVIEAEDYFSKWGESGIVDLKYELEHLIILTASRCLLGREVRNKLFDDVSALFHDLDNGMRPISVIFP-YLPIPAHRKRDRARLRISEIFTNIIKSRKSSLCSE-DDMLQCFIDSKYKNGRSTTESEITGLLIAALFAGQHTSSITSTWTGTYLLKYKEYLSAALNEQKQLMKKYGDKVDHDILSEMDVLYRCIKEALRLHPPLVMLLRQSHSSFSVKTREGVEYEIPKGHIVATSPAFANRLPYIFKDPDSYDPDRFLPGREEDKVAG-AFSYIS------------------------------FGGGRHGCLGEPFAYLQIKAIWSHLLRNFEFELVSP-FPEIDWNAMVVGVKGEVMVQYKRRKLLVEE--
>EPIPaphy
-----------------MD-------LGKNSSYMTAGVLFIATVVFLKFVWPFLSP-NTRKRLPPVVKA-FPLIGGIIRFMNGPIVMIREEYAKLGSVFTLNLFHRRITFFIGPEVSSHFFKAPESKLSQQEVY-QFNVPTFGPGVVFDVDYSIRQEQFRFFTEALKINKLKSYVDQMVLEAEDYFSKWGESGIVDLKYELEHLIILTASRCLLGREVRDKLFDDVSALFHDLDNGMLPISVIFP-YLPIPAHRRRDRARLRISEIFSAIIKSRKSSGIAE-DDMLQCFIDSKYKNGRSTTEGEITGLLIAALFAGQHTSSITSTWTGAYLLKHNEYMSAAVDEQRRLMKNYGDKVDQDILSEMDVLYRCIKEALRLHPPLIMLLRQSHSDFTVTTREGVEYEIPKGHIVATSPAFANRLPYIYKNPDAYDPDRYLPGREEDKAAG-AFSYIA------------------------------FGGGRHGCLGEPFAYLQIKAIWSHLLRNFEFESVSP-FPEIDWNAMVVGVKGEVMVRYKRRKLLAQE--
>CALAtsoo
-----------------MN-------IGEKNTYVAAGVLFLATVVFLKLAWGFVAP-SSRKRRPPVIKA-FPLIGGVIRFLNGPIVMVREEYAKLGSVFTLNLLHRRITFFIGPEVSAHFFKAPESDLSQQEVY-QFNVPTFGPGVVFDVDYSVRQEQFRFFTEALRVNKLRSYVDQMVFEAEDYFSKWGDSGTVDLKYELEHLIILTASRCLLGREVRDKLFDDVSALFHDLDNGMRPISVIFP-YLPIPAHRQRDRARLRISEIFATIIKSRKCSGIAE-DDMLQCFIDSKYKNGRPTTEAEITGLLIAALFAGQHTSSITSTWTGAYLLKYKEYISAALEEQKRLMKKHGDKVDHDILSEMDVLYRCIKEALRLHPPLIMLLRQSHSDFTVKTREGDEFEIPKGHIVATSPAFANRLPSIYRDPDTFDPDRFLPGREEDKAAG-AFSYIS------------------------------FGGGRHGCLGEPFAYLQIKAIWSHLLRNFEFELVSP-FPEIDWNAMVVGVKGEVMVRYKRRKLLVEE--
>GALEfabe
-----------------MD-------LEL-NKYLSAGLLFLATVGFLRLSWGLLAR-KSRRRLPPSVKT-LPLIGGLLRFMKGPIVMVREEYAKLGSVFTVNLLNRRITFFIGPEVSAHFFKALESDLSQQEVY-QFNVPTFGPGVVFDVDYSVRQEQFRFFTEALRVNKLRSYVDQMVFEAENYFSKWGDSGTIDLKYELEHLIILTASRCLLGREVRDKLFDDVSALFHDLDNGMRPISVLFP-YLPIPAHRQRDRARARISEIFESIIKSRKCSGCSE-DDMLQCFIDSKYKNGRPTTEREITGLLIAALFAGQHTSSITSTWTGAYLLKYKEYISAALEEQKNLMRKYGDEVNHDILSEMDVLYRCIKEALRLHPPLVMLLRQSHSDFTVKTREGVEYDIPKGHIVATSPAFANRLPYIYKEPDRYDPDRFAPGREEDKAAG-QFSYIS------------------------------FGGGRHGCLGEPFAYLQIKAIWTHLLRNFEFELISP-FPEIDWNAMVVGVKGQVMVQYTRRKLSIEE--
>HEMIforr
-----------------MD-------LGEKNMYAAAGLLLVATIVFLKFVSSYLEP-NSRKRLPPTVST-FPLIGGLIRFMKGPIIMVREEYAKLGSVFTLNLLHRRITFFVGPEVSGHFFKAPESDLSQQEVY-QFNVPTFGPGVVFDVDYSVRQEQFRFFTEALRVNKLRSYVDQMVLEAEDYFSMWGESGTVDLKYELEHLIILTASRCLLGREVRDKLFDDVSALFHDLDNGMRPISVIFP-YLPIPAHRKRDRARHRISEIFSTIIKSRKSSLNSE-DDMLQCFIDAKYKNGRATTEGEITGLLIAALFAGQHTSSITSTWAGAYLLKYSHYLSSALDEQKRLMKKYGDKVDHDILSEMDVLYRCIKEALRLHPPLVILLRQSHSDFTVKTREGAEYEIPKGHIVATAPAFANRLPHIFKDPDSYDPDRYLPGREEDKAAG-AFSYIS------------------------------FGGGRHGCLGEPFAYLQIKAIWSHLLRNFEFELVSP-FPEIDWNAMVVGVKGEVMVKYKRRKLFVE---
>CYMBmann
-----------------MN-------LGEKNTYVTAGALFLATVVFVKLLWGYVSP-NSRKRLPPVVKA-FPLIGGLIRFLNGPIVMVREEYAKLGSVFTLNLLHRRITFFIGPDVSAHFFKAPESDLSQQEVY-QFNVPTFGPGVVFDVDYSVRQEQFRFFTEALRVNKLRSYVDQMVFEAEDYFSKWGDSGTVDLKYELEHLIILTASRCLLGREVRDKLFDDVSALFHDLDNGMRPISVIFP-YLPTPAHRQRDRARLRISEIFATIIKSRRCSGVAE-DDMLQCFIDSRYKNGRLTTDGEITGLLIAALFAGQHTSSITSTWTGAYLLKYQQYISAALEEQKRLMKKYGDKVDHDILSEMDVLYRCIKEALRLHPPLIILLRQSHSDFTVKTREGVEFEIPKGHIVATSPAFANRLPSIYKDPDTYDPDRFLPGREEDKAAG-AFSYIS------------------------------FGGGRHGCLGEPFAYLQIKAIWSHLLRNFEFELVSP-FPEIDWNAMVVGVKGEVMVRYKRRKLCVEE--
>OECEmacu
-----------------MN-------LGEKNIYVTAGALLLATVVFLKLAWGYISL-NSKKRRPPVVKA-FPLIGGLIRFLNGPIVMVREEYAKLGSVFTLNLLHRRITFLIGPEVSAHFFKAPESDLSQQEVY-QFNVPTFGPGVVFDVDYSVRQEQFRFFTEALRVNKLRSYVDQMVFEAEDYFSKWGDSGTVDLKYELEHLIILTASRCLLGREVRDKLFDDVSALFHDLDNGMRPISVIFP-YLPIPAHRQRDRARLRISEIFATIIKSRKCSGVAE-DDMLQCFIDSRYKNGRPTTEGEITGLLIAALFAGQHTSSITSTWTGAYLLKYKQYISAAINEQKLLMKKHGDKVDHDILSEMDVLYRCIKEALRLHPPLIILLRQSHSDFTVKTREGVEFEIPKGHIVATSPAFANRLPSIYKEPDTFDPDRFLPGREEDKAAG-AFSYIS------------------------------FGGGRHGCLGEPFAYLQIKAIWSHLLRNFEFELVSP-FPEIDWNAMVVGVKGEVMVRYKRRKLCVEE--
>GYMNdens
-----------------MD-------LGEKNMYAVAGLLFVATVVFLKFASIYLAP-NSSKRLPPTVST-FPLIGGLIRFMKGPIIMVREEYAKLGSVFTLNLLHLRITFFVGPEVSGHFFKAPESDLSQQEVY-QFNVPTFGPGVVFDVDYSVRQEQFRFFTEALRVNKLRSYVDQMVLEAEDYFSKWGERGTVDLKYELEHLIILTASRCLLGREVRDKLFDDVSALFHDLDNGMRPISVIFP-YLPIPAHKKRDRARLRISEIFSTIIKSRKSSLNSE-DDMLQCFIDAKYKNGRATTEGEITGLLIAALFAGQHTSSITSTWAGAYLLKYRQYLSAALDEQKRLMKKYGDKVDHDILAEMDVLYRCIKEALRLHPPLVILLRQSHSDFTVKTREGAEYDIPKGHIVATAPAFANRLPHIFKDPDSYDPDRYLPGREEDKASG-AFSYIS------------------------------FGGGRHGCLGEPFAYLQIKAIWSHLLRNFEFDLVSP-FPEIDWNAMVVGVKGEVMVKYTRRKLLVQE--
>LIMOabor
-----------------MD-------LGEKNIYVTAGLLVLVTVVFLKLFWGFVLP-NSRKRLPPVVKA-FPLIGGLIRFMNGPILMVKEEYAKLGSVFTLNLLHRRITFFVGPEVSAHFFKAPESDLSQQEVY-QFNVPTFGPGVVFDVDYSVRQEQFRFFTESLRVNKLRSYVDQMVLEAEDYFSKWGESGTVDLKYELEHLIILTASRCLLGREVRDKLFDDVSALFHDLDNGMRPISVIFP-HLPIPAHRRRDRARLRISEIFATIIKSRKCSGSSE-DDMLQCFIDSKYKNGRQTTEGEITGLLIAALFAGQHTSSITSTWTGAYLLKHKEYISAVLDEQTRLMKKYGDKVDHDILSEMDVLYRCIKEALRLHPPLIMLLRQSHSNFTVKTREGVEYEIPKGHIVATAPAFANRLPFIFKDPDRYDPDRFLPGREEDKAAG-AFSYIS------------------------------FGGGRHGCLGEPFAYLQIKAIWSHLLRNFEFELVSP-FPEIDWNAMVVGVKGEVMVRYQRRKLLVE---
>PLATclav
-----------------MD-------LGEKNMYAAAGLLFVATIVFLKFASSYLAP-NSSKRLPPTVRT-FPLIGGLIRFMKGPIIMVREEYAKLGSVFTLNLLHLRITFFVGPEVSGHFFKAPESDLSQQEVY-QFNVPTFGPGVVFDVDYSVRQEQFRFFTEALRVNKLRSYVDQMVLEAEDYFSKWGESGTVDLKYELEHLIILTASRCLLGREVRDKLFDDVSALFHDLDNGMRPISVIFP-YLPIPAHKKRDRARLRISEIFSTIIKSRKSSLNSE-DDMLQCFIDAKYKNGRATTEGEITGLLIAALFAGQHTSSITSTWAGAYLLKYRQYLSAALDEQKRLMKKYGDKVDHDILSEMDVLYRCIKEALRLHPPLVVLLRQSHSDFTVKTREGAEYEIPKGHIVATAPAFANRLPHIFKDPDSYDPDRYLPGREEDKASG-AFSYIS------------------------------FGGGRHGCLGEPFAYLQIKAIWSHLLRNFEFDLVSP-FPEIDWNAMVVGVKGEVMVKYKRRKLLVEE--
>PAPHconc
-----------------MD-------LGEKSMYLAAGLLFAATVVFLKYARGLVAP-NSRKRMPPTVKA-LPFIGGLIRFMKGPIVMVREEYAKLGSVFTLKLLNRRITFFIGPEVSAHFFKAPESDLSQQEVY-QFNVPTFGPGVVFDVDYSVRQEQFRFFTEALRVNKLRSYVDQMVIEAKDYFSKWGESGTVDLKYELEHLIILTASRCLLGREVRDKLFDDVSALFHDLDNGMRPISVIFP-YLPIPAHRQRDRARVRISEIFASIIKSRKCSGSLE-DDMLQCFIDSKYKDGRATTEGEITGLLIAALFAGQHTSSITSTWTGAYLLKYTKYLSAALEEQKQLMLKYGDKVDHDTLAEMDVLHRCIKEALRLHPPLIMLLRQSHSNFSVRTKEGVEYEIPKGHIVATAPAFANRLPYIYKDPDRYDPDRFAPGREEDKAAG-PFSYIS------------------------------FGGGRHGCLGEPFAYLQIKAIWSHLLRNFEFELLSP-FPEIDWNAMVVGVKGEVMVRYKRRKL------
>PHRAlind
-----------------MD-------LGEKSLYLAAGLLFAATVVFLKLTRGLVAP-NSRKRMPPTVKT-LPLIGGLIRFMKGPIVMVREEYAKLGSVFTLKLLNRRITFFVGPEVSAHFFKAPESDLSQQEVY-QFNVPTFGPGVVFDVDYSVRQEQFRFFTESLRVNKLRSYVDQMVLEAEDYFSKWGESGTVDLKYELEHLIILTASRCLLGREVRDKLFDDVSALFHDLDNGMRPISVIFP-YLPIPAHRQRDRARVRISEIFASIIKSRKCSGSSE-DDMLQCFIDSKYKNGRPTTEGEITGLLIAALFAGQHTSSITSTWTGAYLLKYTEYISAALEEQKLLMMKYGDKVDHDILAEMDVLYRCIKEALRLHPPLIMLLRQSHSDFTVKTKEGVEYEIPKGHIVATSPAFANRLPYIYKDPERYDPDRFLPGREEDKAAG-PFSYIS------------------------------FGGGRHGCLGEPFAYLQIKAIWSHLLRNFEFELVSP-FPEIDWNAMVVGVKGEVMVHYKRRKLLVEE--
>CYPRbard
-----------------MN-------LGEKSMYVAAGLLFVATFIFLKLARGLMAP-NSRKRLPPTVKE-FPLIGGLIRFMKGPIMMVREEYAKLGSVFTLKLLNRRITFFVGPEVSAHFFKAPESDLSQQEVY-QFNVPTFGPGVVFDVDYSVRQEQFRFFTEALRVNKLRSYVDQMVLEAKDYFSKWGESGTVDLKYELEHLIILTASRCLLGREVRDKLFDDVSALFHDLDNGMRPISVIFP-YLPIPAHRRRDRARARISEIFASIIKSRKCSGSSE-DDMLQCFIDSKYKNGRATTEGEITGLLIAALFAGQHTSSITSTWTGAYLLKYKEYISAVLEEQKQLMKKYGDKVDQDILAEMDVLYRCIKEALRLHPPLIMLLRQSHSDFTVKTKEGVQYEIPKGHIVATSPAFSNRLPYIYKDPERFDPDRFAPGREEDKAAG-PFSYIS------------------------------FGGGRHGCLGEPFAYLQIKAIWSHLLRNFEFELVSP-FPEIDWNAMVVGVKGEVMVRYKRRKLLAEE--
>HABElong
-----------------MD-------LGEKNMYAAAGLLFVATIVFLKFVSRFLVP-NSSKRLPPTVST-FPLIGGLIRFMKGPIIMVREEYAKLGSVFTLNLLHRRITFFIGPEVSAHFFKAPESDLSQQEVY-QFNVPTFGPGVVFDVDYSVRQEQFRFFTEALRVNKLRSYVDQMVIEAEDYFSKWGDSGTVDLKYELEHLIILTASRCLLGREVRDRLFDDVSALFHDLDNGMRPISVIYP-YLPIPAHRKRDRARLRISEIFTTIIKSRKSSPSSE-EDMLQCFIDAKYKNGRPTTEGEITGLLIAALFAGQHTSSITSTWAGAYLFKYNQHLSAALEEQKRLMKKYGDRVDHDILSEMEVLYRCIKEALRLHPPLIVLLRKSHSDFTVKTREGTEYEIPKGHIVATVPAFANRLPHIFKDPDSYDPDRFLPGREEDKAAG-AFSYIS------------------------------FGGGRHGCLGEPFAYLQIKTIWSHLLRNFEFELVSP-FPEIDWNAMVVGVKGEVMVKYTRRKLSAE---
>DRAKelas
-----------------MD-------LWD-NKNVAAAILLVSTVVFLKFIWGFAVP-NSRKRLPPTVKS-FPLIGGLIRFMNGPIVMVREEYAKLGSVFTLNLLHRRITFFIGPEVSAHFFKAPEADLSQQEVY-QFNVPTFGPGVVFDVDYSVRQEQFRFFTEALRVNKLRSYVDQMVIEAEDYFSKWGESGIVDLKYELEHLIILTASRCLLGREVRNKLFDDVSALFHDLDNGMRPISVIFP-YLPIPAHRKRDRARLRISEIFTNIIKSRKSSLCSE-DDMLQCFIDSKYKNGRSTTESEITGLLIAALFAGQHTSSITSTWTGTYLLKYKEYLSAALNEQKQLMKKYGDKVDHDILSEMDVLYRCIKEALRLHPPLVMLLRQSHSTFSVKTREGVEYEIPKGHIVATSPAFANRLPYIFKDPDSYDPDRFLPGREEDKVAG-AFSYIS------------------------------FGGGRHGCLGEPFAYLQIKAIWSHLLRNFEFELVSP-FPEIDWNAMVVGVKGEVMVQYKRRKLLVEE--
>HAEMdisc
-----------------MD-------LGENNLYIAAGLLFVSTVVFLKFIWGFLAP-NSRKRLPPTVKT-FPLIGGLIRFMQGPIVMVREEYAKLGSVFTVNLLHWRITFFVGPEVSAHFFKAPESDLSQQEVY-RFNVPTFGPGVVFDVDYSVRQEQFRFFTEALRVNKLRSYVDQMVLEAEGYFSKWGESGIVDLKYELEHLIILTASRCLLGREVRDKLFDDISALFHDLDNGMRPISVIFP-YLPIPAHRKRDRARLRISEIFTAIIKSRKSSLSSE-DDMLQCFIDSKYKNGRSTTESEITGLLIAALFAGQHTSSITSTWTGAYLLKYREYLSAALIEQKLLMKKYGNKVDHDILSEMDVLYRCIKEALRLHPPLVMLLRKSHSDFSVKTREGVEYNIPKGHIVATAPAFANRLPYIFKNPDSYDPDRFLPGREEDKAAG-AFSYIS------------------------------FGGGRHGCLGEPFAYLQIKAIWSHLLRNFEFELVSP-FPEIDWNAMVVGVKGEVMVKYKRRKLLVED--
>CREMappe
-----------------MN-------LGEKSTYVTAGALFLATVVFVKLVWGFVSP-NSRKRRPPVVKA-FPLIGGLIKFLNGPVVMVREEYAKLGSVFTLNLLHRRITFFIGPEVSAHFFKAPESDLSQQEVY-QFNVPTFGPGVVFDVDYSVRQEQFRFFTESLRVNKLRSYVDQMVVEAEGYFSKWGDSGTVDLKYELEHLIILTASRCLLGREVRDKLFDDVSALFHDLDNGMRPISVIFP-YLPIPAHRQRDRARLRISEIFAAIIQSRKCSGIAE-DDMLQCFIDSKYKNGRPTTEGEITGLLIAALFAGQHTSSITSTWTGAYLLRYKEYASAALDEQKQLIKKHGDGVDHDILSEMDVLYRCIKEALRLHPPLIMLLRQSHSDFTVKTREGVEFEIPKGHIVATSPAFANRLPSIYKDPDSYDPGRFLPGREEDKAAG-AFSYIS------------------------------FGGGRHGCLGEPFAYLQIKAIWSHLLRNFELELVSP-FPEIDWNAMVVGVKGEVMVRYKRRKLLAEE--
>CEPHdama
-----------------MD-------LGENNMYVAAGLLFVVTVVFLKFFWGFVAP-NSRKRLPPVVKA-FPLIGGLIRFMNGPIVMVREEYAKLGSVFTLNLLHRRITFFVGPEVSAHFFKAPESDLSQQEVY-QFNVPTFGPGVVFDVDYSVRQEQFRFFTEALRVNKLRSYVDQMVLEAEDYFSKWGESGTVDLKYELEHLIILTASRCLLGREVRDKLFDDVSALFHDLDDGMRPISVIFP-HLPIPAHRRRDRARQRISEIFATIIKSRKCSENSE-DDMLQCFIDSKYKNGRPTTEGEITGLLIAALFAGQHTSSITSTWTGAYLLKYKEYISAALDEQTRLMKKYGDKVDHDILSEMDVLYRCIKEALRLHPPLVMLLRQSHSNFTVKTREGVEYDIPKGHIVATSPAFANRLPFIFKDPDRYDPDRFLPGREEDKVAG-AFSYIS------------------------------FGGGRHGCLGEPFAYLQIKAIWSHLLRNFEFELVSP-FPEIDWNAMVVGVKGEVMVRYQRRKLLVEE--
>PHALcorn
-----------------MN-------LGENSTYVTAGAVLLASVVFLRVVWGFLSP-NEKKRRPPVVKA-FPVVGGLFRFLKGPIVMVREEYAKLGSVFTLNLLHRRITFFIGPEVSAHFFKAPESDLSQQEVY-QFNVPIFGPGVVFDVDYSVRQEQFRFFTEALRVNKLRSYVDQMVLEAEDYFSKWGDSGTVDLKYELEHLIILTASRCLLGREVRDKLFDDVSALFHDLDNGMQPISVIFP-YLPIPAHHRRDRARLRISEIFESIIKSRKCSGIAE-DDMLQCFIDSKYKNGRPTTEGEITGLLIAALFAGQHTSSITSTWTGAYLLKYEEYLSAALDEQKQLMKKHGDKVNHDILSEMDVLYRCIKEALRLHPPLILLLRQSHSDFTVKTREGVEYEIPKGHIVATAPAFANRLPSIYRDPDMYDPDRFLPGREEDKAAG-AFSYIS------------------------------FGGGRHGCLGEPFAYLQIKAIWSHLLRNFEFEMISS-FPQIDWNAMVVGVKGDVMVRYKRRKLLVEEHE
>ANOEemei
-----------------MD-------LGEKNLYIGAGLLFVSTVVFLKFIWGFFVP-NSRIRLPPTVKT-FPLIGGLIRFMKGPIVMVREEYAKLGSVFTVNLLHWRITFFVGPEVSAHFFKAPESDLSQQEVY-RFNVPTFGPGVVFDVDYSVRQEQFRFFTEALRVNKLRSYVDQMVLEAEGYFSNWGESGTVDLKYELEHLIILTASRCLLGREVREKLFDDVSALFHDLDNGMRPISVIFP-YLPIPAHRKRDRARLRISEIFKAIIKSRKSSLSSE-DDMLQCFIDSKYKNGRPTTESEVTGFLIAALFAGQHTSSITSTWTGAYLLKYREYLSAALNEQKLLLKKYGNKVDHDILSEMDVLYRCIKEALRLHPPLVMLLRKSHSDFSVKTREGVEYEIPKGHIVATAPAFANRLPYIFKNPDSYDPDRFLPGREEDKAAG-AFSYISFGGGRHGCLGEPFAYLQIKAIWSHLLRNFEFGGGRHGCLGEPFAYLQIKAIWSHLLRNFEFELVSP-FPEIDWNAMVVGVKGEVMVKYKRRKLLVEE--
>MASDpict
---------------------------MEKNAYITAGALFLSTIIFLQLIWRFLPS-NSRKKRPPVVKA-FPLIGGLLRFLKGPVLMIGEEYEKLGSVFTLNLLHRRITFLIGPEVSAHFFKAQESDLSQQEVY-QFNVPTFGPGVVFDVDYSVRQEQFRFFAEALRASKLRSYVDQMVFEAEAYFSKWGDSGVIDLKYELEHLIILTASRCLLGVEVRDKLFDDVSSLFHDLDNGMRPISVIFP-YLPIPAHKQRDKARLQISNIFSSIIKSRKSSSTPQ-QDMLQYFMDSKYKNGRPTNESEVTGLLIAALFAGQHTSSITSTWTGAYLIKHKQYISAALDEQKGLIKKYGDRIDHDILSEMDVLYRSIKEALRLHPPLVILLRQSHTDFTVTNKEGVEFEIPKGHIVATSPAFANRLECIYKEPDSYDPERYVEGREEDKMAG-AFSYIS------------------------------FGGGRHGCLGEPFAYLQIKAIWSHLLRNFEFELVSP-FPEIDWNAMVVGVKGELMVHYKRRKLTV----
>DENDchryso
-----------------MN-------LGEKNTYVIAGVLFLVSVVFLKLVWGFVAP-NSRKRLPPVVKT-FPLIGGLIRFLNGPVVMVREEYAKLGSVFTLNLLHRRITFFIGPDVSSHFFKAPESDLSQQEVY-QFNVPTFGPGVVFDVDYSVRQEQFRFFTEALRVNKLRSYVDQMVLEAEDYFSKWGDSGTVDLKYELEHLIILTASRCLLGREVRDKLFDDVSALFHDLDNGMRPISVIFP-YLPIPAHRQRDRARFRIAEIFATIIKSRKCSGITE-DDMLQCFIDSKYKNGRPTTEGEITGLLIAALFAGQHTSSITSTWTGAYLLKYNEYLSAALDEQKLLLKKYGDKVDHDILSEMDVLYRCIKEALRLHPPLIMLLRQSHSEFTVKTREGIEYVIPKGHIVATSPAFANRLPSIYKDPDTYDPNRFSPGREEDKVAG-AFSYIS------------------------------FGGGRHGCLGEPFAYLQIKAIWSHLLRNFDFELISP-FPEIDWNAMVVGVKGEVMVRYKRRKLVVEE--
>HABEpant
-----------------MD-------LGEKNMYAAAGLLFVATIVFLKFVSRFLVP-NSSKRLPPTVST-FPLIGGLIRFMKGPIIMVREEYAKLGSVFTLNLLHRRITFFIGPEVSAHFFKAPESDLSQQEVY-QFNVPTFGPGVVFDVDYSVRQEQFRFFTEALRVNKLRSYVDQMVIEAEDYFSKWGDSGTVDLKYELEHLIILTASRCLLGREVRDRLFDDVSALFHDLDNGMRPISVIYP-YLPIPAHRKRDRARLRISEIFTTIIKSRKSSPSSE-EDMLQCFIDAKYKNGRPTTEGEITGLLIAALFAGQHTSSITSTWAGAYLFKYNQHLSAALEEQKRLMKKYGDRVDHDILSEMEVLYRCIKEALRLHPPLIVLLRKSHSDFTVKTREGTEYEIPKGHIVATVPAFANRLPHIFKDPDSYDPDRFLPGREEDKAAG-AFSYIS------------------------------FGGGRHGCLGEPFAYLQIKTIWSHLLRNFEFELVSP-FPEIDWNAMVVGVKGEVMVKYTRRKLSAE---
>CYPRflav
-----------------MD-------LGEKSMYVAGGLLFVITIVFLKLVRGLMAP-NSRKRLPPTVKE-FPFIGGLIRFLKGPIVMVREEYAKLGSVFTLKLLNRRITFFVGPEVSAHFFKAPESDLSQQEVY-QFNVPTFGPGVVFDVDYSVRQEQFRFFTEALRVNKLRSYVDQMVLEAEDYFSKWGESGTVDLKYELEHLIILTASRCLLGREVRDKLFDDVSALFHDLDNGMRPISVIFP-YLPIPAHRRRDRARARISEIFASIIKSRKCSGSSE-DDMLQCFIDSKYKNGRATTEGEITGLLIAALFAGQHTSSITSTWTGAYLLKYKEYISAVLEEQKQLMKKYGDKVDHDILAEMDVLYRCIKEALRLHPPLIMLLRQSHSDFTVKTKEGVQYEIPKGHIVATSPAFANRLPYIYKDPERYDPDRFAPGREEDKAAG-PFSYIS------------------------------FGGGRHGCLGEPFAYLQIKAIWSHLLRNFEFELVSP-FPEIDWNAMVVGVKGEVMVRYKRRKLLAEE--
>DIURorie
-----------------MD-------LGDKNMYVAAGVLFVSSIIFLKFVWGFVMT-NSRKRLPPTVKT-FPLIGGLIRFMNGPIVMVREEYAKLGSVFTLNLLHRRITFFVGPEVSAHFFKAPESDLSQQEVY-QFNVPTFGPGVVFDVDYSVRQEQFRFFTEALRVNKLRSYVDQMVLEAEEYFSKWGDSGTIDLKYELEHLIILTASRCLLGREVRDKLFDDVSALFHDLDNGMRPISVIFP-YLPIPAHRKRDRARLRISEIFTTIIKSRKSSLSSE-DDMLQCFIDSKYKNGRPTTEGEITGLLIAALFAGQHTSSITSTWTGAYLLKYKEYLSAALNEQKKLMKKYGDKVDHDILSEMDVLYRCIKEALRLHPPLVMLLRQSHSNFSVKTREGVEYEIPKGDIVATSPAFANRLPYIFKNPDMYDPDRFLPGREEDKVAG-PFSYIS------------------------------FGGGRHGCLGEPFAYLQIKAIWSHLLRNFEFELVSP-FPEVDWNAMVVGVKGEVMVQYKRRKLFAEE--
>PTERcurt
-----------------MD-------IGDNNMYVAAVLLFVSTVVFLKFIWGFLAP-NSRKRLPPTVKT-FPFVGGLIRFMNGPIVMVREEYAKLGSVFTLNLLHRRITFFVGPEVSAHFFKAPESDLSQQEVY-RFNVPTFGPGVVFDVDYSVRQEQFRFFTEALRVSKLRSYVDLMIIETEDYFSKWGESGIVDLKYELEHLIILTASRCLLGREVRDKLFDDVSALFHDLDNGMRPISVIFP-YLPIPAHRKRDRARLRISEIFTTIINSRKSSLSSE-DDMLQCFIDSKYKDGRPTTENEITGLLIAALFAGQHTSSITSTWTGAYLLKYKEYLSAALNEQKQLMTKYGDKVDHDILSEMDVLYRCIKEALRLHPPLVILLRQSHSNFSVKTREGVEYEIPKGDIVATAPAFANRLPYIFKDPDSYDPDRFLPGREEDKVAG-AFSYIS------------------------------FGGGRHGCLGEPFAYLQLKAVWSHLLRNFEFELVSP-FPEIDWNAMVVGVKGEVMVKYKRRKLLVEE--
>GYMNodor
-----------------MD-------LGEKNMYAVAGLLFVATVVFLKFASSYLAP-NSSKRLPPTVST-FPLIGGLIRFMKGPIIMVREEYAKLGSVFTLNLLHLRVTFFVGPEVSGHFFKAPESDLSQQEVY-QFNVPTFGPGVVFDVDYSVRQEQFRFFTEALRVNKLRSYVDQMVLEAEDYFSKWGESGTVDLKYELEHLIILTASRCLLGREVRDKLFDDVSALFHDLDNGMRPISVIFP-YLPIPAHKKRDRARLRISEIFSTIIKSRKSSLNSE-DDMLQCFIDAKYKNGRATTEGEITGLLIAALFAGQHTSSITSTWAGAYLLKYRQYLSAALDEQKRLMQKYGDKVDHDILSEMDVLYRCIKEALRLHPPLVILLRQSHSDFTVKTREGAEYDIPKGHIVATAPAFANRLPHIFKDPDSYDPDRYLPGREEDKASG-AFSYIS------------------------------FGGGRHGCLGEPFAYLQIKAIWSHLLRNFEFDLVSP-FPEIDWNAMVVGVKGEVMVKYKRRKLLVEE--
>GASTelat
-----------------MD-------LGVKNTYVTIGLLFMATAVFLKLVCGFLTP-HSRKRIPPVVKS-FPLIGGLIRFMNGPIVMIREEYAKLGSVFTLNLLHRRITFFIGPEVSAHFFKAPESDLSQQEVY-QFNVPTFGPGVVFDVDYSVRQEQFRFFTEALRVNKLRSYVDQMVLEAQEYFSKWGESGSVDLKHELEHLIILTASRCLLGREVRDKLFDDVSALFHDLDNGMLPISVVFP-YLPTSAHRRRDRARLRLAEIFASIIQSRRRSGASEADDVLQCFIDSRYKSGRPTTEGEITGLLIAALFAGQHTSSITSIWTGAYILRFREHLDSAVEEQIRLMKQHGDRVDHDVLSEMDVLHRCIKEALRLHPPLILLLRQCHSDFTVRTREGAEFDIPAGDIVATSPAFANRLPHIFKDPDAYDPGRFSPGREEDKAAG-AFSYIS------------------------------FGGGRHGCLGEPFAYLQIKAIWSYLLRNFEFELVSP-FPEIDWNAMVVGVKGEVIVRYRRRKLSPPDK-
>ERYCcris
-----------------MN-------LGEKNIYVTAGALFLATVLFLKLIWGYVSP-NSKKRRPPVVKA-FPLIGGLIRFLNGPIVMVREEYAKLGSVFTLNLLHRRITFFIGPEVSAHFFKAPESELSQQEVY-QFNVPTFGPGVVFDVDYSVRQEQFRFFTEALRVSKLRSYVDQMVFEAEDYFSKWGDSGTVDLKYELEHLIILTASRCLLGREVRDKLFDDVSALFHDLDNGMRPISVIFP-YLPISAHRQRDRARLRIAEIFATIIKSRKCSGVAE-DDMLQCFIDSRYKNGRPTTEGEITGLLIAALFAGQHTSSITSTWTGAYMLKYRQYISEAIEEQKRLMKKHGDKIDHDILSEMDVLYRCIKEALRLHPPLIMLLRQSHKDFTVKTREGVEFEIPKGHIVATSPAFANRLPSVFKDPDTYNPGRFLPGREEDKAAG-AFSYIS------------------------------FGGGRHGCLGEPFAYLQIKAIWSHLLRNFEFELVSP-FPEIDWNAMVVGVKGEVMVRYKRRKLCVEE--
>EPIPpurp
-----------------MD-------LGEKNNYVAAGLLLLVTVVFLKLFWGFVAP-NSRKRLPPVVKA-FPLIGGLIRFMNGPIVMVREEYAKLGSVFTLNLLHRRITFFVGPEVSTHFFKAPESDLSQQEVY-QFNVPTFGPGVVFDVDYSVRQEQFRFFTEALRVNKLRSYVDQMVLEAEDYFSKWGESGTVDLKYELEHLIILTASRCLLGREVRDKLFDDVSALFHDLDDGMRPISVIFP-HLPIPAHRRRDRARLRISEIFATIIKSRKCSGSSE-DDMLQCFIDSKYKNGRATTEGEIAGLLIAALFAGQHTSSITSTWTGAYLLKYKEYMSAALDEQMRLMKKYGDKVDHDILSEMDVLYRCIKEALRLHPPLIMLLRQSHSNFTVKTREGVEYDIPKGHIVATAPAFANRLPFIFKDPDRYDPDRFLPGREEDKVSG-AFSYIS------------------------------FGGGRHGCLGEPFAYLQIKVIWSHLLRNFEFELVSP-FPEIDWNAMVVGVKGEVMVRYQRRKLLVEE--
>CYMBensi
-----------------MN-------LGVKNTYVTAGALFLATVVFVKLLWGYVSP-NSRKRLPPVVKA-FPLIGGLIRFLNGPIVMVREEYAKLGSVFTLNLLHRRITFFIGPEVSAHFFKAPESDLSQQEVY-QFNVPTFGPGVVFDVDYSVRQEQFRFFTEALRVNKLRSYVDQMVFEAEDYFSKWGDSGTVDLKYELEHLIILTASRCLLGREVRDKLFDDVSALFHDLDNGMRPISVIFP-YLPTPAHRQRDRARLRISEIFATIIKSRRCSGVAE-DDMLQCFIDSRYKNGRLTTDGEITGLLIAALFAGQHTSSITSTWTGAYLLKYQQYISAALEEQKRLMKKYGDKVDHDILSEMDVLYRCIKEALRLHPPLIILLRQSHSDFTVKTREGVEFEIPKGHIVATSPAFANRLPSIYKDPDTYDPDRFLPGREEDKAAG-AFSYIS------------------------------FGGGRHGCLGEPFAYLQIKAIWSHLLRNFEFELVSP-FPEIDWNAMVVGVKGEVMVRYKRRKLCVEE--
>ERYCpuss
-----------------MN-------LGDKNIYVTAGAFFLATVLFLKLIWAYVSP-NSKKRRPPVVKS-FPLIGGLIRFLNGPIVMVREEYAKLGSVFTLNLLHRRITFFIGPEVSAHFFKAPESELSQQEVY-QFNVPTFGPGVVFDVDYSVRQEQFRFFTEALRVSKLKSYVDQMVFEAEDYFSKWGDSGTVDLKYELEHLIILTASRCLLGREVRDKLFDDVSALFHDLDNGMRPISVIFP-YLPISAHRQRDRARLRIAEIFATIIKSRKCSGVAE-DDMLQCFIDSRYKNGRPTTEGEITGLLIAALFAGQHTSSITSTWTGAYMLKYRQYISEAIEEQKLLMKKHGDKINHDILSEMDVLYRCIKEALRLHPPLIMLLRQSHRDFTVKTREGVEFEIPKGHIVATSPAFANRLPSVFKDPDAYDPGRFLPGREEDKAAG-AFSYIS------------------------------FGGGRHGCLGEPFAYLQIKAIWSHLLRNFEFELVSP-FPEIDWNAMVVGVKGEVMVRYKRRKICFEE--
>PAPHhirs
-----------------MD-------LGEKSMYLAAGLLFAATVIFLKYARGLVAP-NSRKRMPPTVKA-LPLIGGFIRFMKGPIVMVREEYAKLGSVFTLKLLNRRITFFVGPEVSAHFFKAPESDLSQQEVY-QFNVPTFGPGVVFDVDYSVRQEQFRFFTEALRVNKLRSYVDQMVIEAKDYFSKWGESGTVDLKYELEHLIILTASRCLLGREVRDKLFDDVSALFHDLDNGMRPISVIFP-YLPIPAHRQRDRARVRISEIFASIIKSRKCSGSLE-DDMLQCFIDSKYKDGRATTEGEITGLLIAALFAGQHTSSITSTWTGAYLLKYTKYLSAALEEQKQLMLKYGDKVDHDTLAEMDVLHRCIKEALRLHPPLILLLRQSHSNFTVKTKEGVEYEIPKGHIVATSPAFANRLPYIYKDPERYDPDRFAPGREEDKTAG-PFSYIS------------------------------FGGGRHGCLGEPFAYLQIKAIWSHLLRNFEFELVSP-FPEIDWNAMVVGVKGEVMVRYKRRKL------
