# Supplementary material for: Orchid Phylotranscriptomics: The Prospects of Repurposing Multi-Tissue Transcriptomes for Phylogenetic Analysis and Beyond
Source: Front Plant Sci. 2022 May 27;13:910362. doi: 10.3389/fpls.2022.910362 (PMC9196242; doi:10.3389/fpls.2022.910362)
Supplement: Supplementary file 4 [file Data_Sheet_3.zip › ortho_MSA/r1/OG0009158.fa]

>SELEaequ
MSSTLLEVTRSAHEDGERLERLVAKEMQREPASNRDRLFQSHRVRNMIDTIIGTSHKLVEIYEDKDNARKDEIAALGGQTASGVNIFGSFYDRLKEIREYHRRHPLARVIDPTEEFEEMLKEEPHIEFSGEEAFGRFLDMHELYNEYINSKFGDPIEYSSFLDTFSQFHKVPPHLKLTRQYKDYLEHLLEYLVSFFVRTEPLQDLGRTFSKVESEFEELWADGRISGWENKGSDNGHV-SSEDIVDLDYYSTVEELMEVGPEKLKEALAARGLKVGGTLQQRAERLFLTKNTSLDQLDKKHFAKGSRTSAQDGGPTDPQQNNSKKEIALMEAKLQRICEFLKERIIQTKENVEKKQALTYEEMEAEREEEEVQADSESDDEEQQIYNPLKLPMGWDGKPIPYWLYKLHGLGQEFKCEICGNHSYWGRRAFERHFKEWRHQHGMRCLGIPNTKNFNEITSIQEAKELWEKIQEKQGVNKWRPDLEEEYEDKEGNIYNKKTYTDLQRQGLI
>EPIDfulg
MSSTLLEVTRSAHEDVERLERLTVKELQREPASNRDQLFQSHRVRNMIDTIISTTHKLVEIYEDKDNARKDEIAALGGQTASGGNLFGAFYDRLKEIREYHRRHPLARVVDPTEEFEELLKEEPHIEFSGEEAFGRYLDMHELYNEYINSKFGEPIEYSAFLDTFSQFHKVPLHLKLSRQYKDYLTHLLEYLISYFERTQPLQDLGRIFSKVESEFEDRWADGKIPGWENKDMENGHVQSQESVIDLDYYSSVEELMEVGPEKLKEALGAQGLKVGGTIQQRAERLFLTKHTPLDQLDKKHFAKGSRTSQQNDGSTVLHQ-NLMKEIALLEAKLQRMCEFVKERIIQTKENVEKKQTLTYEEMEAEREEEEVQADSESDDEEQQIYNPLKLPMGWDGKPIPYWLYKLHGLGQEFKCEICGNHSYWGRRAFERHFKEWRHQHGMRCLGIPNTKNFNEITSIQEAKELWEKIQEKQGLNKWRPDLEEEYEDKEGNIYNKKTYTDLQRQGLI
>GOODfuma
MSSTLLEVTRSAHEDVERLERLVVKELQREPASNRDHLFQNHRVRNMIDSIISTTHKLVEVYEDKDSARKDEIAALGGQTASGVNLFGAFYDRLKEIREYHRRHPLARVIDPTEEFEEMLKEEPHIEFSGEEAFGRYLDLHELYNLYINSKFGEPIEYSTFLETFSQFHKFPRHLKLTRQYKDYLSHFLEYLISFFERTEPLQDLRRIFFKIESEFEELWADGKVPGWENKDLENGHVPSQESIIDLDYYSTVEELMEVGPEKLKEALAAQGLKVGGTLQQRAERLFLIKYTPLDKIDKKHFAKGSSTSQLNGRFIHPQQ-NTNKEIALMEVKLLRICEFVKEKIIQTKENIEKKQALTYEEMEAEREEEEVQADSESDDDEQQIYNPLKLPMGWDGKPIPYWLYKLHGLGQELKCEICGNHSYWGRRAFERHFKEWRHQHGMRCLGIPNTKNFNEITSIQEAKELWEKIQEKQGVNKWRPDLEEEYEDKEGNIYNKKTYTDLQRQGLI
>NEUWzoll
MSSTLLEVTRSAHEDAERLERLVVKELQREPASSRDRLVQNHRVRNMIHAIIGTTHKIIDIYEDKDSARKDEIAALGGQTASGTNVFSGFYDRLKEIRDYHRRHPLAPVIDPTEEFEDMLKEEPYIEFSGEEAFGRYLDMHELYNEYINSKFGEPIEYSTFLDTFSQFHKISCNVKLTRQYRDYLEHLLEYFISFFDRTEPLQDLGKIFSKVESEFEEQWADGKMPGWENHYHENGQVLSHESIIDLDYYSTIEELMEVGPEKLKEALSARGLKVGGTVQQRAERLFLTKHTPLEQLDKKHFAKGSRTPVQKSGIFVQQN-NARREIALIEAKLQRMCELLEEKIIQTKENVEKKQALTYEEMEAEREEEEVQADSESDDEEQQIYNPLKLPMGWDGKPIPYWLYKLHGLGQEFKCEICGNHSYWGRRAFERHFKEWRHQHGMRCLGIPNTKNFNEITSIQEAKELWEKIQEKQGVNKWRPDLEEEYEDKEGNIYNKKTYTDLQRQGLI
>DRAKthyn
MSSTLLEVTRSAHEDVERLERLVVKELQREPASNRDQLIQSHRVRNMIDAVIRTTHKIVEVYEDNDNARKDEIAALGGQTATGVNLFGAFYDRLKEIREYHRRHPHARVIDPTEEFEEMLKEEPHIEFSGEEAFGRYLDLHELYNLYINSKFGEPIEYSTFLDTFSLFHKVPRHLKLSRQYKDYLAHFLEYLISFFERTEPLKDIGRIFSKIESEFEELWANGTVPGWENKDVENGHVPAQESIIDLDYYSTIEELMEVGPEKLKEALAAHGLKVGGTLQQRAERLFLTKHTSLDKLDKKYFAKGSSALQLNGGSTVPQQ-NSQKEIALMEVKLLRMCEFVKEKIIQTKENIEKKQALTYEEMEAEREEEEVQADSESDDDEQQIYNPLKLPMGWDGKPIPYWLYKLHGLGQEFKCEICGNHSYWGRRAFERHFKEWRHQHGMRCLSIPNTKNFNEITSIQEAKELWEKIQEKQGVNKWRPDLEEEYEDKEGNIYNKKTYTDLQRQGLI
>HYPOheme
MASTLLEVTRSAHEDVERLERLVVKELQREPGRGRDRL-QNHRVRRMIDNIVGTTNKLVEIYEDKDNARRDEIAALGGQTASGSNVFNAFYDRLKEIREYHRRHPGARVVDVTEEFEELLKEEPHVEFSGEEALGKYLDMHQLYNEYINSKFGERIEYAAFLDTFSHTHKIPSNLKQTRQYRDYIEHVLEYLISFFERTEPLQDITRIFSKVETEFEERWT------------ENGLI-SSEDMIDLDYYSTVEELYDVGPEKLKEALAARGLKTGGTVQQRAERLFLTKHTPLEQLDRKHFAKGPRGPEQNGGAVASQQMNIKKHIALVEAKMQRMCELLKETIIQTKENVEKKQALTYEEMEAEREEEEIQADTESDEEDSQVYNPLKLPMGWDGKPIPYWLYKLHGLGQEFKCEICGNQSYWGRRAFERHFKEWRHQHGMRCLNIPNTKNFNEITSIQEAKELWERIQERQGLHKWRPDLEEEYEDREGNIYNKKTYTDLQRQGLI
>ERYCpuss
MSSTLLEVTRSAHEDVERLERLIVKELQREPASNRDQLFQSHRVRNMIDIIISSTHKLVDIYEDKDNGRKEEIAALGGQSASGVNLFGAFYDRLKEIRDWHRRHPLARVIDPTEEFEELLKEEPHIEFSGEEAFGRYLDMHELYNEYINSKFGEPIEYSAFLDTFSQFHKVPRHLKLSRQYKDYLTHLLEYLILYFERTEPLKDLGRIFSKVESEFGDRWADGKIPGWENKDMENGHIQSQESIIDLDYYSTVEELMEVGPEKLKEALGARGLKVGGTLQQRAERLFLMKHTPFDQIEKKHFAKGYLTSQQN-GSGVLQQ-NLMKEIALLEAKLQRMCEFLKERIIQTKENVEKKQALTYEEMEAEREEEEVQADSESDDEEQQIYNPLKLPMGWDGKPIPYWLYKLHGLGQEFKCEICGNHSYWGRRAFERHFKEWRHQHGMRCLGIPNTKNFNEITCIQEAKELWERIQEKQGLNKWRPDLEEEYEDKEGNIYNKKTYTDLQRQGLI
>CYPRflav
MSSTLLEVTRSAHEDVERLERLVAKEMQREPNSNRDRLLQSHRVRNMIDTVIGTSHKLVEIYEDKDSSRKDEIAALGGQTASGVNIFGSFYDRLKEIREYHRRHSLARVIDPTEEFEEMLKDEPHIEFSGEEAFGRYLDMHELYNEYINSKFGDPIDYSTFLDTFSQLHKVPPHLKLTRQYKNYLEHLLEYLILFFVRTEPLQDLGRIFAKVESEFEELWADGRISGWENKGSENEHV-SSEDIVDLDYYSTVEELMEVAPEKLKEALAARGLKVGGTLQQRADRLFLTKHTTLDQLDRKHFAKG--TSAQNGGTTDPHQYNSKKEIALMEAKLQRICEFLKERIIQTKENIEKKQALTYEEMEAEREEEEVQADTESDDDEQQIYNPLKLPMGWDGKPIPYWLYKLHGLGQEFKCEICGNHSYWGRRAFERHFKEWRHQHGMRCLGIPNTKNFNEITSIQEAKELWDKIQEKQGVNKWRPDLEEEYEDKEGNIYNKKTYTDLQRQGLI
>CHILsemi
MSSTLLEVTRSAHEDVERLERLVVKELQREPATNRDQLIQSHRVRNMIDTIIRTTHKIVEIYEDNDSARKDEIAALGGQTATGVNLFGTFYDRLKEIREYHRRHPLARVIDPTEEFEEMLKEEPHIEFSGEEAFGRYLDLHELYNLYINSKFGEPIEYSTFLDTFSLIHKVPRHLKLSRQYKDYLSHFLEYLISFFERTEPLKDIGRIFSKIESEFEELWANGKVPGWENKDLENGHVLAQDSIIDLDYYSTIEELMEVGPDKLKEALAAHGLKVGGTFQQRAERLFLIKYTPLDKLDKKHFAKGSSTLQLNGGSTVPQQ-NSQKEIALMEVKLLRMCEFVKEKIIQTKENIEKKQALTYEEMEAEREEEEVQADSESDDDEQQIYNPLKLPMGWDGKPIPYWLYKLHGLGQEFKCEICGNHSYWGRRAFERHFKEWRHQHGMRCLSIPNTKNFNEITSIQEAKELWEKIQEKQGVNKWRPDLEEEYEDKEGNIYNKKTYTDLQRQGLI
>RIMAelli
MSSTLLEVTRSAHEDVERLERLVVKELQREPASNRDQLIQNHRVRNMIDSIIKTTHKLVEIYEDNDSARKDEIAALGGQTATGVNLFGAFYDRLKEIREYHRRHPLARVIDPTEEFEEMLKEEPHIEFSGEEAFGRYLDLHELYNLYINSKFGEPIEYSTFLDTFSQFHKVPLHLKLSRQYKDYLAHFLEYLISFFERTEPLKDIRRIFSKIESEFEELWADGKVPGWENKDVENGHVPSQDSMIDLDYYSTVEELMEVGPEKLKEALAAHGLKVGGTLQQRAERLFLIKHTPLAQLDKKHFAKGSSTLQLNGGSNVAQQ-NSKREIALMEVKLLRMCEFVKEKIIQTKENIEKKQALTYEEMEAEREEEEVQADSESDDDEQQIYNPLKLPMGWDGKPIPYWLYKLHGLGQEFKCEICGNHSYWGRRAFERHFKEWRHQHGMRCLSIPNTKNFNEITSIQEAKELWEKIQEKQGVNKWRPDLEEEYEDKEGNIYNKKTFTDLQRQGLI
>CALEmajo
MSSTLLEVTRSAHEDVERLERLVVKELQREPASNRDQLIQSHRVRNMIDNIIRSTHKIVEIYEDNDSARKDEIAALGGQTATGVNLFGAFYDRLKEIREYHRRHPLARVIDPTEEFEEMLKEEPHIEFSGEEAFGRYLDLHELYNLYINSKFGEPIEYSTFLDTFSLFHKVPRHLKLSRQYKDYLAHFLEYLISFFERTEPLKDIGRIFSKIESEFEELWANGKVPGWEDKDMENGHVPSQDSIIDLDYYSTFEELMEVGPEKLKEALAAHGLKVGGTLRQRAERLFLIKDTPLDKIDKKHFAKGSRTLQLNGGSTVPQH-NSQKEIALMEVKLLRMCEFVKEKIIQTKENIEKKQALTYEEMEAEREEEEVQADSESDDDEQQIYNPLKLPMGWDGKPIPYWLYKLHGLGQEFKCEICGNHSYWGRRAFERHFKEWRHQHGMRCLSIPNTKNFNEITSIQEAKELWEKIQEKQGVNKWRPDLEEEYEDKEGNIYNKKTYTDLQRQGLI
>ORCHital
MSSTLLEVTRSAHEDVERLERLVVKELQREPSSNRDQLFQNHRVRNMIESIISTTHKLVEIYEDKDSARKDEILALGGQTASGVNLFGAFYDRLKEIREYHRRHPLARVVDPTEEFDEMLKEEPHIEFSGEEAFGRYLDLHELYNLYINSKFGEPIEYSAFLDTFSQFHKVPRHIKLTRQYREYLTHSLEYLISFFERTEPLQDLGRIFFKIESEFEELWADGKVHGWENKDLENGHVPSHESIIDLDYYSTVEELMEVGPEKLKEALAAQGLKVGGTLQQRAERLFLIKHTPLDQLDKKHFAKGSRTLRVNGGSIVSQQ-NSKKEIALMEIKLLRICEYLKEKIIQTKENIEKKQALTYEEMEAEREEEEVQGDSESDDDEQQIYNPLKLPMGWDGKPIPYWLYKLHGLGQELKCEICGNHSYWGRRAFERHFKEWRHQHGMRCLGIPNTKNFNEITSIQEAKELWEKIQEKQGVNKWRPDLEEEYEDKEGNIYNKKTYTDLQRQGLI
>EPIPpurp
MSSTLLEVTRSAHEDVERLERLVVKELQREPASNRDQLFKNHRVRNMIDTIIGTTHKLVEIYEDKDNARKDEIAALGGQTTSGVNLFGAFYDRLKEIREYHRRHPLARVVDPTEEFEDLLKEEPHIEFSGEESFGRYLDIHELYNEYINSKFGEPIEYSAFLDTFSQFQKVARHLKLTRQYKDYLTHLLEYLISFFERTEPLQDLGRIFSKVESEFEELWADGKLPGWENKDPENGHVPSQDSIIDLDYYSTVEELMDVGPEKLKEGLAARGLKAGGTLQQRAERLFLTKHTPLDQLDKKHFAKGTHTSQQNGGSSIPQQ-NSKKEIALMEAKLQRMCEFVKERIIQTKENIEKKQALTYEEMEAEREEEEVQADSESDDDEQQIYNPLKLPMGWDGKPIPYWLYKLHGLGQEFKCEICGNHSYWGRRAFERHFKEWRHQHGMRCLGIPNTKNFNEITSIQEAKELWEKIQEKQGVNKWRPDLEEEYEDKEGNIYNKKTYTDLQRQGLI
>EPIPaphy
MSSTLLEVTRSAHEDVERMERLVVKELHRDQASNRDQLLQNHRVRSMIDTVIGTTHKLAEIYEDRDNARKDEIAALGGQNASGINLFGAFYDRLKEIREYHRRHPLAHVIDPGEEYEELLKEEPHIEFSGEESFGRYLDMHELYNEYINSKFGEPIEYSAFLDKFSKFHKIHRHLKTTRQYKDYLTHLLEYLISFFERTEPLKDLERIFLKVESEFEEQWVNGMIPGWE-KDVENGHASLQESIIDLDYYSTAEELLEVGPEKLKEALAARGLKGGGTLQQRAERLFLTKCTPLNKLDKKYFAKGSHNLQ-NGGSDVLQQ-SSFKEIALLEAKLQRLCELLKERIIQTKENVEKKQALTYEEMEAEREEEDVQADTESDDDEQQIYNPLKLPMGWDGKPIPYWLYKLHGLGQEFKCEICGNHSYWGRRAFERHFKEWRHQHGMRCLGIPNTKNFNEITSIQEAKELWEKIQEKQGMNKWRPDLEEEYEDKEGNIYNKKTYTDLQRQGLI
>ANOEroxb
MSSTLLEVTRSAHEDVERLERLVVKELQREPATNRDHLFKDHRVRNMIDSIISTTHKLVEVYEDKDSARKDEIGALGGQTASGVNLFGAFYDRLKEIREYHRRHPLARVIDPTEEFEEMLKEEPHIEFSGEEAFGRYLDLHELYNLYINSKFGEPIEYSTFLDTFSQFHKFPHHLKLTRQYKDYLAHFLEYLISFFERTEPLQDLRRLFFKIESEFEELWAEGKVTGWENKDLENGHVSSQESIIDLDYYSTVEELMEVGPEKLKEALAAQGLKVGGTLQQRAERLFLIKYTPLENIDKKHFAKGSSTSQLNGGFTLHQQ-NANKEIALMEVKVLRICEFIKEKIIQTKENIEKKQALTYEEMEAEREEEEVQADSESDDDEQQIYNPLKLPMGWDGKPIPYWLYKLHGLGQELKCEICGNHSYWGRRAFERHFKEWRHQHGMRCLGIPNTKNFNEITSIQEAKELWERIQEKQGVNKWRPDLEEEYEDKEGNIYNKKTYTDLQRQGLI
>CEPHdama
MSSTLLEVTRSAQEDVERLERLVVKELQREPASNRDQLFKNHRVRNMIDTIIGTTHKLVEIYEDKDNARKDEIAALGGQTASGVNLFGAFYDRLKEIREYHRRHPLARVIDPTEEFEELLKEEPHIEFSGEEAFGRYLDIHELYNEYINSKFGEPIEYSAFLDTFSQFQKVARHLKLTRQYKDYLTHLLEYLISFFERTEPLQDLGRIFSKVESEFEELWADGKIPGWENNDPENGHVPSQDSIIDLDYYSTVEELMEVGPEKLKEVLAARGLKVGGTLQQRAERLFLTKNTPLDQLDKKHFAKGSRTSQQNGGSSIPQQ-NSKKEIALIEAKLQRMCEFVKERIIQTKENIEKKQALTYEEMEAEREEEEVQADSESDDDEQQIYNPLKLPMGWDGKPIPYWLYKLHGLGQEFKCEICGNHSYWGRRAFERHFKEWRHQHGMRCLGIPNTKNFNEITSIQEAKELWEKIQEKQGLNKWRPDLEEEYEDKEGNIYNKKTYTDLQRQGLI
>PHAIflav
MSSTLLEVTRSAHEDVERLERLIVKEFQRETTSNRDHLFQSHRARNMIDTIINTTHKLVEIYEDKDSARKDEIAALGGQTASGVNLFGAFYERLKEIREYHRRHPLARVIDPTEEFEELLKEEPHIEFSGEEAFGRYLDLHELYNEYINSKFGEPIEYSAFLDTFSQFHKVPRHLKLTRHYKDYLTHLLEYLLSYFERTEPLQDLGRIFSKVESEFEERWADGKIPGWENKDMENGHVQSHESIIDLDYYSTVEELMEVGPEKLKEDLGARGLKVGGTLQQRAERLFLMKHTPLDQLDKKHFAKGSCTSQQNSGSTVLQK-NSMKEIALMEAKLQRMCEFVKERVIQTKENVEKKQALTYEEMEAEREEEEVQADSESDDDEQQIYNPLKLPMGWDGKPIPYWLYKLHGLGQEFKCEICGNHSYWGRRAFERHFKEWRHQHGMRCLGIPNTKNFNEITSIQEAKELWEKIQEKQGVNKWRPDLEEEYEDKEGNIYNKKTYTDLQRQGLI
>OPHRsphe
MSSTLLEVTRSAHEDVERLERLVVKELQREPSSNRDHLFQNHRVRNMIDSIINTTNKLVEVYEDKDGARKDEILALGGQTASGVNLFGAFYDRLKEIREYHRRHPLARVVDPTEEFDEMLKEEPHIEFSGEEAFGRYLDLHELYNLYINSKFGEPIEYSAFLDTFSQFHKVPRHLKLTRQYKDYLTHFLEYLVSFFERTEPLQDLGRIFSKMESEFEELWADGKVPGWENKDLENGHIPSRESTIDLDYYSTAEELIEVGPEKLREALAAHGLKVGGTLKQRAERLFLIKHTPLDQLDKKHFAKGSRTLQVNGGSNSSQQ-NSKKEIALMEIKLLRICEFLKEKIIQTKENIEKKQALTYEEMEAEREEEEVQGDSESDDDEQQIYNPLKLPMGWDGKPIPYWLYKLHGLGQELKCEICGNHSYWGRRAFERHFKEWRHQHGMRCLGIPNTKNFNEITSIQEAKELWEKIQEKQGVNKWRPDLEEEYEDKEGNIYNKKTYTDLQRQGLI
>BLETstri
MSSTLLEVTRSAHEDVERLERLIVKELQREPASNRDHLFQSHRVRNMIDTVISTTHKLVEVYEDKDNARKDEIAALGGQTASGANLFGAFYDRLKEIREYHRRHPLARVIDPTEEFEELLKEEPHIEFSGEEAFGRYLDMHELYNEYINSKFGDPIEYSAFLDTFSQFHKVPRHLKLTRQYKDYLTHLLEYLISYFERTEPLQDLGRIFLKVESEFEVLWADGKIPGWENKEPENGHVQFQESIIDLDYYSTVEELMEVGPEKIKEALGARGLKVGGTLQQRAERLFLTKHTHLDQLDKKHFAKGFRTSQQNGGSIVLQQ-NSMKEIALFEAKLQRMCEFVKERIIQTKENVEKKQALTYEEMEAEREEEEVQADSESDDDEQQIYNPLKLPMGWDGKPIPYWLYKLHGLGQEFKCEICGNHSYWGRRAFERHFKEWRHQHGMRCLGIPNTKNFNEITSIQEAKELWEKIQEKQGLNKWRPDLEEEYEDKEGNIYNKKTYTDLQRQGLI
>APOSshen
MSSTLLEVTRSAHEDVERLERLIVKELQREPASSRDRLIQNHRVRNMIDTIIGTTNKLIGIYEDRDGARKDEIAALGGQTLSGTNVFSAFYDRLKEIREYHRRHPLARVIDPNEEFEDMLKEEPYIEFSGEEAFGRYLDMHELYNEYINSKVGEPIEYSTFLDTFSQFHKISCNAKMTRQYRDYLEHLLEYLISFFERTEPLQDPGKIFSKVESEFEDQWAEGKIPGWENHFHENGRVLSHESIIDLDYYSTIEELVEVGPEKLKEALAAQGLKAGGTLQQRAERLFLTKYTPLEQLDKKHFAKGFRVSKHNSKIFAQQN-NEKREIALIEAKLQRMCELLEEKIIQTKENVEKKQALTYEEMEAEREEEEIQADSESDDEEQQIYNPLKLPMGWDGKPIPYWLYKLHGLGQEFKCEICGNHSYWGRRAFERHFKEWRHQHGMRCLGIPNTKNFNEITSIQEAKDLWEKIQEKQGVNKWRPDLEEEYEDKEGNIYNKKTYTDLQRQGLI
>PTERcurt
MSSTLLEVTRSAHEDVERLERLVVKELQREPASNRDHLFQNHRVRNMIDSIINKTHKLVEIYEDKDSSRKDEIAALGGQTASSVNLFGAFYDRLKEIREYHRRHPLARVIDPTEEFEEILKEEPHIEFSGEEAFGRYLDLHELYNLYINSKFGEPIEYSTFLDAFSQFHKFPRHLKLTRQYKDYLANFLEYLISFFERTEPLQDLGRIFFKIESEFEELWTDGKVPGWENKDMENGHVPSQESIIDLDYYSTVEELMEVGPEKLKEALAAQGLKVGGTLQQRAERLFLIKYTPLDQIDKKHFAKGSNTSQLNGGFIVHQQ-NSKKEIALMEVKLLRICEIIKEKIIQTKENIEKKQALTYEEMEAEREEEEVQADSESDDDEQQIYNPLKLPMGWDGKPIPYWLYKLHGLGQELKCEICGNHSYWGRRAFERHFKEWRHQHGMRCLGIPNTKNFNEITSIQEAKELWERIQEKQGVNKWRPDLEEEYEDKEGNIYNKKTYSDLQRQGLI
>VANIshen
MSSTLLEVTRSSHEDVERLERLIVKELQREVASNRDRLLQNHRVRNMIDAIVGTTHKLVDIYEDKDNARKDEIAALGGQTASGTNVFSAFYDRLKEIREYHRRHPLARVIDPTEEFEEIVKEEPHLEFSGEETFGRYLDLHELFNEFINSKFGEPIEYSAYLDTFSQFDKVSNQLKSSRQYKSYLEHLLEYLVSFFERTEPLQDLGRIFSKVESEFEELWTDGKISGCENKGLENGHVPSQEHIIDLDYYSSIEELMEVGPEKLKEALAARGLKVGGTLKQRAERLFLTKHTPLDQLDKKHFAKGSRNLEQNVD-AVPQQ-NS-KEIALLEAKLQRMCELLKEKIIQTKENVEKKQAMTYEEMEAEREEEEVQADSESDDEEQQIYNPLKLPMGWDGKPIPYWLYKLHGLGQEFKCEICGNQSYWGRRAFERHFKEWRHQHGMRCLGIPNTKNFNEITSIQEAKELWEKIQEKQGLNKWRPDLEEEYEDKEGNIYNKKTYTDLQRQGLI
>CALAtsoo
MSSTLLEVTRSAHEDVERLERLIVKEFQRETASNRDHLFQSHRARNMIDTIISTTHKLVEIYEDKDGARKDEIAALGGQTASGGNLFGAFYERLKEIREYHRRHPLARVIDPTEEFEELLKEEPHIEFSGEESFGRYLDLHELYNEYINSKFGEPIEYSAFLDTFSQFHKVPRHLKLTRHYKDYLTHLLEYLLSYFERTEPLQDLGRIFSKVEFEFEERWADDKIPGWENKDLENGHVQSHESIIDLDYYSTVEELMEVGPEKLKEDLGARGLKVGGTLQQRAERLFLTKHTPLDQLDKKHFAKGSCTSQQNGGSTVLQK-NSMKEIAFMEAKLQRMCEFVKERVIQTKENVEKKQALTYEEMEAEREEEEVQADSESDDDEQQIYNPLKLPMGWDGKPIPYWLYKLHGLGQEFKCEICGNHSYWGRRAFERHFKEWRHQHGMRCLGIPNTKNFNEITSIQEAKELWEKIQEKQGVNKWRPDLEEEYEDKEGNIYNKKTYTDLQRQGLI
>EPIPhell
MSSTLLEVTRSAHEDVERLERLVVKELQREPASNRDQLFKNHRVRNMIDTIIGTTHKLVEIYEDKDNARKDEIAALGGQTTSGVNLFGAFYDRLKEIREYHRRHPLARVVDPTEEFEDLLKEEPHIEFSGEESFGRYLDIHELYNEYINSKFGEPIEYSAFLDTFSQFQKVARHLKLTRQYKDYLTHLLEYLISFFERTEPLQDLGRIFSKVESEFEELWADGKLPGWENKDPENGHVPSQDSIIDLDYYSTVEELMDVGPEKLKEGLAARGLKAGGTLQQRAERLFLTKHTPLDQLDKKHFAKGSHTSQQNGGSSIPQQ-NSKKEIALMEAKLQRMCEFVKERIIQTKENIEKKQALTYEEMEAEREEEEVQADSESDDDEQQIYNPLKLPMGWDGKPIPYWLYKLHGLGQEFKCEICGNHSYWGRRAFERHFKEWRHQHGMRCLGIPNTKNFNEITSIQEAKELWEKIQEKQGVNKWRPDLEEEYEDKEGNIYNKKTYTDLQRQGLI
>ERYCcris
MSSTLLEVTRSAHEDVERLERLIVKELQREPASNRDHLFQSHRVRNMIDTIISSTHKLVDIYDDKDNGRKDEIAALGGQSASGVNLFGAFYDRLKEIRDWHRRHPLARVIDPTEEFEELLKEEPHIEFSGEEAFGRYLDMHELYNEYINSKFGEPIEYSAFLDTFSQFHKVPRHLKLTRQYKDYLTHLLEYFILYFERTEPLKDLGRIFSKVESEFADRWADDKIPGWENKDMENGHIQSQESIIDLDYYITVEELMEVGPEKLKEALGARGLKVGGTLQQRAERLFLTKHTPFDQIEKKHFAKGSHTSQQN-GSGVLQQ-NMTKEIALLEAKLQRMCEFLKERIIQTKENVEKKQALTYEEMEAEREEEEVQADSESDDEEQQIYNPLKLPMGWDGKPIPYWLYKLHGLGQEFKCEICGNHSYWGRRAFERHFKEWRHQHGMRCLGIPNTKNFNEITCIQEAKELWERIQEKQGLNKWRPDLEEEYEDKEGNIYNKKTYTDLQRQGLI
>PHALcorn
MSSTLLEVTRSAHEDVERLERLIVKELQREPASNRDHLLQSHRVRNMIDTIISTSHKLVEIYEDKDNARKDEIAALGGQVAGGVNLFGAFYDRLKEIREYHRRHPLARVIDPTEEFEELLKEEPHIEFSGEEAFGRYLDMHELYNEYINSKFGEPIEYSAFLDMFSQFHKVPRHLKLTRHYKDYLMHLLEYLISYFERTEPLKDLGRIFSKVESEFEDRWADGKIRGWENKDMDNGHVQSQESVIDLDYYSTIEELMEVGPEKLREALGARGLKVGGTLQQRAERLFLTKHTPLDQLDKKHFAKGLRTSHQNGGSTVLQQ-NSQKEIALLEAKLQRMCEFVMERIIQTKENVEKKQALTYEEMEAEREEEEVQADSESDDDERQIYNPLKLPMGWDGKPIPYWLYKLHGLGQEFKCEICGNHSYWGRRAFERHFKEWRHQHGMRCLGIPNTKNFNEITNIQEAKELWEKIQEKQGLNKWRPDLEEEYEDKEGNIYNKKTYTDLQRQGLI
>APOSodor
MSSTLLEVTRSAHEDVERLERLIVKELQREPASSRDRLIQNHRVRNMIDTIIGTTNKLIGIYEDRDGARKDEIAALGGQTLSGTNVFSAFYDRLKEIREYHRRHPLARVIDPNEEFEDMLKEEPYIEFSGEEAFGRYLDMHELYNEYINSKFGEPIEYSTFLDTFSQFHKISCNAKMTRQYRDYLEHLLEYLISFFERTEPLQDPGKIFSKVESEFEDQWAEGKIPGWENHFHENGRVLSHESIIDLDYYSTIEELVEVGPEKLKEALAAQGLKAGGTLQQRAERLFLTKYTPLEQLDKKHFAKGFRVSKHNSEICAQQN-NEKREIALIEAKLQRMCELLEEKIIQTKENVEKKQALTYEEMEAEREEEEIQADSESDDEEQQIYNPLKLPMGWDGKPIPYWLYKLHGLGQEFKCEICGNHSYWGRRAFERHFKEWRHQHGMRCLGIPNTKNFNEITSIQEAKDLWEKIQEKQGVNKWRPDLEEEYEDKEGNIYNKKTYTDLQRQGLI
>ANOEemei
MSSTLLEVTRSAHEDVERLERLVVKELQREPATNRDHLFKDHRVRNMIDSIISTTHKLVEVYEDKDSARKDEIGALGGQTASGVNLFGAFYDRLKEIREYHRRHPLARVIDPTEEFEEMLKEEPHIEFSGEEAFGRYLDLHELYNLYINSKFGEPIEYSTFLDTFSQFHKFPHHLKLTRQYKDYLAHFLEYLISFFERTEPLQDLRRLFFKIESEFEELWADGKVTGWENKDLENGHVSSQESIIDLDYYSTVEELMEVGPEKLKEALAAQGLKVGGTLQQRAERLFLIKYTPLENIDKKHFAKGASTSQLNGGFTLHQQ-NANKEIALMEVKVLRICEFIKEKIIQTKENIEKKQALTYEEMEAEREEEEVQADSESDDDEQQIYNPLKLPMGWDGKPIPYWLYKLHGLGQELKCEICGNHSYWGRRAFERHFKEWRHQHGMRCLGIPNTKNFNEITSIQEAKELWERIQEKQGVNKWRPDLEEEYEDKEGNIYNKKTYTDLQRQGLI
>CALAplic
MSSTLLEVTRSAHEDVERLERLVVKELQREPASNRDHLLQNHRVRNMIDSIMKTTNKLVDIYEDRDCSRRDEIAALGGQTATGVNLFGAFYDRLKEIREYHRRHPLARVIDPTEEFEEMLKEEPHIEFSGEEAFGRYLDLHELYNLYINSKFGEPIEYSTFLDTFSQFNKFPRHLKLTRQYKDYLAHLLEYLISFFERTEPLKDIGRILFKIESEFEELWVEGKVSGWENRDLENGHVPAQESIIDLDYYSTVEELMEVGSEKLKEALAAQGLKVGGTLQQRAERLFLLKHIPLDKLDKKHFAKGSSTSQLNGGSIVPQQ-NSKKEIALMEVKLLRMCEFVKEKIVQTKENIEKKQALTYEEMEAEREEEEVQADSESDDDEQQIYNPLKLPMGWDGKPIPYWLYKLHGLGQELKCEICGNHSYWGRRAFERHFKEWRHQHGMRCLGIPNTKNFNEITSIQEAKELWEKIQEKQGVNKWRPDLEEEYEDKEGNIYNKKTYTDLQRQGLI
>CRYPlept
MSSTLLEVTRSAQEDVERLERLVVKELQREPGSNRDQLIQNHRVRNMIDSIIKTTHKLVDIYEDNDNARRDEIAALGGQTATGVNLFGGFYDRLKEIREYHRRHPLARVIDPTEEFEEMLKEEPHIEFSGEEAYGRYLDLHELYNLYINSKFGEPIEYSTFLDTFTQFHKFARHLKLSRQYKDYLTHFLEYLISFFERTEPLKDLGRIFSKVESEFEELWADGKVTGWENKDVVNGHIPAQESIIDLDYYSTVEELMEVGPEKLKEALAAQGLKVGGTLKQRAERLFLLKHTPLDQVDKKHFAKSSNTSQLNGGSTVPQQ-KSMKEIALMEVKLLRMCEFIKEKIIQTKENIEKKQALTYEEMEAEREEEEVQADSESDDDEQQIYNPLKLPMGWDGKPIPYWLYKLHGLGQEFKCEICGNHSYWGRRAFERHFKEWRHQHGMRCLGIPNTKNFNEITSIQEAKELWEKIQEKQGVNKWRPDLEEEYEDKEGNIYNKKTYTDLQRQGLI
>EPIDpuni
MSSTLLEVTRSAHEDVERLERLTVKELQREPASNRDQLFQSHRVRNMIDTIISTTHKLVEIYEDKDNARKDEIAALGGQTASGGNLFGAFYDRLKEIREYHRRHPLARVVDPTEEFEELLKEEPHIEFSGEEAFGRYLDIHELYNEYINSKFGEPIEYSAFLDTFSQFHKVPLHLKLSRQYKDYLTHLLEYLISYFERTQPLQDLGRIFSKVESEFEDRWADGKIPGWENKDMENGHVQSQESVIDLDYYSSVEELMEVGPEKLKEALGAQGLKVGGTIQQRAERLFLTKHTPLDQLDKKHFAKGSRTSQQNDGSTVVHQ-NLMKEIALLEAKLQRMCEFVKERIIQTKENVEKKQALTYEEMEAEREEEEVQADSESDDEEQQIYNPLKLPMGWDGKPIPYWLYKLHGLGQEFKCEICGNHSYWGRRAFERHFKEWRHQHGMRCLGIPNTKNFNEITSIQEAKELWEKIQEKQGLNKWRPDLEEEYEDKEGNIYNKKTYTDLQRQGLI
>DIURorie
MSSTLLEVTRSAHEDVERLERLVVKELQREPASNRDHLIQNHRVRNMLDSIIRTTHKLVEIYEDNDGARRDEIAALGGQTATSVNLFGAFYDRLKEIREYHRRHPLARVIDPTEEFEEMLKEEPHIEFSGEEAFGRYLDLHELYNLYINSKFGEPIEYSTFLETFSQFHKFPRHLKLSRQYKDYLAHFLEYLISFFERTEPLKDIGRIFSKIESEFEELWADGKVPGWENKDLENGHVPSQESIIDLDYYSTVEELMEVGAEKLKEALAAHGLKAGGTLQQRAERLFLTKHTPLDQLDKKHFAKGSSTPQLNGGSTILQQ-NLKKEIALMEVKLLRLCEFVKEKIIQTKENIEKKQALTYEEMEAEREEEEVQADSESDDDEQQIYNPLKLPMGWDGKPIPYWLYKLHGLGQEFKCEICGNHSYWGRRAFERHFKEWRHQHGMRCLGIPNTKNFNEITSIQEAKELWERIQEKQGVNKWRPDLEEEYEDKEGNIYNKKTYTDLQRQGLI
>GYMNdens
MSSTLLEVTRSAHEDVERLERLVVKELQRDPASNRDHLFQNHRVRNMIEAIISTTHKLVEIYEDKDSARKDEIVALGGQTASGVNLFGAFYDRLKEIREYHRRHPLARVVDPTEEFDEMLKEEPHIEFSGEEAFGRYLDLHELYNLYINSKFGEPIEYSAFLDIFSQFHKVPRHLKLTRQYKDYLTHFLEYLISFFERTEPLQDLRRIFFKIETEFEELWADGKVPGWENKDLENGHIPSRESIIDLDYYSTVEELMEVGPEKLKEALAAQGLKVGGTLQQRTERLFLIKHTPLDQLDKKHFAKGTRTLQVNGGSTVSQQ-NSKKEIALMEIKLLRICEFLKEKIIQTKENIEKKQALTYEEMEAEREEEEVQGDSESDDDEQQIYNPLKLPMGWDGKPIPYWLYKLHGLGQELKCEICGNHSYWGRRAFERHFKEWRHQHGMRCLGIPNTKNFNEITSIQEAKELWEKIQEKQGVNKWRPDLEEEYEDKEGNIYNKKTYTDLQRQGLI
>LANAlana
MSSTLLEVTRSAHEDVERLERLVVKELQREPTSNRDRLFQGHRVRNMIENVIGTTNKIIEIYEDKDNARRDEIAALGGQTASGTNVFSSFYDRLKEIREYHRRHPVARVVDATEEFEELLKEEPHIEFSGEEAFGRYLDMHELYNEYINLRFGEPIEYSAFLDTFSNTQKIPCNLKLTRRYRDYIEHVLEYLISFFERTEPLQDLGRIFSKVETEFEQNWTDGKEPGWESKGLENG---SQESVIDLDYYSTVEELIEVGPEKLKEALAARGLKTGGTVQQRAERLFLTKHTPLEQLDKKHFAKGSRGSEQNGGIGASEQIHSKKEIALMEAKMQRMCELLTEIITQTKENVEKKQALTYEEMEAEREEEEVQADTESDEEEQQIYNPLKLPMGWDGKPIPYWLYKLHGLGQEFKCEICGNHSYWGRRAFERHFKEWRHQHGMRCLNIPNTKNFNEITSIQEAKELWEKIQVRQGLHKWRPDLEEEYEDREGNIYNKKTYTDLQRQGLI
>MASDpict
MSSTLLEVTRSAQEDVERIERLIVKELQRDPISNRDQLFQSHRVRSMIDTIITTTHKLVEVYEDEDNARKEEIAVLGGQTATGVNLFGVFYDRLKEIREYHRRHPLARVIDPTEEFEDLLKEEPHIEFSGEEAFGRYLDMHELYNEYINSKFGEPIEYSAFLDTFSLFHKVPLHLKLSRQYKDYLTHLLEYLISYFERTQPLQDLGRIFSKVESEFDDRWADGKIPGWENKDMENGHFQSQESIIDLDYYTTVEDLMEVGPEKLKEALGVRGLKVGGTLQQRAERLFLTKHTPLDQLEKKHFAKGSRTSHHNNGFTVQHQ-NLMKEIALLEAKLQRMCEFVKERIIQTKENVEKKQALTYEEMEAEREEEEVQADSESDDDEQQIYNPLKLPMGWDGKPIPYWLYKLHGLGQEFKCEICGNHSYWGRRAFERHFKEWRHQHGMRCLGIPNTKNFNEITSIQEAKELWERIQEKQGLNKWRPDLEEEYEDKEGNIYNKKTYTDLQRQGLI
>PAPHhirs
M--SLLEVTRSAHEEVERLERLVAKEMQHEPASNRDRLLQSHRIRNMIDIIIRNSHKLVEIYEDKDNARKDEIAALGGQTASGVNIFGSFYDRLKEIREYHRRHPLAHVIDPTEEFEELLKEEPHIEFSGEEGFGRCLDMHELYNEYINSKFGEPTEYSSFLDTFSQFNKVPPHLKLTRQYKDYLEHLLEYLVSFFVRTEPLQDLGRVFSKVVSEFEELWADGRISGWENKGSENGHV-LSEDIVDLDYYITVEELMEVGTEKLKEALAAKGLKIGGTLQQRAERLFLTKHTPLDQLDKKHFAKGTRTLAQNGGTTDLQQNSSKKEIALFEAKLQRICELLKERIIQTKENVEKKQALTYEEMEAEREEEEVQADSESDDEEQQIYNPLKLPMGWDGKPIPYWLYKLHGLGQEFKCEICGNHSYWGRRAFERHFKEWRHQHGMRCLGIPNTKNFNEITSIQEAKELWEKIQVKQGVNKWRPDLEEEYEDKEGNIYNKKTYTDLQRQGLI
>PHAItank
MSSTLLEVTRSAHEDVERLERLIVKEFQRETASNRDHLLQSHRARNMIDTIISTTHKLVEIYEDKDSARKEEIAALGGQTASGVNLFGAFYERLKEIREYHRRHPLARVIDPTEEFEELLKEEPHIEFSGEEAFGRYLDLHELYNEYINSKFGEPIEYSAFLDTFSQFHKVPRHLKLTRHYRDYLTHLLEYLLSYFERTEPLQDLGRIFSKVESEFEERWADGKIPGWENNDLENGHVQSHESIIDLDYYSTVEELMEVGPEKLKEDLGARGLKVGGTLQQRAERLFLTKHTPLDQLDKKHFAKGSCTSQQNGGSTVLQK-NSMKEIAFMEAKLQRMCEFVKERVIQTKENVEKKQALTYEEMEAEREEEEVQADSESDDDEQQIYNPLKLPMGWDGKPIPYWLYKLHGLGQEFKCEICGNHSYWGRRAFERHFKEWRHQHGMRCLGIPNTKNFNEITSIQEAKELWEKIQEKQGVNKWRPDLEEEYEDKEGNIYNKKTYTDLQRQGLI
>DENDnobi
MSSTLLEVTRSAHEDVERLERLIVKELQREPASNRDQLFQSHRVRNMIDTLISTTHKLVEVYEDKDNARKDEIAALGGQTASGVNLFGAFYDRLKEIREYHRRHPLARVIDPTEEFEELLKEEPHIEFSGEEAFGRYLDMHELYNEYINSKFGEPVEYSAFLDTFSQFQKVPRHLKLTRQYKDYLTHLLEYLLSYFERTEPLQDLGRMFSKVESEFEELWADGKIPGWENKDMANGHVQSQESIIDLDYYSTVEELMEVGPEKLKEALGARGLKVGGTLQQRAERLFLMKHTPLDQLDKKHFGKGSRTSQENGGSIVLQQ-NSMKEIALMEAKLQRMCEFFKERIIQTKENVEKKQALTYEEMEAEREEEEVQADSESDDDEQQIYNPLKLPMGWDGKPIPYWLYKLHGLGQEFKCEICGNHSYWGRRAFERHFKEWRHQHGMRCLGIPNTKNFNEITSILEAKELWERIQEKQGLNKWRPDLEEEYEDKEGNIYNKKTYTDLQRQGLI
>SERAvome
MSSTLLEVTRSAHEDVERLERLVVKELQREPASNRDHLFQNHRVRNMIDSIISTTHKLVEIYEDKDSARKDEIVALGGQTASGVNLFGAFYDRLKEIREYHRRHPLARVVDPTEEFDEMLKEEPHIEFSGEEAFGRYLDLHELYNLYINSKFGEPIEYSAFLDTLSQFHKVPRHLKLTRQYKDYLTHFLEYLISFFERTEPLQDLGRIFFKIESEFEEQWADGKVPGWENKDLENGHITSRESTIDLDYYSTVEELMEVGPEKLKEALAAQGLKVGGTLQQRAERLFLIKHAPLDRLDKKHFAKGSRKMQANGGSIVSQQ-NSKKEIALIEIKLLRICEFLKEKIIQTKENIEKKQALTYEEMEAEREEEEVQGDSESDDDEQQIYNPLKLPMGWDGKPIPYWLYKLHGLGQELKCEICGNHSYWGRRAFERHFKEWRHQHGMRCLGIPNTKNFNEITSIQEAKELWEKIQEKQGVNKWRPDLEEEYEDKEGNIYNKKTYTDLQRQGLI
>DRAKelas
MSSTLLEVTRSAHEDVERLERLVVKELQREPASNRDQLIQSHRVRNMIDSVIRTTHKIVEVYEDKDNARKDEIAALGGQTATGVNLFGAFYDRLKEIREYHRRHPHARVIDPTEEFEEMLKEEPHIEFSGEEAFGRYLDLHELYNLYINSKFGEPIEYSTFLDTFSLFHKVPHHLKLSRQYKDYLAHFLEYLISFFERTEPLKDIGRIFSKIESEFEELWANGTVPGWENKDVENGHVPAQESTIDLDYYSTIEELMEVGPEKLKEALAAHGLKVGGTLQQRAERLFLTKHTSLDKLDKKYFAKGSSALQLNGGSTVPQQ-NSQKEIALMEVKLLRMCEFVKEKIIQTKENIEKKQALTYEEMEAEREEEEVQADSESDDDEQQIYNPLKLPMGWDGKPIPYWLYKLHGLGQEFKCEICGNHSYWGRRAFERHFKEWRHQHGMRCLSIPNTKNFNEITSIQEAKELWEKIQEKQGVNKWRPDLEEEYEDKEGNIYNKKTYTDLQRQGLI
>GALEfabe
MSSTLLEVTRSAHEDVERLERLVVKELQREVASNRERLLQNHRVRNMIDAIVGTTNKLVEIYEDKDSARKDEIAALGGQIASGTNVFSSFYDRLKEIREYHRRHPLARIIDPTEEFEEMLKEEPYIEFSGEETFGRYLDMHELFNEYINSKFGMAIEYLAYLDTFSQFHKISSKLKSTRQYKTYLEHLLEYLVSFFERTEPLQEIGRIFSKVESEFEELWTDGKISGWENKGLENGHVPSQDYILDLDYYSSIEELMEVGPEKLKEALAARGLKVGGTVQQRAERLFLTKHTPLDQLDKKHFAKGSRNSEQNGLGFVPQNDDSRKEIALMEAKLQRMCELLKERIIQTKENVEKKQAMTYEEMEAEREEEEVQADSESDDEEQQIYNPLKLPMGWDGKPIPYWLYKLHGLGQEFKCEICGNQSYWGRRAFERHFKEWRHQHGMRCLGIPNTKNFNEITSIQEAKELWEKIQEKQGLNKWRPDLEEEYEDKEGNIYNKKTYTDLQRQGLI
>MICRparv
MSSTLLEVARSAHEDVERLERLVAKELQREPASGRDHLIQSHRVRNMIDSIIKTTHKLVDIYEDNDSARRDEIAALGGQTATGVNLFGAFYDRLKEIREYHRRHPLARVIDPTEEFEEMLKEEPHIEFSGEEAFGRHLDLHELYNLYINSKFGEPIEYSTFLDTFSHFHKFPRHLKLTRQYKDYLAHLLEYLISFFERTEPLKDLGRIFFKIESEFEEQWADGKVLGWEDKDLENGHVPMQESIIDLDYYSTIEELMDVGPEKLKEALSAQGLKVGGTLQQRAERLFLLKHTPLDQLEKKHFAKSSSTSQLNGGSIVHPQ-NSKKEIALMEVKLLRMCEFVKEKIIQTKENIEKKQALTYEEMEAEREEEEVHADSESDDDEQQIYNPLKLPMGWDGKPIPYWLYKLHGLGQELKCEICGNHSYWGRRAFERHFKEWRHQHGMRCLGIPNTKNFNEITSIQEAKELWEKIQEKQGVNKWRPDLEEEYEDKEGNIYNKKTYTDLQRQGLI
>HAEMdisc
MSSTLLEVTRSAHEDVERLERLVVKELQREPATNRDHLFKDHRVRNMIDSIISTTHKLVEVYEDKDSARKDEIGALGGQTASGVNLFGAFYDRLKEIREYHRRHPLARVIDPTEEFEEILKEEPHIEFSGEEAFGRYLDLHELYNLYINSKFGEPIEYSTFLDTFSQFHKFPHHLKLTRQYKDYLAHSLEYLISFFERTEPLQDLRRIFFKVESEFEELWAEGKVTGWENKDLENGHFSSQESIIDLDYYSTVEELMEVGPEKLKEALAAQGLKVGGTLQQRAERLFLIKYTPLENIDKKHFAKGSSTSQLNGGFILHQQ-NTNKEIALMEVKVLRICEFIKEKIIQTKENIEKKQALTYEEMEAEREEEEVQADSESDDDEQQIYNPLKLPMGWDGKPIPYWLYKLHGLGQELKCEICGNHSYWGRRAFERHFKEWRHQHGMRCLGIPNTKNFNEITSIQEAKELWEKIQEKQGVNKWRPDLEEEYEDKEGNIYNKKTYTDLQRQGLI
>LECAnigr
MSSTLLEVTRSAHEDVERLERLVVKELQREVASNRDRLLQNHRVRNMLDAIVGTTHKLVGIYEDKDNARKDEIAALGGQTASGTNVFSAFYDRLKEIREYHRRHPLARVIDPTEEFEEMLKEEPHVEFSGEEAFGRYLDMHELFNEYINLKSGEQIEYSAYLDTFSQFDKVFNQKKLSRKYKNYLEHLLEYLVSFFERTEPLQDLGRIFSKVEYEFEELWTDGKISGWENRGLENGHVASQEYVIDLDYYSSIEELMEVGPEKLKEALAARGLKVGGTLQQRAERLFLTKHMPLDQLDRKHFAKGSHNSEQNG--VFQQHNSSRKEIALMEAKLQRMCELLNERVIQTKENVEKKQAMTYEEMEAEREEEEVQADSESDDEEQQIYNPLKLPMGWDGKPIPYWLYKLHGLGQEFKCEICGNQSYWGRRAFERHFKEWRHQHGMRCLGIPNTKNFNEITSIQEAKELWEKIQEKQGLNKWRPDLEEEYEDKEGNIYNKKTYTDLQRQGLI
>HABEpant
MSSTLLEVTRSSHEDVERLERLVVKELQREPASNRDQLFQSHRVRNMIESIISTTHKLVDIYEDKDSARKDEIVALGGQTATGVNLFGAFYDRLKEIREYHRRHPLARVIDPTEEFDEMLKEEPHIEFSGEEAFGRHLDLHELYNLYINSKFGDPIEYSTFLDTFSQFHKVPRHLKLTRQYKDYLTHFLEYLISFFERTEPLQDLGRIFFKIESEFEELWAVGKVPGWENKDLENGHISSQESVIDLDYYSTVDELMEVGPEKLREALAAQGLKVGGTLQQRAERLFLLKHTLLDRLDKKHFAKGSRTLQLNGGSIVSQQ-NSKKEIALMETKLLRMCDLLKEKIIQTKENIEKKQALTYEEMEAEREEEEVQADSESDDDEQQIYNPLKLPMGWDGKPIPYWLYKLHGLGQELKCEICGNHSYWGRRAFERHFKEWRHQHGMRCLGIPNTKNFNEITSIQEAKELWEKIQEKQGVNKWRPDLEEEYEDKEGNIYNKKTYTDLQRQGLI
>MOLIcapi
MASTLLEVTRSAHEDVERLERLVVKELQREPARGRDRLHQNHRVRRMIDNIVGTTNKLVEIYEDKDNARRDEIAALGGQTASGNNVFNAFYDRLKEIRDYHRRHPAARVVDVTEEFEELLKEEPHVEFSGEEAIGKYVDMHQLYNEYINSKFGERIEYAAFLDTFSHTHKIPSNLKQTRQYRDYIEHVLEYLVSFFERTEPLQDVTRIFSKVETEFEERWT------------ENDLV-SSEDTIDLDYYSTVEELIDVGPEKLKEALAARGLKTGGTIQQRAERLFLTKHTPLEQLDRKHFAKGLRGPEQNGGAVASQQMNIKKHIALVEAKMQRMCELLKETIIQTKENIEKKQALTYEEMEAEREEEEIQADTESDEEDSQVYNPLRLPNGWDGKPIPYWLYKLHGLGQEFKCEICGNQSYWGRRAFERHFKEWRHQHGMRCLNIPNTKNFNEITSIQEAKELWEKIQERQGLHKWRPDLEEEYEDREGNIYNKKTYTDLQRQGLI
>OPHRgarg
MSSTLLEVTRSAHEDVERLERLVVKELQREPSSNRDHLFQNHRVRNMIESIINTTNKLVEVYEDKDGARKDEILALGGQTASGVNLFGAFYDRLKEIREYHRRHPLARVVDPTEEFDEMLKEEPHIEFSGEEAFGRYLDLHELYNLYINSKFGEPIEYSAFLDTFSQFHKVPRHLKLTRQYKDYLTHFLEYLVSFFERTEPLQDLGRIFSKMESEFEELWADGKVPGWENKDLENGHIPSRESTIDLDYYSTAEELIEVGPEKLREALAAHGLKVGGTLKQRAERLFLIKHTPLDQLDKKHFAKGSRTLQVNGGSNSSQQ-NSKKEIALMEIKLLRICEFLKEKIIQTKENIEKKQALTYEEMEAEREEEEVQGDSESDDDEQQIYNPLKLPMGWDGKPIPYWLYKLHGLGQELKCEICGNHSYWGRRAFERHFKEWRHQHGMRCLGIPNTKNFNEITSIQEAKELWEKIQEKQGVNKWRPDLEEEYEDKEGNIYNKKTYTDLQRQGLI
>MEXIxero
M--SLLEVTRSAHEEVERLERLVSKEMQHEPASNRDRLLQSHRIRNMIDIIIANSHKLVEIYEDKDNARKDEIAALGGQTASGVNIFGAFYDRLKEIREYHRRHPLARVVDPTEEFEEMLKEEPHIEFSGEEAFGRCLDMHELYNEYINSKFGEPIEYSSFLDSFSQFHKVPLHLKLTRQYKDYLEHLLEYLVSFFVRTEPLQDLGRIFSKVVSEFEEQWADGRISGWENKGSENGHV-SSEDIVDLDYYSTVEELMEVGTEKLKEALAARGLKVGGTLLQRAERLFLTKHSPLDQLDKRHFAKGSRTLAPNGGITDSQQNNSKKEIASIEAKLQRICEFLKERIIQTKENVEKKQALTYEEMEAEREEEEVQADSESDDEEQQIYNPLKLPMGWDGKPIPYWLYKLHGLGQEFKCEICGNHSYWGRRAFERHFKEWRHQHGMRCLGIPNTKNFNEITSIQEAKELWEKIQEKQGVNKWRPDLEEEYEDKEGNIYNKKTYTDLQRQGLI
>GYMNodor
MSSTLLEVTRSAHEDVERLERLVVKELQRDPASNRDHLFQNHRVRNMIESIISTTHKLVEIYEDKDSARKDEIVALGGQTATGVNLFGAFYDRLKEIREYHRRHPLARVVDPTEEFDEMLKEEPHIEFSGEEAFGRYLDLHELYNLYINSKFGEPIEYSAFLDIFSQFHKVPRHLKLTRQYKDYLTHFLEYLISFFERTEPLQDLRRIFFKIETEFEELWADGKVPGWENKDLENGHIPSRESIIDLDYYSTVEELMEVGPEKLKEALAAQGLKVGGTLRQRTERLFLIKHTPLDQLDKKHFAKGTRTLQVNGGSIVSQQ-NSKKEIALMEIKLLRICEFLKEKIIQTKENIEKKQALTYEEMEAEREEEEVQGDSESDDDEQQIYNPLKLPMGWDGKPIPYWLYKLHGLGQELKCEICGNHSYWGRRAFERHFKEWRHQHGMRCLGIPNTKNFNEITSIQEAKELWEKIQEKQGVNKWRPDLEEEYEDKEGNIYNKKTYTDLQRQGLI
>BORYspha
MASTLLEVTRSAHEDVERLERLVVKDLQREPSSNRERLFQNHRVRSMIDSILTTTNKLVEVYEDKDNARRDEIAALGGQTASGTNVFSAFYDRLKEIREYHRRHPVARVVDATEEFEELLKEEPHLEFSGEEAFGRYLDMHELYNEYINSKFGEPIDYSAFLDTFSHTDKIPWNQKLTRQYRDYLEHVLEYLISFFERTEPLQDLGRIFAKVETEVEELWADDKVLGWENKGLENGNSSSQESVIDLDYYSTVEELTEVGPEKLKEALAALGLKTGGTIQQRAQRLFLTKHTPLEQLDKRHFSKGSHGSEQNGGAAVSHQIDSKKEIALMEAKVQRMCELLRETITQTKENVEKKQALTYEEMEAEREEEEIQADTESDDDEQQIYNPLKLPMGWDGKPIPYWLYKLHGLGQEFKCEICGNHSYWGRRAFERHFKEWRHQHGMRCLNIPNTKNFNEITSIQEAKELWEKIQARQGVHKWRPELEEEYEDREGNIYNKKTYTDLQRQGLI
>THELangu
MSSTLLEVTRSAHEDVERLERLVVKELQREPASNRDQLIQNHRVRNMIDSITRTTHKLVEIYEDNDSARRDEIAALGGQTATGVNLFGAFYDRLKEIREYHRRHPLARVIDPTEEFEEMLKEEPHIEFSGEEAFGRHLDLHELYNLYINSKFGEPMEYSTFLDTFSQFHKVPRHLKLSRQYKDYLAHFLEYLISFFERTEPLKDIGRIFFKIESEFEESWTDGKIPGWENKDMENGHLSAQESIIDLDYYSTVEELLEVGPEKLKEGLAAHGLKVGGTLQQRAERLFLIKHTPLDQLDKKHFAKGSSTLQVNGGSNFPQQ-NSKKEIALMEVKLLRLCEFVKEKIIQTKENIEKKQALTYEEMEAEREEEEVQADSESDDDEQQIYNPLKLPMGWDGKPIPYWLYKLHGLGQEFKCEICGNHSYWGRRAFERHFKEWRHQHGMRCLSIPNTKNFNEITSIQEAKELWEKIQEKQGVNKWRPDLEEEYEDKEGNIYNKKTYTDLQRQGLI
>PHALmode
MSSTLLEVTRSAHEDVERLERLIVKELQREPASNRDHLLQSHRVRNMIDTIISTSHKLVEIYEDNDNARKDEIAALGGQIASGVNLFGAFYDRLKEIREYHRRHPLARVIDPTEEFEELLKEEPHIEFSGEEAFGRYLDMHELYNEYINSKFGEPIEYSAFLDMFSQFHKVPRHLKLTRHYKDYLTHLLEYLISYFERTEPLKDLGRIFSKVESEFEDRWADGKIRGWENKDMDNGHVQSQESVIDLDYYSTIEEVMEVGPEKLREALGARGLKVGGTLQQRAERLFLTKHTPLDQLDKKHFAKGFRTSHQNGGSTVLQQ-NSQKEIAFLEAKLQRMCEFVMERIIQTKENVEKKQALTYEEMEAEREEEEVQADSESDDDERQIYNPLKLPMGWDGKPIPYWLYKLHGLGQEFKCEICGNHSYWGRRAFERHFKEWRHQHGMRCLGIPNTKNFNEITNIQEAKELWEKIQEKQGLNKWRPDLEEEYEDKEGNIYNKKTYTDLQRQGLI
>GOODpube
MSSTLLEVTRSAHEDVERLERLVVKELQREPASNRDHLFQNHRVRNMIDSVISTTHKLVEVYEDKDSARKDEIAALGGQTASGVNLFGAFYDRLKEIREYHRRHQLARVIDPTEEFEEMLKEEPHIEFSGEEAFGRYLDLHELYNLYINSKFGEPIEYSTFLDTFSQFHKFPRHLKLTKQYKDYLSHFLEYLISFFERTEPLQDLQRIFFKIESEFEELWADGKVPGWENKDLENGHVPSQESIIDLDYYSTVEELMEVGPEKLKEALAAQGLKVGGTLQQRAERLFLIKYTPLDKIDKKHFAKGSSTSQLNGGFILPQQ-NTIKEIALMEVKLLRICEFIKEKIIQTKENIEKKQALTYEEMEAEREEEEVQADSESDDDEQQIYNPLKLPMGWDGKPIPYWLYKLHGLGQELKCEICGNHSYWGRRAFERHFKEWRHQHGMRCLGIPNTKNFNEITSIQEAKELWEKIQEKQGVNKWRPDLEEEYEDKEGNIYNKKTYTDLQRQGLI
>CYMBensi
MSSTLLEVTRSAHEDVERIERLIVKELQREPASNRDHLYQNHRVRNMIDTIISTTHKLVDVYEDKDNARKDEIAALGGQTASGVNLFGAFYDRLKEIREYHRRHPLARVIDPTEEFEELLKEEPHIEFSGEEAFGRYLDLHELYNEYINSKFGEPIEYSAFLDTFSQFQKVPRHIKLTRQYKDYLTHLLEYLISYFERTEPLKDLGRIFSKVESEFEDRWADGKIPGWESRDMENGHIQSQESIIDLDYYSTVEELMEVGSEKLKEALGARGLKVGGTLQQRAERLFLTKHTPLDQLDKKHFAKGSRTSQQN-GSDVLQQ-NLMKEIALLEAKLQRMCEFLKERIVQTKENVEKKQALTYEEMEAEREEEEVQADSESDDDEQQIYNPLKLPMGWDGKPIPYWLYKLHGLGQEFKCEICGNHSYWGRRAFERHFKEWRHQHGMRCLGIPNTKNFNEITCIQEAKDLWEKIQEKQGVNKWRPDLEEEYEDKEGNIYNKKTYTDLQRQGLI
>CYPRbard
MSSTLLEVTRSAHEDVERLERLVAKEMQREPNSNRDRLLQSHRVRNMIDTVIGTSHKLVEIYEDKDNSRKDEIAALGGQTASGVNIFGSFYDRLKEIREYHRRHSLARVIDPTEEFEELLKEEPHIEFSGEEAFGRYLDLHELYNEYINSKFGDPIEYSTFLDTFSHFHKVPPHLKLTRQYKDYLEHLLEYLVLFFVRTEPLQDLGRIFSKVESEFEELWADCRISGWENKGSENGHV-SSEDIVDLDYYSTVEELMEVGPEKLKEALAARGLKVGGTLQQRTERLFLTKHTPLDQLDRKHFAKGSRTSAQNGGTADPQQYNSKKEIALMEAKLQRICEFLKERIIQTKENIEKKQALTYEEMEAEREEEEVQADTESDDEEQQIYNPLKLPMGWDGKPIPYWLYKLHGLGQEFKCEICGNHSYWGRRAFERHFKEWRHQHGMRCLGIPNTKNFNEITSIQEAKELWDKIQEKQGVNKWRPDLEEEYEDKEGNIYNKKTYTDLQRQGLI
>CREMappe
MSSTLLEVTRSSHEDVERLERLIVKELQREPTSNRDHLFQSHRVRNMIDTIISTTHKLVEVYEDKDNARKDEIAALGGQTQSGVNLFGAFYDRLKEIREYHRRHPLARVIDPTEEFEDLLKEEPHIEFSGEESFGRYLDFHELYNEYINSKFGEPIEYSAFLDTFFQFNKVPLHLKLSRQYKDYLTHLLEYLISFFERTQPLQDLGRILSKVESEFENRWADGKIPGWENKAMENGHVQSQESIIDLDYYSTVEELMEVGPEKLKEALGARGLKVGGTLQQRAERLFLTKHTPLGQLDKKLFAKGSRSSEQNGGSTVLHQ-NSMKEVALVEAKLQRMCELVKERVIQTKENVEKKQALTYDEMEAEREEEEVQADSESDDDEQQIYNPLKLPMGWDGKPIPYWLYKLHGLGQEFKCEICGNHSYWGRRAFERHFKEWRHQHGMRCLGIPNTKNFNEITSIQEAKELWEKIQEKQGVNKWRPDLEEEYEDREGNIYNKKTYTDLQRQGLI
>LIMOabor
MSSTLLEVTRSAHEDVERLERLVVKELQREPASSRDQLFKNHRVRNMIDSIIGTTHKLVEIYEDKDNSRKDEIAALGGQTASGVNLFGAFYDRLKEIREYHRRHPLARVIDPTEEFEEFLKEEPHIEFSGEEAFGRYLDIHELYNEYINSKFGEPIEYSAYLDTFSQFQKVARHLKLTRQYKDYLTHLLEYLISLFERTEPLQDLGRIFSKVESEFEELWADGKIPGWENKDQDNGHVLSQDSIIDLDYYSTVEELMEVGPEKLKEGLAARGLKVGGTLQQRAERLFLTKHTPLDQLGKKHFAKGAHTSQQNSGSSIPLQ-NLKKEIALMEAKLQRMCEFVKERIIQTKENIEKKQALTYEEMEAEREEEEVQADSESDDDEQQIYNPLKLPMGWDGKPIPYWLYKLHGLGQEFKCEICGNHSYWGRRAFERHFKEWRHQHGMRCLGIPNTKNFNEITSIQEAKELWEKIQEKQGLNKWRPDLEEEYEDKEGNIYNKKTYTDLQRQGLI
>DENDchryso
MSSTLLEVTRSAHEDVERLERLIVKELQREPASNRDHLFQSHRVRNMIDTLISTTHKLVEVYEDKDNARKDEIAALGGQTASGVNLFGAFYDRLKEIREYHRRHPLARVIDPTEEFEELLKEEPHIEFSGEEAFGRYLDMHELYNEYINSKFGEPVEYSAFLDTFSQFQKVPRHLKLTRQYKDYLTHLLEYLLSYFERTEPLQDLGRMFSKVESEFEELWADGKIPGWENKDMENGHVQSQESIIDLDYYSTVEELMEVGPEKLKEALGARGLKVGGTLQQRAERLFLMKHTPLDQLDKKHFGKGSRTSQENGGSIVLRK-NSMKEIALMEAKLQRMCEFFKERIIQTKENVEKKQALTYEEMEAEREEEEVQADSESDDDEQQIYNPLKLPMGWDGKPIPYWLYKLHGLGQEFKCEICGNHSYWGRRAFERHFKEWRHQHGMRCLGIPNTKNFNEITSIQEAKELWERIQEKQGLNKWRPDLEEEYEDKEGNIYNKKTYTDLQRQGLI
>CALAcreb
MSSTLLEVTRSAHEDVERLERLVVKELQREPASNRDHLLQNHRVRNMIDSIMKTTNKLVDIYEDRDCSRRDEIAALGGQTATGVNLFGAFYDRLKEIREYHRRHPLARVIDPTEEFEEMLKDEPHIEFSGEEAFGRYLDLHELYNLYINSKFGEPIEYSTFLDTFSQFNKFPRHLKLTRQYKDYLAHLLEYLISFFERTEPLKDIGRILFKIESEFEELWVEGKVSGWENRDLENGHVPAQESIIDLDYYSTVEELMEVGSEKLKEALAAQGLKVGGTLQQRAERLFLLKHIPLDKLDKKHFAKGSSTSQLNGGSIVPQQ-NSKKEIALMEVKLLRMCEFVKEKIVQTKENIEKKQALTYEEMEAEREEEEVQADSESDDDEQQIYNPLKLPMGWDGKPIPYWLYKLHGLGQELKCEICGNHSYWGRRAFERHFKEWRHQHGMRCLGIPNTKNFNEITSIQEAKELWEKIQEKQGVNKWRPDLEEEYEDKEGNIYNKKTYTDLQRQGLI
>CORYacti
MSSTLLEVTRSAHEDVERLERLVVKELQREPASNRDHLIQNHRVRSMIDSVTKTSHKLVEIYEDNDGARRDEIAALGGQTATGVNLFGAFYDRLKEIREYHRRHPLARVIDPTEEFEEMLKEEPHIEFSGEEAFGRYLDLHELYNLYINSKFGEPIEYSTFLDTFSQFHKFPRHLKLTRQYKDYLAHLLEYLISFFERTEPLKDLRRIFSKIESEFEEMWADGKVPGWENKDLENGYVPAQESIIDLGYYGSADELTEVGPEKLKEALAAQGLKAGGTLQQRAERLFLIKDTPLDQLDRKHFAKGSSTSQLNGGTLVPQQ-NSKKEIALMEVKLLRMCEFLKEKIIQTKENIEKKQALTYEEMEAEREEEEVQADSESDDDEQQIYNPLKLPMGWDGKPIPYWLYKLHGLGQELKCEICGNHSYWGRRAFERHFKEWRHQHGMRCLGIPNTKNFNEITSIQEAKELWEKIQEKQGVNKWRPDLEEEYEDKEGNIYNKKTYTDLQRQGLI
>CHILtrap
MSSTLLEVTRSAHEDVERLERLVVKELQREPATNRDQLIQSHRVRNMIDTIIRTTHKIVEIYEDNDSARKDEIAALGGQTATGVNLFGTFYDRLKEIREYHRRHPLARVIDPTEEFEEMLKEEPHIEFSGEEAFGRYLDLHELYNLYINSKFGEPIEYSTFLDIFSLIHKVPRHLKLSRQYKDYLSHFLEYLISFFERTEPLKDIGRIFSKIESEFEELWANGKVPGWENKDLENGHVPAQDSIIDLDYYSTIEELMEVGPDKLKEALAAHGLKVGGTFQQRAERLFLIKYTPLDKLDKKHFAKGSSTLQLNGGSTVPQQ-NSQKEIALMEVKLLRMCEFVKEKIIQTKENIEKKQALTYEEMEAEREEEEVQADSESDDDEQQIYNPLKLPMGWDGKPIPYWLYKLHGLGQEFKCEICGNHSYWGRRAFERHFKEWRHQHGMRCLSIPNTKNFNEITSIQEAKELWEKIQEKQGVNKWRPDLEEEYEDKEGNIYNKKTYTDLQRQGLI
>PLATclav
MSSTLLEVTRSAHEDVERLERLVVKELQRDPASNRDQLFQNHRVRNMIDSIITTTHKLVEIYDDKDSARKDEIVALGGQTASGVNLFGAFYDRLKEIREYHRRHPLARVVDPTEEFDEMLKEEPHIEFSGEEAFGRYLDLHELYNLYINSKFGEPIEYSAFLDIFSQFHKVPRHLKLTRQYKDYLAHFLEYLISFFERTEPLQDLRRIFFKIESEFEELWADGKVPGWENKDLENGHIPSRESIIDLDYYSTVEELMEVGPEKLKEALAAQGLKVGGTLRQRAERLFLIKHTPLDQLDKKHFAKGTHTLHVNGGSIVSQQ-NSKKEIALMEIKLLRICEFLKEKIIQTKENIEKKQALTYEEMEAEREEEEIQGDSESDDDEQQIYNPLKLPMGWDGKPIPYWLYKLHGLGQELKCEICGNHSYWGRRAFERHFKEWRHQHGMRCLGIPNTKNFNEITSIQEAKELWEKIQEKQGVNKWRPDLEEEYEDKEGNIYNKKTYTDLQRQGLI
>HABElong
MSSTLLEVTRSSHEDVERLERLVVKELQREPASNRDQLFQSHRVRNMIESIISTTHKLVDIYEDKDSARKDEIVALGGQTATGVNLFGAFYDRLKEIREYHRRHPLARVIDPTEEFDEMLKEEPHIEFSGEEAFGRHLDLHELYNLYINSKFGDPIEYSTFLDTFSQFHKVPRHLKLTRQYKDYLTHFLEYLISFFERTEPLQDLGRIFFKIESEFEELWAVGKVPGWENKDLENGHISSQESVIDLDYYSTVDELMEVGPEKLREALAAQGLKVGGTLQQRAERLFLLKHTLLDRLDKKHFAKGSRTLQLNGGSIVSQQ-NSKKEIALMETKLLRMCDLLKEKIIQTKENIEKKQALTYEEMEAEREEEEVQADSESDDDEQQIYNPLKLPMGWDGKPIPYWLYKLHGLGQELKCEICGNHSYWGRRAFERHFKEWRHQHGMRCLGIPNTKNFNEITSIQEAKELWEKIQEKQGVNKWRPDLEEEYEDKEGNIYNKKTYTDLQRQGLI
>NEUWmali
MSSTLLEVTRSAHEDAERLERLVVKELQREPASSRDRLIQNHRVRNMIHAIIGTTQKIIDIYEDKDSARKDEIAALGGQTASGTNVFSAFYDRLKEIRDYHRRHPLATVIDPTEEFEDMLKEEPYIEFSGEEAFGRYLDMHELYNEYINSKFGEPIEYSTFLDTFSQFHKISCNVKLTRQYRDYLEHLLEYFISFFDRTEPLQDLGKIFSKVESEFEEQLADGKMPGWENHYHENGQVLSRESIIDLDYYGTIEELMEVGPEKLKEALSAQGLKVGGTVQQRAERLFLVKHTPLEQLDKKHFAKGSRTPVQKSGIFVQQN-NARREIALMEAKLQRMCELLEEKIIQTKENVEKKQALTYEEMEAEREEEEVQADSESDDEEQQIYNPLKLPMGWDGKPIPYWLYKLHGLGQEFKCEICGNHSYWGRRAFERHFKEWRHQHGMRCLGIPNTKNFNEITSIQEAKELWEKIQEKQGVNKWRPDLEEEYEDKEGNIYNKKTYTDLQRQGLI
>VANIplan
MSSTLLEVTRSSHEDVERLERLVVKELQREVTSNRDRLLQNHRVRNMIDAIVGTTHKLVDIYEDKDNARKDEIAALGGQTASGTNVFSAFYDRLKEIREYHRRHPLARVIDPTEDFEEIVKEEPHVEFSGEEAFGRYLDMHELFNEFINSKFGEPVEYSAYLDTFSQFHKVSNQLKSSRQYKSYLEHLLEYLVSFFERTEPLQDLGRIFLKVESEFEDLWTDGKISGYENKGLENGHVSSQEHIIDLDYYSSIEELMEVGPEKLKEALAARGLKVGGTLKQRAERLFLTKHTPLDQLDKKHFAKGSLNLEQNGD-AVPQQ-NS-KEIALLEAKLQRMCELLKEKIIQTKENIEKKQAMTYEEMEAEREEEEVQADSESDDEEQQIYNPLKLPMGWDGKPIPYWLYKLHGLGQEFKCEICGNQSYWGRRAFERHFKEWRHQHGMRCLGIPNTKNFNEITSIQEAKELWEKIQEKQGLNKWRPDLEEEYEDKEGNIYNKKTYTDLQRQGLI
>CALAsini
MSSTLLEVTRSAHEDVERLERLIVKEFQRETASNRDHLFQSHRARNMIDTIISTTHKLVEIYEDKDSARKDEIAALGGQTASGVNLFGAFYERLKEIREYHRRHPLARVIDPTEEFEELLKEEPHIEFSGEESFGRYLDLHELYNEYINSKFGEPIEYSAFLDTFSQFHKVPRHLKLTRHYKDYLTHLLEYLLSYFERTEPLQDLGRIFSKVEFEFEERWADGKILGWENKDLENGHVQSHESIIDLDYYSTVEELMEVGPEKLKEDLGARGLKVGGTLQQRAERLFLTKHTPLDQLDKKHFAKGSCTSQHNGGLTVLQK-NSMKEIAFMEAKLQRMCEFVKERVIQTKENVEKKQALTYEEMEAEREEEEVQADSESDDDEQQIYNPLKLPMGWDGKPIPYWLYKLHGLGQEFKCEICGNHSYWGRRAFERHFKEWRHQHGMRCLGIPNTKNFNEITSIQEAKELWEKIQEKQGVNKWRPDLEEEYEDKEGNIYNKKTYTDLQRQGLI
>PAPHconc
M--SLLEVTRSAHEEVERLERLVAKEMQHEPASNRDRLLQSHRIRNMIDIIIRNSHKLVEIYEDKDNARKDEIAALGGQTASGVNIFGSFYDRLKEIREYHRRHPLAHVIDPTEEFEEMLKEEPHIEFSGEEGFGRCLDMHELYNEYINSKFGEPIEYSSFLDTFSQFNKVPPHLKLTRQYKDYLEHLLEYLVSFFVRTEPLQDLGRIFSKAVSEFEELWADGRISGWENRGSENGHV-LSEDVVDLDYYSTVEELMEVGTEKLKEALATKGLKVGGTLQQRAERLFLTKHTPLDQLDKKHFAKGTRTLAQNGGTTDLQQNSSKKEIALFEAKLQRICELLKERIIQTKENVEKKQALTYEEMEAEREEEEVQDDSESDDEEQQIYNPLKLPMGWDGKPIPYWLYKLHGLGQEFKCEICGNHSYWGRRAFERHFKEWRHQHGMRCLGIPNTKNFNEITSIQEAKELWEKIQVKQGVNKWRPDLEEEYEDKEGNIYNKKTYTDLQRQGLI
>CYMBmann
MSSTLLEVTRSAHEDVERIERLIVKELQREPASNRDHLYQNHRVRNMIDTIISTTHKLVDVYEDKDNARKDEIAALGGQTASGVNLFGAFYDRLKEIREYHRRHPLARVIDPTEEFEELLKEEPHIEFSGEEAFGRYLDMHELYNEYINSKFGEPIEYSAFLDTFSQFQKVPRHIKLTRQYKDYLTHLLEYLISYFERTEPLKDLGRIFSKVESEFEDRWADGKIPGWESRDMENGHILSQESIIDLDYYSTVEELMEVGSEKLKEALGAQGLKVGGTLQQRAERLFFTKHTPLDQLDKKHFSKGSRTSQQN-GSGVLQQ-NLMKEIALLEAKLQRMCEFLKERIVQTKENVEKKQALTYEEMEAEREEEEVQADSESDDDEQQIYNPLKLPMGWDGKPIPYWLYKLHGLGQEFKCEICGNHSYWGRRAFERHFKEWRHQHGMRCLGIPNTKNFNEITCIQEAKDLWEKIQEKQGVNKWRPDLEEEYEDKEGNIYNKKTYTDLQRQGLI
>OECEmacu
MSSTLLEVTRSAHEDVERLERLIVKELQREPASNRDHLFQSHRVRNMIDTIISTTNKLVEIYEDKDNARKDEIAALGGQTASGVNLFGTFYDRLKEIRDYHRRHPLARVIDPTEEFEELLKEEPHIEFSGEEAFGRYLDMHELYNEYINSKFGEPIEYSAFLDTFSQFHKIPRHLKLTRQCKDYLTHLLEYLISYFERTEPLKDIGRIFSKVESEFEDRWTDGKIPGWENKDMENGHIQSQESIIDLDYYSTVEELTEVGPEKLKEALGARGLKVGGTLQQRAERLFLTKHTPLDQLDKKHFAKGSHKSQQN-GSADLQH-HLMKEIALLEAKLQRMCELLKERIMQTKENVEKKQALTYEEMEAEREEEEVQADSESDDEEQQIYNPLKLPMGWDGKPIPYWLYKLHGLGQEFKCEICGNHSYWGRRAFERHFKEWRHQHGMRCLGIPNTKNFNEITCIQEAKDLWEKIQEKQGVHKWRPDLEEEYEDKEGNIYNKKTYTDLQRQGLI
>HEMIforr
----------------------------------------------MIDSISSTTHKLVEIYEDRDSARKDEIVALGGQTASGVNLFGAFYDRLKEIREYHRRHPLARVIDPTEEFDEMLKEEPHIEFSGEEAFGRYLDLHELYNLYINSKFGVHIEYSTFLDTFSQFHKVPRHLKLTRQYKDYLTHFLEYLISFFERTEPLQDLRRIFFKVESEFEELWADGKVSGWENKDLENGHIPSRESTIDLDYYSTVEELMEVGPEKLKEALAAHGLKVGGTLQQRAERLFLIKHTPLDQLDKKHFAKGSCTLQLNGGPIVSQQ-NSKKEIALMEIKLLRICDFVKEKIIQTKENIEKKQALTYEEMEAEREEEEVLGDSESDDDEQQIYNPLKLPMGWDGKPIPYWLYKLHGLGQELKCEICGNHSYWGRRAFERHFKEWRHQHGMRCLGIPNTKNFNEITSIQEAKELWEKIQEKQGVNKWRPDLEEEYEDKEGNIYNKKTYTDLQRQGLI
>DACThata
MSSTLLEVTRSAHEDVERLERLVVKELQRDPASNRDQLFQNHRVRNMIESMISTTHKLVEIYEDKDSARKDEIVALGGQTASGVNLFGAFYDRLKEIREYHRRHPLARVVDPTEEFDEMLKEEPHIEFSGEEAFGRYLDLHELYNLYINSKFGEPIEYSAFLDIFSQFHKVPRHLKLTRQYKDYLTHFLEYLISFFERTEPLQDLGRIFFKVESEFEELWADRKVPGWENKDLENGHIPSRESIIDLDYYSTVEELMEVGPEKLKEALAAQGLKVGGTLQQRAARLFLIKHTPLDQLDKKHFAKGTHTLQVNGGSIVSHQ-NSKKEIALMEIKLLRICEFLKEKIIQTKENIEKKQALTYEEMEAEREEEEVQGDSESDDDEQQIYNPLKLPMGWDGKPIPYWLYKLHGLGQELKCEICGNHSYWGRRAFERHFKEWRHQHGMRCLGIPNTKNFNEITSIQEAKELWEKIQEKQGVNKWRPDLEEEYEDKEGNIYNKKTYTDLQRQGLI
>GASTelat
MSSTLLEVTRSAHEDVERLERLIAKELQREPTSNRDRLLQNHRVRNMIDTVISTTHKLVGVYEDRDNARKDEISSLGGQTANGVNLFGAFYDRLKEIREYHRRHPLARVVDPTEEFEELLKEEPHIEFSGEEVFGRYLDMHELYNEYINSKFGEPVEYSAYLELFSLFHKVPRHLKLTRQYKDYLTHLLEYFISFFERTEPLQDLGRIFSKVESEFQELWAGGKISGWENKYLENGHVVSQESIIDLDYYSTVEELMEVGPEKLKEALGTRGLKVGGTLQQRAERLFLAKDTPLDQLDKKHFANGSHTTQQSGGAILLKQ-NLAKEIALMEAKLHRMCELVKERIIQTKENVEKKQALTYEEMEAEREEEEVQADSESDDDEQQIYNPLKLPMGWDGKPIPYWLYKLHGLGQEFKCEICGNHSYWGRRAFERHFKEWRHQHGMRCLSIPNTKNFNEITCIQEAKELWEKIQEKQGLNKWRPDLEEEYEDKEGNIYNKKTYTDLQRQGLI
>PHRAlind
M--SLLEVTRSAHEEVERLERLVSKEMQHEPASNRDRLLQSHRIRNMIDVIIGNSHKLVEIYEDKDNARKDEIAALGGQAVSGVNIFGSFYDRLKEIREYHRRHPLARVIDPTEEFEEMLKEEPHIEFSGEEAFGRCLDMHELYNEYINSKFGEPIEYSSFLDTFSQLDKVPPHLKLTRQYKDYLEHLLEYLVSFFVRTEPLQDLGRIFSKVVSEFEELWADGRIFGWENKSSENGHV-SSEDIVDLDYYSSVEELMEVGTEKLKEALAARGLKVGGTLKQRADRLFLTKHTPLDQLDKKHFAKGSRTLAQNGGTTDPQRNSSKKEIALIEAKLQRICEFLNERIMQTKENVEKKQALTYEEMEAEREEEEVQADSESDDEEQQIYNPLKLPMGWDGKPIPYWLYKLHGLGQEFKCEICGNHSYWGRRAFERHFKEWRHQHGMRCLGIPNTKNFNEITSIQEAKELWEKIQEKQGVNKWRPDLEEEYEDKEGNIYNKKTYTDLQRQGLI
