# Supplementary material for: Orchid Phylotranscriptomics: The Prospects of Repurposing Multi-Tissue Transcriptomes for Phylogenetic Analysis and Beyond
Source: Front Plant Sci. 2022 May 27;13:910362. doi: 10.3389/fpls.2022.910362 (PMC9196242; doi:10.3389/fpls.2022.910362)
Supplement: Supplementary file 4 [file Data_Sheet_3.zip › ortho_MSA/r1/OG0008751.fa]

>ANOEemei
----------------MAAEREGRL-KSSPEVI----DEE-DDRPMLSEHALQALNEFLDEQ------SSAA--FG--------NSGEVKLVAEDWRLSQFWYDRETAEKVAEEIINLRAFS--SSP--VACVACPTIYAYLKKI-APDIPVQLLEYDRRFEKYGSDYIYYDYNLPELLPLEL-RHAYKIIVADPPYLSKECLEKVTSTISYLAQGEEHYLLLLTGDVQEENAAKLLKVHPCGFRPQHSNKLGNEFRLFTNYDPGERLGAWEQIS--------------------------
>ANOEroxb
----------------MAAEREGSL-KSSPEVV----DEE-DDRPMLSEHALQALNEFLGEQ------SSAA--CG--------NSEEVRLVAEDWRLSQFWYDRETAEKVAEEIINLRAFS--SSP--VACVACPTIYAYLKKI-APDIPVQLLEYDRRFEKYGSDYIYYDYNLPELLPLEL-RHAYKIIVADPPYLSKECLEKVTSTISYLAQGEEHYLLLLTGDVQEENAAKLLKVHPCGFRPQHSNKLGNEFRLFTNYDPGERLGAWEQIS--------------------------
>APOSodor
----------------MAA-------GSATKDI----EED-DDEPTLSAHALQALKEFMSEQ------STAA--EG--------EPAEVRLMAEDWRLSQFWYDRETAVTIAEEIRRLSAST--FSP--VACVACPTIYAYLKKI-SPQIPVQLLEYDRRFEQYGRDYTIYDYNLPEELPTEF-RHAFRVVVADPPYLSKECLEKVAQTISYLAQEEDYYILLLTGEVQKERAAELLKVFPCGFRPQHSNKLGNEFRLFTSYDPAERLGCWE-----------------------------
>APOSshen
----------------MAA-------GSATKDI----EED-DDEPTLSAHALQALKEFMSEQ------STAA--EG--------EPAEVRLMAEDWRLSQFWYDQETAVTIAEEIRRLSAST--FSP--VACVACPTIYAYLKKI-SPQISVQLLEYDKRFEQYGRDYTIYDYNLPEELPTEF-RHAFRVVVADPPYLSKECLEKVAQTISYLAQEEDYYILLLTGEVQKERAAELLKVFPCGFRPQHSNKLGNEFRLFTSYDPAERLGCWE-----------------------------
>BLETstri
----------------MSGEQEERH-NPSPEVI----DED-DDPPMLSEHTLQALKEFIREQ------SSAT--GE--------SLDDVRLVAEDWRLSQFWYDPDTAETIAEEIKNLCAPT--SSP--VACVACPTIYAYLKKI-DPDIPVQLLEYDRRFEQYGSDYIFYDYNLPEELPPEL-EQAYKIIVADPPYLSKECLEKVAHTISYLAQREEHYLLLLTGEVQKESAAKLLKVYPCGFRPQHSNKLGNEFRLFTNYDPGEKLGGWERLRKL------------------------
>BORYspha
MRLLTPLRSRRKNSKKMSVEEEERL-NAASEEC----DED-DDPPLLSAAALEALREFISEQ------NSAR--TEAGEDGEGLEREEVRLVTEDWRLSQFWYDRETAMTIAGEIRNLSAST--SSP--IVCIACPTLYAYLKKI-DPSISAQLLEYDTRFEQYGSDFTFYDYNLPEELPPSL-KHSFRIVVADPPYLSQECLEKVAQSISFLACPQDSYLLLLTGAVQKERASELLNLHPCGFRPQHSNKLGNEFRLFTNYNPEDRLGGWEPFE--------------------------
>CALAcreb
----------------MTAEREERYGGSSPEIL----AGE-DDPPMLSHHSLQALREFLSEQ------NSPS--DG--------SSNEVSLVAEDWRLSQFWYDRNTAEIISGEIKNLWVST--HSP--VACVACPTVYAYLKKI-CPDIPVQLLEYDRRFEQYGSDYIFYDYNLPELLPQEL-RHAYKIIIADPPYLSKECLEKIADTISYLAQGVEYYLLLLTGEVQMENAAKLLKVYPCGFRPQHSNKLGNEFRLFTNYDPGERLGAWERLN--------------------------
>CALAplic
----------------MAAEREERYGGSSPEIL----AGE-DDPPTLSDHSLQALREFLSEQ------NSPT--DG--------SSNEVRLVTEDWRLSQFWYDRNTAEIISGEIKNLWVST--HSP--VACVACPTVYAYLKKI-CPDIPVQLLEYDRRFEQYGSDYIFYDYNLPELLPQEL-RHAYKIIIADPPYLSKECLEKIADTISYLAQGAEYYLLLLTGEVQMENAAKLLKVHPCGFRPQHSNKLGNEFRLFTNYDPGERLDAWERLN--------------------------
>CALAsini
----------------MSAKQEERR-NPWPDLI----DED-DDQPMLSKHTLQALKEFLNEQ------SSAT--GE--------SLKDVRLVAEDWRLSQFWYDRETAETIVEEIRNLYACT--PSP--VACVACPTICAYLKKI-DPDIPVQILEYDRRFEHYGSDYIFYDYNLPEELPPEL-GQAYKIIVADPPYLSKECLEKVAHTISFLAQREEHYLLLLTGEVQKESAAKLLKVYPCGFRPEHSNKLGNEFRLFTNYDPGERLGGWEGPKKL------------------------
>CALAtsoo
----------------MSAKQGERR-NPWPDVI----DED-DDQPMLSEHTLQALKEFLNEQ------SLAT--GE--------SLKDVRLVTEDWRLSQFWYDRETAETIVGEIRNLYAST--PSP--VACVACPTICAYLKKI-DPDIPVQILEYDRRFEHYGSDYIFYDYNLPEELPPEL-GQAYKVIVADPPYLSKECLEKVVHTISYLAQREEHYLLLLTGEVQKESAAKLLKVYPCGFRPEHSNKLGNEFRLFTNYDPGDRLGGWEGPKKL------------------------
>CALEmajo
----------------MAAEREERC-DSSPEAI----DGD-DDCPMLSEHALQALREFLSEQ------SAVT--GGSSDE----SSDEVRLVDEDWRLSQFWYDRKTAEVVSEEIRDLWLST--SSP--VACVACPTIYAYLKKI-CPDIPVHLLEYDKRFEQYGSDYIFYDYNLPELLPQEL-RHAYKIIVADPPYLSKECLEKVANTISYLAQGVEHYLLLLTGEVQTENAAELLKAYPCSFRPQHSKKLGNEFRLFTNYDPGERLGDWERPNQ-------------------------
>CEPHdama
----------------MASEREERH-NQSPEEI----DED-DDRPMLSEHALQALKEFLSEQ------SSAT--DG--------SSEEVKLVAEDWRLSQFWYDRETAETVAEEIRNLWAST--SSP--IACVACPTIYAYLKKI-NPDIPVQLLEYDRRFEQYGSDYIFYDYNLPEKLPPEA-RHAYKIVVADPPYLSKECLEKVAYTISYLAQGEEHYLLLLTGEVQKESAAELLKVYPCCFRPQHSSKLGNDFRLFTNYDPEERLGSWERLRKL------------------------
>CHILsemi
----------------MAPEREERY-DSSPEVI----DGE-EDRPMLSEHALQALKEFLSEQ------TTVN--GG--------SSDEVRLVAEDWRLSQFWYDRKTAEVVSEEIRDLWLST--SSP--VACVACPTIYAYLKKI-CPDIAVQLLEYDKRFEQYGNDYIFYDYNLPEVLPPEL-RHAYKIIVADPPYLSKECLKKVADTISYLAQGVEYYLLLLTGHVQTENAAELLEVHPCSFRPQHSNKLGNEFRLFTNYEPGARLGDWERPNQ-------------------------
>CHILtrap
----------------MAPEREERY-DSSPEVI----DGE-DDRPMLSEHALQALKEFLSEQ------STVN--GG--------SSDEVRLVAEDWRLSQFWYDRKTAEVVSEEISDLWLST--SSP--VACVACPTIYAYLKKI-CPDISVQLLEYDKRFEQYGNDYIFYDYNLPEVLPPEL-RHAYKIIVVDPPYLSKECLKKVADTISYLAQGVEYYLLLLTGHVQTENAAELLEVHPCSFRPQHSNKLGNEFRLFTNYEPGARLGVWERPNQ-------------------------
>CORYacti
----------------MAAQQEERH-NSLPEVI----DGE-DDRPMLSDHALQALKEFLSEH------SSLN--GG--------SSDEVRLVAEDWRLSQFWYDRKTAEVICEEIRNLWAST--SSP--VACVACPTIYAYLKKI-CPEIPVQLLEYDRRFEQYGSDYIFYDYNFPELLPAEL-RQAYKIIVVDPPYLSMECLEKVADTISYLSQGVEHYLLLLTGEVQMENAAKLLKVYPCGFRPQHCNKLGNEFRLFTNYDPGQRLGSWERLN--------------------------
>CREMappe
----------------MSG-GPERH-NPSPEVI----NEE-DDLPMLSEHTLQALKEFLSE-------SSAT--SE--------CLEGVKLAAEDWRLSQFWYDRDTAETIAEEIRKLFASC--PSP--VACVACPTIYAFLKKI-DPDIPVRLLEYDKRFEQYGSDYIFYDYNHPEELPPES-RQAYKIIIADPPYLSKECLEKVAHTISYLAQREEHYLLLMTGEVQKESAAKLLKVYSCGFRPQHFNKLGNEFRLFTNYDPGERLGGWE-----------------------------
>CRYPlept
----------------MAAKGEERY-TSSPEVT----DGD-DDRPILSDHALQALKEFLSEQ------SSLT--GG--------SSDEVRLVAEDWRLSQFWYDQNTAETVSDEIRNLWAST--SSP--VACVACPTIYAYLKKI-CPDIPVQLLEYDRRFEQYGSDYIFYDYNLPELLPPEL-KHAYKIIVADPPYLSKECLEKVAETISYLAQGVEHYLLLLTGEVQTENAAKLLKAYPCGFRPQHSNKLGNEFRLFTNYNPGDRLGAWEQLS--------------------------
>CYMBensi
----------------MSAEREERH-NPSPEEI----DED-DDRPMLSEHTLKALKEFLSQQ------NSAT--GE--------SLEDVRLIAEDWRLSQFWYDRNTAEMIAEEIRNLLASN--PSP--VACVACPTIYAYLKKI-DPDIPVQLLEYDRRFEQYGGDYIFYDYNLPEELPPEL-RQGYKIIVADPPYLSKECLEKVAHTISYLAHREEHYLLLLTGEVQKESAAELLKVNSCGFRPEHSNKLGNEFRLFTNYDPGERLGGWE-----------------------------
>CYMBmann
----------------MSDEREERH-NPSPEDI----DED-DDRPMLSEHTLKALKEFLSQQ------NSAT--GE--------SLEDVRLVAEDWRLSQFWYDRNTAEMIAEEIRNLLASS--PSP--VACIACPTIYAYLKKI-DPDIPVQLLEYDRRFEQYGSDYIFYDYNLPEELPPEL-RQGYKIIVADPPYLSKECLEKVAHTISYLAHREEHYLLLLTGEVQKESAAELLKVNACGFRPGHSNKLGNEFRLFTNYDPGERLGGWE-----------------------------
>CYPRbard
----------------MAAEGDESS-EPSSPAI----KED-DDHPMLSDHALQALKEFLSEQ------SSAT--GG--------SSEEVELVAEDWRMSQFWYDRETAETVVEEIRNLWRST-SSCS--VACVACPTICAYLKKY-EPEIPVQLLEYDKRFEQYGSDYIFYDYNLPEQLPPEL-RHAYKVVVVDPPYLSKECLEKVTQTISYLAQGEEHYLLLLTGEVQEESAAKLLKVYPCGFRPQHSNKLGNEFRLFTNYNPEDRLGGWERLHRYMEAMLMMGYMEAGNGKNAKHGKIN
>CYPRflav
----------------MDAEGDESS-EPSSPAI----KED-DDHPMLSDHALQALKEFLSEQ------SSAT--GE--------SSEEVKLVAEDWRMSQFWYDRETAETVVEEIRNIWRSS-SSCS--VACVACPTIYAYLNKY-EPEIPVQLLEHDKRFEQYGSDYIFYDYNLPEQLPPEL-RHAYKVVVVDPPYLSKECLEKVTQTISYLAQGEEHYLLLLTGEVQVESAAKFLKAYPCGFRPQHSNKLGNEFRLFTNYNPEERLGGWERLHRDSTS---------------------
>DACThata
----------------MAAEREERH-SSSPEVI----EED-DDRPALSDHALQALKEFLSEQ------SSAA--GG--------SSEEVRLVAEDWRLSQFWYDRETAEIVAKEIRNLWDST--SSP--VACVACPTIYAYLKKL-SPDIPVQLLEYDRRFEQYGSDYIFYDYNLPNQLPAEL-RHAYKIIVADPPYLSKECLEKVADTISYLAQGEEHFLLLLTGEVQRENAAGLLKAYPCGFRPQHSNKLGNEFRLFTNYDPGERLHAWEPLI--------------------------
>DENDchryso
----------------MSVEQEERH-NLSLEVM----DEE-DDYPTLSEHTLQALKEFLSEQ------SSAT--GE--------SLEDVRLVAEDWRLSQFWYDRDTAETIAEEIRNLFAST--RSP--VACVACPTLYAYLKKI-DPGIPVQLLEYDKRFEQYGSDYIFYDYNLPEELPPES-KQAYKIIVADPPYLSKECLEKVAQTISYLSQREEHYLLLLTGEVQKEVAAKLLKVYPCGFRPQHTNKLGNESR--------------------------------------------
>DENDnobi
----------------MSVEQEERH-NPSLEVM----DEE-DDYPTLSEHTLQALKEFLSEQ------SSAT--GE--------SLEDVGLVAEDWRLSQFWYDRHTAETIAEEIKNLFDST--RSP--VACVACPTIYAYLKKI-DPGIPVQLLEYDKRFEQYGSDYIFYDYNLPEELPPES-EHAYKIIVADPPYLSKECLEKVAHTISYLSQREELYLLLLTGEVQKEVAAKLLKAYPCGFRPQHTNKLGNEFRLFTNYDPGQRLGGWEQLRNL------------------------
>DIURorie
----------------MATKREERY-SSSPEVI----DGE-DDQPMLSDHALQALKEFLSEQ------SSLT--RG--------SSDDVRLLAEDWRLSQFWYDQKTAVIVSEEVRRLWVST--SSP--VACVACPTIYAYLKKI-CPDIPVQLLEYDKRFEQYGSDYIFYDYNLPELLPPEM-RCAYKIIVADPPYLSKECLEKVADTISYLAQGGQHYLLLLTGDVQKENAEKLLKAYPCGFRPQHSKKLGNEFRLFTNYDPGERLGAWDRLS--------------------------
>DRAKelas
---------------------------------------------MLSEHALQALKEFLSEQ------STAT--GV--------GSDEVRLVAEDWRLSQFWYDRKTAEVVSEEIRDLWLST--PSP--VACVACPTIYAYLKKL-CPDIPVQLLEYDRRFEQYGSDYIFYDYNFPELLPPEM-RHAYKIIVADPPYLSKECLEKVADTISFLAQGEEYYLLLLTGAVQAENAAELLKVHPCGFRPQHSNKLGNEFILFTNYEPGTRLGDREKPNQ-------------------------
>DRAKthyn
----------------MAAEREGRY-DPSPEVI----DVE-DDRPMLSEHALQALKEFLSEQ------STAT--GV--------GSDEVRLVAEDWRLSQFWYDRKTAEVVSEEIRDLWLST--PSS--VACVACPTIYAYLKKI-CPDIPVQLLEYDRRFEQYGSDYIFYDYNFPELLPPEL-RHAYKIIVADPPYLSKECLEKVADTISFLAEGAEHYLLLLTGAVQAENAAELLKVHPCGFRPQHSNKLGNEFRLFTNYEPGTRLGHREKPNQ-------------------------
>EPIDfulg
----------------MSAEQ-EKH-NPSPEVI----DED-DDHPVLSEHTLQALKEFLSEH------SSAT--SE--------SLEDVRLVAEDWRLSQFWYDRDTAETIAEEIRNLYVSS--PSP--VACVACPTIYAYLKKI-DPDIPVRLLEYDKRFEKYGRDYIFYDYNLPEELPPEL-GQAYKIIVADPPYLSKECLEKVAHTISYLAQREQHYLLLLTGEVQKDSAAELLKVHSCGFRPQHSNKLGNEFRLFTNYDPGERLGGRE-----------------------------
>EPIDpuni
----------------MSAEQ-EKH-NPSPEVI----DED-DDHPVLSEHTLQALKEFLSEH------RSAT--SE--------SLEDVRLVAEDWRLSQFWYDRDSAVKIAEEIRNLYVSS--PSP--VACVACPTIYAYLKKI-DPDIPVRLLEYDKRFEKYGSDYIFYDYNLPEEPPPEL-GQAYKIIVADPPYLSKECLEKVAHTISYLAQREEHYLLLLTGEVQKESAAELLKVHSCGFRPQHSNKLGNEFRLFTNYDPGERLGGRE-----------------------------
>EPIPhell
----------------MASEREERL-NQLPEEI----DED-DDRPMLSEHALQALKEFLSEQ------SSAT--HE--------SSEELKLVAEDWRLSQFWYDRETAETVAEEIRHLWAST--SSP--VACVACPTVYAYLKKI-DPDIPVQLLEYDRRFEQYGSDYIFYDYNLPEKLPPES-RHAYKIVVADPPYLSKECLEKIAYTISYLAQGEERYLLLLTGEVQKESAAKLFKVYPCCFRPQHSNKLGNDFRLFTNYDPGERLGGWERLRNLGFE-------------EINSS---
>EPIPpurp
----------------MVSEREERL-IQLPEEI----DED-DDRPMLSEHALQALKEFLSEQ------SSAT--HE--------SSEEVKLVAEDWRLSQFWYDRETAETVAEEIRHLWAST--SSP--VACVACPTVYAYLKKI-DPDIPVQLLEYDRRFEQYGSDYIFYDYNLPEKLPPES-RHAYKIVVADPPYLSKECLEKIAYTISYLAQGEERYLLLLTGEVQKESAAKLFKVYPCCFRPQHSNKLGNDFRLFTNYDPGERLGGWERLRNL------------------------
>ERYCcris
----------------MSTEHEEIR-NSSLEDT----EED-DEHPILSEHTLQALKEFLNQQ------NSAT--GE--------SSEDVRLVAEDWRLSQFWYDRNTAETIVKEIRNLHAFS--PSP--VACVSCPTIYAYLKKI-EPDIPVQLLEYDRRFEQYGGDYIFYDYNLPEELPPDL-RQAYKIIVVDPPYLSKECLEKVGHTISYLAQREEHYLLLLTGAVQKESAAKLLKVNSCSFRPQHSNKLGNEFRLFTNYDPGARLGGWE-----------------------------
>ERYCpuss
----------------MSIEHEEMC-NSSKEYT----EED-DEQPILSEHTLQALKDFFNQQ------NSVT--IE--------SSKDLNLLAEDWRLSQFWYDRNTAETIVKEIRNLHEFS--SSP--VVCVSCPTIYAYLKKI-EPDIPVQLLEYDRRFEQYGSDYIFYDYNLPEELPPEL-RQAYKIIVVDPPYLSKECLEKVGHTISYLAQREEHYLLLLTGAVQKESAAKLLKVNSCSFRPQHSNKLGNEFRLFTNYDPGARLGGWE-----------------------------
>GALEfabe
M-----------LPQTMATESEEGP-RPAGQAI----DE--DEQPVLSEHALQALKEFLDEQ------RSET--VA--------SSDEVQLIAEDWRLSQFWYNRETAEVIAEEIGHISASI--SSA--IACLSCPTIYAYLKKM-DPNIVVRLLEFDKRFERYGSDYVFYDYNLPEELPEQL-RHHFKIVVADPPYLSRECLEKVAQTISYLVQPEEHFLLLLTGEVQTEGVAKLLKAHPCGFRPQHSNKLGNEFRLFTNYDPGQRLGGWDPLK--------------------------
>GASTelat
----------------MSPAQNERY-NPSPEVI----DEH-DDNPVLSKHALQALKEFLTDQ------SSASVAGE--------GSEDVMLVPEDWRLSQFWYDRGTAETIAEEIRYLSAST--PAP--VACVACPTIYAYLKKI-DRDFPVQLLEYDRRFEHYGSDYIFYDYNLPEELPPES-RQAYKIIVADPPYLSEECLEKVAHAISYLAQREKHYMLLLTGEVQKEKAAELLNAYPCGFMPQHSHKLGNEFRLFTNYDPGERLGGWIGST--------------------------
>GOODfuma
----------------MAAEREGSR-KSPPEVI----DEE-DDRPILSDHAFQALNEFLSEQ------SSAA--CG--------NPEEVRLVAEDWRLSQFWYDRETAETVAEEIINLWAFT--SSP--VACVACPTIYAYLKKI-GPDIPVQLLEYDRRFEQYGSDYIYYDYNLPELLPPEL-RHAYKIIVADPPYLSKECLEKVTRTISYLARGEEHYLLLLTGNVQEENAAKLLKVHPCGFRPQHSNKLGNEFRLFTNYDPGERLGAWELLS--------------------------
>GOODpube
----------------MAAEREGSR-KSPPEVI----DEE-DDRPILSDHAFQALNEFLSEQ------SSGA--RG--------NTEEVRLVAEDWRLSQFWYDRETAETVAEEIINLRAFT--SSP--VACVACPTIYAYLKKI-GPDIPVQLLEYDGRFEQYGSDYIYYDYNLPELLPPEL-RHAYKIIVADPPYLSKECLEKVTSTISYLARGEEHYLLLLTGDVQEENAAKLLKVHPCGFRPQHSNKLGNEFRLFTNYDPGERLGAWELLS--------------------------
>GYMNdens
----------------MAAEREERH-GSSPEVI----EEEDDDRPALSDHALQALKEFLSEQ------SSAA--GG--------SSEEVRLVAEDWRLSQFWYDRETAEIVSKEIINLWASA--SSP--VACVACPTIYAYLKKL-SPDIPVQLLEYDRRFEQYGSDYIFYDYNLPKLLPTEL-RHAYKIIVVDPPYLSKECLEKVTDTISYLAQEEEHFLLLLTGEVQRENAASLLKAYPCGFRPQHSNKLGNEFRLFTNYDPGERLHAWEPLI--------------------------
>GYMNodor
----------------MAAEREERH-SSSPEVI----EEEDDDRPALSDHALQALREFLSEQ------SSAA--GG--------SSEEVRLVAEDWRLSQFWYDRDTAEIVSKEIRNLWASA--SSP--VACVACPTIYAYLKKL-SPDIPVQLLEYDRRFEQYGSDYIFYDYNLPKLLPTEL-RHAYKIIVVDPPYLSKECLEKVADTISYLAQEEEHFLLLLTGEVQRENAASLLKAYPCCFRPQHSNKLGNEFRLFTNYDPGERLHAWEPLI--------------------------
>HABElong
----------------MASEREERH-SSSPEVI--EEEEE-EDLPALSDHTLQALKEFLSEQ------SSAA--GG--------SCEDVRLVPEDWRLSQFWYDRETAELVVGEIRNLWASA--SSP--VACVACPTIYAYLKKI-SPDIPVQLLEYDRRFEQYGSDFIFYDYNIPELLPTEL-RHAYKIIVVDPPYLSKECLEKVADTISFLAQAEEHFLLLLTGEVQRENAANLLKAYPCGFRPRHSNKLGNEFRLFTNYDPGERLDAWERLL--------------------------
>HABEpant
----------------MASEREERH-SSSPEVI--EEEEE-EDLPALSDHTLQALKEFLSEQ------SSAA--GG--------SCEDVRLVPEDWRLSQFWYDRETAELVVGEIRNLWASA--SSP--VACVACPTIYAYLKKI-SPDIPVQLLEYDRRFEQYGSDFIFYDYNIPELLPTEL-RHAYKIIVVDPPYLSKECLEKVADTISFLAQAEEHFLLLLTGEVQRENAANLLKAYPCGFRPRHSNKLGNEFRLFTNYDPGERLDAWERLL--------------------------
>HAEMdisc
----------------MAAEREGSL-KSSPEIN----DEE-DDRPILSERALQALNEFLGEQ------SSAA--CG--------NSEEVRLVAEDWRLSQFWYDRETAETVAEEIIKLWAFA--SSP--VACVACPTIYAYLKKI-GPDIPVQLLEYDRRFEQYGSDYIYYDYNLPELLPLEL-RHAYKIIVADPPYLSKECLEKVTSTVSYLAQGDEHYLLLLTGDVQEENAAKLLKVRPCGFRPQHSNKLGNEFRLFTNYDPGERLGAWEQMS--------------------------
>HEMIforr
----------------------ERH-SSSPEVI----DEE-DDLPALSDHALQALTEFLSEQ------SSAA--GG--------SSEEVRLVAEDWRLSQFWYDRETAEIVSKEIINLWASA--SSP--VACVACPTIYAYLKKL-SPDIPVQLLEYDRRFEQYGSDYIFYDYNLPKLLPTEL-RHAYKIIVVDPPYLSKECLEKVADTISYLAQGEEHFLLLLTGEVQRENAANLLKAYPCGFRPQHSNKLGNEFRLFTNYDPGERLQAWERQLF-------------------------
>HYPOheme
M--------------KMSADEEEERVNPPLENG-GEDDDD-DDPPLLSAHALEALREFLSEQ------SS----GGVGGEG---SDSEVRLVDEDWRLSQFWYDRETAETIAEEIRTLSANS--PSPSLVACIACPTLYAYLKKI-DPNIQVQLFEFDNRFQQYGSDFTYYDYNLPEELPPSL-KHAFKVVVADPPYLSKECLEKVAQTIMFLANPQDSYLLLLTGAVQTERAAELLNLHPCGFRPQHSNKLGNEFRLFTNYNPAERLGGWILLD--------------------------
>LANAlana
----------------MSAEEEARL-NHA--------AED-DDPPLLSAQALEALREFLSEQ------SSGG--RGGGEE----GSEEVSLVEEDWRLSQFWYDRKTAETVAEEIRSLSAST--SSP--VACVACPTLYAYLKNI-DPNVQAQLLEFDKRFEQYGSDFTYYDYNFPVELPSAL-RHAFKVVVADPPYLSKECLEKVAQTISFLAHPQDSYLLLLTGAMQMERAAELLDLHPCGFRPQHSNKLGNEFRLFTNYDPAERLGGWEQVV--------------------------
>LECAnigr
----------------MASESEETL-GPAAQVM----DEE-GDEPVLSEHALQALKEFLNEQ------SLET--VP--------SSEGVNLMAEDWKLSQFWYNRETAETIVEEIRNISSSA--YSP--VACVACPTIYAYLKKI-IPDIPARLLEYDKRFAQYGSDYVFYDYNLPEELPEQM-RHAFRIVVVDPPYLSKECLEKVTQTVSYLIQPEEHFLLLLTGEVQMENATKLLKVHPCGFRPQHSNKLGNEFRFYTNYDPGDRLGGWDRLV--------------------------
>LIMOabor
-------------PKSMASVRED---NPLPEEI----DED-DDRPILSEHALQALKEFLREQ------SSET--DG--------SSEEVKLVAEDWRLSQFWYDRETAETVAEEIRNLWAST--SSP--VACVACPTIYAYLKK-------------DKRV--------------------------------------------------------------------------------------------SDVRDINNH---------------------------------------
>MASDpict
----------------MSSEQ-ETH-NPSPNFIDDEEEEE-EDHLTLSEHTLQALKEFLSEQ------NSSS--RE--------ILEDVRLVAEDWRLSQFWYDEDTAKTIANEVRSLFASN--PSP--VACVACPTIYAYLKKI-HPDIPARLLEYDRRFEQYGSDYIFYDYNLPEELPVDS-RQAYKIIVVDPPYLSKECLEKVAHTISYLAQREEHYLLLLTGEVQKENARELLKVYSCGFRPQHAKKLGNEFRLFTNYDPGERLGGWELLEENC-----------------------
>MEXIxero
----------------MAAEWEESS-EPSSPTI----KED-HDHPMLSDRALQALQEFLSEQ------SSAT--GG--------SSEEVKLVSEDWRLSQFWYDRETAETVADEIENLWRST-SSSS--VACVACPTIYAYLRKY-EPEIPVQLLEYDKRFEQYGGDYIFYDYNLPEELPSEL-RHAYNVIVADPPYLSKECLEKVTQTISYLAKGEKHYLLLLTGEVQQESAAKLLKAYPCGFRPQHSNKLGNEFRLFTNYNPGGRLGGWERLHMES-----------------------
>MICRparv
----------------MAAQREPRY-NLSPETI----EGE-EDRPILSDHALKALKEFLSEQ------RPLT--GG--------SSNEVQLVAEDWRLSQFWYDRKTAEVVTEEIRNLWAST--SSP--VACVACPTIYAYLKKI-CPDIPVQLLEYDKRFEQYGSDYIFYDYNLPELLPTEL-RRAYKIIVADPPYLSKECLEKVADTIYYLAQGGEHYLLLLTGEVQMENAAKLLNAYPCGFRPQHSNKLGNEFRLFTNYDPGERLGAWEKQG--------------------------
>MOLIcapi
M--------------KMSAEEEEDRANPQPENG-G--EDD-DDPPLLSAQALEALREFLSEQ------SSGG--GGGGGEG---SDSEVRLIDEDWRLSQFWYDRETAETIAEEIRTLSASSPSPSP--VACIACPTLYVYLKKI-DPNIQVQLLEFDKRFQQYGSDFTYYDYNLPEELPPSL-KHAFRVVVADPPYLSKECLEKVAQTITFLANPQDSYLLLLTGAVQTERAAELLNLHPCGFRPQHSNKLGNEFSLFTNYNPAERLGGWILLD--------------------------
>NEUWmali
-----------------AA-------GSASKAI----VAD-DDEPTLSAHAFQALKEFISEQ------STAA--EG--------DPEEVRLVAEDWRLSQFWYDRETAETIAEEITRLSAST--SSP--VACVACPTIYAYLKKI-VPEIPVQLFEYDRRFEQYGRDYTFYDYNLPEELPTEL-RHAYRIVVADPPYLSKECLEKVAQTISHLAQEEDYYILLLTGEVQKERAAELLKVLPCGFRPQHSNKLGNEFRLFTNYDPGERLGCWECVE--------------------------
>NEUWzoll
----------------MAA-------GSASKGI----VAD-DDEPTLSAHAFQALKEFVSEQ------STAA--EG--------DPEEVRLVAEDWRLSQFWYDRETAETIAEEITRLSAST--SSL--VACVACPTIYVYLKKI-VPEIPVQLLEYDRRFEQYGRDYTFYDYNHPEELQTEL-RHAYRIVVADPPYLSKECLEKVAQTISYLAQEEDYYILLLTGEVQKERAAELLKVLPCGFRPQHSNKLGNEFRLFTNYDPGERLGCWERVE--------------------------
>OECEmacu
----------------MSAEQQERH-NPSPEDI----DED-DDHPMLSEHTLQALKEFLSQR------NSAT--GE--------SLEDVRLVAEDWRLSQFWYDRNTAETIVKEIRNLHAYR--SSP--VACIACPTIYAYLKKN-DPDIPAKLLEYDRRFEQYGGDYIFYDYNLPEELSPEL-RQAYKIIVADPPYLSKECLEKVAQTISYLSEKEEHYLLLLTGAVQKESAAKLLKVNSCGFRPQHSNKLGNEFRLFTNYDPGERLSGWE-----------------------------
>OPHRgarg
----------------MIAEQEEKH-NSSPEVT----EED-DDRPALSDHALQALKEFLSEQ------SSPA--GG--------SSEEVRLVAEDWRLSQFWYDRDTAETVTNEIRYLWDSS--SSP--VACVACPTIYAYLKKL-NPDIPVHILEYDRRFEQYGSDYIFYDYNVPKLLPTEL-RHAYKIIVVDPPYLSKECLEKVADTISYLAQGEEHFLLLLTGEVQRENAANLLKAYPCGFRPQHSNKLGNEFRLFTNYDPGERLLAWDQHI--------------------------
>OPHRsphe
----------------MIAEQEEKH-NSSPEVT----EED-DDRPALSDHALQALKEFLSEQ------SSPA--GS--------SSEEVRLVAEDWRLSQFWYDRDTAETVAKEIRYLWDSA--SSP--VACIACPTIYAYLKKL-SPDIPVQLLEYDRRFEQYGSDYIFYDYNVPKLLPTEL-RHAYKIIVVDPPYLSKECLEKVADTISYLAQGEEHFLLLLTGEVQRENAANLLKAYPCGFRPQHSNKLGNEFRLFTNYDPGERLLAWDRHI--------------------------
>ORCHital
----------------MAAEQEEMH-SSSPEVI----DEE-DDLPALSDHALQALREFLSEQ------SSAA--GG--------SSEEVRLVAEDWRLSQFWYDRETAEIVAKEIGILWASA--PSP--VACVACPTIYAYLKKL-SPDIPVQLLEYDRRFEQYGSDYIFYDYNLPKQLPAEL-QHAYQIIVVDPPYLSKECLEKVADTISYLAQGEEHFLLLLTGEVQRENAAGLLKAYPCGFRPQHSNKLGNEFRLFTNYDPGERLHAWEPLI--------------------------
>PAPHconc
---------------------------------------------MLSEHALHALQEFLSEQ------CSAT--EG--------GSEEVKLVAEDWRLSQFWYDRETAETVSEEIRNLWRSA-SSSS--VACVACPTIYAYLKKY-EPEIPVQLLEYDKRFEQYGGDYIFYNYNLSEELPPEL-RHAYKVVVADPPYLSKECLEKVTQTISYLAQEEEHYLLLLTGEVQQESAAKLLKAYPCGFRPQHSNKLGNEFRLFTNYNPEGRLGGWERLHAES-----------------------
>PAPHhirs
MNCRY---TGSRFTKTMAAEWEESS-EPSSPAI----KED-DDHPMLSEHALHALQEFLSEQ------CSVT--EG--------RSEEVKLVAEDWRLSQFWYDRETAETVSDEIRNLWRST-SSSS--VACVACPTIYAYLKKY-EPEIPVQLLEYDKRFEQYGSDYIFYDYNLPKDLPPEL-RHAYKVVVADPPYLSKECLEKVTQTISYLAQEEEHYLLLLTGEVQQESAAKLLKAYPCGFRPQHSNKLGNEFRLFTNYNPEGRLGGWERLHTES-----------------------
>PHAIflav
----------------MSAKQEERR-SQWPDVI----DED-DDQPILSEYTLQALKEFLNER------SSAT--GE--------SLKDVRLVAEDWRLSQFWYDRETAETIVEEIRNLYAST--PSP--VACVACPTICAYLTKI-DPDIPVQLLEYDRRFKHYGSDYIFYDYNLPEELPPEL-GQTYKIIVADPPYLSKECLEKVVHTISYLAQREEHYLLLLTGEVQKESAAQLLKVYPCGFRPEHSNKLGNEFRLFTNYDPGDRLGGWEGPKKL------------------------
>PHAItank
----------------MSAKQEERR-NPWPDVI----DED-DDQPMLSEHTLQALKEFLNEQ------SSAA--GE--------SLKDVRLVAEDWRLSQFWYNRETAETIVEEIRNLYAST--PSP--VACVACPTICAYLKKI-DPDIPVQLLEYDRRFEHYGSDYIFYDYNLPEELPPEL-GQAYKIIVADPPYLSKECLEKVVHTISYLAQREEHYLLLLTGEMQKESAAKLLKVYPCGFRPEHSNKLGNEFRFFTNYDPGERLGGWEGPKKL------------------------
>PHALcorn
----------------MSAEQEEMH-NPSLEVI----DED-DDQPSLSQHTLEALKEFLCEQ------SSGA--GE--------SLGDVRLVAEDWRLSQFWYDRDTAETIAEEIRNLSSSS--RSP--VACIACPTIYAYLKKI-DPNISVQLLEYDRRFEQYGSDYIFYDYNLPEELPSEL-GRAYQIIVADPPYLSKECLEKVVQTIFYLAQREEYYLLLLTGEVQKESAAKLLMAYSCGFRPQHSNKLGNEFRLFTNYDPGERLGGWELQRKL------------------------
>PHALmode
----------------MSAEQEEMH-NPSLEVI----DED-DDQPSLSQHTLEALKEFLCEQ------SSGA--GE--------SLGDVRLVAEDWRLSQFWYDRDTAETIAEEIRNLSSSS--RSP--VACIACPTIYAYLKKI-DPNISVQLLEYDRRFEQYGSDYIFYDYNLPEELPSEL-GRAYQIIVADPPYLSKECLEKVVQTISYLAQREEYYLLLLTGEVQKESAAKLLKAYSCGFRPQHSNKLGNEFRLFTNYDPGERLGGWEWQRKL------------------------
>PHRAlind
----------------MAAEWEESS-EPSSPAI----KED-DDHPMLSDHAIQALQEFLSEQ------SSAT--GG--------SSEEVKLVAEDWRLSQFWYDRETAQTVSEEIRNLLRST-SSSS--IACVACPTIYAYLKKY-EPEIPVQLLEYDKRFEQYGSDFIFYDYNLPEELPLEL-RHAYKVVVADPPYLSKECLEKVTQTISYLAQEEEHYLLLLTGEVQQESASKLLKAYPCGFRPQHSNKLGNEFRLFTNYNPEGRLGGWERPHTES-----------------------
>PLATclav
----------------MAAEWEERH-SSSPEVI----AEE-DDRPALSDHALQALKEFLSEQ------SSAT--GG--------SSEEVRLVAEDWRLSQFWYDRETAEIVSKEIRNLWDSA--SSP--VACVACPTIYAYLKKL-SPDIPVQLLEYDRRFEQYGSDYIFYDYNLPKLLPTEL-RHAYKIIVVDPPYLSKECLEKVADTISYLAQGEEHFLLLLTGEVQRENAAKLLKAYPCGFRPQHSNKLGNEFRLFTNYDPGERLHAWEPHI--------------------------
>PTERcurt
----------------MSAQREENH-KSSAELI----DEE-DDCPILSGHALQALKEFLSEQ------SSAT--VG--------TSEEVRLVAEDWRLSQFWYDRETAEIVADEIRNLYAST--SSS--IACVACPTIYAYLKKI-VPDIPVQLLEYDRRFEQYGSDYIYYDYNLPELLPPEL-RHAYKIIVADPPYLSMECLEKVTGTISYLAHGEEYCLLLLTGEVQKENAAKLLKVYPCGFRPQHSNKLGNEFRLFTNYDPGERLGSWERLS--------------------------
>RIMAelli
----------------MAAEREERY-NSSPEVI----DEE-DDRPMLSEHALQALKEFLSEQ------SSVT--GG--------SSDEVRLVAEDWRLSQFWYDRKTAEVVSEEIRDLWLST--SSP--VACVACPTIYAYLKKI-CPDIPVQLLEYDRRFEQYGSDYIFYDYNLPELLPPDL-KHAFKIIVADPPYLSKECMEKVADTISYLAQGVEHYLLLLTGEVQTENAAVLLKVHPCGFRPQHSNKLGNEFRLFTNYDPGERLGAWERPN--------------------------
>SELEaequ
M-------SRRRFPKTMAAEWEESS-GLSSQAI----KED-DDNPMLSDHALQALKEFLIEQ------SSAT--GG--------SSKEVKLVAEDWRLSQFWYDRETAETVAEEIRNLWRST-SSSS--VACVACPTIYAYLKKY-EPEIPVQLLEYDKRFEQYGSDFIFYDYNLPEDLPPEL-RYAYKVVVADPPYLSKECLEKVTQTISYLAQGEGHYLLLLTGEVQEESAAKLLKAYPCGFRPQHSNKLGNEFR--------------------------------------------
>SERAvome
----------------MAAEREDGH-SSSPEVI----EEE-EDRPALSDHALQALKEFLSEQ------SSAA--GG--------SSGEVRLVAEDWRLSQFWYDRETAEIVSKEIINLWNSA--SSP--VACVACPTIYAYLKKL-SPDIPVQLLEYDRRFEQYGSDYIFYDYNLPRLLPKEL-RHAYKIIVVDPPYLSKECLEKVTDTISYLAQGEEHFLLLLTGEVQSENAANLLKAYPCGFRPRHSNKLGNEFRLFTNYDPGERLLAWE-----------------------------
>THELangu
----------------MAAEREERH-NWSPEVI----DDE-DDLPILSEHALQALKEFLGEQNSKNYESSVT--DG--------SSDEVRLVAEDWRLSQFWYDRKTAEVVSEEIRNLWLST--SSP--IACVACPTIYAYLKKS-CPDIPVQLFEYDRRFEQYGSDYIFYDYNFPELLPPEL-RHAYKIIVADPPYLSKECLEKVVDTISYLAEEVEHHLLLLTGEVQTENAAKLLKAYPCGFRPQHSNKLGNEFRLFINYDPGERLGAWERINYLATF----------DGPDIGSDRI-
>VANIplan
----------------MAAESNERP-RPAEEAI----DED-DDQPMLSEHALQALKEFLNEQ------NLET--LA--------SSEEVELIAEDWRLSQFWYNRETAETIVEEIGRIFAST--SSA--VACVACPTIYAYLKKI-KPNIPVWLLEYDKRFEQYGSDYVFYDYNLSEELPDQL-RHSFKIVVADPPYLSKECLDKVAQTISYLAQPEEHFLLLLTGAVQTEAAAELLKVYPCGFRPQHSNKLGNEFRLFTNYDPEQRLGGWDHPQ--------------------------
>EPIPaphy
----------------MSAEEERSH-KPSPDIN----FED-DDYPALSEHALQALKEFLSEQ------CSET--DD--------SSQDVSLMAEDWRLSQFWYDRDTAETIAEEVRGLCASN--PSP--VACVSCPTIYAYLKKN-VPDISVHLLEYDKRFEQYGSDYIFYDYNSPKELPSEL-GHAYKIVVVDPPYLSEECLEKVALTISYLAQGEEHYLLLLTGEVQKERAAKLLKAHPCGFRPQHSNKLGNEFRLFTNYDPGERLGGWE-----------------------------
