# Supplementary material for: Orchid Phylotranscriptomics: The Prospects of Repurposing Multi-Tissue Transcriptomes for Phylogenetic Analysis and Beyond
Source: Front Plant Sci. 2022 May 27;13:910362. doi: 10.3389/fpls.2022.910362 (PMC9196242; doi:10.3389/fpls.2022.910362)
Supplement: Supplementary file 4 [file Data_Sheet_3.zip › ortho_MSA/r1/OG0009039.fa]

>ANOEemei
----------------------------------------------------------------------------MVIMR-SS-LFLRG----------FFIASP-I-----------PRTG-KIFQAIPP-LCSVALNG-RIRCVASE--TGE---GRQKMSARLSMMHKVLQEAEERSRSAGSNSTTKVTLDHVTVNFARSGGPGGQNVNKVNTKVDMRFNIKNAHWLDERIKEKILQMEKNRINKDGELVISSTKTRSQKDNIEDALAKLQ-------------EIIDAASYVPPPPSEEQKKRIQKFAAIGEQKRMQ------NKKILSNKKAIRRT-RDGWN
>ANOEroxb
----------------------------------------------------------------------------MVIMR-SS-LFLRG----------FFIASS-I-----------PRTG-KMFLAMPP-LCSVASNG-RIRCVASE--TGE---EGQKMSARLSMMHKVLQEAEERSRSAGSNSTTKVTLDHVTVNFARSGGPGGQNVNKVNTKVDMRFNIKNAHWLDERIKEKILQMEKNRINKDGELVISSTKTRSQKDNIEDALAKLQ-------------EIIDAASYVPPPPSEEQKKRIQKFAAIGEQKRMQ------NKKILSNKKAIRRT-RDGWN
>APOSodor
----------------------------------------------------------------------------MAVMR-SG-LLLRG----------FFHASP-L-----------PGIH-RNALALPP-LGAETAIG-RIRCAGSE--PGD---RGQKVSSRLSMMQQVLQEAEERARSAGSEPTPKITLDHVTVNFARSGGPGGQNVNKVNTKVDMRFNVKDAHWLGERVRERILQMEKNRINKDGELVISSTKTRTQKGNIEDALTKLQ-------------EIIDAASYVPPPPSEEQKKRIQKLAAIGEQKRIQ------NKKALSQKKAIRRS-RDSWD
>APOSshen
----------------------------------------------------------------------------MAVMR-SG-LLLRG----------FFHASP-L-----------PGIH-RNAVALPP-LRAETAIG-RVRCAGSE--PGD---RGQKVSSRLSMMQQVLQEAEERARSAGSEPTPKITLDHVTVNFARSGGPGGQNVNKVNTKVDMRFNVKDAHWLGERVRERILQMEKNRINKDGELVISSTKTRTQKGNIEDALTKLQ-------------EIIDAASYVPPPPSEEQKKRIQKLAAIGEQKRIQ------NKKALSQKKAIRRS-RDSWD
>BLETstri
----------------------------------------------------------------------------MASIR-SS-LLLRG----------FFFASP-I-----------QRIG-RRIIGLPP-SLAEMSHG-RIRCVASE--SGE---GGQKMSARLSMMHQVLQEAEERARYAGSETTPKVTLDHVTVNFARSGGPGGQNVNKVNTKVDMRFNVKNAHWLGERVREKILQMEKNRINKEGELVISSTKTRTQKGNIEDALAKLQ-------------EIIDSASYVPPPPSEEQKKRIQKLAAIEEQKRMQ------SKRALSQKKAIRRT-RDSWD
>BORYspha
----------------------------------------------------------------------------MASIR-SS-LLLRE----------IFHISP-L-----------PRLL-GQRMPTMT-MCARIGVG-RIRCAVSE--SGD---RGQKISSRLSKMQQILQDAEERALSAGSGPVPKITLDHVTVSYARSGGPGGQNVNKVNTKVDMRFNVNHAHWLSERVREKILQMEKNRINKDGEIVISSTKTRTQKGNIEDALEKLQ-------------AIIDAASYVPPPPSEEQKKKIQKLAAIGEQKRIQ------NKKALSQKKSIRRN-RESWD
>CALAcreb
----------------------------------------------------------------------------MASIV------SRV----------FFISFP-T-----------ARIG-RSFLAFPP-LHPVTAHW-KLRCSCSG--SGE---GAQKVSARLSMMHQVLQEAEERARSAGSIPAPKVTLEHVTVNFARSGGPGGQNVNKVNTKVDMRFNVKNARWLGERIKEKILQMEKNRINKDGELVISSTKTRSQKGNVEDALSKLQ-------------EIIDAASYVPPPPSEEQKKRIEKLAATGEKKRMH------NKRELSQKKTIRRA-KGSWD
>CALAplic
----------------------------------------------------------------------------MASIV------SRV----------FFSSFP-T-----------ARIG-RSFLALRP-LHPVTAHW-KVRCSCSG--SGE---GAQKVSARLSMMHQVLQEAEERARSAGSIPAPKVTLEHVTVNFARSGGPGGQNVNKVNTKVDMRFNVKNARWLGERIKEKILQMEKNRINKDGELVISSTKTRSQKGNVEDALSKLQ-------------------------------------------------------------------------
>CALAsini
----------------------------------------------------------------------------MSSIR-TS-LPLRG----------LFLASP-I-----------SRIA-SRILSFPP-WRADISHG-RIRCVASE--SGE---GGQKVSSRLSMMQQVLREAEELARYAGSETTQKVTLDHVTVNFARSGGPGGQNVNKVNTKVDMRFNVKNAHWLGERVREKILQIEKNRINKDGELVISSTKTRTQKGNIEDALAKLQ-------------EIIDSASYVPPPPSEEQKKRIQKLAAIEEQKRMQ------NKRALSQKKAIRRT-KDSWD
>CALAtsoo
----------------------------------------------------------------------------MSSIR-TS-LSLRG----------LFLASP-I-----------PRIA-SRILSFPP-WRADISHG-RIRCVASE--SGE---GGQKVSSRLSMMQEVLREAEELARYAGSETTQKVTLDHVTVNFARSGGPGGQNVNKVNTKVDMRFNVKNAHWLGERVREKILQIEKNRINKNGELVISSTKTRTQKGNIEDALEKLQ-------------EIIDSASYVPPPPSEEQKKRIQKLAAIEEQKRMQ------NKRALSQKKAIRRT-RDSWD
>CALEmajo
----------------------------------------------------------------------------MASMR-SS-LFLHG----------FLTAFS-M-----------PRIG-RRVLFSPL-LRNETAHV-RIRCVASG--SGE---GG-KASSRLSMMQQVLQEAEERARFVGANPVPKVTLDHVTVNFARSGGPGGQNVNKVNTKVDMRFNVRNAHWLDERIKEKILQMEKNRINKTGELVISSTKTRTQKGNIEDALSKLQ-------------EIIDAASYVPPPPSEEQKKRIQKLAAIGEQKRMQ------SKRELSHKKAIRRN-RGSWD
>CEPHdama
----------------------------------------------------------------------------MASIC-SS-ILLRG----------LFHASP-L-----------PGIG-RRILVLPM-SRAGIAHA-RIRCAASE--SGE---GGQKVSARLSMMQQVLQEAEERARYAGSEPTPKVTLDHVTVNFARSGGPGGQNVNKVNTKVDMRFNVKKAHWLGERVREKILQMEKNRINKDGELVISSTKTRTQKGNIEDALAKLQ-------------EIVDAASYVPPPPSEEQKKNRSKNCVLKTFIQLKYLIQFPSTSCRGLQDFQHRN-GEVTI
>CHILsemi
----------------------------------------------------------------------------MASIR-SS-LFLHG----------FFKAFH-T-----------PRIG-RRVLSLPL-LRIETTHG-GIRCVASG--SGE---GGQ-TSSRLSMMQQVLQEAEERARSAGSNPVPKVTLDYVTVNFARCGGPGGQNVNKVNTKVDMRFNVRNAHWLDERIKEKILQMEKNRINKNGELVISSTKTRTQKGNIEDALSKLQ-------------EIIDAASYVPPPPSEEQKKRIQKLAAIGEQKRMQ------SKRELSQKKAIRRN-RDSWD
>CHILtrap
----------------------------------------------------------------------------MASIR-SS-LFLHG----------FFKAFP-M-----------PRIG-RRVLSLPL-LRIETTHG-GIRCVASG--SGE---GGQ-TSARLSMMQQVLQEAEERARSAGSNPVPKVTLDYVTVNFARCGGPGGQNVNKVNTKVDMRFNVRNAHWLDERIKEKILQMEKNRINKNGELVISSTKTRTQKGNIEDALSKLQ-------------EIIDAASYVPPPPSEEQKKRIQKLAAIGEQKRMQ------SKRELSQKKAIRRN-RDSWD
>CORYacti
----------------------------------------------------------------------------MLSMR-SS-LFLRG----------FFYASP-T-----------STVG-RKFIAFPP-LRSETTHL-RIRCAASE--SGE---GAHKVSARLSMMQQVLMEAEERARSAGSNAAPKVTLENVTVSFARSGGPGGQNVNKVNTKVDMRFNVKNAHWLGERIKEKILQMEKNRVNKDGDLVISSTKTRTQKGNIEDALSKLQ-------------EIIDAASYVPPPPSEEQKKRIQKLAAIGEQKRMQ------NKRELSQKKAIRRT-RGSWD
>CREMappe
------------MRHYSTVNIR---------------LT-PSLSYFILYNNFALQF---RA--------EPKNLAAMASIR-SI-LFLRG----------LFLVSP-I-----------PKIG-RRIQAFPP-LRAEIAHG-RIRCVASE--SGE---GGQKMSARLSMMQQVLQEAEERARDAGSEPKPKVTLDHVNVNFARSGGPGGQNVNKVNTKVDMRFNVKNARWLSERVREKIIQMEKNRINKDGELVVSSTKTRTQKGNIEDALAKLQ-------------EIIDSASYVPPPPSQEQKKRIQKLAAIEEQKRMQ------SKRALSQKKAIRRT-RDGWD
>CRYPlept
----------------------------------------------------------------------------MTSIH-SS-LFLHG----------FFNVFP-I-----------PRIG-GRFFALPR-LAAETAHG-RIRCATSR--SGE---GAQNVSARLSMMQQVLQEAEERARSAGSSPAPKVTLDHVTINFARCGGPGGQNVNKVNTKVDMRFNVKNAHWLSERIKEKIIQMEKNRINKDGELVISSTKTRTQKGNIEDALSKLQ-------------EIIDAASYVPPPPSEEQKKRIQKLAAIGEQKRMQ------NKRELSQKKAIRRT-RGSWD
>CYMBensi
----------------------------------------------------------------------------MASVR-SS-FPLRC----------FLLASP-M-----------SRIS-RRIVSLPS-SVAEISHG-RIRCLASE--SGQ---GGQKVSARLSMMQQVLQEAEERARYSGFETTPKVTLDHVTVNFARSGGPGGQNVNKVNTKVDMRFNVKNADWLGERVRERILQMEKNRINKDGELVISSTKTRTQKGNIEDALVKLQ-------------EIIDSASYVPPPPSEEKKKRIQKLAAIEEQKRMQ------SKRALSQKKAIRRT-RDSWD
>CYMBmann
----------------------------------------------------------------------------MVSVR-SS-FPLRC----------FLLASP-M-----------SRIS-RRIVSLPS-SVAEISYG-RIRCLASE--SGQ---GGQKVSARLSMMQQVLQEAEERARYSGFETTPKVTLDHVTVNFARSGGPGGQNVNKVNTKVDMRFNVNNADWLGERVREKILQMEKNRINKDGELVISSTKTRTQKGNIEDALAKLQ-------------EIIDSASYVPPPPSEEKKKRIQKLAAIEEQKRMQ------SKRALSQKKAIRRT-RDSWD
>CYPRbard
----------------------------------------------------------------------------MASMR-SSNLILRG----------FFLASP-M-----------PRIS-RRILASPL-LLSETALG-RIRCASSG--SGD---KGQKVSARLSMMQQVLQEAEERARSAGSEPTPKITLDHVTINFARSGGPGGQNVNKVNTKVDMRFNVKNAHWLSGRVRERILQMEKNRINKEGELVISSTKTRTQKSNIEDALAKLQVGLRFSYTKSTCSEIIDAASYVPPPPSEEKKKRIQKLAAIEEQKRMQ------NKKTLSQKKSIRRT-RDSWD
>CYPRflav
-------------KKFSGINPRPRQRLV-----GTSPHT-PSLLLF-LYFSFALPHLLSLS--------SATRFRKMASMRSSS-FLLRG----------FFLASP-M-----------PKIS-WRILASPP-LRSETALG-RIRCTTSG--SGD---GGQKVSARLSMMQQVLQEAEERARSAGSEPTPKITLDHVTINFARSGGPGGQNVNKVNTKVDMRFNVKNAHWLSEKVRERILQMEKNRINKEGELVISSTKTRTQKGNIEDALAKLQ-------------EIIDAASYVPPPPSEEQKKRIQKLAAIEEHKRMQ------NKKALSQKKSIRRT-RDNWD
>DACThata
----------------------------------------------------------------------------MTTMR-SS-LYMRG----------LFNAFS-M-----------PMIG-RRFLALPP-LLSVPAHG-RIRCAASE--SGD---GGQKVSARLSMMQQVLQEAEERSRAAGSYPIPKVTLDYVTVNFARSGGPGGQNVNKVNTKVDMRFNVKNAHWLDERIKEKILLMEKNRINKDGELVVSSTKTRTQKGNIEDALTKLQ-------------EIIDAASYVPPPPSEEQKKRIQKLAAIGEQKRMQ------SKRVLSQKKAIRRT-RDSWD
>DENDchryso
----------------------------------------------------------------------------MASIR-SS-FLLRG----------FFLASP-I-----------PRIG-RRILRLPP-LGAEISHG-RIRCVASE--SGE---GGHKVSARLSMMQQVLQEAEERASYAGSDIAPKVTLDHVTVNFARSGGPGGQNVNKVNTKVDMRFNVQKAHWLGERVRERILQTEKNRINKDGDLVISSTKTRTQKGNIEDALTKLQ-------------EIIDSASYVPPPPSEEQKKRIQKLAAIEEQKRMQ------NKRALSQKKAIRRT-RDSWD
>DENDnobi
----------------------------------------------------------------------------------------------------------------------------------------------------------------------------------------------------------------------------MRFNVQKAHWLSERVRERILQTEKNRINKDGDLVISSTKTRTQKGNIEDALTKLQ-------------EIIDSASYVPPPPSEEQKKRIQKLAAIEEQKRMQ------NKRALSQKKAIRRT-RDSWD
>DIURorie
----------------------------------------------------------------------------MTSIR-SS-LFLRG----------FFNGCQ-M-----------PRIG-RRFLALPP-LHAETVLG-RIRFAASE--SGE---GGHKVSARLSMMQQVLLEAEERSRSAGSNPAPKVTLDHVTVNFARSGGPGGQNVNKVNTKVDMRFNVKNAHWLGERIKEKILQMEKNRINKDGELVVSSTKTRTQKGNIEDALSKLQ-------------EIIDAASYVPPPPSEEQKKRIQKLAAIGEQKRMQ------SKRELSQKKAIRRT-RGSWD
>DRAKelas
----------------------------------------------------------------------------MAGIR-CS-LFLHG----------FFKAVP-M-----------PTIG-RRLVALPL-LRIETTHG-GIRCIASA--SGE---GGH-VSARLSMMQQVLHDAEERARSAGSSPVPKVTLDHVTVNFARSGGPGGQNVNKVNTKVDMRFNVSNAHWLGERIKEKILQMEKNRINKNGELVVSSTKTRTQKGNIEDALSKLQ-------------EIIDAASYVPPPPSEEQKKRIQKLAVIGEQKRIQ------SKRELSQKKAIRRN-RGSWD
>DRAKthyn
----------------------------------------------------------------------------MAGIR-CS-LFLHG----------FFKAVP-M-----------PTIG-RRFLALPL-LRIETTHG-GIRCIASG--SGE---GGH-VSARLSMMQQVLHEAEERARSAGSSPVPKVTLDHVTVNFARSGGPGGQNVNKVNTKVDMRFNVSNAHWLGERIKEKILQMEKNRINKNGELVVSSTKTRTQKGNIEDALSKLQ-------------EIIDAASYVPPPPSEEQKKRIQKLAVIGEQKRIQ------SKRELSQKKAIRRN-RGSWD
>EPIDfulg
----------------------------------------------------------------------------M--------FSLRG----------FFVVFPTM-----------MRIS-RRIQALPQ-LHAEIAHG-RIRCVASE--SGE---GGQKMSARLSMMHQVLQEAEERARDAGSGPKPKVTLDHVTINFARSGGPGGQNVNKVNTKVDMRFNVKNAHWLGERVRERILQMEKNRINKDGELVISSTKTRTQKGNIEDALAKLQ-------------EIIDSASYVPPPPSEEQKKRIQKLAAIEEQKRMQ------SKRALSQKKAIRRT-KDSWD
>EPIDpuni
----------------------------------------------------------------------------M--------FSLRG----------FFVVFPTM-----------PRIS-RRIQALPQ-LHAEIAHG-RIRCVASE--SGE---GGQKMSARLSMMHQVLQEAEERARDAGSGPKPKVTLDHVTINFARSGGPGGQNVNKVNTKVDMRFNVKNAHWLGERVRERILQMEKNRINKDGELVISSTRTRTQKGNIEDALAKLQ-------------EIIDSASYVPPPPSEEQKKRIQKLAAIEEQKRMQ------SKRALSQKKAIRRT-KDSWD
>EPIPhell
----------------------------------------------------------------------------MASIC-SS-LLFRG----------LFHASS-L-----------PGIG-RTILVLPM-PRAGIAHG-RIRCAASE--SGE---GGQKVSARLSMMQQVLQEAEERARYAGSEPTPKVTLDHVTVNFARSGGPGGQNVNKVNTKVDMRFNVKNAHWLGERVRERVLQMEKNRINKDGELVISSTKTRSQKGNIEDALSKLQ-------------EIVDAASYVPPPPSEEQKKRIQKLAAIGEQKRMQ------SKRALSQKKSIRRT-RDSWD
>EPIPpurp
----------------------------------------------------------------------------MASIC-SS-LLFRG----------LFHASS-L-----------PGIG-RTILVLPM-PRAGIAHG-RIRCAASE--SGE---GGQKVSARLSMMQQVLQEAEERARYAGSEPTPKVTLDHVTVNFARSGGPGGQNVNKVNTKVDMRFNVKNAHWLGERVRERVLQMEKNRINKDGELVISSTKTRSQKGNIEDALSKLQ-------------EIVDAASYVPPPPSEEQKKRIQKLAAIGEQKRMQ------SKRALSQKKSIRRT-RDSWD
>ERYCcris
----------------------------------------------------------------------------MLCIG-SG-LPLRC----------FFLASA-M-----------PRIG-RRIFSSAP-FLSVISHG-RIRCFASE--SGQ---GGQKVSARLSMMHQILQEAEERARYSGSETTPKVTLDHVTVNFARSGGPGGQNVNKVNTKVDMRFNVNNAHWLGERVREKILQMEKNRINKDGELVISSTKTRTQKGNIEDALAKLQ-------------EIIDSAAYVPPPPSEEQKKRIQKLAAIEEQKRMQ------SKRALSQKKAIRRT-RDSWD
>ERYCpuss
----------------------------------------------------------------------------MVCIG-IG-LPLRC----------FFLTSS-M-----------PIIG-KRILSSSH-FLSVISHG-GIRCFASE--S------GQKVSARLSMMQQILQEADERARYSGSEIVPKVTLDHVTVNFARSGGPGGQNVNKVNTKVDMRFNVNKAHWLGERVREKILQMEKNRINKDGELVISSTKTRTQKGNIEDALAKLQ-------------EIIDSAAYVPPPPSEEQKKRIQKLAAIEEQKRMQ------SKRALSQKKAIRRT-RDSWD
>GALEfabe
----------LNAVKICQTLFRLSSELIVAVTSSRLLHSLP------RYFLFPL-------------WVPPRFFEAMASVR-SG-LVLRG----------FFCASS-M-----------ARTD-WKFVLLPPPLRAETKIG-RIRCQASE--SGD---GGQKMSSRLSMMQQVLQEAEERARSAGSEPTPKVTLDRVVVSFARSGGPGGQNVNKVNTKVDMRFSVKNAHWLGERVRERILQMEKNRINKDGELVISSTKTRTQKGNIEDALEKLQ-------------EIIDAASYVPPPPSEEQKKRIQKL------------------------------------
>GASTelat
------------EVQIS------YSQLLTKVS------------------LIQISFILVSSASQKSSFIPKSLVTEMAILR-SS-FHLRG----------FYIAFP-I-----------PRIS-QRILTLPR-LHEETGHW-QIRYSASV--PGE---GGQKVSARLSMIQHVLQEAEERARSSGSGATPKVTLDHVTINFARSGGPGGQNVNKVNSKVDMRFNVKNAHWLGERVKEKILQMEKNRINKNGELVISSTKTRTQKGNIEDALSKLQ-------------EIIDSASYVAPPPSEEQKKRIQKLGWIGVEPITH------NI------------------
>GOODfuma
----------------------------------------------------------------------------MAIIR-SS-LSLRG----------FFIASP-I-----------PSTG-KMFLAMPS-LCPESSHS-RIRCVASE--TGE---GGQKMSARLSMMQKVLQEAEERSSSAGSNSTPKVTLDHVTVNFARSGGPGGQNVNKVNTKVDMRFNIKNAHWLDERIKEKILQMEKNRINKDGELVISSTKTRSQKGNIEDALSKLQ-------------EIIDAASYVPPPPSEEQKKRIQKLAAIGEQKRMQ------NKRILSHKKAFRRT-RDGWD
>GOODpube
----------------------------------------------------------------------------MVIIR-SS-LFLRG----------FFIASP-I-----------PRAG-KMFLAMPS-LCPEASHG-RIRCVASE--TGE---GGQKVSARFSMMQKVLQEAEERSRSAGSNSTPKVTLDHVTVNFARSGGPGGQNVNKVNTKVDMRFNIKNAHWLDERIKEKILQMEKNRINKDGELVISSTKTRSQKGNIEDALVKLQ-------------EIIDAASYVPPPPSEEQKKRIQKLAAIEEQKRMQ------NKRILSHKKAFRRT-RDGWD
>GYMNdens
----------------------------------------------------------------------------MT----------------------LFQNYH-I---------WNEAIS-----------------------TYAE--HDDL------------LFLYVL---------------PKLFL------FP----------STVNTKVDMRFNVKNAHWLDERIKEKILLMEKNRINKDGELIVSSTKTRTQKGNIEDALTKLQ-------------EIIDAASYVPPPPSEEQKKRIQKLAAIGEQKRMQ------SKRVLSQKKAIRRT-RDSWD
>GYMNodor
----------------------------------------------------------------------------MTTMR-SS-LYMRG----------LFNAFS-M-----------PMIG-RRFLALPP-LLAVPAHG-RIRCAASE--SGD---GGQKVSARLSMMQQVLQEAEERSRSAGSFPIPKVTLDYVTVNFARSGGPGGQNVNKVNTKVDMRFNVKNAHWLDERIKEKILLMEKNRINKDGELIVSSTKTRTQKGNIEDALTKLQ-------------EIIDAASYVPPPPSEEQKKRIQKLAAIGEQKRMQ------SKRVLSQKKAIRRT-RDSWD
>HABElong
----------------------------------------------------------------------------MATMR-SS-LFMRG----------FVDAFS-M-----------PMIG-RRIRALPP-LLAETAYG-RIRCAASE--SAD---GGQKVSARLSMMQQVLQEAEERARSAGSNPTPKVTLDHVTVNFARSGGPGGQNVNKVNTKVDMRFNVKNAHWLDERVKEKILQMEKNRVNKDGELVISSTKTRTQKGNIEDALAKLQ-------------EIIDAASYVPPPPSEEQKKRIQKLAAIGEQRRMQ------SKKVLSQKKAIRRT-RDSWG
>HABEpant
----------------------------------------------------------------------------MATMR-SS-LFMRG----------FVDAFS-M-----------PMIG-RRIRALPP-LLAETAYG-RIRCAASE--SAD---GGQKVSARLSMMQQVLQEAEERARSAGSNPTPKVTLDHVTVNFARSGGPGGQNVNKVNTKVDMRFNVKNAHWLDERVKEKILQMEKNRVNKDGELVISSTKTRTQKGNIEDALAKLQ-------------EIIDAASYVPPPPSEEQKKRIQKLAAIGEQRRMQ------SKKVLSQKKAIRRT-RDSWG
>HAEMdisc
----------------------------------------------------------------------------MVIIR-SS-LFMRG----------FFIASP-I-----------PKAG-KMFLAMPP-LCFEASHG-RVRCVASE--AGE---GGQKMSARLSMMQKVLKEAEERSRSAGSISTTKVTLDHVTVNFARSGGPGGQNVNKVNTKVDMRFNIKNAHWLDERIKEKILQMEKNRINKDGELVISSTKTRSQKDNIEDALAKLQ-------------EIIDAASYVPPPPSEEQKKRIQKFAAIGEHKRMQ------NKKILSNKKAIRRT-RDGWN
>HEMIforr
----------------------------------------------------------------------------MTTMR-SS-FYMRG----------LFNAFS-TPTIRRRFLALPPTIG-RRFLALPP-PLAETAHG-RIRCAASE--SGD---GVQKVSARLSMMQQVLQEADERSRSAGSFPTPKVTLDYVTVNFARSGGPGGQNVNKVNTKVDMRFNVKNARWLDERIKEKILQMEKNRINKEGELVVSSTKTRTQKGNIEDALTKLQ-------------EIIDAASYVPPPPSEEQKKRIQKLAAIGEQKRMQ------SKRVLSQKKATRRT-RDSWD
>HYPOheme
--------------------------------------------------------------------------MAMAAIIRCL-PLLRVG------TLPRISSFP-F-----------SRLGPPRAVAF---RAPHLAIGTTIRCAASSGGSGDVGGGQKKVSSRLSMMQQIMQEAEERALSASNDPIPKITLDHVTVSYARSGGPGGQNVNKVNTKVDMRFNVKNAHWLSERVRERILQMEKNRINKDGEIVISSTKTRTQKGNIEDALEKLQ-------------AIIDAASYVPPPPSEEQKKRIQKLAAKEEQKRIQ------NKKALSQKKAIRRS-RDSWD
>LANAlana
----------------------------------------------------------------------------MASIR-CG-LLLRE----------MIHISL-F-----------PWFG-PR-IPTPA-LRTHIGVG-RIRCAASQP-GGA---GSQKVSARLAKMNQILQDAEERAFSAGSDPTPKITLDRVTVSYARSGGPGGQNVNKVNTKVDMRFNVKNAHWLSERVRDRILQMEKNRINKDGEIVISSTKTRTQKGNIDDALEKLQ-------------AIIDAASYVPPPPSEEQKKRIQKLAAKEEQKRIQ------NKKALSQKKAIRRT-RDSWD
>LECAnigr
----------------------------------------------------------------------------MASIR-CG-LVLRG----------FFCSSP-M-----------LRIS-RRPIVFPPSLRAETAIG-RIRCQASV--SGD---GGQKVSSRLSIMQQVLQEAEERARSAGSEPTPKVTLDHVIVSFARSGGPGGQNVNKVNTKVDMRFNVKNAHWLGERVRERILQMEKNRINKDGELVISSTKTRTQKGNIEDALEKMQ-------------EIIDAASHVPPPPSEEQKKKIQRLAAIGEQKRMQ------NKKALSQKKLIRRT-RGSWD
>LIMOabor
----------------------------------------------------------------------------MASIC-SS-LLLRG----------FCDAFR-F-----------PWIG-RRILILPI-SRSGMAHG-RIRCAASE--SGE---GGQKVSARLSMMQQVLQEAEERARYAGSEPTPKVTLDHVTVNFSRSGGPGGQNVNKVNTKVDMRFNVKNARWLGERVRERILQMEKNRINKDGQLVISSTKTRTQKGNIEDALAKLQ-------------EIVDAASYVPPPPSEEQKKRIQKLAAIGEQKRMQ------SKRALSQKKEIRRT-RDSWD
>MASDpict
----------------------------------------------------------------------------MASKH-SI-FFLRG----------FFPVFP-T-----------SRIC-RRIQLFPR-LHAEIAHG-RIRCLASE--SGDN--GGQKISARLSMMQQVLQEAEERSRDAGSEPKPKVTLDRVTVNFARSGGPGGQNVNKVNTKVDMRFNVNNAHWLGGRVREKILQMEKNRINKDGELVISSTKTRTQKGNIEDALEKLQ-------------EIIDSASYVPPPPSEEQKKRIQKLAAIEEQKRMQ------NKRALSQKKAIRRT-KDSWD
>MEXIxero
----------------------------------------------------------------------------MASIR-SS-TLLRG----------FFLPSS-M-----------ARTG-WRILASPP-LRSVTQLG-RVRCVASE--SGK---AGQKVSARLSMMQQVMQEAEERARSAGCKSTPKITLDHVIVGFARSSGPGGQNVNKVNTKVDMRFNLNSAHWLGESVRERILQMEKNRINKDGELVISSTKTRTQKGNIEDALAKLQ-------------EIIDAASYVPPPPSEEQKKRIQKLAAIEEQKRMQ------NKKALSQKKAIRRI-RDSWD
>MICRparv
----------------------------------------------------------------------------MASIR-AS-LLLCG----------FFNSRP-M-----------PRIG-RRFPSLLP-LRAETAYG-GIRCAASG--SDE---GGQKVSARLSMMHQVLQEAEERARSAGSKPAPKVTLEHVIVNFARSGGPGGQNVNKVNTKVDMRFNIKNAHWLGERIKEKILQMEKNRINKDGELVISSTKTRTQKGNIEDALSKLQ-------------EIVDAASYVPPPPSEEQKKRIQKLAAIGEQKRMQ------NKREVSQKKSIRRS-KGSWD
>MOLIcapi
--------------------------------------------------------------------------MAMAAIIRCL-PLLRVG------TLPRVSSLP-L-----------SRLGPPRAAAF---RAPRLAIR-TIRCAASSGASGDGGGGQKKVSSRLSVMQQIMQDAEDRALSASNDPIPKITLDHVTVSYARSGGPGGQNVNKVNTKVDMRFNVKNAHWLSERVRERILQMEKNRINKDGEIVISSTKTRTQKGNIEDALLKLQ-------------AIIDAASYVAPPPSEEQKKRIQKLAAKEEQRRIQ------NKKALSQKKAIRRS-RDSWD
>NEUWmali
----------------------------------------------------------------------------MASLR-SG-LLLRG----------FFRASP-L-----------LGIR-RNVLALPP-LLSETAIV-RIRCAGSE--PDA---GGQKVSARLSMMQQVLQEAEERARSTGSEPTPKITLDHVTVNFARSGGPGGQNVNKVNTKVDMRFNVKNAHWLGERVRERILQMEKNHINKDGELVIYSTKTRTQKGNIEDALAKLQVGCRLFHL-----EIIDAAAYVPPPPSEEQKKRIQKLAAIGEQKRIQ------NKKALSQKKAVRRN-RESWD
>NEUWzoll
----------------------------------------------------------------------------MASLR-SG-LLWRG----------FFRASP-L-----------LGIR-RNVLALPP-LLSETAIV-RIRCAGSE--PDA---GGQKVSARLSMMQQVLQEAEERSRSAGSEPTPKITLDHVTVNFARSGGPGGQNVNKVNTKVDMRFNVKNAHWLGERVRERILQMEKNHINKDGELVISSTKTRTQKRNIEDALVKLQ-------------EIIDAAAYVPPPPSEEQKKRIQKLAAIGEQKRIQ------NKKAISQKKAVRRN-RESWD
>OECEmacu
----------------------------------------------------------------------------MVSIG-GG-LPLRC----------FFFASP-M-----------SRIG-RRIVSLPS-SLAKISHG-RILCFASE--SGQ---GGQKVSARLSMMQQILQEAEERARYSGSETTPKVTLDHVTVSFARSGGPGGQNVNKVNTKVDMRFSVKNAHWLGERVREKILQMEKNRINKDGELVISSTKTRTQKGNIEDALAKLQ-------------EIIDSASYVPPPPSEEQKKRIQKLAAIEEQKRMQ------TKKALSQKKAIRRT-RDSWD
>OPHRgarg
---------------------------------------------------------------------------MRAMFS-SS-LYIHG----------LFNAFS-T-----------PMIG-RRFLVLPP-LLPVTAHV-RIRCAASE--SGD---GGQKVSARLSIMQQLLQDAEERSRSAGSHPIPKVTLDYVTVSFARSGGPGGQNVNKVNTKVDMRFNVKNAHWLDERIKEKILLMEKNRINKDGELIVSSTKTRTQKGNIEDALTKLQ-------------EIIDAASYVPPPPSEEQKKRIQKLAAIGEQRRMQ------SKKVLSHKKSIRRT-RDSWD
>OPHRsphe
---------------------------------------------------------------------------MRAMFS-SS-LYIHG----------LFNAFS-T-----------PMIG-RRFLVLPP-LLPVTAHV-RIRCAASE--SGD---GGQKVSARLSIMQQLLQDAEERSRSAGSHPIPKVTLDYVTVSFARSGGPGGQNVNKVNTKVDMRFNVKNAHWLDERIKEKILLMEKNRINKDGELIVSSTKTRTQKGNIEDALTKLQ-------------EIIDAASYVPPPPSEEQKKRIQKLAAIGEQRRMQ------SKKVLSHKKSIRRT-RDSWD
>ORCHital
----------------------------------------------------------------------------MTTMR-SS-LYMRG----------LFNAFS-M-----------PMIG-RRFLALPP-ILAVTAHG-RIRCAASE--SGD---GGQKVSARLSMMQQVLQEAEERSRSAGSYPIPKVTLDYVTVNFARSGGPGGQNVNKVNTKVDMRFNVKNAHWLDERIKEKILLMEKNRINKDGELIVSSTKTRTQKGNIEDALAKLQ-------------EIIDAASYVPPPPSEEQKKRIQKLAAIGEQKRMQ------SKKVLSQKKAIRRT-RDSWD
>PAPHconc
----------------------------------------------------------------------------MASMR-SSTLLLRG----------FFLPFP-K-----------PRIG-RMILVSQP-LREVTALG-RIRCAVSE--SGD---GRQKVSSRLSLVQQVLQEAEERAHSAGSQPTPKITPDHVNISFARSGGPGGQNVNKVNTKVDMRFNLKNAHWLGERVRERILQMEKNRINKDGELVISSTKTRTQKGNIEDALAKLQ-------------EIIDAASYVPPPPSEEQKKRIQKLAAIEEQKRMQ------NKKALSQKKAIRRI-RDSWD
>PAPHhirs
----------------------------------------------------------------------------MASLR-SSTLLLRG----------FFLPSP-K-----------PRID-RMILVSQP-LREVTALG-RIRCAVSE--SGD---GRQKVSSRLSMMQQVLQEAEERAHSAGSEPTPKITPDHVNISFARSGGPGGQNVNKVNTKVDMRFNLKNAHWLGERVRERILQKEKNRINKDGELVISSTKTRTQKGNIEDALAKLQ-------------EIIDAASYVPPPPSEEQKKRIQKLAAIEEQKRMQ------NKKALSQKKAIRRI-RESWD
>PHAIflav
----------------------------------------------------------------------------MPSMR-ST-LPLRG----------LFIASP-I-----------PRIA-SRILGFPP-SRADISHG-RIRCVASE--SGE---GGQKVSSRLSMMQQVLQEAEERARYAGSEITQKVTLDHVTVNFARSGGPGGQNVNKVNTKVDMRFNVKNAYWLGERVREKILQMEKNRINKDGELVISSTKTRTQKGNIEDALAKLQ-------------EIIDSASYVPPPPSEEQKKRIQKLAAIEEQKRMQ------NKRALSQKKAIRRT-KDSWD
>PHAItank
----------------------------------------------------------------------------MPSIR-SS-LPLRG----------LFLASP-I-----------PRVA-SRILSFPP-LRTDISHV-RIRCVASE--AGE---GGQKVSSRLSMMQQVLQEAEERARYAGSETTQKVTLDHVTVNFARSGGPGGQNVNKVNTKVDMRFNVKNAHWLGERVREKIFQMEKNRINKDGELVISSTKTRTQKGNIEDALAKLQ-------------EIIDSASYVPPPPSEEQKKRIQKLAAIEEQKRMQ------NKRALSQKKAIRRT-KDGWD
>PHALcorn
----------------------------------------------------------------------------MASIR-SS-LPLRG----------FFHAYP-L-----------PVIG-PRVLSLRP-SRAENLYG-RIRCVASE--SSD---GGQKASARLSMMQQVLQEAEERARYAGSEKKPKVTLDHVTVNFARSGGPGGQNVNKVNTKVDMRFNVKNAHWLGERIKEKILQMEKNRINKGGDLVISSTKTRTQKGNIEDALAKLQ-------------EIIDSASYVPPPPSEEQKKRIQKLAAIEEQKRMQ------TKRALSQKKAIRRT-RDSWD
>PHALmode
----------------------------------------------------------------------------MASIR-SS-LPLRG----------FFHAYP-L-----------PVIG-PRVLSLRP-SRAEILYG-RIRCVASE--SSD---GGQKVSARLSMMQQVLQEAEERARYAGSEKKPKVTLDHVTVNFARSGGPGGQNVNKVNTKVDMRFNVMNAHWLGERIKEKILQMEKNRINKDGDLVISSTKTRTQKGNIEDALAKLQ-------------EIIDSASYVPPPPSEEQKKRIQKLAAIEEQKRMQ------TKRALSQKKAIRRT-RDSWD
>PHRAlind
----------------------------------------------------------------------------MASMR-SSTLRLRG----------FFLPFS-M-----------PRTG-RRILASPP-LRVVAALG-RIRCVASE--SGD---GGQKVSARFSMMQQVLQEAEERARSAGSEPTPKITLDHVIISFARSGGPGGQNVNKVNTKVDMRFNLKNAHWLGERVRERILQMEKNRVNKDGELVISSTKTRTQKGNIEDALAKLQ-------------EIIDAASYVPPPPSEEQKKRIQKLAAIGEQRRMQ------NKKALSQKKAIRRI-RDSWD
>PLATclav
-------------------------------------------------------------------------------------------------------------------------------------------------------------------------------EAEERHRSAGSCPTPKVTLDYVTVNFARSGGPGGQNVNKVNTKVDMRFNVKNAHWLDERIKEKILQMEKNRINKDGELVVSSTKTRTQKGNIEDALTKLQ-------------EIIDAASYVPPPPSEEQKKRIQKLAAIGEQNRMQ------SKRVLSQKKAIRRN-RGSWD
>PTERcurt
----------------------------------------------------------------------------MAIIR-SS-LFLRG----------FFNASP-I-----------PRVG-RGFLALPL-LRAETAHG-RIRCVTSE--SGE---GGQKVSSRLSMMQQVLQEAEDRARSAGSNSTPKVTLDHVTVNFARSGGPGGQNVNKVNTKVDMRFNVKNAHWLDERIKEKIVQMEKNRINKDGELIVSSTKTRTQKGNIEDALAKLQ-------------EIIDAASYVPPPPSEEQKKRIQKLAAIGEQKRMQ------NKRVLSQKKAIRRT-RDSWD
>RIMAelli
----------------------------------------------------------------------------MASIR-SS-LFLHG----------FLKAFP-M-----------PKIG-WRFLALPL-LRIETAHW-RIRCVASG--SGE---GGQNVSARLSMMQHVLQEAEERARSAGSNPVPKVTLDHVTVNFARSGGPGGQNVNKVNTKVDMRFNVMNAHWLGERIKEKILQMEKNRINKNGELVISSTKTRTQKGNIEDALSKLQ-------------EIIDAASYVPPPPSEEQKKRIQKLAAIGEQKRMQ------NKRELSHKKAIRRN-RGSWD
>SELEaequ
----------------------------------------------------------------------------MNELL-HN-MFLAPYLQVIYITPYFFLSMF-F----------------------------------------SN------------------------------------------SADHVTISFARSGGPGGQNVNKVNTKVDMRFNLKNAHWLDERVRERILQMQKNRINKDGELVISSTKTRTQKGNIEDALAKLQ-------------EIIDAASYVPPPPSEEQKKRIQKLAAIGEQKRMQ------NKKSLSQKKAIRRT-RDSWD
>SERAvome
----------------------------------------------------------------------------MTTMRSSS-LYMRG---------LLFNAFS-M-----------PMVG-RRFLSLPP-LLAVTAHV-RIRCAASE--SGD---GGQKVSARLSMMQQVLQEAEERSRSAGSHPIPKVTLDYVTVNFARSGGPGGQNVNKVNTKVDMRFNVKNAHWLDERIKEKILLMEKNRINKDGELVVSSTKTRTQKGNIEDALTKLQ-------------EIIDAASYVPPPPSEEQKKRIQKLAAIGEQRRMQ------SKKVLSQKKAIRRTDRKSVV
>THELangu
----------------------------------------------------------------------------MASLG-SR-VFLRG----------FFIAFP-M-----------PRIG-QRFIALPP-LRAETAHG-QIRCAASG--SGE---IGQSVSARLSMMQKVMQEAEERAYSAGSNPVPKVTLDHVTVNFARSGGPGGQNVNKVNTKVDMRFNVRNAHWLDERIKEKILQMEKNRINKNGELVISSTKTRTQKGNIEDALSKLQ-------------EIIDAASYVPPPPSEEQKKRIQKLAAIGEQKRMQ------NKRELSHKKSIRRS-RGSWD
>VANIplan
HARSNIHKYRSIDAPCCRGYKRSPSEILLTVS---------------FCFFLPLR--------------ISRFSMTMASVR-SG-LVMQG----------FFCASL-M-----------SRSA-WRAVFCPPSLRAATTIG-RIRCQASE--SGE---VGQKMSSRFSMMQQVLQEAEGRARSAGSEPTPKVTLDHVVVSFARSGGPGGQNVNKVNTKVDMRFNVKNAHWLGERIRERILQMEKNRINKDGELVISSTKTRTQK------------------------------------------------------------------------------------
>VANIshen
---------RTRTLAQTCTDSIPSSQLVVVVTNAQLPKS-PHCL---VYFFLPLR--------------IPRFSKRMASVR-SG-LVLQG----------FFCASL-M-----------SRSGWRAVVCPPP-LRVATTIG-RIRCQASE--SGE---GGQKMSSRFSMMQQVLQEAEERARSAGSEPTPKVTLDHVVVSFARSGGPGGQNVNKVNTKVDMRFNVKNAHWLGERIRERILQMEKNRINKDGELVISSTKTRTQKGNIEDALEKIQ-------------EIIDAAAYVPPPPSEEQKRRIQKLAAIGEQNRMK------TKKALSQKKAIRRN-RESWD
>EPIPaphy
---------------------------------------------------MCIPSLLLRSA-------VQQNHAKMICIR-SC-FFLRG----------FFIA---I-----------PTIS-RRTLAFPP-FRPDITHG-QIRYAATE--SNE---GGQKVSSRLSMMQQVLQESEERARHAGSQPTSKVTLDRVTVNFARSGGPGGQNVNKVNTKVDMRFNVKNAHWLGERVREKVLQMEKNRINKDGELVITSTKTRTQKGNIEDALEKLQ-------------EIINAASYVPPPPSEEQKKRIQKLAAIGEHKRLQ------SKKALSLKKVFRRT-KDSWD
