# Supplementary material for: Orchid Phylotranscriptomics: The Prospects of Repurposing Multi-Tissue Transcriptomes for Phylogenetic Analysis and Beyond
Source: Front Plant Sci. 2022 May 27;13:910362. doi: 10.3389/fpls.2022.910362 (PMC9196242; doi:10.3389/fpls.2022.910362)
Supplement: Supplementary file 4 [file Data_Sheet_3.zip › ortho_MSA/r1/OG0008973.fa]

>ANOEemei
---------------------------------------------------------------------MVLSQKLHEAFKGTVERITSPRTVSAFKEKGVLSVSEFVIAGDNLVAKCPTWSWEAGESSKRKSYLPADKQYLITRNVPCLRRAISVEEEYDAAGGEVLLDNDDDDDDDDDDGWLATHGKPKEVNSNEEENLPSMETLEISKG-RGIQPISSYLGG--EEEEDIPDMADFEHTENMVETDPATLQPSYFVAHEPEDDNILRTRTYDVSITYDKYYQTPRVWLTGYDESRIPLKPELVLEDVSQDHAHKTVTIEDHPHLAGKHASVHPCRHGAVMKKIIDVLMSRGVEPEVD----------------------------------------KYLFLFLKFMASVIPTIEYDYTMDFDLGSTSH---
>ANOEroxb
---------------------------------------------------------------------MVLSQKLHEAFKGTVERITSPRTVSAFKEKGVLSVSEFVIAGDNLVAKCPTWSWEAGESSKRKSYLPADKQYLITRNVPCLRRAISVEEEYDAAGGEVLLDN---DDDDDDDGWLATHGKPKEVNSNEEENLPSMETLEISKG-RGIQPISSYLGG--EEEEDIPDMADFEHTENMVETDPATLQPSYFVAHEPEDDNILRTRTYDVSITYDKYYQTPRVWLTGYDESRIPLKPELVLEDVSQDHAHKTVTIEDHPHLAGKHASVHPCRHGAVMKKIIDVLMSRGVEPEVD----------------------------------------KYLFLFLKFMASVIPTIEYDYTMDFDLGSTSH---
>APOSodor
---------------------------------------------------------------------MVLTQKLHEAFKGTMERITAPRTVSAFKEKGVLSVSEFVIAGDNLVAKCPTWSWEAGEPSKRKSYLPADKQYLITRNVPCLRRAVSVEEEYEAAGGEVLLDN------DDDDGWLATHGKPKETTAIEEENLPSMETLEISKD-RGVQSIPSYFGG--EEEEDIPDMADFEHTENLVETDPATLQTSYFVAHEPEDDNILKTRTYDVSITYDKYYQTPRVWLTGYDESRMPLKPGLVLEDVSQDHAHKTVTIEDHPHLPGKHASVHPCRHGAVMKKIIDVLMSRGVEPEVD----------------------------------------KYLFLFLKFMASVIPTIEYDYTMDFDLGSTSN---
>APOSshen
---------------------------------------------------------------------MVLTQKLHEAFKGTMERITAPRTVSAFKEKGVLSVSEFVIAGDNLVAKCPTWSWEAGEPSKRKSYLPADKQYLITRNVPCLRRAVSVEEEYEAAGGEVLLDN------DDDDGWLATHGKPKETTAIEEENLPSMETLEISKD-RGVQSIPSYFGG--EEEEDIPDMADFEHTENLVETDPATLQTSYFVAHEPEDDNILKTRTYDVSITYDKYYQTPRVWLTGYDESRMPLKPGLVLEDVSQDHAHKTVTIEDHPHLPGKHASVHPCRHGAVMKKIIDVLMSRGVEPEVD----------------------------------------KYLFLFLKFMASVIPTIEYDYTMDFDLGSTSN---
>BLETstri
---------------------------------------------------------------------MVLTQKLHEAFKGTVERITAPRTVSAFKEKGVLSVSEFVIAGDNLVAKCPTWSWEAGEPSKRKSYLPADKQYLITRNVPCLRRAASVEEEYEAAGGEVLIDN------DDNDGWLATHGKPKETNSAEEENLPSMETLVISKG-RGIQPISSYLGG--EEEEDIPDMADFEHTENLVETDPATLQPSYFVTHEPEDDNILRTRTYDVSITYDKYYQTPRVWLTGYDESRVPLKPELVLDDVSQDHAHKTVTIEDHPHLAGKHASVHPCRHGAVMKKIIDVLMSRGVEPEVD----------------------------------------KYLFLFLKFMASVIPTIEYDYTMDFDLGSTSQ---
>BORYspha
---------------------------------------------------------------------MVLSQKIHGAFKGTVERITGPRTVSAFKEKGVLSVSEFVIAGDNLVSKCPTWSWEAGEPSKRKSYLPADKQYLITRNVPCLRRAASVEEEYEAAGGEVLLDN------DDNDGWLATHGKPKETKFDHEDNLPSMETLEISNA-GAIRSISSYFGG--EEEEDIPDMPEYGDSGNLVETDPATLQTSYFVTHEPEEDNILRTRTYDVSITYDKYYQTPRVWLTGYDESRMPLQPELVLEDVSQDHAHKTVTIEDHPHLPGKHASVHPCRHGAVMKKIIDVLMSRGVEPEVD----------------------------------------KYLFLFLKFMASVIPTIEYDYTMDFDLGSSSN---
>CALAcreb
---------------------------------------------------------------------MVLTQKLHEAFKGTVERITAPRTVSAFKEKGVLSVSEFVIAGDNLVAKCPTWSWEAGEPSKRKSFLPSDKQYLITRNVPCLRRAISVEEEYEAAGGEVLLDN------EDDDGWLATHGKPKETTTTEEEILPSMDNLEISMG-RGIKPISSYLGG--EEDEDIPDMADFEHTEDLVDTDPATLQSSYFVAHEPEDDNILRTRTYDVSITYDKYYQTPRVWLTGYDESRVPLKPELVLEDVSQDHAHKTVTIEDHPHLAGKHASVHPCRHGAVMKKIIDVLMSRGVEPEVD----------------------------------------KYLFLFLKFMASVIPTIEYDYTMDFDLGSTSH---
>CALAplic
---------------------------------------------------------------------MVLTQKLHEAFKGTVERITAPRTVSAFKEKGVLSVSEFVIAGENLVAKCPTWSWEAGEPSKRKSFLPSDKQYLITRNVPCLRRAISVEEEYEAAGGEVLLDN------EDDDGWLATHGKPKETTTTEEEILPSMDNLEISMG-RGIKPISSYLGG--EEDEDIPDMADFEHTEDLVDTDPATLQSSYFVAHEPEDDNILRTRTYDVSITYDKYYQTPRVWLTGYDESRVPLKPELVLEDVSQDHAHKTVTIEDHPHLAGKHASVHPCRHGAVMKKIIDVLMSRGVEPEVD----------------------------------------KYLFLFLKFMASVIPTIEYDYTMDFDLGSTSH---
>CALAsini
---------------------------------------------------------------------MVLTQKLHEAFKGTVERITAPRTVSAFKEKGVLSVSEFVIAGDSLVSKCPTWSWESGEPSKRKSYLPAEKQYLITRNVPCLRRAASVEEDYEAAGGEFLIDN------DDNDGWLATHGRPKETNSVEDDNLPSMETLEISKG-RGIKPISSYLGG--EEEEDIPDMADFEHTENLVETDPATLQPSYFVTHEPEDDNILRTRTYDVSITYDKYYQTPRVWLTGYDESRVPLKPELVLEDVSQDHAHKTVTIEDHPHLAGKHASVHPCRHGAVMKKIIDVLMSRGVEPEVD----------------------------------------KYLFLFLKFMASVIPTIEYDYTMDFDLGSTSH---
>CALAtsoo
---------------------------------------------------------------------MVLSQKLHEAFKGTVERITAPRTVSAFKEKGVLSVSEFVIAGDSLVSKCPTWSWESGEPSKRKSYLPAEKQYLITRNVPCLRRAASVEEDYEAAGGEFLIDN------DDNDGWLATHGRPKETNSVEDENLPSMETLEISKG-RGIKPISSYLGG--EEEEDIPDMADFEHTENLVETDPATLQQSYFVTHEPEDDNILRTRTYDVSITYDKYYQTPRVWLTGYDESRVPLKPELVLEDVSQDHAHKTVTIEDHPHLAGKHASVHPCRHGAVMKKIIDVLMSRGVEPEVD----------------------------------------KYLFLFLKFMASVIPTIEYDYTMDFDLGSTSH---
>CALEmajo
---------------------------------------------------------------------MVLTQKLHEAFKGTVERITSPRTVSAFKEKGVLSVSEFVIAGDNLVAKCPTWSWEAGEPSKRKSYLPSDKQYLITRNVPCLRRAISVEEEYEAAGGEVLLDN------DDDDGWLATHGKPKETNSNEEESLPSMENLEISKS-RGIQPISSYLGG--EEEDDIPDMADFEHTENLLETDPATLQPSYFVAHEPEDDNILRTRTYDVSITYDKYYQTPRVWLTGYDESRIPLKPELVLEDVSQDHAHKTVTIEDHPHLAGKHASVHPCRHGAVMKKIIDVLMSRGVEPEVD----------------------------------------KYLFLFLKFMASVIPTIEYDYTMDFDLGSTSH---
>CEPHdama
---------------------------------------------------------------------MVLTQKLHEAFKGTVERITAPRTVSAFKEKGVLSVSEFVIAGDNLVTKCPTWSWEAGEPSKRKSYLPADKQYLITRNVPCLRRAASVEEEYEAAGGEVLLDN------DDNDGWLATHGKPKETNSTEEDNLPSMETLEISKG-RGIQPISSYLGG--EEEEDIPDMEDFEYTENLVETDPATLQPSYFVAHEPEDDNILRTRTYDVSITYDKYYQTPRVWLTGYDESRVHLKPELVLEDVSQDHAHKTVTIEDHPHLAGKHASVHPCRHGAVMKKIIDVLMSRGVEPEVD----------------------------------------KYLFLFLKFMASVIPTIEYDYTIDFDLGSTSQ---
>CHILsemi
---------------------------------------------------------------------MVLTQKLHEAFKGTMERITSPRTVSAFKEKGVLSVSEFAIAGDNLVAKCPTWSWEAGEPSKRKSYLPVDKQYLITRNVPCLRRAISVEEEYEAAGGEVLLDN------DDDDGWLATHGKPKETNSN-EESLPSMENLEISKS-RGIQPISSYLGG--EEEEDIPDMADFEHTENLLETDPATLQPSYFVAHEPEDDNILRTRTYDVSITYDKYYQTPRVWLTGYDESRIPLIPELVLEDVSQDHAHKTVTIEDHPHLAGKHASVHPCRHGAVMKKIIDVLMSRGVEPEVD----------------------------------------KYLFLFLKFMASVIPTIEYDYTMDFDLGSTSH---
>CHILtrap
---------------------------------------------------------------------MVLTQKLHEAFKGTMERITSPRTVSAFKEKGVLSVSEFAIAGDNLVAKCPTWSWEAGEPSKRKSYLPVDKQYLITRNVPCLRRAISVEEEYEAAGGEVLLDN------DDDDGWLATHGKPKETNSN-EESLPSMENLEISKS-RGIQPISSYLGG--EEEEDIPDMADFEHTENLLETDPATLQPSYFVAHEPEDDNILRTRTYDVSITYDKYYQTPRVWLTGYDESRIPLIPELVLEDVSQDHAHKTVTIEDHPHLAGKHASVHPCRHGAVMKKIIDVLMSRGVEPEVD----------------------------------------KYLFLFLKFMASVIPTIEYDYTMDFDLGSTSH---
>CORYacti
---------------------------------------------------------------------MVLTQKLHEAFKGTVERMTAPRTVSAFKEKGVLSVSEFVIAGDNLVAKCPTWSWEAGEPSKRKSYLPSDKQYLITRNVPCLRRAISVEEEYEAAGGEILLDN------DDDDGWLATHGKPKEINSNDEESLPSMENLEINRG-RGIQPISSYLGG---EEEDIPDMADFEHSENLVATDPATLQPSYFVAHEPEDDNILRTRTYDVSITYDKYYQTPRVWLTGYDESRIPLKPELVLEDVSQDHAHKTVTIEDHPHLAGKHASVHPCRHGAVMKKIIDVLMSRGVEPEVD----------------------------------------KYLFLFLKFMASVIPTIEYDYTMDFDLGSTSS---
>CRYPlept
---------------------------------------------------------------------MMLTQKLHEAFKGTVERITAPRTVSAFKEKGVLSVSEFVIAGDNLVSKCPTWSWEAGEPSKRKSYLPADKQYLITRNVPCLRRAISVEEEYEAAGGEVLLDN------EDDDGWLATHGKPKETNSNEEESLPSMENLDISKG-RVIQPISSYLGG--EEEEDIPDMADFEHTESLLETDPATLQPSYFVAQEPGDDNILRTRTYDVSITYDKYYQTPRVWLTGYDESRMPLKAELVLEDVSQDHAHKTVTIEDHPHLAGKHASVHPCRHGAVMKKIIDVLMSRGVEPEVD----------------------------------------KYLFLFLKFMASVIPTIEYDYTMDFDLGSTSH---
>CYMBensi
---------------------------------------------------------------------MVLTQKLHEAFKGTVERITAPRTVSAFKEKGVLSVSEFVVAGENLVAKCPTWSWEAGEPSKRKSYLPADKQYLITRNVPCLRRAASVEEEYEAAGGEVLIDD------DDNDGWLATHGKPKETKSAEEENLPSMETLEISKG-RGIMPISSYLGG--EEEDDIPDLADFEHTENLVETDPATLQPSYFVTHEPEDDNILRTRTYDVSITYDKYYQTPRVWLTGYDESRVHLKPELVLEDVSQDHAHKTVTIEDHPHVAGKHASVHPCRHGAVMKKIIDVLMSHGVEPEVD----------------------------------------KYLFLFLKFMASVIPTIEYDYTMDFDLGSTSH---
>CYMBmann
---------------------------------------------------------------------MVLTQKLHEAFKGTVERITAPRTVSAFKEKGVLSVSEFVVAGENLVAKCPTWSWEAGEPSKRKSYLPANKQYLITRNVPCLRRAASVEEEYEAAGGEVLIDN------DDNDGWLATHGKPKETKSAEEENLPSMETLEISKG-RGIMPISSYLGG--EEEDDIPDLADFEHTENLVESDPATLQPSYFVTHEPEDDNILRTRTYDVSITYDKYYQTPRVWLTGYDESRVHLKPELVLEDVSQDHAHKTVTIEDHPHVAGKHASVHPCRHGAVMKKIIDVLMSHGVEPEVD----------------------------------------KYLFLFLKFMASVIPTIEYDYTMDFDLGSTSH---
>CYPRbard
---------------------------------------------------------------------MVLTQKLHEAFKGTVERITAPRTVSAFKEKGVLSVSEFVIAGDNLVAKCPTWSWEAGESSKRKSYLPADKQYLITRNVPCLRRAASVEEEYEAAGGEVLLDN------DDGDGWLATHGKPKEIDSAEEDNLPSMETLEISSG-RSIQPISSYLGG--EEEEDIPDMADFENTENLVETDPATLQSSYFIAHEPEDDNILRTRTYDISITYDKYYQTPRVWLTGYDESRMPLRPELVLDDVSQDHAHKTVTIEDHPHLAGKHASVHPCRHAAVMKKIIDVLMSRGVEPEVD----------------------------------------RYLFLFLKFMASVIPTIEYDYTMDFDLGSTSQ---
>CYPRflav
---------------------------------------------------------------------MVLTQKLHEAFKGTVERITAPRTVSAFKEKGVLSVSEFVIAGDNLVAKCPTWSWEAGESNKRKSYLPADKQYLITRNVPCLRRAASVEEEYEAAGGEILLDN------DDDDGWLATHGKPKEVDSAEEDNLPSMETSEISNG-RSIQPISSYLGG--EEEEDIPDMADFENTENLVETDPATLQSSYFIAHEPEDDNILRTRTYDISITYDKYYQTPRVWLTGYDESRMPLRPELVLDDVSQDHAHKTVTIEDHPHLAGKHASVHPCRHGAVMKKIIDVLMSRGVEPEVD----------------------------------------RYLFLFLKFMASVIPTIEYDYTMDFDLGSTSQ---
>DACThata
ATANGTRESWSGSRTSFSRCHPPPKLVLSD---LFSNPNSPLSSERFFRPGPPLFDRLGIALSGAVGWSMVLTQKLHEAFKGTVERITAHRTVSAFKEKGVLSVSEFVIAGDNLVAKCPTWSWEVGEPSKRKSYLPADKQYLITRNVPCLRRAISVEEEYEAAGGEVLLDN------DDDDGWLATHGKPKETNSTEEDNLPSMETLEISKG-RGIEPISSYLGG--EEDEDIPDMADFEHTENLVESDPATLQPSYFVAYEPEDDNILRTRTYDVSITYDKYYQTPRVWLTGYDESRVPLKPELVLEDVSQDHAHKTVTIEDHPHLAGKHASVHPCRHGAVMKKIIDVLMSRGVEPEVD----------------------------------------KYLFLFLKFMASVIPTIEYDYTMDFDLGSTSQ---
>DENDchryso
---------------------------------------------------------------------MVLSQKLHEAFKGTVERITAPRTVSAFKEKGVLSVSEFVIAGDNLVAKCPTWSWEAGEPSKRKSYLPADKQYLITRNVPCLRRAASVEEEYEAAGGEFLIDN------DDNDGWLATHGRPKETNSAEEENLPSMETLEINKG-RGIKPISSYLGG--EEEEDIPDMADFVHTENLVETDPATLQPSYFVTHEPEDDNILRTRTYDVSITYDKYYQTPRVWLTGYDESRVPLKPELVLEDVSQDHAHKTVTIEDHPHLAGKHASVHPCRHGAVMKKIIDVLMSRGVEPEVD----------------------------------------KYLFLFLKFMASVIPTIEYDYTMDFDLGSTSH---
>DENDnobi
---------------------------------------------------------------------MVLTQKLHEAFKGTVERITAPRTVSAFKEKGVLSVSEFVIAGDNLVAKCPTWSWEAGEPSKRKSYLPADKQYLITRNVPCLRRAASVEEEYEAAGGEFLIDN------DDNDGWLATHGRPKETNSAEEENLPSMETLEINKC-RGIKPISSYLGG--EEEEDIPDMADFAHTENLVETDPATLQPSYFVTHEPEDDNILRTRTYDVSITYDKYYQTPRVWLTGYDESRVPLKPELVLEDVSQDHAHKTVTIEDHPHLAGKHASVHPCRHGAVMKKIIDVLMSRGVEPEVD----------------------------------------KYLFLFLKFMASVIPTIEYDYTMDFDLGSTSH---
>DIURorie
---------------------------------------------------------------------MVLTQKLHEAFKGTVERITAPRTVSAFKEKGVLSVSEFVIAGDNLVAKCPTWSWEAGEPSKRKSYLPADKQYLITRNVPCLRRAISVEEEYEAAGGEVLLDS------DDDDGWLATHGKPKDNTCNEEDSLPSMENLEISKG-RGIQPISSYLGG--EEEEDIPDMADFEHTENLLETDPATLQPSYFVAHEPEDDNILRTRTYDVSITYDKYYQTPRVWLTGYDESRIPLKPELVLEDVSQDHAHKTVTIEDHPHLAGKHASVHPCRHGAVMKKIIDVLMSRGVEPEVD----------------------------------------KYLFLFLKFMASVIPTIEYDYTMDFDLGSTSQ---
>DRAKelas
---------------------------------------------------------------------MVLTQKLHEAFKGTVERITSPRTVSAFKEKGVLSVSEFVIAGDNLVAKCPTWSWEAGEPSKRKSYLPADKQYLITRNVPCLRRAISVEEEYEAAGGEVLLDN------DDDDGWLATHGKPKEANSNEEDSLPSMENLEISKS-RGIQPISSYLGG--EDEEDIPDMADFEHTENLLETDPATLQPSYFVAHEPEDDNILRTRTYDLSITYDKYYQTPRVWLTGYDESRIPLKPELVLEDVSQDHAHKTVTIEDHPHLAGKHASVHPCRHGAVMKKIIDVLMSRGVEPEVD----------------------------------------KYLFLFLKFMASVIPTIEYDYTMDFDLGSTSR---
>DRAKthyn
-------------------------LFVGLHFRSISDPE---------------FD----PLSGEARRKMVLTQKLHEAFKGTVERITSPRTVSAFKEKGVLSVSEFVIAGDNLVAKCPTWSWEAGEPSKRKSYLPADKQYLITRNVPCLRRAISVEEEYEAAGGEVLLDN------DDDDGWLATHGKPKETNSNEEDSLPSMENLEISKS-RGIQPISSYLGG--EDEEDIPDMADFEHTENLLETDPATLQPSYFVAHEPEDDNILRTRTYDLSITYDKYYQTPRVWLTGYDESRIPLK-------------------------------------------------------------------------------------------------------------------------------------
>EPIDfulg
---------------------------------------------------------------------MVFGQKLHEAFKGTVERITAPRTVSAFKEKGVLSVSEFVIAGDNLVAKCPTWSWEAGEASKRKSYLPADKQYLITRNVPCLRRAASVEEEYEAAGGEVLIDN------DDNDGWLATHGKPKETNSTEEENLPSMETLEISKG-RGIMPISSYLGG--EEEDDIPDMLDFENTENLVETDPATLQPSYFVTHEPEDDNILRTRTYDVSISYDKYYQTPRVWLTGYDESRVPLKPELVLEDVSQDHAHKTVTIEDHPHVAGKHASVHPCRHGAVMKKIIDVLMSHGVEPEVD----------------------------------------KYLFLFLKFMASVIPTIEYDYTMDFDLGGTSH---
>EPIDpuni
---------------------------------------------------------------------MVFGQKLHEAFKGTVERITAPRTVSAFKEKGVLSVSEFVIAGDNLVAKCPTWSWEAGEASKRKSYLPADKQYLITRNVPCLRRAASVEEEYEAAGGEVLIDN------DDNDGWLATHGKPKETNSTEEENLPSMETLEISKG-RGIMPISSYLGG--EEEDDIPDMLDFENTENLVETDPATLQPSYFVTHEPEDDNILRTRTYDVSISYDKYYQTPRVWLTGYDESRVPLKPELVLEDVSQDHAHKTVTIEDHPHVAGKHASVHPCRHGAVMKKIIDVLMSHGVEPEVD----------------------------------------KYLFLFLKFMASVIPTIEYDYTMDFDLGGTSH---
>EPIPhell
---------------------------------------------------------------------MVLTQKLHEAFKGTVERITAPRTVSAFKEKGVLSVSEFVIAGDNLVTKCPTWSWEAGEPSKRKSYLPADKQYLITRNVPCLRRAASVEEEYEAAGGEVLLDN------DDDDGWLATHGKPKETNSTEEENLPSMETLEISKS-RGIQPISSYLGG--EEEEDIPDMADFEYTENLVETDPATLQPSYFVAHEPEDDNILRTRTYDVSITYDKYYQTPRVWLTGYDESRIPLKPELVLEDVSQDHAYKTVTIEDHPHLAGKHASVHPCRHGAVMKKIIDVLMSRGVEPEVD----------------------------------------KYLFLFLKFMASVIPTIEYDYTLDFDLGSTSH---
>EPIPpurp
---------------------------------------------------------------------MVLTQKLHEAFKGTVERITAPRTVSAFKEKGVLSVSEFVIAGDNLVTKCPTWSWEAGEPSKRKSYLPADKQYLITRNVPCLRRAASVEEEYEAAGGEVLLDN------DDDDGWLATHGKPKETNSTEEENLPSMETLEISKS-RGIQPISSYLGG--EEEEDIPDMADFEYTENLVETDPATLQPSYFIAHEPEDDNILRTRTYDVSITYDKYYQTPRVWLTGYDESRIPLKPELVLEDVSQDHAYKTVTIEDHPHLAGKHASVHPCRHGAVMKKIIDVLMSRGVEPEVD----------------------------------------KYLFLFLKFMASVIPTIEYDYTLDFDLGSTSH---
>ERYCcris
---------------------------------------------------------------------MALTQKLHEAFKGTVERITAARTISAFKEKGVLSVSEFVIAGDNLVAKCPTWSWEAGEPSKRKSYLPSDKQYLITRNVPCLRRAASVEEEYEAAGGEVLVDN------DDNDGWLATHGKPKETKSSEEDNLPSMEALEISKG-RGITPISSYLGG--EDEDDIPDLADFENNENLVESDPATLQPSYFVTNEPEDDNILRTRTYDVSITYDKYYQTPRVWLTGYDESRVPLKPELVLEDVSQDHAHKTVTIEDHPHVGGKHASVHPCRHGAVMKKIIDVLMSRGVEPEVD----------------------------------------KYLFLFLKFMASVIPTIEYDYTMEFDLGST-----
>ERYCpuss
---------------------------------------------------------------------MALTQKLHEAFKGTVERITAPRTVSAFKEKGVLSISEFVIAGDNLVAKCPTWSWEAGDSSKRKSYLPSDKQYLITRNVPCLRRAASVEEEYEAAGGEVLVDN------DDNDGWLATHGKPKESKSGEEDNLPSMEALEIGKG-RGIMPISSYLGG--EDEDDIPDLAEFENNENLVESDPATLQSSYFVTNEPEDDNILRTRTYDVSITYDKYYQTPRVWLTGYDESRVPLKPELVLEDVSQDHAHKTVTIEDHPHVAGKHASVHPCRHGAVMKKIIDVLMSRGVEPEVD----------------------------------------KYLFLFLKFMASVIPTIEYDYTMEFDLGST-----
>GALEfabe
---------------------------------------------------------------------MVLTQKLHEAFKGTVERITAPRTVSAFKEKGVLSISEFVIAGDSLVAKCPTWSWEAGEPSKRKSYLPADKQYLITRNVPCLRRAISVEEEYEAAGGEVLLDN------DDNDGWLATHGKPKETHSTEEENLPSMETLEISKG-RGIQPISSYLGG--EEEEDIPDMAEFENTENLVEMDPATLQPSYFVTYEPEDDNILRTRTYDVSITYDKYYQTPRVWLTGYDESRIPLKPELVLEDVSQDHAHKTVTIEDHPHLQGKHASVHPCRHGAVMKKIIDVLMSRGVEPEVD----------------------------------------KYLFLFLKFMASVIPTIEYDYTMDFDLGSTSQ---
>GASTelat
---------------------------------------------------------------------MVLRQKIHEAFKGTVERITAPRTVSAFKEKGVLSVSEFVITGDNLVAKCPTWSWEAGEPSKRKSYLPADKQYLITRNVPCLRRASSVEEEYEAAGGEVLLEN------EDNDGWLATHGRPKETNSIEEENLPSMDTSEISNG-KGIQPISSYLGG--EEEEDIPDMADFENTENLVETDPATLLPSYFVTHEPEDDNILRTRTYDVSITYDKYYQTPRIWLTGYDESRVLLKPELVLEDVSQDHAHKTVTIEDHPHLAGKHASVHPCRHGAVMKKIIDVLMSRGVELEVD----------------------------------------KYLFLFLKFMASVIPTIEYDYTMDFDLGSTSH---
>GOODfuma
---------------------------------------------------------------------MVLSQKLHEAFKGTVERITAPRTVSAFKEKGVLSVSEFVIAGDNLVAKCPTWSWEAGESSKRKSYLPADKQYLITRNVPCLRRAISVEEEYEAAGGEVLLDN-----DDDNDGWLATHGKPKEANSNEEENLPSMETLEISKG-RGIQPISSYLGG--EDEEDIPDMADFEHTENMVETDPATLQPSYFVAHEPEDDNILRTRTYDVSITYDKYYQTPRVWLTGYDESRIPLKPELVLEDVSQDHAHKTVTIEDHPHLAGKHASVHPCRHGAVMKKIIDVLMSRGVEPEVD----------------------------------------KYLFLFLKFMASVIPTIEYDYTMDFDLGSSSH---
>GOODpube
---------------------------------------------------------------------MVLSQKLHEAFKGTVERITAPRTVSAFKEKGVLSVSEFIIAGDNLVAKCPTWSWEAGESSKRKSYLPADKQYLITRNVPCLRRAISVEEEYEAAGGEVLLDN-----DDDNDGWLATHGKPKEANSNEEENLPSMETLEISKG-RGIQPISSYIGV--EEEEDIPDMADFEHTENMVESDPATLQPSYFVAHEPEDDNILRTRTYDVSITYDKYYQTPRVWLTGYDESRIHLKPELVLEDVSQDHAHKTVTIEDHPHLAGKHASVHPCRHGAVMKKIIDVLMSRGVEPEVD----------------------------------------KYLFLFLKFMASVIPTIEYDYTMDFDLGSSSH---
>GYMNdens
---------------------------------------------------------------------MVLTQKLHEAFKGTVERITAHRTVSAFKEKGVLSVSEFVIAGDNLVAKCPTWSWEDGEPSKRKSYLPADKQYLITRNVPCLRRAISVEEEYEAAGGEVLLDN-------DDDGWLATHGKPKEPNSTEEDNLPSMETLEISKG-RGIEPISSYLGG--EEEEDIPDMADFEHTENLVETDPATLQPSYFVAYEPEDDNILRTRTYDVSITYDKYYQTPRVWLTGYDESRVPLKPELVLEDVSQDHAHKTVTIEDHPHLAGKHASVHPCRHGAVMKKIIDVLMSRGVEPEVDNKFCLFCTWEFREVDPLLVESFTKGIFSCIDIIFCFIRVLRYLFLFLKFMASVIPTIEYDYTMDFDLGSTSQ---
>GYMNodor
---------------------------------------------------------------------MVLTQKLHEAFKGTVERITAHRTVSAFKEKGVLSVSEFVIAGNNLVAKCPTWSWEDGEPSKRKSYLPADKQYLITRNVPCLRRAISVEEEYEAAGGEVLLDN-------DDDGWLATHGKPKEPNSTEEDNLPSMETLEISKG-RGIEPISSYLGG--EEEEDIPDMADFEHTENLVETDPATLQPSYFVAYEPEDDNILRTRTYDVSITYDKYYQTPRVWLTGYDESRVPLKPELVLEDVSQDHAHKTVTIEDHPHLAGKHASVHPCRHGAVMKKIIDVLMSRGVEPEVD----------------------------------------KYLFLFLKFMASVIPTIEYDYTMDFDLGSTSQ---
>HABElong
---------------------------------------------------------------------MVLTQKLHEAFKGTVERITAPRTVSAFKEKGVLSVSEFVIAGDNLVAKCPTWSWEGGELSKRKSYLPADKQYLITRNVPCLRRAISVEEEYEAAGGEVLLDN------DDDDGWLATHGKPKENNSTEEDNLPSMETLEISKG-RGIEPISSYIGG--EEEEDIPDMADFEHTENLVEMDPATLQPSYFVAYEPEDDNILRTRTYDVSITYDKYYQTPRVWLTGYDESRVPLKPELVLEDVSQDHAHKTVTIEDHPHLAGKHASVHPCRHGAVMKKIIDVLMSRGVEPEVD----------------------------------------KYLFLFLKFMASVIPTIEYDYTMDFDLGSTSQ---
>HABEpant
---------------------------------------------------------------------MVLTQKLHEAFKGTVERITAPRTVSAFKEKGVLSVSEFVIAGDNLVAKCPTWSWEGGELSKRKSYLPADKQYLITRNVPCLRRAISVEEEYEAAGGEVLLDN------DDDDGWLATHGKPKENNSTEEDNLPSMETLEISKG-RGIEPISSYIGG--EEEEDIPDMADFEHTENLVEMDPATLQPSYFVAYEPEDDNILRTRTYDVSITYDKYYQTPRVWLTGYDESRVPLKPELVLEDVSQDHAHKTVTIEDHPHLAGKHASVHPCRHGAVMKKIIDVLMSRGVEPEVD----------------------------------------KYLFLFLKFMASVIPTIEYDYTMDFDLGSTSQ---
>HAEMdisc
---------------------------------------------------------------------MVLSQKLHEAFKGTVERITAPRTVSAFKEKGVLSVSEFVIAGDNLVAKCPTWSWEAGELSKRKSYLPADKQYLITRNVPCLRRAISVEEEYDAAGGEVLLDN-----DDDNDGWIATHGKPKEANSNEEENLPSMETLEISKD-RGIQPISLYLGG--EEEEDIPDMADFEHTENMVETDPATLQPSYFVAHEPEDDNILRTRTYDVSITYDKYYQTPRIWLTGYDESRIPLKPELVLEDVSQDHAHKTVTIEDHPHLAGKHASVHPCRHGAVMKKIIDVLMSRGVEPEVD----------------------------------------KYLFLFLKFMASVIPTIEYDYTMDFDLGSTSH---
>HEMIforr
---------------------------------------------------------------------MVLTQKLHEAFKGTVERITAPRTVSAFKEKGVLSVSEFVIAGDNLVAKCPTWSWEGGEPSKRKSYLPADKQYLITRNVPCLRRAISVEEEYEAAGGEVLLDN------DDDDGWLATHGKPKEINSAEEDNLPSMETLEISNG-RGIQPISSYLGG--EEDEDIPDMADFEQTENLVETDSATLQPSYFVAYEPEDDNILRTRTYDVSITYDKYYQTPRVWLTGYDESRAPLKPELVLEDVSQDHAHKTVTIEDHPHLVGKHASVHPCRHGAVMKKIIDVLMSRGVEPEVD----------------------------------------KYLFLFLKFMASVIPTIEYDYTMDFDLGSTSQ---
>HYPOheme
---------------------------------------------------------------------MVLSQKLHEAFKGTVERITGPRTVSAFKEKGVLSVSEFVLAGDNLVSKCPTWSWEAGEPSKKKPYLPADKQYLITRNVPCLRRAASVEEEYEAAGGEFFLGN-----DDDDDGWLATHGMPKETNANEEENLPSMETLEISKS-KGIQSIHSYFGG--EEEEDIPDMAEFEDSENLVDSDPATLQSTYFVAHEPEDDNILRTRTYDVSITYDKYYQTPRVWLTGYDESRMPLQPELVLEDVSQDHAHKTVTIEDHPHLPGKHASVHPCRHGAVMKKIIDVLMSRGVEPEVD----------------------------------------KYLFLFLKFMASVIPTIEYDYTMDFDLGSSSQ---
>LANAlana
---------------------------------------------------------------------MVLSQKLHEAFKGTVERITGPRTVSAFKEKGVLSVSEFVIAGDNLVSKCPTWSWEAGETSKRKSYLPADKQYLITRNVPCLRRAVSVEEEYDAAGGEFLLDN------DDNDGWLATHGRPKETKFDEEDNLPSMETLEISKG-RAIQSIPSYFGG--EEEEDIPDMGDFENSENLVESDPATLQSTYFVAHEPEDDNILRTRTYDVSITYDKYYQTPRVWLTGYDESRMPLQPELVLEDVSQDHAHKTVTIEDHPHLPGKHASVHPCRHGAVMKKIIDVLMSRGVEPEVD----------------------------------------KYLFLFLKFMASVIPTIEYDYTMDFDLGSSSQ---
>LECAnigr
---------------------------------------------------------------------MVLTQKLHEAFKGTVERITAPRTVSAFKEKGVLSISEFIIAGDNLVAKCPTWSWEAGEPSKRRSYLPVGKQYLITRNVPCLRRAISVEEEYEAAGGEVLLDN------DDNDGWLATHGKPKETGSTEEENLPSMETLEISKG-RGIQPISSYLGG--EEEEDIPDMAEFEQAENLVEMDPATLQPSYFVAYEPEDDNILRTRTYDVSITYDKYYQTPRVWLTGYDESRSPLKPELVLEDVSQDHAHKTVTIEDHPHLQGKHASVHPCRHGAVMKKIIDVLMSRGVEPEVD----------------------------------------KYLFLFLKFMASVIPTIEYDYTMDFDLGSTSQ---
>LIMOabor
---------------------------------------------------------------------MVLTQKLHDAFKGTVERITAPRTVSAFKEKGVLSVSEFVIAGDNLVTKCPTWSWEAGEPSKRKSYLPADKQYLITRNVPCLRRAASVEEEYEAAGGEVLLDN------DDNDGWLATHGRPKETNS-EEENLPSMETLEIRKG-RGIQPISSYLGG--EEEEDIPDMADFEYTENLVETDPATLQPSYFVAHEPEDDNILRTRTYDVSITYDKYYQTPRVWLTGYDESRVPLKPELVLEDVSQDHAHKTVTIEDHPHLAGKHASVHPCRHGAVMKKIIDVLMSRGVEPEVD----------------------------------------KYLFLFLKFMASVIPTIEYDYTMDFDLGSTSH---
>MASDpict
---------------------------------------------------------------------MVLTQKLHEAFKGTVERITAPRTVTAFKEKGVLSVSEFVIAGDNIVAKCPTWSWEAGEPSKRKSYLPANKQYLITRNVPCLRRAASVEEEYEAAGGEVLIDN------DANDGWLATHGKPKESNFT-EENLPSMETMEISKG-RGIKPISSYLGG--EEEEDIPDMVDFENTENLVETDPATLQQSYFITHEPEDDNILRTRTYDVSITYDKYYQTPRVWLTGYDESRVPLKPELVLEDVSQDHAHKTVTIEDHPHVSGKHASVHPCRHGAVMKKIIDVLMSRGVEPEVD----------------------------------------KYLFLFLKFMASVIPTIEYDYTMDFDLGSTSH---
>MEXIxero
---------------------------------------------------------------------MVLTQKLHEAFKGTVERITAPRTVSAFKEKGVLSVSEFVIAGDNLVAKCPTWSWEAGESSKRKSYLPPDKQYLITRNVPCLRRAASVEEEYEAAGGEVLLDS------DDNDGWLATHGKPKEVDSAEEENLPSMETIEINKG-RVIQPISSYLGG--EEEDDIPDMADFEHTENLVEADPATLQPSYFIAHEPEDDNILRTRTYDISITYDKYYQTPRVWLTGYDESRMPLRPELVLDDVSQDHAHKTVTIEDHPHLAGKHASVHPCRHGAVMKKIIDVLMSRGVEPEVD----------------------------------------RYLFLFLKFMASVIPTIEYDYTMDFDLGSTSQ---
>MICRparv
---------------------------------------------------------------------MVLTQKLHEAFKGTVERITAPRTVSAFKEKGVLSVSEFVIAGDNLVAKCPTWSWEAGEPSKRKSYLPADKQYLITRNVPCLRRAISVEEEYEAAGGEILLDN------EDDDGWLATHGKPKDTHSNEEENLPSMENLEISKG-RGIQPITSYLGG--EEEEDIPDMADFEHTENLVETDPATLLPSYFVAHEPEDDNILRTRTYDVSITYDKYYQTPRVWLTGYDESRIPLKPELVLEDVSQDHAHKTVTIEDHPHLAGKHASVHPCRHGAVMKKIIDVLMSHGVEPEVD----------------------------------------KYLFLFLKFMASVIPTIEYDYTMDFDLGSSSH---
>MOLIcapi
---------------------------------------------------------------------MVLSQKLHEAFKGTVERITGPRTVSAFKEKGVLSVSEFVLAGDNLVSKCPTWSWEAGEPSKRKSYLPADKQYLITRNVPCFRRAASVEEEYEAAGGEVVLGN-----DDDDDGWLATHGMPKEPNVDDEENLPLMETLEISKR-KGIQSIHSYFGG--EEEEDIPDMAEYDDSENLVDSDPATLQSTYFVAHEPEDDNILRTRTYDVSITYDKYYQTPRVWLTGYDESRMPLQPELVLEDVSQDHAHKTVTIEDHPHLPGKHASVHPCRHGAVMKKIIDVLMSRGVEPEVD----------------------------------------KYLFLFLKFMASVIPTIEYDYTMDFDLGSSSQ---
>NEUWmali
---------------------------------------------------------------------MVLTQKFHEAFKGTMERFTAPRTVSAFKEKGVLSVSEFVIAGDNIVAKCPTWSWEAGEPSKRKSYLPADKQYLITRNVPCLRRAASVEEEYEAAGGEVLLDN------DDDDGWLATHGKPKETTSTEEENLPSMETLEISKD-RGVQSITSFFVG--EEDEDIPDMEDFEHTENLVETDPATLQTSYFVAHEPEDDNILRTRTYDVSITYDKYYQTPRVWLTGYDESRMPLKPELVLEDVSQDHAHKTVTIEDHPHLPGKHASVHPCRHGAVMKKIIDVLMSRGVEPEVD----------------------------------------KYLFLFLKFMASVIPTIEYDYTMDFDLGSTSN---
>NEUWzoll
---------------------------------------------------------------------MVLTQKFHEAFKGTMERFTAPRTVSAFKEKGVLSVSEFVIAGDNIVAKCPTWSWEAGEPSKRKSYLPADKQYLITRNVPCLRRAASVEEEYEAAGGEVLLDN------DDDDGWLATHGKPKETTSTEEENLPSMETLEISKD-RGVQSITSYFVG--EEDEDVPDMEDFEHTENLVETDPATLQTSYFVAHEPEDDNILRTRTYDVSITYDKYYQTPRVWLTGYDESRMPLKPELVLEDVSQDHAHKTVTIEDHPHLPGKHASVHPCRHGAVMKKIIDVLMSRGVEPEVD----------------------------------------KYLFLFLKFMASVIPTIEYDYTMDFDLGSTSN---
>OECEmacu
---------------------------------------------------------------------MALTQKLHEAFKGTVERITAPRTVSAFKEKGVLSVSEFVIAGDNLVAKCPTWSWEAGEPSKRKSYLPADKQYLITRNVPCLRRAASVEEEYEAAGGEVLIDN------DDNDGWLATHGKPKETKSAEEDNLPSMETLEITKG-RGITPISSYLGG--EEEEDIPDLEDFEHTENLVETDPATLQPSYFVTHEPEDDNILRTRTYDVSITYDKYYQTPRVWLTGYDESRVPLKPELVLEDVSQDHAHKTVTIEDHPHVAGKHASVHPCRHGAVMKKIIDVLMSHGVEPEVD----------------------------------------KYLFLFLKFMASVIPTIEYDYTMDFDLGSTSH---
>OPHRgarg
---------------------------------------------------------------------MVLTQKLHEAFKGTMERITAPRTVSAFKEKGVLSVSEFTIAGDNLVAKCPTWSWESGEPSKRKSFLPADKQYLITRNVPCLRRAISVEEEYEAAGGEVLLDN------DDDDGWLATHGKPREGNSTEEDNIPSMETLEISKGSRSMEPNSSYLGGEEEEEEDIPDMADFEHTENLVETDSATLQQSYFVAYEPEDDNILRTRTYDVSITYDKYYQTPRVWLTGYDESRVPLKPELVLEDVSQDHAHKTVTIEDHPHLAGKHASVHPCRHGAVMKKIIDVLMSRGVEPEVD----------------------------------------KYLFLFLKFMASVIPTIEYDYTMDFDLGSTSQ---
>OPHRsphe
---------------------------------------------------------------------MVLTQKLHEAFKGTMERITAPRTVSAFKEKGVLSVSEFAIAGDNLVAKCPTWSWESGEPSKRKSFLPADKQYLITRNVPCLRRAISVEEEYEAAGGEVLLDN------DDDDGWLATHGKPREGNSTEEDNIPSMETLEISKGSRSMEPNSSYLGGEEEEEEDIPDMADFEHTENLVETDSATLQQSYFVAYEPEDDNILRTRTYDVSITYDKYYQTPRVWLTGYDESRVPLKPELVLEDVSQDHAHKTVTIEDHPHLAGKHASVHPCRHGAVMKKIIDVLMSRGVEPEVD----------------------------------------KYLFLFLKFMASVIPTIEYDYTMDFDLGSTSQ---
>ORCHital
---------------------------------------------------------------------MVLTQRLHEAFKGTVERITAPRTVSAFKEKGVLSVSEFVIAGDNLVAKCPTWSWEDGEPSKRKSYLPADKQYLITRNVPCLRRAISVEEEYEAAGGEVLLDN-------EDDGWLATHGKPKEYNSTEEDNLPSMETLEISKG-RGIEPISSYLGG--EDEEDIPDMADFEHTENLVETDPATLQQSYFVAYEPEDDNILRTRTYDVSITYDKYYQTPRVWLTGYDESRVPLKPELVLEDVSQDHAHKTVTIEDHPHLAGKHASVHPCRHGAVMKKIIDVLMSHGVEPEVD----------------------------------------KYLFLFLKFMASVIPTIEYDYTMDFDLGSTSQ---
>PAPHconc
---------------------------------------------------------------------MVLTQKLHEAFKGTVERITAPRTVSAFKEKGVLSISEFVIAGDNLVAKCPTWSWEAGESSKRKSYLPADKQYLITRNVPCLRRAASVEEEYEAAGGEVLLDS------DDNDGWLATHGKPKEFDSAEEENLPSMETLEISKV-RGIQPISSYLGG--GEEEDIPDMADFEHTENLVETDPATLQPSYFIAHEPEDDNILRTRTYDISITYDKYYQTPRIWLTGYDESRMPLRPELVLDDVSQDHAHKTVTIEDHPHLSGKHASVHPCRHGAVMKKIIDVLMSRGVEPEVD----------------------------------------RYLFLFLKFMASVIPTIEYDYTMDFDLGSTSQ---
>PAPHhirs
---------------------------------------------------------------------MVLTQKLHEAFKGTVERITAPRTVSAFKEKGVLSISEFVIAGDNLVAKCPTWSWEAGESSKRKSYLPADKQYLITRNVPCLRRAASVEEEYEAAGGEVLLDG------DDNDGWLATHGKPKEFDSAEEENLPSMETLEISKG-RGIQPISSYLGG--EEEEDIPDMADFEHTENLVETDPATLQPSYFIAHEPEDDNILRTRTYDISITYDKYYQTPRIWLTGYDESRMPLRPEFVLDDVSQDHAYKTVTIEDHPHLSGKHASVHPCRHGAVMKKIIDVLMSRGVEPEVD----------------------------------------RYLFLFLKFMASVIPTIEYDYTMDFDLGSTSQ---
>PHAIflav
---------------------------------------------------------------------MVLTQKLHEAFKGTVERITAPRTVSAFKEKGVLSVSEFVIAGDSLVSKCPTWSWESGEPSKRKSYLPAEKQYLITRNVPCLRRAASVEEEYEAAGGEFLIDN------DDNDGWLATHGRPKETNSVEEENLPSMETLEISKG-RGIKPISSYLGG--EEEDDIPDMADFEHTENLMETDPATLQPSYFVTHEPEDDNILRTRTYDVSITYDKYYQTPRVWLTGYDESRVPLKPELVLEDVSQDHAHKTVTIEDHPHLAGKHASVHPCRHGAVMKKIIDVLMSRGVEPEVD----------------------------------------KYLFLFLKFMASVIPTIEYDYTMDFDLGSTSH---
>PHAItank
---------------------------------------------------------------------MVLTQKLHEAFKGTVERITAPRTVSAFKEKGVLSVSEFVIAGDSLVSKCPTWSWESGEPSKRKSYLPAEKQYLITRNVPCLRRAASVEEEYEAAGGEFLIDN------EDNDGWLATHGRPKETNSIEEENLPSMETLEISKG-RGIKPISSYLGG--EEEEDIPDMADFEHTENLVETDPATLQPSYFVTHEPEDDNILRTRTYDVSITYDKYYQTPRVWLTGYDESRVPLKPELVLEDVSQDHAHKTVTIEDHPHLAGKHASVHPCRHGAVMKKIIDVLMSRGVEPEVD----------------------------------------KYLFLFLKFMASVIPTIEYDYTMDFDLGSTSH---
>PHALcorn
---------------------------------------------------------------------MALTQKLHEAFKGTVERITAPRTVSAFKEKGVLSVSEFVIAGDNLVAKCPTWSWEAGEPSKRKSYLPADKQYLITRNVPCLRRAASVEEEYEAAGGEVLIDN------DDNDGWLATHGKPKETNSVEEENLPSMEALDISKG-RGINPISSYLGG--EEEEDIPDLADFEPSENLVETDPATLQPSYFVTHEPEDDNILRTRTYDVSITYDKYYQTPRVWLTGYDESRVPLKPELVLEDVSQDHAHKTVTIEDHPHVGGKHASVHPCRHGAVMKKIIDVLMSRGVEPEVD----------------------------------------KYLFLFLKFMTSVIPTIEYDYTMDFDLGSTSH---
>PHALmode
---------------------------------------------------------------------MVLTQKLHEAFKGTVERITAPRTVSAFKEKGVLSVSEFVIAGDNLVAKCPTWSWEAGEPSKRKSYLPADKQYLITRNVPCLRRAASVEEEYEAAGGEVLIDN------DDNDGWLATHGKPKETNSVEEENLPSMEALDISKG-RGINPISSYLGG--EEEEDIPDLADFEPSENLVETDPATLQPSYFVTHEPEDDNILRTRTYDVSITYDKYYQTPRVWLTGYDESRVPLKPELVLEDVSQDHAHKTVTIEDHPHVAGKHASVHPCRHGAVMKKIIDVLMSRGVEPEVD----------------------------------------KYLFLFLKFMASVIPTIEYDYTMDFDLGSTSH---
>PHRAlind
AIVTQERER-EREREREREGILSPAAVKSDSPRSLSYPNSIQST----IPSK-------LLVRSNQGCKMVLTQKLHEAFKGTVERITAPRTVSAFKEKGVLSVSEFVIAGDNLVAKCPTWSWEAGESSKRKSYLPPDKQYLITRNVPCLRRAASVEEEYEAAGGEVLLDS------DDNDGWLATHGKPKEVDSAEEENLPSMETLEISKG-RGIQPISSYLGG--EEEDDIPDMADFEHTENLLETDPATLQPSYFIAHEPEDDNILRTRTYDISITYDKYYQTPRVWLTGYDESRMPLRPELVLDDVSQDHAHKTVTIEDHPHLAGKHASVHPCRHGAVMKKIIDVLMSRGVEPEVD----------------------------------------RYLFLFLKFMASVIPTIEYDYTMDFDLGSTSQ---
>PLATclav
---------------------------------------------------------------------MVLTQKLHEAFKGTVERITAHRTVSAFKEKGVLSVSEFVIAGDNLVAKCPTWSWEAGDPNKRKSYLPSDKQYLITRNVPCLRRASSVEEDYNAAGGEVLLDN-------DDDGWLATHGRPKETNSTEEDNLPSMETLEISMG-RSFQPISSYLGG--EEEEDIPDMADFEHTENLVETDPATLQPSYFVAYEPEDDNILRTRTYDVSISYDKYYQTPRVWLTGYDESRAPLKPELVLEDVSQDHAHKTVTIEDHPHLAGKHASVHPCRHGAVMKKIIDVLMPPGVEPEVD----------------------------------------KYLFLFLKFMTSVIPTIEYDYTLDFDPGSTSQ---
>PTERcurt
---------------------------------------------------------------------MVLSQKLHEAFKGTVERITAPRTVSAFKEKGVLSVSEFAIAGDNLVAKCPTWSWEAGEPSKRKSYLPADKQYLITRNVPCLRRAISVEEEYEAAGGEVLLDN-----DDDNDGWLATHGKPKEANSNEEENLPSMETLEISKG-RGIQPISSYLGG--EEEDNIPDMADFEHTENLVETDPATLQPSYFVAQEPEDDNILRTRTYDVSITYDKYYQTPRVWLTGYDESRVPLKPELVLEDVSQDHAHKTVTIEDHPHLAGKHASVHPCRHGAVMKKIIDVLMSRGVEPEVD----------------------------------------KYLFLFLKFMASVIPTIEYDYTMDFDLGSSSH---
>RIMAelli
---------------------------------------------------------------------MVLTQKLHEAFKGTMERITSPRTVSAFKEKGVLSVSEFVIAGDNLVAKCPTWSWEAGEPSKRKSYLPADKQYLITRNVPCLRRAISVEEEYEAAGGEVLLDN------DDDDGWLATHGKPKETNSNEEESLPSMENLEISKG-RGIQPISSYLGG--EEEEDIPDMADFEHTENLLETDPATLQPSYFVAHEPEDDNILRTRTYDVSITYDKYYQTPRVWLTGYDESRIPLKPELVLEDVSQDHAHKTVTIEDHPHLAGKHASVHPCRHGAVMKKIIDVLMSRGVEPEVD----------------------------------------KYLFLFLKFMASVIPTIEYDYTMDFDLGSTSH---
>SELEaequ
---------------------------------------------------------------------MVLKQKLHEAFKGTVERITAPRTVSAFKDKGVLSVSEFVMAGDNLVAKCPTWSWETGESIKRKSYLPADKQYLITRNVPCLRRAASVEEDYEAAGGEVLLDN------DDNDGWLATHGKPKEVDSAEEENLPSMETLEISKG-GGIRPISSYLGG-EEEEEDIPDMADFEHTENLLETDPATLQPSYFIAHEPEDDNILRTRTYDISITYDKYYQTPRIWLTGYDESRMPLRPELVLDDVSQDHAHKTVTIEDHPHLAGKHASVHPCRHGAVMKKIIDVLMSRGVEPEVD----------------------------------------RYLFLFLKFMASVIPTIEYDYTMDFDLGSTSHDSS
>SERAvome
---------------------------------------------------------------------MVLTQKLHEAFKGTVERITSPRTVSAFKEKGVLSVSEFVIAGDNLVAKCPTWSWESGEPSKRKSYLPVDKQYLITRNVPCLRRAISVEEEYEAAGGEVLLDN------DDDDGWLATHGKPKESNSSEEDNLPSMETLEISKG-RGIEPISSYLGG--EEEEDIPDMADFEHTENLVETDPATLQQSYFVAYEPEDDNILRTRTYDVSITYDKYYQTPRIWLTGYDESRVPLKPELVLEDVSQDHAHKTVTIEDHPHLAGKHASVHPCRHGAVMKKIIDVLMSRGVEPEVD----------------------------------------KYLFLFLKFMASVIPTIEYDYTMDFDLGSTSQ---
>THELangu
---------------------------------------------------------------------MVLTQKLHEAFKGTVERITAPRTVSAFKEKGVLSVSEFVIAGDNLVAKCPTWSWESGEPSKRKSYLPADKQYLITRNVPCLRRAISVEEEYEAAGGEVLLDN------EDDDGWLATHGKPKETSSNEEDSLPSMENLEISRG-RGIQPISSYLGG--EEEEDIPDMADFEHTENLLETDPATLQPSYFVAHEPEDDNILRTRTYDVSITYDKYYQTPRVWLTGYDESRIPLKPELVLEDVSQDHAHKTVTIEDHPHLAGKHASVHPCRHGAVMKKIMDVLMSRGVEPEVD----------------------------------------KYLFLFLKFMASVIPTIEYDYTMDFDLGSTSH---
>VANIplan
----------------------------------------------------------------------MLTQKLHEAFKGTVERITAPRTVSAFKEKGVLSISEFVIAGDNLVAKCPTWSWEAGDPSKRKSYLPVDKQYLITRNVPCLRRAISVEEEYEAAGGEVLLDN------DDNDGWLATHGKPNEARTTEEENLPSMETLEISEG-RRIQPILSYLGG--EEEEDIPDMADFDHTENLVEMDPATLQPSYFVAYEPEDDNILRTRTYDVSITYDKYYQTPRVWLTGYDESRIPLKPELVLEDVSQDHAHKTVTIEDHPHLQGKHASVHPCRHGAVMKKIIDVLMSRGVEPEVD----------------------------------------KYLFLFLKFMASVIPTIEYDYTMDFDLGSTSQ---
>VANIshen
----------------------------------------------------------------------MLTQKLHEAFKGTVERITAPRTVSAFKEKGVLSISEFVIAGDNLVAKCPTWSWEAGDPSKRKSYLPVDKQFLITRNVPCLRRAISVEEEYEAAGGEVLLDN------DDNDGWLATHGKPNEARTTEEENLPSMETLEISKG-RGIQPISSYLGG--EEEEDIPDMADFEHTENLVEMDPATLQPSYFVAYEPEDDNILRTRTYDVSITYDKYYQTPRVWLTGYDESRIPLKPELVLEDVSQDHAHKTVTIEDHPHLQGKHASVHPCRHGAVMKKIIDVLMSRGVEPEVD----------------------------------------KYLFLFLKFMASVIPTIEYDYTMDFDLGSTSQ---
>EPIPaphy
---------------------------------------------------------------------MVLTQKLHEAFKGTVERITAPRTVSAFKEKGVLSVSEFVIAGDNLVAKCPTWSWEAGETSKRKSYLPADKQYLITRNVPCLRRAASVEEDYEAAGGEILLEG------DDNDGWLATHGMPKGINSVGEENMPSMESFELSKG-RGIQPILSYLGG--GDEEDIPDMADFEHTSNLVETDPATLQASYFVTHEPDDDNILRTRTYDVSITYDKYYQTPRVWLTGYDESRIPLKLELVLEDVSQDHAHKTVTIEDHPHLTGKHASIHPCRHGAVMKKIIDVLMSHGVEPEVD----------------------------------------KYLFLFLKFLASVIPTIEYDYTMDFDLGSSIH---
