# Supplementary material for: Orchid Phylotranscriptomics: The Prospects of Repurposing Multi-Tissue Transcriptomes for Phylogenetic Analysis and Beyond
Source: Front Plant Sci. 2022 May 27;13:910362. doi: 10.3389/fpls.2022.910362 (PMC9196242; doi:10.3389/fpls.2022.910362)
Supplement: Supplementary file 4 [file Data_Sheet_3.zip › ortho_MSA/r1/OG0009288.fa]

>THELangu
MWSIRHFEGHLLKLLPLLS------RGVTSHLNEGTSIITEASCYAPSLCSSNSCFRLMSTMRGR-----ESRPSMKGRGMRAKVEKRMRRESAKTKIEQRRSKRIHKMLMTEEEKLIFSLRRAKKKVALLLQKLKKYELPELPPSLHDPELLTPEQLQAYKKIGFRNRNYVPVGVRGVFGGVVQNMHLHWKFHETVQVCCDNFPKEKIREMATMLSRLSGGIVINVHDVKTIIMFRGRNYRQPKNLIPLNTLTKRKALFKARFEQALESQKLNIKKIEQQLRRKGISPEDPIAMASIRKVAATFFRAIDEKQGTPYVLRGDAKPIPEEDDKW-ED-DAAELPQEYSDQEELDRFIAEIEQAADLEWEQEEATEREEATRIRYWGKDETGYGM-RDRSQNWKNSESDDD--DGG-YQRHF----SAQRRNAPKKKWNEADDAEAGSGGEEWE-----------SDDGDGNMIAGVESDAGHAFDSDEETPQAWRSSRRKGSGERIQRRADEVD--DSSDFDTFGASDDEKSD-----------------------------------------------
>CHILtrap
MWSTRHFEGHLFKLLPLLS------RAMTSHLNDGASIITKASCYSPSLCGSNIFSRLMSTMRGRDSR--DSRPSMKGRGMRAKVEKRMRRESAKTKIEQRRSKRIHKMLMTEEEKLIFSLRRAKKKVALLLQKLKKYELPELPPPLHDPELLTPEQLQAYKKIGFRNRNYVPVGVRGVFGGVVQNMHLHWKFHETVQVCCDNFPKEKIREMATMLSRLSGGIVINVHDVKTIIMFRGRNYRQPKNLIPINTLTKRKALFKARFEQALESQKLNIKKVEQQLRRKGISPEDPIAMASIRKVAATFFRAIDEKQGTPYVLRGDANSMPE-DDKW-EDGDAAELPQEYSDQEELDRFIAEIEEAADLEWEKEEATEREEASRIRYWGKDDMGHGT-MDQTRNWKNSESDDD--GGG-YQRHF----SAQRRNAPRKKWDEDDDEEAASGGEEWD-----------SDDEGHRVIAGIESDAAYIPGGNEESHKARRSVRREGGDERMQRRAAEMD--ESSDFDTFGASDEEISD-----------------------------------------------
>LECAnigr
MLASRRLHGYLLKPLQLLI------RSMSPQLNCGSTITTKAIC-STLLHHSVGWFRLCST--------------TKGRGMRAKVEKRMWKESAKTLMEQRRSKRIHKMLMTEEERLVYNLRRAKKKVALLLQKLKKYELPELPQPKHDPELLTAEQLQAYKKIGFRNRNYVPVGIRGVFGGVVQNMHLHWKFHETVQVCCDNFPKEKIKEMATMLARLSGGIVINIHNVKTIIMFRGRNYRQPKNLIPINTLTKRKALFKARFEQALESQKLNIKKIEQQLRRKGISPEDPIAMASIQKVAGTFFRAIDEKQGTPYVFRGENTPIPDSNNRL-EEDKPTDISHEYSDQEELDKFIAEIEQAADLEWEKEEAAEKEEASKIRYWDREGTGYGF-RGRNLNSRRLESDDE--NRG-RRGRWTVPDSVHRANKL-QQWEDDKDIEDPSDG-EWV-----------SDDEVSNAIGQIDSDVAISSDTEGEACESW-STKGKGGAEKIRGITSKLD--NSSDFEELSASDDEMWESEDKGG--SSVRSVYDDRKEEFGRSGHERIRSVGSRKKNFDEHRDID
>SERAvome
MWARRHFEGHLLKLLPLLS------RDLTTHLNGGTSIITKSTGHA--MCGSVSCFRLMSAMRGR-----ETSPSMKGRGMRAKVEKRMWRESAKTKIEQRRSKRIHKMLMTEEERLIFNLRRAKKKVALLLQKLKKYELPELPPPLHDPELLTPEQLQAYKKIGFRNRNYVPVGVRGVFGGVVQNMHLHWKFHETVQVCCDNFPKEKIREMAAMLSRLSGGIVVNVHNVKTIIMFRGRNYRQPKNLIPLNTLTKRKALFKARFEQALESQKLNIKKIEQQLRRMGVSPEDPIAMASIQKVASTFFRAIDERQGTPYVFRDDAKPMPESSDKC-EE-DAIELSQDYSDQEELDKFIADIEQAADLEWEEEEAAEKEEASRIRYWGRDEGGYGLSKGRSQNYRDMDSDGDDDGGGRNRSRFNRPE------AP-KTWDGNGASHDVSGGEEWELDDGD----DDDDDDDDNVIAGVENDEAYLGGRRQETREAWRSAGMKGRDGGLQGKATMMDDHDSSDFDEVGDSDDDVSESAWEYGDR---------------------------------------
>MICRparv
MWAIRHFEGNLLKLSPLIS------RGLTYHLKDGTSIITKASCYTTSPRGSISYFRLMSTARRMDARRMDPRPSMKGRGMRAKVEKRMRRESSKTKIEQRRSKRIHKMLMTEEEKLIFSLRRAKKKVALLLQKLKKYELPELPPPLHDPELLTPEQLQAYKKIGFRNRNYVPVGVRGVFGGVVQNMHMHWKFHETVQVCCDNFPKEKIREMATMLSRLSGGIVVNVHNVKTIIMFRGRNYRQPKNLIPINTLTKRKALFKARFEQALESQKLNIKKIEQQLRRKGISPEDPIAMASIRKVAGTFFRAIDEKQGTPYVFHGDAKPIPGTDDKW-ED-DEADLSQDYSDQEELDRFIAEIEQAADLEWEKEEATEREEASKLRYWGKDDIGYGM-RGRGQNWKNSESDDD-DGRD-HRRHFNRADSAQRINTPKKIWDEDDDVEAASGGEEWE-----------SDDEDGNLIAGIESDAGDIFGSEEETHEAWRSARRGGGDERLRRAAAEKD--DSSDFDTVGASDDEISE-----------------------------------------------
>PAPHconc
M-------------------------------------------------------------------------------------------------------------------------QAKKKVALLLQKLKKYELPELPPPRHDPELLTAEQLQAYKKIGFRNRNYVPVGVRGVFGGVVQNMHLHWKFHETVQVFCDNFPKEKIKEMATMLARLSGGIVVNIHNVKTIIMFRGRNYRQPKNLIPINTLTKRKALFKARFEQALDSQKLNIKKIEQQLRRKGINPEDPIAVASIQKVAATFFRAIDEKQGSPYVFREGKTPMPVSNDKWVEE-EPYEPSPEYSDQEELDRFISEIEQAADLEWEKEEAAEKEEASRIRYWGKDDDGYGL-RGRSPNWRGSESGDE--DRG-YGRHWSRTDSVQRTSAP-QKWEDGNDKEEASEGEEWD-----------SDDEVGNVIADIESSTANAVDCEEGTHDAWRSTSGKGGGERLKGKVAEVD--DSSGYDTLGASEDEMWGSDDEGKGGAYRNSAYDDSDEGDGDNGYEKMKSIDSKRKNIVVNLDSD
>LANAlana
MWALRSFQRKFFNPVPLVLKRGFLYGGVPLHLKANNDIISKSASFSISSMGGVNGFRLMST--------------TKGRSMRSKVEKRMRRETGKTLREIRRAKKLRKKLMTDEERLIYNLRRAKKKVALLLQKLKKYELPELPAPRHDPELLTLEQLQAYKKIGFRNRNYVPVGVRGVFGGVVQNMHLHWKFHETVQVCCDNFPKEKIKEMATMLARLSGGIVVNIHNVKTIIMFRGRNYRQPKNLIPINTLTKRKALFKARFEQALDSQKLNIKKIEQQLRRKGINPEDPIAMASIQRVASTFFRAIDDKQGTPYVFHDSQQPMPQAIDSQ--E-DQTTLSPEDSDQEELDRFITEIEDAADQEWAAEEAAEREEASKIRYWGKEDV--GM-RGRSLNWRSGGLKEE--DRG-LERK-------QRTMNI-RKWDSSDEVSESSEVEEGD-----------SDNEIVVV----DSA----DDDEEDTCETPRLEGNQGGDGRMIGATTEMS--IGSDSDMFGGSDDSLWESEEECSLTPSKVNSYDDTDEKFDSNGWNRERTAESKNKRIDESWDSD
>CYMBmann
MWAIKHFQGNFLKLLPLLS------RGGTYYLNRGTSIITKAVHYDASLCSSFGCFRLMST--------------LKGRSMRSKVEKRMWRESAKTQMEHRRSKRIHKMLMTEDERLIYSLRRAKKKVALLLQKLKKYELPELPPPQHDPELLTPEQLQAYKKIGFRNRNYVPVGVRGVFGGVVQNMHLHWKFHETVQVCCDNFPKEKIKEMATMLARLSGGIVVNIHNVKTIIMFRGRNYRQPKNLIPINTLTKRKALFKARFEQALESQKLNIKKIEQQLRRKGINPEDPIAMASIQKIASTFFRAIDEKQGTPYVFREDTKPMPETNDNL-RE-DSDELSPEYSDQEELDRFIAEIEQAADLEWEKEETAEKEEASKIRYWGKDDIGYGL-RGRSQNWRNSES-DD--DRG-HQRQFARVDSAQRRNTS-KKWEDDEDIEEAS-GEEWE-----------SDD--DDVIADIENDAFTANASKERTHGLWESTRGKGGSKRLERRAAKVD--YSSDFD--GFSEDEMLASEGKGRIGSSDNSDYEDNEEDYSHKDHERLKSIDSKNKKIDKKSYSD
>APOSshen
MWVLRLFHGHTLKPLRILSGRSNFCKGFTTHWSGCKEIKTNFFNSTT----SIRWSRMMST--------------EKGRGMRAKVEKRMWRESSKTTREQRRSKKIHKMLMTEEERLIYNLRRAKKKVALLLQKLKKYELPELPPPRHDPELLTPEQLQAYRKIGFRNRNYVPVGVRGVFGGVVQNMHLHWKFHETVQVFCDNFPKEKIKEMATMLARLSGGIVVNIHNVKTIIMFRGRNYRQPKNLIPLNTLTKRKALFKARFEQALESQKLNIKKIEQQLRRKGVNPEDPIAMASLQKVAATFFRAIDEKQGTPYVFRKDNSQHPQTVNKW-ED-ESTTFQSDYSDQEELDKFIAEIEQAADLEWEKEEAAEKEEASRIRYWGRDEIGDGV-RGRRSNLRGSMSEDE--DNV-LRRQWGRVDNRQRMNIS-RNLDDSDDNREASEGEEWE-----------SDDEIENVIAGIDSDAAGATASEDEIDEASWQDRRK----------------------------DETWDSDDEEEG-LSSESGSE--------NGNGR---MESKKKNFDESWDSD
>EPIDpuni
MLAIKHCQRHFLKLLPLIS------RGRTYHLNGGTSIITKASHYTPSLCSSFGCFHLMST--------------MKGRSMRSKVEKRMWRESAKTQMEHRRSKRIHKMLMTEDEKLIYSLRRAKKKVALLLQKLKKYELPELPPPQHDPELLTPEQLQAYKKIGFRNRNYVPVGVRGVFGGVVQNMHLHWKFHETVQVCCDNFPKEKIREMATMLSRLSGGIVVNIHNIKTIIMFRGRNYRQPKNLIPINTLTKRKALFKARFEQALESQKLNIKKVEQQLRRKGINPEDPIAMASIQKVASTFFRAIDEKQGTPYVFHENAKPIPETNENS-RE-DRDELSPEYSDQEELDRFIAEIEQAADLECEKEEAAEKEEASKIRYWGK---------------------DD--DRA-HQRHFVRDESAQRRNTP-KEWEDDEDIAEVS-GDEWG-----------SDDDNG------DNDAANAIASGEEAHGLWRSTRGTGGSERLERRTSKVY--YSSDFD--GSSVDY-----------SSGNSDCEDSDEEYGHKGHERLKSIDSKNKK-------D
>HYPOheme
-----RFQRHLLKPLPLLQNRGLLYGGTPLQLKSKNEILSRMTSLSVSSMGWVNGIRLMST--------------TKGRSMRSKVEKRMRRETGKTLREIRRAKKLRKKLMTEEERLIYNLRRAKKKVALLLQKLKKYELPELPAPRHDPELLTSEQLQAYKKIGFRNRNYVPVGVRGVFGGVVQNMHLHWKFHETVQVCCDNFPKEKIKEMATMIARLSGGIVVNIHNVKTIIMFRGRNYRQPKNLIPINTLSKRKALFKARFEQALDSQKLNIKKIEQQLRRKGVNPEDPIAMASIQRVASTFFRAIDDQQGTPYVFRGDQQPIPQVVDLR-EE-DQTNLDPEDSDQEELDRFIAEIEDAADQEWAAEEAAEKEE----------------------------------------------------------------------------------------------------------------------------------------------------------------------------------------------------------
>PAPHhirs
MWAIKQFQRHFMKSLQLLSA-----RGTTSHMNDGTSIITRDSCSTSFLCDSIGWFRLMST--------------ANGRGMRAKVERRMRKESAKTYMEQRRSKRIHKMLMTEEERFIYNLRRAKKKVALLLQKLKKYELPELPPPRHDPELLTSEQLQAYKKIGFRNRNYVPVGVRGVFGGVVQNMHLHWKFHETVQVFCDNFPKEKIKEMATMLARLSGGIVVNIHNVKTIIMFRGRNYRQPKNLIPINTLTKRKALFKARFEQALDSQKLNIKKIEQQLRRKGINPEDPIAVASIQRVAATFFRAIDEKQGSPYVFREGKTPMPVSNDKWVEE-EPYDPSPEYSDQEELDRFISEIEQAADLEWEKEEAAEKEEASRIRYWGKDDDGYGL-RGRSPNWRGSESGDE--DRG-YGRHWSRTDSVQRTSAP-QKWEDGNDKEEASDDEEWE-----------SDDEVGNVIVDIESSTANVVNSEEGTHDAWRSTSGKGGGERVKGKVTEVD--DSSGYDTLGASEDEMWESDDEGKGGAYRNSAYDDSDVEDGDNGYEKMKSIDSKRKNIVENLDSD
>EPIDfulg
MLAIKHCQRHFLKLLPLIS------RGRTYHLNGGTSIITKASHYTPSLCSSFGCFHLMST--------------MKGRSMRSKVEKRMWRESAKTQMEHRRSKRIHKMLMTEDEKLIYSLRRAKKKVALLLQKLKKYELPELPPPQHDPELLTPEQLQAYKKIGFRNRNYVPVGVRGVFGGVVQNMHLHWKFHETVQVCCDNFPKEKIREMATMLSRLSGGIVVNIHNIKTIIMFRGRNYRQPKNLIPINTLTKRKALFKARFEQALESQKLNIKKVEQQLRRKGINPEDPIAMASIQKVASTFFRAIDEKQGTPYVFHENAKPIPETNENS-RE-DRDELSPEYSDQEELDRFIAEIEQAADLEWEKEEAAEKEEASKIRYWGK---------------------DD--DRA-HQRHFVRDESAQRRNTP-KEWEDDEDVAEAS-GDEWG-----------SDDDNG------DNDAANAIASGEEAHGLWRSTRGTGGSERLERRTSKVD--YSSDFD--GSSVEY-----------SSSNSDYEDSDEEYGHKSHERLKSIDSKNKK-------D
>CALAsini
MWAIKHFKGHFLKLLPLLS------RGGTYHLNGDTSIITKTSHHVPSLCSSFGCFHFMST--------------MRGRGMRSKVEKRMLRESAKTQMERRRSKRIHKMLMTEDEKLIYSLRRAKKKVALLLQKLKKYELPELPPPQHDPELLTPEQLQAYKKIGFRNRNYVPVGVRGVFGGVVQNMHLHWKFHETVQVCCDNFPKEKIREMATMLARLSGGIVVNIHNVKTIIMFRGRNYRQPKNLIPINTLTKRKALFKARFEQALESQKLNIKKVEQQLRRKGISPEDPIAMASIQKVASTFFRAIDEKQGTPYVFRENAKPIPEIIDNL-EE-APDELSPEYSDQEELDRFIAEIEQAADLEWEKEEAAEKEEASKIRYWGKEDTGYGL-RGKSQNWRNSESDDD--DGG-NKRHFIRADSAQRRNTP-KKWEDDEDIEDVS-GEEWE-----------SDDDVDNVIADIENGTANCIVSKD--RGTCRSKRGKGGSERLQRRAARVD--YSSDFD--GFSEDEMWVSEGKERVGSSANS-----DEEYGHKGHERLKSIDSKNKKFDRSSYSD
>CYPRbard
MWTMKQFQRHFLKPLGFLSG-----RGTTSHMNDGTWIITRESCSTSFLCDSIGWFRLMST--------------TNGRGMRSKVEKRMRKESAKTHMEQRRSKRIHKMLMTEEERLIYNLRRAKKKVALLLQKLKKYELPELPPPRHDPELLTSEQLQAYKKIGFRNRNYVPVGVRGVFGGVVQNMHLHWKFHETVQVCCDNFPKEKIKEMATMLARLSGGIVVNIHNVKTIIMFRGRNYRQPKNLIPINTLTKRKALFKARFEQALESQKLNIKKIEQQLRRKGINPGDPIAVASIQKVAATFFRAIDEKQGSPYVFQEGKTPMPENNDKWVKE-EPYDSSPEYSDQEELDRFIAEIEQAADLEWEKEEAAEKEEASRIRYWGKDDNEYGS-RGRSPNWRGSESDDD--DRG-YRRH----NNMQRTCAP-RKWEDDNDVEEASDGEEWE-----------SDDEVGNVIADIESSAANVVDSEEDTRDAWRSPRGKGGGER----ATEVN--DSSGYDLLGASEDEMWESDDK-------------------------------------------
>BORYspha
MWAVKSFQRSFLKPFPLLQNRIVLFRDALLQLKVSNDVILKRACSSITPWGSVNGFRMMST--------------IKGRSMRSKVEKRMQRETGKTFREIRRAKKLRKKLMTDEERLIYNLRRAKKKVALLLQKLKKYELPELSAPRHDPELLTLEQLQAYKKIGFRNRNYVPVGVRGVFGGVVQNMHLHWKFHETVQVCCDNFPKEKIKEMATMLARLSGGIVVNIHNVKTIIMFRGRNYRQPKDLIPINTLTKRKALFKARFEQALDSQKLNIKKIEQQLRRKGVNPEDPIAVASMQRVASTFFRAIDEKQGTPYVFHGDRQPKPEIDDSR-EE-DRHAIESEDSDQEELDRFIAEIEDAADQEWAAEEAAEREEATKIRYWGKEEM--EM-RVRSPSWRRSNSDEE--DRG-RGRARSTTDSELRTMKI-RKWERGDEVSEVSEGEDWE-----------SDDQADGV----DSA----DDSEEET----RPKGNRQGKGRLSGPSVEVN--SQSDVDLFGSSEDGLYESDDEEASGASMVDAYEDTDEEHGGNSRSRGIKVDSKKK-MDESWDSD
>CALEmajo
MWYIRHFEGHLFKLLPLLS------RGVTSHLNDNAAIITKASCYSPSLCGSDNSSRLMSSMRGKPSRGNESRPSMKGRGMRAKVEKRMRRESAKTKIEQRRSKRIHKMLMTEEEKLIFSLRRAKKKVALLLQKLKKYELPELPPPLHDPELLTPEQLQAYKKIGFRNRNYVPVGVRGVFGGVVQNMHLHWKFHETVQVCCDNFPKEKIREMATMLSRLSGGIVINVHDVKTIIMFRGRNYRQPKNLIPINTLTKRKALFKARFEQALESQKLNIKKIEQQLRRKGISPEDPIAMASIRKVAATFFRAIDEKQGTPYVPRGDAKLFPEEDDKW-EDGDAAEPPQEYSDQEELDRFIAEIEEAADLEWEKEEATEREEASRIRYWGKDEMGYGT-RDQSRNWKNSESDDD--GGG-YQRHF----SAQRRNSPRKKWGEDDDGEVASGGEGWE-----------SEDEGGGAIAGIESDAAYLSGGDEDAREARRSARREGGDDRMQRRAAEMD--ESSDFDTFGGSDDEGSD-----------------------------------------------
>CALAcreb
-------------------------------------------------------------------RGSDSMSSMKGRGMRAKVEKRMWRESAKTKLEQRRSKRIHKMLMTEEERLIFSLRRAKKKVALLLQKLKKYELPELPPPLHDPELLTVEQLQAYKKIGFRNRNYVPVGVRGVFGGVVQNMHLHWKFHETVQVCCDNFPKEKIREMATMLARLSGGIVVNVHNVKTIIMFRGRNYRQPKILIPINTLTKRKALFKARFEQALESQKLNIKKVEQHLRRKGISPEDPIAMASIRKVAATFFRAIDEKQGTPYVFRGDENQTSENNDKL-EGGEDAELTQEYSDQEELDKFIAEIEQAADLEWEKEEAADEEEASRIRYRNGDEMGYGM-RGRNQNWKNSESDDD--DRG-NQRRFSRDDSAQRRSNSMKKWEKDDDAEEAESGDDWESE-------SESDDEVDNVIARIESG----GGGEEETREAWR------------------N--KTSDFDMIDDSDDETSE-----------------------------------------------
>DACThata
MWARRHFEGHLLKLLPLLS------RDLTSHLNGGTSIITKSTCHASSLCGSVSCFRLMSTMRGR-----ETTPSMKGRGMRAKVAKRMWRESAKTKIEQRRSKRIHKMLMTEEERLIYNLRRAKKKVALLLQKLKKYELPELPPPLHDPELLTPEQLQAYKKIGFRNRNYVPVGVRGVFGGVVQNMHLHWKFHETVQVCCDNFPKEKIREMASMLSRLSGGIVVNVHNVKTIIMFRGRNYRQPKNLIPLNTLTKRKALFKARFEQALESQKLNIKKIEQQLRRMGISPEDPIAMASIQKVASTFFRAIDEKQGTPYVFSGDAKQMPESSDKC-EE-DAVELSHDYSDQEELDRFIADIEQAADLEWEEEEAAEKEEASKIRYWGRDEGGYGLSKGRSQNWRDLGSDDDDDGGGRNRSRFNRAD------TP-KKWDGNGDIRDVSGGEEWELEDDGDDDDDDDDDDDDNVIAGVESDEAYLGGRREETREAWRSAGRKGGDGRLQGKANVMDDHDSSDFDRLGNSDDDASE-----------------------------------------------
>PHAItank
MWAIKHFEGHFLKFLPLLS-RSKFYRGGTYHLNGDTSVITKASHHVPSLCSSFGCFHFMST--------------MRGRGMRSKVEKRMLRESAKTQMERRRSKRIHKMLMTEDEKLIYSLRRAKKKVALLLQKLKKYELPELPPPQHDPELLTPEQLQAYKKIGFRNRNYVPVGVRGVFGGVVQNMHLHWKFHETVQVCCDNFPKEKIREMATMLARLSGGIVVNIHNVKTIIMFRGRNYRQPKNLIPINTLTKRKALFKARFEQALESQKLNIKKVEQQLRRKGISPEDPIAMASIQKVASTFFRAIDEKLGTPYVFRENAKPIPEINDNL-KE-DPDELSPEYSDQEELDRFIAEIEQAADLEWEREEAAEKEEASKIRYWGKEDIGYGL-RSKSQNRRNSEPDDD--DRG-NKRHFVRADSSQRRNTP-KKWEDDEDIEDVS-GEEWE-----------SDGDVDNVIADTENDTANCIASKEETRGICRSKRVNGGTERLQRRATKID--YSSDFD--GSSEDEMWESEGKERVGSSANS-----DEEYGHKGHERLQSIDSKNKKFARCSYSD
>OPHRgarg
MWARRHFEGHLLKLLPLLS------RDLTSHLNGGTSIITKST--GDAMCGSISCFRLMSTMRGR-----ETSPSMQGRGMRAKVEKRMWRESAKTKIEQRRSKRIHKMLMTAEERLIFNLRRAKKKVALLLQKLKKYELPELPPPVHDPELLTPEQLQAYKKIGFRNRNYVPVGVRGVFGGVVQNMHLHWKFHETVQVCCDNFPKEKIREMATMLARLSGGIVVNVHNVKTIIMFRGRNYRQPKILIPLNTLTKRKALFKARFEQALESQKLNIKKIEQQLRRMGISPEDPIAMASIQKVAATFFRAIDEKQGTPYVFRGDAKPMPESDDKC-DE-DATEFSPDYSDQEELDKFIADIEQAADLEWEEEEAAEKEEASRIRYWGRDEGGYGFSNGRNQNYRDMDSDNDDDGGGRNIGSFNRAE------TP-KKWDGNGNINDVSGGEEWDLEDHGDEEGDDDDDDDDNVMAGVESDEAYLGGRRQETREAWRSAGRKGGDVR-QGKVSVMDDHDYSDFDEVGNSDDDVSE-----------------------------------------------
>PHALcorn
MWSFKCFEGHFLKLLPLLS------RGGTMNLNGGSSIVTKASQYGPSLCSSFGCFHLMST--------------MNGRGMRSKVEKRMRRESAKTLTEHRRSKRIHKMLMTEDEKLIYSLRRAKKKVALLLQKLKKYELPELPPPQHDPELLTPEQLQAYKKIGFRNRNYVPVGIRGVFGGVVQNMHLHWKFHETVQVCCDNFPKEKIREMATMLARLSGGIVVNIHNVKTIIMFRGRNYRQPKNLIPINTLTKRKALFKARFEQALESQKLNIKKVEQQLRRKGTNPEDPIAMASIQRVASTFFRAIDEKHGTPYIFREDAKPIPEANDNL-RE-DLDELSPEYSDQEELDRFIAEIEQAADLEWEKEEAAEKEEASKIRYWGRDDIGFGL-RGRSQNWRNSDS-DD--DRG-HPRHFARADGTHRRNTS-KKFEDDEDIEEVS-GEDWE-----------SDDDVDNVIAGIENNAADTIVSKEESHGLWRSTRGKGGSERVQRRAARVD--YFSDFD--GSSEDEVLDTEGQGRVGPSASSDYEDSGDEYG---HERLKPINAKNKKVDNSSHSD
>MEXIxero
MWAIKQFQRHFLKPLRLLSG-----RG-TIFMSDGSPIITRESCSTSFPCDSTGWFRLMST--------------ANGRGMRAKVERRMRKESAKTYMEQRRSKRIHKMLMTEEERLIFNLRRAKKKVALLLQKLKKYELPELPPPRHDPEMLTAEQLQAYKKIGFRNRNYVPVGVRGVFGGVVQNMHLHWKFHETVQVCCDNFPKEKIKEMATMLTRLSGGIVVNIHNVKTIIMFRGRNYRQPKNLIPINTLTKRKALFKARFEQALDSQKLNIKKIEQQLRRKGVNPEDPIAVASIQKVASTFFRAIDEKQGSPYVFREDQTPMPVSNAKLVEEQEPYDPSPEYSDQEELDRFIAEIEQAADLEWEKEEAAEKEEASKIRYWGKDDNGHGL-KGRSPNWRGSESGVE--DRG-YRRPRSRTDSLQRSSAP-KKWKDDNDTEEASDGEEWE-----------SDGEVGDVIADIERSTDSDLDSEEETHDAWRSTRGKGGGERLKGKATEVD--DSSGYD------DETWESDDGGKEGASANSSSDGSDEEYGHNSHERMKSIDSKRRNIDENWDSD
>PHRAlind
MWAIKQFQRHFLKPLRLLSG-----RCTTSHMNDGTPIITRDSCSTSFLCDSIGRFRLMST--------------ANGRGMRAKVERRMRKESAKTYLEQRRSKRIHKMLMTEEERLIFNLRRAKKKVALLLQKLKKYELPELPPPRHDPEVLTSEQLQAYKKIGFRNRNYVPVGVRGVFGGVVQNMHLHWKFHETVQVCCDNFPKEKIKEMATMLTRLSGGIVVNIHNVKTIIMFRGRNYRQPKNLIPINTLTKRKALFKARFEQALDSQKLNIKKIEQQLRRKGINPEDPIAVASIQKVAATFFRAIDEKQGSPYVFREDQTPMPVSNDKWV-E-EPYDPSPEYSDQEELDRFIAEIEEAADLEWEKEEAAEKEEASKIRYWGKDDNGYGL-RSRSPNWRGSESGDE--DRG-YGRHRSRTDSVQRASAP-QKWENDDDTENASDGEDWE-----------SDEEVGNVIADIESSTANVIDSEEETYDARRSTRGKGGGERLKRKATEVD--DSSDYD------DEMWESDDEGKGGASANSAFDDSDEKYGHNSHERMKPIDSKRKNNDENWDSD
>EPIPpurp
MWVFRHFEGKFLKLLPLLS------RGVTPHLNGGTSITTKASHYDTSLCGSIGCFHLMST--------------MKGRGMRAKVEKRMWRESAKTKMEHRRSKRIHKMLMTEEERLIYSLRRAKKKVALLLQKLKKYELPELPPPQHDPELLTSEQLQAYKKIGFRNRNYVPVGIRGVFGGVVQNMHLHWKFHETVQVCCDNFPKEKIREMATMLSRLSGGIVVNIHNVKTIIMFRGRNYRQPKNLIPINTLTKRKALFKARFEQALESQKLNIKKIEQQLRRKGINPEDPIAMASIQKVAATFFRAIDEKQGTPYVFREGAKPTPDTKDKL-EE-DPDELSPEYSDQEELDRFITEIEQAADLEWEKEEAAEKEEASKIRYWGKDDLGYGL-RGRSQNWRNSES-DD--DRG-HQRHFNRADSAQRRNSP-KKWEEDEDFEEASEGEKWE-----------SDDEVDSVIAGIESDAANGIASTEETREALRSTREKGGGERLQWRGTEVD--DSSDFD--GASEDVMWDSEDKERVGSSANSGYEDSDEEYGHKGHERIKSIDSKKKNIDKSSCSD
>CALAtsoo
MWAIKHFKGHFLKLLPLLS------RGGTYHLNGDTSIITKTSHHVPSLCSSFGCFHFMST--------------MRGRGMRSKVEKRMLRESAKTQMERRRSKRIHKMLMTEDEKLIYSLRRAKKKVALLLQKLKKYELPELPPPQHDPELLTPEQLQAYKKIGFRNRNYVPVGVRGVFGGVVQNMHLHWKFHETVQVCCENFPKEKIREMATMLARLSGGIVVNIHNVKTIIMFRGRNYRQPKNLIPINTLTKRKALFKARFEQALESQKLNIKKVEQQLRRKGISPEDPIAMASIQKVASTFFRAIDEKQGTPYVFRENAKPISEINDNL-EE-DPDELSPEYSDQEELDRFIAEIEQAADLEWEKEEAAEKEEASKIRYWGKEDIGYGL-RGKSQNWRNSESDDD--DRG-NKRHFIKADSAQRRNTP-KKWEDDEDIEDVS-GDEWE-----------SDDDVDNVIADIENDTANCIVSKEETRGICRSKRGKGGSERLQRRAAKVD--YSSDFD--RFSEDEMWVSEGKERVGSSANS-----DEEYGHKGHEMLKSIDSKNKKFDRSSYSD
>PTERcurt
MWVIRQFEGHLLKLLPLLSSKFS-YRGVITHLNDGTSIASKSSCYATSLCGSVGCFRLMSTMRGR-----ESMPSMKGRGMRAKVEKRMWRESAKTKIEQRRSKRIHKMLMTEEERLIYSLRRAKKKVALLLQKLKKYELPELPPPLHDPELLTPEQLQAYKKIGFRNRNYVPVGVRGVFGGVVQNMHLHWKFHETVQVCCDNFPKEKIREMATMLSRLSGGIVVNVHNVKTIIMFRGRNYRQPKNLIPINTLTKRKALFKARFEQALESQKLNIKKIEQQLRRKGISPEDPIAMASIQRVAATFFRAIDEKQGTPYVFRGDAKPIPENNDKW-EE-DAAELSHEYSDQEELDRFISEIEQAADLEWEKEEAAEKEEASKIRYWGKDDIGYGS-RARSQNWKNSESDDDVDDRG-SQRRFNRADSAQRRNTP-KKWVKNDDVEEASGGEEWE-----------SDDEDDSVIAGIESEAANLVTSEDETPEAWRSTRRKGGDQRPQGRAAEMD--DSSDFDRIGDSDTDISD-----------------------------------------------
>DRAKelas
MWSVRHCEGRLLKLLPLLS------RGLTSHLNDGASIIAKANCYSPPLCGSDSCSRLMSTMGGRPSRAADSRPSMKGRGMRAKVEKRMRRESAKTKMEQRRSKRIHKMLMTEEEKLIFSLRRAKKKVALLLQKLKKYELPELPPPVHDPELLTPEQLQAYKKVGFRNRNYVPVGVRGVFGGVVQNMHLHWKFHETVQVCCDNFPKEKIREMATMLSRLSGGIVVNVHDVKTIIMFRGRNYRQPKNLIPINTLTKRKALFKARFEQALESQKLNIKKIEQQLRRKGISPEDPIAMASIRKVAATFFRAIDEKQGTPYVPRGDEKTIPEDDDG-----DAAELPQEYSDQEELDRFIAEIEEAADLEWEKEEATEREEASRVRYWGKDEMGYGP-RDQTRNWKNSESDDD--GGG-YQRHF----SAQRRNSPRKTWDDDDDGEAASGGEDWD-----------SDDEGGDVVAGIRSDSAYISAGDGDAYRAR----------RIERRPAERD--ESSDFDTFGGSDDEISD-----------------------------------------------
>BLETstri
MWAIKHFEGRFLKLFPLLS------RGGTYHLNGGTSIITKASHYGPSLCGSFGCFHLMST--------------MKGRGMRSKVEKRMWRESAKTQMEHRRSKRIHKMLMTEDEKLIYSLRRAKKKVALLLQKLKKYELPELPPPQHDPELLTSEQLQAYKKIGFRNRNYVPVGVRGVFGGVVQNMHLHWKFHETVQVCCDNFPKEKIREMATMLARLSGGIVVNIHNVKTIIMFRGRNYRQPKNLIPINTLTKRKALFKARFEQALESQKLNIKKVEQQLRRKGINPEDPIAMASIQKVAATFFRAIDEKQGSPYVFREDAKPIPETNDNL-GE-DPDELSPEYSDQEELDRFIAEIEQAADLEWEKEEAAEKEEASKIRYWGKDDIGYGL-RGRSQNWRNSES-DD--DRG-HQRHFIRADSAQRRNTP-KKWEDDEDVEEAS-GEEWE-----------SDGEVDDVIAGIENDAANAIASKEETRGLWRSTRGKGGSERLQKRAAEVD--DSSDFD--GSSEDEMWESEGKERVGPSAKNDYEDSDEEYGHKVHERMKSIDSKNKKIDYSSYSD
>CYPRflav
MWAMKQFQRHFLKPLRLLSG-----RGTTSHMNDGTSIITRESCSTSFLCDSIGWFRLMST--------------TNGRGMRSKVEKRMRKESAKTHMEQRRSKRIHKMLMTEEERLIYNLRRAKKKVALLLQKLKKYELPELPPPRHDPELLTSEQLQAYKKIGFRNRNYVPVGVRGVFGGVVQNMHLHWKFHETVQVFCDNFPKEKIKEMATMLARLSGGIVVNIHNVKTIIMFRGRNYRQPKNLIPINTLTKRKALFKARFEQALESQKLNIKKIEQQLRRKGINPGDPIAVASIQKVAATFFRAIDEKQGSPYVFHEGKTPMPENNDKWVKE-EPYDSSPEYSDQEELDRFIAEIEQAADLEWEKEEAAEKEEVSKIRYWGKDDNEYGP-RGRSPNWRGSESVDD--DRG-YGRH----NNMQRTCAP-RKWEGDNDVEDASEGEAWE-----------SDDEVGNVIADIESSSSNVVDSEEETHDAWRSHRGKGGSERLKENATKVN--DSSGYDMLGASEDEMWESDDK-------------------------------------------
>DENDchryso
MWAIKHFEGHFRKLLPLVS------RGGTYHLNGCTSIITKASHYGPSLCGSFGCLRLMST--------------MKGRGMRSKVEKRMWRESAKTQMEHRRSKRIHKMLMTEDEKLIYSLRRAKKKVALLLQKLKKYELPELPPPLHDPELLTTEQLQAYKKIGFRNRNYVPVGVRGVFGGVVQNMHLHWKFHETVQVCCDNFPKEKIREMATMLARLSGGIVVNVHNVKTIIMFRGRNYRQPKNLIPINTLTKRKALFKARFEQALESQKLNIKKVEQQLRRKGINPEDPIAMASIQKVAATFFRAIDEKQGTPYVFRENAKPIPEINENF-GE-DADEPSTEYSDQEELDKFIAEIEQAADLEWEKEEAAEKEEASKIRYWGKDDIGYGL-KGRSQNWRNSES-DE--ERS-NQRHFIRADSAQRRNTP-KKWEDDEDVEESS-SEEWE-----------SNDEVDDVIAGIEKDAANAIESKEQTHGLWRSTRGEGGSQRPQRRAAELD--DSSDFD--GSSEDEMWESDAEERVGPSANSDNEDSDEEYGYKGQERIKSIDSKNKKFDKASHSD
>MOLIcapi
MWAVRRFQRQLLKPLPLLQNRGFWYGGTPLQLKSKNEILARMANLSASSMGWVNGIRLMST--------------AKGRSMRSKVEKRMRRETGKTLREMRRAKKLRKKLMTEEERLIYNLRRAKKKVALLLQKLKKYELPELPAPRHDPELLTAEQLQAYKKIGFRNRNYVPVGVRGVFGGVVQNMHLHWKFHETVQVCCDNFPKEKIKEMATMLARLSGGIVVNIHNVKTIIMFRGRNYRQPKNLIPINTLTKRKALFKARFEQALDSQKLNIKKIEQLLRRKGVNPEDPIAMASIQRVASTFFRAIDDQQGTPYVFRGEQQPILQAVDSQ-EE-DQTNLDPEDSDQEELDRFIAEIEDAADQEWAAEEAAEKEETSRIMYWGKEDM--GV-RGKSPNWQSGRL-EE--DRG-HGSKWGKEDSKQSSMNT-RKWDSGDEVSETSEGEDWD-----------PDNEADCV----DNA----YDSEGDSHDALRMKRNQGVKGRLTRASSDVG--TESDIVMFSESDSPLWESDKDEECSPQKIDAYEDSDEEIGSNARDRERTIESKKKTIDESWDSD
>GYMNdens
MWARRHFEGHLLKLLPLLS------RDLTSHLNGGTSIITKSTCHASSLCGSVSCFRLMSTMRGR-----ETTPSMKGRGMRAKVEKRMWRESAKTKIEQRRSKRIHKMLMTEEERLIYNLRRAKKKVALLLQKLKKYELPELPPPLHDPELLTPEQLQAYKKIGFRNRNYVPVGVRGVFGGVVQNMHLHWKFHETVQVCCDNFPKEKIREMAAMLSRLSGGIVVNVHNVKTIIMFRGRNYRQPKNLIPLNTLTKRKALFKARFEQALESQKLNIKKIEQLLRRMGISPEDPIAMASIQKVASTFFRAIDEKQGTPYVFSGDAKQMPESSDKC-DE-EAGELSHDYSDQEELDRFIADIEQAADLEWEEEEAAEKEEASKIRYWGRDEGGYGLSKGRSQNWRDLGSDDDDDGGGRNRSRFNRAD------TP-KKWDGDGDIRDVSGGEEWELEDDGDDDGDDDDDDDGNVIAGVESDEAYLGGRREETRVAWRTAGRKDRDVRLQGKASVMDDHDSSDFDKVGNSDDDVCQ-----------------------------------------------
>CEPHdama
MWAFRHFEGNFLKLFPLLS------RGITSHLNGGTSIMTKASHYGTSLRGSINGFRLMST--------------MKGRGMRAKVEKRMFRESAKTKMEHRRSKRIHKMLMTEEERLIYSLRRAKKKVALLLQKLKKYELPELPPPQHDPELLTSEQLQAYKKIGFKNRNYVPVGVRGVFGGVVQNMHLHWKFHETVQVCCDNFPKEKIRGMATMLARLSGGIVVNIHNVKTIIMFRGRNYRQPKNLIPINTLTKRKALFKARFEQALESQKLNIKKIEQQLRRKGINPEDPIAMASIQKVASTFFRAIDEKQGTPYVFREGAKPTPDTKDKF-EE-DPDELSPEYSDQEELDRFIAEIEQAADLEWEKEEATEKEEASKIRYWGKDDIGYGL-RGRSQNWRNSES-DD--DRG-HQRHFDRADSAQRRNSP-KKWEE-EDFEEASEGEKWE-----------SDDDVDNVIAGTESNAANAIANTEETREAWRSTREKGGGERLQWRGTEVD--DSSDFD--GASEDEMRESEDKERVGPSANSDYEDSDEEYGHKGHERIKSIDSKKKNIDESSYSD
>GOODfuma
MWAIRHFEGHLLKLLPLLS------RGVSSHLNDGTSIIINSSCYATSLHGSISCFRLMSTMNRR-----ESTPSMRGRGMRAKVEKRMWRESAKTKIEQRRSKRIHKMLMTEEERLIYSLRRAKKKVALLLQKLKKYELPELPPPLHDPELLTPEQLQAYKKIGFRNRNYVPVGVRGVFGGVVQNMHLHWKFHETVQVCCDNFPKEKIREMATMLSRLSGGIVVNIHNVKTIIMFRGRNYRQPKNLIPINTLTKRKALFKARFEQALESQKLNIKKIEQQLRRKGISPEDPIAMASIQRVAATFFRAIDEKQGTPYVFRGDAKPIPENNDKW-EE-EEAELTHEYSDQEELDRFIAEIEQAADLEWEKEEAAEKEEASKIRYWNKDDIGYGS-RGRSQSWKNSESDDDDHYRG-SRRCFNRSDSTQRRNTP-KKWARDDDAEEASGGEEWE-----------SDDEDGNLIAGIDSDAANLTGSEEETPEAWRTMRRNGGDER-QGKAAEMG--DSSDFDTIDDSDSEISD-----------------------------------------------
>CHILsemi
MWSITHFEGHLFKLLPLLS------RAMASQLNDGASIITKASCYSPSLCGSNIFSRLMSTMRGRDSR--DSRPSMKGRGMRAKVEKRMRRESAKTKIEQRRSKRIHKMLMTEEEKLIFSLRRAKKKVALLLQKLKKYELPELPPPLHDPELLTPEQLQAYKKIGFRNRNYVPVGVRGVFGGVVQNMHLHWKFHETVQVCCDNFPKEKIREMATMLSRLSGGIVINVHDVKTIIMFRGRNYRQPKNLIPINTLTKRKALFKARFEQALESQKLNIKKVEQQLRRKGISPEDPIAMASIRKVAATFFRAIDEKQGTPYVLRGDANPIPE-DDKW-EDGDAAELPQEYSDQEELDRFIAEIEEAADLEWEKEEATEREEASRIRYWGKDDMGHGT-MDQTRNWKNSESDDD--GGG-YQRHF----SAQRRNAPRKKWDEDDDGEAASGGEEWE-----------SDDEGHRVIAGIESDAAYIPGGDEESHKARRSVRREGGDERMQRRAAEMD--ESSDFDTFGASDDEISD-----------------------------------------------
>VANIshen
MLASRHLHGHFLKSLQLLI------RSMTPQLNGGSTTTTKSSC-PTVLHDVVGWFHLYST--------------ARGRGMRAKVEKRMWKESAKTQMEQRRSKRIHKMLMTEEERLIYNLRRAKKKVALLLQKLKKYELPELPPPQHDPELLTAEQLQAYKKIGFRNRNYVPVGVRGVFGGVVQNMHLHWKFHETVQVCCDNFPKEKIKEMATMLARLSGGIVVNIHNVKTIIMFRGRNYRQPKNLIPINTLTKRKALFKARFEQALESQKLNIKKIEQQLRRKGISPEDPIAMASIQKVAATFFRAIDEKQGTPYVFRGENAPMPEANNRW-VEDEPTDITPEYSDQEELDKFIAEIEQAADLEWEKEEAAEKEEASRIRYWGKDDSGYGL-RGRNIN--SLESVDE--NRD-RRGHWTVADSVHRTNKL-QKWEEDEDIEDPSDGEEWV-----------SDDEVSNAIGHIDSDVAISSDTEEETSDSW-ITRGREGDERLRGITTNVD--DSSNFEMLGASDGEISESEEENGE-SSVKSVYDDREKNFGHSGHDRIRPIDSKKKNFDENWDID
>ERYCpuss
MWGIKHFQGHFLKILPLLS------RGGTYYLNGGSSIITNAGHHGTSLCSSLGCFHLMST--------------MKGRSMRSKVEKRMRRESAKTLMEHRRSKRIHKMLMTEDERLIYSLRRAKKKVALLLQKLKKYELPELPPPKHDPELLTPEQLQAYKKIGFRNRNYVPVGVRGVFGGVVQNMHLHWKFHETVQVCCDNFPKEKIKEMATMLARLSGGIVVNIHNVKTIIMFRGRNYRQPKNLIPINTLTKRKALFKARFEQALESQKLNIKKIEQQLRRKGISPEDPIAMASIQKIASTFFRAIDEKQGTPYVFGD--KLIPQTKDNL-KE-NPDELSPEYSDQEDLDRFIAEIEQAADLEWEKEEAAEKEEASKIRYWGKDDIGYGL-RSRSQRWRNSDS-DD--DRG-HQRHFVRDNSAQQRSVP-KKWEDDEDIEEES-GEECD-----------S-DEVDDVIADIENDAFNSNMSKDEAHGLWKSTRGKGSSKKLESRAAEVD--YSSDFD--GSSEDEMWASEGKERVGSSDNSDYEGNDEEYSHKGHE-----DSKNTKID------
>ANOEemei
MWAIRNFEGHLLKLLPLLS------RGVTSHLNDGASVIKNSSCYDTSLHGSISCFRLMSTMNRR-----ESTSSMRGRGMRAKVEKRMWRESAKTKIEQRRSKRIHKMLMTEEERFIYSLRRAKKKVALLLQKLKKYELPELPPPLHDPELLTPEQLQAYKKIGFRNRNYVPVGVRGVFGGVVQNMHLHWKFHETVQVCCDNFPKEKIREMATMLSRLSGGIVVNIHNVKTIIMFRGRNYRQPKNLIPINTLTKRKALFKARFEQALESQKLNIKKIEQQLRRKGISPEDPIAMASIQRVAATFFRAIDEKQGTPYVFRGDAKPIPENNDKW-EE-DAAELSHEYSDQEELDRFIAEIEEAADLEWEKEEAAEKEEASKIRYWNKDDIGYGS-RGRSQSWKNSESDDD-DDRG-NQRSFNRFDNTQRRNTP-KKWVRDDDAVEASGGEEWE-----------PDDEDGNLIAGIESDAANLTGSEEETP-SWRSARRNGGD--------EMG--DSSDFDTIDDSDSEMSE-----------------------------------------------
>GOODpube
MWSIRHFEGHLLKLLPLLS------RGVTSHLSDGTSIIINSSCYAASLRGSISCFRLMSTMNRR-----ESTPSMRGRGMRAKVEKRMWRESAKTKIEQRRSKRIHKMLMTEEERLIFSLRRAKKKVALLLQKLKKYELPELPPPLHDPELLTPEQLQAYKKIGFRNRNYVPVGVRGVFGGVVQNMHLHWKFHETVQVCCDNFPKEKIREMATMISRLSGGIVVNIHNVKTIIMFRGRNYRQPKNLIPINTLTKRKALFKARFEQALESQKLNIKKIEQQLRRKGISPEDPIAMASIQRVAATFFRAIDEKQGTPYVFRGDAKPIPENNDKW-EE-EEAELSHEYSDQEELDRFIAEIEQAADLEWEKEEAAEKEEASKIRYWNKDDIGYGA-RGRSQSWKNSESDDDGNDRGSSRRYFNRSDRTHRRNTP-NKWARDDDAEEASGGEEWE-----------SDDEDGNVIAGIERDAANLTGSEEETPEAWRSVRRNGGDER-QGKASEMG--DSSDFDAIDDSDSEISD-----------------------------------------------
>DENDnobi
MWAIKLFEGHFRKLLPLVS------RGGTYHLNGFTS-ITKASHYGPSLCGSFGCLRLMST--------------MKGRGMRSKVEKRMWRESAKTQMEHRRSKRIHKMLMTEDEKLIYSLRRAKKKVALLLQKLKKYELPELPPPLHDPELLTPEQLQAYKKVGFRNRNYVPVGVRGVFGGVVQNMHLHWKFHETVQVCCDNFPKEKIREMATMLSRLSGGIVVNIHNVKTIIMFRGRNYRQPKNLIPINTLTKRKALFKARFEQALESQKLNIKKVEQQLRRKGISPEDPIAMASIQKVAATFFRAIDEKQGTPYVFRENARPIPETNENS-GE-DADEPSPDYSDQEELDRFIAEIEQAADLEWEKEEAAEKEEASKIRYWGKDDIGYGL-KGRSQNWRNSGS-DE-----------------ERRNTP-KKWEDEEDIEESS-SEEWE-----------SNDEVDDVIAGIEKDAANAIESKGKTNGLWRSTRGEGGSQRPQRRGAELD--GSSDFD--GSSEDEMWESDGEERAGPSANSDNEDSDEEYDYKGHERIKPIDSKNEKIDKGSYSD
>CORYacti
MWGVRHFKGHLLKLSPLLL------RGVTYHLNDGTSIITKTSCYTTSLHGSVSCFRSMSTSRGRSARGSNSMASMKGRGMRAKVEKRMWRESAKTKIEQRRSKRIHKMLMTEEEKLIFSLRRAKKKVALLLQKLKKYELPELPPPLHDPELLTSEQLQAYKKIGFRNRNYVPVGVRGVFGGVVQNMHLHWKFHETVQVCCDNFPKEKIREMATMLTRLSGGIVVNVHNVKTIIMFRGRNYRQPKNLIPINTLTKRKALFKARFEQALESQKLNIKKVEQQLRRKGISPEDPIAMASIRKVASTFFRAIDEKQGTPYVFRGDDKPIPENSDKLDDD-DEPELSQDYSDQEELDRFIAEIEEAADLEWEKEEATEREEATKIRYWGKDEIGYGA-SGRSQNWKNSESDDD-DDRR-SQRRFNRADSSQRSNTSEKKWDGDDDVEAASGGEEWE-----------SDDEDGDMIAGIESDESDNFGREEDTRKTWRGTRRKDDDERQRGRAVEMD--DSSDFDTIGASDDELSD-----------------------------------------------
>CYMBensi
MWAIKHFQGHFLKLLPLLS------RGGTYSLSSGTSIITKAVHYDASLCSSFGCFRLMST--------------LKGRSMRSKVEKRMWRESAKTQMEHRRSKRIHKMLMTEDERLIYSLRRAKKKVALLMQKLKKYELPELPPPQHDPELLTPEQLQAYKKIGFRNRNYVPVGVRGVFGGVVQNMHLHWKFHETVQVCCDNFPKEKIKEMATMLARLSGGIVVNIHNVKTIIMFRGRNYRQPKNLIPINTLTKRKALFKARFEQALESQKLNIKKIEQQLRRKGISPEDPIAMASIQKIASTFFRAIDEKQGTPYVFREDTKPMPETNDNL-RE-DSDELSPEYSDQEELDRFIAEIEQAADLEWEKEEAAEKDEASKIRYWGKDDIGYGL-RGRSQNWRNSES-DD--DRD-HQRQFARVDSAQRRNTS-KKWEDDEDIEEAS-GEEWE-----------SDDDVDDVIADIENDAFNANASKERTHGLWESTRGKGGSKRLERRAAKVD--YSSDFD--GFSEDEMLASEGKGRIGSSDNSDYEDNEEDYSHKDHERLKSIDSKNKKIDKNSYSD
>CREMappe
MLAIKRFQGHFLKTLPLLS------RCGTYDLNGGTSIITKACHYSPSLCCSFGCFHLMST--------------MKGRNMRSKVEKRMWRESAKTQMEHRRSKRIHKMLMTEDERLIYSLRRAKKKVALLLQKLKKYELPELPPPQHDPELLTPEQLQAYKKIGFRNRNYVPVGVRGVFGGVVQNMHLHWKFHETVQVCCDNFPKEKIREMATMIARLSGGIAVNIHNVKTIIMFRGRNYRQPKNLIPINTLTKRKALFKARFEQALESQKLNIKKVEQQLRRKGISPEDPIAMASIQKVASTFFRAIDEKQGTPYVFRENTKPISETNDIL-RE-DPDEPSPEYSDQEELDRFIAEIEQAADLEWEKEEEAEKEEASKIRYWGKDDIGYGS-RGSSQNWRNSGS-DD--DRG-HQRHFVRVESAQRRNTP-KEWEDDENIVEAS-AEEWE-----------SDDDDDDVIADIGNDAANAIASKEESHGLWRSTRAKGGGERLQRRPSKVD--YSSDFD--G-SEDEMWESDGKERVGPSANSDYED------------------------------
>SELEaequ
-------------------------------MNDGSSIITRDNCSTSFLCDSIGWFRLMST--------------TTGRGMRSKVQKRMQRESAKTHMEQRRSKRIHKMLMTEEERLIYNLRRAKKKVALLLQKLKKYELPELPPPRHDPELLTSEQLQAYKKIGFRNRNYVPVGVRGVFGGVVQNMHLHWKFHETVQVCCDNFPKEKIKEMATMLARLSGGIVVNIHNVKTIIMFRGRNYRQPKNLIPINTLTKRKALFKARFEQALESQKLNIKKIEQQLRRKGINPEDPIAMASIQKVAATFFRAIDEKQGSPYVFREGKTPVPRSNDELVKD-EPYDPSPEYSDQEELDRFIAEIEQAADLEWEKEEAAEKEEASKIRYWGKDDNGYGL-RGRSPNWRGSESGDE--DRG-HGRHWSRTDSVQRTSAP-RKWKPDNDMEEASEGEEWE-----------SDGEVGNVIADIESSAANVVDSEEETRDAWRSTRGEGGGERLKGKATELD--DSSGYDMLSASEDEMWESDDKGNGGASANSAYNDTDEEYGHNSHERIRSIDLKRKNIDESLDSD
>EPIPaphy
MSAIRHFKGSLLKILPYLS------RGGNYHLSTVTSIVTENGQYDASLFSNMGCFRLMST--------------MDGRGMRAKVEKRMWRESSKTLREHRRSKRIHKMLMTEEERLIFNLRRAKKKVALLLQKLKKYELPELPSPLHDPEILTPEQLQAYKKIGFRNRNYVPVGVRGVFGGVVQNMHLHWKFHETVQVCCDNFPKEKIREMATMLARLSGGIVVNIHDVKTIIMFRGRNYRQPKNLIPINTLTKRKALFKARFEQALESQKLNIKKIEQTLRRKGVNPEDPIAMASIQKVAATFFRAIDEKQGTPYVVREDGKPMLENSEKL-DE-DPDDLSPEYSDQEELDKFIAEIEQAADLEWEKEEAAEQEEVSRIRYWGKDDMGYGM-RDRSQNWRNSDDNDD--VGH-RRRHLVGTESTQMRNSD------DMGYGVRGRSQNWR-----------NSDDNDDVIVGAENAQMRNFSRKMKVDDI----------EDISGNESDDEIAGIEDFD--GSSENEMWESKG----GPSSSSDLEDNDEE--------------------------
>OPHRsphe
MWARRHFEGHLLKLLPLLS------RDLTSHLNGGTSIITKST--GDAMCGSISCFRLMSTMRGR-----ETSPSMQGRGMRAKVEKRMWRESAKTKIEQRRSKRIHKMLMTAEERLIFNLRRAKKKVALLLQKLKKYELPELPPPVHDPELLTPEQLQAYKKIGFRNRNYVPVGVRGVFGGVVQNMHLHWKFHETVQVCCDNFPKEKIREMATMLARLSGGIVVNVHNVKTIIMFRGRNYRQPKILIPLNTLTKRKALFKARFEQALESQKLNIKKIEQQLRRMGISPEDPIAMASIQKVAATFFRAIDEKQGTPYVFRGDAKPMPESDDKC-DE-DATEFSPDYSDQEELDKFIADIEQAADLEWEEEEAAEKEEASRIRYWGRDEGGYGFSNGRNQNYRDMDSDNDDDGGGRNRGSFNRAE------TP-KKWDGNGNINDVSGGEEWDLEDHGDEDG-DDDDDDDNVMAGVESDEAYLGGRRQETREAWRSAGRKGGDVRQQGKVSVMDDHDYSDFDEVGNSDDDVSE-----------------------------------------------
>APOSodor
MWVLRLFHGHTLKPLRILSGRSNFSKGFTTHWSGRKEIKTNFFNSTT----SIRWSRMMST--------------EKGRGMRAKVEKRMWRESSKTTREQRRSKKIHKMLMTEEERLIYNLRRAKKKVALLLQKLKKYELPELPPPRHDPELLTPEQLQAYRKIGFRNRNYVPVGVRGVFGGVVQNMHLHWKFHETVQVCCDNFPKEKIKEMATMLARLSGGIVVNIHNVKTIIMFRGRNYRQPKNLIPLNTLTKRKALFKARFEQALESQKLNIKKIEQQLRRKGVNPEDPIAMASLQKVAATFFRAIDEKQGTPYVFRKDNSQLPQTVNKW-ED-ESTTFQSDYSDQEELDKFIAEIEQAADLEWEKEEAAEKEEASRIRYWGRDEIGDGV-RGRRSNLRGSMSEDE--DNG-LRRQWGRVDNRQRMNIS-RNLDDSDDNREASEGEEWE-----------SDDEIENVIAGIDSDAADATASEDEIDEASWPDRRK----------------------------DEMWDSDDEEEG-LSSESGSE--------NGNGR---MESKKKNVDESWDSD
>GASTelat
MWAMKRFEGHFLKVMPLLS------R--TYHLNDCTSIIAKNSHHGTCLCGSISCFRLMST--------------LRRSGIQAKVQRRIQKESAKMQLEHRRSKRIHKMLMTEDEKLIYNLRRAKKKVALLLQKLKKYELPELPPPVHDPELLTSEQLQAYKKIGFRNKNYVPVGVRGVFGGVVQNMHLHWKFHETVQVCCDNFPKEKIREMATMIARLSGGIVVNIHNVKTIIMFRGRNYRQPKNLIPINTLTKRKALFKARFEQALESQKLNIKKIEQQLRRKGLNPEDPIAMASIQRVAATFFRAIDEKQGTPYVLREGTKPMTQTKDDD-PD-VLDELSPEYSDQEELDKFIAEIEKAADLEWEREEAAEKEEASKIRYWGKEDFGHGS-----RNWRNSESED---DRE-HRGRFSGSDGGIRRNMP-KKWGEGADIEEAS-GEEWD-----------SDDEVDDVIAGIENDSAYSTGAT-------------GWKDR--RAAAELDD-DSSDFA--GSSEDVKWESEDESAV-PSANRDYVESDED--------------------------
>VANIplan
MLASRHLHGHVLKPLQLLL------RSMVPQLNGGSTTITKSSC-PPVLHDVV---HLYST--------------ARGRGMRAKVEKRMWKESAKTQMEQRRSKRIHKMLMTEEERLIYNLRRAKKKVALLLQKLKKYELPELPPPQHDPELLTAEQLQAYKKIGFRNRNYVPVGVRGVFGGVVQNMHLHWKFHETVQVCCDNFPKEKIKEMATMLARLSGGIVVNIHNVKTIIMFRGRNYRQPKNLIPINTLTKRKALFKARFEQALESQKLNIKKIEQQLRRKGISPEDPIAMASIQKVAATFFRAIDEKQGTPYVFRGENAPVPEANNRW-VEDEPTDITPEYSDQEELDKFIAEIEQAADLEWEKEEAAEKEEASRIRYWGRDDTGYGL-RGRNIN--SLESVDE--NRG-HRGHWTADDSVHRTNKL-RKWEEDEDVEDPSDGEEWV-----------SDDEVSDAIGHIDNDVAISSDTEEETSESW-ITGGRDGDVRLRGITTNVD--ESSDG--------EIFELEEENGE-SSVESVYDDREKNFGHSGHDRIRSIDSKKKNFDANWDID
>EPIPhell
MWVFRHFEGKILKLLPLLS------RGVTPHLNGGTSITTKASHYDTSLCGSIGCFHLMST--------------MKGRGMRAKVEKRMWRESAKTKMEHRRSKRIHKMLMTEEERLIYSLRRAKKKVALLLQKLKKYELPELPPPQHDPELLTSEQLQAYKKIGFRNRNYVPVGIRGVFGGVVQNMHLHWKFHETVQVCCDNFPKEKIREMATMLSRLSGGIVVNIHNVKTIIMFRGRNYRQPKNLIPINTLTKRKALFKARFEQALESQKLNIKKIEQQLRRKGINPEDPIAMASIQKVAATFFRAIDEKQGTPYVFREGAKPTPDTKDKL-EE-DPDELSPEYSDQEELDRFITEIEQAADLEWEKEEAAEKEEASKIRYWGKDDLGYGL-RGRSQNWRNSES-DD--DRG-HQRHFNRADSAQRRNSP-KKWEEDEDFEEASEGEKWE-----------SDDEVDSVIAGIESDAANGIASTEETREALRSTREKGGGERLQWRGTEVD--DSSDFD--GASEDVMWDSEDKERVGSSANSGYEDSDEEFGHKGHERIKSIDSKKKNIDKSSCSD
>MASDpict
MLAIKHFQGHFFKLLPLIS------RGKTYHLNGGNSIITKVS--------PFGCFHLMST--------------MKGRSMRSKVEKRMWRESAKTQMEHRRSKRIHKMLMTEDEKLIYSLRRAKKKVALLLQKLKKYELPELPTPQHDPELLTAEQLQAYKKIGFRNRNYVPVGVRGVFGGVVQNMHLHWKFHETVQVCCDNFPKEKIREMATMLARLSGGIVVNIHNVKTIIMFRGRNYRQPKILIPINTLTKRKALFKARFEQALESQKLNIKKVEQQLRRKGINPEDPVAMASIQKVASTFFRAIDEKQGTPYVFQENAKPVPKTTDNL-RE-DLDEASPEYSDQEELDKFIAEIEEAADLEWEKEEAAEKEEASKIRYWGKDDTGYGL-RDRSQNWRNSESDND--DRG-HQTHFVRANSA--RKTP-KEWESDE----------------------------------IENEAANASASKEETHGLWRSTREKGGNERLQKRPSKED--YSSDFD--GSSEDEMWVSEGKD-----INTDYGDSD----------------------------
>DIURorie
MWAIRHSEGHLLKLFPHLT------RDLTSHFNDGTSLFTKASCYTTSLCGSIS-FRLMSTMRRR-----EPMPSMKGRGMRAKVEKRMWRESSKTKIEQRRSKRIHKMLMTEEEKLIFGLRRAKKKVALLLQKLKKYELPELPLPLHDPEILTAEQLQAYKKIGFRNRNYVPVGVRGVFGGVVQNMHMHWKFHETVQVCCDNFPKEKIREMASMLTRLSGGIVVNIHDVKTIIMFRGRNYRQPKNLIPINTLTKRKALFKARFEQALESQKLNIKKIEQQLRRKGISPEDPIAMASIRKVAATFFRAIDEKQGTPYVFRGDEKPMHENKDD---D-EEDDISQEYSDQEELDRFINEIEEAADLEWEKEEAAEREEASKIRYWGKDDNGYGM-RGRNQNWKNSDDDDGDDDRG-YRRGFNRTDGMQRRSSPKKKWEDDDDVDAASGGGEWE-----------SDDEDGD-----DDDASINFGREEETREAWRSPRRKGGNERVQGRKSEMD--DSSDFDNIVSSDDEISD-----------------------------------------------
>ERYCcris
MWGIRHFQGHFLRILPLLS------RGGTYYLNGGSSIITNAGHHGTSLCSSLGCFHLMST--------------MKGRSMRSKVEKRMRRESAKTLMEHRRSKRIHKMLMTEDERLIYSLRRAKKKVALLLQKLKKYELPELPPPKHDPELLTPEQLQAYKKIGFRNRNYVPVGVRGVFGGVVQNMHLHWKFHETVQVCCDNFPKEKIKEMATMLARLSGGIVVNVHNVKTIIMFRGRNYRQPKNLIPINTLTKRKALFKARFEQALESQKLNIKKIEQQLRRKGINPEDPIAMASIQKIASTFFRAIDEKQGTPYVFGENAKPIPGTKDNL-KE-NPDELSPEYSDQEDLDRFIAEIEQAADLEWEKEEAAEKEEAYKIRYWGKDDIGYGL-RGRSQSWRNSES-DD--DGG-HQRHFFRANSAQLRNIP-KKWEDDEDIEEAS-GEEWE-----------S-DEVDDVIADIENDAFNANMSKDGAHGLWKSTTGKGSSKKLESRAAEVD--YSSDFD--GSSEDEMWASEGKERVGPSDNSDYEDNDEEFSLNGHE-----DSKNKEIDKKSCSD
>CRYPlept
MWAIRQFEGHLLKLPPLLS------RGATSYMTDGTSNTIKASLSAASLCGSSSCFRLLSTMRRRPSNGRGPMPSMKGKSMRAKVEKRMWRESAKTMIEQRRSKRIHKMLMTEEEKLIFSLRKAKKKVALLLQKLKKYELPELPPPVHDPELLTSEQLQAFKKIGFRNRNYVPVGVRGVFGGVVQNMHLHWKFHETVQVCCDNFPKEKIKEMATMLSRLSGGIVVNIHNVKTIIMFRGRNYRQPKILIPINTLTKRKALFKARFEQALESQKLNIKKTEQQLRRKGISPEDPIAMASIRKVAATFFRAVDEKQGTPYVFRRDEKSMPENSDKL-EN-DEDQLSHEYSDQEELDRFIAEIEQAADLEWEKEEATEREEASRIRYWGKDDIGYGM-RGRSQNWKNSESDDDGDDRD-HQRRFNRADSARGRNTPRKKWDEDDDVEAASGGEEWD-----------SDDEDGDVITGIGSDADNTFGSEGETQE-WRSTGRNGGDRRLQGRATEMD--DSSDFDTIDASDDEKSD-----------------------------------------------
>OECEmacu
MWAIKHFQGHFLKLLPPLS------RGGIYYLNGGTSIITNVSHHGAPQCSSFGYFHLMST--------------MKGRSMRSKVEKRMWRESAKTQMEHRRSKRIHKMLMTEDEKLIYSLRRAKKKVALLLQKLKKYELPELPPPQHDPELLTAEQLQAYKKIGFRNRNYVPVGVRGVFGGVVQNMHLHWKFHETVQVCCDNFPKEKIREMATMLARLSGGIVVNIHNVKTIIMFRGRNYRQPKNLIPINTLTKRKALFKARFEQALESQKLNIKKIEQQLRRKGINPEDPIAMASIQKIASTFFRAIDEKQGTPYVCLENEKPKPETNDKL-RE-DPDELSPEYSDQEELDRFIAEIEQAADLEWEKEEAAEKEEASKIRYWGKDDIGYGL-RGRSQNWRNSES-DD--DRG-HRRHFVRADSAQWRNAP-KKWEDDEDI-EAS-GEEWE-----------SDDDVDDVIADIENDAFNANVSDEGAHGLWESTTGKGGSKRLERRAAEVD--FSSDFD--GSSEDEMWTSKGKERIGPSDNSDYEDND----------------------------
>NEUWzoll
MWALRLFHGHTLKPLQILAGRSNFSKGFTTHWNGGKGIETKAFNSTT----STWWLRMMST--------------AKGRGMRAKVEKRMWRESSKTTREQRRSKRIHKMLMTEEERLIYNLRRAKKKVALLLQKLKKYELPELPQPKHDPELLTPEQLQAYRKIGFRNRNYVPVGVRGVFGGVVQNMHLHWKFHETVQVFCDNFPKEKIKEMATMLARLSGGIVVNIHNVKTIIMFRGRNYRQPKILIPLNTLTKRKALFKARFEQALESQKLNIKNIEQQLRRKGINPEDPIAMASIQKVAATFFRAIDEKQGTPYVFRKDNLQLPETINKW-ED-ESNTHPSDYSDQEELDKFIAEIEQAADLEWEKEEAAEKEEASRIRYWGRDEIGDGL-RGRRPISRGSISEDE--YDG-LRRQWGRADDRQRINIS-RNLDD-DDNEEASEGEEWE-----------SDDEIENVIAGIDSDAADGTVSEEEIHETSLRNRRK----------------------------DEMWDSEDEEGG-LSTKSGSE--------NGNSR-NQVVSKKKNFDESWDSD
>NEUWmali
-------------------------------------------------------------------------------------------------------------------------RRAKKKVALLLQKLKKYELPELPQPKHDPELLTPEQLQAYRKIGFRNRNYVPVGVRGVFGGVVQNMHLHWKFHETVQVCCDNFPKEKIKEMATMLARLSGGIVVNIHNVKTIIMFRGRNYRQPKILIPLNTLTKRKALFKARFEQALESQKLNIKNIEQQLRRKGINPEDPIAMASIQKVAATFFRAIDEKQGTPYVFRKDNLQLPETINKW-ED-ESNTHPSDYSDQEELDKFIAEIEQAADLEWEKEEAAEKEEATRIRYWGRDEIGDGL-RERRPNLRGSISEDE--YNG-LRRQWGRADNWQRINIS-RNLDD-DDNEEASEGEEWE-----------SDDEIENVIAGIDSDAADGTVSGEEIHETSLRNRRK----------------------------DEMWDSEDEEGG-LSTKSGSE--------NGNSR-NQVESKKKNFDESWDSD
>PHALmode
MWAFKRFEGHFLKLLPLLS------RGGTKNLNGGSSIVTKASQYGPSLCSSFGCFHLMST--------------MNGRGMRSKVEKRMRRESAKTLTEHRRSKRIHKMLMTEDEKLIYSLRRAKKKVALLLQKLKKYELPELPPPQHDPELLTAEQLQAYKKIGFRNRNYVPVGIRGVFGGVVQNMHLHWKFHETVQVCCDNFPKEKIREMATMLARLSGGIVVNIHNVKTIIMFRGRNYRQPKNLIPINTLTKRKALFKARFEQALESQKLNIKKVEQQLRRKGTNPEDPIAMASIQRVASTFFRAIDEKHGTPYVFREDAKPIPEADDNL-RE-DLDELSPEYSDQEELDRFIAEIEQAADLEWEKEEAAEKEEASKIRYWGRDDIGFGL-RGRSQNWRNSDS-DD--DRG-HPRHFARADGTQRRNTS-KKFEDDEDIEEAS-GEDWE-----------SDDDVDNVIAGIENNAADAIVSKEESHGLWRSTRGKGGSERVQRRAARVD--YFSDFD--GSSEDEVLDTEGQGRVGPSASSDYEDSDDEYG---HERLKPINAKNKKVDNSSHSD
>HAEMdisc
MWAIRNFEGHLLKLSPLLS------RVVTSHLKDGASIITNSSCYATSLCGSISCFRLMSTMNRR-----ESTSSMRGRGMRAKVEKRMWRESAKTKIEQRRSKRIHKMLMTEEERLIYGLRRAKKKVALLLQKLKKYELPELPPPLHDPELLTPEQLQAYKKIGFRNRNYVPVGVRGVFGGVVQNMHLHWKFHETVQVCCDNFPKEKIREMATMLSRLSGGIVVNIHNVKTIIMFRGRNYRQPKNLIPINTLTKRKALFKARFEQALESQKLNIKKIEQQLRRKGISPEDPIAMASIQRVAATFFRAIDEKQGTPYVFRGDAKPTPENNDKW-EE-DAAELSHEYSDQEELDRFIAEIEQAADLEWEKEEAAEKEEASRIRYWNKDDIGYGS-RGRSQSWKNSESDDDDDNRG-SRKRFNRSENTQRRNTP-KKWVRDDDAEEASGGGEWE-----------SDDEDDNLIAGVESDAANLTGSEEETP-AWRSTRRNGGD--------DMG--DSSDFDTIDDSESEISE-----------------------------------------------
>RIMAelli
MWSIRHFEGHLLKVLPLIS------RGVISHLNDGTSIITKAGCYAPSLCGSDSCSRLMSTMRGR-----DPRPSMKGRGMRAKVEKRMRRESAKTKIEQRRSKRIHKMLMTEEEKLIFSLRRAKKKVALLLQKLKKYELPDLPPPLHDPELLTPEQLQAYKKIGFRNRNYVPVGVRGVFGGVVQNMHLHWKFHETVQVCCDNFPKEKIREMATMLARLSGGIVINVHDVKTIIMFRGRNYRQPKNLIPINTLTKRKALFKARFEQALESQKLNIKKIEQQLRRKGISPEDPIAMASIRKVAATFFRAIDEKQGTPYVLRGDVKPIPE-DDKL-VD-DEAELPQEYSDQEELDRFIAEIEQAADLEWEQEEATEREEASRIRYWGKEEIGYGM-RDRSQNWKNSEFDDD--EGG-YQRHF----SAQRRNAP-KKWDEVDDVEAASGGENWV-----------SDDEDDNVIAGMKSDAANTFGSDDETLVARRSKRREGGDERRQRRAAEMD--DSSDFDTFGASDDEISD-----------------------------------------------
>ORCHital
MWARRHLQGHLLKLLPLLS------RDLTSHLNGGTSIISKSTSHA--LCGSVSCFRLMSTMRGR-----ETTPSMKGRGMRAKVEKRMWRESAKTKIEQRRSKRIHKMLMTEEERLIYNLRRAKKKVALLLQKLKKYELPELPAPLHDPELLTPEQLQAYKKIGFRNRNYVPVGVRGVFGGVVQNMHLHWKFHETVQVCCDNFPKEKIREMAAMIARLSGGIVVNVHNVKTIIMFRGRNYRQPKNLIPLNTLTKRKALFKARFEQALESQKLNIKKIEQQLRRMGISPEDPIAMASIQKVASTFFRAIDEKQGTPYVFRGDAKPMPESSDKC-DE-DADELSPEYSDQEELDKFIADIEQAADLEWEEEEAAEKEEASRIRYWGREEGGYGLTKGRSQNWRDMESGDDDDGRGRNRSRFNRVD------TT-KKWDGNGDIRGVSGGEEWELEDDVEDDG-DDDDDDDNVMAGVESDEAYLGGRREETREAWRSGGRKGGDGRLQGKANVMDDHDSSDFDKGGNSDDDVSE-----------------------------------------------
>HABEpant
MWARRHFEGHFLKLLPLLS------RDLSSHLNGDTSIITKSTCHASSLCGSVNCFRLMSTMRGR-----ETRPTMKGRGMRAKVEKRMWRESAKTKIEQRRSKRIHKMLMTEEERLIYSLRRAKKKVALLLQKLKKYELPELPPPLHDPELLTSEQLQAYKKIGFRNRNYVPVGVRGVFGGVVQNMHLHWKFHETVQVCCDNFPKEKIREMATMLSRLSGGIVVNVHNVKTIIMFRGRNYRQPKNLIPINTLTKRKALFKARFEQALESQKLNIKKIEQQLRRKGISPEDPIAMASIQKVASTFFRAIDEKQGTPYVFRGDEKPMPESNDKY-EE-DAGELSHEYSDQEELDKFISEIEQAADLEWEQEEAAEKEEASKIRYWGRDDNGYGLMKGRSQNWRNSESGDDDDGGGRNRNRFNRAD------TP-KKWDRNGDIRDVSGGEEWEDDGDEEDDGEEEEEDDD--------------------------------------------------------------------------------------------------------------
>GALEfabe
MLASKRLHGQFLRPLQLLI------RSVTPQLNGDSTIITKASC-PTILNDSVGWLRLFSI--------------SKGKGMRAKVERRMWKESSKIQMEQRRSKRIHKMLMTEEERLIYNLRRAKKKVALLLQKLKKYELPELPAPQHDPELLTPEQLQAYKKIGFKNRNYVPVGVRGVFGGVVQNMHLHWKFHETVQVCCDNFPKEKIKEMATMLARLSGGIVVNVHNVKTIIMFRGRNYRQPKNLIPINTLTKRKALFKARFEQALESQKLNIKKIEQQLRRKGISPEDPIAMASIQKVAATFFRAIDEKQGTPYVIRGENTPMLEANDRY-EEDEPTDISPEYSDQEELDKFIAEIEQAADLEWEKEEAAEKEEASKIRYWGKDDTGYGL-RGRNLNGRGLEFVDE--NRG-HRGHWTVAQNAHRTNKL-QKWEDDRDVEDPTEGEEWV-----------SDDEVSNAIVHIDSDVAIDFDTEEEASESW-STGGKGGNERLRGITSKVD--DSFDFEMLAASGDEMCESEDKENDKSSFKSNYDDREEEFGHSSHNRIRSIGSKKKNFDENWDID
>GYMNodor
MWARRHFEGHLLKLLPLLS------RDLTSHLNGGTSIITKSTCHASSLCGSVSCFRLMSTMRRR-----ETTPSMKGRGMRAKVEKRMWRESAKTKIEQRRSKRIHKMLMTEEERLIYNLRRAKKKVALLLQKLKKYELPELPPPLHDPELLTPEQLQAYKKIGFRNRNYVPVGVRGVFGGVVQNMHLHWKFHETVQVCCDNFPKEKIREMAAMLSRLSGGIVVNVHNVKTIIMFRGRNYRQPKNLIPLNTLTKRKALFKARFEQALESQKLNIKKIEQQLRRMGISPEDPIAMASIQKVASTFFRAIDEKQGTPYVFSGDAKQMPESSDKC-DE-DADELSHDYSDQEELDRFIADIEQAADLEWEEEEAAEKEEASKIRYWGRDEGGYGLSKGRSQNWRDLGSGDDDDGGGRNRSRFNRAD------TP-KKWDGNGDIRDVSGGEEWELEDDGDDDGDDDDDDDGNVIAGVESDEAYLGGRREETREAWRSAGRKDRDVRLQGKASVMDDRDSSDFDKVGNSDDDVSE-----------------------------------------------
>HEMIforr
MWARRHFEGHLLKLLPVLS------RDVFSHLNGGTSIITKSTCHASSLCGSVSCFRLMSTMRGR-----ETTPSMKGRGMRAKVEKRMWRESAKTKIEQRRSKRIHKMLMTEEERLIYSLRRAKKKVALLLQKLKKYELPELPAPLHDPELLTPEQLQAYKKIGFRNRNYVPVGVRGVFGGVVQNMHLHWKFHETVQVCCDNFPKEKIREMATMLSRLSGGIVVNVHNVKTIIMFRGRNYRQPKNLIPINTLTKRKALFKARFEQALESQKLNIKKVEQQLRRKGISPEDPIAMASIQKVASTFFRAIDEKQGTPYVFRDDAKPMPESNDKC-DE-DAGELSHDYSDQEELDRFIAEIEQAADLEWEEEEAAEKEEASRIRYWGREEGGYGLTKGRSQNWRNLESDDDDGGRGRNGSRFNRVD------VP-KKWDGNGDIRNVSGGEEWESEDGG-DDGDDDDDDDDNVIAGVESDEAYLGGRREETREAWRSAGRKGGDVRLQGTGTEMDNYDSSDFDKVGNSDDDDESE----------------------------------------------
>ANOEroxb
MWAIRNFEGHLLKLLPLLS------RGVTSHLNDGASVIKNSSCYDTSLRGSISCFRLMSTMNRR-----ESTSSMRGRGMRAKVEKRMWRESAKTKIEQRRSKRIHKMLMTEEERLIYSLRRAKKKVALLLQKLKKYELPELPPPLHDPELLTPEQLQAYKKIGFRNRNYVPVGVRGVFGGVVQNMHLHWKFHETVQVCCDNFPKEKIREMATMLSRLSGGIVVNIHNVKTIIMFRGRNYRQPKNLIPINTLTKRKALFKARFEQALESQKLNIKKIEQQLRRKGISPEDPIAMASIQRVAATFFRAIDEKQGTPYVFRGDAKPIPENNDKW-EE-DAAELSHEYSDQEELDRFIAEIEEAADLEWEKEEAAEKEEASKIRYWNKDDIGYGS-RGRSQSWKNSESDDD-DDRG-NQRSFNRFDNTQRRNTP-KKWVRDDDAVEASGGEEWE-----------SDDEDGNLIAGIESDAANLTGSEEETP-AWGSTRRNGGD--------EMG--DSSDFDTIDDSDSEMSE-----------------------------------------------
>PLATclav
MWARRHLEGHLLKLLPLLS------RDLTSHLSGGTSIITKSTCHASSPCGSVGCFRLMSTMRGR-----ETTPSMKGRGMRAKVEKRMWRESAKTKIEQRRSKRIHKMLMTEEERLIYNLRRAKKKVALLLQKLKKYELPELPPPLHDPELLTPEQLQAYKKIGFRNRNYVPVGVRGVFGGVVQNMHLHWKFHETVQVCCDNFPKEKIREMASMLSRLSGGIVVNVHNVKTIIMFRGRNYRQPKNLIPLNTLTKRKALFKARFEQALESQKLNIKKIEQQLRRMGISPEDPIAMASIQKVASTFFRAIDEKQGTPYVFSGDAKQMPVSSDKF-EE-DAGELSHDYSDQEELDRFIADIEQAADLEWEEEEAAEKEEASKIRYWGRDEGGYGLSKGRSQSRRDLESDDDDDGGVRNRSRFNRAD------TP-KKWDRNGDIRDVSGGEEWELEDDGDDGEDDDDDDDDNVIAGVESDEAYLGGRQEETREAWRSAGRKDRDVRLQRKATVMDDHDSSDFDNVGNSDDDSSE-----------------------------------------------
>LIMOabor
MWAFRHSEGNFLKLFPLLS------RGVTSGLNGGTSIMTKASHHGTSLCGSIDCFRLMST--------------MKGRGMRAKVEKRMWRESAKTKMEHRRSKRIHKMLMTEEERFIYSLRRAKKKVALLLQKLKKYELPELPPPLHDPELLTSEQLQAYKKIGFRNRNYVPVGIRGVFGGVVQNMHLHWKFHETVQVCCDNFPKEKIREMATMIARLSGGIVVNIHNVKTIIMFRGRNYRQPKNLIPINTLTKRKALFKARFEQALESQKLNIKKIEQQLRRKGINPEDPIAMASIQKVAATFFRAIDEKQGTPYVFREDAKPTSDTNDKL--E-DPDELSPEYSDQEELDRFIAEIEQSADLEWEKEEAAEKEEASKIRYWGKDDIGYGL-RGRSQNWRNSES-DD--DRV-HQRHFNRADSAQRRNFP-RKWEKEEDFEEASEGEKWE-----------SDDEVDTVIAGVESDAAKSITSTEDTREAWRSTREKGGGDRLQRRATEVD--DSSDFD--GASEDEMWESEDREIVGTSDNSGYEGSDEEYGHKGHGRIKSIDSKKKNIDESSFSD
>CALAplic
MWAIRHFEGHLVKFSPLLS------RGVSYHLNDGTFIVMKDGCYATSL---ISCLRSMSTMRGRSSRGSDSMSSMKGRGMRAKVEKRMWRESAKTKLEQRRSKRIHKMLMTEEERLIFSLRRAKKKVALLLQKLKKYELPELPPPLHDPELLTVEQLQAYKKIGFRNRNYVPVGVRGVFGGVVQNMHLHWKFHETVQVCCDNFPKEKIREMATMLARLSGGIVVNVHNVKTIIMFRGRNYRQPKILIPINTLTKRKALFKARFEQALESQKLNIKKVEQHLRRKGISPEDPIAMASIRKVAATFFRAIDEKQGTPYVFRGDENQTSENNDKL-EGGEDAELTQEYSDQEELDKFIAEIEQAADLEWEKEEAADEEEASRIRYRNGDEMGYGM-RGRNQNWKNSESDDD--DRG-NQRRFSRDDSAQRRSNSMKKWEKDDDAEEAESGDDWESE-------SESDDEVDNVIARIESG----GAGEEETREAWR------------------N--KTSDFDMIDDSDDETSE-----------------------------------------------
