# Supplementary material for: Orchid Phylotranscriptomics: The Prospects of Repurposing Multi-Tissue Transcriptomes for Phylogenetic Analysis and Beyond
Source: Front Plant Sci. 2022 May 27;13:910362. doi: 10.3389/fpls.2022.910362 (PMC9196242; doi:10.3389/fpls.2022.910362)
Supplement: Supplementary file 4 [file Data_Sheet_3.zip › ortho_MSA/r1/OG0009310.fa]

>ANOEemei
---GSHFAHQYAINFKGL------------------STLRR-----RPPDRRHSNAMHRWVAKLARP--LLSSPFHRLSPFSSSPLSVHSFSL---IRSFNSSVT----PLVPIFRSSG-FR-PHS-SPF--FP--------------------------------AQ-VFQCRKFAT--------KK-KKRSRAPDTPVVSKVKKYKLKAYSSFKSRFKTLSDGQIRRWRAGKRHNAHLKSKKSKRRLRKPALVHLAYAKVM----------------------KKLNFAG---
>ANOEroxb
--------------------------------------------------------MHRWVAKLARP--LLSSPFHRLSPFSSSPLSVHSFSL---TRSFNSSVT----PLVSIFHSSG-FR-PHS-SPF--FP--------------------------------AQ-VFQCRKFAT--------KK-KKRSRAPDTPVVSKVKKYKLKAYSSFKSRFKTLSDGQIRRWRAGKRHNAHLKSKKSKRRLRKPALVHLAYAKVM----------------------KKLNFAG---
>APOSodor
--------------------------------------------------------MQRWISKLGRF--LVSSSHRRHSPFSSTQLNAGPLSS---VGSASSSVV----PCLPISR-SG-FQ-PHS-SPF--FL-----------------------------------VLQSRHFAA-----------KERSRAPDTPVTSKLKKYKLKAYSSFKFRFRTMNDGQIRRWRAGKRHNAHLKSKKSKRRLRKPEVVHAAYAKVM----------------------KKLNFAG---
>APOSshen
MVVPHFQTLTQKILFLASKRYLLSWMSVSSSPMSLFGGFLLSTRSFHPPSASRFRTMQRWISKLGHS--LVSSSHRRHSPFSSTQLNAGPLSS---VGSASSSVV----PCLPISR-SG-FQ-PHS-SPF--FL-----------------------------------VLQSRHFAA-----------KERSRAPDTPVTSKLKKYKLKAYSSFKFRFRTMNDGQIRRWRAGKRHNAHLKSKKSKRRLRKPEVVHAAYAKVM----------------------KKLNFAG---
>BLETstri
--------------------------------------------------------MHRCLAKIGRP--LLSSSLHRLPPFSSNPLPLPLFSL---FRSINSSLT----PSFPICP-SS-LQ-PHS-LPI--FP--------------------------------VQ-VLQSRHFAT--------KK-VKRSRAPDTPVVSKVKKYKMKAYSSFKYRFRTMHDGQIRRWRAGKRHNAHLKSKKSKRRLRKPAIVHLAYAKVM----------------------KKLNFSG---
>BORYspha
-------NVLPNITLSKNQK------------GGGFKGFRSFSLCLLRPRDGREKTMQRWCSKFGRP--LLSSSRRLLSPLPPYLHQSMPFPV---KRSMPKPVS----SNPHLLG-LG-FL-----SP---FP-------------------------------HCQ-VMQTRHFAV-----------KDRSRAPLTPITSKVKKYKLKAYSSFKSRFRVMNDGRIRRWRAGKRHNAHLKSKKSKRRLRRPEIVHAAYAKVM----------------------KKLNFCG---
>CALAcreb
--------------------------------------------------------MHQLVAKLVRP--LLSSSLHRLPPFSPTPLSVHSFSL---IRFLNSSAT----PLIPICH-SR-FR-PHS-SPI--FQ--------------------------------AQ-LFQYRHFAT--------KK-KKRSRAPDTPVVSKLKKYKLKAYSSFKGRFKTLGNGLIRRWRAGKRHNAHLKSKKSIRRLRKPEVVHAAYAKVM----------------------KKLNFSG---
>CALAplic
--------------------------------------------------------MHQLVAKLVRP--LLSSSLHRLPPFSSTPLSVHSFSL---IRFLNSSIA----PLIPICN-SR-FR-PHS-SPI--FQ--------------------------------AQ-LFQYRHFAT--------KK-KKRSRAPDTPVVSKLKKYKLKAYSSFKGRFKTLGNGLIRRWRAGKRHNAHLKSKKSIRRLRKPEVVHAAYAKVM----------------------KKLNFSG---
>CALAsini
--------------------------------------------------------MHRWLAKLGRP--LLSSSLHRLPSFSSNPLPIHFFSF---IRSVNSSIS----PFVPIRP-SR-LQ-PHY-FPV--FP-----------------------------------VFQSRRFAT--------KK-VKRSRAPDTPVVSKVKKYKMKAYSSFKHRFRVMNDGQIRRWRAGKRHNAHLKSKQSKRRLRKPEIVHLAYAKVM----------------------KKLNFSG---
>CALAtsoo
--------------------------------------------------------MHRWLAKLGRP--ILSSSLHRLPSFSSNPFPLHLFSF---IRSVNSSIS----PFVPIFP-SR-LQ-PHY-SPV--FP--------------------------------VQ-VLQSRHFAT--------KK-VKRSRAPDTPVVSKVKKYKMKSYSSFKHRFRVMNDGQIRRWRAGKRHNAHLKSKQSKRRLRKPAIVHLAYAKVM----------------------KKLNFSA---
>CALEmajo
--------------------------------------------------------MHRWFAKLARP--LLSSSLHRSSPFSSSGLSAHSFPL---IRLLNSSVT----PFGPICH-SG-IR-PHS-SPV--FP-----------------------------------VFQCRHFAT--------KK-KKRSRAPVTPIVSKVKKYKMKSYSSFKSRFKTLSDGQVRRWRAGKRHNAHLKSKEAKRRLRKPALVHPAYAKVM----------------------KKLNFAG---
>CEPHdama
--------------------------------------------------------MHRWFATLRRP--LLSSFLHRLPPFSSNPLPVHSLSL---IRSINSPVS----RYVPIFH-PV-LP-PHS-SPV--VP--------------------------------------SRQFAT--------KK-KKRSRAPDTPVTSKVKKYKMKAYSSFKYRFRTMNDGQILRWRAGKRHNAHLKSKKSKRRLRKPVLVNAAYAKVI----------------------KKLSLAG---
>CHILsemi
--------------------------------------------------------MHRWLAKLARP--LLSSSLHRLSPFNTRPLSVHSFSL---IRFLSSSVS----PFGRICQ-PG-LR-PHS-SPV--FS-----------------------------------VFQCRHFAT--------KK-KKRSRAPDTPIVSKVKKYKMKSYSSFKRRFKTLSDGQVRRWRAGKRHNAHLKSKEAKRRLRKPALVHPAYAKVM----------------------KKLNFAG---
>CHILtrap
--------------------------------------------------------MHRWVAKLARP--LLSSSIHRLSPFNTRPLSVHSFSL---IRFLSSSAS----PFGRICQ-PG-LR-PHS-SPV--FP-----------------------------------VFQCRYFAT--------KK-KKRSRAPDTPIVSKVKKYKMKSYSSFKRRFKTLSDGQVRRWRAGKRHNAHLKSKEAKRRLRKPALVHPAYAKVM----------------------KKLNFAG---
>CORYacti
--------------------------------------------------------MHRWFPKLARP--LLSSSLHRLPPFSSISLSVHSFPL---IRSLNSSAT----PFVPINH-SG-LR-PHS-SPL--FL-----------------------------------VFQSRHFAT--------NK-KKRSRAPDTPIVSKVKKYKMKSYSSFKLRFRTLGDGQIRRWRAGKRHNAHLKSKKSKRRLRKPAIVHAAYAKVM----------------------KKLNFTG---
>CREMappe
--------------------------------------------------------MHRWLAKLGRP--LLSSSLPRLSPYSSNPLPVHLFSL---TRSTNFSVA----PYAPICP-SR-LQ-PHS-LPV--FP-----------------------------------VVQFRHFAT--------KK-AKRSRAPDTPVISKVKKYKLKAYSSFKYRFRTLSDGQIRRWRAGKRHNAHLKSKKSKRRLRKPEIVHLAYAKVM----------------------KKLNFAG---
>CRYPlept
--------------------------------------------------------MHRWFTKLARP--LLSSSLYCFPSSSSSSLSVLSVSL---VRFLNSSAT----SFVPICH-SG-LR-PHS-SPV--FT--------------------------------AQ-VLQSRHFAT--------KK-KKRSRAPDTPVVSKVKKYKLKAYSSFKHRFKTLSDGQIRRWRAGKRHNAHLKSKKSKRRLRKPELVHAAYAKVM----------------------KKLNFAG---
>CYMBensi
----KLPVVILTVGSLRV------------------LTTR------CSRIAATGNRMHRWVTKLGRP--LLSSSLHCLPPYSSNPLHVRLFSL---TRSINSSVN----PYVPICP-LK-LQ-SPY-LPV--FP--------------------------------AH-VFQSRHFAT--------KK-VKRSRAPDTPVVSKVKKYKLKAYS----------------------------------------------------------------------------------
>CYMBmann
---LNLSSASSSVGSLRV------------------LTTR------WSRIAATGNRMHRWVTKLGRP--LLSSSLHCLPPYSSNPLHVRLFSL---TRSINSPVN----PYVPICP-LK-LQ-SPY-LPV--FP--------------------------------AH-VFQSRHFAT--------KK-VKRSRAPDTPVISKVKKYKLKAYSSFKYRFRTMHDGLIRRWRAGKRHNAHLKSKKSKRRLRKPETVHLAYAKVI----------------------KKLNFAG---
>CYPRbard
-------------------------------------------------------MMQRYFAKLGRP--LLSSSPCRLLLFSPNPLPLHPLFS---IRSMNFSST----ARIIICR-SGLLR-PHS-SSF--LP--------------------------------AH-VFQSRHFAT--------KK-MERSRAPDTPVISKVKKYKLKTYSSFKFRFRTMHDGQIRRWRAGKRHNAHLKVD----WLSETRMEHCAYQTCLILYDYKYMEDKSQRSQNEGSESRKLFMLPMPK
>CYPRflav
M----YGCFQCRVFVYP-----------------------------WPPERRPLEMMQRYFAKLGRP--LLSSPPCRLLPFSSNLLPLHPLFS---IRSMNSSST----ARIIICW-SGLLR-PHS-SSF--MP--------------------------------AH-VFQSRHFAT--------KK-MERSRAPDTPVISKVKKYKLKAYSSFKFRFRTMHDGQIRRWRAGKRHNAHLKSKKSKRRLRKPEVVHAAYAKVM----------------------KKLSFAG---
>DACThata
--QNSDQRNKGEISSKGCLP----------------VSAR------HRRTAITGNTMHRCFVKLAGPLILISSSLHRLSHSSSTRLHVHSLLL---IRSMNSSVT----PSIPICH-SG-LR-PHS-SPV--FP--------------------------------EQ-VFQSRHFAT--------AK-KKRSRAPDTPIVSKVKKYKMKSYSSFKSRFRTLSDGQIRRWRAGKRHNAHLKSKKAKRRLRKPALVHAAYATVM----------------------KKLNFAG---
>DENDchryso
--------------------------------------------------------MQRWLAKLGRP--LLSSSLHVFPPRPSNPVPVRLFSL---IRSINSSVT----PYVPICP-SK-LM-AHS-LPV--FP--------------------------------VQ-VLQSRHLAT--------KK-VKRSRAPDTPVVSKVKKYKLKAYSSFKYRFRTMNDGLIRRWRAGKRHNAHLKSKKSKRRLRKPEIVHLAYAKVM----------------------KKLSFAG---
>DENDnobi
--------------------------------------------------------MQRWLVKLGRP--LLSSSLHVLPPHSSNPVPVRLFSL---IRSINSSVT----PYVPICP-SR-LI-AHS-SPV--FP--------------------------------VQ-VLQSRHLAT--------KK-VKRSRAPDTPVVSKVKKYKLKAYSSFKYRFRTMNDGLIRRWRAGKRHNAHLKSKKSKRRLRKPEIVHLAYAKVM----------------------KKLNFTG---
>DIURorie
--------------------------------------------------------MHRWFTKLGRP--LLSSSLHRLPPFSTCPLSIPPFSS---VRFLNSSVT----PFDQICH-AG-FR-PHS-SPV--FP--------------------------------AQ-VFQSRHFAT--------KK-KKRSRAPDTPIVSKVKKYKLKAYSSFKRRFKTLSDGQVRRWRAGKRHNAHLKSKKSKRRLRKPAIVHAAYAKVM----------------------KKLNFAG---
>DRAKelas
--------------------------------------------------------MHRWFAKLARP--LLSSSLHRLPPFYTSPLSVHSFPL---IRFLSYSVT----PFGPICH-SG-LI-PHP-SPV--FP-----------------------------------VFHCRHFAT--------KK-KKRSRAPATPIVSKVKKYKMKSYSSFKSRFKTLSDGQVRRWRAGKRHNAHLKSKKSKRRLRRPALVHPAYAKVM----------------------KKLNFAG---
>DRAKthyn
--------------------------------------------------------MHRWFAKLARP--LLSSSLHRLPPFYTNPLSVHSFPL---IRFLSYSVT----PFGPICH-SG-LI-PHP-SPV--FP-----------------------------------VFHCRHFAT--------KK-KKRSRAPATPIVSKVKKYKMKSYSSFKSRFKTLSDGQVRRWRA--VEEIETKTEKA-----------CACSSSLCQSD--------EEAQFCWIDCCVLTFSA--S
>EPIDfulg
--------------------------------------------------------MQRWLAKLGRP--LLSSSLRRLPPYSSNPLPGHLFSL---IRSVNSSAT----PYLPIGP-SK-LQ-THS-LPV--FP-----------------------------------LLQFRYFAT--------KK-AKRSRAPDTPVISKVKKYKLKAYSSFKYRFRTLNDGLIRRWRAGKRHNAHLKSKKSKRRLRKPEIVHLAYAKVM----------------------KKLSFAG---
>EPIDpuni
--------------------------------------------------------MQRWLAKLGRP--LLSSSLRRLPPYSSNPLPGHLFSL---IRSVNSSAT----PYLPIGP-SK-LQ-THS-LPV--FP-----------------------------------LLQFRYFAT--------KK-AKRSRAPDTPVISKVKKYKLKAYSSFKYRFRTLNDGLIRRWRAGKRHNAHLKSKKSKRRLRKPEIVHLAYAKVM----------------------KKLSFAG---
>EPIPhell
--------------------------------------------------------MHRWLANLSRP--LLSSFLHRLPPFSSNPLPVHSISL---IRSISSSVS----PHVPICH-PM-LR-PHS-WPV--VP-----------------------------------VLQSRQFAT--------KK-EKRSRAPDTPVISKVKKYKLKAYSSFKHRFRTMNDGQIRRWRAGKRHNAHLKSKKSKRRLRKPAIVHAAYAKVI----------------------KKLNFAG---
>EPIPpurp
--------------------------------------------------------MHRWLANLSRP--LLSSFLHRLPPFSSNPLPVHSISL---IRSIGSSIS----PHVPICH-PM-LR-PHS-WPV--VP--------------------------------AQ-VLQSRQFAT--------KK-KKRSRAPDTPVISKVKKYKLKAYSSFKHRFRTMNDGQIRRWRAGKRHNAHLKSKKSKRRLRKPAIVHAAYAKVI----------------------KKLNFAG---
>ERYCcris
--------------------------------------------------------MHRYFAKICRP--LLSSSLHLLPPHYLNPLTVQSSFL---IKSLNSSIA--------ICP-SR-LQ-PPS-FPI--FP--------------------------------------SRHFAT--------KK-VKRSRAPDTPVVSKVKKYKLKSYSSFKHRFRTMSDGMILRWRAGKRHNAHLKSKKSKRRLRKPETVHLAYAKVM----------------------KKLSFTG---
>GALEfabe
--------------------------------------------------------MQRWFVKLGRH--MLSSYPRSIQHFSSNSLPVQSISL---IKSVNSSYF----PCSTICQ-SR-VS-TYRLPPF--FP-----------------------------------VLHSRHFSSESQKDRKKKK-MKLSRAPKTPVISKVKKYKLKAYS----------------------------------------------------------------------------------
>GASTelat
--------------------------------------------------------MHRWLAKLGRP--LFSASLHPLPPLSSNTFPVHLSFL---IRRTNFSTA----SCDRNRP-SR-LQ-PHH-LAL--FP--------------------------------AQLLLQSRHFAT--------KK-VKRSRSPITPMTSKIKKYKLKAYSSFKYRFRTLGNGQIRRWRAGKRHNAHSKSKKAKRRLRKPGIVHAAYAKVM----------------------KKLNFAG---
>GOODfuma
--------------------------------------------------------MLRWVAKLARP--LLSSPLHRLPPFSSSPLSVHSFSL---IRFLNSSVT----PLLPICHSSG-FR-PHS-SPV--FP--------------------------------AQ-VFQCRQFAT--------KK-KKRSRAPDTPVVSKVKKYKIKAYSSFKSRFKTLSDGQIRRWRAGKRHNAHLKSKKSKRRLRKPALVHLAYAKVL----------------------KKLNFSG---
>GOODpube
--------------------------------------ARS---SFKGPDRCHSNAMHRWVAKLARP--LLSSPVHRLPPFSSSPLSVHSFSL---IRSLSSSVT----PLLRICHSSG-FR-PHY-SPV--FP--------------------------------AQ-VFQCRQFAT--------KK-KKRSRAPDTPVVSK--------------------------------------------------------------------------------------------
>GYMNdens
--------------------------------------------------------MHRCFVKLAGP--LISSSLHRLSNSSSTCLHVHSLLL---IRSMNSSVT----PFISICH-SG-LR-PHS-SPV--FP-----------------------------------VFQSRHFAT--------AK-KKRSRAPDTPIVSKVKKYKMKSYSSFKSRFRTLSDGQIRRWRAGKRHNAHLKSKKAKRRLRKPALVHAAYATVM----------------------KKLNFAG---
>GYMNodor
--APSDQRNKGEISSKGCLP----------------VSAR------DRRTAITGNTMHRCFVKLAGP--LISSSLHRLSHSSSTCLHVHSLLL---IRSMNSSVT----PFISIRH-SG-LR-PHS-SPV--FP--------------------------------AQ-VFQSRHFAT--------AK-KKRSRAPDTPIVSKVKKYKMKSYSSFKSRFRTLSDGQIRRWRAGKRHNAHLKSKKAKRRLRKPALVHAAYATVM----------------------KKLNFAG---
>HABElong
-----MTNSSSNIQTKQNAT----------------PFAR------GRRTATTGNTMHRCFVKLAGT--VLSSSLHRLSHSSSTGLHVHSLSL---IRSMNFSAT----PFIPICH-SG-LR-PHS-SPV--FP-----------------------------------VFQSRHFAT--------AK-KKRSRAPDTPIESKVKKYKMKSYSSFKSRFRTMSDGQIRRWRAGKRHNAHLKSKKSKRRLRKPALVHAAYAKMM----------------------KKLNFAG---
>HABEpant
-----MTNSSSNIQTKQNAT----------------PFAR------GRRTATTGNTMHRCFVKLAGT--VLSSSLHRLSHSSSTGLHVHSLSL---IRSMNFSAT----PFIPICH-SG-LR-PHS-SPV--FP-----------------------------------VFQSRHFAT--------AK-KKRSRAPDTPIESKVKKYKMKSYSSFKSRFRTMSDGQIRRWRAGKRHNAHLKSKKSKRRLRKPALVHAAYAKMM----------------------KKLNFAG---
>HAEMdisc
--------------------------------------------------------MHRWVTKLARP--LLSSTLHHLPPFSSSPLSVHSFSL---IRSFNSSVA----PLVPIFSSSG-FR-PHS-SPF--FP--------------------------------AQ-VFQCRQFAT--------KK-KKRSRAPDTPVVSKVKKYKLKSYSSFKSRFKTLSDGQIKRWRAGKRHNAHLKSKKSKRRLRKPALVHLAYAKVM----------------------KKLNFSG---
>HEMIforr
--------------------------------------------------------MHRCFLKLAGP--LISSSLHRLSHSSSTRLHVQSFSL---IRSMSSSVT----PFSPICH-SG-LR-PHS-SPV--FP--------------------------------AQ-VFRSRQFATA-------KK-KKRSRAPDTPIVSKVKKYKMKSYSSFKSRFRTMSDGRIRRWRAGKRHNAHLKSKKSKRRLRSPALVHPAYATVM----------------------KKLNFAG---
>HYPOheme
------------------------------------------------------------------------------------------SPL---ALSVSNPIFPKTLAAPRLSA-LG-LH-----SPSPHLP-------------------------------HFQ-ALQTRGFA------------KERSRAPDTPVVSKVKKYKIKGYSSFKGRFRTLKDGTIRRWRAGKRHNAHLKSKKSKRRLRRPGVVHAAYAKVM----------------------KKLNFCA---
>LANAlana
-------------------------------------------------------MMQRWFSKLGRP--LLSTSRRLFPPIPPIHPSPVALTV---NRSIPMAAS----HGPRILG-LG-FR-----SP---LP-------------------------------HFQ-VMQARNFA------------KERSRAPDTPIKSKLKKYKIKGYSSFKGRFRTMNDGRIRRWRAGKRHNAHLKSKKSKRRLRRPEIVHAAYAKVM----------------------KKLNFCG---
>LECAnigr
--------------------------------------------------------MQRWFVKLGRH--IHSTYPRSLPLFSSNPLPMQSISL---IRSMNSSFF----ACPTICQ-SR-LS-PHPFFPF--FPLSSSIPHCSIRPFAKLFNNMSLYELGFIYFEHVQ-VLHPRYFASESKRDKKKKK-MKLSRAPKTPVISKLKKYKLKAYSSFKYRFRTLGNGQIRRGRAGKNHNAHEKSKKSKRRLRKLEVVYAPYAKVM----------------------KKLNFAG---
>LIMOabor
--------------------------------------------------------MYRWFANLGRP--LLSSFLHRLPPFSSNPFPVHSLSL---VRSINSSVS----PYVPICH-PV-LR-PHS-SPV--VQ--------------------------------AQ-VLQSRQFAT--------KK-KKRSRAPDTPVTSKVKKYKMKAYSSFKYRFRTMNDGQIRRWRAGKRHNAHLKSKKSKRRLRKPELVHAAYAKVM----------------------KKLSFAG---
>MASDpict
-------------------------------------------------------MMHRSLAKLGGH--LLSSSLRHRLPNSSNPLPIQLFSLTLSVNSVNSSVT----PNFPI---------GHF-SPV--F-------------------------------------FSFRHFAT--------KK-VKRSRAPDTPVISKVKKYKLKAYSSFKHRFRTLKDGVIRRWRAGKRHNAHLKSKKSKRRLRKPAIVHLAYAKVM----------------------KKLNFAG---
>MEXIxero
--------------------------------------------------------MQRCFAILRRP--LLSSSLCRLPVFTSNPLPSHHHFS---TRSMNSCSA----GCIIIDM-PGLLR-PDS-SSF--FP--------------------------------AH-VFQSRHFAA--------KK-KERSRAPDTPVKSKVKKYKLKAYSSFKFRFRTMNDGQIQRWRAGKRHNAHLKSKKSKRRLRKPAVVHAAYAKVM----------------------KKLSFAG---
>MICRparv
--------------------------------------------------------MLRSFATRARP--FLAFSVYRLPAFSSSPISLHSLPL---IRLMYSSVT----PFDLVCH-SG-LR-PHP-SPV--FP--------------------------------AQ-VFHSRHFAT--------KK-KKRSRAPDTPIVSKVKKYKLKAYSSFKSRFKTLSDGQIRRWRAGKRHNAHLKSKKSKRRLRKPAIVHLAYAKVL----------------------KKLNFAG---
>MOLIcapi
--------------------------------------------------------MQRWCSKLGRP--LLSSTPRRLLPPSPIP-PTLPSPL---ALSVTNPIF-TTLATARPPL-LG-FH-----SPFARFP-------------------------------HFQ-ALQARGFA------------KERSRAPDTPVVSKVKKYKIKGYSSFKHRFRTLKDGTIRRWRAGKRHNAHLKSKKSKRRLRRPEVVHAAYAKVM----------------------KKLNFCA---
>NEUWmali
--------------------------------------------------------MPRWFSKLGRV--LLSSSQLRYT-FLSNQLSARPLSL---VNSVSSSVV----PCLPISL-SG-FQ-PHS-SPF--FL-----------------------------------VLQSRHFAA-----------KERSRAPDTPATSKMKKYKLKAYSSFKYRFRTMNDGQIRRWRAGKRHNAHLKSKKSKRRLRKPEVVHAAYANVM----------------------KKLNFAG---
>NEUWzoll
--------------------------------------------------------MPRWFSKLGRV--LLSSSQLRYSNFLSSQLSSRPLSL---VNSVSSSVV----PCLPISL-SG-FQ-PHS-SPF--FL-----------------------------------VLQSRHFAA-----------KERSRAPETPATSKMKKYKLKAYSSFKYRFRTMNDGQIRRWRAGKRHNAHLKSKKSKRRLRKPEVVHAAYANVM----------------------KKLNYAG---
>OECEmacu
--------------------------------------------------------MHRWLAKLGRP--LLSSSLHSLPPCYSNLIPVHSFSL---IRSLNSSVA----PYVPISP-SR-LQ-PPF-LPL--FP--------------------------------AH-VFQSRHFAT--------KK-VKRSRAPDTPVVSKVKKYKLKAYS----------------------------------------------------------------------------------
>OPHRgarg
--ATKVKKLAQRVIIFPV------------------SALR------RRRTAIAGNTMQRCLLKLAGH--LSSSSLHRLSNSSSTPLHLHSLLL---FRYINYSIT----PSIPIYH-SG-LHVPCS-GVC--FN------------FEK---------------QKAQ-VFQSRHFAT--------AK-KKRSRAPDTPIVSKVKKYKMKSYSSFKSRFRTLKDGQIRRWRAGKRHNAHLKSKKSKRRLRKPALVHAAYATMM----------------------KKLNFTA---
>OPHRsphe
--ATKVKKLAQRVIIFPV------------------SALR------RRRTAIAGNTMQRYLLKLAGH--LSSSSLHRLSNSSSTPLHLHSLLL---FRYINYSIT----PSIPIYH-SG-FHVPCS-GVC--FN------------FEK---------------QKAQ-VFQSRHFAT--------AK-KKRSRAPDTPIVSKVKKYKMKSYSSFKSRFRTLKDGQIRRWRAGKRHNAHLKSKKSKRRLRKPALVHAAYATMM----------------------KKLNFTA---
>ORCHital
--------------------------------------------------------MHRCFVKLAGP--LISSSLHRLFHSSSARLHVHSLLL---IRSMNSSVT----RFIPFCH-SE-LR-PHS-SPV--FP--------------------------------AQ-VFQSRHFAT--------AK-KKRSRAPDTPIVSKVKKYKMKSYSSFKSRFRTLSDGQIRRWRAGKRHNAHLKSKKSKRRLRKPALVHAAYATVM----------------------KKLNFAG---
>PAPHconc
--------------------------------------------------------MQRCYAKLGRP--LLSSFPCHRTPFCPNRFPPHYLFS---IRSMNSCST----ARNIINM-SGLFR-PDS-SSF--FP--------------------------------AH-VVQFRHFAA--------KK-NERSRAPDTPVKSKVKKYKLKAYSSFKMRFRTMNDGQIRRWRAGKRHNAHLKSKKAKRRLRKAAVVHAAYAKVM----------------------KKLNFSG---
>PAPHhirs
--------------------------------------------------------MQRCYTKLGRP--LLSSFPSRRTPFSLDPLPPHHLFS---IRSMNSCST----ARIIINM-SGLFR-PDS-SSF--FP--------------------------------AH-VFQFRHFAA--------KK-NERSRAPDTPVKSKVKKYKLKAYSSFKLRFRTMNDGQIRRWRAGKRHNAHLKSKKAKRRLRKAAIVHAAYAKVM----------------------KKLNFSG---
>PHAIflav
--------------------------------------------------------MHRWLAKLGRP--LLSSSLHRLPSFSSNPLPVNLFSF---IRSVNSSVT----PFVPICL-SW-LQ-PHS-VPV--FP-----------------------------------VLQCRHLAT--------KK-VKRSRAPDTPVVSKVKKYKMKSYSSFKYRFRMLNDGQIRRWRAGKRHNAHLKSKKSKRRLRKPEIVHLAYAKVM----------------------KKLNFSG---
>PHAItank
--------------------------------------------------------MHRWLAKLGRP--LLSSSLHRLPSFSSNPLPVHLFSF---IRSVNSSVT----PFVPIRP-SR-LQ-PHS-LPV--FP--------------------------------VQ-VLQSRHLAT--------KK-VKRSRAPDTPVVSKVKKYKMKAYSSFKYRFRTMNDGQIRRWRAGKRHNAHLKSKKSKRRLRKPEIVHLAYAKVM----------------------KKLSFSG---
>PHALcorn
--ISKLQPQQNIVRNSR-------------------FFIR---LFLPGVAVPQQLTMHRLLAKLGRP--LLSSSLHCLPPSSSNPLPVRFLSS---IRSMNSSLT----PHVPICP-AM-LQ-THS-SPF--IP-----------------------------------VFQFRHFAT--------KK-VKRSRAPDTPVISKVKKYKLKAYSSFKYRFRTMNDGLIRRWRAGKRHNAHLKSKKSKRRLRKPEIVHLAYAKVI----------------------KKLNFAG---
>PHALmode
--------------------------------------------------------MHRLLAKLGRP--ILSSSLHCLPPSSSNPLPVHFLSS---IRSMNSSLT----PHVPICP-AM-LQ-THS-SPF--IP-----------------------------------VFQFRHFAT--------KK-VKRSRAPDTPVISKVKKYKLKAYSSFKYRFRTMNDGLIRRWRAGKRHNAHLKSKKSKRRLRKPEIVHLAYAKVI----------------------KKLNFAG---
>PHRAlind
--------------------------------------------------------MQQCLAKLCRP--LLSTFLCRLPPFSPNPLPLHHLLS---IRSMNSCST----ARIIINL-SGLLR-LNS-SSF--FS--------------------------------AH-VFQSRHFAA--------KK-KARSRAPDTPVKLKVKKYKMKAYSSFKLRFRTMNDGQIWRWRAGKRHNAHLKSKKSKRRLRKPKVVHAAYAKVM----------------------KKLSFSG---
>PLATclav
--------------------------------------------------------MHRSFVKLAGP--LISSSLHRLSRSSSTRLHVHSLSL---IRSMNTYVA----PFIPFCH-SG-LR-PHS-SPV--FP--------------------------------AQ-VFQSRHFAT--------AK-KKRSRAPDTPIVSKVKKYKMKSYSSFKSRFRMLNDGQIRRWRAGKRHNAHLKSKKAKRRLRKPALVHAAYATVM----------------------KKLNFAG---
>PTERcurt
--------------------------------------------------------MHRWFTKLARP--LLSPSLNRLPPFSSSPLSVHSFSL---IRSLTSSVT----PLVPIFH-SG-FR-PHS-SPV--FP--------------------------------SQ-AFQSRDFAT--------KK-KKRSRAPDTPIVSKVKKYKLKSYSSFKGRFKTLSDGQIRRWRAGKRHNAHLKSKKSKRRLRKPALVHLAYAKVM----------------------KKLNFAG---
>RIMAelli
---------------------------------------RPPPL------------LPRNHPSSSHP-----SRLHRLPPFYSSPLSVHLFSS---IRFLNSSVP----PFVPICH-SG-LI-PHS-SPV--FP-----------------------------------VFQSRHFAT--------KK-KKRSRAPDTPIVSKVKKYKMKAYSSFKYRFKTLSDGQVRRWRAGKRHNAHLKSKKSKRRLRKPALVHPAYAKVM----------------------KKLNFAG---
>SELEaequ
--------------------------------------------------------MQRCLAKLGRP--FLSSFHCRLPPFSPNPLPLHPLFS---IRSMNSSST----ARIIICS-SGLLR-PDS-SSF--FP--------------------------------AH-VFLSRHFAT--------KK-KERSRAPDTPVISKVKKYKLKAYSSFKFRFRAMNDGQIRRWRAGKRHNAHLKSKKSKRRLRKPEVVHAAYAKVM----------------------KKLSFAG---
>SERAvome
--------------------------------------------------------MHRCFVKLAGH--LTSSSLHCLSNSSSTRLHVHSLLL---IRSMNSSVT----PLIPICR-SG-LR-PHS-SPV--FP--------------------------------AQ-VFPYRHFAT--------AK-KKRSRAPDTPIVSKVKKYKLKSYSSFKSRFRTLSDGQIRRWRAGKRHNAHLKSKKSKRRLRKPALVHAAYATVM----------------------KKLNFAG---
>THELangu
--------------------------------------------------------MHRWFTKLARP--LLSSPLHRLPLFHSSPLFVHSFSL---IRFLNSSVT----PFGPICH-AG-LR-PHS-SPV--LW-----------------------------------VFQSRHFAT--------KK-KKRSRAPDTPIVSKVKKYKLKAYSSFKSRFKTLSDGQVRRWRAGKRHNAHLKSKKSKRRLRKPALVHPAYAKVM----------------------KKLNFAG---
>VANIplan
--------------------------------------------------------MQRWFAKLGRH--ILSSYPRSLPPFSSNPLPGQSLFF---MRSINSSFF----LCPTIYQ-SR-IS-SQPFSLF--FP--------------------------------VE-VLNSRHFASESKKDKKKKK-MKLSRAPRTPVISKVKKYRLKAYSSFKYRFRTLSDGQIRRGRAGKNHNAHLKSKKSKRRLRKLELVYPAYAKVM----------------------KKLNFAG---
>VANIshen
--------------------------------------------------------MQRWFAKLGRH--ILSSYPRSLPTFSSNPLPFQSISF---IRSINSSIF----PCPTICQ-SR-LS-PQLFFPF--VP-----------------------------------VLNSRHFASESKKDKKKKK-MKLSRAPRTPVVSKVKKYRLKAYSSFKYRFRILSDGQIRRGRAGKNHNAHLKSKKSKRRLRKLEVVHPAYAKVM----------------------KKLNFAG---
>EPIPaphy
--------------------------------------------------------MHRCLAKLGRH--LRSSSLHQLLKLSSDPLCTHLYSP---IRSMNSSVA-----LVPIIP-FD-LL-QHS-LPF--FP--------------------------------VR-FVQHREFAS--------KKEKKRSRAPITPVKSKVKKYKIKAYSSFKLRFRTTSDGLIRRGRAGKRHNAHLKSKKAKRRLRKPGIVHAAYAKVM----------------------KKLNFVG---
