# Supplementary material for: Orchid Phylotranscriptomics: The Prospects of Repurposing Multi-Tissue Transcriptomes for Phylogenetic Analysis and Beyond
Source: Front Plant Sci. 2022 May 27;13:910362. doi: 10.3389/fpls.2022.910362 (PMC9196242; doi:10.3389/fpls.2022.910362)
Supplement: Supplementary file 4 [file Data_Sheet_3.zip › ortho_MSA/r1/OG0009060.fa]

>ANOEemei
-----------------------------------------------MHRSMTT--R-MAEEISRAAA------SETV----TTRSSKWAWPAALRWIPTSTERIIAAEKRLLSLVKTPYVQEQVNIGSGPPGSKVRWFRSCSDESRFINTVTFDSKEGSPTLVMVHGYGASQGFFFRNFDALANRFRVIAIDQLGWGGSSRPDFTCRSTEETEAWFIDSFEEWRKAKNLSQFILLGHSFGGYVAAKYALKHPEHVQHLILVGPAGFSSETENRSEWLTKFRATWKGTIVNHLWESNFTPQKIIRGLGPWGPDLVRRYTSARFGSYSNGTVLNDDEASLLTDYVYHTLVAKASGELCLKYIFSFGAFARKPLLQCASEWKVPTTFIYGYQDWMSYQGAQVAREGMKVPCEIIRVPEGGHFIFIDNPSGFHSAVLHACRKILAPPDSE------AGEE--PLPAGLTSA
>ANOEroxb
-----------------------------------------------MHRSMTT--R-MAEEISRAAA------SETV----TTRSSKWAWPTALRWIPTSTERIIAAEKRLLSLVKTPYVQEQVNIGSGPPGSKVRWFRSCSDESRFINTVTFDSKEGSPTLVMVHGYGASQGFFFRNFDALANRFRVIAIDQLGWGGSSRPDFTCRSTEETEAWFIDSFEEWRKAKNLSQFILLGHSFGGYVAAKYALKHPEHVQHLILVGPAGFSSETENRSEWLTKFRATWKGTIVNHLWESNFTPQKIIRGLGPWGPDLVRRYTSARFGSYSNGTVLNDDEASLLTDYVYHTLVAKASGELCLKYIFSFGAFARKPLLQCASEWKVPTTFIYGYQDWMSYQGAQVAREGMKVPCEIIRVPEGGHFIFIDNPSGFHSAVLHACRKILAPPDSE------AGEE--PLPAGLTSA
>APOSodor
-----------------------------------------------MSRPAAT--K-MAEEVSRAAA------VETP----SSRASKWSWPRSLRWIPSSTDRVIDAEKRLLSLVKTPYVQEQVNIGSGPPGSKVRWFRSSSDEPRFINTVTFDSKANFPTLVMVHGYGASQGFFFRNFDALSSRFRVIAMDQLGWGGSSRPDFTCRSTEETEAWFIDSLEEWRKAKNLTKFILLGHSFGGYVAAKYALKHPEHVEHLILVGPAGFTSETEHRPEWLTKFRATWKGTILNHLWESNFTPQKIIRGLGPWGPDLVRRYTSARFGSYSTGNILTEEEARLLTDYVYHTLVAKASGELCLKYIFSFGAFARKPLLQCASEWKVPTTFIYGYQDWMNYEGAQLARESMKVPCDIIRVPQGGHFVFIDNPSGFHSAVFYACRRILAGDPQE------P-AE--PLPEDLVAA
>APOSshen
-----------------------------------------------MSRPAAT--K-MAEEVSRAAA------VETA----SSRPSKWSWPQSLRWIPSSTDRVIDAEKRLLSLVKTPYVQEQVNIGSGPPGSKVRWFRSSSDEPRFINTVTFDSKASFPTLVMVHGYGASQGFFFRNFDALSSRFRVIAMDQLGWGGSSRPDFTCRSTEETEAWFIDSLEEWRKAKNLTKFILLGHSFGGYVAAKYALKHPEHVEHLILVGPAGFTSETEHRSEWLTKFRATWKGTILNHLWESNFTPQKIIRGLGPWGPDLVRRYTSARFGSYSTGNILTEEEARLLTDYAYHTLVAKASGELCLKYIFSFGAFARKPLLQCASEWKVPTTFIYGYEDWMNYEGAQLARESMKVPCDIIRVPQGGHFVFIDNPSGFHSAVFYACRRILAGDPQD------P-AE--PLPEDLVAA
>BLETstri
-----------------------------------------------MHRVVAT--K-MAEEVSRTAA------SETV----VSSSSKWAWPRALRWVPTSTDHIIAAEKRLLSLVKTPYVQEQVNIGSGPPGSKVRWFRSCSDESRFINTVTFDSKDSSPTLVMVHGYGASQGFFFRNFDALACRFRVIAIDQLGWGGSSRPDFTCKSTEETEAWFIDSFEEWRKAKNLSKFILLGHSFGGYVAAKYALKHPEHVQHLILVGPAGFSSETEHRSEWLTKFRATWKGTIVNHLWESNFTPMKIIRGLGPWGPDLVRRYTTTRFGSYSSGSILNEGEATLLTDYVYHTLVAKASGELCLKYIFSFGAFARKPLLQCSSDWKVPTTFIYGYEDWMSFQGAQLAREGMKVPCDIIRVPQGGHFVFIDNPSGFHSAVFHACRRILSPHSEA------S-DE--PLPEGLTSA
>BORYspha
-----------------------------------------------MSR--AA--R-MAEEISRAAA------ETSAR---SSTSSRWMWPSVLRWIPTSTDHIIAAEKRLLSLVKTGYVQEQVNIGSGPPGSKVRWFRSSSDQPRFINTVTFDSKDNSPTLVMVHGYAASQGFFFRNFDALASRFRVIAIDQLGWGGSSRPDFTCKSTEETEAWFVDSFEEWRKAKNLSNFILLGHSFGGYVAAKYALKHPEHIQHLILVGPAGFTSETEHMSEWMTRFRASWKGVIGNHLWESNFTPQKIVRGLGPWGPDMVRRYTSARFGSYSTGDILTEDESKLLTDYVYHTLVAKASGELCLKYIFSFGAFARSPLLQSAPEWKVPTTFIYGFQDWMNYQGAQQARKDMRVPCDIIRVPQAGHFVFIDNPSGFHSAVFHACRRFLSQDMAE--------DQ--PLPEGLTAA
>CALAcreb
-----------------------------------------------MLRSMST--K-MAEEVSRAAA------SETA----ATRSSKWAWPNALRWIPTSTERIIAAEKRLLSLVKTQYVQEQVNIGSGPPGSKVRWFRSCSDESRFINTVTFDSKEGSPTLVMVHGYGASQGFFFRNFDALASRFRVIAIDQLGWGGSSRPDFTCRSTEETEAWFIDSFEEWRKAKNLNQFILLGHSFGGYVAAKYALKHPEHVQHLILVGPAGFSSETENKSEWLTKFRATWKGTIVNHLWESNFTPQKIIRGLGPWGPDLVRRYTSARFGSYSNGTILNADEASLLTDYVYHTLVAKASGELCLKYIFSFGAFARKPLLQFASEWKVPTTFIYGFQDWMSYQGAQVAREGMKVPCEIIRVPEGGHFVFIDNPSGFHSAVFHACQRILAPDSEV------GDDE--PLPEGLVSA
>CALAplic
-----------------------------------------------MLRSMST--K-MAEEVSRAAA------SETA----ATRSSKWAWPNALRWIPTSTERIIAAEKRLLSLVKTQYVQEQVNIGSGPPGSKVRWFRSCSDESRFINTVTFDSKEGSPTLVMVHGYGASQGFFFRNFDALASRFRVIAIDQLGWGGSSRPDFTCRSTEETEAWFIDSFEEWRKAKNLNQFILLGHSFGGYVAAKYALKHPEHVQHLILVGPAGFSSETENKSEWLTKFRATWKGTIVNHLWESNFTPQKIIRGLGPWGPDLVRRYTSARFGSYSNGTILNADEASLLTDYVYHTLVAKASGELCLKYIFSFGAFARKPLLQFASEWKVPTTFIYGFQDWMSYQGAQVAREGMKVPCEIIRVPEGGHFVFIDNPSGFHSAVFHACRRILAPDSEV------GDDE--PLPEGLISA
>CALAsini
-----------------------------------------------MHRTVAT--K-MAEEVSRTAA------SETV----VTSSSKWAWPRALRWVPTSTDHIIAAEKRLLSIVKTPYIQEQVNIGSGPPGSKVRWFRSCSDESRFINTVTFDSKDSSPTLVMVHGYGASQGFFFRNFDALASRFRVIAIDQLGWGGSSRPDFTCKSTEETEAWFIDSFEEWRKAKNLSQFILLGHSFGGYVAAKYALKHPEHVQHLILVGPAGFSSETEHRSEWLTKFRATWKGTIVNHLWESNFTPMKIIRGLGPWGPDLVRRYTTARFGSYSSGSNLNESEAALLTDYVYHTLVAKASGELCLKYIFSFGAFARKPLLQCSSDWKVPTTFIYGYEDWMNYQGAQLAREGMKVPCDIIRVPQGGHFVFIDNPTGFHSAVFHACRRIFAPHSDA------W-DE--PLPEGLTSA
>CALAtsoo
-----------------------------------------------MQRTVAT--K-MAEEVSRTAA------SETV----VTSSSKWAWPRALRWVPTSTDHIIAAEKRLLSIVKTPYIQEQVNIGSGPPGSKVRWFRSCSDESRFINTVTFDSKDSSPTLVMVHGYGASQGFFFRNFDALASRFRVIAIDQLGWGGSSRPDFTCKSTEETEAWFIDSFEEWRKAKNLSQFILLGHSFGGYVAAKYALKHPEHVQHLILVSPVGFSSETEHRSEWLTKFRATWKGTIVNHLWESNFTPMKIIRGLGPWGPDLVRKYTTARFGSYSSGSNLNESEAALLTDYVYHTLVAKASGELCLKYIFSFGAFARKPLLQCSSDWKVPTTFIYGYEDWMNYQGAQLAREGMKVPCDIIRVPQGGHFVFIDNPTGFHSAVFHACRRIFAPHSDA------W-DE--PLPEGLTSA
>CALEmajo
-----------------------------------------------MLRSMTT--K-TTEDVRRAAA------AETV----AARSSKWAWPRALRWIPTSTERIIAAERRLLSLVKTPYVQEQVNIGSGPPGSKVRWFRSSSDESRFINTVTFDSKEGSPTLVMVHGYGASQGFFFRNFDALASRFRVIAIDQLGWGGSSRPDFTCRSTEETEAWFIDSFEEWRKAKNLSQFILLGHSFGGYVAAKYALMHPEHVQHLILVGPAGFSSETENRSEWLTKFRATWKGTIVNHLWESNFTPQKVVRGLGPWGPDLVRRYTSARFGSYSSGSVLTADEATLLTDYVYHTLVAKASGELCLKYIFSFGAFARKPLLQCAPEWKVPTTFIYGYQDWMSYQGAQVAREGMKVPCEIIRVPEGGHFVFIDNPSGFHSAVFHACRRVLDAESAA------GDGE--PLPEGLTSA
>CEPHdama
----------------------------------------------------------MVEEVSRAVA------SETV----ATASSKWAWPHALRWIPTSTDRIIAAEKRLLSLVKTQYVQEQVNIGSGPPGSKVRWFRSCSDESRFINTVTFDSKESSPTLVMIHGYGASQGFFFRNFDVLASHFRVIAIDQLGWGGSSRPDFACKSTEETEAWFIDSFEEWRKAKNLNQFILLGHSFGGYVAAKYALKHPEHVQHLILVGPAGFSSETEHRSEWLTKFRATWKGTIVNHLWESNFTPQKFIRGIGPWGPDLVRRYTTARFGSYSSGSVLTEDEASFLTEYAYHTLAAKASGELCLKYIFSFGAFARKPLLQCSSEWKVPTTFIYGYEDWMSYQGAQQARDGMKVPCDILRVPQGGHFVFIDNPSGFHSAVFHACRRILAPDSDA------G-DE--PLPEGLTSA
>CHILsemi
-----------------------------------------------MLRSMTT--K-MAEEVSRAAA------AETV----ATRSSKWAWPRALRWIPTSTERIIAAETRLLSLVKTPYVQEQINVGSGPPGSKVRWFRSCSDESRFINTVSFDSKEGSPTLVMLHGYGASQGFFFRNFDALASRFRVIAIDQLGWGGSSRPDFTCRSTEETEAWFIDSFEEWRKAKNLSQFILLGHSFGGYVAAKYALKHPEHVQHLILVGPVGFSSETENRSEWLTKFRATWKGAIVNHLWESNFTPQKIVRGLGPWGPDLVRRYTGARFGSYSSGSVLTADEASLLTDYVYHTLVAKASGELCLKYIFSFGAFARKPLLQCASEWKVPTTFIYGYQDWVSYQGAQVAREGMKVPCEIIRVPEGGHFVFIDNPSGFHSAVFHACRRIVSPKSDA------GDYE--PLPEGLTSA
>CHILtrap
-----------------------------------------------MLRSMTT--K-MAEEVSRAAA------AETV----ATRSSKWAWPRALRWIPTSTERIIAAETRLLSLVKTPYVQEQINVGSGPPGSKVRWFRSCSDESRFINTVSFDSKEGSPTLVMLHGYGASQGFFFRNFDALASRFRVIAIDQLGWGGSSRPDFTCRSTEETEAWFIDSFEEWRKAKNLSQFILLGHSFGGYVAAKYALKHPEHVQHLILVGPVGFSSETENRSEWLTKFRATWKGAIVNHLWESNFTPQKIVRGLGPWGPDLVRRYTGARFGSYSSGSVLTADEASLLTDYVYHTLVAKASGELCLKYIFSFGAFARKPLLQCASEWKVPTTFIYGYQDWVSYQGAQVAREGMKVPCEIIRVPEGGHFVFIDNPSGFHSAVFHACRRIVSPKSDA------GDYE--PLPEGLTSA
>CORYacti
-----------------------------------------------MLRSMTT--K-MAEEVSRAAA------SETV----AAPSSKWAWPHVLRWIPTSTERIIAAEKRLLSLVKTPYVQEQINIGSGPPGSKVRWFRSCSDESRFINTVTFDSKEGSPTLVMVHGYGASQGFFFRNFDALASRFRVIAIDQLGWGGSSRPDFTCRSTEETEAWFIDSFEEWRKAKNLSQFILLGHSFGGYVAAKYALKHPEHVKHLILVGSAGFSSETENRSEWLTKFRATWKGTIVNHLWESNFTPQKILRGLGPWGPDLVRRYTSARFGSYSSGTVLTADEATLLTDYAYHTLVAKASGELCLKYIFSFGAFARKPLLQCASEWKVPTTFIYGYQDWMNYQGAQVARDGMKVPCEIIRVPEGGHFVFIDNPSGFHAAVFHACRGILAQDSEA------GDDE--PLPEGLTSA
>CREMappe
-----------------------------------------------MHSAVVT--K-MA-EVSRTAA------SETV----VTTTSKWAWSRALRWVPTSTDHIIAAEKRLLSLVKTPYVQEQVNIGSGPPGSKVRWFRSCSDEPRFINTVTFDGKESSPTLVMVHGYGASQGFFFRNFDALASRFRVIAIDQLGWGGSSRPDFTCKSTEETEAWFIDSFEEWRKAKNLSKFILLGHSFGGYVAAKYALKHPEHVQHLILVGPAGFSSETEHRSEWLTKFRATWKGTIVNHLWESNFTPMKIIRGLGPWGPDLVRKYTTARFGSYSTGSILNDKEAALLTDYVYHTLVAKASGELCLKYIFSFGAFARKPLLQCSSDWKVPTTFIYGYEDWMDYQGAQQAREGMKVPCDIIRVPQGGHFVFIDNPSGFQSAVFHACRRILAPLSED------S-DE--PLPEGLTSA
>CRYPlept
-----------------------------------------------MLRSMTT--K-MAEEVSRAAG------SETV----ATRSSSWAWPRALRWIPTSTERIIAAEKRLLSFVKTPYVQEQVNIGSGPPGSKIRWFRSCSDEPRFINTVMFDSKEGSPTLIMVHGYGASQGFFFRNFDALASRFRVIAIDQLGWGGSSRPDFTCRSTEETEAWFIDSFEEWRKAKNLTQFILLGHSFGGYVAAKYALKHPEHVQHLILVGPAGFSSETENRSEWLTKFRATWKGTIVNHLWESNFTPQKIIRGLGPWGPDLVRRYTSARFGSYSTGTVLTADEASLLTDYVYHTLVAKASGELCLKYIFSFGAFARKPLLQCASEWKVPTTFIYGFQDWMSYQGAQLAREGMKVPCEIIRVPEGGHFVFIDNPSGFHSAVFHACRRILALDSEA------GED----LPEGLTSA
>CYMBensi
-----------------------------------------------MHKQVAT--K-MAEEVTRTAA------SETV----VMSSSKWAWPRALRWVPTSTDHIIAAEKRLLSIVKTPYVQEQVNIGSGPPGSKVRWFRSCSDESRFINTVTFDSKDNSPTLVMVHGYGASQGFFFRNFDALASRFRVIAIDQLGWGGSSRPDFTCKSTEETEAWFIDSFEEWRKAKNLSQFILLGHSFGGYVAAKYALKHPEHVQHLILVGPAGFSSETEHRSEWLTKFRATWKGTIINHLWESNFTPMKVIRGLGPWGPDLVRRYTTARFGSYSNGTVLNEREGALLTDYIYHTLVAKASGELCLKYIFSFGAFARKPLLQCSSDWKVPTTFIYGHEDWMNYQGAQQAREGMKVPCDIIRVPQGGHFVFIDNPSGFHSAVFHACRRFFAQHSES------G-DV--PLPEGLTSA
>CYMBmann
-----------------------------------------------MHRQVAT--K-MAEEVTRTAA------SETV----VMSSSKWAWPRALRWVPTSTDHIIAAEKRLLSIVKTPYVQEQVNIGSGPPGSKVRWFRSCSDESRFINTVTFDSKDNSPTLVMVHGYGASQGFFFRNFDALASRFRVIAIDQLGWGGSSRPDFTCKSTEETEAWFIDSFEEWRKAKNLSQFILLGHSFGGYVAAKYALKHPEHVQHLILVGPAGFSSETEHRSEWLTKFRATWKGTIINHLWESNFTPMKVIRGLGPWGPDLVRRYTTARFGSYSNGTVLNERESALLTDYIYHTLVAKASGELCLKYIFSFGAFARKPLLQCSSDWKVPTTFIYGHEDWMNYQGAQQAREGMKVPCDIIRVPQGGHFVFIDNPSGFHSAVFHACRRFFAQRSES------G-DV--PLPEGLTSA
>CYPRbard
-----------------------------------------------MHRALTT--K-MAEEVSRAAA------E-------ATSSSKWAWPRALRWIPTSTDHIIAAEKRLLSIVRTPYVQEQVNIGSGPPGSKIRWFRSCSDEPRFINTVMFDSKDSSPTLVMVHGYGASQGFFFRNFDALASRFRVIAIDQLGWGGSSRPDFTCKSTEETEAWFIDSFEEWRKAKNLNKFILLGHSFGGYVAAKYALKHPEHVEHLILVGPAGFSSETEHKSEWLTKFRATWKGTIVNHLWESNFTPQKIIRGLGPWGPDLVRRYTSARFGSYSSGTVLTEDEASLLTDYVYHTLVAKASGELCMKYIFSFGAFARKPLLQFASEWKVPTTFIYGYQDWMSYQGAQVARESMKVPCDIIRVPQGGHFVFVDNPSGFHSAVFHACRKILAQDSEA------G-DV--PLPEGLTSA
>CYPRflav
-----------------------------------------------MHRSLNT--K-MAEEVSRAAA------ETAV----AASSSKWAWPRALRWIPTSTDHIIAAEKRLLSIVKTPYVQEQVNIGSGPPGSKIRWFRSCSDEPRFINTVTFDSKDSSPTLVMVHGYGASQGFFFRNFDALASRFRVIAIDQLGWGGSSRPDFTCKNTEETEAWFIDSFEEWRKAKNLNKFILLGHSFGGYVAAKYALKHPEHVEHLILVGPAGFSSETEHKSEWLTKFRATWKGTIVNHLWESNFTPQKIIRGLGPWGPDLVRRYTSARFGSYSSGTVLTEDEASLLTDYVYHTLVAKASGELCMKYIFSFGAFARKPLLQFASEWKVPTTFIYGYQDWMSYQGAQVARESMKIPCDIIRIPQGGHFIFLDNPSGFHSAVFHACRKILAQDSEA------G-DV--PLPEGLTSA
>DACThata
-----------------------------------------------MHRSMTT--K-MAEEVSRAAA------AEKV----AAGSSKWAWPRALRWIPTSTERIIAAEKRLLSLVKTPYVQEHVNIGSGPPGSKVRWFRSCSDESRFINTLTFDSKEGSPTLVMVHGYGASQGFFFRNFDALASRFRVIAIDQLGWGGSSRPDFTCRSTEETEAWFIDSFEEWRKAKNLSQFILLGHSFGGYVAAKYALKHPEHVQHLILVGPAGFSSETENKSEWLTKFRATWKGFIVNHLWESNFTPQKMIRGLGPWGPDLVRRYTSARFGSYSNGTVLNEDEASLLTDYVYHTLVAKASGELCLKYIFSFGAFARKPLLQCASEWKVPTTFIYGYQDWMSYQGAQVAREGMKVPCDIIRVPEGGHFIFIDNPSGFHSAVLHSCRRILAARDSAAGEEPLAGEE--PLPEGLTSA
>DENDchryso
-----------------------------------------------MHRAVAT--K-MAEEVTRAAS------SEAV----VTSSSRWAWPRALRWVPTSTDHIIAAEKRLLSLVKTPYVQEQVNIGSGPPGSKVRWFRSCSDESRFINTITFDSKYNSPTLVMVHGYGASQGFFFRNFDALASRFRVIAIDQLGWGGSSRPDFACKSTEETEAWFIDSFEEWRKAKNLNQFILLGHSFGGYVAAKYALKHPEHVQHLILVGPAGFSSETEHSSEWLTKFRATWKGTIVNHLWESNFTPMKIIRGLGPWGPDLVRRYTTARFGAYSSGSVLNEGEATLLTDYVYHTLVAKASGELCLKYIFSFGAFARKPLLQCSSDWKVPTTFIYGYEDWMSYKGAQLAREGMKVPCDIIRVPQGGHFVFIDNPSGFHSAVFHACRRILAPHSET------W-DE--PLPDGLTSA
>DENDnobi
MWAHSSFVTRYFFLFDDLSLLLLPILVRLVAYLKLNPSYKEDAVRRVMHRAVAT--K-MAEEVSRAAA------SEAV----VTSSSKWAWPRALRWVPTSTDHIIAAEKRLLSLVKTPYVQEQVNIGSGPPGSKVRWFRSCSDESRFINTVTFDSKDNSPTLVMVHGYGASQGFFFRNFDALASRFRVIAIDQLGWGGSSRPDFACKSTEETEAWFIDSFEEWRKAKNLNQFILLGHSFGGYVAAKYALKHPEHVQHLILVGPAGFSSETEHSSEWLTKFRATWKGTIVNHLWESNFTPMKIIRGLGPWGPDLVRRYTTARFGAYSSGSVLNEGEATLLTDYVYHTLVAKASGELCLKYIFSFGAFARKPLLQCSSDWKVPTTFIYGYEDWMSYKGAQLARESMKVPCDIIRVPQGGHFVFIDNPSGFHSAV-----------------------------------
>DIURorie
-----------------------------------------------MLRSMTT--K-MAEEVSR-TA------SESV----ATRSSRWAWPHALRWIPTSTERIIAAEKRLLSLVKTPYLQEQVNIGSGPPGSKVRWFRSCSDEPRFINTVMFDSKEGSPTLVMVHGYGASQGFFFRNFDALASRFKVIAIDQLGWGGSSRPDFTCRSTEETEAWFIDSFEEWRKAKNLNKFILLGHSFGGYVAAKYALKHPEHVQHLILVGPAGFSSETENKSEWLTKFRATWKGTIVNHLWESNFTPQKIIRGLGPWGPDLVRRYTSARFGSYSTGTILTADEASLLTDYVYHTLVAKASGELCLKYIFSFGAFARKPLLQCASEWKVPTTFIYGYQDWMSYQGAQVAREGMKVPCEIFRVPEGGHFVFIDNPSGFHSAVFHACRRILAPDSEA------GDDE--PLPEGLTSA
>DRAKelas
-----------------------------------------------MLRSMTA--K-MAEEVGRAAA------PETV----ATRSSKWAWPRALRWIPTSTERIIAAERRLLSLVKTPYVQEQINIGSGPPGSKVRWFRSSSDESRFINTVTFDSKEGSPTLVMVHGYGASQGFFFRNFDALASRFRVVAIDQLGWGGSSRPDFTCRSTEETEAWFIDSFEEWRKAKNLSQFILLGHSFGGYVAAKYALKHPEHVQHLILVGPAGFSSETENRSEWLTKFRATWKGTIVNHLWESNFTPQKVIRGLGPWGPDLVRRYTSARFGSYSSGSVLTADEAGLLTDYVYHTLVAKASGELCLKYIFSFGAFARKPLLQCASEWKVPTTFIYGFQDWMDYQGAQVAREGMKVPCEIIRVPEGGHFVFIDNPSGFHSAIFHACRRILAAESDS------GDHE--PLPEGLTSA
>DRAKthyn
-----------------------------------------------MLRSMTA--K-MAEEVSRAAA------PETV----AARSSKWAWPRALRWIPTSTERIIAAERRLLSLVKTPYVQEQINIGSGPPGSKVRWFRSSSDESRFINTVTFDSKEGSPTLVMVHGYGASQGFFFRNFDALASRFRVVAIDQLGWGGSSRPDFTCRSTEETEAWFIDSFEEWRKAKNLSQFILLGHSFGGYVAAKYALKHPEHVQHLILVGPAGFSSETENRSEWLTKFRATWKGTIVNHLWESNFTPQKVIRGLGPWGPDLVRRYTSARFGSYSSGSVLTADEAGLLTDYVYHTLVAKASGELCLKYIFSFGAFARKPLLQCASEWKVPTTFIYGFQDWMDYQGAQVAREGMKVPCEIIRVPEGGHFVFIDNPSGFHSAIFHACRRILAAESDS------GDHE--PLPEGLTSA
>EPIDfulg
-----------------------------------------------MSSAIAT--K-MA-EVSRTAA------SEAV----VTSSSKWAWPRALRWVPTSTDHIIAAEKRLLSIVKTPYVQEQVNIGSGPPGSKVRWFRSCSDESRFINTVTFDSKDNSPTLVMVHGYGASQGFFFRNFDALASRFRVIAIDQLGWGGSSRPDFTCKSTEETEAWFIDSFEEWRKAKNLNQFILLGHSFGGYVAAKYALKHPEHVQHLILVGPAGFSSETEHRSEWLTKFRATWKGTIINHLWESNFTPMKVIRGLGPWGPDLVRRYTTARFGSYSTGSILNEKEAALLTDYVYHTLVAKASGELCLKYIFSFGAFARKPLLECSSEWKVPTTFIYGYEDWMSYQGAQLAREGMKVPCDIIRVPQGGHFVFIDNPSGFHAAVLHACRRILAPLSEA------W-AEPQPLPEGLTSA
>EPIDpuni
-----------------------------------------------MSSAIAT--K-MA-EVSRAAA------SEAV----VTSSSKWAWPRALRWVPTSTDHIIAAEKRLLSIVKTPYVQEQVNIGSGPPGSKVRWFRSCSDESRFINTVTFDSKDNSPTLVMVHGYGASQGFFFRNFDALASRFRVIAIDQLGWGGSSRPDFTCKSTEETEAWFIDSFEEWRKAKNLNQFILLGHSFGGYVAAKYALKHPEHVQHLILVGPAGFSSETEHRSEWLTKFRATWKGTIINHLWESNFTPMKVIRGLGPWGPDLVRRYTTARFGSYSTGSILNEKEAALLTDYVYHTLVAKASGELCLKYIFSFGAFARKPLLECSSDWKVPTTFIYGYEDWMSYQGAQLAREGMKVPCDIIRVPQGGHFVFIDNPSGFHAAVLHACRRILAPLSEA------W-AEPQPLPEGLTSA
>EPIPhell
-----------------------------------------------MHHAVAR--K-MVEEVSRAAA------SETV----VTASSKWAWPRALRWIPTSTDRIIAAEKRLLSLVKTQYVQEQVNIGSGPPGSKVRWFRSCSDECRFINTVTFDSKESFPTLVMIHGYGASQGFFFRNFDALASRFRVIAIDQLGWGGSSRPDFTCKSTEETEAWFIDSFEEWRKAKNLNQFILLGHSFGGYVAAKYALKHPEHVQHLILVGPAGFSSETEHKSEWLTKFRATWKGTIINHLWESNFTPQKFIRGIGPWGPDLVRRYTTARFGSYSSGSILTEDEAGFLTDYAYHTLAAKASGELCLKYIFSFGAFARKPLIQCSSEWKVPTTFLYGYEDWMSYQGAQQAREGMKVPCDIIRIPRAGHFVFIDNPSGFHSAVFHACRRILALDSEA------GDDE--PLPEGLTSA
>EPIPpurp
-----------------------------------------------MHHAVAR--K-MVEEVSRAAA------SETV----VTASSKWAWPRALRWIPTSTDRIIAAEKRLLSLVKTPYVQEQVNIGSGPPGSKVRWFRSCSDECRFINTVTFDNKESFPTLVMIHGYGASQGFFFRNFDALASRFRVIAIDQLGWGGSSRPDFTCKSTEETEAWFIDSFEEWRKAKNLNQFILLGHSFGGYVAAKYALKHPEHVQHLILVGPAGVSSETEHKSEWLTKFRATWKGAIINHLWESNFTPQKFIRGIGPWGPDLVRRYTTARFGSYSSGSILTEDEAGFLTDYAYHTLAAKASGELCLKYIFSFGAFARKPLIECSSEWKVPTTFIYGYEDWMSYQGAQQAREGMKVPCDIIRIPRGGHFVFIDNPSGFHSAVFHACRRILALDSEA------GDDE--PLPEGLTSA
>ERYCcris
-----------------------------------------------MHRAIAT--K-MAEEVTRTAA------SETV----VMSSSKWAWPRALRWVPTSTDHIIAAEKRLLSLVKTPYVQEQVNIGSGPPGSKVRWFRSCSDESRFINTVTFDSKEGSPTLVMVHGYGASQGFFFRNFDALASRFRVIAIDQLGWGGSSRPDFTCKSTEETEAWFIDSFEEWRKAKNLNQFILLGHSFGGYVAAKYALKHPEHVQHLILVGPAGFSSETEHRSESLTKFRATWKGTIVNHLWESNFTPMKVIRGLGPWGPDLVRRYTTARFGSHSIGTVINEREAALLTDYIYHTLVAKASGELCLKYIFSFGAFARKPLLQCSSDWKVPTTFIYGYEDWMNYQGAQLAREGMKVPCDIIRVPQGGHFVFIDNPSGFHSAVFHACRKIFTSRSES------M-DEQPTLPEGLTSA
>ERYCpuss
-----------------------------------------------MHRAIAT--K-MAEEFTRTAT------SETV----VMSSSKWTWPQALRWVPTSTDHIIAAEKRLLSLVKTPYVQEQVNIGSGPPGSKVRWFRSSSDESRFINTVTFDGKEGSPTLVMVHGYGASQGFFFRNFDALASRFRVIAIDQLGWGGSSRPDFTCKSTEETEAWFIDSFEEWRKAKNLNQFILLGHSFGGYVAAKYALKHPEHVQHLILVGPAGFSSETEHRSEWLIKFRATWKGTIVNHLWESNFTPMKVIRGLGPWGPDLVRRYTTARFGSHSIGTVINEREAALLTDYIYHTLVAKASGELCLKYIFSFGAFARKPLLQCSSDWKVPTTFIYGYEDWMNYQGAQLAREGMKVPCDIIRVPQGGHFVFIDNPTGFHSAVFHACRKFFTSRSES------L-DE-PSLPEGLTSA
>GALEfabe
-----------------------------------------------MCRAAVA--K-MTEEVSRAAS------VETT----VRSSSKWAWPRALRWIPTSTDHIISAEKRLLSLVKTPYIQEQINIGSGPPGSKIKWFRSCSDEPRFINTLTFDSKDNSPTLVMVHGYGASQGFFFRNFDTLASRFRVIAIDQLGWGGSSRPDFTCKSTEETETWFIDSFEEWRKAKNLTKFILLGHSFGGYVAAKYALKHPEHVQHLILVGPAGFSSETEHKSEWLTKFRATWKGTIINHLWESNFTPQKIIRGLGPWGPDLVRRYTSARFGSYSSGTVLTADEARLLTDYVYHTLVAKASGELCLKYIFSFGAFARKPLLQFASEWKVPTTFIYGYEDWMSYQGAQLAREGMTVPCEIFRVPEGGHFVFIDNPAGFHSAVFYACRRMLSRESQV------V-DE--SLPEGLTKV
>GASTelat
-----------------------------------------------MNRAVAT--K-MA-EISR---------SETV----TVRSSMWAWPRVLRWVPTSTDRIISAEKRLLSLVKTPYVQEQVNIGSGPPGCKVRWFRSCSDESRFINTVTFDSKEGSPTIVMVHGYGASQGFFFRNFDALANHFRVIAIDQLGWGGSSRPDFTCKSTEETEAWFIDSFEEWRKAKNLNQFILLGHSFGGYVAAKYALKHPEHVQHLILVGPAGFSSETEHRSEWLTKFRATWKGTIVNHLWESNFTPMKIIRGLGPWGPDLVRRYTTARFGSNSSSAILTEKESNLLTDYVYHTLAAKASGELCLKYIFSFGAFARKPLLQCSSEWKVPTTFIYGHDDWMDYKGAQLAREGMKVPCDIIRVPQGGHFAFIDNPSAFHSAVFYACRRILEHTQS---------DA--PLPDGLSSA
>GOODfuma
-----------------------------------------------MHRSLTT--R-MAEEISRAAA------SETV----ATRASKWAWPTALRWIPTSTELIIAAEKRLLSLVKTPYVQEQVNIGSGPPGSKVRWFRSCSDESRFINTVTFDSKEGSPTLVMVHGYGASQGFFFRNFDALASRFRVIAIDQLGWGGSSRPDFTCRSTEETEAWFIDSFEEWRKAKNLSQFILLGHSFGGYVAAKYALKHPEHVQHLILVGPAGFSSETENRSEWLTKFRATWKGTIVNHLWESNFTPQKIIRGLGPWGPDLVRRYTSARFGSYSNGTVLTDDEASLLTDYVYHTLVAKASGELCLKYIFSFGAFARKPLLQCASEWKVPTTFIYGYQDWMSYQGAQVAREGMKVPCNIIRVPEGGHFIFIDNPSGFHSAVLHACRKILDPPDSE------AGEE--PIPAALTSA
>GOODpube
-----------------------------------------------MHRSLTT--R-MAEEISRTVA------SETA----VTRASKWAWPTALRWIPTSTERIIAAEKRLLSLVKTPYVQEQVNIGSGPPGSKVRWFRSCSDESRFINTVTFDSKEGSPTLVMVHGYGASQGFFFRNFDALASRFRVIAIDQLGWGGSSRPDFTCRSTEETEAWFIDSFEEWRKAKNLSQFILLGHSFGGYVAAKYALKHPEHVQHLILVGPAGFTSETENQSEWLTKFRATWKGTIVNHLWESNFTPQKIIRGLGPWGPDLVRRYTSARFGSYSNGTVLTDDEASLLTDYVYHTLVAKASGELCLKYIFSFGAFARKPLLQCASEWKVPTTFVYGYQDWMSYQGAQVAREGMKVPCNIIRVPEGGHFIFIDNPLGFHSAVLHACRKILALPDSE------AGEE--PLPAGLTSA
>GYMNdens
-----------------------------------------------MHRSMTT--K-MAEEVSRAAA------AEKV----AAGSSKWAWPRALRWIPTSTERIIAAEKRLLSLVKTPYVQEQVNIGSGPPGSKVRWFRSCSDESRFINTLTFDSKEGSPTLVMVHGYGASQGFFFRNFDALANRFRVIAIDQLGWGGSSRPDFTCRSTEETEAWFIDSLEEWRKAKNLSQFILLGHSFGGYVAAKYALKHPEHVQHLILVGPAGFSSETENKSEWLTKFRATWKGYIVNHLWESNFTPQKIIRGLGPWGPDLVRRYTSARFGSYSNGTVLNEDEASLLTDYVYHTLVAKASGELCLKYIFSFGAFARKPLLQCASEWKVPTTFIYGYQDWMSYQGAQVAREGMKVPCDIIRVPEGGHFIFIDNPSGFHSAVLHACRKILAAGDSA------AVEE--PFLEGLTSA
>GYMNodor
-----------------------------------------------MHRSMTT--K-MAEEVSRAAA------AEKV----VAGSSKWAWPRALRWIPTSTERIIAAEKRLLSLVKTPYVQEQVNIGSGPPGSKVRWFRSCSDESRFINTLTFDSKEGSPTLVMVHGYGASQGFFFRNFDALANRFRVIAIDQLGWGGSSRPDFTCRSTEETEAWFIDSFEEWRKAKNLSQFILLGHSFGGYVAAKYALKHPEHVQHLILVGPAGFSSETENKSEWLTKFRATWKGYIVNHLWESNFTPQKIIRGLGPWGPDLVRRYTSARFGSYSNGTVLNEDEASLLTDYVYHTLVAKASGELCLKYIFSFGAFARKPLLQCASEWKVPTTFIYGYQDWMSYQGAQVAREGMKVPCDIIRIPEGGHFIFIDNPSGFHSAVLHACRRILAAGDSA------AGEE--PLPEGLTSA
>HABElong
-----------------------------------------------MHRSMTT--K-MAEEVSRAAA------AEKL----ATGSSKWAWPPALRWIPTSTERIIAAEKRLLSLVKTPYVQEQVNIGSGPPGSKVRWFRSCSDEPRFINTVTFDSKEGSPTLVMVHGYGASQGFFFRNFDALASRFRVIAIDQLGWGGSSRPDFTCKSTEETEAWFIDSFEEWRKAKNLSQFILLGHSFGGYVAAKYALKHPEHVQHLILVGPAGFSSEAENRSEWLTKFRASWKGIIVNHLWESNFTPQKIIRGLGPWGPDLVRRYTSARFGSYSNGTVLKEDESSLLTDYVYHTLVAKASGELCLKYIFSFGAFARKPLLQCATEWKVPTTFIYGYQDWMSYQGAQVARQGMKVPCDIIRVPEGGHFIFIDNPSGFHSAVFLACRRILTSQDSA------AGEE--TLPEGLTSA
>HABEpant
-----------------------------------------------MHRSMTT--K-MAEEVSRAAA------AEKL----ATGSSKWAWPPALRWIPTSTERIIAAEKRLLSLVKTPYVQEQVNIGSGPPGSKVRWFRSCSDEPRFINTVTFDSKEGSPTLVMVHGYGASQGFFFRNFDALASRFRVIAIDQLGWGGSSRPDFTCKSTEETEAWFIDSFEEWRKAKNLSQFILLGHSFGGYVAAKYALKHPEHVQHLILVGPAGFSSEAENRSEWLTKFRASWKGIIVNHLWESNFTPQKIIRGLGPWGPDLVRRYTSARFGSYSNGTVLKEDESSLLTDYVYHTLVAKASGELCLKYIFSFGAFARKPLLQCATEWKVPTTFIYGYQDWMSYQGAQVARQGMKVPCDIIRVPEGGHFIFIDNPSGFHSAVFLACRRILTSQDSA------AGEE--TLPEGLTSA
>HAEMdisc
-----------------------------------------------MHRSMTT--R-MAEEISRAAA------PETA----VARSSKWAWPTALRWIPTSTERIIAAEKRLLSLVKTPYVQEQVNIGSGPPGSKVRWFRSCSDESRFINTVTFDSKEGSPTLVMVHGYAASQGFFFRNFDALASRFRVIAIDQLGWGGSSRPDFTCRSTEETEAWFIDSFEEWRKAKNFSQFILLGHSFGGYVAAKYALKHPEHVQHLILVGPAGFSSETENRSEWLTKFRATWKGTIVNHLWESNFTPQKIIRGLGPWGPDLVRRYTSARFGSYSNGTVLNDDEASLLTDYVYHTLVAKASGELCLKYIFSFGAFARKPLLQCASEWKVPTTFIYGYQDWMSYQGAQVARESMKVPCDIIRVPEGGHFIFIDNPSGFHSAVFHACRKILAPPDSE------AGEE--PLPAGLTSA
>HEMIforr
-----------------------------------------------MPRSMAT--K-MAEEVSRAAA------AEKV----AAGSSKWTWPYSLRWIPSSTERIIAAEKRLLSLVKTPYVQEQVNIGSGPPGSKVRWFRSCSDESRFINTVTFDSKEGSPTLVMVHGYGASQGFFFRNFDALATRFRVIAIDQLGWGGSSRPDFTCRSTEETEAWFIDSFEEWRKAKNISQFILLGHSFGGYVAAKYALKHPEHVQHLILVGPAGFSSETENRSEWLTKFRATWKGIIVNHLWESNFTPQKIIRGLGPWGPDLVRRYTSARFGSYSNGTVLNDDESRLLTDYVYHTLVAKASGELCLKYIFSFGAFARKPLLQFASEWKVPTTFIYGYQDWMSYQGAQAAREGMKVPCDIIRVPEGGHFIFIDNPSGFHSAVLHASRRILAAQDSA------DGEE--PLPEGLTSA
>HYPOheme
-----------------------------------------------MTRAAAATIR-MAEEISRTEA------T-------AASASRWVWPPALRWIPTSTDHIIAAEKRLLSLVRTEYVQEQVNIGSGPPGSKIRWFRSSSDEPRFINTVTFDSKDDSPTLVMVHGYGGSQAWFFRNFDALASRFRVIAIDQLGWGGSSRPDFTCKSTEETEAWFIDSFEEWRKAKNLSNFILLGHSFGGYVAAKYALKHPEHVQHLILVGPAGFTSETEHKSEWLTKFRATWKGILANHLWESNFTPQKIIRGLGPWGPDLVRRYTSARFGSYSNGTTLNEEESRLLTDYVYHTLAAKASGELCLKYIFSFGAFARKPLLQSAPDWKVPTSFIYGYQDWMNYQGAQLARQDMKVPCEIIRVPQAGHFVFIDNPTGFHSAVFHACRRFLSQGQNQ------PDDP--VLPDGLTSA
>LANAlana
-----------------------------------------------MSRAAAA--R-MAEEISRAAG------AEAAAWP-ATSSSRWTWPSVLRWIPTSTDRIIAAEKRLLSIVKTGYVQEQVNIGSGPPGSKVRWFRSSSNEPRFINTVTFDSKENSPTLVMVHGYGASQGFFFRNFDALASRFRVIAIDQLGWGGSSRPDFTCKTTEETEAWFIDSFEEWRKAKDLSDFILLGHSFGGYVAAKYALKHPEHVRHLILVGPAGFTSETEHKSEWLTRFRATWKGILANHLWESNFTPQKIIRGFGPWGPDLVRRYTTARFGSYSTGSVLTEEESALLTDYVYHTLAAKASGELCLKYIFSFGAFARKPLLQSASEWKVPTTFIYGYQDWMNYQGAQLARQDMKVPCEIIRVPQGGHFVFIDNPSGFHSAVFHACRMFLSPDQTE--------DK--PLPDGITTA
>LECAnigr
-----------------------------------------------MCRAAVV--K-MAEEVSRAAS------TEVA----VRRSSKWAWPRALRWIPTSTDRIIAAEKRLLSLVKTPYVQEQVNIGSGPPGSKIKWFRSCSDESRFINTVTFDSKESSPTLVMVHGYGASQGFFFRNFDALASRFRVIAIDQLGWGGSSRPDFSCNSTEETEAWFIDSFEEWRKAKNLTKFILLGHSFGGYVAAKYALKHPEHVQHLILVGPAGFSSETEHKSEWITKFRATWRGTIINHLWESNFTPQKFIRGIGPWGPDLVRRYTSARFGSFSSGSVLTEDEATLLTDYAYHTLVAKASGELCLKYIFSFGAFARKPLLQVASEWKVPTSFIYGYEDWMSYQGAQLARKDMTVPCDIIRVPQGGHFIFIDNPTGFHSAVFYACRNILSPEAGV------VVDE--TPPEGITAV
>LIMOabor
-----------------------------------------------MHQAVAR--K-MVEEVSRAKV------SETV----VTASSKWAWPRALRWIPTSTARIIAAEKRLLSLVKTQYVQEQVNIGSGPPGSKVRWFRSCSDESRFINTVTFDSKESSPTLVMIHGYGASQGFFFRNFDALASRFRVIAIDQLGWGGSSRPDFTCKSTEETEAWFIDSFEEWRKAKKLNQFILLGHSFGGYVAAKYALKHPEHVQHLILVGPAGFSSETEHKSETLTKFRATWKGAIINHLWESNFTPQKFIRGVGPWGPGLVRRYTTARFGSYSTGTVLSEDEASFLTDYAYHTLAAKASGELCLKFIFSFGAFARKPLLQCSSEWKVPTTFIYGYEDWMSYQGAQQAREGMKVPCDIIRVPQGGHFVFIDNPSGFHSAVFHACWKFLEPDSVE------G-DE--PLPEGLTSA
>MASDpict
-----------------------------------------------MHTAIVA--K-MA-EISRTAA------TEAV----ATSSSKWSWPRALRWVPTSTDHIIAAEKRLLSLVKTPYVQEQVDIGSGPPGSKVRWFRSCSDESRFINTVTFDSKDSSPTLVMVHGYGASQGFFFRNFDALASRFRVIAIDQLGWGGSSRPDFTCKSTEETEAWFVDSFEEWRKAKNLSQFILLGHSFGGYVASKYALKHPEHVQHLILVGPAGFSSETEHRSEWLTKFRATWKGTIINHLWESNFTPMKAIRGLGPWGPDLVRRYTTARFGSYSTGSILNEKEASLLTDYVYHTLVAKASGELCLKYIFSFGAFARKPLLQCSSDWKVPTTFIYGHEDWMSYQGAQMAREGMNVPCEIFRVPQGGHFVFIDNPSGFHSAVLHACRRILAPLSGG------SWDD--PLPEGLTSA
>MEXIxero
-----------------------------------------------MRQAFTT--K-MTEEISRAAS-------QTT----AASSSKWAWPRALRWIPTSTDHIISAEKRLLSIVKTPYVQEQVNIGSGPPGSKVRWFRSCSDEPRFINTVTFDSKDNSPTLVMVHGYGASQGFFFRNFDALASRFRVIAIDQLGWGGSSRPDFTCKSTEETEAWFIDSFEEWRKAKNLNRFILLGHSFGGYVAAKYALKHPEHVEHLILVGPAGFSSETEHKSEWLTKFRATWKGTIVNHLWESNFTPQRIIRGLGPWGPDLVRRYTSARFGSYSSGTILAEDEARLLTDYVYHTLVAKASGELCLKYIFSFGAFARKPLLQFASEWKVPTTFIYGYQDWMSYQGAQLARESMKVPCDIIRVPQGGHFVFIDNPSGFHSAVFHACRRILSQSSEA------A-DS--PLPEGVTSA
>MICRparv
-----------------------------------------------MLRSMTS--K-MAEEVSRAAA------SETA----VTRSSKWAWTRALRWIPTSTERIIAAEKRLLSLVKTSYVQEQVNIGSGPPGSKVRWFRSCSDESRFINTVIFDSKEDSPTLVMVHGYGASQGFFFRNFDALASRFRVIAIDQLGWGGSSRPDFTCRSTEETEAWFIDSFEEWRKAKNLNKFILLGHSFGGYVAAKYALKHPEHVQHLILVGPAGFSSETENKSEWLTKFRATWKGTIVNHLWESNFTPQKIIRGLGPWGPDLVRRYTSARFGSYSNGTILTTDEANLLTDYVYHTLVAKASGELCLKYIFSFGAFARKPLLQCASEWKVPTTFIYGYQDWMSYQGAQVAREGMKVPCEIIRVPEGGHFVFIDNPSGFHSAVLHACRRILAPNSET------VEDE--PLSEGLTSA
>MOLIcapi
-----------------------------------------------MTRAAAATIR-MAEEISRTEA------TAAAS---SSSASRWMWPSALRWIPTSTDHIIAAEKRLLSLVRTGYVQEQVNIGSGPPGSKVRWFRSSSDEPRFINTVTFDSKDDSPTLIMVHGYGASQGFFFRNFDPLASRFRVIAIDQLGWGGSSRPDFTCKSTEETEAWFIDSFEEWRKAKNLSNFILLGHSFGGYVAAKYALKHPEHVQHLILVGPAGFTSETEHKSEWLTKFRATWKGIIANHLWESNFTPQKIIRGLGPWGPDLVRRYTSARFGAYSTGTTLNEEESRLLTDYVYHTLAAKASGELCLKYIFSFGAFARKPLLQSASDWKVPTTFIYGYQDWMNYQGAQLARQDMRVPCEILRVPQAGHFVFIDNPTGFHSAVFHACRRFLSQDQHQ--------PV--VLPHGLTSA
>NEUWmali
-----------------------------------------------MCRSAAT--K-MAEEVSRVAA------AETA----SRSVSKWSWPRSLRWIPTSTDRIIAAEKRLLSLVKTPYVQEQVNIGSGPPGSKIRWFRSSSDEPRFINTVTFDSKGNFPTLVMVHGYGASQGFFFRNFDALASRFRIIAIDQLGWGGSSRPDFTCRSTEETEAWFIDSLEEWRKAKNLSKFVLLGHSFGGYVAAKYALKHPEHVEHLILVGPAGFSSETEHNSEWLTKFRATWKGTILNHLWESNFTPQKIVRGLGPWGPDLVRRYTSARFGSYSTGDVLAEEEARLLTDYAYHTLVAKASGELCLKYIFSFGAFARKPLLQCASEWKVPTTFIYGYQDWMNYQGAQLARESMKVPCDIVRVPQGGHFVFIDNPSGFHSAVFYACRRILARNPQE------P-DQ--PLPEDLTAA
>NEUWzoll
-----------------------------------------------MCRSAAT--K-MAEEVSRAAA------AETA----SRSVSKWSWPRSLRWIPTSTDRIIAAEKRLLSLVKTPYVQEQVNIGSGPPGSKIRWFRSSSDEPRFINTVTFDSKGNFPTLVMVHGYGASQGFFFRNFDALASRFRIIAIDQLGWGGSSRPDFTCRSTEETEAWFIDSLEEWRKAKNLSKFVLLGHSFGGYVAAKYALKHPEHVEHLILVGPAGFSSETEHNSEWLTKFRATWKGTILNHLWESNFTPQKIVRGLGPWGPDLVRRYTSARFGSYSTGDVLAEEEARLLTDYAYHTLVAKASGELCLKYIFSFGAFARKPLLQCASEWKVPTTFIYGYQDWMNYQGAQLARESMKVPCDIVRVPQGGHFVFIDNPSGFHSAVFYACRRILARNPQE------P-DQ--PLPEDLTAA
>OECEmacu
-----------------------------------------------MLRAIAT--K-MAEEVTRTAA------SETV----VVRSSKWAWPRALRWVPTSTDHIIAAEKRLLSLVKTPYVQEQVNIGSGPPGSNVRWFRSCSDEPRFINMVTFDSKEGSPTLVMVHGYGASQGFFFRNFDALASRFRVIAIDQLGWGGSSRPDFTCKSTEETEAWFIDSLEEWRKAKNLNQFILLGHSFGGYVAAKYALKHPEHVQHLILVGPAGFSSETEHRSEWLTKFRATWKGTIINHLWESNFTPMKVLRGLGPWGPDLVRKYTTARFGSYSTGTILNEKEGALLTDYMYHTLVAKASGELCLKYIFSFGAFARRPLLKCSSNWKVPTTFIYGYEDWMNYEGAQLAREGMKVPCDIIRVPQGGHFVFIDNPSGFHSAVFHACRKFFAPRSES------G-DE--PLPEGLTSA
>OPHRgarg
-----------------------------------------------MHRSMTT-AK-MAEEVSRTAA------AEKV----AAGSSKWSWPRSLRWIPTSTQLIIAAEKRLLSLVKTPYVQEQVNIGSGPPGSKVRWFRSSSDESRFINTVTFDSKEGSPTLVMVHGYGASQGFFFRNFDALASRFRVIAIDQLGWGGSSRPDFTCRSTEETEAWFIDSFEEWRKAKNLSQFILLGHSFGGYVAAKYALKHPEHVQHLILVGPAGFSSETENKSEWLTKFRATWKGVIVNHLWESNFTPQKIIRGLGPWGPDLVRRYTSARFGSYSNGTVLNEDEASLLTDYVYHTLVAKASGELCLKYIFSFGAFARKPLLQCASEWKVPTTFIYGYQDWMSYQGAQVARESMKVPCDIIRVPEGGHFIFIDNPSAFHSAVLHACRRIFAARDLA------DGEE--PLPEGLTSA
>OPHRsphe
-----------------------------------------------MHRSMTT-AK-MAEEVSRTAA------AEKV----AAGSSKWSWPRSLRWIPTSTQLIIAAEKRLLSLVKTPYVQEQVNIGSGPPGSKVRWFRSSSDESRFINTVTFDSKEGSPTLVMVHGYGASQGFFFRNFDVLASRFRVIAIDQLGWGGSSRPDFTCRSTEETEAWFIDSFEEWRKAKNLSQFILLGHSFGGYVAAKYALKHPEHVQHLILVGPAGFSSETENKSEWLTKFRATWKGVIVNHLWESNFTPQKIIRGLGPWGPDLVRRYTSARFGSYSNGTVLNEDEASLLTDYVYHTLVAKASGELCLKYIFSFGAFARKPLLQCASEWKVPTTFIYGYQDWMSYQGAQVARESMKVPCDIIRVPEGGHFIFIDNPSAFHSAVLHACRKIFAARDLA------DGEE--PLPEGLTSA
>ORCHital
-----------------------------------------------MHRSMTT--K-MAEEVSRAAA------AEKV----AAGSSKWAWPHALRWIPTSTERIIAAEKRLLSLVKTPYVQEQVNIGSGPPGSKVRWFRSCSDESRFINTVTFDSKEGSPTLVMVHGYAASQGFFFRNFDALASRFRVIAIDQLGWGGSSRPDFTCRSTEETEAWFIDSFEEWRKAKNLSQFILLGHSFGGYVAAKYALKHPEHVQHLILVGPAGFSSETENRSEWLTKFRATWKGIIVNHLWESNFTPQKIIRGLGPWGPDLVRRYTSARFGSYSNGTVLNEDESSLLTDYVYHTLVAKASGELCLKYIFSFGAFARKPLLQCASEWKVPTTFIYGYQDWMSYQGAQVAREGMKVPCDIIRVPEGGHFIFIDNPAGFHSAVLHACRRILAPQDSE------AGEE--PLPEGLTSA
>PAPHconc
-----------------------------------------------MRQAFAA--K-MAEEVSRAAAEPAAAATAAT----AASSSKWAWPRTLRWIPTSTDHIISAEKRLLSIVKTPYVQEQVNIGSGPPGSKVRWFRSCSDEPRFINTVTFDSKDSSPTLVMVHGYGASQGFFFRNFDVLASRFRVIAIDQLGWGGSSRPDFTCKSTEETEAWFIDSFEEWRKAKNLNRFILLGHSFGGYVAAKYALKHPEHVEHLILVGPAGFSSETEHKSEFLTKFRATWKGTIVNHLWESNFTPQKIIRGLGPWGPDLVRRYTSARFGSYSSGTTLTEDEARLLTDYVYHTLVAKASGELCLKYIFSFGAFAREPLLQFASAWKVPTTFVYGYQDWMSYQGAQLARESMKVPCDIIRVPQGGHFVFIDNPSGFHLAVFHACRRILSPDSDA------G-DV--PLPEGLTYA
>PAPHhirs
-----------------------------------------------MRQAFTV--K-MAEEVSRAAAEPSVTATAAT----AASSSKWAWPRTLRWIPTSTDHIISAEKRLLSIVKTPYVQEQVNIGSGPPGSKVRWFRSCSNEPRFINTVTFDSKASSPTLVMVHGYGASQGFFFRNFDVLASRFRVIAIDQLGWGGSSRPDFTCKSTEETEAWFIDSFEEWRKAKNLNRFILLGHSFGGYVAAKYALKHPEHVEHLILVGPAGFSSETEHKSEFLTKFRATWKGTIVNHLWESNFTPQKIIRGLGPWGPDLVRRYTSARFGSYSSGTTLTEDEARLLTDYVYHTLVAKASGELCLKYIFSFGAFAREPLLQFASTWKVPTTFIYGYQDWMSYQGAQLARESMKVPCDIIRVPQGGHFVFIDNPSGFHLAVFHACRRILSLDSEA------G-DV--PLPEGLTYA
>PHAIflav
-----------------------------------------------MHRTVAT--K-MAEEVSRTAA------SETA----VTSSSKWAWPRALRWVPTSTDHIIAAEKRLLSIVKTPYIQEQVNIGSGPPGSKVRWFRSCSDESRFINTVTFDSKDSSPTLVMVHGYGASQGFFFRNFDALASHFRVIAIDQLGWGGSSRPDFTCKSTEETEAWFIDSFEEWRKAKNLSQFILLGHSFGGYVAAKYALKHPEHVQHLILVGPAGFSSETEHRSEWLTKFRATWKGTIVNHLWESNFTPMKIIRGLGPWGPDLVRRYTTARFGSYSSGNILNERETALLTDYVYHTLVAKASGELCLKYIFSFGAFARKPLLQCSSDWKVPTTFIYGYEDWMSYQGAQLAREGMKVPCDIIRVPQGGHFVFIDNPTGFHSAVFHACRRILAPHSDA------W-DE--PLPEGLTSA
>PHAItank
-----------------------------------------------MHRAVAT--K-MAEEVSRAAA------SETV----VTSSSKWAWPRALRWVPTSTDHIIAAEKRLLSIVKTPYIQEQVNIGSGPPGSKVRWFRSCSDESRFINTVTFDSKDSSPTLVMVHGYGASQGFFFRNFDALASHFRVIAIDQLGWGGSSRPDFTCKSTEETEAWFIDSFEEWRKAKNLSQFILLGHSFGGYVAAKYALKHPEHVQHLILVGPAGFSSETEHRSEWLTKFRATWKGTIVNHLWESNFTPMKIIRGLGPWGPDLVRRYTTARFGSYSSGSILNESEAALLTDYVYHTLVAKASGELCLKYIFSFGAFARKPLLQCASDWKVPTTFIYGYEDWMSYQGAQQAREGMKVPCDIIRVPQSGHFVFIDNPRGFHSAVFHACRRILAPHSDA------W-DE--PLPEGLTSA
>PHALcorn
-----------------------------------------------MHRTVTA--K-MAEEVSRAVA------SETA----ASSSSKWAWPSALRWVPTSTDHIIAAEKRLLSLVKTPYVQEHVNIGSGPPGSKVRWFRSCSDEPRFINTVTFDSKDGSPTLVMVHGYGASQGFFFRNFDALASHFRVIAIDQLGWGGSSRPDFTCKSTEETEAWFIDSFEEWRKAKNLNQFILLGHSFGGYVASKYALKHPEHVQHLILVGPAGFSSETEQRSEWLTKFRATWKGTIINHLWESNFTPMKVIRGLGPWGPDLVRRYTTARFGSYSSGTILNEREAALLTDYVYHTLVAKASGELCLKYIFSFGAFARKPLLQCSSDWKVPTTFIYGYEDWMNYQGAQLAREGMKVPCDIIRVPQGGHFVFIDNPSGFHSAVVHACRKVLAPHSEA------G-EE--PLPEGLTSA
>PHALmode
-----------------------------------------------MHRTVTA--K-MAEEVSRAVA------SETA----ASSSSKWAWPSALRWVPTSTDHIIAAEKRLLSLVKTPYVQEHVNIGSGPPGSKVRWFRSCSDEPRFINTVTFDSKNGSPTLVMVHGYGASQGFFFRNFDALASHFRVIAIDQLGWGGSSRPDFTCKSTEETEAWFIDSFEEWRKAKNLNQFILLGHSFGGYVASKYALKHPEHVQHLILVGPAGFSSETEQRSEWLTKFRATWKGTIINHLWESNFTPMKVIRGLGPWGPDLVRRYTTARFGSYSSGTILNEREAALLTDYVYHTLVAKASGELCLKYIFSFGAFARKPLLQCSSDWKVPTTFIYGYEDWMNYQGAQLAREGMKVPCDIIRVPQGGHFVFIDNPSGFHSAVVHACRKVLAPHLEA------G-EE--PLPEGLTSA
>PHRAlind
-----------------------------------------------MRQAFTT--K-MAEEA-------------TA----AASSSKWAWPLALRWIPTSTDHIIAAEKRLLSIVKTPYVQEQVNIGSGPPGSKVRWFRSCSDEPRFINTVTFDSKDSSPTLVMVHGYGASQGFFFRNFDALASRFRVIAIDQLGWGGSSRPDFTCKSTEETEAWFIDSFEEWRKAKNLNRFILLGHSFGGYVAAKYALKHPEHVEHLILVGPAGFSSETQDKSEWLTKFRATWKGTIVNHLWESNFTPQRVIRGLGPWGPDLVRRYTSARFGSYSTGTILTEDEARLLTDYVYHTLVAKASGELCLKYIFSFGAFARKPLLQFASEWKVPTTFIYGFQDWMSYQGAQLARESMKVPCDIIRVPQGGHFVFIDNPSGFHSAVFHACRRILSQNSEA------G-DV--PLPESLTPA
>PLATclav
-----------------------------------------------MHRSMTT--K-MAEEVSRAAA------AEKV----SAGSSKWAWPRALRWIPTSTERIIAAERRLLSLVKTPYVQEQVNIGSGPPGSKVRWFRSCSDESRFINTVTFDSKEGSPTLVMVHGYGASQGFFFRNFDALASRFRVIAIDQLGWGGSSRPDFTCRSTEETEAWFIDSFEEWRKAKNLSQFILLGHSFGGYVAAKYALKHPEHVQHLILVGPAGFSSETENRSEWLTKFRATWKGVIVNHLWESNFTPQKIIRGLGPWGPDLVRRYTSARFGSYSNGTVLNEDEASLLTDYVYHTLVAKASGELCLKYIFSFGAFARKPLLQFASEWKVPTTFIYGYQDWMSYQGAQAAREGMKVPCDIIRVPEGGHFIFIDNQSGFHSAVLHACRRILAGQDSG------DGEE--PLPEGLTSA
>PTERcurt
-----------------------------------------------MHRSMTT--K-MAEEISRVAV------SETV----ATSPSKWAWPRALRWIPTSTERIIAAEKRLLSLVKTPYVQEQVNIGSGPPGSKIRWFRSCSDESRFINTVTFDSKEDSPTLVMVHGYGASQGFFFRNFDTLASRFRVIAIDQLGWGGSSRPDFTCRSTEETEAWFIDSFEEWRKAKNLSQFILLGHSFGGYVAAKYALKHPEHVKHLILVGPAGVSSETENRSEWLTKFRATWKGTIVNHLWESNFTPQKIIRGLGPWGPDLVRRYTSARFGSYSNGSVLNDDEASLLTDYVYHTLVAKASGELCLKYIFSFGAFARKPLLQCASEWKVPTTFIYGFQDWMSYQSAQVAREGMKVPCDIIRIPEGGHFIFIDNPSGFHSAVFHACRRILSHPDSE------AGDE--PLPEGLTSA
>RIMAelli
-----------------------------------------------MLRSMTA--K-MAEEVSRAAA------AESV----STGSSKWAWPRGLRWIPTSTERIIAAEKRLLSLVKTPYVQEQVNIGSGPPGSKVRWFRSSSDESRFINTVTFDSKVGSPTLVMVHGYGASQGFFFRNFDALASRFRVIAIDQLGWGGSSRPDFTCRSTEETEAWFIDSFEEWRKAKNLSQFILLGHSFGGYVAAKYALKHPEHVQHLILVGPAGFSSETENRSEWLTKFRATWKGTIVNHLWESNFTPQKIIRGLGPWGPDLVRRYTSARFGSYSSGSILTADEASLLTDYAYHTLVAKASGELCLKYIFSFGAFARKPLLQCASEWKVPTTFIYGYQDWMSYEGAQVAREGMKVPCEIIRVPEGGHFVFIDNPSGFHYAVFQACRRILAPDSEA------GDDE--ALPGGLTSA
>SELEaequ
-----------------------------------------------MRRALTT--K-MAEEISRVAA------ETTA----AARSSKWAWPRALRWIPTSTDHIIAAEKRLLSIVKTPYVQEQVNIGSGPPGSKVRWFRSCSDEPRFINTVTFDSKDCSPTLVMVHGYGASQGFFFRNFDALASRFRVIAIDQLGWGGSSRPDFTCKSTEETEAWFIDSFEGWRKAKNLNKFILLGHSFGGYVAAKYALKHPEHVEHLILVGPVGFSSETEHKSEWLTKFRATWKGTIVNHLWESNFTPQKIIRGLGPWGPDLVRRYTSARFGSYSTGTILTEDEASLLTDYVYHTLVAKASGELCLKYIFSFGAFARKPLLQLASEWKVPTTFIYGYQDWVSYQGAQLARESMKVPCDIIRVPQGGHFVFIDNPSGFHSAVFHACRRFLAQESEA------G-DV--PLPEGLTSA
>SERAvome
-----------------------------------------------MHRSMTT--K-MAEEVSRAAA-----TAEKV----ASGSSKWAWPRALRWIPTSTERIIAAEKRLLSLVKTPYVQEQVNIGSGPPGSKVRWFRSCSDEARFINTVTFDSKEGSPTLVMVHGYGASQGFFFRNFDALASRFRVIAIDQLGWGGSSRPDFTCRSTEETEAWFIDSFEEWRKAKKLSQFILLGHSFGGYVAAKYALKHPEHVQHLILVGPAGFSSETENRSEWLTKFRATWKGIIVNHLWESNFTPQKIIRGLGPWGPDLVRRYTSARFGSYSNGSVLNEDEASLLTDYVYHTLVAKASGELCLKYIFSFGAFARKPLLQCASEWKVPTTFIYGYQDWMSYQGAQVAREGMKVPCEIIRVPEGGHFIFIDNPSGFHSAVLHACRRILAARDLA------AGEE--PLPEGLTSA
>THELangu
-----------------------------------------------MLRSMST--K-MAEEVSRSAA------AETV----ATRSSKWAWPRALRWIPTSTERIIAAEKRLLSLVKTAYVQEQVNIGSGPPGSKVRWFRSSSDESRFINTVMFDSKEGSPTLVMIHGYAASQGFFFRNFDALASRFRVIAIDQLGWGGSSRPDFTCRSTEETEAWFIDSFEEWRKAKNLSQFILLGHSFGGYVAAKYALKHPEHVQHLILVGPAGFSSETENRSEWLTKFRATWKGTIVNHLWESNFTPQKIIRGLGPWGPDLVRRYTSARFGSYSTGSVLTEDEASLLTDYVYHTLVAKASGELCLKYIFSFGAFARKPLLQCASEWKVPTTFIYGYQDWMSYQGAQVAREDMKVPCEIIRVPEGGHFVFIDNPSGFHSAVFHACRRILAPDSQA------VDDE--PLLEGLTSA
>VANIplan
-----------------------------------------------MCRAAVV--K-MVEEVSRAAS------AEAAAATGVTGSSKWAWPRALRWIPTSTDHIISAEKRLLSLVKTPYVQEQVNIGSGPPGSKIKWFRSCSDEPRFINTVTFDSNEGSPTLVMVHGYGASQGFFFRNFDALASRLRVIAVDQLGWGGSSRPDFTCKSTEETEAWFIDSFEEWRKAKNLTKFILLGHSFGGYIAAKYALKHPEHVQHLILVGPAGFSSETEHKSEWLTKFRATWKGTIVNHLWESNFTPQKVIRGLGPWGPQLVRRYTSARFGSYSSGTVLGEDEARLLTDYVYHTLVAKASGELCLKYIFSFGAFARKPLLQFASEWKVPTTFIYGFEDWMSYQGAQLARQEMEVPCDIIRVPQGGHFVFIDNPTGFHAAVFYACRRFLSGDAGV------V-DE--TLPESITEV
>VANIshen
-----------------------------------------------MCRVAVV--K-MVEEVSRATS------AEAAAAAGVTRSSKWAWPRALRWIPTSTDHIISAEKRLLSVAKTPYVQEQVNIGSGPPGSKIKWFRSCSDEPRFINTVTFDSNESSPTLIMVHGYGASQGFFFRNFDALASRLRVIAIDQLGWGGSSRPDFSCKSTEETEAWFIDSFEEWRKAKNLTKFILLGHSFGGYIAAKYALKHPEHVQHLILVGPAGFSSETEHKSEWLTRFRATWKGTIVNHLWESNFTPQKVIRGLGPWGPQLVRRYTSARFGSYSSGTVLGEDEARLLTDYVYHTLVAKASGELCLKYIFSFGAFARKPLLQFASEWKVPTTFIYGFEDWMSYQGAELARQEMAVPCDIIRVPQGGHFVFIDNPAGFHAAVFYACRRILSGDAGV------V-DE--TLPECLTKV
>EPIPaphy
-----------------------------------------------MHRAVAA--KIMAEEVGRVAA------SETV----VT-SSKWAWPLALRWIPTSTDHIIAAEKRLFSLVKTPYVHEQIDIGSGAPGSKVRWFRSCSDESRYINTVTFDSKETSPTLVMVHGYGASQGFFFRNFDALASRFRVIAIDQLGWGGSSRPDFTCKSTEETEAWFIDSFEEWRKAKNLNQFILLGHSFGGYVAAKYALKYPQHVQHLVLVGPAGFSVETENSSEWLTKFRASWKGTLANHLWESNFTPMKVVRGLGPWGLDLVRRYTTARFSSYSTDAALTEQEASLLTDYAYHTLAAKASGELCLKYIFSFGAFARKPLLQCSSEWKVPTTFIYGYDDWMSYQSAQQAREGMNVPCDIIRVPQGGHFIFIENSSGFHSAVFYACRRIFAPDAEA------L-YE--PLPEGLTSA
