# Supplementary material for: Orchid Phylotranscriptomics: The Prospects of Repurposing Multi-Tissue Transcriptomes for Phylogenetic Analysis and Beyond
Source: Front Plant Sci. 2022 May 27;13:910362. doi: 10.3389/fpls.2022.910362 (PMC9196242; doi:10.3389/fpls.2022.910362)
Supplement: Supplementary file 4 [file Data_Sheet_3.zip › ortho_MSA/r1/OG0009625.fa]

>ANOEemei
--------------MDQSLLS-----SG-EACGE-KDGRLRSYQHVGRSASVQVPSSAT--WEEEVSVDEIRSASIFPDSIYPPSIHGALVSSQELY---HPQ----DHAISSQVVYGRDPL-GYTPNEFGRQILDEVEIRHLLIDHVGHHFCWGSKPARTWKIVSIEDCNVYIGTLESFIEEREIIREIEPYIGGEIDRKNKGAAELGVWELDLKSEFPLLFVPYKETRAKIPHSEAIEKCTGCEGRGEKACPTCNTGQEPGYYKPNQMSPCSSCHGRGLIAHQDGSDSICKKCSGTGKLPCVTCGSHGLVKCQTCDGHGSLLTHNTALVRWRTLSTRKVAASSGAASVSDEIFHKAKGVQLYNTQSYLCTPAFFADSFYLNRFSSEVIADRAPIPPSARVICEKHVISVVPVTRVT-MA-NHHR--SFSFYIIGFTREIYIRDYPSKLCWGLCCCFEWLKR--------------------------
>ANOEroxb
--------------MDQSLL------SG-EACGE-KDGRLRSYQHVGRSASVHVPSSAT--WEEEVSVDEIRSASIFPDSIYPPSIHGALVSSQEQY---HPQ----DHAISSQVVYGRDPL-GYTPNEFGRQILDEVEIRHLLIDHVGHHFCWGSKPARTWKIVSIEDCNVYIGTLESFIEEREIIREIEPYIGGEIDRKNKGAAELGVWELDLKSEFPLLFVPYKETRAKIPHSEAIEKCTGCEGRGEKACPTCNTGQEPGYYKPNQMSPCSSCHGRGLIAHQDGSDSICKKCSGTGKLSCVTCGSHGLVKCQTCDGHGSLLTHNTALVRWRTLSTRKVAASSGAASVSDEIFHKAKGVQLYNTQSYLCTPAFFADSFYLNRFSSEVIADRAPIPPSARVICEKHVISVVPVTRVT-MA-NHHR--SFSFYIIGFTREIYIRDYPSKLCWGLCCCFEWLKR--------------------------
>APOSodor
--------------MEQALLS----VSG-EASAG-KDEIWRSYQYVGRSASVHVPSSAV--AGEEVSVDEIRSASVFSNSVYPNSIHGALLSSPESDHVAHSP----DQALVSQDMYGRGQY-GFSSKEFGRQILDEVEIRHLLINHVGHQFCWGSLPARTWKIVSIEDCNVYVGTLETFIEERETVQTIEPYLGGEVEEKNRG-IEVGVWEIDLRTEFPLLFVPFKETRAKIPHSEYIEKCSGCDGRGEIACPTCNAGQESGYYKPNQMTSCSSCHGRGLIAHQDGSDTICKNCGGEGKLPCVTCGSRGLVKCQSCGGKGSLISCKIALIRWRTLSTRKIAASSGAASVPDEVFHKARGVQLYNSQAYQCTPAFFADSIHLNSFSSQVIAERSPIPPTARVICERHVVSVVPVTRVT-MS-KNNR--SFSFYIIGFGREIYIRDYPSKFCWGMCCCLEWLKI--------------------------
>APOSshen
--------------MEQALLS----VSG-EASAG-KDEIWSSYQYVGRSASVHVPSSAV--AGEEVSVDEIRSASVFSNSVYPNSIHGALLSSPESDHVAHSP----DQALVSQDMYGRGQY-GFSSKEFGRQILDEVEIRHLLINHVGHQFCWGSLPARTWKIVSIEDCNVYVGTLETFIEERETVQAIEPYLGGEVEEKNRG-IEVGVWEIDLRTEFPLLFVPFKETRAKIPHSEYIEKCSGCDGRGEIACPTCNAGQESGYYKPNQMTSCSSCHGRGLIAHQDGSDTICKNCGGEGKLPCVTCGSRGLVKCQSCGGKGSLISSKIALIRWRTLSTRKIAASSGAASVPDEVFHKARGVQLYNSQAYQCTPAFFADSIHLNSFSSQVIAERSPIPPTARVICERHVISVVPVTRVT-MS-KNNR--SFGFYIIGFGREIYIRDYPSKFCWGMCCCLEWFKI--------------------------
>BLETstri
--------------MEQPLL------SG-EAPGK-KDERCGSYQHVGRSASVHVPSSAT--VGEEVSVDEIRAASIFSESVYPQSIHGALVSSPESY---HHQ----DEVIVSQAVYGRDPK-GYAPNEFGRQILDEVEIRHLLIDHVGHHFCWGSRPARTWKIVSIEDCNVYVGTLETFIEERETIRAIEPYSGGEVDGKNKGATELAVWELDLRSEFPLLFVPYKETSIKIPHSEALEKCTGCEGRGEIACPTCNAGQEPGHYKPNQMSQCSACHGRGLIAHQDGSDSICKKCNGTGKLPCVACGSRGLIKCQACGGQGSLLTRNTALVRWRTLSTRKVAASSGAASVPDEVFHKARGVQLYNTQAYQCTPAFFADSFHLNSFSSEVISERSPIPPSARVICERHVISVVPVTRVT-MA-NRNR--SFSFYIIGFTREIYIRDYPSNFCWGLCCCFEWLKR--------------------------
>BORYspha
--------------MEQPLL------SG-EK----EDERWRSYQFVGRNASVHVPSSPA--GGEEVSVEEIRSASIFSDPYYPPSIHAALISSPEAD---HRQ-DISNHAIFPQGGYGGDCH-GYTSKEFGRGILDEVEIRQLLIDHVGHRCCWGSQPARRWKISAIDDCNVCIGNLETFIEEREVIREKEPYLGGEVDGSAKG-QELGLWELDLRSDFPLLFVTHKETQTKVPHSEAIDKCQGCEGRGKIACPTCSAGQEPGFSKENQMSQCPTCYGRGLIAHRDGSDTICTKCSGKGMLPCVTCASRGLIKCQMCGGHGSLLTRNIALVKWRTLSTRKVSATSGAASVPDEVFHRARGVQLYNTQAYQCTPAFFADSYLLNRFSSEVIADRSPVPPSARVICERHTISVVPVTRVT-MS-HRNC--SLSFYIIGFGREIYIRDYPSTFCWGLCCCLEWLKI--------------------------
>CALAcreb
-----------------------------------------------------------------------------------------------------------------------------------------------------------------------------------------------------------------------------------------------------------------------------MSQCSACYGRGLIAHQDGSDSICEKCSGTGKLPCVTCGSRGLVRCYACGGQGSLLTRNTALIRWRTLSTRKVAASSGAASVPDEIFHKAKGVQLYNTQAYHCTPAFFADSFHLNSFSSEVIAGRSPIPPAARVICEKHVISVVPVTRVT-MA-DRNR--SFSFYIIGFTREIYIRDYPSRFCWGLCCCFSWLKS--------------------------
>CALAplic
--------------MEESLL------TG-DASGE-KDGHSRSYQHVGRSASAHVPSAAT--WGEEVSVDEIRSASIFSDSIYPPSIHGALISSQEPY---DHQ----DQASPFQAFYGRD-Q-GYAPNEYGRKTLDEVEIRHLLIDHVGHHFCWGSRPARTWKFISIEDCNVYVGTLETFIEEREILREIEPYIGGEIDGKNKEAPECGIWELDLKSEFPLLFVPYKEARAKIPRSENIEKCTGCEGRGEKACPACNTGQELGYYKPNQMSQCSACYGRGLIAHQDGSDSICEKCSGTGKLPCVTCGSRGLVRCYACGGQGSLLTRNTALIRWRTLSTRKVAASSGAASVPDEIFHKAKGVQLYNTQAYHCTPAFFADSFHLNSFSSEVIAGRSPIPPAARVICEKHVISVVPVTRVT-MA-DRNR--SFSFYIIGFTREIYIRDYPSRFCWGLCCCFSWLKS--------------------------
>CALAsini
-------------MEQQPLL------SG-EARDK-KDEGWRSYQHVGRSASVHVPSSTT--GGEEVSADEIRTACIFSEPIYPPSMLGALVSSPESY---HHQ----DQVIVSEAVYGRDPQ-GYAPNEFGRQLLDEVEIRHLLIDHVGHHVCWGSRPARTWKIVSIEDCNVYVGTLETFIEERETIRTMEPYSGGEVDGKNKGATELAVWELDLRSEFPLLFVPYKETSIKIPHSEALEKCTGCEGRGEIACPICNVGQEAGHYKPNQMSQCSACHGRGLIAHQDGSDSICKKCNGTGKLPCVTCGSRGLVKCQACYGQGSLLTRNTALVRWRTLSTRKVAASRGAASVPDEVFHKARGVQLYNTQAYQCTPAFFADSFHLNRFSSEVIAERSPIPPSAIVLCERHVISVVPVTRVT-MA-NHNR--SFSFYIIGFAREIYIRDYPSNFCWGLCCCFEWLKR--------------------------
>CALAtsoo
--------------MEQPLL------SG-EARDK-KDEGWRSYQHVGRSASVHVPSSAT--GGEEVSADEIRTACIFSEPIYPPSMLGALVSSPESY---HHQ----DQVIVSEAVYGKDPQ-GYAPNEFGRQLLDEVEIRHLLIDHVGHHVCWGSRPARTWKIVSIEDCNVYVGTLETFIEERETIRIIEPYSGGEVDGKNKGAAELAVWELDLRSEFPLLFVPYKETSIKIPHSEALEKCTGCEGRGEIVCSICNVGQEVGHYKPNQMSQCSACHGRGLIAHQDGSDSICKKCNGTGKLPCVSCGSRGLVKCQACYGQGSLLTRNTALVRWRTLSTRKVAASRGAASVPDEVFHKARGVQLYNTQAYQCTPAFFADSFHLNRFSSEVIAERSPIPPSAIVLCERHVISVVPVTRVT-MA-NHNR--SFSFYIIGFAREIYIRDYPSNFCWGLCCCFEWLKR--------------------------
>CALEmajo
--------------MEQPLL------AG-DARGV-GDGLLRSYQYVGRSASVHVPSSAT--WGEEVSVDEVRSASNFSDSIYPPSIHGALISSQEPY---DHQ----DQPIPSQAVFGRVPQ-GFSPNEFGRQMLDEVEIRHLLIDHVGHHFCWGSRPARTWKFVSIEDCNVYVGTLETFIEERETICEIEPYNGGEIDGKKKGAAEFGLWELDLKTEFPLLFVPYKETKVKIPHSEAIEKCADCEGRGEKACPTCNSAQEPGYYKPNQMSPCSVCHGRGLIAHQDGSDSICKRCSGSGKLPCLTCGSRGLVICQACGGQGSLLSRNIALVRWRTLCARKVAASSGAASVPDEIFHKAKGVQLYNTQAYQCSPAFFADSFHLNRFSSEVIAGRAPISPAARVICEKHVISVVPVTRVT-MA-DRNR--SFSFYVIGFTREVYVRDYPADFCWGLCCCLAWLKR--------------------------
>CEPHdama
--------------MDQPLL------SG-EAFSE-KDERWRSYQNVGRNASVHVPSSAT--GGEEVSVDEIRSASIFSDSVYPPSIHGALVSIQESY---HNQ----DQVIVSQAVYGRDPQ-GYAPNEFGRQILDEVEIRHLLIDHVGHHFCWGSRPGRTWKIVSIEDCNVYVGTLETFIEERETIREIKPYSGGEIDGKNRGETELGVWELDLRSEFPLLFVPYKETSIKIPHSEGLENCTGCEGRGEIACPTCNTGQEPGYYKPNQMNQCSACHGRGLIAHQDGSDSICKKCSGTGKLPCVACGSRGLVKCQPCGGQGSLLAYNTAFVRWKTHSTRKVAASSGAASVPEEVFHKARGVQLYNTQAYQCTPAFFADSFHLNRFSSEVIAERSPIPPSARVICERHLISVVPVTRVT-MA-NHNR--SFSFYIIGFTREIYIRDYPSKFCWGLCCCLEWLKR--------------------------
>CHILsemi
--------------MEQALL------AG-DACGV-KDGLLSSYQYVGRSASVHVSSSAT--WGEEVSVDEVRSASIFSDSIYPPSIHGALISSQEPY---DHQ---ADQPIPSQAVSGRVPQ-EFAPNEFGRQMLDEVEIRHLLIDHVGHHFCWGSRPARTWKFVSSEDCNVYVGTLETFIEERETFCEIEPYIGGEIDGKNKGAAEFGLWELDLKSEFPLLFVPYKETRIKIPHSEAIEKCADCGGRGEKACPTCNSAQEPGYYKPNQMSPCSVCHGRGLIAHQDGSDSICKRCSGTGKLPCLTCGSRGLVKCQACGGQGSLLSRSIALIQWRTLCTRKVAASSGAASVPDEIFHKAKGVQLYNTQAYQCTPAFFADSFHLNRFSSEVIAGRAPIPPSARVICEKHVISVVPVTRVT-MADDHNR--SFSFYIIGFTREVYVRDYPSNFCWGLCCCFAWLKSAK------------------------
>CHILtrap
--------------MEQALL------AG-DACGV-KDGLLSSYQYVGRSASVHVPSSAT--WGEEVSVDEVRSASIFSDSIYPPSIHGALISSQEPY---DHQ---ADQPIPSQALSGRVPQ-EFAPNEFGRQMLDEVEIRHLLIDHVGHHFCWGSRPARTWKFVSSEDCNVYVGTLETFIEERETFCEIEPYIGGEIDGKNKGAAEFGLWELDLKSEFPLLFVPYKETRIKIPHSEAIEKCADCGGRGEKACPTCNSAQEPGYYKPNQMSPCSVCHGRGLIAHQDGSDSICKRCSGTGKLPCLTCGSRGLVKCQACGGQGSLLSRSIALIQWRTLCTRKVAASSGAASVPDEIFHKAKGVQLYNTQAYQCTPAFFADSFHLNRFSSEVIAGRAPISPSARVICEKHVISVVPVTRVT-MADDHNR--SFSFYIIGFSREVYVRDYPSNFCWGLCCCFAWLKR--------------------------
>CORYacti
--------------MEQPLL------SG-DAFIE-NDGRLRTYQYVGRTASAHVPSSGT--WGEEVSVDEIRSASIFSGSIYPPSIHGALVSPQEPY---DHQ----GTEIPSQALY-RDPH-GCAPNEFGRQTLDEVEIRHLLIDHVGHHFCWGSRPARTWKFVSIEDCNVYVGTLETFIEEREIIREIEPYVGGEIDGKSKGEAEVGLWELDLKSEFPFLFVPYKETRAKIPHSEAIEKCTGCEGRGEKACSACNAGQEPGYYKPNLMSPCSACHGRGLIAHQDGSDSICKRCSGTGKLPCVTCGSRGLVKCQACGGQGSLLTRNTAVVRWRTLSARKVAASSGAASVSDEIFHRAKGVQLYNTQAYQCTPAFFADSFHLNSFSSDVIASRSPIPPSARVICEKHVISVVPVTRVT-MA-NHNR--SFSFYIIGFTREIYVRDYPSRFCWGLCCCFAWLRR--------------------------
>CREMappe
--------------MEQPLL------SG-ESLGK-KDEGCRSYQHVGRSAFAHAPSSAP--GGEEVSVDEIRTASIFPESVYPPSIHGALVSSPESS---LHQ----DQVPVSQAVYGRDPQ-GYAPNEFGRQILDEVEIRHLLIDHVGHHFCWGSRPARTWKIVSIEDCNVYVGTLETFIEERETISAIEPYSGGEVDGKQKGAAELALWEMDLRSEFPLLFAPYKETSIKIPHSEAVEKCTGCEGRGEIACPTCNVGQEPGHYKPNQMSQCSACHGRGLIAHQDGSDSICKRCNGAGKLPCVACGSRGLVKCQACGGKGSLLTRNTALVRWRTLSSRKVAASSGAASVPDEVFHQARGVQLYNTQAHQCAPAFFADSFHLNRFSSEVLADRSPIPPSARLICERHVISVVPVTRVT-MA-RHSL--SFSFYIIGFTREIYIRDYPSHFCWGLCCCFEWLKR--------------------------
>CRYPlept
--------------MEQPLL------SG-DARSE-KDGRLRTYQFVGRSASAHVSTPAT--WGEEVSVDDIRSASIFSDSIYPPSIHGALLSSQDPY---DNQ----DQSIPSQAVYGRNLV-GSTPNEFGRQTLDEVEIRQLLIDYVRHHFCWGSRPARTWNFVSIEDCNVYVGTLETFIEEREIIREIEPYIGSDIDGKNKGAAELGLWELDLKSEFPLLFAPYKETRAKIPHSEAIERCTGCEGRGKNACSTCNYGQEPGYYKANQMSPCPACHGRGLIAHQDGSDSICKKCSGTGKLPCVTCGSRGLVKCQACGGQGSFLARNTAFVQWRTLSTRKVAASSGAASVPDEIFHKAKGVQLYNTQAYQCTPAFFADSFHLNRFSSEVIAGRSPIPPSARIICERHVISVVPVTRVT-MA-NHNR--SFSFYIIGYAREIFIRDYPSKFCWGLCCCFAWLRR--------------------------
>CYMBensi
--------------MEEPLL------TG-EARGK-KDEGWRSYQHVGRSTSVHVPSSAT--GGEEVSVDEIRAASIFSESVYPPSIHGALVSSPESY---HHQ----DQAIISQAVYGRDPR-GYAPNEFTRQILDEVEIRHLLIDHVGHHFCWGSRPAKTWKIVSIEDCNVYVGTLETFIEERETIREIEPYFGGEVDGKNKGTAELAVWELDLRSEFPLLFVPYKETSIKIPHSEALEKCTGCEGRGEIACPTCNAGQEPGHYKPNQMSQCSACHGRGLIAHQDGSDSI---------------------------------------------------------------FTDARNV----------------------------------------------------------MA-QEN--------------------YPV-----------------------------------------
>CYMBmann
--------------MEEPLL------TG-DARGK-KDEGWRSYQHVGRSTSAHVPSSAT--GGEEVSVDEIRAASIFSESVYPPSIHGALVSTPESY---HHQ----DQAIISQAVYGRDPR-GYAPNEFTRQILDEVEIRHLLIDHVGHHFCWGSRPAKTWKIVSIEDCNVYVGTLETFIEERETIREIEPYFGGEVDGKSKGTAELAVWELDLRSEFPLLFVPYKETSIKIPHSEALEKCTGCEGRGEIACPTCNAGQEPGHYKPNQMSQCSACHGRGLIAHQDGSDSICKKCNGTGKLPCVACGSRGLVKCQACGGQGSLLTRNTALVRWRTLSTRKVAASSGAASVPDEVFHKARGVQLCNTQAYQCTPAFFADSFQLNRFSSDVIAERSPIPPSARVICERHVISVVPVTRVT-MA-YHNR--SFTFYIIGFTRDVYIRDYPSNFCWGLCCCFEWLNRY-------------------------
>CYPRbard
--------------MEQPLL------SG-EARGV-VDEGLRSYQYVGRSTSVHVPSSAA--GGEEVSVNDIRSASVFSDSVYPPSIHGALVCPQESD---HHQ----DRVTVSQASYGRDPQ-GYAPNEFRRQPLDEVEIRHLLIDHVGHHFCWGSRPARTWEIVSIEDCNVYVGTLETFIEERETIKAVEPHSGGEVDGKNEG-AELGVWELDLRSEFPLLFVPYKETRVRIPHSEVVEKCSGCEGRGKIACPTCNAGQETGYYKPNQMSQCSACHGRGLIAHQDGSDSICKKCGGTGNLPCVTCGSCGLVNCQACGGQGSLLTRNTALAQWRTLTTRKVAASSGAASVPDEVFHKARGIQLYNTQAYQCTPAFFADSFDLNRFSSEVIADRSPIPPSARVICERHLISVVPVTRVT-MA-NHNR--SFSFYIIGFTREVYIRDYPSNFCWGLCCCFEWMKM--------------------------
>CYPRflav
--------------MEQPLL------SG-GACGV-VDEGLMSYQYVGRSASVHVPSYAA--GGEEVSVNDIRSASIFSDSVYPLSIHGALVCPQESD---HHQ----DRMIVSQASYGKDSQ-GYASNEFRRQPLDEVEIRHLLIDHVGHHFCWGSRPARTWKIVSIEDCNVYVGTLETFIEERETIKAVEPHSGGEIDGKNEG-AELGVWELDLRSEFPLLFVPYKETRVRIPHSEVVEKCSGCEGRGKIACPTCNAGQETGHYKPNQMSQCSACHGRGLIAHQDGSDSICKKCGGTGNLPCVTCGSCGLVNCQACGGQGSLLTRKTALAQWRTLTTRKVAASSGAASVPDEVFDKARGIQLYNTQAYQCTPAFFADSFDLNRFSSEVIADRSPIPHSARVICERHLISVIPVTRVT-MA-NHNR--SFSFYIIGFTREVYIRDYPFKFCWGLCCCLEWMKM--------------------------
>DACThata
--------------MEQPLL------SG-EASGE-KDELS-----SLRSAAVHFPSSAKWEGEEGVSVDEIRSASIFSGSIY-PSINGALVSSQESY---HHQ----DQAISFQAVNVRDPH-GYAPNEFRWQVLDEVEIRHLLIDHVGHHYCWGSRPARTWKFLSVEDCNVYVGTLETFIEEREIIREIVPYIGGEIDVENKGVAELGMWELDLKSEFPLLFVPFKETRTKIPHSEAIEKCAGCQGRGEKACPSCNTGQQPGYYKPNQMSPCSTCHGRGLIAHQDGSDSVCKKCSGTGKLPCVTCGSRGLVKCQACDGQGSLLTRNACRIRWRTLSTRKIAASSGAASVPDEVFHKAKGVQLYNTQAYQCTPAFFADSVHLNRFSSEVIADRSLIPPSARVICEKHVISVVPVTRVT-MA-NHDK--FFIFYIIGFTREIFIRDYPSTFCWGLCCCFEWLKR--------------------------
>DENDchryso
--------------MEQPLL------SV-EAGDK-KDEGWRSYQHVGRSASVHVPSFAA--VGEEVSVNEIRAAPIFSESVYTPSIYGAVVSSPESY---NHQ----DQVIVSKPEYGRDPQ-GYATNEFGRQILDEVEIRHLLINHVGHHFCWGSRPARTWKIVSIEDCNVYVGTLETFIEERETIRAIEPYSGGEVDGKNKGETELAIWELDLRSEFPLLFVPYKETSIKIPHSEALEKCTGCEGRGEIACPTCNAGQEPGHYKPNQMSQCSACHGRGLIAHQDGSDSICKKCNGTGKLPCVTCGSRGLIKCQACGGQGSLLTRNAAFVRWRTLSTRKVAASSGAASVPDEVFHKARGVQLYNTQAYQCTPAFFADSFHLNRFSSEVIAERSPIPPAARVICERHLISVVPVTRVT-MA-NHNR--SFSFYIIGFTREIYIRDYPSSFCWGICCCFEWLKR--------------------------
>DENDnobi
--------------MEQPLL------SV-EARGK-KDEGWRSYQHVGRSASVHVPSLAA--VGEEVSVNEIRAAPIFSESVYPPSIYGAVVSSPESY---NHQ----DQVIVSKPDYGRDPQ-GYATNEFGRQILDEVEIRHLLINHVGHHFCWGSRPARTWKIVSIEDCNVYVGTLETFIEERETIRAIVPYSGGEVDGKNKGESELAVWELDLRSEFPLLFVPYKETSIKIPHSEALEKCTGCEGRGEIACPTCNAGQEAGHYKPSQMSQCSACHGRGLIAHQDGSDSICKKCNGTGKLPCVTCGSRGLIKCQACGGQGSLLTRNAAFVRWRTLSTRKVAASSGAASVPDEVFHKARGVQLYNTQAYQCTPAFFADSFHLNRFSSEVIAERSPIPPAARVICERHVISVVPVTRVT-MA-NHNR--SFSFYIIGFTREIYIRDYPSSFCWGLCCCFEWLKR--------------------------
>DIURorie
--------------MEQPLL------SG-DAYGE-KDGPSRAYQYVGRGASAHVSSSAT--QGEEVSVDEIRSA-----STYPPSIHGALLSSQEPF---GHQ----DQAIPSQALFDIDPQ-RYAPKEYERQTLDEVEIRHLLIDHVGHHFCWGSRPARTWKFVSIEDCNVYVGTLETFIEEREIIRETEPYVGGEIDGKNKGTAEPGLWELDLKSEFPLLFAPYKETRAKIPHSEAIEKCTGCEGRGEKACPTCNTGQESGYYKPNQMNPCSACHGRGLIAHQDGSDSICKKCNGSGMLPCLTCGSHGLVKCQACGGQGSILSRNTALVLWSTPSTRKVAASSGAASVPDEIFHKAKGVQLYNTQAYQCTPAFFADSFHLNRFSSEVIASRPPIPPSARVICEKHIISVVPVTRIT-MA-HHNR--SFSFYLIGFSRDIYVRDYPSKFCWGLCCCFG------------------------------
>DRAKelas
--------------MDQPLI------EG-DACGVEEDGQLRSYQYVGRTASAYVPSSAT--WGEEVSVDEVRLAPIISDSIYPPSIHGALISPQEPY---DRQ----DQPVPSQAVFGRVPQ-EFTPNEFGRQTLDEVEIRHLLIDHVEHHFCWGSRPARTWKFVSIEDCNVYVGTLETFIEERETLCEIEPYVGGEIDGKNKRAAEFGLWELDLKLEFPLLFVPYKATRVKIPHSEAIEKCADCEGRGEKACPSCNNVREPGYYKPNQMSPCSVCHGRGLIAHQDGSDSICKGCSGSGKLPCLTCGSRGLVKCQACGGHGSLLSRDIALVRWRTLCTRKVAASSGAASVPDEIFHKAKGVQLYNTQAYQCSPAFFADSFHLNRLSSEVIAGRPPIPPSARVVCERHLISVVPVTRVS-MA-DRNR--SFSFYIIGIARDVFVRDYPSTFCWGLCCCFPWLKSAEPLRSWSPSASWVGLEHVTSLFFSH
>DRAKthyn
--------------MDQPLI------EG-DACGVEEDGQLRSYQYVGRTASAYVPSSAT--WGEEVSVDEVRLAPIISDSIYPPSIHGALISPQEPY---DRQ----DQPVPSQAVFGRVPQ-EFTPNEFGRQTLDEVEIRHLLIDHVEHHFCWGSRPARTWKFVSIEDCNVYVGTLETFIEERETLCEIEPYVGGEIDGKNKRAAEFGLWELDLKSEFPLLFVPYKATRVKIPHSEAIEKCADCEGRGEKACPSCNNVREPGYYKPNQMSPCSVCHGRGLIAHQDGSDSICKGCSGSGKLPCLTCGSRGLVKCQACGGHGSLLSRDIALVRWRTLCTRKVAASSGAASVPDEIFHKAKGVQLYNTQAYQCSPAFFADSFHLNRLSSEVIAGRPPIPPSARVICERHLISVVPVTRVS-MA-DRNR--SFSFYIIGFARDVFVRDYPSTFCWGLCCCFPWLKR--------------------------
>EPIDfulg
--------------MEQPLL------SG-EPRGW-KDEGFRSYQHVGRSASVHVPSSAT--GGEEVTVDEIRTASIFSDSVYPSFIHGALVSSPESY---HHQ----DQVVVSQALYSKDPK-GYAPTEFGRQILDEVEIRHLLIDHVGHHFCWGSRPARTWKIVSIEDCNVYIGTLETFIEERETIRAIEPYSDRAVDGKNKGATELALWELDLSSEFPLLFVPYKETSIKIPHSEAVEKCAGCEGRGEIACPTCNFGQESGHYKPNQMSQCSACHGRGLIAHQDGSDSICKKCNGIGKLPCAACGSRGLVKCQACGGQGSLLTHNTALVQWRTLSSRKVGASSGAASVPDEVFHKARGVQLYNTQAYQCAPAFFADSFHLNRFSSQVIAERSSIPPSARIICERHVISVVPVTRVTMMA-KHNR--SFTFYIIGFTRDIYIRDYPSTFCWGLCCCLEWLKR--------------------------
>EPIPhell
--------------MEQPLL------SG-EACSE-KDERWRSYQNAGRSASVHVPSSAT--GGEEVSVDEIRSASIFSDSVYPPSIHGALVSTQESY---HHQ----DKVIVSQAVYGRDPQ-GYAPNEFGRQILDEVEIRHLLIDHVGHHFCWGSRPARIWKIVSIEDCNVYVGTLETFIEERESIRAIEPYSGSEIDGKKTGETELGVWELDLRSEFPLLFVPYKETSIKIPHSEGLEHCTGCEGRGEIACPTCNTGQEPGYYKPNQMSQCSACHGRGLVAHQDGSDSICKKCSGTGKLPCVACGSRGLVKCKACGGKGSLLAYNTAFVRWKTHSTRKVAASSGAASVPDEVFHKARGVQLYNTQAYQCTPAFFADSFHLNKFSSEVISERSPIPPSARVICEKHVISVVPVTRVT-MA-NHNR--SFSFYIIGFTREIYVRDYPSNFCWGLCCCLEWLKR--------------------------
>EPIPpurp
--------------MEQPLL------SG-EACSE-KDERWRSYQNAGRSASVHVPSSAT--GGEEVSVDEIRSASIFSDSVYPPSIHGALVSTQESY---HHQ----DQAIVSQAVYGRDPQ-GYAPNEFGRQILDEVEIRHLLIDHVGHHFCWGSRPARIWKIVSIEDCNVYVGTLETFIEERESIRAIEPYSGSEIDGKKTGETELGVWELDLRSEFPLLFVPYKETSIKIPHSEGLEHCTGCEGRGEIACPTCNTGQEPGYYKPNQMSQCSACHGRGLVAHQDGSDSICKKCSGTGKLPCVACGSRGLVKCKACGGKGSLLAYNTAFVRWKTHSTRKVAASSGAASVPDEVFHKARGVQLYNTQAYQCTPAFFADSFHLNKFSSEVISERSPIPPSARVICEKHVISVVPVTRVT-MA-NHNR--SFSFYIIGFTREIYVRDYPSNFCWGLCCCLEWLKR--------------------------
>ERYCcris
--------------MEEPLL------AG-EARSK-QGEGWRSYPLVGRNASAHVPSTAT--GGEKVSVDEIRAAYIFSESVYPPSIHEALVSSPESD---HHQ----DQVIVSQSVCCRNAQ-GYAPNEFTRQILDEVEIRHLLVDHVGHHFCWGNRPARTWKIVSIEDCNVYVGTLETFIEERETIREIEPYFGGEVDGKKKGASELALWELDLRSNFPILFVPYKETSIKIPHSEALQKCTGCEGRGDIACPACNAGQAPGHYKPNQMSQCSACHGRGLIAHQDGSDSICKKCNGTGKLPCVACGSGGLAKCQPCGGQGSLVTRNAALVRWRTLSRRKVAASSGAASVPDEVFHQARGVQIYNTQAYQCTPAFFADSFQLNRFSSEVIAERSPIPPSARLICERHVISVVPVTRVT-MA-YRNR--SFSFYIIGFARDIYIRDYPSNFCWGLCCCFEWLNLK-------------------------
>ERYCpuss
--------------MEAPLL------AG-EARSK-QDESWRSYQLMCRNASAHVPSTAT--GGEKVSVDEIRAAYIFSDSVYPPSIHQALVSSPESD---YHQ----DEVIVSQAVYGRNAQ-GYAPNEFTWQILDEVEIRNLLVDHVGHHFCWGNRPARTWKIVSIEDCNVYVGTLETFIEERETIREIEPYVGGEVDGQKKGASELGVWELDLRSNFPILFVPYKETSIKIPHSEALQKCTGCEGRGEIACPACNSGLAPGHYKPNQMSQCSACHGRGLIAHQDGSDSICKKCNGTGKLPCVACGSRGLEKCQPCGGQGSLVTRNTALVRWRTLSRRKVAASSGAASVPDEVFHQARGVQIYNTQAYQCTPAFFADSFQLNRFSSEVIAERSPIPPSARLICERHIISVVPVTRVT-MA-YRNR--SFSFYIIGFARDIYIRDYPRNFCWGLCCCFEWLNLK-------------------------
>GALEfabe
--------------MEQPLL------KG-EARGK-EDESWRSFGHVSKTASEHVPLYPT--GTEEVSPEEIRSAAIFSDSVYPLFIHRALVSSPESD---HPISALHDRLTSSQPSYNRDMQ-DHSSNIFGRQILDEVEIRHLLIDHVGHHLCWGGHPAKTWKIVSIEDCNVYVGTLETFIEERETIRESEPFGGGKIDGKEDG-VELGVWELDLRSEFPVLFVPYKETRAKIPHSEVLERCSDCEGRGEIACLMCNAGQQPGHYKPNQMSQCSTCHGRGLIAHQDGSDSICRRCNGNGKLPCVTCGSRGLVKCQTCDGQGSFLKFNTALVQWRTLSTRRVAASSGAASVPDEVFHKARGVQLHNTQAHQCAPASFADSFHLNKFSSEVIADRSLIPPSARIICERHVISVVPVTRVT-MA-GRHR--SFSFYVVGFNRDVYVANYPSNSCCGLCCCFEWLRR--------------------------
>GASTelat
--------------MEQPLL------SEVPYPPP-RDERCEAYEFVGRTASAHVPSSTI--TGEEVGVDEIRAASIFPDSFYPQSIHGALVSTPESP---H-------QVIESQIMYGKYPQ-GFPPNEFGRPILDEVEMRHLLIDHVGHQLCWEGRPARTWKIVSIEDCNVYVGTLETFIEEREIIRAIEPYSGGEIDGKNKGAAELGVWELDLKSEFPLLFVPYKATSIKVPHSEALEKCTGCEGRGEISCPVCNVGQESGHYMPNQMSHCLECHGRGLIAHQDGSDSICKKCSGKGKLPCAACGSRGLQKCQACGGQGSLITHDTALVRWRTLSNRKVAVSSGAASVPDEVFHRARGVQLYNTQAYQCVPAFFADFFHLNRFSSQVISERSQVPPSARVICERHIISVVPVTRVT-LA-SHKKRSTFSFYIIGCTREIYLRDYPSKFCWGLCCCLEWLKR--------------------------
>GOODfuma
--------------MEQSLL------SG-EAYGE-KDDRLRSYQYVGRSPSVHVPSSAA--WEEEVSVDEIRSASIFPESIYPPSIHGALVSSQELY---HPQ----DQAIFSQAVYGSDPL-GYAPNEFGRQILDEVEIRHLLIDHVGHHFCWGSKPARTWKIVSIEDCNVYVGTLETFIEEREIIREIEPYIGGEIDRKNQGTAELGIWELDLKSEFPLLFVPYKETRAKIPHSEAIEKCTGCEGRGEKACPTCNIGQEPGYYKPNQMSPCSACHGRGLIAHQDGSDSICKKCSGTGKLPCVTCGSHGLVKCQTCDGQGSLLTRNTALVRWRTLSTRKVTASRGAASVSDEIFHKAKGVQLYNTQSYQCTPAFFADSFHLNRFSSEVIADRALIPPSARVICEKHVISVVPVTRVT-MA-NHHR--SFSFYIIGFTREIFLRDYPSKFCWGLCCCFEWLKR--------------------------
>GOODpube
-------MSSAKINMEQSLL------SG-EAYAE-KDDRLRSYQYVGRSPSVHVPSSAT--WEEEVSVDEIRSASIFPDSIYPPSIHGALVSSQELY---HPQ----DQAIFSQAVYGRDPL-GYTPNEFGRQILDEVEIRHLLIDHVGHHFCWGSKPAQTWKIVSIEDCNAYVGTLETFIEEREIIREIEPYIGGEIDRKNEGAAELGVWELDMKSEFPLLFVPYKETRAKIPHSEAIEKCTGCEGRGEKACPTCNIGQEPGYYKPNQMTPCSACHGRSLIAHQDGSDSICKKCKGTGKLSCVTCGSHGLVKCQTCGGHGSLLTRNTALVRWRTLSTRKVTASSGAASVSDEIFHKAKGVQLYNAQSYQCTPAFFADSFHLNRFSSEVIADRALISPSARVICEKHVISVVPVTRVT-MA-NHHR--SFSFYIIGFTREIYIRDYPSKFCWG------------------------------------
>GYMNdens
--------------MEQPLL------SG-EASGE-KDDLSRSYQSAGRSAAVRVPSSAKWEGEEEVSVDEIRSASIFSGSIY-PSINGALVSSKESY---DHQ----DQAFSFQAVNVRDPH-GYAPNEFGWQILDEVEILHSLIDHVGHHYCWGSRPARTWKFLSVEDCNVYVGILETFIEEREIIREIVPYIGGEIDVENKGAAELGMWELDLKSEFPLLFVPFKETRAKIPHSEAIEKCAGCEGRGEKACPSCNTGQQPGYYKPNQMSPCSTCHGRGLIAHQDGSDSVCKKCSGTGKLPCVTCGSRGLVKCQACDGQGSLLTRNACLIRWRTLSTRKIAASSGAASVPDEVFHKAKGVQLYNTQAYQCTPAFFADSVHLNRFSSEVIADRSLIPPSARVICEKHVISVVPVTRVT-MA-NHGR--FFIFYIIGFTREIYIRDYPSPFCWGLCCCFEWLKR--------------------------
>GYMNodor
--------------MEQPLL------SG-EDSGE-KDELSRSYQYAGRSAAARVPSSAKWEGEEEVSVDEIRSASIFSGSIY-PSINGALVSSQESY---HHQ----DQAISFQAVNVRDPH-GYAPNEFGWQILDEVEIRHLLIDHVGHHYCWGSRPARTWKFLSVEDCNVYVGILETFIEEREIIREIVPYIGGEIDVENKGAAELGMWELDLKSEFPLLFVPFKETRAKIPHSEAIEKCAGCEGRGEKACPSCNTGQQPGYYKPNQMSPCSTCHGRGLIAHQDGSDSVCKKCSGTGKLPCVTCGSRGLVKCQACDGQGSLLTRNACLIRWRTLSTRKIAASSGAASVPDEVFHKAKGVQLYNTQAYQCTPAFFADSVHLNRFSSEVIADRSLIPPSARVICEKHVISVVPVTRVT-MA-NRDR--SFIFYIIGFSREIYIRDYPSPFCWGLCCCFEWLKR--------------------------
>HABElong
--------------MEQPLFSGNVRLAG-EASGE-NDELTRSYQYAGRSTPLHVPSSAR--WGEEVTVDEIRSASIFSDSIYPPSIKGALVSSQESY---HHQ----DQVNVG------DPH-GYAPYEFGRKILDEVEIRHLLIDHVGHRFCWGSKPARTWKFVSIEDCNVYVGTLETFIEEREIIREIVPYIGGEIDGENKGAAELALWELDLKSEFPVLFVPFKETRAKIPHSEAIGKCTGCGGRGEKVCLSCNTGQQPWYYKPNQMSPCSACHGRGLIAHQDGSDSVCKICGGTGKVPCITCGSRGLIKCQACDGQGSLLTRNAGLIQWRTLSTRKIAASTGAASVPDEVFYKAKGVQLYNTQAYQCTPAFFTDSIDLNRFSSEVIADRSLIPPSARVICERHVISIVPVMRVT-MA-NHER--SFIFYIIGFNGEIFVRDYPSQFCWGLCCCFEWLKR--------------------------
>HABEpant
--------------MEQPLFSGNVRLAG-EASGE-NDELTRSYQYAGRSTPLHVPSSAR--WGEEVTVDEIRSASIFSDSIYPPSIKGALVSSQESY---HHQ----DQVNVG------DPH-GYAPYEFGRKILDEVEIRHLLIDHVGHRFCWGSKPARTWKFVSIEDCNVYVGTLETFIEEREIIREIVPYIGGEIDGENKGAAELALWELDLKSEFPVLFVPFKETRAKIPHSEAIGKCTGCGGRGEKVCLSCNTGQQPWYYKPNQMSPCSACHGRGLIAHQDGSDSVCKICGGTGKVPCITCGSRGLIKCQACDGQGSLLTRNAGLIQWRTLSTRKIAASTGAASVPDEVFYKAKGVQLYNTQAYQCTPAFFTDSIDLNRFSSEVIADRSLIPPSARVICERHVISIVPVMRVT-MA-NHER--SFIFYIIGFNGEIFVRDYPSQFCWGLCCCFEWLKR--------------------------
>HAEMdisc
--------------MEQSLL------SG-EACGE-DDGRLKSYQYVGRSASVHVPSSA---WEEEVSVDEIRSASIFPDSIYPPSIHGALVSPQKLY---HPQ----DQAISSQAVYGRDPL-GYTPNEFGRQILDEVEIRHLLIDHVGHHFCWGSKPARKWKIVSIEDCNVYVGTLETFIEEREIIREIEPYIGGEIDRKNKGAAELGVWELDLKSEFPLLFVPYKETRAKIPHSEAIEKCTGCEGRGEKVCPTCNTGQEPGYYKPNQMRPCSACHGRGLIAHQDGSDSICKKCSGTGKLPCATCGSHGLVKCQSCGGHGSLLTHNTALVRWRTLSTRKVAASSGAASVSDEIFHKAKGVQLYNTQSYQCTPAYFADSFHLNRFSSEVIADRSPIPPSARVICEKHVISVVPVTRVT-MA-NLHR--SFSFYIIGIAREIYIRDYPSKFCWGLCCCFEWLKR--------------------------
>HEMIforr
--------------MEQPLL------SG-EASGE-KDELSKSYQYAGRSAAVHVPPSV----WEEVSVDEIRSASIFTDSIYPPSINGALVSSQESP---HHQ----DQAISFQAVNVRDPH-GYAPNEFGREILDDVEIRHLLVDHVGHRFCWGSRPARTWKILSVEDCNAYVGILETFIEEREIIREIEPYIGGEIDGENKRGAELGVWELDLKSEFPLLFVPFKETREKIPHSEAIEKCTGCEGRGEKVCPSCNTGQQPGYYKPNQMSPCSTCHGRGLIAHQDGSDSLCKKCSGTGKLPCVTCGSCGLVKCQACDGQGSLLTRNAGLIRWRTVSTRKIAASSCAASVPDEVFHKAKGVQLYHTQAYQCTPAFFANSVLLNRFSSEVIADRPLIPPSARVICEKHVISVVPVTRVT-MA-NHDR--SFIFYIIGSTREIYIRNYPSPFCWGLCCCFEWLKR--------------------------
>HYPOheme
--------------MEQPLL------SS-EN------EEWKSYQYVGRTASLHAPPSSP--GFGQVSVDEIRSASVFSEPLYPPSIHSALLSSPDPD---HPF----DQAVIFQGGHGRDSHGGYTSKEFGRQILDEVEIRQLLIDHVGHRCCWGSRPARTWKISAIEDCNVYVGTLETFVEEREIMRETVPYLSAEVDGNDKG-PELGLWELDLKSEFPILFVPYKETRAKIPHSQIIEKCSGCEGGGELICPTCKDGQAPGFYKETRMSQCPACYGRGLIAHRDGSDTICTRCSGKGLLPCATCESHGLIKCQTCRGQGSLLAQKAALVRWRTLSNRKVSATSGAASVPDEVFHKARGVELCNMQAYQCTPAFFADSYLLNKFSSEVIAERSPIPPSARVICERHVISVVPVTRVT-MV-HGNR--SFNFYIIGFSREVYIKDYPSKFCWGLCSCLEWLKV--------------------------
>LANAlana
--------------MEQPLL------SG-ES-----EEQWKSYQYVGRTASLHAPPSPA--VLGEVSVEEIRTASVFSEPYYPPSIHGALLSSPEPD---QPR----DDAV-SHGGYVGVPH-GYTSKEFGRQILDEVEIRQLLIDHVGHRCCWGSQPARRWKISAIEDCNVYLGTLETFIEEREITRETESYLGAELDGKDKG-PELGLWELDLRTEFPALFVPYKETRTKVPHSEVIEKCSSCEGRGEIICPNCNAGQEPGFYQENRMSQCPACHGRGLIAHRDGSDTICNKCSGKGMLSCATCGSRGLIKCQTCKGQASLLTHNVALVRWRTLSNRKVCATSGAASVPDEVFHKARGVQLCNTQAYQCTPAFFADSYLLNRFSSEVIAERSPIPPSARIICERHMISVVPVTRVT-MA-HRNR--SFSFYIIGFSREVYISDYPSKFCWGLCNCLEWLKL--------------------------
>LECAnigr
--------------MEQPLL------EG-E------NESWKSYEHVSGNASERVPLYAI--GAEEVTPEEIRSASVFSESVYPLFIHRALVSSPESE---HPI----NQLISSPPLYNRDDQ-GHPSNEFGRQLLDEVEIRHLLIDHVGHRFCWGGYPAKKWKIVSMADCNVYVGTLETFIEERETIREIEPYLGGKIDGKEEG-VEIGVWELDLKSDFPLLFTPYKETRTKIPHSEALERCSGCEGRGKIACPVCNAGQQPGYYKANQMSQCSTCHGRGLIAHQDGSDSICRKCSDTGKLPCDTCASLGLVKCQACGGKGSFLTSNTALIKWRTLSTRNVAASSGAVSVPDEVFHKARGFQLYNTQAYQCAPAFFADSFDLNSFSSRVIADRSSVPPSARVVCERHIISVVPVTRVT-MA-RHNR--YFAFYVIGFNREVYVTDYPSKFCWGLCCCFEWLRM--------------------------
>LIMOabor
--------------MEQPLL------SG-EACSE-KDERWRSYENVGRGTSAHVPPSVT--GGEGVSVDEIRSASIFSNSVYPPSIHGALVSTQESY---HHQ----DPVIVSQAVYGRDPQ-GYAPNEFGRQILDEVEIRHLLIDHVGHHFCWGSRPARTWKIVSIEDCNVYVGTLETFVEERETIREIEPYSGREIDGKNRGETELGVWELDLRSEFPLLFVPYKETSIKIRHSEGLENCTGCEGRGEIACPTCNTGQEPGYYRPNQMSECSACHGRGLIAHHDGSDSICKKCSGAGKLSCVACGSRGLVKCQSCGGQGSLLAYNTALVRWKTHSTRKVAASSGAASVPDDVFHKARGIQLYNTQAYQCTPAFFADSFHLNRFSSEVIAERSPVPPSARVICERHVISVVPVTRVT-MA-THNR--SFSFYIIGFSREIYIKDYPSKFCCGLCCCLEWLKR--------------------------
>MASDpict
--------------MEQPLL------SE-EPRGK-KDEGLRSYQHLGRSASVHVPSSAT--AGEEVSVDEIRTASIY------PSIHGPLLSSPESY---YNQ----DQVAVSQAVYSKEPQ-GYAPNEFGRQILDEVEIRHLLIDHVGHHFCLGSKPARTWKIVSIEDCNVYVGTLETFIEERETIRAIEPYSGGEVDGKNKGATELAVWDLDLRSDFPFLFVPYKEISIRIPHSEAVEKCAGCEGRGEIACPTCNVGQEPGHYKPNQMSQCSACHGRGLIAHQDGSDSICKKCNGTGKLPCVACGSRGLVKCQACDGQGSLLTRNTALVRWRTVSSRKVGASSGAASVPDEVFHKASGVQLYNTQAYQCTPAFFADSFHLNRFSSEVIAERSPIPPSALVICERHVISVVPVTRVT-MA-KHNR--SFSFYIIGFTREIYIRDYPSNFCWGLCCCFEWLNR--------------------------
>MEXIxero
--------------MEQPLL------SG-RARGE-EDENLRAYQYVGRSASVHVPSSAA--GGEEVSVNDIRSASIFSDSVYPPSIHGALVCSQESD---YHQ----DGVTVSQASYGRDPQ-GYAANEFERQLLDEVEIRQLLIDHVGHHFCWGSRPARTWKLVSIEDCNVYVGTLETFIEERETIKAVEPYFGGNVDGKSKG-AELGVWELDLRSEFPLLFVPYKETRVRIPHSEFIEKCSGCEGRGKIACPTCNAGQEPGHYKPNQMSPCSSCHGRGLIAHQDGSDTICKKCDGTGNLPCITCGSCGLVQCQACGGQGSLLTSNTALIQWRTLTTRKVAASSGAASVPEEVLHKARGIQLYNTQAYQCTPAFFADSFDLNRFSSEVIADRSPTPPSARVICERHKISVVPVTRVT-MA-NHNR--SFCFYIIGFSREVYMGDYPSKFCWGLCCCLEWLKM--------------------------
>MICRparv
ASFRFQFLNDAYHLTSGDWR------AG-DTFGK-NDERLRTYQYVGRSASAHVPSPAT--WGEEVSVDEIRRASIFSDTIYQPSIHGALVSSQEPY---EHQ----DQGIPSQAPYSRNPP-GFAPNEFGRQTLDEVEIRHLLIDHVGHHFCWGSRPARTWKLVSIEDCNVYVGTLETFIEERNIIREMVPYLGCEIDGKNKGTAELGLWELDLKSEFPLLFVPHGETRVKIPHSEAIEKCADCGGRGEKPCPTCNTGQEPGFYKPNQMSPCSACHGRGLIAHQDGSDSICKKCSGTGKLSCITCGSRGLVKCQACGGQGSLLTRNTAIVRWRTLSTRKVAASSGAASVPDEIFHKAKGVQLYNTQAYQCTPAFFADSFHLNSFSSEVIAGRPPVPPSARVICEKHVISVVPVTRVT-MA-DRNR--SFSFYIIGFAREIYLRDYPSQLCWGLCCCFAWLRR--------------------------
>MOLIcapi
--------------MEQPLL------SS-ESQNWTGEKEWKSYQSVGRTASLHAPPSSP--GFGQVSVDEIRSASVFSEPFYPPSIHSALLSSPEPD---HPF----DQAVVFQGGHGRDSHGGYTSKEFGRQILDEVEIRQLLIDHVGHRCCWGSRPARTWKISAIEDCNVYVGTLETFVEEREITRETHPYLGAEVDGNDKG-PELGLWELDLKSEFPVLFVPYKETRAKIPNSEIIEKCSGCEGGGELVCPTCKDGQAPGFYKETRMSQCPACYGRGLIAHRDGSDTICTKCSGKGLLPCATCESRGLIKCQTCRGQGSLLAQKAALVRWRTLSNRKVSATSGAASVPDEAFHKARGVQLCNMQAYQCTPAFFADSYLLNRFSSEVIADRSPIPPSARVICERHVISVVPVTRVT-MV-HGNR--SFNFYVIGFSRELYIKDYPSKFCWGLCNCLEWLKI--------------------------
>NEUWmali
--------------MEQPLL------SG-EACAG-KDEIWRSYQYVGRSASVHVASSAV--TGEEVSVDEIRSASVFSNSVYPSSIHGALVSSPESDHVVHSQ----DQALVSQDKCGRGQY-GYSSNEFGRQILDEVEIRNLLINHVGHHFCWGSLPARTWKIISIEDCNVYVGTLESFIEERETVQAIEPYLGGEVDGKNRG-IELGVWEIDLRSEFPLLFVPFKETRAKIPHSEDIEKCSGCDGRGEIACPTCNAGQEIGYYKPNRMTLCSACHGRGLIAHQDGSDTICKNCGGEGKLPCVTCGSHGLVKCQTCGGKGSLISHKIALIQWRTLSTRKIAASSGAASVPDEVFHKARGIQLFNSQAFQCTPAFFADSIHLNSFSSQVIAERSPIPPTARVICERHVVSVVPVTRVT-MA-KNNR--SFSFYIIGFGREIYIRDYPSKFCWGLCCCLEWLKI--------------------------
>NEUWzoll
--------------MEQPLL------SG-EACAG-KDEIWRSYEYVGRSAAVHVPSSAV--SGEEVSVDEIRSASVFSNSVYPSSIHGALVSSPESDLVVHSQ----DQALVSQEKCGRGQY-GYSSNEFGRQILDEVEIRNLLINHVGHHFCWGSLPARTWKIISIEDCNVYVGTLESFIEERETVQAIEPYLGGEVDGKNRG-IELGVWEIDLRSEFPLLFVPFKETRAKIPHSEDIEKCSVCDGRGEIACPTCNTGQEIGYYKPNQMTPCSACHGRGLIAHQDGSDTICKNCGGEGKLPCVTCGSHGLVKCQTCGGKGSLISHKIALIQWRTLSTRKIAASSGAASVPDEVFHKARGIQLFNSQAFQCTPAFFADSIHLNSFSSQVIAERSPIPPTARVICERHVISVVPVTRVT-MA-KNNR--SFSFYIIGFGREIYIRDYPSKFCWGLCCCLEWLKI--------------------------
>OECEmacu
--------------MEEPLL------AG-EAHGK-KDEGWRSYQHVGRSASVYVPSSAT--GGEEVSVDEIRAASIFSGSVYPPSIHGALVSSPESH---HHQ----DQVIASQAVYGRNPQ-GYAPNEFTRQILDEVEIRHLLIDHVGHHFCWGSRPARTWKIVSIEDCNVYVGTLETFIEERETIREIEPYFGGEVDGKNKGATEPAVWELDLRSEFPLLFVPYKETNIKIPHSEALEKCTGCEGRGEIACPTCNAGQDPGHYKPNQMSQCSACYGRGLIAHQDGSDSICNKCNGTGKLSCVTCGSRGLVKCQACGGQGSLLARNTALVRWRTLSSRKVAASSGAASVPDEVFHKARGVQLYNTQAYQCTPAFFADSFQLNRFSSEVIAERSPIPPSARVICEKHVISVVPVTRVT-MA-YHNR--SFSFYIIGFTREIYIRDYPSNFCWGLCCCFEWFK---------------------------
>ORCHital
--------------MEQPLL------SG-EASGE-KDELSRLYHYAGRDASVHVSSSAN---EEEVSVDEIRSASIFSESIYPSSINGALVSSQESY---QHQ----DQAISFQAVNVRDPR-GY---EFVRQILDEVEIRHLLVDHVGHHFCWGSRPARTWKFLSVEDCNVYVGSLETFIEEREIIREIVPYTGSEIDGENKVAAELGVWELDLKSEFPPLFVPFKETRAKIPHSEAIEKCTGCEGRGEKSCPTCNAEQQPAYYKPNQMSPCSTCHGRGLIAHQDGSDSVCKKCSGTGNLPCITCRSRGLIKCQACIGHGSLLTRNAGLIRWRTLSTRKIAASSGAASVPSEVFHKAKGVQLYNTQACQCTPAFFADSVHLNRFSSEVIADRSLIPPAARVICEKHVISVVPVTRVT-MG-NHNR--SFIFYIVGFSREIYIRDYPSPFCWGLCCCFEWLKR--------------------------
>PAPHconc
--------------MEQPLL------SG-GARGE-VDEKLRSYQYVGRSASVHVPSSAA--SGEEVSVNDIRSASIFPDSVYPPSIHGALVCSQEPY---HHQ----DKVIVSQASYGRDPQ-VYASNELGRQLLDEVEIRHLLIDHVGHYFCWGSRPARTWKIVSIEDCNVYVGTLETFIEERETIKSIEPYIGGDVDGRNKG-AELGVWELDLRSEFPLLFVPYKETRVRIPHSEVIEKCSGCEGRGKIACPTCNSGQEPGHYKPNQMSPCSACHGRGLIAHQDGSDSICKKCDGTGNLPCVTCGSCGLVQCQACGGQGSLLTRNTALVQWRTLTTRKVAASSGAASVPDEVLHKARGVQLYNTQAYQCTPAFFADSFELNRFSSEVIADRSPTPPSARVICERHKISVVPVTRVT-MA-KHNR--SFCFYMIGFTREVYIRDYPSKFCWGLCCCLEWLKM--------------------------
>PAPHhirs
--------------MEQPLL------SG-GERGE-VDEKLRSYQYVGRSASVHVPSSAA--SGEEVSVNDIRSASIFSDSVYPPSIHGALVCSQEPD---HHQ----DKVIVSQASYGRDAQ-GYAPNEFGRQLLDEVEIRHLLIDHVGHYFCWGSRPARTWKIVSIEDCNVYVGTLETFIEERETIKAVEPYIGGDVDGKNKG-AELGVWELDLRSEFPLLFVPYKETRVRIPHSEVIEKCSGCEGRGKIACPTCNTGQEPGHYKPNQMSPCSACHGRGLIAHQDGSDSICKKCDGTGNLPCVTCGSCGLVQCQACGGQGSLLTRNTALVQWRTLTTRKVAASSGAASVPDEVLHRARGIQLYNTQAYQCTPAFFADSFELNRFSSEVIADRSPTPPSARVICERHKISVVPVTRVT-MA-KHNR--SFCFYMIGFTREVYIRDYPSKFCWGLCCCLEWLKI--------------------------
>PHAIflav
--------------MEQPLL------SG-EARDK-KDEGWRSYQHVGRSASVHVPSSAT--GGEEVSVDEIRTACIFSEPIYPSSMLGALVSSPESY---HHQ----DQVIVSQAVYGRDPQ-GYAPNEFGRQLLDEVEIRHLLIDHVGHHVCWGSRPARTWKIVSIEDCNVYVGTLETFIEERETIRAIEPYSGGEVDGKNKGATELAVWELDLRSEFPLLFVPYKETSIKIPHSEALEKCTGCEGRGEMACPICNVGQEAGHYKPNQMSQCSACHGRGLIAHQDGSDSICKKCNGTGKLPCVSCGSRGLIKCQACYGQGSLLTRNTALVRWRTLSTRKVAASRGAASVPDEVFHKARGVQLYNTQAYQCTPAFFADSFHLNRFSSEVIAERSPIPPSAIVICERHVISVVPVTRVT-MA-NRNR--SFSFYIIGFTREIYIRDYPSNFCWGLCCCFEWLKR--------------------------
>PHAItank
--------------MEQPLL------SG-EARDK-KDEGLRSYQHVGRSASVHVPSSAT--GGEEVSVDEIRTACIFSEPIYPPSMLGALVSSPESY---HHQ----DQGIVSQAVFGVDPQ-GFAPNEFGRQLLDEVEIRHLLIDHVGHHVCWGSRPARTWKIVSIEDCNVYVGTLETFIEERETIRAIEPYSGGEVDGKNKGATELAVWELDLRSEFPLLFIPYKETSIKIPHSEALEKCTGCEGRGEIACPVCNVGQEAGHYKPNQMSQCSACHGRGLIAHQDGSDSICKKCNGTGKLPCVACGSRGLVKCQACNGQGSLLTRNTALVRWRTLLTRKVAASRGAASVPDEVFHKARGVQLYNTQAYQCTPAFFADSFHLNRFSSEVIAERSPIPPSAIVICERHVISVVPVTRVT-MT-NHNR--SFSFYIIGFTREIYIWDYPSSFCWGLCCCFEWLKM--------------------------
>PHALcorn
--------------MEQPLL------SG-EARDK-KDEGWRSYQHVGRSASVHVPSPAT--GGEEVSVDEIKAASIFSESVYPLSIHGALVSSPESY---HHQ----DQVIASQAVYGRDPH-GYAPNEFGRQILDEVEIRHLLVDHVGHHFCWGSRPARIWKIVSIEDCNVYVGTLETFIEERETIRVIEPYSGGEVDGKNKGATEPAVWELDLRSEFPLLFVPYKETNIKIPHSEALEKCAGCEGRGELACPTCNAGQEPGHYKPNQMSQCSACRGRGLIAHQDGSDSICKKCNGTGKLPCVACGSRGLVKCMTCSGHGSLLTHNTAHVQWRTLSTRKVAASSGAASVPDEVFHNARGVQLYNTQAYQCAPAFFADSYLLNRFSSEVIAERSPIPPSARLICERHLISVVPVTRVT-MA-HRKR--SFSFYIVGFTRDIYIRDYPSDFCWGLCCCFEWLKSKI-------------------VVVNE
>PHALmode
--------------MEQPLL------SG-EARDN-KDEGWRSYQHVGRSASVHVPSPAT--GGEEVSVDEIKAASIFSESVYPPSIHGALVSSPESY---HHQ----DQVISSQAVYGRDPH-GYAPNEFGRQILDEVEIRHLLVEHVGHHFCWGSRPARTWKIVSIEDCNVYVGTLETFIEERETIRVIEPYSGGEVDGKNKVATEPAVWELDLRSEFPLLFVPYKEINIKIPHSEALEKCAGCDGRGELACPTCNAGQEPGHYKPNQMSQCSACHGRGLIAHQDGSDSICKKCNGTGKLPCVACSSRGLVKCQTCSGQGSLLTHNTAHVQWRTLSTRKVAASSGAASVPDEVFHNARGVQLYNTQAYQCAPAFFADSYLLNRFSSEVIAERSLILPSARLICERHLISVVPVTRVT-MA-HRKR--SFSFYIVGFTRDIYIRDYPSDFCWGLCCCFEWLKSKI-------------------VVVNE
>PHRAlind
--------------MEQPLL------SE-GARGE-EDESLRSYQYVGRSASVHVPSAAA--GGEEVSVNDIRSASIFSDSVYPPSIHGALVCSQESD---HHQ----DRVIVSQASYGRDPQ-GYAPNEFGRQPLDEVEIRNLLIDHVGHHFCWGSRPARTWKIVSIEDCNVYVGTLETFIEERETIKAVEPYFGGNVDGKSKG-AELGVWELDLRSEFPLLFVPYKETRVKIPHSEVIEKCSGCEGRGKIACPTCNAGQEPGHYKPNQMSPCSACHGRGLIAHQDGSDSICKKCDGTGNLPCVTCGSCGLVQCQACDGQGSLLTRNTALVQWRTLNTRKVAASSGAASVPDEVLHKARGIQLYNTQAYQCTPAFFADSFDLNRFSSEVIADRSHTPPSARVICERHKISVVPVTRVT-MA-NRNR--SFSFYMIGFTREVYIRDYPSKFCWGLCCCLEWLKM--------------------------
>PTERcurt
--------------MEQSLL------SG-EACSE-KDDSLRSYQYVGRSASVHVPSSAT--RGEEVSVDEIRSAPIFPDSIYPPSIHGALVSSEEPY---HHQ----DQAISSQASYGRDPQ-GYARNEFGRQVLDEVEIRHLLIDHVGHHFCWGSRPARTWKVVSIEDCNVYVGTLETFIEEREVIREIEPYIGGEIDRKNKGAAELGVWELDLKSEFPLLFVPYKETRAKIPHSEAIEKCTGCEGRGEKACPTCNTGQEPGYYKPNQMSPCPACHGRGLIAHQDGSDSICNKCSGTGKLPCVLCGSRGLVKCQTCGGQGSLLTRNTALVRWRTLSTRKVAASSGTASVSDEIFHKAKGVQLYNTQAYQCTPAFFADSFHLNSFSSDVIADRSLIPPSARVICEKHVISVVPVTRVT-MA-KHHR--SFSFYIIGFTREIYIREYPSKFCWGLCCCFEWLKR--------------------------
>RIMAelli
--------------MEQPLL------SG-DACGV-KDGQLRSYQYVGRSAPAHVPSSAT--WGEEVSVDEVRSASIFSDSIYPPSIHGALISSQESY---DHQ----DQSIPSQAVSGRVIQ-EFTPNEFGRQTLDEVEIRHLLIDHVGHHFCWGSRPARTWKFVSIEDCNVYVGTLETFIEEREIVGEIEPYIGGEIDGKNKGAAELGLWELDLKSEFPLLFVPYKETRATMPHSEAIEKCAGCGGRGEKACPTCNTGQEPGYFKPNQMSPCSVCHGRGLIAHQDGSDSICKKCSGTGKLPCLTCGSQGLVKCQACGGQGSLLTCNIALVRWRTLSTRKVAALSGAASVPDEIFHKAKGVQLYNTQAYQCTPASFADSFHLNRFSSEVIAGRSPVPPSARVICEKHVISVVPVTRVT-MA-NHSR--SFSFYIIGFTREVYLRDYPSEFCWGLCCCFAWLRR--------------------------
>SELEaequ
--------------MEQPLL------SG-GARGE-GDESVRSYQYVGRSASVHVPSSSA--GGEEVSVDDIRSASIFSNSVYPASIHGALICSQESD---HHQ----DRVIVSQTSYGRDPQ-GYVPNEFKRQLLDEVEIRHLLIDHVGHHFCWGSRPARTWKIVSIEDCNVYVGTLETFIEERETIKAVEPYCGGDVDGKNKG-AELGVWELDLRSEFPLLFVPYKETRVRIPHSEVVEKCSGCEGRGKIVCPTCNAGQEPGYYKPNQMSQCSACHGRGLIAHQDGSDSICKQCSGIGNLPCVTCGSCGLVKCQACGGQGSLLTRNTAFVQWRTLTTRKVAASSGAASVPDEVLHKARGIQLYNTQAYQCTPAFFADSFDLNRFSSEVIADRSPIPPSARVICERHIISIVPVTRVT-MA-NQNR--SFSFYIIGFTREVYIRDYPSKFCWGLCCCM-------------------------------
>THELangu
--------------MEQPLL------SG-DAWGE-KDGRLRSYQYVDRSASAHVLSSAT--SGEEVSVDEVRSASIFSDSIYPPSIHGALISSPEPY---DHQ----DQLIASQAVFGRVPQ-EFVRNEFGRQTLDEVEIRNLLIDHVGHHFCWGSRPARTWKFVSIEDCNVYVGTLETFIEEREIVGEVEPYIGGEIDGKNKGAAELGLWELDLKSEFPLLFVPYKETRAKIPHSEAVEKCAGCGGRGEKACPTCNTGQDPGYYKPNQMSPCSVCHGRGLIAHQDGSDSICKKCSGTGKLPCLTCGSQGLLKCQACSGQGSLLTRSIALIRWRTLSTRKVAASSGAASVPDEIFHKAKGVQLYNTQAYQCSPAFFADSFHLNRFSSEVIAGRPPVPPSARVICEKHVISVVPVTRVT-MA-HHNR--SFSFYIIGFSREIYVRDYPARFCWGFCCCFAWLKR--------------------------
>VANIplan
--------------MEQPLL------KG-ESCDN-EDD-WRSCDHVSKTASGRVPLYPT--ETEEVSLEEIRSASIFSESVYPLFIHHALVSSPEAD---HTI----NQLISSQPSYNRDKQ-SHPSNEFGRQILDEVEIRHLLIDHVGHHFCWGGYPAKKWKIISIEDCNVYVGTLETFIEERKAIKAREPYFGGKIDGKEEG-VELGLWELDLRSEFPPLFMPHKETRTKIPHSELLERCSDCEGRGEIACPMCCDQQQPGYHKPNQMSQCFACHGRGLIAHQDGSDSICKKCSGIGKLPCATCGSRGLVKCLACDGQGSFLMFSTAVTQWRTLSTRKVAASSGAASVPDEVFHKARGVQLHNTQAYQCTPAFFADSFQLNKFSSEVIADRSSIPPSARVICERHIISVVPVTRVT-MA-DHNR--SFSFYVIGYNKEVYITNYPSKLCWGLCCCLEWMKP--------------------------
>VANIshen
--------------MEQPLL------KG-ESCGK-EDD-WRSCEHVSKTASGHVPLYPT--ETEEVSLEEIRSASVFSESVYPLFIHHALVSSPESD---HTI----NQLISSQPSYNRDKQ-GHPSNEFGRQILDEVEIRHLLIDHVGHHLCWGGYPAKKWKIISIEDCNVYVGTLETFIEEREAIKAREPYFGGKIDGKEEG-VELGVWELDLRSEFPPLFMPHKETRTKIPHSELLETCSDCEGRGEIACPMCSDQQQPGHYKPNQMSQCSTCHGRGLIAHQDGSDSICRKCSGSGKLPCATCGSRGLVKCLTCDGQGSFLTFSTALTRWRTLSTRKVAASSGAASVPDEVFHKARGVQLYNTQAYQCTPAFFADSFHLNKFSSEVIADRSSIPTSARVICERHIISVVPVTRVT-MA-DHNR--SFSFYVIGYNKEVYITNYPSKLCWGLCCCLEWMKP--------------------------
>EPIPaphy
--------------MEEPLL------PG-EHVGK-KGELRGTYQHVGRTASVHAPSSAA--RGEEVSVDDIRAASIFSGSVYPPSIHGAVVFSPDSH---HRQ----DQLIASQPMHGRDLQ-GYAPNEFGRQTLDEVEIRHLLVDHIGHHFCWGSRAARTWKILSIEDCNVYIGTLETFIEERETIRAKELYSGGKVDGEQKGAAEPTIWELDLRSDFPLLFVPYKEASIKIPHSEALESCTGCEGRGEIACLICNVGQKPGFYKPNQLSQCSDCHGRGLIAHQDGSDSLCKKCSGAGKLPCEACGSHGLVKCQACGEQGSLLTYSIAYARWRTFSTRKVAASSAAASVPDEVFHRARGVQLYNTQAYQCAPANFTDFYHLNQFSSQVIAERSPIPIAARIICERHVISVVPVTRVT-MA-HRNR--SFSFYIIGFTREIYIRDYPSKLCWGLCCCFEWLKR--------------------------
