# Supplementary material for: Orchid Phylotranscriptomics: The Prospects of Repurposing Multi-Tissue Transcriptomes for Phylogenetic Analysis and Beyond
Source: Front Plant Sci. 2022 May 27;13:910362. doi: 10.3389/fpls.2022.910362 (PMC9196242; doi:10.3389/fpls.2022.910362)
Supplement: Supplementary file 4 [file Data_Sheet_3.zip › ortho_MSA/r1/OG0009514.fa]

>ANOEemei
MGEDDIYYLDFPDDRQHP-------------------S-----------GSPGVLPRRRLFYLFRFSFFWSPVILALSSTAPMASAYTA-PLCLSCAAH-MVNDP-SASFSHQRIQAHLPNSFITGFRALN-SCRALSHSTGSVLSAGEKRR-GT------K-VGSMSGKVSCSLANG-----------------------P-GVVTACSWNELVLSTDLPVLVEFWASWCGPCKIVSRLTDELAREYSEIIQCFRIDADDHPQVAASYGVERIPTILVFKNAKKLQALTGTLPKSVYVAA---IQKSLSQ------------------
>APOSodor
----------------------------------MICCF--------------------------SLQSP-TTPDLFLRPALMAAAYPA-PLCLSCASY-VGDDPSSSSVYHRRNQIYLKNSFLSGLRDLHHGFWLRSANMQPSPSEEEKRM-RM------K-RRMTSEKVSSSFSDG-----------------------A-ELITACSWNELVLSSDLPVIVEFWASWCGPCRMVSRLIDELAREYRGRIRCFKLNADDYPHVAASHGIQRIPTVLLFKNAEKQESITGTLPKSVYVAA---IERILIQK---------------FG
>APOSshen
----------------------------------MIYCF--------------------------SLQSP-TTPDLFLRPALMAAAYPA-PLCLSCASY-VGDDPSSSSVYHRRNQIYLKNSFLSGLRDLHHGFWLRSANMQPSPSEEEKRM-RM------K-RRMTSEKVSSSFSDG-----------------------A-ELITACSWNELVLSSDLPVIVEFWASWCGPCRMVSRLIDELAREYRGRIRCFKLNADDYPHVAASHGIQRIPTVLLFKNAEKQESITGTLPKSVYVAA---IERILIQK---------------FG
>BLETstri
----------------------------------------------------------------------------------MASAYHA-PLCLSCASP-MANEP-SVSLSHQRIQTHLPNSFLTGSRSLD-ACRASSYLTGSFLSVEEKRR-RT------K-LNSISGKFSCSLANG-----------------------P-EVVTACSWNELVLSSDVPVVVEFWTSWCGPCKMVSRLMNELANEYSGRIRCLRIDADDYPQVAASHGVERIPTILLFKNAEKLEKITGTLPKSVYVAA---IQKSLSH------------------
>BORYspha
----------------------------------------------------------------------------------MAAVYHA-PLCLSCASS-MAEDT-LASVSPYGKQNNLPNPFLSC---LH-AFRVRSSSTKSSLSITKRWK-RR--------HSTSTGKVSCELLDS-----------------------P-EVVTACSWNQSVLCSDVPVLVEFWASWCGPCRMVSRVIDEIAGDYTGRIKCFKIDTDDYPQVATSHGIERIPTVLLFKNGEKLDSITGSLPKSVYVTA---IEKSLCQ------------------
>CALAcreb
----------------------------------------------------------------------------------MASTFRT-PLCLSCSVH-MANDA-SAFVSHQRISTNLPNSFSTGLRTMD-SCRALFHSTASILSVEEKRR-RT------RTKGCSIGKISCSLANG-----------------------P-EVVTSCSWNELVLSSDMPVLVEFWASWCGPCKMVSRLIDELSREYSGRIRCVRIDADEYPRVAASYGVERIPAILVFKNAEKLNTITGTLPKSVYVAA---IQKSLSQ------------------
>CALAplic
----------------------------------------------------------------------------------MASTFRT-PLCLSCSVH-MANDA-SAFVSHQRISTNLPNSFSTGLRTMD-SCRALFHSTASILSVEEKRR-RT------RTKGCSIGKISCSLANG-----------------------P-EVVTSCSWNELVLSSDMPVLVEFWASWCGPCKMVSRLIDELSREYSGRIRCVRIDADEYPRVAASYGVERIPAILVFKNAEKLNTITGTLPKSVYVAA---IQKSLSQ------------------
>CALAsini
----------------------------------------------------------------------------------MASAYHA-PLCLSCASR-TANEP-SVSLSHQRLPTHLFNSFLTGSRPLD-ACRAISHLTRSFISVEEKMS-RK------E-RGSISRKFSCSLANG-----------------------P-EVVTACSWNELVLSSDVPVIVEFWTSWCGPCKMVSRLMIELANEYSGRIRCFKIDADDYPQVAASHGVERIPTILVFKNAEKLEKLTGTLPKSVYVAA---IQKSLSQ------------------
>CALAtsoo
----------------------------------------------------------------------------------MASAYHT-PLCLSCASR-MANEP-SVSLSHQRLPTHLFNSFLTGSRPLD-ACRAISHLTRSFISVEEKMS-RK------E-RGSISRKFSCSLANG-----------------------P-EVVTACSWNELVLSSDVPVIVEFWTSWCGPCKMVSRLMIELANEYSGRIRYFKIDADDYPQVAASHGVERIPTILVFKNAEKLERLTGTLPKSVYVAA---IQKSLSQ------------------
>CALEmajo
----------------------------------------------------------------------------------MASAYRT-PLCLLCVAR-MTHDP-PAFHSHQRIQTRLSNSLPAGIRALG-SCRALPCSNGFVLSVKEKRR-RR----RMR-LDSVAGRFSCSLANG-----------------------P-EVVTACSWNELVLSSDMPVLVEFWASWCGPCKMVSRLMDELALEYSGRIQCFRIDTDDHPRVAASYGVERIPAILVFKNAEKLETITGTLPKSVYVAA---IQKSLSQ------------------
>CEPHdama
---------MITTPKYRTSSSP---------------------------GTP--RLSWLLCIYSH---FL-FFHLPRSNTKLMASTYHA-PLCLSCASH-MANDP-SASLSHQRMQAHLPYSFLTGSRALD-ECRTLLYSAGSILSVEEKRR-RT------K-LGLIYGKFSCSLANR-----------------------P-EVVTACSWNELVLSSDVPVVVEFWASWCGPCKMVNRLMNELAHEYSGRIRCFRIDADDYPQVAASHGVERIPTILLFKNAENLERITGTLPKSVYVAA---IQRSLSQ------------------
>CHILsemi
----------------------------------------------------------------------------------MASAYRM-P-CLLCVAQ-MTNDL-SAFLSRQRIQSHLSDSFPTGIRALG-SCRALPYSTGFVLSVKEKRR-RR----RMK-LDSIAGRFACSLANG-----------------------P-EVVTACSWNELVLSSDMPVLVEFWASWCGPCKMVSRLMDELALEYSGRIQCFRIDTDDHPRVAVSYGVERIPAILVFKDAEKVETIIGTLPKSVYVAA---IQKSLSQ------------------
>CHILtrap
----------------------------------------------------------------------------------MASAYRM-P-CLLCVAQ-MTNDL-SAFLSRQRIQSHLSDSFPTGRRALG-SCRALPYSTGFVLSVKEKGR-RR----RVE-LDSIAGRFSCSLANG-----------------------P-EVVTACSWNELVLSSDKPVLVEFWASWCGPCKMVSRLMDELALEYSGRIQCFRIDTDDHPRVAVSYGVERIPAILVFKDAEKVEMIIGTLPKSVYVAA---IQKSLSQ------------------
>CORYacti
----------------------------------------------------------------------------------MASSYRA-PLCLSCSSH-MANDP-SAFLAHQRIQTHPPNSFPTGLRALN-SRRAPSHSTGSVISVEEKRR-RS----RTK-LGTLSGKFSCSLSNG-----------------------P-ESVTACSWNELVLSSDIPVLVEFWASWCGPCKMVSRLMDELAREYSGRIQCFRIDADDHPRVAASYGVERIPTILVFKNAEKVETIIGTLPKSVYVAA---IQRSLSQ------------------
>CREMappe
---------------MDRDYLC---------------------------CRL--R-------VLS---FR-LFLSPRPRTILMASAYHA-PLCLSCASH-MANEP-SASFSHQRIPTHFHNSFLTDSRPLD-VCPALSHLTGSFFSGEEKRR-RK------D-RSSISGKFSCSLANG-----------------------P-EVVTACSWNELVLSSDVPVVVEFWTSWCGPCKMVSRLMNELADEYSGRIRCFRIDADDHPQVASAHGVERIPTILVFKNAEKLERITGTLPKSVYVAA---IQKSLSQ------------------
>CYMBensi
T-------------AFDPPASAIVSQRLVLVGPAIIFNLVVD------CVFP--R-------------FDIFFPFASSKYDIMASAYHA-PLCLTCASR-IANEP-SVSLSHQRIPIHLPNSFLTGSRPLN-ACRVLFHLTGSFLSVEEKRR-MR------E-RGSISVKFSCSYANG-----------------------P-EVVTACSWNELVLSSDVPVVVEFWTSWCGPCKMVSRLMNELANEYSGQIRCFRINADDYPQVAASNGVDRIPTILVFKNAEKLDRITGTLPKSVYVAA---IQKSLSQ------------------
>CYMBmann
----------------------------------------------------------------------------------MASAYHA-PLCLTCASR-IANEP-SVSLSHQRIPIHLPNSFLTGSRPLN-ACRVLFHLTGSFLSVEEKRR-MR------E-RGSISVKFSCSYANG-----------------------P-EVVTACSWNELVLSSDVPVVVEFWTSWCGPCKMVSRLMNELANEYSGRIRCFRIDADDYPQVAASNGVDRIPTILVFKNAEKLDRITGTLPKSVYVAA---IQKSLSQ------------------
>CYPRbard
----------------------------------------------------------------------------------MAATYNA-PLCLSCAAP-TANEP-SPSLSHQRNQTLLHNSFLPSSRALY-ACRVLSYSTQSFF-FEEK-R-RR------K-LDSISRKFFCSLANG-----------------------P-EVVTACSWNELVLSSDLPVVVEFWASWCGPCKMVSRLMEDLAHEYSGRIRHFRIDADDYPRVAAAHGVEHMPTILVFKNAEKLEKITGTLPKSVYAAA---IQKSLSH------------------
>CYPRflav
----------------------------------------------------------------------------------MAAAYNA-PLCLSCAAP-TANEP-SSSLSHQRNQTLLHNSFIPSLRALD-ACRVLSYSTQSFF-FEEK-R-RR------K-LDSISRKFSCSLANG-----------------------P-EVVTACSWNELVLSSDLPVVVEFWASWCGPCKMVSRLMEDLAHEYSGRIRHFRIDADDYPQVAAAHGVERIPTILVFKNAEKLEKITGTLPKSVYVAA---IQKSLSQ------------------
>DACThata
----------------------------------------------------------------------------------MASTYSA-PVCISCASH-QANDP-SASFSHQRIQTHLPNLFLTG-RALD-SCRALSRSAGSALSVEDKRR-RT------K-LGSI----SCSLANG-----------------------P-EVVTACSWNELVLSGDMPVLVEFWASWCGPCKMVGRLIDELAHEYSGKIRCFRIDADDYPRVAAMYGVERIPTILVFKHAEKLETIVGTLPKSVYVAA---IQKSLSQ------------------
>DENDchryso
----------------------------------------------------------------------------------MASAYHA-PLCLSCSSL-MANEP-SVSLSHQRIQTHLPNSFLTGSRPVD-ACRTLYHLTGSFLSVEMKRR-RT------N-FSSISGKFSCSLANG-----------------------P-EVVTACSWNELVLSSDVPVVVEFWTSWCGPCKMVSRLMNELANDYSGRIRCFRINADDYPQVASSNGVERIPTILVFKDAEKLERITGTLPKSVYVAA---IQKSLSE------------------
>DENDnobi
----KI-LKILKLRRGRSLHSS---------------------------IQP--R-------RLR---FP-YLPFASSSTKRMASAYHA-PLCLSCSSL-MANEP-SVSLSHQRIQTHLPNSFLTGSRHMD-ACRTLYHLTGSFLSVEVKRR-RA------N-FSSISGKFSCSLANG-----------------------P-EIVTACSWNELVLSSDVPVVVEFWTSWCGPCKMVSRLMNELANDYSGRIRCFRINADDYPQVAASNGVERIPTILLFKDAEKLERITGTLPKSVYVAA---IQKSLSE------------------
>DIURorie
----------------------------------------------------------------------------------MGSTYRA-PLCLSCAAY-LADDP-SVLLSHQRIQANLPNSFLTGLQAID-SCRALSFSTGLAISVQEKRR-RR----RTK-LSSMSGGFSCSLANG-----------------------P-DIVTACSWNELVLSSDMPVLVEFWASWCGPCKMVSRLMDELSLEYSGRIQCFRINADDYPQVAASYEVERIPAILVFKNAEKLQKIVGTLPKSVYVAA---IQKSLS-------------------
>DRAKelas
----------------------------------------------------------------------------------MASTYRM-PPCLLCVAQ-MAKDP-SAFLPHQRVQSHLSNSFPTITRARG-SCRVLPYSPGF-LTLAEKRR-RR----RMK-LGSIAGRFSCSLANG-----------------------P-EVVTACSWNELVLSSDMPVLVEFWASWCGPCKVVSRLMDEIALEYSGRIQCFRIDADDHPRVAVSYGVERIPAILMFKNAEKLEAMVGTLPKSVYVAA---IQKLLSQ------------------
>DRAKthyn
----------------------------------------------------------------------------------MASTYRM-PPCLLCVAQ-MAKDP-SAFLPHQRVQSHLSNSFPTITRARG-SCRVLPYSPGF-LTVAEKKR-RR----RMK-LGSIAGRFSCSLANG-----------------------P-EVVTACSWNELVLSSDMPVLVEFWASWCGPCKVVSRLMDEIALEYSGRIQCFRIDADDHPRVAVSYGVERIPAILMFKNAEKLEAMVGTLPKSVYVAA---IQKLLSP------------------
>EPIDfulg
----------------------------------------------------------------------------------MASAYHA-PLCLSCAAR-MANEP-SVSFFHQRIPTNLHNSFLTVSRPLD-ACAALSYLTASFLSIEEKMR-RK------S-RGSISGKFSCSLANG-----------------------P-EVVTACSWNELVLSSDVPVVVEFWTSWCGPCKMVSRLMNELANEYSGRIRCLRLDADDYPQVAATHGVERIPTILLFKDAEKLERITGTLPKSVYVAA---IQKSLCQ------------------
>EPIDpuni
----------------------------------------------------------------------------------MASAYHA-PLCLSCSAR-MATEP-SVSFFHQRIPTNLHNSFLTVSRPLD-ACTALSYLTASFLSIEEKMR-RK------S-RGSISAKFSCSLANG-----------------------P-EVVTACSWNELVLSSDVPVVVEFWTSWCGPCKMVSRLMNELANEYSGRIRCLRLDADDYPQVAVTHGVERIPTILLFKDAEKLERDYRHLAKVCLCSSHPEITLSIGGISYYIYCWDVYIYIYIYV
>EPIPhell
---------------LRTPRSR---------------------------KAP--RLSSSICIFSR---FL-FFHLPRSNTKLMASTYHA-PLCLSCASH-MANDP-SASLSHQRIQAHLPFSFLTGSRALD-EGRTLLYSTGSIISVEEKRR-RT------K-LGLISGKFSCSLANR-----------------------P-EVVTACSWNELVLCSDVPVVVEFWASWCGPCKMVSRLMNELAHEYSGRIRCFRIDADDHPQVAASHGVERIPTILVFKNAEKLQRITGTLPKSVYVAA---IQKSLSQ------------------
>EPIPpurp
----------------------------------------------------------------------------------MASTYHA-PLCLSCASH-MANDP-SASLSHQRIQAHLPFSFLTGSRALD-EGRTLLYSTGSIISVEEKRR-RT------K-LGLISGKFSCSLANR-----------------------P-EVVTACSWNELVLCSDVPVVVEFWASWCGPCKMVSRLMNELAHEYSGRIRCFRIDADDHPQVAASHGVERIPTILVFKNAEKLQRITGTLPKSVYVAA---IQKSLSQ------------------
>ERYCcris
----------------------------------------------------------------------------------MASAYHA-PLCLSCASG-MGNEQ-SVSLSHRRNPNHFPNTFLTGSRALN-ACRAVFNLTGSFLSVEEKMR-RK------E-TDSISGKFSCSLANG----------------------LV-EVLTACSWNELVLSSDVPVVVEFWTSWCGPCKMVSRLMNELANEFSGQIRCFRIDADDYPQVAASNGVDRIPTILVFKNAEKLDKITGTLPKSVYVAA---IQKSVSQ------------------
>ERYCpuss
----------------------------------------------------------------------------------MASAYHA-PLCLSCASG-MGNEQ-SVSLSHRRNPN-------------------------PFLSVQEKMR-RN------K-TNSISGKFSCSLANG-----------------------PVEVLTACSWNELVLSSDVPVVVEFWTSWCGPCKMVSRLMNEMANEFYGQIRCLRIDADDYPQVAASNGVDRIPTILVFKNAEKLDKIIGTLPKSVYVAA---IQKSLSQ------------------
>GOODfuma
-----------------PAT--------------LLFS-----------GSP--RPSSSFTLLFIFFFFWSPVLLALSSTALMASAYPA-PLCLSCAAH-MGNDP-SASLSHQRTQAQLPNSFITGFRALD-SCRALYHSTGSVLSLGEKRR-GT------K-LGSMSGKVSCSLANG-----------------------P-GVVTACSWNELVLSSDMPVLVEFWASWCGPCKMVSRLTDELAREYSERIQCFRIDADDHPQVAASYGVERIPTILVFKNAEKLQALTGTLPKSVYVAA---IQKSLSQ------------------
>GOODpube
----------VSEDYLQPSCSPGV----LACRPLFAFS-----------SSS----SSSGL----------PCFLPYLSTALMASAYPA-PLCLSFAAH-MGNDP-SASLSHQRIQAQLPNSFITGFRALD-SCRALSHSTGSVLSLGEKRR-GT------K-LGSLSGKVSCSLANG-----------------------P-GIVTACSWNELVLSSDMPVLVEFWASWCGPCKMVSRLTDELAREYSERIQCFRIDADDHPQVAASYGVERIPTILVFKNAEKLQALTGTLPKSVYVAA---IQKSLSQ------------------
>GYMNdens
----------------------------------------------------------------------------------MASTYSA-PVCMSCASH-QANDP-SASYSHQRIQTHLPNLFLTG-RALD-SCRAPSRSAGSVLSIKEKRR-RT------K-LGSI----SCSLANG-----------------------P-EVVTACSWNELVLSSDMPVLVEFWASWCGPCKMVGRLIDELAHEYSGKIRCFRIDADDYPRVAALYGVERIPTILVFKHAEKLETIVGTLPKSVYVAA---ILKSLSQ------------------
>GYMNodor
----------------------------------------------------------------------------------MASTYSA-PVCMSCASH-QANDP-SASYSHQRIQTHLPNLFLTG-RALD-SCRAPSRSAGSVLSIKEKRR-RT------K-LGSI----SCSLANG-----------------------P-EVVTACSWNELVLSSDMPVLVEFWASWCGPCKMVGRLIDELAHEYSGKIRCFRIDADDYPRVAALYGVERIPTILVFKHAEKLETIVGTLPKSVYVAA---ILKSLSQ------------------
>HABElong
------------------------------------FGSGL-------SVRRKFRLIVFFVLF-SWFLLP----LSSSRTALMASTYSA-PVCISCASH-QANDS-SASFSHQRIQTLLPNLFLTG-RALD-SSSALSRSTGSALSIEVKGR-RS------N-LGSI----SCSLAHG-----------------------P-EVVTACSWNQLVLSSDMPVLVEFWASWCGPCKMVGRITDELAREYSGKIRCFRIDADDHPQVAASYGVERIPTILVFKNAEKLEMIVGTLPKSVYVAA---IQKSLSQ------------------
>HABEpant
----------------------------------------------------------------------------------MASTYSA-PVCISCASH-QANDS-SASFSHQRIQTLLPNLFLTG-RALD-SSSALSRSTGSALSIEVKGR-RS------N-LGSI----SCSLAHG-----------------------P-EVVTACSWNQLVLSSDMPVLVEFWASWCGPCKMVGRITDELAREYSGKIRCFRIDADDHPQVAASYGVERIPTILVFKNAEKLEMIVGTLPKSVYVAA---IQKSLSQ------------------
>HAEMdisc
---------------MITKS--------------LRFS-----------GSP--RPSSSF---------------CLSSTALMASAYSA-PLCLSCAAH-TMNDP-SASFSHQRIQAYLPNSFITGFRSLD-SCRALSHSSGSVLSAGEKRR-GT------K-LGSMSGKASCSLTNG-----------------------P-GVVTACSWNELVLSSDLPVLVEFWASWCGPCKMVSRLTDELAREYSERIQCFRIDADDHPQVAASYGVERIPTILVFKNAKKLRALTGTLPKSVYVAA---IQKSLSQ------------------
>HEMIforr
----------L---LIYTASSLG---------PILQFA-----------GKP---PSAVFL----GFIFPVPVSTFLVRTALMASTYSA-PVCISRASHPAANDP-SASFSPQRIQNHAG-----LRRTLD-SCRALSRSTGSVLSMEEKRG-RR------K-LGSM----SCSLANG-----------------------P-QVVTACSWNELVLSSEMPVLVELWASWCGPCKMVGRLMDELAHEYSGKIQCFRIDADDYPQVAATYGVERIPTILVFKHAEKLETIIGTLPKSVYVAA---IQKSLSQ------------------
>HYPOheme
----------------------------------------------------------------------------------MAAAYHAPPLCLSCAAP-MADDP-SASLSACRNQTHLRNPFILG------SWRVRS---QSAISISGKRR---------W-RSSSALKVSCGFSEA-----------------------P-EVVTACSWNQSVLCSDVPVVVEFWASWCGPCRMVSRVMDEISREYAGRIKCFRIDADDYPQVASSHGIERIPTVMLFKNGEKLESFTGTLPKSVYVTA---IERSLSSQ-----------------
>LANAlana
----------------------------------------------------------------------------------MAAAYRA-PLCISCASH-MADDS-LTSVSMYRNQTHLPNPFLSCFSASE-AFRVRWPSTHSAISVSGKRR-RW--------RSSTSVKVSCGFSDA-----------------------P-EVITACSWNQSVLCSDVPVLVEFWASWCGPCRMVSRVMDEISREYAGRIKCFKIDTDEYPQVASSHGIERIPTVLLFKNGEQVKSITGTLPKSVYVTA---VERSLSSQ-----------------
>LECAnigr
----------------------------------------------------------------------------------MATPYQV-HLCLWSASH-KGNET-SASLCHHR-KTYLTTSFFPRSRGLY-RCRSQNIWMRSFLPFEDKRK-RR------K-LCSNSVKVCCSFVCG-----------------------P-GAVTACSWNELVLCSDMPVVVEFWASWCGPCKMVSRLVDEMAREYTGKIRCLRIDADQYPQVAAAHGVERIPTVLVFNNAEMIQSIIGTLPKSVYVAA---IQKSLCQ------------------
>LIMOabor
---------IISPKYLRTSSSP---------------------------GTP--RLSSSIGIYFR---FL-LVHLPRSHTKLMASAYQS-PPCLSCVSH-RANDP-STSFCHQRIQAHLPNSFLTGSRALD-ACRNFLYSTGSILSVEEKRR-RT------K-LGLISGKFSCSLANG-----------------------P-EVVTACSWNELVLSSDVPVVVEFWASWCGPCKMVSRLMNELAHEYSGRIRCFRIDADDYPQVAASHGVERIPTILVFKDAEKLERITGTLPKSVYVAA---IQKSLYQ------------------
>MASDpict
----------------------------------------------------------------------------------MASAYHA-PLCLSCTAP-MSNEP-SISFSHQRLPTHLHSSFPSSARPPD-AC----HLTGSFYSVEEKMK-GN------S-RSSISRKFSCSPANR-----------------------P-EIVTACSWNELVLSSDVPVVVEFWTSWCGPCKMVSRLMNELANEYSGRIRCLRIDADDYPQVAASHGVERIPTILLFKNAEKLERLTGTLPKSVYVSA---IQKSLSQ------------------
>MEXIxero
----------------------------------------------------------------------------------MAAAYNA-PLCLSCATL-TANDP-SFSLSHQLNQTVLPNSFISSSGALD-ACRVLSYSTQSFF-L---RR-RR------K-LDSISGKFACSLANG-----------------------P-EVVTACSWNELVLSSDLPVVVEFWASWCGPCKMVGRLMENLAHEYSGRIRHFRIDADDYPQVAASHGVDRIPTVLVFKNAEKLEKITGTLPKSVYVAA---IQKSLSQ------------------
>MICRparv
-------------------------------PKWLAFSAFLSRGLPTTLGSPGARPSSSFC----VYCFW----FLLSSTAPMASSYHA-PLCLSCVAH-MANDP-LACPSHQRVQTNLPNSFLTGVRVLE-SCRALSNSTGLVLSVEEKRRMRS------K-LGSISRRFFCSLANG-----------------------P-EAVTACSWNELVLSSDMPVLVEFWASWCGPCKMVGRLVDELAREYSGRIQCFRINADDYPQVAAAYGVERIPTILVFKNAEKVEAIIGTLPKSVYVAA---IQKSLSQ------------------
>MOLIcapi
----------------------------------------------------------------------------------MAAAYHAPPPCLSCAAP-MADDP-TASLSVCRNQTHLRNPFILGSRCSE-AFRTRS---QSAISISRERR---------C-RSSSAVKVSCGFSEA-----------------------P-EVVTACSWNQSVLCSDVPVVVEFWASWCGPCRMVSRVMDEISREYAGRIKCFKIDADDYPQVAASHAIERIPTVLLFKNGEKLGSFTGTLPKHVYVAA---IERSLSPQ-----------------
>NEUWmali
---------------MKSPNQKQ-----------MQSNM---------TGSS--RPRFSYS----SVQFS-NSAALILRQALMAAAFHA-PFCLSCASS-MGDDP-LASSYYRWNQIYLKNSFLSGLRVLD-GCCLRSANMQPLPSEEEKRM-RR------K-QRMTSGKVSSSLSDG-----------------------V-ELITACSWNELVLSSDVPVVVEFWASWCGPCRMVSRLMDELAREYHGRVRCFKINADDYPHVAASQGIERIPTVLLFKHAEKQESITGTLPKSVYVAA---IERILTHW-----------------
>NEUWzoll
-------------------ETDA-----------IQYD-----------GKI--SSTISYS----SVQFS-NSAALFLRQALMAAAFHA-PFCLSWAFS-MGDDP-LASSYYRWNQTYLKNSFLSGLRVLD-GCCLRSANMQPLPSEEEKRM-RR------K-QRMTSGKVSSSLSDG-----------------------V-ELITACSWNELVLSSDVPVVVEFWASWCGPCRMVSRLMDELAREYHGRIRCFKINADDYPHVAASQGIERIPTVLLFKHAEKQESITGTLPKSVYVAA---IERILTHW-----------------
>OECEmacu
--------------------------------------------------------------------------------MLMASAYYA-PFCLSCASR-MANEP-SVSLSHQRNPIHLPDSFLTGSRPLN-ACRVVSHFTGSFLSAEEKMR--K------E-RYTISGKFSCSLANG-----------------------P-EVVTACSWNDLVLSSDVPVVVEFWTSWCGPCKMVSRLMNELANEYSGRIRCFRIDADDYPQVAASNGVDRIPTILVFKNAEKLDRIIGTLPKSVYVAA---IQKSLSQ------------------
>OPHRgarg
----------------------------------------------------------------------------------MASTYTS-PLCMLCACS-----------SHQPIQTHLPNFFLTG-RVLD-SCRALSRSTLPGLFIGEKKR-RR-----RR-LGLI----SCSLANG-----------------------P-EVVTACSWNELVLSSDMPVLVEFWASWCGPCKMVDRLLDELAHEYSGKIQCFRIEADQYPRVAAMYDVERIPTVLIFKHAEKVETIIGTLPKSVYVAA---IQKSLSQ------------------
>OPHRsphe
--------------LLTTIRTIF-----------LRFS-----------GNT-------------SFLFP-FSSSSTTAAALMASTYTS-PLCMLCACS-----------SHQPIQTHLPNFFLTG-RALD-SCRALSRSTVPVLFIGEKKR-RR-----RR-VGLI----SCSLANG-----------------------P-EVVTACSWNELVLSSDMPVLVEFWASWCGPCKMVDRLLDELAHEYSGKIQCFRIEADQYPRVAAMYDVERIPTVLIFKHAEKVETIIGTLPKSVYVAA---IQKSLSQQE----------------
>ORCHital
----------------------------------------------------------------------------------MASTYSA-PVCMSCAPH-QANDP-SASFSHQRIHAHLPSLVLTG-RALD-SCRTLSRWTGSVLSIEEKRR-RT------K-MGSI----SCSLTNG-----------------------P-EVVTACSWNELVLSSDVPVLVEFRASWCGPCKMVGRLMDELAHEYSGKIRCFRIDADDYPQVAAMYGVERIPTILVFKHAEKLNTIIGTLPKSVYVAA---IQKSLSQ------------------
>PAPHconc
----------------------------------------------------------------------------------MAAAYNA-PLCLSCATP-TASEP-LVSLSHQTNQTLLPNSFLPSSRALD-ACRLLSYSTQSFF-FEEKRR-RR------K-LGSISRKFSCSLANG-----------------------P-EVVTACSWNELVLSSDLPVVVEFWASWCGPCKMVSRLMEDLAHEYYGRIRHFRIDADDYPQVAAAYGIERIPTILVFKDAEKLEKITGTLPKSVYVAA---IQKSLSL------------------
>PAPHhirs
----------------------------------------------------------------------------------MAAAYNA-PLCLSCATP-TASEA-LFALSRQPNQTVLPNSFLPSSRALD-ACRVLSYSTQSFF-FEEKRR-RR------K-LGSISRKFSCSLANG-----------------------P-EVVTACSWNELVLSSDLPVVVEFWASWCGPCKMVSRIMEDLAHEYYGRIRHFRIDADDYPQVAAAYGIERIPTILVFKDAEKLEKITGTLPKSVYVAA---IQKSLSL------------------
>PHAIflav
----------------------------------------------------------------------------------MASTYHA-PLCLSCASR-IANEP-SVSLSHQRIPTHLFNSFFTGSRPLD-ACRVLSHLTRSFISVEEKMR-RK------E-RGSISRRFSCSLANG-----------------------P-EVVTACSWNELVLSSDVPVVVEFWTSWCGPCKMVSRLMIELANEYSGRIRCFRIDADDYPQVAASHGVERIPTILVFKNAEKLERLTGTLPKSVYVAA---IQKSLSQ------------------
>PHAItank
----------------------------------------------------------------------------------MASTYHA-PLCLSCASR-MANEP-SVSLSHQRIATHLFNSFITGSRALD-ACRAISHLTISFISVKEKMR-RK------E-RGSVSRKFSCSLANG-----------------------P-EVVTACSWNELVLSSDVPVIVEFWTSWCGPCKMVSRLMNELANEYSGRIRCFRIDADDYPQVAASHGVERIPTILVFKNAEKLERLTGTLPKSVYVAA---IQKSLSQ------------------
>PHALcorn
----------------------------------------------------------------------------------MASAYTA-PICLSCNSR-MANEP-SFFLSHQRIPTHVANLFLNGLRPRD-ACRALSHLTGSFLSIEEKMR-RK------E-RGSI----SCSLANG-----------------------P-EAVTACSWNELVLSSDVPVVVEFWTSWCGPCKMVSRVMNELAHEYSGRVRYFRIDTDDYPQVAASHGVERIPTVLVFKNAEKFERIIGTMPKSVYVAA---MQNSLSQ------------------
>PHALmode
----------------------------------------------------------------------------------MASAYNA-PICLSCNSR-MANEP-SFFLSHQRIPTRFPNPFLNGLRPLD-ACRA--HPTGSFLSIEEKMR-RR------E-RGSISRKFSCSLAKGRKLAARKPCDLLRIRALLQMIFYS-EAVTACSWNELVLSSDVPVVVEFWTSWCGPCKMVSRVMNELAHEYSGRVRYFRIDADDYPQVAASHGVERIPTVLVFKNAEKFERIIGTMPKSVYVAA---IQKSLSQ------------------
>PHRAlind
----------------------------------------------------------------------------------MAAAYNA-PLCLSCATP-TANEP-SFPLSHQLNQTLLPNSFLPSSRALD-ACRVLSYSTQSFF-FEEKRR-RR------K-LNSISRKFSCSLANG-----------------------P-EIVTACSWNELVLSSDLPVVVEFWASWCGPCKIVSRLMENLSHEYSGRIRHFRIDADDYPQVAAAHGVDRIPTVLVFKNAEKLEKITGTLPKSVYVAA---IQKSLSQ------------------
>PLATclav
-----------KCSNIRKQSNTV-----------LVRSSGW-------TSSPETPPSVLFLLFTSSFLFP----HSSSRTALMASTYSA-PVCMSCASH-QANDP-SASFSHQRVQTYLPNLFLTG-RALD-SCRALSRSAGSVLFIEEKRR-RT------K-PGSI----SCCLANG-----------------------P-EVVTACSWDELVLSSDMPVLVEFWASWCGPCKMVGRLMDELALEYSGKIRCFRIDADDYPRVAALYGVERIPTILVFKHAEKLEAIVGTLPKSVYVAA---IQKSLSQ------------------
>PTERcurt
----------------------------------------------------------------------------------MASAYCA-PLCLSCAAH-MAIDP-SPSFSHQRFQAHLTNPFITGLRVLD-SDSALSHSTGSVLSVENRRR-GT----KLE-LGLKSRKVSCSLANG-----------------------P-GVVTACSWNELVLSSDMPVLVEFWASWCGPCKMVSRLTDELAHEYSGRIQCFRIDADDHPQVAASYGVERIPTILVFKNAEKQQTIIGTLPKSVYVAA---IQKSLSE------------------
>RIMAelli
----------------------------------------------------------------------------------MASAYRA-PLCLSCAAH-MADDS-SAFLSHQRIQTHLPNFFPTGIRALD-SCRALSHSAGLLLSVEEKRR-RRRRRTRTK-LGSISGRFSCSLANG-----------------------P-EVVTACSWNELVLSSDMPVLVEFWASWCGPCKMVSRLMDELAREYSGRIQCFRIDADDHPRVAASYGVERIPAILVFKNAEKLETIIGTLPKSVYVAA---IQKSLSQ------------------
>SERAvome
----------------------------------------------------------------------------------MASTYSA-PVCMSCASH-QAIDP-SASFSQQRIQTHLPNFFLTG-RALE-SCRALSRSSGSVLSIEEKRR-RT------K-LGSV----SCSLANG-----------------------P-EVVTACSWNELVLSSDMPVLVEFWASWCGPCKMVGRLMDELAHEYSGKIRCFKIDADVSSSCSLVRG-----------------------RTNSYNSR---V------------------------
>THELangu
----------------------------------------------------------------------------------MASAHRA-PLCLSCTAH-MANDP-SAFLSHQRINAQ-PNSFPEGTRALS-SCRALSHSAGLVLSVEEKGR-RT----RTK-LDLVPGRFSCSLSNR-----------------------P-EVVTACSWNELVLSSDMPVLVEFWTSWCGPCKMVGRLMDELAREYSGRIQCFRIDADDHPQVAASYGVERIPSILVFKNAEKLQTFTGTLPKSVYVAA---IQKSLSQ------------------
>VANIplan
----------------------------------------------------------------------------------MATSYHV-PLCLRSASY-KENEP-PVSPYHQR---KTQNSFFLVPRGLY-RCSSQHIRTRSFLSFEEKRR-RR------K-MSSNSGRVSCNFLYG-----------------------P-ELVTACSWNELVLCSDVPVVVEFWASWCGPCKMVSRLVNEMACEYSGRIRCLRIDVDQYPQVAASHGVERIPTVLVFNNAEKLQSITGTLPKSVYIKA---IQKSLSQ------------------
>VANIshen
----------------------------------------------------------------------------------MATSYHV-PLCLRTASY-MENET-SVSPYHQR---KTQNSFFLGARGLY-RCSSQHIWTRSFLSFEEKRR-RR------K-LCSNSGKVSCSFPYG-----------------------P-ELVTACSWNELVLCSDVPVVVEFWASWCGPCKMVSRLVDEMACEYSGRIRCLRIDVDKYPQIAASHGVERIPTVLVFNNAEKLQSITGTLPKSFYITA---IQKSLTQ------------------
