# Supplementary material for: Orchid Phylotranscriptomics: The Prospects of Repurposing Multi-Tissue Transcriptomes for Phylogenetic Analysis and Beyond
Source: Front Plant Sci. 2022 May 27;13:910362. doi: 10.3389/fpls.2022.910362 (PMC9196242; doi:10.3389/fpls.2022.910362)
Supplement: Supplementary file 4 [file Data_Sheet_3.zip › ortho_MSA/r1/OG0008727.fa]

>CORYacti
----------------------------------------------------------------------------------------------MSLDSKAMPA---DDFCKPMQE---------VAEDEKNGEI-DREEQALLFLDSLDSYLTLMDALSSALRQ---------------------------------GWLELSSARHSMGSSRVSSTMLDLKAESAATTVLVNELR-EE-SLS-----VPQPHFVL--SKWASLEEKKSSP-EEVIDGKLP-KDLNSSQLRHRGSKHVL-----------------------------------EGAQET-DETFESASVDVNFRALSLLQNPSATSES-TAV-DEN------------KQRYKKLSVF-GAFVSPKLRAAQFSFET--------------------------------ALETIV----EMANMRSSVL-S-SFSQLQKV--------G-KSSD--------------------------------
>APOSodor
------------------------------------------------------------------------------------MADCAIEPTERVLATKSIDD---SEPCALQAL---E-----SADDGRNE--GGKEQKALLFLDSMDDYLTLLDSLSSTLRQ---------------------------------GWLELASARQSMGSSRVSSALLDLKVHSAETMLQLSELA-DG-SPL-----ATKPHFTL--SKWASFKQNKEV--KEVRDEVFC---TNSESSRYRGKKQMP-----------------------------------VST----------------------GETSSATVEA-TRV-DE--------------QRNKLLMVF-GALVSPKLRAAQVSFEK--------------------------------ALETIV----DIANVRSSML-S-SFSELQQL--------Q-QITE------------------------------CS
>PLATclav
-----------------------------------------------------------------------------------------------------MQD---SGSSNPV-Q---G-----VAEGEPNGECGDGEEHALLFLDSLDGYLTLLDSLSAALRQ---------------------------------GWLELASVRHSMGSSRVSSTLLDLKAQSAATTVLLSERV-EG-SPA-----DPRPHFTL--SKWACLEERKSSP-DELIDGKLL-EDRNSSQLRHRGSKHMF-----------------------------------EGARENSSATSESTAADV------------------------N------------KRRYKTLSVF-GALVSPKLRAAQFSFET--------------------------------ALETIV----EIANMRSSLL-S-SFSQLQKD--------R-KPSD--------------------------------
>DENDchryso
-----------------------------------------------------------------------------------------------------MAD---DNPCNLVQA------------SATNGEL-EGEEQALLFLDSLDGYLMLLDSLSSSLRQ---------------------------------GWLELASARHSMGPSRLSSALFDLKVQSAATTVMLNDLV-EE-SQS-----VLQPQFTL--SKWACLEERKFSP-KEVVDGRLL-KDCNSTLLRHRGPKHVH-----------------------------------DVT-------LESAAVDENVRALSFSENSSTTSES---V-DEN------------KRRYKSLSVF-GALVSPKLRAAQVSFET--------------------------------ALETIV----EIANMRSSML-S-SFSQLQKN--------N-KSSD--------------------------------
>BORYspha
-----------------------------------------------------------------------------------------------------MEEDGIGSSPNPTEG---K-----------GGEEEEEEENVLVFLDSLDSYLTLLDSLSSILRQ---------------------------------GWLELASARHSMGSSRISSQLFDLKSRSASTTLQVSKLI--G-SQS-----VPQTSYTL--SKWGSLGQEKCSS-REVDVGGLH-KKSNASQLRHRGTSHFS-----------------------------------EGV----------------------QEAQSATNESPTTV-DKH--V--------QSERSKSLLVF-GGLVSPKLRASQLSFET--------------------------------ALETII----ELANMRSSML-S-AFSQLQRQ--------K-EGSN---YGP-------------------------S
>BLETstri
----ERER---------------------LDERGIL-TLIPPRRLLFCV----LPDSHAG------------------DCS--FLQSNHSLANPKLNDAKVMED---DNPCNPVQE------------SVMNGEL-EGEEQALLFLDSFDGYLMLLDSLSSTLRQ---------------------------------GWLELASARHSMGPSRVSSALLDLKVQSATTTVMLNELV-EE-SSS-----VLQPQFTL--SKWACVEEGKSSPKKEIVDGRLL-KERNSSQLRHRGPKYVF-----------------------------------EGI-------SESTTVDENVRALYLSENSWNTSES-SAV-DEN------------KRRYKSLSVF-GALVSPKLRAAQVSFET--------------------------------ALETIV----EIANMRSSML-S-SFSQLLKN--------N-KCSD--------------------------------
>OECEmacu
-----------------------------------------PRP---------LPSSHAG-------DACFSAPLAVYTLA--TALSSQAALSGALINSKVMED---DNPCNLSLE---K-----FVEDVTNGELKDREEQALLFLDSLDGYLMLLDSLTSTLRQ---------------------------------GWLELASARHSMGPSRLSSTLLDLKAQFAATTVMVDEPV-EE-SQS-----VVQPQFRL--SKWACLEERKSSP-NELVDERSLFGDRNGSQLTHRGRKHEF-----------------------------------EGT-------FESTAFVENVRTPSLSENSSTTSES-AAVDDVN------------KKRYKSLSVF-GALVSPKLRAAQLSFET--------------------------------ALETIV----EIANLRSSLI-S-SFSQLHIK--------Q-------------------------------------
>APOSshen
VEEGERESHLVVLRVCGS-----AAAERILGGDGLLESLRSPVRINPAD----DPSAFG----------LSQTSLSFRNQSSEVMADCAIEPTERVLATKSIDD---SEPCALQAL---E-----SADDGRNE--GGKEQKALLFLDSMDDYLTLLDSLSSTLRQ---------------------------------GWLELASARQSMGSSRVSSALLDLKAHSAETTLQLSELA-DG-SPL-----ATKPHFTL--SKWASFKQNKEV--KEVRDEVFC---TNSESSRYRGKKQMP-----------------------------------VST----------------------GEISSATVEA-TRV-DE--------------QRNKLLMVF-GALVSPKLRAAQVSFEK--------------------------------ALETIV----DIANVRSSML-S-SFSELQQL--------Q-------------------------------------
>ORCHital
-----------------------------------------------------------------------------------------------------MQD---IGSSNPV-L---E-----VVEDVPTGEWDKGEEQALLFMDSLDGYLTFLDSLSSALRQ---------------------------------GWLELARARHSMGSSRVSSTLLDLKAQSAATTVLLSERV-EG-SPA-----DPRPHFTL--SKWACLEERKSSL-DDLIDKKLP-EDQNSSQLRHRGSKHMF-----------------------------------EGARENSSASSESIAADVNLRDLSPTENSSATSES-TAA-AENCKL--------QKQRYKTLSVF-GAFVSPKLRAAQFSFET--------------------------------ALEIIV----EIANMRSSLL-S-SFSQLQKD--------S-RPSD--------------------------------
>GYMNdens
-----------------------------------------------------------------------------------------------------MQD---GDSSNPV-Q---G-----VAEDEPNGECGEGEEQALLFLDSLDGYLTLLDSLSSALRQFPCYIGTHASKIERSLEIMMYFVQVSLRMMKVEGWIELASARHSMGSSRVSSTLLDLKAQSAATTVLLSEPV-EG-SLA-----DPRPHFTL--SKWACLEERKSSP-DELIDGKLL-EDHNSSQLRHRGSKHMF-----------------------------------EGAPEKSSASSESTAADVNVRDLSPTENSSATSES-TAA-AEN------------KRRYKTLSVF-GAFVSPKLRAAQFSFET--------------------------------ALETIV----EIANMRSSLL-F-SFSQLQKD--------S-KPSD--------------------------------
>GOODpube
-----------------------------------------------------------------------------------------------------MQD---ANPCNLMEK---N-----VADDMMNEESNEREEQSLLFLDSLDNYLKLLDSLSSTLRQ---------------------------------GWLELASARHSMGSSRVSSTLLDLKVQSAATTVLLNEPF-EG-SLS-----VPQPYFTL--SKWAYLEE-RSSP-KEVIDGKLL-KVHNGSELRHRGSKHVL-----------------------------------EVTREK-AAASESTAVDASLRALSLSENSSATSKS-TAV-DEN------------KQRYKALSVF-GAFVPPKLRASQFSFET--------------------------------ALETIV----EIANAQSSML-S-SFSQLQKD--------S-NSSD--------------------------------
>DENDnobi
-----------------------------------------------------------------------------------------------------MAD---DNPCSLVQA------------SETNGEI-EGEQQALLFLDSLDSYLMLLDSLSSILRQ---------------------------------GWLELASARHSMGPSRLSSALLDLKVQSAATTVMLNELV-EE-SQS-----VLQPQFTL--SKWACLEERIFSP-KEVVDGSLL-KDCNSTWLRHRRPKHVH-----------------------------------DVT-------LESTAVDENVRALSLSKNSSTTSES---V-DEN------------KRRYKSLSVF-GALVSPKLRAAQLSFET--------------------------------ALETIV----EIANMRSSML-S-SFSQLQKD--------N-KCSD--------------------------------
>HEMIforr
---------------------------------------------------------------------------------------------------MAMQD---GDSSNPV-Q---E-----VAEDEPNGERGEGEEQALLFLDSLDGYITLLDSLSSLLRQ---------------------------------GWIELASARHSMGSSRVSSTLLDLKAQSAATTVLLSERI-EG-SPA-----DPRLRFTL--SKWACLEERKSFP-DEVIDVKLL-GDQNSSQLRHRGTKHML-----------------------------------EGARENSSPSSESMATDVNLQALSLTENSPATSES-TAT-SVH------------KLRYKTLSVF-GAFVSPKLRAAQFSFETGF-----TPLYFLAILPG-SHWRPLMKNIRLAALETIV----EIANMRSSLL-S-SFSQLHLHM------GG-KTSD--------------------------------
>LANAlana
-----------------------------------------------------------------------------------------------------MEEEDTRSSRNSREE---K-----EEEEEPSKGGGEEEEDVLMFLDSLDSYITLMDSLSSTLRQ---------------------------------GWLELASARHSMGTSRISSALFNLKVQSAATTLQVSRSF-DR-SPS-----ASELHYTL--SKWASKEGGKSCS-KEGDVGGLQ-KKSNSSQLRHRGSSQFP-----------------------------------EVI----------------------QATSQATDRS-TTA-DNN--V--------QSERSKSLSVF-GTLVSPKLRAAQVSFET--------------------------------ALETII----QLANARSSML-S-SFSHLQQE--------K-EGSN--------------------------------
>THELangu
-----------------------------------------------------------------------------------------------------MQA---GDPCNPVQE---K-----IVEGEKNGEIDGEEEQALLFLDSLDGYLTLLDALSSALRQ---------------------------------GWLELASARHSVGSSRVSSTLFDLKAQSAATTVLLDDLD-EG-SQS-----VPQPHFTL--SKWACLEEKKSSP-EEVTDGKLL-KYHIGSQLRHRGPKHEL-----------------------------------GTT-----FFSESAAVDVNLRALSLMENPSATSES-TTL-DEN------------RQRYKKLSVF-GAFVSPKLRAAQFSFET--------------------------------ALETIV----EIANMRSSML-S-SFSQLQKG--------S-KSSD-------------------------------E
>CALAcreb
---------------------------------------------------------------------------------------------------MASQA---SDPCNTVLE---K-----VAEAAMNEEIDREEEQALLFLDSLDGYLMLFDTLSSTLRQ---------------------------------GWLELASARHSMGSSRVSSTVFDLKAQSAVTTVLLDEQI-EE-PLS-----VRKPHFML--SKWMSMEDRESSS-NETIDGKFL-EDCRNSQLRHRGLKGLK---------------------------------------------SESAAVDESLRALSLAESSSSISES-SID-NEN------------KLRYKKLSVF-GAFVSPKLRAAQFSFEK--------------------------------GFLVVFFHNRALSSLRSSIILL-IFAKILPC--------S-T-----------------------------------
>CYPRbard
-----------------------------------------------------------------------------------------------------MED---GGPCVPEVR--EE-----VAKDERN-GGNGEEEKALLFLDSLDGYLTLLDSLSSTLRQ---------------------------------GWLELASARHSMGSSRVSSTLLDLKEQSAATTVFLEELD-EG-SPS-----VSQPHFTL--SKWASLKKGKSFP-KEIVDSELI-KDHDGSQLRHRGSKHVS-----------------------------------EGT----------------------QETSSATTQS--TV-DEN--F--------QRQRYKSLSVF-GALVSPKLRSAQVSFET--------------------------------ALEIIA----EVANMRSSML-S-SFSQLQKD--------E-KCSD--------------------------------
>ANOEemei
-----------------------------------------------------------------------------------------------------------------MEK---N-----VVKVKMNEESNEGEEQSLLFLDSLDNYLKLLDSLSSSLRQ---------------------------------GWLELASARHSMGSSRVSSTLLDLKVQSAATTVLLNEPV-EG-SLS-----VPQSYFML--SKWAHLEE-RSSS-KEVYDGKSL-GDRISSELRHRGSKHVL---------------------------------------EK-AAASESTAVDANLRALSLSENSSATSKS-TAL-DEN------------KQRYKALSVF-GAFVPPKLRAAQFSFET--------------------------------ALETIV----EIANARSTML-S-SFSQLK-D--------G-KSSD--------------------------------
>RIMAelli
---------------------------------------------------------------------------------------------------MAMQA---GDPCNHAQE---K-----VAEGEKNDEIDGEEEQALLFLDSLDGYLTLVDALSSALRQ---------------------------------GWLELASARHSMGSSRVSSTLLDLKAQSATTTVLLDDIV-EG-SQS-----VPQPFFTL--SKWACLEERR-SP-KEVIDGK-L-EYRNGSQLRHRGSKREP-----------------------------------GTT-----FFSESAAVDLNLRALSLLEDPSAASES-TTV-EEN------------KQRYKKLSVF-GAFVSPKLRAAQFSFET--------------------------------ALETIV----EIANMRSSML-S-SFSQLQKA--------D-NFSD--------------------------------
>CALEmajo
-----------------------------------------------------------------------------------------------------MQDG--GEPCNPAQE---R-----VAEGEKNGGIDAEEEQALLFLDSLDGYLSLLDALSSALRQ---------------------------------GWLELASARQSMGTSRVSSTLLDLKAQSAATTVLLDDLG-EG-PLS-----VAQPRFTL--SKWACLEEKTSSP-KEVIDEKFL-EHRNGLQLRHRGSKLAP-----------------------------------GTM-----SFTESAAVDANLRALSLLEAPSATSES-TAV-DES------------KQRYKRLSVF-GAFVSPKLRSAQFSFET--------------------------------ALETIV----ELANVRSAML-S-SFSQLQKS--------R-KSSD--------------------------------
>EPIPhell
---------------------------------------------------------------------------------------------MASIDSKPMED---GDPCSPVKE---K-----AAEDVTNGERDGREGRALLFLDSLDGYLTLLDSLSSALRQ---------------------------------GWLELASARHSMGSSRVSSTLLDLKVQSAATTVLLNEPA-EG-SPS-----VPQPHFLL--SKWTCLEERKSSL-KEVVDGRLL-KGHISSRLRHRGPKHVL-----------------------------------EGTRENSSAISESTAVDEDIRALSLTENSSATSDS-TAI-GEN------------KQRYKSLAVF-GTLVSPKLRSAQVSFET--------------------------------ALETIV----EIANMRSSVL-S-SFSQLQKN--------N-KCSD--------------------------------
>VANIshen
---------------------------------------------------------------------MDLVSLAVDEVG--AARDASAA---RDLGKNSAED---GVPFTQAKC--GE-----ASQKWSSEGDDIDEQQVLLFLDSLDNYLMLMASLSSTLRQ---------------------------------GWLELASARHSMGTSRISSAVFDLKVHSASSTVLLNNLD-NS-SIS-----ATQPHFSL--SKWASLKDAKSSS-EKVDDERLL-KRNESSKLRHRGQKHVP-----------------------------------EGI-----------------------QDISTTIES-NTA-DEN------------SQRSKLLSVF-GALASPKLRTAQVSFEQ--------------------------------ALSTIV----EIANARSAML-F-SFSQIQQD--------K-KCTS--------------------------------
>CALAtsoo
-----------------------------------------------------------------------------------------------------MED---GNPCNLLQE---K-----IVEDRTNGELKEREEQTLLFLDSFDGYLRLLDSLTSTLRQ---------------------------------GWMELASARHSMGPSRVSSTLLDLKVQSAATTVMVNEPI-EE-SSS-----VIQPKFRL--SKWACLEERKSSP--ELVDGRLLFEDINSSQLRHRGPKHVF------------------------------------GT-------SESTEVDEIVRALSLSENSSTTSES-TAT-DEN------------KKRYKSLSVF-GALVSPKLRASQVSFET--------------------------------ALETIV----EIANIRSSLI-S-SFSQLQNS----------KYLD--------------------------------
>EPIPpurp
---------------------------------------------------------------------------------------------MASIDSKPMED---GDPCSPVEE---K-----AAEDVTNGERDGREGRALLFLDSLDGYLTLLDSLSSALRQ---------------------------------GWLELASARHSMGSSRVSSTLLDLKVQSAATTVLLNEPA-EG-SPS-----VPQPHFLL--SKWTCLEERKSSL-KEVVDGRLL-KGHISSRLRHRGPKHVL-----------------------------------EGTRENSSAISESTAVDEDIRALSLTENSSATSDS-TAI-GEN------------KQRYKSLAVF-GTLVSPKLRSAQVSFET--------------------------------ALETIV----EIANMRSSVL-S-SFSQLQKN--------N-KCSD--------------------------------
>CHILtrap
-----------------------------------------------------------------------------------------------------MQAG--GDPCSPAQE---K-----VAEGEKNGGIDGEEEQALLFLDSLDGYLTLLDSLSFALRQ---------------------------------GWLEVASARQSMGSSRVSSTLLDLKAQSAATTVLLDNLG-EG-PLS-----VPQSRFTL--SKWACLEEKESSA-KEVIDEKFL-EYRNGLQLRHRGSKLAP-----------------------------------GTT-----FFSESAAVDANLRALSLLEDPPATSKS-ATV-DEN------------KQRYRKLSVF-GAFVSPKLRAAQFSFET--------------------------------ALETIV----ELANVRSSML-S-SFSQLQKA--------S-KSSD--------------------------------
>VANIplan
---------------------------------------------------------------------MDQASLTVDEVG--AARDASAV---RDLGKNPVDD---GVPFAQAKC--GE-----VSEKWSSEGEDIDEQKVLLFLDSLDNYLTLMASLSSTLRQ---------------------------------GWLELASARHSMGTSRISSAIFDLKVHSASSTVLLNNLD-DS-SIL-----ATQPHFSL--SKWASLKDAKFSS-EKVDDDRLL-KGIDSSQLRHRIQKHVS-----------------------------------EGI-----------------------QDISTTIES-TTA-DEN--F--------QSQRSKLLSVFGGALVSPKLRTAQVSFEQ--------------------------------ALSTIV----EIANAKSAML-F-SFSRIQQD--------K-KCTS--------------------------------
>HYPOheme
MEG--------------------------------------------------------------------------------------------------IEEKGFQSSRDWRGE--DEG---GGEEEEPKR--RGEEENVLTFLDSLDSYISLYDSLSSTLRQ---------------------------------GWLDLASARHSMGSSRISSALFDLKAQSAATTLQVSGLT-DG-STS-----ASEPHYTL--SKWASLGGEKRSK-EGNVGGMLQ-TKSNNSNLRHRGSQFP---------------------------------------------------------------GSATTDNSPTTV-DNN--V--------QRERSKSLTVF-GALVSPKLRASQVSFET--------------------------------ALETIV----QIANMQSLIL-S-SFNQLQDK----------DGAN--------------------------------
>DRAKthyn
-----------------------------------------------------------------------------------------------------MQAG--GDPCNPGQE---E-----VAEGEKNGEIDGEEEQALLFLDSLDGYLTLLDSLSSALRQ---------------------------------GWLELASARQSMGSSRVSSTLLDLKAQSAATTVLLDDLV-EG-HVS-----VPQPRFTL--SKWACLEEKKPSP-TEAINGKSL-ESHNGLQLRHRGPKPEP-----------------------------------GTT-----FFSESAALDASLRDLSLLEDPSATSES-TSV-SQN------------KQRYKQLSVF-GAFV--------------------------------------------------------------------------------------------------------------------------
>PAPHhirs
-----------------------------------------------------------------------------------------------------MED---GVLCATEVQ---E-----VAEDGTNVGENGEEEKALLFLDSLDSYLTLFDSLSYTLRQ---------------------------------GWLELASARHSMGSSRVSSTLLDLKEQSAATTVLLEELD-KD-SPS-----VSHPHFTL--SKWASIKEGKSSP-KEVVDSELL-TDHDSSQLRHRGPNHVS-------------------------------------------------------------ETSSATTRS-TEV-DKN--V--------QKQRYKSLSVF-GALVSPKLRSAQVSFET--------------------------------ALEIIA----EVANKRSSIL-Y-SFSQLQKD--------E-KCSD--------------------------------
>SERAvome
-----------------------------------------------------------------------------------------------------MQD---GDSSSPM-H---E-----VAEEELNGACDEGEEQTLLFLDSLDGYLTLLDSLFSSLRQ---------------------------------GWLELASARHSMGSSRVSSALLDLKAQSAATTVLLTERV-EG-SPA-----DPRSHFTL--SKWACLEEQKSSP-DDLIDGKLL-EDQNRSQLRHRGSKHTL--------------------------------------------------ADVNVRALSPTENSSATFES-TAA-AEN------------KRRYKTLSVF-GAFVSPKLRAAQVSFET--------------------------------ALETIV----EIANMRSSLL-S-SFSQIQ-D--------S-EPSA--------------------------------
>ANOEroxb
-----------------------------------------------------------------------------------------------------------------MEK---N-----VVKVKMNEESNEGEEQSLLFLDSLDNYLKLLDSLSSSLRQ---------------------------------GWLELASARHSMGSSRVSSTLLDLKVQSAKTTVLLNEPV-EG-SLS-----VPQSYFML--SKWAHLEE-RSSS-KEVYDGKLP-GDRISSELRHRGSKHVL---------------------------------------EK-AAASESTAVDANLRSLSLSENSSATSKS-TAV-DEN------------KQRYKALSVF-GAFVPPKLRAAQFSFET--------------------------------GF-LPS----PLAFTFSGSC-I-TLSRLVKF--------L-PCST--------------------------------
>HABEpant
-----------------------------------------------------------------------------------------------------------------MQE---R-----VAEDEISGECD--EEQTLLFLDSLDGYLTLLDSLSSALRQ---------------------------------GWLELASARLSIGSSRVSSTLLDLKAQAAATTVLLSERV-KG-SSA------GTPHFTL--SKWACLEERKSSP-DEISDGKLL-ENRNSPQLRYRGSKHML-----------------------------------EGAGENSSSGSESMAADMNVRVLSPTENSSATSES-TAA-AEN------------KRRYKTLSVF-GAFVSPKLWAAQFSFET--------------------------------ALETIV----EIANMRSSLL-S-SFSQLQKN--------S-KPSD--------------------------------
>EPIDfulg
-----------------------------------------------------------------------------------------------------MED---GNPCNPLQ-----------SEDPTNVELKEREEQALLFLDSLDSYLILLDSLTSTLRQ---------------------------------GWLELASARHSMGPSRISSTLLDLKAQSAATKVIFNEQQEEE-SPY-----AVQPQFRL--SKWACLEERESSS-RELVEERLLFEDHNGSQLTNRGRKHIF-----------------------------------EGT-------SESSPVDENVRALSLSENSSSTSES-TAVGDVN------------KKRYKSLSVF-GALVSPKLRAAQLSFEK--------------------------------ALEAIV----EIANMQSSMV-S-SFVQLQNN--------S-NCY---------------------------------
>PAPHconc
-----------------------------------------------------------------------------------------------------MED---GDPCTTEVQ---E-----VAEGEKNVGENGEEEKALLFLDSLDSYLTLFDSLSYTLRQ---------------------------------GWLELASARHSMGSSRVSSTLLDLKEQSAATTVLLEELD-KD-SPS-----VSHPHFTL--SKWASIKEGKSSP-KEAVDSELL-KDHDSSQLRHRGPNHVS-----------------------------------EG-----------------------RETSSATTRS-TEV-DKN--V--------QKQRYKSLSVF-GALVSPKLRSAQVSFET--------------------------------ALEIIA----EVANKRSSIL-Y-SFSQLQKD--------E-KCSD--------------------------------
>LIMOabor
-----------------------------------------------------------------------------------------------------MED---GDPWNPVQE---K-----AAEDVTNGERDGREEQALLFLDSLDGYLTLLDSLSSTLRQ---------------------------------GWLELASARHSMGSSRVSSTLLDLKVQPAATTVLLNELV-EG-SPS-----VTQPHFLL--SKWACLEERRSSL-REVVDGRLL-KDRIGSQLRHRGPKHVLAMKAD---------------NLLS-----------EGTREKPSATSESTAVDENVRALSLTENSSATSDS-SAI-DEN------------KQRYKSLSVF-GALVSPKLRSAQVSFET--------------------------------ALETIV----EIANMRSSLL-S-SFSQLQKN--------K-ICSD--------------------------------
>CALAsini
-----------------------------------------------------------------------------------------------------MED---GNPCNLLQE---K-----IVEDMTNGELKERGEQTLLFLDSFDGYLRLLDSLTSTLRQ---------------------------------GWMELASARHSMGPSRVSSTLLDLKVQSAATTVMVNEPI-EE-SSS-----VLQPKFRL--SKWACLEERKSSP--ELVDGRFLFEDINSSQLRHRGPKHVF------------------------------------GT-------SESTEVDEIVRSLSLSENS-----S-TAT-DEN------------KKRYKSLSVF-GALVSPKLRASQVSFET--------------------------------ALEIIV----EIANLRSSLI-S-SFSQLQNS----------KYLD--------------------------------
>MICRparv
-----------------------------------------------------------------------------------------------------MKD----------------------------------------------------------LYQ------------------------------------------------------------------------------------FHDRTLRY--QSGHVWKRKKSSP-KDVIDGKFL-KDRNSTQLRHRGSKHAP-----------------------------------GTT-----IFPESAEGDVDLKALSLMEKSSAPSES-TSA-DEN------------KQRYKKLSVF-GAFVSPKLRASQFSFET--------------------------------ALETIV----EIANMQSSML-S-SFSQIQKV--------S-KSSG--------------------------------
>PHALcorn
-----------------------------------------------------------------------------------------------------MED---DNPCNPLQE---K-----IVKDETNGELKEREEQALLFLDSLDSYLVLLESLTSTLRQ---------------------------------GWLELASARHSMGPSRISSTLLDLKVQSAATTVIFNEPV-EE-SRS-----VAQPQFRL--SKWACLEERRSSP-KEFVDGRSLFEDCISSQLTFRGPKHAS------------------------------------GP-------SESAAVDENIRVLSLSEKSPTTTES-TTVDDVN------------KKRYKSLSVF-GAFVSPKLHAAQFSFETGW------------------------SSFSLSSLQSFV-ALLIIYNSRKSLC-C-S-------S------GN-HC----------------------------------
>CHILsemi
-----------------------------------------------------------------------------------------------------MQAC--GDPCSPAQE---K-----VAEGEKNGGIDGKEEQAFLFLDSLDGYLTLLDSLSFALRQ---------------------------------GWLEVASARQSMGSSRVSSTLLDLKAQSAATTVLLDNLG-EG-PLS-----VPQPRFTL--SKWAGLEEKESSA-KEVIDEKFL-EYRNGLQLRHRGSKLAP-----------------------------------GTT-----FFSESAAVDANLRALSLLEDPSATSES-ATV-DEN------------KQRYKKLSVF-GAFVSPKLRAAQFSFET--------------------------------ALETIV----ELANIRSSML-S-SFSQLQKA--------S-KPSD--------------------------------
>CEPHdama
-----------------------------------------------------------------------------------------------------MED---GDACSPVQQ---K-----AAEDVTNGERDGREEQALIFLDSLDGYLTLFDTLSSTLRQ---------------------------------GWLELASARHSMGSSRVSSTLLDLKVQSAATTVLLNELV-EG-SPS-----VSQPHFML--SKWACLEERKSTP-KEVVDRRLL-KDRISSRLRHRGPKHVL-----------------------------------DGTLENSSATSESTAVDENVTALSLSENSSATSDS-TKV-DEN------------KRRYKSLSVF-GTLVSPKLRSAQVSFET--------------------------------ALETIV----EIANMRSSML-S-SFSQLQKK--------N-KCSD--------------------------------
>ERYCpuss
-----------------------------------------------------------------------------------------------------MGE---GNQCNPFRE---K-----NLEEVKNEELREREEQSLLFLDSLDGYLMLLDSLTSTLRQ---------------------------------GWLELASARHSMGPQRVSSTLLDLKEQFAATTVMVNE-T-EE-SLS-----VVQPQFIL--SKWACLEERNSPP-KDFVDEKLLFEGLISSQLTHRARRHEF------------------------------------GT-------SESTKVVENVRTLSLSENSSTSSES-SAVDDVN------------KKRYQSLRVF-GALVSPKLRAAQLSFET--------------------------------ALEIIV----EIANVRSSMI-S-SFSQLQNK--------Q-------------------------------------
>MEXIxero
-----------------------------------------------------------------------------------------------------MED---GDPLATEVR---E-----FAEDERNVRGIGEEEKALLFLDSLDSYLTLLDSLSSILRQ---------------------------------GWLELASARHSMGSSRVSSTLLDLNEQSAATTVLLEELD-KD-SPS-----VSQPHFTL--SKWASIKEAKSSH-KEVVDCELL-KDHGSSQLRHRGPYHVF-----------------------------------EG-----------------------QGISSDTTRS-TEV-DEN--F--------QRQRYKSLSVF-GVLVSPKLRSAQVSFET--------------------------------ALEIIA----EVANKRSVML-S-SFSQLQKV--------K-KCSD--------------------------------
>EPIPaphy
-----------------------------------------------------------------------------------------------------MSG---CNPYNLVGE---K-----VLDSEMDR--EQGEEQTLLFLDSMDGYLMLLDSLSSTLRQ---------------------------------GWLDLASARHSMGSSRVSSALFDLKMHSAATTVLLNEPV-QG-SPA-----VLQPQFAL--SKWGCLQEKDSSI-KDTIVGRTS-KDDSGLLLRRRGLMQPF-----------------------------------ENTREKSSAIFEATAVKNNIKALSLSE-SSSTSKS-AAI-DEN------------KGRFKSLSVF-GALVSPKLRSAQTSFET--------------------------------ALEIIV----EIANVRSSML-S-SFSQLQKN-------IN-KCYD--------------------------------
>PHAIflav
-----------------------------------------------------------------------------------------------------MED---GNPCNLLQE---K-----IVEDATNGELKEREEQTLLFLDSFDGYLKLLDSLTSTLRQ---------------------------------GWMELASARHSMGPSRVSSTLLDLKVQSAATTVMVNEPI-EE-SSS-----VLQPKFRL--SKWACLEERKFSP-KELVDGRLLFEDINSSQLRHRGPKHEF------------------------------------GT-------SESTQVDEIVRALSLSENPSTISDS-TAT-DEN------------KKRYKSLSVF-GTLVSPKLRASQVSFET--------------------------------ALETIV----EIANMRSSLI-S-SFSQLQNN--------S-KFSD--------------------------------
>LECAnigr
ISG------LTLFQFSSRHLP---YVHSFLNLDILL-SLLRPIPLTEVS----LAGLFSAIFGLLGTKSMDLTPLAVGQLG--VPRDTLVA---WDLDKNSAGN---DVPFPQERG---E-----VSQERSSGGEDVEGQRVLLFLDSVDNYLMHLASLSSSLRQ---------------------------------GWLELANARHSMGTSRISSAVLDLNVHSAATTVQLHDLV-NG-SIS-----ATQPHFSL--CKWASQKERKSS--KEVDDEKML-MGNYSSKLRHRGQKHVH-----------------------------------EGI----------------------QEAFLTITEP-TTD-DEN------------RQRSKQLSVF-GALVSPKLRAAQVSFEK--------------------------------ALCTVV----EIANLKSSML-S-SFP---------------------------------------------------
>MOLIcapi
MEE--------------------------------------------------------------------------------------------------VEEKGVQSSRDWGGEDDDDG---GDEEEEPKR--RGEDENVLTFLDSLDSYISLYDSLSSTLRQ---------------------------------GWLDLAGARHSMGSSRISSALFDLKAQSAATTLQVAGST-DG-STS-----AFEPHYTL--SKWASLGGEKCSK-EGNVGGLLQ-TKSNNSNLRHRGSQFPV------------------------------------GS----------------------DVGSATTDNSAITV-DSD--I--------QRERSKSLSVF-GKLVSPKLRAAQVSFET--------------------------------ALETII----QIANMQSSML-S-SFNQLRQE--------K-ESAN--------------------------------
>NEUWzoll
------------------------------------------------------------------------------------MVDSVFEPTERVSASKFMDY---SDPCALKVR---E-----SAEDERNR--GGKEEKALLFLDSMDDYLTLLDSLSSTLRQ---------------------------------GWLELASARQSMGSSRVSSTLLDLKIYSAETTLQLSELA-DG-SPL-----ASQPHFTL--SKWASFKQN-----KEVRDEGFC---TNSESTRYRGKKQLPGKKISLWYTLLICLCYISHLNHLIFAYNQLIRSVLEST----------------------QETSSASIEA-TKV-NEQ------------RQRHKSLTVF-GALVSPKLRAAQVSFEK--------------------------------ALETVV----DIANVRSSLL-L-SFSELQQV--------I-KCSK--------------------------------
>CYMBmann
------------LDFSTIHYSTVSIVHAHLHLHHHY-HFLLPLPVLVAIHHLLVPLFH----------RFFHPPLFS---A--SPLSCSKS-NPKSVNSEVMED---SNPCNPLEE---E-----TVKDATDGELREREEHTLLFLDSLDGYLIQLESLTSTLRQ---------------------------------GWLELASGRHSMGLSRLSSTLLDLKVQSAATTVMVNEPV-EE-SQSSKNIYVVQPQFRL--SKWNCLEKRKSSP-KEFVDEK-FSEDRNSSQLTHRGRKHEF-----------------------------------EGI-------SESTAVAENVRTLSLSDNSSTTSES-AAVDDVN------------KKRNKSLSVF-GALVSPKLRAAQLSFET--------------------------------ALETIV----EIANMRSSLI-S-SFSQLQNK--------Q-------------------------------------
>GASTelat
------------------------------------------------------------------------------------------------MDLKVEEE---GSSSDLAPE---I-----VAESRMHG--DQGEEQTLLFLNSFDSYLLLLDSLSSVLHQ---------------------------------GWLELASARHSMGSSRVSSTLLDLKIHSAATTVLMSKLV-K----------ASQPQFKL--LKWTSLEERKSSP-KEVIDGRML-ADDNCSGLRHRASKQVL-----------------------------------EGTR------------------------TSSESSS-SAV-DEN--VRAGLLLPPMKQRYKSLSVF-GVFVTPKLRASQVSFET--------------------------------ALDIIV----EIANIRSSML-F-SFCQLQQQ--------K-SNKK-------------------------------C
>HABElong
-----------------------------------------------------------------------------------------------------MQD---DESSNPMQE---R-----VAEDEISGECD--EEQTLLFLDSLDGYLTLLDSLSSALRQ---------------------------------GWLELASARLSIGSSRVSSTLLDLKAQAAATTVLLSERV-KG-SSA------GTPHFTL--SKWACLEERKSSP-DEISDGKLL-ENRNSPQLRYRGSKHML-----------------------------------EGAGENSSSGSESMAADMNVRVLSPTENSSATSES-TAA-AEN------------KRRYKTLSVF-GAFVSPKLWAAQFSFET--------------------------------ALETIV----EIANMRSSLL-S-SFSQLQKN--------S-KPSD--------------------------------
>GOODfuma
-----------------------------------------------------------------------------------------------------------------------------------------------------------------------------------------------------------------MGSSRVSSTLLDLKVQSAATTVLLNEPV-EG-SLS-----VPQPYFTL--SKWAYLEERRSSP--EVIDGKLL-KVRNSSELRHRGSKHVL-----------------------------------EVTREK-AAASESIAVEANLRALSLPENSSATSKS-TAV-DEN------------KQRYKALSVF-GAFVPPKLRAAQFSFET--------------------------------ALETIV----EIANARSSML-S-SFSQLQKD--------S-KS----------------------------------
>DACThata
-----------------------------------------------------------------------------------------------------MQD---GDYSNPV-Q---G-----VAEDEPNGECGEGEEQALLFLDSLDGYLTLLDSLSSSLRQ---------------------------------GWLELASARHSMGSSRVSSTLLDLKAQSAATTVLLSERV-EG-SPP-----DPRPHFTL--SKWACLEERKSSP-DELIDGKLL-EDRNSSQLRHRGSKHMF-----------------------------------EGAPENSSASSESTAADVKVRDLFPTENSSATSES-NAA-AEN------------KRRYKTLSVF-GAFVSPKLRAAQFSFET--------------------------------ALETIV----EIANMRSSLL-S-SFSQLQKD--------S-KPSD--------------------------------
>CREMappe
-----------------------------------------------------------------------------------------------------MGD---GNPCIPLQE---K-----IVKDATNGELKEQEEQALLFLDSLDGYLILLDSLTSTLRQ---------------------------------GWLELASARHSMGSSRVSSALLDLKAQSAATQVKVNELV-GE-SPS-----VAQPQFRL--SKWASLEEIRSSP-MELVDKRSLFEDRNSSQLTYRRPKHVF-----------------------------------EGT-------SESAAVDENVRALPLSENSWINSES-TSVDDMN------------KKRYKSLSVF-GALVSPKLRAAQLSFET--------------------------------ALETIV----EIANLRSSML-S-SFSQLQNK--------NSKCSD--------------------------------
>CALAplic
---------------------------------------------------------------------------------------------------MASQA---SDPCNTVLE---K-----VAEAAMNEEIDREEEQALLFLDSLDGYLMLFDTLSSTLRQ---------------------------------GWLELASARHSMGSSRVSSTVFDLKAQSAVTTVLLDEQI-EE-PPS-----VRKPHFML--SKWMSMEDRESSS-NETIDGKLL-EECRNSQLRHRGLKGLK---------------------------------------------SESAAVDESLRALSLAESSSSISES-SID-NEN------------KLRYKKLSVF-GAFVSPKLRAAQFSFEK--------------------------------ALETIV----EIANLRSSML-S-SFSELQKV--------S-KSSD--------------------------------
>CYPRflav
-----------------------------------------------------------------------------------------------------MED---GGPCVLEVR--DE-----VAKDERNEGGNGEEEKALLFLDSLDGYLTLLNSLSSTLRQ---------------------------------GWLELASARHSMGSSRVSSTLLDLKEQSAATTVLLEKLD-EG-SPS-----VSQPHFTL--SKWASVKEGKSSP-KEVVDSEML-KDHDGSQLRHRGSKHVS-----------------------------------EGS----------------------RESSSATIQS-AAV-DEN--F--------QRQRYKSLSVF-GALVSPKLRSTQVSFET--------------------------------ALEIIV----EVANMRSSML-S-SFSQLQKD--------E-KCSD--------------------------------
>OPHRgarg
-----------------------------------------------------------------------------------------------------MHD---GDSSNP--E---V-----VAEHEPNGECCEREEQALLFLDSLDGYLTLLDSLSSTLRQ---------------------------------GWLELATARHSMGSSRVSSTLLDLKAQSAATTVLLSERV-EG-SPA-----DRRPHFTL--SKFACLEERKSSP-DESIDGKLL-EDQNSSKLRHRGSKHMI-----------------------------------EGARESSSPSSESMAADVNVRTLSPTENSSATSES-TSA-AEN------------KLRYKTLSVF-GAFVSPKLRAAQFSFET--------------------------------ALETIV----EIANMRSSLL-S-SFSKLQND-------SS-KPSD--------------------------------
>DRAKelas
-----------------------------------------------------------------------------------------------------MQAG--GDPCNPGKE---E-----VAEGEKNGEIGGEEEQALLFLDSLDGYLTLLDALSSALRQ---------------------------------GWLELASARHSMGSSRVSSTLLDLKAQSAATTVLLDDLV-EG-PVS-----VPQPRFTL--SKWACLEEKKPSP-KEPINGKSL-EYHNGLHLRHRGPKPEP-----------------------------------GTT-----FFSESAALDASLRDLSLLEDPSASSES-TSV-SQN------------KQRYKQLSVF-GAFVSPKLRAAQFSFET--------------------------------ALETIV----ELANFRSSIL-S-SFSRLQKA--------R-KSSD--------------------------------
>GALEfabe
MEP------------------------------------------------------------------------TSPEIS--APRDASVA---RDFDKNPEDDD--GIPFPEGEH--GE-----VSEERHRGGEDDDEQTALLFLDSLDNYLTLLASLSSTLRQ---------------------------------GWLELASARHSMGASRVSGLVLDLKAHSASTTVQLNDLV-NQ-SIP-----TTLPRFSLCSSKWASEKERKSSS--------------EGSKLRHRGRKGAP-----------------------------------GSI-----------------------EDTSTVDES-TTI-DEN------------GQRCKSLPVS-GALIHQR-KATAVVGNI--------------------------------DLRIFC----SAAAGRKQKA-W-RISRSQSRQPPKALRRT-KTTDQSWAAPRKRVERGAGVEEKINLPRTKPGRPAA
>ERYCcris
-----------------------------------------------------------------------------------------------------MVE---GNQCDPLQE---K-----NL-EVKNEELREREEQSLLFLDSLDGCLMLLDSLTSTLRQ---------------------------------GWLELASARHSMGPQRVSSTLLDLKEQFAATTVMVNE-A-EE-SLS------VQPQFIL--SKWACLEERNSPP-KEFVDDKLLFEGRNSSQLTHRARRHEF------------------------------------GT-------FESTKVAENVRTLSLSENSSTTSES-AAVDDVN------------KKRYQSLRVF-GAFVSPKLRAAQLSFET--------------------------------ALEIIV----EIANVRSSMI-S-SFSHLQNK--------Q-------------------------------------
>HAEMdisc
-----------------------------------------------------------------------------------------------------------------MEK---N-----VAKVKMNEESNEREEQSLLFLNSLDNYLKLLDSLSSSLRQ---------------------------------GWLELASARHSMGSSRVSSTLLDLKVQSAATTVLLNEPV-EG-SLS-----APQTYFML--SKWAHLEE-GSSP-KEVYDGKLL-RDHINSELRHRGSKHVL---------------------------------------GK-AAASESTAVDANLRALSLSESSSATSKS-TAV-DEN------------KQRYKALSVF-GAFAPPKLRAAQFSFET--------------------------------ALEIIV----EIANARSSML-S-SFSQLQ-D--------I-KSSD--------------------------------
>EPIDpuni
SPGSDR-----------------------------------PTPLNAAE----LPGSESP------------------TVQ--RRRSSRSKWNPKSINSKVMED---GNPCNPLQ-----------VEDPTNGELKEREEQALLFLDSLDSYLILLDSLTSTLRQ---------------------------------GWLELASARHSMGPSRISSTLLDLKAQSAATKVIFNEQQEEE-SPY-----AVQPQFRL--SKWACLEERESSS-RELVEERLLFEDHNGSQLTNRGRKHIF-----------------------------------EGT-------SESSPVDENVRALSLSENSSSTSES-TAVHDVN------------KKRYKSLSVF-GALVSPKLRAAQLSFEK--------------------------------ALEAIV----EIANMRSSMV-S-SFSQLQNN--------N-NCY---------------------------------
>PTERcurt
----------------------------------------------------------------------------------------------MLINTKAMQD---DDPCNIVEE---K-----IAKDKTIGESDGREEQALLFLDSLDDYLTLLDSLSSTLRQ---------------------------------GWLELASARHSMGSSRVSRSLLDLKVQSAATTVLLNEPV-EG-SIS-----VPQPHFTL--SKWALLEETKSSS-KELIDGKLI-KDRNNSELRYRGSKHVL-----------------------------------D---------------DVNLRALSLSENSSATSKS-IAV-DEN------------KQRYKALSVF-GAFVSPKLRAAQFSFET--------------------------------ALETIV----EIANIRSSML-S-SFSQLQKD--------S-KSSD--------------------------------
>PHAItank
-----------------------------------------------------------------------------------------------------MED---GNPCNLLQE---K-----IVEDATNGELKEREEQTLLFLDSFDGYLRLLDSLTSTLRQ---------------------------------GWIELASARHSMGPSRVSSTLLDLKVQSAATTVMVNEPI-EE-SLS-----VAQPQFTL--SKWACFEERKSSP-KKLVDGRFLFEDRNSSQLRHRSPKYVF-----------------------------------EGT-------SESTVVDENVRALSLSENSSTTSES-TA--DEN------------KNRYKSLSVF-GTLVSPKLRAAQVSFET--------------------------------GLLLFL----STFH---HFI----FCSLQFR----------------------------------------------
>OPHRsphe
-----------------------------------------------------------------------------------------------------MHD---GDSSNP--E---V-----VAEHEPNGECCEREEQALLFLDSLDGYLTLLDSLSSTLRQ---------------------------------GWLELASARHSMGSSRVSSTLLDLKAQSAATTVLLSERV-EG-SPA-----DRRPHFTL--SKFACLEERKSSP-DESIDGKLL-EDQNSSKLRHRGSKHMF-----------------------------------EGARESSSPSSESMAADVNVRTLSPTENSSATSES-TSA-AEN------------KLRYKTLSVF-GAFVSPKLRAAQFSFET--------------------------------ALETIV----EIANMRSSLL-S-SFSKLQND-------SS-KPSD--------------------------------
>CRYPlept
-----------------------------------------------------------------------------------------------------MQA---CDPCNHLQE---E-----VAEDEKIGEIDGGEEQALLFLDSLDGYLTLLDALSSALRQ---------------------------------GWLELASARHSMGSSRVSSTLLDLKAHSAATTVLLDNLA-EG-SIS-----VPQPRFTL--SKWACLENRKSSS-KEIVDGKFL-DYRNSLRLRHRGPKHVR-----------------------------------EVTREN-ASTSESTAVDVNLRDLSLLENSSTASES-TAV-DEN------------KQRYKKLSVF-GAFVSPKLRAAQFSFET--------------------------------ALETIV----EIANMRSSML-Y-AFSQLQKV--------S-KSSD--------------------------------
>SELEaequ
-----------------------------------------------------------------------------------------------------MEV---GDPCIPEVR--EV-----AAENERNGGGKGEEEKVLLFLDSLDGYLTLLDSLSSTLCQ---------------------------------GWLELASARHSMGSSRVSSTLLNLKEHSAATTVLLEELD-EG-SVS-----VCQPHFTL--SKWASMKVGKSSP-KEVVDSELL-KDHDSSQLRHRGPKHAS-----------------------------------EGT----------------------RETSSATTQS-DAV-NEN--L--------QRQRYKSLSVF-GALVSPKLRSAQVSFETGFLLHSHPHIYFLLILSRFQHQSWFSNDLFVVALEIIA----EVANMRSLML-C-SFSQLQKD--------E-KYSD--------------------------------
>NEUWmali
------------------------------------------------------------------------------------MVDHVIEPTERVMAAKSMDY---GDPCALQVR---E-----SAEDERNR--GGKEEKALLFLDSLDDYLTLLDSLSSTLRQ---------------------------------GWLELASARQSMGSSRVSSTLLDLKIHSAETTLQLSELA-DG-SPL-----ASQPHFTL--SKWASCKQN-----KEVRDEGFC---TNSESTRYRGKKQMP-----------------------------------EST----------------------QETSSASIEA-TKA-NEQ------------SQRQKSLTVF-GALVSPKLRAAQVLFEK--------------------------------ALETIV----DIANVRSSML-S-SFAELQQI--------T-ECSK--------------------------------
>PHRAlind
-----------------------------------------------------------------------------------------------------MED---GDPCATEVR---E-----VVEDERNVRGNGEEEKALLFLDSLDSYLMLLDSLFSTLRQ---------------------------------GWLELASARHSMGSSRVSSILLDLKEQSAATTVMLEELD--N-SPS-----GSQSHFTL--SKWASTKEGKSIP-KEVVDSKLL-KDHDSLQLRHRGQYHVS-----------------------------------EG-----------------------QETYSATTRS-TAV-HEN--F--------QRQRYKKLSVF-GALVSPKLRSAQISFET--------------------------------ALEIIA----EVANKRSLML-S-SFSQLQKD--------E-NC----------------------------------
>PHALmode
-----------------------------------------------------------------------------------------------------MED---DNPCNPLQE---K-----IVKDETNGELKEREEQALLFLDSLDSYLVLLESLTSTLRQ---------------------------------GWLELAGARHSMGPSRISSTLLDLKVQSAATRVIFNEPV-EE-SPS-----VAQPQFRL--SKWACLEERRSSP-KEFVDGRSLFEDCSSSQLTFRGPKHAS-----------------------------------EGP-------SESAAVDENIRALSLSENSLTTSES-TTVDDVN------------KKRYKSLSVF-GALVSPKLRAAQFSFET--------------------------------ALETIV----EIANMQSSMI-S-SFSRLQKY--------KNKCFD--------------------------------
>GYMNodor
-----------------------------------------------------------------------------------------------------MQD---GDSSNSV-Q---G-----LAEDEPNGECGEGEEQALLFLDSLDGYLTLLDSLSSALRQ---------------------------------GWIELASARHSMGSSRVSSTLLDLKAQSAATTVLLSERG-EG-SPA-----DPRPHFTL--SKWACLEERKSSP-DELIDGKLL-EDQNSSQLRHRGSKHMF-----------------------------------EGAPEKSSASSESTAADVNVRDLSPTENSSATSES-TAA-AEN------------KRRYKTLSVF-GAFVSPKLRAAQFSFET--------------------------------ALETIV----EIANMRSSLL-S-SFSQLQKD--------N-KPSD--------------------------------
>CYMBensi
-----------------------------------------------------------------------------------------------------MED---SNPCNPLEE---E-----TVKDATDGELREREEHALLFLDSLDGYLIQLESLTSTLRQ---------------------------------GWLELASARHSMGLSRLSSTLLDLKVQSAATTVMVNEPV-EE-SQS-----IVQPQFRL--SKWSCLEEKKSSP-KEFVDERLFFEDRNSSQLTHRGRKHEF-----------------------------------EGI-------SESTAVAENVRTLSLSDNSSTTSES-AAVDDVN------------KKRTKSLSVF-GALVSPKLRAAQLSFET--------------------------------ALETIV----EIANMRSSLI-S-SFSQLQNK--------Q-------------------------------------
>DIURorie
-----------------------------------------------------------------------------------------------------MQD---DNPSDPVQE---K-----LAEVDKNGEIDGREEQALLFLDSLDGYLTLLDTLASALRQ---------------------------------GWLELASARHSVGSSRVSSTLLDLKVQSAATTVLLDEVV-QG-SIS-----VPRPHFIL--SKWACLEDKKPSP-KEVIDGEFINKEHNCSQLRHRGSKHEL-----------------------------------GTT-----FFSGSAAVDVNLEALSLKENSSATCES-TTV-DEN------------KQRYRKLSVF-GAFVSPKLRAAQFSFET--------------------------------ALETIV----EIANMRSSML-S-SFSQLQVS--------K-SSV---------------------------------
