# Supplementary material for: Orchid Phylotranscriptomics: The Prospects of Repurposing Multi-Tissue Transcriptomes for Phylogenetic Analysis and Beyond
Source: Front Plant Sci. 2022 May 27;13:910362. doi: 10.3389/fpls.2022.910362 (PMC9196242; doi:10.3389/fpls.2022.910362)
Supplement: Supplementary file 4 [file Data_Sheet_3.zip › ortho_MSA/r1/OG0009107.fa]

>ANOEemei
------------------------MMLSPTPHLA-RRLSLAVAHCGLSRYSASRTVYPRR-SSSRGRHF-VVLQVRSVATTSESVADFDEMVASTKRKYYMLGGKGGVGKTSCAASLAVKFANNGHPTLVVSTDPAHSLSDSFAQDLTGGTLVPVNGVDSPLFALEINPDKSREEFRSASQKNGGTGVKDIMDSMGLGILAEQ-------------LGELKLGELLDTPPPGLDEAIAISKVMQFLESQEYSIFRRIIFDTAPTGHTLRLLSLPDFLDASIGKILKLKQKITSATSAIKSVFGQEQSRNNASDKLEQLRERMIKVRELFRDTESTEFVIVTIPTVMAISESSRLSASLKKESVPVKRLIVNQVLPPSASDCKFCAMKRKDQMRALEMIHSDPELRHLKLLPAPLVDVEIRGVPALRFF--GETVWK
>ANOEroxb
MRSNRESNSEPHFVRPRLRP-YPAMMLSPTPHLA-RRLSLAVAHCGLSRYSASRTVYSRQ-LSSRGRHF-VVLQVRSVATTSESVADFDEMVASTKRKYYMLGGKGGVGKTSCAASLAVKFANNGHPTLVVSTDPAHSLSDSFAQDLTGGTLVPVNGVDSPLFALEINPDKSREEFRSASQKNGGTGVKDIMDSMGLGILAEQ-------------LGELKLGELLDTPPPGLDEAIAISKVMQFLESQEYSIFRRIIFDTAPTGHTLRLLSLPDFLDASIGKILKLKQKITSATSAIKSVFGQEQSRNNASDKLEQLRERMIKVRELFRDTESTEFVIVTIPTVMAISESSRLSASLKKESVPVKRLIVNQVLPPSASDCKFCAMKRKDQMRALEMIHSDPELRHLKLLPAPLVDVEIRGVPALRFF--GETVWK
>APOSodor
------------------------MLISSAPHLA-RRLPAAWSN-----------FYHRR-PCVGKRSFVVLLQVRSVITPAESATDFEEMVASTKRKYYMLGGKGGVGKTSCAASLAVKFANYGHPTIVVSTDPAHSLSDSFAQDLTGGTLVPVDGMDSPLFALEINPEKAREEFRSASQKSGGAGVKDFMDSMGLGILAEQ-------------LGELKLGELLDTPPPGLDEAIAISKVMQFVESQEYSMFSRIVFDTAPTGHTLRLLSLPDFLDASIGKILKLKKKITSATSAIKSVFGQEEPRQDASDKLEQLRERMVKVRELFRDTESTEFVIVTIPTVMAVSESSRLCASLKKENVPVKRLIVNQVLPPSASDCKFCAMKRKDQMRALDLIRSDPELLGLKLIQAPLVDVEIRGVPALRFM--GEMVWK
>APOSshen
------------------------MLISSAPHLA-RRLPAAWSN-----------FYHRR-PCVGKRSFVVLLQVRSVITPAESAADFEEMVASTKRKYYMLGGKGGVGKTSCAASLAVKFANYGHPTIVVSTDPAHSLSDSFAQDLTGGTLVPVDGMDSPLFALEINPEKAREEFRSASQKSGGAGVKDFMDSMGLGILAEQ-------------LGELKLGELLDTPPPGLDEAIAISKVMQFVESQEYSMFSRIVFDTAPTGHTLRLLSLPDFLDASIGKILKLKKKITSATSAIKSVFGQEEPRQDASDKLEQLRERMVKVRELFRDTESTEFVIVTIPTVMAVSESSRLCASLKKENVPVKRLIVNQVLPPSASDCKFCAMKRKDQMRSLDMIRSDPELRGLKLIQAPLVDVEIRGVPALRFM--GEMVWK
>BLETstri
------------------------MLLSPAPHLA-RRLSLAAAHRGSSWCHAPHTFYPRR-SCAGERRF-VVLQVRSVATPAGSVADFDEMLASTKRKYYMLGGKGGVGKTSCAASLAVKFANNGHPTLVVSTDPAHSLSDSFAQDLTGGTLVPVNGVDSPLFALELNPDKAREEFRSASQKTGGTGVQDFMDSMGLGMLAEQ-------------LGELKLGELLDTPPPGLDEAIAISKVMQFLESQEYGMFSRIVFDTAPTGHTLRLLSLPDFLDASIGKILKLKKKITSATSAIKSVFGQEEQRQDASDKLEQLRERMIKVRQLFRDTDSTEFVIVTIPTVMAISESSRLSASLKKESVPVKRLIVNQVLPPSASDCKFCAMKRKDQMRALEMIQSDPELRDLKLIQAPLVDVEIRGVPALRFM--SEIVWK
>BORYspha
MFICNIKIKYYSSLPSRSRP-SLPMLLSPSPHLA-HRLSLAASRR-FSPCPAFLAAFRLW-PSIGERRHGASLRVRSIATPAEAIAGFDEMAASTQRKYYMLGGKGGVGKTSCAASLAVKFANNGHPTIVVSTDPAHSLSDSFAQDLTGGTLVPVDGLDSPLFALEINPDKAREEFRSASQSSGGTGVKDIMDSMGLGMLVEQ-------------LGELKLGELLDTPPPGLDEAIAISKVMQFVEAPEYNMFSRIVFDTAPTGHTLRLLSLPDFLDASIGKILKLKQKLSSATSAIKSVFGQQETKPDASDKLEQLRERMVKVRELFRDSESTEFVIVTIPTVMAVSESSRLCASLKKENVPVRRLIVNQVLPPSASDCKFCAMKRKDQMRALDLIHNDPELMSLKSIQAPLVDVEIRGVPALRFM--AEMVWK
>CALAcreb
------------------------MLLSPTSHLA-RRLSLAAAYCRLSWHPVSRTVYPRQ-SRAHGRHF-VVLQARSVATAAESVTDFDEMVASTQRKYYMLGGKGGVGKTSCAASLAVKFANNGHPTLVVSTDPAHSLSDSFAQDLSGGTLVPVNGVDSPLFALEINPDKAREEFRSASKKNGGTGVKDIMDSMGLGILAEQ-------------LGELKLGELLDTPPPGLDEAIAISKVMQFLESQEYSMFRRIVFDTAPTGHTLRLLSLPDFLDASIGKILKLKKKITSATSAIKSVFGQERPQEDASDKLEQLRERMIKVRELFRDTESTEFVIVTIPTVMAISESSRLSASLKKESVPVRRLVVNQVLPPSASDCKFCSVKRKDQMRALEMIESDPELRDLKLIQAPLVDVEIRGVPALRFL--GETVWK
>CALAplic
------------------------MLLSPTSHLA-RRLSLAAAYCRLSWHPVSRTVSPRQ-SRAHGRHF-VVLQARSVATAAESVTDFDEMVASTQRKYYMLGGKGGVGKTSCAASLAVKFANNGHPTLVVSTDPAHSLSDSFAQDLSGGTLVPVNGVDSPLFALEINPDKAREEFRSASKKNGGTGVKDIMDSMGLGILAEQ-------------LGELKLGELLDTPPPGLDEAIAISKVMQFLESQEYSMFRRIVFDTAPTGHTLRLLSLPDFLDASIGKILKLKKKITSATSAIKSVFGQEQPQEDASDKLEQLRERMIKVRELFRDTESTEFVIVTIPTVMAISESSRLSASLKKESVPVRRLVVNQVLPPSASDCKFCSVKRKDQMRALEMIESDPELKDLKLIQAPLVDVEIRGVPALRFL--GETVWK
>CALAsini
----------------------MAMLLSPAPHLA-RRLSLAAAHRALSLCPASQTVYPRR-SCAGERRF-VVLQVRSVATPAESVADFDEMLVSTKRKYYMLGGKGGVGKTSCAASLAVKFANNGHPTLVVSTDPAHSLSDSFAQDLTGGTLVPVNGVDSPLFALEINPDKAREEFRSAGQKTGGTGVKDFMDSMGLGMLAEQ-------------LGELKLGELLDTPPPGLDEAIAISKVMQFLESQEYGMFSRIIFDTAPTGHTLRLLSLPDFLDASIGKILKLKKKITSATSAIKSVFGQEEPRQDASDKLEQLRERMLKVRELFRDTESTEFVIVTIPTVMSINESSRLSASLKKESVPVKRLIVNQVLPPSASDCKFCAMKRKDQMRALEMIQSDPELRDLKLIEAPLVDVEIRGVPALRFM--SEIIWK
>CALAtsoo
----------------------MAMLLSPAPHLA-RRLSLAAAHRAFSWCPASQTVYPWR-SCAGERRF-VVLQVRSVATPAESVADFDEMLVSTKRKYYMIGGKGGVGKTSCAASLAVKFANNGHPTLVVSTDPAHSLSDSFAQDLTGGTLVPVNGVDSPLFALEINPDKAREEFRSAGQKTGSTGVKDFMDSMGLGMLAEQ-------------LGELKLGELLDTPPPGLDEAIAISKVMQFLESQEYGMFRRIIFDTAPTGHTLRLLSLPDFLDASIGKILKLKKKITSATSAIKSVFGQEESRQDASDKLEQLRERMLKVRELFRDTESTEFVIVTIPTVMSINESSRLSASLKKESVPVKRLIVNQVLPPSASDCKFCAMKRKDQMRALEMIQSDPELRDLKLIEAPLVDVEIRGVPALRFL--SEIVWK
>CALEmajo
------------------------MLLSPTPHLA-RGLSLAVAYCGLSWHPASRTVYLRP-SCIRGSRF-GVSQVRSVATASEYAADFDEMVTSTKRKYYMLGGKGGVGKTSCAASLAVKFANNGHPTLVVSTDPAHSLSDSFAQDLTGGTLVPVNGVDSPLFALEINPDKAREEFRSASKKNGGTGVKDIMDSMGLGMLAEQ-------------LGELKLGELLDTPPPGLDEAIAISKVMQFLESQEYSMFRRIVFDTAPTGHTLRLLSLPDFLDASIGKILKLKKKITSATSAIKSVFGQEQPQEDASDKLEQLRERMVKVRELFRDTESTEFVIVTIPTVMAISESSRLSASLKKESVPVKRLVVNQVMPPSASDCKFCAVKRKDQLRALEMIQGDPELRDLKLIQAPLVDVEIRGVPALRFL--GDTVWK
>CEPHdama
----------------------MAMLFSPTPHLA-RRFSLAAVHRGFSWCPASRTVYPRR-SWTGERHF-VVLQVRSVATPAGSVADFDEMLASTKRKYYMLGGKGGVGKTSCAASLAVRFANNGHPTLVVSTDPAHSLSDSFAQDLTGGTLVPVNGVDSPLFALEINPDKSREEFRSASQKTGGTGVKDFMDSMGLGMLAEQ-------------LGELKLGELLDTPPPGLDEAIAISKVMQFLESQEYSMFSRIIFDTAPTGHTLRLLSLPDFLDASIGKILKLKKKITSATSAIKSVFGQEEPRQDASDKLEQLRERMITVRELFHDTDSTEFVIVTIPTVMAIKESSRLSASLKKEGVPVKRLIVNQVLPPSASDCKFCAMKRKDQMRALEMIQSDEELRDLKLIQAPLVDVEIRGVPALRFM--SEIVWK
>CHILsemi
------------------------MFLSPTPHLA-RGLSLAVAYCGLSWHPASRTVYLRS-PCVRRSHF-VVSQVRSVATASEYVADFDEMVTSTKRKYYMLGGKGGVGKTSCAASLAVKFANNGHPTLVVSTDPAHSLSDSFAQDLTGGTLVPVNGVDSPLFALEINPDKAREEFRSASKKNGSTGVKDIMDSMGLGILAEQ-------------LGELKLGELLDTPPPGLDEAIAISKVMQFLESQEYSMFRRIVFDTAPTGHTLRLLSLPDFLDASIGKILKLKKKITSATSAIKSVFKQEQPQEDASDKLEQLRERMIKVRELFRDTESTEFVIVTIPTVMAISESSRLSAALKKESVPVKRLIVNQVIPPSASDCKFCAVKRKDQMRALEMIQSDPELRDLKLIQAPLVDVEIRGVPALRFL--GETVWK
>CHILtrap
------------------------MFLSPTPHLA-RGLSLAVAYCGLSWHPASRTVYLRS-PCVRRSHF-VVSQVRSVATASEYVADFDEMVTSTKRKYYMLGGKGGVGKTSCAASLAVKFANNGHPTLVVSTDPAHSLSDSFAQDLTGGTLVPVNGVDSPLFALEINPDKAREEFRSASKKNGSTGVKDIMDSMGLGILADQ-------------LGELKLGELLDTPPPGLDEAIAISKVMQFLESQEYSMFRRIVFDTAPTGHTLRLLSLPDFLDASIGKILKLKKKITSATSAIKSVFKQEQPQEDASDKLEQLRERMIKVRELFRDTESTEFVIVTIPTVMAISESSRLSAALKKESVPVKRLIVNQVLPPSASDCKFCAVKRKDQMRALEMIQSDPELRDLKLIQAPLVDVEIRGVPALRFL--GETVWK
>CORYacti
------------------------MLLSPAPHLA-RGLSLAVAYCGLSRHPASRIVYSRR-TCVRGRHF-AVSLVRSVATAAESVADFDEMVASTKRKYYMLGGKGGVGKTSCAASLAVKFANNGHPTLVVSTDPAHSLSDSFAQDLTGGTLVPVNGVDSPLFALEINPDKAREEFRSASKKSGGTGVKDIMDSMGLGMLAEQ-------------LGELKLGELLDTPPPGLDEAIAISKVMQFLESQEYSMFRRIVFDTAPTGHTLRLLSLPDFLDASIGKILKLKKKITSATSAIKSVFGQEQPQEDASDKLEQLRERMIKVRELFRDTESTEFVIVTIPTVMAISESSRLSASLKKESVPVKRLVVNQLLPPSASDCKFCAVKRKDQLRALEMIQGDPELRDLALIQAPLVDVEIRGVPALRFL--GEILWK
>CREMappe
------------------------MLLSPTPHLA-RRFALAAAHRGFYWYPASPAVYPRR-SCAGERRS-AVLQVRSVATPTESGIDFNEMLASTERKYYMLGGKGGVGKTSCAASLAVKFANNGHSTLVVSTDPAHSLSDSFAQDLTGGTLVPVNGVDSPLFALEINPDKAREEFRSASQKAGGTGVKDFIDSMGLGILSEQ-------------LGELKLGELLDTPPPGLDEAIAISKVMQFLESQEYGMFSRIVFDTAPTGHTLRLLSLPDFLDASIGKILKLKKKITSATSAIKSVFGQEEPRQDASDKLEQLRERMVKVRELFRDTDSTEFVIVTIPTVMAINESSRLSASLKKESVPVKRLIVNQVLPPSASDCKFCAVKRKDQMRALELIQSDPELKDLKLIQAPLVDVEIRGVPALRFM--SEIVWK
>CRYPlept
------------------------MLLSPTPHLA-RRLSLAVAYCGLSWHPASRTVFSRR-SCAHGRLF-VVSQVRSVATAAESVTDFDDMVASTKRKYYMLGGKGGVGKTSCAASLAVKFANNGHPTLVVSTDPAHSLSDSFAQDLTGGTLVPVSGVDSPLFALEINPDKAREEFRSASKRSGGTGVKDIMDSMGLGMLAEQ-------------LGELKLGELLDTPPPGLDEAIAISKVMQFLESQEYSMFRRIVFDTAPTGHTLRLLSLPDFLDASIGKILKLKKKITSATSAIKSVFGQEQPQEDASDKLEQLRERMVKVRELFRDAESTEFVIVTIPTVMAISESSRLSASLKKECVPVKRLVVNQVLPPSASDCKFCSVKRKDQMRALEMIESDPELKDLKLIQAPLVDVEIRGVPALRFL--GEIVWK
>CYMBensi
------------------------MLLSPTPYLA-RRFSFAAAHCGFYWCSASQTVYTRR-SCAGERRF-VVLQVRSVATPAGSVADFDEMLASTKRKYYMLGGKGGVGKTSCAASLAVKFANNGHPTLVVSTDPAHSLSDSFAQDLSGGTLVPVNGVDSPLFALEINPDKAREEFRSTSQKTGGTGVKDFMDSMGLGLLAEQ-------------IGELKLGELLDTPPPGLDEAIAISKVMQFLESQEYGMFSRIVFDTAPTGHTLRLLSLPDFLDASIGKILKLKKKITSATSAIKSVFGQEEPRQDASDKLEQLRERMIKVRELFHDTDSTEFVIVTIPTVMAISESSRLSASLKKESVPVKRLIVNQVLPPSTSDCKFCAMKRKDQMRALEMIQSDPELRDLKLIEAPLVDVEIRGVPALRFM--SEIVWK
>CYMBmann
------------------------MLLSPTPYLA-RRFSLAAAHRGFYWGSASQTVYTRR-SCAGERRF-VVLQVRSVATPAGSVADFDEMLASTKRKYYMLGGKGGVGKTSCAASLAVKFANNGHPTLVVSTDPAHSLSDSFAQDLSGGTLVPVNGVDSPLFALEINPAKAREEFRSTSQKTGGTGVKDFMDSMGLGLLAEQ-------------IGELKLGELLDTPPPGLDEAIAISKVMQFLESQEYGMFSRIVFDTAPTGHTLRLLSLPDFLDASIGKILKLKKKITSATSAIKSVFGQEEPRQDASDKLEQLRERMIKVRELFHDTDSTEFVIVTIPTVMAISESSRLSASLKKESVPVKRLIVNQVLPPSTSDCKFCAMKRKDQMRALEMIQSDPELRDLKLIEAPLVDVEIRGVPALRFM--SEIVWK
>CYPRbard
-----------------------MLFSSPTSHLALHRISLAAVHRHFSRCPASPVALSRR-PCVGERKFDVVLQVRSVATPAESVADFDEMIAGTKRKYYMLGGKGGVGKTSCAASLAVKFANNGHPTLIVSTDPAHSLSDSFAQDLTGGTLVPVTGVDSPLFALEINPEKSREEFRSASQRSGGTGVKDIMDSMGLGMLAEQ-------------LGELKLGELLDTPPPGLDEAIAISKVMQFLESQEYSMFSRIVFDTAPTGHTLRLLSLPDFLDASIGKILKLKKKISSATSAIKSVFRQEEPQQDASDKLEQLRERMVKVRELFRDTESTEFVIVTIPTVMAVSESSRLSSSLKKENVPVKRLIVNQVLPPSASDCKFCTMRRKDQMRALGMIQNDSELKVLKLIQAPLVDVEIRGVPALRFM--GDMVWK
>CYPRflav
-----------------------MLLSSPTSHLALRRISLAAVHRHFSRCPTSPVALSRR-PCVGERKYSVVLQVRSIATPAESVADFDEMIAGTKRKYYMLGGKGGVGKTSCAASLAVKFANNGHPTLVVSTDPAHSLSDSFAQDLTGGTLVPVTGVDSPLFALEINPEKSREEFRSASQRSGGTGVKDIMDSMGLGILAEQ-------------LGELKLGELLDTPPPGLDEAIAISKVMQFLESQEYSMFSRIVFDTAPTGHTLRLLSLPDFLDASIGKILKLKKKISSATSAIKSVFGQEEPRQDASDKLEQLRERMVKVRELFRDTESTEFVIVTIPTVMAVSESSRLSSSLKKENVPVKRLIVNQVLPPSASDCKFCTMRRKDQMRALEMIQNDSELKVLKLIQAPLVDVEIRGVPALRFM--GDMVWK
>DACThata
------------------------MLLSPAPHLA-RRLSLTAAHCSFTWYPSSRIVYPRR-SCAVGRHF-DALQVRSVAAAAESVADFDEMVASTKRKYYMLGGKGGVGKTSCAASLAVKFANNGHPTLVVSTDPAHSLSDSFAQDLTGGTLVPVNGVDSPLFALEINPDKAREEFRSASKKSGGTGVKDIMDSMGLGMLAEQ-------------LGELKLGELLDTPPPGLDEAIAISKVMQFLESQEYSIFRRIIFDTAPTGHTLRLLSLPDFLDASIGKILKLKQKITSATSAIKSVFGQEQQRDDSSDKLEQLRERMIKVRELFRDTDSTEFVIVTIPTVMAISESSRLSASLKKESVPVKRLIVNQVLPPSASDCKFCAVKRKDQMRALEMIQSDPELRDLKLFQAPLVDVEIRGVPALKFL--GDIVWK
>DENDchryso
------------------------MLLSPAPQFA-RRLSLAAAHRGFSMRPASQTVYPMR-SCASERRF-VVIQVRSVATPAGSVADFDEMLASTKRKYYMLGGKGGVGKTSCAASLAVKFANNGHPTLVVSTDPAHSLSDSFAQDLTGGTLIPVNGVDSPLFALEINPDKAREEFRSASQKTGGTGVKDFMDSMGLGMLADQ-------------LGELKLGELLDTPPPGLDEAIAISKVMQFLESQEYSMFSRIVFDTAPTGHTLRLLSLPDFLDASIGKILKLKKKITSATSAIKSVFGQEEPREDASDKLEQLRERMIKVRELFRDTESTEFVIVTIPTVMAINESSRLSASLKKESVPVKRLIVNQVLPPSASDCKFCAMKRKDQMRALEMIQSDPELRNLKLIQAPLVDVEIRGVPALRFM--SEIVWK
>DENDnobi
------------------------MLLSPAPQFA-RRLSLAAAHRGFSMRPASQTVYPMR-SCASERRF-VVIQVRSVATPAGSVADFDEMLTSTKRKYYMLGGKGGVGKTSCAASLAVKFANNGHPTLVVSTDPAHSLSDSFAQDLTGGTLIPVNGVDSPLFALEINPDKAREEFRTASQKTGGTGVKDFMDSMGLGILADQ-------------LGELKLGELLDTPPPGLDEAIAISKVLQFLESQEYSMFSRIVFDTAPTGHTLRLLSLPDFLDASIGKILKLKKKITSATSAIKSVFGQEEPREDASDKLEQLRERMIKVRELFRDTESTEFVIVTIPTVMAINESSRLSASLKKESVPVKRLIVNQVLPPSASDCKFCAMKRKDQMRALEMIQSDPELRNLKLIQAPLVDVEIRGVPALRFM--SEIVWK
>DIURorie
------------------------MLLSPTPHLG-RCLSLAAAYCGSPWHSASRTVYFRR-ACVKERRF-VASLVRSVATTAESVSDFDEMVASTKRKYYMLGGKGGVGKTSCAASLAVKFANNGHPTLVVSTDPAHSLSDSFAQDLTGGTLVPVIGVDSPLFALEINPDKAREEFRSASKKNGGTGVKDIMDSMGLGMIAEQ-------------LGELKLGELLDTPPPGLDEAIAISKVMQFLESQEYSMFRRIVFDTAPTGHTLRLLSLPDFLDASIGKILKLKKKITSATSAIKSVFGQEQPKEDASDKLEKLRERMIKVRELFRDTESTEFVIVTIPTVMAISESSRLSASLKKESVPVKRLVVNQVLPPSASDCKFCAAKRKDQLRALEMIQSDPELRDLKLIQAPLVDVEIRGVPALRFL--GETVWK
>DRAKelas
------------------------MFLSPSPQLA-RGLSLAVAYCGLSWHPASRTVYLRP-SCVRRSHF-VVSQVRSVCTASENVTDFDEMITSTKRKYYMLGGKGGVGKTSCAASLAVKFANNGHPTLVVSTDPAHSLSDSFAQDLTGGTLVPVNGVDSPLFALEINPDKAREEFRSASKKNGGTGVKDIMDSMGLGMIAEQ-------------LGELKLGELLDTPPPGLDEAIAISKVMQFLESQEYSMFRRIIFDTAPTGHTLRLLSLPDFLDASIGKILKLKKKITSATSAIKSVFGQEQPQEDASDKLEQLRERMVKVRELFRDSESTEFVIVTIPTVMAISESSRLSASLKKESVPVKRLVVNQVLPPSASDCKFCAVKRKDQMRALEMIQSDPELRDLKLIEAPLVDVEIRGVPALRFL--GDTVWK
>DRAKthyn
------------------------MFLSPSPQLA-RGLSLAVAYCGLSWHPASRTVYLRP-SCVRRSHF-VVSQVRSVCTTSENVTDFDEMITSTQRKYYMLGGKGGVGKTSCAASLAVKFANNGHPTLVVSTDPAHSLSDSFAQDLTGGTLVPVNGVDSPLFALEINPDKAREEFRSASKKNGGTGVKDIMDSMGLGMIAEQ-------------LGELKLGELLDTPPPGLDEAIAISKVMQFLESQEYSMFRRIIFDTAPTGHTLRLLSLPDFLDASIGKILKLKKKITSATSAIKSVFGQEQPQEDASDKLEQLRERMVKVRELFRDSESTEFVIVTIPTVMAISESSRLSASLKKESVPVKRLVVNQVLPPSASDCKFCAVKRKDQMRALEMIQSDPELRDLKLIEAPLVDVEIRGVPALRFL--GDTVWK
>EPIDfulg
------------------------MLLSPTPHLA-RRFAVAAAHRGFYWCPASQAVYPRR-SCAGERRF-VVLQVRSVATPAGSVADFNEMVASTQRKYYMLGGKGGVGKTSCAASLAVKFANNGHPTLVVSTDPAHSLSDSFAQDLTGGTLVPVAGVDSPLFALEINPDKAREEFRSASQKTGGTGVKDFMDSMGLGILADQ-------------LGELKLGELLDTPPPGLDEAIAISKVMQFLESQEYGMFSRIVFDTAPTGHTLRLLSLPDFLDASIGKILKLKKKITSATSAIKSVFGQEEPQQDASDKLEQLRERMIKVRELFRDTDSTEFVIVTIPTVMAISESSRLSASLKKESVPVKRLIVNQVLPQSASDCKFCAMKRKDQMRALEMIQSDPQLRDLKLIQAPLVDVEIRGVPALRFM--SEIVWK
>EPIDpuni
------------------------MLLSPTPHLA-RRFAVAAAHRGFYWCPASQAVYPRR-SCAGERRF-VVLQVRSVATPAGSVADFNEMVASTQRKYYMLGGKGGVGKTSCAASLAVKFANNGHPTLVVSTDPAHSLSDSFAQDLTGGTLVPVSGVDSPLFALEINPDKAREEFRSASQKTGGTGVKDFMDSMGLGMLADQ-------------LGELKLGELLDTPPPGLDEAIAISKVMQFLESQEYGMFSRIVFDTAPTGHTLRLLSLPDFLDASIGKILKLKKKITSATSAIKSVFGQEEPQQDASDKLEQLRERMIKVRELFRDTDSTEFVIVTIPTVMAISESSRLSASLKKESVPVKRLIVNQVLPQSASDCKFCAMKRKDQMRALEMIQSDPQLRDLKLIQAPLVDVEIRGVPALRFM--SEIVWK
>EPIPhell
----------------------MAMLLSPTPHLA-RRFSLAKVHRGISCCLTSRTVYPRR-SCAVERQF-VVLQVRSVATPAGSVADFDEMLASTKRKYYMLGGKGGVGKTSCAASLAVKFANNGHPTLVVSTDPAHSLSDSFAQDLTGGTLVPVNGVDSPLFALEINPEKSREEFRSASQKTGGTGVKDFMDSMGLGMLAEQ-------------LGELKLGELLDTPPPGLDEAIAISKVIQFLESQEYSMFSRIIFDTAPTGHTLRLLSLPDFLDASIGKILKLKKKITSATSAIKSVFGQEEPRQDASDKLEQLRERMIKVRELFRDTDSTEFVIVTIPTVMAINESSRLSASLKKEGVPVKRLIVNQVLPPSASDCKFCAMKRKDQMRSLEMIQSDAELRDLMLIQAPLVDVEIRGVPALRFM--SEIVWK
>EPIPpurp
----------------------MAMLLSPTPHLA-RRFSLAKVHRGISCCLTSRTVYPRR-SCAVERQF-VVLQVRSVATPAGSVADFDEMLASTKRKYYMLGGKGGVGKTSCAASLAVKFANNGHPTLVVSTDPAHSLSDSFAQDLTGGTLVPVNGVDSPLFALEINPEKSREEFRSASQKTGGTGVKDFMDSMGLGMLAEQ-------------LGELKLGELLDTPPPGLDEAIAISKVIQFLESQEYSMFSRIIFDTAPTGHTLRLLSLPDFLDASIGKILKLKKKITSATSAIKSVFGQEEPRLDASDKLEQLRERMIKVRELFRDTDSTEFVIVTIPTVMAINESSRLSASLKKEGVPVKRLIVNQVLPPSASDCKFCAMKRKDQMRSLEMIQSDAELRDLKLIQAPLVDVEIRGVPALRFM--SEIVWK
>ERYCcris
----------------------MAMLLSPTPHLA-RRFSLAAAHRGFYWRSAFRT---------------VVLQVRSVATPAGSVADFDEMLESTKRKYYMLGGKGGVGKTSCAASLAVKFANNGHPTLVVSTDPAHSLSDSFAQDLTGGTLVPVNGVDSPLFALEINPDKAREEFRSASQKTGGTGVKDFMDSMGLGLLAEQ-------------LGELKLGELLDTPPPGLDEAIAISKVMQFLESEEYGMFSRIVFDTAPTGHTLRLLSLPDFLDASIGKILRLKKKITSATSAIKSVFGQEEPRQDASDKLEQLRERMIKVRELFRDTDSTEFVIVTIPTVMAISESSRLSVSLKKEQVPVKRLIVNQVLPPSASDCKFCAMKRKDQMRALEMIESDPELRYLKLIQAPLVDVEIRGVPALRFM--SEIVWK
>ERYCpuss
MFKLTL---------------KMAMLLSPTPHLA-RSLSLAAAKRSFYWRSAFRN---------------AVLQVRSVATPAGSVADFDEMLESTKRKYYMLGGKGGVGKTSCAASLAVKFANNGHPTLVVSTDPAHSLSDSFAQDLTGGTLVPVNGVDSPLFALEINPDKAREEFRSASQKSGGTGVKDFMDSMGLGLLAEQ-------------LGELKLGELLDTPPPGLDEAIAISKVMQFLESEEYGMFSRIVFDTAPTGHTLRLLSLPDFLDASIGKILRLKKKITSATSAIKSVFGQEEPRQDASDKLEQLRERMIKVRELFRDTDSTEFVIVTIPTVMAISESSRLSVSLKKEQVPVKRLIVNQVLPPSASDCKFCAMKRKDQMRALEMIENDPELSYLKLIQAPLVDVEIRGVPALRFM--SEIVWK
>GALEfabe
------------------------MLLSPTPHLG-RLLSLAAVHRGSLLRPSFFTVCHRR-PLVGTRSFGVVIQVRSVAIPAESVADFEEMAAGTKRKYYMLGGKGGVGKTSCAASLAVKFANNGHSTLVVSTDPAHSLSDSFAQDLTGGTLVPVTGVDSPLFALEIDPEKSREEFRSASKKDGGTGVKDFMDSMGLGMLAEQ-------------LGELKLGELLDTPPPGLDEAIAISKVMQLLESQDYSMFSRIIFDTAPTGHTLRLLSLPDFLDASIGKILKLKKKIASATSAIKSVFGQQEQRQDASDKLEQLRERMVKVRELFRDTESTEFVIVTIPTIMAISESSRLSASLKKESVPVKRLIVNQVLPPSSSDCKFCAMKRKDQMRALEMIRSDTELMGLKLIQAPLVDVEIRGVPALRFM--GDIIWK
>GASTelat
------------------------MLLSSALCLA-RSLSLMAAHRGFSWCSASQALYPRR--------F-AVLKVRSVAIPARSVADFDEMLASTKRKYYLLGGKGGVGKTSCAASLAVKFANNGHPTLVVSTDPAHSLSDSFAQDLTGGALVPVDGVDSPLFALEINPDKAREEYRSTSKKAGGTGVKDFMDSMGLGILADQ-------------LGELKLGELLDTPPPGLDEAIAISKVMQFLESQEYSMFSRIVFDTAPTGHTLRLLSLPDFLDASIGKILKLKRKITSATSAIKSVFGQEEQQQDPSDKLEQLRERMLKVRELFRNADSTEFVIVTIPTVMAINESSRLSASLKKEFVPVKKLIVNQVLPPSTSDCKFCALKRKDQQRAVEIIQSDPELMDLKLIQAPLVDAEIRGVPALKFL--GDILWK
>GOODfuma
MVSHILSV-------PAVRP-KLAMLLSQTPHFA-RRLSLAVAHCSLSRYSASQTVFPRR-SSSRGRHF-VVLQVRSVTTTAESVTDFDEMVASTKRKYYMLGGKGGVGKTSCAASLAVKFANNGHPTLVVSTDPAHSLSDSFAQDLTGGTLVPVNGVDSPLFALEINPDKAREEFRSASKKNGGTGVKDIMDSMGLGMLAEQ-------------LGELKLGELLDTPPPGLDEAIAISKVMQFLESQEYSMFRRIVFDTAPTGHTLRLLSLPDFLDASIGKILKLKQKITSATSAIKSVFGQEQPRENASDKLEQLRERMIKVRELFRDTEATEFVIVTIPTVMAISESSRLSASLKKESVPVKRLIVNQVLPPSASDCKFCAVKRKDQMRALEMIQSDPELRYLKLLQASLVDVEIRGVPALRFF--GETVWK
>GOODpube
------------------------MLLSPTPHLA-RRLSLAVAHCGLSRYSASRTVYPRR-SSSRGRRF-VVLQVRSVATTAESVTDFDEMVASTKRKYYMLGGKGGVGKTSCAASLAVKFANNGHPTLVVSTDPAHSLSDSFAQDLTGGTLVPVSGVDSPLFALEINPDKAREEFRSASKKNGGTGVKDIMDSMGLGMLAEQ-------------LGELKLGELLDTPPPGLDEAIAISKVMQFLESQEYSMFRRIVFDTAPTGHTLRLLSLPDFLDASIGKILKLKQKITSATSAIKSVFGQEQPRENASDKLEQLRERMIKVRELFRDTEATEFVIVTIPTVMAISESSRLSASLKKESVPVKRLIVNQVLPPSASDCKFCAVKRKDQMRALEMIQSDPELRHLKLIQALLVDVEIRGVPALRFF--GETVWK
>GYMNdens
------------------------MLLSPTPHLA-RRLSLTAVHCSFSWYPSSRIVYPRQ-SCALGRHF-DALQVRSVAAAAESVADFDEMVASTKRKYYMLGGKGGVGKTSCAASLAVKFANNGHPTLVVSTDPAHSLSDSFAQDLTGGTLVPVNGVDSPLFALEINPDKAREEFRSASKKSGGTGVKDIMDSMGLGMLAEQ-------------LGELKLGELLDTPPPGLDEAIAISKVMQFLESQEYSIFRRIVFDTAPTGHTLRLLSLPDFLDASIGKILKLKQKIASATSAIKSVFGQEQQRDDSSDKLEQLRERMIKVRELFRDTESTEFVIVTIPTVMAISESSRLSASLKKESVPVKRLIVNQVLPPSASDCKFCAVKRKDQMRALEMIQSDPELRDLKLFQAPLVDVEIRGVPALKFL--GDIVWK
>GYMNodor
------------------------MLLSPTPHLA-RRLSLTAAHCSFSWYPSSRIVYPRR-SCALGRHF-DALQVRSVAAAVESVANFDEMVASTKRKYYMLGGKGGVGKTSCAASLAVKFANNGHPTLVVSTDPAHSLSDSFAQDLTGGTLVPVNGVDSPLFALEINPDKAREEFRSASKKSGGTGVKDIMDSMGLGMLAEQ-------------LGELKLGELLDTPPPGLDEAIAISKVMQFLESQEYSIFRRIVFDTAPTGHTLRLLSLPDFLDASIGKILKLKQKIASATSAIKSVFGQEQQRDDSSDKLEQLRERMIKVRELFRDTESTEFVIVTIPTVMAISESSRLSASLKKESVPVKRLIVNQVLPPSASDCKFCAVKRKDQMRALEMIQSDPELRDLKLFQAPLVDVEIRGVPALKFL--GDIVWK
>HABElong
------------------------MLLSPTPHLA-RRLSLTAAHYSFSWHPSFWTVYPRR-SCALGRHF-HVLQVRSVVAVSESVADFDEMVASSKRKYYMLGGKGGVGKTSCAASLAVKFANNGHPTLVVSTDPAHSLSDSFAQDLTGGTLVPVNGVDSPLFALEINPDKAREEFRSASKKSGGTGVKDIMDSMGLGMLAEQ-------------LGELKLGELLDTPPPGLDEAIAISKVMQFLESQEYSMFRRIVFDTAPTGHTLRLLSLPDFLDASIGKILKLKQKITSATSAIKSVFGQEQLQEDSSNKLEQLRERMIKVRELFRDTGSTEFVIVTIPTVMAISESSRLSASLKKECVPVKRLIVNQILPPSASDCKFCAVKRKDQMRALEMIQSDPELRNLKLFQAPLVDVEIRGVPALKFM--GDIVWK
>HABEpant
------------------------MLLSPTPHLA-RRLSLTAAHYSFSWHPSFWTVYPRR-SCALGRHF-HVLQVRSVVAVSESVADFDEMVASSKRKYYMLGGKGGVGKTSCAASLAVKFANNGHPTLVVSTDPAHSLSDSFAQDLTGGTLVPVNGVDSPLFALEINPDKAREEFRSASKKSGGTGVKDIMDSMGLGMLAEQ-------------LGELKLGELLDTPPPGLDEAIAISKVMQFLESQEYSMFRRIVFDTAPTGHTLRLLSLPDFLDASIGKILKLKQKITSATSAIKSVFGQEQLQEDSSNKLEQLRERMIKVRELFRDTGSTEFVIVTIPTVMAISESSRLSASLKKECVPVKRLIVNQILPPSASDCKFCAVKRKDQMRALEMIQSDPELRNLKLFQAPLVDVEIRGVPALKFM--GDIVWK
>HAEMdisc
------------------------MLLSPTPHLA-RRLSLAVAHCGLSRCSASRIVYPQQ-SSSRGRHF-VVLQVRSVATTAESVADFDEMVASTKRKYYMLGGKGGVGKTSCAASLAVKFANNGHPTLVVSTDPAHSLSDSFAQDLTGGTLVPVNGVDSPLFALEINPDKAREEFRSASQKNGGTGVKDIMDSMGLGILAEQ-------------LGELKLGELLDTPPPGLDEAIAISKVMQFLESQEYSIFRRIIFDTAPTGHTLRLLSLPDFLDASIGKILKLKQKIKSATSAIKSVFGQEQSRDNASDKLEQLRERMIKVRELFRDTEATEFVIVTIPTVMAISESSRLSASLKKESVPVKRLIVNQVLPPSASDCKFCAMKRKDQMRALEMIHSDPELRHLKLLQASLVDVEIRGVPALRFF--GETVWK
>HEMIforr
------------------------------------------------------------------------------------------MVASTKRKYYMLGGKGGVGKTSCAASLAVKFANNGHPTLVVSTDPAHSLSDSFAQDLTGGTLVPVNGVDSPLFALEINPDKAREEFRSASKKSGGTGVKDIMDSMGLGMLAEQ-------------LGELKLGELLDTPPPGLDEAIAISKVMQFLESQEYSIFRRIVFDTAPTGHTLRLLSLPDFLDASIGKILKLKQKITSATSAIKSVFGQEQPREDSSDKLEQLRERMIKVRELFRDTESTEFVIVTIPTVMAISESSRLSASLKKESVPVKRLIVNQVLPPSASDCKFCAVKRKDQMRALEMIQSDPELRDLKLFQAPLVDVEIRGVPALKFL--GDIVWK
>HYPOheme
------------------------MLLSPSPHLA-RSLSLAAASRRLSALASPLAASLRR-LSVGERRFAVSFQVRCIATPAETVAGFDEMAAGVQRKYYMLGGKGGVGKTSCAASLAVKFANHGHPTIVVSTDPAHSLSDSFAQDLSGGALVPVDGVDSPLFALEINPEKAREEFRSASQRNGGTGVKDFMDSMGLGMLVEQ-------------LGELKLGELLDTPPPGLDEAIAISKVMQFVEAQEYNMFSRIVFDTAPTGHTLRLLSLPDFLDASIGKIMKLKKKLSSATSAIKSVFGQEETQPDASDKLEQLRERMVKVRELFRDTESTEFIIVTIPTVMAVSESSRLCASLKKESVPVRRLVVNQVLPPSASDCKFCAMKRKDQTRALDMIQHDPELMNLKSIQSPLVDVEIRGVPALRFM--GEMVWK
>LANAlana
------------------------MLLSPSPHLA-RRLSLAASRR-FSPFPASLGASSRRWPSIGETRVAVSIRVRCIATPAEAVVGFDEMTAGTQRKYYMLGGKGGVGKTSCAASLAVKFANNGHPTIVVSTDPAHSLSDSFAQDLSGGTLVPVDGLDSPLFALEINPEKAREEFRSASQKNGGTGVKDFVDSMGLGMLAEQ-------------LGELKLGELLDTPPPGLDEAIAISKVMQFVEGQEYNMFSRIVFDTAPTGHTLRLLSLPDFLDASIGKILKLKKKLSSATSAIKSVFGQEEQRPDASDKLEQLRERMVKVRELFRDTESTEFIIVAIPTVMAVSESSRLCASLKKENVPVRRLIVNQVLPPSASDCKFCAMKRKDQMRALDMIQNDSELKSLKSIRAPLVDVEIRGVPALRFM--GEMVWK
>LECAnigr
------------------------MLLSPTPHVA-RLLSLAAAHRGSLLCPPFFTAYHRR-PLVGTRSFGVVLQVRSVATPAESVADFKEMAAGTKRKYYMLGGKGGVGKTSCAASLAVKFANNGHPTLVVSTDPAHSLSDSFAQDLTGGTLVPVTGVDSPLFALEINPEKSREEFRSASQKTGGTGVKDFMDSMGLGMLADQAPRQSVGVQVFIYLGELKLGELLDTPPPGLDEAIAISKVMQFLESQDYSMFNRIIFDTAPTGHTLRLLSLPDFLDASIGKILKLKKKIASATSVIKSVFGQEEQQPNASDKLELLRERMLKVRELFRDTESTEFVIVTIPTVMAISESSRLSASLKKENVPVKRLIVNQVLPPSGSDCKFCAMKRKDQMRALEMIHCDPELMGLKLIQAPLVDVEIRGVPALRFM--GDMIWR
>LIMOabor
----------------------MAMLLSPTIHLT-RRFSLAAVHRGFSWCPASRTVYLRR-SCAGERQF-VVLKVRSVATPAGSVADFDEMLAGTKRKYYMLGGKGGVGKTSCAASLAVKFANNGHPTLVVSTDPAHSLSDSFAQDLTGGTLVPVNGVDSPLFALEINPEKSREEFRSASQRTGGTGVKDFMDSMGLGILAEQ-------------LGELKLGELLDTPPPGLDEAIAISKVMQFLESQEYSMFSRIVFDTAPTGHTLRLLSLPDFLDASIGKILKLKKKITSATSAIKSVFGQEEPRQDASDKLEQLRERMIKVRELFHDTDSTEFVIVTIPTVMAINESSRLSASLKKEGVPVKRLIVNQVLPPSASDCKFCAMKRKDQMRALEMIQSDAELVDLKLIQAPLVDVEIRGVPALRFM--SEIVWK
>MASDpict
-----------------------------------------------------------------------------------------------------------------------------------------------------------------------------------------------MDSMGLGILAEQ-------------LGELKLGELLDTPPPGLDEAIAISKVMQFLESPEYDMFSRIVFDTAPTGHTLRLLSLPDFLDASIGKILKLKKKITSATSAIKSVFGQEDSHKDASDKLEQLRERMIKVRELFHDTDSTEFVIVTIPTVMAISESSRLFASLKKENVPVKRLIVNQVLPPSSSDCKFCAMKRKDQMRALEMIQSDPELRDLKLIQAPLVDVEIRGVPALRFM--SEIVWK
>MEXIxero
-----------------------MLLSSPTPHLALRRISLAAVYRHFSWCPASPAALPRW-PSVGKRKF-GVLQVRSVATPAESVADFDEMIADTKRKYYMLGGKGGVGKTSCAASLAVKFANNGHPTLVVSTDPAHSLSDSFAQDLTGGTLVPVTGVDCPLFALEINPEKSREEFRSASQRSGGTGVKDFMDSMGLGMLAEQ-------------LGELKLGELLDTPPPGLDEAIAISKVMQFLESQEYSMFSRIVFDTAPTGHTLRLLSLPDFLDASIGKILKLKQKISSATSAIKSVFGQQEPQQDASDKLEQLRERMVKVRELFRDAESTEFVIVTIPTVMAISESSRLSSSLRKETVPVKRLVVNQVLPPSASDCKFCTMKRKDQMRALEMIQNDPELKVLKLIQAPLVDVEIRGVPALRFM--GDMVWK
>MICRparv
------------------------MLLSPTPHLA-RRISLAVAYCGLSCYPVSRTVYPRR-LCPRGGHF-VVSQVRSVATAAESVADFDEMITSTNRKYYMLGGKGGVGKTSCAASLAVKFANNGHPTLVVSTDPAHSLSDSFAQDLTGGTLVPVNGVDSPLFALEINPDKAREEFRSASKQSGGTGVKDIMDSMGLGMLAEQ-------------LGELKLGELLDTPPPGLDEAIAISKVMQFLESQEYSMFRRIVFDTAPTGHTLRLLSLPSFLDASIGKILKLKKKITSATSAIKSVFGQEKPQEDASDKLEQLRERMIKVGELFRDTESTEFVIVTIPTVMAISESSRLSASLKKESVPVKRLVVNQVLPPSASDCKFCAVKRKDQSRALDMIQSDPELRDLKLIQAPLVDVEIRGVPALRFL--GEIVWK
>MOLIcapi
------------------------MLLSPSPHLA-RGLSLAAASRRFSVIGSPLATSRRR-LCVGERRLAVSFQVRCIATPAEAVAGFDEMAADIQRKYYMLGGKGGVGKTSCAASLAVKFANHGHPTIVVSTDPAHSLSDSFAQDLTGGTLVPVDGVDSPLFALEINPEKAREEFRSASQKSGGTGVKDFMDGMGLGMLVEQ-------------LGELKLGELLDTPPPGLDEAIAISKVMQFVEAQEYNMFSRIVFDTAPTGHTLRLLSLPDFLDASIGKILKLKQKLSSATSAIKSVFGK-EVQPDASDKLEQLRERMAKVRELFRDTESTEFIIVTIPTVMAVSESSRLCASLKKESVPVRRLVVNQVLPPSASDCKFCAMKRKDQTRALDMIQHDPELMNLKSIQMPLVDVEIRGVPALRFM--GEMVWK
>NEUWmali
------------------------------------------------------------------------------------------MVASTKRKYYMLGGKGGVGKTSCAAALAVKFANYGHPTIVVSTDPAHSLSDSFAQDLTGGTLVPVDGVDSPLFALEINPDKAREEFRSASQKSGGTGVKDFMDSMGLGMLAEQ-------------LGELKLGELLDTPPPGLDEAIAISKVMQFVESQEYSVFSRIVFDTAPTGHTLRLLSLPDFLDASIGKILKLKRKIASATSAIKSVFGQEEPRQDASDKLEQLRERMVKVRELFHDTESTEFIIVTIPTVMAVSESSRLCASLKKENVPVKRLIVNQVLPPSTSDCKFCAMKRKDQMRALDMIQSDPELLVLKLIQAPLVDVEIRGVPALRFM--GEMVWK
>NEUWzoll
------------------------MLLSPASHLA-RRVPLVAAWSNF---------YHRR-SCVSKRSFLVLLQVRSVATPAESVADFEEMVASTKRKYYMLGGKGGVGKTSCAAALAVKFANYGHPTIVVSTDPAHSLSDSFAQDLTGGTLVPVDGVDSPLFALEINPDKAREEFRSASQKSGGTGVKDFMDSMGLGMLAEQ-------------LGELKLGELLDTPPPGLDEAIAISKVMQFVESQEYSMFSRIVFDTAPTGHTLRLLSLPDFLDASIGKILKLKRKIASATSAIKSVFGQEEPRQDASDKLEQLRERMVKVRELFHDTESTEFIIVTIPTVMAVSESSRLCASLKKENVPVKRLIVNQVLPPSTSNCKFCAMKRKDQMRALDMIQSDPELLVLKLIQAPLVDVEIRGVPALRFM--GEMVWK
>OECEmacu
------------------------MLLSPTPYLA-RRFSLAAAHRGFYWRSAARTVYTRR-SCTGKQPF-VVLQVRSVATHAGSVADFDEMLVSSKRKYYMLGGKGGVGKTSCAASLAVKFANNGHPTLVVSTDPAHSLSDSFAQDLTGGTLVPVNGVDSPLFALEINPDKAREEFRSASQRTGGTGVKDFMDSMGLGLLAEQ-------------LGELKLGELLDTPPPGLDEAIAISKVMQFLESEEYGMFSRIVFDTAPTGHTLRLLSLPDFLDASIGKILKLKKKITSATSAIKSVFGQEEPQQDASDKLELLRERMIKVRELFRDTDSTEFVIVTIPTVMAISESSRLSASLKKEQVPVKRLIVNQVLPPSASDCKFCAMKRKDQMRALEMIQSDSELRDLKLIQAPLVDVEIRGVPALRFL--SEVVWK
>OPHRgarg
------------------------MLLSPTPHLA-RRLSLTAAHCRFTW-------FSRR-SSALGRHF-NALQVRSIAAAAESVADFDEMAASTKRKYYMLGGKGGVGKTSCAASLAVKFANNGHPTLVVSTDPAHSLSDSFAQDLTGGTLVPVNGVDSPLFALEINPDKAREEFRSASKKSGGTGVKDIMDSMGLGMLAEQ-------------LGELKLGELLDTPPPGLDEAIAISKVMQFLESQEYSIFRRIVFDTAPTGHTLRLLSLPDFLDASIGKILKLKQKITSATSAIKSVFRQEQPQEDSSDKLEQLRERMIKVRELFRDTESTEFVIVTIPTVMAISESSRLSASLKKESVPVKRLIVNQVLPQSASDCKFCAVKRKDQLRALEMIQSDPELKDLKLFQAPLVDVEIRGVPALKFL--GDIVWK
>OPHRsphe
------------------------MLLSPTPHLA-RRLSLTAAHCSFSW-------FSRR-SSALGRHF-NALQVRSIAAAAESVADFDEMAASTKRKYYMLGGKGGVGKTSCAASLAVKFANNGHPTLVVSTDPAHSLSDSFAQDLTGGTLVPVNGVDSPLFALEINPDKAREEFRSASKKSGGTGVKDIMDSMGLGMLAEQ-------------LGELKLGELLDTPPPGLDEAIAISKVMQFLESQEYSIFRRIVFDTAPTGHTLRLLSLPDFLDASIGKILKLKQKITSATSAIKSVFRQEQPQEDSSDKLEQLRERMIKVRELFRDTESTEFVIVTIPTVMAISESSRLSASLKKESVPVKRLIVNQVLPQSASDCKFCAVKRKDQLRALEMIQSDPELKDLKLFQAPLVDVEIRGVPALKFL--GDIVWK
>ORCHital
------------------------MLLSPTPHLA-RRLSLTAAHCRFSWCPSFRIVYPRR-SSALGSHF-DALQVRSVAVAAESVADFDEMVASTKRKYYMLGGKGGVGKTSCAASLAVKFANNGHPTLVVSTDPAHSLSDSFAQDLTGGTLVPVNGVDSPLFALEINPDKAREEFRSASKKSGGTGVKDIMDSMGLGMLAEQ-------------LGELKLGELLDTPPPGLDEAIAISKVMQFLESQEYSIFRRIVFDTAPTGHTLRLLSLPDFLDASIGKILKLKQKITSATSAIKSVFGQEQPREDSSDKLEQLRERMIKVRELFRDTESTEFVIVTIPTVMAISESSRLSASLKKESVPVKRLIVNQVLPQSASDCKFCAVKRKDQMRALEMIQNDPELRDLKLFQAPLVDVEIRGVPALKFL--GDIVWK
>PAPHconc
-----------------------MLLYSPTPHLALRRISLAAVHRCFSRCPVSPAALPRR-PSVCERKFGVVLQVRSVATPAESVADFDEMIAGTKRKYYMLGGKGGVGKTSCAASLAVKFANNGHPTLVVSTDPAHSLSDSFAQDLTGGTLVPVTGVDCPLFALEINPEKSREEFRSASQRSGGTGVKDFMDSMGLGMLAEQ-------------LGELKLGELLDTPPPGLDEAIAISKVMQFLESQEYSMFSRIVFDTAPTGHTLRLLSLPDFLDASIGKILKLKKKISSATSAIKSVFGQEEPRHEASDKLEQLRERMVKVRELFRDAESTEFVVVTIPTVMAISESSRLSSSLRKENVPVKRLVVNQVLPPSASDCKFCTVKRKDQMRALEMIQNDPELKALKLIQAPLVDVEIRGVPALRFM--GDMVWK
>PAPHhirs
-----------------------MLLSSPTPHLALRRISLAAVHRRFSRCPASPAVLPRR-PSFCERKFGVVLQVRSVATPAESVADFDEMIAGTKRKYYMLGGKGGVGKTSCAASLAVKFANNGHPTLVVSTDPAHSLSDSFAQDLTGGTLVPVTGVDCPLFALEINPEKSREEFRSASQRSGGTGVKDFMDSMGLGMLAEQ-------------LGELKLGELLDTPPPGLDEAIAISKVMQFLESQQYSMFSRIVFDTAPTGHTLRLLSLPDFLDASIGKILKLKKKITSATSAIKSVFGQEEPRQEASDKLEQLRERMVKVRELFRDAESTEFVVVTIPTVMAISESSRLSSSLRKENVPVKRLVVNQVLPPSASDCKFCTVKRKDQMRALEMIQNDPELKALKVIQAPLVDVEIRGVPALRFM--GDMVWK
>PHAIflav
----------------------MAMLLSPAPHLT-RRLSLAAAHRALSWCPASQTVYPRR-SCAGERRF-VVLQVRSVATPAGSVADFDEMLASTKRKYYMLGGKGGVGKTSCAASLAVKFANNGHPTLVVSTDPAHSLSDSFAQDLTGGTLVPVNGVDSPLFALEINPDKAREEFRSASKKTGGTGVKDFMDSMGLGMLAEQ-------------LGELKLGELLDTPPPGLDEAIAISKVMQFLESQEYGMFSRIIFDTAPTGHTLRLLSLPDFLDASIGKILKLKKKITSATSAIKSVFGQEESRQDASDKLEQLRERMLKVRELFRDTDSTEFVIVTIPTVMAINESSRLSASLKKESVPVKRLIVNQVLPPSASDCKFCAMKRKDQMRALEMIQSDPELRDLKLIQAPLVDVEIRGVPALRFM--SEIVWK
>PHAItank
----------------------MAMLLSPAPHLA-RRLSLAAAHRTLSWCPASQTVYPQR-SCAGERRF-VVLQVRSVATPAGSVTDFDEMLASTKRKYYMLGGKGGVGKTSCAASLAVKFANNGHPTLVVSTDPAHSLSDSFAQDLTGGTLVPVNGVDSPLFALEINPDKAREEFRSASQKTGGTGVKDFMDSMGLGMLAEQ-------------LGELKLGELLDTPPPGLDEAIAISKVMQFLESQEFGMFSRIVFDTAPTGHTLRLLSLPDFLDASIGKILKLKKKITSATSAIKSVFGQEESRQDASDKLEQLRERMMKVRELFRDTDSTEFVIVTIPTVMAISESSRLSASLKKESVPVKRLIVNQLLPPSASDCKFCAMKRKDQMRALEMIQSDPELRDLKLIQAPLVDVEIRGVPALRFM--SEIVWK
>PHALcorn
------------------------MLLSPTPRLA-CRLPLAAAHRGFYSRPASQTVHLRQ-SCGGERRF-AVLQVRSVANPAGSVADFDEMLTSAKRKYYMLGGKGGVGKTSCAASLAVKFANNGHPTLVVSTDPAHSLSDSFAQDLTGGTLVPVSGVDSPLFALEINPDKAREEFRSASQRTGGTGVKDFMDSMGLGILAEQ-------------LGELKLGELLDTPPPGLDEAIAISKVMQFLESQEYGMFSRIVFDTAPTGHTLRLLSLPDFLDASIGKILKLKKKITAATSAIKAVFGQEEPRQDASDKLEQLRERMIKVRELFRDTDATEFVIVTIPTVMAISESSRLSASLKKESVPLKRLIVNQVLPPSASDCKFCAMKRKDQKRALELIESDPELRDLKLIQAPLVDVEIRGVPALRFL--GEIVWK
>PHALmode
------------------------MLLSPTPRLA-CRLPLAAAHRGFYSRPASQTVHLRQ-SCGGERRF-AVLQVRSVATPAGSVADFDEMLASAKRKYYMLGGKGGVGKTSCAASLAVKFANNGHPTLVVSTDPAHSLSDSFAQDLTGGTLVPVSGVDSPLFALEVNPDTAREEFRSASQRTGGTGVKDFMDSMGLGILAEQ-------------LGELKLGELLDTPPPGLDEAIAISKVMQFLESQEYGMFSRIVFDTAPTGHTLRLLSLPDFLDASIGKILKLKKKITAATSAIKSVFGQEE-RQDASDKLEQLRERMIKVRELFRDTDSTEFVIVTIPTVMAISESSRLSASLKKESVPVKRLIVNQVLPPSASDCKFCAMKRKDQKRALEMIESDPELRDLKLIQAPLVDVEIRGVPALRFL--GEIVWK
>PHRAlind
-----------------------MLLSSPTPHLALRRISLAAVHRHFLRCPISPAALPRR-PSVGERMFGVVLQVRSVATPAESVAEFDEMIAGTKRKYYMLGGKGGVGKTSCAASLAVKFANNGHPTLVVSTDPAHSLSDSFAQDLTGGTLVPVSGVDCPLFALEINPEKSREEFRSASQRSGGTGVKDFMDSMGLGMLAEQ-------------LGELKLGELLDTPPPGLDEAIAISKVMQFLESQEYNMFSRIVFDTAPTGHTLRLLSLPDFLDASIGKILKLKKKISSATSAIKSVFGQEEPRQDASDKLEQLRERMVKVRELFRDAESTEFVIVTIPTVMAISESSRLSSSLRKENVPVKRLVVNQVLPPSASDCKFCTMKRKDQMRALEMIQNDPELKVLKLTQAPLVDVEIRGVPALRFM--GDMVWK
>PLATclav
------------------------MLLSPTPHLA-RRLSLTVAHCSFSLYPSSWIVYPRR-SRALGRHF-DAFQVRSVAAAAESVTDFDEMVASTKRKYYMLGGKGGVGKTSCAASLAVKFANNGHPTLVVSTDPAHSLSDSFAQDLTGGTLVPVNGVDSPLFALEINPDKAREEFRSASKKSGGTGVKDIMDSMGLGMLAEQ-------------LGELKLGELLDTPPPGLDEAIAISKVMQFLESQEYSMFRRIVFDTAPTGHTLRLLSLPDFLDASIGKILKLKQKITSATSAIKSVFGQDQQRDDSSDKLEQLRERMIKVRELFRDTESTEFVIVTIPTVMAISESSRLCASLKKESVPVKRLIVNQVLPPSASDCKFCAVKRKDQMRALEMIQSDPELRDLKLFQAPLVDVEIRGVPALKFL--GDIVWK
>PTERcurt
------------------------MMLSPTSHLA-RRLSLAVAHRGLSRYPASRTVYPQR-SCSRGRRF-VVLQVRSVATTAESVTDFDEMVASTKRKYYMLGGKGGVGKTSCAASLAVKFANNGHPTLVVSTDPAHSLSDSFAQDLTGGTLVPVSGVDSPLFALEINPDKAREEFRSASQKSGGTGVKDIMDSMGLGMLAEQ-------------LGELKLGELLDSPPPGLDEAIAISKVMQFLESQEYIMFRRIVFDTAPTGHTLRLLSLPDFLDASIGKILKLKQKITSATSAIKSVFGREQPPENASDKLEQLRERMIKVRELFRDTESTEFVIVTIPTVMAISESSRLSASLKKERVPVKRLIVNQLLPPSASDCKFCAVKRKDQMRALEMIQSDRELGDLKLIQAPLVDVEIRGVPALRFL--GEILWK
>RIMAelli
------------------------MFLSPTPHLA-RGLSLAVAYCGLSRHPASRTVYPRR-SCAYGRHF-VVSQVRSVATASESVADFDEMVTSTKRKYYMLGGKGGVGKTSCAASLAVKFANNGHPTLVVSTDPAHSLSDSFAQDLTGGTLVPVNGVDSPLFALEINPDKAREEFRSASKKSGGTGVKDIMDSMGLGMLAEQ-------------LGELKLGELLDTPPPGLDEAIAISKVMQFLESQEYSMFRRIIFDTAPTGHTLRLLSLPDFLDASIGKILKLKKKITSATSAIKSVFGQEQPQEYASDKLEQLRERMVKVRELFRDTESTEFVIVTIPTVMAISESSRLSASLKKESVPVKRLVVNQVLPPSVSDCKFCAVKRKDQMRALEIIRSDPELRDLKLIQAPLVDVEIRGVPALRFL--GEIVWK
>SELEaequ
M----EQQREPHSVGRRSCSKLVMMLSSPTPRLALRRISLAAVHRHFSRCPVSPAALPRR-PCFGESKFGVVLQVRSVATPAESVADFDEMIAGTKRKYYMLGGKGGVGKTSCAASLAVKFANNGHPTLVVSTDPAHSLSDSFAQDLTGGTLVPVTGVDSPLFALEINPEKSREEFRSSSQRSGGTGVKDFMDSMGLGMLAEQ-------------LGELKLGELLDTPPPGLDEAIAISKVMQFLESQEYSMFSRIVFDTAPTGHTLRLLSLPDFLDASIGKILKLKKKISSATSAIRSVFGQEEPGQDASDKLEQLRERMVKVRELFRDTESTEFVIVTIPTVMAVSESSRLSSSLRKENVPVKRLVVNQVLPPSVSDCKFCTMKRKDQMRALEIMQNDPELQVLKLIQAPLVDVEIRGVPALRFM--GDVVWK
>SERAvome
------------------------MLLSPTPHLA-RRLSLTAAHCSFSWYPSSRILYPRR-S--FGHHF-DALQVRSVAAAAESVSDFDEMVASTKRKYYMLGGKGGVGKTSCAASLAVKFANNGHPTLVVSTDPAHSLSDSFAQDLTGGTLVPVNGVDSPLFALEINPDKAREEFRSASKKSGGTGVKDIMDSMGLGMLAEQ-------------LGELKLGELLDTPPPGLDEAIAISKVMQFLESQEYSIFRRIVFDTAPTGHTLRLLSLPDFLDASIGKILKLKQKITSATSAIKSVFGQEQPREDSSDKLEQLRERMIKVRELFRDTESTEFVIVTIPTVMAISESSRLSASLKKESVPVKRLIVNQVLPPSASDCKFCAVKRKDQLRALEMIQNDAELKDLKLFQAPLVDVEIRGVPALKFLEIGRASCR
>THELangu
------------------------MFVSPTPHLA-RGLSLAVAYCGLSWQPASRAVYPCR-PCARGRHF-VVSQVRSVAIASDSVADFDEMVTSTKRKYYMLGGKGGVGKTSCAASLAVKFANNGHPTLVVSTDPAHSLSDSFAQDLTGGTLVPVNGVDSPLFALEINPDKAREEFRSASKKSGGTGVKDIMDSMGLGMIAEQ-------------LGELKLGELLDTPPPGLDEAIAISKVMQFLESQEYSMFKRIVFDTAPTGHTLRLLSLPDFLDASIGKILKLKKKITSATSAIKSVFGQEQPQEDASDKLEQLRERMIKVRELFRDTESTEFVIVTIPTVMAISESSRLSASLKKESVPVKRLVVNQVLPPSASDCKFCAVKRKDQMRALEMIQSDPELRDLKQIQAPLVDVEIRGVPALKFL--GEIVWK
>VANIplan
------------------------MLLSPTPHLG-RLFSLAAAHRGSSMCPPFLALYRRQ-PCVDKRSFGVVVQVRSVAIPAESVADFEEMAASTKRKYYMLGGKGGVGKTSCAASLAVKFANNGHPTLVVSTDPAHSLSDSFAQDLTGGTLVPVIGVDSPLFALEINPEKSREEFRSASKKSGVTGVKDFMDSMGLGLLAEQ-------------LGELKLGELLDTPPPGLDEAIAISKVMQFLESEDYSIFTRIIFDTAPTGHTLRLLSLPDFLDASIGKILKLKKKIASATLAIKSVFGQEEQGEGASDKLEQLRERMVKVRELFRDTESTEFVIVTIPTVMAISESSRLSSSLKKESVPVKRLIVNQVLPPSASDCKFCAMKRKDQIRALEMIYNDPELMGLKVIQAPLVDVEIRGVPALRFL--GDILWK
>VANIshen
------------------------MLLSPTPHMG-RLLSVAAAHRGSSMCPPFLALYRRR-PCVDRRSFGVVVQVRSVAIPAESVADFEEMAAGTKRKYYMLGGKGGVGKTSCAASLAVKFANNGHPTLVVSTDPAHSLSDSFAQDLTGGTLVPVIGVDSPLFALEINPEKSREEFRSASKKSGVTGVKDFMDIMGLGLLAEQ-------------LGELKLGELLDTPPPGLDEAIAISKVMQFLESEDYSIFTRIIFDTAPTGHTLRLLSLPNFLDASIGKILKLKKKIASATSAIKSVFGQEE-QEDASDKLEQLRERMVKVRELFRDTECTEFVIVTIPTVMAISESSRLCASLKKESVPVKRLIVNQVLPPSASDCKFCAMKRKDQMRALEMICNDPELMGLKVIEAPLVDVEIRGVPALSFL--GDILWK
>EPIPaphy
----------------------MAMLLCTKPHLT-LRLTLSIAHRGFS--PASHIVCSRR-SFPAIRRF-TSLQVRSAATCAGSLTDFDEMLESSKRKYYMLGGKGGVGKTSCAASLAVKFANNGHPTLVVSTDPAHSLSDSFAQDLSGGTLMPVNGVESPLFALEINPDKAREEFRSAGKKSGGTGVKDFMDSMGLGVLAEQ-------------LGELKLGELLDTPPPGLDEAIAISKVMQFVESQEYHMFNRIIFDTAPTGHTLRLLSLPDFLDASIGKILKLKKKITSAASAIKSVFGQEEPRQDASDKLEQLRDRMMKVRELFRDTDSTEFIIVTIPTIMSINESSRLAASLKKECVPVKRLIVNQVLPPSSSDCKFCAMKRKDQLRALEMIQSDPQLGELKLIQAPLVDAEIRGVSALKFM--ADIVWK
