# Supplementary material for: Orchid Phylotranscriptomics: The Prospects of Repurposing Multi-Tissue Transcriptomes for Phylogenetic Analysis and Beyond
Source: Front Plant Sci. 2022 May 27;13:910362. doi: 10.3389/fpls.2022.910362 (PMC9196242; doi:10.3389/fpls.2022.910362)
Supplement: Supplementary file 4 [file Data_Sheet_3.zip › ortho_MSA/r1/OG0009302.fa]

>ANOEemei
---------------------------------------------------------------------------------------------------------------------------------------------------------MDVDSQPTMEETILVGDDLMLGPPSPYIPPEIASHVLEGVNLCDGILKNLFLC------------------------------LQINDIEPFCQDEIVLYRQCAEKRDTQLRQRLQDSERKLGLVMPLEQAKEREAQLLAETTSLERRMILASGIEGIEGFRQRWSLHGRLEDTRR-----RMESLNQGISERKTE-TVGRSEGD-SV-QKKWFFW-
>ANOEroxb
-----------------------------------------------------------------------------------------------------------------------------------------------------------------MEETILVGDDLMLGPPSPYIPPEIASHVLEGVNLCDGILKNLFLCKIILLDIFCQLFFNFFPESL---CLDDVLGLQINDIEPFCQDEIVLYRQCAEKRDTQLRQRLQDSERKLGLVMPLEQAKEREAQLLAETTSLERRMILASGIEGIEGFRQRWSLHGRLEDTRR-----RMESLNQGISERKTE-TVGRSEGD-SV-QKKWFFW-
>APOSodor
---------------------------------------------------------------------------------------------------------------------------------------------------------MDVDSQPTMEETILVGDDLMLGPPSPRIPPEIASHVLEGVELCDRILRNFFLC------------------------------MQINDIEPFCQDEIVLYRQCAERRDKLLRQRLRDSEHKLGLVMPLEQAKEREAQLQAEVASLERRMILASGIEGIEGFRQRWSLHGRLDDIRK-----RLESLNQGMAERTTE-PKGQVDGN-SV-KKRWSFW-
>APOSshen
---------------------------------------------------------------------------------------------------------------------------------------------------------MDVDSQPTMEETVLVGDDLMLGPPSPRIPPEIASHVLEGVELCDRILRNFFLC------------------------------MQINDIEPFCQDEIVLYRQCAERRDKLLRQRLRDSEHKLGLVMPLEQAKERAAQLQAEVASLERRMILASGIEGIEGFRQRWSLHGRLDDIRK-----RMESLNQGMAERKTE-PKGQVDGN-SV-KKRWSFW-
>BLETstri
---------------------------------------------------------------------------------------------------------------------------------------------------------MDVDSQPTMEETILVGDDLMLGPPSPRIPPEIASHVLEGVNLCDGILRNLFLC------------------------------LQINDIEPFCQDEIVLYRQCAESRDKQLRQRLQDSEHKLGLVMPLEQAKEREAQLLAEVTSLERRMILASGIEGIEGFRQRWSLHGRLEDTRR-----RLESLNQGISQRKI----------------------
>BORYspha
---------------------------------------------------------------------------------------------------------------------------------------------------------MDVDSQPTMEETILVGDDLMLGPPSPLIPPEIASHVLEGVDLCDRIMRNLFLC------------------------------LQINDIEPFCQDEIVLYRQCAERRDRELRRRLQDSEYKLGLSMPLEEAKDRAGQLQASLINLERRMILASGIEGMEGFRQRWSLHGRLEDTKK-----RLESLNQGLEKRKNEEPQGQSRGD-SM-KKRWFFW-
>CALAcreb
---------------------------------------------------------------------------------------------------------------------------------------------------------MDVDSQPSMEETILVGDDLMLGPPSPHIPPEIAPHVLEGVNLCDGILRNLFLC------------------------------LQINDIEPFCQDEIVLYRQCAERRDNQLRLRLEDSERKLGSVMPLEQAKERETQLVAEITSLERRMILASGIEGIEGFRQRWSLHGRLEDTRR-----RLESLNQGISQRQNV-AVGKSDGE-ST--KKWFFW-
>CALAplic
---------------------------------------------------------------------------------------------------------------------------------------------------------MDVDSQPSMEETILVGDDLMLGPPSPHIPPEIAPHVLEGVNLCDGILRNLFLC------------------------------LQINDIEPFCQDEIVLYRQCAERRDNQLRLRLEDSERKLGSVMPLEQAKERETQLLAEITSLERRMILASGIEGIEGFRQRWSLHGRLEDTRR-----RLESLNQGISQRQNV-AVGKSDGE-ST--KKWFYW-
>CALAsini
---------------------------------------------------------------------------------------------------------------------------------------------------------MDVDSQPTMEEIILVGDDLMLGPPSPCIPPEIASHVLEGVNLCDGILRNLFLC------------------------------LQINDIEPFCQDEIVLYRQCAESRDKQLRQRLQDSEYKLGLVMPLEQAKEREAQLLAEVTSLERRMILASGIEGIEGFRQRWSLHGRLEDIRK-----RLESLNQGIFQRKN----------------------
>CALAtsoo
---------------------------------------------------------------------------------------------------------------------------------------------------------MDVDSQPTMEEIILVGDDLMLGPPSPCIPPEIASHVLEGVNLCDGILRNLFLC------------------------------LQINDIEPFCQDEIVLYRQCAESRDKQLRQRLQDSEHKLGLVMPLEQAKEREAQLLAEVTSLERRMILASGIEGIEGFRQRWSLHGRLEDIRKIFLYMAVYAWQEGCTD-------------------------
>CALEmajo
---------------------------------------------------------------------------------------------------------------------------------------------------------MDVDSQPTMEETILVGDDLMLGPPSPYIPPEIAPHVLEGVNLCDGILRNLFLC------------------------------LQINDIEPFCQDEIVLYRQCAEKRDNQLRLRLQDSELKLGSVMPLEQAKEREAQLLAEITSLERRMILASGMEGIEGFRQRWSLHGRLEDTRK-----RLESLNRGISQRKTE-AVGRAEGDFSK-KKKWFFW-
>CEPHdama
---------------------------------------------------------------------------------------------------------------------------------------------------------MDVDSQPSMEETILVGDDLMLGPPSPQIPPEIASHVLEGVNLCDGNLRNLFLC------------------------------LQINDIEPFCQDEIVLYRQCAERRDKQLRQRLQDSEHKLGLVMPFEQAKEREAQLLAEITSLERRMILASGIEGIEGFRQRWSLHGRLEDTRG-----RLESLSHGISQRT-----------------------
>CHILsemi
---------------------------------------------------------------------------------------------------------------------------------------------------------MDVDSQPSMEETILVGDDLMLGPPSPYIPPEIAPHVLEGVNLCDGILRNFFLC------------------------------LQINDIEPFCQDEIVLYRQCAEKRDNQLRLRLQDSERKLGSVMPLEQAKDREAQLLAEITSLERRMILASGMEGIEGFRQRWSLHGRLEDTRS-----RLESLNQGISQRNTE-AVGRSDGD-SVKKKKWFFW-
>CHILtrap
---------------------------------------------------------------------------------------------------------------------------------------------------------MDVDSQPSMEETILVGDDLMLGPPSPYIPPEIAPHVLEGVNLCDGILRNFFLC------------------------------LQINDIEPFCQDEIVLYRQCAEKRDNQLRLRLQDSERKLGSVMPLEQAKDREAQLLAEITSLERRMILASGMEGIEGFRQRWSLHGRLEDTRS-----RLESLNQGISQRKTE-AVGRSDGD-SVTKKKWFFW-
>CORYacti
-------APQISSLILIRRYRTEGHRDREDDGSPALKQLLTLVGVNFRTLTITFIIFDSGLQVPRDRDGNLDREGDLSPAP------------------TKLLTLAAVN---FCTLTIAFIIFLSDLHLVFKFNPGGFGILFLGHFWFSIRIIMDVDSQPSMEETILVGDDLMLGPPSPHIPPEIAPHVLEGVNLCDGILRNLFLC------------------------------LQVNDIEPFCQDEIVLYRQCAERRDNELRLRLQVSERKLGSVMPLEQAKEREAQLLTEITSLERRMILASGIEGIEGFRQRWSLHGRLEDTRK-----RLESLNLGISQRKSV-AVGGSEGN-SE-QKRWFFW-
>CREMappe
---------------------------------------------------------------------------------------------------------------------------------------------------------MDVDSQPTMEETILVGDDLMLGLPSPRIPPEIASHVLEGVNLCDGILRNLFLC------------------------------LQINDIEPFCQDEIVLYRQCAEGRDKQLRQRLQDSEHKLGLVMPLEQAREREAQLLAEVTSLERRMILASGIEGIEGFRQRWSLHGRLEDTRM-----RLESLNKGIFHRKN----------------------
>CRYPlept
---------------------------------------------------------------------------------------------------------------------------------------------------------MDVDSQPTMEETILVGDDLMIGPPSPHIPPEIAPHVLEGVNLCDGILRNLFLC------------------------------LQINDIEPFCQDEIVLYRQCAERRDKQLRLRLQDSERKLGSVMPLEEAKEREAQLRAEITSLERRLILASGIEGIEGFRQRWSLHGRLEDTRK-----RLESLNQGISQRKTE-AVGRSEGE-SV-QKKWFFW-
>CYMBensi
------------------------------------------------------------------------------------------------------MSYQAV-------------------------------------FLNSIFLGAIVDSQPTMEETILVGDDLMLGPPSPRIPPEIASYVLDGVNLCDRILRNLFLC------------------------------LQINDIEPFCQDEIVLYRQCTESRDKQLRQRLQDSEHKLGLVMPFEQAKEREAQLLAEVTTLERRMILASGIQGIEGFRQRWSLHGRLEDTRR-----RLESLKQGVSQRKT----------------------
>CYMBmann
---------------------------------------------------------------------------------------------------------------------------------------------------------MDVDSQPTMEETILVGDDLMLGPPSPRIPPEIASYVLDGVNLCDGILRNLFLCKSTLLAIFVSYYSSFYFFSLNWFCLDDDSGLQINDIEPFCQDEIVLYRQCTESRDKQLRQRLQDSEHKLGLVMPFEQAKEREAQLLAEVTTLERRMILASGIQGIEGFRQRWSLHGRLEDTRR-----RLESLKQGVSQRKN----------------------
>CYPRbard
---------------------------------------------------------------------------------------------------------------------------------------------------------MDVDSQPSMEETILVGDDLMLGPPSPRIPQEIASHVLEGVDLCDGILRNLFLC------------------------------LQVNDIEPFCQDEIVLYRHCAERRDKLLRQRLQDSEHKLGLVMPLEQAKEREAQLQTEITSLERRMILASGIEGIEGFRQRWSLHGRLEDTRR-----RLESLNQGMAKRKAE-PTGRAEGN-SV-KKKWFFW-
>CYPRflav
RFGGTCRLIALRSLKLCLRFEVSRYFISPLKGFPV---------------------------------------GDSS---------------------CRLLQVCGLSH-RFSWVFLLSRVFRSVIRRLAFFSRHSLCGCFSRNFLFIEAAIMDVDSQPSMEETILVGEDLMLGPPSPRIPHEIASHVLEGVDLCDGILRNLFLC------------------------------LQINDIEPFCQDEIVLYRHCAERRDKLLRQRLQDSEHKLGLVMPLEQAKEREAQLQTEVTSLERRMILASGIEGIEGFRQRWSLHGRLEDTRR-----RLESLNQGMAKRKAE-PTGRAEGN-SV-KKKWFFW-
>DACThata
---------------------------------------------------------------------------------------------------------------------------------------------------------MDVDSQPSMEETILVGDDLMLGPPSPHIPPEIAPHVLEGVNLCDGILRNLFLC------------------------------LQINDIEPFCQDEIVLYRQCAERRDNQLRERLRHSEHKLGLVMPLEQAKEREAQLLAETTSLERRMILASGIEGIEGFRLRWSLHGRLEDTRR-----RLESLTRGISQRKIE-MVGGSEGN-SA-KKKWFFW-
>DENDchryso
---------------------------------------------------------------------------------------------------------------------------------------------------------MDVDSQPTMEETILVGDDLMLGPPSPRIPPEIASHVLEGVNLCDGILRNLFLC------------------------------LQINDIEPFCQDEIVFYRQCAENRDKLLRQRLQDSEHKLGLVMPLEQAKEREVQLLAEVTSLERRLILASGIEGVEGFRQRWSLHGRLEDTRR-----RLESLNQGISQRKN----------------------
>DENDnobi
---------------------------------------------------------------------------------------------------------------------------------------------------------MDVDSQPTMEETILVGDDLMLGPPSPRIPPEIASHVLEGVNLCDGILRNLFLC------------------------------LQINDIEPFCQDEIVFYRQCAESRDKLLRQRLQDSEHKLGLAMPLEQAKEREVQLLAEVTSLERRLILASGIEGIEGFRQRWSLHGRLEDTRR-----RLESLNKGISQRKN----------------------
>DIURorie
---------------------------------------------------------------------------------------------------------------------------------------------------------MDVDSQPSMEETILVGDDLMLGPPSPHIPPEIAPHVLEGVNLCDGILRNLFLC------------------------------LQINDIEPFCQDEIVLYRQCTERRDNQLRLRLQDSERKLGSVMPLEQAKERESQLLAEITSLERRMILASGIEGIEGFRQRWGLHGRLEDTRK-----RLESLNEGISQRKAE-VAGGSEGE-SM-QKKWFFW-
>DRAKelas
---------------------------------------------------------------------------------------------------------------------------------------------------------MDVDSQPTMEETILVGDDLMVGPPSPYIPPEIAPHVLEGVNLCDGILRNLFLC------------------------------LQINDIEPFCQDEIVLYRQCAEKRDNQLRLRLQDSERKLGLVMPLEQAKEREAQLLTEITSLERRMILASGMEGIEGFRQRWSLHGRLEDTRR-----RLESLNLGISQRKTE-AVGRSEGD-SV-KKKWFSW-
>DRAKthyn
---------------------------------------------------------------------------------------------------------------------------------------------------------MDVDSQPTMEETILVGDDLMVGPPSPYIPPEIAPHVLEGVNLCDGILRNLFLC------------------------------LQINDIEPFCQDEIVLYRQCAEKRDNQLRLRLQDSERKLGSVMPLEQAKEREAQLLTEITSLERRMILASGMEGIEGFRQRWSLHGRLEDTRR-----RLESLNLGISQRKTG-AVGRSEGD-SV-KKKWFSW-
>EPIDfulg
---------------------------------------------------------------------------------------------------------------------------------------------------------MDVDSQPTMEETILVGDDLMLGLPSPCIPPEIASHVLEGVNFCDGILKNLFLC------------------------------LQINDIEPFCQDEIVLYRQCAESRDKQLRQRLQDSEHKLGLVMPLEQAKEREAQLLAEVTSLERRMILASGIEGIEGFRQRWSLHGRLEDTRM-----RLKSLNQGISQRKN----------------------
>EPIDpuni
---------------------------------------------------------------------------------------------------------------------------------------------------------MDVDSQPTMEETILVGDDLMLGLPSPCIPPEIASHVLEGVNLCDGILKNLFLC------------------------------LQINDIEPFCQDEIVLYRQCAESRDKQLRQRLQDSEHKLGLVMPLEQAKEREAQLLADVTSLERRMILASGIEGIEGFRQRWSLHGRLEDTRM-----RLKSLNQGISQRKN----------------------
>ERYCcris
---------------------------------------------------------------------------------------------------------------------------------------------------------MDVDSQPSMEETILVGDDLMLGPPSPHIPPEIASHVLEGVNLCDGILRNLFLC------------------------------LQINDIEPFCQDEIVLYRQCTESRDKVLRQRLQDSELKLGFVMPLEQAKEREAQLLAEATSLERRMILASGIEGIGGFRQRWSLHGRLEDTRR-----RLESLKQGISQRKN----------------------
>ERYCpuss
---------------------------------------------------------------------------------------------------------------------------------------------------------MDVDSQPSMEETILVGDDLMIGPPSPHIPPEIASHVLEGVNLCDGILRNLFLC------------------------------LQINDIEPFCQDEIVLYRQCTESRDKLLRQRLQDSELKLGLVMPLEQAKEREAQLIAESTSLERRMILASGIEGIGGFRQRWSLHGRLEDTRR-----RLESLKQGISQRKN----------------------
>GALEfabe
---------------------------------------------------------------------------------------------------------------------------------------------------------MDVDSQPTMEETILVGDDLMLGPPSPHIPPEIASHVLEGVDLCDRILRNLFLC------------------------------LQINDIEPFCQDEIVLYRQCAESRDKLLRQRLQESEHKLGLVMPLEQAKEREAQLQAEITSLERRMILGSGIEGIEGFRLRWSLHGRLEDTRK-----RLESLNHGVAQRKNE-PVERAQGD-PV-KKKWFFW-
>GASTelat
---------------------------------------------------------------------------------------------------------------------------------------------------------MDVDSQPTMEETVLVGEDLMLGPPSPHIPPEIASHVLEGVNLCDGILRNLFLC------------------------------LQINDIEPFCQDEIVLYRQCVERRDKQLRQKLQDSEYKLGLVMPLEHAKEREAQLLAEVTSLERRMILASGIEGIEGFRQRWSLHGRLEDTRR-----RLGSLNQGMSQRKS----------------------
>GOODfuma
---------------------------------------------------------------------------------------------------------------------------------------------------------MDVDSQPTMEETILVGDDLMLGPPSPYIPPEIAPHVLEGVNLCDGILRNLFLC------------------------------LQINDIEPFCQDEIVLYRQCAEKRDTQLRQRLQDSERKLGLVMPLEQAKERVAQLLAETASLERRMILASGIEGIEGFRQRWSLHGRLEDTRS-----RMESLNQGISERKTD-TVGRSEGD-SV-QKKWFFW-
>GOODpube
---------------------------------------------------------------------------------------------------------------------------------------------------------MDVDSQPTMEETILVGDDLMLGPPSPYIPPEIAPHVLEGVNLCDGILRNLFLC------------------------------LQINDIEPFCQDEIVLYRQCAEKRDTQLRQRLQDSERKLGLVMPLEQAKEREAQLLAETTSLERRMILASGIEGIEGFRQRWSLHGRLEDTRS-----RMESLNQGISERKTD-TVGRSEGD-SV-QKKWFFW-
>GYMNdens
---------------------------------------------------------------------------------------------------------------------------------------------------------MDVDSQPSMEETILVGDDLMLGPPSPHIPPEIAPHVLEGVNLCDGILRNLFLC------------------------------LQINDIEPFCQDEIVLYRQCAERRDNQLRERLRHSEHKLGLVMPLEQAKEREAQLLAETTSLERRMILASGIEGIEGFRLRWSLHGRLEDTRK-----RLESLTQGISQRKIE-MVGESEGN-SA-KKKWFFW-
>GYMNodor
---------------------------------------------------------------------------------------------------------------------------------------------------------MDVDSQPSMEETILVGDDLMLGPPSPHIPPEIAPHVLEGVNLCDGILRNLFLC------------------------------LQINDIEPFCQDEIVLYRQCAERRDNQLRERLRHSEHKLGLVMPLEQAKEREAQLLAETTSLERRMILASGIEGIEGFRLRWSLHGRLEDTRK-----RLESLTQGISQRKIE-MVGGSEGN-SA-KKKWFFW-
>HABElong
---------------------------------------------------------------------------------------------------------------------------------------------------------MDVDSEPSMEETILVGDDLMLGPPSPHIPPEIASHVLEGVNLCDGILRNLFLC------------------------------LQINDIEPFCQDEIVLYRQCAERRDNQLRERLQHSEHKLGLVMPLEQAKEREAQLLAETTSLERRMILASGIEGIEGFRLRWSLHGRLEDTRK-----RLESLTRGISQRKTE-TVGESEGN-AA-KKKWFFW-
>HABEpant
---------------------------------------------------------------------------------------------------------------------------------------------------------MDVDSEPSMEETILVGDDLMLGPPSPHIPPEIASHVLEGVNLCDGILRNLFLC------------------------------LQINDIEPFCQDEIVLYRQCAERRDNQLRERLQHSEHKLGLVMPLEQAKEREAQLLAETTSLERRMILASGIEGIEGFRLRWSLHGRLEDTRK-----RLESLTRGISQRKTE-TVGESEGN-AA-KKKWFFW-
>HAEMdisc
---------------------------------------------------------------------------------------------------------------------------------------------------------MDVDS-PTMEETILVGDDLMLGPPSPYIPPEIASHVLEGVNLCDGILRNLFLC------------------------------LQIKDIEPFCQDEIVLYRQCAEKRDTQLRQRLQDSERKLGLVMPLEQAKEREAQLLAETTSLERRMILASGIEGIEGFRQRWSLHGRLEDTRR-----RMESLNQGISERKTE-TVGRSEGD-SV-QKKWFFW-
>HEMIforr
---------------------------------------------------------------------------------------------------------------------------------------------------------MDVDSQPSMEETILVGDDLMLGPPSPHIPPEIAPHVLEGVNLCDGILRNFFLC------------------------------LQINDIEPFCQDEIVLYRQCAERRDNQLRERLRHSEHKLGLVMPLEEAKEREAQLLAETTSLERRMILASGIEGIEGFRLRWSLHGRLEDTRR-----RLESLTEGISQRKTE-TVGGSEGN-SA-KKKWFFW-
>LANAlana
---------------------------------------------------------------------------------------------------------------------------------------------------------MDVDSQPTMEETILVGDDLMLGPPSPLIPPEIASHVLEGVDLCDRILRNLFLC------------------------------LQINDIEPFCQDEIVLYRQCAEKRDKDLRQRLQDSEYKLGLSMPLEEATERASQLQSAVTSLERHMILASGIEGMEGFRQRWSLHGRLEDTKK-----RLESLNQGVASRKDE-SLGKPQGD-PA-KKRWFFW-
>LECAnigr
---------------------------------------------------------------------------------------------------------------------------------------------------------MDVDSQPTMEETILVGDDLMLGPPSPHIPPEIASHVLKGIDLCDVILRNLFLC------------------------------LQINDIEPFCQDEIVLYRQCAERRDKLLRQRLQESEHKLGLVMPLEKTKEREAQLQADITSLERRMILASGIEGIEGFRQRWGLHGRLEDTRK-----RLEALNQGVAQRKKE-SVETAQGD-PV-KKRWFFWW
>LIMOabor
---------------------------------------------------------------------------------------------------------------------------------------------------------MDVDSQPTMEETILVGDDLMLGPPSPHIPPEIASHVLEGVNLCDGILRNLFLC------------------------------LQINDIEPFCQDEIVLYRQCAERRDKQLRQRLQDSEHKLGLVMPLEQAKEREAQLLAEITSLERRMILASGIEGMEGFRQRWSLHGRLEDTRG-----RLESLIHGISQRKME-TVGTSEED-SV-KKNWFFW-
>MASDpict
---------------------------------------------------------------------------------------------------------------------------------------------------------MDVDSQPTMEETILVGDDLMLELPSPCIHPEIASYVLEGANLCDGVLRNLFLC------------------------------LQINDIEPFCQDEIVLYKQCAESRDKQLRQRLKDSEHRLGSVMPLEEAKEREAQLLNEVRSLERQMILATGIEGIKGFRQRWSLHGRLKDTRM-----RLESLNQGISQRKI----------------------
>MEXIxero
---------------------------------------------------------------------------------------------------------------------------------------------------------MDVDSQPSMEETILVGDDLMLGPPSPRIPQEIALHVLEGVDLCDGILRNLFLC------------------------------LQINDIEPFCQDEIVLYRQCAERRDKLLRQRLQDSEHKLGLVMPLEQAKEREAQLQTEITSLERRMILASGIEGIEGFRQRWSLHGRLEDTRR-----RLESLNQGMAQRKTE-PNRRCVNT-SV-EKKWFFW-
>MICRparv
---------------------------------------------------------------------------------------------------------------------------------------------------------MDVDSQPSMEETILVGDDLMLGPPSPHIPPEIAPHVLEGVNLCDGILRNLFLC------------------------------LQINDIEPFCQDEIVLYRQCAERRDTQLRLRLQDSERKLGSVMPLEQAKERETQLLAEITSLERRMILASGIEGIEGFRQRWSLHGRLEDTRK-----RLESLNQGISQRKTG-ASGRPEGN-SV-QKKW----
>MOLIcapi
---------------------------------------------------------------------------------------------------------------------------------------------------------MDVDSQPTMEETILVGDDLMLGPPSPLIPPEIASHVLEGVDTCDRILRNLFLC------------------------------LQINDIEPFCQDEIVLYRQCAEKRDKELRQRLQDSEYKLGLSMPLEDAQERARQLQSSITLLERRMILASGIQGMEGFRQRWSLHGRLEDTKK-----RLESLNQGMTNRKDE-PLEAPR-D-LV-KKRWFFW-
>NEUWmali
---------------------------------------------------------------------------------------------------------------------------------------------------------MDVDSQPTMEETILVGDDLMLGPPSPCIPPEIASHVLEGVELCDGILRNFFLC------------------------------MQINDIEPFCQDEIVLYRQCAERRDKLLRQRLRDSEHKLGLVMPLEQAKERAAQLQAEVTSLERRMILASGVEGIEGFRQRWSLHGRLEDTRK-----RLESLNQGMAQRKTE-LRIHAPGD-SV-KKRWFSW-
>NEUWzoll
---------------------------------------------------------------------------------------------------------------------------------------------------------MDVDSQPTMEETILVGDDLMLGPPSPCIPPEIASHVLEGVELCDGILRNFFLC------------------------------MQINDIEPFCQDEIVLYRQCAERRDKLLRQRLRDSEHKLGLVMPLEQAKERAAQLQAEVTSLERRMILATGVEGIEGFRQRWSLHGRLEDTRK-----RLESLNQGMAQRKTE-LRGHAPGD-SV-KKRWFSW-
>OECEmacu
---------------------------------------------------------------------------------------------------------------------------------------------------------MDVDSQPTMEETILVGDDLMLGPPSPRIPPEIASHVLEGVNLCDGILRNLFLC------------------------------LQINDIEPFCQDEIVLYRQCAENRDKLLRQRLQDSEHKLGLVMPLEQAKEREAQLLTEVTSLERRMILASGIEGIEGFRQRWSLHGRLEDTRR-----RLESLKQGISQRKN----------------------
>OPHRgarg
---------------------------------------------------------------------------------------------------------------------------------------------------------MDVDSQPSMEETILVGDDLMLGPPSPHIPTEIAPHVLEGVNLCDGILRNLFLC------------------------------LQINDIEPFCQDEIVLYRQCAERRDNQLRERLRHSEHKLGLAMPLVQAKEREAQLLAETTSLERRMILASGIDGIEGFRLRWSLHGRLEDTRK-----RLESLSQGISQRKTE-TVGGSNGN-SA-KKKWFFW-
>OPHRsphe
---------------------------------------------------------------------------------------------------------------------------------------------------------MDVDSQPSMEETILVGDDLMLGPPSPHIPTEIAPHVLEGVNLCDGILRNLFLC------------------------------LQINDIEPFCQDEIVLYRQCAERRDNQLRERLRHSEHKLGLAMPLVQAKEREAQLLAETTSLERRMILASGIDGIEGFRLRWSLHGRLEDTRK-----RLESLSQGISQRKTE-TVGGSNGN-SA-KKKWFFW-
>ORCHital
---------------------------------------------------------------------------------------------------------------------------------------------------------MDVDSQPSMEETILVGDDLMLGPPSPHIPPEIAPHVFEGVNLCDGILRNLFLC------------------------------LQINDIEPFCQDEIVLYRQCAERRDNQLRERLRHSEHKLGLVMPLEQAKEREAQLLAETTSLERRMILASGIEGIEGFRLRWSLHGRLEDTRR-----RLESLTRGISQRKTE-TTGGSEGN-SA-KKKWFFW-
>PAPHconc
---------------------------------------------------------------------------------------------------------------------------------------------------------MDVDSQPSMEETILVGDDLMLGPPSPRIPQEIASHVLEGVDLCDGILRNLFLC------------------------------LQINDIEPFCQDEIVLYRQCAERRDKLLRQRLQDSEHKLGLVMPLEQAKEREAQLQTEITSLERRMILASGIEGIEGFRQRWSLHGRLEDTRR-----RLESLNQGMSKRKTD-PGGRADGN-SV-KKKWFFW-
>PAPHhirs
---------------------------------------------------------------------------------------------------------------------------------------------------------MDVDSQPSMEETILVGDDLMLGPPSPRIPQEIASHVLEGVDLCDGILRNLFLC------------------------------LQINDIEPFCQDEIVLYRLCAERRDKLLRQRLQDSEHKLGLVMPLEQAKEREAQLQTEITSLERRMILASGIEGIEGFRQRWSLHGRLEDTRR-----RLESLNQGMAKRKTD-PSGRADGN-SV-KKRGFFW-
>PHAIflav
---------------------------------------------------------------------------------------------------------------------------------------------------------MDVDSQPTMEEIILVGDDLMLGPPSPCIPPEIASHVLEGVNLCDGILRNLFLC------------------------------LQINDIEPFCQDEIVLYRQCAESRDKQLRQRLQDSEHKLGLVMPLEQAKEREAQLLAEVTSLERRMILASGIEGIEGFRQRWSLHGRLEDIRR-----RLESLNQGISQRKN----------------------
>PHAItank
---------------------------------------------------------------------------------------------------------------------------------------------------------MDVDSQPTMEEIILVGDDLMLGPPSPCIPPEIASHVLEGVNLCDGILRNLFFC------------------------------LHINDIEPFCQDEIVLYRQCAESRDKQLRQRLQDSEHKLGLVMPLEQAKEREAQLLAEVTSLERRMILASGIEGIEGFRQRWSLHGRLEDIRR-----RLESLNQGISQRKS----------------------
>PHALcorn
---------------------------------------------------------------------------------------------------------------------------------------------------------MDVDSQPTMEETILVGDDLMLGPPSPRIPPEIASHVLEGVNLCDGILRNLFLC------------------------------LQINDIEPFCQDEIILYRQCAENRDKQLRQRLQESEHKLGLVIPLEQAKEREAQLLAEITSLERRMILASGIEGIEGFRQRWSLHGRLEDTRK-----RVESLSRGISQRKN----------------------
>PHALmode
---------------------------------------------------------------------------------------------------------------------------------------------------------MDVDSQPTMEETILVGDDLMLGPPSPRIPPEIASHVLEGVNLCDGILRNLFLC------------------------------LQINDIEPFCQDEIILYRQCAENRDKQLRQRLQESEHKLGLVMPLEQAKEREAQLLAEITSLERRMILASGIEGIEGFRQRWSLHGRLEDTRK-----RVESLSRGISQRKN----------------------
>PHRAlind
---------------------------------------------------------------------------------------------------------------------------------------------------------MDVDSQPSMEETILVGDDLMLGPPSPCIPQEIASHVLEGVDLCDGILRNLFLC------------------------------LQINDIEPFCQDEIVLYRQCAERRDKLLRQRLQDSEYKLGLAMPLEQAKVREAQLQTEITSLERRMILASGIEGIEGFRQRWSLHGRLADTRR-----RLESLNQGMAQRKTE-PAGRAEGN-SV-KKKWFFW-
>PLATclav
---------------------------------------------------------------------------------------------------------------------------------------------------------MDVDSQPSMEETILVGDDLMLGPPSPHIPPEIAPHVLEGVNLCDGILRNLFLC------------------------------LQINDIEPFCQDEIVLYRQCAERRDNQLRDRLRHSEHKLGLVMPIEQAKEREAQLLAETTSLERRMILASGIDGIEGFRLRWSLHGRLEDTRR-----RLESLTQGISQRKAE-TVG-SEGN-SA-KKKWFFW-
>PTERcurt
---------------------------------------------------------------------------------------------------------------------------------------------------------MDVDSQPTMEETILVGDDLMLGPPSPYIPPEIAPYVLEGINLCDGILRNLFLC------------------------------LQINDIEPFCQDEIVLYRQCAERRDTQLRQRLQDSEHKLGLVMPLEQAKEREAQLLAETTSLERRMILASGIEGIEGFRQRWSLHGRLEDTRK-----RLESLNQGMSERRTE-TFGRAEGD-SV-QKKWFFW-
>RIMAelli
---------------------------------------------------------------------------------------------------------------------------------------------------------MDVDSQPTMEETILVGDDLMLGPPSPYIPPEIAPHVLEGVNLCDGILRNLFLC------------------------------LQINDIEPFCQDEIVLYRQCAEKRDNQLRLRLQDSERKLGSVMPLEQAKEREAQLLAEITSLERRMILASGIEGIEGFRQRWSLHGRLEDTRK-----RLESLNQGISQRKTE-AIGRSDID-YL-KKKWFFW-
>SELEaequ
---------------------------------------------------------------------------------------------------------------------------------------------------------MDVDSQPSMEETILVGDDLMLGPPSPRIPQEIASHVLEGVDLCDGILRNLFLC------------------------------LQINDIEPFCQDEIVLYRQCAERRDKLLRQRLRDSEHKLGLVMPLEQAKEREAQLKIEVTSLERRMILASGIEGVEGFRQRWSLHGHLEDTRR-----RLESLNQGMAQRKTE-PTGRAEGN-SV-KKKWFFW-
>SERAvome
---------------------------------------------------------------------------------------------------------------------------------------------------------MDVDSQPSMEETILVGDDLMLGPPSPHIPPEIAPHVLEGVNLCDGILRNLFLC------------------------------LQINDIEPFCQDEIVLYRQCAERRDNQLRERLRHSEHKLGLVMPLEQAKEREAQLLAEATSLERRMILASGIEGIEGFRLRWSLHGRLEDTRR-----RLESLTRGISQRKVE-TVGGSEGN-SA-KKKWFFW-
>THELangu
---------------------------------------------------------------------------------------------------------------------------------------------------------MDVDSQPTMEETILVGDDLMIGPPSPYIPPEIAPHVLDGVNLCDGILRNLFLC------------------------------LQINDIEPFCQDEIVLYRQCAEKRDNQLRLRLQDSECKLGSVMPLEQAKEREAQLLAEITSLERRMILASGMEGIEGFRQRWSLHGRLEDTRR-----RLESLNQGISQRKIE-AFGRSEGV-SV-KKNWFFW-
>VANIplan
---------------------------------------------------------------------------------------------------------------------------------------------------------MDVDSQPTMEETILVGDDLMLGPPSPHIPPEIASHVLEGVDLCDGILRNLFLC------------------------------IQINDIEPFCQDEIVLYRQCAERRDKLLRQRLQESEHKLGLVMPLEQAKEREAQLQGEITSLERRMILASGVEGIEGFRLRWSLHGRLEDSRK-----RLESLNQGVAERKGE-PVEGAQGD-PV-KKKWFFW-
>VANIshen
P------DPAFSFTNFCSR----------KTGQP---------------------------------------RGALSPATRSSQSTVFGRVVAKSERVTSASSAAAAANIPFSRFS-----------------------LLGNNHIWCFVAIMDVDSQPTMEETILVGDDLMLGPPSPHIPPEIASHVLEGFDLCDGILRNLFLC------------------------------LQINDIEPFCQDEIVLYRQCAERRDKLLRQRLQESEHKLGLVMPLEQAMEREAQLQGEITSLERRMILASGVEGIEGFRLRWSLHGRLEDTRK-----RLESLNQGVAQRKRV-PVEGAQGD-PV-KKKWFFW-
>EPIPaphy
---------------------------------------------------------------------------------------------------------------------------------------------------------MDVDAQPTMEETILVGDDLMLGPPSPYIPPEIASHVLEGVNLCDGILRNLFLC------------------------------LQINDIEPFCQDEIVLFRQCADRRDKMLRQKLQDSEHKLGLVMPILQAKEREAQLLAEITSLERRMILASAIEGIQGFRQRWSLHGRLEDTRR-----RLESLNEGISQRNGP-SH------------------
