# Supplementary material for: Orchid Phylotranscriptomics: The Prospects of Repurposing Multi-Tissue Transcriptomes for Phylogenetic Analysis and Beyond
Source: Front Plant Sci. 2022 May 27;13:910362. doi: 10.3389/fpls.2022.910362 (PMC9196242; doi:10.3389/fpls.2022.910362)
Supplement: Supplementary file 4 [file Data_Sheet_3.zip › ortho_MSA/r1/OG0008755.fa]

>HEMIforr
MRDSFNAEYHVVYAPSQSSPEPVTSDMRPSSAGYIVGNDDTTVWATSTDSLVRKQFQRGSSVRLLKEEVNSNLLDHELTELSSKSRRQEEEITLLRKQIADASSKELQLLNEKHVLERKLSELRRAVDEKQDDAISESMKELTQRRGCIEENLKLTNDLKVAEEEVYLFTSSMLGLLAEHNIRLPLINASTITNSTKRLYRHMKWKIGSN-------------------------------------DPSTSEFKGYTNYPYDFHMEMTPSKLKHVPPVDMMNMKAQSGPANHDFGY----NQPQGLQSAIYKEVGGASTPNVFESNAVEIAHRRDTVDSHFYVPTPHETQASLFSEAVEASFPSIEGFQIIGEAKPGCTLRACGYPTNGTSLCIFQWVRHLENGTRQSIEGATVPDYIVTADDVDTFLAVDCIPMDDSGRQGELVSLFANNQNKITCDSDMQHEIETHISSGRAVFNVMLLQIDSAEAWVQTTMFVKRSGYQIKVSPSDHVVIEEKYSPELYIKVPNGQSTQFVLIGSDGSTLPFSTSGTSQPYSLDNDIRLRDIIVLTMRYFQSKAVDGKRKGKA
>DENDnobi
MCDPFIGEYHVSY--GQSSPEPVPPDMRPSSAGYIDGNDDAAFWTTSTDSLVRHQFRRGSSARILKDDANNTLLDHELMELSSKVQQQEEEIMFLRKQIRDASSKELQLLNEKHVLERKLSELGTAIDEKQDDAISDSMKELSQRKGCIKEKLKLTNELKVTEEEVYLFTSSLLGFLAEYNIRVPIINASTVTNSTQRLFQHMKWKMGSNAGISEMQLLLGNQPGVEISNNGKLATLARRPLSQPGLDSNMNEFQEYDKYPFDFPVEGTP-KLKHIPPLAVMNANGLNNAA-PDFGYQFIMDQPRELQSAMYKEVGGAATPNVLENNAVEAAHRRETVDPNFYIPSPLETQASPFTE-GEVSLPGIEVFQIIGEAKPGCTLRACGYPTNGTYLCIFQWVRHLENGTRQSIEGATVPDYVVTADDVDTYLAVDCIPMDESGRQGELVSLFANNQNKITCDSDMQHEIETHLSSGRAVFNVMLLQIDSSEAWEQTTMFLKRSGYQIKVSRTQHVVIEEKYSPELYIKVPNGQSTQFVLIGSDGTTLPFSTSGTSQPHSLENDIRLRDIIVLSMRYFQSKAVDGKRKGKA
>SELEaequ
MRDPFNAEYHVTYVGGQSSPEPVPPDIRPSSAGYIVGNDDAGFWTTSTDSLVRHHFQRGSSLGILKDEVSNNLLDHEIVELFSKSRLQEDEIMLLRKQIGDASLKELQLLNEKRVLERKLSELRMAIDEKQDDAISDSMKELTQRRGCIEENLSLANDLKVAEEEVYLFTSSLLSLLTEYNIRLPVLNASTITSSTRRLYQHMKWKIGSNAGIHEVNLLLGNQPGDEISHNGKSATFAKKPLSQPDLDSNMSEVQRYNHYPFDFQVETTSNKLRNIPPMDMMDTKGLNNAATPDFGYKLITDHSKELQFAMYKEAGGTATTNIFENNAVEAARGIKAVDA--------------FLE-GEASLPGIDGFQIIGEAKPGCTLRASGYPTNGTSLCIFQWVRHLENGTRQSIEGATVPDYVVTADDVGTFLAVDCIPMDDSGRQGELVSLFANNQNRITCDTDMQHEIETHISAGRAVFNVMLLQIDSSEAWEQTTMLLRRSGYQIKVSRTDHVVIEEKYSPELYIKVPNGQSTQFVLIGSDGSTLPFSTSGTSQPYSMENDIRLRDIIVLTMRYFQSKAIDGKRKAKA
>BORYspha
MRDPFDAQSHVVYADHLSSSELTHPAAMTSGTGYILRNGDAGFRTPTSDSLIRHQFQRVSGPRNFRDDSHNGLLDSEITELFSRSRSQEDEILLLRKEIADACVQELQLLNEKHVLERKLSELRMALDEKQDDAISDSLKELTQRRGYIEENIRLANDLKVAEEEVYIFTSSLLSILAEYNIRPPLLNASTIANGTKRLCQHMEWKISSHASFEESNRLLGKQPGDVTSNNRQPPKITKNQLSQLQPDSNMREFHQHKHYPNDFHVERTPNQSRFIRHYDMMDMKGVNTNPNPDLHYPFFSDKPKELSSTIYEDVGGTTASNFFEGNIFEATNRREPPDTQFYIPTQHERQASPVSE-GEVSLPGIEGFQIIGEAKPGCTLRACGYPTNGTSLCIFQWVRHLENGTRQSIEGATVPDYVVTADDVDTFLAVDCIPMDDSGRQGKLVSLFANNQNKITCDPDMQHVIETYISGGRAIFTVFSL-MDSSESWEQTNLILKRSGYQIKVNGTGHIVMEEKYSPDLYIKVPNGQSTQFVLICSDGTTLPFSTSGTSQPYNVDDDIRLRDLVVLTMRYFQAKAVDGKRKGKV
>DRAKelas
MRDSFNPEYHLTYAGHQSPSEPFAPDMRPSSAGYIIGNDDTTFWATSSDSLVRHQFQRGSSVTLLKDEVSNRLLDDELTELSSKFRLQEEEIMLLRKQITDASLKELQLLNEKHILERKLSELRVAVDEKQDDAISDSMKELTQKRGYIEENLKLTNDLKVAEEEVYLFTSSMLGLLAEYNIRLPIINASTITHSTKRLYQHMRWKIGSDAGIDEKNLVLESQPGIDISNNGKLATFTNQLHTQPGLDSNPSEFQGYTNSPFDFHLGTTPNKLNQIPPMGMMNSKGLNTAANPDYGF----NQPKELQSSTNKEVG--ATSNIFKINAAEIAQRREAVNAHFYIPIPPDTQDSPFSDAGEDSFPGIEGFQIIGEAKPGCTLRACGYPTNGTSLCIFQWVRHLENGTRQSIEGAIVPDYVVTADDVDTFLAVDCIPMDDSRRQGELVSLFANNQNKITCDTDMQHEIETHISSGRAVFNVMLLQIDSSEAWVQTSMFLKRSGYQIKVNQTEQVVIEEKYSPELYIKVPNGQSTQFVLVGSDGSTLPFSTSGTSQPYSLDNDIRLRDIIVLTMRYFQSKAVDGKRKGKA
>GASTelat
MRDPFNAEYHVSYVGAQSPPEPSPLDMRPPYTGYYVRNDDEAFWTTSTDSQSRQQFHRGSTVRLLKEEVNNGLLDHELLELSSKSQQQEEEIMLLRKQIRDASSQELRLLNEKHVLERKLCELRMAIDEKQDDAISDSMKELTQRRGCIEENLKLTNDLKVIEEEVYLFTSSLLSFLAEYNIQPPIVNASTITSSTKRLYQHMKLKIGYNAGIDEMNLLLGNQPGVEISDNGRLAALTKRTLSQPGLNSNMNELQGYDNYPFDFHVEATSSKLKSIPPMAMMNIKRLNNTA-ADVDYKFIMDQPKETLSAI--EGTGAAA-------AVEAVHRRETADSHFYITSPREMQTSPYSE-GEASLPGIEVFQIIGEAKPGCTLLACGYPTNGTSLCIFQWVRHLENGTRQSIEGATVPDYVVTADDVDTFLAVDCIPMDNSGRQGELVGLFANNQNKITCDTDMQHEIETRISSGKAVFNVMLLQIDSSEAWEQTTMFLKRSGYQIKVTRTDHVVIEEKYSPELYIKVPNGHSTQFVLIASDGTTLPFSTSETSQPYSMENDIRLRDIIVLTMRYFKSKAVDGKRKGKA
>CHILtrap
--------------------------MRPPSAGYIIGNDDATFWTTSSDSLVRHQFQKGSSVRLFKDEVSNGLLDDELTELSSKFRLQEEEIMLLRKQITDASLKELQILNEKHIMERRLSELRVAVDEKQDDAISDSMKELTQRRGYIEENLKLTNDLKVVDEEVYLFTSSMLGLLAEYNIRLPIINASTIANSTNRLYQHMRWKIGSDGGIDEKNLILESQPGIDVSNNGKLVTFAKKSHSQPDLDSNPSEFQGYTNYPFDFHLGTTPNNVKHIPHMGMMNSKGLNSAANPDYGF----NQPKELQSSTNMEVGGTAIPNVFKINAVEVAHRQEAVDAHFYVPIPSDTQASPFSDAGEASFPGIEGFQIIGEAKPGCTLRACGYPTNGTSLCIFQWVRHLENGTRQSIEGATVPDYVVTADDVDTFLAVDCIPMDDSGRQGELVSLFANNQNKITCDTDMQHEIETHISSGRAVFNVMLLQIDSSEAWVQTTMFLKRSGYQIKVNQTEQVVIEEKYSPELYIKVPNGQSTQFVLIGSDGDTLPFSTSGTSQPYSLDNDIRLRDIIVLAMRYFQSKAVDGKRKGKA
>PHAItank
MRDPFNAEYHVSYVGGQSPTEPVPPGMRPSTAGYIVGNDDATFWTTSTDSLVRHQFQGGSSARLLKDDANNTLFDHELMELSSKFQQQEAEIMFLRKQIRDASSNELQLLNEKHVLERKLSELRMAIDEKQDDAISDSMKELTQRRGCIEENLKLTNDLKVTKEEVYLFTSSLLGFLAEYNIRLPVINASTITSSTQRLYQHMKRKIGSNTGIGEMHLLLGDQPGVEISDNGKLATLARRPLSQPGLDFNMNELQGYDKYPFDFHVEGTP-KLKRIPPMTVMNTKGLNNAT-PDFGYKFIMDQPKELQSAMYKEVGGAATPNVFESKAVEAAHRREAVDAHFYIPSPLEMQASPFSEVGEVSLPGIEVFQIIGEAKPGCTLRACGYPTNGTYLCIFQWVRHLENGTRQSIEGATVPDYVVTADDVDTFLAVDCIPMDESGRQGELVSLFANNQNKITCDSDMQHEIETHLSSGRAVFNVMLLQIDSSEAWEQTTMFLKRSGYQIKVSRTDHVVIEEKYSPELYIKVPNGQSTQFVLIGSDGTTLPFSTSETSQPYSMENDIRLRDIIVLTMRYFQSKAIDGKRKGKA
>CALEmajo
MRDSFNSEYHLTYAGHQSSPEPIAPDMRPSSAGYIIGNDDTTFWTSSSDS---HQFQRGSNVQLLKDEVSNRLLDNELTELSSKIRLQEEDIMLLHKQITDASLKELQLLNEKHILERKLSELRVAVDEKQDDSISDSIKELTQRRGYIEENLKLTNDLKVAEEEVYLFTSSMLSLLAEFNIRLPIINASTITNSTKRLYQHMRWKLGSDGVIDEKNLILESQPGIDVSNNGKLVTFAKELHSQPGLDSSPSGSQGYTNYPFDFHLGTAPNKLKHIPPMGMMNSKVLNSAANPDYGF----NQPKELQSSINKEFGGAATPNIFKINAAEIEHRREAVDAHFYVPIQADTQASLFSDAGEASFPGIEGFQIIGEAKPGCTLRACGYPTNGTSLCIFQWVRHLENGTRQSIEGATVPDYVVTADDVDTFLAVDCIPMDDSRRQGELVSLFANNQNKITCDTDMQHEIENHISFGRAVFNVMLLQIDSSEAWVQTTMFLKRSGYQIKVNQTEQVVIEEKYSPELYIKVPNGQSTQFVLIGSDGSTLPFSTSGTSHPYSLDNDIRLRDIIVLTLRYFQTKAMDSKRKGKA
>VANIplan
MHDPVNSEYHVSYRGGQSSPEPVLSNMRPSSAGYIVGNDAAGFWATSNDSLVRHQFPRGSSMRISKDEVNTSFIDREIADLSSKSQLQEGEIILLHKQIADASIKELQLLNEKHILERRLSELRVAIDEKQDDAISESMKELGQRKSYIEENLRLINDLKVAEEEVYLFKSSLLSLLAEFNIRLPVLNASTITNSTKRLYQHMKWKTDSIVNISEMNMLLRNQPDDEISDNEKFATFAKRPLLQPGLDSKMVEFDNKN------YAATTPNTLMQIPL------RNSSSGTNPDIRQKFIIDQPKELQSAIYKNVINTATPIVYENNAIDATQIRQTIDAQFYVPNPHETQ-SPFQE-GEASLPGIEGFQIIGEAKPGCTLRACGYPTYGTSLCIFQWVRHLDNGTRHSIEGATVPDYVVTADDIDTFLAVDCIPMDDSGNQGELVSLFANNQNKISCDTDMQHEIESHISAGRAVFNVMLLQIDSSEAWEQTTMFLKRSGYQIKVNRTDQIVIEEKYSPELYIKVPNGQSTQFVLIGSDGTTLPFSTSGTSQPYSMENDIRLRDIIVLTLRYFQSKAIDGKRKSKA
>OPHRsphe
MRNSFYAEYNAVYAASQSSPEPGTSDMRPSSAGYIVGNDDTELWTSSTDSLVRQQFQRGSSVRQLKEEVNNNLLDHELKELTSKSRQQEEEIMLLRKQIADASSKELQLLNEKHILGRKLSELRRAVDEKQDDAISEAMKELTQRRGCIEENLKLTNDLKVAEEELYLFTSSMLGLLAEYDIQLPVINASTIINSTKRLYQHMKWKIGSNAGIDETNLLIGNQHVTEMSNNGKLVTFTKQSHSQPGLDPKTSEFKGYANYPYDFHMETTASKLKHIPTMDMMNTKAQNGAASPNFGY----NQSKQLQSAIYKEAGGTSTPNVFESNVVEIAHRRDTAGAHFYVPTPHETQASLLSEAVEASFPSIEGFQIIGEAKPGCTLRACGYPTNGTSLCIFQWVRHLENGTRQSIEGATVPDYIVTADDVDTFLAVDCIPMDDSGRQGELVSLFANNQNKITCDSDMQHEIETHISSGKAVFNVMLLQIDSSEAWVQTTMFLKRSSYQIKVSQSDHVVIEEKYSPELYIKVPIGQSTQFVLIGSDGSTLPFSTSGTSQPYSLDNDIRLRDIIVLTMRYFQSKAVDGKRKGKA
>SERAvome
MRGSFNAEHNVVYAASPSSPEPVTSDMRPSSAGYIVGNDDTEFWMTSTDSLVRQQFQRDSSVRLLKEEVNNNLLDHELTELSSKSRRQEEEITRLRKQIADASSKELQLLNEKHVLGRKLSELRRAVDEKQDDAISESMKELSQRRVCIEENLKLTNDLKVAEEEVYLFTSSMLGLLAEYDIRLPVVNASTITNSTKRLYQQMKWKIDSNARIDETNLLIGNQHGTEISNNGKLVTFTKQSHSQPGLDPNMNEFKGYANYPYDFHLETTSS--KYVLPMGMMNTKAQNGAANFDFGY----NQPKQLQSAIYKEAGGASTPNVFESNVVDIAHRRDTVGAHVYVPTPHETHASLFSEAVGATFPSIEGFQIIGEAKPGCTLRACGYPTNGTSLCIFQWVRHLENGTRQSIEGATVPDYIVTADDVDTFLAVDCIPMDDSGRQGELVSLFANNQNKITCDTDMQHEIETHISSGKAVFNVMLLQIDSSEAWVQTTMFLRRSGYQIKVSQTDHIVIEEKYSPELYIKVPNGQSTQFVLIGSDGSTLPFSTSGTSQPYSLDNDIRLRDIIVLTMRYFQSKAVDGKRKGKA
>OECEmacu
MRDPFNAEYHVSYVGGQSPPEPGLPDMRPSAGGYIVGNDDATFWTTSTDSLVRHQFQRGSSVRLLKDDVNNTLLDHELMELSAKSQQQEEEIMFLHKQIRDASAKELQLLNEKHVLERKLSELRMAIDEKQDDAISDSMKELTQRRGCIEENLKLTNDLKVTKEEVYLFTSSLLGLLAEYNIRLPVINASTITNSTKRLYQHMKWKIGSNAGIGEMRQLYGDQTGVEISNNGKLATMAGRSLSQPGLDSNLNEFQGYDKHPFDFHVEGTP-ELKHNPPMAIMNTKVLNSTA-PDFGYKFIMDQPKELQPAIYKEVGGAATPNVFESNAVDAAHQRDTVDTRFYISSPLEMQPSPFSEVGDASLPGIEVFQIIGEAKPGCTLRACGYPTNGTYLCIFQWVRHLENGTRQSIEGATVPDYVVTADDVDTYLSVDCIPMDESGRQGELVSLFANNQNKISCDSDMQHEIETHLSSGRAVFNVMLLQIDSSEAWEQTTMFLKRSGYQIKVSRTDHVVVEEKYSPDLYIKVPNGQSTQFVLIGSDGNALPFSTSGTSQPYSTENDIRLRDIIVLTMRYFQSKALDGKRKGKA
>CREMappe
MRDSFNAEYHDSYVGGQSPPDPFLPDMRPSTAGYIVGNDDAAFWTNSTDSLVRHQFQRGSSARLLKDDVNNTLLDHELMELSSKSQQQEEEILFLHKQIRDASSKELQMLNEKHVLERKLSELRIAVDEKQDDAISDSMKELTQRRGCIEENLKLTNDLKVIKEEVYLFTSSLLGFLADYNIRLPVINASTITNSTQRLYQHMKWKIGSNVGIGEMHLLLGDQPGVEISDNERLAALARRPLSQPGLDSNMNEFQGYDKYPFDFHVEGTP-KLNHIPPMAAMNTKGLNNTA-PDFAYKFIMDQPKELQPAMYKEVGGAATPNVFESNAIQAAHRRETADAHFYTPAPFGTQDSPLSE-GEPSLPGIEVFQIIGEAKPGCTLRACGYPTNGTYLCIFQWVRNLENGTRQSIEGATVPDYVVTADDVDTFLSVDCIPMDESGRQGELVSLFANSQNKITCDSDMQHEIETHISSGRTVFNVMLLQIDSSEAWEQTNMFLKRSGYQIKVSRTDQVVIEEKYSPELYIKVPNGQSTQFVLIGSDGTTLPFSTSGTSQPYSTENDIRLRDIIVLTMRYFKSKAVDGKRKGKA
>GOODpube
MRDPFNTEYHVTYVGRRSSPELVAPDMRPSSAGFI-GNDDAAFWTTSTDSLVRHQYQRGSSVRLLKDDVNNSLLDHELTELSSKYRRQEEEIILLRKQITDASSKELRLLNEKHVLERKLSELRMAVDEKQDDAISDSMKDLTQRRGCIEENLKLTNDLKVAEEEVYLFASSLLGLLSEYNIRLPVINASTIVNSTKRLYQHMKWKIGSNASIDETNLLLGNQSDMDISNNGRLVTFARQSHSQPGLDFNTSEFQGFANYPFGFHT-TTPSRLKQSPPMVMMNTKGLNSATNPDFVY----NQPKELQSAINKEVGGVATPNGFESNAVEMAQRRETVDTHFYVPTPLETQASPFSEAGEASFPGIEGFQIIGEAKPGCTLRACGYPTNGTSLCIFQWVRHLENGTRQSIEGATVPDYVVTADDVDTFLAVDCIPMDDSGRQGELVSLFANNQNKITCDMDMQHEIETRISSGRAVFNVMLLQIDSSEAWVQTTMFLKRSGYQIKVSPTEQVVIEEKYSPELYIKVPNGQSTQFVLIGSDGSTLPFSTSETSQPYSLDNDIRLRDIIVLTIRYFQSKAVDGKRKGKA
>MOLIcapi
MRDPFAGQSHMVYTGHQASSEITPPDGMPSSAGYMAGNGNAGLWTPTSDSILRHQIQRVSDPRTFRGEYGNTRLDPEIMELFSRSQSQEEEILLLRKQITDACVQELQLLNEKHVLERKLFDLRMALDEKQDDAISDTLKELTQRKGYIEENIRLANDLKVAEEEVYIFTSSLLSLLAEYNIRLPLLNASTIANNTKRLYQHMDWKVSSTVSFDETNRLLGNQPGDVTSNNRHTTKFSKNQLSQPHLESNVREIRQYNQNPINFGVESTPNQSRFIRDYDMMDMKGVNAAPTPDLHYPFVSDKPMELTSTNYKAAGDAIAPNFLVDNTSETTNRRETADTQFYIPAFHERQSSPGSE-GEISLPGIEGFQIIGEAKPGNTLRACGFPTNGTSLCIFQWVRHLENGTRQSIEGATVPDYVVTADDVDTFLAVDCIPMDDNGRQGELVSLFANNQNKITCDPDMQHDIESHISAGRALFTVFLL-MDASEAWEQTILILKRSGYQIKVNGTDMVVLEEKYSPDLYIKVPNGRSTQFVLICSDGTTLPFSTSINSQSYSTEDDIRLRDIIVLTLRFFQAKAVDGKRKGKA
>CYPRbard
MRGPFNAEYHVTYVGGQSSPEPVPPDIRPSSAGYIVGNDDAGFWTTSTDSLVRHHFQRGSSLGILKDEVSNNILDHELTELFSKSRLQEDEILLLRKQIVDASLKELQLLNEKHILERKLSELRMAIDEKQDDTISDSMKELTQRRGCIEENLRLANDLKVAEEEVYLFTSSLLSLLAEYNIRLPVLNASTITSSTRRLYHHMKWKIGSYAGIDEVNLLLGNQPGDEISNNGQPVTFVKKPFSQPSLVSNTSEFQQYNRYPIDFHVETTPNKLRHIPHMDMMNTKGLNNAATPDSGYKFIMNHPKELQFAMYKEAGGAATPNIFENNAVEAARRREAVDAQFYVPTPHEMQTSAFLE-GDTSLPGIEVFQIIGEAKPGCTLRACGYPTNGTSLCIFQWVRHLENGTRQSIEGATVPDYVVTADDIDTFLAVDCIPMDDSGRQGELVSLFANNQNRITCDTDMQHEIETHISAGRAVFNVMLLQIDSSEAWEQTTMFLRRSGYQIKVSRTDHVVIEEKYSPELYIKVPNGQSTQFVLIGSDGSTLPFSTSGTSQPYSMENDIRLRDIIVLTIRYFQSKAIDGKRKAKA
>PHRAlind
MRDPFNAEYHVTYVHGQSSSEPVPPDIRPSSAGYIVGNDDAGFMTTSTDSLVQHHFRRGSSLGILKNEVSTNLLGHEIAELFSKSRQQEDEIMLLHKQIGDESLKELQLLNEKHLLERKLSELRMAIDERHDDAISASMKELTQRRGCIEENLRLANELKVAEEEVYLFTSSLLSLLAEYNIRLPVLNASTITSSTRHLYRHMKGKIGSNAGIDEVKLLLGNQSGDEISNSGKPSNFAKKPLPQLGLDSNMSEFQQYNHYPFDFHVETTPNKLRHIPHMDMMNTQGLNNAATPDFAYKFIMDHPKELQSESFKEAGGAATPNIFENNAVEATHRREAVDAQFYFPTARETQTSSFLE-GEASLPGIEGFQIIGEAKPGCTLRACGYPTNGTSLCNFQWVRHLENGTRQSIEGATVPDYVVTADDVDTFLAVDCIPMDDNLRQGELVSLFANNQNRITCDSDMQHEIEAHISAGRAVFNVMLLQIDSSEAWEQTTMFLRRSGYQIKVSRTDHVVIEEKYSPELYIKVPNGQSTQFVLIGSDGSTLPFSTSGTSQPYSMENDIRLRDIIVLTMRYLQSKAIDGKRKAKA
>RIMAelli
MRNPFNSEYHLTHAGRQSSPEPVAPDMRPSSAGYIIGNDDTAFWNTSTDSLVRHQFQRGSSVRLLKDEVSNSLLDDELTEVSSKFRRQEEEIMLLRKQITDASLKELQLLNEKHVLERKLSELRVAVDEKQDDAISDSMKDLTQRRGYIEENLKLTNDLKVAEEEVYLFTSSMLGLLAEYNIRLPTINASTITNSTKRLYQHMRWKIGSNGGIDEKNLFLENQPGIDVSNNGKLVTFAKQSHSQPGLDSSPSEFQGYTNYSFDFHLGTTPNNIKHIPPMGMMNTKGLNSAANPDYGY----NQPKGLQSSINMEVGGTATPNVFDSNAVEIAHRREAVDAHFYVPIPPDTQASPFSDAGEASFPGIEGFQIIGEAKPGCTLRACGYPTNGTSLCIFQWVRHLENGTRQSIEGATVPDYVVTADDVDTFLAVDCIPMDDSGRQGELVSLFANNQNKITCDTDMQHEIETHISSGRAVFNVMLLQIDSSEAWVQTTMFLKRSGYQIKVNRTEQVVIEEKYSPELYIKVPNGQSTQFVLIGSDGSTLPFSTSGTSQPYSLDNDIRLRDIIVLTMRYFQSKAVDGKRKGKA
>GYMNdens
MRNSFNAEYHVVYAASQSSPEPVTSDMRPSSAGYIAGNDDTAFWTTSTDSLVRQQFQRGS----LKEEVNNNLLDPELTELSFKSRRQEEEIMLLRKQIADASSKELQLLNEKHVLGRKLSELRRAVDEKQDDAISESMKELTQRRGCIEENLKLTNDLKVAEEEVYLFTSSMLGLLAEYDIRLPVINASTITNSTKRLYQHMKWKIGSNAGIDETNLLIGNQHGTEISNNGKLVTFTKQSHFQPGLDPNTSEFKGFTNYPYDFHMETTPSKLKHIPPMGMMNSKAQNGAANPDFGY----NQPKQLQSAIYKETGGPSTPNVFESNVIEIAQRRDTVGAHFYVPTPHETHASLFSEAAEASFPSIEGFQIIGEAKPGCTLRACGYPTNGTSLCIFQWVRHLENGTRQSIEGATVPDYIVTADDVDTFLAVDCIPMDDSGRQGELVSLFANNQNKITCDTDMQHEIETHISSGKAVFNVMLLQIDSSEAWVQTTMFLKRSGYQIKVSQSDHVVIEEKYSPELYIKVPNGQSTQFVLIGSDGSTLPFSTSGTSQPYSLDNDIRLRDIIVLTMRYFQSKAIDGKRKGKA
>THELangu
MRDPFNSEYHVNYAGRQSSPELVAPDIRPSSAGYIIGNDDATFWTTSTDSLVRHQFQRGSGVRLLKDEVSNSLLDDELTELSTKYRRQEEEIILLRKQITDASLKELQLLNEKHVLERKLSELRVAVDEKQDDAISDSMKDLTQRRGYVEENLKLTNDLKVAEEEVYLFTSSLLGLLSEYNIQLPIINASTITNSTKRLYQHMRWKTGSNDGIDEKNLFLENQPGIDVANNGKLVTFAKASHSQPGLDTNASEFQGYTNYPFDFHLEATPNKLKQMPRMGMMNTTGQNSAANPDYGY----NQPKELQFAINKEDGGAATPNVFESKAAEIAHRREAVDAHFYVPIPPDRQASPFSDV-EASFPGIEGFQIIGEAKPGCTLRACGYPTYGTSLCIFQWVRHLENGTRQSIEGATVPDYVVTADDVDTFLAVDCIPMDDSGRQGELVSLFANNQNKITCDTDMQHEIETHISSGRAVFIVMLLQIDSSEAWVQTTMFLKRSGYQIKVNQTEQVVIEEKYSPELYIKVPNGQSTQFVLIGSDGSTLPFSTSGTSQPYSLDNDIRLRDIIVLTMRYFQSKAVDGKRKGKA
>CYPRflav
MRGPFNAEYHVTYVGGQSSPEPVPPDIRPPSAGYIVGNDDAGFWTASTDSLVRHHFQRGSSLGILKDEVSNNLLDHEITELFSKSRLQEDEIMLLRKQIGDASLKELQLLNEKHILGRKLSELRMAIDEKQDDAISDSMKELTQRRGCIEENLRLANDLKVAEEEVYLFTSSLLSLLAEYNIRLPVLNASTITSSTRRLYQHMKWKIGSYAGIDEVNLLLGNQPGDEISNNGQPATFAKKPFPQPSLVSNTSEFQQYNRYPIDFHVETTPNKLRHIPHMDMMNTKGLNNAATPDSAYKFIMDHPKEPQSAMYKEAGDAAAPNIFENNAVEAARRREAVDAQFYIPTPHETQTSAFLE-GEASLPGIEVFQIIGEAKPGCTLRACGYPTNGTSLCIFQWVRHLENGTRQSIEGATVPDYVVTADDVDTFLAVDCIPMDDSGRQGELVSLFANNQNRITCDTDMQHEIETHISAGRAVFNVMLLQIDSSEAWEQTTMFLRRSGYQIKVSRTDHVVIEEKYSPELYIKVPNGQSTQFVLIGSDGSTLPFSTSGTSQPFSLENDIRLRDIIVLTMRYFQSKAIDGKRKAKA
>LIMOabor
MRDPFNTEYHVSYAGGQSSPEPVPQDMRPSSAGYIVGNDDRAFWTTSTDSLVRHQFQRGSSVRLLKDDINNSLLDNEPTDLSSKSRQQEEEIILLRRQITDASSKELQLLNEKHVLERKLSELRMAVDEKQDDAISDSMKELTQRRVCIEENLKLTNDLKVAKEEVYLFTSSLLGLLSEYNIWLPVIDASTITNSTKRLYQHMKWKIGSYDGVDEMNLHLGNQPGVEISDNGKLTTLAKRP-SQPGLEFNLSEFQGYDKHPFDFHVETTPSKLKHIPPMAMMNTKGLNNTA-SD-GYKFVMDQPKQLQSAMYRE-GGGVTPNVFESNTIDAAHRTEAVDTYFYMPTPHEREASPFQE-GEASLPGIEGFQIIGEAKPGCTLRACGYPNNGTSLCIFQWVRHLENGTRQSIEGATVPDYVVTADDVDTFLAVDCIPLDDSGRQGELVNLFANNQNKITCDTDMQLEIETHISSGRAVFNVMLLQIDSSEAWEQTTMFLKRSGYQIKVSRTDQVVIEEKYSPELYIKVPNGQSTQFVLIGSDGTTLPFSTSGTSQPYSMENDIRFRDIIVLTMRYFQSKAVDGKRKAKA
>GYMNodor
MRNSFNAEYHVVYAASQSSPEPVTSDMRPSSAGYIAGNDDTAFWTTSTDSLVRQQFQRGS----LKEEVNNNLLDPELTELSFKSRRQEEEIMLLRKQIADASSKELQLLNEKHVLGRKLSELRRAVDEKQDDAISESMKELTQRRGCIEENLKLTNDLKVAEEEVYLFTSSMLGLLAEYDIRLPVINASTITNSTKRLYQHMKWKIGSNAGIDETNLLIGNQHGTEISNNGKLVTFTKQSHFQPGLDPNTSEFKGFTNYPYDFHMEMTPSKLKHIPPMGMMNSKAQNGAANPDFGY----NQPKQLQSAIYKETGGASTPNVFESNVIEIAQRRDTVGAHFYVPTPHETHASLFSEAAEASFPSIEGFQIIGEAKPGCTLRACGYPTNGTSLCIFQWVRHLENGTRQSIEGATVPDYIVTADDVDTFLAVDCIPMDDSGRQGELVSLFANNQNKITCDTDMQHEIETHISSGKAVFNVMLLQIDSSEAWVQTTMFLKRSVYQIKVSQSDHVVIEEKYSPELYIKVPNGQSTQFVLIGSDGSTLPFSTSGTSQPYSLDNDIRLRDIIVLTMRYFQSKAIDGKRKGKA
>HABElong
MRDSFNAEYHVAYDAGQPSPEPVSSDMRPSSAGYIVGNDDTTFWMTSTDS---QQFQRGSSVRSLKEEVNKNILDHELTELSSKSRRQEEEIMFLRKQIRDASSKELQLLNEKHVLERKLSELRRAVDEKQDDAISESMKELTQRRGCIEENLKLTNDLKVTEEEVYLFTSSMLGLLAEHDIRLPVINASTITNSTMRLYQHMKWKIGSNAGIDESNLLLGNQRGIEISNNGKLVTSTKQSLSQPGLDRSASEFKGFTSYPYNFHMEMTPSKLKHIPPMDKMNTTAQNSSANPDFGF----NQPKELHSAIYKEAGGASTPNVFKNNVVEIAHSRDTVDTHFYVPTPHETQASHFSEAAETSFPSIEGFQIVGEAKPGCTLRACGYPTNGTSLCIFQWVRHLENGTRQSIEGATVPDYIVTADDVDTYLAVDCIPMDDSGRQGELVSLFANNQNKITCDTDMQHEIETHISSGRAVFNVMLLQIDSSEAWVQTTMLLKRSGYQIKVSQSDHVVIEEKYSPELYIKVPNGQSTQFVLIGSDGSTLPFSTSGTSQPYSLDNDIRLRDIVVLTMRYFKSKAVDGKRKGKA
>HYPOheme
MRDPFDGQSHMVYTGHQASSEIRPPDRMPSSAGYMTGNGNAGLWTPTSDSILRHQIQRVSDPRTFRGEFGNSRLDPEVMELFSRSQSQEEEILLLRKQIADACIQELQLLNEKHVLERKLSDLRMALDEKQDDAISDTLKELTQRKGYIEENIRLANDLKVAEEEVYIFTSSLISLLAEYNIRLPLLNASTITNNTKRLYQHMEWKIRSTVSFDDTNRLSGNQPGDVTSNNRRTPKFSKNQLSQPHLDSNVRDIRKYNQYPINFGVESTPNQSRFVRDYDMMDMKGVNAAPSPDLHYPFVSDKPMELPSTNYKAVGDAIAPNFLVDNTSEATNRRETADTQFYIPAPHERQSSPGSE-GEISLPGIEGFQIIGEAKPGNTLRACGFPTNGTSLCIFQWVRHLENGTRQSIEGATVPDYVVTADDVDTFLAVDCIPMDDNGRQGELVSLFANNQNKITCDPDMQHEIESHISAGRALFTVFLL-MDASEAWEQSILILKRSSYQIKVNGTDMVVMEEKYSPDLYIKVPNGQSTQFVLICSDGTTLPFSTSINSQSYSTEDDIRLRDIIVLTMRFFQAKAVDGKRKGKA
>ANOEroxb
MRDPFNTEYHFNYAGHQSSPELVAPDMRPSSAGYI-GNDDAAFWTTSTDSLVRHQYQRGSGLSLLKNEVNNSLLDHELTELSSKYRQQEEEIILLRKQITDANSKELRLLNEKHVLERKLSELRMAVDEKQDDAISDSMKELTQRRGCIEENLKLTNDLKVAEEEVYLFTSSLLGLLSEYNIRLPIINASTIANSTKRLYQDMKWKIGSNAGIDESNLLLGNQSDMDISNNGRLVTFARQSHSQPGLDFNTSEFQGFTNYPFGFQT-TTLSKLKHSSPMDMMNTKGLNSSANPDFGY----NQPKELQSAINKEVGGVVAPNGFESNAVEMAQRRETVDTHFYAPTPLETQASPFSEAGEASFPGIEGFQIIGEAKPGCTLRACGYPTNGTSLCIFQWVRHLENGTRQSIEGATVPDYVVTADDVDTFLAVDCIPMDDSGRQGELVSLFANNQNKITCDTDMQHEIETHISSGRAVFNVMLLQIDSSEAWIQTTMFLKRSGYQIKVSPTEQVVIEEKYSPELYIKVPNGQSTQFVLICSDGSTLPFSTSGTSQPYSLDNDIRLRDIIVLTIRYFQSKAVDGKRKGKA
>CRYPlept
MRDPFNAGYSITYDGRQSSPDPVAPDMRPSSAGYVIGNDDTTLWTTSADSLERHHFQRGSSVRLLKDEISNNLVDHELMELSSKFRRQEEEIMLLHKQIQDASLKELQLLNEKHVLGRKLSELRMAVDEKQDDAISESMKDLTQRRGCIEENLKLTNDLKVAEEEVYLFTSSLLGLLADYNIRLSVINASTITNSTKRLYQHMKWKIGPSGGIGERNLLLGNQPAIDISNNGKPV-FARQSHSQPGLGSNQSEFQGYINYPFDYRLGTTSNKLEHIPHMDMMNTKDLNGSANPDLGY----NHPKELQSAINKEVGSTATPNVFESNQVEIEHRRERADTHFYVPIPPETQASPFSEVREASFPGIEGFQIIGEAKPGCTLRACGYPTNGTSLCIFQWVRHLENGTRQSIEGATVPDYVVTADDVDTFLAVDCIPMDDSGRQGELVSLFANNQNKISCDTDMQHEIETHISSGRAVFNVMLLQIDSSEAWAQTTMFLKRSGYQIKVNQTEQVVIEEKYSSELYIKVPNGQSTQFVVIGSDGSTLPFSTSGTSQPYSVDNDIRLRDIIVLTMRYFQSKAVDGKRKGKA
>EPIDpuni
MRDTFNAEYHVSYAGGQFPREPVLSDMRPSTPGYIVGTDDAAFWTNSTDSLVRHQFQRGSSVRLLKDDASSTLLDHELMELSSKSQQQEEEIMFLRKQIRDASSKELQMLNEKHVLERKLSELRMAIDEKQGDAIADSMKELTQRSGCIEENLKLTNDLNVIKEEVYLFTSSLLGFLGEYNVRLPIINASTITNSTQRLYQNMKWKIGSNAGVREMHLLLEDQPGVEISENGRLATVARKPLSQPGLDSNMNEFQGYDKYPFAFHVEGTP-KLKHIPPMTVMNTKELNNAA-PDFGYKFIMDQPKELQSAIYKEVGSAATPNVFESNAVEAAHRRETVDTHFFIPSPLEMQASPFSEVGETSLPGIEVFQIIGEAKPGSTLRACGYPTNGTYLCIFQWVRHLENGTRQSIDGATVPDYVVTADDVDTFLSVDCIPMDESGRQGKLVSLFANNQNKITCDSDMQHEIETHLSSGRAVFNVMLLQIESSEAWEQTTMFLKRSGYQIKASHTDQVVIEEKYSPELYIKVPNGQSTQFVLIGSDGTTLPFSTSGTSQPYSMENDIRLRDIIVLTMRYFQSKALDGKRKGKA
>HABEpant
MRDSFNAEYHVAYDAGQPSPEPVSSDMRPSSAGYIVGNDDTTFWMTSTDS---QQFQRGSSVRSLKEEVNKNILDHELTELSSKSRRQEEEIMFLRKQIRDASSKELQLLNEKHVLERKLSELRRAVDEKQDDAISESMKELTQRRGCIEENLKLTNDLKVTEEEVYLFTSSMLGLLAEHDIRLPVINASTITNSTMRLYQHMKWKIGSNAGIDESNLLLGNQRGIEISNNGKLVTSTKQSLSQPGLDRSASEFKGFTSYPYNFHMEMTPSKLKHIPPMDKMNTTAQNSSANPDFGF----NQPKELHSAIYKEAGGASTPNVFKNNVVEIAHSRDTVDTHFYVPTPHETQASHFSEAAETSFPSIEGFQIVGEAKPGCTLRACGYPTNGTSLCIFQWVRHLENGTRQSIEGATVPDYIVTADDVDTYLAVDCIPMDDSGRQGELVSLFANNQNKITCDTDMQHEIETHISSGRAVFNVMLLQIDSSEAWVQTTMLLKRSGYQIKVSQSDHVVIEEKYSPELYIKVPNGQSTQFVLIGSDGSTLPFSTSGTSQPYSLDNDIRLRDIVVLTMRYFKSKAVDGKRKGKA
>EPIDfulg
MRDTFNAEYHVSYAGGQFPREPFLSDMRPSTPGYIVGTDDAAFWTNSTDSLVRHQFQRGSSVRLLKDDASSTLLDHELMELSSKSQQQEEEIMFLRKQIRDASSKELQMLNEKHVLERKLSELRMAIDEKQGDAIADSMKELTQRSGCIEENLKLTNDLNAIKEEVYLFTSSLLGFLGEYNVRLPIINASTITNSTQRLYQNMKWKIGSNAGVREMHLLLEDQPGVEISENGRLATVARKPLSQPGLDSNMNEFQGYDKYPFAFHVEGTP-KLKHIPPMTVMNTKELNNAA-PDFGYKFIMDQPKELQSAIYKEVGSAATPNVFESNAVEAAHRRETVDTHFFIPSPLEMQASPFSEVGETSLPGIEVFQIIGEAKPGSTLRACGYPTNGTYLCIFQWVRHLENGTRQSIDGATVPDYVVTADDVDTFLSVDCIPMDESGRQGKLVSLFANNQNKITCDSDMQHEIETHLSSGRAVFNVMLLQIESSEAWEQTTMFLKRSGYQIKASHTDQVVIEEKYSPELYIKVPNGQSTQFVLIGSDGTTLPFSTSGTSQPYSMENDIRLRDIIVLTMRYFQSKALDGKRKGKA
>CALAcreb
MRDPFNAEYHVTYAGRQSSPEPVAPDMRPSSAGYIIGNDDTTFWTSSTDSLVRHQFQGGSSANLLKDEVNNSILDHEVTELSTKSRRQEEEIMLLRKQITDASIKELQLLNEKHVFERKLSELRMAVDEKQDDAISDSMKALSQRRSCIEENLKLTNDLKVAKEEVYLFTSSLLGLLAEYDIRLPIINASTIANSTKRLYQHMQWKIGSIGGIDERNLLLGNQPVIDISNNGKLVTLSKRSHSQPGLDSNPNE-QGYTDYPFDFPLGTTPNKLQHMPPMDMMNIKSLNNAANPDFGY----NQPKELQSVMNKEVGDAAT-NVFERNTFDMAHIRESVDPHFYVPIPP--------AEGEASFPGIEGFQIIGEAKPGCTLRACGYPTNGTSLCIFQWVRHLENGTRQSIEGATVPDYVVTADDVDTFLAVDCIPMDDSGRQGELVSLFANNQNKITCDTDMQHEIETHISSGRAVFNVMLLQIDSSEAWVQTTMFLKRSGYQIKVNRTEQVVIEEKYSPDAYIKVPNGQSTQFVLIGSDGSTLPFSTSGTSQPYSLDNDIRLRDIIVLTMRYYQSKAIDGKRKGKV
>MICRparv
MRDPFNAEYRVTYADHQSSPEPVARDRRPSSAGYIVGNDDTTFWTTSSDSLVRHQFQRGSSVRLLRDEISNSPLDHELTELSSKFQRQEEEIMLLRKQITDASLKELQLLNEKHVLERKLSELRLAVDEKQDDAISDSMKDLTQRRSSIEENIKLTNDLKVAEEEVYLFTSSLLGLLAEYNIQLPIINASTVANSTKRLYQHMKWKIGSNGGINERNLLLGNQPAIDVSDNGKLVSFAKQSHSQPDLDSNPSEFQVYANHPFDFHLGPTTNKLKHSPPMGMMNTKDLRSAANSDFGY----NQPKEVQSAMNKEITSAVTSNVFESNAAEIAHRRGAVDAHFYEPIPPEKQASSFPEAGETSFPGIEGFQIIGEAKPGCTLRACGYPTNGTSLCIFQWVRHLENGTRQSIEGATVPDYVVTADDVDTFLAVDCIPMDDSGRQGELVSLFANNQSKITCDTDMQHEIETHISSGRAVFNVMLLQIDSSEAWVQTSMILRRSGYQIKVNRTEQVVIEEKYSPELYIKVPNGQSTQFVLIGSDGSTLPFSTSGTSQPYSLDNDIRLRDIIVLTMRYFQSKAVDGKRKGKA
>APOSodor
MRDPFNNQSHITYGGGRSSPELVPTDIRPSSAGYIVGNADAGFWTTSTDSLVRHPFQRGSSFRILKDEFKNGLMDHETMELYSRSRQQDEEIMVLRKQITDAGLRELQLLNEKRILERKLSELRMAMDEKQDDAISDSLKDLNQRRGCIEENLRLSNDLKDAEEEAYVFTSSLLRLLAEYNIRLPVINASSISNSAVRLYQHMKWRIHSN-------------------------------------DTNIIELQQGNHFPLDFNVGTTTDKFKHIPHIDMMATKGLHGSANPDIGFKVFMDQTKELQSDMHKEVGGAAT------------QFR--ADAKFYNHTPHDNQTSPASE-GEVSLPGIEGFQIIGEARPGCTLRACGYPSNGTSLCVFQWVRHLDNGTRQSIEGATVPDYVVTADDVDTFLAVDCIPMDDSGRQGELVSLFANNQNKITCDTDMQREIETHISAGRAVFNVMLLQIDSSEAWEQTTMFLKRTGYQIKVNRTDNIVIEEKYSPELYIKVPNGQSTQFVLIGSDGSTLPFSTSGTSQPYSMENDIRLRDIIVLTMRYFKSKVFNLRRVLSN
>CYMBmann
MRDPFNAEYHVSYVGGQSPPKPGVPDMRPSATGYMVGNDDPTFWSTSTDSLVRHQFQRDSSVRLLKDDVNNTLLDHELMELSAKSQQQEEEIMFLRKQIRDASAKELQLLNEKHVLERKLSELRMAIDEKQDDAISDSVKELTQRRGCIEENLKLTNDMKVTKEEVYLFTSSLLGLLAEYNIRLPVINASTITSSTKRLYQHMKWNIGSNAGIGEMRQLLGDQPGVEISNNGKLTTMTGKPLSQTGLDSNLNEFQGYDKYPFDFHAAGTP-ELKYNPPMAVMNTKVLNNTA-PDFGYKFIMDQPKELQSAMYKEVGGAATPNVFESNAVETAHRRETVDARFYIPSPLDTQPSPFSEVGDASLPGIEVFQIIGEAKPGCTLRACGYPTNGTYLCIFQWVRHLENGTRQSIEGATVPDYVVTADDVDTYLSVDCIPMDESGRQGELVSLFANNQNKITCDADMQHEIETHLSSGRAVFNVMLLQIDSSEAWEQTTMFLKRSGYQIKVSRTDQVVIEEKYSPDLYIKVPNGQSTQFVLIGSDGTTLPFSTSGTSQPYSMENDIRLRDIIVLTMRYFQSKALDGKRKGKA
>PLATclav
MRDSFNAEYH-VYAASQSSPEPVTSDMRPSSAGYIIGNDDTAFWTTSTDSLVRQQFQRGSSVRLLKEEVNNNLLDHELTELSFKSRRQEEEIMLLRKQVADASSKELQLLNEKHVLGRKLSELRRAVDEKQDDAISESMKELTKRRGSIEENLKLINDLKVAEEEVYLFTSSMLGLLAEYDIRLPVINASTITNSTKRLYQHMKWKIGSNAGIDETNLLIGNQHGTEISNNGKLVTFTNQSHFQPGLDPNKNEFKGFTNYPYDFHLETTPSKLEHIPPMEMMNTKAQNGAPNPVFGY----NQPKQLQTAIYMETGGASTPNVFESNVVEIAHRRDTVGAHFYVPTPHETQGSLFSEAVEASFPSIEGFQIIGEAKPGCTLRACGYPTNGTSLCIFQWVRHLENGTRQSIEGATVPDYIVTADDVDTFLAVDCIPMDDSGRQGELVSLFANNQNKITCDTDMQHEIETHISSGKAVFNVMLLQIDSSEAWVQTTMFLKRSGYQIKVSQSDHVVIEEKYSPELYIKVPNGQSTQFVLIGSDGSTLPFSTSGTSQPYSL------------------------------
>CYMBensi
MRDPFNAEYHVSYVGGQSPPEPGVPDMRPSATGYMVGNDDPTFWTTSIDSLVRHQFQRGSSVRVLKDDVNNTLLDHELMELSAKSQQQEEEIMFLRKQIIDASAKELQLLNEKHVLERKLSELRMAIDEKQDDAISDSVKELTQRRGCIEENLKLTNDMKVTKEEVYLFTSSLLGLLAEYNIRLPVINASTITNSTKRLYQHMKWNIDSNAGIGEMRQLLGDQPGAEISNNGKLTTMTGRPLSQTGLDSNLNEFQGYDKYPFDFHAAGTP-ELKHNPPMAVMNTKVFNNTA-PDFGYKIIMDQPKELPSAMYKEVEGAATPNVFESNAVETAHRRETVDARFYIPSPLETQPSPFSGVGDASLPGIEVFQIIGEAKPGCTLRACGYPTNGTYLCIFQWVRHLENGTRQSIEGATVPDYVVTADDVDTYLSVDCIPMDESGRQGELVSLFANNQNKITCDSDMQHEIETHLSSGRAVFNVMLLQIDSSEAWEQTTMFLKRSGYQIKVSRTDQVVIEEKYSPDLYIKVPNGQSTQFVLIGSDGTTLPFSTSGTSQPYSMENDIRLRDIIVLTMRYFQSKALDGKRKGKA
>GOODfuma
MRDPFNNEYHVTYAGRRSSPELVAPDMRASSAGFI-GNDDAAFWTTSTDSLERHQYQRGSSVRLLKDDVNNSLLDHELTELSSKYRQQEEEIILLRKQITDASSKELRLLNEKHVLERKLCELRMAVDEKQDDAISDSMKELTQRRGCIEENLKLTNDLKVTEEEVYLFTSSLLGLLAEYNIRLPVINASTIVNSTKRLYQHMKWKIGSNASIDETNLLLGNQSDLDISNNGRLVTFARQSHSQPGLDFNTSEFQGFANYPFGFHT-TTPSRLKHIPPMDMMNTKGLNSATNPDFGY----NQPKELQSAINKEVGGVATPNGFESNAVEMAQRRETVDAHFYVPTPLETQASPFSEAGEASFPGIEGFQIIGEAKPGCTLRACGYPTNGTSLCIFQWVRHLENGTRQSIEGATVPDYVVTADDVDTFLAVDCIPMDDSGRQGELVSLFANNQNKITCDTDMQHEIETHISSGRAVFNVMLLQIDSSEAWVQTTMFLKRSGYQIKVSPTEQVVIEEKYSPELYIKVPNGQSTQFVLIGSDGSTLPFSTSETSQPYSLDNDIRLRDIIVLTIRYFQSKAVDGKRKGKA
>EPIPhell
MRDPFNAEYPVSYAGGQSSPEPVPPDMRPSSAGYIVGSDDAAFWTTSTDSLVRHQFQRGSNVRLLKDEVNNSLLDHELTELSSKSRQQEEDIMLLRKQITDASSKELQLLNEKHVLERKLSELRMAVDEKQDDVISDSMKELTQRRGCIEENLKLTNDLKVAKEEVYLFTSSLLGLLAEYNIWLPVIDASTITNSTKRLYQHMKWKIGSNDGIDEMNLLLGNQPGVGISDNRKLTTLAKR----PSQESNMSEFQGYDNHPFDFHVETAPSKLKHIPPMGMMNTKGLNNAA-PDFGYKFVMDQPKQLQSAMYKEGGGAATPDVFESNAIKAAHRRETVDAYFYVPTPHEREASPFPE-GEASLPGIEGFQIIGEAKPGCTLRACGYPTNGTSLCIFQWVRHLENGTRQSIEGATVPDYVVTADDVDTFLAVDCIPMDDSGQQGELVNLFANNQNKISCDTDMQHEIETHISSGRAVFNVMLLQIDSSEAWEQTTMFLKRSGYQIKVSRTDHVVIEEKYSPELYIKVPNGQSTQFVLIGSDGTTLPFSTSGTSQPYSMENDIRR------------------------
>CEPHdama
MRDPFNAEYHVSYAGGQSSPEPVPPDMRPSSAGYIVGNDDAAFWTTSTDSLVRHQFQRGSSMRLLKDEVNNSLLDHGLTELSLKSRQQEEEIMLLRKQIADASSKELQQLNEKHVLERKLSELRMAVDEKQDDVISDSMKELTQRRGCIEENLKLTNDLNVAKEEVYLFTSSLLGLLAEYNIWLPVIDASTITNSTKRLYQHMKWKIGSNDGIDEMNLLLGNQPGVEISDNGKLTTLAKRP-SQPGLESNVSEFQGYDNHPFDFHVETTPSKLKHIPPMAMMNTKGLNNAA-PDFGYKFVMDQPKQLQSAMYKEGGGAATPNVFESNTIEAAHRRETGDAYFYTPTPHETEASPFLE-GDASLPGIEGFQIIGEAKPGCTLRACGYPTNGTSLCIFQWVRHLENGTRQSIEGATVPDYVVTADDVDTFLAVDCIPMDDSGRQGELVNLFANNQNKITCDTDMQHEIETQISSGRAVFNVMLLQIDSSEAWEQTTMFLKRSGYQIKVSRTDNVVIEEKYSPELYIKVPNGQSTQFVLIGSDGTTLPFSTSGTSQPYSMENDIRLRDIIVLTMRYFQSKAVDGKRKGKA
>ANOEemei
MRDPFNTEYHFNYAGHQSSPELVAPDMRPSSAGYI-GNDDAAFWTTSTDSLVRHQYQRGSGLSLLKNEVNNSLLDHELTELSSKYRQQEEEIILLRKQITDANSKELRLLNEKHVLERKLSELRMAVDEKQDDAISDSMKELTQRRGCIEENLKLTNDLKVAEEEVYLFTSSLLGLLSEYDIRLPIINASTIANSTKRLYRDMKWKIGSNAGIDESNLLLGNQSDMDISNNGRLVTFARQSHSQPGLDFNTSEFQGFTNYPFGFQT-TTLSKLKHSSPMDMMNTKGLNSSANPDFGY----NQPNELQSAINKEVGGVAAPNGFESNAVEMAQRRETVDTHFYAPTTLETQASPFSEAGEASFPGIEGFQIIGEAKPGCTLRACGYPTNGTSLCIFQWVRHLENGTRQSIEGATVPDYVVTADDVDTFLAVDCIPMDDSGRQGELVSLFANNQNKITCDTDMQHEIETHISSGRAVFNVMLLQIDSSEAWIQTTMFLKRSGYQIKVSPTEQVVIEEKYSPELYIKVPNGQSTQFVLICSDGSTLPFSTSGTSQPYSLDNDIRLRDIIVLTIRYFQSKAVDGKRKGKA
>NEUWmali
MRDPFNYQSHVTYGGGQSSPELVPTDIRPSSAGYIIGNDDNGFWTTSSDSLVRHQFQRGSSVRILKDEVKNGLIDHEVTELYSRSCQQEEEIMLLRKQITDANLKELQLLNEKRVLERKLSELRMAIDEKQDDAISDSLKELNQRRGCIEENLRLSNDLKDAEEEVYVFTSSLLSLLAEYNIRLPVINASTISNSTMRLYQHMKWRIGSNASYDEMNQLLVNQRGDEISDNGKQGPFGKRPFPRPGLGPNMSELQQGNHYPLDFNVGTATGKFKHIPHIDMMDTKGLNGAANSDIGYKVVMDQTKELQSAMYKEVGSAAT------------QFRETVDTQFYIPTTHDNQTSPAPE-GDASLPGIEGFQIIGEAKPGCTLRACGYPSNGTSLCIFQWVRLLDNGTRQSIEGATVPDYVVTADDVDTFLAVDCIPMDDSGHQGELVSLFANNQNKITCDKDMQHEIETHISAGRAVFNVMLLQIDSSEAWEQTTMFLKRSGYQIKVNRTDNVVIEEKYSPDLYIKVPNGQSTQFVLIGSDGSTLPFSTSGTSQPYSVENDIRLRDIIVLTMRYFKAKAVDFKRKGKA
>HAEMdisc
MRDPFYTEYHFNYAGHHSSPELVAPDMRPSSAGYI-GNEDAAFWTTTTDSLVQHQYQRGSSLRLLKNEVNNNLLDHELTELSSKYRQQEEEIILLRKQITDASSRELRLLNEKHVLERRLSELRMAVDEKQDDSISDSMKELTQRRGCIEENLKLTNDLKVAEEEVYLFTSSLIGLLSEYDIRLPIINASTIANSTKRLYQHMKWKIGSNAGIDETNLLLGNQSDIDISNNGRLVTFARQSHSQPGLDFNTSEFQGFANYPFSFQT-STPSKLKHSPTMDMMNNKGLNSAANPDFGY----NQPKELQSAINKEVGGGTTPNVYENNAVEMAQRRETVDTHFYVPTPLETQASPFSEAGDASFPGIEGFQIIGEAKPGCTLRACGYPTNGTSLCIFQWVRHLENGTRQSIEGATVPDYVVTADDVDTFLAVDCIPMDDSGRQGELVSLFANNQNKITCDTDMQHEIETHISSGRAIFNVMLLQIDSSEAWIQTTMFLKRSGYQIKVSPTEQVVIEEKYSPELYIKVPNGQSTQFVLIGSDGSTLPFSTSGTSQPYSLDNDIRLRDIIVLTIRYFQSKAVDGKRKGKA
>CORYacti
MRDPFNAEYHVTYTGRQSSPEPVAPNMRPSSADYIIGNDDATFWTTSTDSLVRHQFQRGSTVRLLKDEVSNSLLDHELTELSSKSRRQEEEIILLRKQVTDASLKELQLLNEKHVLERKLFELRMAVDEKQDDAISDSMKDLTQRRGCIEENLKLTNDLKVTEEEVYLFTSSMLGLLAEYNIRLPVINASTITNSTKRLYQHMKWKIGSNGAYGETNLLLGDQPDIDISNNGKLLTFAKQLHSQPGL------------------LEATPNKLMHIPPMDMI--KGL----NPDFGY----NQHKESQSARNREVGGAPTPNVFERNAVEIAHRRETVDTHFYVPSPPEAQVSHFSEAGEVSFPGIEGFQIIGDSKPGCTLRACGYPTNGTSLCIFQWVRHLENGTRQSIEGATVPDYVVTADDVDAFLAVDCIPMDDNGRQGELVSLFANNQNKITCDTDMQHEIETHISSGRAVFIVMLLQIDSSEAWVQTTMFLKRSGYQIKVNRTEQVVIEEKYSPELYIKVPNGQSTQFVLIGSDGSTLPFSTSGTSQPYSLDNDIRLRDIIVLTMRYFQSKAVDVKRKGKA
>OPHRgarg
MRNSFYAEYNAVYAASQSSPEPGTSDMRPSSAGYIVGNDDTELWTSSTDSLVRQQFQRGSSVRQLKEEVNNNLLDHELKELTSKSRQQEEEIMLLRKQIADASSKELQLLNEKHILGRKLSELRRAVDEKQDDAISESMKELTQRRGCIEENLKLTNDLKVAEEELYLFTSSMLGLLAEYDIQLPVINASTIINSTKRLYRHMKWKIGSNAGIDETNLLIGNQHVTEMSNNGKLVTFTKQSHSQPGLDPNTSEFKGYANYPYDFHMETTASKLKHIPTMDMMNTKAQNGAASPNFGY----NQSKQLQSAIYKEAGGTSTPNVFESNVIEIAHRRDTAGAHFYVPTPHETQASLLSEAVEASFPSIEGFQIIGEAKPGCTLRACGYPTNGTSLCIFQWVRHLENGTRQSIEGATVPDYIVTADDVDTFLAVDCIPMDDSGRQGELVSLFANNQNKITCDTDMQHEIETHISSGKAVFNVMLLQIDSSEAWVQTTMFLKRSSYQIKVSQSDHVVIEEKYSPELYIKVPIGQSTQFVLIGSDGSTLPFSTSGTSQPYSLDNDIRLRDIIVLTMRYFQSKAVDGKRKGKA
>GALEfabe
MHGPVNSEYHVSYAGGQSSPEPVPSDMRPSSAGYIVGNDDAGFWTTSTDSLVRHQFQRGPSMRILKDEVNTGFIEREIAELSSKSRLQEEEIVLLHKQTADASIKELQLLNEKRILERKLSELRMAIDEKQDDAISDSMKELSQRRSCIEENLRLTNDLKIAEEEVYLFKSSLLSLLAEYNIRLPVLNASAITNSTKRLYQHMKWKIGSIVSISEMNMLLRND---EISDNEKFESFAKRPLLQPGLDSNIVEFDRKN------PVATTPSTLKQIPFTSMMNTRNPSSATNSNIKHEFIIDQPKELQSAIYKEVINATTPNVYQKNAVDATQMRQTIDAQFYIPNPHETQASPFQE-GEASLPGIEGFQIIGEAKPGCTLRACGYPTNGTSLCIFQWVRHLDNGTRHSIEGATVPDYVVTADDVDTFLAVDCIPMDDSGRQGELVSLFANNQNKISCDKDMQHEIESHISAGRAVFNVMLLQIDSSEAWEQTTMFLKRSGYQIKVNRTDHVVIEEKYSPELYIKVPNGQSTQFVLIGSDGTTLPFSTSGTSQPYSMENDIRLRDIIVLTLRYFQSKAIDGKRKSKA
>PAPHconc
MRDTFNAEYHVTYAGGQSSSETVPADLRPSSAGYNVGNDDAGFWTTSTDSLVRHHFQRGSSLGMLKNEASNNLVGHEIAELFSKSRLQEDEIMLLRKQIGDASLKELQLLSEKHVLERKLSELRMAVDERHDDAISDSMKELTQRRGCIEENLRLANELNVAQEEVYLFTSSLLSLLAEYNIRLPVLNASTITSSTRHLYHHMKRKIGSNDGINEENLHLGSQPGHDISNNGKLSTFAKKPLSQPGLDSNMSEFQRYNHYPFDFHVETTPNKLRHTPHMDMMNIKGLNNAATPDFAYKLIMGHPKELESPMFKESGGAATPNLSENNADEAARRREAVDAQFYFPTAHETQTSAFLE-GETSLPGIEGFQIIGEAKPGCTLRACGYPTNGTSLCNFQWVRHLENGTRQSIEGATVPDYVVTADDVDTFLAVDCIPMDDNLRQGELVSLFANNQRRITCDSDMQHEIETHISAGRGVFNVMLLQIDSSEAWELTTMFLRRSGYQIKVSRSDHVVIEEKYSPELYIKVPNGQSTQFVLIGSDGSTLPFSTSGTSQPNSMENDIRLRDIIVLTMRYFQSKAIDGKRKAKA
>APOSshen
MRDPFNNQSHITYGGGRSSPELVPTDIRPSSAGYIVGNADAGFWTTSTDSLVRHPFQRGSSLRILKDEFKNGLMDHETMELYSRSRQQDEEIMVLRKQITDAGLRELQLLNEKRILERKLSELRMAMDEKQDDAISDSLKDLNQRRGCIEENLRLSNDLKDAEEEVYVFTSSLLRLLAEYNIRLPVINASSISNSAVRLYQHMKWRIHSN-------------------------------------DTNIIELQQGNHFPLDFNVGTTTDKFKHIPHIDMMGTKGLHGSANPDIGFKVFMDQTKELQSDMHKEVGGAAT------------QFR--ADAKFYNHTPHDNQTSPASE-GEVSLPGIEGFQIIGEAKPGCTLRACGYPSNGTSLCVFQWVRHLDNGTRQSIEGATVPDYVVTADDVDTFLAVDCIPMDDSGRQGELVSLFANNQNKITCDTDMQREIETHISAGRAVFNVMLLQIDSSEAWEQTTMFLKRTGYQIKVNRTDNIVIEEKYSPELYIKVPNGQSTQFVLIGSDGSTLPFSTSGTSQPYSMENDIRLRDIIVLTMRYFKSKAVDVKRKGRA
>PTERcurt
MRDPFNAEYHAAYAGLRSSPEHVAPDMRPSSAGYIVGNDDATFWTTSTDSLVRHQFQRGSNARLLKDEVNYSLLDHELTELSSKSRRQEEEIMLLRKQITDASSKELQLLNEKHVLERKLSELRMAVDEKQDDAISDSIKDLTQRRGCIEENLKLTNDLKVANEEVYLFTSSLLGLLADFDIRLPVINASTITTSTKRLYRHMKWKIGSNANIDETNLLLGNQPDIDISANGKLVTFAKPSHFQPGLDSNTSEFQGYTNYPFDFHV-TTPSKSKHSQPMDMMNTKGLNSDANPDFGY----NQQKALQSAINKEAGAVATSNVFESNGVEIAHRKETADTHFYVSAPPETQASPFSEAGEAIYPGIEGFQIIGEAKPGCTLRACGYPSNGTSLCIFQWVRHLENGTRQSIEGATVPDYVVTADDVDTFLAVDCIPMDDSGRQGELVSLFANNQNKITCDTDMQHEIETHISSGRAVFNVMLLQIDSSEAWVQTTMFLKRSGYQIKVSPTEQVVIEEKYSPELYIKVPNGQSTQFVLIGSDGSTLPFSTSGTSQPYSLDNDIRLRDIIVLTIRYFQSKAVDGKRKGKA
>LECAnigr
MHDPVKSEYHVSYGGGQSSLEPIPSDMRPSSAGYIVGNDDAGFWTTSTDSLMRQQFQRGSSMRILKDEVNASFIEREITELSSKSQLQEEEIILLHKQIEDASLKELQLLNEKRVLERKLSELRIAIDEKQDDAISDSLKELSQRRSNIEENLQLTNDLKVAEEEVYIFKSSLLSLLAEYNIRLPVLNATTITNSTKRLYQHMKWKLGSMVSISEMNMLLGNQFGVEISDNGK--------LLQPGLDFSMVDLDRKN------HLATT-STLKHSPIMGMMNTRNPSSAVNPNIRHKFIVDQPKELQSAIYKEVTTAATSNAFENNAVEATQLRQTIDAQFYIPNPHETQASPFQE-GEASLPGIEGFQIIGEAKPGCTLRACGYPTNGTSLCIFQWVRHLDNGTRHSIEGATVPDYVVTADDVDTFLAVDCIPMDDSGRQGELVSLFANNQNKISCDTDMQHEIESHISAGRAVFNVMLLQIDSSEAWEQTTMFLKRSGYQIKVSRTDHVVIEEKYSPELYIKVPNGQSTQFVLIASDGTTLPFSTSGTSQPYSMENDIRLRDIIVLTLRYFQSKVFRVTSASTP
>BLETstri
MRDPFNAEYHVSYVGGQSPPAPVPPDMRPSSAGYIVGNDDATFWTTSTDSLVRHQFQRGSSVKLLKDEVNNSLLDHELMELSSKSQQQEEEIMFLRKQIRDASSKELQLLNEKHVLERKLSELRMAVDEKQDDAISESMKELTQRRGCIEENLKLTNDLKVTEEEVYLFTSSLLGFLAEYNMRLPIINASTITNSTKRLYQHMKWKIGSNAGIGEMHLLLGNQPGVEISDNGKLATLAKRPLSQPGLDSNMNEFQGFDTYPFDFHVEGTP-KLKHIPPMAVMNTNGLNNTA-PDFGYKFIIDQPKELQSAMYKEGGGVATPNFLESNAVEAAHRR--------VPSPHETQASPFSEVGDASLPGIEVFQIIGEAKPGCTLRACGYPTNGTYLCIFQWVRHLENGTRQSIEGATVPDYVVTADDVDTFLAVDCIPMDESGRQGELVSLFANNQNKITCDSDMQHEIETHISSGRAVFNVMLLQIDSSEAWEQTTMFLKRSGYQIKVSRTDHVVIEEKFSPELYIKVPNGQSTQFVLIGSDGTTLPFSTSGTSQPYSMENDIRLRDIIVLTMRYFQSKAVDGKRKGKA
>MASDpict
MRDTFNAEYRVSYVGGQSPPEPVLPDMRPSTAGYI-ANDDATFWTTSTDSLVRHQFQRGSSVRLLKDNVNNTLLDHELMELTSKSQQQEEEIMFLRKQIGDASSKELQMLNEKQVLERKLSELRMAIDEKQDDAISDSMKELSQRRGCIEENLKLTNDLKVMKEEVYLFTSSLLGFLAEYNIRLPIINASTITDSTQRFYQHMKWKIGSNSGIGEKHLLLGDQPGVEISDNGMLATVVRKPLSQPGLDSNMNEFQGYDKYPFAFHVEGAP-KLKHIPTIPVMNAKGLSNAA-PDFGYKFIMDQPKQLQSAMYKEVGGTTTPNVFERNAVEDAHRREVVDAHFYIPSPLEAQASPFSE-GEASLPGIEVFQIIGEAKPGCTLRACGYPTNGTYLCNFQWVRHLENGTRQSIEGATVPDYVVTADDVDTFLSVDCIPMDESGRQGELVSLFANNQNKITCDSDMQREIETYLTSGRAVFNIMLL-IDSSEAWEQTTMFLKRSGYQIKVSRTDHVVIEEKYSLELYIKVPYGQSTQFVLIGSDGTTLPFSTSGTSQPYSMENEIRWPS----RSRPFGCSQVDGKRADHV
>EPIPpurp
MRDPFNAEYPVSYAGGQSSPEPVPPDMRPSSAGYIVGSDDAAFWTTSTDSLVRHQFQRGSNVRLLKDEVNNSLLDHELTELSSKSRQQEEDIMLLRKQITDASSKELQLLNEKHVLERKLSELRMAVDEKQDDVISDSMKELTQRRGCIEENLKLTNDLKVAKEEVYLFTSSLLGLLAEYNIWLPVIDASTITNSTKRLYQHMKWKIGSNDGIDEMNLLLGNQPGVGISDNRKLTTLAKR----PSQESNMSEFQGYDNHPFDFHVETAPSKLKHIPPMGMMNTKGLNNAA-PDFGYKFVMDQPKQLQSAMYKEGGGAATPDVFESNAIKAAHRRETVDAYFYVPTPHEREASPFPE-GEASLPGIEGFQIIGEAKPGCTLRACGYPTNGTSLCIFQWVRHLENGTRQSIEGATVPDYVVTADDVDTFLAVDCIPMDDSGQQGELVNLFANNQNKISCDTDMQHEIETHISSGRAVFNVMLL-IDSSEAWEQTTMFLKRSGYQIKVSRTDHVVIEEKYSPELYIKVPNGQSTQFVLIGSDGTTLPFSTSGTSQPYSMENDIRLRDIIVLTMRYFQSKAVDGKRKGKA
>ERYCpuss
MRDPFNTEYHVSYVGGQSPPEPGLPDMRPSAAGYIVGTDDATFWTTSTDSSMRHQFQRGSSVRLLKDDANSTLLDHEVMELYAKSQQQEEEIMFLRQQIRDASLKELQLLNDKRVLERKFSELRMAVDEKQKDAISDSVKELNQRRGCIEENLKLTNDLKVTEEEVYLFTSSLLGFLAEYNIRLPVINASTITNSTKRLYQHMKWKIGSNAGIDEMRQILGRQTGVEISNNGKLATMTGRSLSQPGLDSNLNGFQGYDKYSFDFHVEGTP-ELKH-------------------------------------KEVGEARTPNVFESNAVDAAHRREIVDAGFYTPPPLETQPSPFSQVGDVSLPGIEVFQIIGEAKPGCTLRACGYPTNGTYLCIFQWVRHLENGTRQSIEGATVPDYVVTADDVDTYLSVDCIPMDESGRQGELVSLFANNQHKITCDSDMQHEIETHLSSGKAVFNVMLLQIDSSEAWEQTAMFLKRSGYQIKLSRKDHVVIEEKYSPDLYIKVPNGQSTQFVLIGSDGNPLPFSTSGTSQPYSMENDIRLRDIIVLTMRYFQSKALDGKRKGKA
>DENDchryso
MCDPFNGEYHVSY--GQSSPEPVPPDMRP-SAGYIVGNHDAAFWSTSTDSLVRHQFRRGSSVRLLKDDANSTLLDHELMELSSKVQQQEEEIMFLRKQIRDASSKELQLLNEKHVLERKLSELRTAIDEKQDDAISDSMKELSQRKGCIKEKLKLTNELKVTEEEVYLFTSSLLGFLAEYNIRVPIINASTVTNSTQRLFQHMKWKMGPNAGISEMHLLLGNQPRVEISNNGKLATLARRPLSQPGLDSNTNEFQGYDKYPFDFPVEGTP-KLKHIPPLAVMNAKGLNNAA-PDFGYQFIMDQPRELQSAMYKEVGGAATPNVLENNAVEAAHRRETVDPNFYIPSPLETQASPFTEVGEPSLPGIEVFQIIGEAKPGCTLRACGYPTNGTYLCIFQWVRHLENGTRQSIEGATVPDYVVTADDVDTYLAVDCIPMDESGRQGELVSLFANNQNKITCDSDMQHEIETHLSSGR-----------------------------------------------------------------------------------------------------------------
>CALAsini
MRDPFNAEYHVSYVGGQSPTEPVPPGMRPSTAGYIVGNDDATFWTTSTDSLVRHPFQGGSSVRLLKDDANNTFFDHELMELFSKSQQQEEEIMFLRKQIRDASSNELQLLNEKHVLERKLSELRMAIDEKQDDAISDSMKELTLRRGCIEENLKLTNDLKVTKEEVYLFTSSLLGFLAEYNIQLPIINASTITNSTQRLYQHMKRKIGSNAGIGEMHLLLGDQPGVEISDNGKLATLARRPLSQPGLDFNMNELQGYDKYPFDFHVEGTP-KLKRIPPMTVMNTKGLNNTA-PDFGYKFIMDQPKELQSAMYKEVEGTATPNVFESNAVEAAHRREAVDAHFYIPSPLETQASPFSEAGEASLPGIEVFQIIGEAKPGCTLRACGYPTNGTYLCIFQWVRHLENGTRQSIEGATVPDYVVTADDVDTFLAVDCIPMDESGRQGELVSLFANNQNKITCDSDMQHEIETHLSSGRAVFNVMLL-IDSSEAWEQTTMFLKRSGYQIKVSRSDHVVIEEKYSPELYIKVPNGQSTQFVLIGSDGTTLPFSTSETSQPYSMENDIRLRDIIVLTMRYFQSKAIDGKRKGKA
>ERYCcris
MRDPFNAEYHVSYVGGQSTPEPGLPDMRPSAAGYIVGNDDATFWTTSTDSLMRHQFQRGSSVRLLKDDANSTLLDHEVMELYAKSQQQEEEIMFLRKQIRDASLKELQLLNDKHVLERRFSELRMAVDEKQKDAISDSVKELNQRRGCIEENLKLTNDLKVTEEEVYLFTSSLLGFLAEYNIRLPVINASTITNSTKRLYQHMKWKIGSNAGIGE---ILGDQNGVEISNNGKLATMAGRSLSQPGLDSNLNGFQGYDKYPFDFHVEGTP-ELKHNPPMAVMNTNVLNTAA-PDFGYKFIFDQPKELQPAMYKEVGEATTPNVFESNAIGAAHRREIVDAHFYTPPPLETQPSPFSQVGDASLPGIEVFQIIGEAKPGCTLRACGYPTNGTYLCIFQWVRHLENGTRQSIEGATVPDYVVTADDVDTYLSVDCIPMDESGRQGELVSLFANNQHKITCDSDMQHEIETHLSSGKAVFNVMLLQIDSSEAWEQTVMFLKRSGYQIKLSRTDHVVIEEKYSPDLYIKVPNGQSTQFVLIGSDGNPLPFSTSGTSQPYSMENDIRLRDIIVLTMRYFQSKALDGKRKGKA
>PHALmode
MRDPFDAEYHVSYVGGQSPPEPVLPDMRPSTAGYILGNDDPTFWTTSTDSLVRHQFQRGSDVRLLKDDVNNTLLDHDLMELSSKSQQQEEEIMFLRKQIRDASSKELQLLNEKHVLERKLSELRLAIDEKQDDAISDSMKDLTQRRGCIEENLKLTNDLKVTNEELYLFTSSLLGFLGEYNIRLPVINASTITNSTQRLYQHMKWKIGSNAGIGEMHLLLGDQPGVELSDNRKLATIARKSLSQPGLDSNVNEFQGYEKYPFDFHAEGTS-KLKHIPTISVMNSKGLNNTV-SDFGYKFIMDQPKELQSAMFKDVGGATIPNVFEGNAVEAANRRETPDAHFYIPSPLEMQSSPFSKVGEASLPGIEVFQIIGEAKPGCTLRACGYPTNGTYLCIFQWVRHLENGTRQSIEGATVPDYVVTADDVDTFLSVDCIPMDESGRQGELVSLFANNQNKITCDSDMQHEIETHLSSGRAVFNVMLLQIDSSEAWEQTTMFLKRSGYQIKVSRTDHVVIEEKYSPELYIKVPNGQSTQFVLICSDGTTLPFSTSGTSQPYSMENDIRLRDIIVLTMRYFQSKAVDGKRKGKA
>CALAtsoo
MRDPFNAEYHVSYVGGQSPTEPVPPGMRPSTAGYIVGNDDATFWTTSTDSLVRHPFQGGSNVRLLKDDANNTFFDHELMELFSKSQQQEEEIMFLRKQIRDASSNELQLLNEKHVLERKLSELRMAIDEKQDDAISDSMKELTQRRGCIEENLKLTNDLKVTKEEVYLFTSSLLGFLAEYNIRLPIINASTITNSTQRLYQHMKRRIGSNAGIGEMHLLLGDQPGVEISDNGKLATLARRPLSQPGLDFNMNELQGYDKYPFDFHVEGTP-KLKRIPPMTVMNTKGLNNAA-PDFGYKFIMDQPKELQPAMYKEVEGAATPNVFESNAVEAAHRRETVDAHFYIPSPLETQASPFSEAGEASLPGIEVFQIIGEAKPGCTLRACGYPTNGTYLCIFQWVRHLENGTRQSIEGATVPDYVVTADDVDTFLAVDCIPMDESGRQGELVSLFANNQNKITCDSDMQHEIETHLSSGRAVFNVMLLQIDSSEAWEQTTMFLKRSGYQIKVSRTDHVVIEEKYSPELYIKVPNGQSTQFVLIGSDGTTLPFSTSETSQPYSMENDIRLRDIIVLTMRYFQSKAIDGKRKGKA
>PHAIflav
MRDPFNAEYHVSYVGGQSPTEPVPPGMRPSTAGYIVGNDDATFWTTSTDSLVRHQFQGGSSVRLLKDDANNTFFDHELMELSSKSQQQEEEIMFLRKQIRDASSNELQLLNEKHVLERKLSELRMAIDEKQDDAISDSLKELTQRRGCIEENLKLTNDLKVTKEEVYLFTSSLLGFLAEYNIRLPIINASTITNSTQRLYQHMKRKIGSNAGIGEMHLLLGDQPGVEISDNGKLTTLARRPLSQPGLDFNMNELQGYDKYPFDFHVEGTP-KLKRIPPMTVMNTKGLNNAP-PDFGYKFIMDQPKELQSAMYKDVGGAATPNVSESNAVEAAHRREAVDAHFYIPSPLEVQASPFSEVGEASLPGIEVFQIIGEAKPGCTLRACGYPTNGTYLCIFQWVRHLENGTRQSIEGATVPDYVVTADDVDTFLAVDCIPMDESGRQGELVGLFANNQNKITCDSDMQHEIETHLFSGRAVFNVMLLQIDSSEAWEQTTMFLKRSGYQIKVSRTDHVVIEEKYSPELYIKVPNGQSTQFVLIGSDGTTLPFSTSETSQPYSMENDIRLRDIIVLTMRYFQSKAIDGKRKGKA
>VANIshen
MHDPVNSEYHVSYGGGQSSPEPVLSDMRPSSAGYIVGNDDAGFWATSNDSLMRHQFQGGSSMRILKDEVNTSFIDREIADLSSKSQLQEGEIILLHKQIADATIKELQLLNEKHILERRLSDLRVAIDEKQDDAISESMKELSQRRSYIEENLRLTNDLKLAEEEVYLFKSSLLSLLAEFNIRLPVLNASTITNSTKRLYQHMKWKIGSIVSISEMNMLLRNQPEDEISDNEKFATFAKRPLLQPGLDSKMVEFDYKN------HAATTPNTLKQIPL------RNSSSGTNPDIRQKFIIDQPKELQSAIYKKVINATAPTVYENNAVDVTQIRQTIDAQFYVPNPHETQASPFQE-GEASLPGIEGFQIIGEAKPGCTLRACGYPTNGTSLCIFQWVRHLDNGTRHSIEGATVPDYVVTADDVDTFLAVDCIPMDDSGNQGELVSLFANNQNKISCDTDMQHEIESHISAGRAVFNVMLLQIDSSEAWEQTTMFLKRSGYQIKANRTDHVVIEEKYSPELYIKVPNGQSTQFVLIGSDGTTLPFSTSGTSQPYSMENDIRLRDIIVLTLRYFQSKAMDGKRKSKA
>DIURorie
MRDPFNSEYHITYAGRQSSPEPIAPDMRPSSAGYTIGHDDTAFWTTSTDSLVRHQFQRGSSVRLLKNEVSNTLLDHELTELSSKFWHQEEEIILLRKQVTDASLKELQLLNEKHVLERKLSELRMAVDEKQDDAISDSMKDLTQRRGCIEENLKLTNDLKVAEEEVYLYTSSLLGLLAEYNIRLPIINASTITNSTKRLYQHMKWKIGSHGDIDERNLLLGNQPGIDISNNGKLVTFAKQSHSHPGLESNPSDFQGYTNYPSDFHLGTPPNEFNHIPTMDMMNTKGLNGAANPDFGY----NQPKELQPAINKEVGGAATSNVFESNAVEMAHRRGTVDTHFYVPFSPETQASPFSE-GEAFSPGIEGFQIIGEAKPGCTLRACGYPTNGTSLCIFQWVRHLENGTRQSIEGATVPDYVVTADDVDTFLAVDCIPMDDSGRQGELVSLFANNQSRITCDTDMQHEIEAHISSGRAVFNVMLLQIDSSEAWVQTTMFLKRSGYQIKVNRTEQVVIEEKYSPELYIKVPNGQSTQFVLIGSDGSTLPFSTSGTSQPYSVDNDIRLRDIIVLTMRHLQSKAVDGKRKGKA
>PHALcorn
MRDPFDAEYHVSYVGGQSPPEPVLPDMRPSTAGYILGNDDPTFWTTSTDSLVRHQFQRGSDVRLLKDDVNNTLLDHELMELSSKSQQQEEEIMFLRKQIRDASSKELQLLNEKHVLERKLSELRLAIDEKQDDAISDSMKDLTQRRGCIEENLKLTNDLKVANEELYLFTSSLLGFLGEYNIRLPVINASTITNSTQRLYQHMKWKIGSNAGIGEMHLLLGDQPGVELSDNRKLATIARKSLSQPGLDSNVNELQGYEKYPFDFHAEGTT-KLKHIPPISVMNSKGLNNTV-SDFGYKFIMDQPKELQSAMFKDVGGATIPNVFEGNAVEAANRRETPDAHFYIPSPLEMQSSPFSKVGEASLPGIEVFQIIGEAKPGCTLRACGYPTNGTYLCIFQWVRHLENGTRQSIEGATVPDYVVTADDVDTFLSVDCIPMDESGRQGELVSLFANNQNKITCDSDMQHEIETHLSSGRAVFNVMLLQIDSSEAWEQTTMFLKRSGYQIKVSRTDHVVIEEKYSPELYIKVPNGQSTQFVLICSDGTTLPFSTSGTSQPYSMENDIRLRDIIVLTMRYFQSKAVDGKRKGKA
>DACThata
MHDSFNAEYHVVYATSQSSPEPVTSDMRPYSAGYIVGNDDTTFWTTSTDSLVRQQFQRGS----LKEEVNNNLLDHELTELSFKSQRQEEEIMLLRKQIADASSKELQLLNEKHVLGRKLSELRRAVDEKQDDAISESMKELTQRRGCIEENLKLTNDLKVAEEEAYLFTSSMLGLLAEYDIRLPVINASTITNSTKRLYQHMKWKIGSNAGIDETNLLIGNQHGTEISNNGKLVTFTKQSHFQPGLDPNTSEFKGFTNYPYDFHMETIPSKLKHIPPKDMMITKAQNGAANPDFGY----NQPKQLQSAIYKETGGASTPNVFENNIIEIADRRDTVGAHFYVPTPHETHASLFSEAVEASFPSIEGFQIIGEAKPGCTLRACGYPTNGTSLCIFQWVRHLENGTRQSIEGATVPDYIVTADDVDTFLAVDCIPMDDSGRQGELVSLFANNQNKITCDTDMQHEIETHISSGKAVFNVMLLQIDSSEAWVQTTMFLKRSVYQIKVSQTDHVVIEEKYSPELYIKVPNGQSTQFVLIGSDGSTLPFSTSGTSQPYSLDNDIRLRDIIVLTMRYFQSKAVDGKRKGKA
>CHILsemi
MLDSFNSEYHLAYSGHQSSPEPIASDMRPPSAGYIIGNDDATFWTTSSDSLVRHQFQKGSSVRLFKDEVSNGLLDDELTELSSKFRLQEEEIMLLRKQITDASVKELQILNEKHIMERRLSELRVAVDEKQDDAISDSMKELTQRRGYIEENLKLTNDLKVVEEEVYLFTSSMLGLLAEYNIRLPIINASTITNSTNRLYQHMRWKIGSDGGIDEKNLILESQPGLDVSNNGKLVTFAKQLHSQPDLDSNPSEFQGYTNYPFDFHLGTTPNNVKHIPHMGMMNSKGLNSAANPDYGF----NQPKELQSSTNMEVGGTAIPNVFKINAVEVAHRQEAVDAHFYVPIPSDTQASPFSDAGEASFPGIEGFQIIGEAKPGCTLRACGYPTNGTSLCIFQWVRHLENGTRQSIEGATVPDYVVTADDVDTFLAVDCIPMDDSGRQGELVSLFANNQNKITCDTDMQHEIETHISSGRAVFNVMLLQIDSSEAWVQTTMFLKRSGYQIKVNQTEQVVIEEKYSPELYIKVPNGQSTQFVLIGSDGDTLPFSTSGTSQPYSLDNDIRLRDIIVLAMRYFQSKAVDGKRKGKA
>MEXIxero
MHDPFNAEYHVTYVGGQSSSESVPTDIRPSSSGYIVGNDDAGFWTTSADSLVRHHFRRGSSLGILKNEVSNNHLGHEIAELFSKSRLQEDEIMLLRKQIGDASLKELQLLNDKHVLERKLSELRMAIDERHDDAISDSVKELAQRRGCIEENLRLAKELKAAEEEAYLFTSSLLSLLAEYNIRLPVLNASTITSSTRHLYHHMKGRIASNAGIDEVNLLLGNQYGDKISNNVKPSNFVKKPFSQPGLDSNISEIQRHNHYPFDVHMETTPNKLRHIPHMDMVNTKGLNNSETPDFAYNFIMGHPKELQSEMFKEAGGAATPNIFENNTVDAAHRREAGDAQFYFPTARETQTSAFLE-GEASLPGIEGFQIIGEAKPGCTLRACGYPTNGTSLCNFQWVRHLENGTRQSIEGATVPDYVVTADDVDTFLAVDCIPMDDNLRQGELVSLFANNQNRITCDSDMQHEIEAHISAGRAVFNVMLLVREVT----LENRFIRGLG-------TNNYVFETVWLPD------------------------------------------------------------------
>LANAlana
MRDPFDAQPRVVYAGHQSASELTRPNMMPSSTGYMSGNGNAGFGTPIPDNLVRHQIQRVSGPRNLRDEFNNSLLDPELTELYSRSQSQEKEILLLRKQIADACVQELQLLNEKHVLERKLSDLRMAVDEKQDDAISDALKELTQRKGYIEENIRLANDLKVAEEEVYIFTSSLVSLLAEYNIRPPLLNASTIANGTKRLYQHMEWKVSSNASFDEINRLLGNQPGDVISNNRQPPKFSKNQLSQQPLDSNMRDFHQYNHYPIDFRVESSHNQSRFFGDYDTMNMKGVNTVPN----HPFVSDKPKELPSTIYKEFGGTTAPNFLEDNTAEATNRRE-SDAQFYIPSPHEKQASPVSE-GEVPLPGIEGFQIIGEAKPGNTLRACGFPTNGTSLCIFQWVRHLENGTRQSIEGATVPDYVVTADDVDTFLAVDCIPMDDSGRQGELVSLFANNQNKITCDPDMQHEIETYISAGRAIFTVFLL-MDSSEAWEQSTLILKRSGYQIKVNGTDIVVMEENYSPDLYIKVPNGQSTQFVLICSEGTTLPFSTSANSQSYSMEDDIRLRDIIVLTMRFFQAKAVDGKRKGKA
>CALAplic
MRDPFNAEYHVTYAGRQSSPEPVAPDMRPSSAGYIIGNDDTTFWTSSTDSLVRHQFQGGSSANLLKDEVNNSILDHEVTELSTKSRRQEEEIMLLRKQITDASIKELQLLNEKHVLERKLSELRMAVDEKQDDAISDSMKDLSQRRSCIEENLKLTNDLKVAKEEVYLFTSSLLGLLAEYDIRLPIINASTIANSTKRLYQHMQWKIGSIGGIDERNLLLGNQPVIDISNNGKLVTLSKRSHSQPGLDSNPNE-QGYTDYPFDFPLGTTPNKLQHMPPMDMMNIKSLNNAANPDFGY----NQPKELQSVMNKEVGDAAT-NVFERNTFDMAHIRESVDPHFYVPIPP--------AEGEASFPGIEGFQIIGEAKPGCTLRACGYPTNGTSLCIFQWVRHLENGTRQSIEGATVPDYVVTADDVDTFLAVDCIPMDDSGRQGELVSLFANNQNKITCDTDMQHEIETHISSGRAVFNVMLLQIDSSEAWVQTTMFLKRSGYQIKVNRTEQVVIEEKYSPDAYIKVPNGQSTQFVLIGSDGSTLPFSTSGTSQPYSLDNDIRLRDIIVLTMRYYQSKAIDGKRKGKV
>EPIPaphy
MRDPSNAEYHVSYVGGLSSPEYVPPDMRPSSGGYAVGNDDMAFWTTSTDSLARHHFQRGSNVRVLKDEGNNRLLDLDMMELSSKSKQQEEEIMLLRKQIRDASSKELQLMNEKHVLERKFSELRMAIDEKQDDAISDTMKELTQRRGCIEENLKLTNDLKVTDEEVHFFTTSLLTFLGEYNIRLPVINASTITNSTKRLYQHMKWKVGSNAGFDEMNLLLGNQPPAEIYDRGKLGTLAKRSLSQPGLDSNVNEFQGYVNSPFDFHVKKTPNQLEQIPPLSMMNTIGLKNTA-PYLGYNYVMDRPKELQSTMYKETGGGATLDVFENNAVDSSHRRGSVGPPFYIPSPHEMQASPFTEVGESSLPGIEVFQIIGEAKPGCTLRACGYPTNGTSLCIFQWVRHLDNGTRQSIEGATVPDYIVTADDVDTFLAVDCIPMDDNGRQGELVSLFANNQNKITCDSDMQHQIEAHISSGRAVFNVMLLQIDSSEAWEQTTMLLKRSGYQISVSRTEMAVIEEKYSPELYIKVPNGQSTQFVLICSDGTTLPFSTSGTSQPYSLENDIRLRDIIVLTMRYFQSKAVDGKRKSKA
>PAPHhirs
MRDPFNAEYHVTYVGGQSSSEPVPADLRPSSAGYNVGNDDAGFWTTSTDSLVRHHFQRGSSLGMLKNEASNNLLGHEIAELFSKSRLQEDEIMLLRKQIGDASLKELQLLSEKHVLERKLSELRMAIDERHDDAISDSMKELTQRRGCIEENLRLANELNVAEEEVYLFTSSLLSLLAEYNIRLPVLNASTITSSTRHLYHHMKGKIGSNDGIDEVNLLLGNQPGHEISNNGKPSTFAKKPLSQPGLDSNMSEFQRYNHYPFDFHVETAPNKLRHTPHLDMMNIKGLNNAATPDFAYKLIMGHPKDLESPMFKESGGAATPNLSENNAGEAARRREAVDAQFYFPTTHETQTSAFLE-GETSLPGIEGFQIIGEAKPGCTLRACGYPTNGTSLCNFQWVRHLENGTRQSIEGATVPDYVVTADDVDTFLAVDCIPMDDNLRQGELVSLFANNQNRITCDSDMQHEIETHISTGRAVFNVMLLQIDSSEAWELTTMFLRRSGYQIKVSRTDHVVIEEKYSPELYIKVPNGQSTQFVLIGSDGSTLPFSTSGTSQPNSMENDIRLRDIIVLTMRYFQSKDVAV------
>ORCHital
MHDPFNADYHVAYTTSQPSPERVASDMRPSSAGYIVGNDDAAFWTTSTDSLVGQHFQRGSRVRPSKEEVNSNLLDHELMELSLKSRRQEEEIIHLRRQITDASSKELQLLNEKHVLVRKLSELRRAIDEKQDDAISESMKELTQRRGCIEENLKLTNDLKVAEEEVYLFTSSMLGLLAEYNIQLPIINASTITNSTKRLYQHIKWKIGSNAGIDEINLLLGNQQGIEISNNGKLVTFTKQSHSQPGLDPSTSEFKGYTNYPFDFHTETTPSKLKNLPPMDMMFRKAQNGAANPDFGY----IQPKELQSAIYKEAGGTSTPNVFENNVVEMAHRRDTVDTRFYVPTPHETQTSLFSEAVEASLPSIEGFQIIGEAKPGCTLRACGYPTNGTSLCIFQWVRHLENGTRQSIEGATVPDYIVTADDVDTFLAVDCIPMDDSGRQGELVSLFANNQNKITCDTDMQHEIETHISSGRAVFNVMLLQIDSSEAWVQTTMFLKRSSYQIKVSQSDHVVIEEKYSPELYIKVPNGQSTQFVLIGSDGSTLPFSTSGTSQPYSLDNDIRLRDIIVLTMRYFQSKAVDGKRKGKA
>DRAKthyn
MRDSFNPEYHLTYAGHQSPSEPFAPDMRPSSAGYIIGNDDTTFWATSSDSLVRHQFQRGSSVTLLKDEVSNRLLDDELTELSSKFRLQEEEIMLLRKQITDASLKELQLLNEKHILERKLSELRVAVDEKQDDAISDSMKELTQKRGYIEENLKLTNDLKVAEEEVYLFTSSMLGLLAEYNIRLPIINASTITHSTKRLYQHMRWKIGSDAGIDEKNLVLESQPGIDISNNGKLATFTNQLHTQPGLDSNPSEFQGYTNSPFDFHLGTTPNKLNQIPPMGMMNSKGLNTAANPDYGF----NQPKELQSSTNKEVG--ATSNIFKINAAEIAQRREAVNAHFYIPIPPDTQDSPFSDAGEDSFPGIEGFQIIGEAKPGCTLRACGYPTNGTSLCIFQWVRHLENGTRQSIEGAIVPDYVVTADDVDTFLAVDCIPMDDSRRQGELVSLFANNQNKITCDTDMQHEIETHISSGRAVFNVMLLQIDSSEAWVQTSMFLKRSGYQIKVNQTEQVVIEEKYSPELYIKVPNGQSTQFVLVGSDGSTLPFSTSGTSQPYSLDNDIRLRDIIVLTMRYFQSKAVDGKRKGKA
