# Supplementary material for: Orchid Phylotranscriptomics: The Prospects of Repurposing Multi-Tissue Transcriptomes for Phylogenetic Analysis and Beyond
Source: Front Plant Sci. 2022 May 27;13:910362. doi: 10.3389/fpls.2022.910362 (PMC9196242; doi:10.3389/fpls.2022.910362)
Supplement: Supplementary file 4 [file Data_Sheet_3.zip › ortho_MSA/r1/OG0009160.fa]

>ANOEemei
------------------------------------------------------------MIDHQILHSSHSPI-PSSPSI--NIGSV-LT-TS---MSTVG-----HSSVFGQKRALRSRIRKELRSFPVDRRIQEDMEIQNTVLDSSWFKSAKRLCPYISCEALREVDTTKILSETLK---------------------------LR-KKIFVPRVEDKNS-HMRMLHISTTEDLV-ANSMNILEPSPKDAIGNHR-ED----VMLASEPVDIF-----L---LPGLAFDKQGRRLGRGGG------------------------YYDVFLKNYLELTKERKWKQPLLIALAYSLQIMDKT-EIPVTGTDVFVDAVISPSGVFRIT-----PAA-------------------FEAM-----------------------------
>ANOEroxb
--------------------------------MRKAAL-----------RFYQKG-R-FAMIDHQSLHSSHSPI-PSSPSI--NIGSV-LT-TS---MSTVG-----NSSVFGQKRALRSRIRKELRSFPVDRRIQEDMEIQNTVLDSSWFKSAKRLCPYISCEALWEVDTTKILSETLK---------------------------LR-KKIFVPRVEDKNS-HMRMLHISTTEDLV-ANSMNILEPSPKDAIGNHR-ED----VMLASEPVDIF-----L---LPGLAFDKQGRRLGRGGG------------------------YYDVFLKNYLELTKERKWKQPLLIALAYSLQIMDKT-EIPVTGTDVFVDAVISPSGVFRIT-----PAA-------------------FEAM-----------------------------
>APOSodor
--------------------------------MRGEAG-----------SLLQRA-R-SAIVHGQSLYFSFRPC-SPPCPS--------PV-VT---MATGAVCAAAATTVAEQKRALRSRIRKELKALSFAQRCQEDLEIQKNILDSSWFKPSKSLCAYVSCESLREVDTSQILAEVLKDKDP------------------SFHAQAK-KKLFVPRIEDKNG-HMRLFNISTIEDLV-ANSMDILEPSPIDANGNQR-ED----VMLANDPVDIF-----L---LPGVAFDREGRRLGRGGG------------------------YYDVFLKNYQELAKERNWKQPLLIALAHSVQIMEVN-VIPVTPTDVLVDAIVSPTGTIPIS-----PAA-------------------LERM-----------------------------
>APOSshen
--------------------------------MRGEAG-----------SLLQRA-R-SAIVHGQSLYFSFRPC-SPPCPS--------PV-VT---MATGAVCAAAATTVAEQKRALRSRIRKELKALSFAQRCQEDLEIQKNILDSSWFKPSKSLCAYVSCESLREVDTSQILAEVLKDKDP------------------SFHAQAK-KKLFVPRIEDKNG-HMRLFNISTIEDLV-ANSMDILEPSPIDANGNQR-ED----VMLANDPVDIF-----L---LPGVAFDREGRRLGRGGG------------------------YYDVFLKNYQKLAKECNWKQPLLIALAHSVQILEVN-VIPVTPTDVLVDAIVSPTGTIPIS-----PAA-------------------LERM-----------------------------
>BLETstri
--------------------------------MRGDAL-----------RLLQKV-R-SSMMNPQVLFSSHAPI-SSSSSI--LSGYLNPT-AA---MSTAG--AVVHSSVAEQKRALRSRIKKELRSLPADQRRQEDMEIQNFVLDSSWFKSAKRLCAYISCEALREVDTTRILSEILKTKTPGVFDDNL-----------DHHTRLR-KKLYVPRVEDKNS-HMRMLHISTTEDLV-ANSMNIFEPSPSDASGNHR-EDGN--FSFAAQYFHKW-----LEQILAGVAFDRQGRRLGRGGG------------------------YYDVFLKNYQELAKEQKWKQPLLIALAYSPQIIDEN-EIPVTDTDVPVDAIVSPSGVIRIT-----PAS-------------------FEDM-----------------------------
>BORYspha
--------------------------------MRGKGN-----------LLLQKV-R-SVM---SLRFSSLSPI-FCSSSADPLIRSCSPS-SALSTMSTSR--DVIPSAISQQKHALRSQIRKALKALPPSQRTHEDMEIQNVVLDSSWFKSTTRLCAYISCEALREVDTSRILLEIFKEQDP------------------DCDTQGK-KTLYVPRIEDRNS-HMRMLNISTTKDLI-ANSMNILEPSLVDAIGNSR-ED----VMLASHPVDIL-----L---LPGLAFDRNGRRLGRGGG------------------------YYDVFLKKYQELVMERKWKQPLLIALAYSVQILEED-VIPVTANDVSVDALVSPSGVIPIS-----TAA-------------------LERM-----------------------------
>CALAcreb
MN-----------------------------RMRGGAH-----------HLLRKA-I-PAMFSNQAVFSSRTPR-SSSSPI--ISGSLNPN-IS---MSIAG--AFDRTSVVEQKRALRSRIRKELRAFPVDRRHQEDLEIQNIVLDSSWFKSANRLCAYISCEALREVDTTRILSEILKSKTPGVFDDY-----------------LW-RKLYVPRVEDKNS-HMKMLHISTTEDLV-ANSMNILEPSPKDASGNHR-ED----VMLAREPVDIF-----L---LPGLAFDRKGRRLGRGGG------------------------YYDVFLRNYQELAKERKWKQPLLIALAYSIQILDGI-EIPVTDTDVFVDVVVSPSGVFPIT-----PIA-------------------FEEL----------RDCDSLGTR----------
>CALAplic
MN-----------------------------RMRGGAH-----------HLLQKA-I-PAMFSNQAVFSSPTPL-SSSSPI--ISGSLNPN-IS---MSIAG--AFDHTSVVEQKRALRSRIRKELRAFPVDRRHQEDLEIQNIVLDSSWFKSANRLCAYISCEALREVDTTRILSEILKSKTPGVFDDY-----------------LW-RKLYVPRVEDKNS-HMKMLHISTTADLV-ANSMNILEPSPKDASGNHR-ED----VMLASEPVDIF-----L---LPGLAFDRKGRRLGRGGG------------------------YYDVFLRNYRELAKERKWKQPLLIALAYSIQILDGI-EIPMTGTDVFVDVVVSPSGVFPIT-----PIA-------------------FEEL----------RDCDSLGTR----------
>CALAsini
--------------------------------MRGDAL-----------RLLQKT-R-SVMFNNRVFFSFHAPI-PSSASI--LSGSLNPT-AS---MSTAG--AIVHSSVAEQKRALRSRIRKELRSLPADQRSQEDMEIQNFLLDSSWFKSAKRLCAYISCEALREVDTTRILSEILKNKTPGVFDDNL-----------DYHPQLR-KKLYVPRVEDKNS-NMRMLHISTTEDLV-ANSMNIFEPSPIDASGNHR-ED----VMLASEPVDIF-----L---LPGIAFDRQGRRLGRGGG------------------------YYDVFLKNYQELAKEQKWKQPLLIALAYSLQILDEN-EIPVIDSDVPVDALVSPSGVIRIS-----PAS-------------------FEGI-----------------------------
>CALAtsoo
--------------------------------MRGDAL-----------RLLQKT-R-SVMINHRVFFSSHAPI-PSSASI--LSGYLNPS-AS---MSTAG--AIVHSSVAEQKRALRSRIRKELRSLPADQRSQEDMEIQNLVLDSSWFKSAKRLCAYISCEALREVDTTRILSEILKNKTPSVFDDNL-----------DYHPQLR-KKLYVPRVEDKNS-NMRMLHISTTEDLV-ANSMNIFEPSPIDASGNHR-ED----VMLASEPVDIF-----L---LPGIAFDRQGRRLGRGGG------------------------YYDVFLKNYQELAKEQKWKQPLLIALAYSLQIIDEN-EIPVTDTDVPVDALVSPSGVIRIS-----PAS-------------------FEDI-----------------------------
>CALEmajo
--------------------------------MRGKALH----------RLLQET-R-SATSNHKV-----ASF-SSSFPV--IAGSLIPA-AA---MSTAG--AVVCSSVAEQKRALRSRVRKELRSLPVDLRVQEDMEIQNIVLDSSWFKSAKRLCAYICCEQLREVDTTRILSEILKSKTSDVCDDFL-----------VDHTQLR-KKLYIPRVEDKDS-HMKMLHITSTEDLV-ANSMNILEPSPNDADGNHR-ED----VMVAKEPVDIF-----L---LPGLAFDRKGRRLGRGGG------------------------YYDVFLKNYQELAKERNWKQPLLIALAYSIQFMDEI-EIPVTNTDVPVDAVVAPSGVFRIT-----PAA-------------------FEGM-----------------------------
>CEPHdama
--------------------------------MRGDVI-----------RLLQKA-R-SAMINHQYIISSHPPL-SSSSST--LSGSLNPT-AA---MSTSG--AVVHSSFTEQKRALRSRIRKELRSLPADQRIQEDMEIQNFVLDSSWFKSAKRLCAYISCEALREVDTKNILSEILRSKTPGVFDVYL-----------GHNTQFR-KKLYVPRVEDKNS-HMKMLHISTTEDLV-ANSMNIFEPSPTDASGNHR-ED----VMLANEPVDIF-----L---LPGVAFDRQGRRLGRGGG------------------------YYDVFLKNYQELAKERKWKQPLLIALAYSLQIMDEN-VIPVTHTDVPVDAVVSPSGVIRIT-----PAA-------------------FEGM-----------------------------
>CHILsemi
--------------------------------MRGKALP----------CLLQQA-R-SAISNHKAAFFSHSPF-PSSFSV--IAGSLHPA-AA---MSTAG--AVVCSSVAEQKRALRSRVRKELRSFPVDLRVQEDMEIQNIVLDSSWFKSAKRLCAYISCEQLREVDTTRILSEILKSKTSDVFDDFL-----------VDHTQLRKKKLYVPRVEDKNS-HMKMLHISTTEDLV-ANSMNILEPSPKDATGNHR-ED----VMLASEPVDIF-----L---LPGLAFDRKGRRLGRGGG------------------------YYDAFLKNYQELAKERKWKQPLLIALAYSVQFMDGI-EVPATVTDVPVDAVVAASGVFRFT-----PAA-------------------FEGM-----------------------------
>CHILtrap
--------------------------------MRGKALP----------GLLQQA-R-SAISNHKAAFFSHSPF-PSSFSV--IAGSLHPA-AA---MSTAG--AVVCSSVADQKRALRSRVRKELWSFPVDLRVQEDMEIQNIVLDSSWFKSAKRLCAYISCEQLREVDTTRILSEILKSKTSDVFDDFL-----------VDHTQLRKKKLYVPRVEDKNS-HMKMLHISTTEDLV-ANSMNILEPSPKDATGNHR-ED----VMLASEPVDIF-----L---LPGLAFDRKGRRLGRGGG------------------------YYDAFLKNYQELAKERKWKQPLLIALAYSVQFMDGI-EIPVTLTDVPVDAVVAASGVFRFT-----PAA-------------------FEGV-----------------------------
>CORYacti
--------------------------------MRGEVI-----------RLLKTA-R-SAMFNHQAVFSSLSPI-PSSPTV--ITGPLHPT-AA---MSTAE--AVVCSSVAEQKRALRSRIRKELRSLPADRKIQEDMEIQNIVLDSSWFKSAKRLCAYISCEALREVDTTRILSEILKSNNHGVFDDNL-----------VHHTQLW-KKLYVPRVEDKNS-HMRMLHISTTEDLI-ANSMNILEPSPKDASGNHR-ED----VMLASEPIDIF-----L---LPGLAFDRKGQRLGRGGG------------------------YYDVFLRNYQELAKERKWKQPLLIALAYSIQIMDET-EIPVTDTDVSVDAVVSPSSVFRVT-----PKA-------------------FEGM-----------------------------
>CREMappe
--------------------------------MRVDFL-----------CLLQKA-R-SAMINHQVLFSFHAPI-SSTSSI--LSSSLHPT-VA---MSTAG--AVAHSSVAEQKRALRSRIRKELRSLPANQRIQEDMEIQNFVLDSSWFKSAKRICAYISCKALREVDTTRILAEILKNKTP------------------DHHTQLR-RRLYVPRVEDQNS-NMRMLHISTTEDLV-ANSMNIFEPSPTDATGNLR-EN----VMLASEPVDIF-----L---LPGVAFDRQGRRLGRGGG------------------------YYDVFLKNYQELAKERKWKQPLLIALAYSLQIIDEN-GIPVTDTDVHVDALVSSSGLIRIS-----PAS-------------------FEDM-----------------------------
>CRYPlept
--------------------------------MRGEAL-----------RFLQKSRR-SAMLN---IFSSQSPL-TFSSPL--SSGSVYPI-IA---MSTAG--VVVHSTVFEEKRALRSRIRKELRSLPNDRRIQEDMEIQNIILDSPWFKSAKRFCAYISCEALREVDTTRILSEILKSKTPDVFDDYL-----------VHHTQLR-KKLYVPRVENKNS-HMRMLHILTTEDLV-ANSMNILEPSPKDAGGNHR-ED----VMLASEPVDIF-----L---LPGLAFDRKGWRLGRGGG------------------------YYDVFLKNYQELAKDRKWKQPLLVALAYSIQIMDEI-EIPVTDTDVSVDAIVSPSGVFRIT-----PIA-------------------FERM-----------------------------
>CYMBensi
--------------------------------MTGEAL-----------RLLQKA-R-SSMMNHQLLFSPHAPI-SSSSSI--LSGSLHLA-AA---MSTAG--AVVHSSVAEQKRALRSRIRKELRSFPADQRSQEDMTIQNFVLDSSWFKSAKRLCAYISCEALREVDTTRIVSEILMN----------------------HHTQLR-KKLYVPRVEDRNS-NMKMLHISTTDDLV-ANSMNIFEPSPTDASGNHR-ED----VLLASEPVDIF-----L---LPGVAFDRQGRRLGRGGG------------------------YYDVFLKNYQELAKKQKWKQPLLVALAYSLQIIDEN-EIPVTGTDVSVDALVSPSGVVRIS-----PAS-------------------FEYM-----------------------------
>CYMBmann
--------------------------------MTGEAL-----------RLLQKA-R-SSMMNHQVLFPPHSPL-SSSTSI--LSGSLQLA-AA---MSTAG--AVVHSSVAEQKRALRSRIRKELRSFPADQRSQEDMKIQNFVLDSSWFKSAKRLCAYISCEALREVDTTTIVSEILMN----------------------HHTQLR-KKLYVPRVEDKNS-NMKMLHISTTDDLV-ANSMNIFEPSPTDASGNHR-ED----VLLASEPVDIF-----L---LPGVAFDRQGRRLGRGGG------------------------YYDVFLKNYQELAKKQKWKQPLLIALAYSLQIIDEN-EIPVTGTDVSVDALVSPSGVVRIS-----PAS-------------------FEYM-----------------------------
>CYPRbard
--------------------------------MRGAAR-----------HLLQKATR-SAMIPHQAPLSFHAPI-SSSSSP---TIALYPT-AA---MSTSG----VQSAVVEQKRALRSRIKKELRALPADQRSIEDLRIQNFVLDSSWFKSTTRLCAYISCEALREVDTTRILSEILKTKNTRVFDDSL-----------DHHTHVK-KKLYVPRVEDKNS-HMRMLHISTTEDLV-ANSMNILEPSPTDANGNQR-ED----VLLASEPVDVF-----L---LPGVAFDKQGQRLGRGGG------------------------YYDVFLKNYQELVIKRNWKQPLLIALAYSLQIMDENIMIPFTPTDVPVDALVSPSGVMRIT-----PAA-------------------FERM-----------------------------
>CYPRflav
--------------------------------MRGEAR-----------RLLQKATR-SAMIPHQTPLSSHAPI-YSSSSS---TIALHPT-AV---MST----AVVHSAVVEQKRALRSRIRKELRALPADQRTHEEMRIQNFVLDSSWFKSTTRLCAYISCEALREVDTTRILSEILKTKNTRVFDDSL-----------DLHTQVK-KKLYVPRVEDMNS-HMRMLHISTTEDLV-ANSMNILEPSPTDANGNQR-ED----VLLASEPVDIF-----L---LPGVAFDRQGQRLGRGGG------------------------YYDVFLKNYQELVIKQNWKQPLLIALAYSLQIMDENLMIPFTPTDVPVDALVSPSGVMRIT-----PAA-------------------FERM-----------------------------
>DACThata
--------------------------------MRGKAL-----------RFSLKA-R-SAMINHQSPCSSHSLI-SSSSSV--IAGSLHPN-TT---MSAPG--VVVHSSVAEQKLDLRSRVRKELRSLPIDRRIQEDMEIQNIVLDSSWFKSAKRLCAYVSCEALREVDTTRILSEVLKSETP------------------VHHRQLR-KKLYVPRVEGKNS-QMRMLHISTTEDLV-ANSMKILEPSPNDTNGNHR-ED----VMLSSEPVDIF-----L---LPGVAFDRKGHRLGRGGG------------------------YYDVFLKKYQELAEERKWKQPLLSMSPSSTNLFYIA-HKSFHFLSFHVFSLLTLHGIASNLYLSPYQKA-------------------TSGM----LPFGFRLNLTNLKTLNPMNQYSDEE
>DENDchryso
------------------------------------------------------------MINHQVLLASHVRI-FSSSCI--LSGSLNPT-AA---MSTFG--AVVHPSVAEQKHALRSRIKKELRSLPADQRSKEDTEIQNFVLNSPWFKSAKRLCAYISCDALREVDTTRILSEILKNKTPGVVD-HL-----------DHHTQLR-KKLYVPRVEDKNS-NMRMLHISTTEDLV-ASSMNIFEPSPTDASGNHR-ED----AMLASEPVDIF-----L---LPGVAFDRQGHRLGRGGG------------------------YYDVFLKNYQELAKERKWKQPLLIALAYSLQIIDEN-EIPVSDNDVSVDALVSPSGLIPIT-----PAS-------------------FKHM-----------------------------
>DENDnobi
------------------------------------------------------------MINHQVLLASHVRI-FSSSCI--LSGALNPT-AA---MSTSG--AVVHPSVAEQKHALRSRIKKELRSLPADQRSKEDTEIQNFVLNSPWFKSAKRLCAYISCDALREVDTTRILSEILKNKTPCVLD-HS-----------DHHTQLR-KKLYVPRVEDKNS-NMRMLHISTTEDLI-ASSMNIFEPSPTDASGNLR-ED----AMLASEPVDIF-----L---LPGVAFDRQGHRLGRGGG------------------------YYDVFLKNYKELAKEQKWKQPLLIALAYSLQIIDEK-EIPVTDNDVSVDALVSPSGLIPIT-----PAS-------------------FKDL-----------------------------
>DIURorie
--------------------------------MRSEAL-----------RLLKKA-R-SVMFNYPAVFSSHTPI-NSSSTI--ISASVHPT-IS---MSTSE--AVVHSSVAEQKRALRSRIRKELRSFPVDRRTQEDMEIQNIVLDSSWFKSAKRLCAYISCEALREVKTTRILSEILKSNTHGVLDDYE-----------IHRTQLR-KKLYVPRVEDKNS-HMRMLHISTTDDLV-ANSMNILEPSPKDASGNHR-ED----VMLASEPVDFF-----L---LPGLAFDRKGRRLGRGGG------------------------YYDVFLKNYQELAMERKWKQPLLIALAYSIQIMDEI-EVPVTDTDVSVDVVVSPSSVFRIS-----PIS-------------------FEGM-----------------------------
>DRAKelas
------------------------------------AVR----------WIFQLA-R-SAASNHKPVLFSHAPFSSSSFPI--IAGSIHPA-DA---MSTAG--AGICSSVAEQKRALRSRIRKELRSLPADLRVQEDMEIQNIVLDSSWFKSANRLCAYISCKQLREVDTTRILSEILKNKTN------------------VDHTQLR-KKLYVPRVEDKNS-HMKMLHISTTEDLV-ANLMNILEPSPKDASGNHR-ED----VMLASEPVDIF-----L---LPGLAFDRKGRRLGRGGG------------------------YYDVFLKNYRELANEKKWKQPLLIALAYSIQ------------------------------------------------------------------------------------------
>DRAKthyn
--------------------------------MRGKAVR----------RMFQQA-R-SAASNQKPALFSHAPF-SSSFPI--IAGSIHPA-DA---MSTAG--AGICSSVTEQKRALRSRIRKELRSLPADLRVQEDMEIQNIVLDSSWFKSANRLCAYISCKQLQEVDTTRILSEILKGKASDVFDKFL-----------VDHTQLR-KKLYVPRVEDKNS-HMKMLHISTTEDLV-ANLMNILEPSPKDASGNHR-ED----VMLASEPVDIF-----L---LPGLAFDRKGRRLGRGGG------------------------YYDVFLKNYQELANEKKWKQPLLIALAYSIQFMDEI-EIPVTVTDIPVDAVVTPSGIFRIT-----PAA-------------------FDGASPSVLNSAF--------------------
>EPIDfulg
--------------------------------MRVAIL-----------RLLQKA-R-SAMINHRVLFSSHAPI--STSSI--VSSSLHPN-VA---MSSAG--AVVRSSVAEQKHALRSRIKKELRSLPADQRSQEDMEIQNFVLDSSWFKSAKRLCAYISCEALREVDTKRILSEILKDKSPGVFDENL-----------GLHTQLR-KKLHVPRVEDKNS-NMRMLHISTTKDLV-ANSMNICEPSPTDASGNHR-ED----VMLASEPVDIF-----L---LPGVAFDRQGRRLGRGGG------------------------YYDVFLKKYQELAKEQKWKQPLLSLCHF-IPCSQSS-LLLHFPHKLFVLLLHHVCQYFYMLRFGSLPKS-------------------------------------------------NL-
>EPIDpuni
--------------------------------MRLVIL-----------RLLQKA-R-SAMINHQVLFSSHAPI--STSSI--VSSSLHPN-VA---MSSAG--AVVRSSVAEQKHALRSRIKKELRSLPADQRSQEDMEIQNFVLDSSWFKSAKRLCAYISCEALREVDTKRILSEILKDKSPGVFDENL-----------DLHTQLR-KKLYVPRVEDKNS-NMRMLHISTTKDLV-VNSMNICEPSPTDASGNHL-ED----VMLASEPVDIF-----L---LPGVAFDRQGRRLGRGGG------------------------YYDVFLKKYQELAKEQKWKQPLLSLCHFSTIYTVFT-KFP---------SLTFPSQAICFA-----ATS--CMSVLLHALGLGPCQKVTYRMSR------F--------------QWSDFL
>EPIPhell
--------------------------------MRGDVI-----------RLSQKA-R-SAMINNQYLISSHAPL--SSSST--ISSSLNPT-AA---MSTAG--AVVHSSFAEQKRALRSRIRKELRSLPADQRSQEDMKIRNFVLDSSWFKSAKRLCAYISCEALREVDTNFFLSEILRSKTPGVCDDYS-----------GPNTQLR-KKLYVPRVEDKNS-HMRMLHISTTEDLV-ANSMNILEPSPTDASGNHR-ED----VMLAREPVDIF-----L---LPGVAFDRQGRRLGRGGG------------------------YYDVFLKNYQELAKERKWKQPLLIALAYSLQILDEN-EIPVTDTDVPVDAVVSPSGVIRIT-----PAA-------------------FEGM-----------------------------
>EPIPpurp
------------------------------------------------------------MINNQYLISSHAPL-SSSSST--ISSSLNPT-AA---MSTAG--AVVHSSFAEQKRALRSRIRKELRSLPADQRRQEDMKIRNFVLDSSWFKSAKRLCAYISCEALREVDTNFFLSEILRSKTPGVCDDYS-----------GPNTQLR-KKLYVPRVEDKNS-HMRMLHISTTEDLV-ANSMNILEPSPTDASGNHR-ED----VMLAREPVDIF-----L---LPGVAFDRQGRRLGRGGG------------------------YYDVFLKNYQELAKERKWKQPLLIALAYSLQILDEN-EIPVTDTDVPVDAVVSPSGVIRIT-----PAA-------------------FEGM-----------------------------
>ERYCcris
--------------------------------MTREAL-----------RLLQKA-R-SSMAN-QLLFYPHSPF-NSTSSI--LSGSFHLT-AA---MSTAG--EVVHSSVAEQKRALRSRIRKELRSFPADLRSQEDRKIQNFVLDSSWFKSAKRVCAYISCEALREVDTTRILSEILKN----------------------HHMPLK-KKLYVPRVEDKNS-NMKMIHISTTDDLV-ANTMNIFEPTLKDSSGNHR-ED----VMLESEPVDIF-----L---LPGVAFDRQGRRLGRGGG------------------------YYDVFLKNYQELANEQKWKQPLLIALAYSLQIIDEN-EIPVIHTDVSVDALVSPSGVIRIS-----PAS-------------------FEDM-----------------------------
>ERYCpuss
--------------------------------MTIKTL-----------RLLQKA-R-SSMAN-KLIFSPKSPF-NSSFPI--LSNSFNLA-GA---MSTAG--EVSHSSIAEQKRALRSRIRKELRSFHADLRIQEDIKIQNFVLDSSWFKSAKRLCAYISCEALREVDTTRILSEILN----------------------NHHMQLK-KKLYVPRVEDKNS-NMKMIHISTTEDLV-ANTMNIFEPTLKDASGNHR-ED----VMLASEPVDIF-----L---LPGVAFDRQGRRLGRGGG------------------------YYDVFLKNYQELAKKQKWKQPLLSLCLIKVSFPAFY--------------LMLTVAYKYIS-----SVAHRFCHYSLYVSGL--CQKVTYSML----------------------------
>GALEfabe
--------------------------------MGREVR-----------RLLQKA-R-PVMIPHQSLLSSLFPI-SSSSSS--LSVLRFPI-AS---MSNSV--AVLHSDVVEQKRALRSRIRRVLRSIPADQRIQEDEKIQNLVLDSLWFKSARRLCAYVSCEALREVDTRKILSECLNGKD---------------------HLGEK-KKLYVPRVEDKNS-NMRMLEISATADLV-ANSMNILEPSPTDANGNER-ED----VMLASEPVDVF-----L---LPGVAFDRQGRRLGRGGG------------------------YYDVFLKNYEAIAEERKWKQPLLVALAYSAQIVEEN-VIPITPTDFSVDAIVSSSGITRIS-----PMA-------------------SDMM-----------------------------
>GASTelat
-------------------------------------------------------------------------------------------------MSTAC--TVAASSAADLKRALRSSIRKKLRSLSADQRRKEDMDIQNLVLDSSWFKSARRLCAYISCQALREVDTTRILSEYLEFKSSGMSDVYLDINILHKFSSQDHPKELK-KKLYVPRVEDMNS-HMRMLHISTTEDLF-ANSMNILEPSPIDDKGILR-ED----VLTASEPVDIF-----L---LPGLAFDRQGRRLGRGGG------------------------YYDVLLRSYLELVKERKWKKPLLIALAYSLQILDEN-EIPMTGTDVSVDAVVSPSGLVPIS-----PAA-------------------FCEM-----------------------------
>GOODfuma
--------------------------------MRGETL-----------RFLQKA-R-FSMINNQNLLSSHTPI-PSSPSI--IVGSVHPT-NS---MSTVG--AVGYSSVAEQKRALRSRIRKELRSLPVDRRIQEDMEIQNTVLDSSWFKSAKRLCAYISCEALREVDTTKILSEILK---------------------------LR-KKLYVPRVEDKNS-HMRMLHISTTEDLV-ANSMNILEPSPKDAIGNHR-ED----VMLASEPVDIF-----L---LPGLAFDRQGRRLGRGGGNFMETTPGLFNPEQLDPPILHFSMYYDVFLKNYLELAKERKWKQPLLIALAYSLQIMDEA-EIPVTGTDVFADVVVSPSSVFRIT-----PAA-------------------FEGM-----------------------------
>GOODpube
--------------------------------MRGETL-----------SFLQKA-R-FAMINNQNLLSSHSPI-PSSPSI--IVGSVHPT-TS---LSTAG--AVGYSSVAEQKRALRSRIRKELRSLPVDRRIQEDMEIQNTVLDSSWFKSAKRLCAYISCEALREVDTTKILSEILK---------------------------LR-KKLYVPRVEDKNS-HMRMLHISTTEDLV-ANSMNILEPSPKDAIENHR-ED----VMLASDPVDIF-----L---LPGLAFDKQGRRLGRGGG------------------------YYDVFLKNYLELAKERKWKQPLLIALAYSLQIMDEA-EIPVTGTDVFVDVVVSTSGVFHIT-----PAV-------------------FEGM-----------------------------
>GYMNdens
--------------------------------MTGKAL-----------RFSLKA-R-SAMINHQPPCSSHSLI-SSSSSV--IAGSPHPN-TT---LSAPG--VVVHSSVAEQKRALRSRIRKELRSLPIDRRIQEDMVIQNIVLDSSWFKSAKRLCAYVSCEALREVDTTKILSEVLKSETP------------------VHHRQLR-KKLYVPRVEGKNS-QMRMLHISTTEDLV-ANSMKILEPSLNDTNGNHR-ED----VMLSSEPVDIF-----L---LPGVAFDRKGHRLGRGGG------------------------YYDVFLKKYQELAEERKWKQPLLIALAYSRQIMDEA-EIPATDTDVSVDAFVSPSGVFRIT-----PAA-------------------FKGM-----------------------------
>GYMNodor
--------------------------------MRGKAL-----------RFSLKA-R-SAMINHQPPCSSHSLI-SSSSSV--IAGSPHPN-TT---MSAPG--VVVHSSVAEQKRALRSRIRKELRSLPIDRRIQEDMEIQNIVLDSSWFKSAKRLCAYVSCEALREVDTTQILSEVLKSETP------------------VHHRQLR-KKLYVPRVEGKNS-QMRMLHISTTEDLV-ANSMKILEPSLNDTNGNHR-ED----VMLSSEPVDIF-----L---LPGVAFDRKGHRLGRGGG------------------------YYDVFLKKYQELAEERKWKQPLLIALAYSRQIMDEA-EIPATDTDVSVDAFVSPSGVFRIT-----PAA-------------------FKGM-----------------------------
>HABElong
--------------------------------MRGKAI-----------WCSLRR-R-SAMINHRPPFSSHSPI-SSFSSN--IAGSLQPN-TS---MPAAG--VVVHSSVAEQKRALRSRVRQELRSLPVDRRIQEDMEIQNIVLDSSWFKSAKRLCAYVSCEALREVDTTGILSEVLKSESP------------------DHHRQLK-KKLYVPRVEGKNS-QMRMLHISTTKDLV-ANSMKILEPSPEDATGKHR-ED----VMLSSEPVDMF-----L---LPGVAFDRQGHRLGRGGG------------------------YYDAFLKKYQELAKERKWKQPLLIALAYSRQIMDEA-EIPVTDADVSVDAFVSPSGVFRIT-----PEA-------------------LEGM-----------------------------
>HABEpant
--------------------------------MRGKAI-----------WCSLRR-R-SAMINHRPPFSSHSPI-SSFSSN--IAGSLQPN-TS---MPAAG--VVVHSSVAEQKRALRSRVRQELRSLPVDRRIQEDMEIQNIVLDSSWFKSAKRLCAYVSCEALREVDTTGILSEVLKSESP------------------DHHRQLK-KKLYVPRVEGKNS-QMRMLHISTTKDLV-ANSMKILEPSPEDATGKHR-ED----VMLSSEPVDMF-----L---LPGVAFDRQGHRLGRGGG------------------------YYDAFLKKYQELAKERKWKQPLLIALAYSRQIMDEA-EIPVTDADVSVDAFVSPSGVFRIT-----PEA-------------------LEGM-----------------------------
>HAEMdisc
--------------------------------MTKAAL-----------RFYLKG-R-FAMINHQNLLSSHSPN-PSSSFI--IIGSVHPT-TS---MSTSG--AVGYSSVFEQKRALRSRIRKELRSFPVDRRIQEDMEIQNTVLDSSWFKSAKRLCPYISCAALREVDTTTILSEILK---------------------------LR-KKIYVPRVEDKNS-HMRMLNISTTEDLV-ANSMNILEPSPKDAIGNNR-ED----VMLASEPVDIF-----L---LPGLAFDKQGRRLGRGGG------------------------YYDVFLKNYLELAKERKWKQPLLIALAYSLQIMDEA-EIPVTGTDVFVDAVISPSGVFRIT-----PAA-------------------FKGM-----------------------------
>HEMIforr
--------------------------------MRGKVL-----------GFSLKA-K-SAMINRQPPRSSSSPI-SSSSSV--FTGSLHPN-AA---MSSPG--VAVHSSVADQKRALRSRVRKELRSLPIDRRIQEDMEIQNIVLDSSWFKYAKRLCAYVSCEALREVDTTRILSEVLKSETP------------------VHPRQLR-KKLYVPRVEGKNS-QMRMLHISTTEDLV-ANSMKILEPSPNDTNGNHR-ED----VMMSSEPVDIF-----L---LPGVAFDRKGHRLGRGGG------------------------YYDVFLKKYQELAKERKWKQPLLIALAYSRQVMDEA-EIPVTDTDVSVDAFVSPAGVVRIT-----STA-------------------FEGML----------------------------
>HYPOheme
--------------------------------MREVVG--AP-------LLLQKA-RRSLMAAHH--CHSLSPI-FSSSSR-------SST-AA---ATMST--DAVPCAVSQQKRALRSQIRKALKAFPLSQRAQQDIEIQNLVLNSSWFKSTSRLCAYISCEALREVDTSKILSEILKPQDA------------------DCHTQGR-KKLYVPRVEDKNS-HMRMLNILTIEDLV-ANSMNILEPSPTDANGNQR-ED----VMLATHPVDMF-----L---LPGVAFDRHGRRLGRGGG------------------------YYDVFLKKYQELAMERKWKQPLLVALTYSVQIMEED-VIPVTPHDVLVDALVTPSGVIPIS-----SAA-------------------FERM-----------------------------
>LANAlana
MG-----------------------------GMRGAGS-----------LLLQKA-R-SLMSHSSFFFPSLSPI-FSSDPL--LRPSF----AS---FAAAM--STTTDAVSQQKRALRSRIRKELKAFPPSRRAQEDTEIQSIVLDSAWFKSTARLCAYISCEALREVDTTRILTEILKQQDA------------------DCHAQGM-KKLYVPRIEDKNC-HMRMLNISSTEDLI-ANSMNILEPSPTDANGDQR-ED----VMLASHPVDIF-----L---LPGVAFDKHGRRLGRGGG------------------------YYDMFLTKYQQLAMERKWKQPLLIALAYSVQIMEDD-VIPVTPNDVLVDALVIPTGVIPIS-----PAA-------------------LERM-----------------------------
>LECAnigr
------------------------------------------------------------MVLHQPLLSSLFSI-LSSFSA--LSVSLCPG-FA---MSNSV--AV---AIVEQKRVLRSRIRKELRSIPADQRTQEDKEIQNLVLDSLWFKSAKRLCAYVSCEALKEVDTTRILSGCHR----------L-----------DHHAQVK-KKLYVPRVEDKNSNNMRMLAISSTADLV-ANSMNILEPSPTDANGNEH-ED----VMLASEPVDIF-----L---LPGVAFDRQGRRLGRGGG------------------------YYDVFLKKYQELAKERKWKQPLLIALAYSVQITEAN-MIPVAPTDFPVDAVVSPSGIIRIS-----PAA-------------------FESM-----------------------------
>LIMOabor
-------------------------------------------------------------------------------------------------MSTAD--AVVPSSFTEQKRALRSRIRKELRSLPSYQRSQEDFEIQNFVLDSSWFKSAERLCAYISCEALREVDTGKVLSEILGSKTPGVSDNYL-----------DHSTQLK-KKLYVPRVEDKNS-HMRMLHISTTEDLV-ANSMNILEPSLTDASGNHR-ED----VMLAREPVDIF-----I---LPGVAFDRQGRRLGRGGG------------------------YYDVFLKNYQELAKERKWKQPLLIALAYSLQIMDEN-VIPVTHTDVPVDAVVSPSGVIRIT-----PAA-------------------FEGM-----------------------------
>MASDpict
--------------------------------MRVIIL-----------KLLQNS-K-SATINHQILFS-----------------SLHPT-VS---MSTAS--SFVHSSPAEKKRALRSRIRKELRSLPADLRIKEDMEIQNFVLDSPWFKSAKSLCAYISCEALREVDTKRILSEILKNKTPDVLDDNL-----------DHHTHLK-RKLYVPRVEDKNS-NMRMLNISTTEDLV-ANSMNIFEPSPTDASGNHR-ED----VMLASEPVDIF-----L---VPGVAFDRKGLRLGRGGG------------------------YYDVLLKKYQELAKEQKWKQPLLIALAYSLQIIDEN-EIPMTDTDVPVDALVSPSGVIRIS-----PAS-------------------FEDM-----------------------------
>MEXIxero
--------------------------------MRAEVL-----------RLLQKRTR-SVMIPHYTTLSSHASI-FYSSSS---TISLNST-AS---MSTTG--AAVHSAAADQKRALRSRIRKELRALPADQKIHEDMRIQNFVLGSSWFKSTTRLCAYISCEALREVDTTRILTEILNANNTIEFDDSL-----------GHHIQVK-KKLYVPRVEDRNS-NMRMLHISTTEDLV-ANSMNILEPSPTDANGNQR-ED----VLLASEPVDIF-----L---LPGVGFDQQGRRLGRGGG------------------------YYDVFLKNYLELATERKWKQPLLIALAYSLQILDEN-LIPITPTDVPVDALVSHSGVVRIT-----PAA-------------------FERM-----------------------------
>MICRparv
--------------------------------MRAGAF-----------RLFKSA-SYATMFNNQAVFSSHLPV-SSSCSI--ISGSLSPT-AA---MSTAG--TVVYSSVAEQKRALRSRVRKELRSLPVDRRIQEDMEIQNIILDSSWFMSAKRLCAYISCEALREVDTTRILSEILETKTSGLLDDHL-----------VHHSQLR-KKLYVPRVEDKNS-HMRMLNISTTEDLV-ANSMSILEPSLKDAGGIHR-ED----VMIASEPVDIF-----L---LPGLAFDRKGHRLGRGGG------------------------YYDVFLKNYQKLAKERKWKQPLLIALAYSIQIMDEI-DIPVTDTDVSVDAIVSPSGVLRIT-----PEA-------------------FEGM-----------------------------
>MOLIcapi
--------------------------------MRGEVG--APL------LLLQKA-RRSLMTAHH--FPSLSPI-FSSS---------CSA-AA---ATMST--DAVPCPVSQQKRALRSQIRKALKAFPLSQRTQEDIEIQNLVLNSSWFKSTSRLCAYISCEALREVDTSRILSEILKPQDS-----------------------GR-KKLYVPRVEDKNS-HMRMLNISTIEDLV-ANSMNILEPSPTDANGNQR-ED----VMLATHPVDMF-----L---LPGVAFDRHGRRLGRGGG------------------------YYDMFLKKYQELAMERKWKQPLLVALTYSVQIMEED-IIPVTPHDVLVDALVAPSGVIPIS-----SAA-------------------FERGCDSNPARCF-----------P--------
>NEUWmali
ML------------------------SLLARGMRREAS-----------SLLGRA-R---LHRQSLRFFSVRPF-SPPYLS--PIAFPHPD-AS---MSTAG--AAAPLGVTEQKRALRSRIRKELRALPLAQRSQEDLEIQNIVLDSSWFKSCKSLCAYISCEALREVGTTKILSDILKNNDL------------------SCHTQAK-KKLYVPRVEDKNS-HMRMLNISTVEDLV-ANSMNILEPSPTDANGNQR-ED----VMLANDPVDIF-----L---LPGVAFDREGRRLGRGGG------------------------YYDAFLKNYQELAKERNWKQPLLIALAYSVQVMEVN-VIPVTPTDVPVDAVVSPAGTIPIS-----LTA-------------------LERM-----------------------------
>NEUWzoll
--------------------------------MSREAS-----------SLLGRA-R-SHLHRQSLRFFSVRPF-SPPCLS--PVAFPHPD-AS---MSTDS--TAA-LGVAEQKSALRSRIRKELRALPLAQRSQEDLEIQNIVLDSSWFKSCKSLCAYISCEALREVGTAKILSDVLKNNDL------------------SCHTQAK-KKLYVPRVEDKNS-HMRMLNISTAEDLV-ANSMNILEPSPTDANGNQR-ED----VMLANDPVDIF-----L---LPGVAFDREGRRLGRGGG------------------------YYDAFLKNYQELAKERNWKQPLLIALAYSVQVMEVN-VIPVTPTDVPVDAVVSPAGTIPIS-----LTA-------------------LERM-----------------------------
>OECEmacu
--------------------------------MTGAAL-----------RFLQKA-R-SSMINHQVLFSTLVPI-HSTSSI--LSGSPHLN-AA---MSTAG--VVVHSSVAEQKRALRSRVRKELRSFPADQRSQEDKEVQNFVLDSSWFNSAKRLCAYISCEALREVDTTRILSEILKN----------------------HHPQLR-KKLYVPRVEDKNS-NMRMLHISSTDDLV-ANSMNIFEPTPTDASGNHR-ED----VMLASEPVDIF-----L---LPGVAFDKQGRRLGRGGG------------------------YYDVFLKNYQELAKEQKWKQPLLIALAYSIQIIDEN-EIPVTHTDVPVDALVSPSGIIRIS-----PAS-------------------FEDM-----------------------------
>OPHRgarg
--------------------------------MRGKAL-----------RFSLTA-R-SAMINNQPPCSSHSLI-SSSSSV--IAGSLHPN-TT--AMTAPG--------VAEQKRALRSRVKKELSSLPIDRRIQEDMEIQNIVLDSSWFKSAKRLCAYVSCEALREVNTTQILSEVLRSEIP------------------VHHRQLR-KKLYVPRVEGKNS-QMRMLHISTTEDLV-ANSMKILEPSPNDTSGNHR-ED----VMLSSEPVDIF-----L---LPGVAFDRKGHRLGRGGG------------------------YYDVFLNKYQELAKERKWKQPLLIALAYSLQIMEEA-EVPVSDTDVSVDAFISPSGVFRIT-----PAA-------------------FEGM-----------------------------
>OPHRsphe
--------------------------------MRGKAL-----------RFSLTA-R-SAMINNQPPCSSHSLI-SSSSSV--IAGSLHPN-TT--AMTAPG--------VAEQKRALRSRVKKELSSLPIDRRIQEDMEIQNIVLDSSWFKSAKRLCAYVSCEALREVNTTQILSEVLRSEIP------------------VHHRQLR-KKLYVPRVEGKNS-QMRMLHISTTEDLV-ANSMKILEPSPNDTSGNHR-ED----VMLSSEPVDIF-----L---LPGVAFDRKGHRLGRGGG------------------------YYDVFLNKYQELAKERKWKQPLLIALAYSLQIMEEA-EVPVSDTDVSVDAFISPSGVFRIT-----PAA-------------------FEGM-----------------------------
>ORCHital
--------------------------------MRGKAL-----------RFSLKA-R-SAMINYQPPCSSQSPI-SSSSSV--VTGSLHRN-TT---MSAPG--VVVHSSVAEQKRALRSRVRKELRSLPIDRRIQEDMEIQNIVLDSSWFKSAKRLCAYVSCEALREVDTTRILSEVLKCEPP------------------VHHRQLR-KKLYVPRVEGKNS-QMRMLHISTIEDLG-ANSMKILEPSPNDTNGNHR-ED----VMLSSEPIDIF-----L---LPGVAFDRKGHRLGRGGG------------------------YYDVFLKKYQELAEERKWKQPLLIALAYSRQVMDEA-EIPVTDTDVSVDAFVSPSGVFRIT-----PAA-------------------FEGM-----------------------------
>PHAIflav
--------------------------------MRGHAL-----------RLLQKA-R-SAMINHRVFFSADAPI-RSSASI--LTGSLNPT-AS---MSTAG--AIVHSSVSEQKRALRSRIRKELRSLPADQRRQEDMEIQNFVLDSSWFKSAKRLCAYISCEALREVDTTRILSEILKNKTSGVFDDNL-----------DYHPQLR-KKLYVPRVEDKNS-NMRMLHISTTEDLV-ANSMNIFEPSPIDASGNHR-ED----GIFSLAAQNFLKWLEKI---LAGVAFDRQGRRLGRGGG------------------------YYDVFLKNYQELAKEQKWKQPLLIALAYSLQIIDEN-VIPVTDTDVPVDALVTPSGVIRIS-----PAS-------------------FEDI-----------------------------
>PHAItank
--------------------------------MREDAL-----------RLLQKA-R-STMINHRVFFSSHAPL-PSSASI--LSGSLNHT-AS---MSTAG--AIVHSSVAEQKRAVRSRIRKELRSFPADQRSQEDMEIQNFVLDSSWFKAAKRLCAYISCEALREVDTTRILSEILKNKTP------------------DYHPQLR-KKLYVPRVEDKNS-NMRMLRISTTEDLV-ANSMNIFEPSPIDAGGNHR-ED----VMLASEPVDIF-----L---LPGVAFDRQGRRLGRGGG------------------------YYDVFLKNYQELAKEQKWKQPLLIALAYSLQIIDEN-EIPVTDTDVPVDALVSPSGVIRIS-----PAS-------------------FEDI-----------------------------
>PHALmode
--------------------------------MRHASV-----------SLLQKA-R-SAVMNYRLLFSSHAPI-SSSSSI--LSCSLNPT-PA---MSTSG--AVVHSSVAEQKRALRSRIRKELRSFPSDQRSLEDMEIQKFVLDSSWFKSAKSLCAYISCEALREVDTTRILSEILRNKTHGLFDDNS-----------GHHTRLR-KKLYVPRVEDKNS-NMRMLHISTTEDLV-ANSMNIFEPSPIDASGKHR-ED----VMLASEPVDFF-----L---LPGVAFDRQGRRLGRGGG------------------------YYDVFLKNYQKLAKEQKWKQPLLIALAYSPQIIVEN-VIPVTDTDVPVDALVSPSVLPKLSYLLP-PIQ-------------------IFSVC---FRYLFPLNCC---------------
>PHRAlind
--------------------------------MRAEAL-----------RLLQKAKR-SAMFRDHTPLSSHASI-FSFSSA---TISLYPT-AA---MSTAG--ASVHSAVADQKRALRSRIKKELRALPADQKIHQDMRIQNFVLDSSWFQSSTKLCAYISCQALREVDTSRILSEILKVKNTGVFDVSL-----------DHHMQVK-KKLYVPRVEDRNS-HMRMLHISNTEDLV-ANSMNILEPSPTDANGNQR-ED----VLLASEPVDIF-----L---LPGVAFDRQGRRLGRGCG------------------------YYDVFLKNYQELAMERKWKQPLLIALAYSLQIMDEN-LIPITPTDVPVDALISPSGVVRIT-----PAA-------------------FERM-----------------------------
>PLATclav
------------------------------------------------------------------------------------------------------------------------------------------MEIQNIVLDSSWFKSAKRLCAYVSCEALWEVDTTRILSEVLKSETP----------------------DKW-KKLYVPRVEGQNS-QMRMLHISTTEDLV-ANSMKILEPSPNDTNGNRRHED----VMLSSEPVDIF-----L---LPGVAFDRKGHRLGRGGG------------------------YYDVFLKKYQELAQERKWKQPLLIALAYSRQIMDEA-EIPVTDTDVSVDAFVSPSGVFRIT-----PAA-------------------FEGM-----------------------------
>PTERcurt
--------------------------------MRGKAL-----------HFLHQA-R-SAVINHQALLSSRYPV---SSSV--IVGTIHPA-TV---MSTSG--AVSFSSVAEEKRALRSRIRKELRSLPVDRRIQEDMKIQNIVLDSSWFKSAKRLCAYMSCEALREVDTTKILSEILK---------------------------LG-KKLYVPRVEDKNS-HMRMLHISTTEDLV-VNSMNILEPSPKDACGIHR-ED----VMLASEPVDIV-----L---LPGLAFDRDGRRLGRGGG------------------------YYDVFLKNYQEIAKERKWKQPVLIALAYSTQFMDET-EIPVTDRDVSIDVVVSPSGVFRIT-----PIA-------------------FEGM-----------------------------
>RIMAelli
--------------------------------MRGEASL----------RLLQEA-R-SAISNHKAVFFSYSTF-SSSFPI--ISGSLHPT-AA---MSTAG--AVVYSSVAEQKRALRSRIRKELRSLPVDRRVQEDMEIQNIVLDSSWFKSAKRLCAYISCEALREVDTTRILSEILKSKTPDVFDACL-----------VDHTQLR-KKLYVPRVEDKNS-HMTMLHISTTEDLV-ANSMNILEPSPKDAGGNHR-ED----VMLASEPVDIF-----L---LPGLAFDRKGRRLGRGGG------------------------YYDVFLKNYQELAKERKWQQPRLIALAYSIQFMDEI-EIPVTDSDVPVDAVISPSGVFRIT-----PIA-------------------FEGM-----------------------------
>SELEaequ
--------------------------------MRGEAR-----------RVLQKATR-SAMIPLQTPLSSLAPI-SSSSSS---TIGLHPT-AA---MSTAG--ADVQSAVAEQKRALRSRIRKELRALPADLRSHEDLRIQNFVLDSSWFKSTTRLCAYVSCEALREVDTTRILSEILKTKNTGVFDDSL-----------NHHMQVK-KKLYVPRVEDRNS-HMRMLHISTTEDLV-GNSMNILEPTPTDANGNQR-ED----VLLASEPVDIF-----L---LPGVAFDRQGQRLGRGGG------------------------YYDVFLKNYQELAIKQNWKQPLLIALAYSLQIMDEN-LIPVTGTDVPVDALVSPSGVMPIT-----PAA-------------------FERM-----------------------------
>SERAvome
--------------------------------MRGKAL-----------RFSLTA-R-SAMINYQTPRSSHSPI-SSSSSV--VTGSLYPNTTT---MTSPG--VVVHSSVAEQKRALRSIVKKELRSLPIDRKIQEDMEIQNIVLDSSWFKSAKRLCAYVSCEALREVDTTRILSEVLKSETP------------------VHHRQLM-KKLYVPRVEGKNS-QMRMLHISTTEDLV-ANSMKILEPSPNDTSGNHR-ED----VMLSSEPVDFF-----L---LPGVAFDRKGHRLGRGGG------------------------YYDVFLKKYLELAKERKWKQPLLIALAYSRQVMDEA-EIPVTDTDVSVDAFVSPSGVFRIT-----PAA-------------------FEGM-----------------------------
>THELangu
--------------------------------MKVEAL-----------RLLQAA-R-SAVSNHKAAAFSCSPF-FSSFPI--CSGRLHPT-TA---MSTAG--AVVYSSAAEEKRALRSRIRKQLRSFPVDRRMQEDMEIQNFVLDSLWFKSAKRLCAYISCAALREVDTTRILSEILKSKALDVSDDYL-----------VHDTQLR-KKLYVPRVEDKNS-HMKMLHISTTEDLV-ANSMNILEPSLKDASGNHR-ED----VMLACEPVDIF-----L---LPGLAFDWKGRRLGRGGG------------------------YYDVFLKNYQELARERKWKQPLLIALAYSIQIMDDI-EIPVTDTDVPVDAVISPSGVFRIT-----PIA-------------------SEGM-----------------------------
>VANIplan
--------------------------------M---SR-----------RLLQKG-R-SVMI----LLSSLSPI-VSSSST--VSFSICSA-AA---MSNSV--GVLHAAAAEQKRALRSRIRRELRSIPADQRTHEDNEIQKLVLDSLWFKSSKRLCAYVSCEALREVDTTKILSECLSSIDHGAFGHHF-----------DHHSQVK-KKLYVPRVEDKNS-NMRMLEISTMADLV-ANSMKILEPSLTDANGNDC-EDVVFAVMLASEPVDIF-----L---LPGLAFDRQGHRLGRGGG------------------------YYDVFLQKYQELAKEREWKQPLRVALTYSAQIMEEN-VIPVTLTDLPVDALVSPSGVIPIS-----PAA-------------------FERMM----------------------------
>VANIshen
MKRNTLNYFIFLVMSLSPFFNFCHDASLSSPGMRREVR-----------RLFCKG-R-SVMI----LLSSISPI-VTFSSN--ISVSICPA-AA---MSHSV--GVLHTAAAEQKRALRSRIRRELRSMTAVQRTHEDNEIQKLVLDSLWFKSTKGLCAYVSCEALREVDTTKILSECLSSKNHGAFVDHL-----------DHHAQVK-KRLYVPRVEDKNS-NMSMLEISTTADLV-ANSMNILEPSPIDANGNER-ED----VMLASEPVDIF-----L---LPGVAFDRQGHRLGRGGG------------------------YYDVFIQKYQELAKEREWKQPLRIALAYSAQIMEEN-VIPVTPTDLPVDALVSLSGVIPIS-----PAA-------------------FERMM----------------------------
>EPIPaphy
--------------------------------MRGDIF-----------GLLQKA-K-SAVHNQQILFTIHSSS-SSSTSI----LSVNPM-NA---MSTAG--GSACFSLAEQKRALRSRIRKELRSLSSDQRSQEDAQIQSLVLDSLWHKSAQRLCAYISCKSLREVDTTRIVSEILKPP----LDDHL-----------GHHIQLK-KKLYLPRVENNNG-QMRMLHISSTDDLI-ANSMKILEPSPTDACGNHR-ED----VMLASEPVDIF-----L---LPGVAFDREGGRLGRGGG------------------------YYDFFLKSYMEHAKEQQWKQPLL--------------------------------------------------------------------------------------------------
