# Supplementary material for: Orchid Phylotranscriptomics: The Prospects of Repurposing Multi-Tissue Transcriptomes for Phylogenetic Analysis and Beyond
Source: Front Plant Sci. 2022 May 27;13:910362. doi: 10.3389/fpls.2022.910362 (PMC9196242; doi:10.3389/fpls.2022.910362)
Supplement: Supplementary file 4 [file Data_Sheet_3.zip › ortho_MSA/r1/OG0009244.fa]

>HYPOheme
--------------------------------------------------------------------------------------------------------------------------------------------------------------MQIV------------------SPPSSLPS-------NLTRRSQPFEVAVK------NSLTQKRHSE-RY-----------------------------------------------------TLNAEEGRSRRAIIMIPLVSSGLL------------------VALSASGKVKSRNPYDEKRLLEQNKKMQQANNAPEDFPNFVREGFEVKVITSDKYVKRDSGLIYLDIQDGKGDCPKDGQQVIFHYTGYNESGRRIDSTYLQGSPAKVRLGNKALVPGFEEGIRDMKPGGKRRMIIPPELGPPVGPSTFFSAKQFEVFDVELLNVQDCQRRTIVFYSDVVCN
>LIMOabor
-------------------------------------------------------------------------------------------------------------------------------------------------------------------------------------------------------------------------------------------------------------------------------------------------------------------------------------------------------------------------------------MSENYVKRSSGLIYLDIEVGNGDFPKDGQQVTFHYIGYNESGRRIDSTYLQGSPAKIRLGNNALVPGFEEGIHDMKPGGKRRIIIPPELGPLVGPSTFFSSKQFEVFDIELLNVKDCQRRTIAFYSDVVCS
>DENDchryso
--------------------------------------------------------------------------------------------------------------------------------------------------------------MANV-LLLNG--------------PHHVLS----------GKLPTLEVASG------TYMTQMTHTK-SFLK-----------------------------------------DEKEN---ACLPDSIVSCTRRVILRLPVVSSVLF------------------FSYSANGKVKTTNPFNDKRLLEQNKKIQEANQAPKDFPNFIREGFQVKVVTSDKYVKRRSGLIYLDIEVGNGDCPKDGQQVTFHYIGYNESGRRIDSTYSQGSPAKIRLGNNALVPGFEEGIHDMKPGGKRRIIIPPELGPPVGPSTFFSSKQFEVFDVELLNVKDCQRRTIAFYSDFVCN
>ANOEroxb
--------------------------------------------------------------------------------------------------------------------------------------------------------------MASV-LLLNG--------------PLQVLA----------GTLQAIEAASG------TCMTQNKHIK-SFLK-----------------------------------------VEKGN---PHFPDSIASCTRRVILAIPAVSSGLF------------------FSDSANGKVKNANIFNENRILEQNKKIQEANQAPKDFPHFIREGFQVKVLTSDKYEKRSSGLVYLDIEVGHGDCPKDGQQVTFHYIGYNESGRRIDSTYLQGSPAKIRLGNNALVPGFEEGIHDMKPGGKRRIIIPPELGPPVGPSTFFSSKQFEVFDVELLNVKDCQRRTIAFYSDVICN
>PAPHconc
------------MVGIW--------------------------FRAQLFSAL------------------------SGCASSAAIRVAGRISPPSKAHSRL-------SFCGGRLLSAQL---RI---RLSHFHESAS--------SSFSL----TSVMASV-HLLNG--------------PHRVWA----------GRLPTIQATYG------ICLIQKKHIK-SFLK-----------------------------------------DEKGN---ASMPDSIGSCSRRVILILPVVSSGLF------------------HTYSAHGKAKI-NLFNENRLLEQNKKIQEANQAPKDFPNFIREGFQVKVVTSDRYVKCSSGLIYLDIQVGNGDCPKDGQQVTFHYTGYNESGRRIDSTYLQGSPAKIRLGNNALVPGFEEGIHDMRPGGKRRIIIPPELGPPVGPGTFFSSKQFEVFDVELLNIKDCQRRTIAFYSDVICN
>VANIplan
Y-----------LRTAPS--------------------PHP-DFAQIDWSNSQ-------------------QHRKSKDRYPTSLLLLSESSSSSS---------------------------GISYFRETTLLASLS-------LLSFSLLAGKPPTMAIV-QLLNG--------------PYHGCA----------GRIPYIASAFD------VCMARGKHTK-RILT-----------------------------------------RETQN--------NCWSCKRRVLLIFPFVSTGLF------------------FTYSAHGRDKVTTLINENLLLEQNKKIQMANHAPDDFPNFIRKGFKVEVVVSDKYVRSSSGLIYLDIQVGNGDCPKDGQQVTFHYVGYNESGRRIDSTYLKGSPANIRLGNNALVPGFEEGIHDMRPGGKRRIIIPPELGPPVGPSTFFSSKQFEVFDVELLNVKDCQRRTIAFYSDVVCN
>VANIshen
M--------------------------------------------------------------------------------------------------------------------------TLAYSGLTHFYHGCS-------LLSFLLLAGKPPTMGIV-QLLNG--------------PYQACA----------GRITYISSAFD------ICVARGKHTE-RILR-----------------------------------------SERRN---------NWRCKRRLLLIFPFVSTGLF------------------FTYSAHGRDKGTTLINENLLLEQNKKIQMANHAPKDFPNFIRKGFEVEVVVSDKYVRSSSGLIYLDIQVGNGDCPKDGQQVTFHYVGYNESGRRIDSTYLQGSPAKIRLGNNALVPGFEEGIHDMRPGGKRRIIIPPELGPPVGPSTFFSSKQFEVFDVELLNVKDCQRRTIAFYSDVVCN
>LANAlana
--------------------------------------------------------------------------------------------------------------------------------------------------------------MQII-------------------SSPSLPS-------SL-RWFQSLKVPVK------NSLSNKRHTE-SFLR-----------------------------------------GEEGG---VYTQSHEENRNRRRILMLPLVFSGLS------------------VTLSAYGRVKSRNPFDEKRLLEQNKKMQEANNAPEDFPNFIREGFEVKVITSDKYVRCDSGLIYLDIQGGKGDCPKDGQQVTFHYIGYNESGRRIDSTYLQGSPAKVRLGNNALVPGFEEGIRDMKPGGKRRIIIPPELGPPVGPSTFFSAKQFEVFDVELLNVKDCQRRTIAFYSDVVCN
>DRAKelas
--------------------------------------------------------------------------------------------------------------------------------------------------------------MPPL--------ISCRCATYSSFPPTQSSL-RLDSSS---CFLPPFRSAFPRRYNRLICGAAASSNQ-SFLN-----------------------------------------AEKENLRLPDLPDLIESCTRRVILSIPVVSSSFC------------------FSCFATGKVKNGNPYNEKRILEQNRKVQEGNQVPNDFPNFIREGFQVKVLTSDKYVKRSSGLIYLDIEVGNGDCPKDGQQVTFHYIGYNESGRRIDSTYLQGSPAKIRLGNNALVPGFEEGIHDMKPGGKRRLIIPPELGPPVGPSTFFSSKQFEVFDVELLNVKDCQRRTIAFYSDVVCS
>HEMIforr
--------------------------------------------------------------------------------------------------------------------------------------------------------------MATV-LLLNA--------------LHQVLPVRRRGASPLGGKNFPLVSASG------IGMAQNKHIK-SFLK-----------------------------------------VEKEN---PRLPDFSESCSRRVILALPVVSSGLF------------------FSYSAKGKVKT-SQYNDKRILEQNKKIQEANQAPKDFPNFIREGFQVKVLISDKYVKRSSGLIYLDIEVGDGDCPKDGQQVTFHYIGYNESGRRIDSTYLQGLPAKIRLGNNALVPGFEEGIHDMKPGGKRRLIIPPELGPPVGPSTFFSSKQFEVFDVELLNVKDCQRRTIAFYSDVICI
>CALEmajo
--------------------------------------------------------------------------------------------------------------------------------------------------------------MATV-LLPTG--------------SQQVFAG--------QGRFLIIESASG------ACMKQSKYVK-SFLN-----------------------------------------VEKEN---LRLPDLIGSCTRRLILAIPMVSSSLC------------------FSCSANGKVKNGNPYNEKRILEQNRKVQEANQAPNDFPNFIREGFQVKVLTSDKYVKRSSGLIYLDIEVGNGDCPKDGQQVTFHYIGYNESGRRIDSTYLQGSPAKIRLGNNALVPGFEEGIHDMKPGGKRRLIIPPELGPPVGPSTFFSSKQFEVFDVELLNVKDCQRRTIAFYSDVVCS
>NEUWmali
--------------------------------------------------------------------------------------------------------------------------------------------------------------MATITPFM---------------------I----------GRIPCWGLACG------TRNTQNTCVK-SFLR-----------------------------------------HE-EN---AYKSDSSERYNRRVIVMLSSISFGVL------------------FTYDANAKDKNRNLFDERRLLEQNKKIQEANNVPKDFPNFIREGFQVRVLTSDKYVKSNSGLIYLDIQVGNGDCPKNGQQVTFHYIGYNESGRRIDSTYLQGSPAKIRLGNNALVPGFEEGIHDMRPGGKRRIIIPPELGPPVGPSTFFSSKQFEVFDVELLNVKDCQRRIIGFYSDVVCN
>PAPHhirs
-------------FGIS--------------------------FRAQLLSAL------------------------SRCASS-------RVSPPSKAHSRL-------SCCGGRLLSAQL---RI---RLGHFNESAS--------SSFSL----TSVMASV-HLLNG--------------PHQVWA----------GRLPTIQATYG------ISLIQKKHIK-SFLK-----------------------------------------DEKEN---ASMSESIGSCSRRVILILPVVSSGLF------------------HTYSAHGKAKI-NLFNENRLLEQNKKIQEANQAPKDFPNFIREGFQVKVVTSDKYVKCSSGLIYLDIQVGNGDCPKDGQQVTFHYTGYNESGRRIDSSYLQGSPAKIRLGNNALVPGFEEGIHDMRPGGKRRIIIPPELGPPVGPGTFFSSKQFEVFDVELLNIKDCQRRTIAFYSDVICN
>PTERcurt
--------------------------------------------------------------------------------------------------------------------------------------------------------------MPSV-LLLNG--------------PHQVLA----------GRLLAIEAAFG------TWMTQNKHFK-SFLK-----------------------------------------VEKEN---PHLPESIESCTRRVMLAIPVFSSGLF------------------SSYSANGKVKNANPFNEKRILEQNKKIQEANQAPKDFPHFIREGFEVKVLTSDKYEKRSSGLICLDIEVGNGDCPKDGQQVTFHYIGYNESGRRIDSTYLQGSPAKIRLGNNALVPGFEEGIHDMKPGGKRRLIIPPELGPPVGPSTFFSSKQFEVFDVELLNVKDCQRRTVAFYSDVVCN
>CALAsini
---------------------------------------------------------------------------------SRSILCVLHPGVS------------PFAIAEYSLRSTPRRF------PLCYRGVFSA--------LQFFS----AHSMSNV-LLLNG--------------PHHVLS----------GKLPASEVASG------TCMTQMTHIK-SFLK-----------------------------------------DEKEN---ACLPDSIVSCTRRVILRLPVVSSVMF------------------FSYCASGKVKNTNPFNDKRLLEQNKKIQEANQTPKDFPHFIREGFQVKVVASDKYVKRSSGLIYLDIEVGNGDCPKDGQQVTFHYIGYNESGRRIDSTYSQGSPAKIRLGNNALVPGFEEGIHDMKPGGKRRIIIPPELGPPVGPSTFFSSKQFEVFDVELLNVKDCQRRTIAFYSDFVCN
>GOODpube
--------------------------------------------------------------------------------------------------------------------------------------------------------------MACI-LLLNG--------------PRQVLA----------GRHLAIEAASG------TCMTQNKHIK-SFLK-----------------------------------------VEKEN---PYLPDSIASCTRRVILAIPAVSSGLF------------------FSYSANGKVKNAILFNEKRILEQNKKIQEANQAPKDFPHFIREGFQVKVLTSDKYEKRSSGLIYLDIEVGHGDCPKDGQQVTFHYIGYNESGRRIDSTYLQGSPAKIRLGNNALVPGFEEGIHDMKPGGKRRLIIPPELGPPVGPSTFFSSKQFEVFDVELLNVKDCQRRTIAFYSDVICN
>GOODfuma
--------------------------------------------------------------------------------------------------------------------------------------------------------------MASV-LLLNG--------------PHQVLA----------GRLLAIEAASG------TCMTQNKHIK-SFLK-----------------------------------------VEKEN---PYLPDSIASCTRRVILAIPAVSSGLL------------------FSYSVNGKVKNANPFNEKRVLEQNKKIQEANQAPKDFPHFIREGFQVKVLTSDKYEKRSSGLIYLDIEVGHGDCPKDGQQVTFHYIGYNESGRRIDSTYLQGSPAKIRLGNNALVPGFEEGIHDMKPGGKRRLIIPPELGPPVGPSTFFSSKQFEVFDVELLNVKDCQRRTIAFYSDVICN
>APOSshen
-------------------------------------------------------------------------------------------------------------------------------------------------------------------------------------------------------------------------------------------------------------------------------------------------SRRVIILLPSVPLGHL------------------LTYDANAKDKNKNLFDEKRLLEQNKKIQEANNVPKDFPNFIRKGFQVQVLTSDKYVKSESGLVYLDIQIGNGDCPKNGQQVTFHYIGYNESGRRIDSTYFQGSPAKIRLGNNALVPGFEEGIRDMRPGGKRRIVIPPELGPPVGPSTFFSSKQFEVFDVELLNVKDCQRRIIGFYSDVVCG
>ERYCpuss
--------------------------------------------------------------------------------------------------------------------------------------------------------------MPNV-LLPSG--------------PRNVFL----------GKVSCNRVTSQ------TCTTTMTYIN-SFLK-----------------------------------------DEKEN---ACVPDLIQSGTRRAILRLPVISSIFV------------------FSYSANGKVKSTNPFNDKRLLEQNKKIQEANQAPEDFPNFIREGFQVKVVASDKYVKSSSGLMYLDIEVGNGDPPKDGQQVTFHYIGYNESGRRIDSSYSQGSPAKIRLGNNALVPGFEEGIHDMKPGGRRRLIIPPELGPPVGPSTFFSSKQFEVFDVELLSVKDCERRTIAFYSDVVCN
>PHAItank
--ARF----VCSPIR---------------------------DLVRERKSSSSLW--------------------SQLLSVSLTLLLIL-------------------------LDSTPKFI------PFCYRGASSA--------LQFIS----AYAMSNV-LLLNG--------------PHHVLS----------GKLPASEVASG------TCMTQMTHIK-SFLK-----------------------------------------DEKEN---ACLPDSIVNCTKRFILRLPVVSSVLF------------------FSYSASGKVKNTNPFSDKRLLEQNKKIQEANQAPKDFPNFIREGFQVKVVTSDKYVKRSSGLIYLDIEVGNGDCPKDGQQVTFHYIGYNESGRRIDSTYSQGSPAKIRLGNNALVPGFEEGIHDMKPGGKRRIIIPPELGPPVGPSTFFSSKQFEVFDVELLNVKDCQRRTIAFYSDFVCN
>CREMappe
--------------------------------------------------------------------------------------------------------------------------------------------------------------MSNV-LLLNG--------------PHLVLS----------GKLPATEVASG------TCMTQWTDIKSSFLK-----------------------------------------DEKEN---GRLPDSIVSCTRRLILRLPVISSVLF------------------FSCSASGKVKNTNPFNDKRLLEQNKKIQEANQAPKDFPNFVREGFQVKVVTPDKYVKRSSGLIYLDIEVGDGDCPKDGQQVTFHYIGYNESGRRIDSTYSQGSPAKIRLGNNALVPGFEEGIHDMKPGGKRRIIIPPELGPPVGPSTFFSSKQFEVFDIELLNVKDCQRRTIAFYSDLICN
>HABElong
--------------------------------------------------------------------------------------------------------------------------------------------------------------MACV-LLLNA--------------PHQVLL----------GKNLSLVSASG------ICMTQNKHIK-RFVRT-------------------------------CLHDLSLLKVEKEY---PHLPDSSEFCSRRFIVALPVVSSGLF------------------FSYSANGKVKT-NQYNDKRILEQNKKIQEVNQAPKDFPNFIREGFQVKVLVSDKYVKRSSGLIYLDIEVGDGDCPKDGQQVVFHYIGYNESGRRIDSTYLQGSPAKIRLGNNALVPGFEEGIHDMKPGGKRRIIIPPELGPPVGPSTFFSSKQFEVFDVELLNVKDCQRRTIAFYSDVVCS
>CORYacti
--------------------------------------------------------------------------------------------------------------------------------------------------------------MASV-LLFNG--------------PQQVLA----------ARLLIIGDASG------TCMTQNKNIK-SFLK-----------------------------------------VEKR----PCLPYSIENCMRRFILAIPVISSGLC------------------FSSSANGKVKNGNPFNDKRLLEQNKKIQEANQAPKDFPNFIREGFEVKVLTSDKYVKRSSGLIYLDIKVGNGDFPKDGQQVTFHYIGYNESGRRIDSTYMQGSPAKIRLGNNALVPGFEEGIHDMKPGGKRRLIIPPELGPPVGPSTFFSSKQYEVFDVELLNVKDCQRRTIAFYSDVVCS
>CYPRflav
------MATSTAVLQGLSSPFLSGA----------------KPFRALLAGGN------------------------ASAAAAPRRFVVAAAFAPKKS-------WIPAVKGGGNLVDPEWLDGSL---SSDSYLQ---------IYNS---------RLSLN-ELMDLSFI---------LLSRSTTQ----------GGLPTIEATYG------IDLTQKKHIK-SFLR-----------------------------------------DEKEN---ARNPDSIGSCSRRVILILPVVSSGLF------------------RTYFALAKVKK-NLFNENRLLEQNKKIQEANQAPKDFPNFIREGFQVKVVTSDKYVKSSSGLIYLDIQVGNGDCPKDGQQVTFHYTGYNESGRRIDSTYLRGSPAKIRLGNNALVPGFEEGIHDMRPGGKRRIIIPPELGPPVGPGTFFSSKQFEVFDVELLNFKDCQRRTIAFYSDVVCN
>PLATclav
--------------------------------------------------------------------------------------------------------------------------------------------------------------MASV-LLLNA--------------PHQLPP----------GKLLPLASASG------ICNTQTKHIK-SFLKVEKENPQLPDSCECCSRRALLTLPVVSSGLTQNKHIKSFLNVEKET---SQLPDSSECCSRRVILALPMVSSSLF------------------FSYAAKGKVKT-NQYNEKRILEQNKKIQEANQAPKDFPNFIREGFQVKVLISDKYVKRSSGLIYLDIEVGDGNCPKDGQQVTFHYIGYNESGRRIDSTYLQGSPAKIRLGNNALVPGFEEGIHDMKPGGKRRLIIPPELGPPVGPSTFFSSKQFEVFDVELLNVKDCQRRTIAFYSDVICT
>DENDnobi
-------------------------------------------LV--------YY--------------------FYNIPIEINSLLTA-------------------------FRDAPQPL-RANRRPPCGR-------------ISIIS----ASAMTNV-LFLSG--------------PHHVLS----------GKLPTTEVASG------TYMTQMTHTK-SFLK-----------------------------------------DEKEN---ACLPDSIVSCTRRVILRLPVVSSVLF------------------FPYSANGKVKTTNPFNDNRLLEQNKKIQEANQAPKDFPNFIREGFQVKVVTSDKYVRRRSGLIYLDIEVGNGDCPKDGQQVTFHYIGYNESGRRIDSTYSQGSPAKIRLGNNALVPGFEEGIHDMKPGGKRRIIIPPELGPPVGPSTFFSSKQYEVFDVELLNVKDCQRRTIAFYSDVVCN
>BORYspha
--------------------------------------------------------------------------------------------------------------------------------------------------------------MEII-------------------PPPSVLN-------SCQGRFQRIKITVR------TSKFQKRRTE-CFLR-----------------------------------------GEEGN---VSTKNSGENRSRRGILMLPLVSSGLL------------------VTLSASAKVKSRSPYDERRLLEQNKKMQEANNAPEGFPNFVREGFEVKVMTSDNYVKRDSGLIYWDIQVGKGDCPKDGQQVTFHYIGYNESGRRIDSTYLQGSPAKIRLGNKALVPGFEEGIREMRPGGKRRIIIPPELGPPVGPSTFFSSKQFEVFDVELLNVKDCQRRTIAFYSDVVCN
>PHAIflav
------------LIR---------------------------DLVRERKSSSSSR--------------------SQLLSVSLTLLLIL-------------------------LDSTPRVT------PLCYRGVFSA--------LQFLS----AYSMSNV-LLLNG--------------PHHVLS----------GKLPATEVASG------MCMTQMTHIKRCFLK-----------------------------------------DEKEN---ACLPDSIVCCTRRVILRLPVVSSVLF------------------FSYSASGKVKNTNPFNDKRLLEQNKKIQETNQAPIDFPNFIREGFQVKVVASDKYVKRSSGLIYLDIEVGNGDCPKDGQQVTFHYIGYNESGRRIDSTYSQGSPAKIRLGNNALVPGFEEGIHDMKPGGKRRIIIPPELGPPVGPSTFFSSKQFEVFDVELLNVKDCQRRTIAFYSDFVCN
>PHRAlind
---------------VW--------------------------YFVLSSSPI------------------------RGTVIPLPLLFQ-LTDAPHRRRRRIVV----SPFCCDRLLSAQL---RS---SLSPFRESAS--------LSFSL----TPAMASV-HLLSG--------------PHQVWA----------GRLPTIEATYG------ICLTQKKHIK-SFLK-----------------------------------------DEKEN---ASMPDSIGSCSRRVILILPVVSSGGF------------------RTFFAQGNVKI-NLFNENRLLEQNKKIQEANQAPKDFPNFIREGFQVKVVTSDKYVKCSSGLIYLDIQVGNGDCPKDGQQVTFHYTGYNESGRRIDSTYLQGSPAKIRLGNNALVPGFEEGIHDMRPGGKRRIIIPPELGPPVGPGTFFSSKQFEVFDVELLNIKDCQRRTIVFYSDVVCN
>EPIPhell
RV---------TCFS----QISTASRPLLLSAEQPLDGLQPSGLVLERTSLTSSWLHLIPLSLIQLYILAVDDTYSAALSRDLSVLAI-----------------------------------------------------------SSYS----AFDMASV-LLLNG--------------PHQVLT----------GKVPAIEGTLG------TCMTKKKHIK-SFLK-----------------------------------------DEKEN---ARLPDSIMSCMRRVVLTLPVVSSGLF------------------ISYSANGKVKNANPFNDRRLLEQNKKIQEANQVPQDFPNFIREGFQVKVVMSDKYVKRSSGLIYLDIEVGNGDCPKDGQQVTFHYIGYNESGRRIDSTYLQGSPAKIRLGNNALVPGFEEGIHDMKPGGKRRIIIPPELGPPVGPSTFFSSKQFEVFDIELLNVKDCERRTIAFYSDVVCS
>ANOEemei
--------------------------------------------------------------------------------------------------------------------------------------------------------------MASV-LLLNG--------------PLQVLA----------GTLQAIEAASG------TCMTQNKHIK-SFLK-----------------------------------------VEKGN---PHFPDSIASCTRRVILAIPAVSSGLF------------------FSDSANGKVKNANIFNENRILEQNKKIQEANQAPKDFPHFIREGFQVKVLTSDKYEKRSSGLVYLDIEVGHGDCPKDGQQVTFHYIGYNESGRRIDSTYLQGSPAKIRLGNNALVPGFEEGIHDMKPGGKRRIIIPPELGPPVGPSTFFSSKQFEVFDVELLNVKDCQRRTIAFYSDVICN
>SELEaequ
--------------------------------------------------------------------------------------------------------------------------------------------------------------MASV-HLLSG--------------PHEVWA----------GRLPIIEATYG------ICLTQKKHVK-SFLR-----------------------------------------DEKEN---ARMPDSIGS-SRRVILILPVVSSGLF------------------PTYSAHGKVKT-NFLNENRLLEQNKKIQEANQAPKDFPNFIREGFQVKVVISDKYVKSSSGLIYLDIQVGNGDCPKDGQQVTFHYTGYNESGRRIDSTYLRGSPAKIRLGNNALVPGFEEGIHDMRHGGKRRIIIPPELGPPIGPSTFFSSKQFEVFDVELLNIKDCQRRTIAFYSDVVCN
>OPHRgarg
--------------------------------------------------------------------------------------------------------------------------------------------------------------MASV-LLNNS--------------PHHVQQ----------GKLLPLASASG------ICMAQNKHIK-SFLNVEKENPQLPHSSEGCSRRVILALPVVSSGLAQNKHIKSFLKAEKEN---PQLPDSIDCWSRRVILALPVVSSGLF------------------FSYSAKGKVKM-NQYNEKRILEQNKKIQQANQAPKDFPNFIREGFEVKVLISDKYVKSSSGLIYLDIAVGDGDCPKDGQQVTFHYTGYNESGRRIDSTYLQGSPAKIRLGNNALVPGFEEGIHDMKPGGKRRLIIPPELGPPVGPSTFFSSKQFEVFDVELLNVKDCQRRTIAFYSDVICS
>ERYCcris
---------LSALFAIFG------------------------PRSFTHTTAS-----------------------------------------------------------------------TL---RLFQYSSSSLSRNILCVAANLIS----AFAMPNV-LLPSG--------------PRHVFS----------GKLSGTRVTSH------TCRTSMAYIN-SFLK-----------------------------------------DEKEN---SCVPDLIQNGTRRAILRLPVISSILL------------------FSYSANGKAKSTNPFNDKRLLEQNKKIQEANQAPEDFPNFIREGFQVKVVASDKYVKSSSGLMYLDIEVGNGDPPKDGQQVTFHYIGYNESGRRIDSSYSQGSPAKIRLGNNALVPGFEEGIHDMKPGGRRRLIIPPELGPPVGPSTFFSSKQFEVFDVELLSVKDCQRRTIAFYSDVVCS
>CYMBensi
-------------------------------------------------------------------------------------------------------------------------------------------------------------------------------------------------------------------------MTTITHIK-SFLK-----------------------------------------DEKEY---ACLPDSIVSCTRRVILRLPVISSIFL------------------FSYSADGKVKNTNPFNDKSLLEQNKKIQEANQAPNDFPNFIREGFQVKVVASDKYVKSSSGLMYLDIEVGDGDCPKDGQQVTFHYIGYNESGRRIDSTYSQGSPAKIRLGNNALVPGFEEGIHGMKPGGKRRIIIPPELGPPVGPSTFFSSKQFEVFDVELLNVKDCQRRTIAFYSDVVCN
>RIMAelli
RTLRF-------LFSCSRFEVETGSPPPFF------------------------------------------------LSVNLNVVLL---------------------------LSG------------CSTFIPPA--------FQ--I----HSAMARV-LHPSG--------------PQQVSA----------GRLLIIEAASG------TCMTQNKYIK-SFLN-----------------------------------------VEKEN---PRLPDLIENCTRRLILALPVVSYGLC------------------FSCSANGKVKNGNLFNENRILEQNRKVQEANQAPKDFPNFIREGFQVKVLSSDKYVKRSSGLIYLDIEVGNGDCPKDGQQVTFHYIGYNESGRRIDSTYLQGSPAKIRLGNNALVPGFEEGIHDMKPGGKRRLIIPPELGPPVGPSTFFSSKQFEVFDVELLNVKDCQRRTITFYSDVICS
>DIURorie
--------------------------------------------------------------------------------------------------------------------------------------------------------------MPSVLLLLNG--------------PQQVLA----------GKFFIVEGVSG------TCITQNKHIK-SFLK-----------------------------------------VEKGN---PCVPDSVESCSRRLILALPVVSSGLC------------------FSYSANGIVKIGNVYNDKRILEQNKKIQEANQAPKDFPNFIREGFQVKVLTSDKYVKRSSGLIYLDIEVGNGDCPQDGQQVTFHYIGYNESGRRIDSTYLQGSPAKIRLGNNALVPGFEEGIHDMKPGGKRRLIIPPELGPPVGPATFFSSKQFEVFDVELLNVKDCQRRTIAFYSDVICS
>OPHRsphe
--------------------------------------------------------------------------------------------------------------------------------------------------------------MASV-LLNNS--------------PHHVQQ----------GKVLPLVSASG------ICMTQNKHIK-SFLNVEKENPQLPHSSECCSRRVILALPVVSSGLTQNKHIKSFLKAEKEN---PQLPDSIDCWSRRVILALPVVSSGLF------------------FSYSAKGKVKI-NQYNEKRILEQNKKIQQANQAPKDFPNFIREGFEVKVLITDKYVKSSSGLIYLDIAVGDGDCPKDGQQVTFHYTGYNESGRRIDSTYLQGSPAKIRLGNNALVPGFEEGIHDMKPGGKRRLIIPPELGPPVGPSTFFSSKQFEVFDVELLNVKDCQRRTIAFYSDVICT
>APOSodor
--------------------------------------------------------------------------------------------------------------------------------------------------------------MATTTLFM---------------------I----------GRIPYCDRACN------THITQNALAK--------------------------------------------------------------RYNRRVIVLLPYVPLGHF------------------LTYDANAKDKNKNLFDEKRLLEQNKKIQEANNVPKDFPNFIRKGFQVQVLTSDKYVKSESGLVYLDIQIGNGDCPKNGQQVTFHYIGYNESGRRIDSTYLQGSPAKIRLGNNALVPGFEEGIRDMRPGGKRRIVIPPELGPPVGPSTFFSSKQFEVFDVELLNVKDCQRRIIGFYSDVVCD
>MASDpict
--------------------------------------------------------------------------------------------------------------------------------------------------------------MANV-LLLNG--------------PRHVFS----------GKHPATEMPSG------MCLTQSTYFK-GFLK-----------------------------------------DEKEN---TRLPDSIVSCTRRVILKFP-VASFLF------------------FSYSASGKVKNTNPFNDKRLLEQNKKIQEANQVPNDFPNFIREGFQVKVVASDKYVKRSSGLIYLDIEVGSGDCPKDGQQVTFHYIGYNESGRRIDSTYSQGSPAKIRLGNNALVPGFEEGIHDMKPGGKRRIIIPPELGPPVGPSTFFSSKQFEVFDVELLNVKDCQRRTIAFYSDFVCN
>PHALmode
--------------------------------------------------------------------------------------------------------------------------------------------------------------MSNV-RLLNR--------------PPQVFS----------GRLPAFEVTFG------TCITHLPHIK-GFLK-----------------------------------------DEKEN---TSVPDSIVSCTRRVILRIPVASSVLF------------------FSHSACGKVKNANPFNDKRLLEQNKKIQEANQAPKDFPNFIREGFQVKVVTSDKYVKCSSGLIYLDIEVGNGDCPKDGQQVTFHYIGYNESGRRIDSTYSQGSPAKIRLGNNALVPGFEEGIHDMRPGGKRRIIIPPELGPPVGPSTFFSSKQFEVFDVELLNVKDCQRRTIAFYSDVVCD
>CYMBmann
--------------------------------------------------------------------------------------------------------------------------------------------------------------MPNV-LLLNG--------------PRHVLS----------GKLSAARVASE------ACMTTITHIK-SFLK-----------------------------------------DEKEY---ACLPDSIVSCTRSVILRLPVISSIFL------------------FSYSANGKVKNTNPFNDKRLLEQNKKIQEANQAPNDFPNFIREGFQVKVVASDKYVKSSSGLMYLDIEVGDGDCPKDGQQVTFHYIGYNESGRRIDSTYSHGSPAKIRLGNNALVPGFEEGIHGMKPGGKRRIIIPPELGPPVGPSTFFSSKQFEVFDVELLNVKDCQRRTIAFYSDVVCN
>THELangu
--------------------------------------------------------------------------------------------------------------------------------------------------------------MARV--LPGG--------------PRQVLA----------GRLLIIDAASG------TCMTQNKYSK-SFLN-----------------------------------------VEKEN---PHLPDLIGSCTRRLILALPMVSSGLW------------------FSCSANGKVKNRNPFNEKRILEQNRKVQEANQAPKDFPNFIREGFQVKVMMSDKYVKRSSGLIYLDIEVGNGDCPKDGQQVTFHYIGYNESGRRIDSTYLQGSPAKIRLGNNALVPGFEEGIHDMKPGGKRRLIIPPELGPPVGPSTFFSAKQFEVFDVELLNVKDCQRRTIAFYSDVICN
>CRYPlept
L----------PLRRRIS------------------------PFTTF-------------------------YYFRSFLTVSPALLHCWHKSYSTR---------LDSVRSFSSYLHAPL---FLQRKLFTFFLAVAS-------QLSSLLLHS-SSAMAGV--LLTG--------------SQQVMA----------GRLFVIEVTSG------TCMTQNKHIK-SFLK-----------------------------------------VEKGN---PCLPDSIETFTRRLIIAFPVVSSGLS------------------FSCSANGKAKNGNMFNDKRILEQNKKIQEANQVPKDFPNFIREGFQVKVLTSDKYVKLSSGLIYLDIEVGNGDSPKDGQQVTFHYIGYNESGRRIDSTYLQGSPAKIRLGNNALVPGFEEGIHDMKPGGKRRLIIPPELGPPVAPSS-----------LKFLTLS---------------S
>OECEmacu
SSIRFRDKSLKTLFATFG------------------------PLRRTQIALI--------------------------LGVSLILLSI--------------------------LFDPPHIL-LI---RLFYRGVSSV--------LQFIA----AFAMPNV-LLPSG--------------PRHVLS----------GTLSTTRVASQ------RCMTSMTYIR-SFLK-----------------------------------------DEKEN---ACLPDSIVSVTRRDILSIPVISSILL------------------FSYSANGKVKSTNPFNDKRLLEQNKKIQEANQAPIDFPNFIREGFQVKVVTSDNYVKSSSGLMYLDIEVGNGDPPKDGQQVTFHYIGYNESGRRIDSTYAQGSPAKIRLGNNALVPGFEEGIHDMKPGGKRRIIIPPELGPPVGPSTFFSSKQFEVFDVELLSVKDCQRRTIAFYSDVVCN
>CHILsemi
--------------------------------------------------------------------------------------------------------------------------------------------------------------MARV-LLPTG--------------SQQVLA----------GRFLIIESASG------ACMNQSKYIK-SFLK-----------------------------------------VEKEN---VRLPDLIESCTRRLILAIPVVSSSLC------------------FSCYANGKVKNGNPYNEKRILEQNKKVQETNQAPIDFPNFIREGFQVKVLTSGKYVKRSSGLIYLDIEVGNGDCPKDGQQVTFHYIGYNESGRRIDSTYLQGSPAKIRLGNNALVPGFEEGIHDMKPGGKRRLIIPPELGPPVGPSTFFSSKQFEVFDVELLNVKDCQRRTIAFYSDVVCS
>EPIDpuni
--------------------------------------------------------------------------------------------------------------------------------------------------------------MANV-LLLNG--------------PHHVFS----------GKLPASEMASR------TSLIQCTYIK-GFLK-----------------------------------------DEKEN---ARLPDSIMSCTRRVILKLPVISSILC------------------FSYSASGKVKNANPFNDKRLLEQNKKIQEANQAPEDFPNFIREGFQVKVVTSDKYVKRSSGLIYLDIEVGNGDCPKDGQQVTFHYIGYNESGRRIDSTYSQGSPAKIRLGNNALVPGFEEGIHDMKPGGKRRIIIPPELGPPVGPSTFFSSKQFEVFDIELLNVKDCQRRTIAFYSDFVCN
>CHILtrap
--------------------------------------------------------------------------------------------------------------------------------------------------------------MARV-LLPTG--------------SQQVLA----------GRFLIIESASG------ACMNQSKYIK-SFLK-----------------------------------------VEKEN---VRLPDLIESCTRRLILAIPVVSSSLC------------------FSCYANGKVKNGNPYNEKRILEQNKKVQETNQAPIDFPNFIREGFQVKVLTSGKYVKRSSGLIYLDIEVGNGDCPKDGQQVTFHYIGYNESGRRIDSTYLQGSPAKIRLGNNALVPGFEEGIHDMKPGGKRRLIIPPELGPPVGPSTFFSSKQFEVFDVELLNVKDCQRRTIAFYSDVVCS
>CALAcreb
--------------------------------------------------------------------------------------------------------------------------------------------------------------MARV-LLFNG--------------PQQVLA----------GRLQVIEAASG------TCLTKNKHNN-SFLN-----------------------------------------VEKGN---PLLPDFIESCTRRFILALPVVSSGSC------------------FSYSANGKVKNGNIYNDKRILEQNKMIQEANKVPKDFPNFIREGFQVKVLTSDKYVKRSSGLIYLDIEVGNGDCPKDGQQVTFHYTGYNESGRRIDSTYIQGSPAKIRLGNNALVPGFEEGIHDMKPGGKRRLIIPPELGPPVGPSTFFSSKQFEVFDVELLNVKDCQRRTIAFYSDVICN
>GYMNdens
--------------------------------------------------------------------------------------------------------------------------------------------------------------MASV-LLLNA--------------PHQLLP----------GKLLPLVSASG------ICMTQNKHIK-SFLKVEKENHRLPDSSECCSRRVILALPVVSSGLTENKHIKSFLNVEKEN---SQLPDSSECCSRRVILALPVVSSGLF------------------FSYSAKGKVKT-NQYNEKRILEQNKKIQEANQAPKDFPNFIREGFQVKVLISDKYVKRSSGLIYLDIEVGDGDCPKDGQQVTFHYIGYNESGRRIDSTYMQGSPAKIRLGNNALVPGFEEGIHDMKPGGKRRLIIPPELGPPVGPSTFFSSKQFEVFDVELLNVKDCQRRTIAFYSDVICT
>DRAKthyn
--------------------------------------------------------------------------------------------------------------------------------------------------------------MAPL--------ISCRCATYSSLLPTQSSP-RLDSSS---CFLPLFQSAFTRRYNRLTCGAAASSNQ-SFLN-----------------------------------------AEKENLRLPDLPDLNESCTRRVILSIPVVSSSLC------------------FSCFATGKVKNGNPYNEKRILEQNRKVQEGNQVPNDFPNFIREGFQVKVLTSDKYVKRSSGLIYLDIEVGNGDCPKDG-------------------------------------------------------------------------------------------------------
>GYMNodor
--------------------------------------------------------------------------------------------------------------------------------------------------------------MASV-LLLNA--------------PHQFLP----------GKLLPLVSASG------VCMTQNKHIK-SFLKVEKENPQLPDSSECCSQRVILALPVVSSGLTENKHIKSFLNVEKEN---SQLPDSSECCSRRVILALPVVSSGLF------------------FSYSAKGKVKT-NQYNEKRILEQNKKIQEANQAPKDFPNFIREGFQVKVLISDKYVKRSSGLIYLDIEVGDGDCPKDGQQVTFHYIGYNESGRRIDSTYMQGSPAKIRLGNNALVPGFEEGIHDMKPGGKRRLIIPPELGPPVGPSTFFSSKQFEVFDVELLNVKDCQRRTIAFYSDVICT
>DACThata
--------------------------------------------------------------------------------------------------------------------------------------------------------------MASV-LLLNA--------------PHQLLP----------GKLLPIVFASG------ICMTQNKHIR-SFLK-----------------------------------------VEKEN---PELPDSSECCSRRVILALPVVSSGLF------------------FSYSAKGKVKT-SQYNEKRILEQNKKIQEANQAPKDFPNFIREGFEVKVLISDKYVKRSSGLIYLDIEVGDGDCPKDGQQVTFHYIGYNESGRRIDSTYMQGSPAKIRLGNNALVPGFEEGIHDMKPGGKRRLIIPPELGPPVGPSTFFSSKQFEVFDVELLNVKDCQRRTIAFYSDVICS
>HABEpant
--------------------------------------------------------------------------------------------------------------------------------------------------------------MACV-LLLNA--------------PHQVLP----------GKILSLVSASG------ICMPQNKHIK-SFVRT-------------------------------CLHDLSLLKVEKEY---PHLPDSSEFCSRRFIVALPVVSSGLF------------------FSYSANGKVKT-NQYNDKRILEQNKKIQEVNQAPKDFPNFIREGFQVKVLVSDKYVKRSSGLIYLDIEVGDGDCPKDGQQVVFHYIGYNESGRRIDSTYLQGSPAKIRLGNNALVPGFEEGIHDMKPGGKRRIIIPPELGPPVGPSTFFSSKQFEVFDVELLNVKDCQRRTIAFYSDVVCS
>CALAplic
--------------------------------------------------------------------------------------------------------------------------------------------------------------MARV-LLFNG--------------PQQVLA----------GRLQVIEAASG------TCLTKNKHNN-SFLN-----------------------------------------VEKGN---PLLPDFIESCTRRFILALPVVSSGSC------------------FSYSANGKVKNGNIYNDKRILEQNKMIQEANKVPKDFPNFIREGFQVKVLTSDKYVKRSSGLIYLDIEVGNGDCPKDGQQVTFHYTGYNESGRRIDSTYIQGSPAKIRLGNNALVPGFEEGIHDMKPGGKRRLIIPPELGPPVGPSTFFSSKQFEVFDVELLNVKDCQRRTIAFYSDVICN
>BLETstri
--------------------------------------------------------------------------------------------------------------------------------------------------------------MANL-LLFNG--------------PHHFLS----------GKLPATEVASG------MCM---THVR-SFLK-----------------------------------------DEKEN---ARLPDSIVSCTRRIILRFPVVSSVLF------------------FSYSANGKVKNMNPFNDKRLLEQNKKIQEANQAPKDFPNFIREGFQVKVVTSDKYVKRSSGLIYLDIEVGNGDCPKDGQQVTFHYIGYNESGRRIDSTYQQGSPAKIRLGNNALVPGFEEGIHDMKPGGKRRIIIPPELGPPVGPSTFFSSKQFEVFDVELLNVKDCQRRTIAFYSDFVCN
>MEXIxero
--------------------------------------------------------------------------------------------------------------------------------------------------------------MASV-HLLSG--------------PHQVWA----------GRLRTIEATYG------ICLAQKKHIR-SFLK-----------------------------------------DEKEN---AGMPDYIGSCSRRVILILPVISFGGV------------------RTYFAQGKVKI-NLFNENRLLEQNKKIQEANQAPKDFPNFIREGFQVKVVTSDKYVKCSSGLIYLDIQVGNGDCPKDGQQVTFHYTGYNESGRRIDSTYLQGSPAKIRLGNNALVPGFEEGIHDMRPGGKRRLIIPPELGPPVGPGTFFSSKQFEVFDVELLNIKDCQRRTIAFYSDVVCK
>NEUWzoll
--------------------------------------------------------------------------------------------------------------------------------------------------------------MATITPFM---------------------I----------GRIPCWGLACI------TRNTQNTCVK-SFLR-----------------------------------------HE-EN---AYKSDSSERYNRRVIFMLSSISFGLL------------------FTYDANAKDKNRNLFDERRLLEQNKKIQEANNVPKDFPNFIREGFQVRVLTSDKYVKSNSGLIYLDIQVGNGDCPKNGQQVTFHYIGYNESGRRIDSTYLQGSPAKIRLGNNALVPGFEEGIHDMRPGGKRRIIIPPELGPPVGPSTFFSSKQFEVFDVELLNVKDCQRRIIGFYSDVVCN
>EPIPpurp
------------CFS----QISTASRPLLLSAEQPVDGLQPSGLVLERTSLTSSWLHLIPLSLIQLYILAVDDTSSAALSRDLSVLAIRESASILPE----------SALLSFSLLSG----------KLSSR-----------PRCSSYS----AFDMASV-LLLNG--------------PHQVLT----------GKVPAIEGTLG------TCMTKKKHIK-SFLK-----------------------------------------DEKEN---ARLPDSIMSCMRRVVLTLPVVSSGLF------------------ISYSANGKVKNANPFNDRRLLEQNKKIQEANQVPQDFPNFIREGFQVKVVMSDKYVKRSSGLIYLDIEVGNGDCPKDGQQVTFHYIGYNESGRRIDSTYLQGSPAKIRLGNNALVPGFEEGIHDMKPGGKRRIIIPPELGPPVGPSTFFSSKQFEVFDIELLNVKDCERRTIAFYSDVVCS
>CALAtsoo
-----------------------------------------------------------------------------------------------------------------------------------------M--------LQEIT----MCSLVYA-LIVQE--------------N----D----------GKLPASEVASG------TCMTQMTHIK-SFLK-----------------------------------------DEKEN---ACLPDSIVSCTRRVILRLPVVSSVLF------------------FSYSASGKVKNTNPFNDKRLLEQNKKIQEANQTPKDFPNFIREGFQVKVVTSGKYVKRSSGLIYLDIEVGNGDCPKDGQQVTFHYIGYNESGRRIDSTYSQGSPAKIRLGNNALVPGFEEGIHDMKPGGKRRIIIPPELGPPVGPSTFFSSKQFEVFDVELLNVKDCQRRTIAFYSDFVCN
>MOLIcapi
--------------------------------------------------------------------------------------------------------------------------------------------------------------MQIV------------------SPPSSLPS-------DLTRRSQPFEVAVK------NSLSQKRLSE-RY-----------------------------------------------------TPNAEEGRSRRAIIMIPLVSSGLL------------------VAQSASGKVKNQNPFDEKRLFEQNKKMQQANNAPEDFPNFVRKGFEVKVITSDKYVKRDSGLIYLDIQDGNGDCPKDGQQVIFHYIGYNESGRRIDSTYLQGSPAKVRLGNKALVPGFEEGIRDMKPGGKRRIIIPPELGPPVGPSTFFSAKQFEVFDVELLNVQDCQRRTIAFYSDVVCN
>HAEMdisc
---QFS--PLASLFS------SALSFPCFLSF-FPLIPPNPSRRGHKSNSLIEKR-----------------------LFLDSFTLFL---------------------------SVG------------CSTFLPAA--------YSSPL----AAAMASV-LLLNG--------------PHQVLA----------GRLLAIEAASG------TCMTKNNHIK-SFLK-----------------------------------------VEKGN---HHLPDSIASCTRRVILAIPAVSSGLF------------------FSDSANGKVKNANIFNDNRILEQNKKIQEANQAPKDFPHFIREGFQVKVLTSDKYEKRSSGLIYLDIEVGHGDCPKDGQQVTFHYIGYNESGRRIDSTYLQGSPAKIRLGNNALVPGFEEGIHDMKPGGKRRIIIPPELGPPVGPSTFFSSKQFEVFDVELLNVKDCRRRTIAFYSDVICN
>MICRparv
--------------------------------------------------------------------------------------------------------------------------------------------------------------MAKL-LLLNG--------------PQPALA----------G-VLIIEAASG------TCLTQNRYIK-SFLK-----------------------------------------VEKGN---PCLPDSIKSCTRRLILALPLGFSGFC------------------FSYSANGKVKSGNPFNEKRILEQNKKIQEANQAPKDFPNFIREGFNVKVFTSDKYVKRSSGLIYLDIEVGNGDCPKDGQQVTFHYTGYNESGRRIDSTYMQGSPAKIRLGNNALVPGFEEGIHDMKPGGKRRLIIPPELGPPVGPSTFFSSKQYEVFDVELLNVKDCQRRTIAFYSDVICN
>CEPHdama
--------------------------------------------------------------------------------------------------------------------------------------------------------------MASV-LLLNG--------------PHKVLT----------GKLPAIEGASG------TCMTKKKHIK-SFLK-----------------------------------------DEKEN---AHLPDSIVSCMRRAILTLPIVSSGLF------------------FSYSATGKVKNANPFNDRRLLEQNKKIQEANQVPQDFPNFIREGFQVKVVMSEKYVKRSSGLIYLDIEVGNGDCPKDGQQVTFHYIGYNESGRRIDSTYLQGSPAKIRLGNNALVPGFEEGIHDMKPGGKRRIIIPPELGPPVGPSTFFSSKQFEVFDIELLNVKDCQRRTIAFYSDFVCN
>ORCHital
--------------------------------------------------------------------------------------------------------------------------------------------------------------MASV-LLLNA--------------PRQVLPV--------AGKLLPLGAASG------ICMTQNKHIK-RFLKVEKENPHLPGSCECCSRRVILALPVVSSYLTQSEHIKRFLEVEKEN---PQLPDSSECCARRVILALPVVSSGLF------------------FSYSAKGKVKT-NQYNEKRILEQNKKIQAANQAPKDFPNFIREGFQVKVLISDKYVKRSSGLIYLDIEVGDGDCPKDGQQVTFHYIGYNESGRRIDSTYLQGSPAKIRLGNNALVPGFEEGIHDMKPGGKRRLIIPPELGPPVGPSTFFSSKQFEVFDVELLNVKDCQRRTIAFYSDVICT
>CYPRbard
------MIGACPLFSAIS-PTRTAASTSL--------PPRPKPYSLHCFAGFK--L---PPARWRAEALKVEVNIGADDAADVAEVGVIEFPSLESENGREVFAYLDGVECKGREVDNFGIEKSL---KELAQLADTAGLLVVGSTHQ---------KMSSY-ELMDSSFI---------LLSESTIQ----------GRLPTIEETYG------KDFTQKKHIK-SFLR-----------------------------------------DEKEN---ARNPDSLGSCSRRVILILPVVSSGLF------------------RTYFALAKVKT-NLFNENRLLEQNKKIQEANQAPKDFPNFIREGFQVKVVISNKYVKNSSGLIYLDIQVGNGDCPKDGQQVTFHYTGYNESGRRIDSTYLRGSPAKIRLGNNALVPGFEEGIHDMRSGGKRRIIIPPELGPPVGPGTFFSSKQFEVFDVELLNIKDCQRRTIAFYSDVVCN
>SERAvome
--------------------------------------------------------------------------------------------------------------------------------------------------------------MASV--LLNS--------------PHQVLP----------GKLLPFVSASG------VCMTQNKHVK-GFLNVEKENPQLPRASDCCSRRVILSLPVVSSGLTQNRHIKSFSMVEKEN---PKLPDSSECWSRRVILALPVVSSGLF------------------FSYSAKGKVKL-NQYNEKRILEQNKKIQEANQAPKDFPNFIRKGFEVKVLISDKYVKRSSGLIYLDIEVGDGDCPKDGQQVTFHYIGYNESGRRIDSTYMQGSPAKIRLGNNALVPGFEEGIHDMKPGGKRRLIIPPELGPPVGPSTFFSSKQFEVFDVELLNVKDCQRRTIAFYSDVICT
>EPIDfulg
--------------------------------------------------------------------------------------------------------------------------------------------------------------MANV-LLLNG--------------PHHVFS----------GKLPASEMASR------TSLIQCTHIK-GFLK-----------------------------------------DEKEN---ARLPDSIMSCTRRVILKLPVISSILC------------------FSYSASGKVKNANPFNDKRLLEQNKKIQEANQAPEDFPNFIREGFQVKVVTSDKYVKRSSGLIYLDIEVGNGDCPKDGQQVTFHYIGYNESGRRIDSTYSQGSPAKIRLGNNALVPGFEEGIHDMKPGGKRRIIIPPELGPPVGPSTFFSSKQFEVFDIELLNVKDCQRRTIAFYSDFVCN
