# Supplementary material for: Orchid Phylotranscriptomics: The Prospects of Repurposing Multi-Tissue Transcriptomes for Phylogenetic Analysis and Beyond
Source: Front Plant Sci. 2022 May 27;13:910362. doi: 10.3389/fpls.2022.910362 (PMC9196242; doi:10.3389/fpls.2022.910362)
Supplement: Supplementary file 4 [file Data_Sheet_3.zip › ortho_MSA/r1/OG0009368.fa]

>ANOEemei
-----------------------------------------------------------------MEPSTGTRNINQTNVYIWDMDETLILLKSLLDGTYAQAFGGTKDSRKGIEIGKLWEKLILQVCDEHFFYE------QIEDYNEPFLSFLSDYDDGKDLSECDFNNDGLNFPYDDSNKRKLAYRHRAIANKYTKGLYKVLDQNMIKQWDNLYRMTDDYTDGWLTS------------------------------------------GHDLLEETSG--INK--PAS-SNPASNENTDCN-TNMKCQDINILVTSGSLIPSVVKCMLFRFNDQIIHENVYSSWEVGKLQCFSWIRDRF-GGPMVRFCVIGDGMEECEAAERMSWPFVKMDFRPDAP-HRLPGLTARIIEHYMDVIYGP-LKG------------------
>ANOEroxb
-----------------------------------------------------------------MEPSTGTRNINQTNVYIWDMDETLILLKSLLDGTYAQAFGGTKDSRKGIEIGKLWEKLILQVCDEHFFYE------QIEDYNEPFLSFLSDYDDGKDLSECDFNNDGLNFPYDDSNKRKLAYRHRAIANKYTKGLYKVLDQNMIKQWDNLYRMTDDYTDGWLTSG------VGIFH-FG-------------------------VEGHDLLEETSG--INK--PAS-SNPASNENTNCN-TNMKCQDINILVTSGSLIPSVVKCMLFRFNDQIIHENVYSSWEVGKLQCFSWIRDRF-GGPSVRFCVIGDGMEECEAAERMSWPFVKMDFRPDAP-HRLPGLTARIIEHYMDVIYGP-LKG------------------
>APOSodor
-----------------------------------------------------------------MEQAVSATEVRPTNVYIWDMDETLILLKSLLDGTYAHAFGGSKDYNKGVEVGKLWEKQILKVCDENFFYE------QIEDYDEPFISALGEYDDGKDLSDYDF-NDGFSFPYDDSNKRKLAYRHRAIANKYKKGLRNILDQQTMKQCDDLYTMTDGFTDGWLSS------------------------------------------GRALLEQISY--KNT--SVA-PHPVSSQTSHGN-IDAKCQDINVLVTSGSLIPSLVKCMLFRLGDVIFHDNVYSSCEVGKLQCFIWIRERF-GGPGVRFCVIGDGMEECEAAERMYWPFIKMDFHPNAT-HRFPGLTLGMIEHYMEVIYGP-SDADDNDKEL-----------
>APOSshen
-----------------------------------------------------------------MEQAVSATEVRPTNVYIWDMDETLILLKSLLDGTYAHAFGGSKDYSKGVEVGKLWEKQILKVCDENFFYE------QIEDYDEPFISALSEYDDGKDLSDYDF-NDGFSFPYDDSNKRKLAYRHRAIANKYKKGLRNILDQQTMEQCDDLYTMTDGFTDGWLSS------------------------------------------GRALLEQISY--KNT--SVA-PHPVSSQTSHGN-IDAKCQDINVLVTSGSLIPSLVKCMLFRLGDVIFHDNVYSSCEVGKLQCFIWIRERF-GGPGVRFCVIGDGMEECEAAERMYWPFIKMDFHPNAT-HRFPGLTLGMIEHYMEVIYGP-SDADDNDKEL-----------
>BLETstri
-------------------MNK--------------------------PSDGSSTHC-----SLTMEPSTGARKNMPTNVYIWDMDETLILLKSLLDGTYVQAFGGSKDSRKGIEIGKRWEKQILQVCDDFFFYE------QIEDYNEPFLLALSEYDDGKDLSDYDFNNDGLSFPCDDNNKRKLAYRHRAIANKYTKGLHDVLDQNMIKQWDDLYNLTDSYTDGWLSS------------------------------------------GRALLEQISG--RNK--AAA-PQPPSSENTYDS-VDMKCQDINVLVTSGSLIPSLVKCMLFRLDDQLVYENVYSSWEVGKLQCFSWIRERL-GGPSVRFCVIGDGMEECEAAERMCWPFVKMDFRPKAP-HRLPGLTVRIIEHYMEVIYGP-LNSADDEKGQ-----------
>BORYspha
-------------------MDKPV---------------------------YSPPAV-----SSQRKASVETTKDYISNVYIWDMDETLILLKSLLDGTYAEAFHGSKDSRKGMEIGKRWENLILQVCDEYFFYE------QMENYNKPSLDALSEYDDGRDLSNYDFKRDDLDSGYGDSRRRKLAYRHRSIAQKYAQGLRHVLDQQMVKIWEDLYSLTDSYTDGWLSS------------------------------------------ARTFLEQIIS--RNK--LST-PALVSSEIASDS-NGTGCQNINVLVTSGSLIPSLVKCLLYQLDDVISHDNVYSSWEVGKLQCMSWIKERF-DGPNVRFCVIGDGVEECEAAQLMRWPFIRIDFRPNGP-HRFPGLTMSVVERYLNVIYPQ-RSPKDDDDNDS-RHISSNALL
>CALAcreb
-----------------------------------------------------------------MEPSTGARNIKQTNVYIWDMDETLILLKSLLDGTYAQAFGGTKEYIKGVEIGKLWERLILQVCDEHFFYE------QIEDFNEPFLSFLSDYDDGKDISECNFKNDGLCFPYDNSNKRKLAYRHRAIANKYRKGLHDVLDQNMIKQCDDLYKLTDGYTDGWLSS------------------------------------------AHALLEQTSGRIRSN--PSA-SQSVLPENTHGI-ADMKCQNINILVTSGSLIPSLVKCMLFRLDDQIIHENVYSSWDVGKLQCFSWIRDRF-GSPSARFCVIGDGMEECEAAERMCWPFIKMDFQPNAP-HRLPGLTAKIIKNYMEVIYGP-FISDDGDEIET----------
>CALAplic
-----------------------------------------------------------------MEPSTGARNIKQTNVYIWDMDETLILLKSLLDGTYAQAFGGTKEYIKGVEIGKLWERLILQVCDEHFFYE------QIEDFNEPFLSFLSDYDDGKDISECNFKNDGLCFPYDNSNKRKLAYRHRAIANKYRKGLHDVLDQNMIKQCDDLYKLTDGYTDGWLSS------------------------------------------AHALLEQTSGRIRSN--PSA-SQSVLPENTHGI-ADMKCQNINILVTSGSLIPSLVKCMLFRLDDQIIHENVYSSWDVGKLQCFSWIRDRF-GSPSARFCVIGDGMEECEAAERMCWPFIKMDFQPNAP-HRLPGLTAKIIKNYMEVIYGP-FISDDGDEIET----------
>CALAsini
-------------------MNK--------------------------LSDGSSTHC-----SLTMELSTGARKNRETNVYIWDMDETLILLKSLLDGTYVQAFGGSKDSRKGIEIGKVWERQILQVCDDHFFYE------QIEDYNEPFLLALSEFDDGRDLSDYDFNNDGLSFPSDDSNRRKLAYRHRAIADKYTKGLHNVLDQNMMKQWDDLYMLTDSYTDGWFSS------------------------------------------GRTLLDQISG--RNK--AAA-PQPSSSENTCGK-VDMKCRDINVLVTSGSLIPSLVKCMLFRLDDQIVYENVYSSWEVGKLRCFSWIRERF-GDPSARFCVIGDGMEECEAAERMCWPFVKMDFRPKAP-HRLPGLTVRIIEHYMEVIYGP-LNYADDENEQ-----------
>CALAtsoo
-------------------MNN--------------------------LSDGSSTHC-----SITMELSTGARKNRGTNVYIWDMDETLILLKSLLDGTYVQAFGGSKDSRKGIEIGKVWERQILQVCDDHFFYE------QIEDYNEPFLLSLSEFDDGKDLSDYDFNNDGLSFPSDDSNRRKLAYRHRAIADKYTKGLHNVLDQNMMKQWDDLYMLTDSYTDGWFSS------------------------------------------GRTLLDQISG--RNK--ATS-PQPSSSENTCDK-VDMKCRDINVLVTSGSLIPSLVKCMLFRLDDQIVYENVYSSWEVGKLRCFSWIRERF-GGPSARFCVIGDGMEECEAAERMCWPFVKMDFRPKAP-HRLPGLTVRIIEHYMEVIYGP-LNYAVDENEQ-----------
>CEPHdama
-------------------MNE--------------------------LSDDNSTHC-----SLTMEPSTSAIKIRPTNVYIWDMDETLILLKSLLDGTYVQAFGGSKDSRKGIEIGKRWEKQILQVCDDHFFYE------QIEDYNEPFLTALSEYDDGKDLSDYDFNNDGLSFPYDDSNRRKLAYRHRAIANKYTEGLRNVLDQNMIKQWDDLYKLTDSYTDGWLSA------------------------------------------GRALLEQASG--INK--AAA-AQPASSENAYDN-INMKCQDINVLVTSGSLIPSLVKCMLFRLDDQILHENVYSSWEVGKLQCFLWIRERL-GGPSVRFCVIGDGMEECEAAERMCWPFVKMNFSPKAP-HRLPGLTVSIIEHYMEVVYGP-LDADDDDDEKG--Q-------
>CHILsemi
-----------------------------------------------------------------MEPS--SKNIEKINVYIWDMDETLILLKSLLDGTYAQAFGGLKESRKGIEIGKLWEKLILQVCDEHFFYE------HIEDYNKPFLSFLSDYDDGKDLSEYDFNNDGLSFPHDNSNKRKLAYRHRDIANKYTKGLHDILDQDVVKQWDGLYKLTDGYTDEWLSS------------------------------------------ARVLLEQISG--RNN--PTD-SQSELTDNTHGD-AVMKCQNVNILVTSGSLIPSLVKCMLFHLDDQIFQENVYSSWEVGKLQCFSWIRDRF-SGPSVRFCVIGDGTEECEAAERMCWPFIKMDFQQDAP-HRLPGLTAGTIRHYMEVIYGP-FMADDADEIEQ----------
>CHILtrap
-----------------------------------------------------------------MEPS--SKKIEKINVYIWDMDETLILLKSLLDGTYAQAFGGLKESRKGIEIGKLWEKLILQVCDEHFFYE------HIEDYNKPFLSFLSDYDDGKDLSEYDFNNDGLSFPHDNSNKRKLAYRHRDIANKYTKGLHDILDQDVVKQWDGLYKLTDGYTDEWLSSASVAVTFTKVLHGFGYLENFVMPSYSDSLLLEQYSISTIHVEARVLLEQISG--RNN--PTD-SQSELTDNTHGN-AVMKCQNVNILVTSGSLIPSLVKCMLFHLDDQIFQENVYSSWEVGKLQCFSWIRDRF-SGPSVRFCVIGDGTEECEAAERMCWPFIKIDFQQNAP-HRLPGLTAGTIRHYMEVIYGP-FMADDGDEIEQ----------
>CORYacti
-----------------------------------------------------------------MEPSTGPRNIKQTNVYIWDMDETLILLKSLLDGTYAQAFGGTKEPRKGIEIGKLWEKLIIQVCDEHFFYD------KIEDYNEPFLSFLSDYDDGKDLSECDFNNDGLSFPYDDSNKRKLAYRHRAITNKYTKGLHDVLDQNTIKQWDDLYKLTDSYTDGWLSS------------------------------------------GHDLLEQTSG--INN--PAA-SQSVLTEIAHGN-TGMKCQGINILVTSGSLIPCLVKCMLFHLDDQITHENVYSSWEVGKLQCFSWIRDRL-GGPSVRFCVIGDGMEECDAAERMCWPFIKMGFQPNAP-HRLPGLTPTIIRHYMEVIYGP-FNTDDDDDNDEIEQ-------
>CREMappe
-------------------M---------------------------LVGTVGDLWL-----SKTMELPAGARKNRPTNVYIWDMDETLILLKSLLDGTYAQALGGAKDPREGIEIGKLWEKKILQVCDDHFFYE------QIEDYNEPYLLALNEFDDGKDLSDYGFDSDGLSFPSDDSNRRKLAYRHRAIADKYTKGLHNLLDQNMIKQWDDLYMLTDSYTDGWLSS------------------------------------------GRALLDQTSE--KNK--DVA-PQPSSSENSR--------QDINVLVTSGSLIPSLVKCMLFRLDGRILHENVYSSWEVGKLQCFSWIRERF-GGPLARFCVIGDGMEECEAAERMCWPFVKMDFRPKAP-HRLPGLTERIIEHYMEVIYGPPFNSAVDKKKDQ----------
>CRYPlept
-----------------------------------------------------------------MVPSTGASNIKQTNVYIWDMDETLILLKSLLDGTYAQAFAGTKESRKGIEIGKLWEKLILQVCDEHFFYE------QIEDYNEPFLSFLSDYDDGKDLSECDFNHDGLRFPCDDSNKRKLAYRHRAIANKYTKGLHDVLDQKMVKEWDDLYKLTDDFTDGWLSS------------------------------------------GHALLEQISR--RNN--PAS-SQSILTENTHGN-VDLKCQDINILVTSGSLIPSLVKCMLFRLDDQILHENVYSSWEVGKLQCFSWIRDRL-GGPSVRFCVIGDGTEECEAAERMCWPFIKMDFHPNAP-HRLPGLTARVIKHYMEVIYGP-FMADDGNKVEQ----------
>CYMBensi
-------------------MDK--------------------------QSDGSSTHC-----SLKMEPSTGARKNRPTNVYIWDMDETLILLKSLLDGTYVQAFGASKDSRKGIEIGKRWETQILQVCDDQFFYE------QIEDYNEPFLLALSEFDDGKDLSDYDFNNDGLSFPCDDANKRKLAYRHRAIADKYTKGLRKILDQNMVKQWDDLYMLTDSYTDGWLSS------------------------------------------GHALLDQTSG--RNK--AAAPPQPSSAENTCDN-IDMKCKDINVLVTSGSLIPSLVKCMLFRLDDQIIYENVYSSWEVGKLQCFSWIRERF-GGPSVRFCVIGDGMEECEAAERMRWPFVKMDFRPKAP-HRLPGLTLRIIKHYMEVIYGP-LNSDDDDEEDQ----------
>CYMBmann
-------------------MNK--------------------------QSDGSSTHC-----SLNMEPSTGARKNRPTNVYIWDMDETLILLKSLLDGTYVQAFGASKDSRKGIEIGKRWETQILQVCDDHFFYE------QIEDYNEPYLLSLSEFDDGKDLSDYDFNNDGLSFPCDDANKRKLAYRHRAIADKYTKGLRKILDQNIVKQWDDLYMLTDSYTDGWLSS------------------------------------------GHALLDQTSG--RNK--AAA-PQPSSAENTCVN-IDMKCEDINVLVTSGSLIPSLVKCMLFRLDDQIGFENVYSSWEVGKLQCFSWIRERF-GGPSVRFCVIGDGMEECEAAETMRWPFVKMDFRPKAP-HRLPGLTIRILKHYMEVIYGP-LNSDDDDDEDQ----------
>CYPRbard
-------------------MNI--------------------------VSDGTSTHW-----SMSMEPSAGSRKIEPVNVYIWDMDETLILLKSLLDGTYALSFGGSKDSKKGSEIGKLWEKQILQVCDEHFFYE------QIEDYNEPFLSILNKYDDGKDLSNYDFNNDGLSLPYEEPNKRKLAYRHRAIENKYTKGLHSVLDQNMIKQWEDLYKLTDSYTDGWLSS------------------------------------------GRALLEQISG--RNK--PST-PLSVSSEITHGN-TDMNCQDINVLVTSGSLIPSFAKCILFRLDDLFLPENVYSSWEVGKLQCFSWIQERF-GGASARFCVIGDGMEECEAAERMRWPFIKMDFNPKAP-HRLPGLTVRIIDHYMEVIYGP-LDAADDDKSQ-----------
>CYPRflav
-------------------MNR--------------------------ITDGTSTHC-----SMSMEPSAGSRKIEPVNVYIWDMDETLILLKSLLDGTYALSYGGSKDSKKGSEIGKLWEKQILQVCDEHFFYE------QIEDYNEPFLSILNEYDDGKDLSNYDFNNDGLSLPYDESNKRKLAYRHRAIEIKYTKGLHSVLDQNMIKQWEDLYKLTDSYTDGWLSS------------------------------------------GRALLEQISG--RNK--PST-PQSVSSEITHGN-TDMNCQDINVLVTSGSLIPSLAKCILFRLDDLFFPENVYSSWEVGKLQCFSWIQERF-GGTSARFCVIGDGMEECEAAERMCWPFIKMDFHPKAP-HRLPGLTVRIIEHYKEVIYGP-LDAAADDKRQ-----------
>DACThata
-------------------MNK--------------------------LSDVTSTHW-----SLTTSPSTGGRNIKVTNVYIWDMDETLILLKSLLDGTYAQAFGGIKDSSKGIEIGKLWEKLILQVCDEHFFYE------QIEDYNEPFLSFLSDYDDGKDLSGCDFTNDGLSFPCDDSNKRKLAYRHRAIANKYTKGLHNVLDQKMIKQWEDLYKLTDDYTDGWLSS------------------------------------------GHALLEQTSG--KKK--TS--SQPVTTESTDGN-TGMKCQDINVLVTSGSLIPSLVKCMLFRLDDQLIHENVYSSWEVGKLQCFSWIRSRL-GGESVRFCVIGDGVEECEAAERMCWPFIKIDFRPNAP-LRLPGLTPRLIQHYLEVIYGP-SYTDGDPEGQ-----------
>DENDchryso
-------------------MNN--------------------------VSDGSSTHC-----SITMEPSTGARKNRPTNVYIWDMDETLILLKSLLDGTYMQAFGGSKDSRKGIEIGKRWEKQILQVCDDHFFYE------QIEDYNEPFLLSLNEFDDGKDLSDYDFNDDGLTFPCDDSNKRKLAYRHRAIANKYSKGLHNVLDHNMIKQWDDLYKLTDIYTDGWLSS------------------------------------------ARALLDQTSG--RNK--TDA-SQPSSSENTYDN-MDTKCKDINVLVTSGSLIPSLVKCMLFHLDDQIVYENVYSSWEVGKLQCFSWIRERF-SGPLVRFCVIGDGMEECDAAERMCWPFVKMDFRPKAP-HRFPGLTVRIMEHYMEVIYGP-LNYADDEKEQ-----------
>DENDnobi
-------------------MNN--------------------------VSDGSSTHC-----SITMEPSTDARKNRPTNVYIWDMDETLILLKSLLNGAYMQAFGGSKDSSKGLEIGKRWEKQILQVCDDHFFYE------QIEDYNEPFLLSLNEFDDGKDLSDYNFNDDGLTFPCDDSNKRKLAYRHRAIANKYSKGLHNVLDHNMIKQWDDLYKLTDIYTDGWLSS------------------------------------------ARALLDQTSG--RNK--TDA-SQPSSSENTYDN-MDTKCKDINVLVTSGSLIPSLVKCMLFHLDDHIVYENVYSSWEVGKLQCFAWIRERF-SGPSVRFCVIGDGMEECDAAERMRWPFVKMDFRPKAP-HRFPGLTVRTIEHYMEVIYGP-FNSADDEKEQ-----------
>DIURorie
-----------------------------------------------------------------MEPSTGSRNIKQTNVYIWDMDETLILLKSLLDGTYAQAFGGTKDSREGIEIGKLWEKLILQVCDGHFFYE------QIEDYNEPFLSFLRDYDDGKDLSECDFNNDGISFPYDDSNKRKLAYRHRAIADKYSKGLHDVMDQNMIKQWDALYKLTDGYTDGWLSS------------------------------------------GRALLEQISG--RN-----A-SQSILTENTQSL-TDIECQDTNILVTSGSLIPSLVKCMLFRLDDQIKHENVYSSWDVGKLQCFSWIRDGL-GGPSVRFCVIGDGMEECEAAERMCWPFIKMDFQPNAP-HRFPGLTTRTIKHYMEVVYGP-YKADDGDEIEQ----------
>EPIDfulg
-------------------MNK--------------------------LSDGSSTHY-----SLTMELSNGARKNRPTNIYIWDMDETLILLKSLLDGTYVQAFGGSKDSRKAIEIGKLWETQILQVCDDHFFYE------QIEEYNEPYLLALSEFDDGKDLSNYDFDNDGLSFPYDDCNRRKLAYRHRAIAEKYSKGLHNLIDQNMIKQWDDLYMLTDSYTDGWLSS------------------------------------------GRDLLDQTSG--RNK--AAA-LEPSSSENSPDN-IDMKCRDINVLVTSGSLIPSLVKCMLFRLDGLIPYENVYSSWEVGKLQCFLWIRERF-AGPSARFCVIGDGMEECEAAERMCWPFVKMDFRPQAP-HRLPGLTVAIIEHYMEVIYGP-FISADDEKDH-----------
>EPIDpuni
-------------------MNK--------------------------LSDGSSTHY-----SLTMELSNGARKNRPTNIYIWDMDETLILLKSLLDGTYVQAFGGSKDSRKAIEIGKLWETQILQVCDDHFFYE------QIEEYNEPYLLALSEFDDGKDLSDYDFDNDGLSFPCDDCNRRKLAYRHRAIAEKYTKGLHNLIDQNMIKQWDDLYMLTDSYTDGWLSS------------------------------------------GRDLLDQTSG--RNK--AAA-LEPSSSENSPDS-IDMKCRDINVLVTSGSLIPSLVKCMLFRLDGLIPYENVYSSWEVGKLQCFLWIRERF-AGPSARFCVIGDGMEECEAAERMCWPFVKMDFRPQAP-HRLPGLTVAIIEHYMEVIYGP-FISADDEKDH-----------
>EPIPhell
-------------------MNE--------------------------LSAGASNHC-----SLTMEPSTGARKIRPTNVYIWDMDETLILLKSLLDGTYVQAFGGLKDSRKGIEIGKSWEKQILQVCDDHFFYE------QIEDYNEPFLSALREYDDGKDLSDYDFNNDGLCFPYDDSNKRKLAYRHRAIANKYTKGLRNVLEQNMIKQWDDLYELTDNYTDGWLSA------------------------------------------GRAVLEQASD--RNK--AAT-AQPSSSENVYDD-IDMKCQDINVLVTSGSLIPSLVKCMLFRLDDQILHENVYSSWEVGKLQCFLWIRERL-GGPSVRFCVIGDGMEECEAAERLCWPFVKMNFSPNAP-HRLPGLNLSIIQHYMEVIYGP-LNANDDDDDEK-EQ-------
>EPIPpurp
-------------------MNE--------------------------LSAGASNHC-----SPTMEPSTGARKIRPTNVYIWDMDETLILLKSLLDGTYVQAFGGLKDSRKGIEIGKSWEKQILQVCDDHFFYE------QIEDYNEPFLSALSEYDDGKDLSDYDFNNDGLCFPYDDSNKRKLAYRHRAIANKYTKGLRNVLEQNMIKQWDDLYELTDNYTDGWLSA------------------------------------------GRAVLEQASD--RNK--AAT-AQPSSSENVYDD-IDMKCQDINVLVTSGSLIPSLVKCMLFRLDDQILHENVYSSWEVGKLQCFLWIRERL-GGPSVRFCVIGDGMEECEAAERLCWPFVKMNFSPNAP-HRLPGLNLSIIQHYMEVIYGP-LNANDDDDDEK-EQ-------
>ERYCcris
-------------------MSE--------------------------LPDDSSAHC-----SQNMEVSTGARQNKPTNVYIWDMDETLILLKSLLDGTYAQGFGGSKDTRKGARFGRAWEEYILQVCDEHFFYG------ELEENNEPFLSALSEFDDGKDLSDYDFNNDGLSFPCDDANKRKLAYRHRVVAEKYSKGLGSFLRPNMIKHMDNLYMSTDRYTDGWFSS------------------------------------------ARALLDQISG--RDK--AAA-LLPSSSANTRDN-IDMKCESINLLVTSGTLIPTLAKCLVFRLSDQIGYENVYSSFGIGKPKCFSWIEERF-RGPSVRFCVIGDGWDECGAAERMRWPFVKMDLRPNEI-HRFPGLTLRILKRYMEVIYGP-FDSQDDEKEQ-----------
>ERYCpuss
-------------------MSE--------------------------LPDESSAHC-----SQNMEVSTGARQNKPKNVYIWDMDETLILLKSLLDGTYAQGFGGSKDHKKGSRFGRAWEEYILQICDEHFFYD------ELEENNEPFLLALSEFDDGKDLSDYDFNNDGLSFPCDDANKRKLAYRHRAVAEKYAKGLHSFVRPNMIKGMDNLYMSTDRYTDGWFSS------------------------------------------ARALLDQISG--RDK--AAA-LLPSSSANTRDN-IDMKCENINVLVTSGTLIPTLAKCLVFRLSDQINYENVYSSTGIGKPKCFSWIEERF-RGPSVRFCVIGDGWDECGAAERMRWPFVKMDLRPNEI-HRFPGLTLRVLKRYMEVIYGP-IDSQDDEKEQ-----------
>GALEfabe
-------------------MNK--------------------------LSHDMTTHF-----LPNMEPSSGARKIRATNIYIWDMDETLILLKSLLDGTYAQAFCGQKDPTKGIEIGKLWEKQILQVCDEHFFYE------QIEEYNEPFLSSLIEYDDRRDLSDYEFNNDGLSFPYDDSNKRKLAYRHRAIANKYTKGLHNLLDHGMIKQWDDLYKLTDSYVDGWLSS------------------------------------------GRALLEQILV--RNK---LA-FQPASPENKHGG-IDVKCQDINVLVTSGSLIPSLVKCMLFQLDDLIFCDNVYSSWEAGKLQCFLWIRERL-GGPSARFCVIGDGSE------------------------------------------------------------------
>GASTelat
-------------------MNK--------------------------QSVDPSTQC-----SLLMEPSAGSRKDRPTNVYIWDMDETLILLKSLRDGSYVQAFGSSKDSRKGIEIGKLWEKQILQVCDDFFYYE------HIEEYNEPFLSALSAYDDGKDLSDYNFNNDGLCFPYDDSNKRKLAYRHRAIANNYTKGLHMLFDEDMIKRWDALYKLTDSYTDGWLSS------------------------------------------GRALLEQISS--RNK--TAA-SQPISSENAYDD-IDTKCLNINVLVTSGSLIPSLVKCLLFRLDDQIAYENVYSSWDVGKLRCFSWIRDRF-AGDLVRFCVIGDGMEECEAAERMSWPLVKMDFHPKAP-HRLPGLTLRIIEHYMEVIYGP-LNAADNDD-------------
>GOODfuma
-----------------------------------------------------------------MEPFTGTRNIKQTNVYIWDMDETLILLKSLLDGSYAQAFGGTKESRKGIEIGKLWEKLILQVCDEHFFYEQVCKVYQIEDYNEPFLSFLSDYDDGKDLSERDFNNDGLNFPYDDSNKRKLAYRHRAIANKYTKGLYKVLNQNMIEQWDDLYKMTDDYTDGWLTS------------------------------------------GHALLEETSG--INK--PAA-SNSASNEKADCN-TIMKCQDINILVTSGSLIPSLVKCMLFRFDDQIIHENVYSSWEVGKLQCFSWIRDRL-GGPSVRFCVIGDGMEECEAAERMCWPFVKMDFRPDAP-HRLPGLTARIIEHYMDVIYGP-LKG------------------
>GOODpube
-----------------------------------------------------------------MEPSTDKRNIKQTNVYIWDMDETLILLKSLLDGSYAKAFGGTKESRKGIEIGKLWEKLILQVCDEHFFYE------QIEDYNEPFLSFLSDYDDGKDFSECDFNNDGLNFPYDDSNKRKLSYRHRAIANKYTKGLYKVLDQNMIEQWDDLFKMTDDYTDGWLTS------------------------------------------GHALLEETSG--INK--PAA-SNSASNENADCN-TNMKCQDINILVTSGSLIPSLVKCMLFRFDDQIIHENVYSSWEVGKLQCFSWIRDRL-GGPSVRFCVIGDGMEECEAAERMCWPFVKMDFRPDAP-HRLPGLTARIIEHYMDVIYGP-LKG------------------
>GYMNdens
-------------------MNK--------------------------LSDVTSTHW-----SLTTSPSTGGRNINVTNVYIWDMDETLILLKSLLDGTYAQAFGGIKDSSEGIEIGKLWEKLILQVCDEHFFYE------QIEDYNEPFLSFLSDYDDGKDLSGCDFTNDGLNFPYDDSNKRKLAYRHRAIANKYTKGLHNVLDQNMIKQWEDLYKLTDDYTDGWLSS------------------------------------------GHALLEQTSG--KKK--PS--SQPVTTESTHGN-SGMKGKDINVLVTSGSLIPSLVKCMLFRLDDQIIHENVYSSWEVGKLQCFSWIRSRL-GGESVRFCVIGDGMEECEAAERMCWPFIKIDFRPNAL-LRLPGLTPRLIQHYLDVIYGP-SYTDGDPEEQ-----------
>GYMNodor
-------------------MNK--------------------------LSDVTSTRW-----SLTTSPSTGGRNINVTNVYIWDMDETLILLKSLLDGTYAQAFGGIKDSSKGIEIGKLWEKLILQVCDEHFYYE------QIEDYNEPFLSFLGDYDDGKDLSGCDFTNDGLSFPYDDSNKRKLAYRHRAIANKYTKGLHNVLDQNMIKQWEDLYKLTDDYTDGWLSS------------------------------------------GHALLEQTSG--KKK--PS--SQPVTTESTHGN-TGMKCQDINVLVTSGSLIPSLVKCMLFRLDDQIIHENVYSSWEVGKLQCFSWIRSRL-GGESVRFCVIGDGMEECEAAERMCWPFIKIDFRPNAL-LRLPGLTPRLIQHYLEVIYGP-SYTDGDPEEQ-----------
>HABElong
-------------------MNK--------------------------LSDVASIHW-----SVTTEPSTAGRNIKPTNVYIWDMDETLILLKSLLDGTYAQAFGDTKDSSEGIEIGKLWEKLILQVCDEHFFYE------QIEDYNEPFLSFLSDYDDGKDLSACDFTKDGLSFPYDDSNKRKLAYRHRAIANKYTKGLRNVLDQNMIKQWEDLYKLTDDYTDGWLSS------------------------------------------GVALLEQTSG--RNK---SS-SQPVTLESTHDN-TGMKCQDINVLVTSGSLIPSLVKCMLFRLDDQISHENVYSSWEVGKLECFSWIRSRL-GGESVRFCVIGDGIEECEAAERMWWPFIKIDFRPSAP-HRLPGLTPRLIQHYMEAIYGP-FNADCDEAEQL----ST---E
>HABEpant
-------------------MNK--------------------------LSDVASIHW-----SVTTEPSTAGRNIKPTNVYIWDMDETLILLKSLLDGTYAQAFGDTKDSSEGIEIGKLWEKLILQVCDEHFFYE------QIEDYNEPFLSFLSDYDDGKDLSACDFTKDGLSFPYDDSNKRKLAYRHRAIANKYTKGLRNVLDQNMIKQWEDLCKLTDDYTDGWLSS------------------------------------------GVALLEQTSG--RNK---SS-SQPVTLESTHDN-TGMKCQDINVLVTSGSLIPSLVKCMLFRLDDQISHENVYSSWEVGKLECFSWIRSRL-GGESVRFCVIGDGIEECEAAERMWWPFIKIDFRPSAP-HRLPGLTPRLIQHYMEAIYGP-FNADCDEAEQL----ST---E
>HAEMdisc
-----------------------------------------------------------------MEPSTGTRNINQTNVYIWDMDETLILLKSLLDGTYAQAFGGTKESRKGIEIGKLWEKLILQVCDEHFFYE------QIEDYNEPFLSFLSDYDDGKDLSECDFNNDGLNFPYDDSNKRKLAYRHRAIANKYTKGLYKVLDQNMIKQWDDLYKMTDDYTDGWLTS------------------------------------------GHALLEETSG--INK--PAT-SNPASNENADCN-PNMKCQDINILVTSGSLIPSLVKCMLFRFNDQIIHENVYSSWEVGKLQCFSWIRDRL-GGPSVRFCVIGDGMEECEAAERMCWPFVKMDFRPNAP-HRLPGLTARIIEHYMGVIYGP-LKG------------------
>HEMIforr
-------------------MNK--------------------------LSD--STHW-----SLTTAPSIGGRSIKATNVYIWDMDETLILLKSLLDGTYAQAFGGTKDSSKGIEIGKLWEKIILQVCDEHFFYE------QIEDYNEPFLSFLSDYDDGKDLSGCDFTNDGLSFPYDDSNKRKLAYRHRAIANKYTKGLHNVLEPNMIKQWEDLYKLTDDYTDGWLSS------------------------------------------GLALLEQTSG--RNK--HSP-SQPVTTESTHGN-TGMKCQDINVLVTSGSLIPSLVKCMLFRLDDQIIHENVYSSWEVGKLQCFSWIRSRL-GGESVRFCVIGDGMEECEAAERMCWPFIKIDFRPDAP-LRLPGLTPRLIQHYLEVIYGP-SDTNGNQEAQ-----------
>LANAlana
-------------------MDKPL---------------------------AGPPAL-----CQNVRAASDGGEKWNTNVYIWDMDETLILLKSLLDGSYAGAFNGSKDSRRGIEIGKCWENHILQVCDKYFFYE------QIENYNEPSLDALSEYDDGKDLADYDFNNDGFSHPYDNANRRKLAYRHRAIAQKYAKGLHDVLDQQMLKHWDDLYNLTDSYTDGWLSS------------------------------------------GRAFVEQTSK--GSQ--LAA-P-LVPSEFASNS-RDRECQNINVLVTSGSLIPSLVKCLLFRLDDVISQDNVYSSWEVGKLQCFKWIKERF-GGPAVQFCVIGDGMEECEASQRMNWPFIKIDLKPDGP-HRFPGLTLRMVEHYMSVIYGP-NNAENSDEQ------------
>LECAnigr
-------------------MGK----DEI-------------------QVDDMTAHF-----PPTMEPSAGTRKIWPTNVYIWDMDETLILLKSLLDGSYAQAFCGLKDSQKGIEIGKHWEKQILQVCDEHFFYE------QIEDYNEPFLSALIEYDDGKDLSDYDFNNDGLSFPYDDSNKKKLAYRHRAIANKYAKGLRDVLDHCMLKQWDDLYKMTDSYVDGWLSS------------------------------------------GRGLLEQFSS--RSK---LA-FQSVSPENTLGE-IDVKCQDINVLVTSGSLIPSLVKCMLFRLDDLIFYDNVYSSWEVGKLQCFSWIRERL-GGPSVRFCVIGDGMEECEAAERMSWPFIKMDFRPKGP-NRLPGLTVRMIQHYMEVIYGP-LNDDDD---------------
>LIMOabor
-------------------MNE--------------------------LSDGTSTNC-----SLTMEPSTGARKIRPTNVYIWDMDETLILLKSLLDGTYVQAFGGSKDYRKGIEIGRRWEKQILQVCDSHFFYE------QIEDYNEPFLSALSEYDDGKDLSDYDFNNDGLSFPYDECNKRKLAYRHRAIANKYTKGLRDVLDQNMIKQWDDLYDLTDNYTDGWLSA------------------------------------------GRALLEQASG--TNKAAAAA-AQPASSENAYDN-INMKCEDINVLVTSGSLIPSLVKCMLFRLDDQILHENVYSSWEVGKLQCFLWIRERL-GGPAVRFCVIGDGMEECEAAERMSWPFVKMDFSPKAP-HRLPGLTVSIIERYMEVIYGP-LNADDDEKGQ-----------
>MASDpict
-----------------------------------------------------------------MELSTGAKKNRSTNVYIWDMDETLILLKSLLDGTYEQAFGGSKDSRKGIEIGKLWETQILQVCDSLFFYE------QIEDYNEPYLLALSEFDDGKDLSDYDFNNDGLRFPCDGSNKRKLSYRHRAIADKYTKGLHNILDQNMIKQWDDLYVLTDCYTDGWLSS------------------------------------------ARALLDQTSG--KNV--AVA-PQPSSSENSCAN-IDMKCQDINVLVTSGSLIPSLAKCMLFRLDGEILYENVYSSWDVGKLQCFSWIRERF-GGPSARFCVIGDGMEECEAAETMCWPFVKMDFRPEAP-HRLPGLTSTLIQHYMEVIYGP-LNTDNDEEDQ-----------
>MEXIxero
-------------------MNR--------------------------VSDGTSTHW-----SLTMEPSASSRKIEHVNVYIWDMDETLILLKSLLDGAYALAFGGLKDSKKGSEIGKIWEKQILQVCDEHLFYE------QIEDYNEPFLSILSEYDDGKDLSNYDFNNDGLSFPYDESNKRKLAYRHRAIANKYTKGLYNVLDQNMIKQWEDLYSLTDSYTDGWLSS------------------------------------------GRSLLKQISG--RNK--PSA-PRSESSEIAHAN-TDMNCQDINVLVTSGSLIPSLVKCILFRLDDLFLPENVYSSWEVGKLQCFSWIRDRF-GSTSARFCVIGDGMEECEAAERMCWPFIKMDFNPKAP-HRLPGLTVRIIEHYMEVIYGP-LDDDDDDKRL-----------
>MICRparv
-------------------MDK--------------------------PSDDTSTNW-----SVTMEPSTYSRNVEQTNVYIWDMDETLILLKSLLDGTYAQAFVGRKESREGIEIGKLWEKLILQVCDEHFFYE------QIEDYNEPFLSFLRDYDDGKDLSECDFNNDGLSFPYDDSNKRKLAYRHRAIANKYSKGLHDILDQNMIKHWDDLYKLTDAYTDGWLSS------------------------------------------GRALLEQTSG---NN--PAA-SPSILTENTNGK-TDMRCQDINILVTSGSLIPSLVKCMLFRLDDQIIHENVYSSWEVGKLQCFSWIRGRL-GSPSVRFCVIGDGMEECEAAERMCWPFIKMDFQPNAP-HRLPGLTAKIIKHYMEVIYGP-IKTDDGDETEQ----------
>MOLIcapi
-------------------MDKLL-----------------------------ADQH-----SVNANALSHAKKEVHTNVYIWDMDETLILFKSLLDGTYAQAFNGSKDSRKGMEIGKHWENYILDVCDKHFFYE------KIENYNEPSLAALSEYDDGKDLSDYDFNNDGFSYPNDDANKRKLAYRHRAIAQKYAKGLHHVLDQQMIKNWDDLYSLTDSYTDGWLFS------------------------------------------GRAFLQQISG--SNN--LAA-PSAVSSGLAS---DDIKCQNINVLVTSGSLIPSLVKCLLFRLNDLILHDNVYSSWDVGKFQCFKWIKERF-DRPGVRFCVIGDGFEECAAAQRMSWPFIKIDLKPDGPYHRFPGLTLKTVESYISVIYA--SDTENSEQ-------------
>NEUWmali
-----------------------------------------------------------------MQQAVGATNMGPINVYVWDMDETLILLKSLLDGTYAHAFGGSKDYSKGVEIGRLWEKQILKICDEHFFYE------QIEDYNEPFISALSEYDDEKDLSDYDFDGDGISYPYDDSNKRKLAYRHRAIANKYKMGLQNVLDQQTMKQCDDLYNMTDSFSDGWLSS------------------------------------------GHALLEQISY--RST---FP-PQPVSSQTSHGN-IDKKCQDINVLVTSGSLIPSLVKCMLFRLDGVIFHENVYSSWEAGKLQCFLWIRERF-GGPGVRFCVIGDGMEECEAAEKMYWPFIKMDFHPNAT-HRLPGLTLRMIEHYVEVIYGP-LDPHEDDKEQ-----------
>NEUWzoll
-----------------------------------------------------------------MQQTVGATNMGPINVYVWDMDETLILLKSLLDGTYAHAFGGSKDYSKGVEIGRLWEKQILKICDEHFFYE------QIEDYNEPFISALSEYDDEKDLSDYDFDGDGISYPYDDSNKRKLAYRHRAIANKYKMGLQNVLDQQTMKQCDDLYNMTDSFTDGWLSS------------------------------------------GHALLEQISY--RST---FP-PQPVSSQTSHGN-IDKKCQDINVLVTSGSLIPSLVKCMLFRLDGVIFHENVYSSWEVGKLQCFLWIRERF-GGPGVRFCVIGDGMEECEAAEKMYWPFIKMDFHPNAT-HRLPGLTLRMIEHYVEVIYGP-LDPHEDDKEQ-----------
>OECEmacu
-------------------MNK--------------------------LSDSHYTHC-----SLNMELSTGARKNKPTNVYIWDMDETLILLKSLLDGTYAQAFGGSKDSRKGNEIGKRWETQILKVCDDHFFYE------QIEDYNEPFLLALSEFDDGKDLSDYDFNNDDLSFPCDDANKRKLAYRHHAIADKYTKGLRNLLDQNMIKQWDDLYMLTDSYTDEWLSS------------------------------------------GRALLEQTSG--RNK--AAA-PQSSSAENTCDN-TDTEWKDINVLVTSGSLIPSLVKCLLFRLDDQIGYENVYSSWEVGKLQCFSWIRERF-GGPSVRFCVIGDGMEECEAAERMCWPFVKMDFRPKAP-HRLPGLTLTIIKHYIEVIYGP-FISEDDDAKEH----------
>OPHRgarg
-------------------MNK--------------------------LSDVTSTHW-----SLTTVPSTGGRNIKVTNVYIWDMDETLILLKSLLDGTYAQAFGGTKDSSKGIEIGKLWEKLILQVCDEHFFYE------QIEDYNEPFLSFLSDYDDGKDLSGCDFTNDGLTFPYDESNKRKLAYRHRAIANKYTKGLHNLLDQNMIKQWEDLYKLTDDYTDGWLSS------------------------------------------GHALLEQTSG--RNE--PS--SQPVTTESTHGN-TGMKCEDINILVTSGSLIPSLVKCMLFRLDDQIIHENVYSSWEVGKLQCFSWIRSRL-GSESVRFCVIGDGIEECEAAERMCWPFIKIDFLPNAP-LRLPGLTPRLIQHYIEVIYGP-SYTDGDPEGP-----------
>OPHRsphe
-------------------MNK--------------------------LSDVTSTHW-----SLTTVPSTGGRNIKVTNVYIWDMDETLILLKSLLDGTYAQAFGGTKDSSKGIEIGKLWEKLILQVCDEHFFYE------QIEDYNEPFLSFLSDYDDGKDLSGCDFTNDGLTFPYDESNKRKLAYRHRAIANKYTKGLHNLLDQNMIKQWEDLYKLTDDYTDGWLSS------------------------------------------GHALLEQTSG--RNE--AS--SQPVTTESTHGN-TGMKCEDINILVTSGSLIPSLVKCMLFRLDDQIIHENVYSSWEVGKLQCFSWIRSRL-GSESVRFCVIGDGIEECEAAERMCWPFIKIDFLPNAP-LRLPGLTPRLIQHYIEVIYGP-SYTDGDPEGP-----------
>ORCHital
-------------------MNK--------------------------LSDVT---------------STGGRNIKETNVYIWDMDETLILLKSLLDGTYAQAFNGTKDSSKGIEIGKLWEKLILQVCDDHFFYE------QIEDYNEPFLSFLSDYDDGKDLSACDFINDGLNFPYDDCNKRKLAYRHRAIANKYTKGLHNVLDQNMIKQWEDLYKLTDDYTDGWLSS------------------------------------------GHALLEQTSG--RNK--PS--SQPVTTESTHGN-NGMRCQDINVLVTSGSLIPSLVKCMLFRLDDQIIHENVYSSWEVGKLQCFSWIRSRL-GGESVRFCVIGDGMEECEAAERMCWPFIKIDFRPNAL-LRLPGLTPRLIQHYLEVIYGP-SYTNGDPG-------------
>PAPHconc
-------------------MNR--------------------------VSDGTSTHW-----SLTMEPSAGSSKIEPVNVYIWDMDETLILLKSLLDGTYALAFGGLKDSKKGSEIGKIWEKQILQVCDEHFFYE------QIEDYNEAFLSILSEYDDGKDLSNYDFNNDGLCFPYDESNRRKLAYRHRAIANKYTKGLHSLLDQNMIRQWEGLYNLTDSYTDGWLSS------------------------------------------GRALLEQISG--RNK--PSV-LRSTSPEIAHAN-TDMNCQYINVLVTSGSLIPSLVKCILFRLDDLFFPENVFSSWEVGKLQCFSWIRERF-GGTLARFCVIGDGMEECEAAERMCWPFIKMNFHPKAS-HRLPGLSVRIIEHYMEVIYGP-LDAADDDKRQ-----------
>PAPHhirs
-------------------MNR--------------------------VSDGTSTHW-----SLTMEPSAGSSKIEPVNVYIWDMDETLILLKSLLDGTYALAFGGLKDSKKGSEIGKIWEKQILQVCDEHFFYE------QIEDYNEAFLSILSEYDDGKDLSNYDFNNDGLCFPYDESNKRKLAYRHRAIANKYTKGLHSLLDQNMIKQWEGLYNLTDSYTDGWLSS------------------------------------------GRALLEQISG--RNK--PSA-LRSASSEIAHAN-TDINCQYINVLVTSGSLIPSLVKCILFRLDDLFFPENVFSSWEVGKLQCFSWIRERF-GGTLARFCVIGDGMEECEAAERMCWPFIKMNFHPKAP-HRLPGLTVRIIEHYMEVIYGP-LDAADDDKRQ-----------
>PHAIflav
-------------------MNK--------------------------LSDGSSTHC-----SLTMELSTGARKNRGTNVYIWDMDETLILLKSLLDGTYVQAFGGSKDSRRGIEIGKVWERQILQVCDDHFFYE------QIEDYNEPFLLALSEFDDGKDLSDYDFNNDGLSFPSDDSNRRKLAYRHRAIADKYTKGLHNVLDQNMMKQWDDLYMLTDSYTDGWFSS------------------------------------------GRTLLDQISG--RNK--AAA-SQPSSSENTCDK-VDMKCRDINVLVTSGSLIPSLVKCMLFRLDDQIVYENVYSSWEVGKLQCFSWIRERF-GGPSARFCVIGDGMEECEAAERMCWPFVKMDFRPKAP-HRLPGLTVRIIEHYMEVIYGP-LNYADDENEQ-----------
>PHAItank
-------------------MNK--------------------------LLDDSSTHC-----SPTMELSTGARKNKGTNVYIWDMDETLILLKSLLDGTYVQAFGGTKDSRKGIEIGKVWERQILQVCDDHFFYE------QIEDYNEPFLLALSEFDDGKDLSDYDFNNDGLRFPSDDSNRRKLAYRHRAIADKYTKGLHNVLDQNLMKQWDDLYMLTDSYTDGWFSS------------------------------------------GRTLLDQISG--RNK--AAA-SQPSSSENTCDK-VDMKCRDINVLVTSGSLIPSLVKCMLFRLDDQIVYENVYSSWEVGKLQCFSWIRERF-GGPSARFCVIGDGMEECEAAERMCWPFVKMDFRPKAP-HRLPDLTVRIIEHYMEVIYGP-LNYADDENEQ-----------
>PHALcorn
------------------MMNK--------------------------LSDDSSTHC-----SLTMELSIGASKNMPTNVYIWDMDETLILLKSLLDGTYVQAFGGLKDSRKGIEIGKLWETQILQICDEHFFYE------QIEDYNEPFLLALSEFDDGKDLSDYDFNNDGLSFPCDDSNRRKLAYRHRAIADKYTKGLRNFLDQNTIKQWDDLYMLTDNYTDGWLSS------------------------------------------GRALLDQISG--GTK--AAT-SHASSSENTCDN-IVMKCQDINVLVTSGSLIPSLVKCMLFRLDDHIIYDNVYSSWEVGKLQCFSWIRDRFGGGPSVRFCVIGDGMEECEAAERMCWPFVKMDFRPKAP-HRLPGLTVRVIQHYMEVIYGP-FNSADDEKEL-----------
>PHALmode
------------------MMNK--------------------------LSDDSSTHC-----SLTMELSIGASKNRPTNVYIWDMDETLILLKSLLDGTYVQAFGGLKDSRKGIEIGKLWETQILQICDDHFFYE------QIEDYNEPFLLALSEFDDGKDLSDYDFNNDGLSFPCDDSNRRKLAYRHRAIADKYTKGLRNFLDQNAIKQWDDLYMLTDNYTDGWLSS------------------------------------------GRALLDQISG--GTK--AAT-SHASSSENTCDN-IVMKCQDINVLVTSGSLIPSLVKCMLFRLDDHIIYDNVYSSWEVGKLQCFSWIRERFGGGPSVRFCVIGDGMEECEAAERMCWPFVKMDFRPKAP-HRLPGLTVRVIQHYMEVIYGP-FNSADDDKEL-----------
>PHRAlind
-------------------MNR--------------------------VSDGTSTHS-----SLTMEPFASSRKIEPVNVYIWDMDETLILLKSLLDGSYALAFGGLKDSKKGSEIGKFWEKQILQVCDEHFFYE------QIEDYNEPFLSILSEYDDGNDLSNYDFNNDAISFPYDESNKRKLAYRHRAIANKYTKGLHTVLGQNTIKQWEDLYNLTDSYTDGWLSS------------------------------------------GRALLEQISG--RNK--PSS-PRSPSSETAQAN-ADMNCQDINVLVTSGSLIPSLVKCILFRLDDLFFPENVYSSWEVGKLQCFSWIRERF-GGASARFCVIGDGMEECEAAERMCWPFIKMDFHPKAP-HRLPGLTVRIIEHYMEVIYGP-LDAAADDKRL-----------
>PLATclav
-------------------MNK--------------------------LSDVTSTHW-----SLSTAPSTGGRNIMVTNVYIWDMDETLILLKSLLDGTYAQAFGGTKDSSKGIEIGKLWEKLILQVCDEHFFYE------QIEDYNEPFLSFLSDYDDGKDLSGCDFTNDGLSFPYDDSNKRKLAYRHRAIANKYTKGLHNVLDQNMIKQWEDLYKLTDDYTDGWLSS------------------------------------------GHALLDQTSG--KKK---T--SQPVTTESTHGN-TGMKCQDINVLVTSGSLIPSLVKCMLFRLDDQIIHENVYSSWDVGKLQCFSWIRSRL-GGESVRFCVIGDGVEECEAAERMCWPFIKIDFQPNAP-LRLPGLTPRLIQHYLEVIYGP-SYTDGDSEGQ-----------
>PTERcurt
-------------------MNR--------------------------LSDDTSTHW-----PVTKELSTGARNIKQTNVYIWDMDETLILLKSLLDGTYAQAFGGTKEFTKGIEIGKLWEKLILQVCDEHFFYE------QIEDYNEPFLSFLSDYDDGKDLSECNFNNDGLSFPCDDSNKRKLAYRHRAIANKYTKGLHNVLDQNMIKQWEDLYKLTDEYTDGWLSS------------------------------------------GHALLEETSV--RIK--PAS-SHTVSTEYTDGN-CSMERKNINILVTSGSLIPSLVKCMLFHLDDQIIHENVYSSWEVGKLQCFSWIRDRL-GGPSVRFCVIGDGMEECEAAERMCWPFVKMELRPDAP-HRLPGLTVRVIGHYMEVIYGP-LKDDDGDEMVQ----------
>RIMAelli
-----------------------------------------------------------------M--ESSAKSIKKTNIYIWDMDETLILLKSLLDGTYAQSFGGMKEPRKGLEIGKLWEKLILQVCDEHFFYE------QIEDYNKPFLSFLSDYDDGKELSEYDFNNDGLSFPYDNSNKRKLAYRHRAIANKYAKGLHDALDQDMIKQWDDLYKLTDGYTDGWLFS------------------------------------------GHVLLEQISG--RNI--PAA-SQTILTENTHGN-TDMKCQNINVLVTSGSLIPSLVKCMLFHLDDQIIHENVYSSWEVGKLQCFSWIRDRF-GGPSVQFCVIGDGTEECEAAERMCWPFIKMDFQPNAS-HRFPGLTARTIKHYMEVIYGP-FKADDADEIEQ----------
>SELEaequ
-------------------MNR--------------------------ESDGTSTHW-----SLNMEPSAGSRKIEPVNVYIWDMDETLILLKSLLDGTYALSFGGSKDSKKGSEIGKLWEKQILQVCDEYFFYE------QIEDYNEPFLSILSEYDDGKDLSNYDFSNDGLSFPYDESNKRKLSYRHRAIANKYTKGLRSVLDQNMIKQWEDLYKLTDSYTDGWLSS------------------------------------------GRALLEQISG--RNK--PSA-PRSVSSEITHGN-IDMNCQGINVLVTSGSLIPSLVKCILFGLDDLFFPENVYSSWEVGKLQCFSWIRERF-GGTSARFCVVGDGMEECEAAERMCWPFIKMDFHPKAP-HRLPGLTVKIIQHYMEVIYGP-LGATADDKRQ-----------
>SERAvome
M-SIIGHDHIVNSCTVNCMMNK--------------------------LSDATSTHW-----SLTTAPSTGGTNIKATNVYIWDMDETLILFKSLLDGTYAQAFGSTKDSSKGIEIGKLWETLILQVCDEHFFYE------QIEDYNEPFLSFLSDYDDGKDLSACDFTSDGLSFPYDDSNKRKLAYRHRAIANKYTKGLHNVLDQNMIKQWEDLYKLTDDYTDGWLSS------------------------------------------GHALLEQISG--RNK--P---PQPVTAENTHGN-TGTECQDINILVTSGSLIPSLVKCMLFHLDDQIIHENVYSSWDVGKLQCFSWIRSRL-GGESVRFCVIGDGMEECEAAERMCWPFIKIDFEPNAP-LRLPGLTPRLIQHYLEVIYGP-SYTDDNPEGQ-----------
>THELangu
-----------------------------------------------------------------MEPSTGARNIKETNVYIWDMDETLILLKSLLDGTYAQAFGGMKESRKGIEIGKLWEKLILRVCDEHFFYE------QIEDYNKPFLSFLSDYDDGKDLSECDFNNDGLSFPYDNSNKRKLAYRHRAIANKYTKGLRDVLDQEMIKEWDDLYKLTDGYTDGWLSS------------------------------------------GHALLEQISG--RNK--PSS-SESALTENTDGSTTDMKCQNINMLVTSGSLIPSLVKCMLFHLDDQIIHENVYSSWEVGKLQCFSWIRDRF-GGPSVRFCVIGDGTEECEAAERLCWPFIKMDFQPNAP-HRFPGLTARTIKHYMEVVYGP-FKADDGDQIEQ----------
>VANIplan
----------------------------------------------------MTTHC-----SSTMETSAGARKIWHTNVYIWDMDETLILLKSLLDGTFAQAFFGLKDPQKGIEIGKLWEKKILQVCDEHFFYE------QIEDYNEPFLSALIDYDDGKDLSDYDFSGDGLSFPYDDCNKKKLAYRHRTIANKYTKGLHNLLDESMMKQCDDLYMTTDSYVDAWLSS------------------------------------------GRALLEQISS--RSK---LA-FQPVLPENTHGG-IDVKCQDINVLVTSGSLIPSLVKCMLFRLDDLIFSDNVYSSWEVGKLQCFSWIRERF-NGPWTRFCVIGDGMEECEAAERMHLPFIKVDFRPKGL-HRLPSLTVRMIEHYMGVIYGP-SDADDDEDDED---DKT---R
>VANIshen
MLAKIG------GWSFPKLLNSLNLTNSIVLRISINCRSLSHQVRASSHPDDMTTHC-----SSTMETSAGARKIWHTNVYIWDMDETLILLKSLLDGTFAQAFCGLKDPQKGIEIGKLWEKKILQVCDEHFFYE------QIEDYNEPFLSALIDYDDGKDLSDYDFSSDGLSFPYDDCNKKKLAYRHRAIANKYTKGLHDLLDESMMKQCDDLYMTTDSYVDAWLSS------------------------------------------GRALLEQISG--RSK---LA-FQPVSPENTHGG-IDVKCQDINVLVTSGSLIPSLVKCMLFRLDDLIFSDNVYSSWEVGKLQCFSWIRERF-NGPWTRFCVIGDGMEECEAAERMHWPFIKMDFRPNGL-HRLPSLTVRMIEHYMEVIYGP-SDADDDDDDDDDDDDKT---R
>EPIPaphy
-------------------MNE--------------------------LRNDYSIHT-----SLSMESSTDARKTSQRNVYIWDMDETLILLKSLIDGTYARAFDDSKDLLKGIEIGKHWEKLILQVCDDHFFYE------QIEEYTEPYLSALSEYDDGKDLSDYDFNNDGLSFPCDDANKRKLAYRHRAIADKYTKGLHNLLDQNMIKQWDDLYKLTDTYTDGWLSS------------------------------------------GCALLEQTSS--R---------------------------DINALITSGALIPSLVKCMLFRLDDRIAHGNVYSSWEVRKLRCFTWARDRF-GGHGVRFCVIGDGMEECEAAERMCWPFVKMNFHPKAP-HRFPGLTCRIIQHYMEVVYGPPL--------------------
