# Supplementary material for: Orchid Phylotranscriptomics: The Prospects of Repurposing Multi-Tissue Transcriptomes for Phylogenetic Analysis and Beyond
Source: Front Plant Sci. 2022 May 27;13:910362. doi: 10.3389/fpls.2022.910362 (PMC9196242; doi:10.3389/fpls.2022.910362)
Supplement: Supplementary file 4 [file Data_Sheet_3.zip › ortho_MSA/r1/OG0008729.fa]

>ANOEemei
----------------------------------------------------------------------MGREVAESCVDAVVIEMVSTFCHNFYSAEPELAARRIEAIGYQVGHQLVERYSMDCPRFTDNLEAIKFICKEFWSELFKKQIDNLKTNHRGTFVLQDNMFRWITRISPNPLQ-ENTIE-S----STPNDDNQAAQTTSMHLHFPCGIIRGALTSLGIPCAVSADISHRPAC---SF------VVRIKA---------------------------------------
>ANOEroxb
----------------------------------------------------------------------MGREVAESCVDAVVIEMVSTFCHNFYSAEPELAARRIEAIGYQVGHQLVERYSMDCPRFTDNLEAIKFICKEFWSELFKKQIDNLKTNHRGTFVLQDNMFRWITRISPNPLQ-ENTIE-S----STPNDDNQAAQTTSMHLHFPCGIIRGALTSLGIPCAVSADISHRPAC---SF------VVRIKA---------------------------------------
>APOSodor
----------------------------------------------------------------------MAREVAESCVDAVVIEMVSAFCDRFYSTEPELAARRIEAIGYQVGHQLVERYTVDCPRFTDHLEAIKFICKDFWSELFKKQIDNLKTNHRGTFVLQDNMFRWITRISPSPVP-ESKNE-S----PTPSEDNQLAQATSMHLYFPCGIIRGALTNLGIPCAVSADISHRPAC---SF------VVRVKA---------------------------------------
>APOSshen
----------------------------------------------------------------------MAREVAESCVDAVVIEMVSAFCDRFYSAEPELAARRIEAIGYQVGHQLVERYTVDCPRFTDHLEAIKFICKDFWSELFKKQIDNLKTNHRGTFVLQDNMFRWITRISPSPVP-ESKNE-S----PTPSEDNQLAQATSMHLYFPCGIIRGALTNLGIPCAVSADISHRPAC---SF------VVRVKA---------------------------------------
>BLETstri
------------------MLSC-------------VREKHRDL-RQRIRK-VLVV-EA-----------EMGREVAESCVDAILIEMVSAFCHNFYSAEPELAARRIEAIGYQVGHQLVERYTMDCPRFTDHLEAIKFICKEFWSELFKKQIDNLKTNHRGTFVLQDNMFRWIARISPNPLQ-ENSTESS----STPNDDNQAAQTTSMHLYFPCGIIRGALTSLGIPCAVSADISNRPAC---SF------VVRIKA---------------------------------------
>BORYspha
----------------------------------------------------------------------MGREVAESCVDGVIIEMVSAYCTRLYSTKPELAARRIELIGYQVGHQLSERYTMERPRFSDHLEAIKFICKDFWSELFKKQIDNLKTNHRGTFVLQDNRFRWLTRISLDPLA-ESMDA-SKQDRPAPSSDSKEAQATSMHLYFPCGIIRGALSNLGIPCAVSADISNLPAC---SF------VVRIKA---------------------------------------
>CALAcreb
--------------KFPRISPHF-----------GSKSIHLSE-NRELRR-RSL--EPE----------KMVREVAESCVDAVVIEMVSAFCQNFYSSEPELAARRIEAIGYQVGHQLVERYTMDCPRFTDHLEAIKFICKEFWSELFKKQIDNLKTNHRGTFVLQDNMFRWITRISPNPLQ-DNTTE-S----STPTDDNHAAQITSMHLYFPCGIIRGALTSLGIPCAVSADISNRPAC---SF------VVRIKA---------------------------------------
>CALAplic
----------------------------------------------------------------------MGREVAESCVDAVVIEMVSAFCHNFYSSEPELAARRIEAIGYQVGHQLVERYTMDCPRFTDHLEAIKFICKEFWSELFKKQIDNLKTNHRGTFVLQDNMFRWITRISPNPLQ-DNTTE-S----STPTDDNHAAQITSMHLYFPCGIIRGALTSLGIPCAVSADISNRPAC---SF------VVRIKA---------------------------------------
>CALAsini
----------------------------------------------------------------------MGREVAESCVDAVVIEMVSAFCHNFYSAEPELAARRIEAIGYQVGHQLVERYTMDCPRFTDHLEAIKFICKEFWSELFKKQIDNLKTNHRGTFVLQDNMFRWIARISPNPQQ-EKSTE-S----STHNDDNQAAQTTSMHLYFPCGIIRGALTSLGIPCAVSADISNRPIC---SF------VVRIKV---------------------------------------
>CALAtsoo
----------------------------------------------------------------------MGREVAESCVDAVVIEMVSAFCHNFYSAEPELAARRIEAIGYQVGHQLVERYTMDCPRFTDHLEAIKFICKEFWSELFKKQIDNLKTNHRGTFVLQDNMFRWIARISPNPQQ-EKSTE-S----STPNDDNQAAQTTSMHLYFPCGIIRGALTSLGIPCAVSADISNRPAC---SF------VVRIKA---------------------------------------
>CALEmajo
----------------------------------------------------------------------MGREVAESCVDAVVTEMVSAFCQNFYSAEPELAARRIEAIGYQVGHQLVERYTVDCPRFSDHLEAIKFICKEFWSELFKKQIDNLKTNHRGTFVLQDNMFRWITRISPNPLQ-EKPTD-S----STPNEDSQAAQITSMHLYFPCGIIRGALTSLGIPCAVSADISNRPAC---SF------VVRIKA---------------------------------------
>CEPHdama
----------------------------------------------------------------------MGREVAESCVDAVVIEMVSAFCHNFYSAEPELAARRIEAIGYQVGHQLIERYTMDCPRFTDHLEAIKFICKEFWSELFKKQIDNLKTNHRGTFVLQDNMFRWITRISPNPLQ-ENTTE-T----FTPNDDNQAAQTTSMHLYFPCGIIRGALTSLGIPCAVSADISHRPAC---SF------VVRIKA---------------------------------------
>CHILsemi
----------------------------------------------------------------------MGREVAESCVDAVVTEMVSAFCHNFYSAEPELAARRIEAIGYQVGHQLVERYTVDCPRFSDHLEAIKFICKEFWSELFKKQIDNLKTNHRGTFVLQDNMFRWITRISPNPLQ-EKPTE-S----STPNEDNEAAQITSMHLYFPCGIIRGALTSLGIPCAVSADISNRPAC---SF------VVRIKA---------------------------------------
>CHILtrap
----------------------------------------------------------------------MGREVAESCVDAVVTEMVSAFCHNFYSAEPELAARRIEAIGYQVGHQLVERYTVDCPRFSDHLEAIKFICKEFWSELFKKQIDNLKTNHRGTFVLQDNMFRWITRISPNPLQ-EKPTE-S----STPNEDNQAAQITSMHLYFPCGIIRGALTSLGIPCAVSADISNRPAC---SF------VVRIKA---------------------------------------
>CORYacti
----------------------------------------------------------------------MGREVAESCVDAVVIEMVSAFCHNFYSAEPELAARRIEAIGFQVGHQLVERYTMDCPRFTDHLEAIKFICKEFWSELFKKQIDNLKTNHRGTFVLQDNMFRWITRISPNPLQ-E-TTE-I----SAPSDDNQAAQITSMHLYFPCGIIRGALTNLGIPCAVSADISNRPAC---SF------VVRIKA---------------------------------------
>CREMappe
----------------------------------------------------------------------MGREVAESCVDAVVIEMVSAFCHNFYSAEPELAARRIEAIGYQVGHQLIERYTMDCPRFTDHLEAIKFICKEFWSELFKKQIDNLKTNHRGTFVLQDNMFRWIARISPNPPQ-ENPTE-S----STPNDNNQAAQITGMHLYFPCGIIRGALTSLGIPCAVSADISNRPAC---SF------VVRIKA---------------------------------------
>CRYPlept
----------------------------------------------------------------------MGREVAESCIDAVVIEMVSAFCHNFYSAEPELAARRIEAIGYQVGHQLVERYTMDCPRFTDHLEAIKFICKEFWSELFKKQIDNLKTNHRGTFVLQDNMFRWITHISPNPLQ-ENTTE-S----STPIEDNQAAQITSMHLYFPCGIIRGALTSLGIPCAVSADISNRPAC---SF------VVRIKA---------------------------------------
>CYMBensi
----------------------------------------------------------------------MGREVSESCVDAVVIEMVSTFCRKFYSAEPELAGRRIEAIGYQVGHQLVERYTMDCLRFTDHLEAIKFICKEFWSELFKKQIDNLKTNHRGTFVLQDNMFRWIARISPNPLQ-ENSIE-S----STPNDDSHGTQITSMHLYFPCGIIRGALTSLGIPCAVSADISNRPAC---SF------VVRIKA---------------------------------------
>CYMBmann
----------------------------------------------------------------------MGREVAESCVDAVVIEMVSTFCRKFYSAEPELAARRIEAIGYQVGHQLVERYTMDCPRFTDHLEAIKFICKEFWSELFKKQIDNLKTNHRGTFVLQDNMFRWIARISPNPLQ-ENSIE-S----STPNDDSQGTQITSMHLYFPCGIIRGALTSLGIPCAVSADISNRPAC---SF------VVRIKA---------------------------------------
>CYPRbard
---SGWGKWRRDLNISKISEPKFLGPILRRRLARGSGRDRPADRRRRIRE----RQHSK----------KMGREVAESCLDAVVIEMVSTFSQHFYSADPELAARRIETIGYQVGHQLVERYSMDCPRFTDHLEAIKFICKDFWSELFKKQIDNLKTNHRGTFVLQDNMFRWITRISPNPLQ-ENTAE-S----STSTDDNQAAQATSMFLYFPCGIIRGALTSLGIPCAVSADISHRPAC---SF------VIRVKS---------------------------------------
>CYPRflav
----------------------------------------------------------------------MGREVAESCLDAVVIEMVSTFSQHFYPADPELAARRIETIGYQVGHQLVERYSMDCPRFTDHLEAIKFICKDFWSELFKKQIDNLKTNHRGTFVLQDNMFRWITRISPNPLQ-ENTAD-S----STTTDDTQAAQATSMFLYFPCGIIRGALTSLGIPCAVSADISHRPAC---SF------VIRVKA---------------------------------------
>DACThata
----------------------------------------------------------------------MGREVAESCVDAVVIEMVSAFCHNFFSAEPELAARRIEAIGYQVGHQLVERYTMDCPRFTDHLEAIKFICKEFWSELFKKQIDNLKTNHRGTFVLQDNMFRWITRISPNPLQ-ENTTE-F----VAPNDDNQAAQTTSMHLYFPCGIIRGALTSLGIPCAVSADISHRPAC---SF------VIRMKA---------------------------------------
>DENDchryso
----------------------------------------------------------------------MGREVAESCVDAVVIEMVSAFCHKFYSAEPELAARRIEAIGYQVGHQLVERYTMDCPRFTDHLEAIKFICKEFWSELFKKQIDNLKTNHRGTFVLQDNMFRWIARISPNPLQ-ENSTE-S----STPNDDNKAAQTTSMHLYFPCGIIRGALTSLGIPCAVSADISNRPAC---SF------VVRIKA---------------------------------------
>DENDnobi
-----------------MLW------------------IERNL-WWRIRR-GVLV-EA-----------VMGREVAESCVDAVVIEMVSAFCHKFYSAEPELAARRIEAIGYQVGHQLVERYTMDCPRFTDHLEAIKFICKEFWSELFKKQIDNLKTNHRGTFVLQDNMFRWIARISPNPLQ-ENSTE-S----STPNDDNQAAQTTSMHLYFPCGIIRGALTSLGIPCAVSADISNRPAC---SF------VVRIKA---------------------------------------
>DIURorie
----------------------------------------------------------------------MGREVAESCVDAVITEMVSAFCNNFYSAEPELAARRIEAIGYQVGHQLVERYTMDCPRFTDHLEAIKFICKEFWSELFKKEINNLKTNHRGTFVLQDNMFRWITRISPNPLQ-ESTTE-S----SAPNEDNQAAQITSMHLYFPCGIIRGALTSLGIPCAVSADISNRPAC---SF------VVRIKA---------------------------------------
>DRAKelas
----------------------------------------------------------------------MGREVAESCVDAVVMEMVSAFCHNFYSAEPELAARRIEAIGYQVGHQLVERYTVDCSRFSDHLEAIKFICKEFWSELFKKQIDNLKTNHRGTFVLQDNMFRWITRISPNPLQ-EKPTE-S----STPSEDNQAAQITSMHLYFPCGIIRGALTSLGIPCAVSADISNRPAC---SF------VVRIKT---------------------------------------
>DRAKthyn
----------------------------------------------------------------------MGREVAESCVDAVVMEMVSAFCHNFYSAEPELAARRIEAIGYQVGHQLVERYTVDCSRFTDHLEAIKFICKEFWSELFKKQIDNLKTNHRGTFVLQDNMFRWITRISPNPLQ-EKPTE-S----STPSEDNQAAQITSMHLYFPCGIIRGALTSLGIPCAVSADISNRPAC---SF------VVRIKT---------------------------------------
>EPIDfulg
----------------------------------------------------------------------MGREVAESCVDAVVIEMVSAFCRNFYSAEPELAARRIEAIGYQVGHQLIERYTMDCPRFTDHLEAIKFICKEFWSELFKKQIDNLKTNHRGTFVLQDNTFRWIARISPNPLQ-ENSTE-P----STPNDDNQAAQITSMHLYFPCGIIRGALTSLGIPCAVSADISNRPAC---SF------VVRIKA---------------------------------------
>EPIDpuni
----------------------------------------------------------------------MGREVAESCVDAVVIEMVSAFCRNFYSAEPELAARRIEAIGYQVGHQLIERYTMDCPRFTDHLEAIKFICKEFWSELFKKQIDNLKTNHRGTFVLQDNTFRWIARISPNPLQ-ENSTE-P----STPNDDNQAAQITSMHLYFPCGIIRGALTSLGIPCAVSADISNRPAC---SF------VVRIKA---------------------------------------
>EPIPhell
----------------------------------------------------------------------MGREVAESCVDAVVIEMVSAFCHNFYSAEPELAARRIEAIGYQVGHQLIERYTMDCPRFTDHLEAIKFICKEFWSELFKKQIDNLKTNHRGTFVLQDNMFRWITRISPNPLQ-ENTTE-S----FTPNDDNQVAQTTSMHLYFPCGIIRGALTSLGISCAVSADISHRPAC---SF------VVRIKA---------------------------------------
>EPIPpurp
----------------------------------------------------------------------MGREVAESCVDAVVIEMVSAFCHNFYSAEPELAARRIEAIGYQVGHQLIERYTMDCPRFTDHLEAIKFICKEFWSELFKKQIDNLKTNHRGTFVLQDNMFRWITRISPNPLQ-ENTTE-S----FTPNDDNQVAQTTSMHLYFPCGIIRGALTSLGISCAVSADISHRPAC---SF------VVRIKA---------------------------------------
>ERYCcris
----------------------------------------------------------------------MVREVAESCVDAVVIEMVSTFCRKFYSAEPDLAARRIEAIGYQVGHQLIERYTMDCSRFTDHLEAIKFICKEFWSELFKKQIDNLKTNHRGTFVLQDNMFRWIARISPNPLQ-ENSTE-S----PTPNDDNQAAQITSMHLYFPCGIIRGALTSLGIPCAVSADISNRPAC---SF------VVRIKA---------------------------------------
>ERYCpuss
----------------------------------------------------------------------MVREVAESCVDAVVIEMVSIFCRKFYSADPDLAARRIEAIGFQVGHQLIERYTMDCSRFTDHLEAIKFICKEFWSELFKKQIDNLKTNHRGTFVLQDNMFRWIARISPNPLQ-ENSTE-S----PTPNDDNQAAQITSMHLYFPCGIIRGALTSLGIPCAVSADISNRPAC---SF------VVRIKA---------------------------------------
>GALEfabe
----------------------------------------------------------------------MGREVAESCVDAMLIEMVSAFCHQFYSAEPELAARRIEAIGYQVGHQLVERYTMDCPRFTDHLEAIKFICKDFWSELFKKQIDNLKTNHRGTFVLQDNMFRWITRISPNPLQ-ENTAK-S----SGANDDIEVAQSTSMYLYFPCGIIRGALTSLGIPCSVSADISNRPAC---SF------VVRIKA---------------------------------------
>GASTelat
----------------------------------------------------------------------MGREVAESCVDAVVMEMVSSFCHNLYSAEPELAARRIEAIGYQVGHQLVERYTMDCPRFTDHLEAIKFICKEFWSELFKKQIDNLKTNHRGTFVLQDNMFRWITRISPNPVQ-EKSPE-S----STSNGDNQAVQTTSMHLYFPCGIIRGALTSLGIPCAVSADISHQPAC---SF------VVRIKA---------------------------------------
>GOODfuma
----------------------------------------------------------------------MGLEVAESCVDAVVIEMVSTFCHNFYSAEPELAARRIEAIGYQVGHQLVERYSMDCPRFTDHLEAIKFICKEFWSELFKKQIDNLKTNHRGTFVLQDNMFRWITRISPNPLQ-ESTTN-S----STPNDDNQAAQTTSMHLYFPCGIIRGALTSLGIPCAVSADISHRPAC---SF------VVRIKA---------------------------------------
>GOODpube
----------------------------------------------------------------------MGLEVAESCVDAIVIEMVSAFCHNFYSAEPELAARRIEAIGYQVGHQLVERYSMDCPRFTDHLEAIKFICKEFWSELFKKQIDNLKTNHRGTFVLQDNMFRWITRISPNPLQ-ENTTE-S----STPNDDNQAAQTTSMHLYFPCGIIRGALTSLGIPCAVSADVSNRPAC---SF------VVRIKA---------------------------------------
>GYMNdens
----------------------------------------------------------------------MGREVAESCVDAVVIEMVSAFCHNFYSAEPELAARRIEAIGYQVGHQLVERYTMDCPRFTDHLEAIKFICKEFWSELFKKQIDNLKTNHRGTFVLQDNMFRWITRISPNPLQ-ENTTE-S----VAPNDDNQAAQSTSMHLYFPCGIIRGALTSLGIPCAVSADISHRPAC---SF------VIRIKA---------------------------------------
>GYMNodor
----------------------------------------------------------------------MGREVAESCVDAVVIEMVSAFCHNFYSAEPELAARRIEAIGYQVGHQLVERYTMDCPRFTDHLEAIKFICKEFWSELFKKQIDNLKTNHRGTFVLQDNMFRWITRISPNPLQ-ENTTE-S----VPPNDDNQAAQSTSMHLYFPCGIIRGALTSLGIPCAVSADISHRPAC---SF------VIRIKA---------------------------------------
>HABElong
----------------------------------------------------------------------MGREVAESCVDAVVIEMVSAFCHNFYSAEPELAARRIEAIGYQVGHQLVERYTMDCPRFTDHLEAIKFICKEFWSELFKKQIDNLKTNHRGTFVLQDNMFRWITRISPNPLQ-ENTAE-T----VTPNDDNQAAQTISMHLYFPCGIIRGALSSLGIPCAVSADISQRPAC---SF------VVRVKA---------------------------------------
>HABEpant
----------------------------------------------------------------------MGREVAESCVDAVVIEMVSAFCHNFYSAEPELAARRIEAIGYQVGHQLVERYTMDCPRFTDHLEAIKFICKEFWSELFKKQIDNLKTNHRGTFVLQDNMFRWITRISPNPLQ-ENTAE-T----VTPNDDNQAAQTISMHLYFPCGIIRGALSSLGIPCAVSADISQRPAC---SF------VVRVKA---------------------------------------
>HAEMdisc
----------------------------------------------------------------------MGREVAESCVDAVVIEMVSTFCHNFYSAEPELAARRIEAIGYQVGHQLVERYSMDCPRFTDNLEAIKFICKEFWSELFKKQIDNLKTNHRGTFVLQDNMFRWITRISPNPLQ-ENTTE-S----STPNDDNQAAQTTSMHLYFPCGIIRGALTSLGIPCAVSADISHRPAC---PY----------KAYGSLFMVFFYLLPWY------------------------
>HEMIforr
----------------------------------------------------------------------MGREVAESCVDAMVIEMVSAFCHKFYSAEPELAARRIEAIGYQVGHQLIERYTMDCPRFTDHLEAIKFICKEFWSELFKKQIDNLKTNHRGTFVLQDNMFRWITRISPNPLQ-ENTVE-S----VAPNDDNQTAQTTSMHLYFPCGIIRGALTSLGIPCAVSADISHRPAC---SF------VVRIKA---------------------------------------
>HYPOheme
---MG------------------------------------------------------------------GREVAESCVDGVIIEMVSAYCSRFYATKPELAARRIEAIGYQVGHQLSERYTMERPRFSDHLEAIKFICKDFWSELFKKQIDNLKTNHRGTFVLQDNRFRWLTRVSVNPSP-EGTDS-S-----ASVADDKAAQATSMHLYFPCGIIRGALSNLGIPCAVSADISNLPAC---KT------IFLSENSVDA----------------------------------L
>LECAnigr
----------------------------------------------------------------------MGREVAESCVDALLIEMVSAFCHQFYSAEPDLAARRIEAIGYQVGHQLVERYTMDCPRFTDHLEAIKFICKDFWSELFKKQIDNLKTNHRGTFVLQDNMFRWITRISPHPSQ-ENATN-S----TVANDDVEAAQSTSMYLYFPCGIIRGALTSLGIPCTVSADISHRPAC---SS------ISLLLQKPSA-----------------------------------
>LIMOabor
---YRL--IQKNDICLSKTWPCF-----------GVRESERNL-WRRIRS-VPLAGEAD----------KMAREVAESCVDALVIEMVSAFCHNFYSAEPELAARRIEAIGYQVGHQLVERYTMDCPRFTDHLEAIKFICKEFWSELFKKQIDNLKTNHRGTFVLQDNMFRWITRISPNPLQ-ENTTE-S----FTPNDENQAAQTTSMHLYFPCGIIRGALTSLGIPCAVSADISHRPAC---SF------VVRIKA---------------------------------------
>MASDpict
----------------------------------------------------------------------MGREVAESCIDAVIMEMVSAFCNNFYAAEPELAARRIEAIGYQVGHQLIERYTMDCPRFSDHLEAIKFICKEFWSELFKKQIDNLKTNHRGTFVLQDNMFQWIARISPNPLQ-VNSTE-P----STPNDDIQATQITSMHLYFPCGIIRGALTSLGIPCAVSADISNRPAC---SF------VIRIKA---------------------------------------
>MEXIxero
----------------------------------------------------------------------MGREVAESCLDAVVIEMVSTFCQQLYSAEPELAARRIEAIGYQVGHQLVERYSMDCPRFTDHLEAIKFICKDFWSELFKKQIDNLKTNHRGTFVLQDNMFRWITRISPNPLQ-ENATE-S----STTN-DNQEAQATSMFLYFPCGIIRGALTSLGIPCAVSADISQRPTY---VFNRSF--VSKVLLYVRLRRDDIKVHLWCA-----------------------
>MICRparv
----------------------------------------------------------------------MGREVAESCIDAVVLEMVSAFCHNFYSAEPELAARRIEAIGYQVGHQLVERYTIDCPRFSDHLEAVKFICKEFWSELFKKQIDNLKTNHRGTFVLQDNMFRWITRISPNSSQ-ETAVE-S----STPNVDTQAAQITSMHLYFPCGIIRGALTSLGIPCTVSADISNRPAC---SF------VVRIKA---------------------------------------
>MOLIcapi
---MG------------------------------------------------------------------GREVAESCVDGVIIEMVSAYCSRFYATKPELAARRIEAIGYQVGHQLSERYTMERPRFSDHLEAIKFICKDFWSELFKKQIDNLKTNHRGTFVLQDNCFRWLTRVSVNPSS-EGTDP-S-----APASDDKAAQATSMHLYFPCGIIRGALSNLGIPCAVSADISNLPAC---SF------VVRIKA---------------------------------------
>NEUWmali
----------------------------------------------------------------------------------------SAFCGRFYSADPELAARRIEAIGYQVGHQLAERYTMDCPRFTDHLEAIKFICKDFWSELFKKQIDNLKTNHRGTFVLQDNMFRWITRISSNPVQ-ESINE-S----STPSEDNQLAQATSMHLYFPCGIIRGALTNLGIPCAVSADISHCPAC---SF------VVRVKA---------------------------------------
>NEUWzoll
VNSSGF-----------IESPKF------SRIYCTRYRQRKPENSVGI----AVDGEAE----------KMAREVAESCVDAVVIEMVSAFCGRFYSTDPELAARRIEAIGYQVGHQLVERYTMDCPRFTDHLEAIKFICKDFWSELFKKQIDNLKTNHRGTFVLQDNMFRWITRISSNPVQ-ESINE-S----STPSEDNQLAQATSMHLYFPCGIIRGALTNLGIPCAVSADISHCPAC---SF------VVRVKA---------------------------------------
>OECEmacu
----------------------------------------------------------------------MGREVAESCVDAVVIEMVSTFCRKFYSAEPELAARRIEAIGYQVGHQLVERYTMDCPRFTDHLEAIKFICKEFWSELFKKQIDNLKTNHRGTFVLQDNMFRWIARISPNPLQVLNSTE-S----PTPNDDNQAAQITSMHLYFPCGIIRGALTSLGIPCAVSADISNRPAC---SF------VVRIKA---------------------------------------
>OPHRgarg
----------------------------------------------------------------------MVREVAESCVDAVVMEMVSSFCHNFYSAEPELAARRIEAIGYQVGHQLVDRYTMDCPRFTDHLEAIKFICKEFWSELFKKQIDNLKTNHRGTFVLQDNMFRWITRISPNPLQ-EKTTE-S----VAPNDDNQASQTTSMHLYFPCGIIRGALTSLGIPCAVSADISHRPAC---SF------VVRIKA---------------------------------------
>OPHRsphe
----------------------------------------------------------------------MVREVAESCVDAVVMEMVSSFCHNFYSAEPELAARRIEAIGYQVGHQLVDRYTMDCPRFTDHLEAIKFICKEFWSELFKKQIDNLKTNHRGTFVLQDNMFRWITRISPNPLQ-EKTTE-S----VAPNDDNQASQTTSMHLYFPCGIIRGALTSLGIPCAVSADISHRPAC---SF------VVRIKA---------------------------------------
>ORCHital
----------------------------------------------------------------------MGREVAESCVDAVVIEMVSAFCHNYYSAEPELAARRIEAIGYQVGHQLVERYTMDCPRFTDHLEAIKFICKEFWSEVFKKQIDNLKTNHRGTFVLQDNMFRWITRISPNPLQ-ENTAE-S----VAPNDDNQAAQSTSMHLYFPCGIIRGALTSLGIPCAVSADISHRPAC---SF------VVRIKA---------------------------------------
>PAPHconc
----------------------------------------------------------------------MGREVAESCLDAVVIEMVSTFCQQLYSADPELAARRIETIGYQVGHQLVERYSMDCPRFSDHLEAIKFICKDFWSELFKKQIDNLKTNHRGTFVLQDNMFRWITRISPNPLQ-ENTNE-P----STTTDGNQEAQATNMFLYFPCGIIRGALTSLGIPCSVSADISHRPVC---SF------VVRVKA---------------------------------------
>PAPHhirs
-------------VYNKKTELTFADGHCE---TRGSGRYRLC--RRRIGGGAALDEEGE----------KMGREVAESCLDAVVIEMVSTFCQHLYSADPELAARRIEAIGYQVGHQLVERYSMDCPRFTDHLEAIKFICKDFWSELFKKQIDNLKTNHRGTFVLQDNMFRWITRISPNPLQ-ENTNE-P----STTTDGNQEAQATNMFLYFPCGIIRGALTSLGIPCAVSADISHRPVC---SF------VVRVKA---------------------------------------
>PHAIflav
----------------------------------------------------------------------MGREVAESCVDAVVIEMVSAFCHNFYSAEPELAARRIEAIGYQVGHQLVERYTMDCPRFTDHLEAIKFICKEFWSELFKKQIDNLKTNHRGTFVLQDNMFRWIARISPNPQQ-EKSTE-S----STPNDDNQAAQTTSMHLYFPCGIIRGALTSLGIPCAVSADISNRPAC---SF------VVRIKA---------------------------------------
>PHAItank
----------------------------------------------------------------------MGREVAESCVDAVVIEMVSTFCHNFYSAEPELAARRIEAIGYQVGHQLVERYTMDCPRFTDHLEAIKFICKEFWSELFKKQIDNLKTNHRGTFVLQDNMFRWIARISPNPQQ-EKATE-S----STPNDDNQAAQTTSMHLYFPCGIIRGALTSLGIPCAVSADISNRPAC---SF------VVRIKA---------------------------------------
>PHALcorn
----------------------------------------------------------------------MGREVAESCLDAVVIEMVSALCRNFYSAEPELAARRIEAIGYQVGHQLVERYTMDCPRFTDHLEAIKFICKEFWSELFKKQIDNLKTNHRGTFVLQDNMFRWIARISPNPLQ-ENLSE-S----STPNDDNQAAQITSMHLYFPCGIIRGALTSLGIPCAVSADISNRPAC---SF------VVRIKA---------------------------------------
>PHALmode
----------------------------------------------------------------------MGREVAESCVDAVVIEMVSALCRNFYSAEPELAARRIEAIGYQVGHQLVERYTMDCPRFTDHLEAIKFICKEFWSELFKKQIDNLKTNHRGTFVLQDNMFRWIARISPNPLQ-ENLSE-S----STPNDDNQAAQITSMHLYFPCGIIRGALTSLGIPCAVSADISNRPAC---SF------VVRIKA---------------------------------------
>PHRAlind
----------------------------------------------------------------------MGREVAESCLEAVVIEMVSTFCQQLYSADPELAARRIEAIGYQVGHQLVERYSMDCPRFTDHLEAIKFICKDFWSELFKKQIDNLKTNHRGTFVLQDNMFRWITRISSNPLQ-ENTTE-S----STTTNDKE-AQATSMFLYFPCGIIRGALTSLGIPCAVSADISHRPAC---SF------VVRVKA---------------------------------------
>PLATclav
----------------------------------------------------------------------MGREVAESCVDAVVIEMVSAFCHNFYSAEPELAARRIEAIGYQVGHQLVERYTMDCPRFSDHLEAIKFICKEFWSELFKKQIDNLKTNHRGTFVLQDNMFRWITRISPNPLQ-ENTTE-S----IAPNDDNQAAQTTSMHLYFPCGIIRGALTSLGIPCAVSADISHRPAC---SF------VIRIKA---------------------------------------
>PTERcurt
----------------------------------------------------------------------MGREVAESCVDAVVIEMVSAFCHNFYSAEPELAARRIEAIGYQVGHQLVERYTMDCPRFTDHLEAIKFICKEFWSELFKKQIDNLKTNHRGTFVLQDNMFRWITRISPNPLQ-ENTTE-S----STPNDDNQAAQTTSMHLYFPCGIIRGALTSLGIPCAVSADISNRPAC---SF------VVRIKA---------------------------------------
>RIMAelli
----------------------------------------------------------------------MGREVAESCVDAVVTEMVSAFCHNFYSAEPELAARRIEAIGYQVGHQLVERYTVDCPRFTDHLEAIKFICKEFWSELFKKQIDNLKTNHRGTFVLQDNMFRWITRISPNPLQ-EKTTE-S----STPNEDNQAAQITSMHLYFPCGIIRGALTSLGIPCAVSADISNRPAC---SF------VVRIKA---------------------------------------
>SELEaequ
----------------------------------------------------------------------MGREVAESCLDAVVIEMVSTFCQHFYSADPELAARRIEAIGYQVGHQLVERYSMDCPRFTDHLEAIKFICKDFWSELFKKQIDNLKTNHRGTFVLQDNMFRWITRISPNPLQ-ENTTE-S----STTTDDNQAAQATSMFLYFPCGIIRGALTSLGIPCAVSADISHRPAWNASSFSLVLILVGQLKA-------EFYVNLMCNPLGKMLKLPAEQLLRITLMMQLL
>SERAvome
TIAYKI-----RVIFHTLILHLF-----------PNETSNPNC-STPTPS-NPNR-EAK----------KMVREVAESCVDAVVMEMVSSFCHNFYSAEPELAARRIEAIGYQVGHQLVDRYTMDCPRFTDHLEAIKFICKEFWSELFKKQIDNLKTNHRGTFVLQDNMFRWITRISPNPLQ-ENTTE-S----VAPNDDNQTAQTTSMHLYFPCGIIRGALTSLGIPCAVSADISHRPAC---SF------VVRIKA---------------------------------------
>THELangu
----------------------------------------------------------------------MGREVAESCVDAVVTEMVSAFCHNFYSAEPELAARRIEAIGYQVGHQLVERYTVDCPRFTDHLEAIKFICKEFWSELFKKQIDNLKTNHRGTFVLQDNMFRWITRISPNPLQ-EKTAE-Y----STP-EDNQTAQITSMHLYFPCGIIRGALTSLGIPCAVSADISNRPAC---SF------VVRIKA---------------------------------------
>VANIplan
----------------------------------------------------------------------MRREVAESCVDAMLMEMVSVFCHQFYSAEPELAARRIEAIGYQVGHQLVERYTMDCPRFTDHLEAIKFVCKDFWSELFKKQIDNLKTNHRGTFVLQDNMFRWITRISPNPLQ-ENTTK-S----AGANDDIQVAQSTSMYLYFPCGIIRGALTSLGIPCTVSADISHRPAC---SF------VVRIKA---------------------------------------
>VANIshen
----------------------------------------------------------------------MGREVAESCVDAMLMEMVSVFCHQFYSAEPELAARRIEAIGYQVGHQLVERYTMDCPRFTDHLEAIKFVCKDFWSELFKKQIDNLKTNHRGTFVLQDNMFRWITRISPNPLQ-EDTTK-S----SGANEDIQVAQSTSMYLYFPCGIIRGALTSLGIPCTVSADISHRPACKPSSF------LQNVQFVMALAYKYVGVII--------------------------
>EPIPaphy
----------------------------------------------------------------------MGREVAESCIDAVVIEMVSAFCHKLYSAEPDLAARRIEAIGYQVGHQLVERYTMDGPRFTDHLEAIKFICKEFWSELFKKQIDNLKTNHRGTFVLQDNMFRWIRRISPIHLP-ENTAE-S----SAPNDDNLAAQTASMHLYFPCGILRGALTSLGIPCAVSADISNHPAC---SF------VVRIKT---------------------------------------
