# Supplementary material for: Orchid Phylotranscriptomics: The Prospects of Repurposing Multi-Tissue Transcriptomes for Phylogenetic Analysis and Beyond
Source: Front Plant Sci. 2022 May 27;13:910362. doi: 10.3389/fpls.2022.910362 (PMC9196242; doi:10.3389/fpls.2022.910362)
Supplement: Supplementary file 4 [file Data_Sheet_3.zip › ortho_MSA/r1/OG0008991.fa]

>HAEMdisc
MDDEELEKVLFTYLKKKGFWQTERALHEEHIRLSSASQTETVISRSERGPALYHDGYNKLRSWAYGSLDLYKHELLRVLYPVFIHCFMDLVADGHMQEARSFFQTFREDHELMHLRDLQKLEGILSPSHLEEMELARSLRQSKVKIKLCEYSYNLLLQYLQKTQSFIMLEVINEHINFEVSSGQPVSISDDSDVVALVGGIQDTSNHVNQKEVRWGLLED-FEERLEKT-SDSEKAEGENKDIDVDDNK-KRSADVGKQGTSSKKLKKDRVIGTVGKGVRSETSTVSLAPRVKPELTLPIMPTEVEQSILDDLRNRVQVSSLALPSINFYTFINTQNGLNCASISSDGSLVAGGFSDSSLKVWDMSKNGQPVKTSFAQIENELSQNEHFLTSDEGRRPYTLFQGHSGPVYSSSFCPTGEFLLSSSSDSTIRLWSTRLNANLVCYKGHNYPVWDIQFGPFGHYFASASHDRTARIWSMDRIQPLRIMAGHLSDVDCVQWHANCNYIATGSSDKTVRLWDVQTGESVRIFIGHRSMVLSLAMSPDGRYMASGDEDGTIMMWDLSTGRCVSPLMGHSSCVWTLVFSCEGTVLASGSADGTVKLWDVTSSNKATKMDENKGSSGNRLRLLKALPTKSTPVYTLQFSRRNLLFAAGALSKSC
>THELangu
MEDDDMEKVLLAYLKKRGFWQTERALHEEQIRLSSVSQAETALSQSERSPALYHDSYSKLRLWAYGSLDLYKHELLRVLYPVYVHCFMDLVADGYMQEARAFFQTFREDHELMHLRDLQKLEGILSPSHLEEMELARSLRQNKFNIKLCEYSYNLLLQYLQKTHSFTMLEVINEHINFEVSSGQPISISDDSDVVALVGSSRDIAKHVNQKEVLWGLLED-FEERLEMTLSDSDKAEGENKDMDVDDNKQKRSTDVGKQGTSSKKLKKDKVIGAVGKGVRSETSTVSLAPRVKPELTLPIMPTEVEQSILDDLRNRVQVSSLALPSVNFYTFVNTHNGLNCVSISYDGSLVAGGFSDSSLKVWDMSQNDQPVKT----------------GSDEGKRSYTLFQGHSGPVYSSSFCPTGEFLLSSSSDSTIRLWSTKLNANLVCYKGHNYPVWDIQFGPFGQYFASASHDRTARIWSMDRIQPLRIMAGHLSDVDCVKWHANCNYIATGSSDKTVRLWDVQTGESVRIFIGHRSMVLSLAMSPDGRYMASGDEDGTIMMWDLSTGRCVSPLMGHSSCVWTLSFSCEGTLLASGSADSTIKLWDVTSSNKSIKMDENKGSSGNRLRLLKAFSTKSTPVYSLQFSRRNLLFAAGALSKSN
>GYMNodor
MDDEDIEKVLFAYLKKKGFWQTERALHDEQIRLSSGSQAETALSRSERGPALYNDGYSKLRSWAYSSLDLYKHELLRVLYPVFIHCFMDLVANGHMQEARTFFQTFREDHELLYLRDLQKLEGILSPSHLEEMELARSLRQSKVNIKLCEYSYNLLLQYLQKTQSFTMLEVINEHINFEVTSGQPVSISDDSEVMALVGSSRDIAKHVNQKEVRWGLLED-FEERLEKTLSDSEKAEGENKDNDVDDNK-KRSAEAGKQGTSSKKLKKDKVVGAIGKGVRSETSTVSLAPRVKSELTLPIMPTEVEQAILDDLRNRVQVSSMALPSVNFYTFVNTHNGLNCTSISYDGSLVAGGFSDSSLKVWDMSKAGQLVKTASMQGDSESAQNDHLLGSDDGNRSYTLFQGHSGPVYSSSFCPTGEFLLSSSSDSTIRLWSTRLNANLVCYKGHNYPVWDIQFGPFGHYFVSASHDRTARIWSMDRIQPLRIMAGHLSDVDCVQWHANCNYIATGSSDKTVRLWDVQTGECVRIFIGHRSMVLSLAMSPDGRYMASGDEDGTIMMWDLSTGRCVSPLLGHSSCVWTLAFSCEGTVLASGSADRTVKLWDVTSSNKTTKMDENKGSSGNRLRLLKAFPTKSTPVYSLQFSRRNLLFAAGALSKSC
>PHALcorn
MEDEEIEKALFAYLKKKGFWQTERALQEEQSRISSATLIETALSRSERGPALYHDGYSKLRTWAYGSLDLYKHELLRVLYPVFIHCFMDIIADGHMQEARAFFQSFREDHELMHLRDLRKLEGILSPSHLEEMELARSLRHSKVNIKLCEYSYTLLLQYLRKAQSFTMLEVINEHINFEVSSGQPVSISDDSDVLALVGNNQDLAKQVNQKEVHWGLLEDTVEERLEKTLSDSEKVEGENKDMDVDDNK-KRSADVGKQGASSKKLKKDKVVGAMGKGVRSETTTVSLAPRVKPELTLPTMSSEMEQSILDDLRNRVQLSSMALPSICFYTLVNTHHGLNCVSISSDGSLLCGGFSDSSLKVWDMSKMGQPVKTGPLTGESDSSLSELLVGSDEGKRAYTLFQGHSGPVYSSSFCPTGEFILSSSSDSTIRLWSTKLNANLVCYKGHNYPVWDVQFGPLGHYFVSASHDRTARIWSMDRIQPLRIMAGHLSDVDCVRWHANCNYIATGSSDKTVRLWDVQSGESVRIFIGHRSMVLSLAMSPDGRYLASGDEDGTVMIWDLSTGRCVTPLLGHNTCIWTLAFSCEGNILASGSADSTVKLWDVTSSNKAVKLDESKGNTSGRLRLLKVFPTRSTPVYTLQFSRRNMLFAAGAFSGSI
>CALEmajo
MEDDEMEKVLLAYLKKKGFWHTERALHDEQNRVSSGLQAEIALSRSERSPALYHDGYSKLRLWAYSSLDLYKHELLRVLYPVYIHCFMDLVANGYMQEARAFFQTFREEHELMHLRDLQKLEGILCPSHLEEMELARSLRQNKFNIKLCEYSYNLLLQYLQKTHSFTMLEVINEHINFQVSSGQPVSVFDDSDVVALVGSSRDIAKHVNQKEVLWGLLED-FEERLETTLSDSEKAEGENKDMDVDDNKQKRSADVGKQNT-SKKLKKDKVIGAVGKGVRSETSTVSLAPRVKAELTLPIMPTEVEQSILDDLRNRVQVSSLALPSVNFYTFINTHNGLNCVSISYDGSLVAGGFSDSSLKVWDMSQNDQPVKT----------------GSDEGKRSYTLFQGHAGPVYSSSFCPTGEFLLSASSDSTIRLWSTKLNANLVCYKGHNYPVWDIQFGPFGQYFASASHDRTARIWSMDRIQPLRIMAGHLSDVDCVKWHANCNYIATGSSDKTVRLWDVQTGESVRIFIGHRSMVLSLAMSPDGRYMASGDEDGTIMMWDLSTGRCVSPLLGHSSCVWTLAFSCEGTVLASGSADSTIKLWDVASSNKLIKMDENKGSSGSRLRLLKAFPTKSTPVYTLQFSRRNLLFAAGALSKNG
>CYPRflav
MEDEEIEKALFAYLKKKGFWQTERALQKEQNRLSSSSLPETGLSRSEKRPTLYRDGYGKLRSWAYGSLDLYKHELLRVLYPVFIHCFMDLVADGHMQEARTFFQTFREDHELMHLRDLQKLEGILSPVHLEEMELARSLRQNKINIKLCEYSYNLLLQYLQKTQSFTMLEVINENVNFEVSSGQPVSISDDSDVVALVGSSQDLAKQINQKEVRWGLLEDSVEERLEKTLSDAEKVEGENKDMDVDD-K-KRSADGGKQSISSKKVKKDKVVGAVGKSVRSETSTVSLAPRVKPELTLPIMPNEVEQSILEDLRNRVQLSSLALPSVSFYTFINTHNGLNCASISYDGSLVVGGFSDSSLKVWNMSKIGQPIKSASMQGENESAQNEYFLGSDEERGSYTLFQGHSGPVYSSSFCPTGEFLLSSSSDSTIRLWSTKLNSNLVCYKGHNYPVWDVQFGPFGHYFVSASHDRTARIWSMERIQPLRIMAGHLSDVDCVQWHANCNYIATGSSDKTVRLWDVQTGESVRIFIGHRSMVLSLAMSPDGRYLASGDEDGTIMMWDLSTGRCVSPLMGHNSCVWTLAFSCEGTLLASGSADSSVKLWDVTSSNKATKMDENKGSSANRLRLLKALPTKSTPVYTLQFSRRNLLFAAGALSKSL
>CRYPlept
MEDEDMEKVLLAYLKKKGFWQTERALHDEQIRLSSASQTETALSRSEKSPALYHDGYKKLRSWAYGSLDLYKHELIRVLYPVFIHCFMDLVADAYMQEARAFFQTFREDHELMHLRDLQKLEGILTPSHLEEMELARSLRQSKFNIKLCEYSYNLLLQYLQKTQSFTMLEVINEHINFEVSSGQPISITDDSDVVTLVGSNRDIAKHVNQKEVLWGLLED-FEERLEMTLSDSEKAEGENKDMDVDDSK-KRSAEVGKQGISSKKLKKDKVVGAVGKGVRSETSTVTMAPRVKPELTLPLMPAEVEQSILDDLRNRVQVSSLALPSINFYTFINTYNGLNCASISSDGSLVAGGFSDSSLKVWDMSQNSPAIKT----------------GSDEGKRSYTLFQGHSGPVYSSSFCPSGEFLLSSSSDSTIRLWSTKLNANLVCYKGHNYPVWDVQFGPFGQYFASASHDRTAKIWSMDRIQPLRIMAGHLSDVDCVKWHANCNYIATGSSDKTVRLWDVQTGESVRIFIGHRSMVLSLAMSPDGRYMASGDEDGTIMMWDLSTGRCVSPLMGHSSCVWTLAFSCEGTVLASGSADGTVKLWDVTSSNKSTKMDENKGSSGNRLRLLKAFPTKSTPVYTVQFSRRNLLFAAGALSKSC
>CALAtsoo
MEDEEIEKALFAYLKKKGFWQTERSLHEEHSRISSASQSEISLSRSERGSALYHDGYNKLRSWAYGSLDLYKHELLRVLYPVFLHCFMDLVADGYMQEARAFFQTFREDHDLMHLRDLQKLEGILSPSHLEEMELARSLRHSKVNIKLCEYSYNLLLQYLQKAQSFTMLEVINEHINFEVSSGQPVSISDDSDVVALVGNSQDLAKQVNQKEVRWGLLEDTVEERLEKTLSDSEKVEGENKDMDVDDNK-KRSADVGKQGASSKKLKKDKVVGAMGKGVRSETSTVSLAPRVKAELTLPIRPTDLEQYILDDLRNRVQLSSLALPSVSFYTFINTHNGLNCASISSDGSLVAGGFSDSSLKVWDMSKIGQPVKKASAQGENETAPNELFLGSDEGKRSYTLFQGHSGPVYSSSFCPTGEFLLSSSSDSTIRLWSTKLNANLVCYKGHNYPVWDIQFGPFGHYFVSASHDRTARIWSMDRIQPLRIMAGHLSDVDCVQWHANCNYIATGSSDKTVRLWDVQTGESVRIFIGHRSMVLSLSMSPDGRYMASGDEDGTIMMWDLSTGRCVSPLMGHNSCVWSLAFSCEGTLLASGSADGTVKLWDVTSSNKTAKMDDNKGSSGNRLRLLKAFPTKSTPVYTLQFSRRNLLFAAGALSMGG
>CYMBmann
MEDEEIEKALFAYLKKKGFWQTERSLQVEQSRLSSAPHSETTLSRSERGPTLYQDGYSKLRSWAYSSLDLYKHELLRVLYPVFIHCFMDLIEDGHTQEARAFFQTFREDHDLMHLRDLQKLEGILSPSHLEEMELARSLRHSKVNIKLCEYSYNLLLQYLQKSQSFTMLEVINEHINFEVSSGQPVSISDDSDVVALVGNSHDLAKQVNQKEVRWGLLEDTIEERLEKTLSDSEKVEGENKDMDVDDNK-KRSADVGKQGASSKKLKKDKVVGAMGKGVRSETSTVSLAPRVKPELTLPIMPTEVEQSILDDLRNRVQLSSLALPSVSFYSFINTHNGLNCASISSDGSLVAGGFSDSSVKVWDMSKIGQPVKTASTQGENESAPNELSLGSYEGKRSYTLFQGHSGPVYSSSFCPTGEFLLSSSSDSTIRLWSTRLNANLVCYKGHNYPVWDIQFGPFGHYFVSASHDRTARIWSMDRIQPLRIMAGHLSDVDCVQWHANCNYIATGSSDKTVRLWDVQTGESVRIFIGHRSMVLSLAMSPDGRFMASGDEDGTIMMWDLSTGRCVSPLMGHNSCVWTLAFSCEGALLASGSADGTVKLWDVTSSNKAAKMDDNKGSSGNRLRLLKAFPTKSTPVYTLQFSRRNLLFAAGALSTGR
>HABEpant
MEDEDIEKVLFAYLKKKGFWQTERALHDEQIRLSSGSQTETTLSRSERGPALYIDGYSKLRSWAYGSLDLYKHELLRVLYPVFIHCFMDLVANGHMQEARAFFQTFREDHELVYLRDLQKLEGILSPSHLEEMELARSLRQSKVNIKLCEYSYNLLLQYLQKTQSFTMLEVINEHINFEVTSGQPISISDDSEVVALVGGSRDIANHVNQKEVRWGLLED-FEERLEKTLSDSEKAEGENKDNDVDDTK-KRSADVGKQGTSSKKLKKDKVVGSMGKGVRSETSTVSLAPRVKPELTLPIMPTEVEQSILDDLRNRVQVSSMALPSVNFYTFVNTHNGLNCVSISYDGSLVAGGFSDSSLKIWDMSKSGKLVKTASMQGETEFTQNEHLLGSDEGNRSYTLFQGHSGPVYSSSFCPTGEFLLSSSSDATIRLWSTRLNANLVCYKGHNYPVWDIQFGPFGHYFVSASHDRTARIWSMDRIQPLRIMAGHLSDVDCVQWHANCNYIATGSSDKTVRLWDVQTGESVRIFIGHRSMVLSLAMSPDGRYMASGDEDGTIMMWDLSTGRCVSPLMGHSSCVWTLAFSCEGTVLASGSADRTVKLWDVTSSNKVAKMDENKGSSGNRLRLLKAFPTKSTPVYNLQFSRRNLLFAAGALSKSC
>HYPOheme
MEDEEFQKQVFAYLKKHGY-----TIQEDQS------------SRSLNGAARYHDGYNKLRSWAYGSLDLYKHELLRVLYPVFIHCFMDLVAEGHMQEARTFFHTFREDHELMHLRDLQKLEGILSPSHLEEMELARTLRQSKVNIKLCEYSHALLLQYLQKTQAHTMLGIINEHINFDVSPGQPISISDDTEVVALVGSSQDLAKQINQKEVRWGLLEDSVEDRLDRALSDIEKAEGDNKEVDPEDSK-KR-VDGGKQGASVKKLKKDKLVGAMGKNIRSETSTVSVAPRVKPELALPVMPIEVEQSILEDLRNRVQLSSLALPSVSFYTFINTHNGLNCSSISHDGSLVVGGFSDSSLKVWDMSKIGQPAKTSTMQEGNETSQSEHSQGPEEGKKAYTLFQGHSGPVYSAAFSPLGDFLLSSSSDSTIRLWSTNLNANLVCYKGHNYPVWDVQFSHLGHYFASASHDRTARIWSMDRIQPLRIMAGHLSDVDCVQWHINCNYIATGYIDKTVRLWDVQTGECVRIFIGHRSMVLSLAMSPDGRYMASGDEDGTIMIWDLSSGRCVSPLTGHSSCVWSLAFSCEGTLLASGSADCTVKLWDVTSSTKAPRLDESKGSTGNRLRLLKALPTKSTPVYTLRFSRRNLLFAAGALSKC-
>DACThata
MDDEDIEKVLFAYLKKKGFWQTERALHDEQIRLSSGSQAETALSRSERGPALYNDGYSKLRSWAYSSLDLYKHELLRVLYPVFIHCFMDLVANGHMQEARTFFQTFREDHELLYLRDLQKLEGILTPSHLEEMELARSLRQSKVNIKLCEYSYNLLLQYLQKTQSFTMLEVINEHINFEVTSGQPVSISDDSEVMALVGSSRDIAKHVNQKEVRWGLLED-FEERLEKTLSDSEKAEGENKDNDVDDNK-KRSAEVGKQGT-SKKLKKDKVVGAIGKGVRSETSTVSLAPRVKPELTLPIMSIEVEQSILDDLRNRVQVSSVALPSVNFYTFVNTHNGLNCTSISYDGSLVAGGFSDSSLKVWDMSKAGQLVKTASMQGDSESAQHDHLLGSDEGNRSYTLFQGHSGPVYSSSFCPTGEFLLSSSSDSTIRLWSTRLNANLVCYKGHNYPVWDIQFGPFGHYFVSASHDRTARIWSMDIIQPLRIMAGHLSDVDCVRWHANCNYIATGSSDKTVRLWDVQTGECVRIFIGHRSTVLSLAMSPDGRYMASGDEDGTIMMWDLSTGRCISPLMGHSSCVWTLAFSCEGTVLASGSADRTVKLWDVTSSNKTTKMDENKGSSGNRLRLLKAFPTKSTPVYSLQFSRRNLLFAAGALSKSC
>APOSodor
MEDEDIEKAVLAYLKKKGFWQTERALQEEQNKL-LASQVETGLARSEKGPSLYRDGYGKLRTWAYGSLDLYKHELLRILYPVFIHCFMDLIAEGHMQEARTFFQTFREDHELLHLRDLQKLEGILSPSHLEEMELAQALRQSKINIKLCEYSYNLLLQYLQKTQSVTMLGVINEHINFEVSSGQPISISDDTDIVALAGSSHDLAKQINQKEVRWGLLEDSIEDRLEKT-SDSEKVEVENKDFDVDDSK-KRSADGGKQGTSSKKIKKDKVVGAVGKNIRSETSTISLAPRVKPELTLPIRPTEVEMSFLEDLKNRVQLSSLALPSVSFYTFVNTNNGLNCASISHDGSLVAGGFSDSSLKVWDISKLGQAVKTASMQGENESAQNEHFLESDEGKRSHTLFQGHSGPVYSSSFCFNGEFLLSSSSDSTIRLWSTKLNANLVCYKGHNYPVWDVQFGPFGHYFVSASHDRTARVWSMDRVQPLRIMAGHLSDVDCVQWHANCNYIATGSSDKTVRLWDVQTGESVRIFIGHRSTVLSLAMSPDGRYMASGDEDGTIMMWDLSSGRCVSPLMGHNSCVWTLAFSCEGTLLASGSADCTVKLWDITSSNKAAKMDENKGSSSNRLRLLKALPTKSTPVYSLQFSRRNLLFAAGALSKS-
>GALEfabe
MEDEDIEKAVFAYLKKKGFWQTERALQNEQNRDSSASQSGVGVARAEKGSQQHHDGYGKLRSWAYGSLDLYKHELLRVLYPVFIHCFMDLVAEGYMQEARTFFQTFREDHEMMHLRDLQKLEGILCPSHLEEMELARSLRQSKVIIKLCEYSYNLLLQYLQKTQSFSMLGVINEHINFEVSSGQPVSISDDSDVVALVGNNQDIAKQINQTEVRWGLLEDSIEERLEKTLSDSEKAEGENKEIDMDDNK-KRCIDGGRQGASSKKLKKDKVVGTVGKCVRSETSTISLAPRVKAELALPLMPFEAEQSILEDLRNRVQLNSLALPSVSFYTFINTHNGLNCASISHDGSLVAGGFSDSSLKIWDMSKLGQPTKSGSMQGENEYAHSESLIGHDEGKSSYTLFQGHSGPVYSSSFSPTGDFLLSSSSDSTIRLWSIKLNSNLVCYKGHNYPVWDVQFGPYGHYFVSASHDRTARIWSMDRIQPLRIMAGHLSDVDCVQWHANCNYIATGSSDKTVRLWDVQSGESVRIFIGHRSMVLSLAMSPDGRYMASGDEDGTIMMWDLSTGRCVSPLIGHNSCVWTMAFSCEGTLLASGSADCTVKLWDVTSSNKASKTDENNGSSGSKLRLLKALPTKSSAVYTLQFSRRNLLFAAGAFLKSC
>LANAlana
MEDEELEKAVFAYLKKRGYKQTELALQEEQNRISSSSLADSALARSRNGAARYHDGYSKLRSWAYGSLDLYKHELLRVLYPVFIHCFMDLVAEGHIQEARTFFHTFREDHELMHLRDLQKLEGILSPSHLEEMELARTLRQSKVNIKLCEYSYDLLLQYLQKTQALTMLGIINEHINFDVSPGQPISISDDAEVVALVGSSQDLAKQINQKEVRWGLLEDSIEERSERVLSDSEKAEGENKEMDPEDNK-KRSVDGGKQGVSLKKLKKEKVVGAMGKNIRSETSTVSVAPRVKPELTLPVMPIEVEQSILEDLRNRVQLSSLALPSVSFYTFINTHNGLNCSSISHDGSLVAGGFSDSSLKVWDMSKIGQAAKTSNMQGENESAQSEHSQGSDEGRKSYTLFQGHAGPVYSATFSPFADFLLSSSSDSTIRLWSTNLNANLVCYKGHNYPVWDVQFSHHGHYFASASHDRTARIWSMERMQPLRIMAGHLSDVDCVQWHINCNYIATGSSDKTVRLWDVQTGECVRIFIGHRSMVLSLAVSPDGRYMASGDEDGTIMMWDLSSGRCVSPLTGHSSCVWSLAFSCEGTLLASGSADCTVKLWDVSSSTKAPRMDESKGSTTSRLRLLKAFPTKSTPVYTLRFSRRNLLFGAGALSKSS
>DIURorie
M-----------------------------------------------------------------------------------------------------------------------------------------------------------------------------------------------------------------------------------TLSDSEKAEGENKDMDVDDNK-KRTADVGKQGISSKKLKKDKVIGAVGKGVRSETSTVTMAPRVKPELALPIMPTEVEQSILDDLRNRVQVNSLALPSVNFYTFINTHNGLNCASISCDGTLVAGGFSDSSLKVWDMSQHGQPVKT----------------GSDEGKKSYTLFQGHSGPVFSSSFCPTGEFLLSSSSDSTIRLWSTKLNANLVCYKGHNYPVWDIQFCPFGQYFASASHDRTARIWSMDRIQPLRILAGHLSDVDCVKWHANCNYIATGSSDKTVRLWDVQTGESVRIFIGHRSMVLSLAMSPDGRYMASGDEDGTIMMWDLSTGRCISPLMGHSSCVWTLAFSCEGTVLASGSADSTVKLWDVTSSNKSTKMDENKGSSGNRLRLLKAFPTKSTPVYTLQFSRRNLLFAAGALSKIC
>CYMBensi
MEDEEMEKALFAYLKKKGFWQTERSLQVEQSRLSSAPHSETTLCRSQRGPTLYQDGYSKLRSWAYCSLDLYKHELLRVLYPVFIHCFMDLIEDGHTQEARAFFQTFREDHDLMHLRDLQKLEGILSPSHLEEMELARSLRHSKVNIKLCEYSYNLLLQYLQKSQSFTMLEVINEHINFEVSSGQPVSISDDSDVVALVGNSQDLAKQVNQKEVRWGLLEDTIEERLEKTLSDSEKVEGENKDMDVDENK-KRSADVGKQGASSKKLKKDKVVGAMGKGVRSETSTVSLAPRVKPELTLPIMPTEVEQSILADLRNRVQLSSLALPSVSFYSFINTHNGLNCASISSDGSLVAGGFSDSSVKVWDMSKIGQPVKTASTQGENESAPNEFSLGSCEGKRSYTLFQGHSGPVYSSSFCPTGEFLLSSSSDSTIRLWSTRLNANLVCYKGHNYPVWDIQFGPFGHYFVSASHDRTARIWSMDRIQPLRIMAGHLSDVDCVQWHANCNYIATGSSDKTVRLWDVQTGESVRIFIGHRSMVLSLAMSPDGRYMASGDEDGTIMMWDLSTGRCVSPLMGHNSCVWTLAFSCEGALLASGSADGTVKLWDVTSSNKAAKMDDNKGSSGNRLRLLKAFPTKSTPVYTLQVRYSCILFRSGALEICG
>ORCHital
MEDEDIEKVLFAYLKKKGFWQTERALHDEQIRLSSGSQAESGLSRSERGPAMYNDGYSKLRSWAYGSLDLYKHELLRVLYPVFIHCFMDLVANGHMQEARAFFQTFREDHELLYLRDLQKLEGILSPSHLEEMELARSLRQSKVNIKLCEYSYNLLLQYLRKTQSFTMLEVINEHINFEVTSGQPVSISDDSEVLALVGSSRDIAKHVNQKEVRWGLLED-FEERLEKTLSDSEKAEGENKDNDVDDNK-KRSAEAGKQGSSSKKLKKDKVVGAISKGVRSETSTVSLAPRVKAELTLPIMPTEMEQSILDDLRNRVQVSSMALPSVNFYTFVNTHNGLNCASISYDGSLVAGGFSDSSLKVWDMSKAGQLVKTASMQGDNDSSQAEHLLGSDDGNRSYTLFQGHSGPVYSSSFCPTGEFLLSSSSDSTIRLWSTRLNANLVCYKGHNYPVWDIQFGPFGHYFVSASHDRTARIWSMDRIQPLRIMAGHLSDVDCVRWHANCNYIATGSSDKTVRLWDVQTGECVRIFIGHRSMVLSLAMSPDGRYMASGDEDGTIMMWDLSTGRCVSPLLGHSSCVWTLAFSCEGTVLASGSADRTVKLWDVASSNKATKMDENKGSSGNRLRLLKAFPTKSTPVYSLQFSRRNLLFAAG------
>CHILsemi
MEDDEMEKVLLAYLKKKGFWQTERALHEEQNRISSGSQAETALSRSERSPVLYHDGYSKLRLWAYSSLDLYKHELLRVLYPVYIHCFMDLVTDGYMQEARAFFQTFREDHELMHLRDLQKLEGMLCPSHLEEMELARSLRQNKFNIKLCEYSYNLLLQYLQKTHSFTMLEVINEHINFEVSSGQPVSISDDSDVVALIGSSRDIAKLVNQKEVLWGLLED-FEERLEMTLSDSEKAEGENKDMDVDDNKQKRSADVGKQSTSSKKLKKDKVIGAVGKGVRSETSTVSLAPRVKAELTLPIMPTEVEQSILDDLRNRVQVSSLALPSVNFYTFINTHNGLNCVSISYDGSLVAGGFSDSSLKVWDMSQNDQPVKT----------------GSDEGKRSYTLFQGHAGPVYSSSFCPTGEFLLSSSSDSTIRLWSTKLNANLVCYKGHNYPVWDIQFGPFGQYFASASHDRTARIWSMDRIQPLRIMAGHLSDVDCVKWHANCNYIATGSSDKTVRLWDVQTGESVRIFIGHRSMVLSLAMSPDGRYMASGDEDGTIMMWDLSTGRCVSPLVGHSSCVWTLAFSCEGTVLASGSADSTIKLWDVASSNKLIKMDENKGSSGSRLRLLKAFPTKSTPVYSLQFSRRNLLFAAGALSKNS
>PTERcurt
MEEEDIEKVLFAYLKKKGFWQTERALHEEQTRISSASQAETALSRSERGPALYHDGYRKLMSWAYDSLDLYKHELLRVLYPVFIHCFMDLVADGHMQEARAFFQTFREDHELVHLRDLQKLEGLLSPSHLEEMELARSLRQSKVHIKLCEYSYNLLLQYLQKTQSFTMLEVINEHINFEVSSGQPVSISDNSDVVALVGSSQDIAKHVNQKEIRWGLLED-FEERLEKTLSDSEKADGENKDMDVDDNK-KKSADVGKQVTSSKKLKKDKVVGAMGKGVRSETSTVLLAPRVKPELTLPLMPTEVEQSILDDLRSRVQVNSLALPSINFYTFVNTHNGLNSASISNDGSLVAGGFSDSSLKVWDMSKLGQAVKTASAQGENESTQNEHFLLSDEGRRPYTLFQGHSGPVYSSSFCPTGEFLLSSSSDSTIRLWSTRLNANLVCYKGHNYPVWDIQFGLFGHYFASASHDRTARIWSMDRIQPLRIMAGHLSDVDCVQWHANCNYIATGSSDKTVRLWDVQTGESVRIFIGHRSMVLSLAMSPDGRYMASGDEDGTIMMWDLSTGRCVSPLMGHSSCVWTLVFSCEGTVLASGSADGTVKLWDVTSSNKATKMDENKGSSGNRLRMLKAFPTKSTPVYTLQFSRRNLLFAAGALSKSC
>OPHRsphe
MDDEDIEKVLFAYLKKKGFWQTERALHDEQIRLSSGSQTETALSRSEKGPVLYNDGYSKLRSWAYSSLDLYKHELLRVLYPVFIHCFMDIVANGHMQEARAFFQTFREDHELLYLRDLQKLEGILSPSHLEEMELARSLRQSKVNIKMCEYSYNLLLQYLQKTQSFTMLEVINEHINFEVTSGQPVSISDDLEVVALVGSSRDIAKHVNQKEVRWGLLED-FEERLEKTLSDSEKTEGENKDNDVDDNK-KRSAEAGKQGTSSKKLKKDKVVGAIGKGVRSETSTVSLAPRVKPELTFPTMPTEVEQSILDDLRNRVQVSSMALPSVNFYTFLNTHNGLNCASISYDGSLVAGGFSDSSLKVWDMSKAGQLFKTASMQGDSESAQNEHLLGLDDGNRSYTLFQGHSGPVYSSSFCPTGEFLLSSSSDSTIRLWSTRLNANLVCYKGHNYPVWDVQFGPFGHYFVSASHDRTARIWSMDRIQPLRIMAGHLSDVDCVQWHANCNYIATGSSDKTVRLWDVQTGECVRIFIGHRSMVLSLAMSPDGRYMASGDEDGTIMIWDLSTGRCLSPLMGHSSCIWTLAFSCEGTVLASGSADRTVKLWDVTSSNKATKMDENKGSSSNRLRLLKALPTKSTPVYSLQFSRRNLLFAAGALSKRC
>GOODpube
MDDEELEKVLFAYLKKRGFWQTERALHNEQIRLSSASQAETALSRSERGPALYHDGYNKLRSWAYSSLDLYKHELLRVLYPVFIHCFMDLVADGHMQEARTFFQTFREDHELVHLRDLQKLEGILSPSHLEEMELARSLRQSKVNIKLCEYSYNLLLQYLQKTQSFTMLEVINEHINFEVSSGQPVSISDDSDVVALVGGIQDTSNHVNQKEVRWGLLED-FEERLEKT-SDSEKAEGENKDIDVDDNK-KRSADVGKQGTSSKKLKKDRVIGAVGKGVRSETSTVSLAPRVKPELTLPILPTEVEQSILDDLRSRVQVSSLALPSVNFYTFINTHNGLNCASISSDGSLVAGGFSDSSLKVWDMSKNGQPVKTSFAQVENELAQNEHFLASDEGRRPYTLFQGHSGPVYSSSFCPTGEFLLSSSSDSTIRLWSTRLNANLVCYKGHNYPVWDIQFGPFGHYFASASHDRTARVWSMDRIQPLRIMAGHLSDVDCVQWHANCNYIATGSSDKTVRLWDVQTGESVRIFVGHRSMVLSLAMSPDGRYMASGDEDGTIMMWDLSTGRCVSPLMGHSSCVWTLVFSCEGTVLASGSADGTVKLWDVTSSNKATKMDENKGSSGNRLRLLKALPTKSTPVYTLQFSRRNLLFAAGALSKSC
>CALAplic
MEDDEMEKVLLAYLKKKGFWQTERALHEEQIRLSSASQAD-ALSRSDRSPALYHDGYSKLRSWAYGSLDLYKHELLRVLYPVFIHCFMDLVANGYMQEARAFFQTFREDHELMHLRDLQKLEGILSPSHLEEMELARSLRQNKFNIKLCEYSYNLLLQYLQKTQSFTMLEVINEHINFEVSSGQPVSISDDSDVVALVGSSRDIAKNVNQKEVLWGLLED-FEERLELTLSDSEKVEGENKDMDLDDNKQKRSADVGKQGASSKKIKKDKVTGAVGKGVRSETSTVSLAPRVKPELTLPIMPIEVEQSILDDLRSRVQVSSLALPSVNFYTFLNTHNGLNCASISYDGSFVAGGFSDSSLKVWDMSQNSQPVKS----------------GSDEGKRSYTLFQGHSGPVYSSSFCPTGEFLLSSSSDSTIRLWSTKLNANLVCYKGHNYPVWDIQFGPFGQYFASASHDRTARIWSMDRIQPLRIMAGHLSDVDCVKWHANCNYIATGSSDKTVRLWDVQTGESVRIFIGHRSTVLSLAMSPDGRYMASGDEDGTIMMWDLSTGRCVSPLMGHSSCVWTLAFSCEGTVLASGSADGTVKLWDVTSSNKSTKMDENKGSSGNRLRLLKAFPTKSTPVYTLQFSRRNLLFAAGALSKSC
>VANIshen
MEDEEIEKTVFAYLKKKGFWQTERTLQNEQCRASSASQSEVGIARPEKGPQQHHDGYSKLRSWAYESLDLYKHELLRVLYPVFIHCFMDLVAEGYMQEARTFFQTFREDHEMLHLRDLQKLEGILCPSHLEEMELARSLRQSKVVIKLCEYSYNLLLQYLQKTQSFSMLGVINEHINFEVSSGQPVSIPDDSDVVALVGNNQDMAKQINQREVRWGLLEDSIEERFEKTLSDSEKVEGENKEIDLDDIK-KRSADGGRQGSSSKKLKKDKVVGTVGKCARSETSIISLAPRVKAELALPIMPTEVEQSILEDLRNRVQLSSLALPSVSFYTFINTHNGLNCASISHDGSLVAGGFSDSCLKIWDMSKLGQPAKAGSMQGENEYAHNETFVGHDEGKRSYTLFQGHSGPVYSSSFSPTGDFLLSSSSDSTIRLWSTKLNSNLVCYKGHNYPVWDVQFGPFGHYFVSASHDRTARIWSMDRIQPLRIMAGHLSDVDCVQWHANCNYIATGSSDKTVRLWDVQSGESVRIFIGHRSMVMSLAMSPDGRYMASGDEDGTIMMWDLSTGRCVSPLIGHNSCVWTLAFSCEGTLLASGSADCTVKLWDVTSSNKASKMDENKGSSGSKLRLLKALPTKTTPVYTLQFSRRNLLFAAGALSKSC
>CALAcreb
MEDDEMEKVLLAYLKKKGFWQTEKALHEEQIRLSSASQAD-ALSRSDRSPALYHDGYSKLRSWAYGSLDLYKHELLRVLYPVFIHCFMDLVANGYMQDARAFFQTFREDHELMHLRDLQKLEGILSPSHLEEMELARSLRQNKFNIKLCEYSYNLLLQYLQKTQSFTMLEVINEHINFEVSSGQPVSISDDSDVVALVGSSRDIAKNVNQKEVLWGLLED-FEERLELTLSDSEKVEGENKDMDVDDNKQKRSADVGKQGASSKKLKKDKVTGTVGKGVRSETSTVSLAPRVKPELTLPIMPIEVEQSILDDLRSRVQVSSLALPSVNFYTFLNTHNGLNCASISYDGSFVAGGFSDSSLKVWDMSQNSQPVKS----------------GSDEGKRSYTLFQGHSGPVYSSSFCPTGEFLLSSSSDSTIRLWSTKLNANLVCYKGHNYPVWDIQFGPFGQYFASASHDRTARIWSMDRIQPLRIMAGHLSDVDCVKWHANCNYIATGSSDKTVRLWDVQTGESVRIFIGHRSTVLSLAMSPDGRYMASGDEDGTIMMWDLSTGRCVSPLMGHSSCVWTLAFSCEGTVLASGSADGTVKLWDVTSSNKSTKMDENKGSSGNRLRLLKAFPTKSTPVYTLQFSRRNLLFAAGALSKSC
>DENDchryso
MDDEDVEKALFAYLKKKGFWQTERALHEEQSRLSSAPQSETALSRSERGPALYHDGYSKLRSWAYGSLDLYKHELLRVLYPVFIHCFMDLVADGHMQEARAFFQTFREDHELMHLRDLQKLEGILSPSHLEDMELARSLRHSKVSIKLCEYSYNLLLQYLQKAQSFTMLEVINEHINFEVSSVQPVSISDDSDVIALVGNSQDLAKQVNRKEVRWGLLEDTVEERLEKTLSDSEKVEGENKDMDLDDNK-KRSADVGKQVAASKKLKKDKVVGAVGKGVRSETSTVSLAPRVKPELTLPIRPSEVEHSILDDLRNRVQLSSLALPSVSFYTFINTHNGLNCASISSDGSLVAGGFSDSSLKVWDMSKIGQPAKTVSMQGENESSQNEVFLGSDEGKRSYTLFQGHSGPVYSSSFCPTGEFLLSSSADSTIRLWSTRLNANLVCYKGHNYPVWDIQFGPFGHYFVSASHDRTARIWSMERIQPLRIMAGHLSDVDCVQWHANCNYIATGSSDKTVRLWDVQTGESVRIFIGHRSMILSLAMSPDGRYMASGDEDGTIMMWDLSTGRCVSPLMGHNSCVWTLAFSCEGTLLGSGSADGTVKLWDVTSSNKATKMDDNKGSSGNRLRLLKAFPTKSTPVYTLQFSRRNLLFAAGAFSMSC
>DRAKthyn
MEDDEMEKVLLAYLKKKGFWQTERALHEEHNRISSGSQAETALSRSERSPALYHDGYSKLRLWAYSSLDLYKHELLRVLYPVYIHCFMDLVASGYMQEARAFFQTFREDHELMHLRDLQKLEGILCPPHLEEMELARSLRQNKFNIKLCEYSYNLLLQYLQKTHSFTMLEVINEHINFEVSSGQPVSISDDSDVVSLIGSSRDIAKHVNQKEVLWGLLED-FEERLEMTLSDSEKVDGENKDTDVDDNK-KRSADVGKQSTSSKKLKKDKVSSTVGKGVRSETSTVTLASRVKAELTLPIMPMEVEQSILDDLRNRVQVNSLALPSINFYTFINTHNGLNCASISYDGSLVAGGFSDSSLKVWDMSQNDMPVKT----------------GSDEGKRSYTLFQGHAGPVYSSSFCPTGEFLLSSSSDSTIRLWSTKLNANLVCYKGHNYPVWDIQFGPFGQYFASASHDRTARIWSMDRIQPLRIMAGHLSDVDCVKWHANCNYIATGSSDKTVRLWDVQTGESVRIFIGHRSTVLSLAMSPDGRYMASGDEDGTIMMWDLSTGRCISPLLGHSSCVWTLAFSCEGTVLASGSADSTIKLWDVASSNKLIKMDENKGSSGSRLRLLKAFPTKSTPVYTLQFSRRNLLFAAG------
>EPIDpuni
MEDEEIEKALFAYLKKKGFWQTERALHEDQSRLSSASQAETALSRSERGPALYHDGYSKLRSWSYGSLDLYKHELLRVLYPVFIHCFMDLVADGHMQEARAFFKTFREDHEMMHLRDLQKLEGILSPSHLEEMEMARSLRHSKVNIKLCEYSYNLLLQYLQKAQSFTMLEVINEHINFEVSSGQPVSISDDSDVVALVGNSHDLAKQVNKKEVRWGLLEDPIEERLEKTLSDSEKVEGENKDIDVDDNK-RRSADVGKQGASSKKLKKDKVVGAMGKGVRSETSTVSLAPRVKAELTLPIMPTEVEQSILEDLRSRVQLSSLALPSVSFYTFINTHNGLNCSSISSDGSLVAGGFSDSALKVWDMSKIGQPVKTASTHGENESAPNELLLGSDEGKRSYTLFQGHSGPVYSSSFCPTGEFLLSSSADSTIRLWSTKLNANLVCYKGHNYPVWDVQFGPFGHYFVSASHDRTARIWSMDRIQPLRIMAGHLSDVDCVQWHANCNYIATGSSDKTVRLWDVQSGESVRIFIGHRSMVLSLAMSPDGRYLASGDEDGAIMMWDLSTGRCVSPLMGHNSCVWTLAFSCEGTLLASGSADCTVKLWDVTSSNKAAKMDDNKGSSGNRLRLLKAFPTKSTPIYSLQFSRRNLLFAAGALSTGV
>GYMNdens
MDDEDIEKVLFAYLKKKGFWQTERALHDEQIRLSSGSQAETALSRSERGPALYNDGYSKLRSWAYSSLDLYKHELLRVLYPVFIHCFMDLVANGHMQEARTFFQTFREDHELLYLRDLQKLEGILSPSHLEEMELARSLRQSKVNIKLCEYSYNLLLQYLQKTQSFTMLEVINEHINFEVTSGQPVSISDDSEVMALVGSSRDIAKHVNQKEVRWGLLED-FEERLEKTLSDSEKAEGENKDNDVDDNK-KRSAEAGKQGTSSKKLKKDKVVGAIGKGVRSETSTVSLAPRVKSELTLPIMPTEVEQAILDDLRNRVQVSSMALPSVNFYTFVNTHNGLNCTSISNDGSLVVGGFSDSSLKVWDMSKAGQLVKTASMQGDSESAQNDHLLGSDDGNRSYTLFQGHSGPVYSSSFCPTGEFLLSSSSDSTIRLWSTRLNANLVCYKGHNYPVWDIQFGPFGHYFVSASHDRTARIWSMDRIQPLRIMAGHLSDVDCVQWHANCNYIATGSSDKTVRLWDVQTGECVRIFIGHRSMVLSLAMSPDGRYMASGDEDGTIMMWDLSTGRCVSPLLGHSSCVWTLAFSCEGTVLASGSADRTVKLWDVTSSNKTTKMDENKGSSGNRLRLLKAFPTKSTPVYSLQFSRRNLLFAAGALSKSC
>EPIDfulg
MEDEEIEKALFAYLKKKGFWQTERALHEDQSRLSSASQAETALSRSERGPALYHDGYSKLRSWSYGSLDLYKHELLRVLYPVFIHCFMDLVADGHMQEARAFFKTFREDHEMMHLRDLQKLEGILSPSHLEEMEMARSLRHSKVNIKLCEYSYNLLLQYLQKAQSFTMLEVINEHINFEVSSGQPVSISDDSDVVALVGNSHDLAKQVNKKEVRWGLLEDTIEERLEKTLSDSEKVEGENKDIDVDDNK-RRSADVGKQGASSKKLKKDKVVGAMGKGVRSETSTVSLAPRVKAELTLPIMPTEVEQSILEDLRSRVQLSSLALPSVSFYTFINTHNGLNCSSISSDGSLVAGGFSDSALKVWDMSKIGQPVKTASTHGENESAPNELLLGSDEGKRSYTLFQGHSGPVYSSSFCPTGEFLLSSSADSTIRLWSTKLNANLVCYKGHNYPVWDVQFGPFGHYFVSASHDRTARIWSMDRIQPLRIMAGHLSDVDCVQWHANCNYIATGSSDKTVRLWDVQSGESVRIFIGHRSMVLSLAMSPDGRYLASGDEDGAIMMWDLSTGRCVSPLMGHNSCVWTLAFSCEGTLLASGSADCTVKLWDVTSSNKAAKMDDNKGSSGNRLRLLKAFPTKSTPIYSLQFSRRNLLFAAGALSTGV
>ERYCcris
MEDEEIEKALFAYLKKKGFWQTERALHVEQSRNSS----ETTLSRSESGPTQYHGGYSKLRSWAYGSLDLYKHELLRVLYPVFIHCFMDLVADGHTQEARAFFQTFREDHELMHLRDLQKLEKMLSPSHLEETELARLLRHSKVNVKLCEYSYNLLLQYLQKSHSFTMLEVINEHINFEVSSGQPVSISDDSDVTAFLGNSQDLAKQVNQKEVRWGLLEDTIEERFEKTLSDSEKVEGENKDMDVDDNK-KRSADVGKQGSSSKKLKKDKVVGTMGKGVRSETSTVSLAPRVKPELTLPIMQTEAEQAILDDLRSRVQLSSLALPSVSFYTFINTHNGLNCASISSDGSLVAGGFSDSSLKVWDMSRIGQSAKTDSTQGENEFASNELSFGSDNGKRSYTLFQGHSGPVYSSSFCPTGEFLLSSSSDSTIRLWSTRLNANLVCYKGHNYPVWNVQFAPFGHYFVSASHDRTARIWSMDRIQPLRIMAGHLSDVDCVHWHPNCNYIATGSSDKTVRLWDVQTGESVRIFIGHRSMLLSLAISPDGRYMASGDEDGTVMLWDLSTGRCVSPLIGHNSCVWTLAFSCEGTLLASGSADGTVKLWDVTSCNKGTRMDDNKGSSVNRLRLLKAFPTKSTPVYSLQFSRRNLLFAAGALSTG-
>ANOEemei
MDDEELEKVLFTYLKKKGFWQTERALHEEHIRLSSASQAETALSRSERGPALYHDGYNKLRSWAYGSLDLYKHELLRVLYPVFIHCFMDLVTDGHMQEARSFFQTFREDHELVHLRDLQKLEGILSPSHLEEMELARSLRQSKVNIKLCEYSYNLLLQYLQKTQSFTMLEVINEHINFEVSSGQPISISDDLDVVALVGGIQDTSNLVNQKEVRWGLLED-FEERLEKT-SDSEKAEGENKDIDVDDNK-KRSADVGKQGTSSKKLKKDRVIGTAGKGVRSETSTVSLAPRVKPELTLPIMPTEVEQSILDDLRSRVQVSSLALPSINFYTFINTHNGLNCASISSDGSLVAGGFSDSSLKVWDMSKNGQPAKTSFAQVENELSQNEHFLASDEGKRPYTLFQGHSGPVYSSSFCPTGEFLLSSSSDSTIRLWSTRLNANLVCYKGHNYPVWDIQFGPFGHYFASASHDRTARIWSMDRIQPLRIMAGHLSDVDCVQWHANCNYIATGSSDKTVRLWDVQTGESVRIFIGHRSMVLSLAMSPDGRYMASGDEDGTIMMWDLSTGRCVSPLMGHSSCVWTLAFSCEGTVLASGSADGTVKLWDVTSSNKTTKMDENKGSSGNRLRLLKALPTKSTPVYTLQFSRRNLLFAAGALSKSC
>CHILtrap
MEDDEMEKVLLAYLKKKGFWQTERALHEEQNRISSGSQAETALSRSERSPVLYHDGYSKLRLWAYSSLDLYKHELLRVLYPVFIHCFMDLVTDGYMQEARAFFQTFREDHELMHLRDLQKLEGMLCPSHLEEMELARSLRQNKFNIKLCEYSYNLLLQYLQKTHSFTMLEVINEHINFEVSSGQPVSISDDSDVVALIGSSRDIAKLVNQKEVLWGLLED-FEERLEMTLSDSEKAEGENKDMDVDDNKQKRSADVGKQSTSSKKLKKDKVIGAVGKGVRSETSTVSLAPRVKAELTLPIMPTEVEQSILDDLRNRVQVSSLALPSVNFYTFINTHNGLNCVSISYDGSLVAGGFSDSSLKVWDMSQNDQPVKT----------------GSDEGKRSYTLFQGHAGPVYSSSFCPTGEFLLSSSSDSTIRLWSTKLNANLVCYKGHNYPVWDIQFGPFGQYFASASHDRTARIWSMDRIQPLRIMAGHLSDVDCVKWHANCNYIATGSSDKTVRLWDVQTGESVRIFIGHRSMVLSLAMSPDGRYMASGDEDGTIMMWDLSTGRCVSPLVGHSSCVWTLAFSCEGTVLASGSADSTIKLWDVASSNKLIKMDENKGSSGSRLRLLKAFPTKSTPVYSLQFSRRNLLFAAGALSKNS
>PHAIflav
MEDEEIEKALFAYLKKKGFWQTERSLHEEHSRLSSASQSETSLSRSERGPALYHDGYSKLRSWAYGSLDLYKHELLRVLYPVFLHCFMDLVADGYMQEARAFFQTFREDHDLMHLRDLQKLEGILSPSHLEEMELARSLRHSKVNIKLCEYSYNLLLQYLQKAQSFTMLEVINEHINFEVSSGQPVSISDDSDVVALVGNSQDLAKQVNQKEVRWGLLEDTVEERLEKTLSDSEKVEGENKDVDVDDNK-KRSADVGKQGASSKKLKKDKVVGAMGKGVRSETSTVSLAPRVKPELTLPIRPTELEQYILDDLRNRVQLSSLALPSVSFYTFINTHNGLNCASISSDGSLIAGGFSDSSLKVWDMSKIGQSVKKASAQGENETAPNEVFLGSDEGKRSYTLFQGHSGPVYSSSFCPTGEFLLSSSSDSTIRLWSTRLNANLVCYKGHNYPVWDIQFGPFGHYFVSASHDRTARIWSMDRIQPLRIMAGHLSDVDCVQWHANCNYIATGSSDKTVRLWDVQTGESVRIFIGHRSMVLSLSMSPDGRYMASGDEDGTIMMWDLSTGRCVSPLMGHNSCVWTLAFSCEGTLLASGSADGTVKLWDVTSSNKTAKMDDNKGSSGNRLRLLKAFPTKSTPVYTLQFSRRNLLFAAGALSMGG
>PAPHhirs
MEDEEMEKALFAYLKKKGFWQTERALQEEQNRLSSSSKSETGLSRSEKRPTLYRDGYSKLRSWAYGSLDLYKHELLRLLYPVFIHCFMDLVVDGHMQEARTFFQTFREDHELMHLRDLQKLEGVLSPVHLEEMELAHSLRLNKVNIKLCEYSYNLLLQYLQKTQSFTMLEVINEHVNFEVSSGQPVSISDDSDVVALVGSSQDLAKQVNQKEVRWGLLEVSIEERLEKTLSDTEKVGGENKDMDLDDNK-KRSTDGGKQSTTSKKVKKDKVIGVVGKSIRSETSTVSLAPRVKPELTLPIMPTEVEQSILEDLRNRVQLSCLALPSVSFYTFINTHNGLNCASISYDGSLVVGGFSDSSLKVWNMSKIGQPSKSVSVQR-----QNEFFFGSDEGRRSYTLFQGHSGPVYSSTFCPTGEFLLSSSSDSTIRLWSTKLDANLVCYKGHNYPVWDVQFCPFGHYFVSASHDRTARIWSMERIQPLRIMAGHLSDVDCVQWHANCNYIATGSSDKTVRLWDVQTGESVRIFIGHRSMVLSLAMSPDGRYLASGDEDGTIMVWDLSTGRCVSPLMGHNSCVWTLAFSCEGTLLASGSADSTVKLWDVTSSNKATKMDENKGSSANRLRLLKALPTKSTPVYTLQFSRRNLLFAAGALSKCL
>PHRAlind
MEDEEIEKALFTYLKKKGFWQTERALLEEQNRLSSSSQSETGLNRSEKRPTLYRDGYSKLRSWAYGSLDLYKHELLRVLYPVFIHCFMDLVVDSHMQEARSFFQTFRGDHELMHLRDLQKLEGILSPVHLEEMELACSLRQNKVNIKLCEYSYNLLLQYLQKTQSFTMLEVINEHVNFEVSSGQPVSFSDDLDVVALVGSSQDLAKQVNQKEVRWGLLEDSVEERLEKTVSDTEKVDGENKDMDVDDNK-KRSTDGGKQSTTSKKVKKDKVVGVVGKSVRSETSTVSLAPRVKPELTLPMMSTEVELSILEDLRNRVQLSSLALPSVSFYTFINTHNGLNCASISYDGSLVVGGFSDSSLKVWNMSKIGQPAKSVSMQG-----QNEYFWGSDEG-RSYTLFQGHSGPVYSSSFCPTGEFLLSSSSDSTIRLWSTKLSSNLVCYKGHNYPVWDVQFGPFGHYFVSASHDRTSRIWSMERNQPLRIMAGHLSDVDCVQWHANCNYIATGSSDKTVRLWDVQTGESVRIFIGHRSMVLSLAMSPDGRYLASGDEDGTIMMWDLSTGRCVSPLMGHNSCVWTLAFSCEGTLLASGSADSTVKLWDVTSSNKATKMDENKGSSANRLRLLKALPTKSTPVYTLQFSRRNLLFAAGALTKSL
>HEMIforr
MEDEDIEKALFAYLKKKGFWQTEKALHDEQIRLSSGSQAEIALSRSERGPVLYNDGYSKLRSWAYGSLDLYKHELLRVLYPVFIHCFMDLVANGHMQEARAFFQSFREDHELLYLRDLQKLEGILYPSHLEEMELARSLRESKVNIKLCEYSYNLLLQYLQKTQSFTMLEVINEHINFEVTSGQPVSISDDSEVVSLVGSSRDIAKHVNQKEVRWGLLED-FEERLEKMLSDSEKAEGENKDNDVDDNK-KRSAEVGKQGTSSKKLKKDKVVGAIGKGVRSETSTVSLAPRVKPELTLPIMPTELEQSILDDLRNRVQVSSMALPSVNFYTFVNTHNGLNCASISYDGSLVAGGFSDSSLKVWDMSKAGQLVKTASMQGDSESAQNEHLLGSDDGNRSYTLFQGHSGPVYSSSFCPTGEFLLSSSSDSTIRLWSTRLNANLVCYKGHNYPVWDIQFGPFGHYFVSASHDRTARIWSMDRIQPLRIMAGHLSDVDCVQWHANCNYIATGSSDKTVRLWDVQTGESVRIFIGHRSMVLSLAMSPDGRYMASGDEDGTIMMWDLSTGRCVSPLMGHSSCVWTLAFSCEGTVLASGSADRTVKLWDVTSSNKAAKMDDNKGSSGNRLRLLKAFPTKSTPVYSLQFSRRNLLFAAGALSKNC
>NEUWzoll
MEDEDIEKAVLAYLKKKGFWQTERALQEEQSRFFSALQVETGLVRSEKGPALYHDGYSKLRTWAYGSLDLYKHELLRVLYPVFIHCFMDLVAEGHMQEARTFFQTFREDHELMHLSDLQKLEGILSPSHLEEMELARVLRQSKINIKLCEYSYNLLLQYLQKAQSFTMLGVINEHINFEVSSGQPISISDDSDVVALAGSNHDLAKQINQKEVRWGLLEDSIEDRLEKT-SDSEKVEGENKDFDVDDNK-KRSADGGKQGTSSKKIKKDKVVGAVGKSIRSETSTVSLAPRVKPELTLPIMPTEVEMSILEDLKNRVQLSSLALPSVSFYTFINTHNGLNCASISHDGSLVVGGFSDSSLKIWDISKIGQSVKTASMQGEKESSQNEHFLESDEGKRSYTLFQGHSGPVYSSSFCLNGEFLLSSSSDSTIRLWSTKLNANLVCYKGHNYPVWDVQFGPFGHYFVSASHDRTARIWSMDRVQPLRIMAGHLSDVDCVQWHANCNYIATGSSDKTVRLWDVQTGESVRIFIGHRSTVLSLAMSPDGRYMASGDEDGTIMMWDLSTGRCVSPLMGHNSCVWTLAFSCEGTLLASGSADSTVKLWDVTSSNKAVKMDENKGSSSNRLRLLKALPTKSTPVYSLRFSRRNLLFAAGALSKGP
>PAPHconc
MEDEEMEKALFAYLKKKGFWQTERALQEEQNRLSSSSKSETGLSRSEKRPTLYRDGYSKLRSWAYGSLDLYKHELLRVLYPVFIHCFMDLVVDGHMQEARTFFQTFREDHELMHLRDLQKLEGVLSPVHLEEMELAHSLRLNKVNIKLCEYSYNLLLQYLQKTQSFTMLEVINEHVNFEVSSGQPVSISDDSDVVALVGSSQDLAKQVNQKEVRWGLLEVSIEERLEKTLSDTEKVGGENKDMDMDDNK-KRSTDGGKQSTTSKKVKKDKVIGVVGKSIRSETSTVSLAPRVKPELTLPIMPTEVEQSILEDLRNRVQLSCLALPSVSFYTFINTHNGLNCASISYDGSLVVGGFSDSSLKVWNMSKIGQPSKSVSVQR-----QNKYFFGSDEGRRSYTLFQGHSGPVYSSSFCPTGEFLLSSSSDSTIRLWSTKLNANLVCYKGHNYPVWDVQFCPFGHYFVSASHDRTARIWSMERIQPLRIMAGHLSDVDCVQWHANCNYIATGSSDKTVRLWDVQTGESVRIFIGHRSMVLSLAMSPDGRYLASGDEDGTIMVWDLSTGRCVSPLMGHNSCVWTLAFSCEGTLLASGSADSTVKLWDVTSSNKATKMDENKGSSSNRLRLLKALPTKSTPVYTLQFSRRNLLFAAGALSKSL
>DRAKelas
MEDDEMEKVLLAYLKKKGFWQTERALHEEHNRISSGSQAETALSRSERSPALYHDGYSKLRLWAYSSLDLYKHELLRVLYPVYIHCFMDLVASGYMQEARAFFQTFREDHELMHLRDLQKLEGILCPPHLEEMELARSLRQNKFNIKLCEYSYNLLLQYLQKTHSFTMLEVINEHINFEVSSGQPVSISDDSDVVSLIGSSRDIAKHVNQKEVLWGLLED-FEERLEMTLSDSEKVDGENKDTDVDDNK-KRSADVGKQSTSSKKLKKDKVSSSVGKGVRSETSTVTLASRVKAELTLPIMPMEVEQSILDDLRNRVQVNSLALPSINFYTFINTHNGLNCASISYDGSLVAGGFSDSSLKVWDMSQNDMPVKT----------------GSDEGKRSYTLFQGHAGPVYSSSFCPTGEFLLSSSSDSTIRLWSTKLNANLVCYKGHNYPVWDIQFGPFGQYFASASHDRTARIWSMDRIQPLRIMAGHLSDVDCVKWHANCNYIATGSSDKTVRLWDVQTGESVRIFIGHRSTVLSLAMSPDGRYMASGDEDGTIMMWDLSTGRCISPLLGHSSCVWTLAFSCEGTVLASGSADSTIKLWDVASSNKLIKMDENKGSSGSRLRLLKAFPTKSTPVYTLQFSRRNLLFAAGP-----
>GOODfuma
MDDEELEKVLFAYLKKKGFWQTERALHEEQIRHSSASQAETALSRSERGPALYHDGYNKLRSWAHGSLDLYKHELLRVLYPVFIHCFMDLVAEGHMQEARSFFQTFREDHELVHLRDLQKLEGILSPSHLEEMELARLLRQSKVNLKLCEYSYNLLLQYLQKTQSFTMLEVINEHINFEVSSGQPVSISDDSDVVALVGGIQDTSNHVNQKEVRWGLLED-FEERLEKT-SDSEKAEGENKDIDVDDNK-KRSADVGKQGSSSKKLKKDRVIGAVGKGVRSETSTVSLAPRVKPELTLPIMPTEVEQSILDDLRSRVQVSSLALPSVNFYTFINTHNGLNCASISSDGSLVAGGFSDSSLKVWDMSKNGQPVKTSFAQVENELAQNEHFLASDDGRRPYTLFQGHSGPVYSSSFCPAGEFLLSSSSDSTIRLWSTRLNANLVCYKGHNYPVWDIQFGPFGHYFASASHDRTARIWSMDRIQPLRIMAGHLSDVDCVQWHANCNYIATGSSDKTVRLWDVQTGESVRIFIGHRSMVLSLAMSPDGRYMASGDEDGTIMMWDLSTGRSVSPLMGHSSCVWTLVFSCEGTVLASGSADGTVKLWDVTSSNKATKMDENKGSSGNRLRLLKALPTKSTPVYTLQFSRRNLLFAAGALSKSC
>EPIPaphy
--------------------------------------------------------------------------------------------------------------------------------------------------------------------------------------------------------------------------------------------------IDVEDTK-KRSADVGKQSTSSKKLKKDKVVGAVGKGVRSETSTVSLTPRVKPELALPILTTEVEQSILDDIRNRMQLSSLALPSVSFYSFINTHNRLNCASISSDGSLVAGGFSDSSLKVWDMSKIGQSIRTASLQGENEAALNEHPLGLNDGKSSYTLFQGHSGPVYSSSFCTSGEFLLSSSSDSTIRLWSTKLNANLVCYKGHNYPVWDIKFGPFGHYFVSASHDRTARIWSMDRIQPLRIMAGHLSDVDCVQWHANCNYIATGSSDKTVRLWDVQSGESVRVFIGHRSMVLSLAMSPDGRYMASGDEDGAIMMWDLSTGRCVSPLMGHNSCVWTLAFSCEGTLLASGSADGTIKLWDVTSSNKATKMDENKGSSGNRLRLLKAFPTKSTPVYTLQFSRRNLLFAAGALSKSC
>CEPHdama
MEDEDIEKALFSYLKKKGFWQTERALHEEQSRLSSAPQAETALSRSERGPALYHDGYNKLRSWAYGSLDLYKHELLRVLYPVFIHCFMDLVADGHMQDARTFFQTFREDHELMHLRDLQKLEGILSPSHLEEMELARSLRKSKVNIKLCEYSYNLLLQYLQRTQSFSMLEVINEHINFEVSSGQPVSISDDSDVVALVGSSQDIANQVNRKEVRWGLLEDSVEERLEKTLSDSEKIEGENKDMDVDDNKQKRSADVGKQGASSKKLKKDKVVGSVGKGVRSETSTVSLAPRVKPEFTLPIMPTEVEQSILEDLRNRVQLSSLALPSVSFYTFINTHNGLNCASISFDGSLVAGGFSDSSLKVWDMSKIGQPVKTSSTQGENESSQNEHYLGSDEGNKSYTLFQGHSGPVYSSSFCPTGEFLLSSSSDSTIRLWSTRLNANLVCYKGHNYPVWDIQFGPFGHYFVSASHDRTARIWSLDRIQPLRIMAGHLSDVDCVQWHANCNYIATGSSDKTVRLWDVQTGESVRIFVGHRSMVLSLAMSPDGRYMASGDEDGTIMMWDLSTGRCVSPLMGHNSCVWTLAFSYEGTLLASGSSDGTVKLWDVTSSNKATKMDENKGSSGNRLRLLKAFPTKSTPVYTLQFSRRNLLFAAGALSKSF
>OPHRgarg
-----------------------------------------------------------------------------------------------------------------------------------------------------------------------MLEVINEHINFEVTSGQPVSISDDLEVVALVGSSRDIAKHVNQKEVRWGLLED-FEERLEKTLSDSEKTEGENKDNDVDDNK-KRSAEAGKQGTSSKKLKKDKVVGAIGKGVRSETSTVSLAPRVKPELTFPTMPTEVEQSILDDLRNRVQVSSMALPSVNFYTFLNTHNGLNCASISYDGSLVAGGFSDSSLKVWDMSKAGQLFKTASMQGDSESAQNEHLLGLDDGNRSYTLFQGHSGPVYSSSFCPTGEFLLSSSSDSTIRLWSTRLNANLVCYKGHNYPVWDVQFGPFGHYFVSASHDRTARIWSMDRIQPLRIMAGHLSDVDCVQWHANCNYIATGSSDKTVRLWDVQTGECVRIFIGHRSMVLSLAMSPDGRYMASGDEDGTIMIWDLSTGRCLSPLMGHSSCIWTLAFSCEGTVLASGSADRTVKLWDVTSSNKATKMDENKGSSSNRLRLLKALPTKSTPVYSLQFSRRNLLFAAGALSKRC
>LIMOabor
-----------------------------------------------------------------------------------------------------------------------------------------------------------------------MWKII------------------------------------------------------------------SRKDLQMQESK----------LFLPKKLKKDKVVGSVGKGVRSETSTVSLAPRVKPEFTLPIMPTEVEQSILEDLRNRVQLSSLALPSVSFYTFINTHNGLNCAAISFDGSLVAGGFSDSSLKVWDMSKNGQPVKTSSTQGENESSQNEYYLGSDEGKKSCTLFQGHSGPVYSSSFCPTGEFLLSSSSDSTIRLWSTRLNANLVCYKGHNYPVWDIQFCPFGHYFVSASHDRTARIWSLERIQPLRIMAGHLSDVDCVQWHANCNYIATGSSDKTVRLWDVQTGESVRIFVGHRSMVLSLAMSPDGRYMASGDEDGTIMMWDLSTGRCVSPLMGHNSCVWTLAFSSEGTLLASGSADGTVKLWDVTSSNKATKMDENKGSSGNRLRLLKAFPTKSTPVYTLQFSRRNLLFAAGALSKSC
>VANIplan
MEDEEIEKTVFAYLKKKGFWQTERTLQNEQSRASSASQSEGGISRPEKGPQQHHDGYSKLRSWAYGSLDLYKHELLRVLYPVFIHCFMDLVAEGYMQEARTFFQTFREDHEMLHLRDLQKLEGILCPSHLEEMELARSLRQSKVVIKLCEYSCNLLLQYLQKTQSFSMLGVINEHINFEVSSGQPVSISDDSDVVALVGNNQDMAKQINQKEVRWGLLEDSIEERLEKTLSDSEKVEGENKEIDLDDIK-KRCADGGRQGSSSKKLKKDKVVGTVGKCARSETSIISLAPRVKAELALPTMPTEVEQSILEDLRNRVQLSSLALPSVSFYTFINTHNGLNCASISHDGSLVAGGFSDSSLKIWNMSKLGQPAKAGSMQGENEYPHNETFIGHDEGKRSYTLFQGHSGPVYSSSFSPTGDFLLSSSSDSTIRLWSTKLNSNLVCYKGHNYPVWDVQFGPFGHYFVSASHDRTARIWSMDRIQPLRIMAGHLSDVDCVQWHANCNYIATGSSDKTVRLWDVQSGESVRIFIGHRSMVMSLAMSPDGRYMASGDEDGTIMMWDLSTGRCVSPLIGHNSCVWTLAFSCEGTLLASGSADCTVKLWDVTSSNKASKMDENKGSSGSKLRLLKALPTKSTPVYTLRFSRRNLLFAAGALSKSC
>ERYCpuss
MEDEEIEKALFAYLKKKGFWQTERALHVEQSRNSS----ETTLSRSERGPAQYHGGYSKLRSWAYGSLDLYKHELLRVLYPVFIHCFMDLVADGHTQEARAFFQTFRDDHELMHLRDLQKLEKMLSPSHLEETELARLLRHSKVNVKLCEYSYNLLLQYLQKSHSFTMLEVINEHINFEVSSGQPVSISDDSDVAAFLGNSQDLAKQVNQKEVRWGLLEDTIEERFEKTLSDSEKVEGENKDMDVDDNK-KRSADVGKQGSSSKKLKKDKVVGTMGKGVRSETSTVSLAPRVKPELTLPIMQTEAEQSILDDLRSRVQLSSLALPSVSFYTFINTHNGLNCASISSDGSLVAGGFSDSSLKVWDMSRIGQPVKTASTQGENEFATNELSFGSDNGKRSYTLFQGHSGPIYSSSFCPTGEFLLSSSSDSTIRLWSTRLNANLVCYKGHNYPVWNVQFAPFGHYFVSASHDRTARIWSMDRIQPLRIMAGHLSDVDCVDWHPNCNYIATGSSDKTVRLWDVQTGESVRIFIGHRSMLLSLAMSPDGRYMASGDEDGTVMMWDLSTGRCVSPLIGHNSCVWTLAFSCEGTVLASGSADGTVKLWDVTSCNKGTRMDDNKGSSVNRLRLLKAFPTKSTPVYSLQFSRRNLLFAAGALSAGG
>BLETstri
MEDEDIEKALFAYLKKKGFWQTERALQEEQSRLTSAPLAETALSRPERGPALYHDGYSKLRLWAYGSLDLYKHELLRVLYPVFIHCFMDLVADGHMQEARTFFQTFREDHELMHLRDLQKLEGILSPSHLEEMELARSLRHSKVNIKLCEYSYNLLLQYLQKAQSFTMLEVINEHINFDVSSGQPISISDDSDVVALVGSSQDLAKQVNRKEVRWGLLEDSVEERLEKTLSDSEKVEGENKDMDVDDNK-KRSADVGKQGASSKKLKKDKVVGAVGKGVRSETSTVSLAPRVKPELTLPTMPTEVEQSILDDLRNRVQLSSLALPSVSFYTFINTHNGLNCASISSDGSLVAGGFSDSSLKVWDMSKIGQPLKTASTKGENESAPSEVFVGSDESKRSYTLFQGHSGPVYSSSFSPTGEFLLSSSSDSTIRLWSTRLNANLVCYKGHNYPVWDIQFGPFGHYFVSASHDRTARIWSMDRIQPLRIMAGHLSDVDCVQWHANCNYIATGSSDKTVRLWDVQTGESVRIFIGHRSMVLSLAMSPDGRYMASGDEDGTIMMWDLSTGRCVSPLMGHNSCVWTLAFSCEGTLLSSGSADGTVKLWDVTSSNKATKMDENKGSSGNRLRLLKAFPTKSTPVYTLQFSRRNLLFAAGALSTGG
>OECEmacu
MEDEEIEKALVSYLKKKGFWQTERALQEEQSRLSSAPHSETTLSRSERGPALYHDGYSKLRSWAYGSLDLYKHELLRVLYPVFIHCFMDLVVDGHTQEARAFFQTFREDHDLMHLRDLQKLEGILSPSHLEETELARSLRHSKVNIKLCEYSYNLLLQYLQKSQSFTMLEVINEHINFEVSSGQPVSISDDSDVVALVGNSQDLAKQVNQKEVRWGLLEDTIEERLEKTLSDSEKIEVENKDMEVDDNK-KRSADVGKQGVSSKKLKKDKVVGTMGKGVRSETSTVSLAPRVKPDLTLPIMPTEVEQSILDDLRNRVQLSSLALPSVSFYTFINTHNGLNCASISSDGSLVAGGFSDSSLKVWDMSKVGQPVKTASTQGENESAPNELSLGSGEGQRSYTLFQGHSGPVYSSSFCPTGEFLLSSSSDSTIRLWSTRLNANLVCYKGHNYPVWDIQFGPFGHYFVSASHDRTARIWSMDRIQPLRIMAGHLSDVDCVQWHANCNYIATGSSDKTVRLWDVQTGESVRIFIGHRSMVLSLAMSPDGRYMASGDEDGIIMMWDLSTGRCVSPLMGHNSCVWTLAFSCEGTLLASGSADGTVKLWDVTSSNKATKMDDNKGSSGNRLRLLKAFPTKSTSVYTLQFSRRNLLFAAGALSTGC
>CYPRbard
MEDEEIEKALFAYLKKKGFWQTERALQKEQNRLSSSSLPEAGLSRSEKRPTLYRDGYSKLRSWAYGSLDLYKHELLWVLYPVFIHCFMDLVADGHMQEARTFFQTFREDHELMHLRDLQKLEGILSPVHLEEMELARFLRQNKINIKMCEYSYNLLLQYLQKTQSFTMLEVINENVNFEVSSGQPVSISDDSDVVALVGSSQDLAKQVNQKEVRWGLLEDSVEERLEKTLSDAEKVEGENKDMDVDDNK-KRSADGGKQSTSSKKVKKDKVVGAVGKSVRSETSTVSLAPRVKPELTLPIMPTEVEQSILEDLRNRVQLSSLALPSVSFYTFINTLNGLNCASISYDGSLVVGGFSDSSLKVWNMSKIGQPIKSAFMQGENESAQNEYFLGSDEESRSYTLFQGHSGPVYSSSFCPTGEFLLSSSSDSTIRLWSTKLNSNLVCYKGHNYPVWDVQFGPFGHYFVSASHDRTARVWSMERIQPLRIMAGHLSDVDCVQWHANCNYIATGSSDKTVRLWDVQTGESVRIFIGHRSMVLSLAMSPDGRYLASGDEDGTIMMWDLSTGRCVSPLMGHNSCVWTLAFSCEGTLLASGSADSTVKLWDVTSSNKATKMDENKGSSANRLRLLKALPTKSTPVYTLQFSRRNLLFAAGALSKSL
>BORYspha
MEDEDLEKAVIAYLKKKGFKQTELALQEEQNRLSSSSQADPGLFRSKNGPARYHDGYSKLRSWAYGSLDLYKHELLRVLYPVFIHCFMDLVAEGHVQEARTFFNTFREDHELMHLRDLQKLEAILSPSHLEEMELARTLRQSKVNIKLCEYSHDLLLQYLHKTQALTMLGIINEHISFEVTSGQPISISDDADVVALVGSSQDIAKQINQKEVRWGLLEDSVEERLERALSDSEKAEAENKEADAEDNK-KRVADGGKQGVSLKKLKKDKLVGATGKNVRSETSTVSMAPRVKPELALPVMPTEVEQSILEDLRNRVQLSSLALPSVSFYTFINTHNGLNCSTISHDGSLVAGGFSDSALKVWDMSKIGQPAKTSNMQAENESAHSEHLLGSDEGKKSYTLFQGHAGPVYSASFSPLADFLLSSSSDSTIRLWSTMLNANLVCYKGHNYPVWDVQFSPMGHYFASASHDRTARIWSMERIQPLRIMAGHLSDVDCVQWHVNCNYIATGSSDKTVRLWDVQSGECVRIFIGHRSMVLSLAMSPDGRYMASGDEDGTIMMWDLSNGRCVSPLTGHSSCVWTLAFSCEGTLLASGSADSTVKLWDVTSSTKAPRMDENKASSANRLRLLKALPTKSTPVYTLSFSRRNLLFAAGALSK--
>NEUWmali
---------------------------------------------------------------------------------------MDLVAEGHMQEARTFFQTFREDHELMHLRDLQKLEGILSPSHLEEMELARVLRQSKINIKLCEYSYNLLLQYLQKAQSFTMLGVINEHINFEVSSGQPISISDDSDVVALAGSNHDLAKQINQKEVRWGLLEDSIEDRLEKT-SDSEKVEGENKDFDVDDNK-KRSADGGKQGTSSKKIKKDKVVGAVGKSIRSETSTVSLAPRVKPELTLPIMPTEVEMSILEDLKNRVQLSSLALPSVSFYTFINTHNGLNCASISHDGSLVVGGFSDSSLKIWDISKIGQSVKTASMQGEKESAQNEHFLESDEGKRSYTLFQGHSGPVYSSSFCLNGEFLLSSSSDSTIRLWSTKLNANLVCYKGHNYPVWDVQFGPFGHYFVSASHDRTARIWSMDRVQPLRIMAGHLSDVDCVQWHVNCNYIATGSSDKTVRLWDVQTGESVRIFIGHRSTVLSLAMSPDGRYMASGDEDGTIMMWDLSTGRCVSPLMGHNSCVWTLAFSCEGTLLASGSADSTMKLWDVTSSNKAVKMDENKGSSSNRLRLLKALPTKSTPVYSLRFSRRNLLFAAGAISKGP
>MASDpict
MEDEEVEKTLFAYLKKKGFWQTERVLHEEQIRISSASQPETVISRSERGPTLYHDGYSKLRSWSYGSLDLYKHELLRVLYPVFIHCFMDLVEDGHMQEARAFFQTFREDHELMHLRDLQKIEGILSPSHLKETEYAKSLRHGKVNIKLCEYSYSLLLQYLQKAQSFTMLEVINEHINFEVSSGQPVSISDDSDVVVLVGNSEDLTKQVNQKEVRWGLLEDTVEERLEKTVSDSEKVEGENKDLDVDDNK-KRTADIGKQGASSKKLKKDKVVGTMGKGVRSETSTVSLAPRVKPELTLPIMTTEVEQSFLDDLRNRVQLSSVALPSVSFYTFINTHNGLNCSSISSDGSLVVGGFSDSSLKVWDMSKIGQPVKTASTQGENESAPNELFSGSDESKRSYTLFQGHSGPVYSSSFCPTGEFLLSSSADSTIRLWSTRLNANLVCYKGHNYPVWDVQFGPFGHYFVSASHDRTARIWSMDRIQPLRIMAGHLSDVDCVQWHANCNYIATGSSDKTVRLWDVQTGESVRIFIGHRSMVLSLAMSPDGRYMASGDEDGTIMMWDLSTGRCVSPLMGHNSSVWTLAFSCEGTLLASGSADCSVKLWDVTSSNRATKMDDNKGSSGNRLRLLKTFPTKSTPVYTLQFSRRNLLFAAGALSTVV
>ANOEroxb
MDDEELEKVLFAYLKKKGFWQTERALHEEHIRLSSASQAETALSRSERGPALYHDGYNKLRSWAYGSLDLYKHELLRVLYPVFIHCFMDLVTDGHMQEARSFFQTFREDHELVHLRDLQKLEGILSPSHLEEMELARSLRQSKVNIKLCEYSYNLLLQYLQKTQSFTMLEVINEHINFEVSSGQPISISDDLDVVALVGGIQDTSNLVNQKEVRWGLLED-FEERLEKT-SDSEKAEGENKDIDVDDNK-KRSADVGKQGTSSKKLKKDRVIGTAGKGVRSETSTVSLAPRVKPELTLPIMPTEVEQSILDDLRSRVQVSSLALPSINFYTFINTHNGLNCASISSDGSLVAGGFSDSSLKVWDMSKNGQPAKTSFAQVENELSQNEHFLASDEGKRPYTLFQGHSGPVYSSSFCPTGEFLLSSSSDSTIRLWSTRLNANLVCYKGHNYPVWDIQFGPFGHYFASASHDRTARIWSMDRIQPLRIMAGHLSDVDCVQWHANCNYIATGSSDKTVRLWDVQTGESVRIFIGHRSMVLSLAMSPDGRYMASGDEDGTIMMWDLSTGRCVSPLMGHSSCVWTLAFSCEGTVLASGSADGTVKLWDVTSSNKTTKMDENKGSSGNRLRLLKALPTKSTPVYTLQFSRRNLLFAAGALSKSC
>MEXIxero
MEDEEIEKALFAYLKKKGFWQTERALQEEQSRLSSSSKPETCLNRSEKCPLLYCDGYSKLRSWAYGSLDLYKHELLRVLYPVFVHCFMDLVADGHMQEARTFFQTFCEDHELMHLRDLQKLEGILSPVHLEEMELARSLRQNKVNIKLCEYSYNLLLQYLQKTQSFTMLEVINEHVNFEVSSGQPVSISDDSDVIALVGSSQDLAKQVNQKEVRWGLLEDSVEERLEKTVSDTEKVEGENKDMDADDNK-KRSADGGKQNATSKKVKKDKVVGVVGKSVRSDTSTVSLAPRVKPELTLPVMPTEVVQSILEDLRNRVQLSSLALPSVSFYTFINTHNGLNCSSISYDGSLVVGGFSDSSLKVWNMSKIGQPANSASMQG-----QNEYILGSDEG-RSYTLFQGHSGPVYSSSFCPTGEFLLSSSSDSTIRLWSTKLNANLVCYKGHNYPVWDVQFGPFGHYFVSASHDRTARIWSMERIQPLRIMAGHLSDVDCVQWHANCNYIATGSSDKTVRLWDVQTGESVRIFIGHRSTVLSLAMSPDGRYLASGDEDGTIMMWDLSTGRCVSPLMGHNSCVWTLAFSCEGTLLASGSADSTVKLWDATSSNKATKMDENKGSSANRLRLLKALPTKSTPVYTLQFSRRNLLFAAGALSKSL
>CREMappe
MEDEDIEKALFAYLKKKGFWQTERSLHEEQGRLSSGAQAETALSRSEKGLALYHDGYSKLRSWSYGSLDLYKHELLRVLYPVFIHCFMDLVADGHVQEARAFFQTFREDHELAHLRDLQKLEGILSPSHLEEMELARSLRHSKVNIKLCEYSYNLLLQYLQKAQPFTMLEVINEHINFEVSSGQPVSISDDSDVVALVGSNQDLAKQVNLKEVRWGLLEDTVEERLEKTLSDSEKIEGENKDMDADDNK-KRSTDVGKQGASSKKLKKDKVVGAMGKGVRSETSTVSLAPRVKAELTLPILPIEVEQCILDDLRNRVQLSSLALPSVSFYTFINTHNGLNCSSISSDGSLVAGGFSDSSLKVWDMSKVGQPVKTTSAHGENESAPNEFFLGSDEGKRSYTLFQGHSGPVYSSSFCPTSEFLLSSSADSTIRLWSTRLNANLVCYKGHNYPVWDIQFGPFGHYFASASHDRTARIWSMDRIQPLRIMAGHLSDVDCVQWHTNCNYIATGSSDKTVRLWDVQTGESVRIFIGHRSMVLSLAMSPDGRYMASGDEDGTIMMWDLSTGRCVSPLMGHSSCVWTLAFSCEGTLLASGSADCTVKLWDVTSSNRATKMDDNKGSSGNRLRLLKAFPTKSTSVYSLQFSRRNLLFAAGALSAGG
>DENDnobi
MDDEDVEKALIAYLKKKGFWQTERALHEEQSRLSSAPQSETTLSRSERGPALYHDGYSKLRSWAYGSLDLYKHELLRVLYPVFIHCFMDLVADGHMQEARAFFQTFREDHELMHLRDLQKLEGILSPSHLEDMDLARSLRHSKVSIKLCEYSYNLLLQYLQKAQSFTMLEVINEHINFEVSSVQPVSISDDSDVIALVGNSQDLAKQVNRKEVRWGLLEDTVEERLEKTLSDSEKVEGENKDMDLDDNK-KRSADVGKQVAASKKLKKDKVVGAVGKGVRSETSTVSLAPRVKPELTLPIMPSEVEQSILDDLRNRVQLSSLALPSVSFYTFINTHNGLNCASISSDGSLVAGGFSDSSLKVWDMSKIGQPAKTVSMLGENESSQNEIFLGSDEGKRSYTLFQGHSGPVYSSSFCPTGEFLLSSSADSTIRLWSTRLNANLVCYKGHNYPVWDIQFGPFGHYFVSASHDRTARIWSMERIQPLRIMAGHLSDVDCVQWHANCNYIATGSSDKTVRLWDVQTGESVRIFIGHRSMILSLAMSPDGRYMASGDEDGTIMMWDLSTGRCVSPLMGHNSCVWTLAFSGEGTVLASGSADGTVKLWDVTSSNKATKMDDNKGSSGNRLRLLKAFPTKSTPVYTLQFSRRNLLFAAGAFSMSG
>GASTelat
MEDEDIEKALFAYLKKKGFWQTERALHVEQSRFSSASQSETALSRSESAPALYHDGYSMLRSWSYSSLDLYKHELLRVLYPVFIHCFMDLVADGHMQEARSFFQTFREDHELMHQRDLQKLEGILSPSHLEEMELARSLRLNKFNIKMCEYSYNLLLQYLQKAQSFTMLEVINEHINFEVSSGQPVSISDDFDVVALVGSSQDIAKQVNQKEVRWGLLEDSIEERLEKTLSDSDKVEGENKDLDVEDAK-KRSADVGKQSGSSKKVKKDKVVGAMGKGVRSETSTVSLAPRVKPELTLPIMVTEVEQSNLDDLRNRVQLSSLALPSVSFYTFLNTHNGLNCTSISNDGSLVAGGFSDSSLKVWDMSKIGQPVKTASAHGENESALNELHIGSDEAQRSYTLFQGHSGPVYSSSFCPAGEFLLSSSSDSTIRLWSTRLNANLVCYKGHNYPVWDIQFGPFGHYFASASHDRTARIWSMDRIQPLRIMAGHLSDVDCVQWHANCNYIATGSSDKTVRLWDVQTGESVRIFIGHRSMVLSLAMSPDGRYMASGDEDGTIMMWDLSTGRCVSPLTGHHSCVWTLAFSCEGTLLASGSADGAVKLWDVTSSNKATKMDENKGSSGSRLRLLKAFQTKSTPVYTLQFSRRNLLFAAGALSKV-
>MOLIcapi
MEDEEFQKQVFAYLKKHGY-----TIQEDQS------------SRSLNGAARYHDGYNKLRSWVYGSLDLYKHELLRVLYPAFIHCFMDLVAEGHMQEARPFFHTFREDHELMHLRDLQKLEGILSPSHLEEMELARTLRQSKVNIKLCEYSHALLLQYLQKTQAHTMLGIINEHINFDVSPGQPISISDDAEVVALVGSSQDLAKQINQKEVHWGLLEDSVEDRLERALSDTEKAEGENKEVDPEDGK-KR-VDGGKQGASVKKLKKDKLVGAMGKNIRSETSTVSVAPRVKPELALPVMPIEVEQSILEDLRNRVQLSSLALPSVSFYTFINTHNGLNCSSISHDGSLVAGGFSDSSLKVWDMSKIGQPAKTSTMQDGNETSQSEHSQGPDEGKKSYTLFQGHAGPVYSTAFSPLGDFLLSSSSDSTIRLWSTNLNANLVCYKGHNYPVWDVQFSHRGHYFASASHDRTARIWSMDRIQPLRIMAGHLSDVDCVQWHINCNYIATGSSDKTVRLWDVQTGECVRIFIGHRSMVLSLAMSPDGRYMASGDEDGTIMMWDLSSGRCVSPLTGHSSCVWSLAFSCEGTLLASGSADCTVKLWDVTSSTKAPRLDESKGSTGNRLRLLKALPTKSTPVYTMRFSRRNLLFAAGALSKC-
>MICRparv
MEDDDMEKVLLAYLKKKGFWQTERALHEEQIRLSSTTQSEVALSRSERSPAVYHDSYSKLRTWAYGSLDLYKHELLRILYPVFVHCFMDLVADGYMQEARAFFQTFREDHELMHLRDLQKLEGILSPSHLEEMELARSLRQNKFNIKLCEYSYNLLLQYLQKTQSFTMLEVINERISFEVSSGQPVSISDDSDVVALVGSSRDIAKHVNQKEVLWGLLED-FEERLEMTLSDSEKAEGENKDMDVDDNKQKRSADIGKQGTSTKKLKKDKVVGAVGKGVRSETSTVSLAPRVKPELTLPIMPTEVEQSILDDLRSRVQVSSLALPSINFYTFVNTHNGLNCASISYDGSLVAGGFSDSSLKVWDMSQISQPVKT----------------GSDEGKRSYTLFQGHSGPVYSSSFCPTGEFLLSSSSDSTIRLWSTKLNANLVCYKGHNYPVWDIQFGPFGQYFASASHDRTARIWSMDRIQPLRIMAGHLSDVDCVKWHANCNYIATGSSDKTVRLWDVQTGESVRIFIGHRSMVLSLAMSPDGRYMASGDEDGTIMMWDLSTGRCVSPLMGHSSCVWSLAFSCEGTVLASGSADCTVKLWDVTSSNKSTKMDENKGSSGNRLRLLKAFPTKSTSVYTLQFSRRNLLFAAGAFAKSC
>HABElong
MEDEDIEKVLFAYLKKKGFWQTERALHDEQIRLSSGSQTETTLSRSERGPALYIDGYSKLRSWAYGSLDLYKHELLRVLYPVFIHCFMDLVANGHMQEARAFFQTFREDHELVYLRDLQKLEGILSPSHLEEMELARSLRQSKVNIKLCEYSYNLLLQYLQKTQSFTMLEVINEHINFEVTSGQPISISDDSEVVALVGGSRDIANHVNQKEVRWGLLED-FEERLEKTLSDSEKAEGENKDNDVDDTK-KRSADVGKQGTSSKKLKKDKVVGSMGKGVRSETSTVSLAPRVKPELTLPIMPTEVEQSILDDLRNRVQVSSMALPSVNFYTFVNTHNGLNCVSISYDGSLVAGGFSDSSLKIWDMSKSGKLVKTASMQGETEFTQNEHLLGSDEGNRSYTLFQGHSGPVYSSSFCPTGEFLLSSSSDATIRLWSTRLNANLVCYKGHNYPVWDIQFGPFGHYFVSASHDRTARIWSMDRIQPLRIMAGHLSDVDCVQWHANCNYIATGSSDKTVRLWDVQTGESVRIFIGHRSMVLSLAMSPDGRYMASGDEDGTIMMWDLSTGRCVSPLMGHSSCVWTLAFSCEGTVLASGSADRTVKLWDVTSSNKVAKMDENKGSSGNRLRLLKAFPTKSTPVYNLQFSRRNLLFAAGALSKSC
>PHAItank
MEDEEIEKALFAYLKKKGFWQTERSLHEEHSRLSSASQSETSLSRSERGPSLYHDGYSKLRSWAYGSLDLYKHELLRVLYPVFLHCFMDLVADGYMQEARAFFQTFREDHDLMHLRDLQKLEGILSPSHLEEMELARSLRHSKVNIKLCEYSYNLLLQYLQKAQSFTMLEVINEHINFEVSSGQPVSISDDSDVVALVGNSHDLAKQVNQKEVRWGLLEDTVEERLEKTLSDSEKVEGENKDMDVDDNK-KRSADVGKQGASSKKLKKDKVVGAMGKGVRSETSTVSLAPRVKPELTLPIRPTELEHYILDDLRNRVQLSSLALPSVSFYTFINTHNGLNCASISSDGSLVTGGFSDSSLKVWDMSKIGQPVKKASAQGENETAPNELFLGSDEGKKSYTLFQGHSGPVYSSSFCPTGEFLLSSSSDSTIRLWSTRLNANLVCYKGHNYPVWDIQFAPFGHYFVSASHDRTARIWSMDRIQPLRIMAGHLSDVDCVQWHANCNYIATGSSDKTVRLWDVQTGESVRIFIGHRSMVLSLSMSPDGRYMASGDEDGTIMMWDLSTGRCVSPLMGHNSCVWTLAFSCEGTLLASGSADGTVKLWDVTSSNKTAKMDDNKGSSGNRLRLLKAFPTKSTPVYTLQFSRRNLLFAAGALSMGG
>PLATclav
MDDEDIEKVLFAYLKKKGFWQTERALHDEQIRISSGSQAETALSRSERGPALYNDGYSKLRSWAYSSLDLYKHELLRVLYPVFIHCFMDLVANGHMQEARTFFQTFREDHELLYLRDLQKLEGILSPSHLEEMELARSLRQSKVNIKLCEYSYNLLLQYLQKTQSFTMLEVINEHINFEVTSGQPVSISDDSEVMALVGSSRDIAKHVNQKEVRWGLLED-FEERLEKTLSDSEKAEGENKDNDVDDNK-KRSAEAGKQGTSSKKLKKDKVVGAIGKGVRSETSTVSLAPRVKPELTLPMMPTEVEQSILDDLRNRVQVNSMALPSVNFYTFVNTHNGLNCTSISYDGSLVAGGFSDSSLKVWDMSKAG-LVKTASMQGDSESAQNDHLLGSDDGNRSYTLFQGHSGPVYSSSFCPTGEFLLSSSSDSTIRLWSTRLNANLVCYKGHNYPVWDIQFGPFGHYFVSASHDRTARIWSMDRIQPLRIMAGHLSDVDCVQWHANCNYIATGSSDKTVRLWDVQTGECVRIFIGHRSMVLSLAMSPDGRYMASGDEDGTIMMWDLSTGRCVSPLMGHSSCVWTLAFSCEGTVLASGSADCTVKLWDVTSSNKTTKMDENKGSSGNRLRLLKAFPTKSTPVYSLQFSRRNLLFAAGALSKSC
>RIMAelli
MEDDDMEKVLLAYLKKKGFWQTERALHEEQNRLSSGYQAETALSRSERSPALYHDGYSKLRLWAYSSLDLYKHELLRVLYPVYIHCFMDLVADGYMQEARAYFQTFREDHELMHLRDLQKLEGILSPSHLEEMELARSLRQNKFNIKLCEYSYNLLLQYLQKTHSFTMLEVINEHINFEVSSGQPVSISDDSDVVALVGSSRDIAKHVNQKEVLWGLLED-FEERLEMTLSDSEKTEGENKDMDVDDNKQKRSADVGKQGTSSKKLKKDKVIGTVGKGVRSETSTVSLAPRVKAELTLPIMPTEVEQSILDDLRSRVQVSSLALPSVNFYTFINTHNGLNCVSISYDGSLIAGGFSDSSLKVWDMSQNDQPVKT----------------GSDEGKRSYTLFQGHSGPIYSSSFCPTGEFLLSSSSDSTIRLWSTKLNANLVCYKGHNYPVWDIQFGPFGQYFASASHDRTARIWSMDRIQPLRIMAGHLSDVDCVKWHANCNYIATGSSDKTVRLWDVQTGESVRIFIGHRSMVLSLAMSPDGRYMASGDEDGTIMMWDLSTGRCISPLMGHSSCVWTLAFSCEGTVLASGSADSTVKLWDVSSSNKSIKMDENKGSSGSRLRLLKVFPTKSTPVYTLQFSRRNLLFAAGALSKNS
>PHALmode
MEDEEIEKALFAYLKKKGFWQTERALQEEQSRISSATLTETALSRSERGPALYHDGFSKLRTWAYGSLDLYKHELLRVLYPVFIHCFMDIIADGHMQEARAFFQSFREDHELMHLRDLRKLEGILSPSHLEEMELARSLRHSKVNIKLCEYSYTLLLQYLRKAQSFTMLEVINEHINFEVSSGQPVSITDDSDVLALVGNNQDLAKQVNQKEVHWGLLEDTVEERLEKTLSDSEKVEGENKDMDADDNK-KRSADVGKQGASSKKLKKDKIVGAMGKGVRSETSTVSLAPRVKPELTLPIMSNEMEQSILDDLRNRVQLNSMALPSICFYTLVNTHHGLNCVSISSDGSLISGGFSDSSLKVWDMSKIGQPLKTGHLSGESESAPSELLVGLEEGKRAYTLFQGHSGPVYSSSFCPTGEFILSSSSDSTIRLWSTKLNANLVCYKGHNYPVWDVQFGPLGHYFVSASHDRTARIWSMDRIQPLRIMAGHLSDVDCVRWHANCNYIATGSSDKTVRLWDVQSGESVRIFIGHRSMVLSLAMSPDGRYMASGDEDGVVMIWDLSTGRCVTPLLGHNTCIWTLAFSCEGNIVASGSADSTVKLWDVTSSNKAAKLDESKGNTSGRLRLLKVFPTRSTPVYTLQFSRRNMLFAAGAFSGSI
>APOSshen
MEDEDIEKAVLAYLKKKGFWQTERALQEEQNKL-LASQVETGLARSEKGPSLYRDGYGKLRAWAYGSLDLYKHELLRILYPVFIHCFMDLIAEGHMQEARTFFQTFREDHELLHLRDLQKLEGILSPSHLEEMELAQALRQSKINIKLCEYSYNLLLQYLQKTQSVTMLGVINEHINFEVSSGQPISISDDTDVVALAGSSHDLAKQINQKEVRWGLLEDSIEDRLEKT-SDSEKVEVENKDFDVDDSK-KRSADGGKQGTSSKKIKKDKVVGAVGKNIRSETSTISLAPRVKPELTLPIRPTEVEMSFLEDLKNRVHLSSLALPSVSFYTFVNTNNGLNCASISHDGSLVAGGFSDSSLKVWDISKLGQAVKTASMQGENESAQNEHFLESDEGKRSHTLFQGHSGPVYSSSFCFNGEFLLSSSSDSTIRLWSTKLNANLVCYKGHNYPVWDVQFGPFGHYFVSASHDRTARVWSMDRVQPLRIMAGHLSDVDCVQWHANCNYIATGSSDKTVRLWDVQTGESVRIFIGHRSTVLSLAMSPDGRYMASGDEDGTIMMWDLSSGRCVSPLMGHNSCVWTLAFSCEGTLLASGSADCTVKLWDVTSSNKAAKMDENKGSSSNRLRLLKALPTKSTPVYSLQFSRRNLLFAAGALSKS-
>CALAsini
MEDEEIEKALFAYLKKKGFWQTERSLHEEHSRISSASQSEISLSRSERGPALYHDGYNKLRSWAYGSLDLYKHELLRVLYPVFLHCFMDLVADGYMQEARAFFQTFREDHDLMHLRDLQKLEGILSPSHLEEMELARSLRHSKVNIKLCEYSYNLLLQYLQKAQSFTMLEVINQHINFEVSSGQPVSISDDSDVVALVGNSHDLAKQVNQKEVRWGLLEDTVEERLEKTLSDSEKVEVENKDMDVDDNK-KRSADVGKQGASSKKLKKDKVVGAMGKGVRSETSTVSLAPRVKAELTLPIRPTDLEQYILDDLRNRVQLSSLALPSVSFYTFINTHNGLNCASISSDGSLVAGGFSDSSLKVWDMSKIGQPVKKASAQGENETAPNEVFLGSDEDKRSYTLFQGHSGPVYSSSFCPTGEFLLSSSSDSTIRLWSTRLNANLVCYKGHNYPVWDIQFGPFGHYFVSASHDRTARIWSMDRIQPLRIMAGHLSDVDCVQWHANCNYIATGSSDKTVRLWDVQTGESVRIFIGHRSMVLSLSMSPDGRYMASGDEDGTIMMWDLSTGRCVSPLMGHNSCVWSLAFSCEGTLLASGSADGTVKLWDVTSSNKTAKMDDNKGSSGNRLRLLKAFPTKSTPVYTLQFSRRNLLFAAGALSMGG
>SERAvome
MDDEDIEKVLFAYLKKKGFWQTERALQDEQTRLSSGSQAESALSRSERGPALYNDGYSKLRSWAYSSLDLYKHELLRVLYPVFIHSFMDLVANGHMQEARAFFQTFREDHELLYLRDLQKLEGILSPSHLEEMELARSLRQSKVNIKLCEYSYNLLLQYLRKTQSFIMLEVINEHINFEVTSGQPVSISDDLEVVALVGSSRDIAKHVNQKEVRWGLLED-FEERLEKTLSDSEKTEGENKDNDVDDNKQKRSAEAGKQGT-SKKIKKDKVVGAIGKGVRSETSTVSLAPRVKPELTLPIMPTEVEQSILDDLRNRVQVSSMALPSVNFYTFLNTHNGLNCASISYDGSLVAGGFSDSSLKVWDMSKAGQLVKTASMQGDSESVQNEHLLGSDGGNRSYTLLQGHSGPVYSSSFCPTGEFLLSSSSDSTIRLWSTRLNANLVCYKGHNYPVWDIQFGPFGHYFVSASHDRTARIWSIDRIQPLRIMAGHLSDVDCVRWHANCNYIATGSSDKTVRLWDVQTGECVRIFIGHRSMVLSLAMSPDGRYMASGDEDGTIMMWDLSTGRCVSPLMGHSSCVWTLAFSCEGTVLASGSADRTVKLWDVTSSNKSTKMDENKGSSGNRLRLLKAFPTKSTPVYSLQFSRRNLLFAAGALSKRC
>CORYacti
MEDDDMEKALLAYLKKKGFLQTERALHEEQIRLSSASHAENALSLSERRPALYQEGYSKLRTWAYGSLDLYKHELLRVLYPVFIHCFMDLVADGYMQEGRAFFQTFREDHELMHLRDLQKLEGILSPSHLEEMELARSLRQSKFDIKLCEYSYNLLLQYLQKTQSFTMLEVINEHINFEVSSGQPVCISDDSEVVALVGSSRDLAKHVNQKEVLWGLLED-CEERLEMALSDSEKAEVENKDMDVDDNKQKRSADVAKQGNSSKKIKKDKVIGAVGKGVRSETSTVSLAPRVKPELTLPIMPTEVEQSILDDLRNRVQVSSLALPSVNFYTFINTHNGLNCVSISYDGSLVAGGFSDSSLKVWDMAQNSQSVKT----------------GSDEGKRSYTLFQGHSGPVYSSSFCPVGEFLLSSSSDSTIRLWSTKLNANLVCYKGHNYPVWDVQFGPFGQYFASASHDRTARIWSMDRIQPLRIMAGHLSDVDCVKWHANCNYIATGSSDKTVRLWDVQTGETVRIFIGHRSMVLSLAMSPDGRYMASGDEDGTIMMWDLSTGRCVSPLMGHSSCVWTLAFSCEGTVLTSGSADGTVKLWDVTSSNKSIKIDENKGSSGSRLRLLKAFPTKSTPVYTLQFSRRNLLFAAGALSKSL
>EPIPhell
MEDEDIEKALFAYLKKKGFWQTERALHEEQIRLSSVPQVETALSRSERGPALYHDGYNKLRSWAYGSLDLYKHELLRVLYPVFIHCFMDLVADGHMQDARAFFQTFREDHELMHLRDLQKLEGILSPSHLEEMELARSLRQSKVNIKLCEYSYNLLLQYLQRTKSFTMLEVINEHINFEVSSGQPVSISDDSDVVALVGSSQDIANQVNRKEVRWGLLEDSVEERVEKTLSDSEKVDGENKDMDVDDNKQKRSSDVGKQGASSKKLKKDKVVGSVGKGVRSETSTVSLAPRVKPEFTLPIMPTEVEQSILEDLRNRVQLSSLALPSVSFYTFINTHNGLNCAAISFDGSLVAGGFSDSSLKVWDMSKIGQPVKTSSTQGENE-SQNEHYLRSDDGKKSYTLFQGHSGPVYSSSFCPTGEFLLSSSSDSTIRLWSTRLNANLVCYKGHNYPVWDIQFGPFGHYFASASHDRTARIWSLDRIQPLRIMAGHLSDVDCVQWHANCNYIATGSSDKTVRLWDVQTGESVRIFIGHRSMVLSLAMSPDGCYMASGDEDGTIMMWDLSTGRCVSPLMGHNSCVWTLSFSCEGTLLASGSADGTVKLWDVTSSNKTTKMDENKGSSGNRLRLLKAFPTKSTPVYTLQFSRRNLLFAAGALSKCC
>LECAnigr
------------------------------------------MSRSEPPPVIRSSGHGHMLRWICTSMSCFG-------------CFIQFLSKDTCRKLEPFFQTFREDHEMLHLRDLQKLEGILRPSHLEEMELARSLRQSKVFIKLCEYSYNLLMQYLQKTQSFSMLGVINERINFEVLSGQPVSISDDLEVVALVGNSQDIAKQINQREVRWGLLEDSIEERLEKTLSDSEKVEGENKEIDMDDSK-KRSTDGGRQGASSKKLKKDKVVGTVGKCIRSETSNISLAPRVKAELALPIMPTEVEQSILEDLRNRVQLSCLALPSVSFYTFINTHNGLNCASISHDGSLVAGGFSDSSLKIWDMSKLGQPAKAGSMQGENQYAHNESFIGHDEGKRSYTLFQGHSGPVYSSSFSPTGDFLLSSSSDSTIRLWSTKLNSNLVCYKGHNYPVWDVQFGPFGHYFVSASHDRTARIWSMDRIQPLRIMAGHLSDVDCVQWHANCNYIATGSSDKTVRLWDVQSGESVRIFIGHRSMVLCLAMSPDGRYMASGDEDGTIMMWDLSTGRCVSPLTGHSSCVWTLAFSCEGTLLASGSADSTVKLWDVTSSNKASKMDENKGSSGGKLRLLKALLTKSTPVYNLQFSRRNLLFAAGALSKSG
>SELEaequ
MEDEEIEKALFAYLKKKGFWQTERALQEEQNRLSSSSQPETGLFRSEKRPILYRDGYSKLRSWAYGSLDLYKHELLRVLYPVFIHCFMDLVVDGYMQEARTFFQTFREDHELMHLRDLQKIEGILSPVHLEEMELARSLRQNKVNIKLCEYSYNLLLQYLQKTQSFTMLEVINEHVNFEVSSGQPVSISDDSDVVALVGSSQDLAKQVNQKEVRWGLLEDSVEERLEKTLSDTEKVEGENKDMEVDDNKQKRSADGGKQNTTSKKGKKEKVVGAVGKSVRSETSTVSLAPRVKPELTLPIMPTEVEQSILEDLRNRVQLSSLALPSVSFYTFINTHNGLNCASISYDGSLVVGGFSDSSLKVWNMSKIGQPVKSASMQGQNDSAQNEYFLGFNEGRRSYTLFQGHSGPVYCSSFCPTGEFLLSSSSDSTIRLWSTKLNANLVCYKGHNYPVWDVQFGPFGHYFVSASHDRTARIWSLERIQPLRIMAGHLSDVDCVQWHANCNYIATGSSDKTLRLWDVQTGESVRIFIGHRSMVLSLAMSPDGRYLASGDEDGTIMMWDLSTGRCVSPLIGHNSCVWTLAFSCEGTLLASGSADSTVKLWDVTSSNKATKMDENKGSSANRLRLLKALPTKSTPVYTLQFSRRNLLFAAGAFSKSL
