# Supplementary material for: Orchid Phylotranscriptomics: The Prospects of Repurposing Multi-Tissue Transcriptomes for Phylogenetic Analysis and Beyond
Source: Front Plant Sci. 2022 May 27;13:910362. doi: 10.3389/fpls.2022.910362 (PMC9196242; doi:10.3389/fpls.2022.910362)
Supplement: Supplementary file 4 [file Data_Sheet_3.zip › ortho_MSA/r1/OG0009214.fa]

>ANOEemei
-------------------------------------------------------------------------------------------------------------MVSQRQRVARKRFREANPDLFPKPEPPKDPSLKKQ---KKKEKLKKRQASIRAKIEKRKG--AG-HQKKHPLRLPGARPGDGCFICKSKEHIAKFCPEKASWEKNKICLLCRHRGHSLKNCPEKKEDAEQKFCYNCGEVGHSLSNCSQPIQDGGTKFASCFVCNERGHLSKHCPKNARGIYPQGGSCKI------------------------------------------------------------------------CGEVTHLARHCPKKAGKD-FTSSGTA---SKLGENW-HGVRKVFSSGDDLEDDFMLEGI--DCGEKN----A-GSAA---------------VH-VKP-KKKQGPKVVNFIG-----------------
>ANOEroxb
-------------------------------------------------------------------------------------------------------------MVSERQRLARKRFREANPDLFPKPEPPKDPSLKKQ---KKKEKLKKRQASIKAKIEKRKG--AG-HLKKHPLRLPGARPGDGCFICKSKEHIAKFCPEKASWEKNKICLLCRHRGHSLKNCPEKKEDAEQKFCYNCGEVGHSLSNCSQPIQDGGTKFASCFVCNERGHLSKHCPKNARGIYPQGGSCKI------------------------------------------------------------------------CGEVTHLARHCPKKAGKH-FTSSGTA---SKLGENW-HGVRKVLSSGDDLEDDFMLEGI--DSGEKN----A-GSAA---------------VH-VKP-KKKQGPKVVNFIG-----------------
>APOSshen
-------------------------------------------------------------------------------------------------------------MVSQKQRVARKRFRDANPDLVQKPPSPKDPSLKRQ---KKKERLKKRKALIRKKIERRNG--AALKTKKHPLRVPGMRPGEGCFICKSKDHIAKLCPEKANWEKNKICLLCRQHGHSLKNCPDKKETTEQKFCYNCGEGGHSLSKCPQPIQDGGAKYACCFICNDRGHLSKNCPKNTHGIYPKGGSCKI------------------------------------------------------------------------CGQVTHLVKDCPKKAEKQSFTSFRIDITSNNHAKDQ---QNNVVRSGDDLEDDFAGDDL--QGGKKE----P-GSV--------------------NM-KRKHGPKVVNFHG-----------------
>BLETstri
-------------------------------------------------------------------------------------------------------------MVSQRQRLARKRFREANPHLYQKPEPPKDPSMKKQ---KKKEKLKKRKASIRAKIEKRTG--SG-HQKKHPLRLPGMRPGDGCFICKSMDHIAKLCPEKANWEKNKICLLCRHRGHSLKNCPEKEETTEQKFCYNCGEVGHSLSKCPQPIQDGGTKFASCFVCNERGHLSKYCPKNTHGIYPKGGSCKI------------------------------------------------------------------------CGEVTHLAKYCPKKADKH-LTSSGTDKTSNKFDEDQ-HNKRKLFRGGDDLEDDFVVEDS--ISGQKN----A-GTIG---------------IH-VKE-KKKQGPKVVNFLG-----------------
>BORYspha
-------------------------------------------------------------------------------------------------------------MVSQRQRSARKRFREANPDLLPKPEPSRDSVSKKT---KKKKE------TLKGKPNKNSG---S-SLRKHPLRVPGMRPGESCFICKSKDHIAKLCPEKSHWEKNKICLLCRQRGHSLKNCPGKNDTVDKKFCYNCGEGGHSLSKCPLPLQDGGTKFASCFICNEHGHLSKNCPKNTHGIYPKGGSCKI------------------------------------------------------------------------CGGVTHLAKDCPNKGKNN-SGSFT----GSKVEQRK-QAQRTVFYSGDDLEDDFTAEDV--KGTRKE----D-NSLSASELPYAEPDQVEKNIH-VKP-KKKQCPKVVNFLG-----------------
>CALAcreb
-------------------------------------------------------------------------------------------------------------MVSQRQRLARKRYREANPDLFPKPEPPKDPSLKKL---RKIEKLNKWKASVKAKHEKRNG--SN-RHQKHPLRIPGMRPGEGCFICKSKDHIAKSCPEKTSWEKNKICLLCRHRGHSLKNCPEKNEDAKQNFCYNCGEVGHSLSNCTQPIQDGGTKFASCFVCNERGHLSKHCPKNAHGIYPKGGSCIV------------------------------------------------------------------------CGEVTHLAKDCPKKAEKH-ITSSGTS--SNKTSANW-QGNRKVFCSGDDLEDDFVLEDI--NNEKKN----T-ETVA---------------VH-VKA-KKKSGPKVVNFLG-----------------
>CALAplic
-------------------------------------------------------------------------------------------------------------MVSQRQRLARKRYREANPDLFPKPEPPKDPSLKKL---RKIEKLNKWKASVKAKLEKRNG--SN-RHQKHPLRIPGMRPGEGCFICKSKDHIAKICPEKTSWEKNKICLLCRHRGHSLKNCPEKNEDAKQNFCYNCGEVGHSLSNCTQPIQDGGTKFASCFVCNERGHLSKHCPKNAHGIYPKGGSCIV------------------------------------------------------------------------CGEVTHLAKDCPKKAEKH-ITSSGTS--SNKTSANW-QGNRKVFCSGDDLEDDFVLEDI--NNEKKN----T-ETVA---------------VH-VKA-KKKSGPKVVNFLG-----------------
>CALAsini
-------------------------------------------------------------------------------------------------------------MVSQRQRLARKQFREANPHLYPKLELPKDPTSKKQ---KKKERLKKRKASIRAKIEKRIG--AG-HLKKHPLRLPGMRPGDGCFICKSRDHIAKLCPEKDSWEKNKICLLCRHRGHSLKNCPEKEETTGQKVCYNCGEVSHSLSKCPQPIQDGGTKFASCFVCNERGHLSKYCPKNTHGIYPKGGSCKI------------------------------------------------------------------------CGEVTHLAKYCPKKADKH-LTSSGTDKIYSNFDENR-HGERKVFRGGDDLEDDFVGEDI--NSGQKN----A-NTVI---------------VN-AKE-NKK-GPKVVNFLG-----------------
>CALAtsoo
KFLFPICCRSLPRSQKSLGEPNP---------PP---------------KSHYSPSPSIFRSPPPVG-----FFSSYPSASDVENNYRVWAAKA-------QGAGFRRKMVSQRQRLARKQFREANPHLYPKPELPKNPSSKKQ---KKKERLKKRKASIREKIEKRIG--AG-HLKKHPLRLPGMRPGDGCFICKSRDHIAKLCPEKESWEKNKICLLCRHRGHSLKNCPEKEETTGQKVCYNCGEVSHSLSKCPQPIQDGGTKFASCFVCNERGHLSKYCPKNTHGIYPKGGSCKI------------------------------------------------------------------------CGEVTHLAKYCPKKADKH-LTSSGTDKIYSNFDEDR-RGERKIFRGGDDLEDDFVGEDI--NSGQKN----A-NIVI---------------VN-AKE-KKK-GPKIVNFLG-----------------
>CALEmajo
-------------------------------------------------------------------------------------------------------------MVSQRQRLARKRFRLENPDLFPQPEPPKDPSLKRK---KMKEKLKKRDAIIRAKIEKRKG--PG-LQ-KHPLRVPGMRPGDGCFICKSKQHIAKLCPEKASWEKNKICLLCRQRGHSLKNCPEKKEDDEQKFCYNCGEVGHSLSNCTQPIQDGGTKFANCFVCNERGHLSKNCPKNAHGIYPKGGSCIV------------------------------------------------------------------------CGEVTHLAKHCPKKADKL-HTSSGSG---SWSAEHS-QRGRRAFCSGDDLEDDFVLEEE--KGGKKD----A-ESVK---------------GH-VKA-RKKQGPKVVNFLG-----------------
>CEPHdama
-------------------------------------------------------------------------------------------------------------MVSQRQRLARKRFREAHSDLFPKPEPPKDPSLKKQ---KKKDKLKKRKASIREKIEKRTG--TG-HQKKHPLRLPGMRPGDGCFICKSKLHIAKLCPEKDSWEKNKICLLCRHRGHSLKNCPEKKETAEQKFCYNCGEVGHSLSKCPLPIQDGGTKFASCFVCNERGHLSKYCPKNTHGIYPRGGSCIV------------------------------------------------------------------------CGEVTHLAKHCPKKAVKH-FTSSGTHKTFSNLEEDQ-HDERNVFRSGDDLEDDFLVEDG--NSREKN---AA-GSAG---------------VH-VKA-KKKQEPKVVNFLG-----------------
>CHILsemi
-------------------------------------------------------------------------------------------------------------MVSQRQRLARKRFRSENPDLFPQSEPPKDPSLKKK---KMKEKLKKRDAIIRAKIEKRKG--AG-LQKKHPLRIPGLRPGDGCFICKSKNHIAKLCPEKASWEKNKICLLCRHRGHSLKNCPEKKEAAEQKFCYNCGEVGHSLSDCTQPIQDGGTKFANCFVCNERGHLSKNCPKNAHGIYPKGGSCAV------------------------------------------------------------------------CGEVTHLAKHCPMKFDKH-NASSGTG---SGSAENS-RGSRRAFCGGDDLEDDFVLEEE--KGGKKS----A-EGVN---------------GH-VKA-RKKQGPKVVNFLG-----------------
>CHILtrap
-------------------------------------------------------------------------------------------------------------MVSQRQRLARKRFRSENPDLFPQSEPPKDPSLKKK---KMKEKLKKRDAIIRAKIEKRKG--AG-LQKKHPLRIPGLRPGDGCFICKSKNHIAKLCPEKASWEKNKICLLCRHRGHSLKNCPEKKEAAEQKFCYNCGEVGHSLSDCTQPIQDGGTKFANCFVCNERGHLSKNCPKNAHGIYPKGGSCVV------------------------------------------------------------------------CGEVNHLAKHCPMKFDKH-KASSGTG---SGSVENS-RGARRAFCGGDDLEDDFVLEEE--KGGKKN----A-EGVN---------------GH-VKA-RKKQGPKVVNFLG-----------------
>CORYacti
-------------------------------------------------------------------------------------------------------------MVSQRQKLARKRFREANPDLFPKPEPPKDPSLKKQ---KKIDKLNKWKASMKAKMDKRNG--AG-HQKKHPLRLPGMRPGDGCFICKSKQHIAKLCPEKASWEKNKICLLCRHRGHGLKNCPEKKEADEQKFCYNCGEVGHSLSNCSQPIQDGGTKFASCFVCNERGHLSKNCPKNAHGIYPKGGSCNI------------------------------------------------------------------------CGEVTHLAKHCPKKADKH-LTSSGTA---NKLKENW-HGSRKVFSSGDDLEDDFVLEDIN-NTGKKN----T-ESAG---------------VH-VKA-KKKQGHKVVNFLGWLNMILKLFLSYEIYFL
>CREMappe
-------------------------------------------------------------------------------------------------------------MVSQRQRLARKRFREANPLLFPKPEPPKDPRPKKQ---KKKDKLKNRKASIRAKIEKRIG--AG-HLKKHPLRLPGMRPGDGCFICKSKDHIAKLCSEKDNWEKNKICLLCRHRGHSLKNCPQKEETTANKFCYNCGEVGHSLSNCPQPIQNGGTEFASCFVCNERGHLSKYCPKNTHGIYPKGGSCII------------------------------------------------------------------------CGEVTHLAKHCPKKADKH-LTSSGTDKISFKFDGNR-DGERKAFGGGDDLEDDFVVEDI-------N----A-ETIG---------------VS-FKK-TKKKGPKVVNFVG-----------------
>CRYPlept
-------------------------------------------------------------------------------------------------------------MVSQRQRLARKRFREANPDLFPQPEPRKDPSLKKQ---KKMEKLKKRKALIRARIEKRQG--AS-HQKKHPLRIPGLRPGDGCFICKSKEHIAKLCPEKASWEKNKICLLCRHRGHSLKNCPEKKEAAEQKFCYNCGEVGHSLSNCTQPIQDGGTKFASCFVCNEQGHLSKNCPNNTHGIYPKGGSCII------------------------------------------------------------------------CGEVTHLAKNCPKKADKN-LTSSRPA---SKSVENW-HGSRKVFSSGDDLEDDFVLEDK--DSGKKG----A-GSVD---------------VH-GKA-KKKQGPKVVNFLG-----------------
>CYMBensi
-------------------------------------------------------------------------------------------------------------MVSQRQRLARKRFREANHHLFPKAEPPKDVMLKKQ---KKKEKLKRRKASIRAKVERRTG--AS-HMKKHPLRLPGMRPGDGCFICKSKDHIAKLCPEKANWEKNKICLLCRHRGHSLKNCPEKEENTGQKFCYNCGEVGHSLSKCPQPIEDGGTKFASCFVCNERGHLSKYCPNNTHGIFPKGGSCKI------------------------------------------------------------------------CGEVTHLAKHCPKKVAKL-LTSSGTNKISSKSGEDR-HGERKVLRSGDDLEDDFVMEDI--NSGQKN----A-KTVS---------------LN-LKA-KKKE-PKVVNFLG-----------------
>CYMBmann
--------------------PLPLLSEFAVGRSPFTGSTRRRSIIRRRHRSSGRPPPDVF-----------FTYCPLPSVVEKKRIPRVWGRRRD------EALGVWKKMVSQRQRLARKRFREANQHLFPKAEPPKDVMLKKQ---KKKEKLKRRKASIRAKVERRTG--AG-HMKKHPLRLPGMRPGDGCFICKSKDHIAKLCPEKANWEKNKICLLCRQRGHSLKNCSQKEENYGQKFCYNCGDVGHSLSKCPQPVEDGGTKFASCFVCNERGHLSKYCPNNTHGIYPKGGSCKI------------------------------------------------------------------------CGEVTHLAKHCPKKVEQL-LTSSRTDKISSKSCEDR-HGERKVLRSGDDLEDDFVVDDI--NSGQKN----A-KTVS---------------LN-LKA-KKKE-PKVVNFLD-----------------
>CYPRbard
-------------------------------------------------------------------------------------------------------------MVSQRQRMARKRFRETNPDLFPKPEPPKDPSLKKQKKLKKKENLKKRKASIRAKLEKRTG--GC-RMKKHPLRFPGMRPGEGCFICKSKNHIAKLCSEKAIWEKNKICLLCRQRGHSFKNCPANKEAAERKFCYNCGEPGHSLSHCPLPIQNGGTKFANCFVCNELGHLSKDCPKNTHGIYPKGGSCKI------------------------------------------------------------------------CGEVTHLAKHCPKKADQQSLASSRTDRTSSKFEEDE-NDEYKVFRSGDDLEDDFAVEDI--DSREKD----A-GNVG---------------FH-VKA-KKKQGPKVVNF-------------------
>CYPRflav
-------------------------------------------------------------------------------------------------------------MVSQRQRMARKRFRESNPDLFPKPELPKDPSLKKQKKQKKKDNLKKRKASIRAKLEKRNG--GG-RMKKHPLRFPGMRPGDGCFICKSKNHIAKLCSEKAIWEKNKICLLCRLRGHSFKNCPANKETAERKFCYNCGELGHSLSHCPLPIQNGGTKFASCFVCNELGHLSKDCPKNTHGIYPKGGSCKI------------------------------------------------------------------------CGEVTHLAKHCPKKADKQSLTSSRTGRTSSKFEEDL-NGEYKAFRSGDDLEDDFAVEDM--GSGEKD----A-RNGG---------------FH-VKA-KKKQGPKVVNFLADLP--------------
>DACThata
-------------------------------------------------------------------------------------------------------------MVSERQRAARKRFRAANPNLFPAPEPPKDPSVKKQ---KMKEKMKRRQTSLRAKIEKRKG--VS-HLKKHPLRLPGMRPGDGCFICKSKEHVAKLCPEKASWEKNKICLLCRHRGHSLKNCPEKKEPTEQKFCYNCGEVGHSLSKCTQPIQDGGTKFASCFVCNERGHLSKYCPKNVHGIYPKGGSCIV------------------------------------------------------------------------CGEVTHLAKHCPKKADKP-LVSSGAG---SRSSENW-RGERKVFCGGDDLEDDFVIEDD--NNDGKR---TQ-GSAS---------------GD-VKE-KKKKGPKVVNFV------------------
>DENDchryso
-------------------------------------------------------------------------------------------------------------MVSQRQRLARKRFREANTHLFPKPEPPKDPKLKKQ---KKKEKLKKRKDSIRAKIERRIG--AG-NQKKHPLRLPGMRPGDGCFICKSKDHIAKLCPEKASWEKNKICLLCRHRGHSLKNCPEKGETTDQKFCYNCGEVGHSLSKCPQPIQDGGTKFASCFVCNEHGHLSKYCPKNTHGIYPKGGSCKI------------------------------------------------------------------------CGEVTHLAKHCPKKADKH-LTSSGTDKTSGKFDEDR-HGKCNILRSGDDLEDDFVLEDI--NSGQKN----G-GTVA---------------VN-VKA-KKKE-PKVVNFLG-----------------
>DENDnobi
-------------------------------------------------------------------------------------------------------------MVSQRQRLARKRFREANPHLFPKPEPPKDPKLKKQ---KKKERLKERIASIKAKIERRNG--AG-NQKKHPLRLPGMRPGDGCFICKSKDHIAKLCPEKASWEKNKICLLCRHRGHSLKNCPEMGETTEQKFCYNCGEVGHSLSKCPQPIQDGGTKFASCFVCNERGHLSKYCPKNTHGIYPKGGSCKV------------------------------------------------------------------------CGEVTHLAKHCPKKADKH-LTSSGTDKTSSKFDEDH-PGKCNILRSGDDLEDDFVMEDI--NSGQKN----G-GTVA---------------VN-VKA-KKKE-PKVVNFLG-----------------
>DIURorie
-------------------------------------------------------------------------------------------------------------MVSERQRLARKRFRAANPDLFPKPEPPKDPSLKKQ---KMKEKLKKRDASIRAKIQKRKGNSAS-HQTKHPLRIPGMRPGDGCFICNSKDHIARLCPEKSSWEKNKICLLCRHRGHSLKNCPEKKEGAEQKFCYNCGEVGHSLSNCTQPIQDGGTKFASCFVCNERGHLSKNCPKNVHGIYPKGGSCII------------------------------------------------------------------------CGEVTHLAKHCPKKADKN-PSSSRPA---GKSAENW-HGSRKVFCSGDDLEDDFVLEGV--DAGKKG----ADESGG---------------IH-EKA-KKRQAPKVVNFLG-----------------
>DRAKelas
-------------------------------------------------------------------------------------------------------------MVSQRQRLARKRFRLANPGLFPQPEPPKDPSLKKK---KMKEKLKRRDAIIKAKIEKRKG--AG-LQSKHPLRIPGMRPGDGCFICKSKEHIAKLCPEKASWEKNKICLLCRHRGHSLKNCPEKKDADDQKFCYNCGEVGHSLSDCTQPIQDGGTKFANCFVCNERGHLSKNCPKNAHGIYPKGGSCIV------------------------------------------------------------------------CGEVTHLAKHCPKKADKH-HTSSQTG---GGFAENS-RGGRRAFCSGDDLEDDFVLEEE--NGAKKN----A-EIVN---------------GH-VKERKKKQGPKVVNFLD-----------------
>DRAKthyn
----------------------------------------------------------------------------------------------------------------------------------------------------MKEKLKRRDAIIKAKIEKRKG--AG-LQSKHPLRIPGMRPGDGCFICKSKEHIAKLCPEKASWEKNKICLLCRHRGHSLKNCPEKKDADDQKFCYNCGEVGHSLSDCTQPIQDGGTKFANCFVCNERGHLSKNCPKNAHGIYPKGGSCIV------------------------------------------------------------------------CGEVTHLAKHCPKKADKH-HTSSQTG---GGFAENS-RGGRRAFCSGDDLEDDFVLEEE--NGAKKN----A-EIVN---------------GH-VKERKKKQGPKVVNFLD-----------------
>EPIDfulg
------CLSTLSRRSQPFPAPKPYVEEPNSPRSPVEESL----------LASLIPAAANFAIPGATAGYL--FFCFLPT---------PFGRRKEFLGFGLSSVGFRRKMVSQRQRLARKRFREANPNLFPKPEPPKDPSLKKQ---KKKEKLKKRKASIRAKIEKRTG--AR-HLKKHPLRIPGMRPGDGCFICKSKDHIAKLCPEKANWEKNKICLLCRHRGHSLKNCPEREETNEQKFCYNCGEVGHSLSKCPQPIQDGGTKFASCFVCKELGHLSKYCPKNTHGIYPKGGSCKN------------------------------------------------------------------------CGELTHLAKHCPKKADKR-ISSSGTDKIYGEYGESR-RGDRKVVRGGDDLEDDFVVEEI--NSGQRN----A-KPAG---------------VD-LKE-KRR-GPKVVNFVG-----------------
>EPIDpuni
----------------FFPAPKPFGEEPN---SPVEESL----------LASLIPAAANFAIPGATAGYLFFFFCFLRSYL------PPFGRRKEFLGFGLSSAGFRRKMVSQRQRLARKRFREANPNLFPKPEPPKDPSLKKQ---KKKEKLKKRKASIKAKIEKRTG--AR-HLKKHPLRIPGMRPGDGCFICKSKDHIAKLCPEKANWEKNKICLLCRHRGHSLKNCPEREETNEQKFCYNCGEVGHSLSKCPQPIQDGGTKFASCFVCKELGHLSKYCPKNTHGIYPKGGSCKN------------------------------------------------------------------------CGELTHLAKHCPKKADKR-ISSSGTDKIYGEHGESR-R-------------------------------------------------------------------------------------------
>EPIPhell
-------------------------------------------------------------------------------------------------------------MVSERQRLARKRFREAHPDLFPKPETPKDPSLKKQ---KKKEKLRKRNASIRARIEKRTG--TG-HQNKHPLRLPGNRPGDGCFICKSKDHIAKLCPEKTNWEKNKICLLCRHRGHSLKNCPEKKETAEQKLCYNCGEVGHSLSMCPLPIQDGGTKFASCFVCNERGHLSKYCPKNTHGIYPKGGSCIV------------------------------------------------------------------------CGEVTHLAKHCPKKADKQ-FTSSGTDKTFSKFEEDR-NDKRKVFCGGDDLEDDFVLEDD--NNREKNREKNE-GSVA---------------VH-VKA-KKKQGPKVVNFLG-----------------
>EPIPpurp
-------------------------------------------------------------------------------------------------------------MVSERQRLARKRFREAHPDLFPKPETPKDPSLKKQ---KKKEKLRKRNASIRARIEKRTG--TG-HQNKHPLRLPGNRPGDGCFICKSKDHIAKLCPEKTNWEKNKICLLCRHRGHSLKNCPEKKETAEQKLCYNCGEVGHSLSMCPLPIQDGGTKFASCFVCNE---------------------------------------------------------------------------------------------------------------------------------------------------------------------------------------------------------------------------------
>ERYCcris
-------------------------------------------------------------------------------------------------------------MVSQRQRLARKRFRETNPDLFPNPEPPKNPIPKKQ---RKKEKLKMRKASIKAKIEKRIG--TG-HLKKHPLRIPGMRPGDGCFICKSRDHIAKLCPQKASWEKNKICLLCRHRGHSLNSCPDKEENTGQKFCYNCGEVGHSLSKCPQPVVDGGTKFASCFVCNERGHLSKYCPKNAHGIYPKGGSCKV------------------------------------------------------------------------CGEVTHLAKHCPKKAERL-LTSSRTEKIFSKSGKEW-QGERKILLGGDDLEDDFAVEDI--DIGRKN----A-KIVV---------------VD-LRS-KKKE-PKVVNFLG-----------------
>ERYCpuss
-------------------------------------------------------------------------------------------------------------MVNQRQRLARKRFRETNPDLFPNPEPHKNPIPKKQ---RKKEKLKRRKASIKAKIEKRIG--TG-HMKKHPLRIPGMRPGDGCFICKSKDHIAKLCPQKASWEKNKICLLCRHRGHSLNSCPEKEENTGQKFCYNCGEVGHSLSKCPQPVVDGGTTFASCFVCNERGHLSKYCPKNAHGIYPKGGSCKV------------------------------------------------------------------------CGEVTHLAKHCPKKPERL-LTSSRTEKISSKSGKEW-QGERKILHGGDDLEDDFVVEDM--DTGRKN----L-KIVD---------------VD-LRS-KKKE-PKVVNFLG-----------------
>GALEfabe
-------------------------------------------------------------------------------------------------------------MVSQRQKLARKSFREANLHLFPEPEHPKAPSLKKQ---KKREKLKKKMALKRAKIGEKGA--TL-KTKKHPLRLPGTRPGEGCFICKSKNHIAKICPEKVNWEKNKICLHCRQRGHSLKSCRLKKGTVEQKICYNCGEANHSLSSCPQPIQDGGNKFASCFVCNELGHLSKDCPVNAHGIYPKGGSCKI------------------------------------------------------------------------CGEITHLAKHCPQKTGRQPVTSSVAD-TTNFFSAGK-SVKVQHVRSGDDLEDDFVEEDI--KNEEKK----S--------------------CA-LKP-KRKQCPKVVNFLA-----------------
>GASTelat
-------------------------------------------------------------------------------------------------------------MVSQRQRLARKRFHEANPDLFPKPEPPKDPSLKKE---KKKAKLKNRKALIRAKIEKRTD--AA-RLKKHPLRLPGMRPGDGCFICKSKDHIAKLCPEKATWEKNKICLLCRHRGHSFKNCPEKKETTEQKFCYNCGEVGHSLSKCLQPIQDGGTKFANCFVCNERGHLSKYCPKNANGIYPKGGSCKI------------------------------------------------------------------------CGKVTHLAKHCPKKESKH-LTSSGTDNTCGKFNEDQHHNNHSAFGGGDDLEDHFLVEDI--GGGQKN----A-GSVE---------------VH-ARA-KKKQRSKVVNFLG-----------------
>GOODfuma
-------------------------------------------------------------------------------------------------------------MVSQRQRLARKRFREANPDLFPKPEPPKDPSLKKQ---KKKEKLKKRQASIRAKIEKRKG--AG-HQKKHPLRLPGTRPGDGCFICKSKEHIAKFCSEKASWEKNKICLLCRHRGHSLKNCPEKIEDVEQKLCYNCGEVGHSLSNCSQPIQDGGTKFASCFVCNERGHLSKHCPKNAHGIYPQGGSCKI------------------------------------------------------------------------CGEVTHLAKHCPKKVEKH-FTSSETS---NKLGENW-HGVRKVFSSGDDLEDDFVLEGI--DSGEKN----T-GSAA---------------VH-VKP-KKKQGPKVVNFLV-----------------
>GOODpube
---------------------------------------------------------------------------------------------------------------------------------------------------------------------------------------------------------------------------------------EKKEDADQKFCYNCGEVGHSLSNCSQPIQDGGTKFASCFVCNERGHLSKHCPKNAHGIYPQGGSCKI------------------------------------------------------------------------CGEVTHLAKHCPKKVDKH-FTSSGTS---SKLGENW-HGVRKVFSGGDDLEDDFVLEGI--DGGEKN----T-SSAV---------------FH-VKP-KKKQVPKVVNFLG-----------------
>GYMNdens
-------------------------------------------------------------------------------------------------------------MVSERQRAARKRFRAANPNLFPEPEPPKDPSVKKQ---KMKEKMKKRQASLRAKIEKRKG--VS-HLKKHPLRLPGMRPGDGCFICKSKEHVAKLCPEKASWEKNKICLLCRHRGHSLKNCPEKKDSTEQRFCYNCGEVGHSLSKCTQPIQDGGTKFASCFVCNERGHLSKYCPKNVHGIYPKGGSCIV------------------------------------------------------------------------CGEVTHLAKHCPKKADKP-LVSSGAG---GRSSKNW-HGERKVFCGGDDLEDDFVMEDD--NNDEKR---TQ-GSAS---------------GD-VKE-KKKKGPKVVNFVC-----------------
>GYMNodor
-------------------------------------------------------------------------------------------------------------MVSERQRAARKRFRAANPNLFPEPEPPKDPSVKKQ---KMKEKMKKRQASLRAKIEKRKG--VS-HLKKHPLRLPGMRPGDGCFICKSKEHVAKLCPEKASWEKNKICLLCRHRGHSLKNCPEKKDSTEQKFCYNCGEVGHSLSKCTQPIQDGGTKFASCFVCNERGHLSKYCPKNVHGIYPKGGSCIV------------------------------------------------------------------------CGEVTHLAKHCPKKADKP-LVSSGAG---GRSSKNW-HGERKVFCGGDDLEDDFVMEDN--NNDEKR---TQ-GSAS---------------GD-VKE-KKKKGPKVVNFVC-----------------
>HABElong
-------------------------------------------------------------------------------------------------------------MVSQRQRDARKRFRAANPDLFPKPEPPKDPSVKKQ---KKKEKLKKRQASIKAKIEKRHG--GS-HQKKHPLRLPGMRPGDGCFICKSKDHIAKLCPEKSSWEKNKICLLCRHRGHSLKNCPEKKEATEQKFCYNCGDVGHSLSNCTQPIQDGGTKFASCFVCNERGHLSKYCPKNAHGIYPKGGSCIL------------------------------------------------------------------------CGEVTHLAKHCPKKVDKP-LASSRAG---DRPNGNW-HGERKVFCSGDDLEDDFVMEDD--NNDRER------TGVS---------------GN-AKE-KKKKGPKVVNFVG-----------------
>HABEpant
-------------------------------------------------------------------------------------------------------------MVSQRQRDARKRFRAANPDLFPKPEPPKDPSVKKQ---KKKEKLKKRQASIKAKIEKRHG--GS-HQKKHPLRLPGMRPGDGCFICKSKDHIAKLCPEKSSWEKNKICLLCRHRGHSLKNCPEKKEATEQKFCYNCGDVGHSLSNCTQPIQDGGTKFASCFVCNERGHLSKYCPKNAHGIYPKGGSCIL------------------------------------------------------------------------CGEVTHLAKHCPKKVDKP-LASSRAG---DRPNGNW-HGERKVFCSGDDLEDDFVMEDD--NNDRER------TGVS---------------GN-AKE-KKKKGPKVVNFVG-----------------
>HAEMdisc
-------------------------------------------------------------------------------------------------------------MVSQRQRLARKRFREANPDLLPKPEPPKDPNLKKQ---KKKEKLKKRQASIRAKIEKRKG--AG-HHKKHPLRLPGTKPGDGCFICKSKEHIAKFCPEKASWEKNKICLLCRHRGHSLKNCPEKKEDAEQKFCYNCGEVGHSLSNCSQPIQDGGTKFASCFVCNERGHLSKHCPKNAHGIYPQGGSCKI------------------------------------------------------------------------CGEVTHLAKHCPKKADKH-ITSSGTG---SKLGESW-HGVRKVFSSGDDLEDDFVLEGI--DGREKN----A-KSAA---------------VH-VKL-KKKQGPKVVNFIG-----------------
>HEMIforr
-------------------------------------------------------------------------------------------------------------MVSERQRAARKRFRAANPNLFPKPEPPKDPGAKKQ---KKKEKMKKRQASIRAKIEKRNG--AG-HLKKHPLRLPGMKPGDGCFICKSKEHIAKLCPEKASWEKNKICLLCRHRGHSLMNCPEKKEATEQKFCYNCGEVGHSLSKCTQPIQDGGTKFASCFVCNERGHLSKYCPKNSHGIYPKGGSCIL------------------------------------------------------------------------CGEVTHLAKHCPKKADKP-LASSGSG---GRSSDNW-HGERKVFCGGDDLEDDFVVEDD---NDRER---TQ-VAVS---------------GC-AKE-KTKKRPKVVNFVG-----------------
>HYPOheme
-------------------------------------------------------------------------------------------------------------MVSKRQREARKRFREANPDLFPKPDPAKESTSTKK---KKKGK-SSLKGKTLGHKKKTGG--SS-STRKHPLRVPGMRPGESCFICKSKDHIAKLCPEKSHWEKNKICLFCRQRGHSLKHCPEKSDTVDKKFCYNCGGVGHALSKCPLPLQAGGTKFASCFICNERGHLSKNCPKNTHGIYPKGGSCKI------------------------------------------------------------------------CGGVTHLARDCPNKGNQN-SFSS-----TGKLEERA-QGQRTVFHSGDDLEDDFMVEDT--KGSKQD----A-VSYTNVGSASAE-GVVEKNNH-VKP-KKKQGPKVVNFLG-----------------
>LANAlana
-------------------------------------------------------------------------------------------------------------MVSKRQREARKRFREANPHLFPKPDSPKEPGSKKE---KKKKKIKAKTLQGKPTKKSGSA--SS-SSRKHPLRVPGMRPGESCFICKSKDHIAKLCPEKSQWEKNKICLLCRHRGHSLKNCPDKNDTVGKKFCYNCGEVGHSLSKCPLPLQDGGMKFANCFICKERGHLSKNCPKNTHGIYPKGGSCKI------------------------------------------------------------------------CGGVTHLAKDCPNKGNNS-SGFFR----ASKLEEGM-QGQRTVFASGDDLEDDFAVEDI--KISKKD----A-ISHSNLE--SAE-GEAEK-NN-VKP-KKKVGPKVVNFLG-----------------
>LECAnigr
-------------------------------------------------------------------------------------------------------------MVNQRQRMARKRFREADHDLFPKPEYPKVPSLKKQ---KKKENLKTRIALKNAKLGKKTV--SF-KKKKHPLRVAGMRPGEGCFICKSKDHIAKVCPEKVLWEKNKICLLCRHGGHSLKNCPLKKGPLKQKACYNCGEAGHSLSNCPLPIQDGGAMFADCFVCNKRGHLSKDCPVNAHGIYPKGGSCKICGEVTHLAKHCPQKACYNCGEAGHSLSNCPLPIQDGGAMFADCFVCNKRGHLSKDCPVNAHGIYPKGGSCKICGEVTHLAKHCPQKADMEPVTLSVADRTTGKPGKCQ-HAESKVFQSGDDLEDDFVEEDM--KSVEKK----S-GTVS---------------FH-EKS-KGKQYPKIVNFVG-----------------
>LIMOabor
-------------------------------------------------------------------------------------------------------------MASQRQKLARKRFRQAHPDLFPKPEPPKDPSLKKQ---KKKEKLKKRNASIRAKIEKRTG--TG-HQKKHPLRLPGMRPGDGCFICKSNDHIAKLCPEKANWEKNKICLLCRHRGHSLKNCPENKETAEEKFCYNCGEVGHSLSKCSLPIQDGGTKFASCFVCNERGHLSKYCPKNTHGIYPRGGSCIV------------------------------------------------------------------------CGEVTHLAKDCPKKANKH-FTSSGIDNTFSKFEQDQ-HGEREVFRSGDDLEDDFVLEDV--NYRENN----A-G------------------SH-VKA-KKKQGPKVVNFLG-----------------
>MASDpict
-------------------------------------------------------------------------------------------------------------MVSQRQRLARKKFREENPNLFPNPDPPKNLTLKNQ---KKKEKLKKRKTSIRARIEKRSG--SN-HLKKHPLRIPGMKPGDGCFICKSKDHIAKLCPEKSSWDKNKICLLCRHRGHSLKNCPDKEETNEQKFCYNCGEVGHSLSNCPLPIQDGGTKFASCFVCKERGHLSKYCPKNNHGVYPKGGSCKV------------------------------------------------------------------------CGEVTHLAKYCPNKEDKH-LTPCVTA---SKIDENE-RGESKAIRGGDDLEDDFVVEDI--KTGQQN----A-KNVD---------------VS-LKE-KRK-GPKIVNFLV-----------------
>MEXIxero
-------------------------------------------------------------------------------------------------------------MVSQRQRLARKRFRESNPDLFPKTEPPKNPSLKKQ---KKKEKLKKRNASIREKMEKRSG--GS-QMKKHPLRLPGMRPGEGCFICKSKDHIAKLCPEKASWEKNKICLLCRKRGHSLKNCPSNEKTAERKFCYNCGELGHSLSHCPLPTQNGGTKFANCFVCNELGHLSKDCPKNKHGIYPKGGSCKI------------------------------------------------------------------------CGDVTHLAKHCPRKGDKQPLASSRSDRTSRKFDEDQ-HDECKLFRSGDDLEDDFAVEVM--GSGEKD----A-GNAG---------------FH-VKA-KKKQGPKVVHFFG-----------------
>MICRparv
-------------------------------------------------------------------------------------------------------------MVSQRQRLARKRYRKANPDIFPPPEPPKDPTLKKQ---KKMEKLKKWKASVTAKIEKRNG--SG-HQKKHPLRLPGMRPGDGCFICKSTEHIAKLCPEKNSWEKNKICLLCRHRGHSLKNCPEKKEVAEQKFCYNCGEVGHSLSNCPQPIQHGGTKFASCFVCNERGHLSKNCPKNAHGIYPKGGSCII------------------------------------------------------------------------CGEVTHLAKHCPKKAEKH-LTLSGIA---GKVVENW-HGSRKVFCSGDDLEDDFVLEDI--DSGKKS----A-VSVG---------------VH-VKS-KKKQGPKVVNFLG-----------------
>MOLIcapi
-------------------------------------------------------------------------------------------------------------MVSKRQREAGKRFREANPDLFPKPEPAKESSSKKK---KKKKGKASPKGETISNKKKSGG--SS-STRKHPLRVPGMRPGESCFICKSKDHIAKLCPEKSHWEKNKICLFCRQRGHSLKHCPEKSDVVGKKFCYNCGDVGHALFKCPSPLQAGGTKFANCFICNERGHLSKNCPKNTHGIYPKGGSCKI------------------------------------------------------------------------CGGVTHLAKDCPNKGNQH-SFSSP----AGKLEERA-QGQWTVFHSGDDLEDDFMVEDI--KSSKQD----P-ISYSNIKPATAE-GVVEQNNR-VT--KKKQGPKVVNFLG-----------------
>NEUWmali
-------------------------------------------------------------------------------------------------------------MVSQRQRVARKRFREANPDLFPKLETPKVPSLKKQ---KKKEKLKKRKTLIREKLEKRNG--KALRSKKHPLRVPGMRPGEGCFICKSKDHIAKLCPEKANWEKNKICLLCRQRGHSLKNCSDKKETTEQKFCYNCGEGGHSLSKCPQPVQDGGAKYACCFVCDERGHLSKNCPKNTHGIYPKGGSCKI------------------------------------------------------------------------CGQVTHLAKDCPKIAEKHSFTSSGIDKTSRNYV----DQKINAFRSGDDLEDDFVEDDL--KGAKKD----G-GSVR---------------IH-INA-KKKQGPKVVNFHC-----------------
>NEUWzoll
-------------------------------------------------------------------------------------------------------------MVSQRQRVARKRFREANPDLFPKLETPKVPSLKKQ---KKKEKLKKRKALIRERIEKRNG--KALRTKKHPLRVPGMRPGEGCFICKSKDHIAKLCPEKANWEKNKICLLCRQRGHSLKNCPDKKETTEQKFCYNCGEGGHSLSKCPQPVQDGGAKYACCFVCNERGHLSKNCPKNTHGIYPKGGSCKI------------------------------------------------------------------------CGQVTHLAKDCPKKAEKHSFTSSGIDKTSRNYM----DQQINAFCSGDDLEDDFVEDDL--KGGKKD----G-GSVR---------------IH-INA-QKKQGPKVVNFRG-----------------
>OECEmacu
-------------------------------------------------------------------------------------------------------------MVSQRQRLARKRFRETNPHLFPKTEPPKDPTLKKQ---RKKEKLKKRKASIRAKIEKRTG--TS-HLKKHPLRLPGMRPGEGCFICKSKDHIAKLCPEKANWEKNKVCLLCRHRGHSLKNCPEKDENTGPKFCYNCGEVGHSLSKCPQPVVDGGTKFASCFVCNEHGHLSKYCPKNAHGIYPKGGSCKI------------------------------------------------------------------------CGEVTHLAKHCPKKTEKL-LTSSRTEMISSKFSEDR-RGEHKILRSGDDLEDDFVVEDI--NGGQKN----A-KIVG---------------DD-LKS-KRKE-PKVVNFLG-----------------
>OPHRgarg
-------------------------------------------------------------------------------------------------------------MVSERQRAARKRFRAANPNLFPAPEPPKEPSLKKQ---KKKEKMRKRQALLRAKIEKRKG--VN-HLKKHPLRLPGMRPGDGCFICKSKEHVAKLCPEKASWERNKICLLCRHRGHSLKNCPEKKDATEQKFCYNCGEAGHSLSQCTQPIQDGGTKFASCFVCNERGHLSKYCPKNAHGIYPKGGSCIV------------------------------------------------------------------------CGEVTHLAKHCPKKAEKP-LASSVEG---GRFSENW-HGERKVFCGGDDLEDDFVMEDN--NNGREK---TQ-GGVS---------------GD-VKE-KKKKGPKIVNFVC-----------------
>OPHRsphe
-------------------------------------------------------------------------------------------------------------MVSERQRAARKRFRAANPNLFPAPEPPKEPSLKKQ---KKKEKMRKRQALLRAKIEKRKG--VN-HLKKHPLRLPGMRPGDGCFICKSKEHVAKLCPEKASWERNKICLLCRHRGHSLKNCPEKKDATEQKFCYNCGEAGHSLSQCTQPIQDGGTKFASCFVCNERGHLSKYCPKNAHGIYPKGGSCIV------------------------------------------------------------------------CGEVTHLAKHCPKKAEKP-LASSVEG---GRFSENW-HGERKVFCGGDDLEDDFVMEDN--NNGREK---TQ-GGVS---------------GD-VKE-KKKKGPKIVNFVC-----------------
>ORCHital
-------------------------------------------------------------------------------------------------------------MVSERQRAARKRFRAANPNLFSEPEPPKDPSLKKQ---KKKEKMKKRQTSLRAKIEKRKG--VS-HLKKHPLRLPGMRPGDGCFICKSKEHVAKLCPEKASWEKNKICLLCRHRGHSLKNCPEKKEATEQKFCYNCGEAGHSLSKCTQPIQDGGTKFASCFVCNERGHLSKYCPKNAHGIYPKGGSCIV------------------------------------------------------------------------CGEVTHLAKDCPKKAVKP-LASSGSG---GRSSESW-HGERKVFCGGDDLEDDFVMEDD--NNDRER---TQ-GISG---------------GD-VKE-KKKKGPKVVNFVC-----------------
>PAPHconc
-------------------------------------------------------------------------------------------------------------MVSQRQRIARKRFRESNPDLFPRPEPPKEPSLKKQ---KKKEKLKKRKASIRAKTEKRVG--GG-RTKKHPLRLPGMRPGEGCFICKSKDHIAKLCPEKASWEKNKICLLCRKRGHSLKHCPSNKETAERKFCYNCGELGHSLSHCPLPTQNGGTKFASCFVCNELGHLSKDCPKNKHGIYPKGGSCKI------------------------------------------------------------------------CGEVTHLAKHCPKKADKQSLASSRRDRTSIKFEKDQ-HDEYNVFRSGDDLEDDFAVADI--GSAEKD----A-GNGG---------------FH-VKA-KKKQANKVVNFFG-----------------
>PAPHhirs
-------------------------------------------------------------------------------------------------------------MVSQRQRMARKRFRESNPDLFPRPEPLKEPSLKKQ---EKKEKLKKRKASIRAKTEKRVG--GG-RAKKHPLRLPGMRPGEGCFICKSKNHIAKLCPEKASWEKNKICLLCRKRGHSLKHCPSNKETAERKFCYNCGELGHSLSHCPLPTQNGGTKFASCFVCNELGHLSKDCPKNKHGIYPKGGSCKI------------------------------------------------------------------------CGEVTHLAKNCPKKADKQSLA-SRRDRTSTKFEKDE-HDECNVFRSGDDLEDDFAVVDI--GSAEKD----A-ENGG---------------FH-VKA-KKKQGNKVVNFFG-----------------
>PHAIflav
-------------------------------------------------------------------------------------------------------------MVSQRQRLARKQFREANPHLYPKPEPPKDPTLKKK---KKKEKLKKRKASIRAKIEKRIG--AG-HLKKHPLRLPGMRPGDGCFICKSKDHIAKLCPEKDSWEKNKICLLCRHRGHSLKNCPEKEETTVQKFCYNCGEVGHSLSKCPQPIQDGGTKFASCFVCNERGHLSKYCSKNTHGIYPKGGSCKI------------------------------------------------------------------------CGEVTHLAKYCPKKADKN-FTSSGTDEIYINFDEDR-HGERKIFRGGDDLEDDFVGEDI--NSGQKT----A-KTVI---------------VN-VKE-KKK-GPKVVNFLG-----------------
>PHAItank
-------------------------------------------------------------------------------------------------------------MVSQRQRLARKQFREANPHLYPKPELPKDPTLKKQ---KKKEKLKKRKASIRAKIEKRIG--AG-HLKKHPLRLPGMRPGDGCFICKSKGHIAKLCPEKDSWEKNKICLLCRHRGHSLKNCPEKEETTGQKFCYNCGEVGHSLSKCPQPIQDGGTKFASCFVCNERGHLSKYCPKNTHGIYPKGGSCKI------------------------------------------------------------------------CGEVTHLAKYCPKKVDKQ-LTSSGTDKIYSNFDEYR-HSEHKVFRGGDDLEDDFVGEDM--NSGEKN----A-NTVI---------------VN-VKE-KKK-GPKVVNFLG-----------------
>PHALcorn
-------------------------------------------------------------------------------------------------------------MVSQRQREARKRFREANPHIFPKPEPPKDPTLKKQ---KKNEKLKKRKASIRAKIEKRAG--AG-RLKKHPLRLPGTRPGDGCFICKSRDHIAKLCPEKASWEKNKICLFCRHRGHSLKNCPEKEETIEQKLCYNCGEIGHSLSKCSQPLQDGGTKFANCFVCNERGHLSKYCPKNTHGIYPKGGSCKI------------------------------------------------------------------------CGEVTHLAKHCPKKADKH-LSSSGADKTSGNFDADR-HGERKVFRGGDDLEDDFALEDM--NSGLKN----A-KTVG---------------VD-VKP-KKK-GPKIVNFPG-----------------
>PHALmode
-------------------------------------------------------------------------------------------------------------MVSQRQREARKRFREANPHLFPKPEPPKDPTLKKR---KKNEKLKKRKASIRAKIEKRAG--AG-RLKKHPLRLPGTRPGDGCFICKSRDHIAKLCPEKASWEKNKICLFCRHRGHSLKNCPEKEETIEQKFCYNCGEIGHSLSKCSQPLQDGGTKFANCFVCNERGHLSKYCPKNTHGIYPKGGSCKI------------------------------------------------------------------------CGEVTHLAKHCPKKADKH-LSSSGADKTSGNCDADR-HGERKVFRGGDDLEDDFALEDI--NSGLKN----A-KTVG---------------VD-VKP-KKK-GPKIVNFSG-----------------
>PHRAlind
-------------------------------------------------------------------------------------------------------------MVSQRQRMARKRFRESNPDLFPKPEPPKEPNLKKQ---KKREKLKKKKASIRANMEKRIV--SG-RMKKHPLRLPGMRPGEGCFICKSKDHIAKLCPEKASWEKNKICLLCRKRGHSLKNCPSNKETAERKFCYNCGELGHSLSHCPLPTQNGGTKFASCFVCNELGHLSKDCPKNKHGVYPKGGSCKI------------------------------------------------------------------------CGEVTHLAKHCPKKADKQSLASSRTYRTSTKFEEDQ-HDECKVFRSGDDLEDDFAVADT--GSGGKD----S-GNGG---------------FH-VKA-KKKQGPKVVNFFG-----------------
>PLATclav
-------------------------------------------------------------------------------------------------------------MVSERQRAARKRFRAANPDLFPKPEPPKDPSVKKQ---KKKEKMKKRQTSIRAKIEKRKG--GS-HLKKHPLRLPGMRPGDGCFICKSKEHVAKLCPEKASWEKNKICLLCRHRGHSLKNCPEKKEATEQKVCYNCGEAGHSLSQCTQPIQDGGTKFASCFVCNERGHLSKYCPKNVHGIYPKGGSCIV------------------------------------------------------------------------CGEVTHLAKHCPKKADKP-LVSSGAG---GKSNENW-HGERKVFCGGDDLEDDFVIEDD--NNDGKR---TQ-GSTS---------------GDSAKE-KKKKGPKVVNFVC-----------------
>PTERcurt
-------------------------------------------------------------------------------------------------------------MVSQRQRLARKRFREANPDLFPKPEPPKDPSLKKQ---KKKEKLKKREALIRAKIEKRKG--AV-HQKKHPLRLPGTRPGDGCFICKSKEHIAKFCPEKASWEKNKICLLCRHRGHSLKNCPKKTDAAEQKFCYNCGEVGHSLSNCTQPVQDGGTKFASCFVCNERGHLSKHCPKNAHGVYPKGGSCII------------------------------------------------------------------------CGEVTHLAKFCPKKADKH-LTSSGTA---SKVGENW-HGVRKVFCSGDDLEDDFILEGI--NNGEKS----T-GSAN---------------VH-VKA-KKKQGPKVVNFLG-----------------
>RIMAelli
-------------------------------------------------------------------------------------------------------------MVSQRQRLARKRFRTANPDLFPQPEPPKDPTLKKQ---KKKEKLKKRDALIRAKIEKRKG--VA-LQKKHPLRIPGMRPGDGCFICKSKEHIAKLCPEKASWEKNKICLLCRHRGHSLKNCPEKKEAAEQKFCYNCGEVGHSLSNCTQPIQDGGTKFANCFVCNERGHLSKNCPKNAHGIYPKGGSCIV------------------------------------------------------------------------CGEVTHLAKHCPKKADKH-LTSSGTG---SRSVENW-QGNRRAFCSGDDLEDDFVLEEA--DGGKKN----A-ESVN---------------VH-VKE-RKKAGPKVVNFLG-----------------
>SELEaequ
-------------------------------------------------------------------------------------------------------------MVSQRQRMARKRFRESNPDLFPKPEPPKDPSLKKQ---KKKEKLKKRKASARAKMVKRTG--DG-RMKKHPLRLPGMRPGEGCFICKSKDHNAKHCPEKAIWEKNKICLLCRKRGHCLKNCPANKETAEGKFCYNCGELGHSLSHCSLPIQNGGTKFASCFVCDEFGHLSKDCPKNTHGIYPKGGSCKI------------------------------------------------------------------------CGKVTHLAKHCPEKADKQSLASSRTDRTSSKFEEDQ-HGECKVFQSGDHLEDDFAVEGI--ASGEKE----A-GNGG---------------FH-VKA-KKKQGPKVVNFLG-----------------
>SERAvome
-------------------------------------------------------------------------------------------------------------MVSERQRTARKRLRAANPDLFPKPEPPKDPSVKKQ---KKKEKMKKRQASLRAKIEKRKG--VS-HLKKHPLRLPGMKPGDGCFICKSKQHVAKLCPEKASWEKNKICLLCRHRGHSLKNCPEKKEATEQKFCYNCGEAGHSLSRCTQPIQDGGTKFASCFVCNERGHLSKYCPKNTHGIYPKGGSCIV------------------------------------------------------------------------CGEVTHLAKHCPEKAE-P-LGSSRAG---SRSSENW-HGERKVFCGGDDLEDDFVIEDD--KNDGDR---TQ-GSVS---------------CD-VKE-KKKKGPKIVNFVC-----------------
>THELangu
-------------------------------------------------------------------------------------------------------------MVSQRQRLARKRFRLANPDLFPQPEPPKDPSLKKQ---KQKEKLKKRDALIRAKIAKRRG--AD-LQKKHPLRIPGMRPGDGCFICKSKEHIAKLCPEKASWEKNKICLLCRHRGHSLQNCPDKNEAVEQKFCYNCGEVGHSLSNCTQPIQDGGTKFASCFVCNERGHLSKNCPKNAHGIYPKGGSCIV------------------------------------------------------------------------CGEVTHLAKDCPKKADKH-LTSSGTG--SSRSVENW-QSNRRVFSSGDDLEDDFVFEED--SSGKKN----A-ESVK---------------VD-VKA-KKKQGPKVVNFLG-----------------
>VANIplan
-------------------------------------------------------------------------------------------------------------MVSQRQRMARKRFREANQHLFPKPEHPKTPSLKKQ---KKKENLKKRIALKSAKIGMKSGTFKT-KTKKHPLRVDGKRPGEGCFICKSKDHIAKFCPEKVNWERNKICLLCRHHGHSLKNCPLKKEIAEQKICYNCGEAKHSLSRCPLPIQDGGAKFANCFVCNELGHLSKDCPVNAHGIYPKGGSCNI------------------------------------------------------------------------CGDLTHLAKHCPQKAGSQPPT-FVADRIALSKKDQQ-AKSNITVRSGDDLEDDFVEEDI-----RKK----T-SAGD---------------FQ-GKS-KRKQCPKLVNFIG-----------------
>VANIshen
-------------------------------------------------------------------------------------------------------------MVSQRQRMARKRFREANQHLFPKPEHPKAPTLKKQ---KKKENLKKRIDLKSAKIGKKSGTFKT-KTKKHPLRVAGKRPGEGCFICKSKDHIAKFCPEKVNWEKNKICLLCRHHGHSLKNCPLKKETVEQKICYNCGEANHSLSICPLPIQDGGAKFANCFVCNELGHLSKDCPVNAHGVYPKGGSCKI------------------------------------------------------------------------CGKVTHLAKHCPQKASIQPTTSSMTDRIA---KDQQ-AESNIAVRSGDDLEDDFVAEDI-----GKK----S-SAGG---------------FQ-AKP-KRKQCPKLVNFLG-----------------
>EPIPaphy
-------------------------------------------------------------------------------------------------------------MVSQRQRLARKRFREDNSHLFSDSEPLKDPSQKKQ---KKKEQLKSRKVAIMAKVQKRTE--ID-HSKKHPLRLPGMRPGDGCFICKSKYHIAKLCPEKASWEKNKICLHCRHRGHSLKNCPERKEATEQKVCYNCGEVDHSLFKCPQPIQDGGAKFASCFVCNEQGHLSKYCPKNTRGIYPKGGSCKL------------------------------------------------------------------------CGEVTHLAKDCPKKAERH-FTSYNTS---SKFDEVQ-LNKHTVFRSGDDMEDDFTLDEAEADNGTKH--SSR-NAPG---------------LQ-AKP-KTKQGPKVVNFLI-----------------
