# Supplementary material for: Orchid Phylotranscriptomics: The Prospects of Repurposing Multi-Tissue Transcriptomes for Phylogenetic Analysis and Beyond
Source: Front Plant Sci. 2022 May 27;13:910362. doi: 10.3389/fpls.2022.910362 (PMC9196242; doi:10.3389/fpls.2022.910362)
Supplement: Supplementary file 4 [file Data_Sheet_3.zip › ortho_MSA/r1/OG0008448.fa]

>BORYspha
---------------------------------------------------------------------------------------------MNGSVATEG-ESSYGNGKQVEVCEPL--NSNDGPRHRPLTIMRAIRGVLCLVTLLLTAFMMLVY-WAPLATLMLRLLSIHYSRKVTATLFGTWLSLWPFLFEKINKTKVVFSGESVPRKERVLLFANHRTEVDWMYLWDLALRKGRLGYIKYILKSSLMKLPIFGWGFHIFEFISVERKWEVDEPTMRKKLSAFKDIQDPLWLAVFPEGTDYTEQ--KCKR-SQQFAAENGLPVMKYVLLPKTKGFYACLEALRT--TLDAVYDVTIAY---------KHRCP-VFIDNVFGVDPSEVHIHIQRISLHEIPIDEDEAASWLIERFRIKDQLLSDFT------AQGHFPHEGT----EGELSTLVGLVNFFVTISLTC-----------------IFLYLTFFSSVWF-----------KIYVMLSCAYLSFVTYFDIQPAPILDSVKAF-CG-KKTL
>HEMIforr
---------------------------------------------------------------------------------------------MNGSSGKGG-VPSIRKTKQNMVPKNV--NPNDSPRHHKLTTMRAFRGILCLVVLLSTALMSLIY-CAPLLGLLMRLFSIHYSRQAIALLFGAWLSMWPFLFEKINNTKVVFSGDHVPSKERVLLFANHRTEVDWMYLWNLALRKGCLGSIKYVLKSSLMKLPVFGWGFQVLEFISVERKWEVDEPLMQRKLSTFKDIRDPLWLSVFPEGTDYTEQ--KCIS-SQKYAAANHLPILKNVLLPKTKGFYACLNALRE--SLDAVYDISIAY---------KHRCP-TFLDNAFGLEPTEVHIHVRRFLPHEIPESEENVTAWLIERFRAKDQLLTDFA------NLGCFPNERT----EEDLSTLSCLVKVTFMISLTF-----------------VFIYLTFFSVFWF-----------KVYVLLSGVYLSFITHFDIQPSPVLGSLKDLFCS-KKD-
>APOSshen
---------------------------------------------------------------------------------------------M------EG-FCFVEKDRQSMTAKHI--NADNSQRHRPLTPMRVVRGVLCLVTLLTTAFMELLY-CAPMVALLLRFFSVHYSRQTVALLFGSWLSLWPFLFEKLNKTKVIFSGDRVPSMERVLLFANHRTEVDWMYLWNLALRKGCLGYIKYVLKSSLMKLPVFGWGFQILEFVPVERNWTIDEPIIRRKLSTFKDPRDPLWFVVFPEGTDYTEQ--KCMR-SQHYAAERSLPVLKNVLLPKTKGFYACLEALRE--SLDAVYDITIAY---------KHSCP-TFLDNAFGVDPAEVHIHVRRILPHEIPDSEEDVAAWLMDRFKTKDRLLSDFT------EQGFFPCEGT----EEELSTFSCVVKIVAMMCLTC-----------------VFIYLTFFSSMWF-----------KAYVLVSGVYLSYVTYFDVQPTATLGCLKALFCS-KKNL
>PHAItank
------------------------------------------------------------------------MFRFMHHIEVLKESNSALLSRMYVSGANDG-VSLIKNPSQRMVPKHI--NADGSQRHHQLTAIRVVRGISCLVALLTTACMTLIY-CAPVFTLLLRLFSIHYSRKSVALLFGAWLSMWPFLFEKLNSTKVVFSGDSVPSKERVLLFANHRTEVDWMYLWDLALRKGCLGSIKYVLKSSLMKLPVFGWGFQVLEFISVERKWEIDEPMMQRKLSTFKDARDSLWLAVFPEGTDYTEQ--KCIT-SQKYAAENNLPILEHVLLPKTKGFYTCLEALRE--SLDAVYDISIAY---------KHRCP-TFLDNAFGVDPLEVHIHIRRFLPNEIPESEKDVASWLIERFRVKDQLLSDFT------NLGYFPDEVT----EGDLSTFSCLVKAAAMLSLTC-----------------VFIYLTFFSAFWF-----------KIYVLISAVYLSYITHFDIQPTPILGSLKALVYS-KQD-
>ERYCcris
----------------------------------------------------------------------------MPPIEALKESITALLSRMHVSNANDG-LSIIGNPNQRM----------DAQQHHKLTAIRVVRGISCLVVLLTTACMTLIY-CAPIFTLLLRLFSIHYSRKSVALLFGAWLSMWPFLFEKLNNTKVVFSGDCVPSKERVLLFANHRTEVDWMYLWNLALRKGCLGSIKYVLKSSLMKLPVFGWGFQVLEFISVERKWEIDELMMQRKLSTFKDATDSLWLAVFPEGTDYTEQ--KCKT-SQKYAAENSLPILENVLLPKTKGFYACLEALRE--SLDAVYDVSIAY---------KHRCP-TFLDNAFGVSPLEVHIHIQRFLPDEIPESENDAAAWLIERFRIKDQLLTSYN------LVGHFPDEGT----EGDLSTFSCLIKVAAMLSLAV-----------------LFIYLTFFSVFWF-----------KIYALMGAAYLSFITHFDIQPTP--QTLNALLFSSKKDL
>NEUWzoll
-----------------------------------------------------------------------------------------------------------------MAAKHI--NVFHPQSHCPLTPMRVARGILCLVTLLTSACMTLLY-CAPVVALLLRFFSVHYSRQIVALLFGSWLSMWPFLFENVNKTKVIFSGDHVPSMERVLLFANHRTEVDWMYLWDLALRKGCLGYIKYVLKSSLMKLPVFGWGFQILEFVPVERKWTIDEPIIRRKLSTFKDPRYPLWFVVFPEGTDYTEQ--KCIR-SQQYAAEKSLPILKNVLLPKTKGFYACLEALRE--SLDAVYDITIAY---------KHCLP-TFLDNAFGVDPAEVHIHVRRILPHEIPHSEEDAAAWLTDRFKIKDQLLSNFT------EQGCFPCEGT----EGELSTFSCVVKAVAMISLTC-----------------VFIYLTFFSSIWF-----------KAYVFGSGVYLSYVTYFDVQPTATLGCLMALFCS-KKNL
>THELangu
---------------------------------------------------------------------------------------------MNGSTAKDG-VPSLGKSKQSVVPKHV--ISNDSPRRHQLTIMRVVRGILCLVVLLSTALMSLIY-CAPVLTLFLRLFSIHYSRQAVALLFGTWLSMWPFLFEKINNTKVVFSGDRVPSKERVLLFSNHRTEVDWMYLWNLALRKGCLGSIKYVLKRSLMKLPVFGWGFQVLEFISVERKWEIDAPMMQKKLSTFKDPRDPLWLAVFPEGTDYTEQ--KCLS-SQKYAAENGLPILQNVLLPKTKGFYACVDALRE--TLDAAYDISIAY---------KHRCP-TFLDNAFGVDPTEVHIHVQRFLPHQIPESEEDVAAWLIERFRVKDQLLADFA------NLGCFPNEGT----EGDLSTFSCLVKVVAMISLTY-----------------LFIYLTFFSSFFF-----------KMYVLISGVYLSCITYFDIQPTPLLGYLKVLLHS-KKN-
>OPHRsphe
----------------------------------------------------------------------------MNHTEV------TFLHRMNGSGAKEG-PPSIRETKQNMVPKKI--NLTDSPRHHQLTAVRVVRGILCLVVLLSTALMTLIY-CAPLLALFLRLFSVHYSRQAVAMLFGAWLSMWPFLFEKINDTKVIFSGDHVPSKERVLLFANHRTEVDWMYLWNLALRKGCLGYIKYVLKSSLMKLPVFGWGFQILEFISVERKWEVDEPMMQRKLSTFKDIRDPLWLSVFPEGTDYTEQ--KCIS-SQKYAAENDLPILKNVLLPKTKGFYACVNSLRE--SLDAVYDISIAY---------KHRCP-TFLDNAFGVDPTEVHIHVRRFLPHEIPKSEENVTAWLIERFRVKDQLLTDFA------NLGCFPNERS----E-DLSTLSCLVKVTFMISLTF-----------------VFIYLTFFSVFWF-----------KVYVLISGVYLSYITHFDIQPRPVLGFLKSLFCS-KKD-
>PAPHhirs
---------------------------------------------------------------------------------------------MNGSGTEET-VNPIGKPKQMMVTDCM--NADDSKRHCQLTPIRVVRGILCLATLLSTACMILIY-CAPVVALLLRIFSVRYSRKMIALLFGAWLSMWPFLFEKLNNTKVIFSGDHVPSKERVLLFANHRTEVDWMYLWDLALRKGCLGYIKYILKSSLMKLPVFGWGFHILEFITVERKWEIDEPMMRRKLSTFKDYQDPLWIVVFPEGTDYNEQ--KCIR-SQKYAAENNLPILRNVLLPKTKGFHACLETLRE--SLDAVYDLTITY---------KHRCP-TFLDNAFGVDPAEVHIHVQRILPHEIPESENDVASWLIERFRDKDQLLTDFG------NVGYFPSQVT----EGDLSTFSCLVKAVAVISLTC-----------------IFIYLTFCSSSWF-----------KFYVPASVAYLSYVTYFDIQPTPILGSLMAL--------
>ORCHital
----------------------------------------------------------------------------MNHTEVERKSD-IFSLRMNGSGAKDG-APSIRKTKQNMVPKNI--NPNDSPRRHQLTTMRVVRGILCLVVLLSTALMTLIY-CAPPLALLLRLFSIHYSRQAIALLFGTWLSMWPFLFEKINNTKVIFSGDHVPSKERVLLFANHRTEVDWMYLWNLALRKGCLGSIKYVLKSSLMKLPVFGWGFQILEFISVERKWEVDEPMMQRKLSTFKDIRDPLWLSVFPEGTDYTEQ--KCIN-SQKYAAENGLPILKNVLLPKTKGFYACVNALRE--SLDAVYDISIAY---------KHRCP-TFLDNAFGVDPTEVHIHVRRFLPHEIPESEENVTAWLIERFRVKDQLLTDFA------TLGCFPNERT----E-DLSTFSCLVKVAFMISLTF-----------------VFIYLTFFSVFWF-----------KVYVLSSGAYLSYITHFDIQPPPVLGSLKALFCS-KKD-
>CHILtrap
---------------------------------------------------------------------------------------------MNGSSAKDG-VPSIGKPKQSAVSNHI--NSNDPPRHHHLTIVRVVRGLLCLLVLLSTALMTLIY-CAPVLTLLLRLFSIHYSRQAVALLFGTWLSMWPFLFEKINNTKVVFSGNHVPSKERVLLFANHRTEVDWMYLWNLALRKGCLGSIKYVLKRSLMKLPVFGWGFQVLEFISVERKWEIDAPMMQKKLSTFKDPCDPLWLAVFPEGTDYTEQ--KCLS-SQKYAAQNFLPILQNVLLPKTKGFYACMDALRE--TLDAVYDITIAY---------KHRCP-TFLDNAFGVDPTEVHIHVQRFLPHEIPESEEDVAAWLIERFRVKDQLLDDFT------NVGFFPNEGT----EGDLSTFSCLVKVAAMISLTC-----------------LFIYLTFFSFFFF-----------KIYVLISGVYLSYITYFNIQAPPVLGSLKLFLCN-KKDL
>ANOEroxb
---------------------------------------------------------------------------------------------MNGSGAKNG-VLSIEKPKQSMVSNHI--NTNDLPRHHQLTTLRVFRGILCLVVLLSTALMALIY-CAPVLAFLLRLFSIHYSRKVIALLFGTWLSMWPFLFEKINNTKVVFSGDQVPSKERVLLFANHRTEVDWMYLWNLALRKGCLGSIKYVLKSSLMKLPVFGWGFQVLEFISVERKWEIDEPMMQRKLSTFKDLRDPLWLAVYPEGTDYTEQ--KCLR-SQKFAAENGLPILKNVLLPKTKGFYACLGALRV--SLDAVYDISMAY---------KHRCP-TFLDNVFGVDPTEVHIHVQRILPKEIPESEEDVTSWLIERFRVKDQLLTDFA------NLGCFPNEGT----EGDLLTFSCLVKVTAMISLTC-----------------VFLYLTFFSVFWF-----------KVYVIISGVYLSYITHFDIQPTPVLDNLNALLCN-KKDS
>PAPHconc
---------------------------------------------------------------------------------------------MNGSRTEGT-VNPIGKPKQMMVTDFM--NADDSKRHCQLTPIRVVRGILCLATLLSTACMILIY-CAPVVALLLRIFSVRYSRQMIALLFGAWLSMWPFLFEKLNNTKVIFSGDHVPSKERVLLFANHRTEVDWMYLWDLALRKGCLGYIKYILKSSLMKLPVFGWGFHILEFITVERKWEVDEPILRRKLSTFKGYQDPLWIVVFPEGTDYNEQ--KCIR-SQKYAAENNLPILRNVLLPKTKGFHACLETLRE--SLDAVYDLTITY---------KHRCP-TFLDNAFGVDPAEVHIHVQRILPHEIPESENDVASWLIERFRDKDQLLTDFG------NLGYFPSQLT----EGDLSTFSCLVKAVAVISLTC-----------------IFIYLTFCSSLWF-----------KFYVPASVAYLSYVTYFDIQPTSIFGSFMAL--------
>CEPHdama
---------------------------------------------------------------------------------------------MNGPGAKDD-VLSIGKPKLRMVSKNI--NADDSRR---LTAMRVVRGVLCLVALLSTACMTLIY-CAPVLALLLRLFSVHYSRQAVALLFGTWLSMWPFLFEKLNNTKVVFSGDCVPSKERVLLFANHRTEVDWMYLWDLALRKGCLGSIKYVLKSSLMKLPVFGWGFQVLEFISVERKWEIDEPMMQRKLSTFKDSRDPLWLAVFPEGTDYTEQ--KCIR-SQKYAAENYLPILKNVLLPKTKGFCACLEALRE--SLDAVYDITIAY---------KHRCP-TFLDNAFGVHPTEVHIHVRRFLPIEIPESEKDVTAWLMERFKVKDQLLTDFT------NLGYFPHEGT----EGDLSTFSCLVKVTAMISLTC-----------------VFIYLTFFSAFWF-----------KIYVLTSGVYLSYITYFDIHPTPVLGSLKALVCR-KKDL
>PHRAlind
---------------------------------------------------------------------------------------------MNGSRATEA-AYPIGKPMQMMVTECM--NADDSKRHSQLTPIRVVRGILCLVILLSTACMMLIY-CAPVVALLLRIFSTHYSRQVVALLFGAWLSMWPFLFEKINNTKVIFSGDHVPSKERVLLFANHRTEVDWMYLWDLALRKGCLGYIKYILKSSLMKLPVFGWGFHILEFISVERKWEIDEPIMRRKLSTFKDHQDPLWIVVFPEGTDYNEQ--KCIR-SQKYAAENNLPILGNVLLPKTKGFHACLETLRE--SLDAVYDLTIAY---------KHRCP-TFLDNAFGVDPAEVHIHVQRILPHDIPESENDVASWLIERFRVKDQLLADFG------NLGYFPNKVT----EGDLSTFSCLVKAVAMISLTS-----------------IFIYLTFCSSLWF-----------KVYVPASVAYLSYVTYFDIQPTPIFGSLMALFCR-KKNL
>GOODfuma
---------------------------------------------------------------------------------------------MNGSGAKNG-MPSIEKSKQSMVSNHI--NPNDLPRHHQLTTMRVVRGILFLVVLLSTALMALIY-CAPVLALLLRLFSIHYSRKVIALLFGTWLSMWPFLFEKINNTKVVFSGDQVPSKERVLLFANHRTEVDWMYLWNLALRKGCLGSIKYVLKSSLMKLPVFGWGFQVLEFISVERKWEIDEPMMHRKLSTFKDLRDPLWLAVFPEGTDYTEQ--KCLK-SQKFAAENGLPILKNVLLPKTKGFYACLEALRE--SLDAVYDISIAY---------KYRCP-TFLDNAFGVDPTEVHIHVQRILPQEIPESEENVTSWLIERFRVKDQLLADFD------NLGCFPNEGT----EGDLSTFSCLVKVAAMISMTC-----------------VFIYLTFYSVFWF-----------KVYVIISGVYLSYITHFDIQPTPVLDYLKVLLCN-KKDS
>OECEmacu
----------------------------------------------------------------------------MHRIEALKESIVTLLSRMHVSAANDG-LSIIGNPNQRMVPKSI--NADALQRHHKLTALRVVRGISCLVVLLTTACMTLIY-CAPVVTLLLRLFSIHYSRKLVALLFGAWLSMWPFLFEKLNNTKVVFSGDSVPSKERVLLFANHRTEVDWMYLWDLALRKGCLGSIKYVLKSSLMKLPVFGWGFQVLEFISVERKWEIDEPMMQRKLLTFRDARDPLWLAVFPEGTDYTEQ--KCKT-SQKYAAENCLPILENVLLPKTKGFYVCLETLRE--SLDAVYDVSIAY---------KHRYP-TFLDNAFGVDPLEVHIHIRRFLPHEMPESEKDAATWLIERFRIKDQLLSDFTTN----NFGHFPDEGT----EEDLSTLSCLVKVAAMLSLTC-----------------VFIYLTFFSTFWF-----------KIYVLISAAYLSLITHFDIQPTPILGSLKALFCY-RKKD
>GALEfabe
---------------------------------------------------------------------------------------------MDASDPKED-ASSVQETNKRMVTECT--TAYGSKRHRQLTPMRLVRGIFCLVILLSTACMLLIY-CAPVVSLFLRLFSVHYSRLVIAFLFGTWLSMWPFLFEKVNRTKVVISGDRVPPKERVLLFANHRTEVDWMYLWNLALRKGCLGYIKYVLKSSLMRLPVFGWGFQILEFISVERKWEIDEPKMQKKLSTFKDAKDPLWLAVFPEGTDYNEQ--KCIS-SQKYAAENSLPILRNVLLPKTKGFYACLETLRE--SLDAVYDITITY---------KHRYP-TFLDNAFGVDPAEVHIHVQRLLPHEIPKSEKDVATWLIERFRLKDQLLADFA------RLGCFPNGNI----EGDLSMFSCLVKVVSVICWSF-----------------MLLYLTFSSALWF-----------KVCVPLSIAYLSYVTYFDVHPTPILGFFSSFTCT-DKQQ
>DRAKelas
---------------------------------------------------------------------------------------------MNRSNAKDA-VTSIGKPKQSVAPMHI--IFKDPPRHHQLTVVRVVRGILCLLVLLSTALMALIY-CAPVLTLLLRLFSIHYSRQAVALLFGAWLSMWPFLFEKINNTKVVFSGDHVPSNERVLLFSNHRTEVDWMYLWNLALRKGCLGSIKYVLKRSLMKLPVFGWGFQVLEFISVERKWEIDAPMMQKKLSTLKDPRDPLWLAVFPEGTDYTER--KCLS-SQKYAAQNGMPILQNVLLPKTKGFYACVDALRE--TLDAAYDISIAY---------KHRCP-TFLDNVFGVNPTEVHMHVQRFLPHEIPESEEDVAAWLIERFRVKDQLLNDFT------NVGFFPNEGT----EGDLSTFVCLVKVAAMISLTC-----------------LFVYLTFFSF-----------------------------------------------------
>CALEmajo
---------------------------------------------------------------------------------------------MNGSSAKDG-VPSIGKPKHSVAPKNI--NSNDPPRHHQLTIMRVVRGILCLLVLLSTALMTLIY-CAPVLALLLRLFSIHYSRQAVALFFGTWLSMWPFLFEKINNTKVVFSGDRVPSKERVLLFANHKTEVDWMYLWNLALRKGCLGSIKYVLKRSLMKLPVFGWGFQVLEFISVERKWEIDAPMMQKKLSTFKDPRDPLWLAVFPEGTDYTEQ--KCLS-SQKYAAQNGLPILQNVLLPKTKGFYACVDALRE--TLDAAYDISIAY---------KHRCP-TFLDNAFGVDPTEVHIHVQRFLPHEIPETEEDVAAWLIERFRVKDQLLNNFN------NVGFFPNEGT----EGDLSTFSCLVKVAAMISLTC-----------------LFIYLTFFSLFFF-----------KIYVLISGVYLSYITYFDIQPPPVLDNLKVLLSS-KKDL
>PTERcurt
---------------------------------------------------------------------------------------------MNGSGAKDG-VPSIGKHKH---PNYI--DPNDSPRHHQLTTMRVVRGILCLMVLLSTALTTLIY-CAPILALLLRLFSIHYSRMAVALLFGTWLSMWPFLFEKINNTKVVFSGDHVPSKERVLLFANHRTEVDWMYLWNLALRKCCLGSIKYVLKSSLMKLPVFGWGFQVLEFISVERKWEIDEPMMQKKLSTFKDIRDPLWLAVFPEGTDYTEQ--KCLK-SQKYATENGLPILKNVLLPKTKGFYACLEALRE--SLDAVYDISIAY---------KHRCP-TFLDNAFGVDPTEVHIHVQRFLPQEIPESEENVTLWLIERFRVKDQLLADFA------NIGFFPNEGT----EGDLSTFSCVVKVGAMISLTC-----------------VFICLTFFSVFWF-----------KIYVLISGVYLSFITHFDIQPTPILDYLKALLCN-KKDL
>ERYCpuss
----------------------------------------------------------------------------MHSVEELKESIAALLSRMHVSNANDG-LSIIGNPNQRMV----------AQQHHKLTAIRVVRGISCLLVLLTTACMTLIY-CAPIFTLLLRLFSIHYSRKSVALLFGAWLSMWPFLFEKLNNTKVVFSGDCVPSKERVLLFANHRTEVDWMYLWNLALRKGCLGSIKYVLKSSLMKLPVFGWGFQVLEFISVERKWEIDELMMQRKLSTFKDATDSLWLAVFPEGTDYTEQ--KCKS-SQKYAAENSLPILENVLLPKTKGFYACLEALRE--SLDAVYDVSIAY---------KHRCP-TFLDNAFGVSPLEVHIHIQRFLPHEIPESENDAAAWLIERFRIKDQLLTTYN------LVGHFPDEGT----EGDLSTFSCLIKVASMLSLAI-----------------LFIYLTFFSVFWF-----------KIYALMSAAYLSFITHFDIQPTP--QTLKAFFCSSKKEL
>HABElong
---------------------------------------------------------------------------------------------MNGSGAKDS-VCSVQNTKQNMVPKHI--NSNDSPRHHQLTIMRIARGILCLVVLLSTALLSLIY-CAPLLALLLRLFSIHYSRQAIALLFGAWLSMWPFLFEKINNTKVVFSGDYVPSKERVLLFANHRTEVDWMYLWNLALRKSCLGSIKYVLKSSLMKLPVFGWGFHVLEFISVERKWEVDEPMMQRKLSTFKDIRDPLWLSVFPEGTDYTEQ--KCIS-SQKYAAENGLPILKNVLFPKTKGFYACLKALRE--SLGAVYDISIAY---------KHRCP-TFLDNAFGVDPTEVHIHVRRFLPHEIPECEENVTAWLIERFRVKDQLLSDFA------NLGCFPNEGI----EGDLSTFSCLVKITFMISLTV-----------------VFIYLTFFSVFWF-----------KVYVLISGVYLSYVTHFDIQPPPVLGSLKALLCS-KKD-
>EPIDpuni
------------------------------------MTSYAAK-----------------------SAWNYC----LFHF------------VRHIEALK-------GNLNQRMASKHI--NEDGAQRHHQLTAFRVVRGISCLVVLLTSAFMTLIY-CAPVFTLLLRLFSIHYSRKSVALLFGAWLSMWPFLFEKINKTKVVFSGDHVPSKERVLLFSNHRTEVDWMYLWDLALRKGCLGSIKYVLKSSLMKLPVFGWGFQVLEFISVERKWEIDELRMQRKLSTFKDARDSLWLAVFPEGTDYTEQ--KCIA-SKEYAAENSLPILENVLLPKTKGFYTCLEALRE--SLDAVYDISIAY---------KHRCP-TFLDNAFGVDPHEVHIHIRRFLPHEIPESDKAVASWLIERFRVKDQLLSDFT------DTGFF----------------------------------------------------------W---------------------------------------------------
>PLATclav
---------------------------------------------------------------------------------------------MNGSGAEDG-VPSIRKTKQNMVRKNI--NPNDSPRHHQLTTMRVVRGILCLLVLLSTALMTLIY-CAPPLALLLRLFSIHYSRQAIALLFGAWLSMWPFLFEKINNTKVVFSGDHVPSKERVLLFANHRTEVDWMYLWNLALRKGCLGSIKYVLKSSLMKLPVFGWGFQILEFISVERKWKVDEPMMQRKLSTFKDIRDPLWLSVFPEGTDYTEQ--KCIS-SQKYAAENDLPILKNVLLPKTRGFYACVNALRE--SLDAVYDISIAY---------KHRCP-TFLDNAFGVDPTEVHIHVRRFLPHEIPESEENVTAWLIERFRVKDQFLTDFA------NLGCFPNERT----E-DLSTLSCLVKVTFMISLTF-----------------VFIYLTFFSVFWF-----------KVYVLISGVYLSYITHFDIQPPPVLGSLKALLCS-KKD-
>CYPRflav
----------------------------------------------------------------------------------------------------------MKKPKKMMVAECM--NADDSKRHCQLTPMRVVRGILCLVTLLSTACMTLIY-CAPVVALLLRIFSVHYSRQAIALLFGAWLSMWPFLFEKLNNTKVIFSGDHVPSKERVLLFANHRTEVDWMYLWDLALRKGCLGYIKYIFKSSLMKLPVFGWGFHILEFISVERKWEIDEPTMRRKLSTFKNYQDPLWLAVFPEGTDYTEQ--KCIR-SQKYAAENSLPILRNVLLPKTKGFHACLEALRE--SLDAVYDLTISY---------KHRCP-TFLDNAFGVDPAEVHIHVERILPHEIPEAENDVASWLIERFRVKDQLLTDFD------NVGCFPREVT----EGDLSTFSCLVKAVAMISLTC-----------------TCIYLTFCSSLWF-----------KIYVPVSVAYLSYATYFDIQTTPILGSLMALFCR-KKSL
>DIURorie
---------------------------------------------------------------------------------------------MNGSGAENS-VPLIGKPKQTMAHKHI--NPNDSPIHHQLTPVRVVRGILCLVVLLSTALMTLIY-CAPVLTLLLRLFSIHYSRQAVALLFGTWLSMWPFLFEKINNTKVVFSGDHVPSKERVLLFANHRTEVDWMYLWNLALRKGCLGSIKYVLKRSLMKLPVFGWGFQVLEFISVERKWEIDAPLMHRKLSTFKDPRDPLWLAVFPEGTDYTEL--KCLS-SQKYAAENGLPILKNVLLPKTKGFCACLEALRE--SLDAAYDITIAY---------KHRCP-TFLDNAFGVDPTEVHIHIRRFSPHEIPESEEDVTAWLIERFRVKDQLLADFT------NVGCFPNEGT----EGDLSTFSCLGKVAAMISLTC-----------------LFIYLTFFSHFFF-----------KVYILVSAVYLSYITYFDIQATAVLGCLKDLFCS-KKDL
>CALAtsoo
------------------------------------------------------------------------MFRFMHHNEALKESNSAFVV-LHVSGAIDG-VSFIKNPSQRMVSKHI--NADGSQRHHQLTAIRVVRGISCLVALLTTACMTIIY-CAPVCTLLLRLFSIHYSRKSVALLFGTWLSMWPFLFEKLNNTKVVFSGDSVPSKERVLLFANHRTEVDWMYLWDLALRKGCLGSIKYVLKSSLMKLPVFGWGFQVLEFISVERKWEIDEAMMQRKLSTFKDARDSLWLALFPEGTDYTEQ--KCIT-SQKYAAENNLPILEHVLLPKTKGFYACLKALRE--SLDAVYDISIAY---------KHRCP-TFLDNAFGVEPLEVHIHIRRFLPNEIPESEEDVASWLIERFRVKDQLLSDFT------NLGYFPHEGT----EGDFSTFSCLVKAAAMLSLTC-----------------VFIYLTFFSAFWF-----------KIYVLISAVYLSYITHFDIQPTPILGSLKALFCS-KKD-
>HAEMdisc
---------------------------------------------------------------------------------------------MNGSGAKNS-VPSIEKPKQNMVSNHI--NTNDLPRHHQLTTVRVVRGILCLVVLLSTALMSLIY-CAPVLALLLRLFSIHYSRKVIALMFGTWLSMWPFLFEKINNTKVVFSGDQVPSKERVLLFANHRTEVDWMYLWNLALRKGCLGSIKYVLKSSLMKLPVFGWGFQVLEFISVERKWELDEPMMQKKLSTFKDLRDPLWLAVYPEGTDFTEQ--KCLR-SQKFAAENGLPILKNVLLPKTKGFYACLEALRV--SLDAVYDISIAY---------KYRCP-TFLDNVFGVDPTEVHIHVQRILPKEIPESEEDVTSWLIERFRVKDQLLTDFA------NLGCFPNEGT----EGDLLTFSCLVKVTAMISMTC-----------------VFIYLTFYSVFWF-----------KVYVIISGVYLSYITRFDIQPTPVLDNLNALLCN-KKDS
>CYMBensi
----------------------------------------------------------------------------MFHIEALKDSIAALLSRMHVSDANDG-FSIIGNPNRGMAPEHI--NSDGSQRRHQLTVIRVVRGITCLAVLLTTACMTLIY-CAPVFALLLRLFSIHYSRKSVGLLFSAWLSMWPFLFEKLNNTKVVFSGDCVPSKERVLLFANHRTEVDWMYLWDLALRKGCLGSIKYVLKSSLMKLPVFGWGFQVLEFVSVERKWEIDEPMMQWKLSTLKDVRDSLWLAVFPEGTDYSEQ--KCKT-SQKYAAENSLPILENVLLPKTKGFYSCLEALRE--SLDAVYDVSIAY---------KHCYP-TFLDNAFGVYPLEVHIHIRRFSPHEIPESEKDVATWLIERFRIKDQLLSDFT------NLGHFPDEGT----EGDLSTFSCLVKVAAMLSLTC-----------------VFIYLTFFSAFWF-----------KLYVLISAVYLSFITHFDIQPTPILGSLKALACS-KKDL
>CYPRbard
---------------------------------------------------------------------------------------------MNGSRAKEA-ADSIGKPKKMMATECM--NADDSKRHCQLTPMRVVRGILCLVTLLSTACMTLIY-CAPVVALLLRIFSVHYSRQAIALLFGAWLSMWPFLFEKLNNTKVIFSGDCVPSKERVLLFANHRTEVDWMYLWDLALRKGCLGYIKYIFKSSLMKLPVFGWGFHILEFIPVERKWEIDEPTMRRKLSTFKNYQDPLWLAVFPEGTDYTEQ--KCIR-SQKYAAENNLPILRNVLLPKTKGFHACLEALRE--SLDAVYDLTISY---------KHRCP-TFLDNAFGVDPAEVHIHVQRILPHEIPEAENDVASWLIERFRVKDQLLTDFD------NVGYFPREGT----EGDLSTFSCLVKVVAMISLTC-----------------IFIYLTFCSSLWF-----------KIYVPVSVAYLSYATYFDIQTTPILGSLMALFCR-KKSL
>GASTelat
---------------------------------------------------------------------------------------------MPSSCANDG-VFSIENSKQSMVLKHI--NADDSQRHHQLSTIRIVRGLLCLLTLLSTAFLTLIY-CAPVCALLLRLFSIHYSRQAVALLFGTWLSMWPFLFEKLNNTKVIFSGDLVPSKERVLLFANHRTEVDWMYLWDLALRKSCLGSIKYVLKSSLMKLPVFGWGFQVLEFISVERKWEIDERIMQRKLSTFKDSRDPLWLAVFPEGTDYTEQ--KCLK-SQKYATQNCLPILRSVLLPKTKGFCTCLETLRE--SLDAVYDITITY---------KNRCP-TFLDNAFGVDPSEVHIHIRRFLPHEIPESEKDAAAWLIERFRVKDQLLADFG------SRGCFPNEGT----EGDLSMSSCLVKVGAMISLTC-----------------VFAYLTFFSAFWF-----------KVYAIISGLYLSFVTYYDVQPTPFLGSLKAIVSS-KKDL
>PHAIflav
---------------------------------------------------------------------------------------------MHVSGDNHG-VSFIKNPSQRMIPKHI--NADGSQRHHQLTAIRVVRGISCLVALLTTACMTLIY-CAPICTLLLRLFSVHYSRKSVAFLFGAWLSMWPFLFEKLNKTKVVFSGDSVPSKERVLLFANHRTEVDWMYLWDLALRKGCLGSIKYVLKSSLMKLPVFGWGFQVLEFISVERKWEIDEPMMQRKLSTFKDARDSLWLAVFPEGTDYTEQ--KCIT-SQKYAAENNLPILEHVLLPKTKGFCTCLEALRE--SLDAVYDLSIAY---------KHCCP-TFLDNAFGVDPLEVHIHIRRFLPNEIPESEKDVASWLIERFRMKDQLLSDFT------NLGYFPDEGT----EGDLSTFSCLVKAAAMLSLTC-----------------VFIYLTFFSAFWF-----------KIYVLISAVYLSYITHFDIQPSPILGFLKALVCS-KQD-
>LIMOabor
--------------------------------------------------------------------------------------------MMNGPGAKEG-VLSIGKPKLRMVSKHI--IADDSQSHHQLTAMRVVRGILCLVVLLSTACMALIY-CAPVLGLLLRLFSIHYSRQAISLLFGTWLSMWPFLFEKINNTKLVFSGNCVPSKERVLLFANHRTEVDWMYLWDLALRKGCLGSIKYVLKSSLMKLPVFGWGFQILEFISVERKWEIDEPMMQMKLSTFKDSRDSLWLAVFPEGTDYTEQ--KCIR-SQKYAAENYLPILKNVLLPKTKGFYACLEALRE--SLDAVYDITIAY---------KHRCP-TFLDNAFGVHPTEVHIHVRRFLLHEIPESKKDVSAWLIERFEAKDQLLTDFS------NLGYFPHEGT----EGDLSTFSCLVKVAAMISLTC-----------------VFIHLTFFSVFWF-----------KIYVLLSGVYLSYVTHFDIHPTPVLGSLKALVRS-KKDL
>PHALcorn
MQ----------------------------------STSWALTLFSTHIILSIHHREQHGEHRSQLSRYGTCLFRSTYYIEALKESIAALLSRMHVSGANEG-ISLIGKRNQRMDPKHI--YADGLQRRRQLTAIRVVRGISCLMTLLTTACMTLIY-CAPIFTLLLRLFSVHYSRKSVALLFGAWLSMWPFLFEKLNNTKVVFSGDCVPSKERALLFANHRTEVDWMYLWDLALRKGCLGSIKYVLKRSLMKLPVFGWGFQVLEFISVERKWEVDETLMQRKLSTFKDPRDSLWLAVFPEGTDYTEQ--KCII-SQKYAAENSLPILENVLLPKTKGFYACLDALRE--SLDAVYDISIAY---------KHRSP-TFLDNAFGVNPLEVHIHIRRFLPHEIPESERDVASWLIERFRVKDQLLGDFT------SFGYFPDEGT----EGELSSISCLVKAAAMLSLTC-----------------VFIYLTFFSAFWF-----------KIYVLISAVYLSYITHFDIQPTPFFGCLNSLVCS-KKD-
>MEXIxero
---------------------------------------------------------------------------------------------MNGSRAKET-SNPIGKPNQMMIKECM--NSEDSKRHSQLTPIRVVRGILCLVTLLSTACMMLIY-CAPVVALLLRIFSEHYSRQAIALLFGAWLSMWPFLFEKINNTKVIFSGDHVPSKERVLLFANHRTEVDWMYLWNLALRKGCLGYIKYILKSSLMKLPVFGWGFHILEFISVERKWEIDEPILRRKLSTFKDYQDPLWIVVFPEGTDYNEQ--KCIR-SQKYASENNLPILGNVLLPKTKGFHACLETLRE--SLDAVYDLTIAY---------KHRYP-TFLDNVFGVDPAEVHIHVQRILPCEIPESENGVASWLMERFRVKDQLLTDFG------NLGYFPSQVT----EGDLSTFSCLVKAVSMITLTS-----------------IFIYLTFCSSLWF-----------KVYVPASVAYLTYVTYFDIQPTPILGYLSGPV------L
>DENDchryso
-----------------------------------------------------------------------------------------------------------------MIPKHI--NADGSHRRHQLTAIRVVRGILCLVILLTTACMTLIY-CAPLFTLLLRLFSIHYSRKVVALLFGAWLSMWPFLFEKINNTKVVFSGDSVPSKERVLLFANHRTEVDWMYLWNLALRKGCLGSIKYVLKSSLMKLPVFGWGFQVLEFISVERKWEIDESMMRRKLSTFKDARDSLWLAVFPEGTDYTEQ--KCMM-SQKYAAENSLPILENVLLPKTRGFYACLEALRE--SLDAVYDISIAY---------KHRCP-TFLDNAFGVDPLEVHIHIRRFSPHEIPASEKDVAVWLIERFRIKDQLLTDFT------NLGYFPDEGT----EGDLSTFSCLVKVAAMLFLTC-----------------VFIYLTFFSAFWF-----------KIYVLISAVYLTYITLFDIQPTPILGSLKALICS-KKEL
>GYMNodor
---------------------------------------------------------------------------------------------MNGSGAKDG-VPSIRKIKQNMVPKNI--NPNDSPRHHQLTTMRVVRGILCLVVLLSTALMTLIY-CAPLLALLLRLFSIHYSRQAVALLFGAWLSMWPFLFEKINNTKVIFSGDHVPSKERVLLFANHRTEVDWMYLWNLALRKGCLGSIKYVLKSSLMKLPVFGWGFQILEFISVERKWEVDEPMLQRKLSTFKDIRDPLWLSVFPEGTDYTEQ--KCIS-SQKYAAENDLPILKNVLLPKTKGFYACVNALRE--SLDAVYDISIAY---------KHRCP-TFLDNAFGVDPTEVHIHVRRFLPHEIPKSKENVTAWLIERFRVKDQLLTDFA------NLGCFPNERT----E-DLSTLSCLVKVTFMISLTF-----------------VFIYLTFFSVFWF-----------KVYVLISGVYLSYITHFDIQPPPVLGSLKALLCN-KKD-
>GYMNdens
---------------------------------------------------------------------------------------------MNGSGSKDG-VPSIRKIKQNMVPKNI--NPNDSPRHHQLTTMRVVRGILCLVVLLSTALMTLIY-CAPLLALLLRLFSIHYSRQAVALLFGAWLSMWPFLFEKINNTKVIFSGDHVPSKERVLLFANHRTEVDWMYLWNLALRKGCLGSIKYVLKSSLMKLPVFGWGFQILEFISVERKWEIDEPMLQRKLSTFKDIRDPLWLSVFPEGTDYTEQ--KCIS-SQKYAAENDLPILKNVLLPKTKGFYACVNALRE--SLDAVYDISIAY---------KHRCP-TFLDNAFGVDPTEVHIHVRRFLPHEIPKSKENVTAWLIERFRVKDQLLTDFA------NLGCFPNERT----E-DLSTLSCLVKVTFMISLTF-----------------VFIYLTFFSVFWF-----------KVYVLISGVYLSYITHFDIQPSPVLGSLKALLCN-KKD-
>OPHRgarg
----------------------------------------------------------------------------MNHTEV------TFLHRMNGSGAKEG-PPSIRETKQNMVPKKI--NLTDSPRHHQLTAVRVVRGILCLVVLLSTALMTLIY-CAPLLALFLRLFSVHYSRQAVAMLFGAWLSMWPFLFEKINDTKVIFSGDHVPSKERVLLFANHRTEVDWMYLWNLALRKGCLGYIKYVLKSSLMKLPVFGWGFQILEFISVERKWEVDEPMMQRKLSTFKDIRDPLWLSVFPEGTDYTEQ--KCIS-SQKYAAENDLPILKNVLLPKTKGFYACVNSLRE--SLDAVYDISIAY---------KHRCP-TFLDNAFGVDPTEVHIHVRRFLPHEIPKSEENVTAWLIERFRVKDQLLTDFA------NLGCFPNERT----E-DLSTLACLVKVTFMISLTF-----------------VFIYLTFFSVFWF-----------KVYVLISGVYLSYITHFDIQPRPVLGFLKSLFCS-KKD-
>CRYPlept
---------------------------------------------------------------------------------------------MNSSRANNG-VPSIGKNKPNIVSEHI--NPNETPTHHQLTTMRVVRGILCLLVLLSTALMLLIY-CAPVLTLLTRVFSIHYSRQGVALLFGAWLSMWPFLFEKINNTKVVFSGDRVPSKERVLLFANHRTEVDWMYLWNLALRKGCLGSIKYVLKRSLMKLPVFGWGFQVLEFISVERKWEIDAPMMQRKLSTFKDPRDPLWLAVFPEGTDYTEQ--KCSS-SQKYAAENGLPVLTNVLLPKTKGFYACLDALRE--SLDAVYDITIAY---------KHHCP-TFLDNAFGVDPTEVHIHVQRFLPNEIPESEDDVTAWLIERFRVKDQLLANFT------NLGCFPNEGT----EGEISTFSCLVKVAAMISLNF-----------------LFIYLTFFSLFFF-----------KLYVLISGVYLSYITYYDIQPTPVFGNLRVLLCS-KKDL
>MASDpict
---------------------------------------------------------------------------------------------MQ-----------LRNP-QRMVPKHI--NEDGSQRHHQLTAIRVVRGVSCLMILLTSACMTLIY-CAPVFTLLLRVVSLHYSRKSVALLFGAWLSMWPFLFEKLNKTKVVFSGDRVPSKERVLLFSNHRTEVDWMYLWDLALRKGCLGSIKYVLKSSLMKLPVFGWGFQVLEFISVERKWEIDEHMMLRKLSTFKDPRDSLWLAVFPEGTDFTEQ--KCIA-SQKFAAENSLPILENVLIPKTKGFYTCLAALRE--SLDAVYDISIAY---------KHRCP-TFLDNAFGVDPHEVHIHIRRFLPLEIPESEKDVASWLVERFRVKDQLLCDFT------NFGYFADEVT----EGDLSTFSCLVKIASMLSLTC-----------------VFIYLTFFSASWF-----------KIYVLVSVVYLSYITHFDIQPTPILGSLKALLYR-KKHL
>CALAplic
---------------------------------------------------------------------------------------------MNGFGAKDG-VPSIRKPKQSMVSHHI--NPNDSPRHHQLTLIRVVRGILCLVVLLSTALMALIY-CAPLLTLLLRLFSLHYSRKAVALLFGTWLSMWPFLFEKINNTKVVFSGDCVPSKERVLLFANHRTEVDWMYLWNLALRKGCLGSIKYVLKRSLMKLPVFGWGFQVLEFISVERKWEIDAPMMQRKLSTFKDIRDPLWLAVFPEGTDYTEQ--KCLS-SQKYAAENGLPILKNVLLPKTKGFYACVEVLRE--SLDAAYDISIAY---------KHRCP-TFLDNVFGVDPTEVHIHVQRFLPHAIPESEEDVAAWLIERFRVKDQLLTDFA------NLGCFPNEGT----ERDLSTFSCLVKVAAMISLTC-----------------LFIYLTFFSVFFF-----------KIYVLSSALYLSFITYFDIQPTPVLAYLKVLLCS-KKD-
>VANIplan
---------------------------------------------------------------------------------------------MDASDPKED-ESFVQETNQRMLTECI--TAYGSKRHRQLTLMRVIRGIFCLVMLLSTACMLLIY-CAPVLSLLLRPFSVHYSRQAIAFLFGTWLSMWPFLFEKINRTKVVFSGDRVPSKERVLLFANHRTEVDWMYLWNLALRKGCLGSIKYVLKSSLMKLPVFGWGFHILEFISVERKWEIDEPRMLKKLSTFKDAKDPLWLVVFPEGTDYTEQ--KCIR-SQMYAAENNLPILRNVLLPKTKGFYACLETLRE--SLDAVYDITITY---------KHRYP-NFLDNAFGVDPAEVHINIQRILPREIPKSENDVSTWLMERFRFKDQLLTDFA------HIGCFPSGGI----EGDLSTFSCLVKAISIICCTC-----------------IFIYLTFSLAFGF-----------KVFVPLSMAYLSCVTYFDVQPTLVLGSFRSLMCT-KKKP
>RIMAelli
---------------------------------------------------------------------------------------------MNGSSAKDG-VPSIRKPKQSVVPKHI--NSNDSPSHHQLTIMRIVRGILCLVVLLSTALMTLIY-CAPVLTLLLRLFSVHYSRQAVALLFGTWLSMWPFLFEKINNTKVVFSGDHVPSKERVLLFANHRTEVDWMYLWNLALRKGCLGSIKYVLKRSLMKLPVFGWGFHILEFISVERKWETDAPMMQRKLSTFKDPRDPLWLAVFPEGTDYTER--KCLS-SQKYAAENGLPILQNVLLPKTKGFYACVDALRE--TLDAAYDISIAY---------KHRCP-TFLDNVFGVDPTEVHIHVQRFLPHEIPESEEDVTAWLIERFRVKDQLLADFA------NFGCFPNEGT----EGDLSTLSCLVKVSAMISLTC-----------------LFIYLTFFSLYFF-----------KIYILISGVYLSYITYFDIQPTPVLGNLKVLLCS-KKDL
>LANAlana
----------------------------------------------------------------------------------------------------------------MEVHKPS--NLNDGPRHRPLTPLRAVRGVLCLIILLSTAFMTLVF-WAPLATLVLRLFSVHYSRKVTSMLFGTWLSLWPFLFEKINKTEVVFSGERVPREERVLLFANHRTEVDWMYLWDLALRKGRLGYIKYILKSSLMKLPIFGWGFHIFEFISVERNWEVDEPNMRKKLSALQEKRDPLWLAVFPEGTDYTEQ--KCIK-SKKYAGENGLPILENVLLPKTKGFYCCLEALRN--SLDAVYDVTIAY---------KHRCP-TFIDNVFGVDPSGVHIHVQRILLHEIPMSEDEAAAWLMEKFRLKDQLLSDFT------AQGYFPNQGT----EGELSTLEGLVNFFMIISSTC-----------------IFICLTLFSA-WF-----------KIYVTASCAYLSFVTYFDILPAPILSTVRALLFG-KKTL
>DRAKthyn
--------------------------------------------------------------------------------------------------------------------------------------------------------------------------------------------MWPFLFEKINNTKVVFSGDHVPSKERVLLFANHKTEVDWMYLWNLALRKGCLGSIKYVLKRSLMKLPVFGWGFQVLEFISVERKWEIDAPMMQKKLSTLKDPRDPLWLAVFPEGTDYTER--KCLS-SQKYAAQNGLPILQNVLLPKTKGFYACVDALRE--TLDAAYDLSIAY---------KHRCP-TFLDNVFGVNPTEVHIHVQRFLPHEIPESEEDVAAWLIERFRVKDQLLNDFT------NVGFFPNEGT----EGDLSTFVCLVKVAAMISLTC-----------------LFVYLTFFSFFFF-----------KIYVLLSGIYLSYITYFDIQVPP----------------
>CORYacti
---------------------------------------------------------------------------------------------MNGSGAKDG-LASIGKHKKSMVPQHM--NPNDSPSHHQLTIMRVVRGILCLVVLLSTALMSLIY-CAPVLTFLLRLISIHYSRQVVALLFGSWLSMWPFLFEKINNTKVVFSGDHVPSKERVLLFANHKTEVDWMYLWNLALRKGCLGSIKYVLKRSLMKLPVFGWGFQVLEFISVERKWEIDAPMMHRKLSTFKDTRDPLWLAVFPEGTDYTEQ--KCLS-SQKFAAENGLPILKNVLLPKTKGFYACLEALSE--TLDAVYDISIAY---------KHRCP-TFLDNAFGVDPTEVHIHVKRFLPHDIPESEEGVTAWLIERFRVKDELLTDFA------NIGCFPNEGT----EGDLSTFSCLVKAAAMISLTF-----------------LFIYLTFFSIFFF-----------KVYVLTSAIYLSYITYFDIQPSPVLGYLKVLLSN-KKDL
>LECAnigr
--------------------------------------------------------------------------------------------MMNVSDPK-D-ESSVRETNQRMVTECI--TAYGSQRHRQLTLIRVVRGILCLVILLSTACMILIY-CAPVVSLLLSLFSVHYSRQAIAFLFGTWLSMWPFLFEKINKTKVVFSGDRVPSKERVLLFANHRTEVDWMYLWNLALRKGCLGHIKYVLKSSLMKLPVFGWGFHILEFISVERKWEIDEPRMLKKLSTFKDARDPLWLAVFPEGTDYTEQ--KCFR-SQKYAAENSLPILRNVLLPKTKGFYACLETLRD--SLNAVYDITITY---------KHRYP-TFLDNAFGVDPAEVHVHVQRFLPHDIPESEKDVAAWLIERFRVKDQLLTDFA------NQGRFPTGAT----EGDLSMFSCLVKAVFSICWTC-----------------MFFYLTFSSALWF-----------RICVPLSIAYLSYVTYFDVQPTPILAFFRSFMCT-EKKS
>PHALmode
---------------------------------------------------------------------------------------------MHVSGANEG-ISLIGKRNQRMDPKHI--YADGLQRRHQLTAIRVVRGISCLMTLLTTACMTLIY-CAPIFTLLLRLFSVHYSRKSVALLFGAWLSMWPFLFEKLNNTKVVFSGDCVPSKERALLFANHRTEVDWMYLWDLALRKGCLGSIKYVLKRSLMKLPVFGWGFQVLEFISVERKWEVDETLMQRKLSTFKDPRDSLWLAVFPEGTDYTEQ--KCII-SQKYAAENSLPILENVLLPKTKGFYACLDALRE--SLDAVYDISIAY---------KHRSP-TFLDNAFGVNPLEVHIHIRRFLPHEIPESERDVASWLIERFRVKDQLLGDFT------SFGYFPDEGT----EGELSSISCLVKAAAMLSLTC-----------------VFIYLTFFSAFWF-----------KIYVLISAVYLSYITHFDIQPTPIFGCLKSLVCS-KKD-
>CREMappe
MPHLVRRYVSPALLFPPLTKAKRPRRLYLFSQGTAWTTSYAVK-----------------------SVWNYFPFRFMHHIEALKESIAALLSRVQVSGANDG-ISLIGNPNQRMAPKNI--NADGSERHHQLTALRVVRGISCLVVLLTTACMTLIY-CAPAFALLLRLFSIHYSRKSVALLFGAWLSMWPFLFEKLNNTKVVLSGDSVPSKERVLLFANHRTEVDWMYLWDLALRKGCLGSIKYVLKSSLMKLPVFGWGFQVLEFISVERKWEIDEPMMQRKLSTFKDARDSLWLAVFPEGTDYTEQ--KCIT-SQKYAAENNLPILENVLLPKTKGFYACLETLRD--SLDAVYDISIAY---------KHRCP-TFLDNAFGVDPREVHMHIRRFVPHEIPESERDAASWLIERFRVKDQLLGDFS------NFGYFPDEGG----SAPLSTFSCLVKVSSMLTLTC-----------------VFLYLTFFSAFRFI----------RIYVLLSLVYLSIITHFDLQPTPILGYLNKAAAA-KKDL
>CALAsini
-----------------------------------------------------------------------------------------------------------------MVPKHI--NADGSQQHHQLTAIRVVRGISCLVALLTTACMTLIY-CAPVCTLLLRLFSIHYSRKLVALLFGAWLSMWPFLFEKLNNTKVVFSGDSVPSKERVLLFANHRTEVDWMYLWDLALRKGCLGSIKYVLKSSLMKLPVFGWGFQVLEFISVERKWEIDEPMMQRKLSTFKDARDSLWLALFPEGTDYTEQ--KCIT-SQKYAAENNLPILEHVLLPKTKGFYACLKALRE--SLDAVYDISIAY---------KHRCP-TFLDNAFGVTPLEVHIHIRRFLPNEIPESEEDVASWLIERFRVKDQLLSDFT------NHGYFPHDGT----EGDFSTFSCLVKAAAMLSLTC-----------------VFIYLTFFSAFWF-----------KIYVLISAVYLSYITHFDIQPTPILGSLKALFSS-KKD-
>MOLIcapi
----------------------------------------------------------------------------------------------------------------MEVNGPL--SPNNGPRHRPLTPARAIRGVLCLITLLSTAFMMLVY-CAPPATLFLRLFSVHYSRRVTAFLFGTWLSLWPYLFEKVNKTKVVFSGERVPRKERVLLIANHRTEVDWMYLWDLALRTGRLGYIKYILKSSLMKLPIFGWGFHIFEFISVERKWEVDEPIMRKKLAALKEVQDPLWLAVFPEGTDYTEK--KCKS-NQEYAAQHGLPILRNVLLPKTKGFYACLEVLRN--SLDAVYDVTIAY---------KYRCP-TFIDNVFGVDPSEVHIHVQRIPLEEIPTSDDEAAAWLIERFRLKDQLLSDFV------AQGNFPDQGT----EGELSLVEGLVKIFVILFSTC-----------------TFIYLTLFSSVWF-----------KVYVMLSCAYLSFITYFDIQPAPILSFVKALFFD-KKTL
>GOODpube
---------------------------------------------------------------------------------------------MNGSGAKSG-MPSIEKFKQSMISNHI--NPNDLPRHHQLTTMRVVRGILSLVVLLSTALMTLIY-CAPVLTLLLRLFSIHYSRKLIALLFGTWLSMWPFLFEKINNTKVVFSGDQVPSKERVLLFSNHRTEVDWMYLWNLALRKGCLGYIKYVLKSSLMKLPVFGWGFQILEFISVERKWEIDEQMMHRKLSTFKDLHDPLWLAVYPEGTDYTEQ--KCLM-SQKFAAENGLPILKNVLLPKTKGFYTCLEALRE--SLDAVYDISIAY---------KYRCP-TFLDNAFGVDPTEVHIHVQRILLQEIPESKENVTSWLIERFRVKDQLLADFA------NLGRFPNEGT----EGDLSTFSCLVKVAAMISMTC-----------------VFIYLTFYSVFWF-----------KVYVIISGVCLSYITHFDIQPTPILDYLKVLLCN-KKDS
>CHILsemi
---------------------------------------------------------------------------------------------MNGSSAKDG-VPSIGKPKQSVVSNHI--NSNDPPRHHHLTIVRVVRGLLCLLVLLSTALMTLIY-CAPVLTLLLRLFSIHYSRQAVALLFGTWLSMWPFLFEKINNTKVVFSGNHVPSKERVLLFANHRTEVDWMYLWNLALRKGCLGSIKYVLKRSLMKLPVFGWGFQVLEFISVERKWEIDAPMMQKKLSTFKDPCDPLWLAVFPEGTDYTEQ--KCLS-SQKYAAQNFLPILQNVLLPKTKGFYACMDALRE--TLDAVYDITIAY---------KHRCP-TFLDNAFGVDPTEVHIHVQRFLPHEIPESEEDVAEWLIERFRVKDQLLDDFT------NVGFFPNEGT----EGDLSTFSCLVKVAAMISLTC-----------------LFIYLTFFSFFFF-----------KIYVLISGVYLSYITYFNIQAPPVLGSLKLFLCN-KKDL
>MICRparv
---------------------------------------------------------------------------------------------MNGSGAKNG-VPSIGKLKQSMVPKHI--NPNDAPRHHQLTSMRVVRGILCLVVLLLTALMALIY-CAPVLTLLLRLFSIHYSRQIVALLFGTWLSMWPFLFEKVNGTKVVFSGDHVPSKERVLLFANHRTEVDWMYLWNLALRKGCLGSIKYVLKRSLMKLPVFGWGFQVLEFISVERKWEIDAPMMQRKLSTFKDPRDPLWLAVFPEGTDYTEQ--KCLN-SQKYAAENGLPILKNVLLPKTKGFYACLEALRE--SLDAVYDISISY---------KHRCP-TFLDNAFGVDPTEVHIHVRRFLPREIPESEDDFAAWLIERFRVKDELLAVFA------NAGSFPNEGT----EGDLSTFSCLVKVAFMISLTC-----------------LFIYFTFFSVFYF-----------KIYVLLSGVYLSYITYFDIQPTPILGYLKVLLCS-KKDV
>SERAvome
---------------------------------------------------------------------------------------------MNSSGAKDG-VPSIRKTKQNMVPKNI--NPNDPPRHRQLNTMRVVRGILCLVVLLSTALMTLIY-CAPLLALLLRLFSIHYSRQAIALLFGAWLSMWPFLFEKINNTKVIFSGDYVPSKERVLLFANHRTEVDWMYLWNLALRKGCLGSIKYVLKSSLMKLPVFGWGFQILEFISVERKWEVDEPMMQRKLSTFKDIRDPLWLSVFPEGTDYTEQ--KCTN-SQKYAAENDLPILKNVLLPKTKGFYACVNALRE--SLDAVYDISIAY---------KHRCP-TFLDNAFGVDPTEVHIHIRRFLPHEIPKSEENVAAWLIERFRVKDQLLTDFA------NLGCFPNERT----E-DLSTLSCLVKVAFMISLTF-----------------VFIYLTFFSVFWF-----------KVYVLFSGVYLSYITHFDIQPPPVFGSLKALLCS-KKD-
>BLETstri
----------------------------------------------------------------------------MNHIELLKESTAALLSRMHVSGANDG-VSLIGNPNQRMVPKHI--NADDSQRHHQLTAIRVVRGILCLVALLTTAFMTLIY-CAPVFTLLLRLFSIHYSRKAVALLFGAWLSMWPFLFEKLNNTKVVFSGDCVPSKERVLLFANHRTEVDWMYLWDLALRKGCLGSIKYVLKSSLMKLPVFGWGFQVLEFISVERKWEIDEPMMQRKLSTFKDTRDSLWLAVFPEGTDYTEQ--KCIR-SQKYAAENSLPILENVLLPKTKGFYACLEVLRE--SLDAVYDISIAY---------KHHCP-TFLDNAFGINPLEVHIHIRRFLPHEIPESEKDVATWLIERFRVKDQLLTDFT------NLGYFPDEGT----EGDLSTFSCLVKVAAMLSLTC-----------------VFIYLTFFSAFCF-----------KIYVLISGVYLSYITHFDIQPTPILGSLKALFCS-KKD-
>DACThata
---------------------------------------------------------------------------------------------MNGLGAKDA-VPSIRKTKQNMVPKNI--NPNDSPRHHQLTTMRVIRGILCLVVLLSTALMTLIY-CAPLLALLLRLFSIHYSRQAIALLFGAWLSMWPFLFEKINNTKVVFSGDHVPSKERVLLFANHRTEVDWMYLWNLALRKGCLGSIKYVLKSSLMKLPVFGWGFQILEFISVERKWEVDKPMMQRKLSTFKDIRDPLWLSVFPEGTDYTEQ--KCIS-SQKYAAENDLPILKNVLLPKTKGFYACVNALRE--SLDAVYDISIAY---------KHRCP-TFLDNAFGVDPTEVHINVRRFLPHEIPESEENVTAWLIERFRVKDQLLTDFA------NLGCFPNERT----E-DLSTLSCLVKVTFMISLTF-----------------LFIYLTFFSVFWF-----------KVYVLISGVYLSYITHFDIQPPPVLGSLKALLCS-KKD-
>EPIPaphy
---------------------------------------------------------------------------------------------MRVSGACNGVSSSISDTKHRTSLKHS--TSNAPRQRRRLPALRVIRGIFCLVLLLLTACMFLIY-CAPVVALFLRLFSVHHSRRTVALLFGAWLSMWPFLFEKLNNTKLVFSGDALPSKERALLFANHRTEVDWMYLWNLALRKGCLGSIKYVLKSSLMRLPVFGWGFQVLEFISVERKWEIDELMFHRKLSTFTDPRDSLWLAVFPEGTDYTED--KCRM-SQKFAAENNLPILENVLLPKTKGFYACFRALKD--SLDAVYDISIAY---------KNCFP-TFLDNAFGADHLEVHIHIRRFSPRVIPDSEDGVAAWLMARFQAKDRLLADFD------KLGYFPSHVA----VGELSTFSCLVTAGAMISLTC-----------------VFIYLTLFSVFWF-----------RIYVLLSGVYLSYITHFDVQPPPVLGFMTSLILNGRKNL
>DENDnobi
------------------------------------------------------------------------------------------------------------------MDNTICSQGNGSHRRHQLTAIRVVRGILCLAVLLTTACMTLIY-CAPLFTLLLRLFSIHYSRKVVALLFGAWLSMWPFLFEKINNTKVVFSGDSVPSKERVLLFANHRTEVDWMYLWDLALRKGCLGSIKYVLKSSLMKLPVFGWGFQVLEFISVERKWEIDESMMRRKLSTFKDTRDSLWLAVFPEGTDYTEQ--KCLM-SQKYAAENSLPILENVLLPKTRGFYACLEALRE--SLDAVYDISIAY---------KHRCP-TFLDNAFGVDPLEVHIHIRRFSPHEIPASEKDVAVWLTERFRIKDQLLTDFT------NLGYFPDEGT----EGDLSTFSCLVKVAAMLFLTC-----------------VFIYLTFFSAFWF-----------KIYVLISAVYLTYITHFDIQPTPILGSLKALICS-KKEL
>CYMBmann
----------------------------------------------------------------------------MFHIEALKDSIAALLSRMHVSDANDG-FSIIGNPNRGMAPKHI--NSDGSQRRHQPTVIRVVRGITCLVVLLTTACMTLIY-CAPVFALLLRLFSIHYSRKLVGLLFSAWLSMWPFLFEKLNNTKVVFSGDCVPSKERVLLFANHRTEVDWMYLWDLALRKGCLGSIKYVLKSSLMKLPVFGWGFQVLEFISVERKWEIDEPMMQRKLSTLKDVRDSLWLAVFPEGTDYTEQ--KCKT-SQKYAAENSLPILENVLLPKTKGFHACLEALRE--SLDAVYDVSIAY---------KHCCP-TFLDNAFGVYPLEVHIHIRRFLPHEIPESEKDVATWLIERFRIKDQLLSDFT------NLGHFPDEGT----EGDLSTFSCLVKFAAMLSLTC-----------------VFIYLTFFSAFWF-----------KIYVLISAVYLSFITHFDIQPTPILGSLKTLACS-KKDL
>SELEaequ
---------------------------------------------------------------------------------------------MSGSRAKEA-VVPIGKSMQMTAAECM--NADDSKRHCQLTAMRVVRGILCLVTLLSTACMTLIY-CAPVVALLLRIFSVHYSRQAIALLFGAWLTMWPYLFEKLNNTKVIFSGDCVPSKERVLLFANHRTEVDWMYLWDLALRKGCLGYIKYILKSSLMKLPVFGWGFHILEFISVERKWEIDEPIIRRKLSTFKDYQDPLWLAVFPEGTDYTEQ--KCIR-SQKYAAENSLPILRNVLLPKTKGFHACLETLRE--SLDAVYDLTIAY---------KHRCP-TFLDNAFGVDPAEVHIHIQRILPHEIPESENDVASWLIERFRVKDQLLADFD------DVGYFPSEGT----EGDLSTVSCLVKAAAMISLTC-----------------IFIYLTFCSSLWF-----------KIYVPASIAYLSYATYFDIQPTPILGSLMALFFR-KINL
>HABEpant
---------------------------------------------------------------------------------------------MNGSGAKDS-VCSVQNTKQNMVPKHI--NSNDSPRHHQLTIMRIARGILCLVVLLSTALLSLIY-CAPLLALLLRLFSIHYSRQAIALLFGAWLSMWPFLFEKINNTKVVFSGDYVPSKERVLLFANHRTEVDWMYLWNLALRKSCLGSIKYVLKSSLMKLPVFGWGFHVLEFISVERKWEVDEPMMQRKLSTFKDIRDPLWLSVFPEGTDYTEQ--KCIS-SQKYAAENGLPILKNVLFPKTKGFYACLKALRE--SLGAVYDISIAY---------KHRCP-TFLDNAFGVDPTEVHIHVRRFLPHEIPECEENVTAWLIERFRVKDQLLSDFA------NLGCFPNEGI----EGDLSTFSCLVKITFMISLTV-----------------VFIYLTFFSVFWF-----------KVYVLISGVYLSYVTHFDIQPPPVLGSLKALLCS-KKD-
>EPIDfulg
---------------------------------------------------------------------------------------------MHVSGVNEVIVSSIGNLNQRMASKHI--NEDGAQRHHQLTAFRVVRGISCLVVLLTSAFMTLIY-CAPVFTLLLRLFSIHYSRKSVALLFGAWLSMWPFLFEKINKTKVVFSGDHVPSKERVLLFSNHRTEVDWMYLWDLALRKGCLGSIKYVLKSSLMKLPVFGWGFQVLEFISVERKWEIDELRMQRKLSTFKDARDSLWLAVFPEGTDYTEQ--KCIA-SQEYAAENSLPILENVLLPKTKGFYTCLEALRE--SLDAVYDISIAY---------KHRCP-TFLDNAFGVDPHEVHIHIRRFLPHEIPESDKAVASWLIERFRVKDQLLSDFT------DTGFFGDERI----EGDLSTFSCLVKIASMLSLTC-----------------AFIYLTFLSAFWF-----------KIYVLFSAVYLSYITHFDTQPTPIFGSLKALVCN-KKNL
>NEUWmali
-----------------------------------------------------------------------------------------------------------------MAAKHI--NVFHPQSHCPLTPLRVARGILCLVTLLTTACMTLLY-CAPVVALLLRFFSVHYSRQIVALLFGSWLSMWPFLFEKVNKTKVIFSGDHVPSMERVLLFANHRTEVDWMYLWDLALRKGCLGYIKYVLKSSLMKLPVFGWGFQILEFVPVERKWTIDEPIIRRKLSTFKDPRYPLWFVVFPEGTDYTEQ--KCIR-SQQYAAEKSLPILKNVLLPKTKGFYACLEALRE--SLDAVYDITIAY---------KHCLP-TFLDNAFGVDPAEVHIHVRRILPHEIPHSEEDAAAWLTERFKIKDQLLSNFT------EQGCFPCEGT----EGELSTFSCVVKAVAMISLTC-----------------VFIYLTFFSSIWF-----------KAYVFGSGVYLSYVTYFDVQPTATLGCLMALFCS-KKNL
>APOSodor
---------------------------------------------------------------------------------------------M------EG-FCFVEKDRQSMTAKHI--NADNSQRHRPLTPMRVIRGVLCLVTLLTTAFMELLY-CAPMVALLLRFFSVHYSRQTVALLFGSWLSLWPFLFEKLNKTKVIFSGDRVPSMERVLLFANHRTEVDWMYLWNLALRKGCLGYIKYVLKSSLMKLPVFGWGFQILEFVPVERNWTIDEPIIRRKLSTFKDPRDPLWFVVFPEGTDYTEQ--KCMR-SQHYAAERSLPVLKNVLLPKTKGFYACLEALRE--SLDAVYDITIAY---------KHCCP-TFLDNAFGVDPAEVHIHVRRILPHEIPDSEEDVAAWLMDRFKTKDRLLSDFT------EQGFFPCEGT----EEELSTFSCVVKIVAMMCLTC-----------------VFIYLTFFSSMWF-----------KAYVLVSGVYLSYVTYFDVQPTATLGCLKALFCR-KKNL
>HYPOheme
----------------------------------------------------------------------------------------------------------------MEANGHL--NPNNGPRHRPLTPARAIRGVLCLITLLSTAFMMLVY-CAPPATLFLRLFSVHYSRKVTALLFGTWLSLWPYLFEKVNKTKVVFSGERVPMKERVLLIANHRTEVDWMYLWDLAQRKGRSGYIKYILKSSLMKLPIFGWGFHIFEFISVERKWEVDEPIMRKKLAALTEVQDPLWLAVFPEGTDYTEK--KCKN-NQEYAAQHGLPILSHVLLPKTKGFYACLEALRN--SLDAVYDVTIAY---------KYRCP-TFIDNVFGVDPSEVHIHVQRIPPKEIPTPEDEAAAWLIERFRLKDQLLSDFA------AQGNFPNQGT----EGELSTMEGLVKFFVILFLTF-----------------TFIYLTLFSSVWF-----------KVYVMLSCACLSFITYFDIQPAPILSCVKALFFG-KKTV
>ANOEemei
---------------------------------------------------------------------------------------------MNGSGAKNG-VLSIEKPKQSMVSNHI--NTNDLPRHHQLTSLRVVRGILCLVVLLSTALMALIY-CAPVLAFLLRLFSIHYSRKVIALLFGTWLSMWPFLFEKINNTKVVFSGDQVPSKERVLLFANHRTEVDWMYLWNLALRKGCLGSIKYVLKSSLMKLPVFGWGFQVLEFISVERKWEIDEPMMQRKLSTFKDLRDPLWLAVYPEGTDYTEQ--KCLR-SQKFAAENGLPILKNVLLPKTKGFYACLGALRV--SLDAVYDISIAY---------KHHCP-TFLDNVFGVDPTEVHIHVQRILPKEIPESEEDVTSWLIERFRVKDQLLTDFA------NLGCFPNEGT----EGDLLTFSCLVKVTAMISLTC-----------------VFIYLTFFSVFWF-----------KVYVIISGVYLSYITHFDIQPTPVLDNLNALLCN-KKDS
>EPIPpurp
---------------------------------------------------------------------------------------------MNGSGAKDG-VLSIGKPKLRMVSKHI--NADDSRRHHQLTAMRVVRGILCLVALLSSAFMALIY-CAPVLALLIRLFSIRYSRQAVALLFGTWLSMWPFLFEKLNNTKVIFSGDCVPSKERVLLFANHRTEVDWMYLWDLALRKGCLGSIKYVLKSSLMKLPVFGWGFQVLEFISVERKWEIDEPLMQRKLSTFKDSRDPLWLAVFPEGTDYTEQ--KCLR-SQQYAAENYLPILKNVLLPKTKGFNACLDALRE--SLDAVYDITIAY---------KHRCP-TFLDNAFGVQPTEVHIHVRRFLLHEIPESEKDVAAWLIERFNVKDQLLTDFT------NLGYFPHEGT----EGDLSTFSCLVKVAAMISLTC-----------------VFIYLTFFSAFWF-----------KIYVLISGVYLSYITHFDIHPTPILGSLKALVSS-KKDL
>CALAcreb
---------------------------------------------------------------------------------------------MNGFGAKDG-VPSIRKPKQSMVFHHI--NPNDSPRHHQLTLIRVVRGILCLVVLLSTALMALIY-CAPLLTLLLRLFSLHYSRKAVALLFGTWLSMWPFLFEKINNTKVVFSGDCVPSNERVLLFANHRTEVDWMYLWNLALRKGCLGSIKYVLKRSLMKLPVFGWGFQVLEFISVERKWEIDAPMMQRKLSTFKDIRDPLWLAVFPEGTDYTEQ--KCLS-SQKYAAENGLPILKNVLLPKTKGFYACVEVLRE--SLDAAYDISIAY---------KHRCP-TFLDNVFGVDPTEVHIHVQRFLPHAIPESEEDVAAWLIERFRVKDQLLTDFA------NLGCFPNEGT----ERDLSTFLCLVKVAAMISLTC-----------------LFIYLTFFSVFFF-----------KIYVLSSALYLSFITYFDIQPTSVIAYLKVLLCS-KKD-
>EPIPhell
---------------------------------------------------------------------------------------------MNGSGAKDG-VLSIGKPKLRMVSKHI--NADDSRRHHQLTAMRVVRGILCLVVLLSSAFMALIY-CAPVLALLIRLFSIHYSRQAVALLFGTWLSMWPFLFEKLNNTKVIFSGDCVPSKERVLLFANHRTEVDWMYLWDLALRKGCLGSIKYVLKSSLMKLPVFGWGFQVLEFISVERKWEIDEPLMQRKLSTFKDSRDPLWLAVFPEGTDYTEQ--KCLR-SQQYAAENYLPILKNVLLPKTKGFNACLDALRE--SLDAVYDITIAY---------KHRCP-TFLDNAFGIQPTEVHIHVRRFLLHEIPESEKDVAAWLIERFNVKDQLLTDFT------NLGYFPHEGT----EGDLSTFSCLVKVAAMISLTC-----------------VFIYLTFFSAFWF-----------KIYVLISGVYLSYITHFDIHPTPILGSLKALVSS-KRDL
