# Supplementary material for: Orchid Phylotranscriptomics: The Prospects of Repurposing Multi-Tissue Transcriptomes for Phylogenetic Analysis and Beyond
Source: Front Plant Sci. 2022 May 27;13:910362. doi: 10.3389/fpls.2022.910362 (PMC9196242; doi:10.3389/fpls.2022.910362)
Supplement: Supplementary file 4 [file Data_Sheet_3.zip › ortho_MSA/r1/OG0008937.fa]

>ANOEemei
---------------------------------------------------------MEIRRVQALAESGLSHLPSEYIQPPELRPDP-HRRME-----STA-AKELGSIPVLDLDTEP-N-PMQQLRHLCSEWGAFQVVNHGVPVRLLNEMKEVGLCFFRSPSEAKLPYACDPGASATEGYGSQMLSKDNVVLDWRDYFDHHTLPESRRNPSRWPDFPENY---------------------R-------------------------------------DVIVEYSNNMKVLAQRLLSMISESLNLPHSYIEDAIGEVYQNITISYYSPCPQPELALGLQSHSDMGAISLLIQDDVGGLEVLKDGEWILAKPLSNAIIVILADQTEILTNGIYRSSVHRAIVNAHQERLSVATFYDPAKIREISPAHQLVTEQSPPKYHTVLYGDYVSSWYGKGPDGKRNIDALLIQQ------------------
>ANOEroxb
---------------------------------------------------------MEIRRVQALAESGLSHLPSEYIQPPELRPDP-HRRME-----STA-AEELGSIPVLDLDTET-N-PMQQLRHLCSEWGAFQVVNHGVPVRLLKEMKEVGLCFFRSPSEAKLPYACDPGASATEGYGSQMLSKDNVVLDWRDYFDHHTLPESRRNPSRWPDFPENY---------------------R-------------------------------------DVIVEYSNNMKVLAQRLLSMISESLNLPHSYIEDAIGEVYQNITISYYSPCPQPELALGLQSHSDMGAISLLIQDDVGGLEVLKDGEWILAKPLSNAIIVILADQTEILTNGIYRSSVHRAIVNAHQERLSVATFYDPAKIREISPAHQLVTEQSPPKYHTVLYGDYVSSWYGKGPDGKRNIDALLIQQ------------------
>APOSodor
---------------------------------------------------------MEVQRVQALADAGLSHLPSQYIQPPDLRPVA---RKD------AA-ATELGDIPILDLDPSG-N-PLPELRRLCSEWGAFQVVNHGVPIRLLSEMKEVGLRFFGSPMEAKLRYACDTTSAASEGYGSRMLSKKEGVLDWRDYFDHHTLPETRRNTTRWPDFPDNY---------------------R-------------------------------------DVVVEYSNNMKVLAQRLLKMISESLNLPPSYIEDAIGDVYQNITVSYYSPCPQPELALGLQSHSDMGAITLLIQDDVGGLEVLKDWEWIPTKSSSDAIIVILADQTEIITNGLYRSAVHRAVVNADRARISIATFYDPAKTRKIRPASQLITEQSPLKYLEVVYGDYVSSWYSKGPEGKRNIDSLLI--------------------
>APOSshen
---------------------------------------------------------MEVQRVQALADAGLSHLPSQYIQPPDLRPVA---RKD------AV-AMELGGIPILDLDPSG-N-PLPELRRLCSEWGAFQVVNHGVPIRLLSEMKEVGLRFFGSPMEAKLRYACDTTSAASEGYGSRMLSKKEGVLDWRDYFDHHTLPETRRNTTRWPDFPDNY---------------------R-------------------------------------DVVVEYSNNMKVLAQRLLKMISESLNLPPSYIEDAIGDVYQNITVSYYSPCPQPELALGLQSHSDMGAITLLIQDDVGGLEVLKDWEWIPTKSSSDAIIVILADQTEIITNGLYRSAVHRAVVNADRARISIATFYDPAKTRKIGPASQLITEQSPLKYLEVVYGDYVSSWYSKGPEGKRNIDSLLI--------------------
>BLETstri
---------------------------------------------------------MVAQRVQTLAEAGLSYLPSQYIQPPELRPDR-HRRME--SEAAAD-APESVSIPVLDLDPSM-N-PLPHLRRLCSEWGAFHVVNHGVPSRILEEMKEAGLRFFRLPAEAKIRYACDPGSAATEGYGSRMLSKEEGVLDWRDYFDHHTLPESRRNPSRWPDFPENY---------------------R-------------------------------------DVVLEYSDNMKVLAQRLLSMISESLNLPYSYIEDAIGEVYQNITISYYSPCPQPELALGLQSHSDMGAITLLIQDDVGGLEILKDGEWVLAKPLSDAIIVILADQTEIITNGIYKSAVHRAIVNSHRARISVATFYDPTKTRKISPALHLVTEQSALKYREVLYGDYVSSWYSKGPEGKRNIDALLIQQ------------------
>BORYspha
-------------------------------------------------------------------EADISHVPSQYIQPPERRPDS-RRRK----------AAITSGIPVVDLDPSS-D-PLPEIRKICREWGAFQVVNHGVPVRLLEEMKAVGLRFFGSPMEAKLRYACEAGSAASEGYGSQMLAKEDSVLDWRDYFDHHTLPESRRNPSRWPDFPPNY---------------------R-------------------------------------DVMVEYSYSMKLLAQRLLCMISETLGLQPSYIEDAIGEAFQNVTISYYSPCPQPDLALGLQDHSDMGAITLLIQDDVGGLEVFKDGEWVLAQPLSDAIIVILADQTEIISNGEYISAQHRALVNAHRARLSVATFYDPSKTRKIYPAPQLVTELSPLKYREVLYGDYISSWYSKGPEGKRNIDALLMIHQ-----------------
>CALAcreb
---------------------------------------------------------MEAQRVQALAESGLFHLPSEYIQPPELRPDP-HRHAA----SPAA-AAQSVTIPVLDLDPPA-N-PLHQIRRLCSEWGAFQVVNHGVPERLLEEVKAAGLNFFRSSTEAKLRYACDSRESAAEGYGSRMLSKEKVVLDWRDFFDHHTLPESRRNTGRWPDFPENY---------------------R-------------------------------------DVLLEYSNAMKVLAQRLLSMISESLNLPHSYFEDAIGEVFQNITISYYSPCPQPELALGLQSHSDMGAISLLIQDDVGGLEVFKDGEWIQAKPLSNAIIVILADQTEVITNGLYRSSVHRAVVNAHQARLSVATFYDPAKTRNIAPAPQLVTEQSPAKYRNVLYGDYVSSWYSKGPDGRRNIDALLIQS------------------
>CALAplic
---------------------------------------------------------MEAQRVQALAESGLFHLPSEYIQPPELRPDP-HRHAA----SPAAEAAQSVTIPVLDLDPPA-N-PLPQIRRLCSEWGAFQVVNHGVPERLLEEVKAAGLNFFRSSTEAKLRYACDSRESAAEGYGSRMLSKEKVVLDWRDFFDHHTLPESRRNTGRWPDFPENY---------------------R-------------------------------------DVLLEYSNAMKVLAQRLLSMISESLNLPHSYIEDAIGEVFQNITISYYSPCPQPELALGLQSHSDMGAISLLIQDDVGGLEVFKDGEWIQAKPLSNAIIVILADQTEVITNGIYRSSVHRAVVNAHQARLSVATFYDPAKTRNIAPAPQLVTEQSPAKYRDVLYGDYVSSWYSKGPDGRRNIDALLIQS------------------
>CALAsini
---------------------------------------------------------MVVQRVQALAEAGLSHLPSQYIQPPELRPDR-HHHME-----AAF-AVDSGSIPVLDLDPSM-N-PLPHLRRLCSDWGAFQVVNHGVPSRLLEEMKEAGLRFFCSPTEAKLQYACDPGSAATEGYGSRMLSKEEGVLDWRDYFDHHTLPESRRDPSQWPDSPENY---------------------R-------------------------------------DLVLEYSDNMKFLAQRLLSMISESLNLPHSCIEDAIGEAYQNITISYYSPCPQPELALGLQSHSDMGAITLLIQDDVGGLEVLKDGEWVLAKPLSDAIIVVLADQTEILTNGIYKSAVHRAIVNADRARISVATFYDPAKTRSICPAPHLVTEHSPLKYREVLYGDYVSSWYNKGPQGKRNIDALLIQQ------------------
>CALAtsoo
---------------------------------------------------------MVVQRVQTLAEAGLSHLPSQYIQPPELRPDR-HRYVE-----AAF-AVDSSSIPVLDLDPSM-N-PLPHLRRLCSDWGAFQVVNHGVPSRLLEEMKEAGLRFFCSPTEAKLKYACDPGSAATEGYGSRMLSKEEGVLDWRDYFDHHTLPESRRDPSRWPDSPETY---------------------R-------------------------------------DLVLEYSDNMKFLAQRLLSLISESLNLPHSYIEDAIGEAYQNITISYYSPCPQPELALGLQSHSDMGAITLLIQDDVGGLEVLKDGEWVLSKPLSDAIIVVLADQTEILTNGIYKSAVHRAIVNADRARISVATFYDPAKIRSISPAPQLVTEHSPLKYREVLYGDYVSSWYNKGPQGKRNIDALLIQQ------------------
>CALEmajo
---------------------------------------------------------MEVQRVQALAESGLTRLPAEYIQPPELRPDP-HRRRE-----SPA-ADESGSIPILDLDPCT-N-PLRQLARLCSEWGAFQVVNHGVPARLLKEVKEAGLCFFRSPTEAKLRYACDPGSSAAEGYGSRMLSKDKVVLDWRDFFDHHTLPESRRNTGRWPDFPENY---------------------R-------------------------------------DVIVEYSTAMKALAQRLLSMISESLNLPPSCIEDAIGEVFQNITISYYSPCPQPELALGLQSHSDMGAISLLIQDDVGGLEVLKDGEWIHAKPLPNAIVVLLADQIEILTNGMYRSSVHRAIVNAHNARLSVATFYDPAKTRKISPAPELVTGQSPAKYRAVLYGDYVSSWYSKGPEGRRNIDALLVQPQH----------------
>CEPHdama
---------------------------------------------------------MVVQRVQALAEAGLSHLPSQYIQPPELRPDR-HRRME-------A-AEECGSIPVLDLDSSM-N-PLSQLRLLCSEWGAFQVVNHGVPARLLEEMKEAGLRFFRSPTEAKLRYACDPGAAATEGYGSRMLSKEEGVLDWRDYFDHHTLPEARRDPSRWPDFPENY---------------------R-------------------------------------DVVVEYSNNMKVLAQRLLSMISESLNLPHSYIEDAIGEVYQNITISYYSPCPQPELALGLQSHSDMGAITLLIQDDVGGLEVLKDGEWVLAKPLSDSIIVILADQTEIITNGIYRSAVHRAIVNSSQARISVAAFCDPAKTIKVSPAIQLVTKQSPLKYREVLYGDYVSSWYSKGPDGKRNIDALLIQQ------------------
>CHILsemi
---------------------------------------------------------MEVQRVQALAEAGLSHLPAEYIQPPELRPDP-RRRRE-----STA-AGESGSIPVLDLDPCT-S-PLRQLARLCSEWGAFQVVNHGVPGRLLREVQEAGLCFFRSPTEAKLRYACDPGSSAAEGYGSRMLSKENVVLDWRDFFDHHTLPESRRNTSRWPDFPENY---------------------R-------------------------------------DVMVEYSEAMKVLAQRLLSMISESLNLPPSCIENAIGEVHQNITISYYSPCPQPELALGLQSHSDMGAVSLLIQDDVGGLEVLKDGEWIHAKPLPNAVVVLLADQIEVLTNGTYRSSVHRATVNAHNARLSVATFYDPAKAREISPAAQLVTERSPAKYRGALYGDYVSSWYSKGPEGRRNIDALLIQPQQ----------------
>CHILtrap
---------------------------------------------------------MEVQRVQALAEAGLSHLPAEYIQPPELRPDP-RSRRE-----STA-AGESGSIPVLDLDPCT-S-PLRQLARLCSEWGAFQVVNHGVPARLLKEVQEAGLCFFRSPAEAKLRYACDSGSSAAEGYGSRMLSKENVVLDWRDFFDHHTLPESRRNTSRWPDFPENY---------------------R-------------------------------------DVMVEYSEAMKVLAQRLLSMISESLNLPPSCIEDAIGEVHQNITISYYSPCPQPELALGLQSHSDMGAVSLLIQDDVGGLEVLKHGEWIHAKPLPNAVVVLLADQIEILTNGTYRSSVHRATVNAHSARLSVATFYDPAKAREISPTAQLVTERSPAKYRGALYGDYVSSWYSKGPEGRRNIDALLIQPQQ----------------
>CORYacti
---------------------------------------------------------MEV-RVQALAETGLLHLPSEYIQPPELRPDH-NRRME-----LTA-VEESGSIPILDLDPCK-N-PLQQIRRLCSEWGAFQVVNHGVPARLLKEVKEEGHRFFRSPTEAKLRYACDLGSSATEGYGSRMLSKEKVVLDWRDFFDHHTLPESRRNTCRWPDFTESY---------------------R-------------------------------------GVLIEYSNAMKVLAQRLLSMISESLNLPHSYIEDAIGEVYQNITISYYAPCPQPELALGLQSHSDMGAISLLIQDDVGGLEVLKDGEWIQAKPLSNAIVVILADQTEILTNGIYRSSVHRSIVNAHQARLSVATFYDPAKTRKISPAPQLITAQSPAKYRDVLYGDYVSSWYSKGPDGRRNIDALLIQP------------------
>CREMappe
---------------------------------------------------------MVVQRVQALAEAGLSNLPSEYIQPPELRSDR-HCHIK-----AAE-ATESGSIPVLDLDPSM-N-PLSHIRRLCSEWGAFQVVNHGVPSQLLEEMKEAGLRFFRSPTEAKLRYACDPGSAATEGYGSRMLSKDEGVLDWRDYFDHHTLPVSRRDPSRWPDFPENY---------------------R-------------------------------------DVIMEYSGNMSVLAQRLISMISESLNLPHSYIEDAIGEVYQNITISYYSPCPQPELALGLQSHSDMGAITLLIQDDVGGLEVLKDGEWVLAKPLPDAIIVVLADQTEILTNGIYKSAVHRAIVNAHRARISVAAFYDPSKTRKISPALELITEQSPLKYREVLYGDYVSSWYSRGPEGKRNIDALLIQ-------------------
>CRYPlept
---------------------------------------------------------MEVQRVQSLAESGLSHLPSEYIQPPELRP---HRCVQ------PT-AKESGSIPILDLDPRT-D-PLHRLPHLCSEWGAFQVVNHGVPARLLKEVKEVGLRFFRSPTEAKLRYACDPGSSATEGYGSRMLSKEEGALDWRDFFDHHTLPESRRNTNRWPDFPENY---------------------R-------------------------------------DVLIEYSNAMKALAQKLLSMISESLNLPHSYIEDAIGEAYQNITISYYSPCPQPDLALGLQSHSDMGALSLLIQDEVGGLEVFKDGEWIQVKPSSNAVVVILADQTEILTNGIYKSAVHRAVVNAHQPRLSVATFYDPAKTRKISPASQLVAEQSPAKYRDVVYGDYVASWYSKGPDGRRNIDALLIRP------------------
>CYMBensi
---------------------------------------------------------MVAERVQALAEAGLSYLPSQYIQPPEFRPDR-HGQRG-------A-AVESGSIPVLDLDPSM-N-PLTHIRRLCREWGAFQVVNHGVPSRLLEEMKEAGLRFFRSPTEAKLRYACDPGSAATEGYGSRMLSKEEGVLDWRDYFDHHTLPESRRDPSRWPDFPENY---------------------R-------------------------------------DVVLEYSDSMKFLAQRLLSMISESLNLPHSYIEDAIGEVYQNITVSYYSPCPQPELALGLQSHSDIGVITLLIQDDVGGLEVLKDGEWALARPLSDAIVVILADQTEILTNGIYKSAVHRAIVNGDRARISVATFYDPAKTRKISPALPLVAEQPPLRYREVLYGDYVSSWYSRGPGGKRNIDALLIQP------------------
>CYMBmann
---------------------------------------------------------MVAERVQALAEAGLSYLPSQYIQPPEFRPDR-HGQRG-------A-AVGSGSIPVLDLDPSM-N-PLTHIRLLCSEWGAFQVVNHGVPSRLLEEMKEAGLRFFRSPTEAKLRYACDPGSAATEGYGSRMLSKEEGVLDWRDYFDHHTLPESRRDPSRWPDFPENY---------------------R-------------------------------------DVVLEYSDSMKFLAQRLLSMISESLNLPHSYIEDAIGEVYQNITVSYYSPCPQPELALGLQSHSDIGAITLLIQDDVGGLEVLKDGEWVLAKPLSDAIIVILADQTEILTNGIYKSAVHRAIVNGDRARISVATFYDPAKTRKISPALLLVAEQPPLRYREVLYGDYISSWYSRGPDGKRNIDALLIQP------------------
>CYPRbard
MD-------------------------------------------------------VERQRVQVLAEAGLSQLPPQYIQPPELRSNP-HNLKA----VAAA-AAESDSIPVLDLDPST-N-SLPQLRRLCSKWGAFHVVNHGVPPQLLESMKEVGLSFFRSPTEAKLRYACDPGSAASEGYGSRMLSKDEGVLDWRDYFDHHTLPVSRRNPSRWPDFIENY---------------------R-------------------------------------DVVVEYSNYMKVLAQRLLSMISESLNLPHSYIEDAIGEVYQNITISYYAPCPQPELALGLQSHSDMGAITLLIQDDVGGLEVLKNGKWVPAKPLSDAIVVILADQTEILTNGIYRSSVHRATVNDSQVRLSIATFYDPAKTRKISPASRVVTDQSPLKYREVLYGDYVSSWYSKSPEGKRNIDALLIQQ------------------
>CYPRflav
----------------------------------------------------------DVQRVQVLAEAGLSQLPPQYIQPPELRPNP-HNLK----------AVESGSIPVIDLDPSA-N-PLPQLRRLCSEWGAFHVVNHGVPPQLLESMKEVGLRFFRSPTEAKLRYACDPGSAASEGYGSRMLSKDEGVLDWRDYFDHHTLPVSRRNPSRWPDFIENY---------------------R-------------------------------------DVVVEYSNYMKVLAQRLLSMISESLKLPHSYIEDAIGEVYQNITISYYAPCPQPELALGLQSHSDMGAITLLIQDDVGGLEVLKNGKWVTAKPLSDAIIVILADQTEILTNGIYRSSVHRATVNNNQVRLSIATFYDPAKTRKISPASRVVTEQSPLKYREVLYGDYVSSWYSKGPEGKRNIDALLIQQ------------------
>DACThata
--------------------------------------------------------------------------------------------TE-----SPA-AEESGSIPILDLDPRA-N-PLPELRRLCSEWGAFQVVNHGVPLRLLTEVKELGLRFFRSQTEVKLRYACDSGSPAAEGYGSRMLSKEEVVLDWRDYFDHHTLPESRRNPSRWPDFPENY---------------------R-------------------------------------DIIVEYSSNMKVLAQRLLSMISESLNLPHSYIEDAVGEVYQNITISYYSPCPQPELALGLQSHSDMGVISLLIQDDVGGLEVLKDGEWILAKPLSDAVIVILADQAEILTNGIYRSSVHRVVVNARLPRLSVATFYDPAKTRKISPAPPLVTEQSPAKYRGVLYGDFVSSWYGKGPDGKRNVDALLIQP------------------
>DENDchryso
---------------------------------------------------------MVVQRVQELAEAGLSFLPSQYIQPPELRPDR-HCRAE-----GAA-EAESGSIPVLDLDTSM-N-PIPHLRRLCSEWGAFHVVNHGVPSRVLEKMKEAGLGFFRSPAETKLRYACDPGSAATEGYGSRMLSKEEGVLDWRDYFDHHTLPESRRDPSRWPDFPENY---------------------R-------------------------------------DLVLEYSDSMKVLAQRLLSMISESLNLPHSYIQDAIGEVYQNITISYYSPCPQPELALGLQSHSDMGAITLLIQDDVGGLEVLKDGEWVLAKPLSDAIIVILADQTEILTNSIYRSAVHRAIVNADQARISVATFYDPAKTQKISPALQLVTEQSPLKYSEVLYGDYVSSWYSKGPHGKRNIDALLIQQ------------------
>DENDnobi
---------------------------------------------------------MVVQRVQELAEAGLSFLPSQYIQPPELRPDR-HCR---------A-DAESGSIPVLDLDTSL-N-PIPHLRRLCSEWGAFHVVNHGVPSRVLDKIKEAGLGFFRSPTEAKLRYACDPGSAATEGYGSRMLSKEEGVLDWRDYFDHHTLPESRRDPSRWPDFPENY---------------------R-------------------------------------DLVLEYSDSMKVLAQKLLSMISESLNLPHSYIQDAIGEVYQNITISYYSPCPQPELALGLQSHSDMGAITLLIQDDVGGLEVLKDGEWVLAKPLSDAIIVILADQTEILTNGIYRSALHRAIVNADQARISVATFYDPAKTQKISPALQLVTEQSPLKYREVLYGDYVSSWYSKGPDGKRNIDALLIQQ------------------
>DIURorie
---------------------------------------------------------MEA-RVQPLAESGLSHLPFEYIQPPELRPDP-HRRLE-----SKV-VEESGSIPVLDLDPNT-K-PLQQLRHLCSDWGAFQVVNHGVPVRLLKEVIEVGLRFFRSPLEAKLRYACDPGSPATEGYGSRMLSKEKVVLDWRDFFDHHTLPESRRNTSRWPDFPENY---------------------R-------------------------------------DVLVEYSTAMKVLAQRLLSMISESLNLPHSYIEDAIGEVYQNITISYYSPCPQPELALGLQSHSDIGAISLLIQDDVGGLEVLKDGEWILAKPLSNAIVVLLADQTEILTNGIYRSSVHRAIVNADQARLSVVTFYDPAKTRKISPAHQLVTDQSPAKYRGAIYGDYISSWYNNGPDGKRNIDALSIKP------------------
>DRAKelas
---------------------------------------------------------------------------------------A-HRRRE-----STA-AGESGSIPVLDLDPCT-N-PLQQLARLCSEWGAFQVVNHGVPARLLKEAKEVGLSFFRSPTEAKLRYACDPGSSAAEGYGSRMLSKEKVVLDWRDFFDHHTLPESRRNPSRWPDFPENY---------------------R-------------------------------------NIIAEYSEAMKVLAQRLLSMISETLNLSPSCLEDAIGEVYQNITISYYSPCPQPDLALGLQSHSDMGAISLLTQDDVGGLEVLKDGEWIHAKPLPDAVVVLLADQIEILTNGIYRSSVHRAVVNAHKARLSVATFYDPAKTRKISPSPQLVTEQSPAKYRSVLYGDYVSSWYSKGPEGKRNIDALLIQPQ-----------------
>EPIDfulg
---------------------------------------------------------MVVQRVQALAEAGLSYLPSEYIQPPELRPDR-HCHIP----AAAA-SAESDSIPVLDLDPSM-S-PLYHIRLLCSEWGAFQVVNHGVPSRLLEEMKEAGLRFFRSPTEAKLRYACDPGSAATEGYGSRMLSKEEGVLDWRDYFDHHTLPDSRRNPSRWPDFPDNY---------------------R-------------------------------------DVVVEYSDSMKVLAQKLLSMISESLNLPLSYIEDAIGEVHQNITISYYSPCPQPELALGLQSHSDMGAITLLIQDDVGGLEVFKDGKWVLAKPLSDAIVVILADQTEILTNGIYKSAVHRAIVNGHRARISVAAFYDPAKTRKVSPALQLVTERSPLKYCEVLYGDYVSSWYSRGPEGKRNIDALLIQQ------------------
>EPIDpuni
---------------------------------------------------------MVVQRVQALAEAGLSYLPSEYIQPPELRPDR-HCHIA-----AAA-SAESDSIPVLDLDPSM-S-PLYHIRLLCSEWGAFQVVNHGVPSRLLEEMKEVGLRFFRSPTEAKLRYACDPGSAATEGYGSRMLSKEEGVLDWRDYFDHHTLPDSRRDPSRWPDFPDNY---------------------R-------------------------------------DVVVEYSDSMKVLAQKLLSMISESLNLPFSYIEDAIGEVHQNITISYYSPCPQPELALGLQSHSDMGAITLLIQDDVGGLEVFKDGKWVLAKPLSDAIVVILADQTEILTNGIYKSAVHRAVVNGHRARISIAAFYDPAKTRKVSPALQLVTEQSPLKYCEVLYGDYVSSWYSRGPEGKRNIDALLIQQ------------------
>EPIPhell
---------------------------------------------------------MVVQRVQTLAEAGLSHLPSQYIQPPELRPDR-HRRME------AA-AAESGSIPVLDLDSST-N-PLPQLRRLCSEWGAFHVVNHGVPVQLLEEMKEAGLRFFRSPTEAKLRYACDPGSAATEGYGSRMLSKDEGVLDWRDYFDHHTFPESRRDPSRWPDFAENY---------------------R-------------------------------------DVVVEYSNSMKVLAQRLLSMISESLNLPNSYIEDAIGEVYQNITTSYYSPCPQPELALGLQSHSDMGAITLLIQDDVGGLEVLKDGEWVLAKPLADAIIVILADQTEILTNGIYRSAVHRAIVNAYQARISIATFYDPAKTIKVSPALQLVTKQSPLKYLEVLYGDYVSSWYSSGPDGKRNIDALLIQQ------------------
>EPIPpurp
---------------------------------------------------------MVVQRVQTLAEAGLSHLPSQYIQPPELRPDR-HRRME------AA-AAESGSIPVLDLDSST-N-PLPQLRRLCSEWGAFHVVNHGVPVQLLEEMKEAGLRFFRSPTEAKLRYACDPGSAATEGYGSRMLSKDEGVLDWRDYFDHHTFPESRRDPSRWPDFAENY---------------------R-------------------------------------DVVVEYSNSMKVLAQRLLSMISESLNLPNSYIEDAIGEVYQNITTSYYSPCPQPELALGLQSHSDMGAITLLIQDDVGGLEVLKDGEWVLAKPLADAIIVILADQTEILTNGIYRSAVHRAIVNAYQARISIATFYDPAKTIKVSPALQLVTKQSPLKYLEVLYGDYVSSWYSSGPDGKRNIDALLIQQ------------------
>ERYCcris
---------------------------------------------------------MVVERVQALAEAGLSHLPSEYIQPPELRPDR-HGQKR-------A-AEESVSIPVLDLDPSL-NPPLSLLRRLCSEWGAFQVINHGVPSPLMEEMKEVGLRFFRSPTENKLRYACDPRSAATEGYGSRMLSKDEGVLDWRDYFDHHTLPESRRNPSRWPDFPENY---------------------R-------------------------------------DVVLEYSDNMKFLAQRLLSMISESLNLPHSYIEDAIGEVYQNITISYYSPCPQPELALGLQSHSDMGAITLLIQDEVGGLEVSKDGEWVLAKPLSDAIIVILADQTEIVTNGIYKSAVHRAIVNADRPRISVATFYDPAKNRKICPALQLLTEQSPPSYHEVLYGEYVSSWYNKGPEGKRNIDALLIQH------------------
>ERYCpuss
---------------------------------------------------------MVLEHVQELAEADLSHIPSNYIQPPDLRPNR-HGRKL-------S-EAESGTIPVLDLNPSL-NPPLSLLRRICSEWGAFQVINHGVPSPLMEEMKDVGLRFFRSPTEKKLRYSCDSRSAATEGYGSRMLVKDEGVLDWRDYFDHHTLPESRRNPSRWPDFSEGY---------------------R-------------------------------------DIVLEYSEKMKFLAQRLLSMISESLNLPHSYIEDAIGEVYQNITISYYSPCPQPELALGLQSHSDMGAITLLIQDDVGGLEVSKDGEWVLVKPLSDAIIVILADQTEIVTNGIYKSAVHRAIVNADRPRISVATFYDPAKNRKIRPALQLVTEQSPPRYREVLYGEYVSSWYNKGPKGKRNIDALLIQE------------------
>GALEfabe
---------------------------------------------------------MEIQRVQALAECGLSHLPSQYIQPPEFRTDP-HRQKS------SE-ELVSGSIPVLDL--HA-N-PLPQLGRLCREWGVFHVVNHGVPTRLLEDMKEVGLRFFQSPMEFKLRYACDSRSAASEGYGSRMLSKEEGVLDWRDYFDHHTLPEFRRNPRRWPDFPENY---------------------RTDGSLRMLFGKRLLHLDHGRKNVATRHENSSVLSKIGDIIMDYSNNMKLLAQRLLSMISKSLNLPDSYIEDAIGEVYQNITISYYSPCPQPELALGLQSHSDMGAITLLIQDDVRGLEVLKNGEWIPVEPLSDAIVVILADQTEVLTNGIYKSAVHRATVNHHRARLSVAAFHDPAKTRKISPAHQLVTDRSPPKYREVSYGDYVSSWYSKGPGGKRNIDALRIQQ------------------
>GASTelat
---------------------------------------------------------MVVQPIQALAEAGLSRIPTQYIQPPELRSDC-HGRTE-----------EPRSIPVLDLDPAK-N-PLANLHRLCSEWGSFQVVNHGVPSRILAEMKEAGLSFFRSPMETKLRYACDPGSAAAEGYGSRMLSKEDGVLDWRDYFDHHTLPESRRNPSRWPDIPDYY---------------------R-------------------------------------DVVMEYSNSMKFLAQRLLRMISESLDLPHSYIEEAIGEAYQNITFSYYPPCPQPELALGLQSHSDMGAITLLIQDDVSGLEVLKDDEWVLAKPLHDAIVVILADQTEIITNGVYKSAVHRAVVNCHEARMSVATFYDPAKSRKICPAHQLLSGQSPLKYREVLYGDYVSSWYTGGPEGKRNIHALLIP-------------------
>GOODfuma
---------------------------------------------------------MEIRRVQALAESGLSHLPSEYIQPPELRPDP-HRRLE-----STT-AEESGSIPVLDLDNDT-N-PLQQLRRLCSEWGAFQVVNHGVPTRLLKEVKEVGLRFFRSPTEAKLPYACDPGASATEGYGSRMLSKDNVVLDWRDYFDHHTLPESRRNQSRWPDFPENY---------------------R-------------------------------------DVVVEYSNSMKVLAQRLLSMISESLNLPHSYIEDAIGEVYQNITISYYSPCPQPELALGLQSHSDMGAISLLIQDDVGGLEVLKDGEWILAKPLSDAIVVILADQTEILTNGIYRSSVHRAVVNAHQARLSVATFYDPAKTRKISPAHQLVTEQSPPKYRMVLYGDYVLSWYSKGPDGKRNIDALLI--------------------
>GOODpube
---------------------------------------------------------MEIRRVQALAESGLSHLPSEYIQPPELRPDP-HRRME-----LTA-EEESGSVPVLDLDTDT-N-PRQQLRRLCSEWGAFHVVNHGVPTRLLKEVKEVGLHFFRSPTEAKLPYACDPGASATEGYGSRMLTKDNVVLDWRDYFDHHTLPESRRNHSRWPDFPENY---------------------R-------------------------------------DVVVEYSNNMKVLAQRLLSMISESLNLPHSYIEDAIGEVYQNITISYYSPCPQPELALGLQSHSDMGAISLLIQDDVGGLEVMKDGEWILVKPLSDAIVVILADQTEILTNGIYRSSVHRAVVNARQARLSVATFYDPAKTRKISPAHQLVTKQSPPKYRTVLYGDYVSSWYSKGPDGKRNIDA-----------------------
>GYMNdens
---------------------------------------------------------MEVQRVQTLAESGLSYLPSEYIQPPELRPNL-HRRME-----STA-AEESGSIPILDLDPRA-N-PLPQLRRLCSEWGAFQVVNHGVPLRLLTEVKELGLRFFRSQTEVKLRYACDSGSPAAEGYGSRMLSKDEVVLDWRDYFDHHTLPESRRNPSRWPDFPENY---------------------R-------------------------------------DIIVEYSSNMKVLAQRLLSMISESLTLPHSYIEDAVGEVYQNITISYYSPCPQPELALGLQSHSDMGVISLLIQDDVGGLEVLKDGEWILAKPLSDAIIVILADQTEILTNGAYRSSVHRAVVNAHLPRLSVATFYDPAKTRKISPAPPLVTEQSPAKYRGVLYGDFVSSWYGKGPDGKCNVDALLIQP------------------
>GYMNodor
---------------------------------------------------------MEVQRVQALAESGLSYLPSEYIQPPELRPNL-HRRME-----STA-AEESGSIPILDLDPRA-N-PLPQIRRLCSEWGAFQVVNHGVPLRLLTEVKEYGLRFFRSRTEVKLRYACDSGSPAAVGYGSRMLSKEEVVLDWRDYFDHHTLPESRRNPSRWPDFPENY---------------------R-------------------------------------DIIVEYSSNMKVLAQRLLSMISESLNLPHSYIEDAVGEVYQNITISYYSPCPQPELALGLQSHSDMGVISLLIQDDVGGLEVLKDGEWILAKPLSDAIIVILADQTEILTNGAYRSSVHRAVVNARLPRLSVATFYDPAKTRKISPAPPLVTEQSPAKYRGVLYGDFVSSWYGKGPDGKRNVDALLIQP------------------
>HABElong
---------------------------------------------------------MEVQRVQALAESGLSYLPSEYIQPPDLRP---HRRTE-----STA-AEASGSIPILDLDPRA-N-PLQQLRRLCSEWGAFQVVNHGVPARLLEEVKEAGLRFFRSPKEVKQRYACDPGFSATEGYGSRMLSKEEAVLDWRDYFDHHTLPESRRNPSRWPDFPENY---------------------R-------------------------------------DIIVEYSSNMKVLAQSLLSMISESLNLPHSYIEDAVGEVYQNITISYYSPCPQPELALGLQSHSDMGVISLLIQDDVGGLEVLKDGEWILAKPLSDAIIVILADQTEILTNGIYRSSVHRAVVNNHLARLSVATFYDPAKTRRISPAPPLVTERSPLRYREVLYGDFVSSWYGKGPDGKRNVDALLIQP------------------
>HABEpant
---------------------------------------------------------MEVQRVQALAESGLSYLPSEYIQPPDLRP---HRRTE-----STA-AEASGSIPILDLDPRA-N-PLQQLRRLCSEWGAFQVVNHGVPARLLEEVKEAGLRFFRSPKEVKQRYACDPGFSATEGYGSRMLSKEEAVLDWRDYFDHHTLPESRRNPSRWPDFPENY---------------------R-------------------------------------DIIVEYSSNMKVLAQSLLSMISESLNLPHSYIEDAVGEVYQNITISYYSPCPQPELALGLQSHSDMGVISLLIQDDVGGLEVLKDGEWILAKPLSDAIIVILADQTEILTNGIYRSSVHRAVVNNHLARLSVATFYDPAKTRRISPAPPLVTERSPLRYREVLYGDFVSSWYGKGPDGKRNVDALLIQP------------------
>HAEMdisc
--------------------------------------------------------------------------PSEYIQPPELRSDP-HRRKE-----STA-AEEFGSIPVLDLNTDT-N-SLQQLRYLCSEWGSFQVVNHGVPVRLLKEVKEVGLCFFRSPSEAKLPYACHPGASATEGYGSQMLSKDNVVLDWRDYFDHHTLPESRRNQSRWPDFPENY---------------------R-------------------------------------DVIVEYSNEMKVLAQRLLSMISESLNLPHSYIEDAIGEVYQNITISYYSPCPQPELALGLQSHSDMGAISLLIQDDVGGLEVLKDGEWILAKPLSDAIIVILADQTEILTNGIYRSSVHRAVVNSHQARLSVATFYDPAKIREISPAHPLVTEKSPPKYRTVLYGDYVSSWYSKGPDGKRNIDALLIQQ------------------
>HEMIforr
---------------------------------------------------------MEEQRVQALADSGLSHLPPEYIQPPELRPNL-HTRTPPAAAAAEA-AAASGSIPILDLDPGA-N-PLPKLGRLCSEWGAFHVVNHGVPLRLLEEVKEAGLRFFRSPTEVKLRYACDSGSSATEGYGSRMLAKEAAVLDWRDYFDHHTLPESRRNPSRWPDFPENY---------------------R-------------------------------------DIIVEYSSNMKVLAQRLLSMISESLNLPHSYIKDAVGEVYQNITISYYSPCPQPELALGLQSHSDMGAISLLIQDDVGGLEVLKDGEWILAKPLSDAIIVLLADQTEILTNGVYRSSVHRAVVNAHLPRLSVAAFYDPAKTRKISPAPPLVTERSPVKYRGVLYGDFVSSWYGKGPDGRRNVDALLIQP------------------
>HYPOheme
---------------------------------------------------------------------------------------------------------------------------MPELRLLCRAWGAFQVVNHGVPARLLDEMRAAGLRFFESPMEDKLRYACDPGSPASEGYGSRMLAKEDGVLDWRDYFDHHTLPLSRRNPTRWPDSPHNY---------------------R-------------------------------------DVVVDYSNNMKGLAQKLLCMISESLGLPPSYIEETIGEIFQNITISYYPPCPQPDLALGLQAHSDMGAITLLIQDDVGGLEVLKDGEWVLAQPLSEGIIVILADQMEIISNGEYMSAQHRAVVNAQQPRLSIATFYDPSKTRKIFPASQLVTERTPRKYHEVLYGDYVKSWYSKGPEGKRNIDALLITEQQ----------------
>LANAlana
ME-------------------------------------------VM----SSSST-SEPRRVQALVEDGLSHLPSQYIQPPEHRPDS-VRRLE--------------GIPVVDLNPSG-D-PMPELRRACRDWGAFQVVNHGVPGRLLEDMKAMGLCFFGSPMEAKLRYACDPASPASEGYGSRMLAKEDGVLDWRDYFDHHTLPESRRNPNRWPEFPHNY---------------------R-------------------------------------DIVLEYSNSMKVLAQRLLWLMSESLGLPASYIEDAVGEVYQNITISYYSPCPQPDLALGLQPHSDMGAITLLIQDDVGGLEVLKNGEWVLAQPLPDAIIVILADQTEIISNGEYASAQHRAVVNAHRARLSVATFHDPSKRRKISPAPQLITERSPVKYQEVLYGEYVSSWYNKGPEGKRNMDALLKV-------------------
>LECAnigr
---------------------------------------------------------MEVQRVQALADSGLSQLPSQYIQPPEFRADP-YRQKS------SA-ESVAGSIPILDLLTSE-N-PLPQLSQLCSEWGSFHVVNHGVPLRLLEEMKEAGLRFFRSPMESKVRYACDPGSAASEGYGSRMLSKEEGVLDWRDYFDHHTLPEFRRNPRRWPDFPENY---------------------R-------------------------------------DVVLDYSNNMKLLAQRLLRMISKSLNLPYSYIEDAIGEVYQNITISYYSPCPQPELALGLQSHSDMGAITLLIQDDVGGLEVLKSGEWVPVEPISDAIVVILADQTEVLTNGIYKSAVHRATVNSHRERLSVAAFYDPAKTRKISPAHQLVTDRSPLKYRKVLYGDYVSSWYSNGPEGKRNIDALLIQQ------------------
>LIMOabor
---------------------------------------------------------MVVQRVQALAEAGLSHLPSQYIQPPELRPDR-HRRVEAAAAAAAA-AAESGSIPVLDLDSAM-N-PLPQLRLLCSEWGAFQVVNHGVPARLLEEMKEAGLRFFRSPTEAKLRYACDPESAATEGYGSRMLSKEEGVLDWRDYFDHHTLPESRRDPSRWPDFPENYRAGRNAQALDWPVIPSRKEFVR-------------------------------------DVVVEYSNNMKILAQRLLSMISESLNLPHSYIEDAIGEVFQNITISYYSPCPQPELALGLQSHSDMGAITLLIQDDVGGLEVLKDGEWVLAKPRSDAIIVILADQTEILTNGIYRSSVHRAIVNAYQARISVATFYDPAKTIKISPALQLVTKQSPQMYREVLYGDYVSSWYSKGPDGKRNIDALLIQQ------------------
>MASDpict
---------------------------------------------------------MATQTVQSLSDSNLSNLPSQYIQPPNLRPNP-HPKT------------QSKTIPILDLDPST-S-PLSQIGGLCGEWGAFHVVNHGVPSRLLKQMKDAGLRFFRSPTEVKLRYACDPGSAATEGYGSRMLLRDEGVMDWRDYFDHHTLPESRRDVLRWPEFFEGY---------------------R-------------------------------------DVVLEYSDNMKVLAQKLLRMISESLNLPHSYIKDAIGEVHQNITISYYSPCPQPELALGLQSHSDMGAITLLIQDDVGGLEVWKDGQWVLAKPLSDAIIVILADQTEILTNGIYKSAVHRAIVNADRARLSVATFYDPGKTRKISPALPLVTEKSPVRYPEVLYGDYVSSWYGKGPEGKRNIDDLLIHQSSGGGESKSVVALECAER
>MEXIxero
---------------------------------------------------------MEVQRVQVLAEAGLSQLPPRYIQPPELRPDP-DNLK-------LT-AAESGSIPVLDLDPST-N-PLPQLRRLCSEWGAFHVVNHGVPPLLLESMKEAGLRFFRSTTEAKLRYACDPGSAASEGYGSRMLSKDEGVLDWRDYFDHHTLPVSRRNPSRWPNFIDHY---------------------R-------------------------------------DVVLEYSNYMKGLAQKLLSMISESLNLPHSYIEDALGEVYQNITISYYSPCPQPELALGLQSHSDMGAITLLIQDDVGGLEILKDGKWVPAKPLSDAIIVILADQTEILTNGIYRSSVHRATVNDNQARLSIAAFYDPAKTRNISPATQLVTEQSPLKYREVLYGDYVSSWYSKGPEGKRNIDALLIQP------------------
>MICRparv
MA--PLGPS-------------------------------PGIEQLTQNWYGQGACSMEV-RVQTLAELGLPHLPSEYIQPPELRLVP-RRLLE------ST-TEESGSIPVIDLDPHR-N-PLQQFRRLCSEWGVFQVVNHDVPARLLNEVKEVGLHFFRSPTEAKLRYACDPGSSATEGYGSRMLSKEKLVLDWRDFFDHHTLPESRRSTSRWPDFPENY---------------------R-------------------------------------DVLLEYSNAMKVLAQRLLSMISESLKLPRSYMEDAIGEVYQNITISYYPPCPQPELALGLQSHSDIGALTLLIQDDVGGLEVLKDGEWIQAKPLSNAVVVLLADQMEILTNGICKTSVHRAIANDHQARLSVATFHDPAKTRRISPACQLVTEQSPARYHGVLYGDYVSSWYRKGPEGRRNIDALLIKP------------------
>MOLIcapi
MG--ASGGG-------------------------------GGS--------GSSSR-ILPQRVQTLAESG--YVPVQYIQPPEHRPAS-LPRR------------HDGGIPVLDLDPSSGD-PTPELRRLCREWGAFHVVNHGVPARLLDEMRAAGLRFFESPMEDKLRYACDPSSAASEGYGSRMLSKEDGVLDWRDYFDHHTLPLSRRNPSRWPDSPHNY---------------------R-------------------------------------DVVVEYSNNMKVLAQKLLHMISETLGLPPLYIEEAIGEVYQNITNSYYSPCPQPDLALGLQAHSDMGAITLLIQDDVGGLEILKDGEWVLVQPLSEGIIVILADQMEIISNGEYMSAQHRAVVNAQRARFSIATFYDPSKARKIFPASQLVTDQTPRKYHEVLYGDYAKSWYSKGPEGKRNIDALLITEQI----------------
>NEUWmali
---------------------------------------------------------MEVQRVQELADAGLSHLPSQYIQPPDLRPVA-HPRKK------AA-ATELGGIPILDLDPSR-N-PLPELRRLCREWGAFQVINHGVPIRLLEEMKEVGLRFFGSPMEAKLRYACDPASAASEGYGSRMLSKEEGVLDWRDYFDHHTLPETRRNPTRWPDFPDNY---------------------R-------------------------------------DVVVEYSNSMKVLAQRLLKMISESLNLLPSYIEDAIGEVYQNITVSYYSPCPQPELALGLQSHSDMGAMTLLIQDDVGGLEVLNDGEWVLAKSSSDAIIVILADQSEIMTNGLYRSAVHRAVVNAKQARLSVATFYDPAKTQKICPASQLITEQSPVKYREVVYGDYVSSWYSKGPEGKRNIDALLI--------------------
>NEUWzoll
---------------------------------------------------------MEVQRVQALADAGLSHLPSQYIQPPDLRPVA-HPRKK------AA-ATESGGIPILDLDPSR-N-PLPELRRLCREWGAFQVINHGVPIRLLEEMKEVGLRFFGSPMEAKLRYACDPASAASEGYGSRMLSKEEGVLDWRDYFDHHTLPETRRNPTRWPDFPDNY---------------------R-------------------------------------DVVVEYSNSMKVLAQRLLKMISESLNLLPSYIEDAIGEVYQNITVSYYSPCPQPELALGLQSHSDMGAMTLLIQDDVGGLEVLNDGEWVLAKSSSDAIIVILADQSEIMTNGLYRSAVHRAVVNAKQARLSVATFYDPAKTQKICPASQLITEQSPVKYREVLYGDYVSSWYSKGPEGKRNIDALLI--------------------
>OECEmacu
---------------------------------------------------------MVAERVQALAEAGLSYLPSQYIQPPELRPDC-HGRMG------AA-AAESGSIPVLDLDSST-N-PQSHIRRLCSEWGAFHVVNHGVPSRLLEEMKEVGLRFFRSPAAAKLRYACDPRSAAAEGYGSRMLSKEEGVLDWRDYFDHHTLPESRRNPSRWPDFPENY---------------------R-------------------------------------NVVLEYSDNMKFLAQRLLSMISESLNLPHSYIEDAIGEAYQNITISYYPPCPQPQLALGLQSHSDMGAITLLIQDDVGGLEVLKDGEWVLAKPLSDAIIVILADQTEILTNGTYKSAVHRATVNADRARISVATFYDPAKTRKISPALQLVTEQPPLRYRQVLYGDYVSSWYSRGPEGKRNIDALLIQQ------------------
>OPHRgarg
---------------------------------------------------------MEIQRVQPLFESGTTHVPSEYIQPPNLRPIL-HRPPN-----PTA-----TTIPTLDL--LS-N-PVPQLRRLCNEWGAFHVVNHGVPSQLLTAVKELGLRFFGSATEVKRSYGGDSGSPAGEGYGSRMVASEEAVLDWRDYFDHHTLPESRRNPSRWPDFPENY---------------------R-------------------------------------DVIVEYSSNMKILAQRLLSMVSESLNLPHSYIEDAVGEVYQNITISYYPPCPQPELALGLQSHSDMGVISLLIQDDVGGLEVLKDGEWILVKPLTDAIIVILADQTEILTNGAYRSSVHRAVVNAHLPRLSVATFYDPAKTRKISPAPPLITEHSPAKYRGVLYGDFVSSWYGKGPDGKRNLDALLIQP------------------
>OPHRsphe
---------------------------------------------------------MEIQRVQPLSESGTTHVPSEYIQPPNLRPIL-HRSPN-----PTA------SIPTLDL--LS-N-PVPQLRRLCNEWGAFHVVNHGVPSQLLTAVKELGLRFFGSATEVKRSYGGDSGSPAGEGYGSRMVASKEAVLDWRDYFDHHTLPESRRNPRRWPDFPENY---------------------R-------------------------------------DVIVEYSSNMKILAQRLLSMISESLNLPHSYIEDAVGEVYQNITISYYPPCPQPELALGLQSHSDMGVISLLIQDDVGGLEVLKDGEWILVKPLTDAIIVILADQTEILTNGAYRSSVHRAVVNAHLPRLSVATFYDPAKTRKISPAPPLITEHSPAKYRGVLYGDFVSSWYGKGPDGKRNLDALLIQP------------------
>ORCHital
---------------------------------------------------------MEVQRVQTLAESGLSYLPSEYIQPPDLRPNL-HRRTD-----STT-ADASGSIPILDLDPCA-N-PLPQLRRLCSEWGAFQVVNHGVPLRLLTEVKEAGLHFFRSPTEVKLRYAYHSDSSATEGYGSRMLTKEEAVLDWRDYFDHHTLPESRRNPNRWPDFPENY---------------------R-------------------------------------DIIVEYSSSMKILAQRLLSMISESLNLPHSYIEDAVGEIYQNITISYYSPCPQPELALGLQSHSDMGVISLLIQDDVGGLEVLKDGEWILAKPLSDAIIVILADQTEILTNGVYRSSVHRAVVNARLPRLSVATFYDPAKTRKISPAPPLVTEQSPAKYRGVLYGDFVSSWYGKGPDGKRNVDALLVQP------------------
>PAPHconc
---------------------------------------------------------MEVQRVQILAEAGLAHLPPRYIQPAELRPNP-HNLK-------TT-AAESDSIPVLDLDPSV-N-PLPQLRRLCSEWGAFYVVNHGVPPQLLESMKEAGLRFFHSPTEAKLRYACDPGSAASEGYGSRMLSKDEGVLDWRDYFDHHTLPVSRRNPSQWPSFIDNY---------------------R-------------------------------------DVILEYSDYMEVLAQRLLSMISESLNLPDSYIEDAVGEVYQNITISYYAPCPQPELALGLQSHSDMGAITLLIQDDVGGLEILKDGKWVPAKPLSDGIIVILADQTEILTNGIYRSSVHRATVNDKQARLSIATFYDPARTRKISPASQLVTEQSPLKYHEVLYGDYVSSWYSKGPEGKRNIDALLIQQ------------------
>PAPHhirs
---------------------------------------------------------MEVQRVQILVEGGLSHLPPRYIQPAELRPNL-HNLK-------AT-AAESDSIPVLDLDPSV-N-PLPQLRRLCSEWGAFYVVNHGVPLQLLESMKEAGLRFFHSPTEAKLRYACDPGSAASEGYGSRMLSKDEGVLDWRDYFDHHTLPVSRRNPSQWPNFIDNY---------------------R-------------------------------------DVILEYSNYMEFLAQRLLSMISESLNLPDSYIEDAIGEVYQNITISYYAPCPQPELALGLQSHSDMGAITLLIQDDVGGLEILKDGKWVLAKPLSDGIIVILADQTEILTNGIYRSSVHRATVNDKQARLSIATFYDPARTRKISPASQLVTEQSPLKYREVLYGDYVSSWYSKGPEGKRNIDALLIQQ------------------
>PHAIflav
---------------------------------------------------------MVVQRVQTLAEAGLSYLPSQYIQPPELRPDR-HRHME-----AAS-AVDSGSIPVLDLDPSM-N-PLPHLRRLCSEWGAFQVVNHGVPSRLLEEMKEAGLRFFCSPTEAKLQYACDPGSAATEGYGSRMLSKEEGVLDWRDYFDHHTLPESRRDPSRWPDSPENY---------------------R-------------------------------------DVVLEYSDNMKFLAQRILSMISESLNLPHSCIEDAIGEAYQNITISYYSPCPQPELALGLQSHSDMGAITLLIQDDVGGLEVFKDGQWVLAKPLSDAIIVVLADQTEILTNGIYKSAVHRAIVNADRARISVAAFYDPSKTRSISPAPQLVTEHSPLKYREVLYGDYVSSWYNKGPQGKRNIDALLIQQ------------------
>PHAItank
MYVNPLRPSESFQGIAVLRCPVFLVFVTFAIVALGSDQRNPSCSSLSRRL----ACSMVVQRVQILAEAGLSYLPSQYIQPPELRPDR-HRHME-----APS-AVDSGSIPVLDLDPSM-N-PLPHLRRLCSEWGAFQVVNHGVPSRLLEEMKEAGLRFFCSPTEAKLQYACDPGSAATEGYGSRMLSKEEGVLDWRDYFDHHTLPESRRDPNRWPDSPENY---------------------R-------------------------------------DVVLEYSDNMKFLAQRLLSMISESLNMPHSCIEDAIGEAYQNITISYYSPCPQPELALGLQSHSDMGAITLLIQDDVGGLEVFKDGEWVLAKPLSDAIIVVLADQTEIITNGIYKSAVHRAIVNADRARISVATFYDPAKTRSISPAPQLVAEDSPLKYREVLYGDYVSSWYNKGPQGKRNIDALLIQQ------------------
>PHALcorn
---------------------------------------------------------MVAQHVQALAEAGLSYLPSQYIQPPQLRPDR-LRLME-------A-AVESGSFPVLDLDPSM-N-PVSHLRHLCSEWGAFHVVNHGVPSRVLDEMKEVGLRFFHLPTEAKLQYACDPGSAATEGYGSRMLSMEEGVLDWRDYFDHHTLPETRRNPNRWPDFPENY---------------------R-------------------------------------DVVLEYSNNMKFLAQRLLSMISESLNLPHLFIEDTIGEVHQNITISYYSPCPQPELALGLQSHSDMGAITLLIQDDVGGLEILKDGEWVLAKPLSDAIIVILGDQTEILTNGKYKSAVHRAIVNAHRARISIATFYDPAKTQKISPALQLVTEESPLKYREVLYGDYVSSWYGKGPEGKRNIDSLLIQQ------------------
>PHALmode
---------------------------------------------------------MVAQRVQALAEAGLSYLPSQYIQPPELRPDR-LRHME-------A-AVESGSFPVLDLDPSM-N-PVSHLRHLCSEWGAFHVVNHGVPSRALNEMKEVGLRFFHLPTETKLQYACDPGSAATEGYGSRMLSMEEGVLDWRDYFDHHTLPETRRNPNRWPDFPEKY---------------------R-------------------------------------DVVLEYSNNMKFFAQRLLSMISESLNLPHLFIEDTIGEVYQNITISYYSPCPQPELALGLQSHSDMGAITLLIQDDVGGLEILKDGEWVLAKPLSDAIIVILGDQTEILTNGKYKSAVHRAIVNAQRARISIATFYDPAKTRKISPALQLVTEESPLKYREVLYGDYVSSWYGKGPEGKRNIDSLLIQQ------------------
>PHRAlind
---------------------------------------------------------MEVQRVQVFAEAGLSHLPSRYIQPPELRPNP-HNLK-------AT-AVESGSIPVLDLDPSV-N-PAPQLRRLCSEWGAFHVVNHGVPPQLLESMKEAGLRFFRSPTEARLRYACDPGSPASEGYGSRMLSKDEGVLDWRDYFDHHTLPVSRRNPRRWPNFIDNY---------------------R-------------------------------------DVVLEYSNSMKVLAQRLLSMISESLNLPHSYIEDAIGEVYQNITISYYAPCPQPELALGLQSHSDMGAITLLIQDDVGGLEILKDGKWVPAKPLSDAIIVILADQTEILTNGIYRSSVHRATVNDNQARLSIATFYDPAKTRKISPATQLVTEHSPLKYREVLFGDYVSSWYSKAPEGKRNIDALLIQP------------------
>PLATclav
---------------------------------------------------------MEVQRVQALAESGLSYLPSEYIQPPELRPNLHHRHMV-----STA-AEASGSIPILDLDPRA-N-PLPQIRRLCSEWGAFQVVNHGVPLRLLEEVKEAGLRFFRSPTEAKLRYACDSGSPATEGYGSRMLSKEEVVLDWRDYFDHHTLPESRRNPSRWPDFPENY---------------------R-------------------------------------DIIVEYSSSMKVLAQRLLSMISESLNLPHSYIEDAVGEVYQNITVSYYSPCPQPELALGLQSHSDMGVISLLIQDDVGGLEVLKDGEWILAKPISDAIIVLLADQTEILSNGVYRSSVHRAIVNARLPRLSVATFYDPAKTREISPAPPLVTERSPAKYRGVLYGDFVSSWYGKGPDGKRNVDALLIQP------------------
>PTERcurt
---------------------------------------------------------MVVQRVQELAESGLSHLPSEYIQPPELRPDP-HRRME-----STE-AEESGSIPVLDLDPYT-N-PLQQLRGLCSEWGAFQVVNHGVPVRLLKEVKEAGLRFFRSPTEAKLLYACDPGSSATDGYGSRMLSKEEVVLDWRDYFDHHTLPESRRNPSRWPDFPENY---------------------R-------------------------------------DVIMEYSNNMKLLAQRLLSMISESLNLPHSYIDDAIGEVYQNITISYYSPCPQPELALGLQSHSDMGAISLLIQDDVGGLEVLKDGEWIQAQPLSDAIIVILADQTEILTNGIYKSSVHRAIVNAHQARLSVATFYDPAKTRIISPIHQLVTEQSPPKYRAVLYGDYVSSWYGKGPDGKRNIDELLIQQ------------------
>RIMAelli
---------------------------------------------------------MEVQRVQTLAESGLSHLPSEYIQPPELRPDP-HRRRE-----STA-AEESGSIPVVDLDPYT-N-PLQKLRRLCSEWGAFQVVNHGVPARLLKEVKEVGLCFFRSPTEAKLRYACDPGSSAAEGYGSRMLSKEKVVLDWRDYFDHHTLPESRRNTSRWPDFPENY---------------------R-------------------------------------DVIVEYSKAMKVLAQRLLSMISESLNLPPSYIEDAVGEVYQNITISYYSPCPQPELALGLQSHSDIGAISLLVQDDVGGLEVLKDGEWIHADPLPNAIVVLLADQTEILTNGIYRSSVHRAIVNAHQARLSVATFYDPAKTRKISPAPQLVTEKSPAKYRGAHYGDYVSSWYSKGPDGRRNIDARLIQP------------------
>SELEaequ
---------------------------------------------------------MEVQRVQVLAEAGLSHLPLQYIQPPELRSNP-HHLK-------AT-AAESGSIPVLDLDPSV-N-PLPQLSRLCSEWGAFHVVNHGVPPQLLQSMKEAGLRFFGSPTEAKLRYACDPGSAASEGYGSRMLSKDEGVLDWRDFFDHHTFPVSRRNPSRWPNFIDNY---------------------R-------------------------------------DVVLEYSNYMKVLAQRLLSMISESLNLPHSYIEDAIGEVYQNITISYYTPCPQPELALGLQSHSDMGAITLLIQDDVGGLEILKDGKWVPAKPLSDAIIVILADQTEILTNGIYRSLVHRATVNDNQARLSIATFYDPAKTRKISPASQLVTEQLPLKYREVLYGDYVSSWYSKGPQGKRNIDALLIQQ------------------
>SERAvome
---------------------------------------------------------MEAQRVQSLAESGINHLPSEYIQPPDLRPNL-YRRQE-----QTA-AQPPPAIPILDLDPHS-N-PIPQLRRLCGEWGAFHVVNHGVPPPLLTAVKELGLRFFGLPTEVKRSYACDLGSPAAEGYGSRMLAKEEGVLDWRDYFDHHTLPESRRNPSRWPDFPQNY---------------------R-------------------------------------DIILEYSSNMKALAQRLLGMISETLNLPHSYIEDAVGEVYQNITISYYPPCPQPELALGLQSHSDMGVISLLIQDDVGGLEVLKDGEWIQANPLPDAVIVILADQTEILTNGAYRSSVHRAVVNALQPRLSVATFYDPAKTRKISPAPPLVTEQSPAKYRGVLYGDFVSSWYGKGPDGKRNVDALLIEP------------------
>THELangu
---------------------------------------------------------MEVQRVQALVESGLSHLPSEYIQPPQLRPDP-HRRRE-----LTA-AGESGSIPVLDLDPCT-N-PLQHLRRLCGEWGAFQVVNHGVPGRLLEEVKEVGLCFFRSPTEAKLRYACDPGSSATEGYGSRMLSKENVVLDWRDFFDHHTLPESRRNTSRWPDFPENY---------------------R-------------------------------------GVIMEYSNAMKLLAQRLLSMISESLNLPPSYIEDAIGEVYQNVTISYYSPCPQPELALGLQSHSDMGAISLLIQDDVGGLQVLKDGEWIHAKPLPNAIVVILADQTEILTNGIYRSSVHRAIVNADNARLSVATFYDPAKTRRISPAPQLVKEQSPAKYRGVLYGDYVSSWYGKGPDGRRNIDALLIQP------------------
>VANIplan
---------------------------------------------------------MKMQRVQTLAESGVVHLPSQYIQPPELRTDP-HRQKS------SA-DLVSGSIPVLDLQSSA-N-SLPLLSRICSEWGVFQVVNHGVPSTLLEEMKEVGLRFFRSPMEFKLRYACDPGSAASEGYGSRMLSKEEGVLDWRDYFDHHTLPEFRRNPSVWPDFPENY---------------------R-------------------------------------DVVMDYSNNMKLLAQRLLRMISKSLNLPDSYIEDAIGEVYQNITISYYSPCPQPELALGLQSHSDIGAISLLIQDDVGGLEVLKNGEWVPVVPLSDAIVVILADQTEILTNGIYKSAVHRATVNSHLARLSVATFHDPAKTRKISPLHQLITDHSPPKYREVVYGDYVSSWYDKGPEGKRNIDALLIQH------------------
>VANIshen
---------------------------------------------------------MEMQRVQALAESGLVGLPSQYIQPPEFRTDP-HRRKS------SA-DLVSGSIPVLDLHLAA-N-SLPELSRSCSEWGVFQVVNHGVPLRLLKEMKEVGLRFFRSPMEFKLRYACDPGSAASEGYGSRMLSKEEGVLDWRDYFDHHTLPEFRRNPRRWPDFPENY---------------------R-------------------------------------DVVVDYSNNMKLLAQRLLSMISKSLNLPDSYIGDAIGEVYQNITISYYSPCPQPELALGLQSHSDIGAITLLIQDDVRGLEVLKNGEWVPVEPLSDAIVVILADQIEILTNGIYKSAVHRATVNSHQARLSVAAFHDPAKTRKISPVHQLITDHSPLRYREVVYGDYVSSWYGNGPEGKRNIDALLIQH------------------
>EPIPaphy
---------------------------------------------------------MVIPRVQTFAEEALPCLPSQYIQPPELRPDR-LRNTE-----------AAGTIPVLDLDPST-N-PLPLLCRLCSEWGAFQVVNHGVPSRLLDEMKDAGLRFFRSPTEVKLRYARDPRSVATEGYGSRMLSKEDAILDWRDYFDHHTLPESRRDPSRWPDFIANY---------------------R-------------------------------------HAVIEYSNSMKALAKRLLSMMSEGLNLPDSYIEDAIGEVHQNITISYYSPCPQPELALGFQSHSDMGGITLLIQDDVGGLEVLKDEQWVLAKPLPNAIIVILADQTEIITNGAYKSAVHRALVNADQARISIATFYDPAKTQKIFPAPQLVTEDSPPKYREVLYGDYVSSWYGKGPDGKRNIDALLIQH------------------
