# Supplementary material for: Orchid Phylotranscriptomics: The Prospects of Repurposing Multi-Tissue Transcriptomes for Phylogenetic Analysis and Beyond
Source: Front Plant Sci. 2022 May 27;13:910362. doi: 10.3389/fpls.2022.910362 (PMC9196242; doi:10.3389/fpls.2022.910362)
Supplement: Supplementary file 4 [file Data_Sheet_3.zip › ortho_MSA/r1/OG0008943.fa]

>ANOEemei
---------------------------------------------------------------------------------------------------------------------------------------------------------------------------------------------------------------------------------------------------------------------------------------MKMTHYYLVDTSVVTTGAAVSELQFNIIKEEPFIVHNLKITPLPVWHGQGYRSLGFRFGDICYISDVSEIPEETYFLLKDCNLLIL---DALRPDRSSSTHFGLPRAIDEVRKIRPRKTIFTGMMHLMDHEKVSEDLSNLKEMEGLDVQLSYDGLSVPVNL------
>ANOEroxb
------------------MVLL-PLPP----------------AAPSIGTFLRAGWRAPL----------GA-AA-AAGSTSRRRFC-FLDSRISQTRFCCNLENRDAKIKIPTEQSEIIFLGTGTSEGIPRVSCLTNPLKKCLVCLKA-----TEPGNKNRRRNTSILIRYANNKGKFNILFDAGKFFYHSALNWFPTFGLRTIDAVIITHSHADAIG--------GLDDLRDWTNNVQPFIPIYVAKRDFE-------------------------VMKMTHYYLVDTSVVTTGAAVSELQFNIIKEEPFIVHNLKITPLPVWHGQGYRSLGFRFGDICYISDVSEIPEETYFLLKDCNLLIL---DALRPDRSSSTHFGLPRAIDEVRKIRPRKTIFTGMMHLMDHEKVSEDLSNLKEMEGLDVQLSYDGLSVPVNL------
>APOSodor
------------------MVLLSLLPP----------------AVPSAGILVRARWGAALGA-------GGG-A-----AACRSRLL-LLHRQMSQ-RFLCSLQVRDVETPKLEEHSEIIFLGTGTSEGIPRVSCLTNPSRNCQVCFKA-----TEPDSRNRRHNTSILVHYANNWGRFNILVDAGKFFYHSALQWFPLFGLRTIDAVIITHSHADAIG--------GLDDLRDWTNNVQPFIPIYVAKRDFE-------------------------VMKLTHYYLVDTSVVLPGAAVSHLQFNIISEEAFFVHNLKITPLPVWHGKGYQSLGFRFGDICYISDVSEIPEETYALLKDCDLLIL--VDALRPDRSSTTHFGLPKALEEVRKIRPKKALFTGMMHLMDHDRINEDLSKLKELEGLDVQLSYDGLRVPVKL------
>APOSshen
------------------MVLLSLLPP----------------AVPSAGILVRARWGAALGA-------GGG-A-----AACRSRLL-LLHRQMSQ-RFLCSLQVRDVETPKLEEHSEIIFLGTGTSEGIPRVSCLTNPSRNCQVCFKA-----TEPDSRNRRHNTSILVHYANNWGRFNILVDAGKFFYHSALQWFPLFGLRTIDAVIITHSHADAIG--------GLDDLRDWTNNVQPFIPIYVAKRDFE-------------------------VMKLTHYYLVDTSVVLPGAAVSHLQFNIISEEAFFVHNLKITPLPVWHGKGYQSLGFRFGDICYISDVSEIPEETYALLKDCDLLIL---DALRPDRSSTTHFGLPKALEEVRKIRPKRALFTGMMHLMDHDRINEDLSKLKELEGLDVQLSYDGLRVPVKL------
>BLETstri
MK----------------SSIHFRFP-----------------SLISALDHIRARFPLP---------------------------------------------------------------------GQPPISPRQHPPRLASLAQTAANSLRTVPGLTSQARTASVLFRTAPGRRQF-------------------------------VRTAVDLAG--------TV---------LRILIPA-------K-------------------------VMKMTHYYLVDTSVVLEGAAVSELQFNIIKEEPFIVHNLKITPLPVWHGQGYRSLGFRFGDICYISDVSEIPEETYLLLKDCDLLIL---DALRPDHSSSTHFGLPRALEEVRKIRPRRTLFTGMMHLMDHEKVSEDLAKLKELEGLDLQLSYDGLSVPVNL------
>BORYspha
------------------MAALTLLP-----------------SFPAARSFVPCRWSSSL-------------I-----QLFRRRFSRTCHVRTPEARLQSNIADRDGDTQITADQSEIIFIGTGTSEGVPRVSCLTNSPKTCVVCSKA-----AEPGNKNRRRNTSILIRYSDSIGKFNILVDAGKFFYHSALCWFPKFGLRTIDAVIITHSHADAIG--------GLDDLRDWTNNVQPSIPIYVAERDFE-------------------------VMKKTHYYILDTSVVVPGAAVSDLHFNIIKEEPFVVHNLKITPLPVWHGHGYRSLGFRFGNVCYISDVSEIPEETYALLKDCELLIL---DALRPDRSSSTHFGLPRALEEVRKIQPRRTLFTGMMHLMDHDRVNEELAKLMETEGLDVQLSYDGLRVPVNL------
>CALAcreb
--------------------MLLSLPS----------------AVPSIGNIIRAKWRAPF----------GA-------SAFRRRLN-VIDRRITQACFYCRLTNGDIEIQRTTYQSEIIFLGTGTSEGIPRVSCLTNPLKKCMVCLKA-----TEPDNKNRRCNTSIIIRFANDKGRFNILVDVGKFFYHSALKWFPTFGLRTIDAVIITHSHADAIG--------GLDDLRDWTNNVQPFIPMYVANRDFE-------------------------VMKMTHYYLVDTSVVLAGAAVSELQFNIIKEEPFTVHNLKITPLPVWHGHGYRSLGFRFGDICYISDVSEIPAETYSLLKDCDLLIL---DALRPDHSSSTHFGLPRALEEVRRIRPRRTLFTGMMHLMDHEKINEDLAKLKDLEGLDVQLSYDGLSVPVNL------
>CALAsini
-----------------------LLPL----------------AIPFSGYLLRAGWRAPL----------TG-A-----AVNRRHFR-FLDRRLTQNRLCCSLLNRDNDIKKAAEQSEIIFLGTGTSEGIPRVSCLTNPLKNCMVCQKA-----TEPGSKNRRRNTSILIRYANDNGRFNILVDAGKFFYHSALKWFSTFGLRNIDAVIITHSHADAIG--------GLDDLRDWTNNVQPFIPIYVAKRDFE-------------------------VMKMTHYYLVDTSVVLEGAAVSELQFNIIKEEPFIVHNLKITPLPVWHGQGYRSLGFRFGDICYISDVSDIPEETYLLLKDCDLLIL---DAVRPDRSSSTHFGLPRALDEVRKIRPRRTLFTGMMHLMDHEKVNEDLAKLKELEGLDLQLSYDGLSVPVNL------
>CALAtsoo
------------------MVLLSLLPL----------------AIPFSGHLLRAGWRAPL----------GG-A-----AVNRHHFR-FLDRRITQNRSCCSLINRDNDIKKAAEQSEIIFLGTGTSEGIPRVSCLTNPLKNCMVCQKA-----TEPGSKNRRRNTSILIRYANDNGRFNILVDAGKFFYHSALKWFSTFGLRNIDAVIITHSHADAIG--------GLDDLRDWTNNVQPFIPIYVAKRDFE-------------------------VMKMTHYYLVDRSVVLEGAAVSELQFNIIKEEPFIVHNLKITPLPVWHGQGYRSLGFRFGDICYISDVSDIPEETYLLLKDCDLLIL---DAVRPDRSSSTHFGLPRALDEVRKIRPRRTLFTGMMHLMDHEKVSEDLAKLKELEGLDLQLSYDGLSVPVNL------
>CALEmajo
------------------MVALLPLPP----------------AVASIGNILLAGWRAPL----------GG-------AASLRRFC-FLHRRIFQARFCCNLTVTDTEIKEPPKQSEVLFLGTGTSEGIPRVSCLTNPLKNCMVCIKA-----TNPGNKNRRRNTSILIRYASDKGRLNILVDAGKFFYHSALKWFPTFGLRTIDAVIITHSHADAIG--------GLDDLRDWTNNVQPFIPIYVAKRDFE-------------------------VMKMTHYYLVDTSVVLAGAAVSELQFSIINEEPFFIHNLKITPIPVWHGEGYRSLGFRFGDVCYISDVSEIPEETYSLLKDCDLLIL---DALRPDRSSSTHFGLPRALEEVRRIRPRRTLFTGMMHLMDHEKVSEDLANLKEAEGLDVQLSYDGLVVPVAL------
>CEPHdama
------------------MVCRSLLLL----------------AVPSAGYLLRTGWRSPL----------GG-A-----VASRRRLC-LLDRRLTQTRLCCSLTNTEVEIKIPAKHSEIIFLGTGTSEGIPRVSCLTNPLKKCTVCLKA-----TEPDNRNRRRNTSILIRYANDNGRFNILVDTGKFFYHSALKWFPTFGLRNIDAVIITHSHADAIG--------GLDDLRDWTNNVQPFIPIYLAKRDFE-------------------------VMKKTHYYLVDTSVVLEGAAVSELQFNIIKEEPFIVHNLKITPLPVWHGQGYCSLGFRFGDICYISDVSEIPEETYLLLKDCDLLIL---DALRPDRSSSTHFGLPRALEEVRKIRPRRTLFTGMMHLMDHEKVSEDLAKLKELEGLDVQLSYDGLSIPVNL------
>CHILsemi
-----------------------------------------------------------------------------------------------------------------------------------------------MVCIKA-----TEPGNKNRRRNTSILIRYASDKGRLNILVDAGKFFYHSALKWFPTFGLRTIDAVIITHSHADAIG--------GLDDLRDWTNNVQPFIPIYVANRDFE-------------------------VMKMTHYYLVDTTVVLAGAAVSELQFNTISEEPFFIHNLKITPLPVWHGHGYRSLGFRFGDICYISDVSEIPEETYSLLKDCDLLIL---DALRPDRSSPTHFGLPRALEEVRRIRPRRTLFTGMMHLMDHEKVSEDLASLKEAEGLDVRLSYDGLIVPVDL------
>CHILtrap
------------------MVAL-LLPP----------------AVASIGNILLAGWRAPL----------GG-------DQSWRRFY-SLHRRIIQARFCCSLTIKDNKIKEPPEQSEILFLGTGTSEGIPRVSCLTNPLKKCMVCIKA-----TEPGNKNRRRNTSIIIRYASDKGRLNILVDAGKFFYHSALKWFPTFGLRTIDAVIITHSHADAIG--------GLDDLRDWTNNVQPFIPIYVANRDFE-------------------------VMKMTHYYLVDTTVVLAGAAVSELQFNTISEEPFFIHNLKITPLPVWHGHGYRSLGFRFGDICYISDVSEIPEETYSLLKDCDLLIL---DALRPDRSSPTHFGLPRALEEVRRIRPRRTLFTGMMHLMDHEKVSEDLASLKEAEGLDVRLSYDGLIVPVDL------
>CORYacti
MYKTIINGVNCSLPSADSMALLLLFPP----------------AFPSIANILPAGWRAPL----------SA-------AASRRRFR-LLDHRISQSRLCCSLTNRDIEIKKLPLQSEIIFLGTGTSEGIPRVSCLTNPLKNCMVCSKA-----VELGNKNRRRNTSILIRYANDQGRFNILVDVGKFFYHSALEWFPSYGLRTIDAVIITHSHADAIG--------GLDDLRDWTNNVQPLIPIFVAKRDFE-------------------------VMKMTHYYLVDTSVVLAGAAVSELQFNIIKEEPFIVQNLKITPLPVWHGQGYCSLGFRFGDICYISDVSEIPEETYFLLNDCDLLIL---DALRPDRSSSTHFGLPRALDEVRRIRPKRTLFTGMMHLMDHEKVSEDLAKLKETEGLDVQLSYDGLIVPVNL------
>CREMappe
------------------MVLLSLLPH----------------AIPFSSYVLRAAWRLPL----------GG-A-----AETRRRFS-LLDGRLTQIRFCCCLKSRDLETRTAGDQSEIIFLGTGTSEGIPRVSCLTNPLKSCVVCRKA-----TEPGSKNRRRNTSILIRYANDYGRFNILVDAGKFFYQSALKWFPAFGLRNIDAVIITHSHADAIG--------GLDDLRDWTNNVQPFIPIYVAKRDFE-------------------------VMKMTHYYLVDTSVVLEGAAVSELQFNIIKEEPFFVHNLKITPLPVWHGQGYCSLGFRFGDICYISDVSEIPEETYLLLKNCDLLIL---DALRPDRSSSTHFGLPRALEEVRKIQPRRTLFTGMMHLMDHEKVSEYFAKLKELEGLDLQLSYDGLTVPVNL------
>CRYPlept
------------------MVSLLLLP-----------------AAPSIGNIFRAGWRAPL----------AG-------ASYRRRLF-PLDRRITRARLCCGLTKRDIEIIKPSERSEILFLGTGTSEGIPRVSCLTNPLKKCMVCLKA-----TEPGSMNRRHNTSILIRYINDKGRFNILVDAGKFFYHSALKWFPTFGLRTIDAVIITHSHADAIG--------GLDDLRDWTNNVQSFIPIYVAKRDFE-------------------------VMKMTHYYLVDTSVVLAGAAVSELQFNIIKEEPFFVHNLKVTPLPVWHGEGYRSLGFRFGDVCYISDVSDIPEETYSLLKDCDLLIL---DALRPDRSSSTHFGLPRALEEVRRIRPRKTLFTGMMHLMDHEKVSEDLANLKEMEGLDVQLSYDGLSVPVNL------
>CYMBensi
M--SIVRRA-----AADSMVFLSLLPP----------------AILGSGYVLRAGWRAPL----------GG-A-----AATRRGIC-LLDRRLTQTRFCCSLINRDGDVKEAAEQSEIIFLGTGTSEGIPRVSCLTNPLKNCMVCQKA-----TEPGSKNRRRNTSILIRYANDNGRFNILVDAGKFFYHSALKWFPTFGLRSIDAVIITHSHADAIG--------GLDDLRDWTNNVQPFIPIYVAKRDFE-------------------------VMKMTHYYLVDTRVVLEGAAVSELQFNIIKEEPFIVHNLKITPLPVWHGQGYRSLGFRFGDICYISDVSEIPEETYVLLKDCDLLIL---DALRPDRSSSTHFGLPKALEEVRKIRPRRTLFTGMMHLMDHEKVSEDLAKLKESDGLDLQLSYDGLRVPVIL------
>CYMBmann
------------------MVLLSLLPP----------------AILGSGYVLRAGWRAPL----------GG-A-----AATRRRIC-LLDRRLSQTRFCCSFINRDSDVKEAAEQSEIIFLGTGTSEGIPRVSCLTNPLKNCMVCQKA-----TEPGSKNRRRNTSILIRYANDNGRFNILVDAGKFFYHSALKWFPTFGLRSIDAVIITHSHADAIG--------GLDDLRDWTNNVQPFIPIYVAKRDFE-------------------------VMKMTHYYLVDTRVVLEGAAVSELQFNIIKEEPFIVHNLKITPLPVWHGQGYRSLGFRFGDICYISDVSEIPEETYVLLKDCDLLIL---DALRPDRSSSTHFGLPKALEEVRKIRPRRTLFTGMMHLMDHEKISEDLAKLKESDGLDLQLSYDGLRVPVIL------
>CYPRbard
------------------MVLLSMLPF----------------AVPSAGNLLRIRWISPV----------GGGG-----AAPRCRFF-LLGRRFTQTRLCCSLTNRDIEIKKPAEQSEVIFLGTGTSEGIPRVSCLTNPFKKCMVCLKA-----TEPGNKNRRRNTSILIHYANDIGRFNILVDAGKFFYHSALRWFPMFGLRTIDAVIITHSHADASG--------GLDDLRDWTNNVQPFIPIYVAKRDFE-------------------------VIKMTHYYLVDRTVVLPGAAVSKLQFNIIKEEPFMVHNLKITPLPVWHGEGYRSLGFRFGNICYISDVSEIPEETYLLLKDCDLLIM---DALRPDRSSTTHFGMPRALDEVRKIQPRRTLFTGMMHLMDHDKVSEELAKLKESEGLDVQLSYDGLRVPVKL------
>CYPRflav
------------------MVLLSLLPL----------------AVPSAGKLLRVRWISPV----------GGGG-----AASRCRFF-LLGRRFTQARLCCSLTNRDIEIKKPAEQSEVIFLGTGTSEGIPRVSCLTNPLKKCMVCLKA-----TEPGNRNRRRNTSILIHYANDIGRFNILVDAGKFFYHSALRWFPMFGLRSIDAVIVTHSHADAIG--------GLDDLRDWTNNVQPFIPIYVAKRDFE-------------------------VIKMTHYYLVDTTVVLPGAAVSELQFNIIKEEPFMVHNLKITPLPVWHGEGYHSLGFRFGDTCYISDVSEIPEETYLLLKDCDLLIM---DALRPDRSSPTHFGMPRALDEVRKIQPRRTLFTGMMHLMDHDKVSEELAKLKESEGLDVQLSYDGLRVPVKL------
>DACThata
-----------------------------------------------------------------------------------------------------------------------------------------------------------EPANKNKRHNTSILIRYANDKGRFNILVDVGKFFYHSALKWFPTFGLRTIDAVIITHSHADAIG--------GLDDLRDWTNNIQPFIPIYVAKRDFE-------------------------VMKLTHYYLVDTSVVLAGAAVSELQFNMITEEPFIVHNLKITPLPVWHGQGYRSLGFRFGDICYISDVSEIPEETYALLKDCDLL-----------------------------------------------------------------------------------
>DENDchryso
------------------MVLLSLLPP----------------AISFSGYLLRVGCRESL----------GG-GA----AVSWPRIF-LLNRRLIQTRLCCSLKNRDSDIKKAAKQSEIIFLGTGTSEGIPRVSCLTNPLKNCMVCQKA-----TEPGNKNRRRNTSILIRYASDNGRFNILVDAGKFFYHSALTWFPIFGLRNIDAVIITHSHADAIG--------GLDDLRDWTNNVQPFIPIYVAKHDFE-------------------------VMKMTHYYLVDTSVVLEGAAVSELQFNIIKEEPFVVHNLKITPLPVWHGQGYRSLGFRFGDICYISDVSEIPEETYLLLKDCDLLIL---DALRPDRSSSTHFGLPRALEEVRKIRPKRTLFTGMMHLMDHEKISEDLAKFKKLEGLDLQLSYDGLTVPVNL------
>DENDnobi
------------------MVLLSLLPP----------------AISFSGYLLRVGWRESL----------GG-AI----AASWPRFF-RLDRQFIQTRLCCSLKTRDSDIKKAAKQSEIIFLGTGTSEGIPRVSCLTNPLKNCMVCQKA-----TEPRNKNRRRNTSILIRYANDNGRFNILVDAGKFFYHSALTWFPIFGLRNIDAVIITHSHADAIG--------GLDDLRDWTNNVQPFIPIYVAKHDFE-------------------------VMKMTHYYLVDTSVVLEGAAVSELQFNIIKEEPFIVHNLKITPLPVWHGQGYRSLGFRFGDICYISDVSEIPEETYLLLKDCDLLIL---DALRPDRSSSTHFGLPRALEEVRKIRPKRTLFTGMMHLMDHEKISEDLAKLKKLEGLDLQLSYDGLTVPVNL------
>DIURorie
------------------MALLLSLPP----------------AIPSIGNILRAGWRAPL----------GVGG-----ATSRRGFC-LLKHRLTQICFCSGLANKDVEIKKITERSEVLFLGTGTSEGIPRVSCLTNPLKKCMVCLKA-----TEPGNKNRRRNTSILIRYANDEGRFNILVDAGKFFYHSALKWFPTFGLRTIDAVIITHSHADAIG--------GLDDLRDWTNNVQPSIPIYVAKRDFE-------------------------VMKMTHYYLVDRSVVLAGAAVSELQFNIIKEEPFFIHNLKITPLPVWHGQGYRSLGFRFGDVCYISDASEIPEETYSLLKDCDLLIL---DALRPDRSSSTHFGLPRALEEVRRIRPRKTLFTGMMHLMDHEKVSKELANLKESEGLDVQLSYDGLRVPVNL------
>DRAKelas
------------------MAGLLLLRP----------------AVASIGNIILAGWRGPL----------GG-------AASRRRFC-FFHRQIFQARFCCRLSIKDTKIKEPSEQSEILFLGTGTSEGIPRVSCLTNPLKNCMVCIKA-----TEPGNKNRRRNTSILIRYASDKGRLNILVDAGKFFYHSALKWFPTFGLRTIDAVIITHSHADAIG--------GLDDLRDWTNNVQPFIPIYVANRDFE-------------------------VMKMTHYYLVDTSVVLAGAAVSELQFNIINEKPFFIHDLKITPLPVWHGQGYRSLGFRFGDICYISDVSEIPEETYFLLKDCDLLIL---DALRPDRSSSTHFGLPRALEEVRRIRPRKTLFTGMMHLMDHEKVSADLAKLKEMEGLDVQLSYDGMVVPVDL------
>DRAKthyn
------------------MAGLLLLRP----------------AVASIGNIILAGWRGPL----------GG-------AASRRRFC-FFHRQIFQARFCCRLSIKDTKIKEPSEQSEILFLGTGTSEGIPRVSCLTNPLKNCMVCIKA-----TEPGNKNRRRNTSILIRYASDKGRLNILVDAGKFFYHSALKWFPTFGLRTIDAVIITHSHADAIG--------GLDDLRDWTNNVQPFIPIYVANRDFE-------------------------VMKMTHYYLVDTSVVLAGAAVSELQFNIINEKPFFIHDLKITPLPVWHGQGYRSLGFRFGDICYISDVSEIPEETYFLLKDCDLLIL---DALRPDRSSSTHFGLPRALEEVRRIRPRRTLFTGMMHLMDHEKVCEDLAKLMEMEGLDVQLSYDGMVVPVDL------
>EPIDfulg
------------------MVLLSLLLP----------------AIPFSGCVLRAGWRPLL----------GG-A-----AATCRRFS-LLDRRLTQTRLCCSLITRDIETKNAAKQSEIIFLGTGTSEGIPRVSCLTNPLKSCMVCQKA-----TEPGSKNRRRNTSILIRYANDNGRFNILVDAGKFFYHSALKWFPAFGLRNIDAVIITHSHADAIG--------GLDDLRDWTNNVQPFIPIYVAKRDFE-------------------------VMKMTHYYLVDTSVVLEGAAVSELQFNIIKEEPFIVHNLKITPLPVWHGQGYRSLGFRFGDICYISDVSEIPEETYLLLKDCDLLIL---DALRPDRSSSTHFGLPRALEEVRKIRPRRTLFTGMMHLMDHERVSEYLAKLKEMEGLDLQLSYDGLSVPVNL------
>EPIDpuni
------------------MVLLSLLLP----------------AIPFSGGVLRAGWRPLL----------GG-A-----AATCRRFS-LLDRRLTQTRLCCSLITRDIETKNAAEQSEIIFLGTGTSEGIPRVSCLTNPLKSCMVCQKA-----TEPGSKNRRRNTSILIRYANDNGRFNILVDAGKFFYHSALKWFPAFGLRNIDAVIITHSHADAIG--------GLDDLRDWTNNVQPFIPIYVAKRDFE-------------------------VMKMTHYYLVDTSVVLEGAAVSELQFNIIKEEPFIVHNLKITPLPVWHGQGYRSLGFRFGDICYISDVSEIPEETYLLLKDCDLLIL---DALRPDRSSSTHFGLPRALEEVRKIRPRRTLFTGMMHLMDHERVSEYFAKLKEMEGLDLQLSYDGLSVPVNL------
>EPIPhell
------------------MVCRSLLLL----------------AVPSAGYLLPAGWRVPL----------GG-A-----VPSWRRLR-LLDRRLNQARLCCSSTGTEVEIKNPAEHSEIIFLGTGTSEGIPRVSCLTNPLKQCMVCLKA-----TEPDNRNMRRNTSILIRYANDNGRFNILVDAGKFFYHSALKWFPTFGLRNIDAVIITHSHADAIG--------GLDDLRDWTNNVQPFIPIYVAKRDFE-------------------------VMKMTHYYLVDTSVVLEGAAVTELQFNIIKEEPFIVHNLKITPLPVWHGQGYCSLGFRFGDICYISDVSEIPEDTYLLLKDCDLLIL---DALRPDRSSSTHFGLPRALEEVRKIRPRRTIFTGMMHLMDHEKVSEDLAKLKELEGLDVQLSYDGLSVPVNL------
>EPIPpurp
------------------MVCRSLLLL----------------AVPSAGYLLPAGWRVPL----------GG-A-----VPSWRRLR-LLDRRLNQARLCCSLTGTEVEIKNPAEHSEIIFLGTGTSEGIPRVSCLTNPLKQCMVCLKA-----TEPDNRNMRRNTSILIRYANDNGRFNILVDAGKFFYHSALKWFPTFGLRNIDAVIITHSHADAIG--------GLDDLRDWTNNVQPFIPIYVAKRDFE-------------------------VMKMTHYYLVDTSVVLEGAAVTELQFNIIKEEPFIVHNLKITPLPVWHGQGYCSLGFRFGDICYISDVSEIPEDTYLLLKDCDLLIL---DALRPDRSSSTHFGLPRALEEVRKIRPRRTIFTGMMHLMDHEKVSEDLAKLKELEGLDVQLSYDGLSVPVNL------
>ERYCcris
------------------MVLLSLLPT----------------AISAYGHVILAGIRTPA----------GG-A-----AALRHRFG-ILHRRLSQIRLSCSLIHRETDIKEATKQSEIIFLGTGTSEGIPRVSCLTNPLRNCKVCQKA-----TEPGSKNRRRNTSILIHYANDNGRFNILVDAGKFFYHSALEWFPTFGLRSIDAVIITHSHADAIG--------GLDDLRDWTNNVQPFIPIYVEKRDFE-------------------------VMKRTHYYLVDTSVVLEGAAVSELQFNIIKEEPFIVHNLKVTPLPVWHGQGYRSLGFRFGDICYISDVSEIPEETYLLLKDCDLLIL---DALRPDRSSSTHFGLPRALEEVRRIRPNRTLFTGMMHLMDHEKVSEELAKLKELEGLDLKLSYDGLRVPVNL------
>ERYCpuss
------------------MVLLSLLPT----------------AISASGHFILAGIRVPA----------SG-A-----AAFRLRFD-FLHRRISQIRLCCSLIRGETDIKEATKQSEIIFLGTGTSEGIPRVSCLTNPLRNCKVCQKA-----TEPGSKNRRRNTSILIHYANDNGRFNILVDAGKFFYHSALEWFPTFGLRSIDAVIITHSHADAIG--------GLDDLRDWTNNVQPFIPIYVEKRDFE-------------------------VMKKTHYYLVDTSVVLKGAAVSELQFNIIKEEPFIVHNLKITPLPVWHGHGYRSLGFRFGDICYISDVSEIPEETYMLLKDCDLLIL---DALRPDRSSSTHFGLPRALEEVRRIRPTRTLFTGMMHLMDHEKVNEELAKLKELEGLDLQLSYDGLRIPVNL------
>GALEfabe
-----------------------------------------------------LRWK-------------GG-A-----AVRLSGRY-FLDRRRTPNRFLCSLTDKEIEIQKPEEQSEIIFLGTGTSEGIPRVSCLTNPLKKCMVCLQA-----NEPGNRNRRRNTSILIRYANDIGRFNILVDAGKFFYHSALHWFPTFGIRTIDAIIITHSHADAIG--------GLDDLRDWTNNVQPFIPIYVAKRDFE-------------------------VMKMTHYYLVDTSVVVPGAAVSHLQFNIIKEEPFAVHNLKVTPLPVWHGPGYRSLGFRFGDICYISDVSDIPEETYLLLKNCDLLIL---DGLRPDRSSATHFGLPRALEEVRRIRPRRTLLTGMMHLMDHDKVSEDLAKLKVLEGIDVQLSFDGLRVPVKL------
>GASTelat
------------------MVLLSL-------------------QLPLASNLLRVGWRASL----------GA-AVTSAAGTSWLYVL-RLDRRLTRTRSYRGLINRETEIITPVEQSEIIFLGTGTSEGIPRVSCLTNPLKNCMVCLKA-----SEPGNKNRRRNTSILIRYANDNGKFNVLIDAGKFFFHSALKWFPTFGLRNIDAVLITHSHADAIG--------GLDDLRDWTNNVQPFIPIYVAKRDFE-------------------------VMKMTHYYLVDTSVVVEGAAVSELQFNIIKEEPFFVHNLKITPLPVWHGQGYRSLGFRFGNICYVSDVSEIPEETYLLLKDCDLLIL---DALRPDRSSSTHFGLPRALEEVRRIQPRRTLFTGMMHLMDHEIVSKELAKLKELEGLDVQLSYDGLCVPVSL------
>GOODfuma
------------------MVLL-PLPP----------------AAPSIGTFLRAGWRAPL----------GA-SG-AVGATSRRRFC-FLDLRISQTRFCCKLANRDVGIKNPTEQSEILFLGTGTSEGIPRVSCLTNPLKKCMVCLKA-----TEPGNKNRRRNTSILIRYANNEGRFNILVDAGKFFYHSALKWFPTFGLRTIDAVIITHSHADAIG--------GLDDLRDWTNNVQPFIPIYVAKRDFD-------------------------VMKMTHYYLVDTSVVTAGAAVSELQFNIIKEDPFIVHNLKITPLPVWHGQGYRSLGFRFGDICYISDVSEIPEETYFLLKDCNLLIL---DALRPDRSSSTHFGLPRALDEVRKIRPRKTLFTGMMHLMDHEKVSEDLANLKEMEGLDVQLSYDGLSVSVNL------
>GOODpube
--------------------LL-PLLP----------------AAPSIGTFLRAGWRAPL----------GA-SG-AVGATSRRRFC-FLDLRINQTRFCCKLANRDIEIKNPTEQSEILFLGTGTSEGIPRVSCLTNPLKKCLVCLKA-----TEPGNKNRRRNTSILIRYANNEGRFNILVDAGKFFYHSALKWFPTFGLRTIDAVIITHSHADAIG--------GLDDLRDWTNNVQPFIPIYVAKRDFD-------------------------VMKMTHYYLVDTSVVTAGAAVSELQFNIIKEEPFIVHNLKITPLPVWHGQGYRSLGFRFGDICYISDVSEIPAETYSLLKDCNLLIL---DALRSDRSSSTHFGLPRALDEVRKIRPRKTLFTGMMHQMDHEKVSEYLANLKEMEGLDVQLSFDGLSVSVNL------
>GYMNdens
------------------MVLLLPLPP----------------AVPMIGNILRAGLRAPL----------VG-A---ASASSPRRFW-LLDRWISRRGFCCNLTNRDVEIKNPAERSEIIFLGTGTSEGIPRVSCLTNPLENCMVCLKA-----TEPANKNRRHNTSILIRYANDKGRFNILVDVGKFFYHSALKWFPTFGLRTIDAVIITHSHADAIG--------GLDDLRDWTNNIQPFIPIYVATRDFE-------------------------VMKLTHYYLVDTSVVLAGAAVSELQFNMITEEPFIVHNLKITPLPVWHGQGYRSLGFRFGDICYISDVSEIPEETYALLKDCDLLIL---DALRPDRSSSTHFGLPRALEEVRKIRPRRTLFTGMMHLMNHEKVCEDLANLKELEDLDVQLSYDGLSVPVNL------
>GYMNodor
------------------MVLLLPLPP----------------AVPMIGNILRAGLRAPL----------VG-AA-SASASSPRRFW-LLDRWISRRRFFCNLTNRDVEIKNPAERSEIIFLGTGTSEGIPRVSCLTNPLENCTVCLKA-----TEPTNKNRRHNTSILIRYANDKGRFNILVDVGKFFYHSALKWFPTFGLRTIDAVIITHSHADAIG--------GLDDLRDWTNNIQPFIPIYVAKRDFE-------------------------VMKLTHYYLVDTSVVLAGAAVSELQFNMITEEPFIVHNLKITPLPVWHGQGYRSLGFRFGDICYISDVSEIPEETYALLKDCDLLIL---DALRPDRSSSTHFGLPRALEEVRKIRPRRTLFTGMMHLMNHEKVCEDLLNLKELEDLDVQLSYDGLSVPVNL------
>HABElong
---------------------MVLLRH----------------AIPMIRNFHLVGLSAPL----------VG-AASAC-ASSPHRFR-LLDQRISGCRFCCNLTNRDVEIKKTVEQSELIFLGTGTSEGIPRVSCLTNPLENCMVCLKA-----KEPANKNRRRNTSILLRYANDKGRFNILVDAGKFFYHSALKWFPTFGLRTIDAVIITHSHADAIG--------GLDDLRDWTNNIQPFIPIYVSKRDFEGLKTVRNRNQKDRSRRPIEDRREIRVMKCTHYYLVDTSVVLAGAAVSELQFNIIKEEPFIVHNLKITPLPVWHGQGYLSLGFRFGDVCYISDVSEIPKETYSLLKDCDLLIL---DALRPDRSSSTHFGLPRALEEVRKIRPRRTLFTGMMHLMDHEKVSEDLAILKDLEDLDVRLSYDGLSIPVNL------
>HABEpant
---------------------MVLLRH----------------AIPMIRNFHLVGLSAPL----------VG-AASAC-ASSPHRFR-LLDQRISGCRFCCNLTNRDVEIKKTVEQSELIFLGTGTSEGIPRVSCLTNPLENCMVCLKA-----KEPANKNRRRNTSILLRYANDKGRFNILVDAGKFFYHSALKWFPTFGLRTIDAVIITHSHADAIG--------GLDDLRDWTNNIQPFIPIYVSKRDFEGLKTVRNRNQKDRSRRPIEDRREIRVMKCTHYYLVDTSVVLAGAAVSELQFNIIKEEPFIVHNLKITPLPVWHGQGYLSLGFRFGDVCYISDVSEIPKETYSLLKDCDLLIL---DALRPDRSSSTHFGLPRALEEVRKIRPRRTLFTGMMHLMDHEKVSEDLAILKDLEDLDVRLSYDGLSIPVNL------
>HAEMdisc
------------------MVLL-PLPP----------------AAPLIGTFLRAGWRAPL----------GA-VA-AVGFTSRRRFC-FLDLRISQTRFCCNLENRDAKIKIHTEQSEILFLGTGTSEGIPRVSCLTNPLKKCMVCLKA-----TEPGNKNRRRNTSILIRYANNKESFNILVDAGKFFYHSALKWFPTFGLRTIDAVIITHSHADAIG--------GLDDLRDWTNNVQPFIPIYVAKRDFE-------------------------VMKMTHYYLVDTSVVTTGAAVSELQFNIIKEEPFIVHNLKITPLPVWHGQGYRSLGFRFGDICYISDVSEIPKETYFLLKDCNLLIL---DALRPDRSSSTHFGLPRAIEEVRKIRPRKTLFTGMMHLMDHEKVSEDLANLKEMEGLDVQLSYDGLSVPVNL------
>HEMIforr
--------------------------------------------------------------------------------------------------------------------------------------------------LKA-----TEPANKNRRHNTSILIRYANDKGRFNILIDAGKFFYHSALKWFPTFGLRTIDAVIITHSHADAIG--------GLDDLRDWTNNIQPFIPIYVAKRDFE-------------------------VMKLTHYYLVDTSVVLAGAAVSELQFNIIKEEPFFVHNLKITPLPVWHGQGYRSLGFRFGDICYISDVSEIPEETYALLKDCDLLILNFQDALRPDRSSSTHFGLPRALEEVRKIQPRRTLFTGMMHLMDHEKVCEDLANLKESEDLDVQLSYDGLSVPVNL------
>HYPOheme
-------------------------I-----------------NLSQDGTAIFSAFSASLEHVAGAGAGAGAGA-----AARLDALS-AFRRSILQARLLSNVVGKDAETQIPVEQSEIIFLGTGTSEGIPRVSCLTNTLKTCMVCSKA-----SEVGNKNRRLNTSILIRYANSLGRFNILIDAGKFFYHSALRWFPAYGLRTIDAVIITHSHADAIG--------GLDDLRDWTNNVQSHIPIYVAKRDFE-------------------------VMQKTHYYIVDTSVVLPGAAVSELQFNIIKEEPFVVHNLQVTPLPVWHGQGYRSLGFRFGNICYISDASDIPEETYPLLKDCELLIL---DALRPDRSSSTHFGLPRALEEVRKIQPRRTLFTGMMHLMDHDKVNEDLAKLMETEGLDVQLSYDGLRIPVSL------
>LANAlana
------------------MAALLLLP-----------------PFPTARSLVGTHWSARLRR-------AAAIA-----VSRHGFFS-PASQLTPRARLQSNFADRDVETPR-VEQSEIIFLGTGTSEGIPRVSCLTNPQKTCMVCSKA-----AEPGNKNRRLNTSILIRYINNIGNFNILIDAGKFFYHSALRWFPAFGVRTLDAVIITHSHADAIG--------GLDDLRDWTNNVQPHIPIYVAKRDFE-------------------------VMQKTHYYLVDTSVVVPGAAVSELQFNVIKEEPFVVHNLKVTPLPVWHGQGYCSLGFRFGNVCYISDVSDIPEETYALLKDCELLIL---DALRPDRSSSTHFGLPRALEEVRKIQPRRTLFTGMMHLMDHDKVNEYLAKLMETEGLDVQLSYDGLRIPVSL------
>LECAnigr
-------------------MLPFLLPP----------------GLPTAGSLLRIRWRSS--------------A-----AVRLTGCG-FLGRWSTQNRFWCSMTDKDSDKKKPDEQSEIIFLGTGTSEGIPRVSCLTNPLRKCMVCLQA-----NEPGNRNRRRNTSILIRYANDIGRFNILVDVGKFFYHSALQWFPTFGIRTIDSVIISHSHADAIG--------GLDDLRDWTNNVQPFIPIYVAKRDFE-------------------------VMKMTHYYLVDTSVILPGAAVSELQFNIIKEEPFVVHNLKVTPLPVWHGQGYRSIGFRFGDICYISDVSDIPEETYMLLKDCDLLIL---DALRPDRSSATHFGLPRALEEVRRIRPRRTLFTGMMHLMDHDKVSEVLAKLKALEGIDVQLSYDGLRVPVAL------
>LIMOabor
---------------------------------------------------------------------------------------------------------------------------------------------------------------------------------------------------------------------------------------------------------------------------------------MKMTHYYLVDTSIVLEGAAVSELQFNIIKEEPFIVHNLKITPLPVWHGQGYCSLGFRFGDICYISDVSEIPEETYLLLKDCDLLIL---DALRPDRSSSTHFGLPRALEEVRKIRPRRTLFTGMMHLMDHEKVSEDLAKLKELEGLDVQLSYDGLSVAVNL------
>MASDpict
----------------------VLLPA----------------IIPFPGGLLRAGKWPSL----------GG-AA----ATCHRFFS-FSDRRLSQTRICCSLINRDIEIRKTAEQSEIIFLGTGTSEGIPRVSCLSNPLKSCMVCQKA-----IEPGSKNRRLNTSIVIRYANDNGIFNILIDVGKFFYHSALKWFPAFGLRNIDAVIITHSHADAIG--------GLDDLRDWTNNIQPFIPIYVAKRDFE-------------------------VMKMTHYYLVDTSVVLEGAAVSELQFNVIKEEPFIVHNLKITPLPVWHGQGYRSLGFRFGDICYISDVSEIPEETYFLLKDCDLLIL---DALRPDRSSSTHFGLPRALEEVRKIRPRRTLFTGMMHLMDHEKVGEYLAKLKELEGLDLQLSYDGLRIPVNL------
>MEXIxero
------------------MMPLSLLPN----------------AVPSAGKLLRARWISPV----------GCCC-----IASPCGFS-LFGQRVTLTRLCCSFTNRDIE-KEKLEQSKVIFLGTGTSEGIPRVSCLTNPLKQCMVCLKS-----TEPGNKNRRRNTSIIIHYANDIGRFNILVDAGKFFYHSALQWFPMFGLRTIDAVIITHSHADAIG--------GLDDLRDWTNNVQPFIPIYVAKRDFE-----------------VQCRSFYTVMKMTHYYLVDTSVVLPGAAVSDLQFNIIKEEPFVVHNLKITPLPVWHGEGYHSLGFRFGDVCYISDVSEIPEETYLLLKDCDLLVI---DALRPDHSSITHFGMRRALDEVRKIQPRRTLFTGMMHLMDHDKVSEELAKLKESEGLDVQLSYDGLCVPVKL------
>MICRparv
------------------MVSLLLLPP----------------A-ASIANILRSGWTAPL----------RL-------AASRSRSC-FFDRRITQARSCCGLTNRDIEIKKPQEQSEVIFLGTGTSEGIPRVSCLTNPLKTCMVCQKA-----TKPGNKNRRRNTSILIRYANDVGKFNILVDAGKFFYHSALNWFPTFGLRTIDAVIITHSHADAIG--------GLDDLRDWTNNVQPFIPIYVAKRDFE-------------------------VMKMTHYYLVDTSVVLAGAAVSELQFNIIKEEPFVVHNLKITPLPVWHGHGYRSLGFRFGDVCYISDVSEIPEETYFLLQGCDLLIL---DALRPDHSSSTHFGLPRALEEVRRIRPRRTLFTGMMHLMDHEKISEELANLKELEGLDVQLSYDGLCVPVNL------
>MOLIcapi
------------------MAALLLLR-----------------PIPTVRSLVRNHWRAPLR---------RAGA-----ATRRDALS-AFRRPILQARLQSNAVGKDAKTQIPVEQSEIIFLGTGTSEGIPRVSCLTNPLKTCMVCSKA-----SELGNKNRRLNTSILICYANSLGRFNILIDAGKFFYHSALRWFPAFGVRTIDAVIITHSHADAIG--------GLDDLRDWTNNVQPHIPIYVAKRDFE-------------------------VMQKTHYYIVDTSVILPGAAVSELQFNIIAEEPFVVHNLQVTPLPVWHGQGYRSLGFRFGNICYISDASDIPEETYPLLKDCELLIL---DALRPDRSSSTHFGLPRALEEVRKIQPRRTLFTGMMHLMDHDKVNEDLAKLMETEGLDVQLSYDGLRIPVSL------
>NEUWmali
-------------------------------------------------------------------------------SLSRRHVS-LLRRRLSQ-RFLCSLSDRDVETQNLADHSQIIFLGSGTSEGIPRVSCLTNPLKNCPVCFKA-----TEPSNRNRRRNTSILIHYANNMGRFNILVDAGKFFYHSALQWFPIFGLRTIDAVIITHSHADAIG--------GLDDLRDWTNNVQPFIPIYVAKRDFE-------------------------VMKLTHYYLVDTSVILPGAAVSELQFNIIKEEPFLVHNLKITPLPVWHGEGYRSLGFRFGGICYISDVSEIPEETYVLLKDCDILIM---DALRPDRSSTTHFGLPRALEEVRKIRPKRALFTGMMHLMDHDKINGDLSKLKELEGLDVQLSYDGLRVPVKL------
>NEUWzoll
------------------MVLLCLLSH----------------AVPSAGNLVQATWRAAPVV-------AGD-AVAAVVSLSRRHVS-LLRRRMSQ-RFLCSLSDRDVETQNLADHSQIIFLGSGTSEGIPRVSCLTNPLKNCPVCSKA-----TEPSNRNRRRNTSILIHYANNMGRFNILVDAGKFFYHSALQWFPIFGLRTIDAVIITHSHADAIG--------GLDDLRDWTNNVQPFVPIYVAKRDFE-------------------------VMKLTHYYLVDTSVILPGAAVSELQFNIIKEEPFLVHNLKITPLPVWHGEGYRSLGFRFGGICYISDVSEIPEETYVLLKDCDILIL---DALRPDRSSTTHFGLPRALEEVRKIRPKRALFTGMMHLMDHDKINEDLSKLKELEGLDVQLSYDGLRVPVKL------
>OECEmacu
------------------MVLLFLLPT----------------AISGSGYAIRAGLRAPL----------GG-A-----AATRRRFG-LLDRRLSQSRLCCSLINRESDIKAATVQSEIIFLGTGTSEGIPRVSCLTNPLKNCKVCQKA-----TEPGSKNRRRNTSILIRYANDIGRFNILVDAGKFFYHSALKWFPTFGLRSIDAVIITHSHADAIG--------GLDDLRDWTNNVQPFIPIYVAKRDFE-------------------------VMKMTHYYLVDRSVVLEGAAVSELQFNIIKEEPFIVHNLKITPLPVWHGQGYHSLGFRFGDICYISDVSEIPEETYLLLKDCDLLIL---DALRPDRSSSTHFGLPKALEEVRRIRPRRTLFTGMMHLMDHEKISEDLAKLKELEGLDLQLSYDGLRVPVNL------
>OPHRgarg
------------------MVMLLPLPA----------------AVPMIGNILRAGLRAPL----------VC-GA-SAFASSSRRFW-LLNRRNSLDRFYCNLTNRDVEIKNTAEQSEIVFLGTGTSEGIPRVSCLTNRLENCTVCLKA-----TEPANKNRRHNTSILIRYANVKGRFNILVDAGKFFYHSALKWFPTFGLRTIDAVIITHSHADAIG--------GLDDLRDWTNNIQPFIPIYVAKRDFE-------------------------VMKLTHYYLVDTSVVLAGAAVSELQFNIIKEEPFNVHNLKIIPLPVWHGQGYRSLGFRFGDICYISDVSEIPEETYPLLNDCELLIL---DALRPDRSSSTHFGLPRALEEIRKIRPRRTLFTGMMHLMDHEKVCKDLANLKELEDLDVQLSYDGLSIPVNL------
>OPHRsphe
------------------MVMLLPLPA----------------AVPMIGNILRAGLRAPL----------VC-GA-SAFASSSRRFW-LLNRRNSLDRFYCNLTNRDVEIKNTAEQSEIVFLGTGTSEGIPRVSCLTNRLENCTVCLKA-----TEPANKNRRHNTSILIRYANVKGRFNILVDAGKFFYHSALKWFPTFGLRTIDAVIITHSHADAIG--------GLDDLRDWTNNIQPFIPIYVAKRDFE-------------------------VMKLTHYYLVDTSVVLAGAAVSELQFNIIKEEPFNVHNLKIIPLPVWHGQGYRSLGFRFGDICYISDVSEIPEETYPLLNDCELLIL---DALRPDRSSSTHFGLPRALEEIRKIRPRRTLFTGMMHLMDHEKVCKDLANLKELEDLDVQLSYDGLSIPVNL------
>ORCHital
------------------MVLLLPLPA----------------AVPMIVNFLCAGLRAPL----------VV-AA-SACASSSRRFG-ILDRWISRGRFCCYLTNRDVEIKNLAEQSEILFLGTGTSEGIPRVSCLTNPLENCMVCLKA-----TEPANKNRRHNTSILIRYANDKGRFNILVDAGKFFYHSALKWFPTFGLRTIDAVIITHSHADAIG--------GLDDLRDWTNNIQPFIPIYVTKRDFE-------------------------VMKLTHYYLVDTSVVLAGAAVSELQFNIIKEEPFIVHNLKITPLPVWHGQGYRSLGFRFGDICYISDVSEIPTETYALLKGCDLLIL---DALRPDRSSWTHFGLPRALEEVRKIRPRRTLFTGMMHLMDHEKVCEDLANLKELEDLDVQLSYDGLRVPVNL------
>PAPHconc
------------------MVLPSLLPH----------------AVPSAGNLLRARWISRV----------GCGC-----AASRFRFS-LLGRRFTFTRLCCTFTNRDIVKEEPAKQSEIIFLGTGTSEGIPRVSCLTNPIKKCMVCLKA-----TEPGNKNRRRNTSILIRYANDIGRFNILVDAGKFFYHSALRWFPMFGLRTIDAVIITHSHADAIG--------GLDDLRDWTNNVQPFIPIYMAKRDSE-------------------------VMKMTHYYLVDPSVVLPGAAVSELKFNIIKEEPFTVHNLK--------------------------------------------------------------------------------------------------------------------------------
>PAPHhirs
------------------MVLPSLLPH----------------AVPSAGNLLRARWISRV----------GCGC-----AASRFRFS-LLGRRFSLTRLCCTYTNRDIKKEEPAEQSEIIFLGTGTSEGIPRVSCLTNPIKKCMVCLTA-----TEPGNKNRRRNTSILIRYANDIGRFNILVDAGKFFYHSALRWFPMFGLRTIDAVIITHSHADAIG--------GLDDLRDWTNNVQPFIPIYMAKRDSE-------------------------VMKMTHYYLVDTSVVLPGAAVSELQFNIIKEEPFMVHNLKITPLPVWHGEGYRSLGFRFGDVCYISDVSEIPEETYLLLKNCDLLVI---DALRPDRSSTTHFGLPRALDEVRKIQPRRTLFTGMMHLMDHDKVSEELANLKESEGLDVQLSYDGLCVPVKL------
>PHAIflav
------------------MVLLSLLPP----------------AIPFSGYLLRAGWRAPL----------GG-A-----AVYRRHFR-FLDRRLTKNRLCCSLIKRDSDIKKAAEQSEIIFLGTGTSEGIPRVSCLTNPLKNCMVCQKA-----TVPDSKNRRCNTSILIRYANDNGRFNILVDAGKFFYHSALKWFSTFGLRNIDAVIITHSHADAIG--------GLDDLRDWTNNVQPFIPIYVAKRDFE-------------------------VMKMTHYYLVDTSVVLEGAAVSELQFNIIKEEPFIVHNLKITPLPVWHGQGYRSLGFRFGDICYISDVSDIPEETYLLLKDCDLLIL---DALRPDRSSSTHFGLPRALEEVRKIRPRRTLFTGMMHLMDHEKVSEDLAKLKELEGLDLQLSYDGLSVPVNL------
>PHAItank
------------------MVLLSLLPP----------------AISFSGYLLRAGWRVPL----------GG-A-----AVNSQHFR-FLDRRLTQNRLCCSLINRDSDIKKAAEQSEIIFLGTGTSEGIPRVSCLTNPLKNCLVCQKA-----TEPGSKNRRRNTSILIRYANDNGRFNILVDAGKFFYPSALKWFSTFGLRNIDAVIITHSHADAIG--------GLDDLRDWTNNVQPFIPIYVAKRDFE-------------------------VMKMTHYYLVDTSVVLEGAAVSELQFNIIKEEPFIVHNLKITPLPVWHGQGYHSLGFRFGDICYISDVSDIPEETYLLLKNCDLLIL---DALRPDRSSSTHFGLPRALEEVRKIRPRRTLFTGMMHLMDHEKVSEDLAKLKELEGLDLQLSYDGLSVPVNL------
>PHALcorn
------------------MGLLSLLPL----------------AGPFSGFLLRAGWRAPL----------VG-----------RRFC-VLDPRLNQNLSCCSFISRDTDTKKTAEQSEIIFLGTGTSEGIPRVSCLTNPSKSCKVCLKA-----TEPGSKNRRRNTSIVIRYASDNGSFNILVDVGKFFYHSALRWFPTFGLRNIDAVIITHSHADAIG--------GLDDLRDWTNNIQPFIPVYVAKRDFE-------------------------VMKMTHYYLVDTSVVSEGAAVSELQFNIIKEEPFVVHNLKITPLPVWHGRGYRSLGFRFGDICYVSDVSEIPQETYLLLRDCDLLIL---DVLRPDRSSSTHFGLPRALEEVRKIRPKRTLFTGMMHLMDHEKVSEDLAKLKELEGLDLQLSYDGLSVPVNL------
>PHALmode
------------------MVLLSLLPL----------------AGPFSGFLLRAGWRATL----------VG-----------RRFC-VLDRRLNQNRFCCSFISRDTDTKKIAEQSEIIFLGTGTSEGIPRVSCLTNPSKSCKVCLKA-----TEPGSKNRRRNTSIVIRYASDNGSFNILVDVGKFFYHSALRWFPTFGLRNIDAVIITHSHADAIG--------GLDDLRDWTNNIQPFIPVYVAKRDFE-------------------------VMKMTHYYLVDTSVVSEGAAVSELQFNIIKEEPFVVHNLKITPLPVWHGRGYRSLGFRFGDICYVSDVSEIPQETYLLLRDCDLLIL---DMLRPDRSSSTHFGLPRALEEVRKIRPKRTLFTGMMHLMDHEKVSVDLAKLKELEGLDLQLSYDGLRVPVNL------
>PHRAlind
-RTAAVNFRWCCY---RCCRTPFLLPAICYALDGYRQSDAAVLPFPSASLFL-VGGLTRL-------------A-----CVAIRRFS----VQESTSVHSQGFINRDIEKEKPAEQSEVIFLGTGTSEGIPRVSCLTDPLKKCMVCLKA-----TEPGNKNRRRNTSIFIRYINDIGRFNILVDAGKFFYHSALQWLPKFGLRTIDAVIITHSHADAIG--------GLDDLRDWTNNVQPFIPIYVAKRDFE-------------------------VMKMTHYYLVDTRVILPGAAVSELQFNIIKEEPFVVHNLKITPLPVWHGEGYHSLGFRFGNVCYISDVSEIPEETYLLLKDCDLLVI---DALRPDHSSTTHFGMPRALDEVRKIQPRRTLFTGMMHLMDHDKVSKELAKLQESEGLDVQLSYDGLCVPVKL------
>PLATclav
-----------------------------------------------------------------------------------------------------------------------------------------------MVCLKA-----TEPANKNRRHNTSILIRYANDKGRFNILVDVGKFFYHSALKWFPTFGLRTIDAVIITHSHADAIG--------GLDDLRDWTNNIQPFIPIYVAKRDFE-------------------------VMKSTHYYLVDTSVVLAGAAVSELQFNMITEEPFIVHNLKITPLPVWHGQGYRSLGFRFGDICYISDVSEIPEETYALLNDCDLLIL---DALRPDRSSSTHFGLPRALEEVRKIRPRRTLFTGMMHLMNHEEVCEDLAKLKELEGLDVQLSYDGMCVPVNL------
>PTERcurt
------------------MVSL-LLQT----------------AVPSIGNFLRVGWRAPF----------S------------RRFC-LLDRRITQTRFCSRLTNRDVEIKNPAEQSEILFLGTGTSEGIPRVSCLTNPLKKCTVCLEA-----TETGNKNRRRNTSILIRYANDKGKFNILVDAGKFFYHSALKWFPTFGLRTIDAVIITHSHADAIGGAYHAVHLGLDDLRDWTNNVQPFIPIYVAKRDFE-------------------------VMKMTHYYLVDTSVVSTGAAVSELQFNIINEEPFSVHNLKITPLPVWHGQGYRSLGFRFGDICYISDVSEIPEETYPLLKDCNLLIL---DALRPDRSSSTHFGLPRALEEVRKIRPRRTLFTGMMHLMDHEKVSEDLANLKEMEGLDVQLSYDGLSVPVNL------
>RIMAelli
------------------MAALLHLPA----------------AVASIGNILLAGWRAPF----------GW-------AASRRRFC-FLDRRINQARFCCKLKIKDNEIKEPPELSEILFLGTGTSEGIPRVSCLTNPLKNCMVCIKA-----TELGNKNRRRNTSILIRYVNDKGRFNILVDAGKFFYHSALKWFPAFGLRTIDAVILTHSHADAIG--------GLDDLRDWTNNVQPFIPIYVAKRDFE-------------------------VMKMTHYYLVDTSVVLAGAAVSELQFNIIKEEPFFIHNLKITPLPVWHGQGYRSLGFRFGDICYISDVSEIPEETYFLLEDCDLLIL---DALRPDRSSSTHFGLPKALDEVRRIRPRRTLLTGMMHLMDHEKVSEDLTNLKESEGLDVQLSYDGLIVPVNL------
>SELEaequ
------------------MVLLSLLPL----------------AIPFAGNLLRARWISRV----------GGGG-----AASRCRFS-LLGRRFTRTCLCCSLTNIDIEIKKPEEQSEIIFLGTGTSEGIPRVSCLTNPFKKCMVCLKA-----TEPGNKNRRCNTSILIHYANDIGRFNILVDSGKFFYHSALRWFPMFGLRTIDAVIITHSHADAIG--------GLDDLRDWTNNVQPFIPIYVAKRDFK-------------------------VMKMTHYYLVDTSVVLPGAAVSELQFNIIKEEPFMVHNLKITPLPVWHGEGYRSLGFRFGDVCYISDVSEIPEETYLLLKDCDLLII----------------------------------------------------------------------VPHKFLLYTEF
>SERAvome
------------------MVLLLPAPL----------------AVPMIGNILRAGLRAPL----------FC-GA-LACASSPRRFG-LFDRWNSRGRFCCNLTNKDVEIKNTAEQSEILFLGTGTSEGIPRVSCLTNPLENCMVCLKA-----TEPANKNRRHNTSILIRHANDKGRFNILIDAGKFFYHSALKWFPTFGLRTIDAVIITHSHADAIG--------GLDDLRDWTNNIQPFIPIYVAKRDFE-------------------------VMKLTHYYLVDTSVVLAGAAVSELQFNIIKEEPFIVHNLKIIPLPVWHGQGYRSLGFRFGDICYISDVSEIPEETYALLKDCDLLIL---DALRPDRSSSTHFGLPRALEEIRKIRPRRTLFTGMMHLMDHEKVCEDLANLKELEGLDVQLSYDGLCVPVNL------
>THELangu
------------------MVLL-LLPL----------------AVPAIGNILRAGWRAPL----------GG-------AASRRRFG-LRDRRINDARFYCRLTISGNEIKEPPERSEILFLGTGTSEGIPRVSCLTNPLKNCMVCLKA-----TETGNKNRRRNTSILIRYANDKGRFNILVDAGKFFYHSALKWFPTFGLRTIDAVIITHSHADAIG--------GLDDLRDWTNNVQPFIPIYVAKRDFE-------------------------VMKMTHYYLVDTSVVSVGAAVSELQFNIIEEEPFFIHDLKITPLPVWHGQGYRSLGFRFGDICYISDVSEIPEETYFLLKDCDLLIL---DALRPDRSSSTHFGLPRALEEVRRIRPRRTLFTGMMHLMDHEKVSKDLENLKEMEGLDVQLSYDGLIVPVNL------
>VANIplan
------------------MMLLYLLPM----------------IRPTAGGLLRLRWK-------------DG-A-----AVRRNRHY-FLGRR---NRFWCSLTDKNVEIKRPEEQSEIIFLGTGTSEGIPRVSCLTNPLKMCMVCLQA-----NDPGNRNRRRNTSILIRYANDKGRFNILVDAGKFFYHSALQWFPKFGIRTIDSIIISHSHADAIG--------GLDDLRDWTNNVQPFIPIYVAKRDFE-------------------------VMKMTHYYLVDTSVVLPGAAVSELQFNIIKEEPFAVHNLKITPLPVWHGPGYRSLGFRFGDICYISDVSDIPEETYLLLKDCDLLIL---DALRPDRSSTTHFGLPRALEEVRRIRPKRTLFTGMMHLMDHDKVSEHLAKLKELEGIDVQLSYDGLRVPVRL------
>VANIshen
------------------MMMLYLLPS----------------ILPMAGGLLCLRWK-------------GG-A-----AVRRNGRY-FLGRR---NRFWCSLTDKDVEIKRPEEQSEIIFLGTGTSEGIPRVSCLTNPLKMCMVCLKA-----NEPGNRNRRRNTSILIRYANDKGRFNILVDAGKFFYHSALQWFPKFGIRTIDSIIISHSHADAIG--------GLDDLRDWTNNVQPFIPIYVAKRDFE-------------------------VMKMTHYYLVDTSVVLPGAAVSELQFNIIKEEPFAVHNLKVTPLPVWHGPGYRSLGFRFGDICYISDVSDIPEETYLLLKDCDLLIL---DALRPDRSSTTHFGLPRALEEVRRIRPRRTLFTGMMHLMDHDEVSEHLAKLKELEGIDVQLSYDGLRVPVRL------
>EPIPaphy
------------------MVLLSLL--------------------PSAGHVLLTGSRLRT----------GG-A-----AALRLRFF-LHNRRLNQIRPCRSFGNRDIETKKPLKQSEIIFIGTGTSEGIPRVSCLTNPLNKCMVCLKA-----TEPGNKNRRRNTSILIRYVNDNGRFNILIDVGKFFYHSALKWFPVFGLRNIDAVLITHSHADAIG--------GLDDLRDWTNNVQPFIPIYVSKRDFE-------------------------VMKMTHYYLVDTSRVLEGAAVSELQFNIFKEEPFIVHSLKITPLPVWHGNGYHSFGFRFGNVCYISDISEMPQETYLLLKDCDLLIM---DALRPDRSSSTHFGLHAALEEVRKIRPRRTLFTGMMHLMDHDKVNEDLAKLKELEGLDVQLSYDGMSIPVIL------
