# Supplementary material for: Orchid Phylotranscriptomics: The Prospects of Repurposing Multi-Tissue Transcriptomes for Phylogenetic Analysis and Beyond
Source: Front Plant Sci. 2022 May 27;13:910362. doi: 10.3389/fpls.2022.910362 (PMC9196242; doi:10.3389/fpls.2022.910362)
Supplement: Supplementary file 4 [file Data_Sheet_3.zip › ortho_MSA/r1/OG0009516.fa]

>CALAtsoo
--------------------------------MRSGSHIRI-------------------RTVRDGF-L-SSI---------------RDSASMALNAP-LLLRCSTHYPREANNLQP--------TPL-PSYLHPLYSKNQKYLRGCSLSFHYRLSNISRSRNSRPKP-----------------------------LKTLKKFFQNSES---DAD------DEDD-------DPNNKD-HRVADDPNLMTEGERLEMRRTIREVLGSNP-VVEEETDPVQCKIKMQRLLAEYPLVVEEDDPDWPEDADGWGFKFDQFFNNIRIKNVRK-E--DDDGYDSENEIVWQDDDYIKPIRDITTREWEVTVFKDFNPCIILVHNRYKR------------------------PKENVRARDELEKAIKLFWETGLPSPRCVAVDAVVEDELAEALQVSIFPEIIFTKAGKILHRDKVVRTADEWSKMMAFFYYKAVRPQCL-DKAAGLNQ-EKIPSLR-
>PLATclav
-------------------------------------------------------------------------------------------------------------------------------------------------------------------------------------------------------------------------------------------MKNKG-LGAANDPYLMTVEERLDMRRKIREVINMNP-IVEEERDPVQRKIKMQKLLADYPLVAEEDDPDWTDDADGRGFKFDQFFNNIRIKNVRK-E--DDDGYDSEKEIVWHDDDYIKPIRDITTMEWEDTVFKDFNPCIILVHNRYKR------------------------PRENVVARNELERAVKLFWETGLPSPRCVAVDAVVEDELAEALQVSIFPEIIFTKAGKILHRDKVVRNAEEWSKMMAFFYYKAMRPPCL-DKAAGLNQ-EKIPSLK-
>CREMappe
---------------------------------------------------------------------------------------------MALSTPLLLLRCSTLCRREESNLQP--------FPL-PSSLQLAHSKNQR-----KLTFHCPPSNIGRTRYSGAKP----------------------------KLNAVKKFFQSSEN---DAG------EEDD-------DPDNKE-HRAANDPYLMTEEERLEMRRTIRNLLDSSP-VVEEETDSVQRKIKMQRLLADYPLVVEEDDPDWPDDADGWGFKFDQFFNNIRIKNVRK-E--DDDCYDSEEEIVWQDDDYIKPIRDITAGNWEDTVFKDFNPCIILVHNRYKR------------------------PKENVMARDELEKAVKLFWETGLPSPRCVAVDAVVEDELAGALRVTVFPEIIFTKAGKILHRDKVVRTADEWSKMMAFFYYKAVRPPCLDDKEAGLNQEEKIPSLS-
>LANAlana
---------------------------------------------------------------------------------------------MALLSP-LHFSCSTPGPREPTHLHTHLPIACFVSPL-PRNIRSFHLSSRT-----S-TPILKPSPILKVRSQKS-------------------------------------------T---DGQ------EDDK-------SNTHES-SDDDDEPFEMTMKEREEMRRKIREMLDMNP-DPEEETDPVQRKIKMQKLLSDYNLVVEEDDPDWPEDADGRGFPLDQFFNKITIKNVKK-D--DDEDYDSDKEIVWQDDNYIKPIRDITAEEWEDTVFKDFNPLIILVHNRYKR------------------------PRENEKARKELEKAVKMFWETGLPSPRCVAVDAVAEHDLVAALQVSVFPEILFTKAGKILHRDKEVRMAEDWSKIMAFFYYKAVRPPCL-DRTAGQSQ-EKIPSL--
>MASDpict
---------------------------------------------------------------------------------------------M------ALFRCSTLCLRASSQLRP--------SSF-PSHSNLVLSNNPK-----NCNFHYLPSKISS--------------------------------------NASKKFFQSIES---DSD------EDDD-------------------------EEERLDMRRRIHDVLDSNP-VVEEETDPVRRKSKMQRLLADYPLVVEEDDPDWPDDADGWGFKFDQFFDSVRIKNVKK-E--DDDGYDSEKEIVWQDDDYIKPVRDITVREWEDTVFKDFNPCIILVHNRYKR------------------------PKENAMAREELEKAAQLFWETGLPSPRCVAVDAVVEDELADALQVSSFPEIIFTKAGKILHRDKVVRSAEEWSKMMAFFYYKAVRPPCL-DKAAGLNK-ENIPSLR-
>DRAKthyn
----------------------------------------------------------------------------------------------------------------------------------------------------------------------------------------------------------------------------------------------------------MPEEERLEIRRKIREVIERNP-IVEEETDPVQRKLKMQRLIEDYPLVMEEDDPDWPDDADGWGFKFDQFFNNIRIKNVRK-E--DDDDYDSENEIVWHDDEYIKPIRDITTVEWEDTVFKNFNPCIILVHNRYKR------------------------PKENVRARDELERAVKLFWETGLPSPRCIAVDAVVEDELAEALQVSIFPEIIFTKAGKILHRDKVVRTADEWSKMMAFFYYKAVRPPWL-DKSAGLIQ-EKLPSLR-
>CALAplic
---------------------------------------------------------------------------------------------MALDPT-LLVRCSTLSLRETTNLHL-------PPPS-ISRSPSFHCKNQT-----PLCFHYPPSTICSTRNSRTKA-----------------------------VNALKKFVQNSEN---DED------EEDD-------HPKNKD-NRVINDPYLMNDEERLEIRRKIRDVIDMNP-VVKEETDSVQRKVKMQKLLADYPLVVEEDDPDWPDDADGWGFKFGEFFKNIRIKNVRK-E--EDDGYDSEKEIVWQDDDYIKAIRDITAMEWEDAVFKDFNPCIILVHNRYRR------------------------PKENVRARDELEMAVKLFWETGLPSPRCVAVDAVVEDELAEALQVSIFPEIIFTKAGKILHRDKVVRTADEWSKMMAFFYYKAVRPSFL-DKAAGLNQ-EKLPSLR-
>ERYCpuss
---------------------------------------------------------------------------------------------MALNAQ-LLLKCSTICLKDP-------------STF-FSSLQSVYFKNQI-----NPSFHYLPSIRLKTFNSRPKP----------------------------------KFFQTIEI---DSD------EEEN--------------QRFSDDPYFINEEERLEMRRKIRDLLDSNP-NVDEEKDPLQRKIKMQKLLSDYSLIAEEDDPDWPDDADGWGFKFDQFFDTIRIKNVRK-E--DDEGYDSEKDIVWQDDDYIKPVRDINSREWEDTVFKDFNPCIVLVHNRYKR------------------------PKENVKAREEFVKAVKFFWDTGLPSPRCVAVDAVVEDELAKALQVSIFPEIIFTKAGKILHRDNVVRTADEWSKMMTFFYYKAVRPPFL-DKAAGLNQ-EKILSFR-
>MEXIxero
---------------------------------------------------------------------------------------------MALPSP-QFLWCSPSGLREVAKLQP--------PPL-PSSSQFIHLKNQK-----NPSFHYRSSNFSSVRNPQPKQ----------------------------LVNAQKKLSQNSESS--DDD------DVDD-------DPRTKC-PTESDDPYLMTNKERIEMRRKIREVLRMNP-VVEEETDPELRKIKMERLLADYPLIVEEDDPDWPDDADGWGFRFDEFFNKIRIKNVRK-E--DDDGYDSEKEILWQDDDYIKPIRDITSGEWEDTVFKDFNPCIILVHNRYKR------------------------PRENLRARDELEKAVKLFWETGLPSPRCVAVDAVVEDELAGTLQVSIFPEIIFTKAGKILHRDKVVRTADDWSKMMAFFYYKAVRPPCL-DKAAGLNE-EKIPLFR-
>HABElong
---------------------------------------------------------------------------------------------------------------------------------------PIRYKNQK-----QFSLYFPTSNICRAHNLR--P-----------------------------VYALKKFFQNNKS---DDD------DDDDDDDGEYGHSRNKV-HKAANDPYLMTEEERLDVRRKIREVMEMNP-IVEEEMDPVQRKIKMQKLLADYPLVLEEEDPDWTDDGDGWGFKFDQFFNNIRIKNVRK-E--DDEGYDSDKEIVWQDDDYIKPIRDITTMEWEDTVFKNFNPCIILVHNRYKR------------------------PRENVAARDELERAVKMFWETGLPSPRCVAVDAVVEDELAEALQVSIFPEIIFTKAGKILHRDKVVRTADEWSKMMAFFYYKAVQPPFL-DKSAGLNQ-ERLPPLK-
>DENDnobi
----------------------MECVQYPN------------------------------SNVENQLAV-SSI---------------RGAARMALNPP-LLLRCSTLCLTETSNFQP--------SPF-RSSIKFVHSKNQK-----NCTFHLLPLNIRRTRISRPRP-----------------------------LNASKKFFQSSES---DTD------EEDA-------DPNNKY-HRVAADPYLMTEEERLEMRRKIMEVLDSNP-VIEEEIDPVQRKIKMQRLLADYPLVAEEDDPDWPDDADGWGFKFDQFFNNIRIKNVRK-E--DDEGYDSEKEIVWQDDDYIKPIRDITTREWEDTVFKNFNPCIILVHNRYKR------------------------PKENVRARDELEKAVKLFWETGLPSPRCVAVDAVVEDELAEALHVSIFPEIIFTKAGKILHRDKVVRNADEWSKMMAFFYYKAVRPSCL-DKAAGVNK-EKIPSLR-
>CHILsemi
---------------------------------------------------------------------------------------------MVLGSA-LPLRCSTFILREKANLHL--------PPL-LSSSQYNHYKTES-----SLGFSYLPSNICRSRNSRTKT-----------------------------VNALKKYSQNSQSESDDDE------EEDG-------DPRSNR-RRVANDPYLKTEEERLEIRRIIREVIDRNP-VVEEETDPVQRKVKMQRLIEDYPLVVEEDHPDWPDDADGWGFKFDQFFNNIRIKNVMK-E--DDDGYDSENEIVWHDDDYIKPIRDITTEEWEDAVFKNFNPCIILVHNRYKR------------------------PNENVRARDELERAVKLFWETGLPSPRCIAVDAVVEDELAEALQVSIFPEIIFTKAGKILHRDKVVRTADEWSKMMAFFFYKAVRPPFL-DKSVGLNQ-EKIPSLR-
>CALEmajo
---------------------------------------------------------------------------------------------MALGSA-LPLRCSTFILREKTNLHL--------PSL-PPPSQPIQYKTRR-----SLGFPYLPSNICRSGNSHSKT-----------------------------VNALKKYFQNSES---DDD------EAED-------DLKSNG-RGVGNDPYLMTEEERLDIRRKIREVIDRNP-IVEEEADPVQRKLKMQRLIEDYPLVVEEDDPDWPDDADGWGFKFDQFFNNIRIKNVRK-E--DDDGYDSENEIVWHDDDYIKPIRDITTAEWEDTVFKNFNPCIILVHNRYKR------------------------PKENVRARDELERAVKLFWETGLPSPRCIAVDAVVEDELAEALQVSIFPEIIFTKAGKILHRDRVVRDADEWSKMMAFFYYKAVRPPCL-DKSAGLIQ-ELIPPLR-
>CYPRbard
---------------------------------------------------------------------------------------------MALLPP-LLLRCSTFGLREAAKLQQ--------PPL-PSSSQPIHLTNQK-----NPSFHYPSSSISSARNPLPKQ----------------------------IVNAHKKFFQNSESS--DDD---------D-------DPRTKG-HRVAYDPYLMTEEERLETRRKIREVLDMNP-VVEEVTDPEQRRIKMERLLADYSLVVEEDDPDWPDDADGWGFKFDQFFNNIRIKNVRK-E--EDDGYDSEKEIVWQDDDYIKPIKDITSGEWEDTVFKDFNPCIILVHNRYKR------------------------PKENVKAREELEKAVKLFWETGLPSPRCVAVDAVVEDELAETLQVSIFPEIIFTKAGKILHRDKVVRTADEWSKMMAFFYYKASRPSCL-DKTAGLNQ-EKIPSFR-
>PHAIflav
---------------------------------------------------------------------------------------------MALNAP-LLLRCSTHYPSEANNLQP--------SPL-PSYLHPLYSNNQKNLRGCSLSFHYLPSNIGRSHNSRPKP-----------------------------LKALKKFFQSSES---DAD------DEND-------DPNNKD-HRVADDPNLMTEGERLEMRRTIKEMLGSNP-VVEEETDPVQRKIKMQRLLAEYPLVVEEDDPDWPEDADGWGFKFDQFFNNIRIKNVRK-E--DDDGYDSEREIVWQDDDYIKPIRDITTREWEDTVFKDFNPCIILVHNRYKR------------------------PKENVRVRDELEKAIKLFWETGLPSPRCVAVDAVVEDELAEALQVSIFPEIIFTKAGKILHRDKVVRTADEWSKMMAFFYYKAVRPQCL-DKAAGLNQ-EKIPSLR-
>PAPHconc
---------------------------------------------------------------------------------------------MALPSP-LLLRCSTVGRSEVAKLQP--------LTL-PSSSQFIHLKNQK-----SPSFHYRSSKISSARNPRPKQ----------------------------MVNAQKKFSKNSESS--DDD------DVED-------DPRTKC-PRGSDDPYLMTVEERIEMRRKIREVLDMNL-VVEEETDPDHRKIKMEKLLADYPLLVEEDDPDWPEDADGWGFRFDQFFNKIRIKNVRK-E--DDDGYDSEKEIVWQDDDYIKPIRDITSGEWEDTVFKDFNPCVILVHNRYRR------------------------PKENARARDELEKAVKLFWETGLPSPRCVAVDAVVEDELVEILQVSIFPEIIFTKAGKILHRDKLVRTADEWSKMMAFFYYKAVRPLCL-DKAAGLNE-EKIPVFR-
>EPIPhell
---------------------------------------------------------------------------------------------MALHSP-LLLSCSTICPSEASNLQV--------LPI-PSYVKPIFSKNQK-----SLSF-------LRTRNSRLKPVTISSPL--NFLTSGNKQLTICKSISR-KANALKKFFQNSEI---DGE------EEDD-------DPNNKG-QRVPNDPYLMTEEERMDMRRKIKEVLDTNP-VVDEETDPVQRKIKTQRLLADYPLVVEEDDPDWPDDADGWGFKFDQFFNNIRIKNVRK-E--DDDGYDSEKEIVWQDDDYIKPIRDITTSEWEDTVFKDFNPCIILVHNRYKR------------------------PKENVRARDELEKAVKLFWETGLPSPRCVAVDAVVEDELAEALQVSIFPELIFTKAGKILHRDKVLRTADELSKMMAFFYYKAVRPPCL-DKAAGLNQ-EKIPSFR-
>THELangu
--------------------------------------------------------------------------------------------MMVLESP-LLLRCSTLNLREITNLHL---------PL-LSYSRPIHYNNLG-----SLRFHNLPSNKCRTHKSRTKT-----------------------------VKALKKFLQNSES---DDD------EEDG-------HPKSTG-HRVDNDSYLMTEEERLEIRRKIREVIDRNP-VVEEEMDPVQRKAKMQKLLADYPLVVEEDDPDWPDDADGWGFKFDQFFNNIRIKNVRK-E--DDDGYDSEKEIVWHDDDYIKAIRDITTMEWEDTVFKDFNPCIILVHNRYKR------------------------PKENVRARDQLERAVKLFWETGLPSPRCVAVDAVVEDELAEALQVSIFPEIIFTKAGKILHRDKVVRTADEWSKMMAFFYYKAVRPPCL-DKTVGLNQ-EKIPSLR-
>GOODpube
---------------------------------------------------------------------------------------------MALDSL-LLLRCSMLCLRETTCFQR--------PPL-FSFSQQIHSKNHG-----FLNI----------RNSQKKS-----------------------------VKALKRFFQN-IS---DDD------EEDD-------HPRKKG-HGVAEDPYLMTVEERLEIRRKIREVIDMNP-VV-EETDPVQRKVKMQKLLADYPLVVEEDDPDWPDDADGWGFKFDQFFDNIRIKNVRK-E--DDEGYDSEKEIVWHDDDYIKPIRDITTMEWEDTVFKNFNPCIILVHNRYKR------------------------PKENVKARDELERAVKLFWETGLPSPRCVAVDAVVEDELADALQVSIFPEIIFTKAGKILHRDKVVRTADDWSKMMAFFYYKAVRPPCL-DKAAGLNQ-EKIPSLR-
>ANOEroxb
HPDTRTPVYSVVLIDQQQAVADFQLLQPGAGSQRQSVHSAIPAAGDGGG-QAV-AAAASKQFVSAAFFL-ASF----------------QAERMALDSL-LLLRCSTLSLRETTSFQQ--------LPL-LSSSWPIHYKNHK-----LFNICCLPSNICRTQNSIKKS-----------------------------VKALKKFFQN-KS---DDG------EEDD-------HPRNKG-HGVADDPYLMTVEERLETRRKIREVIDLNP-VVEEETDPVQRKVKMQKLLTDYPLVVEEDDPDWPDDADGWGFKFDQFFDNIRIKNVRK-E--DDEGYDSEKEIVWHDDDYIKPIRDITTMEWEDTVFKNFNPCIILIHNRYKR------------------------PKENVKAREELERAVKLFWETGLPSPRCVAVDAVVEDELADALQVSVFPEIIFTKAGKILHRDKVVRTADDWSKMMAFFYYKAVRPPCL-DKTAGLNQ-EKIPSLI-
>GYMNdens
-----------------------------------------------------------------------------------------------MDSL-LIFRCSTFGLRETTNLHP--------SPL-LSSSQPIHYKNQK-----PLSFHCLTSNICKARKTRTMP-----------------------------VKALKKFFQNSES---DDD-DDDDGDEDG-------HPKNKG-HGAANDPSLMTEEERLDMRRKIREVINMNP-IVEEERDPVQRKIKMQKLLADYPLVVEEDDPYWTDDADGRGFKFDQFFNNIRIKNVRK-E--DDDGYDSEKEIVWHDDDYIKPIRDVTTMEWEDTVFKDFNPCVILVHNRYKR------------------------PRENVVARDELERAVKLFWETGLPSPRCVAVDAVVEDELAEALQVSIFPEIIFTKAGKILHRDKVVRTAEEWSKMMAFFYYKAVRPPCL-DKAAGLNQ-ERIPSLK-
>MICRparv
---------------------------------------------------------------------------------------------MVLFIV-PLFRCSMFSLWETTDLYL--------PSL-LASSKPFHYKNQR-----SFSFHCPPSNVCTARNSRTKTVS-TC-----------------------QVNSLNKFFQNSES---DDD------EEDY-------HPRNKG-HGVADDPYLMTEEGRMEIRKKIREVIDSNP-VVEEETDPAQRKAKMQRLLADYPLVVEEDDPDWPDDADGWGFKFDQFFNNIRIKNVRK-E--DDDGYNSEEEVVWHDDDYIKPIRDITTVEWEDTVFKDFNPCIILVHNRYKR------------------------PKENVKARDELERAVKLFWETGLPSPRCVAVDAVVEDELAEALQVSIFPEIIFTKAGKILHRDKVVRNADEWSKMMAFFYYKAVRPPCL-DKAAGLNQ-EKIPSLR-
>ANOEemei
-PDTRTRVYSVVLIDQQQAVSDFQLLQPGTGSQRLSVHSAIPAAGDGGG-QAVAAAAASKQFVSAAFFL-ASF----------------QAERMALDSL-LLLRCSTLSLRETTSFQQ--------LPL-LSSSWPIHYKNHK-----LLNICCLPSNIFRTRNSKKKS-----------------------------VMALKKFFQN-KS---DDD------EEDD-------HPRNKG-HGVADDPYLMTVEERLETRRKIREVIDLNP-VVEEETDPVQRKVKMQKLLTDYPLVVEEDDPDWPDDADGWGFKFDQFFDNIRIKNVRK-E--DDEGYDSEKEIVWHDDDYIKPIRDITTMEWEDTVFKDFNPCIILIHNRYKR------------------------PKENVKAREELERAVKLFWETGLPSPRCVAVDAVVEDELADALQVSVFPEIIFTKAGKILHRDKVVRTADDWSKMIAFFYYKAVRPPCL-DKTAGLNQ-EKIPSLR-
>APOSodor
----------------------------------------------------------------------------------------------ALYS--LLARCSTPGLSERNILRS--------PPS-PSPAVSI-LKIRR-----SHSFHLPSSSNRCNRHSLPKA-----------------------------VNALKRFFKYSES---DDDVD----DEDD-------EPRSRGSRSVADDPYLGTVEERLEMRKKIREVLAMNP-EVAEETDPAKRKILMQKLLADFPLVEEEDDPDWPDDADGWGFKFDQFFNNIRIKNVKK-DDADDESYDSEQEVVWQDDDYIKPIKDITAGEWEDSLFKDFNPCIVLVHHRYKS------------------------PKESERTRGELEKAVKLFWETGLPSPRCVAVDAVVEDELVEALHVSIFPEIIFTKAGKILHRDKVARTADEWSKIMAFFFYKAMRPPCL-DKSAGRNQ-EKLPSLKV
>NEUWmali
---------------------------------------------------------------------------------------------MAIYCQ-LLSRCSTLVLGETNKLQF--------PPS-PSGS--VSILKIW-----SDSFYPLSSSNGRNRRSRPKA----------------------------APNALKKLFKNNES---DDDDE----DEDD-------EPRRRGRHRVADDPYLGTEEERLEMRRKIREVLDMNP-QVAEETNPVKRKILIQNLLADYPLVEAEDDPDWPDDADGWGFKFDQFFNNIRIKNVKK-D--DDEDYDSEKEVVWQDDDYIKPIRDITAGEWEDTLFKDFNPCIILVHNRYKR------------------------PKENERARGELEQAIKLFWETGLPSPRCVAVDAVVEDELVEALQVTIFPEIIFTKAGKILHRDKVVRTADEWSKMMAFFYYKAMRPPCL-DKAAGRNQ-EKVPSLG-
>HAEMdisc
---------------------------------------------------------------------------------------------MALESL-VLSRCSTLSLRETTSFQR--------PPL-LSSSQPIHHKNHE-----FLNICYLPPNICRTRTSQKKS-----------------------------VKALKKFFQN-KS---DDD------EEDD-------HPRNKG-HGVADDPYLMTLEERLEMRRKIREVIDMNP-VVEEETDPIQRKVKMQKLLADYPLVVEEDDPDWPDDADGWGFKFDQFFNNIRIKNVRK-E--DDEGYDSEKEIVWHDDDYIKPIRDITTKEWEDTVFKNFNPCIILIHNRYKR------------------------PKENVKAREELERAVKLFWETGLPSPRCVAVDAVVEDELAAALQVSIFPEIIFTKAGKILHRDKVVRTADDWSKIMAFFYYKAVRPPCL-DKTAGLNQ-EKIPSLR-
>PHALmode
---------------------------------------------------------------------------------------------MALNAP-LLLRRSTICIIQ-SNLQS--------SPI-SSSLQPVHSKNQK-----HLSFHYLPCSIERIRSSREKP-----------------------------LKALKKFIKSSES---VVD------EEDE-------DSNNRE-HRVANDPNVMTEEERLEMRRTIRGVLDSNP-VVEEETDPVQRKIKMQRLLADYPLVVEEDDPDWPDDADGWGFKFDQFFNNIRIKNVRK-D--DDEGYDSEKEIVWQDDDYIKPIRDITAREWEDTVFKNFNPCIILVHNRYKR------------------------PKENVRARDELEKAVKLFWETGLPSPRCVAVDAIVEDELADALQVSIFPEIIFTKAGKILHRDKVVRTADEWSKMMAFFYYKAVRPPCL-DKTTGLNQ-EKIPSL--
>VANIshen
---------------------------------------------------------------------------------------------MALHRS-LLLRCSTLCPTEEKILRP--------SPL-LLSLQPIFFKSKG--------ISCPSSNGCKICSLRPNM----------------------------VANSLKKLFRDKYS---DDE------EEEE-------DTINNG-YSVAADPYLMSEDERLEMRRKIREVLDMNP-HVKEEKDPEQLKIKIKKLVEDYELVVEEDKPDWPEDADGWGFKFDQFFNNIRIKNVRK-D--DED--DDYEDIVWEDDDYIKPIRDITTGEWEDTVFKDFNPCIILVHNRYKR------------------------PWENVRARDELEKAVKVFWETGLPSPRCVAVDAVVEDELAELLQVSIFPEIIFTKAGKILHRENVVRHADEWLKMMAFFYYKAVRPPFL-DKAAGMNQ-EKIPTMR-
>PHRAlind
---------------------------------------------------------------------------------------------MPLTTP-LFIRCSTFGQREVAKLQP--------PPL-PSSSQFIHLKNQQ-----NPSFHYRTSNISSARIPRPKQ----------------------------MVNAQKKLSKNSESS--DDD------DDED-------DPRTKC-PRVADDPYLMTEEERIEMRRKIRKVLDMNP-VVEEETDPDQRKIKMERLLADYPLIVEEDDPEWPEDADGWGFRFDQFFNKIRITNVRK-E--DDDGYDSEKEIVWQDDDYIKPIRDITSGEWEDTVFKDFNPCIILVHNRYKR------------------------PEENVRARDELEKAVKLFWETGLPSPRCVAVDAVVEDELVEILQVSIFPEIIFTKAGKILHRDKVVRTADEWSKMMAFLYYKAVRPLCL-DEAAGLKV-EKIPFFI-
>PAPHhirs
---------------------------------------------------------------------------------------------MALPSP-LLLRCSTLGLSEVAKLQL--------LTL-PSSSQFIHLKNQK-----SPSFHYRSSKISSARNPRPKQ----------------------------MVNAQKKFSKNSESS--DDD------DVED-------DPRTKC-PGVADDPYLMTAEERIEMRRKIREVLDLNL-VVEEETDPEHRKIKMEKLLADYPLLVEEDDPDWPEDADGWGFKFDQFFNKIRIKNVRK-E--DDDGYDSEKEIVWQDDDYIKPIRDITSGDWEDTVFKDFNPCIILVHNRYKR------------------------PKENARARDELEKAVKLFWETGLPSPRCVAVDAVVEDELVETLQVSIFPEIIFTKAGKILHRDKVVRTADEWSKMMAFFYYKAVRPLCL-DKAAGLSQ-EKIPLFR-
>OPHRgarg
-----------------------------------------------------------------------------------------------MDSL-LLFRCSTFVLRETTTLQL--------SPL-LSSSQPLHYKIQK-----PLSFHCMTSNLCKTCKSRIMA-----------------------------VNALKKFFQNNES---DDGDDDD--DDEG-------DRKNKG-QGAANDPYLMTEEERLDMRRKIKEVINMNP-IVEEERDPVQRKIKMQKLLADYPLVVEEDDPDWTDDADGRGFKFDQFFNNVRIKNVRK-E--DDDGYDSEKEIVWQDDDYIKPIRDITTMEWEDTVFKDFNPCIVLVHNRYKR------------------------PRENVVARDELERAVKLFWETGLPSPRCVAVDAVVEDVLAEALQVSIFPEIIFTKAGKILHRDKVVRTAEEWSKMMAFFYYKAVRPQCL-DKAVGLNQ-ERIPSVE-
>DENDchryso
---------------------------------------------------------------------------------------------MALNPP-LLLRCSTICLTETSNFQP--------SPF-RSSIKPVHSKNQR-----NHSSHFLPSNISRTRISRPRP-----------------------------LNALKKFFQSSES---DSD------EEDA-------DPNNKY-HRVAADPYLMTEEERLEMRRKIREVLDSNP-VIEEEIDPVQRKIKMQRLLADYPLVIEEDDPDWPDDADGWGFKFDQFFNNIRIKNVRK-E--DDEGYDSEKEIVWQDDDYIKPIRDITTREWEDTVFKNFNPCIILVHNRYKR------------------------PKENVRARDELEKAVKLFWETGLPSPRCVAVDAVVEDELAEALHVSIFPEIIFTKAGKILHRDKVVRNADEWSKMMAFFYYKAVRPPCL-DKAVGVNK-EKIPSLR-
>NEUWzoll
---------------------------------------------------------------------------------------------MAIYCP-LLSRCSTLVLGETNKLQI--------PPS-PSGS--VSILKIW-----SDSFYPLSSSNGRNRCSRPKA----------------------------APNALKK-FKHNES---DDDDK----DEDD-------EPRRRGRHRVADDPYLGTEEERLEMRRKIREVLDMNP-QVAEETNPVKRKILMQNLLADYPLVEAEDDPDWPDDANGWGFKFDQFFNNIRIKNVKK-D--DDEDYDSEKEVVWQDDDYIKPIRDITAGEWEDALFKDFNPCIILVHNRYKR------------------------PKENERARGELEQAVKLFWETGLPSPRCVAVDAVVEDELVEALQVTIFPEIIFTKAGKILHRDKVVRTADEWSKMMAFFYYKAMRPPCL-DKAAGRNQ-EKVPSLG-
>VANIplan
---------------------------------------------------------------------------------------------MALHRS-LLLRCSTLCPTEEKILRP--------SPL-LSSLQPIFFKSNR--------ISCPSSNACKTCSLRPNM----------------------------VANSLKKLVRDKYS---DDE------EEEE-------DTINNG-YSVADDPYLMSEDERLEMRKKIREVLDMNP-HVKEEKDPEQVKIKIKKLVEDYELVVEEDKPDWPEDADGWGFKFDQFFNNIRIKNVRK-D--DDD--DDYEDIVWQDDDYIKPIRDITTREWEDTVFKDFNPCIILVHNRYKR------------------------PRENVRARDELEKAVKVFWETGLPSPRCVAVDAIVEDELAELLQVSIFPEIIFTKAGKILHRDNVVRSADEWLKMMAFFYYKAVRPPFL-DEAAGMNQ-EKIPSMR-
>PHALcorn
---------------------------------------------------------------------------------------------MALNAP-LLLRRSTICIIQ-SNLQS--------SPI-SSSLQAVHSKNQK-----HLSFPYLPCSIERIRSSRAKP-----------------------------LKALKKFIKSSES---VVD------EEDE-------DSNNRE-HRVANDPNVMTEEERLEMRRTIRGVLDSNP-VVEEETDPVQRKIKMQRLLADYPLVVEEDDPDWPDDADGWGFKFDQFFNNIRIKNVRK-D--DDEGYDSGKEIVWQDDDYIKPIRDITAREWEDTVFKNFNPCIILVHNRYKR------------------------PKENVRARDELEKAVKLFWETGLPSPRCVAVDAIVEDELADALQVSIFPEIIFTIAGKILHRDKVVRTADEWSKMMAFFYYKAVRPPCL-DKTTGLNQ-EKIPSLK-
>RIMAelli
---------------------------------------------------------------------------------------------MALDSV-LLLRCSTLYLRETTNLHL--------RPL-LSSSKPIHNKNQR-----TLRFPHLPSNICRTRNSRSET-----------------------------VSALNKYFQNSES---DDD------EEDG-------DPKNNG-HRVDNDPYLMTEEERLDIRRKIREVIDTNP-VVEEETDPVQHKIKMQRLLEDYPLVVEEDDPDWPDDADGWGFKFDQFFNNIRIKNVRK-E--DDDDYDSEEEIVWHDDDYIKPIRDITTMEWEDTVFKNFNPCIILVHNRYKR------------------------PKENVRARDELVRAVELFWETGLPSPRCIAVDAVVEDELAKALQVSIFPEIIFTKAGKILHRDKVVRTAEEWSKMMAFFYYKAVRPPCL-DKVAGLHQ-EKIPSLR-
>CHILtrap
---------------------------------------------------------------------------------------------MVLGSA-LPLRCSTFILREKANLHL--------PPL-LSSSQHIHYKTES-----SLGFSYLPSNICRSRNSRTKT-----------------------------VNALKKYSQNSQSESDDDE------EEDG-------DPRSNR-RRVPNDPYLKTEEERLEIRRIIREVIDRNP-VVEEETDPVQRKVKMQRLIEDYPLVVEEDHPDWPDDADGWGFKFDQFFNNIRIKNVRK-E--DDDGYDSENEIVWHDDDYIKPIRDITTAEWEDAVFKNFNPCIILVHNRYKR------------------------PNENVRARDELERAVKLFWETGLPSPRCIAVDAVVEDELAEALQVSIFPEIIFTKAGKILHRDKVVRTADEWSKMMAFFFYKAVRPPFL-DKSVGLNQ-EKIPSLR-
>APOSshen
---------------------------------------------------------------------------------------------MALYS--LLARCSTPGLSERNILRS--------PPS-PSPAVSI-LKIRR-----SHSFHLPSSSNRCNRHSMPKA-----------------------------ANALKRFFKYSES---DDDVD----DEDD-------EPRSRGSRSVADDPYLGTVEERLEMRKKIREVLAMNP-EAAEETDPAKRKILMQKLLADFPLVEEEDDPDWPDDADGWGFKFDQFFNNIRIKNVKK-DDADDESYDSEQEVVWQDDDYIKPIKDITAGEWEDALFKDFNPCIVLVHHRYKS------------------------PKESERTRGELEKAVKLFWETGLPSPRCVAVDAVVEDELVEALHVSIFPEIIFTKAGKILHRDKVARTADEWSKIMAFFYHKAVRPPCL-DKSAGRNQ-EKLPSLKV
>SERAvome
----------------MLCFCQLD----------------------------------DSNFTNSSLMLMVDF---------------SAWSGEGMESL-LPLRCSTFCLRETTNLRL--------SPL-LSSSRPTHYKIQQ-----PLSFY-------KARKARTMP-----------------------------VNALKKFFQNNES---DDD------DDDD------SHPKNKG-RGAANDPYLMTEEERLDMRRRIREVINMNP-VAEEERDPVQRKIKMRKLLEDYPLVVEEDDPDWTDDADGRGFKFDQFFNNIRIKNVRK-E--GDDGYDSEKEIVWHDDDYIKPIRDITTMEWEDTVFKDFNPCIILVHNRYKR------------------------PTDNVVARDELERAVKLFWETGLPSPRCVAVDAVVEDELVEALQVSIFPEIIFTKAGKILHRDKVVRTAEEWSKMMAFFYYKAVRPPCL-DKAAGLNQ-ERIPSLK-
>DACThata
-----------------------------------------------------------------------------------------------MDSL-LLFRCSTFGLRETTNFQL--------SPL-LSSSQRIYYKNQK-----PL---------CKAQKSRTMP-----------------------------VNASKKLFKNSES---DDD-DDD--DEDG-------HPKNKG-HRAASDPYLMTEEERLDMRRKIREVINMNP-IVEEERDLVQRKIKMQKLLADYPLVVEEDDPDWTDDADGRGFKFDQFFNNIRIKNVRK-E--DDDGYDSEKEIVWHDDDYIMPIRDITTMEWEDTVFKDFNPCVILVHNRYKR------------------------PRENVAARDELERAVKLFWETGLPSPRCVAVDAVVEDELAEALQVSIFPEIIFTKAGKILHRDKVVRTAEEWSKMMAFFYYKAVRPQCL-DKAAGLNQ-ERIPSLK-
>CEPHdama
---------------------------------------------------------------------------------------------MALHSP-LLLRCSTNCLSEASNLQL--------LPL-PSSLKPVDSKNQR-----RLRLYYPSSNIGRTRNLRLKPVTFSS-----------------------PLNALKKFFQNIES---DDD------EEDD-------DPNNKG-RRVADDPYLMNEEERMDMRRKIKEVLDTNP-AVEEETDPLQRKIKTQRLLADYPLVVEEDDPDWPDDADGWGFKFDQFFNNIRIKNVRK-E--DDDGYDSENEIVWQDDDYIKPIRDITTREWEDTVFKDFNPCIILVHNRYRR------------------------PKENVRARDELEKAVKLFWETGLPSPRCVAVDAVVEDELVEALQVSIFPEIIFTKAGKILHRDKAFRTADELSKMMAFFYYKAVRPPCL-DKAAGLNQ-EKIPSLR-
>CYPRflav
----------------------MSTIH------------------------------NLPFFVRNSY---YII---------------RGATSMELLSP-LLLRCSTLGLREAAKLQQ--------PPL-LSSSQPIHLTNRK-----NPSFHYPSSNISSVRNPLTKQVTSSSPLKRNTFTSLTKRLAISQSTSRKMVNAQKKFFQNSESS--DDD------DDED-------DPRTKS-PRVAYDPYLMTEEERLETRRKIREVLDMNP-VVEEVTDPEQRKIKMEKLLADYPLVVEEDDPDWPEDADGWGFKFDQFFNNIKIKNVRK-E--DDDGYDSEKEIVWQDDDYIKPIRDITSGEWEDTVFKDFNPCIILVHNRYKR------------------------PKENVRARDELEKAVKLFWETGLPSPRCVAVDAVVEDELVETLQVSIFPEIIFTKAGKILHRDKVVRTADEWSKMMAFFYYKAARPSCL-DKAAGLNQ-EKIPSFR-
>MOLIcapi
---------------------------------------------------------------------------------------------MALHLP-LHFSCSTLGLRK------------------------LYQRSTN-----S-NASFRSSSVARTRTSASKPK-----------------------------------------------------------------------AGSDDEPFLMSVEERAEMRRKIREMLDKTQ-DPEEETDPVHRKIKMEKLLADYPLVVEEDDPDWPEDAHGRGFPLDQFFNKITIKNVKRDD--DDEDCDSENEIVWQDDNYIKPVRDVTAEEWEDTVFKDFNPLVVLVHNRYKR------------------------PRENEMARNELENAVKMFWETGLPSPRCVAVDAVVEQDLVAALQVSVFPEILFTKAGKILHRDKVVRTAEEWSKIMAFFYYKAVRPPCL-SETAGQSQ-EKIPSL--
>OECEmacu
---------------------------------------------------------------------------------------------MALNAP-LFLRCSTLCLRVAINLQP--------SRF-LSTLQSVYSKNQK-----NLSFHYLPSNIVRTRNSRPNP-----------------------------LNAVKKFFQSRES---DND------EDDD-------DPYNKD-HRVADDPYLMTEEERLEMRRMIRDVLDSNP-VVQEETDPLQRKIKMQKLLSDYPLIAEEDDPDWPDDADGWGFKFDQFFNTIRIKNVRK-E--DDEGYDSEKEIVWQDDDYIKSIRDITTREWEDTVFKDFNPCIILVHNRYKR------------------------PKENVRAREELVKAVKLFWEAGLPSPRCVAVDAVVEDELAEALQVSIFPEIIFTKAGKILHRDKVVRTADEWSKIMAFFYYKAVRPPFL-DKTAGLNQ-EKIPSLR-
>EPIDfulg
---------------------------------------------------------------------------------------------MALNAL-LLLRCSTLGLREASDRQS--------SPL-PSSSLLVRSKNLK-----KHSFHCQPSNIGRTRHSRPKP-----------------------------LNALRKFFQSSES---DSD------EEDE-------VPN------IANDPYLMTEEERLEMRRTIRNVLDSNP-VVEEETDAVQRKNKMQRLLTDYPLVVEEDDPDWPEDADGWGFKFDQFFNTIRIKNVRK-E--DDDGYDSEKEIVWQDDDYIKPIRDITAREWEDTVFKDFNPCIILVHNRYKR------------------------PKENVMARDELEKAVKLFWETGLPSPRCVAVDAVVEDELVEALQVSIFPEIIFTKAGKILHRDKVVRSADEWSKMMAFFYYKAVRPACL-DKSAGLNK-EKIPSLR-
>CRYPlept
---------------------------------------------------------------------------------------------MLLDSM-LLSRCSTFSLRETSNLHL--------PLL-FSSSQPIHYKNQR-----SLRFHHLPSNICRTRNPRTKA-----------------------------VNSSKKYFQNNES---DDD------EEDD-------NPIRNG-HRVTDDPYLMTEEERLEIRRKIREVIDTNP-VVEEETDPEQRKVKIKRLLEDYPLVVEEDDPDWPDDADGWGFKFDQFFNNIRIKNVRK-E--DDDGYDSEKEIVWHDDDYIKPIRDITTMEWEDTVFKDFNPCIILVHNRYKR------------------------PKENVRARDELERAVKLFWETGLPSPRCVAVDAVVEDELAEALQVSIFPEIIFTKAGKILHRDKVVRTADEWSKMMAFFYYKAVRPPCL-DIAAGLNH-EKIPSIR-
>CYMBensi
---------------------------------------------------------------------------------------------MALNAP-LLLRCSTICLRQGSSLQP--------YTL-PSTLQPVYSKNEK-----NLSFQYMLSNIGRTRCSRPKP----------------------------KLNALKKFFQNSED---DTD------DEED-------DPNSEG-HRAINDPYLMTEEERLEMRRAIRDVLDSNP-VIEEETDPVQRKIKMQRLLADYPLVTEEDDPDWPNDADGWGFKFDQFFNTIRIKNVRK-E--DDEGYDSEKEIVWQDDDYIKPIRDITTREWEDTVFKDFNPCIILVHNRYKR------------------------PKENVRARDELEKAVKLFWETGLPSPRCVAVDAVVEDDLAEALQVSIFPEIIFTKAGKILHRDKVVRTADEWSKMMAFFYYKAVRPPCL-DKAAGLNQ-EKIPSLR-
>GYMNodor
-----------------------------------------------------------------------------------------------MDSL-LIFRCSTFGLRETTNLQS--------SPL-LSSSQPIHYKNQK-----PLSFHCLTSNICKARKTRTMP-----------------------------VKALKKFFQNSES---DDD------DEDG-------HPKNKG-HGAANDPYLMTEEERLDMRRKIREVINMNP-IVEEERDPVQRKIKMQKLLADYPLVVEEDDPDWTDDADGRGFKFDQFFNNIRIKNVRK-E--DDDGYDSEKEIVWHDDDYIKPIRDVTTMEWEDTVFKDFNPCVILVHNRYKR------------------------PRENVVARDELERAVKLFWETGLPSPRCVAVDAVVEDELAEALQVSIFPEIIFTKAGKILHRDKVVRTAEEWSKMMAFFYYKAVRPPCL-DKAAGLNQ-ERIPSLK-
>DIURorie
------------------------------------------------------------------------------------------MPSMVLDTV-LTLRCSTSRLRETTNLYL--------PPL-HSSSQSIRYKNQR-----SLSFHYLPLNCRRTCNSRSRR-----------------------------VNALKKFFQKSES---DED------EEDD-------HPRNKG-HRVDNDPYLMTEEERLEIRRKIREVIDMNP-VVEEETDPEQRKLKMQRLLADYPLVMEEDDPDWPDDADGWGFKFDQFFNNVRIKNVRK-E--DDDGYDSEKEVVWQDDDYIKPIKDVTTMEWEDTVFKDFNPCIILVHNRYKR------------------------PAENLRARDELEKAVKLFWETGLPSPRCVAVDAVVEDELTEALQVSTFPEIIFTKAGKILHRDKVVRTADDWSKMMAFFYYKAVRPPCL-DKVAGLNR-EKIPSVR-
>CALAsini
--------------------------------MRSGSHIRI-------------------RTVRDSF-L-SSI---------------QNAASMALNAP-LLLRCSTHYPIEANNLQP--------TPL-PSYLHPLYSKNQKNLRGCSLSFIYRPSNIDRSRNSRPKP-----------------------------LKALKKFFQNSES---DAD------DEDD-------DPNNKD-HRVADDPNLMTEGERLEMRRTIREVLGSNP-VVEEETDPVQRKIKMQRLLAEYPLVVEEDDPDWPEDADGWGFKFDQFFNNIRIKNVRK-E--DDDGYDCENEIVWQDDDYIKPIRDITTREWEDTVFKDFNPCIILVHNRYKR------------------------PKENVTARDELEKAIKLFWETGLPSPRCVAVDAVVEDELAEVLQVSIFPEIIFTKAGKILHRDKVVRTADEWSKMMAFFYYKAVRPQCL-DKAAGLNQ-EKIPSLR-
>CALAcreb
---------------------------------------------------------------------------------------------MALDPI-LLVRCSTLSLSETTNLHL-------PPPS-ISRSPSFHCKNQT-----PLCFHYPPSTICSTRNSRTKA-----------------------------VNALKKFVQNSES---DED------EEDD-------HPKNKD-DRVINDPYLMNDEERLEIRRKIRDVIDMNP-VVKEETDSVQRKVKMQKLLADYPLVVEEDDPDWPDDADGWGFKFGEFFKNIRIKNVRK-E--EEDGYDSEKDIVWQDDDYIKAIRDITAMEWEDAVFKDFNPCIILVHNRYRR------------------------PKENVRARDELEMAVKLFWETGLPSPRCVAVDAVVEDELAEALQVSIFPEIIFTKAGKILHRDKVVRTADEWSKMMAFFYYKAVRPSFL-DKAAGLNQ-EKLPSLR-
>HEMIforr
----------------------------------------------------------------------------------------------------------------------------------------------------------------------------------------------------------------------------------------------------------MTEEERLDMRRKIREVINMNP-IVEEERDPVQRKIKMQKLLADYPLVVEEDDPDWTDDADGWGFKFDQFFNNIRIKNVRK-E--DDDGYDSEDEIVWHDDDYIKPIRDITTMEWEDTVFKDFNPCIILVHNRYKR------------------------PRENVMARDELERAVKLFWETGLPSPRCVAVDAVVEDELAEALQVSIFPEIIFTKAGKILHRDKVVRSAEEWSKMMAFFYYKAVRPPCL-DKAAGLNQ-ERIPSLK-
>BLETstri
---------------------------------------------------------------------------------------------MALNAP-LLLRCSTNCLRKASNLHP--------SPL-PSSLHPVYSKNQK-----NLIFHYPPSNICITRNSRPKP-----------------------------LNALKKFFQSSES---DAD------EEDD-------EPNNKD-HRVANDPYLMTEEERLEMRRKIRDVLDSNP-VVEEETDPVQRKIKMQRLLADYPLVAEEDDPDWPDDADGWGFKFDQFFNNIRIKNVRK-E--DDDGYDSEKEIVWQDDDYIKPIRDITTREWEDTVFKDFNPCIILVHNRYKRTNKVRGLKFQLCRIAFPVCKAHFGPRENVRARDELEKAVKLFWETGLPSPRCVAVDAVVEDELAEALQVSIFPEIIFTKAGKILHRDKVVRTADEWSKMMAFFYYKAVRPPCL-DKEAGLNQ-EKIPSLR-
>CORYacti
---------------------------------------------------------------------------------------------MGLHSA-VLLRCSTLCLTEKTNPHL--------PSL-LSSSLPIHYKNRR-----SLSCHYPPSNICRTRNSRTKP-----------------------------VKALKKFFQNSES---DDD------EEND-------RSRSKG-HRVANDPYLMSEEERLETRRKIREVIDMNP-VVEEETDPVQRKVKTQKLLADYPLVVEEDDPDWPDDADGWGFKFDQFFNNIRIKNVRK-E--EDDGYDSEKEIVWHDDDYIKPIRDITTMEWEDTVFKDFNPCIILVHNRYKR------------------------PKENVRARDELERAVKLFWETGLPSPRCVAVDAVVEDELAEALQVSIFPEIIFTKAGKILHRDKVVRTADEWSKMMAFFYYKAVRPPCL-DKVAGLNQ-EKIPSLR-
>HABEpant
-----------------------------------------------------------------------------------------------MYSL-LLFRCSTFGPRETTIIQP--------PPL-LSSSQPIRYKNQK-----QFSLYFPTSNICRAHNLRP-------------------------------VYALKKFFQNNKS---DDD------DDDDDDDGEYGHSRNKV-HKAANDPYLMTEEERLDVRRKIREVMEMNP-IVEEEMDPVQRKIKMQKLLADYPLVLEEEDPDWTDDGDGWGFKFDQFFNNIRIKNVRK-E--DDEGYDSDKEIVWQDDDYIKPIRDITTMEWEDTVFKNFNPCIILVHNRYKR------------------------FK--------------------------------------------------------------VLKLSLNW---------------CL---------------LRT
>ERYCcris
---------------------------------------------------------------------------------------------MALNAQ-LLLRCSTICLKVP-------------STF-FSSVQSVYSKNQI-----NPSFHYLPSNSVRTFYSRPKP----------------------------------KFFQSREI---DSD------EDED--------------HSVADDPYFMTEEERLEMRRTIRDVLDSNP-FVHEEKDPLQRKIKMQKLLSEYSLIAEEDDPDWPDDADGWGFKFDQFFDTIRIKNVRK-E--DDDGYDSEKDIVWQDDDYIKPVRDINSREWEDTVFKDFNPCIVLVHNRYKR------------------------PKENVKAREELVKAVKFFWDTGLPSPRCVAVDAVVEDELAKALQVSIFPEIIFTKAGKILHRDKVVRTAAEWSKMMAFFYYKAVRPPFL-DKAAGLNQ-EKIPSFR-
>GOODfuma
---------------------------------------------------------------------------------------------MVLDSL-LLLRCSTLSLRETTSLQR--------PPL-LSSSRPIHYKKHG-----FLNIHYLPSNICRTRNSQKKS-----------------------------VKALKRFFQN-RS---DDD------EDDD-------HPRNIG-HGVADDPYLMTVEERLEIRRKIREVIDMNP-VAEEEIDPVQRKVKMQKLLADYPLVVEEDDPDWPDDADGWGFKFDQFFDNIRIKNVRK-E--DDEGYDSEKEIVWHDDDYIKPIRDISTKEWEDTVFKDFNPCIILVHNRYKR------------------------PEENVKARDELERAVKLFWETGLPSPRCVAVDAVVEDELADALQVSIFPEIIFTKAGKILHRDKVVRTADDWSKMMAFFYYKAVRPPCL-DKAAGLNQ-EKIPSLR-
>EPIDpuni
---------------------------------------------------------------------------------------------MALNAL-LLLRCSTLGLREASDRQS--------SPL-PSSSLLVRSKNLK-----KHSFHCQPSNIGRTRHSRPKP-----------------------------LNALRKFFQSSES---DSD------EEDE-------VPN------IANDPYLMTEEERLEMRRTIRNVLDSNP-VVEEETDAVQRKNKMQRLLTDYPLVVEEDDPDWPEDADGWGFKFDQFFNTIRIKNVRK-E--DDDGYDSEKEIVWQDDDYIKPIRDITAREWEDTVFKDFNPCIILVHNRYKR------------------------PKENVMARDELEKAVKLFWETGLPSPRCVAVDAVVEDELAEALQVSIFPEIIFTKAGKILHRDKVVRSADEWSKMMAFFYYKAVRPACL-DKSAGLNK-EKIPSLR-
>LIMOabor
---------------------------------------------------------------------------------------------MALHAP-LLLRCSTICLSEANNLQL--------LPL-LSSLKPIDSKNQK-----RLSFYYPSSNIGRTRNSRLEP-----------------------------LNSLKKFFQNSES---DDD------EEDD-----------EG-HGVADDPYLMTEEERMEMRRKIKEVLDTNP-IVEEETDPVQRKIKTQRLLAEYPLVVEDDDPDWPDDADGWGFKFDQFFNNIRIKNVRK-E--DDDGYDSEKEIVWQDDDYIKPIRDITTREWEDTVFKDFNPCIILVHNRYKR------------------------PRDNVRARDELEKAVKLFWETGLPSPRCVAVDAVVEDELAEALQVSIFPEIIFTKAGKILHRDKVFRTADELSKMMAFFYYKAMRPPCL-DKAAGLNQ-EKIPTLR-
>OPHRsphe
----------------------------------------------------------------------MEYGPS-----------DSSGSGESMDSL-LLFRCSTFVLRETTTLQL--------SPL-LSSSHPLHYKIQK-----PLSFHCMTSNICKTRKPRIMP-----------------------------VNALKKFFQNNES---DDD------DDDD--------NKNKG-QGAANDPYLMTEEERLDMRRKIKEVINMNP-IVEEERDPMQRKIKMQKLLADYPLVVEEDDPDWTDDADGRGFKLDQFFNNVRIKNVRK-E--DDDGYDSEKEIVWQDDDYIKPIKDITTMEWEDTVFKDFNPCIVLVHNRYKR------------------------PRENVVARDELERAVKLFWETGLPSPRCVAVDAVVEDVLAEALQVSIFPEIIFTKAGKILHRDKVVRTAEEWSKMMAFFYYKAVRPPCL-DKAVGLNQ-ERIPSVE-
>DRAKelas
---------------------------------------------------------------------------------------------MFLGSV-LPLRCSTLILKEKTILHP--------FPL-LPSSQPIQYKTQL-----SLGFPYLPSNICRSRNSRPKT-----------------------------VNALKKYPQNSES---DDD------EDDT-------DPKSSG-RRVDNDPYLMPEEERLEIRRKIREVIERNP-IVEEETDPVQRKLKMQRLIEDYPLVMEEDDPDWPDDADGWGFKFDQFFNNIRIKNVRK-E--DDDDYDSENEIVWHDDEYIKPIRDITTVEWEDTVFKNFNPCIILVHNRYKR------------------------PKENVRARDELERAVKLFWETGLPSPRCIAVDAVVEDELAEALQVSIFPEIIFTKAGKILHRDIVVRTADEWSKMMAFFYYKAVRPPWL-DKSAGLIQ-EKIPSLR-
>PHAItank
------------------MSSRADWAHYPSPITRRGSHIRI-------------------RAVRDSF-P-SSI---------------LNAASMALNAP-LLLRCSIHYPREANNLQP--------SPL-PSYSHPLYSKNQN-LRCCYLSFHYLPSNIGRSCNSRPKP-----------------------------LKALKKFFQSSES---DAD------DEDD-------DPNNKD-HSVADDPNLMTEGERLEMRRTIREVLDSNP-VVEEETDPVQRKVKMQRLLAEYPLVVEEDDPDWPEDADGWGFKFDQFFNNIRIKNVRK-E--DDDGYDSEKEIVWQDDDYIKPIRDITTREWEDTVFKDFNPCIILVHNRYKR------------------------PKENVRARDELEKAIKLFWETGLPSPRCVAVDAVVEDELAEALQVSIFPEIIFTKAGKILHRDKVVRTADEWSKMMAFFYYKAVRPHCL-DKAAGPNQ-EKIPSLR-
>BORYspha
---------------------------------------------------------------------------------------------MALQSP-LLFRCSTLGLREPIHLAAS-----FLPPLYPKSHSTFHFSSKT-----R-----IPTPMLKLKSSGS-------------------------------------------G---RSG------EEDR-----RTHESNSD-DDNDDEPFLMIEKEREEMRRKIREVLDMNPDVSEEEMDPVEKKRKMQKLLADYPLVVEEDDPDWPEDADGRGFKLDQFFDKITIKNVKK-K--EDEDYDSEKEVVWQDDDYIKPIRDITAEEWEETVFKDFNPLVILVHNRYKR------------------------PRENEKARSELEKAVKMFWETGLPSPRCVAVDAVVEQDLASALRVSVFPEILFTKAGKILHRDTVVRSAEEWSKIMAFLYYKAVRPTCL-GKTAGQSQ-EKIPSLP-
>ORCHital
-----------------------------------------------------------------------------------------------MDSL-LLFRCSIFGLRETTNLQS--------SPL-LSSSRPIHYKNQK-----PLSFHCLISNICKARKTRTMP-----------------------------VNALKKFFQNNES---DDD------DEDD-------HPKKKG-PGAATDPYLLTEEERLDMRRKIREVIGMNP-IVEEERDPAQRKIKMQKLLANYPLVVEEDDPDWTDDADGWGFKFDQFFNNIRIKNVRK-E--DDDGYDSENEIVWHDDDYIKPIRDITTMEWEDTVFKDFNPCIILVHNRYKR------------------------PRENATARDELERAVKLFWETGLPSPRCVAVDAVVEDELVEALQVSIFPEIIFTKAGKILHRDKVVRSAEEWSKMMAFFYYKAVRPPCL-DKTAGLNQ-ERIPSLK-
>CYMBmann
---------------------------------------------------------------------------------------------MALNAP-LLLRCSTHCLREGSSLQP--------CTL-PSTLQPVYSKNEK-----NLSFQYLLSNIGRTRYSRPKP-----------------------------LNALKKFFQNSEG---DSD------DEED-------DPNSEG-GRAINDPYLMTEEERLEMRRAIRDVLDSNP-VVEEETDPVQRKIKMQRLLADYPLVTEEDDPDWPTDADGWGFKFDQFFNTIRIKNVRK-E--DDEGYDSEKEIVWQDDDYIKPIRDITTREWEDTVFKDFNPCIILVHNRYKR------------------------PKENVRARDELEKAVKLFWETGLPSPRCVAVDAVVEDDLAEALQVSIFPEIIFTKAGKILHRDKVVRTADEWSKMMAFFYYKAVRPPCL-DKAAGLNQ-EKIPSLR-
>PTERcurt
--------------------CRLSKLRRNEPKRRISGSSAA----DGSAFVGLHVGASASQRTPKSFSL-ARFSSAYSAGSSLCCEPQRSAERMALDSL-LLSRCLTFRLRETTKFQL--------PPM-LSSSQPIHYKDHR-----SLSLRYMPSNICQFLKSRTKM-----------------------------VNALKKFFQTSES---DDD------EEDN-------HPRNKG-HRVTNDPYLMTEEERLEIRRKIREVIDMNP-VVEEETDPVQRKIKMQRLLADYPLVVEEDDPDWPDDADGWGFKFDQFFNNIRIKNVRK-E--DDDGYDSEKEVVWHDDDYIKPIRDITTMEWEDTVFKDFNPCIILVHNRYKR------------------------PKENVRARDELERAVKLFWESGLPSPRCVAVDAVVEDELAEALQVSIFPEIIFTKAGKILHRDKAVRTADEWSKMMAFFYYKAVRPPCL-DKAAGLNQ-EKIPSLR-
>SELEaequ
---------------------------------------------------------------------------------------------MALPSP-LLLRCSTFSLREADKLEP--------PPL-PSSSQSIHLRNQK-----NLSFHHPSLNISSARNT-PNQ----------------------------MVNAQKKFFQNSESS--DDD------DDEH-------DPRTKG-PRVADDPYLMSEEERLAMRRKIREVLDMHS-VVEEETDPEQRKIKMERLLVDYSLIVEEDDPDWPDDADGWGFKFDQFFNNIMIKNVRK-E--DDDGYDSEKEIVWQDDDYIKPIRDITSGEWEDTVFKDFNPCVILVHNRYKR------------------------PKENVRARDELEKAVKLFWETGLPSPRCVAVDAVVEDELAETLQVSIFPEIIFTKAGKILHRDKVVRSADEWSKMMAFFYYKAARPLCL-DKAAGMNQ-EKIPSFR-
