# Supplementary material for: Orchid Phylotranscriptomics: The Prospects of Repurposing Multi-Tissue Transcriptomes for Phylogenetic Analysis and Beyond
Source: Front Plant Sci. 2022 May 27;13:910362. doi: 10.3389/fpls.2022.910362 (PMC9196242; doi:10.3389/fpls.2022.910362)
Supplement: Supplementary file 4 [file Data_Sheet_3.zip › ortho_MSA/r1/OG0008766.fa]

>EPIPaphy
MKVPCCSVCHLRYNEDERAPLLLDCGHGFCKSCLSRMFAAATDTTLSCPRCRHLTIVGNSVHALRKNFPILSLLSSSPSSPSFECDFTDGDDASVAAATEDDDPADSEEEDDYFGSGSRRRHDRLSRPSVSGSCS----SFAGAFGGPIDLSTHQDLKLLRRLGEG-RNGQETWSAVLYGSLPASIRAPPGSGGRCRHQVAVKRVPITEDMDVICVQNRLDSLRRSSMWCRNVCTFHGAIRSDGYLSLIMDRYSSSVLTEMRQNKGRLTLEQILRYGADIARGVAELHAAGVVCMNLKPSNLLLDANGRTVVSDYGLREILKKP-CKKAR-FPEESPTKPHSCMDCTMFSPHYTAPEAWEPLKKSLNLFWDDAGSSVSGESDAWSFGCTLVEMCTSFVPWSGLSPEEIHRAVVKTRSLPPQYASVVGVGIPRELWKMIGECLQFKASKRPSFHSMLAIFLRHLQGILRSPPPSPENSVIKICLANAIEPSPTSVLEVFEGNPNILHRLVSDGDLSGVREFLARASSKGNSNTICSLLESLNTDGHAALHLACKQGSSDLVEAILAYREADVDIADKDGDPPIVFALAAGSYDCVCALIRRSANVGRRLKDGFGPSIAHVCAFHGQPECMKELLMAGADPNGVDDDGESVLHRAITKRYSDCARVILENGGCRSMSILNSTRKTPLHLCVESWNVAVVRKWVEVASREEIDEAIDIPGPAGTALCMAAALKKDREAEGRELVRILLVAGADPSAQDEMHGRTALHIAAMVNDAALVKVILEAGVDVNIRNVQNTTPLHVALNRGANQCISLLLSAAADCNLQDDDGDNAFHIAADAAKMIRENLNWIVIMLQYPDADVEVRNHRGWKLRDFLEALPREWISEDLMESLASKGVHLSPTMYEAGDWVKFRRNIHTPKYGWQDTELKSVGFVQSVLENDDLVVSFCSGEARVSKDEVIKIIPLNRGQHVQLKPDVGEPRFGWRRQSRDSIGTVLCVDDDGILRVGFPGASRGWRADPAEMERVEEFKVGDWVRIRPSLTAAIHGLESVTPGSIGIVYSIRPDCSLLLGICYLPSPWHCEPEEVEPVEPFRIGDQVCVKRSVAEPRYAWGGETHHSVGKISDIESDGLLIIDIPNRSSPWQADPSDMEKVENFKVGDWVRVKTSVPSPKYGWEDVSRTSIGVLHSLEDDGDIGVAFCFRSKPFGCSVADVEKVPPFEIGQKVRVLPAIAQPKLGWCNETPATIGKISTVDMDGTLNLTVAGRRHLWKVSPGDAERLSGFEVGDWVRLKLSLGSRPSYDWNSIGKDSIAVVNSIQDSGYLELAGCFRKGKWMTHHMDVEKVACLKVGNHVRFRAGIVEPRWGWREACQDSRGIVAAVHADGELRVAFSSVAGLWKGDPADVEKEDVFEVGEWVRLRDGASCWRSLKSGSMGVIHGYDEE-----PRLQVIFCGEQDRWVGPPAELERAEKLAVGQRVRIKRGVTQPRFGWSGHSQSSIGTISSIDGDGKLRIYTPAGAKAWMVDPAEADGVEED-ELRVGDWVRVRAGLTTPAYQWGEVTPASVGVVHRAEGGEVWVAFCFLERRWACKVSEMEK-------------------------------------------------------------------------------
>DENDnobi
MKVPCCSVCHLRYNEEERVPLLLDCGHGFCKSCLSRMFAASTDTTLSCPRCRHPTVVGNSVHALRKNFPILSLLSSSPSSPSFECDFTDGEDASVAAATEDDEPADSEDDDDYFGSRSRRRRGRLSRPSVSGCCS----SSAGASCSPIDLSSHHDLKLLRLLGEG-RTGQETWSAVLYGSSSVSNGAPSGSGGRCRHQVAVKRLPITDDMDVVWVQTRLDSLRRASMWCRNVCTFHGALRSDGYLSLIMDRYNSSVLAEMQQNKGRLTLEQILRYGADIARGVAELHAAGVICMNLKPSNLLLDSNGRAVVSDYGLPEILKKP-CKKARSLPEESSLKMHSCMDCTMLSPHYTAPEAWEPLKKSLNLFWDDAVGSVSGESDAWSFGCTLVEMCTSFVPWSGLGSEEIHRAVVKARSLPPQYASVVGVGIPRELWKMIGECLQFKASKRPTFHAMLAIFLRHLQGIPRSPPPSPENSVMKIASTNAIEPSPTSVLEVFQVNPNILHRLVSEGDLSGVREFLSRAASKGDSNAVCSLLESQNADGHTALHLACKQGSAELVEAILAYKEADVDILDKDGDPPLVLALASGSYECVCALISRSANVTHRLREGFGPSIAHVCAFHGQPECMRELLLAGADPNAVDDEGESVLHRAIAKRYSDCARVILENGGCRSMSILNSQRKTPLHLCIESWNVAVVRRWVEVASREEIDEAIDIPSPAGTALCMAAALKKDREAEGRELVRILLAAGADPVAQDELHGRTALHIAAMVNDAELVKIILDTGVDVNIRNVQNTTPLHVALNRGANQCIDLLLSAGADCNLQDDDGDNAFHIAADAAKMIRENLNWIVVMLQYHDADVEVRNHRGWKLRDFLEALPREWISEDLMEALASKGVHLSPTMYEVGDWVKFRRNLNTPKYGWQDAKHKSVGFVQSILDNDNLVVSFCSGEAHVLKEEVIKIIPLNRGQHVQLKADVGEPRFGWRRQSRDSIGTVLCVDDDGILRVGFPGASRGWRADPAEMERVEEFKVGEWVRIRPSLTAAIHGLEAVTPGSIGIVYSIRPDCSLLLGLCYLPSPWHCEPEEVETVEPFRIGDQVCVKRSVGEPRYAWGGETHHSVGKITDIESNCLLIIEIPNRSSPWQADPSDMEKVESFKVGDWVRVKASVPSPKYGWEDVSRNSIGIIHSLEDDGDMGVAFCFRSKPFSCSVADMEKVPPFEIGQKIHIMPNISQPKLGWSNETAATIGKIERVDMDGTLNLRVAGRSSLWKVAPGDAERLSGFEVGDWVRLKPSLGSRPSYDWNSIGKDSIAVVHSIQDSGYLELAGCFRKGKCVAHYMDVEKVPCLKVGNYVRFRSGIVEPRWGWRDANHESTGIITGVHADGEVRVAFFGMAGLWKGDPADLEKEDIFEVGDWVKLRDNASVWRSLKPGSTGIVHGLEYESEIWNGKVQVAFCGEQDRWVGPSVELERFDKLVAGQRVRIMRSIKQPRFGWSGHSHASIGTISSIDADGKLRIYTPAGSKAWMMDPAEVDRVEEE-EVCVGDWVSVRATVTTPTYQWGDVNPSSIGVVHRAEDGELWVSFCFSEKLWICKECEVEKVRAFQVGDKVRIRPGLKMPRWGWGMETFSSTGEVMGVDANGKLRIRFRWRDGRLWIGDPAEIILDENPVENQK------
>ORCHital
MKVPCCSVCHLRYNEVERVPLLLDCGHGFCKSCLSRMFAGSTDISLSCPRCRHSTVVGNSIHALRKNFPILSLLSSSPSSPSFECDFTDGDDASVA---EDDDPADSEDEEDYFGSRG-RHGGRLPRPSVSGCCSASCASSTGTSGGPIDLNSHHDLKLLRLLGVG-RTGHETWSAVLYGSSSISTGGPSGSGGRCRHQVAVKRVAITDDMDVMWVQSRLDSLRRASMWCRNVCTFHGSLRSDGHLSLIMDRYNSSVLAEMQQNKGRLTLEQILRYGADITRGVAELHAAGVVCMNLKPSNLLLDANGRAVVSDYGLPEILKRPSCRKARSFPEESSSKMHSCMDCTMLSPHYTAPEAWEPLKKSLNLFWDDAIGSVSGESDSWSFGCTLVEMCTNFIPWSGLSAEEIHRAVVKSRSLPPQYASVVGVGIPRELWKMVGECLQFKASRRPTFHAMLAIFLRHLQGIPRSPPASPENSILKILPKNAIEPSPTSVLDVFQGNPNILHRLISEGDISGVRDYLARAASKGDSNTICSLLESQNTDGHTALHLACKQGSAELVEAILNYKEADVDIIDKDGDPPLVFALASGSYECVCALIRRSANITHRLREGLGPSIAHVCAFHGQPECMRELLLAGADPNAVDDEGESVLHRAIAKRYSDCARVILENGGCRSMSILSIQRKTPLHLCIESWNVSVVRKWVEVASREEINEAIDIPGPAGTALCMAAALKKDREAEGRELVRILLAAGADAAAQDELHGRTALHIAAMVNDAELVKIIFEAGVDVNIRNVQNTTPLHVALNRGANQCVGLLLSVGADCNLQDDDGDNAFHIAADAAKMIRENLNWIVVMLQYPGAAVEVRNHRGWKLRDFLEALPREWISEDLMEALASKGVHLSPTMYEVGDWVKFRRNIITPTYGWQGIRQKSVGFVQGIPDNDNLVVSFFSGEARVLKEEVLKIIPLNRGQHVQLKPDVREPRFGWRGQSRDSIGTVLCVDDDGILRVGFPGASRGWRADPAEMERVEEFKVGDWVRIRPTLTAAIHGLEAVTPGSIGIVYSIRPDCSLLLGLCYLPSPWHCEPEEVEPVEPFRIGDQVCVKRSVAEPRYAWGGETHHSVGKVTDIETDGLLIIDIPNRSSPWQADPSDMEKVESFKVGDWVRVKTSVPSPKYGWEDVSRNSVGIIHSLEDDGDMGVAFCFRSKPFCCSVADMEKVPQFEIGQKVHIMPNTVLPKLGWSNETAATIGKISRVDMDGTLNLKVADRSNLWKVAPGDVERLSGFEVGDWVRLKPSLGSRPTYDWNSIGKDSIAVVHSIQDSGYLELAGCFRKGKSMTHYMDVEKVPCLKVGNYVRFRSGIVEPRWGWRDASKESRGIITMVHADGEVRVAFFGMAALWRGDPADLEKEDIFEVGDWVRLTDAAAGWRSLKSGSTGIVHGLEYEGEIWSGKVQVAFCGEQDRWVGPSSELERVDKLVVGQRVKIMMSIKQPRFGWSGHNPESIGTISSIDADGKLRIYTPAGSKTWMMDPGEADRVEEDTEVCVGDWVKVKATVTTPAYQWGDVNPSSIGVVHRAEDREIFVSFCFSERLWICKESEVERVRAFRVGDRVRIRPGLAAPRWGWGMETFASRGEVMRVDANGKLRIRFRWRDGRLWIGDPADVILDDRAPDDHGDRGL--
>MASDpict
------------------------------------------------------------------------------------------------------------------------------------------------------------------------------------------------------------------MDVVWVLSRLDSLRRASMWCRNVCTFHGAIRSEGCLSLVMDRYDGSVLDEMQQNKGRLTLEQILRYGADIARGVAELHAAGVVCMNLKPSNLLLDANGRAVVSDYGLPEILKKP-CRKARSLPEESSTKIHSCMDCTMLSPHYTAPEAWEPLKKSLNLFWDDAVGSVSGESDAWSFGCTLVEMCTSFVPWFGLSSEEIHRSVIKARSLPPQYASVVGVGIPRELWKMIGECLQFKASKRPTFHAMLAIFLRHLQGIPRSPPPSPENSVMKILSTNAVEPSPTSVLEVFQANPNVLHRLVSEGDISGVREFLARAASKGDSNAVCSLLESQNADGHAALHLACKQGCTELVEEILTYKEGDVDILDKDGDPPLVFALAAGSHECVCALIKKSSNVTQRLREGFGPSIAHVCAFHGQPECMRELLLAGADPNAVDDEGESVLHRAITKRFSDCATVILENGGCRSMSILNAQRKTPLHLCIESWNVAVVRRWLEVSSREEISEAIDIPGPAGTALCVAAALKKDREAEGRELVRILLAAGADPVAQDEVHGRTALHIAAMVNDAELVKIILEAGVDVNIRNVQNTTPLHVALNRGANQCVGLLLSAGADCNFQDDDGDNAFHIAADAAKMIRENLNWIVVMLQYPDADVEVRNHRGWNLRDFLEGLPREWISEDLMETLANKGVNLSPTIYDVGDWVKFRRNLDTPKYGWQGAMHKSVGFVQSILDVHNLVVSFCSGEAHVLNDEVIKIIPLNRGQHVQLKPDVGEPRFGWRRQSRDSIGTVLCVDDDGILRVGFPGASRGWRADPAEMERVEEFKVGDWVRIRPSLTAAIHGLEAVTPGSIGIVYSIRPDCSLLLGLCYLPSPWHCEPEEVEPVEPFRIGDQVCVKRSVAEPRYGWGGETHHSVGKITDIESDGLLVIDIPNRSSSWQADPSDMEKVESFKVWDWVRVKASVPSPKYGWEDVSRNSIGIIHSLEDDGDLGAAFCFRSKPFSCSVADMEKVPPFEIGQKIHIMPNIQQPKLGWSNETAATIGKISSIDMDGTLNLKVSGRSNMWKVAPGDAERLSGFEVGDWVRLKPSLGSRPSYDWNSIGKDSIAVVHSIQDSGYLELAGCFRKGKCVAHFMDVEKVPCLKVGDYVRFRGGIVEPRWGWRGATHESTGIIAGVHADGEVRVVFFGKAGLWKGDPADLEKEYIFEVGDWVRLRDNASAWRSLKPGGTGIVHGLEYESEIWNGKVQVAFCGEQDRWVGPSIELERFEKLAVGQRVSIINSIKQPRFGWSGHSHDSIGTISSIDADGKLRIYTPAGSKAWMMDPAEVGRVEEE-EICVGHWVRVKATVATPTYQWGDVNPSSIGVVHRAEDGELWVSFCFSERLWICKKHEVETVRAFRASDKVRIRPGLKMPRWGWGMETISSKGEVIGVDANGKLRIRFRWRDGRLWIGDPADIVIDENPVENQSNL----
>SELEaequ
------------------------------------------------------------------------------------------------------------------------------------------------------------------------------------------------------------------------------------------------------------------------------------------------------MNLKPSNLLLDANGRAVVSDYGLPEILKKASCRKARPVPEESSSKMHSCMDCTMLSPHYTAPEAWEPLKKSLSIFWEDQADKVSGESDAWSFGCTLVEMCTGSVPWSGLSSEEIYRAVVKARSLPPQYASVVGVGIPRELWKMIGECLQFKASKRPTFHAMLAIFLRHLQGIPRSPPASPDNSFMKIPSTNAFDPSPTSVLEVFQCNPVILHRLVSEGDLSGVRNFLARAASEGNSNIICSLLGSQNADGHTALHLACRRGSAELVEAILTYKEADVDILDKDGDPPLVFALAAGSYECVCALIRRSANVTSRLREGFGPSIAHVCAFHGQPECMRELLLAGADPNAVDDEGESVLHRAIAKSYSDCATVILENGGCRSMSILNSQRKTPLHLCIESWNVAVVRRWVEVALPEEIREAVDIPGPAGTALCMAAALKKDREAEGRELVRILLAAGADPVAQDEMHGRTALHIAAMVNDAELVKIILEAGVDVNIRNVQNTTPLHVALNRGANSCCGLLLSAGADCNLQDDDGDNAFHIAADAAKMIRENLNWIVIMLEYPGAAVDVRNHRGWTLRDFLEALPREWLSEDLMEALTSKEVHLSPTMFEVGDWVKFLRSINTPTYGWQGAKHKSVGFVQAVLDNDNLAVSFCSGEAHVLKDEVVKIIPLNRGQHVQLKPDVREPRFGWRGQSRDSVGTVLCVDDDGILRVGFPGASRGWRADPAEMERVEEFKVGNWVRIRPSLTAAIHGLEAVTPGSIGIVYSIRPDCSLLLGLCYLPSPWHCEPEEVELVEPFRIGDQVCVKRSVAEPRYAWGGETHHSVGKITDIESDGLLIIDIPNRSSPWQADPSDMEKVESFKVGDWVRVKASVPSPKYGWEDVTRNSIGIIHSLEDDGDMGVAFCFRSKPFCCSVADMEKVLPFEIGQKIHIMPSIMLPRLGWSNETAATIGKISRVDMDGTLNVRVAGRSNLWKVAPGDAERLSGFEVGDWVRLKPSLGSRPTYDWNSIWKDSIAVVHSIQDSGYLELAGCFRKGKWMAHYMDVEKVPCLKVGNYVRFCNGIIEPRWGWRDANPESRGIITGLHADGEVRVAFFGVAGLWRGDPADLEKEDIFEVGDWVRLTDDAGGWRSLKPGSIGIVHGLEYEGEVWNGKVQVAFCGEQDRWVGLSVELERVVKLVVGQRVRIMKCVKQPRFGWSGHSHASIGTISSIDADGKLRIYTPAGSKAWMMDPAEVDRIEEE-AVCVGDWVKVRATVTTPTYQWGDVNPSSIGVVHRAEDGELWIAFCFTERLWICKEWEVEKVRAFKVSDKVRITPGLVMPRWGWGMETFASRGEVMGVDANGKLRIRFKWRDGRLWIGDPADIILDDDAGDNHSDRSL--
>EPIDfulg
MKVPCCSVCHLRYNEEERVPLLLDCGHGFCKSCLSRMFAASTDTTLSCPRCRHPTVVGNSVHALRKNFPILSLLSSSPTSPSFECDFTDGEDASVAAATEDEDHGDSDDEDDYFGSRSRRRRGRLSRPSVSGCCS----SSAGASCSPIDLSSHHDLKLLRRLGEG-RTGQETWSAVLYGSSSVSSGAPSGSGGRCRHLVAVKRVPITDDMDVIWVQSRLDSLRRASMWCRNVCTFHGALRSDGYLSLIMDRYNSSVLAEMQQNKGRLTLEQILRYGADIARGVAELHAAGVVCMNLKPSNLLLDVNGRAVVSDYGLPEILKKP-CRKARSLPEESSTKMHSCMDCTMLSPHYTAPEAWEPLKKSLNLFWDDAVGSVSGESDAWSFGCTLVEMCTSFVPWFGLSADEIHRAVVKARSLPPQYASVVGVGIPRELWKMIGECLQFKASKRPTFHGMLAIFLRHLQGIPRSPPPSPENSVMKIPSTNAVEPSPTSVLEVFQANPNILHRLISEGDLSGVREFLARAASKGDSNAICSLLESQNADGHAALHLACKQGSTELVEAILTYKEADVDILDKDGDPPLVFALAAGSHECVCALIKRSANVTHRLREGFGPSIAHVCAFHGQPECMRELLVVGADPNSVDDEGESVLHRAITKRYFDCAKVILENGGCRSMSILNSQRKTPLHLCIESWNVAVVRRWLEVASAEEIGEAIDIPGPAGTALCMAAALKKDREAEGRELVRILLAAGADPVAQDELHGRTALHIAAMVNDAELVKIILEAGVDVNIRNVQNTTPLHVALNRGANQCIGLLLSAGADCNFQDDDGDNAFHIAADAAKMIRENLNWIVVMLQYPDADVEVRNHRGWKLRDFLEALPREWISEDLMETLASKGVHLSPTIYEVGDWVKFRRNLDAPKYGWQGAKHKSVGFVQSILDSDNLVVSFCSGEAHVLKDEVIKIIPLNRGQHVQLKPNVGEPRFGWRRQSRDSIGTVLCVDDDGILRVGFPGASRGWRADPAEMERVEEFKVGDWVRIRPSLTAAIHGLEAVTPGSIGIVYSIRPDCSLLLCLCYLPSPWHCEPEEVEPVEPFRIGDQVCVKRSVAEPRYAWGGETHHSVGKITDIESDGLLVIDIPNRSSPWQADPSDMEKVESFKVGDWVRVKASVPSPKYGWEDVSRNSIGIIHSLEDDGDMGVAFCFRSKPFCCSVADMEKVPPFEIGQKIHIMPNISQPKLGWSNETAATIGKISRIDMDGTLNLRVAGRSNLWKVAPGDAERLSGFEVGDWVRLKPSLGSRPSYDWNSIGKDSIAVVHSIQDSGYLELAGCFRKGKCVAHYMDVEKVPCLKVGDYVRFRGGIVEPRWGWRGATHEFVGIIAGVHADGEVRVAFFGMAGLWKGDPADLEKEDIFEVGDWVRLRDSASAWRSLKPGSTGIVHGLEYESEIWNGKVQVAFCGEQDRWVGPSTELERFDKLVAGQRVRIVRSIKQPRFGWSGHSHASIGTISSIDADGKLRIYTPAGSKAWMMDPAEADRVEEE-EVCVGDWVRVKMTVATPTYQWGDVNPSSIGVVHRAEDGELWVSFCFCERLWICKEHEVEKVRVFRAGDRVRIRPGLKMPRWGWGMETSSSRGEVMGVDANGKLRIRFRWRDGRLWMGDPADVILDENPEEDQSKL----
>APOSshen
MKVPCCSVCHLRYNEDERVPLLLDCGHGFCKACLSRMFAASADTTLSCPRCRHPTVVGNSVHALRKNFPILSLLSSSPSSPSFECDFTDGEDASAAAAT-DEEPADSDDDDDYFGSRSRRLRSRLSRPSVSGCCSGPSRTSAAASGGPIDLSSHHDLKLLRRLGEGRRTGQETWSAVLYGSSSVSAGRPSGSGGRCRHQVAVKRLATTEDLDIMWVQSRLESLRRASMWCRNVCTFHGVLRSDGYLCLIVDRYNSSVQVEMQQNKGRLTLEQILRYGADIARGVAELHAAGVVCMNLKPSNLLLDANGRAVVSDYGFPEILKKSLCKKVRFVPEESSSKTHSCMDCTMLSPHYTAPEAWEPLKKSINLFWDDAVGSVSGESDAWSFGCTLVEMCTGSVPWSGLTSEEIYRAVVKSRSLPPQYASVVGVGIPRELWKMIGECLQFKASKRPSFHAMLAIFLRHLQGIPRSPPASPDNSLNSIPPSNALEPSPTSVLEVSQGNPNVLHRLVSEGDFCGVRDFLAKAASEGNSNTISALLESQNADGHTALHLACRRGSAELVEAILSYKEADVDVLDKDGDPPIVFALAAGSHKCVCALIRRSANVTSRLRDGFGPSIAHVCAFHGQPECMRELLLAGADPNSIDDEGESVLHIAISKRFTDCATVILENGGCRSMGILNSQRKTPLHLCIESWIVAVVQRWVEVASAEEIDEAIDIAGPSGTALCMAASLKKDREAEGRELVRILLAAGADPVAQDELHGRTALHIAAMVNDSELVKIILEAGVDVNIRNVQNTTPLHVALNRGANQCVGLLLSAGADCNLQDDDGDNAFHIAADAAKMIRENLNWIVVMLQHPDAAMEVRNHRGWTLCDFLEALPREWISEDLLESLASKRVYLSPTIYEVGDWVKFRRSVKTPLFGLQGASHTSVGFVQTILDKDSMVVSFCFGEVRVLKDEVVKVIPLNRGQHVQLKPDVREPRFGWRGQSRDSIGTVLCVDDDGILRVGFPGASRGWRADPAEMERVEEFKVGDWVRIRPALTSAIHGLEAVTPGSVGIVHSIRPDCSLLLGLCYLPSPWHCEPEEVELVEPFRIGDQVCVKRSVAEPRYAWGGETHHSVGKITDIEVDGLLIIDIPDRSSSWQADPSDMEKVEHFQVGDWVRVKASVPSPKYGWEDVPRNSIGVIHSLEDDGDMGVAFCFRSKPFCCSVADMEKVPPFEIGQKIHILPNINQPRLGWSNETAATIGKIERVDMDGTLNVRVAGRSSFWKVAPGDAERLSGLEVGDWVRLKTNLGSRPSYDWNSMGKDSIAVVHSIQDSGYIELAGCFRKGKWMTHFMDVEKVPCLKVGNYVRFRNGIVEPRWGWRDANPESRGIITGVHADGEVRVAFFGVAGLWRGDPADLEKEDTFEVGDWVRLRYESTPWKSIKPGSIGIVHGLGFEGEVRNGKLQVAFCGEQERWVGLSNELERVDKLVVGRRIMMKRSVKQPRFGWSGHSHASIGTISSIDADGKLRIYTPAGSKAWMMDPAEVDRVEEE-EVRVGDWVRVRSTITTPSYQWGDVNPSSIGVVHRAEDSELWVSFCFVEKLWICKQWEVEKVRAFRVGDKVRIRPGLVMLRWGWGMETLASRGEVMGVDANGKLRIRFKWRDGRLWIGDPADIVIADDFTEKDNGSTSMI
>NEUWzoll
MKVPCCSVCHLRYNEEERVPLLLDCGHGFCKACLSRMFASSADTTLSCPRCRHPTVVGNSVHALHKNFPILSLLSSSPSSPSFECDFTDGDDASAAAATDDDEPADSDDEDDYFGSRRRRLRSRLSRPSVSGCCSAASGGSAGASGGPIDLSSHHDLKLLRRLGEGRRTGQETWSAVLYGSSSVSAGRPSGSGGRCRHQVAVKRLAITEDMDIMWVQSRLESSRRSSMWCRNVCTFHGALRSDGYLCLIMDRYNSSVQAEMQQNKGRLTLEQILRYGADIARGVAELHAAGVVCMNLKPSNLLLDANGRAVVSDYGFPEILKKPLCKKARSVPEESSSKAHSCMDCTMLSPHYTAPEAWEPLKKSINLFWDDAIGSVSGESDAWSFGCTLVEMCTGYVPWSGLTSEEIYRAVVKSRSLPPQYASVVGVGIPRELWKMIGECLQFKASKRPSFHAMLAIFLRHLQGIPRSPPTSPDNSLISIPPTNALEPSPTSVLEVFQGNPNILHRLVSEGDFCGVKDFLAKAASEGNSNTISTLLESQNADGHTTLHLACRRGSAELVEAILAYKEADVDILDKDGDPPIVFALAAGSHKCVCALIRRSANVTSRLRDGFGPSIAHVCAFHGQPECMRELLLAGADPNAVDDEGESVLHRVIAKRFTDCATVILENGGCRSMGILNSQRKTPLHLCIESWNVAVVQRWVEVASPEERDEAIDIAGPSGTALCMAASLKKDREAEGRELVRILLAAGADPVAQDELHGRTALHIAAMVNDSELVKIILEAGVNVNIRNVQNTTPLHVALNRGANQCVGLLLSAGADCNLQDDDGDNAFHIAADAAKMIRENLNWIVVMLQHPDAAVEVRNHRGWTLCDFLEALPREWISEDLMEVLASKRVYLSPTIYEVGDWVKFRRSVKTPSFGWQGASHTSVGFVQTILDKDSMVVSFYFGEVRILKDEVVKVIPLNRGQHVQLKPDVREPRFGWRRQSRDSIGTVLCVDDDGILRVGFPGASRGWRADPAEMERVEEFKVGDWVRIRPALTAAIHGLEAVTPGSIGIVHSIRPDCSLLLGLCYLPSPWHCEPEEVELVEPFRIGDQVCVKRSVAEPRYAWGGETHHSVGKITDIEIDGLLIIDIPNRSSPWQADPSDMEKVEHFQVGAWVRVKGSVPSPKYGWEDVTRNSIGVIHSLEDDGDMGVAFCFRSKSFCCSVADMEKVPPFEIGQKIHIFPNITQPRLGWSNETAASIGKIERVDMDGTLNVRVAGRSSLWKVAPGDAERLSGLEVGDWVRLKTNLGSRPSYDWNSMGKDSIAVVHSIQDSGYIELAGCFRKGKWMTHFMDVEKVPCLKVGNYVRFRNGIVEPRWGWRDANPESRGIITGVHADGEVRVAFFGVTGLWRGDPADLEKEDMFEVGDWVRLQDDSSPWKSIKPGSIGIVHGLGFGEEVRNGNLQVAFCGEQERWVGLSNELDRVDKLVVGHRVMMKKNVKQPRFGWSGHSHASIGTISSIDADGKLRIYTPAGSKAWMMDPAEVDIVEEE-EVRVGDWVRVRSTITTPSYQWGDVNPSSIGVVHRAEDCELWVSFCFAEKLWICKQWEVEKVRAFRVGDKVRIRPGLVMPRWGWGMETLASRGEVMRVDANGKLRIRFKWRDGRFWIGDPADIILDDDFANKDNDSSSVI
>DACThata
--------------------------------------------------------------------------------------------------------------------------------------------------------------------------------------------------------------------------------------------------------------------------------------------------------------------------------------------------------------------------------------------------------MCTNFIPWSGLSAEDIHRAVVKSRSLPPQYASVVGVGIPRELWKMVGECLQFKASRRPTFHAMLAIFLRHLQGIPRSPPASPENSILKILPKNTIEPSPTSVLDVFQGNPNILHRLISEGDLSGVRDYLARAASKGDSNTICSLLESQNADGHTALHLACKLGSAELVEAILNYKEADVDIIDKDGDPPLVFALASGSYECVCALIRRSANITHRLREGLGPSIAHVCAFHGQPECMRGLLLAGADPNAVDDEGESVLHRAIAKRYSDCARVILENGGCRSMSILSTQRKTPLHLCIESWNVAVVRKWVEVASREEINEAIDIPGPAGTALCMAAALKKDREAEGRELVRILLAAGADAAAQDELHGRTALHIAAMVNDAELIKIIFEAGVDVNIRNVQNTTPLHVALNRGANQCVGLLLSVGADCNLQDDDGDNAFHIAADAAKMIRENLNWIVVMLQYPGAAVEVRNHRGWKLRDFLEALPREWISEDLMEALASKGVHLSPTMYEVGDWVKFQRNIITPTYGWQGIRHKSVGFVQAIPDNDNLVVSFFSGEARVLKEEVLKIIPLNRGQHVQLKPDVREPRFGWRGQSRDSIGTVLCVDDDGILRVGFPGASRGWRADPAEMERVEEFKVGDWVRIRPTLTAAIHGLEAVTPGSIGIVYSIRPDCSLLLGLCYLPSPWHCEPEEVEPVEPFRIGDQVCVKRSVAEPRYAWGGETHHSVGKITDIETDGLLIIDIPNRSSPWQADPSDMEKVESFKVGDWVRVKTSVPSPKYGWEDVSRNSIGIIHSLEDDGDVGVAFCFRSKPFCCSVADMEKMPQFEIGQKVHIMPNTVLPKLGWSNETAATIGKISRVDMDGALNLKVAGRSNLWKVAPGDVERLSGFEVGDWVRLKPSLGSRPTYDWNSIGKDSIAVVHSIQDSGYLELAGCFRKGKSMTHYMDVEKVPCLKVGNYVRFRNGIVEPRWGWRDASKESRGIITMVHADGEVRVAFFGMVALWRGDPADLEKEDIFEVGDWVRLTDDAAGWRSLKSGSTGIVHGLEYEGEIWSGKVQVAFCGEQDRWVGPSGELERIDKLVVGQRVRIMTSIKQPRFGWSGHNPESIGTISSIDADGKLRIYTPAGSKTWMMDPGEADRVEEDTEICVGDWVRVKSTVTTPAYQWGDVNPSSIGVVHRAEDREIFVSFCFSERLWICKESEVERVRAFRVGDKVRIRPGLSSPRWGWGMETFASRGEVMRVDANGKLRIRFRWRDGRLWIGDPADVILDDRAPDDHGDSSL--
>OPHRsphe
MKVPCCSVCHLRYNEVERVPMLLDCGHGFCKSCLSRMFAASADISLSCPRCRHSTVVGNSIHALRKNFPILSLLSSSPSSPSFECDFTDGDDASAA---DDDDVGDSEDENDYFASR------RLPRP---GCCSASCASSTGASGGPIDLNSHHDLKLLRLLGVG-RTGHETWSAVLYGSSTISTGGPSGSGGRCRHQVAVKRVAVTDDMDVMWVQGRLDSLRRASMWCRNVCTFHGALRSDGNISLIMDRYNSSVLAEMQQNKGRLTLEQILRYGADIARGVAELHAAGVVCMNLKPSNLLLDANGRAVVSDYGLPEILKRPSCRKARSFPEESSSKMHSCMDCTMLSPHYTAPEAWEPLKKSLNLFWDDAIGSVSGESDSWSFGCTLVEMCTNFIPWSGLSAEEIHRAVVKSRSLPPQYASVVGVGIPRELWKMVGECLQFKASRRPTFHAMLAIFLRHLQGIPRSPPASPENSILKILPKNAIEPSPTSVLDVFQGNPNILHRLISEGDLSGVRDYLARAASKGDSNTICSLFESQNTDGHTALHLACKLGSAELVEAILSYKEADVDIIDKDGDPPLVFALASGSYECVCALIRRSANIAHRLREGLGPSIAHVCAFHGQPECMREILLAGADPNAVDDEGESVLHRAIAKRHSDCARVILENGGCRSMSILSTQRKTPLHLCIESWNVAVVRKWVEVASRQEIIEAIDIPGPAGTALCMAAALKKDREAEGRELVRLLLAAGADAAAQDELHGRTALHIAAMVNDAELVKIIFESGVDVNIRNVQNTTPLHVALNRGANQCVGLLLSVGADCNLKDDDGDNAFHIAADAAKMIRENLNWIVVMLQYPGAAVEVRNHRGWKLRDFLEALPREWISEDLMEALASKGVHLSPTMYEVGDWVKFRRNIITPTYGWQGIRQKSVGFVQAIPDSDNLVVSFFSGEARVLKEEVLKIIPLNRGQHVQLRPDVREPRFGWRGQSRDSIGTVLCVDDDGILRVGFPGASRGWRADPAEMERVEEFKVGDWVRIRPTLTAAIHGLEAVTPGSIGIVYSIRPDCSLLLGLCYLPSPWHCEPEEVEPVEPFRIGNQVCVKRSVAEPRYAWGGETHHSVGKVTDIETDGLLIIDIPNRSSPWQADPSDMEKVESFKVGDWVRVKTSVPSPKYGWEDVSRNSIGIIHSLEDDGDMGVAFCFRSKPFCCSVADMEKVPQFEIGQKVHIMPNTVIPKLGWSNETAATIGKISRVDMDGTLNLKVAGRSNLWKVAPGDVERLSGFEVGDWVRLKPSLGSRPTYDWNSIGKDSIAVVHSIQDSGYLELAGCFRKGKSMTHYMDVEKVPCLKVGNYVRFRSGIVEPRWGWRDASKESRGIITMVHADGEVRVAFFGMAALWRGDPADLEKEDIFEVGDWVKLTDAAAGWRSLKSGSTGIVHGLEYEGEIWNGKVQVAFCGEQDRWVGPSGELERVEKLFMGQRVRIMTSIKQPRFGWSGHNPESIGTISSIDADGKLRIYTPAGSKTWMMDPGEAERVEEDTEVCVGDWVKVKATVTTPTYQWGDVNPFCVGVVHRAEDREIFVSFCFSERLWICKESEVERVRAFKVGDKVRIRPGLAAPRWGWGMETISSRGEVMRVDANGKLRIRFRWRDGRLWIGDPADVILDDRVPDDQGDSSL--
>DRAKthyn
MKVPCCSVCHLRYNEEERVPLLLDCGHGFCKSCLSRMFADSTDTTLSCPRCRHPTIVGNSVHALRKNFPILSLLSSSPSSPSFECDFTDGEDTSVV---EDEEPADSEDDEDYFGSGSRRRRGRLWRPSVSGCCSASCASSSGASGGPIDLSSHHDLKLLRRLGVG-RTGHETWSAVLYGSTSVSSGGPSGSGGRCRHQIAVKRVVITDDMDVMWVLSRLDSLRRASMWCRNVCTFHGALRTDGHLSLIMDRYNSSVLAEMQQNKGRLTLEQILRYGADIARGVAELHAAGVVCMNLKPSNLLLDANGRAVVSDYGLPEILKRPSCKKARSLVEESSSKVHSCMDCTMLSPHYTAPEAWEPLKKSLNLFWDDAIGSVSGESDAWSFGCTLVEMCTNFVPWSGLSSEEIHRAVVKTRSLPPQYASVVGVGIPRELWKMVGECLQFKSSRRPTFHAMLAIFLRHLQGIPRSPPASPENTVMKILPTNVVEPSPTSVLEVFHVNPNILHRLLSEGDLSGVRDFLARVASKGDSNAICSLLESQNSDGHTALHIACRQGSAELVEAILAYKEADVDIIDKDGDPPLVFALAAGSHECVRALIRRSANVTHRLREGVGPSIAHVCAFHGQPECMRELLLAGADPNAVDDEGESVLHRAIAKRYFDCASIILENGGCRSMSILNSQKKTPLHLCIESWNVAVVRRWAEIASHQEIKEAIDIPGPAGTALCMAAALKKDRESEGRQLVKTLLAAGADAVAQDELHGRTALHIAAMVNDAELVKIILEAGVDVNIRNIQNTTPLHVALNRGANHCIGLLLSARADCNLQDDDGDNAFHIAADAAKMIRENLNWIVVMLQYPGAAVEVRNHRGWKLRDFLEALPREWISEDLMEALTSKGVYLSPTMYEVGDWVKFRRNISTPTHGWQGARHKSVGFVQAVLDSNNLVVSFCSGETRVLKDEVLKIIPLNRGQHVQLKPDVREPRFGWRGQSRDSIGTVLCVDDDGILRVGFPGASRGWRADPAEMERVEEFKVGDWVRIRPSLTAAIHGLEAVTPGSMGLVYSIRPDCSLLLGLCYLPSPWHCEPEEVEPVEPFRIDDQVCVKRSVAEPRYAWGGETHHSVGKITDIESDGLLIIEIPNRSSPWQADPSDMEKVESFKVGDWVRVKTSVPSPKYGWEDVSRNSIGIIHSLEDDGDMGVAFCFRSKPFPCSVADMEKVPPFEIGQKVHIMPNIALPKLGWSNETAATIGKISRVDMDGTLNLRVAGRSNLWKVAPGDAERLSGFEVGDWVRLKPSLGSRPTYDWNSIGKDSVAVVHSIQDSGYLELAGCFRKGKLMTHYMDVEKVPCLKVGNYVRFRSGIIEPRWGWRDAARESRGIVTGVHADGEVRVAFFGLAGLWRGDPADLDKDDMFEVGDWVRLTDDAACWRSLKPGSVGIVHGLEYEGEVWNGKVQVAFCGEQDRWVGPSVELVRADKLAVGQRVRITMTVKQPRFGWSGHSPESIGTISSIDADGKLRIYTPAGSKAWMMDPSEVEKVEED-EVRVGDWVRVKATVTTPTYQWGDVSPSSIGVVHRAEDGEVWVSFCFSEKLWICKASEVEKVRAFGAGDRVRIRPGVAVPRWGWRMETIASRGEVVGVDANGKLRIRFRWRDGRLWIGDPADIVLDDCEPDDRSDRSS--
>LECAnigr
MKVPCCSVCHLRYNEEERVPLLLDCGHGFCKSCLSRMFSASIDTALSCPRCRHPTVVGNSVHALRKNFAVLSLLSSSPSSPSFECDFTDGEDANAAANTDDDEHAESEEEDEYFGSRIRRCRRRLSRLTVSGCCSSTYSSSAVASGGPIDLSSHHDLKLLRRLGDSRQTGQETWSAVLYGSSTVSSGAPSGSGGRCRHQVAVKRIAITEDMDVVWVQGRLESLRRASMWCRNVCTFHGVLRTDGHLSLIMDRYNSSVQAEMQQNKGRLTLEQILRYGADIARGVAELHAAGVVCMNLKPSNLLLDANGRAVVSDYGLPEILKKPCCKKGRFVHDE-SSKMHSCMECTMLSPHYAAPEAWEPLKKTLNLFWDDAVGSVSGESDAWSFGCTLVEMCTGSVPWSGLSAEEIYRLVVKGRSLPPQYASVVGVGIPRELWKMIGECLLFKASKRPTFHAMLATFFRHLQGIPRSPPASPDNSFTKFTSANVLEPSPTSVLEVFQSNPNVLHRLVSEGDLTGVRDFLARAASEGNSNTICSLLQAQNADGHTALHLACRRGSAELLEAILAYKEADVDIFDKDGDPPLVFALAAGSHECVCALIKRSANVTSRLREGFGPSIAHVCAFHGQPECMRELLLAGSDPNSVDDEGESVLHRAISKKYSDCATVILENGGCRSMKILNSQSKTPLHLCIESWNVAIVRRWVEVASREEIDEAIDIPGPAGTALCMAAALKKDREAEGRELVRILLAAGADPVAQDELQGRTALHIAAMVNDAELLQIFLEAGVDVNIRNVQNTTPLHVALNRGANECVGLLLSAGADCNLQDDDGDNAFHIAADAAKMIRENLNWIVIMLQYPGAAVEIRNHRGWALRDFLEALPREWISEDLMEALASKGVHLSPTMYEIGDWVKFRRSVNNPTFGWQGANRSSVGFVQAALENDNLFVSFCTGEARVLKDELLKIIPLNRGQHVQLKPDVVMPRFGLRGHPRDSIGTVLCVDDDGILRVGFPGASRGWRADPTEMERVEEFKVGDWFRIRSSLTAAVHGLEAVTPGSVGVVYSIRPDCSLLLGLCYLPSPWHCEPEEVEPVEPFRIGDQVCVKRSVAEPRYAWGGETHHSVGKITDIENDGLLIIDIPNRSSMWQADPSDMEKVESFKVGNWVRVKASVPSPKYGWEDVTRNSIGIVHSLEDDGDIGVAFCFRSKPFSCSVADVEKVLPFEIGQKVHIMPNITQPRLGWSNETPATIGKISRIDMDGTLNVRVAGRANLWKVAPGDAERLSGFEVGDWVRLKPTLGSRSTYDWNSIGKDSIAVVHSIQDSGYLELAGCFRKGKWMAHHMDIEKVACLEVGNHVRFRRGIDEPRWGWRGANPDSRGIIAVVHADGEVRMAFSGMAGLWKGDPADLEKEGAFEVGDWVKLTEDACSGKSLKPGSIGVVHGLEFEGEVWKGKLQVAFCGEQDRWVGPCNELERVDKLLIGQRVRIRKSVKQPRFGWAGHSHASVGTISSIDGDGKLRIYTSAGAKTWMMDPAEVDRVEEE-EVRVGDWVRVRTTVTTPAYQWGDVKPSSIGVVHRVDSEELSVAFCFADRLWICKEWEMEKVRAFRVGDKVRIRAGIQVPRWGWGMETFASRGEVMGVDANGKLKIRFKWRDGRLWVGDPADIVLDD---DDDGDDASSL
>CYMBensi
MKVPCCSVCHLRYNEEERVPLLLDCGHGFCKSCLSRMFAASTDTTLSCPRCRHPTVVGNSVHALRKNFSILSLLSSSPASPSFECDFTDGDDASVAAATEDDEPADSEDEDDYFGSRSRRRRGRLSHPSVSGCCS----SSAGASCSPIDLSSHHDLKLLRRLGEG-RTGQETWSAVLYGSSSVSSGAPSGSGGRCRHQVAVKRVPITEDMDAIWVQSRLDSLRRASMWCRNVCTFHGALRSDGYLSLIMDRYNSSVLVEMQRNKGRLTLEQILRYGADIARGVAELHAAGVVCMNLKPSNLLLDANGRAVVSDYGLPEILKKP-CRKARSLPEESSSKMHSCMDCTMLSPHYTAPEAWEPLKKSLNLFWDDSVGSVSGESDAWSFGCTLVEMCTSFVPWFGLSSEEIHRAVVKARSLPPQYASVVGVGIPRELWKMIGECLQFKASKRPTFHAMLAIFLRHLQGIPRSPPPSPENSVMKILSTNAVEPSPTSVLEVFQANPNILHRLISEGDLSGVREFLARAASKGDSNAICSLLESQNADGHTALHLACKQGSADLIEAILTYKEADVNIVDKDGDPPLVFALAAGSYECVCVLIKRSANVTRRLREGFGPSIAHVCAFHGQPECMRELLLAGADPNAVDDEGESVLHRAITRRYYDCAIVILENGGCRSMSILNSQRKTPLHLCIESWNVSVVRRWVEVASREEIDEAIDIPGPAGTALCMAAALKKDREAEGRELVRILLAAGADPVAQDELHGRTALHIAAMVNDAELVKIILEAGVDANIRNVQNTTPLLVALNRGANQCIGLLLSAGADCNLQDDDGDNAFHIAADAAKMIRENLNWIVVMLQYPNADVEVRNHRGWKLRDFLEALPREWMSEDLMETLASKGVHLSPTIYEVGDWVKFRRDLNTPKYGWQGAKHKSVGFVQSILDNDNLIVSFCSGEAHVLKDEVIKIIPLNRGQHVQLKPDVEEPRFGWRRQSRDSIGTVLCVDDDGILRVGFPGASRGWRADPAEMERVEEFKVGDWVRIRPSLTAAIHGLEAVTPGSIGIVYSIRPDCSLLLGLCYLPSPWHCEPEEVEPVEPFRIGDQVCVKRSVAEPRYAWGGETHHSVGKIIDIESDGLLIIDIPNRSSPWQADPSDMEKVESFKVGDWVRVKASVPSPKYGWEDVSRNSIGIIHSLQDDGDMGVAFCFRSKPFGCSVADMEKVPPFEIGQKIHIMPNISQPKLGWSNETAATIGKISRIDMDGTLNLRVAGRSNLWKVAPGDAERLSGFEVGDWVRLKPSLGSRPSYDWNSIGKDSIAVVHSIQDSGYLELAGCFRKGKCVAHYMDVEKITCLKVGDYVRFRRGIVEPRWGWRGASHESTGIITAVHADGEVRVAFFGMAGLWKGDPADLEKEDIFEVGDWVKLRENASVWRSLKPGSTGIVHGLEYESDIWNGKVQVAFCGEQDRWVGPSTELERFDKLVAGQRVRIMKSIKQPRFGWSGHSHTSIGTISSIDADGKLRIYTPAGSKAWMIDPTEVDRVEEE-EVCVGDWVRVRATVVTPTYQWGDVNPSSIGVVHRAEDSELWVSFCFSDKLWICKEHEVEKVRPFRVGDTVRIRPGLKMPRWGWGMETFLSRGEVMGVDANGKLRIRFRGRDGRLWIGDPADIILDENQVETRSNNCSL-
>PLATclav
MKVPCCSVCHLRYNEVERVPLLLDCGHGFCKSCLSRMFAASTDITLSCPRCRHSTVVGNSIHALRKNFPILSLLSSSPSSPSFECDFTDGDDASVA---EDDDPADSEEEEDYFGSSG-RQ-GRLPRPSVSGCCSASCANSTGTSGGPIDLNSHHDLKLLRLLGVG-RTGHETWSAVLYGSSSISTGGPSGSGGRCRHQVAVKRVSITDDMDVMWVQGRLDSLRRASMWCRNVCTFHGALRSDGYLSLIMDRYNSSVLAEMQQNKGRLTLEQILRYGADIARGVAELHAAGVVCMNLKPSNLLLDANGRAVVTDYGLPEILKRPSCRKARSFPEESSSKMHSCMDCTMLSPHYTAPEAWEPLKKSLNIFWDDAIGSVSGESDSWSFGCTLVEMCTNFIPWSGLSAEEIHRAVVKSRSLPPQYASVVGVGIPRELWKMVGECLQFKASRRPTFHAMLAIFLRHLQGIPRSPPASPENSILKILPKNAIEPSPTSVLDVFQGNPNILHRLISEGDVSGVRDYLARAASKGDSNTICSLLESQNADGHTALHLACKLGSAELVEAILNYKEADVDIIDKDGDPPLVFALASGSYECVCALIRRSANITHRLREGLGPSIAHVCAFHGQPECMRGLLLAGADPNAVDDEGESVLHRAIAKRYSDCARVILENGGCRSMSILSAQRKTPLHLCIESWNVAVVRKWVDVASRQEINEAIDIPGPAGTALCMAAALKKDREAEGRELVRILLAAGANAAAQDELHGRTALHIAAMVNDAELVKIIFEAGVDVNIRNVQNTTPLHVALNRGANQCVGLLLSVGADCNLQDDDGDNAFHIAADAAKMIRENLNWIVVMLQYPGAAVEVRNHRGWKLRDFLEALPREWISEDLMEALASKGVHLSPTMYEVGDWVKFRRNIITPTYGWQGTRHKSVGFVQAIPDNDNLVVSFFSGEARVLKEEVLKIIPLNRGQHVQLKPDVREPRFGWRGQSRDSIGTVLCVDDDGILRVGFPGASRGWRADPAEMERVEEFKVGDWVRIRPTLTAAIHGLEAVTPGSIGIVYSIRPDCSLLLGLCYLPSPWHCEPEEVEPVEPFRIGDQVCVKRSVAEPRYAWGGETHHSVGKVTDIETDGLLIIDIPNRSSPWQADPSDMEKVESFKVGDWVRVKTYVPSPKYGWEDVSRNSIGIIHSLEDDGDMGVAFCFRSKPFCCSVADMEKVPEFEIGQKVHIMPNTVLPKLGWSNETAATIGKISRVDMDGTLNLKVAGRSNLWKVAPGDVERLSGFEVGDWVRLKPSLGSRPTYDWNSIGKDSIAVVHSIQDSGYLELAGCFRKGKSMTHYMDVEKVPCLKVGNYVRFRSGIVEPRWGWRDASKESRGIITMVHADGEVRVAFFGMVALWRGDPADLEKEDIFEVGDWVRLTDAAAGWRSLKSGSTGIVHGLECEGEIWSGKVQVAFCGEQDRWVGPSGELERIDKLVVGQRVRIMASIKQPRFGWSGHNPESIGTISSIDADGKLRIYTPAGSKTWMMDPGEVDRVEEDTEVCVGDWVRVKSTVTTPIYQWGDVNPYSIGVVHRAEDGELFVSFCFSERLWICKESEVERVRAFRIGDKVRIRPGLAAPRWGWGMETFASQGEVMRVDANGKLRIRFRWRDERLWIGDPADVILDDRVPDDPGDSSL--
>BLETstri
MKVPCCSVCHLRYNEEERVPLLLDCGHGFCKSCLSRMFAASTDTTLSCPRCRHPTVVGNSVHALRKNFPILSLLSSSPSSPSFECDFTDGDDASVAAATEDDEPADSEDEDDYFGSRSRRRRGRLSRPSVSGCCS----SSAGASCSPIDLSSHHDLKLLRRLGEG-RNGQETWSAVLYGSSSVSSGAPSGSGGRCRHQVAVKRVPITDDMDVVWVQSRLDSLRRASMWCRNVCTFHGALRSDGYLSLIMDRYNSSVLAEMQQNKGRLTLEQILRYGADIARGVAELHAAGVVCMNLKPSNLLLDANGRAVVSDYGLPEILKKP-CRKARSIPEESSSKMHSCMDCTMLNPHYAAPEAWEPLKKSLNLFWEDAVGSVSGESDAWSFGCTLVEMCTSFVPWSGLSSEEIHRAVVKARSLPPQYASVVGVGIPRELWKMIGECLQFKASKRPTFHAMLAIFLRHLQGILRSPPPSPENSVMKIPSTNAIEPSPTSVLEVFQVNPNILHRLVSEGDLPGVREFLVRAASKGDSNAICSLLESQNADGHTALHLACKQGSAELVEAILTYKEADVDIVDKDGDPPLVFALAAGSHECVCALIRRSANVTHRLREGFGPSIAHVCAFHGQPECMRELLLAGADPNAVDDEGESVLHRAITKRYSDCARVILENGGCRSMSILNSQRKTPLHLCMESWNVAIVRRWVEVASREEIDEAIDIPGPAGTALCMAAALKKDREAEGRELVRILLAAGADPVAQDELHGRTALHIAAMVNDAELVKIILEAGVDVNIRNVQNTTPLHVALNRGANQCIGLLLSAGAGCNLQDDDGDNAFHIAADAAKMIRENLNWIVVMLQYPDADVEVRNHRGWKLRDFLEALPREWISEDLMETLASKGVHLSPTIYEVGDWVKFRRNLNTPKYGWQGAKYKSVGFVQSVLDNDNLVVSFCSGEAHVLKDEVLKIIPLNRGQHVQLKPDVGEPRFGWRRQSRDSIGTVLCVDDDGILRVGFPGASRGWRADPAEMERVEEFKVGDWVRIRPSLTAAIHGLEAVTPGSIGIVYSIRPDCSLLLGLCYLPSPWHCEPEEVEPVEPFRIGDQVCVKRSVAEPRYAWGGETHHSVGKITDIESDGLLIIDIPNRSSPWQADPSDMEKVESFKVGDWVRVKASVPSPKYGWEDVSRNSIGIIHSLEDDGDMGVSFCFRSKPFCCSVADMEKVQPFEIGQRIHIMPNISQPKLGWSNETAATIGKISRVDMDGTLNLRVAGRSNLWKVAPGDAERLSEIEVGDWVRLKPSLGSRPSYDWNSIGKDSVAVVHSIQDSGYLELAGCFRKGKWMTHHMDVEKVPCLKVGNYVRFRSGIVEPRWGWRNASHESTGIITGVHADGEVRVAFFGTAGLWKGDPADLEKEDIFEVGDWVRLRDNASVWRSLKPGSIGIVHGLEYESEIWNGKVQVAFCSEQDRWIGPSIELERFDKLVAGQRVRIMRSVKQPRFGWLGHSHTSIGTISSIDADGKLRIYTPAGSKAWMMDPAEVDRVEEE-EVCVGDWVRVRATVTTPTYQWGDVNPSSIGVVHRVEDSELWVSFCFSERLWICKECEVEKVRAFVVGDKVRIRPGIKMPRWGWGMETFSSRGEVMGVDANGKLRIRFRWRDGRLWIGDPADIILDETPVENHSNNCSL-
>LANAlana
MKVPCCSVCHSRYDEEERTPLLLDCGHGFCKACLSRMFAATTETSLSCPRCRHLTTVGNSVHALRKNFPILSLLSSSPSSPSFECDFTDQDE---DGEDEDDNSEDGE-GEDYFGSRSRRRRSRLSGPSVSGCCSV-----AGSSSSPIDLGSHHNLKLLRLLGEGRRGGQEMWSGVLSGASSSSSSGSSSGGGRCRHQVAVKKVAITEDMDVVWVQSRLENLRRASMWCRNVCTFHGAIRMDGHLCLIMDRYNSSIQSEMQQNKGRLTLEQILRYGADIARGVAELHAAGVVCMNLKPSNLLLDANCRAVVSDYGLPEILKKPSCRKARSVPEESSSRMHSCMDCTMLSPHYTAPEAWEPLKKSLNLFWDDAIGSISGESDAWSFGCTLVEMCTGSVPWAGLSSEEIYRAVVKTRILPPQYASVVGVGIPRELWKMIGECLQFKASKRPTFHAMLAIFLRHLQGIPRSPPASPDNDFTKVPLTNASEPSPTSVLEVIQDNPNMLHRLVSEGDLVGVRDLLAKTASEGNNSSIRSLLEAQNADGHTALHLACRRGSAELVETILQYNEADVDILDKDGDPPIVLALAAGSPECVRALIRRSANVSSRLREGFGPSVAHVCAFHGQPECMRELLLAGADPNAVDDEGESVLHRAIAKRYTDCAIVILENGGCRSMGILNEQKKTPLHLCVESWNVAIVKRWVDVASQEEIDAAIDIPSPAGTALCMAAAIKKDRQIEGRELVRMLLAAGADPTAQDELHCRTALHTAAMVDDAELVKIILESGVDVDVRNAQNTTPLHVALNRGANSCVGLLLSAGANCNLQDDDGDNAFHIAADAAKMIRENLNWIAVMLQYPSAAVEVRNHRGWTLRDFLEALPREWISEELMEALAYKGVHLSPTMYEVGDWVKFKRSVKSPEYGWQGAKHKSVGFVQSVLDTENLVVSFCSGEARVLTKEVIKVIPLNRGQHVQLKPDVREPRYGWRGQSRDSIGTVLCVDDDGILRVGFPGASRGWRADPAEMERVEEFRVGDWVRIRPSLTTAIHGLEAVTPGSIGIVYSIRPDSSLLLGLCYLPSPWHCEPEEVEPVEPFRIGDQVCVKRSVAEPRYAWGGETHHSVGKISDIENDGLLIIEIPNRQVPWQADPSDMEKVENFKVGDWVRVKASVPSPKYGWEDVTRNSIGIIHSLEDDGDMGVAFCFRSKPFCCSVADMEKVPPFEVGQKIHVLPSIAQPRLGWSNETAATIGKISRIDMDGTLNVKVAGRSSFWKVAPGDAERLSGFEVGDWVRMKPSGGARPTYDWNSIGKDSIAVVHSIQDSGYLELAGCSRKGKWMTHYMDVEKIPCLKIGQYVRFRTGLTEPRWGWRDAHPDSRGIITGVHADGEVRVAFFGVAGLWRGDPADLEKEEMFEVGEWVRLRDDASGWRSLKPGSIGVVHGTGYNGDVWDGTVHVAFCGEQEKWVGQAVHLERVEKLVVGQRVRIKKCVKQPRFGWSGHSHESIGTISSIDADGKLRIYTPAGSKAWMMDPAEMDRVEEE-ELCVGDWVRVRTSVATPTYQWGDVSPASIGVVHRKEDGELWVAFCFTERLWVCKEWEVEKVREFKVGDKVKIRPGLVVPRWGWGMETFASRGEVMGVDANGKLRIWFKWRDG-LWRGDPADIVLDDTATTT--DDFCRK
>CALEmajo
MKVPCCSVCHLRYNEEERVPLLLDCGHGFCKSCLSRMFADSTDTTLSCPRCRHPTVVGNSVHALRKNFPILSLLSSSPSSPSFECDFTDGEDASVV---EDEEPADSEEDEDYFGSGGRRRRGRPWRPSVSGCCSASCASSAGASGGPIDLSSHHDLKLLRRLGVG-RTGHETWSAVLYGSTSVSTGGPSGSGGRCRHQIAVKRVVITDDMDVMWVQSRLDSLRRASMWCRNVCTFHGALRTDGHLSLIMDRYNSSVLAEMQQNKGRLTLEQILRYGADIARGVAELHAAGVVCMNLKPSNLLLDANGRAVVSDYGLLEILKRPSCRKARSLAEESSSKVHACMDCTMLSPHYTAPEAWEPLKKSLNFIWDDSIGSVSGASDAWSFGCTLVEMCTNFVPWSGLSSEEIHRAVVKTRSLPPQYASVVGVGIPRELWEMVGECLQFKSSRRPTFHAMLAIFLRHLQGIPRSPPASPENTVMKVIPTNVIEPSPTSVLEVFHGNPNILHRLLSEGDLSGVRDFLARAASKGDSNAICSLLESQNTDGHTALHIACRQGSAELVEAILAYKEADVDIIDKDGDPPLVFALAAGSHECVRALIRRSANVTHRLREGLGPSIAHVCAFHGQPECMRDLLLAGADPNAVDDEGESVLHRAISKRYFDCARVILENGGCRSMSILSSQRKTPLHLCIESWNAALVRRWVEIASHQEIKEAIDIPGPAGTALCMAAALKKDRETEGRELVRLLLAAGADAVAQDELHGRTALHIAAMVNDAELVKIILEAGVDVNIRNVQNTTPLHVALNRGANQCIGLLLSAGADCNLQDDDGDNAFHIAADAAKMIRENLNWIVVMLQYPRAAVEVRNHRGWKLRDFLEALPREWISEDLMEALASKAVHLSPTMYEVGDWVKFRRNISTPTYGWQGARHKSVGFVQAVPDNNNLVVSFCSGEARVLKDEVMKIIPLNRGQHVQLKPDVREPRFGWRGQSRDSIGTVLCVDDDGILRVGFPGASRGWRADPAEMERVEEFKVGDWVRIRPSLTAAIHGLEAVTPGSIGIVYSIRPDCSLLLGLCYLPSPWHCEPEEVEPVEPFRIDDQVCVKRSVAEPRYAWGGETHHSVGKITDIESDGLLIIEIPNRSSPWQADPSDMEKVESFKVGDWVRVKASVPSPKYGWEDVSRNSIGIIHSLEDDGDMGVAFCFRSKLFSCSVADMEKVPPFEIGQKIHIMPNIVVPKLGWSNETAATIGKISRVDMDGTLNLRVAGRSNLWKVAPGDAERLSGFEVGDWVRLKPSLGSRPTYDWNSIGKDSVAVVHSIQDSGYLELAGCFRKGKLMTHYMDVEKVPCLKVGNHVRFRSGIAEPRWGWRDAARESRGIITGVHADGEVRVAFFGMARLWRGDPADLEKDDVFEVGDWVRLAGDAACWRSLKPGCTGIVHGLEYEGEVWNGKVQVAFCGEQDRWVGPSVELERVDRLAVGQLVRITASVKQPRFGWSGHSPESIGTISSIDADGKLRIYTPAGSKAWMMDPSEVERVEED-GVRVGDWVRVKATVSTPTYQWGDVSPSSIGVVHRAEDSEVWVSFCFLEKLWICKAGEVEKVRAFQAGDRVRIRPGVATPRWRWGMETVASRGEVMGVDANGKLRIRFRWRDGRLWMGDPADIILDDCAPDDRSDSGP--
>CALAplic
MKVPCCSVCHLRYNEEERVPLLLDCGHGFCKLCLSRLFAASTDTNLSCPRCRHPTIVGNSVHALRKNFPVLSLLSSSPSSPSFECDFTDGDDASVV---EDDEPAYSEDEEDYFGSGSRKRRNRLLRPLVSGCCSASCASSAGTSGGPIDLSSHHDLKLLRRLGVG-RTGHETWSAVLYGSSSVSTGGPSGSGGRCRHQIAVKRVAITEDMDVMWVQSRLDSLRRASMWCRNVCTFHGAIRSDGHLSLIMDRYNSSVLAEMHQNKGRLTLEQILRYGADIARGVAELHAAGVVCMNLKPSNLLLDANGRAVVSDYGLPEILKKPSCKKARSLAEETSSKVHSCMDCTMLSPHYTAPEAWDPLKKSLNLFWDDAIGSVSGESDAWSFGCTLVEMCTNFVPWSGLSSEEIHRAVVKTRSLPPQYASVVGVGIPRELWKMVGECLQFKSSRRPTFHAMLAIFLRHLQGIPRSPPASPENSAMKILSSNVVEPSPTSVLEIFHGNPNILHRLISEEDLSGLREFLARAESKGDSNTICSLLESQNTDGHTALHLACKQGSAELVEAILAYKEADVDIMDKDGNPPIVFALAAGSHECVRALIRLAANVTHRLREGLGPSIAHVCAFHGQPECMRELLLAGADPNAVDDESESVLHRAITKRYFDCARVVLEHGGCRSMSILSSQRKTPLHLCIESCNVAVVRRWVEVASPQEINEAIDIPGPAGTALCMSAALKKDREADGRELVRILLAAGADAEAQDEVHGRTALHIAAMVNDAELVKIILEAGVDVNIRNVQNTTPLHVALNRGANQCIGLLLSAGADCNMQDDDGDNAFHIAADAAKMIRENLNWIVVMLQCPGAAVEVRNHRGWKLRDFLEALPREWISEDLMEALASKGVHLSPTMYEVGDWVKFQRNISTPTYGWQGARHKSVGFVQAIPDSSNLVVSFCSGEARVLKDEVLKIIPLNRGQHVQLKPDVREPRFGWRGQSRDSIGTVLCVDDDGILRVGFPGASRGWRADPAEMERVEEFKVGNWVRIRPSLTAAIHGLEAVTPGSIGIVYSIRPDCSLLLGLCYLPSPWHCEPEEVEPVEPFRIGDEVCVKRSVAEPRYAWGGETHHSVGKITDIESDGLLIIEIPNRSSPWQADPSDMEKVESFKVGDWVRVKSSVPSPKYGWEDVSRNSIGIIHSLEYDGDMGVAFCFRCKPFPCSVADMEKVPRFEIGQKVHIMPNIVLPKLGWSNETAATIGKISRVDMDGTLNLRVAGRSNLWKVAPGDAERLSGFEVGDWIRLKPSLGSRPTYDWNSIGKDSVAVVHSIQDSGYLELAGCFRKGKLMTHYMDVEKVPCLKVGNYVRFRSGIVEPRWGWREATRDSRGIITGVHADGEVRVSFFGMTGLWRGDPADLEKEDVFEVGDWVRLTDDASGWRSLKPGSTGIVHGLEYEGDIWIGKVQVAFCGEQDRWVGPSIELERVDKLAVGQRVRIMTSVKQPRFGWSGHSPESIGTISSIDADGKLRIYTPAGSKAWMMDPAEVDKVEED-EVCVGDWVRVKATITTPTYQWGDVNPSSIGVVHRTEDTDIWVSFCFSEKLWICKASEVDKVRPFGVGDRVRIRPGISIPRWRWGMETFASRGEVIGVDANGKLRIRFRWRDGRLWIGDPADIILDDCAPENHSDHSL--
>APOSodor
MKVPCCSVCHLRYNEDERVPLLLDCGHGFCKACLSRMFAASADTTLSCPRCRHPTVVGNSVHALRKNFPILSLLSSSPSSPSFECDFTDGDDASAAAAT-DEEPADSDDDDDYFGSRSRRLRSRLSRPSVSGCCSGPSRTPAAASGGPIDLSSHHDLKLLRRLGEGRRTGQETWSAVLYGSSSVSAGRPSGSGGRCRHQVAVKRLATTEDLDIMWVQSRLESLRRASMWCRNVCTFHGVLRSDGYLCLIVDRYNSSVQVEMQQNKGRLTLEQILRYGADIARGVAELHAAGVVCMNLKPSNLLLDANGRAVVSDYGFPEILKKSLCKKVRSVPEESSSKTHSCMDCTMLSPHYTAPEAWEPLKKSINLFWDDAVGSVSGESDAWSFGCTLVEMCTGSVPWSGLTSEEIYRAVVKSRSLPPQYASVVGVGIPRELWKMIGECLQFKASKRPSFHAMLAIFLRHLQGIPRSPPASPDNSLNSIPPSNALEPSPTSVLEVFQGNPNVLHRLVSEGDFCGVRDFLAKAASEGNSNTISALLESQNADGHTALHLACRRGSAELVEAILAYKEADVDVLDKDGDPPIVFALAAGSHKCVCALIRRSANVTSRLRDGFGPSIAHVCAFHGQPECMRELLLAGADPNSIDDEGESVLHIAISKRFTDCATVILENGGCRSMGILNSQRKTPLHLCIESWIVAVVQRWVEVASAEEIDEAINIAGPSGTALCMAASLKKDREAEGRELVRILLAAGADPVAQDELHGRTALHIAAMVNDSELVKIILEAGVDVNIRNVQNTTPLHVALNRGANQCVGLLLSAGADCNLQDDDGDNAFHIAADAAKMIRENLNWIVVMLQHPDAAMEVRNHRGWTLCDFLEALPREWISEDLLESLASKRVYLSPTIYEVGDWVKFRRSVKTPLFGLQGASYTSVGFVQTILDKDNMVVSFCFGEVRVLKDEVVKVIPLNRGQHVQLKPDVREPRFGWRGQSRDSIGTVLCVDDDGILRVGFPGASRGWRADPAEMERVEEFKVGDWVRIRPALTSAIHGLEAVTPGSVGIVHSIRPDCSLLLGLCYLPSPWHCEPEEVELVEPFRIGDQVCVKRSVAEPRYAWGGETHHSVGKITDIEVDGLLIIDIPDRSSSWQADPSDMEKVEHFQVGDWVRVKASVPSPKYGWEDVPRNSIGVIHSLEDDGDMGVAFCFRSKPFCCSVADMEKVPPFEIGQKIHILPNINQPRLGWSNETAATIGKIERVDMDGTLNVRVAGRSSFWKVAPGDAERLSGLEVGDWVRLKTNLGSRPSYDWNSMGKDSIAVVHSIQDSGYIELAGCFRKGKWMTHFMDVEKVPCLKVGNYVRFRNGIVEPRWGWRDANPESRGIITGVHADGEVRVAFFGVAGLWRGDPADLEKEDMFEVGDWVRLRYESTPWKSIKPGSIGIVHGLGFE-EVRNGKLQVAFCGEQERWVGLSNELERVDKLVVGRRIVMKRSVKQPRFGWSGHSHASIGTISSIDADGKLRIYTPAGSKAWMMDPAEVDRVEEE-EVRVGDWVRVRSTIITPSYQWGDVNPSSIGVVHRAEDSELWVSFCFVEKLWICKQWEVEKVRAFRVGDKVRIRPGLVMPRWGWGMETLASRGEVMGVDANGKLRIRFKWRDGRLWIGDPADIVIADDFTEKDNGSSSMI
>SERAvome
------------------------------------------------------------------------------------------------------------------------------------------------------------------------------------------------------------------MDVMWVQSRLDSLRRASMWCRNVCTFHGALRSDGHLSLIMDRYNSSVLAEMQQNKGRLTLEQILRYGADIARGVAELHAAGVVCMNLKPSNLLLDANGRAVVSDYGLPEILKRPSCRKARSFPEESSSKMHSCMDCTMLSPHYTAPEAWEPLKKSLNLFWDDAIGSVSGESDSWSFGCTLVEMCTNFIPWSGLSAEEIHRAVVKSRSLPPQYASVVGVGIPRELWKMVGECLQFKASRRPTFHAMLAIFLRHLQGIPRSPPASPENSILKILPKNTIEPSPTSVLDVFQGNPNILHRLISEGDLSGVRDYLARAASKGDSNTICSLLESQNTDGLTALHLACKLGSVELVEAILNYKEADVNIIDKDGDPPLVFALASGSYECVCVLIRRSANITHRLREGLGPSIAHVCAFHGQTECMRELLLAGADPNAIDDEGESVLHRAIAKRYSDCARVILENGGCRSMSILSTQRKTPLHLCIESWNVAVVRKWVEVASRQEINEAIDIPGPAGTALCMAAALKKDREAEGRELVRILLAAGADAAAQDELHGRTALHIAAMVNDAELVKIIFEAGVDVNIKNVQNTTPLHVALNRGANQCVGLLLSVGADCNLQDDDGDNAFHIAADAAKMIRENLNWIVVMLQYPGAAVEVRNHRGWKLRDFLEALPREWISEDLMEALASKGVHLSPTMYDVGDWVKFRRNIITPTYGWQGIWHKSVGFVQAIPDNDNLVVSFFSGEARVLKEEVLKIIPLNRGQHVQLKPDVREPRFGWRGQSRDSIGTVLCVDDDGILRVGFPGASRGWRADPAEMERVEEFKVGDWVRIRPTLTAAIHGLEAVTPGSIGIVYSIRPDCSLLLGLCYLPSPWHCEPEEVEPVEPFRIGDQVCVKRSVAEPRYAWGGETHHSVGKVTDIETDGLLIIEIPNRSSPWQADPSDMEKVESFKVGDWVRVKTSVPSPKYGWEDVSRNSIGIIHSLEDNGDMGVAFCFRSKPFCCSVADMEKVAQFEVGQKVHIMPNTVLPKLGWSNETAATIGNISRVDMDGTLNLKVAGRSNLWKVAPGDVERLSGFEVGDWVRLKPSLGSRPTYDWNSIGKDSIAVVHSIQDSGYLELAGCFRKGKSMTHYMDVEKVPCLKVGNYVRFRSGIVEPRWGWRDASKESRGVITMVHADGEVRVAFFGMAALWRGDPADLEKEDVFEVGDWVRLTDAAAGWRSLKSGSTGIVHGLEYEGEIWSGKVQVAFCGEQDRWVGPSGELERVDKLVVGQRVRIMASIKQPRFGWSGHNPESIGTISSIDADGKLRIYTPAGSKTWMMDPGEADRVEEDTEVCVGDWVKVKATVTTPAYQWGDVNPSSIGVVHRAEDRDIFISFCFSERLWICKESEVERVRAFRVGDKVRIRPGLAAPRWGWGMETLASQGEVMRVDANGKLRIRFRWRDGRLWIGDPADVILDDRVLDDQGDRSS--
>GYMNodor
MKVACCSVCHLRYNEVERVPLLLDCGHGFCKSCLSRMFAASTDITLSCPRCRHSTVVGNSIHALRKNFPILSLLSSSPSSPSFECDFTDGDDASVA---EDDDPADSEDEEDYFGSSG-RH-ARLPRPSVSGCCSASCASSTGTSGGPIDLNSHHDLKLLRLLGVG-RTGHETWSAVLYGNSSISTGGPSGSGGRCRHQVAVKRVAITDDMDVMWVQNRLDSLRRASMWCRNVCTFHGALRSDGHLSLIMDRYNSSVLAEMQQNKGRLTLEQILRYGADIARGVAELHAAGVVCMNLKPSNLLLDANGRAVVSDYGLPEILKRPSCRKARSFPEESSSKMHSCMDCTMLSPHYTAPEAWEPLKKSLNLFWDDAIGSVSGESDSWSFGCTLVEMCTNFIPWSGLSAEEIHRAVVKSRSLPPQYASVVGVGIPRELWKMVGECLQFKASRRPTFHAMLAIFLRHLQGIPRSPPASPENSILKILPKNAIEPSPTSVLDVFQGNPNILHRLISEGDLSGVRDYLARAASKGDSNTICSLLESQNADGYTALHLACKLGSAELVEAILNYKEADVDIIDKDGDPPLVFALASGSYECVCALIRRSANITHRLREGLGPSIAHVCAFHGQPECMRGLLLAGADPNAVDDEGESVLHRAIAKRYSDCARVILENGGCRSMSILSTQRKTPLHLCIESWNVAVVRKWVEVASRQEINEAIDIPGPAGTALCMAAALKKDREAEGRELVRILLAAGADAAAQDELHGRTALHIAAMVNDAELIKIIFEAGVDVNIRNVQNTTPLHVALNRGANQCVGLLLSVGADCNLQDDDGDNAFHIAADAAKMIRENLNWIVVMLQYPGAAVEVRNHRGWKLRDFLEALPREWISEDLMEALASKGVHLSPTMYEVGDWVKFRRNIITPTYGWQGIRHKSVGFVQAIPDNDNLVVSFFSGEARVLKEEVLKIIPLNRGQHVQLKPDVREPRFGWRGQSRDSIGTVLCVDDDGILRVGFPGASRGWRADPAEMERVEEFKVGDWVRIRPTLTAAIHGLEAVTPGSIGIVYSIRPDCSLLLGLCYLPSPWHCEPEEVEPVEPFRIGDQVCVKRSVAEPRYAWGGETHHSVGKVTDIETDGLLIIDIPNRSSPWQADPSDMEKVESFKVGDWVRVKTSVPSPKYGWEDVSRNSIGIIHSLEDDGDMGVAFCFRSKPFCCSVADMEKVPQFEIGQKVHIMPNTVLPKLGWSSETAATIGKISRVDMDGTLNLKVAGRSNLWKVAPGDVERLSGFEVGDWVRLKPSLGSRPTYDWNSIGKDSIAVVHSIQDSGYLELAGCFRKGKSMTHYMDVEKVPCLKVGNYVRFRSGIVEPRWGWRDASKESRGIITMVHADGEVRVAFFGMVALWRGDPADLEKEDIFEVGDWVRLTDAAAGWRSLKSGSTGIVHGLEYEGEIWSGKVQVAFCGEQDRWVGPSGELESIDKLVVGQRVRIMASIKQPRFGWSGHNPESIGTISSIDADGKLRIYTPAGSKTWMMDPGEADRVEEDTEVCVGDWVRVKSTVTTPAYQWGDVNPSSIGVVHRVDDREIFVSFCFSERLWICKESEVERVRAFRVGDKVRIRPGLAAPRWGWGMETFASRGEVMRVDANGKLRIRFRWRDGRLWIGDPADVILDDRAPDDHGDRSL--
>GALEfabe
MKVPCCSVCHLRYNEEERVPLLLDCGHGFCKSCLSRMFSASMDTSLSCPRCRHPTVVGNSVHALRKNFAILSLLSSSPSSPSFECDFTDGEDASVEAATDDDEHAENEEEDEYFGFHSRRRRSRLSRLSVSGCCSSGYSSSVGA-GGPIDLSSHHDLKLLRRLGDSRRTGQETWSAVLYGSSSVSTGAPSGSGGRCRHQVAVKRIVITEDLDVVWVQGRLESLRRASMWCRNVCTFHGVLRSDGYLSLIMDRYNSSVQAEMQQNKGRLTLEQILRYGADIARGVAELHAAGVVCMNLKPSNLLLDANGRAVVSDYGLPEILKKPYCRKGRSVNEE-SSKMHSCMECTMLSPHYAAPEAWEPLKKTLNLFWDDAIGSVSGESDAWSFGCTLVEMCTGSIPWSGLSAEEIYRAVVRGRSLPPQYASVVGVGIPRELWKMIGECLLFKASKRPTFHAMLATFFRHLQGIPRSPPASPENSIMKFTSANVLEPSPTSVLEVFQSNPNILHRLVSEGDLAGVRDFLSRAASEGNSNTICSLLQSQNADGHTALHLACRRGSAELLETILAYKEADVDIFDKDGDPPLVFALAAGSHECVCALIKRSANVNCRLREGFGPSIVHICAFHGQPECMHELLLAGADPNAVDDEGESVLHRAISKRYSDCSTVILENGGCRSMGILNSQRKTPLHLCIESWNVAVVRRWVEVASREEIDEAIDIPGPVGTALCMAAALKKDREAEGRELVRILLAAGADPVAQDEMQGRTALHIAAMVNDAELLKIILEAGVDVNIRNVQNTTPLHVALNRGANNCVGLLLSAGADCSLQDEDGDNAFHIAADAAKMIRENLNWIVVMLQCPGAAVEVRNHRGWTLRDFLEALPREWISEDLMETLASKGVHLSPTMYEVGDWVKFRRSVNNPTFGWQGANRSSVGFVQAVLDNDNLFVSFCTGETRVLKEEVLKIIPLNRGQHVQLKPGIVMPRFGLRGHPRDSIGTVLCVDDDGILRVGFPGASRGWRADPAEMERVEEFKVGDWVRIRSSLTAAVHGLEAVTPGSVGVVYSIRPDCSLLLGLCYLPSPWHCEPEEVEPVEPFRIGDQVCVKRSVAEPRYAWGGETHHSVGKITDIESDGLLIIDIPNRSSQWQ----------------------------------------------------------------------------------------------------------------------------------------------------------------------------------------------------------------------------------------------------------------------------------------------------------------------------------------------------------------------------------------------------------------------------------------------------------------------------------------------------------------------------------------------------
>MOLIcapi
MKVPCCSVCHSRYDEEDHTPLLLDCGHGFCRACLSRMFAAATDTSLSCPRCRHPTVVGNSVHALRKNFPILSLLSSSPDSPSFD-DLSDHSD---NSNSDDD-------TDDYFGFSSRRRRSRLSRPSVSGCCSA----------SPIDLASHHDLKLVRLLGEGRRAGQEMWSGVLSGGVSNSSSSSSGGGGKCRHQVAVKKVTVTEDMDVVWVQSRLENLRRASMWCRNVCTFHGAIRMDGNLCLVMDKYNGSIQSEMRQNKGRLTLEQILRYGADIARGVAELHAAGVVCMNLKPSNFLLDGNCRAVVSDYGLPEILKKPSCRKARSLPEESSSRMHSCMDCTMLNPHYTAPEAWEPLKKSLNLFWDDAIGSTSGESDAWSFGCTLVEMCTGSVPWAGLSSEEIYRAVVKARSLPPQYASVVGVGIPRELWKMIGECLQFKASKRPTFHAMLAIFLRHLQGIPRSPPTSPDNGFMKIPSTNAIEPSPTSVLEVFQDNPSVLHRLVSEGDLSGVRDLLAKAASDGNINSVCSLLEAQNADGHTALHLACRRGSVELVEIILAYKEADVDILDKDGDPPVVFALAAGSPECVRALICRSANVSSRLREGFGPYVAHICAFHGQPECMRELLLAGADPNAVDDEGESVLHRAVTKRYTDCAIVILENGGCRSMGILNAQKKTPLHLCIESWNVAIVKRWVEVASREEIEETIDVPSPAGTALCMAAAIKKDHEIEGRELVRILLAAGADPTAQDEMHCRTALHTAAMVNDAELVKIILEAGVDVNVRNAQNTTPLHVALNRGANSCVGLLLSAGANCNLQDDDGDNAFHIAADAAKMIRENLNWIAVMLQYPSAAVEVRNHRGWTLRDFLESLPREWISEELMEALAYKGVYLSPTIYEVGDWVKFRRSVTCPEYGWQGAEQKSVGFVQTVLDNENLIVSFCSGEARLLTKEVIKVIPLNRGQHVQLKPDVKKPRFGWRGQSRDSIGTVLCVDDDGILRVGFPGASRGWRADPAEMERVEEFKVGDWVRIRPSLTAAIHGLEAVTPGSIGIVYSIRPDSSLLLGLCYLPSPWHCEPEEVEPVEPFRIGDQVCVKRSVAEPRYAWGGETHHSVGKISDIENDGLLIIDIPNRQIPWQADPSDMEKVENFKVGDWVRVKASVPSPKYGWEDVTRNSIGIIHSLEDDGDMGVAFCFRSKPFCCSVADMEKVPPFEVGQKIHVIPSIAQPRLGWSNETAATIGKISRIDMDGTLNVKVAGRSSFWKVAPGDAERLSGFEVGDWVRMKPSGGARPTYDWNSIGKDSLGVVHSIQDSGYLELAGCSRKGKWMTHYMDVEKVPSLKIGQYVRFRTGLAEPRWGWRDACPDSRGIITGVHADGEVRVAFFGVPGLWRGDPADLEKEDMFEVGEWVKLKDDSGGWRTLKPGSIGVVHGIGYNGDVWDGTVHVAFCGEQEKWVGPAGHLEVAERLAVGQRVRIKKYVKQPRFGWSGHSHASIGTISSIDADGKLRIYTPAGSKAWMMDPAEVDRVEEE-ELCVGDWVRVRASVATPTYQWGEVSPASIGVVHRKEDGELWVAFCFSERLWVCKEWEVEKVRPFKVGDKVRIRPGLVMPRWGWGMETFASEGEVIGVDANGKLRIRFKWRDGRLWIGDPADVVLDDSTNDA--DDCCRL
>HAEMdisc
MKVPCCSVCHLRYNEEERVPLLLDCGHGFCKSCLSRMFAASTDTTLSCPRCRHLTLVGNSVHALRKNFPILSLLSSSPSSPSFECDFTDGDEASAG---DDE---DSEDEEDYFGSRSRRRRGSLSRLSVSGCCSASCASSAGTSGGPIDLSTHHDLKLLRRLGVG-RTGHETWSAVLYGSFSVSTGGPSGSGGRCRHQVAVKRVEITEDMDVIWVQSRLDSLRRASMWCRNVCTFHGALRSDGHLSLIMDRYNSSVLTEMQQNKGRLTLEQILRYGADIARGVAELHAAGVICMNLKPSNLLLDANGRAVVSDYGLPEILKRPSCRKARSLPEESSSKMHSCMDCTMLSPHYTAPEAWEPLKKSLNLFWDDAIGSVSGESDAWSFGCTLVEMCTNFVPWSGLSSEEIHRAVVKTRSLPPQYASVVGVGIPRELWKMVGECLQFKSSRRPTFHAMLAIFLRHLQGIPRSPPASPEN-VMKILPTNAIEPSPTSVLEVFQDNPNILHRLVSEGDLSGVRDFLARAASKGDSNIICSMLESQNTDGQTALHLACRLGYAELVEAILTYKEADVDIIDKDGDTPLVFALAAGSHECVCALIRRSANVTHRLREGLGPSIAHVCAFHGQSECMRELLLAGADPNAVDDEGESVLHRAVSKRYSDCARVILENGGCRSMSILNSQRKTPLHLCIESWNVTVVRRWVDVASCQEINEAIDIPGPAGTALCMASSLKKDREAEGRELVRILLAAGADAVAQDELHGRTALHIAAMVNDAELVKIILEAGVDVNIRNVQNTTPLHVALNRGANQCIGLLLSAGADCNLQDDDGDNAFHIAADAAKMIRENLNWIAVMLQYPGAAVEVRNHRGWKLRDFLEALPREWISEDLMEALANKGVHLSPTMYEVGDWVKFRRNISTPTCGWQGARLKSVGFVQAIPDNDYLIVSFFSGEARVLKDEVLKIIPLNRGQHVQLKPDVREPRFGWRGQSRDSIGTVLCVDDDGILRVGFPGASRGWRADPAEMERVEEFKVGDWVRIRPSLTAAIHGLEAVTPGSIGIVYSIRPDCSLLLGLCYLPSPWHCEPEEVEPVEPFRIGDHVCVKRTVAEPRYAWGGETHHTVGKITDIESDGLLIIDIPNRSSPWQADPSDMEKVESFKVGDWVRVKNSVPSPKYGWEDVSRNSIGIIHSLEDDGDMGVAFCFRTKPFCCSVADMEKVTQFEIGQKIHIMPSIVLPKLGWSNETAATIGKISRVDMDGTLNLKVAGRSNLWKVAPGDAERLSGFEVGDWVRLKPGLGSRPTYDWNSIGKDSVAVVHSIQDSGYLELAGCFRKGKLMTHYMDVEKVPCLKVGNYVRFRSGLVEPRWGWRDASKESRGIITGVHADGEVRVAFFGMAGLWRGDPADLDKEDIFEVGDWVRLTDDASGWRSLKPGSTGIVHGLEYESEIWNGKVQVAFCGEQDRWVGPSIELERVDMLAVGQRVRIMNSVKQPRFGWSGHSPESIGTISSIDADGKLRIYTPAGSKAWMMDPAEVDKVEEE-EVCVGDWVRVKATVTTPTYQWGDVNPSSIGVVHRAEESEIWVSFCFSEKLWICKESEVEKVRAFRVGDKVRIRPGLASPRWGWGMETFASRGEVMGVDANGKLRIRFRWRDGRLWIGDPADIILDDTAMDNHSDRSL--
>VANIplan
MKVPCCSVCHLRYNEEDRVPLLLGCGHGFCKSCLSRMFSASSDTTVSCPRCRHPTVVGNSVDALRKNFPVLSLLSASPSSPYFERDLVGCEDACAAFATDDDDCSDIDDDYDYFHSISRRHCSRLSHPSVSGCCCTASDGPMCASGGPIDLSSHRDLKLLRRIGESRLTSQETWSAVLYGGSIAYAGVPSGSGERCRHQVAVKRIAITEDMDVVSVQSRLESLRRASMWCRNLCTFHGALRSEGHLSLIMDRYNSSIQVEMQQNKGRLTLEQILRYGADIARGVAELHAAGVVCMNLKPSNLLLDANGRAVVSDYGLPEILKKTCCRKAHSIPIESFSKMHSCMECTMLTPHYTAPEIWEPLKKSLNLFWDDAIGNVSKESDAWSFGCTLVEMCTGSVPWSGLSAEEIYEAVVKGRSLPPQYASVVGVGIPRELWKMIGQCLLFKASKRPTFHAILATFLQHLQGIPRSPPAIPDNIFLKIRPRNTLEPSPTSVLESFQENSDVLHRLVSEGDITGVRDFLVRAASEGGSNTICSLLKLQNADGQTSLHLACRRGSAELVEAILSYKEADVDVLDKDGDPPLVFALAAGSHECVCVLIRRSANVTSRLREGLGPSIAHVCAFHGQPECMLELVLAGADPNAVDDEGESVLHRAISKRYSDCATVILENGGCRSMSILNSQRKTPLHLCIESWNVAVVRRWVEIASREEIDEAIDIPSPAGTALCMAAALKKDREAEGRELVRILLAAGADPVAQYEVQGRTAMHIAAMVNDAELVKIILEAGVDVNIRNVQNTTPLHVALNRGANNCVGLLLSAGADCNLQDDDGDNAFHIAADAAKMIRENLNWIVVMLQYPGAAVEIRNHRGWTLLDFLEALPREWISEDLMEALASKGVYLSPTMYEVGDWVKFSRSINNPTFGWQGANRSSVGFVQAVMDNDILFVSFCTGEARVLKEEVLKIIPLNRGHHVQLKSDVLMPRFGLRGHPRDSIGTVLCVDDDGILRVGFPGASRGWRADPAEMERVEEFKVGDWVRIRSSLTAAVHGLDAVTPGSVGVVYSIRPDCSLLLGLCYLTSPWHCEPEEVEPVEPFKIGDQVCVKRSVAEPRYAWGGETHHSVGKITDIESDGLLIIDIPNRSSPWQADPSDMEKVESFKVGNWVRVKASVPSPKYGWEDVTRNSIGIVHSLEDDGDMGVAFCFRSKAFCCSVADMEKVQPFEIGQKVHIMPNVTQPRLGWSNETAATIGKISRVDMDGTLNVTVAGRSNLWKVAPGDAERLSGFEVGDWVRLKTSLGSRSTYDWNSIGKDSIAVVHSIQDSGYLELAGCFRKGKWMAHYMDVEKVACLEVGNYVRFRNGIDEPRWGWRGVKPDSRGIIAVVHADAEVRVAFLGIGGLWKADPADLQKEDAFQVGDWVMLTEDTDSRKSLKAGSIGVVHGLEYEEEVWKGKLQVAFCGEQDRWVGNCNEFEKVDKLVIGQRVRIRKSVKQPRFGWAGHSHSSIGTISSIDGDGKLRMYTSAGAKTWMMDPAEVEKVEEE-QVHVGDWVRVRTTVTTPTYQWGDVKPSSVGVVHRVDGDELSVAFCFADRLWICKEWEMEKVRAFRVGDKVRISPGIMVPRWGWRMETFASRGEVMGVDANGKLKIRFEWRDGRLLAGDPADIVLDDVSIDQNGDE----
>PHAIflav
MKVPCCSVCHLRYNEEERVPLLLDCGHGFCKSCLSRMFAASTDTTLSCPRCRHPTVVGNSVHALRKNFPILSLLSSSPTSPSFECDFTDGDDASVAAATEDDEPADS-DEDDYFGSRSRRRRGRLSRPSVSGCCS----STAGASCSPIDLSSHHDLKLLRLLGEG-RTGQETWSAVLYGSLSVSSGAPSGSGGRCRHQVAVKRVPITDDMDVIWVQSRLDSLRRASMWCRNVCTFHGALRSEGYLSLIMDRYNSSVLAEMQQNKGRLTLEQILRYGADITRGVAELHAAGVVCMNLKPSNFLLDANGRAVVSDYGLPEILKKP-CRKARSLPEESSSKMHSCMDCTMLSPHYTAPEAWEPLRKSLNLFWDDAVGSVSGESDAWSFGCTLVEMCTSFVPWYGLSSEEIHRAVVKARSLPPQYASVVGVGIPRELWKMIGECLQFKASKRPTFHAMLAIFLRHLQGIPRSPPLSPENSVMKILSTNAIEPSPTSVLEVFQDNPNILHRLISEGDLSGVREFLARAASKGDSNAICSLLESQNADGHTALHLACKQGSAELVEAILTYKEADVDIVDKDGDPPLVFALAAGSHECVCALIRRSANVTHRLREGFGPSIAHVCAFHGQPECMSELLLAGADPNAVDDEGESVLHRAIIRRYSDCARVILENGGCRSMSILNSQRKTPLHLCIESWNVAVVRRWVEVALREEIDEAIDIPGPAGTALCMAASLKKDREAEGRELVRILLAAGADPIAQDELHGRTALHIAAMVNDAELVKIILDAGVDVNIRNVQNTTPLHVALNRGANQCIGLLLSAGADCNLQDDDGDNAFHIAADAAKMIRENLNWIVVMLQYPNADVEVRNHRGWKLRDFLEALPREWIYEDLMETLTSKGVHLSPTIYEVGDWVKFRRNLNTPKYGWQGAELKSVGFVMSIMDNDNLVVSFCSGEAHVLKDEVIKIIPLNRGQHVQLKPDVGEPRFGWRRQSRDSIGTVLCVDDDGILRVGFPGASRGWRADPAEMERVEEFKVGDWVRIRPSLTAAIHGLEAVTPGSMGIVYSIRPDCSLLLGLCYLPSPWHCEPEEVEPVEPFRIGDQVCVKRSVAEPRYAWGGETHHSVGKITDIESDGLLIIDIPNRSSPWQADPSDMEKAESFKVGDWVRVKAAVPSPKYGWEDVSRNSIGIIHSLEDDGDMGVAFCFRSKPFSCSVADMEKVAPFEIGQKIHIMPNISLPKLGWSNETAATIGKIARVDMDGTLNLRVAGRSNLWKVAPGDAERLSGFEVGDWVRLKASLGSRPSYDWNSIGKDSIAVVHSIQDSGYLELAGCFRKGKCVAHYMDVEKVPCLKVGDYVRFRGGIVEPRWGWRDASHDSTGIITGVHADGEVRVAFFGMAGLWKGDPADLEKKDMFEVGDWVRLSNKASVWRSLKPGSTGIVHGLEYESGIWNGKVQVAFCGEQDRWVGPSIELERFNKLVTGQRVRIMRSVKQPRFGWSGHSHASIGTISSIDADGKLRIYTPAGSKTWMMDPAEADRVEED-EVCVGDWVSVKATVTTPTYQWGDVSPSSIGVVHRAEDSELWVSFCFSEKLWICKEHEVEKVRPFRVGDKARIRPGLKMPRWGWGMETFSSRGEVMGVDANGKLRIRFRWRDGRLWIGDPADIVIDENPVENHC------
>OECEmacu
MKVPCCSVCHLRYNEEERVPLLLDCGHGFCKSCLSRMFAASTDNTLSCPRCRHPTVVGNSVHALRKNFSILSLLSSSPASPSFECDFTDGDDASVAAATEDDEPADSEDDDDYFGSRSRRRRGRLSHPSVSGCCS----SSAGASCSPIDLSSHHDLKLLRRLGEG-RTGQETWSAVLYGSSSVSSGAPSGSGGRCRHQVAVKRVPITEDMDVIWVQSRLDSLKRASMWCRNVCTFHGALRSDGYLSLIMDRYNSSVLAEMQRNKGRLTLEQILRYGADIARGVAELHAAGVVCMNLKPSNLLLDANGRAVVSDYGLPEILKKP-CRKARSLPEESSSKMHSCMDCTMLSPHYTAPEAWEPLKKSLNLFWDDGVGSVSGESDAWSFGCTLVEMCTSFVPWSGLSSEEIHRAVVKARSLPPQYASVVGVGIPRELWKMIGECLQFKASKRPTFHAMLAIFLRHLQGIPRSPPPSPENSVMKILSTNAVEPSPTSVLEVFQANPNILHKLISEGDLSGVREFLARAASKGDINAICSLLESQNTDGHTALHLACKQGSAELVEAILTYKEADVDIVDKDGDPPLVFALAAGSHECVCALIRRSANVTHRLREGFGPSIAHVCAFHGQPECMRELLMAGADPNAIDDEGESVLHRAITRRYFDCATVILENGGCRSMSILNSQRKTPLHLCIESWNVSVVRRWVEVASREEIDEAIDIPGPAGTALCMAAALKKDREAEGRELVRILLAAGADPVAQDELHGRTALHIAAMVNDAELVKIILEAGVDVNIRNVQNTTPLHVALNRGANQCIGLLLSAGADCNLQDDDGDNAFHIAADAAKMIRENLNWIVVMLQYPNADVEVRNHRGWKLSDFLEALPREWISEDLMETLASKAVHLSPTIYEVGDWVKFRRNLSTPKYGWQGAKHKSVGFVQSILDNDNLVVSFCSGEAHVLRGEVIKIIPLNRGQHVQLKSDVEEPRFGWRRQSRDSIGTVLCVDDDGILRVGFPGASRGWRADPAEMERVEEFKVGDWVRIRPSLTAAIHGLEAVTPGSIGIVYSIRPDCSLLLGLCYLPSPWHCEPEEVEPVEPFRIGDQVCVKRSVAEPRYAWGGETHHSVGKITDIESDGLLIIDIPNRSSPWQADPSDMEKVESFKVGDWVRVKASVPSPKYGWEDVSRNSIGIIHSLEDDGDMGVAFCFRSKPFGCSVADMEKVPPFEIGQKIHIMPNISQPKLGWSNETAATIGKISRIDMDGSLNLRVAGRSNLWKVAPGDAERLSGFEVGDWVRLKLSLGSRPSYDWNSIGKDSIAVVHSIQDSGYLELAGCFRKGKCVAHFMDVEKVPCLKVGDYVRFRGGIVEPRWGWRGASHESAGIITGVHADGEVRVAFLGMAGLWRGDPADLEKEDIFEVGDWVRLGDNASVWRSLKPGSTGIVHGLEYESDVWNGKVQVAFCGEQDRWVGPSAELERFDKLVAGQRVRITRSVKQPRFGWSGHSHASVGTISSIDADGKLRIYTPAGSKAWMIDPAEVERVEEE-EVCVGDWVRVRATVATPTYQWGDVNPSSIGVVHRAEDGELWVSFCFSEKLWICKQFEVEKVRPFRAGDKVRIRPGLKMPRWGWGMETLSSRGEVMGVDANGKLRIRFRWRDGRLWIGDSADIILDDDNIINN-------
>PAPHconc
MKVPCCSVCHLRYNEGERVPLLLDCGHGFCKSCLARLFAASTDTRLSCPRCRHPTVVGNSVHALRKNFPILSLLSSSPSSPSFECDFTDGDDASAAAASEDDEP-DSEDDDDYFGSCSRRRRGRLSRPLVSGCCSSACASSAGASGGPIDLSSHHDLKLLRLLGEGRRTGQETWSAVLYGSTSVSTGAPSGSGGRCRHQVAVKRVVITEDLDVMWVQSRLEGLRRASMWCRNVCTLHGALRSDGHLSLIMDRYNSSVQAEMRQNKGRLTLEQILRYGADVARGVAELHAAGVVCMNLKPSNLLLDANGRAVVSDYGLPEILKKASCRKAHPVPEESSSKMHSCMDCTMLSPHYTAPEAWEPLKKSLNIFWEDQTNKVSGESDAWSFGCTLVEMCTGSVPWSGLSSEEIYRAVVKARSLPPQYASVVGVGIPRELWKMIGECLQFKASKRPTFHAMLAIFLQHLQGIPRSPPASPDNSFMKIPSTNALDPSPTSVLEVFHGNPIVLHRLVSEGDLSGVRNFLARAASEGNSNKMCSLLRSQNDDGHTALHLACRQGSAVLVEAILMYKEADVNILDKDGDPPLVFALAAGSHECVCALIRRSANVTSRLREGFGPSIAHVCAFHGQPECMRELLLAGADPNAVDDEGESVLHRAIAKSYFDCATVILENGGCKSMSILNSQRKTPLHLCVESWNVAVVRRWVEVASPEEIGEAIDIPGPAGTALCMAAALKKDREANGRELVRILLAAGADPVAQDEMHGRTALHIASMVNDAELVKIILESGVDVNIRNVQNTTPLHVALNRGANNCCGLLLSAGADCNLQDDDGDNAFHIAADAAKMIRENLNWIVVMLQYPGAAVDIRNHRGWTLRDFLEALPREWLSEDLMEALASKGVHLSPTMFEVGDWVKFRRSINTPTYGWQGAKHKSVGFVQAVVDNDNLAVSFCSGEAHVLKDEVVKIIPLNRGQHVQLKPDVREPRFGWRGQSRDSVGTVLCVDDDGILRVGFPGASRGWRADPAEMERVEEFKVGNWVRIRPSLTAAIHGLEAVTPGSIGIVYSIRPDCSLLLGLCYLPSPWHCEPEEVELVEPFRIGDKVCVKRSVAEPRYAWGGETHHSVGKISDIESDGLLIIDIPNRSCPWQADPSDMEKVESFKVGDWVRVKASVPSPKYGWEDVTRNSIGIIHSLEDGGDMGVAFCFRSKPFCCSVADMEKVPPFEVGQKIHIVPSITMPRLGWSNETAATIGKISRVDMDGTLNVRVAGRSNLWKVAPGDAERLSGFEVGDWIRLKPSLGSRSAYDWNSIWKDSIAVVHSIQDSGYLELAGCFKKGKWMAHYMDVEKVPCLKVGNYVRFCSGIVEPRWGWRDANPESRGIITGLHADGEVRVAFFGIAGLWRGDPADLEKEDIFEVGDWVRLTDAASGWRSLKPGSVGIVHGLEYEGEVWNGKVQVAFCGEQDRWVGLFVELGRVDKLVVGQRVRIMKSVKQPRFGWSSHSHESIGTISSIDADGKLRIYTPAGSKAWMMDPAEVDRIEEE-EVCVGDWVKVRATVTTPTYQWGDVNPSSIGVVHRVEDGELWLAFCFTERLWICKEWEVEKVRAFRVGDKVRIRPGLVMPRWGWGMETLASRGEVMGVDANGKLRIRFKWRDGRLWSGDPADIILDDDAGDNHTDRSL--
>CHILsemi
MKVPCCSVCHLRYNEEERVPLLLDCGHGFCKSCLSRMFAASTDTTLSCPRCRHPTIVGNSVHALRKNFPILSLLSSSPSSPSFECDFTDGEDASVV---EDEEPADSEDDEDYFGSGSRRRRVRLWRPSVSGCCSASCASSAGASGGPIDLSSHHDLKLLRRLGVG-RTGHETWSAVLYGSTSVSTGGPSGSGGRCRHQIAVKRVVITDDMDVMWVQSRLDSLRRASMWCRNVCTFHGALRTDGHLSLIMDRYNSSVLAEMQQNKGRLTLEQILRYGADIARGVAELHAAGVVCMNLKPSNLLLDANGRAVVTDYGLPEILKRPSCRKARSLVEEASSKVHSCMDCTMLSPHYTAPEAWEPLKKSLNLFWDDAIGIVSGESDAWSFGCTLVEMCTNFVPWSGLSSEEIHRAVVKTRSLPPQYASVVGVGIPRELWKMVGECLQFKSSRRPTFHAMLAIFLRHLQGIPRSPPASPENTVMKILPTNVIEPSPTSVLEVFHGNPNILHRLLSDGDLSGVRDFLARAASKGDSNTICSLLESQNSDGHTALHIACKQGSAALVEEILAYKEADVDIVDKDGDPPLVFALAAGSHECVCALVRRSANVTHRLREGLGPSIAHVCAFHGQPECMRELLLAGADPNAVDDDGESVLHRAISKRYFDCARVILENGGCRSMSILSSQRKTPLHLCIELWNVAVVRRWVEIASHQEIKEAIDIPGPAGTALCMAAALKKDRETEGRELVRILLAAGADAVAQDELHGRTALHIAAMVNDAELAKIILEAEVDVNIRNVQNTTPLHVALNRGANHCIGLLLSAGADCNLQDDDGDNAFHIAADAAKMIRENLNWIVVMLQYPGAAVEVRNHRGWKLRDFLEALPREWISEDLMEALSSKGVHLSPTMYEVGDWVKFRRNINTPTYGWQGARHKSVGFVQAVPDNNNLVVSFCSGEARVLKDEVLKIIPLNRGQHVQLKPDVKEPRFGWRGQSRDSIGTVLCVDDDGILRVGFPGASRGWRADPAEMERVEEFKVGDWVRIRPSLTAAIHGLEAVTPGSIGIVYSIRPDCSLLLGLCYLPSPWHCEPEEVEPVEPFRIDDQVCVKRSVAEPRYAWGGETHHSVGKITDIESDGLLIIEIPNRSSPWQADPSDMEKVESFKVGDWVRVKTSVPSPKYGWEDVSRNSIGIIHSLEDDGDMGVAFCFRSKPFSCSVADMEKVPPFEIGQKIHIMPNIVLPKLGWSNETAATIGKISRVDMDGTLNLRVAGRSNLWKVAPGDAERLSGFEVGDWVRLKPSLGSRPTYDWNSIGKDSVAVVHSIQDSGYLELAGCFRKGKLMTHYMDVEKVPCLKVGNYVRFRSGIAEPRWGWRDATRESRGIVTGVHADGEVRVAFFGMAGLWRGDPADLDKDDVFEVGDWVRLAGGAACWRSLKPGSAGIVHGLEYEGEVWNGKVQVAFCGEQDRWVGSSVELERVDKLAVGQRVRIMTSVKQPRFGWSGHTAESIGTISSIDADGKLRIYTPAGSKAWMMDPAEAEKVEED-EVRVGDWVRVKATVTTPAYQWGDVSPSSVGVVHRAENSEVWVSFCFSEKLWICKAGEVEKVRAFGVGDRVRIRPGLAIPRWGWGMETVASRGRVMGVDANGKLRIRFRWRDGRLWIGDPADIVLDDCAPDDHSDISS--
>THELangu
MKVPCCSVCHLRYNEEERVPLLLDCGHGFCKSCLSRMFTASTDITLSCPRCRHPTVVGNSVHALRKNFPILSLLSSSPSSPSFECDFTDGEDASVV---EDEEPADSDDDEDYFGSGNRPRRGRLSRPSVSGCCSASCASSAGASGGPIDLTSHHDLKLLRRLGVG-RTGHETWSAVLYGSSSVSTRGPSGSGGRCRHQVAVKRVAITDDMDVMWVQSRLDSLRRASMWCRNVCTFHGALRTDGHLSLIMDRYNSSVLAEMQQNKGRLTLEQILRYGADIARGVAELHAAGVVCMNLKPSNLLLDANGRAVVSDYGLPEILKRPSCRKARSLTEESSSKVHSCMDCTMLSPHYTAPEAWEPLKKSLNLFWDDAIGSVSGESDSWSFGCTLVEMCTNFVPWSGLSSEEIHRAVVKTRSLPPQYASVVGVGIPRELWKMVGECLQFKSSRRPTFHAMLAIFLRHLQGIPRSPPASPENIVMKILPKNVIEPSPTSVLEVFQSNPNILHRLISEGDISGVRDFLARATSKGDSNTICSLLESQNTDGHTALHIACRQGSVELVEAILAYKEADVDIMDKFGDPPLVFALAAGSHECVCALIRRSANVTHRLREGSGPSIAHVCAFHGQQECMHELLLAGADPNAIDDEGESVLHTAITKRFSDCAKVILENGGCRSMSILSSQRKTPLHLCMESWNVAVVKRWVEIASRQEIKEAIDIPGPAGTALCMAAALKKDREAEGRELVRILLAAGADAVAQDELHGRTALHIAAMVNDAELVKIILEAGVDVNIRNVQNTTPLHVALNRGANQCIGLLLSAGADCNLQDDDGDNAFHIAADAAKMIRENLNWIVVMLQYPGAAVEVRNHRGWKLRDFLEALPREWISEDLMEALASKGVHLSPTMYEIGDWVKFRRNISTPTYGWQGARHKSVGFVQAIPDNNNLVVSFCSGEARVLKDEVLKIIPLNRGQHVQLKPDVREPRFGWRGQSRDSIGTVLCVDDDGILRVGFPGASRGWRADPAEMERVEEFKVGDWVRIRPSLTAAIHGLEAVTPGSIGIVYSIRPDCSLLLGLCYLPSPWHCEPEEVEPVEPFRIGDQVCVKRSVAEPRYAWGGETHHSVGKITDIESDGLLIIEIPNRSSHWQADPSDMEKVEYFKVGDWVRVKTSVPSPKYGWEDVSRNSIGIIHSLEDDGDMGVAFCFRSKPFSCSVADMEKVPPFEEGQKIHIMPNIVLPKLGWSNETAATIGKISRVDMDGTLNLSVAGRGNLWKVAPGDAEHLSGFEVGDWVRLKPSLGSRPTYDWNSIGKDSVAVVHSIQDSGYLELAGCFRKGKLMTHYMDVEKVPCLKVGNYVRFRSGIVEPRWGWRDATRESRGIITGVHADGEVRVAFFGMTGLWRGDPADLDKEDMFEVGDWVRLTDDATCWRSLKPGSTGIVHGLEYEGEVWNGKVQVAFCGEQDRWVGSSVELERVDKLAVGQRVRIMTSVKQPRFGWSGHSPESIGTISSIDADGKLRIYTPAGSKAWMMDPAEVEKVEEE-EVCVGDWVRVKATVTTPTYQWGDVNPSSIGVVHRAEHSEIWISFCFSEKLWICKASEVEKVRAFRVGDKVRIRPGLAIPRWGWRMETFASRGEVMGVDANGKLRIRFRWRDGRLWIGDPADIVLDECASDNHSDSST--
>HABElong
MKVPCCSVCHLRYNDEERVPLLLDCGHGFCKSCLSRMFAASTDTALSCPRCRHSTVVGNSIHALRKNFPILSLLSSSPSSPSFECDFTDGDDASVV---EDDDPADSEDEDDYFGSRG-HRGGRLPRPPVSGCCSASCASSTGASGSPIDLSSHHDLKLLRRLGVG-RNGHETWSAVLYGSSSISTSGPSGSGGRCRHQVAVKRVAITDDMDVMWVQSRLDSLRRASMWCRNVCTFHGALRSDGHLSLIMDRYNSSVLAEMQQNKGRLTLEQILRYGADIARGVAELHAAGVVCMNLKPSNLLLDANGRAVVSDYGLPEILKRPSCRKARSLPEESSSKVHSCMDCTMLSPHYTAPEVWEPLKKSLNLFWDDAIGSVSGESDSWSFGCTLVEMCTNFVPWSGLSAEEIHRAVVKSRSLPPQYASVVGVGIPRELWKMVGECLQFKTSRRPTFHAMLAIFLRHLQGIPRSPPASPENSILKILPRNAIEPSPTSVLDVFQGNPNILHRLISEGDLSGVRDYLARAASKGDSNTICSLLESQNIDGHTALHLACKQGSAELVEAILNYKESDVDIIDKDGDPPLVFALASGSYECVCALIRRSANITHRLREGLGPSMAHVCAFHGQPECMRELLLAGADPNAVDDEGESVLHRAISKRYSDCARVILENGGCRSMSILSTQRKTPLHLCIESWNVAVVRKWVEVASRQEIKEAIDIPGPGGTALCMAAALKKDREAEGRELVKILLAAGADAAAQDELHGRTALHIAAMVNDAELVNIILEAGVDVNIRNVQNTTPLHVALNRGANQCVGLLLSAGADCNLQDDDGDNAFHIAADAAKMIRENLNWIVVMLQYPGAAVEVRNHRGWKLRDFLEALPREWISEDLMEALASKGVHLSPTMYEIGDWVKFRRNIITPTYGWQGIRHKSVGFVQAIPDKDNLVVSFFSGEARVLKEEVLKIIPLNRGQHVQLKPDVREPRFGWRGQSRDSIGTVLCVDDDGILRVGFPGASRGWRADPAEMERVEEFKVGDWVRIRPALTAAIHGLEAVTPGSIGIVYSIRPDCSLLLGLCYLPSPWHCEPEEVEPVEPFRIGDQVCVKRSVAEPRYAWGGETHHSVGKVTDIENDGLLIIDIPNRSSPWQADPSDMEKVESFKVGDWVRVKTSVPSPKYGWEDVSRNSIGIIHSLEDDGDMGVAFCFRSKTFCCSVADMEKVPQYEIGQKVHIMPNTVLPKLGWSNETAATIGKISRVDMDGTLNLKVAGRSNLWKVAPGDAERLTGFEVGDWVRLKPSLGSRPTYDWNSIGKDSIAVVHSIQDSGYLELAGCFRKGKSMTHYMDVEKVLCLKVGNYVRFRSGIVEPRWGWRDATKESRGIITGVHADGEVRVAFFGMAALWRGDPADLEKEDIFDVGDWVRLTDDATGWRSLKSGSTGIVHGLEYEGETWNGKVQVAFCGEQDRWVGPFGELERVSKLVVGQRVRIMAGVKQPRFGWSGHNPESIGTISSIDADGKLRIYTPAGSKTWMMDPGEADKVMEDTEICVGDWVKVKATVTTPTYQWGDVNPSSIGVVHRAEDREIFVSFCFSERLWICKESEVEKVRAFKVGDKVRIRPGLAAPRWGWGMETFASKGEVVRVDANGKLRIRFRWRDGRLWIGDPADVILDDHAPNDDGDRCL--
>GOODfuma
MKVPCCSVCHLRYNEEERVPLLLDCGHGFCKSCLSRMFAASTDTTLSCPRCRHLTLVGNSVHTLRKNFPILSLLSSSPSSPSFECDFTDGDEASAG---DDE---DSEDEEDYFGSRSRRRHGSLSRLSVSGCCSASCASSAGTSGGPIDLSTHHDLKLLRRLGVG-RTGHETWSAVLYGSFSVSTGGPSGSGGRCRHQVAVKRVEITEDMDVIWVQSRLDSLRRASMWCRNVCTFHGALRSDGHLSLIMDRYNSSVLTEMQQNKGRLTLEQILRYGADIARGVAELHAAGVICMNLKPSNLLLDANGRAVVSDYGLPEILKRPSCRKARSLPEESSSKMHSCMDCTMLSPHYTAPEAWEPLKKSLNLFWDDAIGSVSGESDAWSFGCTLVEMCTNFVPWSGLSSEEIHRAVAKTRSLPPQYASVVGVGIPRELWKMVGECLQFKSSRRPTFHAMLAIFLRHLQGIPRSPPASPEN-VMKILPTNAIEPSPTSVLEVFQGNPNILHRLVSEGDLSGVRDFLARAASKGDSNIICSLLESQNADGHTALHLACRQGYAELVEVILTYKEADVDIIDKDGDTPLVFALAAGSHECVCALIRRSANVTHRLREGLGPSIAHVCAFHGQPECMRELLLAGADPNAVDDEGESVLHRAVAKRYSDCARVILENGGCRSMSILNSQRKTPLHLCIESWNVAVVRRWVDVASCQEINEAIDIPGPAGTALCMASSLKKDREAEGRELVRLLLAAGADAVAQDELHGRTALHIAAMVNDAELVKIILEAGVDVNIRNVQNTTPLHVALNRGANQCIGLLLSAGADCNLQDDDGDNAFHIAADAAKMIRENLNWIAVMLQYPGAAVEVRNHRGWKLRDFLEALPREWISEDLMEALASKGVHLSPTMYEVGDWVKFRRNISIPTCGWQGARLKSVGFVQAIPDNDYLVVSFCSGEARVLNDEVHKIIPLNRGQHVQLKPDVREPRFGWRGQSRDSIGTVLCVDDDGILRVGFPGASRGWRADPAEMERVEEFKVGDWVRIRPSLTAAIHGLEAVTPGSIGIVYSIRPDCSLLLGLCYLPSPWHCEPEEVEPVEPFRIGDHVCVKRTVAEPRYAWGGETHHTVGKITDIESDGLLIIDIPNRSSPWQADPFDMEKVESFKVGDWVRVKTSVPSPKYGWEDVSRNSIGIIHSLEDDGDMGVAFCFRTKPFCCSVADMEKVPPFEIGQKIHIMPSIVLPKLGWSNETAATIGKISRIDMDGTLNLRVAGRSNLWKVTPGDAERLSGFEVGDWVRLKPSLGSRPTYDWNSIGKDSVAVVHSIQDSGYLELAGCFRKGKLMTHYMDVEKVPCLKVGNYVRFRSGIVEPRWGWRDASKESRGIITGVHADGEVRVAFFGMAGLWRGDPADLDKEDIFEVGDWVRLTDDASGWRSLKAGSTGIVHGLEYEGDIWNGKVQVAFCGEQDRWVGPSIEVERVDMLSVGQRVRIMTSVKQPRFGWSGHSPESIGTISSIDADGKLRIYTPAGSKAWMMDPTEVDKVEED-EVCVGDWVRVKATVTTPTYQWGDVNPSSIGVVHRAEESEIWVSFCFSEKLWICKESEVEKVRAFRVSDKVRIRPGLASPRWGWGMETFASRGEVMGVDANGKLRIRFRWRDGRLWIGDPADIILDDSAMDNQSDCSL--
>DIURorie
MKVPCCSVCHLRYNEDERVPLLLDCGHGFCKSCLSRMFADSTDTTLSCPRCRHPTVVGNSVHALRKNFPILSLLSSSPSSPSFECDFTDGEDASVV----DDDLADSEDEEDYFGSGCHRRRGRLSRPLVSGCCSASCASSVGTSGGPIDLSSHHDLKLLRRLGVG-RTGHETWSAVLYGSSSISTGGPSGSGGRCRHQIAVKRVAITEDMDVMWVQSRLDSLKRASMWCRNVCTFHGALRTDGHLSLIMDRYNSSVLAEMQQNKGRLTLEQILRYGADIARGVAELHAAGVVCMNLKPSNLLLDANGRAVVSDYGLPEILKRPSCRKARSLTEESSSKVHSCMDCTMLSPHYTAPEAWEPLKKSLNLFWDDAIGSVSGESDAWSFGCTLVEMCTNFVPWSGLSSEEIHRAVVKTRSLPPQYASVVGVGIPRELWKMVGECLQFKSSRRPTFHAMLAIFLRHLQGIPRSPPASPENSVMKILLSSVIEPSPTSVLEVFQGNPNILHRLISEEDLSGVRDFLARAASKGDGNTICSLLESQNTDGHTALHLACRQGSAELVEAILAYKEADVDIIDKDGDPPLVFALASGSYECVCALIRRSANVTHRLREGLGPSIAHVCAFHGQPECMRELLLAGADPNAVDDEGESVLHRAITKRYFDCATVILENGGCRSMSILSSQRKTPLHLCIESWNVDVVRRWVEVASHQEIKEAIDIPGPAGTALCMAAALKKDREAEGRELVRILLAAGADAVAQDELHGRTALHIAAMVNDAELVKIILEAGVDVNIRNIQNTTPLHVALNRGANQCIGLLLSAGADCNLQDDDGDNAFHIAADAAKMIRENLNWIVVMLQYPGAAVEVRNHRGWKLRDFLEALPREWISEDLMEALASKGVHLSPTMYEIGDWVKFHRNISTPAYGWQGARHKSVGFVQAIPDSNNLIVSFCSGEARVVKDEVLKIIPLNRGQHVQLKPDVREPRFGWRGQSRDSIGTVLCVDDDGILRVGFPGASRGWRADPAEMERVEEFKVGDWVRIRPSLTAAIHGLEAVTPGSMGIVYSIRPDCSLLLGLCYLPSPWHCEPEEVEPVDPFRIGDQVCVKRSVAEPRYAWGGETHHSVGKIIDIESDGLLIIEIPNRSSPWQADPSDMEKVEIFKVGDWVRVKASVPSPKYGWEDVSRNSIGIIHSIEDDGDMGVAFCFRSKHFSCSVADMEKVPPFEIGQKVHIMPNILLPKLGWSNETAATIGKISRVDMDGTLNLRVAGRSNLWKVAPGDAERLSGFEVGDWVRLKPSLGSRPTYDWNSIGKDSVAVVHSIQDSGYLELAGCFRKGKLMTHYMDVEKVPCLKIGNYIRFRSGIVEPRWGWKNATRESRGIITGVHADGEVRVAFFGMAGLWRADPADLDKEDIFEVGDWVRLTDDASGWRSLKPGSTGIVHGLEYEGEIWNGKVQVAFCGEQDRWVGPSVELGRVDKLAFGQRVRIMASVKQPRFGWSGHSPESIGIISSIDADGKLRIYTPAGSKAWMMDPAEVEKVEED-EVYVGDWVRVKATVTTPTYQWGDVNPSSIGVVHRTEDSEIWVSFCFSEKLWICKASEVEKVRAFRIGDKVRIRPGISIPRWRWGMETFASRGEVMGVDANGKLRIRFRWRDGRLWIGDPADILLDDCAPDDCSDRSL--
>PAPHhirs
MKVPCCSVCHLRYNEGERVPLLLDCGHGFCKSCLTRLFAASTDTRLSCPRCRHPTVVGNSVHALRKNFPILSLLSSSPSSPSFECDFTDGDDASAAAASEDDEP-DSEDDDEYFGSCSRRRRGRLSRPSVSGCCSSACASSAGASGGPIDLSSHHDLKLLRLLGEGRRTGQETWSAVLYGSMSVSTGAPSGSGGRCRHQVAVKRVVITEDLDVMWVQSRLEGLRRASMWCRNVCTLHGALRSDGHLSLIMDRYNSSIQAEMRQNKGRLTLEQILRYGADIARGVAELHAAGVVCMNLKPSNLLLDANGRAVVSDYGLPEILKKASCRKAHPFPEESSSKMHSCMDCTMLSPHYTAPEAWEPLKKSLNIFWEDQTNKVSGESDAWSFGCTLVEMCTGSVPWSGLSSEEIYRAVVKARSLPPQYASVVGVGIPRELWKMIGECLQFKASKRPTFHAMLAIFLQHLQGIPRSPPASPDNSFMKIPSTNALDPSPTSVLEVFHGNPIVLHRLVSEGDLSGVRNFLARAASEANSNKMCSLLRSQNDDGHTALHLACRQGSAVLVEAILMYKEADVNILDKDGDPPLVFALAAGSHECVCALIRRSANVTSRLREGFGPSIAHVCAFHGQPECMRELLLAGADPNAIDDEGESVLHRAIAKSYSDCATVILENGGCKSMSILNSQRKTPLHLCIESWNVAVVRRWVEVASPEEIGEAIDIPGPAGTALCMAAALKKDREANGRELVRILLAAGADPVAQDEMHGRTALHIASMVNDAELVKIILEAGVDVNIRNVQNTTPLHVALNRGANNCCGLLLSAGADCNLQDDDGDNAFHIAADAAKMIRENLNWIVVMLQYPGAAVDIRNHRGWTLRDFLEALPREWLSEDLMEALASKGVHLSPTMFEVGDWVKFRRSINTPTYGWQGAKHKSVGFVQAVVDNDNLAVSFCSGEAHVLKDEVVKIIPLNRGQHVQLKPDVREPRFGWRGQSRDSVGTVLCVDDDGILRVGFPGASRGWRADPAEMERVEEFKVGNWVRIRPSLTAAIHGLEAVTPGSIGIVYSIRPDCSLLLGLCYLPSPWHCEPEEVELVEPFRIGNKVCVKRSVAEPRYAWGGETHHSVGKISDIESDGLLIIDIPNRSCPWQADPSDMEKVESFKVGDWVRVKASVPSPKYGWEDVTRNSIGIIHSLEDGGDMGVAFCFRSKPFCCSVADMEKVPPFEVGQKIHIVPSITMPRLGWSNETAATIGKISRVDMDGTLNVRVVGRSNLWKVAPGDAERLSGFEVGDWIRLKPSLGSRSAYDWNSIWKDSIAVVHSIQDSGYLELAGCFKKGKWMAHYMDVEKVPCLKVGNYVRFCSGIVEPRWGWRDANPESRGIITGLHADGEVRVAFFGIAGLWRGDPADLEKEDIFEVGDWVRLTDAASVWRSLKPGSVGIVHGLEYEGEVWNGKVQVAFCGEQDRWVGLSVELGRVDKLVVGQRVRIMKSVKQPRFGWSSHSHESIGTISSIDADGKLRIYTPAGSKAWMMDPAEVDRIEEE-EVCVGDWVKVRATVTTPTYQWGDVNPSSIGVVHRAEDGELWLAFCFTERLWICKEWEVEKVRAFRVGDKVRIRPGLVMPRWGWGMETLASRGEVMGVDANGKLRIRFKWRDGRLWSGDPADIILDDDAGDNHTDRSL--
>PHAItank
MKVPCCSVCHLRYNEEERVPLLLDCGHGFCKSCLSRMFAASTDTTLSCPRCRHPTVVGNSVHALRKNFPILSLLSSSPTSPSFECDFTDGDDASVAAATEDDEPGDS-EEDDYFGSRSRRRRGRLSRPSVSGCCS----STAGASCSPIDLSSHHDLKLLRLLGEG-RTGQETWSAVLYGSLSVSSGAPSGSGGRCRHQVAVKRVPITEDMDVIWVLSRLDSLRRASMWCRNVCTFHGALRSDGYLSLIMDRYNSSVLAEMQQNKGRLTLEQILRYGADIARGVAELHAAGVVCMNLKPSNLLLDANGRAVVSDYGLPEILKKP-CKKARYLPEESSSKMHSCMDCTMLSPHYTAPEAWEPLKKSLNLFWDDAVGSVSGESDAWSFGCTLVEMCTSFVPWSGLSAEEIHRAVVKARSLPPQYASVVGVGIPRELWKMIGECLQFKASKRPTFHAMLAIFLRHLQGIPRSPPLSPENSVMKILSTNAIEPSPTSVLEVFQVNPNILHRLISEGDLSGVREFLARAASKGDSNAICSLLESQNADGHTALHLACKQGSAELVEAILTYKEADVDIVDKDGDPPLVFALAAGSHECVCALIRRSANVTHRLREGFGPSIAHVCAFHGQPECMSELLLAGADPNAVDDEGESVLHRAIIRRYSDCARVILENGGCRSMSILNSQRKTPLHLCIESWNVAVVRRWVEVALREEIDEAIDIPGPAGTALCMAASLKKDREAEGRELVRILLAAGADPVAQDELHGRTALHIAAMVNDAELVKIILDAGVDVNIRNVQNTTSLHVALNRGANQCIGLLLSAGADCNLQDDDGDNAFHIAADAAKMIRENLNWIVVMLQYPNADVEVRNHRGWKLRDFLEALPREWVSEDLMEMLISKGVHLSPTIYEVGDWVKFRRNLNTPKYGWQGAEHKSVGFVQSILDNDNLVVSFCSGEAHVLKDEVIKIIPLNRGQHVQLKPDVGEPRFGWRRQSRDSIGTVLCVDDDGILRVGFPGASRGWRADPAEMERVEEFKVGDWVRIRPSLTAAIHGLEAVTPGSMGIVYSIRPDCSLLLGLCYLPSPWHCEPEEVEPVEPFRIGDQVCVKRSVAEPRYAWGGETHHSVGKITDIESDGLLIIDIPNRSSPWQADPSDMEKAESFKVGDWVRVKAAVPSPKYGWEDVSRSSIGIIHSLEDDGDMGVAFCFRSKSFSCSVADMEKVVPFEIGQKIHIMPNISLPKLGWSNETAATIGKIARVDMDGTLNVRVAGRSNLWKVAPGDAERLSGFEVGDWVRLKGSLGSRPSYDWNSIGKDSIAVVHSIQDSGYLELAGCFRKGKCVAHYMDVEKVPCLKVGDYVRFRGGIVEPRWGWRDASHESTGIITGVHADGEVRVSFFGMAGLWKGDPADLEKEDMFEVGDWVRLRDNASVWRSLKPGSTGIVHGLEYESDIWNGKVQVAFCGEQDRWVGPSVELERFNKLVTGQRVRIMRSIKQPRFGWSGHSHASIGTISSIDADGKLRIYTPAGSKTWMMDPAEADRVEED-EVCVGDWVRVKPTVTTPTYQWGDVNPSSIGVVHRAEDSELWVSFCFSDKLWICKDHEVEKVRAFRVGDKAMIRPGLKMPRWGWGMETLSSRGVVMGVDANGKLRIRFRWRDGRLWIGDPADIIIDENP-----------
>GASTelat
MKVPCCSVCHLRYNEEERVPLLLDCGHGFCKSCLSRMFAASTDTALSCPRCRHPSVVGNSVHALRKNFPIMSLLSSSPSSPSFECDFTDGEDASAAAASEDDDPVDSDDEDDYFGSRNRRRRDHLSRSSVSGCCSASCVSFAGASGGPIDLSFHHDLKLLRRLGDG-RSGQETWSAVLYGSSPVSSGLPSGSGGRCKHQVAVKRVLITGDMDVVWVQSRLDSLRRASMWCRNVCTFHGVLRSDGYLSLIMDRYNSSVLNEMQQNKGRLTLEQILRYGADIARGVVELHAVGVVCMNLKPSNLLLDTNGRAVVSDYGLPEILKRP-CKKARSLPEESSLKMHSCMDCTKLSPHYTAPEAWDPVKKSLNLFWDDAVGSVSGESDAWSFGCSLVEMCTSFVPWSGLSSEDIHRAVVKARSLPPQYASVVGVGIPRELWKMIGECLQFKASKRPTFHAMLAIFLRHLQGIPRSPPPSPENSVMKILSANALEPSPTSVLDVFQGNPNMLHRLVSEGDLSGVREFLARAASKGDNNAICSLLESQNVDGHTALHLACKQGSVELVEAILAYKEADVDIVDRDGDPPLVFALSAGSHGCVCTLIKRSANVNHRLREGFGPSMAHVCAFHGQPECMRELLLAGADPNAVDDEGESVLYRAIAKRYFDCARVLLENGGCRSMSILNSQKKTPLHLCIESWNVSVVKRWVEIASREEIDEAIDIPGPAGTSLCMAAALRKGREAEGRELVRLLLAAGADPVAQDELHGRAALHIAAMVNDALLVKIILEAGVDVNIRNIQNTTPLHVALNRGSNQCIGLLLSAGADCNLQDDDGDNAFHIAADAAKMIRENLNWIVIMLQSPSANVEVRNHRGWNLCDFLEALPREWISEDLMDALASKGVHLSPTMYEVGDWVKFRRNLNTPKYGWQGTKHTSVGFVQSIVDNDNLVVSFCSGEAHVSKDDALKIIPLNRGQHVQLKSDVGEPRFGWRRQSRDSIGTVLCVDDDGILRVGFPGASRGWRADPAEMERVEEFKVGDWVRIRPSLTAAIHGLEAVTPGSIGIVYSIRPDCSLLLGLCYLPSPWHCEPEEVEHVEPFKIGDQVCVKRSVAEPRYAWGGETHHSVGKITDIESDGLLIIDIPNRSSPWQADPSDMEKVESFRVGDWVRVKTSVPSPKYGWEDVSRNSIGIIHSLEDDGDMGVSFCFRSKPFVCSVADMEKVPPFELGQKIHIMPNIAQPKLGWSNETAATIGTITRVDMDGTLNLRVAGRSSLWKVAPGDAERLSGFDVGDWVRLKPSLGSRPSYDWNSIGKDSIAVVHSIQDSGYLELAGCFRKGKWMTHYMDVEKVPCLKVGNYVRFRSGIAEPRWGWRDANHESRGIITGVHADGEVRVSFFGMAGLWRGDPADLEKEDIFVVGDWVRLRDDAGCWRSLKPGSTGIVHGLEYEGEIWNGKVQVAFCGEQDRWVGPSGELKRVEKLSVGHRVRITRSVKQPRFGWSGHCHDSIGTISSVDADGKLRIYAPSGSKAWMVDPAEADRVEEE-EVRVGDWVRVRATVATPAYQWGDVNPSSVGVVHRAEDVVLWVSFCFSERLWICKEWEVEKVRAFRVGDKVRIRPGLTAPRWGWGMETFASRGEVARVDANGKLRIKFRWRDGRLWIGDPADIILDDSPTDCL-------
>HABEpant
MKVPCCSVCHLRYNDEERVPLLLDCGHGFCKSCLSRMFAASTDTALSCPRCRHSTVVGNSIHALRKNFPILSLLSSSPSSPSFECDFTDGDDASVV---EDDDPADSEDEDDYFGSRG-HRGGRLPRPPVSGCCSASCASSTGASGSPIDLSSHHDLKLLRRLGVG-RNGHETWSAVLYGSSSISTSGPSGSGGRCRHQVAVKRVAITDDMDVMWVQSRLDSLRRASMWCRNVCTFHGALRSDGHLSLIMDRYNSSVLAEMQQNKGRLTLEQILRYGADIARGVAELHAAGVVCMNLKPSNLLLDANGRAVVSDYGLPEILKRPSCRKARSLPEESSSKVHSCMDCTMLSPHYTAPEVWEPLKKSLNLFWDDAIGSVSGESDSWSFGCTLVEMCTNFVPWSGLSAEEIHRAVVKSRSLPPQYASVVGVGIPRELWKMVGECLQFKTSRRPTFHAMLAIFLRHLQGIPRSPPASPENSILKILPRNAIEPSPTSVLDVFQGNPNILHRLISEGDLSGVRDYLARAASKGDSNTICSLLESQNIDGHTALHLACKQGSAELVEAILNYKESDVDIIDKDGDPPLVFALASGSYECVCALIRRSANITHRLREGLGPSMAHVCAFHGQPECMRELLLAGADPNAVDDEGESVLHRAISKRYSDCARVILENGGCRSMSILSTQRKTPLHLCIESWNVAVVRKWVEVASRQEIKEAIDIPGPGGTALCMAAALKKDREAEGRELVKILLAAGADAAAQDELHGRTALHIAAMVNDAELVNIILEAGVDVNIRNVQNTTPLHVALNRGANQCVGLLLSAGADCNLQDDDGDNAFHIAADAAKMIRENLNWIVVMLQYPGAAVEVRNHRGWKLRDFLEALPREWISEDLMEALASKGVHLSPTMYEIGDWVKFRRNIITPTYGWQGIRHKSVGFVQAIPDKDNLVVSFFSGEARVLKEEVLKIIPLNRGQHVQLKPDVREPRFGWRGQSRDSIGTVLCVDDDGILRVGFPGASRGWRADPAEMERVEEFKVGDWVRIRPALTAAIHGLEAVTPGSIGIVYSIRPDCSLLLGLCYLPSPWHCEPEEVEPVEPFRIGDQVCVKRSVAEPRYAWGGETHHSVGKVTDIENDGLLIIDIPNRSSPWQADPSDMEKVESFKVGDWVRVKTSVPSPKYGWEDVSRNSIGIIHSLEDDGDMGVAFCFRSKTFCCSVADMEKVPQYEIGQKVHIMPNTVLPKLGWSNETAATIGKISRVDMDGTLNLKVAGRSNLWKVAPGDAERLTGFEVGDWVRLKPSLGSRPTYDWNSIGKDSIAVVHSIQDSGYLELAGCFRKGKSMTHYMDVEKVLCLKVGNYVRFRSGIVEPRWGWRDATKESRGIITGVHADGEVRVAFFGMAALWRGDPADLEKEDIFDVGDWVRLTDDATGWRSLKSGSTGIVHGLEYEGETWNGKVQVAFCGEQDRWVGPFGELERVSKLVVGQRVRIMAGVKQPRFGWSGHNPESIGTISSIDADGKLRIYTPAGSKTWMMDPGEADKVMEDTEICVGDWVKVKATVTTPTYQWGDVNPSSIGVVHRAEDREIFVSFCFSERLWICKESEVEKVRAFKVGDKVRIRPGLAAPRWGWGMETFASKGEVVRVDANGKLRIRFRWRDGRLWIGDPADVILDDHAPNDDGDRCL--
>PTERcurt
MKVSCCSVCHLRYNEEERVPLLLDCGHGFCKSCLSRMFAASNDTSLSCPRCRHLTVVGNSVHALRKNFPILSLLSSSPSSPSFECDFTDGDDASAG---EDD---DSEDEEDYFGSR-RRRRGRLSRPSVSGCCSASCVSSTGTSGGPIDLSSHHDLKLLRRLGVG-RTGHETWSAVLYGSSSVSTGGRSGSGGRCRHQVAVKRVAITDDMDVIWVQSRLDSLRRASMWCRNVCTFHGALRSDGHLSLIMDRYSSSVLAEMQQNKGRLTLEQILRYGADIARGVAELHAAGVICMNLKPSNLLLDANGRAVVSDYGLPEILKRPSCRKARSLLEESSSKMHSCMDCTMLSPHYTAPEAWEPLKKSLNLFWDDAIGSVSGESDAWSFGCTLVEMCTNFVPWSGLSSEEIHRAVVKTRSLPPQYASVVGVGIPRELWKMVGECLQFKSSRRPTFHAMLAIFLRHLQGIPRSPPASPENSVRKILTTKAIEPSPTSVLEVFPGSPNILHRLVSEGDLSGVRDFLARAASKGDGNTICSLLESQNTDGHTALHLACRQGSAELVEAILMYKEADVDIIDKDGDPPLVFALAAGSHGCVCALIRRSANITHRLREGLGPSIAHVCAFHGQAECMRELLLAGADPNAVDDEGESVLHRAITKRYSDCARVILENGGCRSMSILNSQRKTPLHLCIESWNVAVVRRWVEVASPQEISEAIDIPGPAGTALCMAAALKRDREAEGRELVRVLLAAGADAVAQDELHGRTALHIAAMVNDAELVKIILEAGVDVNIRNVQNTTPLHVALNRGANQCVGLLLSAGADCNLQDDDGDNAFHIAADAAKMIRENLSWIAVMLQYPGAAVEVRNHRGWKLRDFLEALPREWISEDLMEALACKGVHLSPTMYEVGDWVKFQRNIITPTCGWQGARNKSVGFVQAIPDNDYLVVSFCSGEARVLKDEVHKIIPLNRGQHVQLKPDVREPRFGWRGQSRDSIGTVLCVDDDGILRVGFPGASRGWRADPAEMERVEEFKVGDWVRIRPSLTAAIHGLEAVTPGSIGIVYSIRPDCSLLLGLCYLPSPWHCEPEEVEPVEPFRISDQVCVKRSVAEPRYAWGGETHHTVGKITDIESDGLLIIDIPNRSSPWQADPSDMEKVESFKVGDWVRVKTSVPSPKYGWEDVSRNSIGIIHSLEDDGDMCVAFCFRTKPFCCSVADMEKVPRFEIGQKIHIIPNIVLPKLGWSNETAATIGKISRVDMDGTLNLRVAGRRNLWKVAPGDAERLSGFEVGDWVRLKPSLGSRPTYDWNSIGKDSVAVVHSIQDSGYLELAGCFRKGKLMTHYMDVEKVPSLKVGNYVRFRSGIVEPRWGWRDASKESRGIITGVHADGEVRVAFFGMAGLWRGDPADLDKEDIFEVGDWVRLTDDASGWRSLKPGSTGIVHGLEYEGEIWNGKVQVAFCGEQDRWVGPSNELERVDKLAVGQRIRITTSVKQPRFGWSGHCPESVGTISSIDADGKLRIYTPAGSKAWMMDPAEVDKVEED-EVCIGDWVRVKATVTTPTYQWGDVNPSSIGVVHRAEDGEILVSFCFSEKLWICKESEVEKVRAFRVGDKVRIRPGLTSPRWGWGMETFSSRGEVMGVDANGKLRIRFRWRDGRLWIGDPADIILDDCVMDNHSDCSL--
>DENDchryso
MKVPCCSVCHLRYNEEERVPLLLDCGHGFCKSCLSRMFAASTDTTLSCPRCRHPTVVGNSVHALRKNFPILSLLSSSPSSPSFECDFTDGEDASVAAATEDDEPADSEDDDDYFGSRSRRRRGRLSRPSVSGCCS----SSAGASCSPIDLSSHHDLKLLRLLGEG-RTGQETWSAVLYGSSSVSSGAPSGSGGRCRHQVAVKRVPITDDMDVVWVQSRLDSLRRASMWCRNVCTFHGALRSDGYLSLIMDRYNSSVLAEMQQNKGRLTLEQILRYGADIARGVAELHAAGVVCMNLKPSNLLLDSNGRAVVSDYGLPEILKKP-CKKARSLPEESSLKMHSCMECTMLSPHYTAPEAWEPLKKSLNLFWDDAVGSVSGESDAWSFGCTLVEMCTSFVPWSGLGSEEIHRAVVKARSLPPQYASVVGVGIPRELWKMIGECLQFKASKRPTFHAMLAIFLRHLQGIPRSPPPSPENSVMKIPSTNAIEPSPTSVLEVFQVNPNILHRLVSEGDLSGVREFLSRAASKGDSNAVCSLLESQNADGHTALHLACKQGSAELVEAILTYKEADVDILDKDGDPPLVFALAAGSYECVCALISRSANVTHRLREGFGPSIAHVCAFHGQPECMRELLLAGADPNAVDDEGESVLHRAIAKRYSDCARVILENGGCRSMSILNSQRKTPLHLCIESWNVAVVRRWVEVASREEIDEAIDIPSPAGTALCMAAALKKDREAEGRELVRILLAAGADPVAQDELHGRTALHIAAMVNDAELVKIILETGVDVNIRNVQNTTPLHVALNRGANQCIDLLLSAGADCNLQDDDGDNAFHIAADAAKMIRENLNWIVVMLQYHNADVEVRNHRGWKLRDFLEALPREWISEDLMEALAIKGVHLSPTMYEVGDWVKFRRNLNTPKYGWQGAKHKSVGFVQSILDNDNLVVSFCSGEAHVLKDEVIKIIPLNRGQHVQLKADVGEPRFGWRRQSRDSIGTVLCVDDDGILRVGFPGASRGWRADPAEMERVEEFKVGEWVRIRPSLTAAIHGLEAVTPGSIGIVYSIRPDCSLLLGLCYLPSPWHCEPEEVETVEPFRIGDQVCVKRSVAEPRYAWGGETHHSVGKITDIESDGLLIIEIPNRSSSWQADPSDMEKVESFKVGDWVRVKASVPSPKYGWEDVSRNSIGIIHSLEDDGDMGVAFCFRSKPFSCSVADMEKVPPFEIGQKIHIMPNISQPKLGWSNETAATIGKIERVDMDGTLNLRVAGRSSLWKVAPGDAERLSGFEVGDWVRLKPSLGSRPSYDWNSIGKDSIAVVHSIQDSGYLELAGCFRKGKCVAHYMDVEKVPCLKVGNYVRFRSGIVEPRWGWRDANHESTGIITAVHADGEVRVAFFGMAGLWKGDPADLEKEDIFEVGDWVKLRDNASVWRSLKPGSTGIVHGLEYESEIWNGKVQVAFCGEQDRWVGPSVELERFDKLAAGQRVRIMRSIKQPRFGWSGHSHASIGTISSIDADGKLRIYTPAGSKAWMMDPAEVDRVEEE-EVCVGDWVRVRATVTTPTYQWGDVNPSSIGVVHRAEDGELWVSFCFSEKLWICKECEVEKVRAFQVGDKVRIRPGLKMPRWGWGMETFSSSGEVMGVDANGKLRIRFRWRDGRLWIGDPADIILDENPVENQSNNCSL-
>PHALcorn
MKVPCCSVCHLRYNEEERVPLLLDCGHGFCKSCLSRMFAASTDTTLSCPRCRHPTVVGNSVHALRKNFPILSLLSSSPTSPSFECDFTDGEDGSVVAGTEDDEPAESEDEDDYFGSSRRPHRGRLSRASVSGCCS----SSAGASCSPIDLTSHHDLKLLRRLGEG-RSGQETWSAVLYGSSSVSSGAPSGSGGRCRHQVAVKRVPITEDMDVIWVQSRLDSLRRASMWCRNVCTFHGALRSDGYLSLIMDRYNSSVLAEMQQNKGRLTLEQILRYGADIARGVAELHAAGVVCMNLKPSNLLLDANGRAVVSDYGLPEILKKP-CKKARSLLEESSSKMHSCMDCTMLSPHYTAPEAWEPLKKALNLFWDDGVGSVSGESDAWSFGCTLVEMCTSFVPWFGLSSEEIHRAVVKARSLPPQYASVVGVGIPRELWKMIGECLQFKASKRPTFHAMLAIFLRHLQGIPRSPPPSPENSVMKILPTNAVEPSPTSVLEVFQANPNILHRLISEADSSGVREFLARAASKGDSNTICSLLESQNADGHAALHLACKQGSAELVETILAYKEADVDIVDKDGDPPLVFALAAGSHECVCALIRRSANVTHRLREGFGPSIAHVCAFHGQPECMRELLLAGADPNAVDDEGESVLHRAIAKRYSDCARVILENGGCRSMGILNSQRKTPLHLCIESWNVAVVRRWVEVTSREEIDEAIDIPGPAGTALCMAAALKKDREAEGRELVRILLAAGADPVAQDELHGRTALHIGAMVNDAELVKIVLEVGVDVNIRNVQNTTPLHVALNRGANQCIGLLLSAGADCNLQDDDGDNAFHIAADAAKMIRENLNWIVVMLQYPNADVEVRNHRGWKLRDFLEALPREWISEDLMETLASKGVHLSPTIYEVGDWLKFRRSLTTPKYGWQGAKHKSVGFVQSVLDHDNLIVSFCSGEAHVLKDEVIKIIPLNRGQHVQLKPDVVEPRFGWRRQSRDSIGTVLCVDDDGILRVGFPGASRGWRADPAEMERVEEFKVGDWVRIRPSLTAAIHGLEAVTPGSIGIVYSIRPDCSLLLGLCYLPSPWHCEPEEVEPVEPFRIGDQVCVKRSVAEPRYAWGGETHHSVGKITDIESDGLLIMDIPNRSSPWQADPSDMEKVESFKVGNWVRVKASVPSPKYGWEDVSRNSIGIIHSLEDDGDMGVVFCFRSKPFCCSVADMEKVPPFEIGQKIHIMPNISQPKLGWSNETAATIGKISRVDMDGTLNVRVAGRSNLWKVAPGDAERLSGFEVGDWVRLKPSLGSRPSYDWNSIGKDSIAVVHSIQDSGYLELAGCFRKGKCVAHYMDVEKVPCLKVGDYVRFRGGIAEPRWGWRGASHESAGIITGVHADGEVRVAFFGMAGLWKGDPADLEKENMFEVGDWVKLGDNATVWRSLKPGSTGIVHGLEYESDIWNGKVQVSFCGEQDRWVGPSTELERFDKLVAGQRVRIMRSIKQPRFGWSGHSHASIGTISSIDADGKLRIYTPAGSKAWMIDPAEVDRVEED-EVCVGDWVRVRATVTTPTYQWGDVNPSSIGVVHRAEDAELWVSFCFSERLWICKEQEVEKVRAFRAGDKVRIRPGLKTPRWGWGMETSSSRGEVMGVDANGKLRIRFRWRDGRLWIGDPADIILEEDSVANHSGNCSL-
>HYPOheme
MKVPCCSVCHSRYDEEEHTPLLLGCGHGFCRACLSRMFAAATDTSLSCPRCRHPTVVGNSVHALRKNFPILSLLSSSPDSPSFS-DRSDRSDPYNNSNSDDD-------ADDYFAFSSRRRRSRLSRPSVSGCCSA----------SPIDLASHHDLKLVRLLGEGRRAGQEMWSGVLSGGVSSSSSSSSGGGGKCRHQVAVKKVAVTEDMDVVWVQSRLENLRRASMWCRNVCTFHGAIRMDGSLCLVMDKYNGSIQSEMRQNKGRLTLEQILRYGADIARGVAELHAAGVVCMNLKPSNLLLDGNCRAVVSDYGLPEILKKPSCRKARSLPEESSSRMHSCMDCTMLNPHYTAPEAWEPLKKSLNLFWDDAIGSTSGESDAWSFGCTLVEMCTGSVPWAGLSSEEIYRAVVKARSLPPQYASVVGVGIPRELWKMIGECLQFKASKRPTFHAMLAIFLRHLQGIPRSPPTSPDNGFMKIPSINAIEPSPTSVLEVFQDSPSVLHRLVSEGDLSGVKDLLAKAASDGSINSVCSLLKAQNSDGHTALHLACRRGSVELVEIILAYKEADVDILDKDGDPPIVCALAAGSPECVRALIRRSANVSSRLREGFGPYVAHVCAFHGQPECMRELLLAGADPNAVDDEGESVLHRAITKRYTDCAIVILENGGCRSMGILNAQKKTPLHLCIEAWDVAIVKRWVEVASREEIEETIDVPSPAGTALCMAAAIKKDHEIEGRELVRILLAAGADPTAQDEMHCRTALHTAAMVNDAELVKIILEAGVNVNVRNAQNTTPLHVALNRGANSCVGLLLSAGANCNLQDDDGDNAFHIAADAAKMIRENLNWIVVMLQYPSAAVEVRNHRGWTLRDFLESLPREWISEELMEALAYKGVYLSPTTYEVGDWVKFRRSVTSPEYGWQGAKHKSVGFVQTVLDNENLIVSFCSGEARLLTKEVIKVIPLNRGQHVQLKPDVKEPRFGWRGQSRDSIGTVLCVDDDGILRVGFPGASRGWRADPAEMERVEEFKVGDWVRIRPSLTAAIHGLEAVTPGSIGIVYSIRPDSSLLLGLCYLPSPWHCEPEEVEPVEPFRIGDQVCVKRSVAEPRYAWGGETHHSVGKISDIENDGLLIIEIPNRQIPWQADPSDMEKVENFKVGDWVRVKASVPSPKYGWEDVTRNSIGIIHSLEDDGDMGVAFCFRSKPFCCSVADMEKVPPFEVGQKIHVIPSIAQPRLGWSNETAATIGKISRIDMDGTLNVKVDSRSSFWKVAPGDAERLSGFEVGDWVRMKPSGGARPTYDWNSIGKDSLAVVHSIQDSGYLELAGCSRKGKWMTHYMDVEKVPSLKIGQYVRFRTGLAEPRWGWRDACPDSRGIITGVHADGEVRVAFFGVPGLWRGDPADLEKEDMFEVGEWVKLKDESGGWRTLKPGSIGVVHGIGYNGDVWDGTVHVAFCGEQEKWVGPAGHLEVAGRLAVGQRVRIKKYVKQPRFGWSGHSHASIGTISSIDADGKLRIYTPAGSKAWMMDPAEVDRVEEE-ELCVGDWVRVRASVATPTYQWGDVSPASIGVVHRKEDGELWVAFCFSERLWVCKEWELEKVRAFRAGDKVRIRPGLVMPRWGWGMETFASKGEVMGVDANGKLRIRFKWRDGRLWIGDPADVVLDDSTNDA--DDCCRL
>CYMBmann
MKVPCCSVCHLRYNEEERVPLLLDCGHGFCKSCLSRMFAASTDTTLSCPRCRHPTVVGNSVHALRKNFSILSLLSSSPASPSFECDFTDGDDASVAAATEDDEPADSEDEDDYFGSRSRRRRGRLSHPSVSGCCS----SSAGASCSPIDLSSHHDLKLLRRLGEG-RTGQETWSAVLYGSSSVSGGAPSGSGGRCRHQVAVKRVPITEDMDAIWVQSRLDSLRRASMWCRNVCTFHGALRSDGYLSLIMDRYNSSVLVEMQRNKGRLTLEQILRYGADIARGVAELHAAGVVCMNLKPSNLLLDANGRAVVSDYGLPEILKKP-CKKARSLPEESSSKMHSCMDCTMLSPHYTAPEAWEPLKKSLNLFWDDSVGSVSGESDAWSFGCTLVEMCTSFVPWFGLSSEEIHRAVVKARSLPPQYASVVGVGIPRELWKMIGECLQFKASKRPTFHAMLAIFLRHLQGIPRSPPPSPENSVMKILSTNAVEPSPTSVLEVFQANPNILHRLISEGDLSGVREFLARAASKGDSNAICSLLESQNADGHTALHLACKQGSAELVEAILTYKEADVDIVDKDGDPPLVFALAAGSHECVCVLIKRSANVTRKLREGFGPSIAHVCAFHGQPECMRELLLAGADPNAVDDEGESVLHRAITRRYYDCAIVILENGGCRSMSILNSQRKTPLHLCIESWNVSVVRRWVEVASREEIDEAIDIPGPAGTALCMAAALKKDREAEGRELVRILLAAGADPVAQDELHGRTALHIAAMVNDAELVKIILEAGVDANIRNVQNTTPLLVALNRGANQCIGLLLSAGADCNLQDDDGDNAFHIAADAAKMIRENLDWIVVMLQYPNADVEVRNHRGWKLRDFLEALPREWMSEDLMETLASKGVHLSPTIYEVGDWVKFRRYLNTPKYGWQGAKHKSVGFVQSILDNDNLIVSFCSGEAHVLKDEVIKIIPLNRGQHVQLKPDVEEPRFGWRRQSRDSIGTVLCVDDDGILRVGFPGASRGWRADPAEMERVEEFKVGDWVRIRPSLTAAIHGLEAVTPGSIGIVYSIRPDCSLLLGLCYLPSPWHCEPEEVEPVEPFRIGDQVCVKRSVAEPRYAWGGETHHSVGKIIDIESDGLLIIDIPNRSSPWQADPSDMEKVESFKVGDWVRVKASVPSPKYGWEDVSRNSIGIIHSLQDDGDMGVAFCFRSKPFGCSVADMEKVPPFEIGQKIHIMPNISQPKLGWSNETAATIGKISRIDMDGTLNLRVAGRSNMWKVAPGDAERLSGFEVGDWVRLKPSLGSRPSYDWNSIGKDSIAVVHSIQDSGYLELAGCFRKGKCVAHYMDVEKITCLKVGDYVRFRGGIVEPRWGWRGASHTSTGIITAVHADGEVRVAFFGMAGLWKGDPADLEKEDIFEVGDWVKLRENASVWRSLKPGSTGIVHGLEYESDIWNGKVQVAFCGEQDRWVGPSTELERFDKLVAGQRVRIMKSIKQPRFGWSGHSHTSIGTISSIDADGKLRIYTPAGSKAWMIDPTEVDRVEEE-EVCVGDWVRVRATVMTPTYQWGDVNPSSIGVVHRAEDNERWVSFCFSEKLWICKEHEVEKVRPFRVGDTVRIRPGLKMPRWGWGMETFSSRGQVMGVDANGKLRIRFRGRDGRLWIGDPADIILDENQVETHSNNCSL-
>PHRAlind
MKVPCCSVCHLRYNEGERVPLLLDCGHGFCKSCLARLFTASTDTTLSCPRCRHPTVVGNSVYALRKNFPILSLLSSSPSSPSFECDFTDGEDASAAAASEDDEP-DSEDDEDYFGSSSRRRRGRLSRPSVSGCCSAACASSAGASGGPIDLSSHHDLKLLRRLGEGLRTGQETWSAVLYGSTSVSTGAPSGSGGRCRHQVAVKRVVITEDLDVMWVQSRLEGLRRASMWCRNVCTFHGALRSDGHLSLIMDRYNSSVQAEMQQNKGRLTLEQILRYGADIARGVAELHAAGVVCMNLKPSNLLLDANGRAVVSDYGLPEILKKASCRKARPVPEESSSKMHSCMDCTMLSPHYTAPEAWEPLKKSLSIFWEDQADKVSGESDAWSFGCTLVEMCTGSVPWSGLGSEEIYRAVVKARSLPPQYASVVGVGIPRELWKMIGECLQFKASKRPTFHAMLAIFLRHLQGIPRSPPASPDNSFMKIPSTNALDPSPTSVLEVFQGNPIILHRLVSEGDLSGVRNFLARAASEGNSNKFCSLLGSQNADGHTALHLACRRGSAELVEVILTYKEADVDILDKDGDPPLVFALAAGSHECVCALIRRSANVTSRLREGFGPSIAHVCAFHGQPECMRELLLAGADPNAVDDEGESVLHRAIAKSYSDCATVILENGGCKSMSILNSQRKTPLHLCIESWNVAVVRRWAEVASPEEIGEAIDIPGPAGTALCMAAALKKDREAKGRELVRILLSAGADPVAQDEMHGRTALHIAAMVNDEELVKIILEAGVDVNIRNVQNTTPLHVALNRGANNCCGLLLSAGADCNLQDDDGDNAFHIAADAAKMIRENLNWIVVMLQYPGAAVDIRNHRGWTLRDFLEALPREWLSEDLMEALANKGVLLSPNMFEVGDWVKFRRSINTPTYGWQGAKHKSVGFVQAVLDNDNLAVSFCSGEAHVLKDEVVKIIPLNRGQHVQLKLDVREPRFGWRGQSRDSVGTVLCVDDDGILRVGFPGASRGWRADPAEMERVEEFKVGNWVRIRPSLTAAIHGLEAVTPGSIGIVYSIRPDCSLLLGLCYLPSPWHCEPEEVELVEPFKIGDKVCVKRSVAEPRYAWGGETHHSVGKITDIESDGLLIIEILNRSSPWQADPSDMEKVESFKVGDWVRVKASVPSPKYGWEDVTRNSIGIIHSLEDDGDMGVAFCFRSKPFCCSVADMEKVPPFEVGQKIHIVPSITMPRLGWSNETAATIGKISRVDMDGTLNIRVAGRSNLWKVAPGDAERLSGFEVGDWIRLKPSLGSRSAYDWNSIWKDSIAVVHSIQDSGYLELAGCFRKGKWMAHYMDVEKVPCLKVGNYVRFCSGIVEPRWGWRDANPESRGIITGLHADGEVRVAFFGIAGLWRGDPADLEKEDIFEVGDWVRLTYASSGWRSLKPGSIGIVHGLEYEGEVWNGKVQVAFCGEQDRWVGLSVELERVDKLVVGQRVRIMKSVKQPRFGWSSHSHASIGTISSIDADGKLRIYTPAGSKAWMMDPAEVDRIEEE-EVCVGDWVKVRATVTTPTYQWGDVNPYSIGVVHRAEDGELWVAFCFTERLWICKEWEVEKVRAFRVSDKVRIRPGLVMPRWGWGMETFASRGEVMGVDANGKLRVRFKWRDGRLWIGDPADIILDDGAGDNHSDQSL--
>PHALmode
MKVPCCSVCHLRYNEEERVPLLLDCGHGFCKSCLSRMFAASTDTTLSCPRCRHPTVVGNSVHALRKNFPILSLLSSSPTSPSFECDFTDGEDASVVAGTEDDEPAESEDEDDYFGSSRRPHRGRLSRASVSGCCS----SSAGASCSPIDLTSHHDLKLLRRLGEG-RSGQETWSAVLYGSSSVSSGAPSGSGGRCRHQVAVKRVPITEDMDVIWVQSRLDSLRRASMWCRNVCTFHGALRSDGYLSLIMDRYNSSVLAEMQQNKGRLTLEQILRYGADIARGVAELHAAGVVCMNLKPSNLLLDANGRAVVSDYGLPEILKKP-CKKARSLPEESSSKMHSCMDCTMLSPHYTAPEAWEPLKKALNLFWDDGVGSVSGESDAWSFGCTLVEMCTSFVPWFGLSSEEIHRAVVKARSLPPQYASVVGVGIPRELWKMIGECLQFKASKRPTFHAMLAIFLRHLQGIPRSPPPSPENSVMKILPTNAVEPSPTSVLEVFQANPNILHRLISEADSSGVREFLARAASKGDSNTICSLLESQNADGHAALHLACKQGSAELVETILAYNEADVDIVDKDGDPPLVFALAAGSHECVCALIRRAANVTHRLREGFGPSIAHVCAFHGQPECMRELLLAGADPNAVDDEGESVLHRAIAKRYSDCARVILENGGCRSMGISNSQRKTPLHLCIESWNVDVVRRWVEVASREEIDEAIDIPGPAGTALCMAAALKKDREAEGRELVRILLAAGADPVAQDELHGRTALHIGAMVNDAELVKIILEVGVDVNIRNVQNTTPLHVALNRGANQCIGLLLSAGADCNLQDDDGDNAFHIAADAAKMIRENLNWIVVMLQYPNADVEVRNHRGWKLRDFLEALPREWISEDLMETLASKGVHLSPTIYEVGDWLKFRRSLTTPKYGWQGAKHKSVGFVQSVLDHDNLIVSFCSGEAHVLKDEVIKIIPLNRGQHVQLKPDVVEPRFGWRRQSRDSIGTVLCVDDDGILRVGFPGASRGWRADPAEMERVEEFKVGDWVRIRPSLTAAIHGLEAVTPGSIGIVYSIRPDCSLLLGLCYLPSPWHCEPEEVEPVEPFRIGDQVCVKRSVAEPRYAWGGETHHSVGKITDIESDGLLIMDIPNRSSPWQADPSDMEKVESFKVGNWVRVKASVPSPKYGWEDVSRNSIGIIHSLEDDGDMGVVFCFRSKPFCCSVADMEKVPPFEIGQKIHIMPNISQPKLGWSNETAATIGKISRVDMDGTLNVRVAGRSNLWKVAPGDAERLSGFEVGDWVRLKPSLGSRPSYDWNSIGKDSIAVVHSIQDSGYLELAGCFRKGKCVAHYMDVEKVPCLKVGDYVRFRGGIAEPRWGWRGASHESAGIITGVHADGEVRVAFFGMPGLWKGDPADLEKENIFEVGEWVKLGDNATAWRSLKPGSTGIVHGLEYESDIWNGKVQVSFCGEQDRWVGPSTELERFDKLVAGQRVRIMRSIKQPRFGWSGHSHASIGTISSIDADGKLRIYTPAGSKAWMIDPAEVDRVEED-EVCVGDWVRVRATVTTPTYQWGDVNPSSIGVVHRAEDAELWVSFCFSERLWICKEQEVEKVRAFRAGDRVRIRPGLKTPRWGWGMETSSSRGEVMGVDANGKLRIRFRWRDGRLWIGDPADIILEEDSVANHSGNCSL-
>NEUWmali
MKVPCCSVCHLRYNEEERVPLLLDCGHGFCKACLSRMFASSADTTLSCPRCRHPTVVGNSVHALHKNFPILSLLSSSPSSPSFECDFTDGDDASAAAATDDDEPADSDDEDDYFGSRRRRLRSRLSRPSVSGCCSAASGGSAGASGGPIDLSSHHDLKLLRRLGEGRRTGQETWSAVLYGSSSVSVGRPSGSGGRCRHQVAVKRLAITEDMDIMWVQSRLESLRRSSMWCRNVCTFHGALRSDGYLCLIMDRYDSSVQAEMQQNKGRLTLEQILRYGADIARGVAELHAAGVVCMNLKPSNLLLDANGRAVVSDYGFPEILKKPLCKKARSVPEESSSKAHSCMDCTMLSPHYTAPEAWEPLKKSINLFWDDAIGSVSGESDAWSFGCTLVEMCTGYVPWSGLTSEEIYRAVVKSRSLPPQYASVVGVGIPRELWKMIGECLQFKASKRPSFHAMLAIFLRHLQGIPRSPPASPDNSLISIPPTNALEPSPTSVLEVFQGNPNILHRLVSEGDFCGVKDFLAKAASEGNSNTISTLLESQNADGHTALHLACRRGSAELVEAILAYKEANVDILDKDGDPPIVFALAAGSHKCVCALIRRSANVTSRLRDGFGPSIAHVCAFHGQPECMRELLLAGADPNAVDDEGESVLHRVIAKRFTDCATVILENGGCRSMGILNSQRKTPLHLCIESWNVAVVQRWVEVASPEERDEAIDIAGPSGTALCMAASLKKDREAEGRELVRILLAAGADPVAQDELHGRTALHIAAMVNDSELVKIILEAGVNVNIRNVQNTTPLHVALNRGANQCVGLLLSAGADCNLQDDDGDNAFHIAADAAKMIRENLNWIVVMLQHPDAAVEVRNHRGWTLCDFLEALPREWISEDLMEALASKRVHLSPTIYEVGDWVKFRRSVKTPSFGWQGASHTSVGFVQTILDKDSMVVSFCFGEVRILKDEVVKVIPLNRGQHVQLKPDVREPRFGWRRQSRDSIGTVLCVDDDGILRVGFPGASRGWRADPAEMERVEEFKVGDWVRIRPALTAAIHGLEAVTPGSIGIVHSIRPDCSLLLGLCYLPSPWHCEPEEVELVEPFRIGDQVCVKRSVAEPRYAWGGETHHSVGKITDIEIDGLLIIDIPIRSSPWQADPSDMEKVEHFQVGAWVRVKTSVPSPKYGWEDVTRNSIGVIHSLEDDGDMGVAFCFRSKPFCCSVADMEKVPPFEIGQKIHIFPNITQPRLGWSNETAASIGKIERIDMDGTLNVRVAGRSSLWKVAPGDAERLSGLEVGDWVRLKTNLGSRPSYDWNSMGKDSIAVVHSIQDSGYIELAGCFRKGKWMTHFMDVEKVPCLKVGNYVRFRNGIVEPRWGWRDANPESRGIITGVHADGEVRVAFFGVTGLWRGDPADLEKEDMFEVGDWVRLQDDSSPWKSIKPGSIGIVHGLGFGEEARNGNLQVAFCGEQERWVGLSNELERVDKLVVGHRVMMKKNVKQPRFGWSGHSHASIGTISSIDADGKLRIYTPAGSKAWMMDPAEVDIVEEE-EVRVGDWVRVRSTITTPSYQWGDVNPSSIGVVHRAEDCELWVSFCFAEKLWICKQWEVEKVRAFRVGDKVSIRPGLVMPRWGWGMETLASRGEVMRVDANGKLRIRFKWRDGRFWIGDPADIILDDDFANKDNDSSSVI
>VANIshen
MKVPCCSVCHLRYNEEERVPLLLDCGHGFCKSCLSRMFSTSMDATLSCPRCRHPTVVGNSVHALRKNFAILSLLSSSPSSPSFECDFTDGEDASAAAATDDDEHAESEEEDEYFGSRSRRRRSRLSRLSVSGCCSSAYSSSAGASGGPIDLSSHHDLKLLRRLGDSRRTGQETWSAVLYGSSSVSTGGPSGSGGRCRHQVAVKRIAIAEDLDVVWVQGRLESLRRASMWCRNVCTFHGVLRSDGYLSLIMDRYNSSVQAEMQKNKGRLTLEQILRYGADIARGVAELHAAGVVCMNLKPSNLLLDANGRAVVSDYGLPEILKKPYCRKGRFVHEE-NSKMHSCMECTMLSPHYAAPEAWEPIKKTLNLFWDDAIGSVSGESDAWSFGCTLVEMCTGSIPWSGLSTEEIYRAVVKGRSLPPQYASVVGVGIPRELWKMIGECLLFKASKRPTFHAMLATFFRHLQGIPRSPPASPDNSFMKFTSANVLEPSPTSVLEVFQSNPNILHRLISEGDLTGVRDFLSRAASEGNSNTICSLLQSQNADGHTALHLACRRGSAELLEAILAYKEADVDIFDKDGDPPLVFALAAGSYECVCALIKRSANVNCRLREGFGPSIAHICAFHGQPECMRELLLAGADPNAVADEGESVLHRAISKRFSDCAAVILENGGCRSMSILNSQRKTPLHLCIESWNVAVVRRWVEVASREEIDEAIDIPSPAGTALCMAAALKKDREAEGRELVRILLAAGADPVAQYEVQGRTALHIAAMVNDAELVKIILEAGVDVNIRNVQN-TPLHVALNRGANNCVGLLLSAGADCNLQDDDGDNAFHIAADAAKMIRENLNWIVVMLQYPGAAVEIRNHRGWTLLDFLEALPREWISEDLMEALASKGVYLSPTMYEVGDWVKFRRGINNPTFGWQGANRSSVGFVQAVMDNDILFVSFCTGEARVLKDEVLKIIPLNRGQHVQLKSDVLMPRFGLRGHPRDSIGTVLCVDDDGILRVGFPGASRGWRADPAEMERVEEFKVGDWVRIRSSLTAAVHGLDAVTPGSVGVVYSIRPDCSLLLGLCYLPSPWHCEPEEVEPVEPFRIGDQVCVKRSVAEPRYAWGGETHHSVGKITDIESDGLLIIDILNRSSPWQADPSDMEKVESFKVGNWVRVKASVPSPKYGWEDVTRNSIGIVHSLEDDGDMGVAFCFRSKTFCCSVADMEKVQPFEIGQKVHIMPNVTQPRLGWSNETAATIGKISRVDMDGTLNVSVAGRSNLWKVAPGDAERLSGFEVGDWVRLKPSLGSRSTYDRNSIGKDSIAVVHSIQDSGYLELAGCFRKGKWMAHYMDVEKVACLEVGNYVCFRNGIDEPRWGWRGAKPDSRGIIAVVHADAEVRVAFSGIAGLWKADPADLQKEDAFQVGDWVMLTEDTDSRKSLKAGSIGVVHGLEYEEEVWKGKVQVAFCGEQDRWVGNCNELEKVGKLVIGERIRIRKVVKQPRFGWAGHSHSTIGTISSIDGDGKLRMYTSAGAKTWMMDPAEVERVEEE-EVRVGDWVRVRTTVTTPTYQWGDVKPSSVGVVHRVDGDELSVAFCFADRLWICKEREMEKVRAFRVGDKVRIRPGITVPRWGWRMETFASRGEVMGVDANGKLKIRFEWRDGRLWAGDPADIVLDVVAVDQNGDD----
>BORYspha
---------------------------------------------------------------------------------------------------------------------------------------------------------------------------------------------------------------------------------------------------------------------------------------------------------------------------------------------------MHSCMDCTMLSPHYTAPEAWEPLKKSLNLFWDDAIGSVSGESDAWSFGCTLVEMCTGSVPWAGLSSEEIYRAVVKGRSLPPQYASVVGVGIPRELWRMIGECLQFKASKRPSFHSMLAIFLRHLQGIPRSPPASPDNEFTKVPSANATEPSPTSVLEVFQDNPNVLHRLVSEGDLCGVRDLLEKASSERNSNSICSLLEAQDVDGHTALHLACKRGSAELLETILAYKEADVDILDKDGDPPIVFALAAGSPQCVRALINRSANVSSRLREGFGPYVTHVCAFHGQPECMRELLLAGADPNAVDDEGESVLHRAIAKGFTECAIVILENGGCRSMGFLNAQKKTPLHLCIESWNVAVVTRWVEVASREEIEEAIDIPSPAGTALCMAAALKRDREIEGRELVRVLLAAGADPTAQDELHLRTVLHTAAMVNDAELVKIILDAGVDVNIRNEQNTTPLHVALNRGANLCVGLLLSAGANCNLQDDDGDNAFHIAADAAKMIRENLNWIFVMLQYPCPAVDVRNHRGWTLRDFLEALPREWISEELMEALANKGVYLSPTIYEVGDWVKFKRSVKSPAHGWQGARHKSVGFVQTVLDDDNLIVSFCSGEARVLTNEVMKVIPLNRGQHVQLKSDVKEPRFGWRGQSRDSIGTVLCVDDDGILRVGFPGASRGWRADPAEMERVEEFKVGDWVRIRPSLTAAIHGLEAVTPGSIGIVYSVRPDSSLLLGLCYLPSPWHCEPEEVEPVEPFRIGDQVCVKRSVAEPRYAWGGETHHSVGKISEIESDGRLIIDIPNRPSPWQADPSDMEKVENFKVGDWVRVKASVPSPKYGWEDVTRNSIGIIHSLEDDGNMGVAFCFRSKPFSCSVADMEKVPPFEVGQKIHVIPSISQPRLGWSNETAATIGKISRIDMDGTLNVKVAGRSSLWKIAPGDAERLSGFEVGDWVRLKPSGGARPTYDWNSIGKDSLAVVHSIQDSGYLELAGPSRKSKWMTHYMDVEKVPCLKVGQHVRFRAGLVEPRWGWRGAHPDSRGIITVVHADIEVRVAFFGVPGLWRGDPADLEKEDVFEVGDWVRLREDASGWRSLKPGSIGVVHGIGYNGEVWDGTVHVAFCGEQERWVGTASQLEGAYRLVVGQRVRIKKCVKQPRFGWSGHTHGSIGTISSIDADGKLRIYTPAGSKAWMMDPAEVERVEEE-EVGVGDWVRVRASVATPAYQWGDVSPESIGVVHRKEDGELWVAFCFSERLWVCKEWEVEKVRAFKVGDKVRIRPGLVMPRWGWGMETVTSRGEVVGVDANGKLRIRFKWRDGKLWIGDPADIVLDDTTTTTATDECYSL
>ERYCcris
MKVPCCSVCHLRYNEEERVPLLLDCGHGFCKSCLSRMFASSTDTALSCPRCRHPTIVGNSVHALRKNFSILSLLSSSPASPSFECDFTDGDDASMAAATEEDEAADSEEDDDYFGSRNLRRRGRLSHASVSGCCS----SSAGASCSPIDLGSHHDLKLLRRLGEG-RTGQETWSAVLYGSSSVSSGAPSGSGGRCRHQVAVKRVLITDDMDVNWVQSRLDSLRRASMWCRNVCTFHGALRSDGYLSLIMDRYNSSVLAEMQQNKGRLTLEQILRYGADIARGVAELHAAGVVCMNLKPSNLLLDANGRAVVSDYGLPEILKKP-CKKARSLPEESSSKMHSCMDCTMLSPHYTAPEAWEPLKKSLNLFWDDGVGIVSGESDAWSFGCTLVEMCTSFVPWHGLSSEEIHRSVVKARSLPPQYASVVGVGIPRELWKMIGECLQFKASKRPTFHAMLAIFLRNLQGIPRSPPPSPENSVMKILSTNVVEPSPTSVLEVFQANPNVLHKLISEGDLSGVREFLARAASKGDINAICSLLESQNTDGHTALHLACKQGSAELVEEILTYKEADVDILDRDGSPPLVLALTAGSHECVCALIKRSANVTRRLREGFGPSIAHFCAFHGQPECMRELLLAGADPNAIDDEGESVLHRSVSRRYFDCAIVILENGGCRSMSILNSQKKTPLHLCVESWNVSVVRRWVEVATPEEIDEAIDIPGPAGTALCMAAALKKDREAEGRELVRLLLAAGADPVAQDELHGRTALHIAAMVNDAELAKIILGAGVDVNIRNVQNTTPLHVALNRGANQCIGLLLSAGADCNLQDDDGDNAFHIAADAAKMIRENLNWIVVMLQYSNADVEVRNHRGWKLRDFLEALPREWISEDLMETLASKGVHLSPTIYEVGDWVKFRRNLSTPKYGWQGAKLKSVGFVQSVLDGDNMVVSFCSGEAHFLKDEVIKIIALNRGQHVQLKPDVEEPRFGWRRQSRDSIGTVLCVDDDGILRVGFPGASRGWRADPAEMERVEEFKVGDWVRIRPSLTATIHGLEAVTPGSIGIVYSIRPDCSLLLGLCYLPSPWHCEPEEVEPVLPFRIGDQVCVKRSVAEPRYAWGGETHHSVGKIIDIESDGLLIIDIPNRSSPWQADPSDMEKVESFKVGDWVRVKASVPSPKYGWEDVSRNSIGIIHCLEDDGDMGVAFCFRSKPFGCSVADMEKVPPFEIGQKIHIMPNISQPKLGWSNETAATIGKISRIDMDGTLNVRVAGRSNLWKVAPGDSERLSGFEVGDWVRLKPSLWLRPSYDWNSIGKDSIAVVHSLQDSGYLELAGCFRKGKCAAHFMDVEKVLCLKVGDYVRFRGGIAEPRWGWRGASHESAGIIAVVHADGEVRVAFFGMAGLWKGDPADLEKEDIFEVGDWVKLRDNASVWRSLKPGSTGIVHGLEYESDVWDGKVQVAFCGEQDRWVGPSTELERFDKLIAGQRVRIMRTIKQPRFGWSGHSHTSVGTVSSIDADGKLRIYTPAGSKTWMIDPAEVERVEEE-EVCVGDWVRVRATVVTPIYQWGDVNPSSIGVVHRAEDADLWVSFCFSEKLWVCKEREVEKVRPFRVGDKARIRSGLKAPRWGWGMETLSSRGEIMGVDANGKLRIRFRGRDGRLWIGDPADIILDENNIT---------
>ANOEroxb
----------------------------------------------------------------------------------------------------------------------------------------------------------------------------------------------------------------------------------------------------------------------------------------------------------------------------------------------------------------------------------------------------------------------------------------------------------------------------------------------------------------------------------------------------------------------------------------------------------------------------------------------------MRELLLAGADPNAVDDEGESVLHRAVAKRYSDCAIVILENGGCRSMSILNSQRKTPLHLCIESWNVTVIRRWVDVASCQEINQAIDIPGPAGTALCMASSLKKDREAEGRELVRILLAAGADAVAQDEMHGRTALHIAAMVNDAELVKIILEAGVDVNIRNVQNTTPLHVALNRGANQCIGLLLSAGADCNLQDDDGDNAFHIAADAAKMIRENLNWIAVMLQYPGAAVEVRNHRGWKLRDFLEALPREWIFEDLMEALASKRVHLSPTMYEVGDWVKFRRNISTPTCGWQGARLKSVGFVQAIPDNDYLVVSFCSGEARVLKDEVLKIIPLNRGQHVQLKPDVREPRFGWRGQSRDSIGTVLCVDDDGILRVGFPGASRGWRADPAEMERVEEFKVGDWVRIRPSLTAAIHGLEAVTPGSIGIVYSIRPDCSLLLGLCYLPSPWHCEPEEVEPVEPFRIGDHVCVKRTVAEPRYAWGGETHHTVGKITDIETDGLLIIDIPNRSSPWQADPSDMEKVESFKVGDWVRVKTSVPSPKYGWEDVSRNSIGIIHSLEDDGDMGVAFCFRTKPFCCSVADMEKVTKFEIGQKIHIMPSIALPKLGWSNETAATIGKISRVDMDGTLNLRVAGRSNLWKVAPGDAERLSGFEVGDWVRLKPGLGSRPTYDWNSIGKDSVAVVHSIQDSGYLELAGCFRKGKLMTHYMDVEKVPCLKVGNYVRFRSGIVEPRWGWRDASKESRGIVTGVHADGEVWVSFFGMAGLWRGDPADLDKEDIFEVGDWVRLTDDASGWRSLKPGSTGIVHGLEYESEIWNGKVQVAFCGEQDRWVGPSIELERVDMLAVGQRVRIMISIKQPRFGWSGHSPESIGTISSIDADGKLRIYTPAGSKAWMMDPAEVDKVEEE-EVCVSDWVRVKAMVTTPTYQWGDVNPSSIGVVHRAEESEIWVSFCFSEKLWICKESEVEKVRAFKVGDKVRIRPGLASPRWGWGMETFASRGEVMGVDANGKLRIQFRWRDGRLWIGDPADIILDDSAMDNHSDRSLVR
>ERYCpuss
MKVPCCSVCHLRYNEEERVPLLLDCGHGFCKSCLSRMFSSSTDTTLSCPRCRHSTIVGNSVHALRKNFSILSLLSSSPASPSFECDFTDGDDASMAAATEEDEGADSEEDDDYFGSRNRRRRSRLSHTSVSGCCS----SSAGASCSPIDLVSHHDLKLLRRLGEG-RTGQETWSAVLYGSSSVSGGAPSGSGGRCRHQVAVKRVLINDDMDVNWVQSRLDSLRRASMWCRNVCTFHGALRSDGYLSLIMDRYNSSVLAEMQQNKGRLTLEQILRYGADIARGVAELHAAGVVCMNLKPSNLLLDANGRAVVSDYGLPEILKKP-CKKTRSLPEESSSKMHSCMDCTMLSPHYTAPEAWEPLKKSLNLFWDDGVGSVSGESDAWSFGCTLVEMCTSFVPWHGLSSEEIHRSVVKARSLPPQYASVVGVGIPRELWKMIGECLQFKASKRPTFHAMLAIFLRNLQGIPRSPPPSPENSVMKILSTNVVEPSPTSVLEVFQANPNVLHKLISEGDLSGVREFLARVASKGDINAICSLLESQNTDGHTALHLACKQGSAELVEEILAYKEADVDILDRDGGPPLVLALAAGSHECVCALMKRSANVTRRLREGFGPSIAHFCAFHGQPECMLELLLAGADPNAVDDEGESVLHRSVSRRYFDCAIVILENGGCKSMSILNSQKKTPLHLCVESWNVSVVRRWVEVATPEEIDEAIDIPGPAGTALCMAAALKKDREAEGRELVRLLLAAGADPVAQDELHGRTALHIAAMVNDEELVKIILGAGVDVNIRNVQNTTPLHVALNRGSNQCIGLLLSAGADCNLQDDDGDNAFHIAADAAKMIRENLNWIVVMLQYPNADVEVRNHRGWKLRDFLEALPREWISEDLMETLASKGVHLSPTIYEVGDWVKFRRNVSTPKYGWQGAKLKSVGFVQSVLDGDNMVVSFCSGEVHVLKEEVIKIIALNRGQHVQLKPDVEEPRFGWRRQSRDSIGTVLCVDDDGILRVGFPGASRGWRADPAEMERVEEFKVGDWVRIRPSLTAAIHGLEAVTPGSIGIVYSIRPDCSLLLGLCYLPSPWHCEPEEVELVEPFRIGDQVCVKRSVAEPRYAWGGETHHSVGKIIDIESDGLLIIDIPNRSSPWQADPSDMEKVEIFKVGDWVRVKASVPSPKYGWEDVSRNSIGIIHCLEDDGDMGVAFCFRSKPFGCSVADMEKVPPFEIGQKIHIMPNILQPKLGWSNETAATIGKISRIDMDGTLNVKVAGRSNLWKVAPGDSERLSGFEVGDWVRLKPSLGSRQSYDWNSIGKDSIAVVHSLQDSGYLELAGCFRKGKCAAHFMDVEKVPCLKVGDYVRFRSGIAEPRWGWRGASHDSAGLIAGVHADGEVRVAFFGMAGLWKGDPADLEKEDIFEVGDWVKLRDNASVWRSLKPGSTGIVHGLEYESDVWDGKVQVAFCGEQDRWIGPSAELERFDKLIVGQRVRIMRTIKQPRFGWSGHSPASVGTVSSIDADGKLRIYTPAGSKTWMIDPAEVERVEEE-EVCVGDWVRVRATVVTPTYQWGDVNPSSIGVVHRAEDTDLWVSFCFSEKLWICKEREVEKVRPFRVGDKARIRSGLKAPRWGWGMETLSSRGEIMGVDANGKLRIRFRGRDGRLWIGDPADIILDENNIT---------
>CRYPlept
MKVPCCSVCHLRYNEEERVPLLLDCGHGFCKSCLSRMFSASSDTILSCPRCRHPTVVGNSVHALRKNFPILSLLSSSPSSPSFECDFTDGEDASVI---EDDETAYSEDEEDYFGSG-RRRRGRLSRPSVSGCCSASCASSTGTSGGPIDLNSHHDLKLLRRLGVG-RTGHETWSAVLYGSSSVSSGGPSGSGGRCRHHIAVKRVVITDDMDVMWVQSRLDSLRRASMWCRNVCTFHGSLRTDGHLSLIMDRYNSSVLAEMQQNKGRLTLEQILRYGADIARGVAELHAAGVVCMNLKPSNLLLDANGRAVVSDYGLPEILKKPSCRKARSLAEESSSKVHSCMDCTMLSPHYTAPEAWEPLKKSLNLFWDDAIGSVSGESDAWSFGCTLVEMCTNFVPWSGLSSEEIHRAVVKTRSLPPQYASVVGVGIPRELWKMVGECLQFKSSRRPTFHAMLAIFLRHLQGIPRSPPASPENSVMKILSPNVIEPSPTSVLELFQGNPNVLHRLIAEGDLSGVRDFLARAASKGDSNTICSLLESQNTDGHAALHLACKQGSAELVEAILAYKEADVDIIDKDGDPPLVFALAAGSHECVCALIRRSANVTHRLREGLGPSIAHVCAFHGQPECMRELLLAGADPNAVDDEGESVLHRAITKRYSDCARVILENGGCRSMSILSSQRKTPLHLCIESWNVAVVRRWVEVTSRHEIKEAIDIPGPAGTALCMAAALKKDREAEGRELVKLLLAAGADAIAQDEMHGRTALHIAAMVNDAELVKIILEAGVDVNIRNVQKTTPLHVALNRGANQCIGLLLSAGADCNLQDDDGDNAFHIAADAAKMIRENLNWIVVMLQYPGAAVEVRNHRGWELRDFLEALPREWISEDLMEALASKGVHLSPTMYEVGDWVKFHRNISIPTYGWQGARHKSVGFVQVIPDNNNLVVSFCSGEARVLKDEVLKIIPLNRGQHVQLKPDVREPRFGWRGQSRDSIGTVLCVDDDGILRVGFPGASRGWRADPAEMERVEEFKVGDWVRIRPSLTAAIHGLEAVTPGSIGIVYSIRPDCSLLLGLCYLPSPWHCEPEEVEPVEPFRIGDQVCVKRSVAEPRYAWGGETHHSVGKITDIESDGLLIIEIPNRSSPWQADPSDMEKVESFKVGDWVRVKASVPSPKYGWEDVSRNSIGIIHSLEDDGDMGVAFCFRTKPFSCSVADMEKVPRFEIGQKVHIMPNIILPKLGWSNETAATIGKISRVDMDGTLNLRVAGRSNLWKVAPGDAERLSGFEVGDWVRLKPSLGSRPTYDWNSIGKDSIAVVHSIQDSGYLELAGCFRKGKLMTHYMDVEKVPCLRVGNYARFRSGIVEPRWGWRDATRESRGIIAGVHADGEVRVAFFGMAGLWRGDPADLEKEDVFEVGDWVRLTDDATGWRSLKPGSTGIVHGLEYEGEVWNGKVQVAFCGEQDRWVGPSVELERVDELAVGHRVRIMTRVKQPRFGWSGHSPESIGTISSIDADGKLRIYTPAGSKAWMMDPAEVEKVEED-EVCVGDWVRVKATVTTPTYQWGDVNPSSIGVVHRAEDSEIWVSFCFSEKLWICKASEVEKVRAFRVGDKVRIRPGLAIPRWGWGMETFASRGEVMGVDANGKLRIKFRWRDGRLWMGDPADIILDDSAPDNQSDSSL--
>GOODpube
---------------------------------------------------------------------------------------------------------------------------------------------------------------------------------------------------------------------------------------------------------------------------------------------------------------------------------------------------MHSCMDCTMLSPHYTAPEAWEPLKKSLNLFWDDAIGSVSGESDAWSFGCTLVEMCTNLVPWSGLSSEDIHRAVVKTRSLPPQYASVVGVGIPRELWKMVGECLQFKSSRRPTFHAMLAIFLRHLQGIPRSPPASPEKHVMKILPTNAIEPSPTSVLEVFQGNPNILHRLVSEGDLSGVRDFLARAASKGDSNIICSLLESQNADGHTALHLACRQGYAELVEVILNYKEADADIIDKDGDTPLVFALAAGSHECVCALIRRSANVTHRLREGLGPSIAHVCAFHGQPECMRELLLAGADPNAVDDEGESVLHRAVAKRYSDCARVILENGGCRSMSILNSQRKTPLHLCIESWNVAVVRRWVDIASCQEINEAIDIPGPAGTALCMATALKKDREAEGRELVRLLLAAGADAVAQDELHGRTALHIAAMVNDAELVKIILEAGVDVNIRNVQNTTPLHVALNRGANQCIGLLLSAGADCNLQDDDGDNAFHIAADAAKMIRENLNWIAVMLQYPGAAVEVRNHRGWKLRDFLEALPREWISEDLMEALASKGVHLSPTMYEVGDWVKFRRNTSIPTCGWQGARLKSVGFVQAIPDNDYLVVSFCSGEARVLNDEVLKIIPLNRGQHVQLKPDVREPRFGWRGQSRDSIGTVLCVDDDGILRVGFPGASRGWRADPAEMERVEEFKVGDWVRIRPSLTAAIHGLEAVTPGSIGIVYSIRPDCSLLLGLCYLPSPWHCEPEEVEPVEPFRIGDHVCVKRTVAEPRYAWGGETHHTVGKITDIESDGLLIIDIPNRSSPWQADPFDMEKVESFKVGDWVRVKTSVPSPKYGWEDVSRNSIGMIHSLEDDGDMGVAFCFRTKPFCCSVADMEKVPRFEIGQKIHIMPSIVLPKLGWSNETAATIGKISRIDMDGTLNLRVAGRSNLWKVAPGDAERLSGFEVGDWVRLKPSLGSRPTYDWNSIGKDSVAVVHSIQDSGYLELAGCFRKGKLMTHYMDVEKVPCLKVGNYIRFRSGIVEPRWGWRDASKESRGIITGVHADGEVRVAFFGMAGLWRGDPADLDKEDIFEVGDWVRLTNDASGWRSLKTGSTGIVHGLEYEGEIWNGKVQVAFCGEQDRWVGPSIELERVDMLSVGQRVRIRTSVKQPRFGWSGHSPESIGTISSIDADGKLRIYTPAGSKAWMMDPAEVDRVEED-EVCVGDWVKVKATVTTPTYQWGDVNPSSIGVVHRAEESEVWVSFCFSEKLWICKESEVEKVRAFRVSDKVRIRPGIASPRWGWGMETFASRGEVMGVDANGKLRIQFRWRDGRLWIGDPADIILDDSAMDNHSNRSL--
>CHILtrap
MKVPCCSVCHLRYNEEERVPLLLDCGHGFCKSCLSRMFAASTDTTLSCPRCRHPTIVGNSVHALRKNFPILSLLSSSPSSPSFECDFTDGEDASVV---EDEEPADSEDDEDYFGSGSRRRRGRLWRPSVSGCCSASCANSAGASGGPIDLSSHHDLKLLRRLGVG-RTGHETWSAVLYGSTSVSTGGPSGSGGRCRHQIAVKRVVITDDMDVMWVQSRLDSLRRASMWCRNVCTFHGALRTDGHLSLIMDRYNSSVLAEMQQNKGRLTLEQILRYGADIARGVAELHAAGVVCMNLKPSNLLLDANGRAVVTDYGLPEILKRPSCRKARSLTEETSSKVHSCMDCTMLSPHYTAPEAWEPLKKSLNLFWDDAIGIVSGESDAWSFGCTLVEMCTNFVPWSGLSSEEIHRAVVKTRSLPPQYASVVGVGIPRELWKMVGECLQFKSSRRPTFHAMLAIFLRHLQGIPRSPPASPENTVMKILPTNVIEPSPTSVLEVFHGNPNILHRLLSDGDLSGVRDFLARAASKGDSNTICSLLESQNSDGHTALHIACKQGSAALVEEILAYKEADVDIVDKDGDPSLVFALAAGSHECVCALIRRSANVTHRLREGLGPSIAHVCAFHGQPECMRELLLAGADPNAVDDDGESVLHRAISKRYFDCARVILENGGCRSMSILSSQRKTPLHLCIELWNVAVVGRWVEIALHQEIKEAIDIPGPAGTALCMAAALKKDRETEGRELVRILLAAGADVVAQDELHGRTALHIAAMVNDAELAKIILEAEVDVNIRNIQNTTPLHVALNRGANHCIGLLLSAGADCNLQDDDGDNAFHIAADAAKMIRENLNWIVVMLQYPGAAVEVRNHRGWKLRDFLEALPREWISEDLMEALSSKGVHLSPTMYEVGDWVKFRRNINTPTYGWQGARHKSVGFVQAVPDNNNLVVSFCSGEARVLKDEVLKIIPLNRGQHVQLKPEVKEPRFGWRGQSRDSIGTVLCVDDDGILRVGFPGASRGWRADPAEMERVEEFKVGDWVRIRPSLTAAIHGLEAVTPGSIGIVYSIRPDCSLLLGLCYLPSPWHCEPEEVEPVEPFRIDDQVCVKRSVAEPRYAWGGETHHSVGKITDIESDGLLIIEIPNRSSPWQADPSDMEKVESFKVGDWVRVKASVPSPKYGWEDVSRNSIGIIHSLEDDGDMGVAFCFRSKPFSCSVADMEKVPPFEIGQKIHIMPNIALPKLGWSNETAATIGKISRVDMDGTLNLKVAGRSNLWKVAPGDAERLSGFEVGDWVRLKPSLGSRPTYDWNSIGKDSVAVVHSIQDSGYLELAGCFRKGKLMTHYMDVEKVPCLKVGNYVRFRSGITEPRWGWRDATRESRGIITGVHADGEVRVAFFGMAGLWRGDPADLDKDDVFEVGDWVRLAGGAACWRSLKPGSTGIVHGLEYEGEVWNGKVQVAFCGEQDRWVGSSVELERVDKLAVGHRVRIMTSVKQPRFGWSGHSAESIGTISSIDADGKLRIYTPAGSKAWMMDPAEAEKVEED-EVRVGDWVRVKATVTTPAYQWGDVSPSSVGVVHRAENSEVWVSFCFSEKLWICKTGEVEKVRAFGVGDRVRIRPGLAIPRWGWGMETVASRGRVMGVDANGKLRIRFRWRDGRLWIGDPADIVLDDCAPADHSDISS--
>CYPRflav
MKVPCCSVCHLRYNEEERVPLLLDCGHGFCKSCLSRMFAASTDTTLSCPRCRHPTVVGNSVHALRKNFPIVSLLSSSPSSPSFECDFTDGDDASAAAASEDDEP-DSEDDDDYFGSRSHRRRGRLSRPLISGCCSAACASSAGASGGPIDLSSHHDLKLLRRLGEGRRTGHETWSAVLYGSTSVSV-APSGSGGRCRHQVAVKRVAITEDLDVMWVQTRLDGLRRASMWCRNVCTFHGALRSDSHLSLIMDRYNSSVQVEMQQNKGRLTLEQILRYGADIARGVAELHAAGVVCMNLKPSNLLLDANGRAVVSDYGLPEILKKASCRKARSVPEESSSKMHSCMDCTMSSPHYTAPEAWEPLKKSLSIFWEDQADKVSGESDAWSFGCTLVEMCTGSVPWSGLSSEEIYRAVVKARSLPPQYASVVGVGIPRELWKMIGECLQFKASKRPTFHAMLAIFLRHLQGIPRSPPASPDNSFMKVPSTNALGPSPTSVLEVFQGNPIILHRLVSEGDLSGVRNYLARAASEGNSNIICSLLGSQNADGHTALHLACRRGSAELVEAILTYKEADVDILDKDGDPPLVFALAAGSYECVCALIRRSANATSRLREGFGPSIAHVCAFHGQPECMRELLLAGADPNAIDDEGESVLHRAIAKSYSDCATVILENGGCRSMSILNSQRKTPLHLCIESWNVAVVRRWVEVALPEEIREAIDIPGPAGTALCMAAALKKDREAECRELVRILLAAGADPVAQDEVHGRTALHIAAMVNDAELVKIILKAGVDVNIRNVQNTTPLHVALNRGANNCCGLLLSAGADCNLQDDDGDNAFHIAADAAKMIRENLNWIVVMLQYPGAAVDIRNHRGWTLRDFLEALPREWLSEDLMEALTSKGVHLSPTMFEVGDWVKFSRSINTPTYGWQGAKHKSVGFVQAVLDNDNLAVSFCSGEAHVLKDEVVKIIPLNRGQHVQLKPDVREPRFGWRGQSRDSVGTVLCVDDDGILRVGFPGASRGWRADPAEMERVEEFKVGNWVRIRPSLTAAIHGLEAVTPGSIGIVYSIRPDCSLLLGLCYLPSPWHCEPEEVELVEPFTIGDQVCVKRSVAEPRYAWGGETHHSVGKITDIESDGLLIIDIPNRSSPWQADPSDMEKVESFKVGDWVRVKASVPSPKYGWEDVTRNSIGIIHSLEDDGDMGVAFCFRSKPFCCSVADMEKVPPFEIGQKVHIMPSITLPRLGWSNETAATIGKISRVDMDGTLNARVAGRSNLWKVAPGDAERLSGFEVGDWVRLKPSLGSRPTYDWNSIWKDSIAVVHSIQDSGYLELAGCFRKGKWMAHYMDVEKVPCLKVGNYVQFCSGIVEPRWGWRDANPESRGIITGLHADGEVRVSFFGVAGLWRGDPADLEKEDIFEVGDWVRLTDDASGWRSLKPGSIGIVHGLEYEGEVWNGKVQVAFCGEQDRWVGFSVELDRVDKLIVGQRVRIMKSVKQPRFGWSGHSHASIGTISSIDADGKLRIYTPAGSKAWMMDPAEVDRIEEE-EVCVGDWVKVRATVTTPTYQWGDVNPSSIGVVHRAEDGELWVAFCFTERLWICKEREVEKVRTFRVSDKVRIRPGLVMPRWGWGMETFASRGEVMGVDANGKLRIRFKWRDGRLWIGDPADIILDDDAGDNHSDRSL--
>ANOEemei
MKVPCCSVCHLRYNEEERVPLLLDCGHGFCKSCLSRMFAASTDTTLSCPRCRHLTLVGNSVHALRKNFPILSLLSSSPSSPSFECDFTDGDEASAG---DDE---DSEDEEDYFGSRSRRRRGSLSRLSVSGCCSASCASSAGTFGGPIDLSTHHDLKLLRRLGVG-RTGHETWSAVLYGSFSVSTGGPSGSGGRCRHQVAVKRVEITDDMDVIWVQSRLDSLRRSSMWCRNVCTFHGALRSDGHLSLIMDRYNSSVLTEMQQNKGRLTLEQILRYGADIARGVAELHAAGVVCMNLKPSNFLLDANGRAVVSDYGLPEILKRPSCRKARSIPEESSSKMHSCMDCTMLSPHYTAPEAWEPLKKSLNLFWDDAIGSVSGESDAWSFGCTLVEMCTNFVPWSGLSSEEIHRSVVKTRSLPPQYASVVGVGIPRELWKMVGECLQFKSSRRPTFHAMLAIFLRHLQGIPRSPPASPEN-VMKILPTNAIEPSPTSVLEVFQGNPNILHRLVSEGDLSGVRDFLARAASKGDSNIICSLLESQNTDGHTALHLACRQGYAELVEAILTYKEADVDIIDKDGDTPLVFALAAGSHECVCALIRRSANVTHRLREGLGPSIAHVCAFHGQPECMRELLLAGADPNAVDDEGESVLHRAVAKRYSDCAIVILENGGCRSMSILNSQRKTPLHLCIESWNVTVIRRWVDVASCQEINQAIDIPGPAGTALCMASSLKKDREAEGRELVRILLAAGADAVAQDELHGRTALHIAAMVNDAELVKIILEAGVDVNIRNVQNTTPLHVALNRGANQCIGLLLSAGADCNLQDDDGDNAFHIAADAAKMIRENLNWIAVMLQYPGAAVEVRNHRGWKLRDFLEALPREWIFEDLMEALASKRVHLSPTMYEVGDWVKFRRNISTPTCGWQGARLKSVGFVQAIPDNDYLVVSFCSGEARVLKDEVLKIIPLNRGQHVQLKPDVREPRFGWRGQSRDSIGTVLCVDDDGILRVGFPGASRGWRADPAEMERVEEFKVGDWVRIRPSLTAAIHGLEAVTPGSIGIVYSIRPDCSLLLGLCYLPSPWHCEPEEVEPVEPFRIGDHVCVKRTVAEPRYAWGGETHHTVGKITDIETDGLLIIDIPNRSSPWQADPSDMEKVESFKVGDWVRVKTSVPSPKYGWEDVSRNSIGIIHSLEDDGDMGVAFCFRTKPFCCSVADMEKVTKFEIGQKIHIMPSIALPKLGWSNETAATIGKISRVDMDGTLNLRVAGRSNLWKVAPGDAERLSGFEVGDWVRLKPGLGSRPTYDWNSIGKDSVAVVHSIQDSGYLELAGCFRKGKLMTHYMDVEKVPCLKVGNYVRFRSGIVEPRWGWRDASKESRGIVTGVHADGEVWVSFFGMAGLWRGDPADLDKEDIFEVGDWVRLTDDASGWRSLKPGSTGIVHGLEYESEIWNGKVQVAFCGEQDRWVGPSIELERVDMLAVGQRVRIMISIKQPRFGWSGHSPESIGTISSIDADGKLRIYTPAGSKAWMMDPAEVDKVEEE-EVCVSDWVRVKAMVTTPTYQWGDVNPSSIGVVHRAEESEIWVSFCFSEKLWICKESEVEKVRAFKVGDKVRIRPGLASPRWGWGMETFASRGEVMGVDANGKLRIQFRWRDGRLWIGDPADIILDDSAMDNHSDRSL--
>RIMAelli
MKVPCCSVCHLRYNEEERVPLLLDCGHGFCKSCLSRMFAASTDTTLSCPRCRHPTVVGNSVHALRKNFPILSLLSSSPSSPSFECDFTDGEDASVV---EDEEPADSEDDEDYFGSGSRRRRGRLSHPSVSGCCSASCASSGGASGGPIDLSSHHDIKLLRRLGVG-RTGHETWSAVLYGSSSVSTGGPSGSGGRCRHQIAVKRVAITEDMDVMWVQSRLDSLRRASMWCRNVCTFHGALRTDGHLSLIMDRYNSSVLAEMQQNKGRLTLEQILRYGADVARGVAELHAAGVVCMNLKPSNLLLDANGRAVVSDYGLPEILKRPSCRKARSLGEESSSKVHSCMDCTMLSPHYTAPEAWEPLKKSLNLFWDDAIGSVSGESDAWSFGCTLVEMCTNFVPWSGLSSEEIHRAVVKTRSLPPQYASVVGVGIPRELWKMVGECLQFKSSRRPTFHAMLAIFLRHLQGIPRSPPASPENTVMKI-PKNVIEPSPTSVLEVFQGNPNILHRLLSEGDLSGVRDFLARAASKGDSNTICSLLESQNSDGHTALHIACRQGSAELVEAILAYKEADVDIIDKDGDPPLVFALAAGSYECVCALIRRSANVTHRLREGLGPSIAHVCAFHGQPECMRELLLSGADPNAIDDEGESVLHRAITKRYSDCARVILENGGCRSMSILSSQRKTPLHLCIESWNVAVVRRWVEIASHQLIKEAIDIPGPAGTALCMAAALKKDREAEGRELVRILLAVGADAVAQDELHGRTALHIAAMVNDAELVKIVLEAGVDVNISNVQNTTPLHVALNRGANQCIGLLLSAGADCNLQDDDGDNAFHIAADAAKMIRENLNWIVVMLQYPGAAVEVRNHRGWKLRDFLEALPREWISEDLMEALASKGVHLSPTMYEVGDWVKFRRNISTPTYGWQGARHKSVGFVQAIPDNNNLVVSFCSGEARVLKDEVLKIIPLNRGQHVQLKPDVREPRFGWRGQSRDSIGTVLCVDDDGILRVGFPGASRGWRADPAEMERVEEFKVGDWVRIRPSLTAAIHGLEAVTPGSIGIVYSIRPDCSLLLGLCYLPSPWHCEPEEVEPVEPFKIGNQVCVKRSVAEPRYAWGGETHHSVGKITDIESDGLLIIEIPNRSSPWQADPSDMEKVESFKVGDWVRVKTSVPSPKYGWEDVSRNSIGIIHSLEDDGDMGVAFCFRSKPFSCSVADMEKVPPFEIGQKIHIMPNILLPKLGWSNETAATIGKISRVDMDGTLNLRVAGRSNLWKVAPGDAERLSGFEVGDWVRLKPSLGSRPTYDWNSIGKDSVAVVHSMQDSGYLELAGCFRKGKLMTHYMDVEKVPCLKVGNYVRFRSGIVEPRWGWRDATRESRGIITGVHADGEVRVAFFGMTGLWRGDPADLDKDDVFEVGDWVRLTDDATCWRSLKPSSTGIVHGLEYEGEVWNGKVQVAFCGEQDRWVGPSVELERVDKLAVGQRVRIMTSVKQPRFGWSGHSPESIGTISSIDADGKLRIYTPAGSKAWMMDPAEVEKVEED-EVCVGDWVRVKATVTTPTYQWGDVNPSSIGVVHRTEDSEIWLSFCFSEKLWICKASEVEKVRAFRVADKVRIRPGLAIPRWGWGMETIASRGEVMGVDANGKLRIRFRWRDGRLWIGDPADIVLDDCAPDNHSDSIL--
>CYPRbard
MKVPCCSVCHLRYNEEERVPLLLGCGHGFCKSCLSRMFAASTDTTLSCPRCRHPTVVGNSIHALRKNFPILSLLSSSQSSPSFECDFTDGDDASAAAASEDDEP-DSEDDDDYFGSRSHRRRGRLSRPLISGCCSAACASSAGASGGPIDLSSHHDLKLLRRLGEGRRTGHETWSAVLYGSTSASV-APSGSGGRCRHQVAVKRVAITEDLDVMWVQSRLDGLRRASMWCRNVCTFHGALRSDRHLSLIMDRYNSSVLVEMQQNKGRLTLEQILRYGADIARGVAELHAAGVVCMNLKPSNLLLDANGRAVVSDYGLPEILKKASCRKARPVPEESSSKMHSCMDCTMSSPHYTAPEAWEPLKKSLSIFWEDQADKVSGESDAWSFGCTLVEMCTGSVPWSGLSSEEIYRAVVKARSLPPQYASVVGVGIPRELWKMIGECLQFKASKRPTFHAMLAIFLRHLQGIPRSPPASPDNSFMKVPSTNALGPSPTSVLEVFQGNPIILHRLVSEGDLSGVRNFLARASSEGNSNIICSLLGSQNADGHTALHLACRRGSAELVEAILTYKEADMDILDKDGDPPLVFALAAGSHECVCALIRRSANVTSRLREGFGPSIAHVCAFHGQPECMRELLLAGADPNAIDDEGESVLHRAIAKSYSDCATVILENGGCRSMSILNSQRKTPLHLCIESWNVAVVRRWVEVALPEEIREAIDIPGPAGTALCMAAALKKDREAECRELVRILLAAGANPVAQDEMHGRTALHIAAMVNDAELVKIILKAGVDVNIRNVQNTTPLHVALNRGANNCCGLLLSAGADCNLQDDDGDNAFHIAADAAKMIRENLNWIVVMLQYPGAAVDIRNHRGWTLRDFLEALPREWLSEDLMEALTSKGVHLSPTMFEVGDWVKFSRSINTPTYGWQGAKHKSVGFVQAVLDNDNLAVSFCSGEAHVLKDEVVKIIPLNRGQHVQLKPDVSEPRFGWRGQSRDSVGTVLCVDDDGILRVGFPGASRGWRADPAEMERVEEFKVGNWVRIRPSLTAAIHGLEAVTPGSIGIVYSIRPDCSLLLGLCYLPSPWHCEPEEVELVEPFTIGDQVCVKRSVAEPRYAWGGETHHSVGKITDIESDGLLIIDIPNRSSPWQADPSDMEKVESFKVGDWVRVKASVPSPKYGWEDVTRNSIGIIHSLEDDGDMGVAFCFRSKPFCCSVADMEKVPPFEIGQKVHIMPSITLPRLGWSNETAATIGKISRVDMDGTLNARVAGRSNLWKVAPGDAERLSGFEVGDWVRLKPSLGSRPTYDWNSIWKDSIAVVHSIQDSGYLELAGCFRKGKWMAHYMDVEKVPCLKVGNYVQFCSGIVEPRWGWRDANPESRGIITGLHADGEVRVSFFGVAGLWRGDPADLEKEDIFEVGDWVRLTDDASGWKSLKPGSIGIVHGLEYEGEVWNGKVQVAFCGEQDRWVGLSVELDRVDKLVVGQRVRIMKSVKQPRFGWSGHSHASIGTISSIDADGKLRIYTPAGSKAWMMDPAEVDRIEEE-EVCVGDWVKVRATVTTPTYQWGDVNPSSIGVVHRAEDGELWVAFCFTERLWICKEWEVEKVRAFGVSDKVKIRPGLVMPRWGWGMETFASRGEVMGVDANGKLRIRFKWRDGRLWIGDPADIILDDDAEDNHSDRSL--
>EPIDpuni
MKVPCCSVCHLRYNEEERVPLLLDCGHGFCKSCLSRMFAASTDTTLSCPRCRHPTVVGNSVHALRKNFPILSLLSSSPTSPSFECDFTDGEDASVAAATEDEDHGDSEDEDDYFGSRSRRRRGRLSRPSVSGCCS----SSAGASCSPIDLSSHHDLKLLRRLGEG-RTGQETWSAVLYGSSSVSSGAPSGSGGRCRHLVAVKRVPITDDMDVIWVQSRLDSLRRASMWCRNVCTFHGALRSDGHLSLIMDRYNSSVLAEMQQNKGRLTLEQILRYGADIARGVAELHAAGVVCMNLKPSNLLLDVNGRAVVSDYGLPEILKKP-CRKARSLPEESSTKMHSCMDCTMLSPHYTAPEAWEPLKKSLNLFWDDAVGSVSGESDAWSFGCTLVEMCTSFVPWFGLSAEEIHRAVVKARSLPPQYASVVGVGIPRELWKMIGECLQFKASKRPTFHAMLAIFLRHLQGIPRSPPPSPENSVMKIPSTNAVEPSPTSVLEVFQANPNILHRLISEGDLSGVREFLARAASKGDSNAICSLLESQNADGHAALHLACKQGSSELVEAILTYKEADVDILDKDGDPPLVFALAAGSHECVCALIKRSANVTHRLREGFGPSIAHVCAFHGQPECMRELLVVGADPNSVDDEGESVLHRAITKRYFDCAKVILENGGCRSMSILNSQRKTPLHLCIESWNVAVVRRWLEVASAEEIGEAIDIPGPAGTALCMAAALKKDREAEGRELVRILLAAGADPVAQDELHGRTALHIAAMVNDAELVKIILEAGVDVNIRNVQNTTPLHVALNRGANQCIGLLLSAGADCNFQDDDGDNAFHIAADAAKMIRENLNWIVVMLQYPDADVEVRNHRGWKLLDFLEALPREWISEDLMETLASKGVHLSPTIYEVGDWVKFRRNLDAPKYGWQGAKHRSVGFVQSILDSDNLVVSFCSGEAHVLKDEVIKIIPLNRGQHVQLKPNVGEPRFGWRRQSRDSIGTVLCVDDDGILRVGFPGASRGWRADPAEMERVEEFKVGDWVRIRPSLTAAIHGLEAVTPGSIGIVYSIRPDCSLLLCLCYLPSPWHCEPEEVEPVEPFRIGDQVCVKRSVAEPRYAWGGETHHSVGKITDIESDGLLVIDIPNRSSPWQADPSDMEKVESFKVGDWVRVKASVPSPKYGWEDVSRNSIGIIHSLEDDGDMGVAFCFRSKPFCCSVADMEKVPPFEIGQKIHIMPNISQPKLGWSNETAATIGKISRIDMDGTLNLRVAGRSNLWKVAPGDAERLSGFEVGDWVRLKPSLGSRPSYDWNSIGKDSIAVVHSIQDSGYLELAGCFRKGKCVAHYMDVEKVPCLKVGDYVRFRGGIVEPRWGWRGATREFVGIIAGVHADGEVRVAFFGMAGLWKGDPADLEKEDIFEVGDWVRLRDSASVWRSLKPGSTGIVHGLEYESEIWNGKVQVAFCGEQDRWVGPSTELERFDKLVAGQRVRIVRSIKQPRFGWSGHSHASIGTISSIDADGKLRIYTPAGSKAWMMDPAEVDRVEEE-EVCVGDWVRVKTTVATPTYQWGDVNPSSIGVVHRAEDGELWVSFCFCERLWICKAHEVEKVRVFRASDKVRIRPGLKMPRWGWGMETSSSRGEVMGVDANGKLRIRFRWRDGRLWMGDPADVILDENPEEDQSKL----
>DRAKelas
----------------------------------------------------------------------------------------------------------------------------------------------------------------------------------------------------------------------------------------------------------------------------------------------------------------------------------------------------------------------------------------------------------------------------------------------------------------------------------------------------------------------------------------------------------------------------------------------------------------------------------------------------MRELLLAGADPNAVDDEGESVLHRAIAKRYFDCASIILENGGCRSMSILNSQKKTPLHLCIESWNVAVVRRWAEIASHQEIKEAIDIPGPAGTALCMAAALKKDRESEGRELVKTLLAAGADAVAQDELHGRTALHIAAMVNDAELVKIILEAGVDVNIRNIQNTTPLHVALNRGANHCIGLLLSARADCNLQDDDGDNAFHIAADAAKMIRENLNWIVVMLQYPGAAVEVRNHRGWKLRDFLEALPREWISEDLMEALTSKGVYLSPTMYEVGDWVKFRRNISTPTHGWQGARHKSVGFVQAVLDSNNLVVSFCSGEARVLKDEVLKIIPLNRGQHVQLKPDVREPRFGWRGQSRDSIGTVLCVDDDGILRVGFPGASRGWRADPAEMERVEEFKVGDWVRIRPSLTAAIHGLEAVTPGSMGLVYSIRPDCSLLLGLCYLPSPWHCEPEEVEPVEPFRIDDQVCVKRSVAEPRYAWGGETHHSVGKITDIESDGLLIIEIPNRSSPWQADPSDMEKVESFKVGDWVRVKTSVPSPKYGWEDVSRNSIGIIHSLEDDGDMGVAFCFRSKPFPCSVADMEKVPPFEIGQKVHIMPNIALPKLGWSNETAATIGKISRVDMDGTLNLRVAGRSNLWKVAPGDAERLSGFEVGDWVRLKPSLGSRPTYDWNSIGKDSVAVVHSIQDSGYLELAGCFRKGKLMTHYMDVEKVPCLKVGNYVRFRSGIIEPRWGWRDAARESRGIVTGVHADGEVRVAFFGLAGIWRADPADLEKDDMFEVGDWVRLADDAACWRSLKPGSVGIVHGLEYEGEVWDGKVQVAFCGEQDRWVGPSVELERADKLAVGQRVRITMSVKQPRFGWSGHSPESIGTISSIDADGKLRIYTPVGSKAWMMDPSEVEKVEED-EVRVGDWVRVKATVTTPTYQWGDVSPSSIGVVHRAEDGEVWVSFCFSEKLWICKASEVEKVRAFGAGDRVRIRPGVAVPRWGWRMETSASRGEVVGVDANGKLRIRFRWRDGRLWIGDPADIVLDDCEPDDQSDRSS--
>MEXIxero
MKVPCCSVCHLRYNEGERVPLLLDCGHGFCKSCLARLFAASTDTTLSCPRCRHPTVVGNSVYALRKNFPILSLLSSSPSSPSFECDFTDGDDASAAAASEDD---DSEDDDDYFGSSSRRRGGHLSRPSVSGCCSAACASSAGASGGPIDLSSHHDLKLLRRLGEGLRTGQETWSAVLYGSTSVSTGAPSGSGGRCRHQVAVKRVVITEDLDVMWVQSRLEGLRRASMWCRNVCTFHGALRSDGHLSLIMDRYNSSVQAEMQQNKGRLTLEQILRYGADIARGVAELHAAGVVCMNLKPSNLLLDANGRAVVSDYGLPEILKKASCRKARPVPEESSSKMHSCMDCTMLNPHYTAPEAWEPLKKSLSIFWEDQADKVSGESDAWSFGCTLVEMCTGSVPWSGLGSEEIYRAVVKARSLPPQYASVVGVGIPRELWKMIGECLQFKASKRPTFHSMLAIFLRHLQGIPRSPPASPDNSFMKIPSTNALDPSPTSVLEVFQGNPIILHRLVSEGDLSGVRNFLARAASEGNSNKIRSLLRSQNADGHTALHLACRRGSAELVEAILTYKEADVDILDKDGDPPLVFALAAGSHDCVCALIRGSANVTSRLREGFGPSIAHVCAFHGQPECMRELLLAGADPNAVDDEGESILHRAIAKRYSDCATVILENGGCKSMSILNSQRKTPLHLCIESWNVAVVQRWVEVASPEDIGEAIDIPGPAGTALCMAASLKKDREAEGRELVRILLAAGADPVAQGEIHGRTALHIAAMVNDEELVKIILEAGVDVNIRNVQNTTPLHVALNRGANNCCGLLLSAGADCNLQDDDGDNAFHIAADAAKMIRENLNWIVVMLQCPGAAVDIRNHRGWTLRDFLEALPREWLSEDLMEALASKGVHLSPTMFEVGDWVKFRRSINTPAYGWQGAKHKSVGFVQAVLDNDNLAVSFCSGEAHVLKDEVVKIIPLNRGQHVQLKPDVREPRFGWRGQSRDSVGTVLCVDDDGILRVGFPGASRGWRADPAEMERVEEFKVGNWVRIRPSLTAAIHGLEAVTPGSIGIVYSIRPDCSLLLGLCYLPSPWHCEPEEVELVEPFRIGDKICVKRSVAEPRYAWGGETHHSVGKITDIESDGLLIIEIPSRSSTWQADPSDMEKVESFKVGDWVRVKASVPSPKYGWEDVTRNSIGIIHSLEDDGDMGVAFCFRSKPFCCSVADMEKVPPFEVGQKIHIVPSIMMPRLGWSNETAATIGKISRVDMDGTLNVRVAGRSNLWKVAPGDAERLSGFEVGDWIRLKPSLGSRSTYDWNSIWKDSIAVVHSIQDSGYLELAGCFRKGKWMAHYMDVEKVPCLKVGNYIRFCRGIAEPRWGWRGANPESRGIITGLHADGEVRVAFFGIAGLWRADPADLEKEDIFEVGDWVRLTDVSNGWKSLKSGSIGIVHGLEYEGEVWNGRVQVAFCGEQDRWVGLSVELDRVDKLVVGQRVRIMKSVKQPRFGWSSHSHASIGTISSIDADGKLRIYTPAGSKVWMMDPAEVERIEEE-EVCVGDWVKVRATVTTPTYQWGDVNPSSIGVVHRAEDGELWIAFCFAERLWICKEWEVEKVRAFRVGDKVRIRLGLVMPRWGWGMETFASRGEVMGVDANGKLRVRFKWRDGRLWIGDPADIILDDDAGDNHQSL----
>GYMNdens
MKVACCSVCHLRYNEVERVPLLLDCGHGFCKSCLSRMFAASTDITLSCPRCRHSTVVGNSIHALRKNFPILSLLSSSPSSPSFECDFTDGDDASVA---EDDDPADSEDEEDYFGSSG-RH-ARLPRPSVSGCCSASCASSTGTSGGPIDLNSHHDLKLLRLLGVG-RTGHETWSAVLYGSSSISTGGPSGSGGRCRHQVAVKRVAITDDMDVMWVQNRLDSLRRASMWCRNVCTFHGALRSDGHLSLIMDRYNSSVLAEMQQNKGRLTLEQILRYGADIARGVAELHAAGVVCMNLKPSNLLLDANGRAVVSDYGLPEILKRPSCRKARSFPEESSSKMHSCMDCTMLSPHYTAPEAWEPLKKSLNLFWDDAIGSVSGESDSWSFGCTLVEMCTNFIPWSGLSAEEIHRAVVKSRSLPPQYASVVGVGIPRELWKMVGECLQFKASRRPTFHAMLAIFLRHLQGIPRSPPASPENSILKILPKNAIEPSPTSVLDVFQGNPNILHRLISEGDLSGVRDYLARAASKGDSNTICSLLESQNADGHTALHLACKLGSAELVEAILNYKEADVDIIDKDGDPPLVFALASGSYECVCALIRRSANITHRLREGLGPSIAHVCAFHGQPECMRGLLLAGADPNAVDDEGESVLHRAIAKRYSDCARVILENGGCRSMSILSTQRKTPLHLCIESWNVAVVRKWVEVASRQEINEAIDIPGPAGTALCMAAALKKDREAEGRELVRILLAAGADAAAQDELHGRTALHIAAMVNDAELIKIIFEAGVDVNIRNVQNTTPLHVALNRGANQCVGLLLSVGADCNLQDDDGDNAFHIAADAAKMIRENLNWIVVMLQYPGAAVEVRNHRGWKLRDFLEALPREWISEDLMEALASKGVHLSPTMYEVGDWVKFRRNIITPTYGWQGIRHKSVGFVQAIPDNDNLVVSFFSGEARVLKEEVLKIIPLNRGQHVQLKPDVREPRFGWRGQSRDSIGTVLCVDDDGILRVGFPGASRGWRADPAEMERVEEFKVGDWVRIRPTLTAAIHGLEAVTPGSIGIVYSIRPDCSLLLGLCYLPSPWHCEPEEVEPVEPFRIGDQVCVKRSVAEPRYAWGGETHHSVGKVTDIETDGLLIIDIPNRSSPWQADPSDMEKVESFKVRDWVRVKTSVPSPKYGWEDVSRNSIGIIHSLEDDGDMGVAFCFRSKPFCCSVADMEKVPQFEIGQKVHIMPNTVLPKLGWSNETAATIGKISRVDMDGTLNLKVAGRSNLWKVAPGDVERLSGFEVGDWVRLKPSLGSRPTYDWNSIGKDSIAVVHSIQDSGYLELAGCFRKGKSMTHYMDVEKVPCLKVGNYVRFRSGIVEPRWGWRDASKESRGIITMVHADGEVRVAFFGMVALWRGDPADLEKEDIFEVGDWVRLTDAAAGWRSLKSGSTGIVHGLEYEGEIWSGKVQVAFCGEQDRWVGTSGELESIDKLVVGQRVRIMASIKQPRFGWSGHNPESIGTISSIDADGKLRIYTPAGSKTWMMDPGEADRVEEDTEVCVGDWVRVKSTVTTPAYQWGDVNPSSIGVVHRADDREIFVSFCFSERLWICKESEVERVRAFRVGDKVRIRPGLAAPRWGWGMETFASRGEVMRVDANGKLRIRFRWRDGRLWIGDPADVILDDRAPDDHGDSSL--
>CALAsini
MKVPCCSVCHLRYNEEERVPLLLDCGHGFCKSCLSRMFAASADTTLSCPRCRHPTVVGNSVHALRKNFPILSLLSSSPTSPSFECDFTDGDDASAAAASEDDEPADS-DEDDYFGSRSRRRRGRLSRPSVSGCCS----STAGASCSPIDLSSHHDLKLLRLLGEG-RSGQETWSAVLYGSLSVSSGAPSGSGGRCRHQVAVKRVPITDDMDIIWVQSRLDSLRRASMWCRNVCTFHGALKSEGYLSLIMDRYNSSVLAEMQQNKGRLTLEQILRYGADITRGVAELHAAGVVCMNLKPSNFLLDANGRAVVSDYGLPEILKKP-CRKARSLPEESSSKMHSCMDCTMLSPHYTAPEAWEPLKKSLNLFWDDTVGSVSGESDAWSFGCTLVEMCTSFVPWYGLSSEEIHRAVVKARSLPPQYASVVGVGIPRELWKMIGECLQFKASRRPTFHAMLAIFLRHLQGIPRSPPLSPENSVMKILSKNAIEPSPTSVLEVFQVNPNILHRLISEGDISGVREFLARAASKGDTNAVCSLLESQNTDGHTALHLACKQGSAELVEAILTYKEADVDIVDKDGDPPLVFALAAGSHECVCALIRRSANVTHRLREGFGPSIAHVCAFHGQPECMTELLLAGADPNAVDDEGESVLHRAIIRKYSDCARVILENGGCRSMSILNSQRKTPLHLCIESWNVAVVRRWVEVASREEIDEAIDIPGPAGTALCMAASLKKDREAEGRELVRILLAAGADPVAQDELHGRTALHIAAMVNDAELVKIILDAGVDVNIRNVQNTTPLHVALNRGANQCIGLLLSAGADCNLQDDDGDNAFHIAADAAKMIRENLNWIVVMLQYPNADVEVRNHRGWKLRDFLEALPREWISEELIETLTSKGVHLSPTIYEVGDWVKFRRNLSTPKYGWQGAELKSVGFVMSILDNDNLVVSFCSGEAHILKDEVIKIIPLNRGQHVQLKPGVGEPRFGWRRQSRDSIGTVLCVDDDGILRVGFPGASRGWRADPAEMERVEEFKVGDWVRIRPSLTAAIHGLEAVTPGSMGIVYSIRPDCSLLLGLCYLPSPWHCEPEEVEPVEPFRIGDQVCVKRSVAEPRYAWGGETHHSVGKITDIESDGLLIIDIPNRSSPWQADPSDMEKAESFKVGDWVRVKAAVPSPKYGWEDVSRNSIGIIHSLEDDGDMGVAFCFRSKPFSCSMADVEKVAPFEIGQKIHIMPNISLPKLGWSNETAATIGKIARVDMDGTLNLRVAGRSNLWKVAPGDADRLSGFEVGDWVRLKASLGSRPSYDWNSIGKDSIAVVHSIQDSGYLELAGCFRKGKCVAHYMDVEKVPCLKVGDYVRFRAGIAEPRWGWRDARPDSTGIITGVHSDGEVRVAFFGIAGLWRGDPADLEKKDMFEVGDWVRLRDNASLWRSLKPGSTGIVHGLEYESDVWNGKVQVAFCGEQDRWVGPSVELERFDKLVTGQRVRITRSIKQPRFGWSGHSHASVGTISSIDADGKLRIYTPAGSKTWMMDPAEADRVEED-EVCVGDWVRVKATVTTPTYQWGDVNPSSIGVVHRAEDSELWVSFCFSEKLWICKAHEVEKVRAFRVGDKARIRPGLKAPRWGWGMETLSSRGEVMGVDANGKLRIRFRWRDGRLWIGDPADIIVDENPVENHC------
>CALAcreb
MKVPCCSVCHLRYNEEERVPLLLDCGHGFCKLCLSRLFAASTDTNLSCPRCRHPTIVGNSVHALRKNFPVLSLLSSSPSSPSFECDFTDGDDASVV---EDDEPAYSEDEEDYFGSGSRKRRNRLLRPLVSGCCSASCASSAGTSGGPIDLSSHHDLKLLRRLGVG-RTGHETWSAVLYGSSSVSTGGPSGSGGRCRHQIAVKRVAITEDMDVMWVQSRLDSLRRASMWCRNVCTFHGAIRSDGHLSLIMDRYNSSVLAEMHQNKGRLTLEQILRYGADIARGVAELHAAGVVCMNLKPSNLLLDANGRAVVSDYGLPEILKKPSCKKARSLAEETSSKVHSCMDCTMLSPHYTAPEAWDPLKKSLNLFWDDAIGSVSGESDAWSFGCTLVEMCTNFVPWSGLSSEEIHRAVVKTRSLPPQYASVVGVGIPRELWKMVGECLQFKSSRRPTFHAMLAIFLRHLQGIPRSPPASPENSAMKILSSNVIEPSPTSVLEIFHGNPNILHRLISEEDLSGLREFLARAESKGDSNTICSLLESQNTDGHTALHLACKQGSAELVEAILAYKEADVDIMDKDGNPPIVFALAAGSHECVRALIRLAANVTHRLREGLGPSIAHVCAFHGQPECMRELLLAGADPNAVDDESESVLHRAITKRYFDCARVVLEHGGCRSMSILSSQRKTPLHLCIESCNVAVVRRWVEVASPQEINEAIDIPGPAGTALCMSAALKKDREADGRELVRILLAAGADAEAQDEVHGRTALHIAAMVNDAELVKIILEAGVDVNIRNVQNTTPLHVALNRGANQCIGLLLSAGADCNLQDDDGDNAFHIAADAAKMIRENLNWIVVMLQCPGAAVEVRNHRGWKLRDFLEALPREWISEDLMEALASKGVHLSPTMYEVGDWVKFQRNISTPTYGWQGARHKSVGFVQAIPDSSNLVVSFCSGEARVLKDEVLKIIPLNRGQHVQLKPDVREPRFGWRGQSRDSIGTVLCVDDDGILRVGFPGASRGWRADPAEMERVEEFKVGNWVRIRPSLTAAIHGLEAVTPGSIGIVYSIRPDCSLLLGLCYLPSPWHCEPEEVEPVEPFRIGDEVCVKRSVAEPRYAWGGETHHSVGKITDIESDGLLIIEIPNRSSPWQADPSDMEKVESFKVGDWVRVKSSVPSPKYGWEDVSRNSIGIIHSLEYDGDMGVAFCFRCKPFPCSVADMEKVPRFEIGQKVHIMPNIVLPKLGWSNETAATIGKISRVDMDGTLNLRVAGRSNLWKVAPGDAERLSGFEVGDWIRLKPSLGSRPTYDWNSIGKDSVAVVHSIQDSGYLELAGCFRKGKLMTHYMDVEKVPCLKVGNYVRFRSGIVEPRWGWREATRDSRGIITGVHADGEVRVSFFGMTGLWRGDPADLEKEDVFEVGDWVRLTDDASGWRSLKPGSTGIVHGLEYEGDIWIGKVQVAFCGEQDRWVGPSIELERVDKLAVGQRVRIMTSVKQPRFGWSGHSPESIGTISSIDADGKLRIYTPAGSKAWMMDPAEVDKVEED-EVCVGDWVRVKATITTPTYQWGDVNPSSIGVVHRTEDTDIWVSFCFSEKLWICKASEVDKVRPFGVGDRVRIGPGISIPRWRWGMETFASRGEVIGVDANGKLRIRFRWRDGRLWIGDPADIVLDDCAPENHSDHSL--
>OPHRgarg
MKVPCCSVCHLRYNEVERVPMLLDCGHGFCKSCLSRMFAASADISLSCPRCRHSTVVGNSIHALRKNFPILSLLSSSPSSPSFECDFTDGDDASAA---DDDDVGDSEDENDYFASR------RLPRP---GCCSASCASSTGASGGPIDLNSHHDLKLLRLLGVG-RTGHETWSAVLYGSSTISTGGPSGSGGRCRHQVAVKRVAVTDDMDVMWVQGRLDSLRRASMWCRNVCTFHGALRSDGNISLIMDRYNSSVLAEMQQNKGRLTLEQILRYGADIARGVAELHAAGVVCMNLKPSNLLLDANGRAVVSDYGLPEILKRPSCRKARSFPEESSSKMHSCMDCTMLSPHYTAPEAWEPLKKSLNLFWDDAIGSVSGESDSWSFGCTLVEMCTNFIPWSGLSAEEIHRAVVKSRSLPPQYASVVGVGIPRELWKMVGECLQFKASRRPTFHAMLAIFLRHLQGIPRSPPASPENSILKILPKNAIEPSPTSVLDVFQGNPNILHRLISEGDLSGVRDYLARAASKGDSNTICSLFESQNTDGHTALHLACKLGSAELVEAILSYKEADVDIIDKDGDPPLVFALASGSYECVCALIRRSANIAHRLREGLGPSIAHVCAFHGQPECMREILLAGADPNAVDDEGESVLHRAIAKRHSDCARVILENGGCRSMSILSTQRKTPLHLCIESWNVAVVRKWVEVASRQEIIEAIDIPGPAGTALCMAAALKKDREAEGRELVRLLLAAGADAAAQDELHGRTALHIAAMVNDAELVKIIFESGVDVNIKNVQNTTPLHVALNRGANQCVGLLLSVGADCNLQDDDGDNAFHIAADAAKMIRENLNWIVVMLQYPGAAVEVRNHRGWKLRDFLEALPREWISEDLMEALASKGVHLSPTMYEVGDWVKFRRNIITPTYGWQGIRQKSVGFVQAIPDSDNLVVSFFSGEARVLKEEVLKIIPLNRGQHVQLRPDVREPRFGWRGQSRDSIGTVLCVDDDGILRVGFPGASRGWRADPAEMERVEEFKVGDWVRIRPTLTAAIHGLEAVTPGSIGIVYSIRPDCSLLLGLCYLPSPWHCEPEEVEPVEPFRIGNQVCVKRSVAEPRYAWGGETHHSVGKVTDIETDGLLIIDIPNRSSPWQADPSDMEKVESFKVGDWVRVKTSVPSPKYGWEDVSRNSIGIIHSLEDDGDMGVAFCFRSKPFCCSVADMEKVPQFEIGQKVHIMPNTVIPKLGWSNETAATIGKISRVDMDGTLNLKVAGRSNLWKVAPGDVERLSGFEVGDWVRLKPSLGSRPTYDWNSIGKDSIAVVHSIQDSGYLELAGCFRKGKSMTHYMDVEKVPCLKVGNYVRFRNGIVEPRWGWRNASKESRGIITMVHADGEVRVAFFGMAALWRGDPADLEKEDIFEVGDWVKLTDAAAGWRSLKSGSTGIVHGLEYEGEIWNGKVQVAFCGEQDRWVGPSGELERVEKLFVGQRVRIMTSIKQPRFGWSGHNPESIGTISSIDADGKLRIYTPAGSKTWMMDPGEAERVEEDTEVCVGDWVKVKATVTTPTYQWGDVNPFCVGVVHRAEDREIFVSFCFSERLWICKESEVERVRAFKVGDKVRIRPGLAAPRWGWGMETISSRGEVMRVDANGKLRIRFRWRDGRLWIGDPADVILDDHVPDDQGDSSL--
>EPIPhell
MKVACCSVCHLRYNEEERVPLLLDCGHGFCKSCLSRMFAASSDTTLACPRCRHPTVVGNSVHALRKNFPILSLLSSSPSSPSFECDFTDGDDVSAAAATDDDEPADSEDEDDYFGFRSRRRRGRLSRPSVSGCCSASCAISVGASGGPIDLSSHHDLKLLRRLGEG-RTGQETWSAVLYGSSSVSTGAPSGSGGRCRHQVAVKRVRITEDMDVIWVQSRLDSLRRASMWCRNVCTFHGALRSDGYLSLIMDRYNSSVLTEMQQNKGRLTLEQILRYGADIARGVAELHAAGVVCMNLKPSNLLLDANGRAVVTDYGLPEILKKP-CRKARSSPEDNSSKLHSCMDCTLLSPHYTAPEAWEPLKKSLNLFWDDAIGSVSGESDAWSFGCTLVEMCTSFVPWSGLSSEEIHRAVVKTRNLPPQYASVVGVGIPRELWKMIGECLQFKASKRPTFHAMLAIFLRHLQGIPRSPPPSPENSVMKILSTNAIEPSPTSVLEVFHDNPNILHRLLSEGDLSGVRDFLERAASKGDSNTICSLLESQNADGHTALHLACRQGSAELVEAILTYKEADVDIVDKDGDPPLVFALAAGSHECVCALIRRSANVTRRLREGFGPSIAHVCAFHGQPECMRELLLAGADPNVVDDEGESVLHRAIAKRYSDCARVILENGGCRSMSILNSQRKTPLHLCIESWNVAVVKRWVEVATREEIDEAIDIPGPAGTPLCMAAALKKDREAEGRELVRILLAAGADPVGQDELHGRTALHIAAMVNDAELVKIVLEAGVDVNIRNVQNTTPLHVALNRGANQCIGLLLSAGADCNLQDDDGDNAFHIAADAAKMIRENLNWIVVMLQYPGAAVEVRNHRGWKLRDFLEALPREWISEDLLEALASKGVNLSPIMYEVGDWVKFRRNVNTPTYGWQGAKHKSIGFVQSILDNDNLVVSFCSGEARVLKDEVLKIIPLNRGQHVQLKPDVREPRFGWRRQSRDSIGTVLCVDDDGILRVGFPGASRGWRADPAEMERVEEFKVGDWVRIRPSLTAAIHGLEAVTPGSIGIVYSIRPDCSLLLGLCYLPSPWHCEPEEVEPVEPFRIGDQVCVKRSVAEPRYAWGGETHHSVGKITDIESDGLLIIDIPNRSSPWQADPSDMEKVESFKVGDWLRVKASVPSPKYGWEDVSRNSIGIIHSLEDDGDMGVAFCFRSKPFCCSVADMEKVPPFEIGQKIHIMPNIIQPKLGWSNETAATIGKISRVDLDGTLNLRVAGRSILWKVAPGDAERLSSFEVGDWVRLKPSLGSRPSYDWNSIGKDSVAVVHSIQDSGYLELAGCFRRGKWMTHYMDVEKVVCLKVGNYVRFRSGIVEPRWGWRDASQESRGIITGVHADGEVRVAFFGLAGLWRGDPADLEKEDIFEVGDWVRLRDDASGWRSLKPGSTGIVHGLEYDGETWNGKVQVAFCGEQDRWVGDSVELERVDKLAVGQRVRIMRCVKPPRFGWSGHSHASVGTISSIDADGKLRIYTPAGSKAWMMDPAEVDVVEKE-EVCVGDWVRVRATVTTPTYQWGDVNPSSIGVVHRGEDGELWVSFCFSEKLWICKECEVEKVRAFRVGDEVRIRPGLAIPRWGWGMETFASRGEVMGVDANGKLRIRFRWRDGRLWIGDPADIILDDNAVDNHSDPSL--
>CREMappe
MKVPCCSVCHLRYNEEERAPLLLDCGHGFCKSCLSRMFAASTDTTLSCPRCRHPTVVGNSVHALRKNFPILSLLSSSPTSPSFECDFTDGDDASVAAATEDDEAGDSEDEDDYLGSRSRRRRGRLSRPSVSGCCS----SSAGASCSPIDLSSHHDLKLLRRLGEG-RNGHETWSAVLYGSSLVSTGAPSGSGGRCRHQVAVKRVPITEDMDAIWVQSRLDSLKRASMWCRNVCTFHGALRSDGYLSLIMDRYNSSVLAEMQQNKGRLTLEQILRYGADIARGVAELHAAGAVCMNLKPSNLLLDTNGRAVVSDYGLPEILKKP-CRKTRSLPEESSSKVHSCMDCTMLSPHYTAPEAWEPLKKSLNLFWDDSVGSVSGESDAWSFGCTLVEMCTSFVPWSGLSSEEIHRAVVKARSLPPQYASVVGVGIPRELWKMIGECLQFKASKRPTFHAMLAIFLRHLQGIPRSPPLSPENSVMKLLSTNAVEPSPTSVLEVFQANPNILHRLISEGDVSGVREFLVRAASKGDSNAICSLLESQNVDGHAALHLACKQGSAELVEAILTYKEADVDVLDKDGDPPLVFALAAGSHECVCALIGRSANVTHRLREGFGPSIAHVCAFHGQPECMRELLLAGADPNAVDDEGESVLHRAITKRYSDCARVILENGGCRSMSTLNSQRKTPLHLCVESWNVAVVKRWVEVSSREEIDEAIDIPGPAGTALCMAAALKKDREAEGRELVRILLAAGADPVAQDELHGRTALHIAAMVNDAELVKIILEAGVDVNIRNVQNTTPLHVALNRGANQCIGLLLSAGADCNLQDDDGDNAFHIAADAAKMIRENLNWIVVMLQYPNSDVEVRNHRGWKLRDFLEALPREWISEDLMETLASKGVHLSPTIYEVGDWVKFRRNLEAPQYGWQDAKQKSVGFVQSILDNDNLVVSFCSGEAHVLKDEVIKIIPLNRGQHVQLRPDVGEPRFGWRRQSRDSIGTVLCVDDDGILRVGFPGASRGWRADPAEMERVEEFKVGDWVRIRPSLTAAIHGLEAVTPGSIGIVYSIRPDCSLLLGLCYLPSPWHCEPEEVEPVEPFRIGDQVCVKRSVAEPRYAWGGETHHSVGKITDIESDGLLIIDIPNRSSPWQADPSDMEKGESFKVGDWVRVKASVPSPKYGWEDVSRSSIGIIHSLEDDGDMGVAFCFRSKPFCCSVADVEKVPPFEIGQKIHIMPNISQPKLGWSNETAATIGKISRIDMDGTLNVRVAGRSNPWKVAPGDAERLSGFEVGDWVRLKPSLGSRPSYDWNSIGKDSIAVVHSIQDSGYLELAGCFRKGKCVAHYMDVEKISCLKVGDYVRFRVGIAEPRWGWRGASPESAGIITGVHADGEVRVAFSGMAGLWKGDPADLEKEDMFQVGDWVRLTDEASVWRSLKPGSTGIVHGLEYESEAWNGRVQVAFCGEQDRWVGPSTELERSDKLAAGQRVRIMRSVKQPRFGWSGHSHASVGTVSSIDADGKLRIYTPAGSKAWMMDPAEVDRVEEE-EVCVGDWVRVKATVTTPTYQWGDVSPSSIGVVHRAEDTELWVSFCFSERLWICKENEVEKTRAFRAGDRVRIRPGLKTPRWGWGMETLSSRGEVMGVDANGKLRIRFGWRDGRLWMGDPADIILDENPVENQSL-----
>EPIPpurp
------------------------------------------------------------------------------------------------------------------------------------------------------------------------------------------------------------------MDVIWVQSRLDSLRRASMWCRNVCTFHGALRSDGYLSLIMDRYNSSVLTEMQQNKGRLTLEQILRYGADIARGVAELHAAGVVCMNLKPSNLLLDANGRAVVTDYGLPEILKKP-CRKARSSPEDNSSKLHSCMDCTLLSPHYTAPEAWEPLKKSLNLFWDDAIGSVSGESDAWSFGCTLVEMCTSFVPWSGLSSEEIHRAVVKTRNLPPQYASVVGVGIPRELWKMIGECLQFKASKRPTFHAMLAIFLRHLQGIPRSPPPSPENSVMKILSTNAIEPSPTSVLEVFHDNPNILHRLLSEGDLSGVRDFLERAASKGDSNTICSLLESQNADGHTALHLACRQGSAELVEAILTYKEADVDIVDKDGDPPLVFALAAGSHECVCALIRRSANVTRRLREGFGPSIAHVCAFHGQPECMRELLLAGADPNVVDDEGESVLHRAIAKRYSDCARVILENGGCRSMSILNSQRKTPLHLCIESWNVAVVKRWVEVATREEIDEAIDIPGPAGTPLCMAAALKKDREAEGRELVRILLAAGADPVGQDELHGRTALHIAAMVNDAELVKIVLEAGVDVNIRNVQNTTPLHVALNRGANQCIGLLLSAGADCNLQDDDGDNAFHIAADAAKMIRENLNWIVVMLQYPGAAVEVRNHRGWKLRDFLEALPREWISEDLLEALASKGVNLSPIMYEVGDWVKFRRNVNTPTYGWQGAKHKSIGFVQSILDNDNLVVSFCSGEARVLKDEVLKIIPLNRGQHVQLKPDVREPRFGWRRQSRDSIGTVLCVDDDGILRVGFPGASRGWRADPAEMERVEEFKVGDWVRIRPSLTAAIHGLEAVTPGSIGIVYSIRPDCSLLLGLCYLPSPWHCEPEEVEPVEPFRIGDQVCVKRSVAEPRYAWGGETHHSVGKITDIESDGLLIIDIPNRSSPWQADPSDMEKVESFKVGDWLRVKASVPSPKYGWEDVSRNSIGIIHSLEDDGDMGVAFCFRSKPFCCSVADMEKVPPFEIGQKIHIMPNIIQPKLGWSNETAATIGKISRVDLDGTLNLKVAGRSNLWKVAPGDAERLSSFEVGDWVRLKPCLGSRPSYDWNSIGKDSVAVVHSIQDSGYLELAGCFRRGKWMTHYMDVEKVVCLKVGNYVRFRSGIVEPRWGWRDASQESRGIITGVHADGEVRVAFFGLAGLWRGDPADLEKEDIFEVGDWVRLRDDASGWRSLKPGSTGIVHGLEYDGETWNGKVQVAFCGEQDRWVGDSVELERVDKLAVGQRVRIMRCVKPPRFGWSGHSHASVGTISSIDADGKLRIYTPAGSKAWMMDPAEVDVVEKE-EVCVGDWVRVRATVTTPTYQWGDVNPSSIGVVHRGEDGELWVSFCFSEKLWICKECEVEKVRAFRVGDEVRIRPGLAIPRWGWGMETFASRGEVMGVDANGKLRIRFRWRDGRLWIGDPADIILDDNAVDNHSDPSL--
>CEPHdama
------------------------------------------------------------------------------------------------------------------------------------------------------------------------------------------------------------------MDVIWVQSRLDSLRRSSMWCRNVCTFHGALRSDGYLSLIMDRYNSSVLAEMQQNKGRLTLEQILRYGADIARGVAELHAAGVVCMNLKPSNLLLDANGRAVVTDYGLPEILKKP-CRKARSSPEESSSKMHSCMDCTMLSPHYTAPEAWEPLKKSLNLFWDDAVGSVSGESDAWSFGCTLVEMCTSFAPWSGLSSEEIHRAVVKARSLPPQYASVVGVGIPRELWKMIGECLQFKASKRPTFHAMLAIFLRHLQGIPRSPPPSPENSVMKILSTNAIEPSPTSVLEVFHDNPNILHRLLSEGDLSGVRDFLERAASKGGSNTICSLLESQNADGHTALHLACRQGSAELVDAILTYKEADVDIVDKDGDPPLVFALAAGSHECVCTLIRRSANVTRRLREGFGPSIAHVCAFHGQPECMRELLLAGADPNVVDDEGESVLHRAISKRYSDCARVILENGGCRSMSILNSQRKTPLHLCIESWNVAVVKRWVDVAAHEEIDEAIDIPGPAGTPLCMAAALKKDREAEGRELVRILLAAGADPVGQDELHGRTALHIAAMVNDAELVKIILEAGVDVNIRNVQNTTPLHVALNRGANQCIGLLLSAGADCNLQDDDGDNAFHIAADAAKMIRENLNWIVVMLQYPGAAVEVRNHRGWKLRDFLEALPREWISEDLMEALASKGVNLSPTMYEVGDWVKFKRNVDTPTYGWQGAKHKSVGFVQSILDNDNLVVSFCSGEARVLKDEVLKIIPLNRGQHVQLKPDVREPRFGWRRQSRDSIGTVLCVDDDGILRVGFPGASRGWRADPAEMERVEEFKVGDWVRIRPSLTAAIHGLEAVTPGSIGIVYSIRPDCSLLLGLCYLPSPWHCEPEEVEPVEPFRIGDQVCVKRSVAEPRYAWGGETHHSVGKITDIESDGLLIIDIPNRSSPWQADPSDMEKVESFKVGDWIRVKASVPSPKYGWEDVSRNSIGIIHSLEDDGDMGVAFCFRSKPFCCSVADMEKVPPFEIGQKIHIMPNIIQPKLGWSNETAATIGKISRVDMDGTLNLRVAGRSNLWKVAPGDAERLSSFEVGDWVRLKPSLGSRPSYDWNSIGKDSVAVVHSIQDSGYLELAGCFRRGKWMTHYMDVEKVLCLKVGNYVRFRSGIVEPRWGWRDASQESRGIITGVHADGEVRVAFFGLAGLWRGDPADLEKEDIFEVGDWVRLRDDVSGWRSLKPGSTGIVHGLEYDGETCYGKVQVAFCGEQDRWVGDSVELERVNKLVVGQRVRIMRCVKQPRFGWSGHNHASIGTISSIDADGKLRIYTPAGSKAWMMDPAEVDIVEEE-EVCVGDWVRVRATVTTPTYQWGDVNPSSIGVVHRSEDGELWVSFCFSEKRWICKECEVEKVRAFRVGDRVRIRPGLAIPRWGWGMETFASRGEVMGVDANGKLRIRFRWRDGRLWIGDPADIILDDNAVDNHSDRSSL-
>LIMOabor
MKVACCSVCHLRYNEEERVPLLLDCGHGFCKSCLSRMFAASTDTTLACPRCRHPTVVGNSVHALRKNFPILSLLSSSPSSPSFECDFTDGDDVSAAAATEDDEPADSEDEDDYFGFRSRRRRGRLSRPSVSGCCSASCAGSAGAYGGPIDLSSHHDLKLLRRLGEG-RAGQETWSAVLYGSSSVSTGAPSGSGGRCRHQVAVKRVRITEDMDVIWVQSRLDSLRRASMWCRNVCTFHGALRSDGYLSLIMDRYNSSVLSEMQQNKGRLTLEQILRYGADIARGVAELHAAGVVCMNLKPSNLLLDANGRAVVTDYGLPEILKKP-CRKARSPSEESSSKMHSCMDCTMLSPHYTAPEAWEPLKKSLNLFWDDAIGSVSGESDAWSFGCTLVEMCTSFVPWSGLGCEEIHRAVVKARSLPPQYASVVGVGIPRELWKMIGECLQFKASKRPTFHAMLAIFLRHLQGIPRSPPPSPENSVMKILSTNAIEPSPTSVLEVFHENPNILHRLLSEGDLSGVRDFLERAASKGDSNTICSLLESQNADGHTALHLACRHGSAELVEAILTYKEADVDIVDKDGEPPLVFALAAGSHECVSALIRRSASVTRRLREGFGPSIAHVCAFHGQPECMRELLLAGADPNVVDDEGESVLHRAIAKRYSDCARVILENGGCRSMSILNSQRKTPLHLCIESWNVAVVRRWVEVASHEEIDEAVDIPGPAGTPLCMAAALKKDREAEGRELVRILLGAGADPVGQDELHGRTALHIAAMVNDAELLKIILEAGVDVNIRNVQNTTPLHVALNRGANQCIGLLLSAGADCNLQDDDGDNAFHIAADAAKMIRENLNWIVVMLQYPGADVEVRNHRGWKLGDFLEALPREWISEDLMEALASKGVNLSPTMYEVGDWVKFRRNVNTPTYGWQGAKHKSVGFVQSILDNDNLVVSFCSGEARVLKDEVLKIIPLNRGQHVQLKPDVREPRFGWRRQSRDSIGTVLCVDDDGILRVGFPGASRGWRADPAEMERVEEFKVGDWVRIRPSLTAAIHGLEAVTPGSIGIVYSIRPDCSLLLGLCYLPSPWHCEPEEVEPVEPFRIGDQVCVKRSVAEPRYAWGGETHHSVGKITDIESDGLLIIDIPNRSSPWQADPSDMEKVESFKVGDWVRVKASVPSPKYGWEDVSRSSIGIIHSLEDDGDMGVAFCFRNKPFCCSSADMEKVPPFEIGQKIHIMPNIIQPKLGWSNETAATIGKISRVDMDGTLNLRVAGRSNLWKVAPGDAERLSSFEVGDWVRLKPSLGSRPSYDWNSIGKDSVAVVHSIQDSGYLELAGCFRRGKWMTHYMDVEKVVCLKVGNYVRFRSGIVEPRWGWRDASQESRGIITGVHADGEVRVAFFGLAGLWKGDPADLEKEDIFEVGDWVRLRDDASGWKSLKPGSTGIVHGLEYDGDTWNGKVQVAFCGEQDRWVGDSVELERVDKLAVGQRVRIMRCVKQPRFGLSGHSHASIGTISSIDADGKLRIYTPAGSKAWMMDPSEVDIVEEE-GVCVGDWVRVRATVTTPTYQWGDVNPFSIGVVHRAEDGELWVSFCFSEKLWICKECEVEKVRAFRVGDKVRIRPGLAIPRWGWGMETFASRGEVMGVDANGKLRIRFGWRDGRLWIGDPADIILDDNAVDNHSDRSS--
>CALAtsoo
MKVPCCSVCHLRYNEEERVPLLLDCGHGFCKSCLSRMFAASTDTTLSCPRCRHPTVVGNSVHALRKNFPILSLLSSSPTSPSFECDFTDGDDASVAAATEDDDPADS-DEDDYFGSRSRRRRGRLSRPSVSGCCS----STAGASCSPIDLSSHHDLKLLRLLGEG-RSGQETWSAVLYGSLSVSSGAPSGSGGRCRHQVAVKRVPITDDMDIIWVQSRLDSLRRASMWCRNVCTFHGALKSDGYLSLIMDRYNSSVLAEMQQNKGRLTLEQILRYGADITRGVAELHAAGVVCMNLKPSNFLLDANGRAVVSDYGLPEILKKP-CRKARSLSEESSSKMHSCMDCTMLSPHYTAPEAWEPLKKSLNLFWDDTVGSVSGESDAWSFGCTLVEMCTSFVPWYGLSSEEIHRAVVKARSLPPQYASVVGVGIPRELWKMIGECLQFKASRRPTFHAMLAIFLRHLQGIPRSPPLSPENSVMKILSKNGIEPSPTSVLEVFQVNPNILHRLISEGDLSGVREFLTRAASKGDSNAVCSLLESQNTDGHTALHLACKQGSAELVEAILTYKEADVDIVDKDGDPPLVFALAAGSHECVCALIRRSANVTHRLREGFGPSIAHVCAFHGQPECMSELLLAGADPNAVDDEGESVLHRAIIRKYSDCARVILENGGCRSMSILNSQRKTPLHLCIESWNVAVVRRWVEVALREEIDEAIDIPGPAGTALCMAASLKKDREAEGRELVRILLAAGADPVAQDELHGRTALHIAAMVNDAELVKIILDAGVDVNIRNVQNTTPLHVALNRGANQCIGLLLSAGADCNLQDDDGDNAFHIAADAAKMIRENLNWIVVMLQYPNADVEVRNHRGWKLRDFLEALPREWISEELIETLTSKGVHLSPTIYEVGDWVKFRRNLNTPKYGWQGAELKSVGFVMSILDNDNLVVSFCSGEAHILKDEVIKIIPLNRGQHVQLKPDVGEPRFGWRRQSRDSIGTVLCVDDDGILRVGFPGASRGWRADPAEMERVEEFKVGDWVRIRPSLTAAIHGLEAVTPGSMGIVYSIRPDCSLLLGLCYLPSPWHCEPEEVEPVEPFRIGDQVCVKRSVAEPRYAWGGETHHSVGKITDIESDGLLIIDIPNRSSPWQADPSDMEKAESFKVGDWVRVKAAVPSPKYGWEDVSRNSIGIIHSLEDDGDMGVAFCFRSKPFSCSVADMEKMAPFEIGQKIHIMPNISLPKLGWSNETAATIGKIARVDMDGTLNLRVAGRSNLWKVAPGDAERLSGFEVGDWVRLKASLGSRPSYDWNSIGKDSIAVVHSIQDSGYLELAGCFRKGKCVAHYMDVEKVPCLKVGDYVQFRGGIVEPRWGWRVARPDSTGIITGVHSDGEVRVAFFGIAGLWKGDPADLEKKDMFEVGDWVSLRDNASPWRSLKPGSTGIVHGLEYESDIWNGKVQVAFCGEQDRWVGPSMELQRFDKLVTGQRVRISRNIKQPRFGWSGHSHDSIGTISSIDADGKLRIYTPAGSKTWMMDPAEADRVEED-EVCVGDWVRVKATVTTPTYQWGDVNPLSIGVVHRAEDSELWVSFCFSEKLWICKAHEVEKVRAFRVGDKARIRPGLKMPRWGWGMETLSSRGEVMGVDANGKLRIRFRWRDGRLWIGDPADIIIDENPVENHC------
>MICRparv
MKVPCCSVCHLRYNEEERVPLLLDCGHGFCKSCLSRMFAASTDTTLSCPRCRHPSLVGNSVHALRKNFPILSLLSSSPSSPSFECDFTDGEDASMA---EEDEPADSEDEDDYFGSGSGRRRGRLSRLSVSGCCSASCGSSAGTSGGPIDLSSHHDLKLLRRLGVG-RTGHETWSAVLYGSTSISNGGPSVSGGRCRHQIAVKRVAITEDMDIMWVQSRLDSLRRASMWCRNVCTFHGALRSDGHLSLIMDRYNSSVLAEMQQNKGRLTLEQILRYGADIARGVAELHAAGVVCMNLKPSNLLLDANGRAVVSDYGLPEILKRPSCRKAKSLAEENSSKVHSCMDCTMLSPHYTAPEAWEPLRKSLNLFWDDAIGSVSGESDAWSFGCTLVEMCTNFVPWSGLSSEEIHRAVVKTRSLPPQYASVVGVGIPRELWKMVGECLQFKSSRRPTFHAMLAIFLRHLQGIPRSPPASPENSVMKILSTNAVEPSPTSVLKVFHGNPNILHRLISEGDSSGVREFLARAASKGDGNTICSLLEAQNTDGHTALHLACRQGSAELVEAILAFKEADVDIIDKDGDPPLVFALAAGSHECVCALIRRSANVTQRLREGLGPSIAHVCAFHGQPECMRELLLSGADPNAVDDEGESVLHRAITKRYSDCATVILENGGCRSMCILNSQRKTPLHLCIESWNVAVVKRWVEVASRQEIKEAIDIPGPAGTALCMAAALKKDREAEGRELVRILLAAGADAAAQDELHGRTALHIAAMVNDADLVKIILEAGVDVNIRNIQNTTPLHVALNRGANQCIGLLLSAGADCNLQDDDGDNAFHIAADAAKMIRENLNWIVVMLQYPGAAVEVRNHRGWKLRDFLEALPREWISEDLMEALASKGVHLSPTMYEVGDWVKFQRNISTPTYGWQGAKHKSVGFVQAIADNNNLIVSFCSGEARVLKDEVLKIIPLNRGQHVQLKPDVREPRFGWRGQSRDSIGTVLCVDDDGILRVGFPGASRGWRADPAEMERVEEFKVGDWVRIRPSLTAAIHGLEAVTPGSMGIVYSIRPDCSLLLGLCYLPSPWHCEPEEVEPVEPFRIGDQVCVKRSVAEPRYAWGGETHHSVGKITDIESDGLLIIEIPNRSSHWQADPSDMEKVESFKVGDWVRVKTSVPSPKYGWEDVSRNSIGIIHSIEDDGDLGVAFCFRSKPFSCSVADMEKVPQFEIGQKVHIMPNIMLPKLGWSNETAATIGKISRVDMDGTLNLRVAGRSNLWKVAPGDAERLSGFEVGDWVRLKPSLGSRPTYDWNSIGKDSVAVVHSIQDSGYLELAGCFRKGKLMTHYMDVEKVPCLKIGNYVRFRSGIVEPRWGWREAARESRGIIAGVHADGEVRVAFFGMAGLWRGDPADLDKEDVFEVGDWVRLTDDANIWRSLRPGSTGIVHGLEYEGEVWNGKVQVSFCGEQDRWVGPSIELVRVDKLVVGQRVRIMTNIKQPRFGWSGHSPESVGTISSIDADGKLRIYTPAGSKAWMMDPAEVDRVEED-EVCVGDWVRVKASVTTPTYQWGDVNPSSIGVVHRAEDNEIWVSFCFSEKLWICKANEVEKVRPFSVGDNVRIRPGLTVPRWGWGMETFASRGEVMGVDANGKLRIRFRWRDGRLWIGDPADIILDDCSPDNHNNCSS--
>CORYacti
MKVPCCSVCHLRYNEEERVPLLLDCGHGFCKSCLSRMFSASTDTTLSCPRCRHPTIVGNSVHALRKNFPILSLLSSSPSSPSFECDFTDGEDASVA---EDDEPADSEDEEDYFGPGNRRPRGRLSRPSVSGCCSASCASSVGTSGGPIDLSSHHDLKLLRRLGVG-RTGHETWSAVLYGSSTVSTGGPSGSGGRCRHQIAVKRVAITEDMDVMWVQSRLDSLRRASMWCRNVCTFHGALRSDGHLSLIMDRYNSSVLAEMQQNKGRLTLEQILRYGADITRGVAELHAAGVVCMNLKPSNLLLDANGRAVVSDYGLPEILKRPSCRKARSLAEENSSKAHSCMDCTMLSPHYTAPEAWEPLKKSLNLFWDDAIGSVSGESDAWSFGCTLVEMCTNFVPWSGLSSEDIHRAVVKTRSLPPQYASVVGVGIPRELWKMVGECLQFKSSRRPTFHAMLAIFLRHLQGIPRSPPASPENSVMKILSTNAIEPSPTSVLEVFQGNPNILHRLLSEGDLSGVREFLARASSKGDSNAICSLLESQNADGHTALHLACRQGSAELVEAILAYKEADVDILDKDGDPPLVFSLAAGSHECVCALIRRSANVTHRLRDGLGPSIAHVCAFHGQPECMRELLLAGADPNAVDDEGESVLHRAITKRYSDCARVILENGGCRSMSILSSQRKTPLHLCIESWNVAVVRRWVEVASRQEINEAIDIPGPAGTALCMAAALKKDREAEGRELVKILLAAGADAVAQDEVHGRTALHIAAMVNDAELVKIILEAGVDVNIRNVQNTTPLHVALNRGANQCIGLLLSAGADCNLQDDDGDNAFHIAADAAKMIRENLNWIVVMLQYPGAAVEVRNHRGWKLRDFLEALPREWISEDLMEALASRGVHLSPTMYEIGDWVKFHRNISTPTYGWQGARHKSVGFVQAIPDNNNLVVSFCTGEARVLKDEVLKIIPLNRGQHVQLKPDVREPRFGWRGQSRDSIGTVLCVDDDGILRVGFPGASRGWRADPSEMERVEEFKVGDWVRIRPSLTAAIHGLEAVTPGSIGIVYSIRPDCSLLLGLCYLPSPWHCEPEEVEPVEPFRIGDQVCVKRSVAEPRYAWGGETHHSVGKITDIESDGLLVIEIPNRSSPWQADSSDMEKVESFKVGDWVRVKTSVPSPKYGWEDVSKNSIGVIHSLEDDGDMGVAFCFRSKPFSCSVADMEKVPRFEIGQKIHIMPNITLPKLGWSNETAATIGKISRVDMDGTLNLSVAGRSNLWKVAPGDAERLSGFEVGDWVRLKPSLGSRPTYDWNSIGKDSVAVVHSIQDSGYLELAGCFRKGKLMTHYMDVEKVPCLKVGNYVRFRSGIVEPRWGWRDATRESRGIITGVHADGEVRVSFFGMAGLWRGDPADLDKEDVFEVGDWVRLTDDSTGWRSLKPGSTGIVHGLEYEGEVWNGKVQVAFCGEQDRWVGPSVELEWADKLTVGQRVRILTSVKQPRFGWSGHSPESIGTISSIDADGKLRIYTPAGSKAWMMDPAEVDKVEED-EVRVGDWVRVKATVTTPTYQWGDVNPSSIGVVHRTEDSVIWVSFCFSEKLWICKASEVEKVRAFRVGDKARIRPGLTTPRWGWGMETFASRGEVMGVDANGKLRIRFRWRDGRLWIGDPADIILDECSPENHSDRSS--
