# Supplementary material for: Orchid Phylotranscriptomics: The Prospects of Repurposing Multi-Tissue Transcriptomes for Phylogenetic Analysis and Beyond
Source: Front Plant Sci. 2022 May 27;13:910362. doi: 10.3389/fpls.2022.910362 (PMC9196242; doi:10.3389/fpls.2022.910362)
Supplement: Supplementary file 4 [file Data_Sheet_3.zip › ortho_MSA/r1/OG0009026.fa]

>PHRAlind
--------------------------------------------------------------------------------------------------------------------------------MLQKSI-ANPLILPFPICSPKARC-GG--TSNRSSVVRSNTVDSS-KTGETSAGLPASKLFESAAISSGNAGPYPGGIGLHTGRDASVKKPEWLRQRAPQGEKFSKLQESLSKLNLNTVCVEAQCPNIGECWNGGGGAGGEGDGIATATIMLLGDTCTRGCRFCAVKTSRNPAPPDPMEPENTARAIASWGVDYIVLTSVDRDDLPDGGSGHFAETVKAMKNLKPQILVECLTSDFRGDLVAVSKLVYSGLDVFAHNVETVKRLQRIVRDFRAGYEQSLSVLKHAKLCKKGMITKSSIMLGLGESDDEVKEAMDDLRTIGVDILTLGQYLQPTPLHLTVKEYVTPEKFGFWKDYGESIGFSYVASGPLVRSSYRAGE------LFV--QNLV-----RG-KK-NV-NSSSGS----------------------
>PTERcurt
--------------------------------------------------------------------------------------------------------------------------------MVHNSL-ANPLISLIPICSHKPRC-AISSSSIRALVVRAHSVDSS-NSVEASSNMPASKLLESTVVTSGKSRPYPGGMGLYTGRDPNVKKPEWLRQRAPQGEKFTELWDSLAKLKLNTVCVEAQCPNIGECWNGGGGAGGEGDGIATATIMLLGDTCTRGCRFCAIKTSRSPAPPDAREPENTARAIVSSGMDYVVLTSVDRDDLPDGGSAHFAKTVMAIKNLKPEILVECLTSDFRGDLVSVLKLVHSGLDVFAHNIETVKRLQKIVRDPRAGYDQSISVLKHAKLCKEGMITKSSIMLGLGESDDEIKEAMADLRSIGVDILTLGQYLQPTPEHLTVKVYVTPEKFAFWKDYGESIGFSYVASGPLVRSSYRAGE------LFV--QNLV-----RG-KK-KL-NAIVGSS---------------------
>HEMIforr
--------------------------------------------------------------------------------------------------------------------------------MLHDSL-IKSLISPIPICSPKPRF-VSSNSCYRSLVVRSHSVDSS-KSVEMSSNIPASKLFESTEVSLGMAGPYPGGMGLHTGRDPAVKKPEWLRQRAPQGEKFSKLQESLSKLKLNTVCVEAQCPNIGECWNGGGGAGGEGDGIATATIMLLGDTCTRGCRFCAVKTSRNPAPPDPMEPENTARAVVSWGVDYIVLTSVDRDDLPDGGSAHFANTVMAMKNLKPEILVECLTSDFRGDLMAVFKLVNSGLNVFAHNIETVKRLQRIVRDPRAGYEQSMSVLKHAKLYKEGTITKSSIMLGLGESDEEVKETMSDLRTIGVDILTLGQYLQPTPLHLTVKEYVTPEKFAFWKDYGESIGFSYVASGPLVRSSYRAGE------LFV--QNLV-----RG-KK-NR-DATLLS----------------------
>ORCHital
--------------------------------------------------------------------------------------------------------------------------------MFYDSL-IKPLISPIPICSPKPRC-ESSNSCKRSLVVRSHSVDAS-KSVEMSSNMPASKLFESPEVSSGKAGPYPGGMGLHTGRDPTFKKPEWLRQRAPQGEKFSKLQESLSKLKLNTVCVEAQCPNIGECWNGGGGAGGEGDGIATATIMLLGDTCTRGCRFCAVKTSRNPAPPDPMEPENTARAVVSWGVDYIVLTSVDRDDLLDGGSAHFANTVMAMKNLKPEILVECLTSDFRGDLMAVFKLVNSGLNVFAHNIETVKRLQRIVRDPRAGYEQSMSVLKHAKLYKEGMITKSSIMLGLGESDDEVKETMADLRNIGVDILTLGQYLQPTPLHLTVKEYVTPEKFAFWKDYGESIGFSYVASGPLVRSSYRAGE------LFV--QNLV-----RG-KK-NL-DSSLGS----------------------
>NEUWzoll
--------------------------------------------------------------------------------------------------------------------------------MLQKSL-ANLLISPIPVCPLKPIS-PN--SSCRVLAARSHAVESS-KTAESSSNSSASNLFESASVSSGKVGPYPGGMGLHTGRDPSMKKPEWLRQRAPQGEKFSRLQESLSKLKLNTVCVEAQCPNIGECWNGGGGAGGEGDGIATATIMLLGDTCTRGCRFCAVKTSRNPAPPDPMEPENTARAIASWGVDYIVLTSVDRDDLPDGGSGHFAQTVKAMKNFKPEILVECLTSDFRGDLEAVSTLVHSGLDVFAHNIETVQRLQRIVRDPRAGYEQSLTVLKRAKLCKEGMITKSSIMLGLGESDDEVKEAMVDLRAIDVDILTLGQYLQPTPLHLTVKEYVTPEKFAFWKDYGESIGFSYVASGPLVRSSYRAGEGEPGRKISW--EAQS-----GG-RR-A--GCSRSDEGR--------------DGCG-
>GYMNdens
--------------------------------------------------------------------------------------------------------------------------------MLYDSL-IKPLISPIPICSPKPRC-SSSNSCNRSLVVRSHSVDAS-KSVEMSSNMPASKLFESTEVSSGKSGPYPGGMGLHTGRDPTFKKPEWLRQRAPQGEKFSKLQESLSKLKLNTVCVEAQCPNIGECWNGGGGAGGEGDGIATATIMLLGDTCTRGCRFCAVKTSRNPAPPDPMEPENTARAVVSWGVDYIVLTSVDRDDLPDGGSAHFADTVMAMKNLKPEILVECLTSDFRGDLMAVFKLVNSGLNVFAHNIETVKRLQRIVRDPRAGYEQSMSVLKHAKLYKEGMITKSSIMLGLGESDDEVKETMADLRTIGVDILTLGQYLQPTPLHLTVKEYVTPEKFAFWKDYGESIGFSYVASGPLVRSSYRAGE------LFV--QNLV-----RGKKK-NL-DAALGS----------------------
>PHALmode
--------------------------------------------------------------------------------------------------------------------------------MFQKSL-ANPFISPIPVFSSKPRS-AS--FSNRSLVVLSHSVDTS-EKVETSSNMPPSTLFDSAAVSSGKASMYPGGMGVHTGRDLSVKKPEWLRQRAPQGEKFSKLQESLSELKLNTVCVEAQCPNIGECWNGGGGAGGEGDGIATATIMLLGDTCTRGCRFCAVKTSRNPAPPDPMEPQNTAKAIASWGVDYVVLTSVDRDDLSDGGSGHFAETVKALKNLKPEILVECLTSDFGGDLEAVFKLVHSGLDVFAHNIETVKRLQRIVRDPRARYDQSLSVLKHGKLCKEGMITKSSIMLGLGESDDEVKEAMDDLRTIGVDILTLGQYLQPTPLHLTVKEYVTPEKFAFWKNYGESIGFCYVASGPLVRSSYRAGE------LFV--QNLV-----RG-KH-K--NALSGS----------------------
>ERYCcris
--------------------------------------------------------------------------------------------------------------------------------MLHKSL-ASGFISLNPACSTKPRC-AN--SSNRSLLLRCHSIDMS-KMAETSSDMPASKLFESAMISAGKAAPYPGGLSVHIEKDSIVKKPEWLRQRAPQGEKFLNLQESLSKLKLNTVCVEAQCPNIGECWNGGKGV-GEGDGIATATIMLLGDTCTRGCRFCAVKTSRNPAPPDPMEPQNTAKAIASWGVDYIVLTSVDRDDLPDGGSGHFAETVKAIKNLKPEVLVECLTSDFRGDLEAVFKLIHSGLDVFAHNIETVKRLQRIVRDRRAGYEQSLSVLKHGKLCKEGMITKSSIMLGLGESDDEIKEAMGDLRHIGVDILTLGQYLQPTPLHLTVKEYVTPQKFSFWKDYGESIGFRYVASGPLVRSSYRAGE------LFV--QNLV-----RG-KH-N--NTSSCS----------------------
>CRYPlept
--------------------------------------------------------------------------------------------------------------------------------MLHQSL-VNRLISPIQISSPKPRC-SSSCSSYRAMTVRAHSIDSS-KSVETSSNMQVSNLFESPVLSSGKAGPYPGGMGLHTGRDPSVKKPEWLRQRAPQGEKFSKLQESLSKLKLNTVCVEAQCPNIGECWNGGGGAGGDGDGIATATIMLLGDTCTRGCRFCAVKTSRNPAPPDPMEPENTARAIVSWGVDYIVLTSVDRDDLPDGGSAHFAKTVMAMKNLKPEILVECLTSDFRGDLVAVFTLVHSGLDVFAHNIETVRRLQRIVRDPRAGYDQSLSVLKHAKLCKEGMITKSSIMLGLGESDDEVKEAMADLRTIGVDILTLGQYLQPTPLHLTVKEYVTPEKFTFWKNYGESIGFSYVASGPLVRSSYRAGE------LFV--QNLV-----RG-KK-NL-NASIGS----------------------
>CALAsini
--------------------------------------------------------------------------------------------------------------------------------MFQKSL-ANPFISPIPICSSKPRC-AT--SSNRSLVVRFHSVDTS-KKVETSSNTPASTLFESTVISSDKTGPYPGGMGVYTGRDPGVKKPEWLRQRAPQGEKFSKLQESLSKLNLNTVCVEAQCPNIGECWNGGEGAGGEGDGIATATIMLLGDTCTRGCRFCAVKTNRNPAPPDPMEPQNTAKAIANWGVDYIVLTSVDRDDLPDGGSGHFAETVKALKNLKPKILVECLTSDFRGDLEAVFKLTHSGLDVFAHNIETVKRLQRIVRDHRAGYDQSLSVLKHGKLCKEGMITKTSIMLGLGESDDEVKEAMGDLRTIGVDILTLGQYLQPTPLHLTVKEYVTPEKFAFWKEYGESNGFRYVASGPLVRSSYRAGE------LFV--QNLV-----RG-KH-K--SVSSGS----------------------
>PAPHhirs
--------------------------------------------------------------------------------------------------------------------------------MLQKSI-TKPLMSPIPICSPKARC-GG--SSNRSLVVRSSTVESS-KTGETSTGLPSYKLFESTANSRGSAGPYPGGMGRQTGRDAGVKKPEWLRQRAPQGEKFSKLQESLSKLKLNTVCVEAQCPNIGECWNGGGGAGGEGDGIATATIMLLGDTCTRGCRFCAVKTSRNPAPPDPMEPENTARAIASWGVDYIVLTSVDRDDLPDGGSGHFAETVKAMKSLKPQILVECLTSDFRGDLVAVSKLVNSGLDVFAHNIETVKRLQRVVRDSRAGYDQSLSVLKHAKLCKEGMITKSSIMLGLGESDAEVKGVMADLRTIGVDILTLGQYLQPTPLHLTVKEYVTPEKFIFWKDYGESIGFSYVASGPLVRSSYRAGE------LFV--QNLV-----RG-KK-NA-NSSSGS----------------------
>RIMAelli
--------------------------------------------------------------------------------------------------------------------------------MFHKSL-TNPLTSPIQIRSPKPRC-PSSSSSNRAVLIRAHSVDSSNKSVETSSNMPASKLFESPMVSSGNAGPYPGGMGLHTGTDLSVKKPEWLRQRAPQGEKFFKLQDSLSKLKLNTVCVEAQCPNIGECWNGGGGAGEGGDGIATATIMLLGDTCTRGCRFCAVKTSRNPAPPDPMEPENTARAIASWGVDYIVLTSVDRDDLPDGGSAHFAKTVMALKNLKPEILVECLTSDFRGDLVAVVKLVHSGLDVFAHNIETVKRLQRIVRDPRAGYDQSLSVLKHAKLCKEGMITKSSIMLGLGESDDEVKEAMVDLRTIGVDILTLGQYLQPTPLHLTVKEYVTPEKFAFWKGYGESLGFSYVASGPLVRSSYRAGE------LFV--QNLV-----RG-KK-NT-NASIGS----------------------
>CALAcreb
--------------------------------------------------------------------------------------------------------------------------------MLHN---TNSPISPIQIPTLKPRC-KSSSFFNRSMVVRAHSVD-S-KSVESSSNNASSKIFEPKMVSSGMAKPYPGGMGLHTGTDPSLKKPEWLRQRAPQGEKFAKLQDSLSKLKLNTVCVEAQCPNIGECWNGGGGAGGEGDGIATATIMLLGDTCTRGCRFCAVKTSRNPAPPDPMEPENTARAIVSWGVDYIVLTSVDRDDLPDGGSTHFAKTVMTMKNLKPEILVECLTSDFRGDLTSVFKLVHSGLDVFAHNIETVKRLQRIVRDPRAGYDQSMSVLKHAKTCKEGMITKSSIMLGLGESDDEVKEAMADLRAIGVDILTLGQYLQPTPLHLTVKEYVTPEKFGFWKDYGESIGFSYVASGPLVRSSYRAGE------LFV--QNLV-----KG-KK-NI-NALIDS----------------------
>CYPRflav
MLSL-----------------------------------------------------------------------------------------SYLTR-----------------FGLWFSRFLSDFRMLQKSI-ANNLISPISILPPKPRC-GG--SSNRLLVIRSNTVDSS-KTWETSSGLPTSKLFESAAISSGN-GPYPGGMGLHTGRDASVKKPEWLRQRAPQGEKFSKLQESLSKLKLNTVCVEAQCPNIGECWNGGGGAGGEGDGIATATIMLLGDTCTRGCRFCAVKTSRNPAPPDPMEPENTARAIASWGVDYIVLTSVDRDDLPDGGSGHFAETVKAMKNLKPEILVECLTSDFRGDLEAVSKLVHSGLDVFAHNIETVKRLQRIVRDPRAGYDQSLSVLKHAKLCKEGMITKSSIMLGLGESDDEVKEAMADLRTIGVDILTLGQYLQPTPLHLTVKEYVTPEKFGFWKEYGESIGFSYVASGPLVRSSYRAGE------LFV--ENLV-----RG-KE-NV-NSSGGS----------------------
>BORYspha
--------------------------------------------------------------------------------------------------------------------------------MFQKSL-SNPLISPIPICSPKPRS-LN--SSNLVLVVRSHAVDSS-RKVESDPNPAPSKLFESAVAPSGQAGAYPGGMGLHTGRDPNVKKPEWLRQRAPQGEKFAKLQESLSKLKLNTVCVEAQCPNIGECWNGGGGAGGEGDGIATATIMLLGDTCTRGCRFCAVKTSRNPPPPDPMEPENTARAIASWGVDYIVLTSVDRDDLPDGGSGHFARTVKAMKSLKPEILVECLTSDFRGDLEAVSSLVHSGLDVFAHNIETVKRLQRIVRDPRAGYDQSLSVLKHAKLCKEGMITKSSIMLGLGESDEEVKEAMADLRAIGVDILTLGQYLQPTPLHLTVKEYVTPEKFAFWKDYGESIGFCYVASGPLVRSSYRAGE------LFV--HNLV-----RG-NK-T------------------------------
>DENDchryso
--------------------------------------------------------------------------------------------------------------------------------MFPKSL-ASHLMSPIPICSTKPRC-AS--SSNRSLVVRSHSVDTS-KNVETSSNMPASTLFESTMISSGKAGSYPGGMGVHTGRDPSVKKPEWLRQRAPQGEKFSKLQESLSKLKLNTVCVEAQCPNIGECWNGGGGAGGEGDGIATATIMLLGDTCTRGCRFCAVKTSRNPAPPDPMEPQNTAKAIASWGVDYIVLTSVDRDDLPDGGSGHFAETVKAMKNLKPEILVECLTSDFRGDLEAVFKLVHSGLDVFAHNIETVKRLQRIVRDPRAGYDQSLSVLKHGKLFKEGMITKSSIMLGLGESDDEVKEAMGDLRTIGVDILTLGQYLQPTPLHLTVKEYVTPEKFAFWKDYGESIGFRYVASGPLVRSSYRAGE------LFV--QKLV-----RG-EH-K--NSSSGL----------------------
>PHAIflav
--------------------------------------------------------------------------------------------------------------------------------MFQKLL-ANPLISPIPICSSNPRC-AT--SSNRSLVVRFHLVDTS-KKVETSSNTPASTLFESTVISSGKAAPYTGGMGAHTGRDPGVKKPEWLRQRAPQGEKFSKLQESLSKLKLNTVCVEAQCPNIGECWNGGEGAGGEGDGIATATIMLLGDTCTRGCRFCAVKTNRNPAPPDPMEPQNTAKAIASWGVDYIVLTSVDRDDLADGGSGHFAETVKALKNLKPKILVECLTSDFRGDLEAVFKLAHSGLDVFAHNIETVKRLQRIVRDHRARYDQSLSVLKHGKLCKEGMITKSSIMLGLGESDDEVKEAMGDLRTIGVDILTLGQYLQPTPLHLTVKEYVTPEKFAFWKDYGESNGFRYVASGPLVRSSYRAGE------LFV--QNLV-----RG-KH-K--NVSSGS----------------------
>DACThata
--------------------------------------------------------------------------------------------------------------------------------MLYDSL-IKPLISPIPICSPKPRC-ASSNSCNRSLVVRSHSVDAS-KSVEMSSNMPASKLFESTEVSSGKAGPYPGGMGLHTGRDPTFKKPEWLRQRAPQGEKFSKLQESLSKLKLNTVCVEAQCPNIGECWNGGGGAGGEGDGIATATIMLLGDTCTRGCRFCAVKTSRNPAPPDPMEPENTARAVVSWGVDYIVLTSVDRDDLPDGGSAHFANTVMAMKNLKPEILVECLTSDFRGDLMAVFQLVNSGLNVFAHNIETVKRLQRIVRDPRAGYEQSMSVLKHAKLYKEGMITKSSIMLGLGESDDEVKETMADLRTIGVDILTLGQYLQPTPLHLTVKEYVTPEKFAFWKDYGESIGFSYVASGPLVRSSYRAGE------LFV--QNLV-----RG-KK-NL-DASLGS----------------------
>CEPHdama
--------------------------------------------------------------------------------------------------------------------------------MFQKSLTTNPLISPIPICSPKHRC-AS--SSNRSLVVRSHSVDSS-KKADKISNMPASMLFESPVVSSGKAGQYPVGMGLHTGRDPSVKKPEWLRQKAPQGEKFSKLQDSLSNLKLNTVCVEAQCPNIGECWNGGGGAGGEGDSIATATIMLLGDTCTRGCRFCAVKTSRNPAPPDPMEPQNTAKAIASWGVDYIVLTSVDRDDLADGGSGHFAETVKAMKNLKPEILVECLTSDFRGDLEAVFKLVHSGLDVFAHNIETVKRLQRIVRDPRAGYDQSLSVLKNAKLYKEGVITKSSIMLGLGESDDEVKEAMADLRTIGVDILTFGQYLQPTPLHLTVKEYVRPEKFAFWKDYGESIGFSYVASGPLVRSSYRAGE------LFV--QNLV-----KG-KK-NM-NASSGS----------------------
>THELangu
--------------------------------------------------------------------------------------------------------------------------------MLHNSL-ANPFTSPIPIRSTKSRC-ASSDSSNRAMVVRAHSVDSS-KSVETSLNMPASKLFESPVVSSGNAGPYPGGMGLHTGRDPGVKKPEWLRQRAPQGEKFSKLQDSLSRLNLNTVCVEAQCPNIGECWNGGGGAGGEGDGIATATIMLLGDTCTRGCRFCAVKTSRNPAPPDPMEPENTARAIVSWGVDYIVLTSVDRDDLPDGGSAHFAKTVMAMKNLKPEILVECLTSDFRGDLDAVFKLVHSGLDVFAHNIETVKRLQRIVRDPRAGYDQSLSVLKHGKLYKEGMITKSSIMLGLGESDDEIKEAMADLRTIGVDILTLGQYLQPTPLHLTVKEYVTPEKFAFWKDYGESIGFSYVASGPLVRSSYRAGE------LFV--QNLV-----RR-KK-NP-NSSIGS----------------------
>HABEpant
--------------------------------------------------------------------------------------------------------------------------------MLYDSL-IKPLISPIPICSHKPRC-TSSSSCNRSLAVRSHSGNVS-KSVGVSSSMPTSKLFESTEVSSGKVGPYPGGMSLHTGKDPTVMKPEWLRQRAPQGEKFSKLQESLSKLKLNTVCVEAQCPNIGECWNGGGGAGGEGDGIATATIMLLGDTCTRGCRFCAVKTSRNPAPPDPMEPENTARAVVTWGVDYIVLTSVDRDDLPDGGSAHFANTVMALKNLKPEILVECLTSDFRGNLEAVLKLVNSGLNVFAHNIETVKRLQRIVRDPRAGYEQSMSVLKHAKLYKDGMITKSSIMLGLGESDDEVKETLADLRTIGVDILTLGQYLQPTPLHLTVKEFVTPEKFTFWKDYGESIGFSYVASGPLVRSSYRAGE------LFV--QNLV-----RG-KK-NL-DASLGS----------------------
>MEXIxero
--------------------------------------------------------------------------------------------------------------------------------MLQISI-ANRPISPIPICLPKARC-GG--SSNRSPVVRSNTVDSC-KTGEMSAGLPASKLFESAAISSGNAGPYPGGMGLHTGRDATVKKPEWLRQRAPQGEKFSKLQESLSQLKLNTVCVEAQCPNIGECWNGGGGAGGEGDGIATATIMLLGDTCTRGCRFCAVKTSRNPAPPDPMEPENTARAIASWGVDYIVLTSVDRDDLPDGGSGHFAETVKAMKNLKPEILVECLTSDFSGDLEAVSKLIYSGLDVFAHNIETVKRLQRIVRDSRAGYDQSLSVLKHAKLCKEGMITKSSIMLGLGESDDEVKEVMADLRTVGVDILTLGQYLQPTPLHLTVKEYVTPEKFDFWKDYGESIGFSYVASGPLVRSSYRAGE------LFV--QNLV-----RG-KK-KV-NSSSVS----------------------
>CALEmajo
M---------------------------------------------------LPNTKLLGEIP-------------------KCSILLKTKMTSLILRFLRLLLKGC-SFAIPRTFAEDLLPQSAGSRMLHNSL-ANPLTSPTQIRSPKPRC-AGSSSAIRAVVIRAHSVDSSNKSVETSSSMPASKLFESPMVSSGSAGAYPGGMGLHTGRDPSVKKPEWLRQRAPQGEKFSKLQDSLSKLKLNTVCVEAQCPNIGECWNGGGGAGGEGDGIATATIMLLGDTCTRGCRFCAVKTSRNPAPPDPMEPENTARAIVTWGVEYIVLTSVDRDDLPDGGSAHFAKTVMALKNLKPEILIECLTSDFRGDLVAVVNLVHSGLDVFAHNIETVKRLQRIVRDPRAGYDQSLSVLKHAKLCKEGMITKSSIMLGLGESDDEVKEAMADLRAIGVDILTLGQYLQPTPLHLTVKEYVTPEKFAFWKDYGESLGFSYVASGPLVRSSYRAGE------LFM--QNLV-----RR-NK-NT-KESISS----------------------
>PAPHconc
--------------------------------------------------------------------------------------------------------------------------------MLQKSI-TNPLMSPISIRSPEARC-RV--SSNRSLVVRSSTVESS-KTGETSTGLPAYKLFESATNSRGNAGPYPGGMGRRTGRDASVKKPEWLRQRAPQGEKFSKLQESLSKLKLNTVCVEAQCPNIGECWNGGGGAGGEGDGIATATIMLLGDTCTRGCRFCAVKTSRNPAPPDPMEPENTARAIASWGVDYIVLTSVDRDDLPDGGSGHFAETVKAMKSLKPQILVECLTSDFRGDLVAVSKLVYSGLDVFAHNIETVKRLQRVVRDSRAGYDQSLSVLKHAKLCKEGMITKSSIMLGLGESDDEVKGVMADLRTIGVDILTLGQYLQPTPLHLTVKEYVTPEKFGFWKDYGESIGFSYVASGPLVRSSYRAGE------LFV--QNLV-----RR-KK-NA-NSSSGS----------------------
>HAEMdisc
--------------------------------------------------------------------------------------------------------------------------------MFHNSL-ASPFISLIPIGLYKPRC-LILHSSNRALVVRAHTVDSS-NSVETSSNLPASKLFESPV--SGKSGPYPGGMGLHTGRDPSVKKPEWLRQRAPQGEKFSRLQDSLSKLKLNTVCVEAQCPNIGECWNGGGGAGGEGDGIATATIMLLGDTCTRGCRFCAVKTSRNPAPPDPLEPENTARAIASWGVDYIVLTSVDRDDLPDGGSAHFAKTVMAMKNLKPEILVECLTSDFRGDLVAVFKLVHSGLDVFAHNIETVKRLQKIVRDPRAGYDQSMSVLKHAKQCKEGMITKSSIMLGLGESDEEVKEAMADLRSIGVDILTLGQYLQPTPLHLTVKEYVTPEKFAFWKDYGESIGFSYVASGPLVRSSYRAGE------LFV--QNLV-----RG-KK-NP-NAVNGS----------------------
>PHAItank
--------------------------------------------------------------------------------------------------------------------------------MFQKSL-ANPLISPIPICSSKPRR-AT--SSNRSLVVRFHSVDTS-KKVETSSNTLASTLFESTVISSVKAGPYPGGMGVHTGRDPGVKKPEWLRQRAPQGEKFSKLQESLSKLNLNTVCVEAQCPNIGECWNGGEGAGGEGDGIATATIMLLGDTCTRGCRFCAVKTNRNPAPPDPMEPQNTAKAIASWGVDYVVLTSVDRDDLSDGGSGHFAETVKALKNLKPKILVECLTSDFRGDLEAVFKLAHSGVDVFAHNIETVKRLQRIVRDHRARYDQSLSVLKHGKLCKEGMITKTSIMLGLGESDDEVKEAMGDLRAIGVDILTLGQYLQPTPLHLTVKEYVTPEKFAFWKDYGESNGFRYVASGPLVRSSYRAGE------LFV--QNLV-----KG-KH-K--NVSSGS----------------------
>GOODpube
--------------------------------------------------------------------------------------------------------------------------------MLHYSL-ASPLISLIPIGSHKPRC-VISNSSNRTLVVRAHTVDSS-NSVETSSNIPASKLFESPVVTSGKSGPYPGGMGLHTGRDPSVKKPEWLRQRAPQGEKFSRLQDSLSKLKLNTVCVEAQCPNIGECWNGGGGAGGEGDGIATATIMLLGDTCTRGCRFCAVKTSRNPAPPDPLEPENTARAIASWGVDYIVLTSVDRDDLPDGGSAHFAKTVMAMKNLKPEILVECLTSDFCGDLVAVFKLVHSGLDVFAHNIETVKRLQRIVRDPRAGYDQSMSVLKHAKQCKKGMITKSSIMLGLGESDKEVKEAMADLRSIGVDILTLGQYLQPTPLHLTVKEYVTPEKFAFWKDYGESIGFSYVASGPLVRSSYRAGE------LFV--QNLV-----RG-K--NP-NAGNGS----------------------
>MOLIcapi
--------------------------------------------------------------------------------------------------------------------------------MIQSSV-ANPLNSQIPIFSAKPKC-RK--SRNRSLVVRSKAVDSH-LKVELDLNPAPSKLLEPAAGS-----PYPGGMGPHTGRNPSVKKPEWLRQRAPQGEKFERLKESLSKLKLNTVCVEAQCPNIGECWNGGGGAGGEGDGIATATIMLLGDTCTRGCRFCAVKTSRNPPPPDPMEPQNTAKAIVDFGVDYIVLTSVDRDDLPDGGSGHFAETVKALKNLKPEILVECLTSDFRGDLEAVTSLVHSGLDVFAHNIETVKRLQRIVRDPRAGYVQSLTVLKHAKLCKEGMITKSSIMLGLGEKDEEVKEAMADLRAIGVDILTLGQYLQPTPLHLTVKEYVTPEKFAFWKDYGESVGFRYVASGPMKMKGYASHC------IFWLPEMLVSLGCWRG-ER-SN-MPTWPLQK---------------IKCIE
>DRAKthyn
--------------------------------------------------------------------------------------------------------------------------------MFHKSL-ANPLTSPIQIRSPKPRC-RSSNSGNGAVVIRAHSVESSNKSVESSSNMPASKLFESPMVSSGNTVPYPGGMGLNTGRDPSVKKPEWLRQRAPQGEKFAKLQDSLSKLNLNTVCVEAQCPNIGECWNGGGGAGGEGDGVATATIMLLGDTCTRGCRFCAVKTSRNPAPPDPMEPENTARAIVTWGVEYIVLTSVDRDDLPDGGSAHFAKTVMALKNLKPEILIECLTSDFRGDLVAIAKLVQCGLDVFAHNIETVKRLQRVVRDPRAGYDQSLSVLKHAKLCKKGMITKSSIMLGLGESDDEIKEAMSDLRTIGVDILTLGQYLQPTPLHLTVKEYVTPEKFDFWKDYGESLGFSYVASGPLVRSSYRAGE------LFV--QNLV-----RR-TK-NT-NESIGS----------------------
>ANOEroxb
--------------------------------------------------------------------------------------------------------------------------------MLHNSL-ASPLTSLIPIGSHKPRC-VISHSSNRALVVRAHTVDSS-NSVETSSNMPASKLFESPV--SGKSGPYPGGMGLHTGRDPSMKKPEWLRQRAPQGEKFSRLQDSLSKLKLNTVCVEAQCPNIGECWNGGGGAGGEGDGIATATIMLLGDTCTRGCRFCAVKTSRNPAPPDPLEPDNTARAIASWGVDYIVLTSVDRDDLPDGGSAHFAKTVMAMKNLKPEILVECLTSDFRGDLVAVFKLVHSGLDVFAHNIETVKRLQKIVRDPRAGYDQSMSVLKHAKQCKEGMITKSSIMLGLGESDEEVKEAMTDLRSIGVDILTLGQYLQPTPLHLTVKEYVTPEKFAFWKDYGESIGFSYVASGPLVRSSYRAGE------LFV--QNLV-----RG-KK-NP-NAVNGS----------------------
>SELEaequ
--------------------------------------------------------------------------------------------------------------------------------MLQKSI-ANPLISPIPICSPKPRC-GA--SFNRSLVVRSNTVDSS-RTRETSTGLPASKLFESAAISSGN-GPYPGGMSLHTGRDASVKKPEWLRQRVPQGEKFSKLQESLSKLKLNTVCVEAQCPNIGECWNGGGGAGGEGDGTATATIMLLGDTCTRGCRFCAVKTSRNPAPPDPMEPENTARAIASWGVDYIVLTSVDRDDLPDGGSGHFAETVKAIKNLKPEILVECLTSDFRGDLVAVFKLIHSGLDVFAHNIETVKRLQRIVRDPRAGYDQSLSVLKHAKLCKEGMITKSSIMLGLGESDDEVKEAMADLRTIGVDILTLGQYLQPTPLHLTVKEYVTPDKFGFWKDYGESIGFSYVASGPLVRSSYRAGE------LFV--QNLV-----RG-KK-SV-NSSSGSLQIL--------AAGINAYMT-
>EPIPaphy
--------------------------------------------------------------------------------------------------------------------------------MLHQSL-LSSFISPILICSPNPRC-TN--FPNRLRLVRSHSIDSP-KAVETISNMPSSKLFESSSASSGKAGPYPGGMGMHTGRDPNMKKPEWLRQRAPQGENYTKLQESLSKLKLNTVCVEAQCPNIGECWNGGGGAGGEGDGIATATIMLLGDTCTRGCRFCAVKTSRNPPPPDPMEPENTAKAIASWGVDYIVLTSVDRDDLPDGGSGHFAETVKAMKNLKPHILIECLTSDFHGDLDAVFKLVHSGLDVFAHNIETVKRLQRIVRDPRAGYDQSLSVLKHAKICKEGMITKSSIMLGLGESDDEVKSTIADLRTIGVDILTLGQYLQPTPLHLTVKEYVTPEKFSFWKDYGESVGFLYVASGPLVRSSYRAGE------LFV--QNIV-----RT-MK-D--EALSGS----------------------
>CALAplic
--------------------------------------------------------------------------------------------------------------------------------MLHN---TNSPISPIQIPTLKPRC-KSSSFFNRSMVVRAHSVD-S-KSVESSSNNASSKIFEPKMVSSGMAKPYPGGMGLHTGTDPSLKKPEWLRQRAPQGEKFAKLQDSLSKLKLNTVCVEAQCPNIGECWNGGGGAGGEGDGIATATIMLLGDTCTRGCRFCAVKTSRNPAPPDPMEPENTARAIVSWGVDYIVLTSVDRDDLPDGGSTHFAKTVMTMKNLKPEILVECLTSDFRGDLTSVFKLVHSGLDVFAHNIETVKRLQRIVRDPRAGYDQSMSVLKHAKTCKEGMITKSSIMLGLGESDDEVKEAMADLRAIGVDILTLGQYLQPTPLHLTVKEYVTPEKFGFWKDYGESIGFSYVASGPLVRSSYRAGE------LFV--QNLV-----KG-KK-NI-NALIDS----------------------
>OPHRsphe
--------------------------------------------------------------------------------------------------------------------------------MLHDSL-IKPLISPIPICSPKPRW-ASSNSCNRWQVVRSHSVDAA-NSVSMSSNTPASKLFESAEISSGKAGPYPGGMGLHTGRDSKVKKPEWLRQRAPQGEKFSKLQESLSKLNLNTVCVEAQCPNIGECWNGGGGAGGEGDGIATATIMLLGDTCTRGCRFCAVKTSRNPAPPDPMEPENTARAVVSWGVDYIVLTSVDRDDLPDGGSAHFANTVMAMKNLKPEILIECLTSDFRGDLMAVFKLVNSGLNVFAHNIETVKRLQRIVRDPRAGYEQSMSVLKHAKLYKEGMITKSSIMLGLGESDDEVKETMADLRTIGVDILTLGQYLQPTPLHLTVKEYVTPEKFAFWKDYGESIGFSYVASGPLVRSSYRAGE------LFV--QNLV-----RG-KK-NL-DA--------------------------
>PHALcorn
--------------------------------------------------------------------------------------------------------------------------------MFQKSL-ANPFISPIPVFSSKPRS-AS--FSNRSLVVLSHSVDTS-EKVETSSNMPPSTLFDSAAVSSGKASMYPGGMGVHTGRDLSVKKPEWLRQRAPQGEKFSKLQESLSELKLNTVCVEAQCPNIGECWNGGGGAGGEGDGIATATIMLLGDTCTRGCRFCAVKTSRNPAPPDPMEPQNTAKAIASWGVDYVVLTSVDRDDLSDGGSGHFAETVKALKNLKPEILVECLTSDFGGDLEAVFKLVHSGLDVFAHNIETVKRLQRIVRDPRARYDQSLSVLKHGKLCKEGMITKSSIMLGLGESDDEVKEAMDDLRTIGVDILTLGQYLQPTPLHLTVKEYVTPEKFAFWKNYGESIGFCYVASGPLVRSSYRAGE------LFV--QNLV-----RG-KH-K--NASSGS----------------------
>NEUWmali
MQVTF---------------------------------LQAIYENVSQEIQILPLWCISSEIQ------------------------------STANREFGLGARSK--------LVEGTSILSSGSRMLQKSL-ANPLISPIPVCPLKPIS-PN--SSCRILAARSHAVESS-KTAASSTNSSASNLFESASVSSGKVGPYPGGMGLHTGRDPSMKKPEWLRQRAPQGEKFSRLQESLSKLKLNTVCVEAQCPNIGECWNGGGGAGGEGNGIATATIMLLGDTCTRGCRFCAVKTSRNPTPPDPMEPENTARAIASWGVDYIVLTSVDRDDLPDGGSGHFAQTVKAMKNFKPEILVECLTSDFRGDLEAVLTLVHSGLDVFAHNIETVQRLQRIVRDPRAGYEQSLTVLKHAKLCKEGMITKSSIMLGLGESDDEVKEAMADLRAIDVDILTLGQYLQPTPLHLTVKEYVTPEKFAFWKDYGESIGFSYVASGPLVRSSYRAGE------LFV--QNLV-----RG-KN-N--KVSNGS----------------------
>EPIDfulg
--------------------------------------------------------------------------------------------------------------------------------MFQKSF-ANPLISPIPICSTKPTF-PS--SSNRSLIVRCHSIDSS-KTVETSSKIPSSKLFEST-VSSGKAGSYPGWMGVHTGRDPSLKKPEWLRQRAPQGEKFSKLQESLSKLMLNTVCEEAQCPNIGECWNGGGGAGGEGDGIATATIMLLGDTCTRGCRFCAVKTSRNPAPPDPMEPQNTAMAIASWGVDYIVLTSVDRDDLPDGGSGHFVETVKAIKSLKPEILVECLTSDFHGDLEAVFKLIHSGLDVFAHNIETVKRLQRIVRDPRAGYEQSLSVLNHGKLCKEGMITKSSIMLGLGESDFEVKEAMDDLRNIGVDILTLGQYLQPTPLHLTVKEYVTPEKFAFWKDYGESIGFRYVASGPLVRSSYRAGE------LFV--QNLV-----RG-EH-KN-ASSSHS-----------------RHC--
>GALEfabe
--------------------------------------------------------------------------------------------------------------------------------MQPRSL-ASPGLSPIPICSLKSRC-PI--TCRRALAIQCHTVDSS-RTAESICNPPAPNLFESPAVSSGKAGPYPGGMGLHTGRDPGVKKPEWLRQRAPQGEKFSRLQESLSKLKLNTVCVEAQCPNIGECWNGGGGAGGEGDGIATATIMLLGDTCTRGCRFCAVKTSRNPAPPDPMEPENTAAAIASWGVDYVVLTSVDRDDLPDGGSGHFAQTVEALKKLNPKILVECLTSDFRGDLVAVHKLVHSGLDVFSHNVETVRRLQRIVRDPRAGYEQSLSVLKHAKLYKEGMVTKSSIMLGLGESDDEVKETMADLRSIGVDILTLGQYLQPTPLHLTVKEYVTPEKFAFCKDYGESIGFSFVASGPLVRSSYRAGE------LFV--KNFL-----LG-KM-NK-SVAGEP----------------------
>CYPRbard
--------------------------------------------------------------------------------------------------------------------------------MLQKSI-ANTLISPISICSSKPRC-GG--SSNRSLVIRSNTVDSS-KTGETSSGLPASKLFESAAISSGN-GPYPGGMGLHTGRDASVKKPEWLRQRAPQGDKFSKLQDSLSKLKLNTVCVEAQCPNIGECWNGGGGAGGEGDGIATATIMLLGDTCTRGCRFCAVKTSRNPAPPDPMEPENTARAIASWGVDYIVLTSVDRDDLPDGGSGHFAETVKAMKDLKPKILVECLTSDFRGDLEAVSKLVHSGLDVFAHNIETVKRLQRIVRDPRAGYDQSLSVLKHAKLCKEGMITKSSIMLGLGESDDEVKEAMADLRTIGVDILTLGQYLQPTPLHLTVKEYVTPEKFGFWKEYGESIGFSYVASGPLVRSSYRAGE------LFV--QNLV-----RG-KE-NM-NSSCGS----------------------
>GYMNodor
--------------------------------------------------------------------------------------------------------------------------------MLYDSL-IKHLISPIPICSPKPRC-ASSNSCNRSLVVRSHSVDAS-KSVEMSSNMPASKLFESTEVSSGKSGPYPGGMGLHTGRDPTFKKPEWLRQRAPQGEKFSKLQELLSKLKLNTVCVEAQCPNIGECWNGVGGARGEGDGIATATIMLLGDTCTRGCRFCAVKTSRNPAPPDPMEPENTARAVVSWGVDYIVLTSVDRDDLPDGGSAHFANTVMAMKNLKPEILVECLTSDFRGDLMAVFKLVNSGLNVFAHNIETVKRLQRIVRDPRAGYEQSMSVLKHAKLYKEGMITKSSIMLGLGESDDEVKETMADLRTIGVDILTLGQYLQPTPLHLTVKEYVTPEMFAFWKDYGESIGFSYVASGPLVRSSYRAGE------LFV--QNLV-----RGKKK-NL-DAALGS----------------------
>LIMOabor
--------------------------------------------------------------------------------------------------------------------------------MFQKSL-INPLISPIPIYSPKPRC-AS--SSNRSLVVRSHSVDSS-KKADTSSNMPAVKLFESTMVSSGKAGPYSGGLGLHTGRDPSVKKPEWLRQKAPQGEKFSKLQESLSSLKLNTVCVEAQCPNIGECWNGGGGAGGEGDGIATATIMLLGDTCTRGCRFCAVKTSRNPAPPDPMEPENTAKAIASWGVDYIVLTSVDRDDLPDGGSGHFAETVKAMKSLKPKILVECLTSDFHGDLEAVFKVVKSGLDVFAHNIETVKRLQRIVRDPRAGYDQSLSVLKHAKLCKEGVITKSSIMLGLGESEDEVKEAMADLRTIGVDILTLGQYLQPTPLHLTVKEYVRPEKFAFWKDYGEFIGFRYVASGPLVRSSYRAGE------LFV--QNLV-----RR-KN-M--NASGGS----------------------
>GOODfuma
--------------------------------------------------------------------------------------------------------------------------------MLNYSL-ASPLISLIPIGSHKPRC-VISNSSNWALVVRAHTVDSS-NSVEASSNIPASKLFESPMVTSGKSGPYPGGMGLHTGRDPSVKKPEWLRQRAPQGEKFLRLQDSLSKLKLNTVCVEAQCPNIGECWNGGGGAGGEGDGIATATIMLLGDTCTRGCRFCAVKTSRNPAPPDPLEPENTARAIASWGVDYIVLTSVDRDDLPDGGSAHFAKTVMAMKNLKPEILVECLTSDFCGDLVAVFKLVHSGLDVFAHNIETVKRLQKIVRDPRAGYDQSMSVLKHAKQCKEGMITKSSIMLGLGESDEEVKEAMADLRSIGVDILTLGQYLQPTPLHLTVKEYVTPEKFAFWKDYGESIGFSYVASGPLVRSSYRAGE------LFV--QNLV-----RG-KN-NP-NAGNGS----------------------
>CREMappe
--------------------------------------------------------------------------------------------------------------------------------MFQNSL-AHPLFSPIPICSSKPRC-AS--SSNRSFVVQFHSVDSS-KTVETIFEMPASKLFEST-VSSGKAGSYTGEMGVHTGRDPSMKKPEWLRQRAPQGEKFSRLQESLSMLKLNTVCVEAQCPNVGECWNGGGGGGGEGYGIATATIMLLGDTCTRGCRFCAVKTGRNPARPDPMEPQNTAMAIASWGVDYIVLTSVDRDDLPDGGSGHFAETVKAIKNLKPEILVECLTSDFRGDLEAVFKLIHSGLDVFAHNIETVKRLQRIVRDPRAGYDQSLSVLKHGKLCKEGMITKSSIMLGLGESDDEVKEAMGDLKNIGVDILTLGQYLQPTPLHLTVKEYVTPEKFAFWKDYGESIGFHYVASGPLVRSSYRAGE------LFV--QNLV-----RG-KD-K--NASSGHN----------------RYC--
>CYMBensi
--------------------------------------------------------------------------------------------------------------------------------MFQKSL-ASALLSPIPICSMKPRC-AN--SSNRSLVVRSHSVDTS-KKVETSSNMPASTLFESTVISSGNSVPYPGGLGVHIERDPSVKKPEWLRQRAPQGAKFSKLQESLSKLKLNTVCVEAQCPNIGECWNGGRGV-GERDGIATATIMLLGDTCTRGCRFCAVKTSRNPAPPDPMEPQNTAKAIASWGVDYIVLTSVDRDDLPDGGSGHFVETVNAIKNLKPKVLVECLTSDFRGDLEAVFKLVHSGLDVFAHNIETVKRLQRIVRDRRAGYDQSLSVLKHAKLCKEGMISKSSIMLGLGESDDEVKEAMGDLRNIGVDILTLGQYLQPTPLHLTVKEYVTPEKFSFWKDYGESIGFRYVASGPLGEAS----------------------------QHCP--QATMGVIQPTRFVLPIERVNYLFRIC--
>OECEmacu
--------------------------------------------------------------------------------------------------------------------------------MFQKSL-ASALTSAIPTCSMKPGY-AN--SSNRSLVLRSHSVDTS-KAAETSTDMPTSTLFESTVISSGKAMPYPGGLRVHM-RDPSVKKPEWLRQKAPQGEKFFNLQESLSKLKLNTVCVEAQCPNIGECWNGGRGV-GEGDGIATATIMLLGDTCTRGCRFCAVKTSRNPAPPDPMEPQNTAKAIASWGADYIVLTSVDRDDLPDGGSGHFAETVKAIKNLKPEVLVECLTSDFRGDLEAVFKLVHSGLDVFAHNIETVKRLQRIVRDRRAGYDQSLSVLKHGKLCKERMITKSSIMLGLGESDDEVKEAMGDLRNIDVDILTLGQYLQPTPLHLTVKEYVTPEKFSFWKDYGESIGFRYVASGPLVRSSYRAGE------LFV--QNLV-----RG-KH-K--NASSGS----------------------
>DENDnobi
--------------------------------------------------------------------------------------------------------------------------------MFPKSL-ANHLMSPIPICSTKPRC-AS--SSNRSLVVRFHSIDTS-KHVETSSNMPASTLFESTMISSGKAGSYPGGMGVHTGRDPSVKKPEWLRQRAPQGEKFSKLQESLSKLKLNTVCVEAQCPNIGECWNGGGGAGGEGDGIATATIMLLGDTCTRGCRFCAVKTSRNPAPPDPMEPQNTAKAIASWGVDYIVLTSVDRDDLPDGGSGHFAETVKAMKNLKPEILVECLTSDFRGDLEAVFKLVHSGLDVFAHNIETVKRLQRIVRDPRAGYDQSLSVLKHGKLFKEGMITKSSIMLGLGESDDEVKEAMGDLRTIGVDILTLGQYLQPTPLHLTVKEYVTPEKFAFWKDYGESIGFRYVASGPLVRSSYRAGE------LFV--QNLV-----RG-ER-K--NSSSGL----------------------
>DIURorie
--------------------------------------------------------------------------------------------------------------------------------MLHKSL-ANSLISPIQIRSSKPRC-ATSSSSNRAMVVLAHSIDSF-KSVETGSNLPA-KLFESPEVSSGKSRPYPGGMGMHTGRDPSVKKPEWLRQRAPQGEKFSKLQESLSKLKLNTVCVEAQCPNIGECWNGGGGAGGEGDGIATATIMLLGDTCTRGCRFCAVKTSRNPAPPDPMEPENTARAIVSWGVDYIVLTSVDRDDLSDGGSAHFAKTVMVMKNLKPEILVECLTSDFRGDLVSVSKLVHSGLDVFAHNIETVKRLQRIVRDPRAGYDQSLSVLKHAKLCKEGMVTKTSIMLGLGESDDEVKEAMSDLRTIGVDILTLGQYLQPTPLHLSVKEYVTPEKFAFWKDYGESIGFSYVASGPLVRSSYRAGE------LFV--QNLV-----RG-KQ-NL-SGS-------------------------
>ANOEemei
--------------------------------------------------------------------------------------------------------------------------------MLHNSL-ASPLTSLIPIGSHKPRC-VISHSSNRALVVRAHTVDSS-NSVETSSNMPASKLFESPV--SGKSGPYPGGMGLHTGRDPSMKKPEWLRQRAPQGEKFSRLQDSLSKLKLNTVCVEAQCPNIGECWNGGGGAGGEGDGIATATIMLLGDTCTRGCRFCAVKTSRNPAPPDPLEPDNTARAIASWGVDYIVLTSVDRDDLPDGGSAHFAKTVMAMKNLKPEILVECLTSDFRGDLVAVFKLVHSGLDVFAHNIETVKRLQKIVRDPRAGYDQSMSVLKHAKQCKEGMITKSSIMLGLGESDEEVKEAMTDLRSIGVDILTLGQYLQPTPLHLTVKEYVTPEKFAFWKDYGESIGFSYVASGPLVRSSYRAGE------LFV--QNLV-----RG-KK-NP-NAVNGS----------------------
>HYPOheme
--------------------------------------------------------------------------------------------------------------------------------MIQTSI-PNPLKSQIPIFSTKPKC-PN--PPSRFLVVRSTAVETG-L---------------------------ASGLGPHTGRDPSVKKPEWLRQRAPQGEKFERLKESLSKLKLNTVCVEAQCPNIGECWNGGGGAGGEGDGIATATIMLLGDTCTRGCRFCAVKTSRNPPPPDPMEPVNTARAIVDFGVEYIVLTSVDRDDLPDGGSGHFAETVKALKNLKPEILVECLTSDFRGDLEAVTSLVHSGLDVFAHNIETVKRLQRIVRDPRAGYKQSLTVLKHAKLCKEGMITKSSIMLGLGEKDEEVKEAMADLRAIGVDILTLGQYLQPTPLHLTVKEYVTPEKFAFWKDYGESVGFRYVASGPMVRSSYRAGE------LFV--QNLL-----RG-SK-QS-SSGS------------------------
>CORYacti
MQAL------------------------------------NIFESTSGKAGVYPGG-------------------------------------------MGLHTGRDPSLKKPD-WLRQRAPQGEKFSMLQDSL-SKLKLNTICVSS-------N--SFNRRMVVRSLSVDSS-KSVETSSNMQASNIFEST---SGKAGVYPGGMGLHTGRDPSLKKPDWLRQRAPQGEKFSMLQDSLSKLKLNTVCVEAQCPNIGECWNGGGGAGGEGDGIATATIMLLGDTCTRGCRFCAVKTSRNPAAPDPMEPENTARAIVSWGVDYIVLTSVDRDDLPDGGSAHFAKTVMAMKSLKPEILVECLTSDFRGDLEAVVKLVHSGLDVFAHNIETVKRLQRIVRDPRAGYDQSMSVLRHAKLCKEGMITKSSIMLGLGESDDEVKEAMADLRTIGVDILTLGQYLQPTPLHLTVKEYVTPEKFSFWKDYGESIGFSYVASGPLVRSSYRAGE------FFV--QNLV-----RG-KK-KKLNASIGS----------------------
>BLETstri
--------------------------------------------------------------------------------------------------------------------------------MFQKSL-ANPLISPIPICSTKPRC-AS--SSNRSLVVRSHSVDSS-KTVETSSIMPDSKLFESTVISSGKAGPYPGGMGLLTGRDPSVKKPEWLRQRAPQGEKFSKLQESLSKLKLNTVCVEAQCPNIGECWNGGGGAGGEGDGIATATIMLLGDTCTRGCRFCAVKTSRNPAPPDPMEPENTAKAIVSWGVDYIVLTSVDRDDLPDGGSGHFAETVKAMKNLKPKILVECLTSDFRGDLEAVFKLVHSGLDVFAHNIETVKRLQRIVRDPRAGYDQSLSVLNHGKLCKEGMITKSSIMLGLGESDDEVKEAMGDLRTIGVDILTLGQYLQPTPLHLTVKEYVTPEKFAFWKDYGESIGFRYVASGPLVRSSYRAGE------LFV--QNLV-----RG-KK-HK-NASSGS----------------------
>LECAnigr
--------------------------------------------------------------------------------------------------------------------------------MQPKCL-ASPPFSPISICSRKPRC-TI--SYKPALLIRCHAIDSA-RTADSISNPAASDLFESQAVSSGKAGPYPGGMSLHTGRDPSVKKPEWLRQRAPQGEKFSRLQESLSKLKLNTVCVEAQCPNIGECWNGGGGAGGEGDGIATATIMLLGDTCTRGCRFCAVKTSRNPSLPDPMEPENTAVAIASWGVDYVVLTSVDRDDLPDGGSGHFAQTVIALKKLNPKILVECLTSDFRGDLVAVHKLVHSGLDVFAHNIETVKRLQRIVRDPRAGYEQSLSVLKYAKLCMEGMVTKSSIMLGLGESDDEIKATMADLRSIGVDILTLGQYLQPTPLHLTVKEYVTPEKFASWKDYGESMGFSYVASGPLVRSSYRAGE------LFV--KNYL-----NG-KM-EK-APSDS-----------------------
>EPIPpurp
--------------------------------------------------------------------------------------------------------------------------------MFQKSL-TNPLISPIPICSPKPRC-AS--SSNRSLVVRSHSVDSS-KKADTISNMPASKLFESTVVSSGKAGPYPGGMGLHTGRDPSVKKPEWLRQKAPQGEKFSKLQESLSNLKLNTVCVEAQCPNIGECWNGGDGAGGEGDGIATATIMLLGDTCTRGCRFCAVKTSRNPAPPDPMEPENTAKAIASWGVDYIVLTSVDRDDLPDGGSGHFAETVKAMKNLKPEILVECLTSDFHGDLEAVFKLVHSGLDVFAHNIETVKRLQRIVRDPRAGYDQSLSVLNHAKFCKEGVTTKSSIMLGLGESDDEVKEAMADLRSIGVDILTLGQYLQPTPLHLTVKEYVRPEKFAFWKDYGESIGFSYVASGPLVRSSYRAGE------LFV--QNLV-----RG-KN-M--NASSGS----------------------
>EPIDpuni
--------------------------------------------------------------------------------------------------------------------------------MFQKSF-ANPLISPIPICSTKPTF-PS--SSNRSLIVRCHSIDSS-KTVETSSKIPSSKLFEST-VSSGKAGSYPGWMGVHTGRDPSLKKPEWLRQRAPQGEKFSKLQESLSKLKLNTVCEEAQCPNIGECWNGGGGAGGEGDGIATATIMLLGDTCTRGCRFCAVKTSRNPAPPDPMEPQNTAMAIASWGVDYIVLTSVDRDDLPDGGSGHFVETVKAIKSLKPEILVECLTSDFHGDLEAVFKLIHSGLDVFAHNIETVKRLQRIVRDPRAGYEQSLSVLNHGKLCKEGMITKSSIMLGLGESDFEVKEAMDDLRNIGVDILTLGQYLQPTPLHLTVKEYVTPEKFAFWKDYGESIGFRYVASGPLVRSSYRAGE------LFV--QNLV-----RG-EH-KN-ASSSHS-----------------RHC--
>CHILtrap
--------------------------------------------------------------------------------------------------------------------------------MLHKSL-ANSLTSPIQTRSPKPRC-AGSSSANRAVVVRAHSVDSSNKSVEKSSNMSASKLFESPMVSSGNAGPYPGGMGLHTGRDPNVKKPEWLRQRAPQGEKFSKLQDSLSKLKLNTVCVEAQCPNIGECWNGGGGAGGEGDGIATATIMLLGDTCTRGCRFCAVKTSRNPAPPDPMEPENTARAIVSWGVEYIVLTSVDRDDLPDGGSAHFAKTVMALKNLKPEILIECLTSDFRGDPVAVAKLVQSGLDVFAHNIETVKRLQRIVRDPRAGYDQSLSVLKHAKLCKEGMVTKSSIMLGLGESDDEVKEAMADLRAIGVDILTLGQYLQPTPLHLTVKEYVTPEKFAFWKDYGESLGFSYVASGPLVRSSYRAGE------LFV--QNLV-----RR-NK-NT-NESAGS----------------------
>SERAvome
--------------------------------------------------------------------------------------------------------------------------------MLYDSL-IKPLVSPIPICSPKPRC-TGSNSCNQSLVVRSHSVGAS-KSVEMSSNVSASKLFESTEVSPGKAGPYPGGMGLHTGRDPTVKKPEWLRQRAPQGEKFSKLHESLSKLKLNTVCVEAQCPNIGECWNGGGGAGGEGDGIATATIMLLGDTCTRGCRFCAVKTSRNPAPPDPMEPENTARAVVSWGVDYIVLTSVDRDDLPDGGSAHFANTVMAMKNLKPEILVECLTSDFRGDLAAVFKLVNSGLNVFAHNIETVKRLQRIVRDPRAGYEQSMSVLKHAKLYKEGMITKSSIMLGLGESDDEVKETMADLRTIGVDILTLGQYLQPTPLHLTVKEYVTPEKFAFWKDYGESIGFSYVASGPLVRSSYRAGE------LFV--QNLV-----RG-KK-NL-DASL------------------------
>CYMBmann
--------------------------------------------------------------------------------------------------------------------------------MFQKSL-ASALLSPIPICSMKPRC-AN--SSNRSLVVRSHSVDTS-KKVETNSNIPASTLFESTVISSGNSVPYPGGLGVHIERDPSVKKPEWLRQRAPQGANFSKLQESLSKLKLNTVCVEAQCPNIGECWNGGRGV-GERDGIATATIMLLGDTCTRGCRFCAVKTSRNPAPPDPMEPQNTAKAIASWGVDYIVLTSVDRDDLPDGGSGHFVETVNAIKNLKPKVLVECLTSDFRGDLEAVFKLVHSGLDVFAHNIETVKRLQRIVRDRRAGYDQSLSVLKHAKLCKEGMISKSSIMLGLGESDDEVKEAMGDLRNIGVDILTLGQYLQPTPLHLTVKEYVTPEKFSFWKDYGESIGFRYVASGPLVRSSYRAGE------LFV--QNLL-----KS-KH-K--KASSGS----------------------
>LANAlana
--------------------------------------------------------------------------------------------------------------------------------MFQKSL-SNPLISPIPICSPKPRC-PG--SSNRVMVVRSDAVDSS-KKTEADPIPAPSKLFESAAGPSRAGGPYPGRMGVNTGRDPNVKKPEWLRQRAPQGEKFAKLQESLSKLKLNTVCVEAQCPNIGECWNGGGGAGGEGDGIATATIMLLGDTCTRGCRFCAVKTSRNPAPPDPMEPENTANAIASWGVEYIVLTSVDRDDLPDGGSGHFAETVKAMKNLKPEILVECLTSDFRGDLAAVSSLVHSGLDVFAHNIETVKRLQRLVRDPRAGYEQSLSVLKHAKLCKEGMITKSSIMLGLGEKDEEVKEAMADLRAIGVDILTLGQYLQPTPLHLTVKEYVTPEKFADLKDYGESIGFRYVASGPLVRSSYRAGE------LFV--QNLV-----RG-NK-AR-DTSSGSE---------------------
>APOSshen
--------------------------------------------------------------------------------------------------------------------------------MLQKSL-ADPFLSEILRWPPKPRC-PN--SFCRVLVVRSHAVESS-KTAASSSDSSSSNLFESASVSSGKAGPYPGGMGLHTGRDVGVTKPEWLRQRAPQGEKFSRLQESLSKLKLNTVCVEAQCPNIGECWNGGGGAGGEGDGIATATIMLLGDTCTRGCRFCAVKTSRNPAPLDPFEPENTARAIASWGVDYIVLTSVDRDDLPDGGSGHFAQTVKAMKNLKPEILVECLTSDFRGDLEAVSTLVHSGLNVFAHNIETVKRLQRIVRDPRAGYEQSLSVLKHAKLSKEGMITKSSIMLGLGESDDEVKEAMADLRAIDVDILTLGQYLQPTPLHLTVKEYVTPEKFAFWKDYGESIGFIYVASGPLVRSSYRAGE------LFV--QNLV-----RG-KR-M--KVSSNS----------------------
>VANIplan
--------------------------------------------------------------------------------------------------------------------------------MQTKSL-ATPRFSPIPI-SYRQSC-PI--SYKPTLVIRCHAVESS-RTSDSISYPPESDLFVSPAVSSGKTGAYPGGMGLHTGRDPSVKKPEWLRQRAPQGEKFARLQDSLSRLKLNTVCVEAQCPNIGECWNGGGGAGGEGDGIATATIMLLGDTCTRGCRFCAVKTSRNPAPPDTMEPENTAAAIASWGVDYVVLTSVDRDDLPDGGSGHFAQTVKALKTLKPKILVECLTSDFQGDLAAVYKLVHSGLDVFAHNIETVKRLQRIVRDPRAGYEQSLSVLKYAKHCKEGMVTKSSIMLGLGESDDEVKETMADLRAIGVDILTLGQYLQPTPLHLTVKEYVTPEKFSFWRDYGESIGFSYVASGPLVRSSYRAGE------LFV--KNYL-----SG-KK-DE-NAACN-----------------------
>OPHRgarg
--------------------------------------------------------------------------------------------------------------------------------MLHDSL-IKPLISPIPICSPKPRC-ASSNSCNRWQAVQSHSVDAA-NSVSVSSNTPASKLFESAEISSGKAGPYPGGMGLHTGRDSKVKKPEWLRQRAPQGEKFSKLQESLSKLNLNTVCVEAQCPNIGECWNGGGGAGGEGDGIATATIMLLGDTCTRGCRFCAVKTSRNPAPPDPMEPENTARAVVSWGVDYIVLTSVDRDDLPDGGSAHFANTVMAMKNLKPEILIECLTSDFRGDLMAVFKLVNSGLNVFAHNIETVKRLQRIVRDPRAGYEQSMSVLKHAKLYKEGMITKSSIMLGLGESDDEVKETMADLRTIGVDILTLGQYLQPTPLHLTVKEYVTPEKFAFWKDYGESIGFSYVASGPLVRSSYRAGE------LFV--QNLV-----RG-KK-NL-DA--------------------------
>PLATclav
---------------------------------------------------------------------------------------------------------------------------------------------------------------------------------------------------------------------------------------------------------------------------------------LLGDTCTRGCRFCAVKTSRNPAPPDPMEPENTARAVVSWGVDYIVLTSVDRDDLPDGGSAHFANTVMAMKNLKPEILVECLTSDFRGDLMAVFKLVHSGLNVFAHNIETVKRLQRIVRDPRAGYEQSMSVLKHAKLYKEGMITKSSIMLGLGESDDEVKETMTDLRTIGVDILTLGQYLQPTPLHLTVKEYVTPEKFAFWKDYGESIGFSYVASGPLVRSSYRAGE------LFV--QNLV-----RV-KK-NL-DS--------------------------
>HABElong
--------------------------------------------------------------------------------------------------------------------------------MLYDSL-IKPLISPIPICSHKPRC-TSSSSCNRSLAVRSHSGNVS-KSVGVSSSMPTSKLFESTEVSSGKVGPYPGGMSLHTGKDPTVMKPEWLRQRAPQGEKFSKLQESLSKLKLNTVCVEAQCPNIGECWNGGGGAGGEGDGIATATIMLLGDTCTRGCRFCAVKTSRNPAPPDPMEPENTARAVVTWGVDYIVLTSVDRDDLPDGGSAHFANTVMALKNLKPEILVECLTSDFRGNLEAVLKLVNSGLNVFAHNIETVKRLQRIVRDPRAGYEQSMSVLKHAKLYKDGMITKSSIMLGLGESDDEVKETLADLRTIGVDILTLGQYLQPTPLHLTVKEFVTPEKFTFWKDYGESIGFSYVASGPLVRSSYRAGE------LFV--QNLV-----RG-KK-NL-DASLGS----------------------
>DRAKelas
--------------------------------------------------------------------------------------------------------------------------------MFHKSL-ANPLTSPIQIRSPKPRC-RSSNSGNGALVIRAHSVESSNKSVESSSNMPASKLFESPIISSGNAGPYPGGMGLNTGRDPSVKKPEWLRQRAPQGEKFAKLQDSLSKLNLNTVCVEAQCPNIGECWNGGGGAGGEGDGVATATIMLLGDTCTRGCRFCAVKTSRNPAPPDPMEPENTARAIVTWGVEYIVLTSVDRDDLPDGGSGHFAKTVMALKNLKPEILIECLTSDFRGDLVAVVKLIQSGLDVFAHNIETVKRLQRVVRDPRAGYDQSLSVLKHAKLCKKGMITKSSIMLGLGESDDEIKEAMSDLRTIGVDILTLGQYLQPTPLHLTVKEYVTPEKFDFWKDYGESLGFSYVASGPLVRSSYRAGE------LFV--QNLV-----RR-TK-NK-NESIGS----------------------
>EPIPhell
GDFNAHILLTGIVCFPILASVHSPPRPLLLYFHFQFVVQVNILRQSRLYGRILPYPFILDRLPLFFGGHHNTDQREAFHVSSKLYGFLSFSLPSSALRDLGLQVFRSINVN----RRLLITLLSAGSKMFQKSL-TNPLISPIPICSPKPRC-AS--SSNRSLVVRSHSVDSS-KKADTISNMPASKLFESTVVSSGKAGPYPGGMGLHTGRDPSVKKPEWLRQKAPQGEKFSKLQESLSNLKLNTVCVEAQCPNIGECWNGGDGAGGEGDGIATATIMLLGDTCTRGCRFCAVKTSRNPAPPDPMEPENTAKAIASWGVDYIVLTSVDRDDLPDGGSGHFAETVKAMKNLKPEILVECLTSDFHGDLEAVFKLVHSGLDVFAHNIETVKRLQRIVRDPRAGYDQSLSVLNHAKFCKEGVTTKSSIMLGLGESDDEVKEAMADLRSIGVDILTLGQYLQPTPLHLTVKEYVRPEKFAFWKDYGESIGFSYVASGPLVRSSYRAGE------LFV--QNLV-----RR-KN-M--NASSGS----------------------
>CHILsemi
--------------------------------------------------------------------------------------------------------------------------------MLHKSL-ANPLTSPIQTRSPKPRC-ASSSSANRAVVVRAHSVDSSNKSVEKSSNMPASKLFESPMVSSGNAGPYPGGMGLHTGRDPNVKKPEWLRQRAPQGEKFSKLQDSLSKLKLNTVCVEAQCPNIGECWNGGGGAGGEGDGIATATIMLLGDTCTRGCRFCAVKTSRNPAPPDPMEPENTARAIVSWGVEYIVLTSVDRDDLPDGGSAHFAKTVMALKNLKPEILIECLTSDFRGDPVAVAKLVQSGLDVFAHNIETVKRLQRIVRDPRAGYDQSLSVLKHAKLCKEGMVTKSSIMLGLGESDDEVKEAMADLRAIGVDILTLGQYLQPTPLHLTVKEYVTPEKFAFWKDYGESLGFSYVASGPLVRSSYRAGE------LFV--QNLV-----RR-NK-NT-NESAGS----------------------
>MASDpict
--------------------------------------------------------------------------------------------------------------------------------MFQKTL-ANPFISPIPFGSNKPNC-AI--SSNRSLTIRSHSVDSS-KTAEKSSKISSSNLFEST-VSPGKNRSYPGGMGVHTGRDSSLKKPEWLRQRAPQGEKFLKLKESLSNLKLNTVCVEAQCPNIGECWNGGGGAGGEGDGIATATIMLLGDTCTRGCRFCAVNTSKNPAPPDPMEPQNTAVAIASWGVDYIVLTSVDRDDLPDGGSSHFAETVKAIKNLKHAILVECLTSDFRGDLEAVFKLIHSGLDVFAHNIETVKRLQRIVRDPRAGYDQSLSVLKHGKLFKEGMITKSSIMLGLGESDDEVKEAMDDLRNIGVDILTLGQYLQPTPLHLTVKEYVTPEKFAFWKDYGESIGFRYVASGPLVRSSYRAGE------LFV--QNLV-----RG-SH-NN-LSSSHS-----------------RHC--
>APOSodor
--------------------------------------------------------------------------------------------------------------------------------MLQKSL-AVPFLSEILLWPPKPSCRPN--SFCRVLVVRSHAVESS-KTAASSSDSSSSNLFESASVSSGKAGPYPGGMGLHTGRDVGVKKPEWLRQRAPQGEKFSRLQESLSKLKLNTVCVEAQCPNIGECWNGGGGAGGEGDGIATATIMLLGDTCTRGCRFCAVKTSRNPAPLDPFEPENTARAIASWGVDYIVLTSVDRDDLPDGGSGHFAQTVKAMKNLKPEILVECLTSDFRGDLEAVSTLVHSGLDVFAHNIETVKRLQRIVRDPRAGYEQSLSVLKHAKLCKEGMITKSSIMLGLGESDDEVKEAMADLRAIDVDILTLGQYLQPTPLHLTVKEYVTPEKFAFWKDYGESIGFIYVASGPLVRSSYRAGE------LFV--QNLV-----RG-KR-M--KVSSNS----------------------
>VANIshen
--------------------------------------------------------------------------------------------------------------------------------MQTKSL-ANPHFSTIPILSRQSRC-PI--SYKPTLVIRCHAVDSS-RTAESISNPKASDLFVSPAVSSGKTGPYPGGMGLHTGRDPSLKKPEWLRQRAPQGEKFDRLQESLSRLKLNTVCVEAQCPNIGECWNGGGGAGGEGDGIATATIMLLGDTCTRGCRFCAVKTSRNPAPPDPMEPVNTAAAIASWGVDYVVLTSVDRDDLPDGGSGHFAQTVEALKTLKPKILVECLTSDFRGDLAAVHKLVHSGFDVFAHNVETVKRLQRIVRDPRAGYEQSLSVLKYAKHCKEGMVTKSSIMLGLGESDDEVKETMSDLRAIGVDILTLGQYLQPTPLHLTVKEYITPEKFTFWRDYGESIGFSYVASGPLVRSSYRAGE------LFV--KNYL-----SG-KM-DE-NAAGES----------------------
>CALAtsoo
--------------------------------------------------------------------------------------------------------------------------------MFQKSL-ANPFISPIPICSSKPRC-AT--SSDRSLVVRFHSVDTS-KKVETSSNTPASTLFESTVISSGKAGPYPGGMGVHTGRDPRVKKPEWLRQRAPQGEKFSKLQESLSKLNLNTVCVEAQCPNIGECWNGGEGAGGEGDGIATATIMLLGDTCTRGCRFCAVKTNRNPAPPDPMEPQNTAKAIASWGVDYIVLTSVDRDDLPDGGSGHFAETVKALKNLKPKILVECLTSDFRGDLEAVFKLAHSGLDVFAHNIETVKRLQRIVRDHRAGYDQSLSVLKHGKLCKEGMITKSSIMLGLGESDDEVKEAMGDLRTIGVDILTLGQYLQPTPLHLTVKEYVTPEKFAFWKDYGESNGFRYVASGPLVRSSYRAGE------LFV--QNLV-----RG-KH-K--SVSSGS----------------------
>MICRparv
--------------------------------------------------------------------------------------------------------------------------------MLHKSF-ANPLISPIQIRSSKSRC-ASSSSSNRTMVIRAHSVDLS-KPAETSSNLPVSKLFESTMVSSGNAGPYPGGMGLHTGRDQSVKKPDWLRQRAPQGEKFSKLRDSLSELKLNTVCVEAQCPNIGECWNGGGGAGGEGDGIATATIMLLGDTCTRGCRFCAVKTSRNPPPPDPMEPENTATAIVSWGVDYIVLTSVDRDDLPDGGSAHFAKTVMAMKNLKPDILVECLTSDFRGDLASVFKLLHSGLDVFAHNIETVKRLQRIVRDPRAGYDQSMSVLKHAKLCKEGMITKSSIMLGLGESDHEVKESMADLRTIGVDILTLGQYLQPTPLHLTVKEYVTPEKFAFWKDYGESIGFSYVASGPLVRSSYKAGE------LFV--QNLV-----KG-KK-YL-NASTRV----------------------
>GASTelat
--------------------------------------------------------------------------------------------------------------------------------MVDRLL-ANPLIMPITICSCKPRC-TR--PSNQALVVRSHSLESS-KMVETSSNMPPPELFGSTAPSLKKAGAYPGPMGVHTGRDPSLKKPEWLRQRAPQGEKFYKLQESLSKLKLNTVCVEAQCPNIGECWNGGGGAGKEGDGIATATIMLLGDTCTRGCRFCAVKTSRNPGPPDPMEPENTAKAIVGWGVDYVVLTSVDRDDLPDGGSGHFAETVKALKNLKPEILVECLTSDFRGDLKGVFNLIHSGLDVFAHNIETVKRLQRIVRDPRAGYDQSLSVLKHGKLFKEGMVTKSSIMLGLGESNDEVREAMSDLRNIGVDILTLGQYLQPTPLHLTVKEYVTPEKFAFWKDYGESIGFRYVASGPLVRSSYRAGE------LFV--QNLV-----RR-NK-K--NASDGS----------------------
>ERYCpuss
--------------------------------------------------------------------------------------------------------------------------------MFHKSL-SSSFISLNPTFSTNPRC-AN--SSNRSRILRCHSIEMS-KMAETSSDMQASNLFESA-------------MSVHIEKDPIVKKPDWLRQRAPQGEKFLNLKESLSKLKLNTVCVEAQCPNIGECWNGGKGV-GEGDGIATATIMLLGDTCTRGCRFCAVKTSRNPAPPDPMEPQNTAKAIASWGVDYIVLTSVDRDDLPDGGSGHFAETVKAIKNLKPEVLVECLTSDFRGDLEAVFKLIHSGLDVFAHNIETVKRLQRIVRDRRAGYEQSLSVLKHGKLCKEGMITKSSIMLGLGESDDEVKEAMGDLRNIGVDILTLGQYLQPTPLHLTVKEYVTPQKFSFWKDYGESIGFRYVASGPLVRSSYRAGE------LFV--QNLV-----RG-KH-N--NTSSSS----------------------
