# Supplementary material for: Orchid Phylotranscriptomics: The Prospects of Repurposing Multi-Tissue Transcriptomes for Phylogenetic Analysis and Beyond
Source: Front Plant Sci. 2022 May 27;13:910362. doi: 10.3389/fpls.2022.910362 (PMC9196242; doi:10.3389/fpls.2022.910362)
Supplement: Supplementary file 4 [file Data_Sheet_3.zip › ortho_MSA/r1/OG0009099.fa]

>HAEMdisc
--------------------------------------MPAKNFRKRSCVQ-DDVGGESGDEEERRMALEEVMFLQKQRERKLGIPALPTAQTAGT------------AILVR-SVEKNEGDGEKEDLVLQDTFAQETAVIVEDPNMLKYVEQELAKRRGKKIDSGEKEDKDPMDELYAIPEHLK----VRKRNSEESSTQWTTGIAEIQLPIE----------------YKLRNIEETEAAKKILQEKRLTGRTKSEASIPSSYSADYFHRGRDYSEKLRKEHPELYKGQ-GR-KVNDTRTQSTDSNNPDFIGRRQAATDEFMLDR-----------------------------------------------------------------FRKR----------------------------------------------------ERNRAMRR------------------------------------------------------
>DENDnobi
--------------------------------------MPAKNFRKRRLEQ-DELGTESEDEDDRRMALEEVMFLQKQRERKTGISALPSAQSGN-------------SGLVR-SGDKAEGDGEKEDLVLQDTFAQETAVIVEDPNMLKYVDQELAKRRGKKIDSGEKEDKDPMDELYAIPEHLK----VRKRNSEESSTQWTTGIAEIQLPIE----------------YKLRNIEETEAAKKILQEKRLTGRTKSESSIPSSYSADYFHRGRDYAEKLRKEHPELYKEHSSR-KTSDAGTQSTETNVVDIVGRRQAATDELMLER-----------------------------------------------------------------FRKR----------------------------------------------------ERNRAMRR------------------------------------------------------
>CYMBensi
--------------------------------------MAAKNFRKRAHEQ-DDLDAESGDEEDRRMVLEEVKFLQKLRERKTGISALPTAQSGT-------------TGLVR-SGDKADGDGEKEDLVLQDTFAQETAVIVEDPNMLKYVDQELAKRRGKKIDSCEKEDKDPMDELYAIPEHLK----VRKRNSEESSTQWTTGIAEIQLPIE----------------YKLRNIEETEAAKKILQEKRLTGRTKSELSIPSSYSADYFHRGRDYTEKLRKEHPELYKGH-SR-KMSESGAQAAETNEMDVVGRRQAATDELMLER-----------------------------------------------------------------FRKR----------------------------------------------------ERNRAMRR------------------------------------------------------
>MEXIxero
--------------------------------------MTSKNFRKRTVDQ-DDVGTESIDEEERRLALEEVKFLQKQRERKAGISALPTAQTGT-------------GELLR-SVDKADGDGEKEDLVLQDTFAQETAVTLEDPNMLKYVEQEIAKKRGKKIVSGEKEDKDPMDELYAVPEHLK----VRKRNSEENSTQWTTGIAEIQLPIE----------------YKLKNIEETEAAKKLLHERRLSRKTKSETSIPSSYSADYFHRGQDYAEKLRREHPELYKDR-GG-HVNDTGTKSTETHHPDVARRRQAATDEFTLER-----------------------------------------------------------------FRKR----------------------------------------------------ERNRCMRR------------------------------------------------------
>HABEpant
--------------------------------------MPAKNFRKRNLEQ-DDAGAGSGDEDDRRMALEEVKFIQKQRERKVGIPAHPIAQPSAT------------GALVR-SADKTEGEGEKEDLVLQDTFAQETAVIVEDPNMLKYVEQEIAKRRGKKIDYGEKEDKDPMDELYAIPEHLK----VKKRNSEESSTQWTTGIAEIQLPIE----------------YKLRNIEETEAAKKILQEKRLIGKTKSEANIPASYSADYFHRGRDYAEKLRKEHPELYKDQ-GR-QLNGTGAQPAEPNNPDIIGRRQAATDELMLDR-----------------------------------------------------------------FRKR----------------------------------------------------ERNRAMRR------------------------------------------------------
>PHALmode
--------------------------------------MTAKNFRKRIHEQ-DDVGVESEDEEERRMTLEEVKFLQKLRERKTGISALPTVQSGT-------------SGLIR-SGDKAEGDGEKEDLVLQDTFAQETAVIVEDPNMLKYVDQELAKRRGKKIDSSEKEDKNPMDELYAIPEHLK----VRKRNSEESSTQWTTGIAEIQLPIE----------------FKLRNIEETEAAKKILQEKRFTGRTKSEPNIPSSYSADYFHRGRDYAEKLRKEHPELYKDH-SR-KMNETGTQATEANDLEIVGRRQAATDELMLER-----------------------------------------------------------------FRKR----------------------------------------------------ERNRAMRR------------------------------------------------------
>CHILtrap
--------------------------------------MAAKNFRKRCHGE-DDAGIESGDEDERRMALEEVKFLQKQRERKFGIPALLTLQSSGI------------APLVR-SVEKADGDGEKEDLVLQDTFAQETAVIVEDPNMLKYVEQELAKRRGKKIDSGETEDKDPMDELYAIPEHLK----VRKRNSEESSTQWTTGIAEIQLPIE----------------YKLRNIEETEAAKKILQEKRLTGRTKSEASIPSSYSADYFHRGRDYAENLRKEHPELYK---GR-RMNDAGAQLKESSNPDIIGRRQAATDEFMLDR-----------------------------------------------------------------FRKR----------------------------------------------------ERNRAMRR------------------------------------------------------
>HABElong
--------------------------------------MPAKNFRKRNLEQ-DDAGAGSGDEDDRRMALEEVKFIQKQRERKVGIPAHPIAQPSAT------------GALVR-SADKTEGEGEKEDLVLQDTFAQETAVIVEDPNMLKYVEQEIAKRRGKKIDYGEKEDKDPMDELYAIPEHLK----VKKRNSEESSTQWTTGIAEIQLPIE----------------YKLRNIEETEAAKKILQEKRLIGKTKSEANIPASYSADYFHRGRDYAEKLRKEHPELYKDQ-GR-QLNGTGAQPAEPNNPDIIGRRQAATDELMLDR-----------------------------------------------------------------FRKR----------------------------------------------------ERNRAMRR------------------------------------------------------
>BLETstri
--------------------------------------MPAKNFRKRNFEQ-DDLDTESGDEEERRMVLEEVKLLQKQREKKTGISALLTVQSGT-------------SGLIR-SGDKAEGDGEKEDLVLQDTFAQETAVIVEDPNMLKYVDQELAKRRGKKIDSGEKEEKDPMDELYAIPEHLK----VRKRNSEESSTQWTTGIAEIQLPIE----------------YKLRNIEETEAAKKILQEKRLTGRTKSESSIPSSYSADYFHRGRDYAEKLRKDHPELYKDH-SR-KMNDAGTQSTETNDLDIVGRRQAATDELMLER-----------------------------------------------------------------FRKR----------------------------------------------------ERNRAMRR------------------------------------------------------
>EPIDfulg
------------------------------------MAMPAKNFRKRRLEE-DDLVAESADEEERRMVLEEVKFLQKLRERKTGISALPTVQSGT-------------SG----SGDKVEGDGEKEDLVLQDTFAQETAVIVEDPNMLKYVDQELAKRRGKKIDSCEKEDKDPMDELYAIPEHLK----VKKRNSEESSTQWTTGIAEIQLPIE----------------YKLRNIEETEAAKKILQEKRLTGRTKSDSNIPSSYSADYFHRGRDYAEKLRKDHPELYKEH-SR-KMNEAGTQSAEAKDVDIVGRRQAATDELMLER-----------------------------------------------------------------FRKR----------------------------------------------------ERNRAMRR------------------------------------------------------
>NEUWzoll
--------------------------------------MPAKNFRKRSIEQ-EDAGAESGDEEEQRLTLEEVKFLQKLRERKPGISAVPIVQSGA-------------GCFHR-SGDKADGDGEKEDLVLQDTFAQETAVTIEDPNMLKYVEQELAKKRGKKIDSGEKEDKDPMDELYAVPEHLK----VRKRNSEESSTQWTTGIAEVQLPIE----------------YKLRNIEETEAAKKLLREKRLVGRSKSETSIPSSYSADYFHRGRDYAEKLRRDHPELYKDR-GE-KVNDTGMKLTENNNTDIAGRRQASTDEFMLER-----------------------------------------------------------------FRKR----------------------------------------------------ERNRAMRR------------------------------------------------------
>OECEmacu
--------------------------------------MSAKNFRKRTHEQ-DDLDAEPGDEEDRRMALEEIKFLQKLRERKAGISALPTAQSGT-------------TGLVR-SGEKADGDGEKEDLVLQDTFAQETAVIVEDPNMLKYVDQELAKRRGKKIDSSEKEDKDPMDELYAIPEHLK----VRKRNSEESSTQWTTGIAEIQLPIE----------------YKLRNIEETEAAKKILQEKRLTGRPKSESSIPSSYSADYFNRGRDYTEKLRKEHPELYKDH-CR-KMNEAGTQAAETNAMEVRGRRQAATDELMLER-----------------------------------------------------------------FRKR----------------------------------------------------ERNRAMRR------------------------------------------------------
>GOODpube
--------------------------------------MPAKNFRKRSFVQ-DDVGTESGDEEERRMALEEVMFLQKQRERKLGISALPTAQTAGT------------AILVR-SVEKNEGDGEKEDLVLQDTFAQETAVIVEDPNMLKYVEQELAKRRGKEIDSGEKEDKDPMDELYAIPEHLK----VRKRNSEECSTQWTTGIAEIQLPIE----------------YKLRNIEETEAAKKILQEKRLTSRTKSETNIPSSYSADYFHRGRDYTEKLRKEHPELYKGQ-GR-QVNGTGTQSTDSNNPDIIGRRQAATDEFMLDR-----------------------------------------------------------------FRKR----------------------------------------------------ERNRAMRR------------------------------------------------------
>OPHRsphe
------------------------------MELLKPLKLPAKNFRKRTLDQ-DDSGADPGDEDHRRMALEEVKFIQKLRERKVGISAFPTAQSSAA------------GAVIR-SADKAEGDGEKEDLVLQDTFAQETAVIVEDPNMLKYVEQELAKKRGKKIDYGEKEDKDPMDELYAIPEHLK----VKKRNSEESSTQWTTGIAEIQLPIE----------------YKLRNIEETEAAKKILQEKRLIGRTKSEANIPSSYSADYFHRGRDYAEKLRKEHPELYKDQ-AR-QLNGASTQPAEPNNPDIVGRRQAATDEFMLDR-----------------------------------------------------------------FRKR----------------------------------------------------ERNRAMRR------------------------------------------------------
>CHILsemi
--------------------------------------MAAKNFRKRCHGE-DDAGIESGDEDERRMALEEVKFLQKQRERKFGIPALLTLQSSGI------------APLVR-SVEKADGDGEKEDLVLQDTFAQETAVIVEDPNMLKYVEQELAKRRGKKIDSGETEDKDPMDELYAIPEHLK----VRKRNSEESSTQWTTGIAEIQLPIE----------------YKLRNIEETEAAKKILQEKRLTGRTKSEASIPSSYSADYFHRGRDYAENLRKEHPELYK---GR-QMNDAGAQLKESSNPDIIGRRQAATDEFMLDR-----------------------------------------------------------------FRKR----------------------------------------------------ERNRAMRR------------------------------------------------------
>CALAsini
MSLIFHVTREQ-------SGRSDAEVKKETAGGGRAEAMPAKNFRKRRVEQ-DDLDAETVDEEERRMALEEVKFLQKQRERKTGISALPSVQSGT-------------SGLVR-SGDKAEGDGEKEDLVLQDTFAQETAVIVEDPNMLKYVDQELAKRRGKNIDSGEKEDKDPMDELYAIPEHLK----VKKRNSEESSTQWTTGIAEIQLPIEVDHHHKSRVFIHRFIWYKLRNIEETEAAKKILQEKRLTGRTKSESSIPSSYSADYFHRGRDYAEKLRKELPEMHKDH-SK-KMNDAGTLPTETNDANIVGRRQAATDELMLER-----------------------------------------------------------------FRKR----------------------------------------------------ERNRAMRR------------------------------------------------------
>SERAvome
--------------------------------------MPAKNFRKRSLDQ-DDAGAESGDEDDRRMALEEVKFIQKQRERKVGIPALPIAQSSSI------------GALIR-SVDKAEGDGEKEDLVLQDTFAQETAVIVEDPNMLKYVEQELAKKRGKKIDYGEKEDKDPMDELYAIPEHLK----VKKRNSEESSTQWTTGIAEIQLPIE----------------YKLRNIEETEAAKKILQEKRLIGRTKSEANIPSSYSADYFHRGRDFAEKLRKEHPELYKDH-SR-QLNGAGTQPAEPNNPDIVGRRQAATDEFMLDR-----------------------------------------------------------------FRKR----------------------------------------------------ERNRAMRR------------------------------------------------------
>DIURorie
------------------------------------MRMPSKNFRKRSLGD-DDAGFESGDEDKRRMALEEVKFLQKQRERKFGIPALPTVQSAAI------------GALIR-SVEKTDGDGEKEDLVLQDTFAQETAVIVEDPNMLKYVEQELAKRRGKKIDSGEKDDKDPMDELYAIPEHLK----VRKRNSEESSTQWTTGIAEIQLPIE----------------YKLRNIEETEAAKKILQEKRFTSRTKSEASIPSSYSADYFHRGRDYTENLRKEHPELYRGQ-GR-EMNDTGAQSKESDNVEHAGRRQAATDEFMLDR-----------------------------------------------------------------FRKR----------------------------------------------------ERNRAMRR------------------------------------------------------
>ANOEroxb
--------------------------------------MPAKNFRKRSYVQ-DDAGTESGDEEERRMALEEVMFLQKQRERKLGISALPTAQTAGT------------AILVR-SVEKNEGDGEKEDLVLQDTFAQETAVIVEDPNMLKYVEQELAKRRGKKIDSGEKEDKDPMDELYAIPEHLK----VRKRNSEESSTQWTTGIAEIQLPIE----------------YKLRNIEETEAAKKILQEKRLTGRTKSEASIPSSYSADYFHRGRDYTEKLRKEHPELYKGQ-GR-KVNDTGTQSTDSNNPDIIGRRQAATDEFMLDR-----------------------------------------------------------------FRKR----------------------------------------------------ERNRAMRR------------------------------------------------------
>CYPRbard
--------------------------------------MPSKNFRKRTLEQ-DDVGTESGDEEERRLALEEVKFLQKQRERKAGISALPTAQTGT-------------SDLLR-SVEKVDGEGEKEDLVLQDTFAQETAVTVEDPNMLKYVDQEIAKKRGKKIVSGEKGDKDPMDELYAVPEHLK----VKKRNSEESSTQWTTGIAEIQLPIE----------------YKLRNIEETEAAKKLLHEKRLAGRTKSETSIPSSYSADYFHRGQDYAEKLRREHPELYK----G-QVNDNVTKSTETNHPDIAGRRQAASDEFTLER-----------------------------------------------------------------FRKR----------------------------------------------------ERNRAMRR------------------------------------------------------
>CALAtsoo
MSLISHLARGQ-------SGRSDAEVKKETAGGGRAEAMLAKNFRKRRVEQ-DDLDAETVDEEERRMALEEVKFLQKQRERKTGISALPSVQSGT-------------SGLVR-SGDKAEGDGEKEDLVLQDTFAQETAVIVEDPNMLKYVDQELAKRRGKRIDSGEKEDKDPMDELYAIPEHLK----VKKRNSEESSTQWTTGIAEIQLPIE----------------YKLRNIEETEAAKKILQEKRLTGRTKSESSIPSSYSADYFHRGRDYAEKLRKELPEMYKDH-SR-KMNDAGTLPTETNDANIVGRRQAATDELMLER-----------------------------------------------------------------FRKR----------------------------------------------------ERNRAMRR------------------------------------------------------
>GOODfuma
--------------------------------------MPAKNFRKRSFVQ-DDVGTESGDEEERRMALEEVMFLQKQRERKLGISALPTAQTAGT------------AILVR-SVEKNEGDGEKEDLVLQDTFAQETAVIVEDPNMLKYVEQELAKRRGKKVDSGEKEDKDPMDELYAIPEHLK----VRKRNSEECSTQWTTGIAEIQLPIE----------------YKLRNIEETEAAKKILQEKRLTSRTKSEANIPSSYSADYFHRGRDYTEKLRKEHPELYKGQ-GR-QVNDTGTQSTDSNNPDIIGRRQAATDEFMLDR-----------------------------------------------------------------FRKR----------------------------------------------------ERNRAMRR------------------------------------------------------
>EPIDpuni
------------------------------------MAMPAKNFRKRRLEE-DDLVAESADEEERRMVLEEVKFLQKLRERKTGISALPTVQSGT-------------SG----SGDKVEGDGEKEDLVLQDTFAQETAVIVEDPNMLKYVDQELAKRRGKKIDSCEKEDKDPMDELYAIPEHLK----VKKRNSEESSTQWTTGIAEIQLPIE----------------YKLRNIEETEAAKKILQEKRLTGRTKSESNIPSSYSADYFHRGRDYAEKLRKDHPELYKEH-SR-KMNEAGTQSAEAKDVDIVGRRQAATDELMLER-----------------------------------------------------------------FRKR----------------------------------------------------ERNRAMRR------------------------------------------------------
>LANAlana
------------------------------------MLMPTKNFRKRTLEQ--DPNLESEDEDERRSALEEVKFLQKQRERKLGIPALPTAKSGT-------------GGLQR-TGEKGEGDGEKEDLVLQDTFAQETAVTVEDPNMLKYVEQELAKRRGKSIDSADKEEKDQVDELYVVPEHLK----VKKRNSEESSTQWTTGIAEVQLPIE----------------YKLRNIEETEAAKKLLQDKRLLGKTKSEFGIPSSYSADYFQRGRDYAEKLRREHPELYKDR-AA-QVNDMGAKSIENDSSDVARRRQAATDEFMLER-----------------------------------------------------------------FRKR----------------------------------------------------ERHRVMRR------------------------------------------------------
>PHAItank
--------------------------------------MPAKNFRKRRVEQ-DDL-AESMDEEERRMALEEVKFIQKQRERKTGISALPSVQSGT-------------SGLVR-SGDKVEGDGEKEDLVLQDTFAQETAVIVEDPNMLKYVDQELAKRRGKKIDSGEKEDKDPMDELYAIPEHLK----VKKRNSEESSTQWTTGIAEIQLPIE----------------YKLRNIEETEAAKKILQEKRLTGRTKSESSIPSSYSADYFHRGRDYAEKLRKELPEMYKDH-SR-KMNDTGTLPTETNDADIVGRRQAATDELMLER-----------------------------------------------------------------FRKR----------------------------------------------------ERNRAMRR------------------------------------------------------
>CORYacti
------------------------------------MRMPAKNFRKRSQEQ-DDVGIESGDEEERRMALEEVKLLQKQRERKLGIPALPIVQSSGI------------GAVVR-PTDKADGDGE-EDLVLQDTFAQETAVIVEDPNMLKYVEQELAKRRGKEIDSGEKEDKDPMDELYAIPEHLK----VRKRNSVESSTQWTTGIAEIQLPIE----------------YKLRNIEETEAAKKILQEKRLTSRTKSEASIPSSYSADYFHRGRDYAENLRKEHPELCKGQ-SR-QMNDTGTQSKESNNPDILGRRQAATDEFTLDR-----------------------------------------------------------------FRKR----------------------------------------------------ERNRAVRR------------------------------------------------------
>ERYCpuss
--------------------------------------MPAKNFRKRTHEE-DDLEDESGNEQDRRIALDEVKFLQKLRERKTGISALPIAQSGT-------------AGLVR-SGDKIDGDGDKEDLVLQDTFAQETAVIVEDPNMLKYVDQELAKRRGKQIDSSEKEEKDPMDELYAIPEHLK----VRKRNSEESSTQWTTGIAEIQLPIE----------------YKLRNIEETEAAKKILQEKRLTGRTKSESSIPSSYSADYLHRGRDYTEKLRKDHPELYKGH-NR-KKNEDGTQTAENNDMNIVGRRQAATDELILDR-----------------------------------------------------------------FRKR----------------------------------------------------ERNRAMRR------------------------------------------------------
>EPIPpurp
--------------------------------------MPTKNFRKRSLDE-NDVGIEPGDEEERRLALEEVKFLQKQRERKYGIPALLTVQSET-------------SGLVR-SGDKADGDGEKEDLVLQDTFAQETAVIVEDPNMMKYVEQELAKRRGKKIDSGEKEDKDPMDELYAIPEHLK----VRKRNSEESSTQWTTGIAEIQLPIE----------------FKLRNIEETEAAKKILQERRLIGRTKSEATIPSSYSADYFHRGRDYAEKLRKEHPELYKGH-SR-QLNDTGTQSTETNNPDIVGRRQAATDQFMLER-----------------------------------------------------------------FRKR----------------------------------------------------ERNRAMRR------------------------------------------------------
>LECAnigr
--------------------------------------MPSKNFRKRTLDP-DDAGTESGDEEERRLALEEVKFLQKQRERKLGIPALPTVQVRT-------------CGLLR-SSDKAEGDGEKDDLVLQDTFAQETAVTVEDPNMLKYVEQELAKKRGKKVDSAEKEDKDPMDELYTVPDHLKARTLVRKRNSEESSTQWTTGIAEVQLPIE----------------YKLRNIEETEAAKKLLQEKRFMGRAKSETIIPSSYSADYFHRGQDYAEKLRREHPELYKDL-GG-EMSGNGTKPSESNNADTGGRRLAATDEFMLER-----------------------------------------------------------------FRKR----------------------------------------------------ERNRAMRR------------------------------------------------------
>DENDchryso
--------------------------------------MPAKNFRKRRLEQ-DELGTESEDEDDRRMALEEVMFLQKQRERKTGISALPSAQSGN-------------SGLVR-SGDKAEGDGEKEDLVLQDTFAQETAVIVEDPNMLKYVDQELAKRRGKKIDSGEKEDKDPMDELYAIPEHLK----VRKRNSEESSTQWTTGIAEIQLPIE----------------YKLRNIEETEAAKKILQEKRLTGRTKSESSIPSSYSADYFHRGRDYAEKLRKEHPELYKEHRSR-KTSDAGTQSTETNDVDIVGRRQAATDELMLER-----------------------------------------------------------------FRKR----------------------------------------------------ERNRAMRR------------------------------------------------------
>CEPHdama
M---------------------------KRNPGMTIMRKKTRVFLNKFLY--DYMNIEELEETTARLMLEEVKFLQKQRERKYGIPALLTVQSET-------------SGLVR-SGDKADGDGEKEDLVLQDTFAQETAVIVEDPNMMKYVEQELAKRRGKKIDSGEKEDKDPMDELYAIPEHLK----VRKRNSEESSTQWTTGIAEIQLPIE----------------YKLRNIEETEAAKKILQEKRLIGRTKSEATIPSSYSADYFHRGRDYAEKLRKEHPELYKGH-SR-QMNDTGTQSTETNNPDIVGRRQAATDEFMLDR-----------------------------------------------------------------FRKR----------------------------------------------------ERNRAMRR------------------------------------------------------
>PHAIflav
--------------------------------------MPAKNFRKRRVEQ-DDLDVESVDEEERRMALEEVKFLQKQRERKTGISALPSVQSGT-------------SGLVR-SGDKAEGDGEKEDLVLQDTFAQETAVIVEDPNMLKYVDQELAKRRGKKIDSGEKEDKDPMDELYAIPEHLK----VKKRNSEESSTQWTTGIAEIQLPIE----------------YKLRNIEETEAAKKILQEKRLTGRTKSESSIPSSYSADYFHRGRDYAEKLRKELPEMYKDH-SR-KMNDTGTLPTETNDADFVGRRQAATDELMLER-----------------------------------------------------------------FRKR----------------------------------------------------ERNRAMRR------------------------------------------------------
>PHRAlind
M---------AAITITARAKPDAVIKRRCSAGPGRTEKMLSKNFRKRTLDQ-DDVGTESGDEEERRLALEEVKFLQKQRERKAGISALPTAQTGT-------------GDLLH-SVEKVDGDGEKEDLVLQDTFAQETAVTLEDPNMLKYVEQEIAKKRGKKIVSGEKEDKDPMDELYAVPEHLK----VRKRNSEESSTQWTTGIAEIQLPIE----------------YKLRNIEETEAAKKLLHERRLSGNRKSETSIPSSYSADYFHRGRDYAEKLRREHPELYKDR-GG-QVNDNGIKSTETHHPDIARRRQAATDEFTLER-----------------------------------------------------------------FRKR----------------------------------------------------ERNRAMRR------------------------------------------------------
>ERYCcris
--------------------------------------MPAKNFRKRTHEE-DDLDGESGNEEDRRMALEEVKFLQKLRERKTGISALPIAQSGT-------------TGLVR-SGEKIDGDGEKEDLVLQDTFAQETAVIVEDPNMLKYVDQELAKRRGKQINSSEKEDKDPMDELYAIPEHLK----VRKRNSEESSTQWTTGIAEIQLPIE----------------YKLRNIEETEAAKKILQEKRLTGRTKSESSIPSSYSADYLHRGRDYTEKLRKDHPELYKGH-SR-KKNEDGTQAAENNDMNIMGRRQAATDELILDR-----------------------------------------------------------------FRKR----------------------------------------------------ERNRAMRR------------------------------------------------------
>CALEmajo
--------------------------------------MPTKNFRKRSQAQ-DDTGTESGDEEERRMALEEVKFLQKQRERKLGIPALPTSQSSGI------------APLVR-SVEKADGDGEKEDLVLQDTFAQETAVIVEDPNMLKYVEQELAKRQGKKIDSGETEDKDPMDELYAIPEHLK----VRKRNSEESSTQWTTGIAEIQLPIE----------------YKLRNIEETEAAKKILQEKRLTGRTKSEASIPSSYSADYFHRGRDYAENLRKEHPEVYKRQ-GR-QMNDAGAQLKESSNPDIIGRRQAATDEFMLDR-----------------------------------------------------------------FRKR----------------------------------------------------ERNRAMRR------------------------------------------------------
>MICRparv
------------------------------------MRMPTKNFRKRGHEQ-DDVGIESGDEEERRMALEEVKFLQKQRERKLGMPALLTVQPSGI------------GALVR-SVEKTDGDGEKEDLVLQDTFAQETAVIVEDPNMLKYVEQELAKRRGKKIDSGEKEDKDPMDELYAIPEHLK----VRKRNSEESSTQWTTGIAEIQLPIE----------------FKLRNIEETEAAKKILQEKSLTGRTKSEASIPSSYSADYFHRGKDYAENLRKEHQELHRGQ-SR-RMNDAGTQSKESNNLDVLGRRQAATDEFMLDR-----------------------------------------------------------------FRKR----------------------------------------------------ERNRAMRR------------------------------------------------------
>GALEfabe
--------------------------------------MPSKNFRKRNHDL-EDAGTESGDDEERRLTLEEVKFLQKQRERKPGISALPTVQARS-------------GGLFR-SSDKAEGDGEKDDLVLQDTFAQETAVTVEDPNMLKYVEQELAKKRGRKVDSGEKEDKDPMDELYAVPEHLK----VRKRNSEESSTQWTTGIAEVQLPIE----------------YKLRNIEETEAAKKLLQEKRFMGKAKSEAIIPSSYSADYFHRGRDYAEKLRREHPELYKDL-GG-EMSGNGTKPSENNYADNGGSRLAATDEFMLER-----------------------------------------------------------------FRKR----------------------------------------------------ERNRVMRR------------------------------------------------------
>GYMNdens
--------------------------------------MPAKNFRKRSLEQ-DDAGAESGDEDDRRMALEEVKFIQKQRERKVGIPALPIVQSPAT------------GALVR-SVEKAEGDGEKEELVLQDTFAQETAVIVEDPNMLKYVEQEIAKKRGKKIDYGEKEDKDPMDELYAIPEHLK----VKKRNSEESSTQWTTGIAEIQLPIE----------------YKLRNIEETEAAKKILQEKRLLGRTKSEANIPSSYSADYFHRGRDYAEKLRKEHPELYKDQ-GR-QLSGFGAQPAESNNPDIVGRRQAATDAFMLDR-----------------------------------------------------------------FRKR----------------------------------------------------ERNRAMRR------------------------------------------------------
>LIMOabor
MRRWNHKEREAN-SQPRGSGTQKLSWSPKSAGGGTVEAMSTKNFRKRSIDQ-NDVGTESGDEEERRMVLEEVKFLQKQRERKYGIPALPTVQSET-------------SGLAR-SGDKADGDGEKEDLVLQDTFAQETAVIVEDPNMMKYVEQELAKRKGKKIDSGEKEDKDPMDELYAIPEHLK----VRKRNSEESSTQWTTGIAEIQLPIE----------------YKLRNIEETEAAKKVLQEKRLISRTKSEATIPSSYSADYFHRGRDYAEKLRKEHPELYKGH-SR-QMNDTGTQSTEANNPDIVGRRQAATDEFMLER-----------------------------------------------------------------FRKR----------------------------------------------------ERNRAMRR------------------------------------------------------
>CALAplic
------------------------------------MRMPAKNFRKRSHEQ-DDAGIESGDEEERWMALEEVKLLQMQRARKVGIPALSTVQVPQI------------GTVVR-SIEKADGDGE-EDLVLQDTFAQETAVIVEDPNMLKYVEQELAKRRGKKIDSGEKEDNDPMNELYTIPEHLK----VKKRNSEESSTQWTTGIAEIQLPIE----------------YKLRNIEETEAAKKILQEKRLTGRTKSEASIPSSYSADYFHRGRDYTENLRKEHPELYKGQ-GR-QTNDSGTQSKEPNVPDVLGRRQAATDAFMLDR-----------------------------------------------------------------FRKR----------------------------------------------------ERNRAMRR------------------------------------------------------
>GASTelat
--------------------------------------MLAKNFRKRNLEH-DDVDTESSDEEERRMALEEVKLLQKQRERKPGIPALPSIQSGN-------------GGLVR-LGDKVDGDGEKEDLVLQDTFAQETAVIVEDPNMLKYVEQELAKRRGKKVDPGEKVDKDPMDELYAIPEHLK----VRKRNSEESSTQWTTGIAEVNLPIE----------------YKLRNIEETEAAKKILQEKRLTGRPKSESSIPSSYSADYFHRGRDYAEKLRREHPDSYRER-DRRRMSDNAIQSSESNNQDIGGRRQAATDEFMLER-----------------------------------------------------------------FRKR----------------------------------------------------ERNRAMRR------------------------------------------------------
>HEMIforr
-----------------------------------------------------------------------------------------IVQSSAA------------GAVVR-SVDKADGDGEKEDLVLQDTFAQETAVIVEDPNMLKYVDQEIAKRRGKKIDYGEKEDKDPMDELYAIPEHLK----VKKRNSVESSTQWTTGIAEIQLPIE----------------YKLRNIEETEAAKKILQEKRLMGRTKSEANIPSSYSADYFHRGRDYAEKLRKEHPELYKDQ-GR-QLNGIGALSAEHNNPDVIGRRQAATDEFTLDR-----------------------------------------------------------------FRKR----------------------------------------------------ERNRAMRR------------------------------------------------------
>APOSshen
--------------------------------------MPAKNFRKRTIEQ-EDADAESGDEEEHRLKLEEVKFLQKLRERKPGISALPIVQSGA-------------GGLHR-SGDKADGDGEKEDLVLQDTFAQETAVTIEDPNMLKYVEQELAKRRGHKIDSVEKEDKDPMDELCAVPEHLK----VRKRNSEESSTQWTTGIAEVQLPIE----------------YKLRNIEETEAAKKLLQEKRLVGRTKAESSIPSSYSADYFHRGRDNAEKLRSAPKAVSNEP-G----------------PDILGYFRHLVSELLVDHEAIPLPFPEYKKERLNVLLNESVDCIAEEIEKIKDQILAEFQTESELGKEQLAYHGHKADGRTQCTRKRKAPSVSTVDNGGTDIQQSTVKCLFEIQLDKMEQGLEDFLDIVVSKCRSMTRAEKERLGRRIKKLPQPALNRVVQIIQRGSSMEDPAPSEILVNLEAQVYEIVSNFIRLFQISWV
>MASDpict
--------------------------------------MPSKNFRKRRLEQEDDLIPDLADEEDHRMILEEIKFLQKLRERKTGISALPIAQSGT-------------GG----SAEKVEGDGEKEDLVLQDTFAQETAVIVEDPNMLKYVDQELAKSRGKKIDPCEKEDKDPMDELYAIPEHLK----VKKRNSEESSTQWTTGIAEIQLPIE----------------YKLRNIEETEAAKKILQEKRLTVRTKSESNIPSSYSADYFHRGRDYAEKLRKEHPELYKDH-SR-KINDTLTQSTEAKDLDIVGRRQAATDELMLER-----------------------------------------------------------------FRKR----------------------------------------------------ERIRGMRR------------------------------------------------------
>VANIplan
--------------------------------------MPSKNFRKRTYDP-DDAGNESGDEEERRLVLEEVKFLQKQRERKLGIPTLPTVQVRT-------------AGLLR-SSEKAEGDGEKDELVLQDTFAQETAVTVEDPNMLKYVEQELAKKRGKKVDCGEKEDKDPMDELYAVPEHLK----VRKRNSEESSTQWTTGIAEVQLPIE----------------YKLRNIEETEAAKKLLQEKRFIGRAKSETIIPSSYSADYFHRGRDYAEKLRREHPELYKDL-AG-ELSGNGTKPSENNNADTGGRRLAATDEFMLER-----------------------------------------------------------------FRKR----------------------------------------------------ERNRVMRR------------------------------------------------------
>PTERcurt
------------------------------------MRMPAKNFRKRSLEQ-DDFGIESGEEEERRLALEEVKFLQKQRERKLGISALPTVQSSET------------AILVR-SVDKNEGDGEKEDLVLQDTFAQETAVIVEDPNMLKYVEQELAKRKGKKIDSGEKEDKDPMDELYAIPEHLK----VRKRNSEESSTQWTTGIAEIQLPIE----------------YKLRNIEETEAAKKILQEKRLTGRTKSEASIPSSYSADYFHRGRDYTEKLRKEHPDLYKGQ-SRQQMNDTGTQPTDPNNPDVIGRRQAATDEFMLDR-----------------------------------------------------------------FRKR----------------------------------------------------ERNRAMRR------------------------------------------------------
>OPHRgarg
------------------------------MELLKPLKLPAKNFRKRTLDQ-DDSGADPGDEDHRRMALEEVKFIQKLRERKVGIPAFPTAQSTAA------------GAVIR-SADKAEGDGEKEDLVLQDTFAQETAVIVEDPNMLKYVEQELAKKRGKKIDYGEKEDKDPMDELYAIPEHLK----VKKRNSEESSTQWTTGIAEIQLPIE----------------YKLRNIEETEAAKKILQEKRLIGRTKSEANIPSSYSADYFHRGRDYAEKLRKEHPELYKDQ-AR-QLNGASTQPAEPNNPDIVGRRQAATDEFMLDR-----------------------------------------------------------------FRKR----------------------------------------------------ERNRAMRR------------------------------------------------------
>CRYPlept
------------------------------------MRMPAKNFRKRSHEQ-DDVGIESGDEEDRRLALEEVKFLQKQRERKLGIPALPTAQSSGI------------GSLVR-SVEKVDGDGEKEDLVLQDTFAQETAVIVEDPNMLKYVEQELAKRMGKKIDSGEKEDKDPMDELYSIPEHLK----VRKRNSEESSTQWTTGIAEIQLPIE----------------YKLRNIEETEAAKKILQEKRLTGRTKSEASIPSSYSADYFHRGQDYTENLRKEHPELYKSQ-GR-QLKDAGTNSKESNNPDNLGRRQAATDEFMLDR-----------------------------------------------------------------FRKR----------------------------------------------------ERNRAMRR------------------------------------------------------
>CYPRflav
--------------------------------------MASKNFRKRTLEQ-DDVGTESGDEEERRLALEEVKFLQKLRERKSGISALPAAQTGT-------------SDLLR-SVEKVDGDGE-EDLVLQDTFAQETAVTVEDPNMLKYVEQEIAKKRGKKIVSGEKGDKDPMDELYAVPEHLK----VKKRNSEESSTQWTTGIAEIQLPIE----------------YKLRNIEETEAAKKLLHEKRLAGRTKAETSIPSSYSADYFHRGQDYAEKLRREHPELYK----G-QVNDNGTKSTETNHPDIAVRRQAATDEFTLER-----------------------------------------------------------------FRKR----------------------------------------------------ERNRAMRR------------------------------------------------------
>PAPHhirs
--------------------------------------MPSKNFRKRTFDQ-DDGGTESGDEEERRLALEEVKFLQKQRERKTGISALPTGQTGA-------------GELLR-TVEKVDGDGEKEDLVLQDTFAQETAVTLEDPNMLKYVEQEIAKKRGKRIVVGEKEDTDPMDELYAVPEHLK----VRKRNSEESSTQWTTGIAEIQLPIE----------------YKLRNIEETEVAKKLLHERRLAGRTKSEASIPSSYSADYFHRGRDYAEKLRREHPELYKDR-GG-QVNDNGT-TTEAHHPEIARRRQAATDEFTLER-----------------------------------------------------------------FRKR----------------------------------------------------ERNRAMRR------------------------------------------------------
>CALAcreb
------------------------------------MRMPAKNFRKRSHEQ-DDAGIESGDEEERWMALEEVKLLQMQRARKVGIPALSTVQVPQI------------GTVVR-SIEKADGDGE-EDLVLQDTFAQETAVIVEDPNMLKYVEQELAKRRGKKIDSGEKEDNDPMNELYTIPEHLK----VKKRNSEESSTQWTTGIAEIQLPIE----------------YKLRNIEETEAAKKILQEKRLTGRTKSEASIPSSYSADYFHRGRDYTENLRKEHPELYKGQ-GR-QTNDSGTQSKEPNVPDVLGRRQAATDAFMLDR-----------------------------------------------------------------FRKR----------------------------------------------------ERNRAMRR------------------------------------------------------
>EPIPhell
--------------------------------------MPTKNFRKRSLDE-NDVGIEPGDEEERRLALEEVKFLQKQRERKYGIPALLTVQSET-------------SGLVR-SGDKADGDGEKEDLVLQDTFAQETAVIVEDPNMMKYVEQELAKRRGKKIDSGEKEDKDPMDELYAIPEHLK----VRKRNSEESSTQWTTGIAEIQLPIEVNGLKVGTIFIYRFYRFKLRNIEETEAAKKILQERRLIGRTKSEATIPSSYSADYFHRGRDYAEKLRKEHPELYKGH-SR-QLNDTGTQSTETNNPDIVGRRQAATDQFMLER-----------------------------------------------------------------FRKR----------------------------------------------------ERNRAMRR------------------------------------------------------
>DRAKelas
--------------------------------------MPAKNFRKRSHEQ-DEDGNESGDEQERRMALEEVKFLQKQRERKLGIPTLPTSQSSGI------------AALVR-PVEKADGDGEKEDLVLQDTFAQETAVIVEDPNMLKYVEQELAKRQGKKIDSGEVEDKDPMDELYVIPEHLK----VRKRNSEESSTQWTTGIAEIQLPIE----------------YKLRNIEETEAAKKILQEKRLTGRTKSDASIPSSYSADYFHRGRDYTENLRKEHPELSKGH-GR-QMNDAGAQLKESSNPDIVGRRQAATDEFMLDR-----------------------------------------------------------------FRKR----------------------------------------------------ERNRAMRR------------------------------------------------------
>PHALcorn
--------------------------------------MPAKNFRKRIHGQ-DDVGVESEDEEERRMTLEEVKFVQKLRERKTGISALPTVQSGT-------------SGLIR-SGDKAEGDGEKEDLVLQDTFAQETAVIVEDPNMLKYVDQELAKRRGKKIDSSEKEDKNPMDELYAIPEHLK----VRKRNSEESSTQWTTGIAEIQLPIE----------------FKLRNIEETEAAKKILQEKRFTGRTKSEPNIPSSYSADYFHRGRDYAEKLRKEHPELYKDH-SR-KMNETGTQATEANDLEIVGRRQAATDELMLER-----------------------------------------------------------------FRKR----------------------------------------------------ERNRAMRR------------------------------------------------------
>BORYspha
--------------------------------------MRTKNFRKRTLEQ--DPNPESEDEEERRLALEEVKFLQKQRERKPGIPALPTVKSGS-------------GGLQR-SGEKGEGDGEKEDLVLQDTFAQETAVTVEDPNMLKYVEQELAKRRGKSIDAGDKEENDQVDELYVVPEHLKVSLQVKKRNSEESSTQWTTGIAEVQLPIE----------------YKLRNIEETEAAKRLLQDKRLVGRTKSELSIPSSYSADYFQRGRDYAEKLRREHPELYKDR-GA-QANDMETKSTETNNPDNGGRRQAATDEFMLER-----------------------------------------------------------------FRKR----------------------------------------------------ERHRVMRR------------------------------------------------------
>PAPHconc
--------------------------------------MPSKNFRERTFDQ-DDGGTESG-EEERRLALEEVKFLQKQRQRKTGISALPTGQTGA-------------GELLR-TVEKVDGDGEKEDLVLQDTFAQETAVTLEDPNMLKYVEQEIAKKRGKRIVAGEKEDKDPMDELYAVPEHLK----VRKRNSEESSTQWTTGIAEIQLPIE----------------YKLRNIEETEVAKKLLHERRLAGRTKSETSIPSSYSADYFHRGRDYAEKLRREHPELYKDR-GG-QVNDNGTAATEAHHPEIARRRQAATDEFTLER-----------------------------------------------------------------FRKR----------------------------------------------------ERNRAMRR------------------------------------------------------
>MOLIcapi
-------------------------------------MRGNRNFRKRILEHEDDPNTESGDEDQRRSALEEVKFLQRQRERKPGIPALPTLKSSSSFNSSSSLSPSFAGGLHRPNADKACPEDNGEDLVLQDTFAQETAVTVEDPNMLKYVEQELAKRRGKRIDEGDKEADTQVDQLYIVPEHLK----VKKRNSEESSTQWTTGIAEVQLPIE----------------YKLRNIEETEAAKKLLQDKRLVGRAKSELSIPSSYSADYFQRGRDYAEKLRREHPELYKDQ-GA-QVSDAGTKSTETNNPDVGGRRQAASDEFTLER-----------------------------------------------------------------FRKR----------------------------------------------------ERHRVMRR------------------------------------------------------
>PLATclav
--------------------------------------MPAKNFRKRSLEQ-DDAGAESGDEDDRRMALEEVKFIQKQRERKVGIPAVPIVQSSTT------------GALVR-SVEKAEGDGEKEDLVLQDTFAQETAVIVEDPNMLKYVEQEIAKKRGKKIDCGEKTDKDPMDELYAIPEHLK----VKKRNSEESSTQWTTGIAEIQLPIE----------------YKLRNIEETEAAKKILQEKRLIGRTKSESNIPSSYSADYFHRGRDYAEKLRKEHPELYKDQ-GR-QLNGAGAQPAEPNNPDIVGRRQA------------------------------------------------------------------------------------------------------------------------------------------------------------------------------------------------
>DACThata
--------------------------------------MPAKNFRKRSIEQ-DDAGAESGDEDDRRMALEEVKFIQKQRERKVGIPALPIVQSPAT------------GTLVR-SVEKAEVDGEKEELVLQDTFAQETAVIVEDPNMLKYVEQEIAKKRGKKIDYGEKEDKDPMDELYAIPDHLK----VKKRNSEESSTQWTTGIAEIQLPIE----------------YKLRNIEETEAAKKILQEKRLMGRTKSEANIPSSYSADYFHRGRDYAEKLRKEHPELYKDQ-GR-QLNGFGAQPAESNNPDIVGRRQAATDEFMLDR-----------------------------------------------------------------FRKR----------------------------------------------------ERNRAMRR------------------------------------------------------
>APOSodor
--------------------------------------MPAKNFRKQTIEQ-EDAGAESGDEEEHRLKLEEVKFLQKLRERKPGISALPIVQSGA-------------GGFHR-SGDKADGDGEKEDLVLQDTFAQETAVTIEDPNMLKYVEQELAKRRGHKIDSVEKEDNDRMDELYAVPEHLK----VRKRNSEESSTQWTTGIAEVQLPIE----------------YKLRNMEETEAAKKLLQEKRLVGRTKAESSIPSSYSADYFHRGRDYAEKLRSA-KAMSNEP-G----------------PDILGYFRHLVSELLVDHEAIPLPFPEYKKERLNVLLNESVDCIAEEIEKIKDQILTEFQTESELGKEQLAYHGHKADGRTQCTRKHKAPSVSTVDNGGTDIQQSTVKCLFEIQLDKMEQGLEDFLDIVVSKCRSMTRAEKERLGRRIKKLPQPALNRVVQIIQRGSSMEDPVPSEILVNLEVQLYYYVETVLRANNLSLV
>ANOEemei
--------------------------------------MPAKNFRKRSYVQ-DDAGTESGDEEERRMALEEVMFLQKQRERKLGISALPTAQTAGT------------AILVR-SVEKNEGDGEKEDLVLQDTFAQETAVIVEDPNMLKYVEQELAKRRGKKIDSGEKEDKDPMDELYAIPEHLK----VRKRNSEESSTQWTTGIAEIQLPIE----------------YKLRNIEETEAAKKILQEKRLTGRTKSEASIPSSYSADYFHRGRDYTEKLRKEHPELYKGQ-GR-KVNDTGTQSTDSNNPDIIGRRQAATDEFMLDR-----------------------------------------------------------------FRKR----------------------------------------------------ERNRAMRR------------------------------------------------------
>THELangu
--------------------------------------MSAKNFRKRRHEQ-DDVGIESGDEEERRLALEEVKFLQKQREKKFGIPALQTLQSSGI------------PSLVR-SVDKADGDGEKEDLVLQDTFAQETAVIVEDPNMLKYVEQELAKRQGKKIDSGEKEDKDPMDELYAIPEHLK----VRKRNSEESSTQWTTGIAEIQLPIE----------------YKLRNIEETEAAKKILQEKRLTGRTKSEASIPSSYSADYFHRGRDYAENLRKEHPELYKGQ-GR-QMSDAGTQLKEPNNPDIIGRRQAATDEFMLDR-----------------------------------------------------------------FRKR----------------------------------------------------ERNRAMRR------------------------------------------------------
>NEUWmali
--------------------------------------MPAKNFRKRSIEQ-EDAGAESGDEEEHRLTLEEVKFLQKLRERKPGISAVPIVQSGA-------------GGFHR-SGDKADGDGEKEDLVLQDTFAQETAVTIEDPNMLKYVEQELAKKRGKKIDSGEKEDKDPMDELYAVPEHLK----VRKRNSEESSTQWTTGIAEVQLPIE----------------YKLRNIEETEAAKKLLQEKRLVGRSKSETSIPSSYSADYFHRGRDYAEKLRRDHPELYKDR-GE-KVNDTGMKLTENNNTDIAGRRQASTDEFMLER-----------------------------------------------------------------FRKR----------------------------------------------------ERNRAMRR------------------------------------------------------
>CYMBmann
--------------------------------------MAAKNFRKRAHEQ-DDLDAESGDEEDRRMVLEEVKFLQKLRERKAGISALPIAQSGT-------------TGLVR-SGDKADGDGEKEDLVLQDTFAQETAVIVEDPNMLKYVDQELAKRRGKKIDSCEKEDKDPMDELYAIPEHLK----VRKRNSEESSTQWTTGIAEIQLPIE----------------YKLRNIEETEAAKKILQEKRLTGRTKSESSIPSSYSADYFHRGRDYTEKLRKEHPELYKDH-SR-KMSESGAQAAETSDMDVVGRRQAATDELMLER-----------------------------------------------------------------FRKR----------------------------------------------------ERNRAMRR------------------------------------------------------
>DRAKthyn
--------------------------------------MPAKNFRKRSHEQ-DEAGNESGDEQERRMALEEVKFLQKQRERKLGIPALPTSQSSGI------------AALVR-PVEKADGDGEKEDLVLQDTFAQETAVIVEDPNMLKYVEQELAKRQGKKIDSGEVEDKDPMDELYVIPEHLK----VRKRNSEESSTQWTTGIAEIQLPIE----------------YKLRNIEETEAAKKILQEKRLTGRTKSDASIPSSYSADYFHRGRDYTENLRKEHPELSKGH-GR-QMNDAGAQLKESSNPDIIGRRQAATDEFMLDR-----------------------------------------------------------------FRKR----------------------------------------------------ERNRAMRR------------------------------------------------------
>VANIshen
--------------------------------------MPSKNFRKRTYDL-DDAGNESGDEEERRLVLEEVKLLQKQRERKPGIPALPTVQAGT-------------AGLLR-SSDKAEGDGEKDDLVLQDTFAQETAVTVEDPNMLKYVEQELAKKRGKKVDCGEKEDKDPMDELYAVPEHLK----VRKRNSEESSTQWTTGIAEVQLPIE----------------YKLRNIEETEAAKKLLQEKRFIGRAKSETIIPSSYSADYFHRGRDYAEKLRRDHPELYKDL-GG-EMSGNGTKPSENNNADTGGRRLAATDEFMLER-----------------------------------------------------------------FRKR----------------------------------------------------ERNRVMRR------------------------------------------------------
>GYMNodor
--------------------------------------MPAKNFRKRSLEQ-DDAGAESGDEDDRRMALEEVKFIQKQRERRVGIPALPIVQSPAT------------GALVR-SVEKAEGDGEKEELVLQDTFAQETAVIVEDPNMLKYVEQEIAKKRGKKIDYGEKEDKDPMDELYAIPEHLK----VKKRNSEESSTQWTTGIAEIQLPIE----------------YKLRNIEETEAAKKILQEKRLIGRTKSEANIPSSYSADYFHRGRDYAEKLRKEHPELYKDQ-GR-QLSGFGAQPAESNNPDIVGRRQAATDAFMLDR-----------------------------------------------------------------FRKR----------------------------------------------------ERNRAMRR------------------------------------------------------
>RIMAelli
--------------------------------------MPAKNFRKRSHEQ-VDVGIESGDEEERRMALEEVKFLQKQRERKLGIPALPTLQSSGI------------APLVR-SVDKAEGDGEKEDLVLQDTFAQETAVIVEDPNMLKYVEQELAKRRGKKIDSGEKEDKDPMDELYAIPEHLK----VRKRNSEESSTQWTTGIAEIQLPIE----------------YKLRNIEETEAAKKILQEKRLSGRTKSEASIPSSYSADYFHRGRDYAENLRKEHPELYKGQ-GR-QMNDAGAQLKDSNNPDIVGRRQAATDEFMLDR-----------------------------------------------------------------FRKR----------------------------------------------------ERNRAMRR------------------------------------------------------
>EPIPaphy
--------------------------------------MPAKNFRKRSIEQ-DDFGTESGDEEERRMALEEVKFLQKQRERKSGISAQLTVQSGI-------------GVLVR-PGEKVEGDGEKEDLVLQDTFAQETAVIVEDPNMMKYVEQELAKRKGKKLDSGENDDKDPMDELYAIPEHLK----VRRRNSEESSTQWTTGIAEIQLPIE----------------YKLRNIEETEAAKKILHEKRFSGKIKSEASIPSSYSADYFHRGRDHAEKLRKEHSELYKNH-SR-QMSDSGAQATEANSSDIVGRRQAATDELMLDR-----------------------------------------------------------------FRKR----------------------------------------------------ERNRAMRR------------------------------------------------------
>HYPOheme
-------------------------------------MRSNKNFRKRSLEHEDDPNTESGDEDQRRSALEEVKFLQKQRERKPGIPALPTLRSSSSSLSSSSLAASFAGGLHRPNADKAGPEDNGEDLVLQDTFAQETAVTVEDPNMLKYVEQELAKRRGKRIDEADKEASTQVDELYIVPEHLK----VKKRNSEESSTQWTTGIAEVQLPIE----------------YKLRNIEETEAAKKLLQDKRLVGRTKSELSIPSSYSADYFQRGRDYAEKLRREHPELYKDR-GA-QVSDVGAKSIETNNPDVGGRRQAASDEFTLER-----------------------------------------------------------------FRKR----------------------------------------------------ERHRVMRR------------------------------------------------------
>ORCHital
LSFHRHYEKCANLADDSRVWAVLIGVKEKSGELSKAERMPAKNFRKRSLEQ-VDAGAESGDEDDRRMALEEVKFIQKQRERKFGIPALPTVQSSAT------------GALVR-SVDKADGDGEKEDLVLQDTFAQETAVIVEDPNMLKYVEQEIAKKRGKKIDYGEKEDKDPMDELYAIPEHLK----VKKRNSEESSTQWTTGIAEIQLPIE----------------YKLRNIEETEAAKKILQEKRLIGRTKSETNIPSSYSADYFHRGRDYAEKLRKEHLELYKDQ-GR-QLNGAGAQPAEPNNPDIVGRRQAATDEFMLDR-----------------------------------------------------------------FRKR----------------------------------------------------ERNRAMRR------------------------------------------------------
