# Supplementary material for: Orchid Phylotranscriptomics: The Prospects of Repurposing Multi-Tissue Transcriptomes for Phylogenetic Analysis and Beyond
Source: Front Plant Sci. 2022 May 27;13:910362. doi: 10.3389/fpls.2022.910362 (PMC9196242; doi:10.3389/fpls.2022.910362)
Supplement: Supplementary file 4 [file Data_Sheet_3.zip › ortho_MSA/r1/OG0009096.fa]

>CRYPlept
-------------------------------------------------------------------------------------------------------------------------------------------------MHRS----AGFLL-RSLDSLHGALKSRLRDGPW-----------KRME------AMR-QASYCHCNYATN-ASNTR-TRYSSDGVLSEGQAQKNYASKK--------------------------LDYRAAA----EKV---PQDNQGPVRAESIGKRISPEEKKKFLVNTLLDLKDSKEVVYATLDAWVAWEQNFPLVLLKRALLVLEKAEQWHRIVQVIKWMLSKGQGTTMGTFEQLICALEKDSRPEEAHNIWVKKVSYDLQSVPWRFCDLMLSIYYRNDMPERLVKLFKDIESFGRRPPKKSIVRKVVDAYELLGLLEEKDRILKKYDDLFNSSSR-ESSGKSRKFSKRG-ILA----------------GK--------KKL-TN-----KAA-IDK-STTKF-----SPL-NSDANG---------------------------------------
>CYMBensi
-------------------------------------------------------------------------------------------------------------------------------------------------MQRA----TGSLL-RSLDCLHVALKSGLGHDSW-----------KCRE------AVMLGASYHHSNYATK-AADTR-SRYSFDDLISQGQTQNAHKS-K--------------------------LEYP-AV----DEI---PKDNKGPVHVQSVGKRISAEDKKRFLVNTLLDLKDSKEAVYGTLDAWVAWEQNFPLVLLKRALLVLEKEEEWHRIVQVLKWMLSKGQGTTMGTYEQLICALEKDNRPEEAHNIWVKKISFDLHSVPWRFCDLMLSIYYRNNMLERLVKLFEDIESYGRKPPSKSIVRKVVDAYELLGLLEKKNRILQKYDDLFNSSSR-ESPRKLRQFSKRG-IAV----------------GK--------NKL-TR-----RAT-LDK-AIIDY-----ASVEDSASATQA-------------------------------------
>HABEpant
----------------------------------------------------------------------------------------------------------------------------------------------------------------------MELGCMMLRSLG-----------KWRG------AVMRGARYCHSNYVTN-AVDAQ-TRYSFDDLISEGQSQKAYKS-K--------------------------LEYP-AA----DEI---RQDNNVPLHAQSIGKRISAEDKKRFLVNTLIDMKDSKEAIYGTLDAWVAWEQIFPLASLKRALLVLEKEEQWHRIVQVIKWMLSKGQGITMGTYEQLIRALEKDSRPEEAHNIWVKKISYDLHSVPWRFCDLMLSIYYRNNMLERLVKLFKDIESFGRIPSRKSIVRKVVDAYELLGLLDEKNAVLQKYDDLL--SSR-ESLKKLRKFSKRG-IAA----------------GR--------KKP-RS-----KEA-IGS-STTDQ-----APM-DSGAQG---------------------------------------
>PTERcurt
-------------------------------------------------------------------------------------------------------------------------------------------------MRRS----AGFFL-RSLASLHVSVKNGIGNGSWYASSLLRHNNRKWMD------AGMRSTSYCHSYYATN-AVGTR-TKHSLDGLISEGPTQLSYKS-K--------------------------LEYPATA----DEA---PQGNKGPIHAQSVGKRISAEEKKKFLVNTLLDLKDSKEVVYGTLDAWVAWEQIFPLALLKRALVVLEKEEQWHRIVQVLKWMLSKGQGTTMGTYEQLIRALEKDNRPEEAHNIWVKKISYDLQSVPWRFCDLMLSIYYRNNMLERLVKLFKDIESFGRKPPSKSIVRKVVDAYELLGLLEEKNRVLQKYDDLFNVSSR-ESSRKFRKFSKRG-IEA----------------GK--------KKP-TD-----KAS-RDK-STADS-----APV-DSDSQSQ--------------------------------------
>CREMappe
-------------------------------------------------------------------------------------------------------------------------------------------------MQRA----TGSLL-RSLDFLHVALKNGLGDDSW-----------KWRD------AVMLGASYCHRNYATK-AADTR-ERYSFNDLNSQGQAQFYRKS-K--------------------------PEHP-AV----DEI---PKDNKGTAHVQSVGKHISAEDKKRLLVNTLLDLKNSKEVVYGTLDAWVAWEQNFPLALLKRALLVLEKEEQWHRIVQVIKWMLSKGQGTTMGTYEQLIRALEKDNRPEEAHTIWVKKISYDLHSVPWRFCDLMLSIYYRNNMLERLVKLFEDIESYGRKPPSKSIVRKVIDAYELLGLSEEKNRVLQKYDDLFN-SSR-ESPKKLRKFSKRG-ISA----------------GK--------KKL-TS-----KAT-IGE-PIIDY-----APL-DSISGAQA-------------------------------------
>MEXIxero
-------------------------------------------------------------------------------------------------------------------------------------------------MQRV----AISLL-RSLGTGHVALKRNIGEYSW-----------KWRV------PVRLGASYHCSGYATK-SDETQ-SRNSNDDLILQSKAQNSHES-K--------------------------QDYQ-AA-----GV---SQVGKELVREHTIGKRISAEEKKKFLVNTLLDLKDSKEVVYGTLDAWVAWEQTFPLVLLKRALLVLEKQEQWHRIVQVLKWMLSKGQGTTMGTYEQLICALEKDNRPEEAHNIWVKKISYDLHSVPWRFCNLMLSIYYRNNMLERLVKLFKEIESYGRKPPSKSIVRKVADAYELLGFLDEKNNVLEKYDDLFNSSSR-ESSKKSRKFAKRG-IAA----------------GK--------KKL-TS-----RPA-IDK-SAIHS-------------QT---------------------------------------
>PHAIflav
-------------------------------------------------------------------------------------------------------------------------------------------------MRRA----TSSLL-RSLDFLHVALKSGLGDDSW-----------KWRE------AAMLGASYCHSNYATK-ASDSL-TRYSFDGLISQGQANKAYKS-K--------------------------PEYP-AV----NEI---SQDNKGPVHVLSVGKRISAEDKKRLLVNTLLDLKDSKEVVYGTLDAWVAWEQNFPLALLKRALLVLEKEEQWHRIVQVIKWMLSKGQGTTMGTYEQLICALEKDNRPEEAHTIWVKKISYDLHSVPWRFCDLMLSIYYRNNMLVRLVKLFEDIESYGRKPPSKSIVRKVVDAYELLGLLEEKNGVLQKYEELFNGSSG-ESQRRLRKFSKRG-IAAVMVMRPECKSILLHFIGQCSLQIFLNKRL-SALRRVRRGT-HTA-EISNYER---VPL-------------------HIIIKVRIPFFLL--------------
>HEMIforr
-------------------------------------------------------------------------------------------------------------------------------------------------MQRS----AGFLL-RSFHSLHVALKSGIVDDTW-----------KWRG------AAMRGARYCHSNYVTN-DVDAQ-TRYSFDDLISEGQSQKAYKS-K--------------------------LEYS-AA----DEI---QQCNEGPVHAQSIGKRISAQDKKKFLVNTLIDMKDSKEAIYGTLDAWVAWEPNFPLALLKRALLVLEKEEQWHRIIQVIKWMLSKGQGITMGTYEQLIRALEKDSRPEEAHRIWVKRISYDLHSVPWRFCDLMLSIYYRNNMLERLVKLFKDIESFGRKPPSKSIVRKVVDAYELLGLLEEKSAVLQKYDDLFNSSSR-ESSKKLRKFSKRG-IAA----------------GR--------QKP-KG-----KEV-IDR-CTTDQ-----APM-DSGAQG---------------------------------------
>LANAlana
RGWGRGVTESREKARIPEESDEEVEG-----RTGGPSQQRPKQP-------TSPPPPPSSS---------------SSASEGGKGREDPKE---AIEGRKGTEREE-------EERGRRAGVRHRIDHSGQK-------------MQRV----AGSVRRRSLGLLHLTFKGNLIKDSW-----------NWSASNYATEGIMLSINYACSNYATK-SFDNR-PICDVYSGNVHDQTPNSWGA-R--------------------------AMMP-SE----QDN---DRNQEEQLRMQETARKISAAEKRKFLINTLLDLKNSKQAVYGTLDAWVAWEQNFPLVSLKQALLVLEKEGQWHRVVQVIKWMLSKGQGTTMGTYEQLIRALEKDNRAEEAHTIWVKKIGYDLHSVPWRVCNLMISIYYRNNMLERLVKLFKGLESYDRKPPSKSIVRKVADAYELLGLLRGKE-----------------------------------------------------------------------------------------------------------------------------------------
>CYMBmann
-------------------------------------------------------------------------------------------------------------------------------------------------MQRA----TGSLL-RSLDCLHVALKSGLGHDCW-----------KWRE------AVMLGASYRHSNFATK-AADTR-SRYSFDDLISQGQTQNAHKS-K--------------------------LEYP-AV----DEI---PKDNKGPVHVQSVGQRISAEDKKRFLVSTLLDLKDSKEAVYGTLDAWVAWEQNFPLVLLKRALLVLEKEEEWHRIVQVLKWMLSKGQGTTMGTYEQLICALEKDNRPEEAHNIWVKKISFDLHSVPWRFCDLMLSIYYRNNMLERLVKLFEEIESYDRKPPSKSIVRKVVDAYELLGLLEKKNRALQKYDELFNSSSR-ESPQKLRRFSKRG-IVV----------------GK--------KKL-TR-----RAT-LDK-AIIDY-----APVEDSASATQA-------------------------------------
>HAEMdisc
------------------------------------------------------------------------------------------------------------------------------------------------MKQRL----AGFFL-RSLDSLHTGLKSGLGDGYW-----------KWME------PGMRGTRYCHISYATK-AADSQ-TKYSFDGLISKGPAQIAYKS-K--------------------------LEYP-AT----SDV--TPQGNRGTVHAQSIGKRISAEEKKKFLVNTLLDLKDSKEAVYGTLDAWVAWEQCFPLALLKKALVVLEKEEQWHRIVQVIKWMLSKGQGTTMGTYEQLICALEKDYRPEEAHNIWVKKISYDLQSVPWRFCDLMLSIYYRNNMLERLVKLFKDIESFGRKPPSKSIVQKVADAYELLGKLEEKNRVLQKYDDLFNNSSR-EPSIKFRKFSKRG-IEA----------------GK--------KKH-AS-----KAAIVGK-PTADS-----APV-DSGAQG---------------------------------------
>CEPHdama
-------------------------------------------------------------------------------------------------------------------------------------------------MQRA----AGSLL-RSLDFLHISLKSGLGDDSR-----------KWRE------AVMLGASYFHSNYATK-SADTQ-TRYSFDDLISQGQAQKAHNS-K--------------------------SEYP-AT----DEI---PQDNNGLVHVQSIGKRISAEEKKKFLVNTLLDLNDSKDVVYGTLDAWVAWEQNFPLAFLKRALLVLEKEEQWHRIVQVIKWMLSKGQGTTMGTYEQLICALEKDSRPEEAHRIWVKKISIDLHSVPWRFCDLMLSIYYRNNMLERLVKLFKDIESYGRKPPSKSIVRKVVDACELLGLLEEKNRVLQKYDDLFNSSSR-ESLRKLRKFSKRG-IAA----------------GK--------KKV-TS-----RAA-IDK-SNLDY-----APV-DSGAPA---------------------------------------
>GOODpube
-------------------------------------------------------------------------------------------------------------------------------------------------MQRS----AGFFL-RSLDYLHTGMKSGLGDGSW-----------KWME------AGMRGTSYCHSNYVTN-AVDSR-TKYSFDDLISAAPAQIAYKP-K--------------------------LENP-AI----SYV--TPQDNRGTVHAQSIGKRISAEEKKKFLVNTLLDLKDSKEVVYGTLDAWVAWEQNFPLALLKKALVVLEKEEQWHRIVQVIKWMLSKGQGTTMGTYEQLICALEKDNRPEEAHNIWVKKISYDLQSVPWRFCDLMLSIYYRNNMHERLVKLFKDIESFGRKPPSKSIARKVVDAYELLGKLEEKNRVLQKYDDLFNSSSR-ESLSKFRKFSKRG-IEA----------------GK--------KMH-AS-----KEAIVGK-STAYS-----APV-DSEISAPKFPAMISAPCPPSSIQIC--------------------
>CALAsini
-------------------------------------------------------------------------------------------------------------------------------------------------MQRA----TSYLL-RSLDFLHVALKSGLGDDSW-----------KWRE------AVMLGANYCRCNYATK-AADPR-SKYSFDDLISQGQANKAYKS-K--------------------------PEYP-AV----DEI---SQDNKGPVHVLSIGKRISAEDKKRLLVNTLLDLKDSKEVVYGTLDAWVAWEQIFPLALLKRALIVLEKEEQWHRIVQVIKWMLSKGQGTTMGTYEQLICALEKDNRPEEAHAIWVKKISYDLHSVPWRFCDLMLSIYYRNNMLERLVKLFEDIESYGRKPPSKSIVRKVVDAYEVLGLFEKKNVVLKKYEDLFNGSSG-ESQRKLRKFSKKG-IAA----------------G---------KKL-TS-----KAT-IDK-PIMDY-----VPV-DSTSAAQA-------------------------------------
>MICRparv
-----------------------------------------------------------------------------------------------------------------------------------------------------------------------------------------------ME------VVM-QARYCQCNYATN-ASDTQ-TRFS-----SEGQTQKSYKS-K--------------------------LEYP-TA----AGV---PLDNKGLDCAQSIGRRISPVEKKKFLVNTLFDLKDTKEVVYGTLDAWVAWEQNFPLPLVRRALLVLEKEEQWHRIVQVIKWMLCKGQGTTMGTYEQLIRALEKDNRPEEAHNIWVKKVSYNLQSVPWQFCDLMLSIYYRNNMLERLVKLFKDIESFGRRPPRKSIVRKVVDAYELLGSSEEKNRVLQRYEDLFNSSPT-ESSGKLRKFSKR----T----------------DK--------KKH-RR-----KAA-IDK-SAKKS-----TSL-DSGVPEVEK------------------------------------
>HABElong
----------------------------------------------------------------------------------------------------------------------------------------------------------------------MELGCMMLRSLG-----------KWRG------AVMRGARYCHSNYVTN-AVDAQ-TRYSFDDLISEGQSQKAYKS-K--------------------------LEYP-AA----DEI---RQDNNVPLHAQSIGKRISAEDKKRFLVNTLIDMKDSKEAIYGTLDAWVAWEQIFPLASLKRALLVLEKEEQWHRIVQVIKWMLSKGQGITMGTYEQLIRALEKDSRPEEAHNIWVKKISYDLHSVPWRFCDLMLSIYYRNNMLERLVKLFKDIESFGRIPSRKSIVRKVVDAYELLGLLDEKNAVLQKYDDLL--SSR-ESLKKLRKFSKRG-IAA----------------GR--------KKP-RS-----KEA-IGS-STTDQ-----APM-DSGAQG---------------------------------------
>CORYacti
-------------------------------------------------------------------------------------------------------------------------------------------------MQRS----MGFLF-RSRDSFHVSLKSNLGDGSW-----------IWVE------AVM-RASFGHNNYSTN-ASDTQ-TRYSRDDLLPVGQAQKSYKS-K--------------------------FQYPAAA----DEA---PQDNKGPVSTQSIGKRISPEEKKKFLVNTLIDLKDCKEAVYGTLDAWVAWEQTFPLVLLKRALLVLEKEKQWHRIVQVIKWMLSKGQGTTMGSYEQLICALEKDNRPEEAHNIWVKKVSYDLQSVPWRFCDLMLSIYHRNNMLERLVKLFKDIESFGRKPPKKSIVRKVLDAHELLGLLEEKNRILQKYDDLLN-SPR-ESPGKLRKFSKRG-ISA----------------GQ--------KKH-TS-----KVA-VDK-PRIDR-----ASS-EG-------------------------------------------
>LIMOabor
-------------------------------------------------------------------------------------------------------------------------------------------------MQRS----AGSLL-RSLDFLHVALKGGLGDDSW-----------KLRK------AVMLGASYFHSNCTTK-VADTQ-TRYSFDDLISQEQAKKAHNS-K--------------------------SGYP-AT----DEI---AQDNNGPVHVQSIGKRISAEDKKKFLVNTLLDLKDSKDAVYGTLDAWAAWEQNFPLALLKRALLVLEKEEQWHRIVQVIKWMLSKGQGTTMGTYEQLICALEKDNRPEEAHRIWVKKISYDLHSVPWRFCDLMLSIYYRNNMLERLVKLFKDIESYGRKPPSKSIVRKVVDACELLGLLDEKTRVLQKYDDLFNSSSR-ESLRKLRKFSKRG-FAA----------------GR--------KKV-AS-----KAA-IDK-PNVDY-----APV-DSGAQA---------------------------------------
>APOSodor
-------------------------------------------------------------------------------------------------------------------------------------------------MQRV----GGSLR-RSLCVLHHTVR---VQDSW-----------KWST------GVPFGVN---SCYATK-AADDQKARYSFGELISKIPSQKPDVS-K--------------------------PDYQ-VA----DVI---TQENKEPVRMQPAGKRISSEEKKKFLVNTLLDLKDSKEVVYGTLDAWVAWEQDFPLALLKRALLDLEKEEQWHRVVQVIKWMLSKGQGITMGTYEQLVRALEKDHRAEEAHNIWEKKISYDLHSVPWRFCDLMLSIYYRNNMLERLVKLFKDLESYDRKPPWKSVVRKVADAYEMLGLLEDRNRMLEKYDHLFSISSS-LHGRKER--SQR---------------------GK--------KKT-IG-----KTA-MDK-SAAKA-----API-DSGSQT---------------------------------------
>CALAplic
-------------------------------------------------------------------------------------------------------------------------------------------------MHRS----TGFFL-RSLDSLNISLKNGFGDCSW-----------SRIE------SVM-GASYCHSNYATN-AFNTR-TGHPIDDFRSKGQEQKSYKP-K--------------------------LVYP-AA----AEV---PHDNKGPDRAQSIGRRISPEEKKRFLINTLHGLKDSKELVYGTLDAWVAWEQNFPLVLLKRALLVLEKEAQWHRIIQVIKWMLSKGQGTTMGTYEQLIGALEKDNRPEEAHNIWVKKVSYDLQSVPWRFCDLMLSIYFRNNMLERLVKLFKDIESFGRKPPKKSIVRKVADAYDILGVLDEKNKILQKYEDLFNNSVK-ESSGKARKFSRRG-IAA----------------GK--------KKL-GT-----KAA-IDK-PTINC-----SSL-GSNAGV---------------------------------------
>APOSshen
-------------------------------------------------------------------------------------------------------------------------------------------------MQRV----GGSLR-RSLCVLHHTVR---VQDSW-----------KWST------GVPFGVN---SCYATK-AGDDQKARYSFGELISKIPSQKPDVS-K--------------------------PDYQ-VA----DVI---TQENKEPVRMQPAGKRISSEEKKKFLVNTLLDLKDSKEVVYGTLDAWVAWEQDFPLALLKRALLDLEKEEQWHRVVQVIKWMLSKGQGITMGTYEQLVRALEKDHRAEEAHNIWEKKISYDLHSVPWRFCDLMLSIYYRNNMLERLVKLFKDLESYDRKPPWKSIVRKVADSYEMLGLLEDRNRMLEKYDHLFSISSS-LHGRIER--SQR---------------------GK--------KKT-IS-----KTA-MDK-LAAKA-----API-DSGSQT---------------------------------------
>PHAItank
-----------------------------------------------------------------------------------------------------------------------------------------------------------------------------------------------------------------------------------------------------------------------------------------------------------------------------------------------------------------------------------------MGTYEQLICALEKDNRPEEAHTIWVKKISYDLHSVPWRFCDLMLSIYYRNNMLERLVKLFKDIESYDRKPPSKSIVRKVVDAYELLGLLEEKNGVLQKYEELFNGSSA-ESQRRLRKFSKRG-IAA----------------GK--------KKL-TS-----KAT-IDK-PIIDY-----APV-DSTSGAQA-------------------------------------
>VANIplan
-------------------------------------------------------------------------------------------------------------------------------------------------MKRV----SGRLL-QSIGSLHGTLKWTLRDDSW-----------KWNT------AMMQGTSYHHSNYSSKAAADPR-TIYSYSDQIVHGPARNFQVS-K--------------------------PEYL-AA----DKV---PHEYKEPVRTEAVGKRISMEEKKTFLVNTLLDLKDSKEVVYGTLDAWVAWEQNFPLALIKRALIVLEKKEEWHRIVQVIKWMLSKGQGTTMGTYEQLICALEKDRRPEEAHNIWVKKIGYDLHSVPWRFCNLMLSIYYRNNMMERLVKLFKDIESYGRKPPCKSIVRKVADAYELLGLLEEKKRVIEKYDDLFTSSSK-ETPAKARKFSKRG-FAA----------------GK--------QKI-TC-----KEK-IPK-AATES-----ALL-QSTSAS---------------------------------------
>ANOEroxb
------------------------------------------------------------------------------------------------------------------------------------------------MTQRL----AGFFL-RSLGSLHTGLKSSLGDGSW-----------KWME------AGMRGTSYCHINYATK-AADSQ-TKYSFDDPISAGPAQIAYKP-K--------------------------LVYP-AT----SDV--TPQGNRGTSHAQSIGKRISAEEKKKFLVNTLLDLKDSKEVVYGTLDAWVAWEQSFPLALLKKALVVLEKEEQWHRIVQVIKWMLSKGQGTTMGTYEQLICALEKDHRPEEAHNIWVKKISYDLQSVPWRFCDLMLSIYYRNNMLERLVKLFKDIESFGRKPPSKSIVQKVVDAYELLGKLEEKNRVLQKYDDLFNSSSR-DSSIKFRKFSKRG-IEA----------------GM--------KKH-SS-----KAAIVGK-STADS-----APV-DSGSQG---------------------------------------
>DENDchryso
----------------------------------------------------------------------------------------------------------------------------------------------------------------------------------------------------------------------------------------------------------------------------------------------------------------SAEDKKRLLVNTLLDLKDSKEVVYGTLDAWVAWEQNFPLALLKRALLVLEKEEQWHRIVQVLKWMLSKGQGTTMGTYEQLICALEKDNRPEEAHTIWVKKISYDLHSVPWRFCDLMLSIYYRNNMLERLVKLFKDIESYGRKPPSKSIVRKVVDAYELLGLLEEKNSVLQKYDDLFNSSG--ESPRKLRKFSKRG-IAA----------------GK--------KKL-TS-----KEA-IDK-PTINN-----TAL-DSASGAHA-------------------------------------
>DRAKthyn
-------------------------------------------------------------------------------------------------------------------------------------------------MQRS----AGFLL-RSFDSVHGALNCGRGDGSW-----------KWME------AVM-RASYFQNNYATN-ASDTR-TRYPFRGSLSEGQSKNSYKS-K--------------------------I-YPAAA----EDV---PQDDKGLVREQSIGRRISLEEKKKFLVNTLLDLKDSKDVVYGTLDAWVAWEHNFPLVLLKRALLLLEKDEQWHRIVQVIKWMLSKGQGTTMGTYEQLICALEKDNRPEEAHNIWVKKVSYDLQSVPWRFCDLMLSIYYRNNMLERLVKLFKDIESFGRKPPSKSIVRKVVDAYELLGSSEEKDKVLQKYEDLFNSSSR-ESSGKLRKSSKSA-IAA----------------GR--------KGH-AD-----KKA-INR-SKKG------APS-DSAPRGRKLG-FGSSG-GRNSKR----------------------
>CYPRflav
-------------------------------------------------------------------------------------------------------------------------------------------------MQRA----ASSLL-RLLGSRHVALKRNLGDDSW-----------KWRV------PVMLGASYWHSSYATK-SDDIR-SRCSFDDLILQGKAHKSHES-K--------------------------LDYQ-AA----DGV---SQVDKESVRVQPIGKRISAEEKKKFLVNTLLDLKDSKEVVYGTLDAWVAWEQTFPLALLKRALLVLEKEEQWHLIVQVIKWMLSKGQGTTMGTYEQLICALEKDNRPEEAHNIWVKKIGYDLHSVPWRFCDLMLSIYYRNNMLERLVKLFKEIESYGRKPPSKSIVRKVADAYELLGFLEDKNKLLEKYDDLFNSSSR-ESSRKSRNFRKRG-IAA----------------GK--------KKL-TS-----KAA-IDK-SAVHY-----APV-DSGAQTLGSS-FIQKP-----------------------------
>BLETstri
-------------------------------------------------------------------------------------------------------------------------------------------------MQRA----AGSLL-RSLDFFHVALKSGLGDDSW-----------KWRE------AVMLGASYCHSNYATK-AADTR-TRYSFDDLISQGQAQKTLKS-K----------------------------YP-AV----DEI---PQDSKGAVHVQSVGKRISAEDKKRFLVNTLLDLKDSKEVVYGTLDAWVAWEQNFPLALLKRALLVLEKEEQWHRIVQVIKWMLSKGQGTTMGTYEQLICALEKDNRPEEAHTIWVKKISYDLHSVPWRFCDLMLSIYYRNNMLERLVKLFEDIESYGRKPPSKSIVRKVVDAYELLGLLEEKNRVLQKYDDLFNSSSG-ESPRKLRKFSKRG-IAA----------------GK--------KKL-TS-----KAA-IDK-PNIDYAH---APV-DSASGSGLEK-----------------------------------
>PHRAlind
-------------------------------------------------------------------------------------------------------------------------------------------------MQRA----VSSLI-RSLGSRHVVLKRNLGEDSW-----------KSRV------PVMLGASYHHINYATK-SDETQ-SRYS------------SHKS-K--------------------------PYYQ-AA----DGV---PQVDKEPVREHPIGKRITADEKKKFLVNTLLDLQDSKEVVYGTLDAWVAWEQTFPLASLKRALLVLEKQEQWHRIVQVLKWMLSKGQGTTMGTYEQLICALEKDNRPEEAHNIWVKKISYDLHSVPWRFCDLMLSIYFRNNMLERLVKLFKEIESYGRKPPSKSIVRKVADAYELLGFLDEKNKLLEKYEDLFNSSSR-ESSRKSRKFAKRG-IAA----------------GK--------KKL-TS-----RAA-IDK-SAINY-----APL-DSGAQT---------------------------------------
>EPIPhell
-------------------------------------------------------------------------------------------------------------------------------------------------MQRA----AGSLF-RSLDFLHVSLKSGLGDDSW-----------KWRE------AVVLGASYFHSNYATR-AADTQ-TRYSFDDLISQGQAQKAHNS-K--------------------------SQYP-VA----DEI---PQDNNGPVHVQSIGKRISAEDKKKFLVNTLLDLKDSKDVVYGTLDAWVAWEQNFPLALLKRALLVLEKEEQWHRIVQVIKWMLSKGQGTTMGTYEQLICALEKDNRPEEAHKIWVKKISYDLHSVPWRFCDLMLSIYYRNNMLERLVKLFKDIESYGRKPPSKAIVRKVVDACELLGLLEEKNRVLQKYDDLFNSSSG-ESLRKLRKFSKRG-IAA----------------GK--------KKV-AS-----KAA-IDI-SNIDY-----APV-DSGAQA---------------------------------------
>GALEfabe
-------------------------------------------------------------------------------------------------------------------------------------------------MKRM----SGPLL-QSIRSFHVTLKRTLGDDSW-----------KWSA------AMMQGSSYRHSNYSSE-AADTR-TTYSYNDQIAHGPAWKF-KS-K--------------------------PEYL-AT----DKV---PRETKEPVRAETVGKRISMEEKKTFLVNTLLDLKDSKETVYGILDAWVAWEQNFPLALLRRALVALEKKEEWHRIVQVTKWMLSKGQGTTMGTYEQLIRALEKDRRPEEAHSIWVKKIGYDLHSVPWRFCDLMLSVYYRNNMMERLVKLFKDIESYGRKPPSKSIVRKVADAYELLGLLEEKERVMEKYDHLFTSSSK-ESPAKARKFSKRG-IAA----------------GE--------QKI-TS-----RAK-IAK-AATEY-----ALA-EPCA-----------------------------------------
>GYMNdens
-------------------------------------------------------------------------------------------------------------------------------------------------MQEFC---KKTLL-----------------EVR-----------KWRG------AVMQGARYCHSNYVTN-AVDAQ-TRYSFDDLISEGQSQKAYKS-K--------------------------LDYS-AA----DEI---RQDNECPVHAHSIGKRISAEDKKKFLVNTLIDMKDSKEAIYGTLDAWVAWEQNFPLALLKRALLVLEKEEQWHRIVQVIKWMLSKGQGITMGTYEQLIRALEKDSRPEEAHSIWVKKISYDLHSVPWRFCDLMLSIYYRNNMLERLVKLFKDIESFGRKPPSKSIVRKVVDAYELLGLLEEKNAVLQKYDDLFNSSSR-ESSKKSRKFSKRG-IAA----------------GR--------QKP-KS-----QEA-IDR-STADQ-----APM-NSGAQG---------------------------------------
>OPHRsphe
-------------------------------------------------------------------------------------------------------------------------------------------------MRRS----AGFLL-RSLDSIHVTLKSGFFDDSW-----------KWRG------TVMRGARYCHSNYMTN-AVKAQ-TRYSTGDLISEDQSRKAYKS-K--------------------------PEYS-AA----DEI---RQYTDGSVHAQSIGKRISAEEKKKFLVNTLIDMEDSKEAIYGTLDAWVAWEQNFPLVLLKRALLVLEKEQQWHRIVQVIKWMLSKGQGITMGTYEQLIRALEKDCRPEEAHNIWVKKISYDLHSVPWRFCDLMLSIYYRNNMLERLVKLFKDIESFGRKAPSKSIVQKVVDAYELLGLLEEKDAVLKKYDDLFNSSSL-DSSKKLRKFSKRG-IGA----------------AT--------VDPFGG-----SRI----------------------------------------------------------------
>DRAKelas
-------------------------------------------------------------------------------------------------------------------------------------------------MQRS----VGFLL-RSFDSVHVALNCGRGDGPW-----------KWME------AVM-RASYFHNNYATS-ASDTR-TRYSYRGPLSEGQSKKSYKS-K--------------------------IEYPAAA----EDV---PQDDKGLVREQSIGRRISLEDKKKFLVNTLLDLKDSKEVVYGTLDAWVAWEHNFPLVLLKRALLLLEKDEQWHRIVQVIKWMLSKGQGTTMGTYEQLICALEKDNRPEEAHNIWVKKVSYDLQSVPWRFCDLMLSIYYRNNMLERLVKLFKDIESFGRKPPSKSIVRKVVDAYELLGSSEEKNRILQKYEDLFNSSSR-ESSGKLRKSSKSG-IAA----------------GR--------KGH-AD-----KKA-INR-SKKG------APS-DSAPRGRKLG-FGSSG-GRNSKR----------------------
>GASTelat
-------------------------------------------------------------------------------------------------------------------------------------------------MQRA----AGYFA-RSLDFLHAALKSRIEDESW-----------KWRN------AVMLGASYCYSNNARN-SENPL-TRHSFDDLILQNKAQKADKP-K--------------------------PKYI-KV----DEI---PQHNKGSVHVQPIGKRISANEKQQFLVNTLLDLKDSKDAVYGTLDAWVAWEQSFPLPLLKRALLVLEKQEQWHRIVQVLKWMLSKGQGTTMGTYEQLICALEKDNRPEEAHNIWVKKISYDLHSVPWRFCDLMLSIYYRNNMLERLVKLFKDIESYGRKPPCKSIVRKVVDAYELLGLVDEKNGILQKYDDLLNSSA--ESQRNLRKFSKRG-LAA----------------GK--------KKV-SG-----KAADIDK-TNADY-----AAQ-DSSSSVCL---Y---------------------------------
>NEUWmali
-------------------------------------------------------------------------------------------------------------------------------------------------MQRA----AGSLR-RSLGALQLTVR---VQDSW-----------KWST------GVPLGVN---SCYATK-AADDQKARYSFGESISKSPAQKSHVS-K--------------------------PVFQ-AA----VET---AQENKEPVRMQPAGKRISAEEKMKFLVNTLLDLKDSKEVVYGTLDAWVAWERNFPLTLLKRALLALEKGEQWHRIVQVIKWMLSKGQGITMGTYEQLVRALEKDHRPEEAHNIWKKKISYDLHSVPWQFCDLMLSIYYRNNMLERLVKLFKDLESYDRKPPCKSIVRKVADAYEMLGLLEDRNRVLEKYDHLFSISSS-ESSWKKRMLSKRG-IAA----------------GK--------KEI-KS-----KEP-IDK-SAVEV-----APV-DSGSQTQSF--LASAT---------------------IPHMH---
>DIURorie
-------------------------------------------------------------------------------------------------------------------------------------------------MQRS----TGFLL-RSLRSLHVSLKGSPVDSSW-----------KLME------VEM-PLSCCHSYYATN-AFDAQ-KGRSFDDLLSHGQAQNPYKS-K--------------------------IENAAAA----DEA---LKGNNGPVCPQSIGRRISPEEKKKFLVNTLLDLRDSKDVVYGTLDAWVAWEQNFPLVLLKRALLVLEKEEQWHRIVQVLKWMLSKGQGTTMGTYEQLISALEKDNRPEEAHNIWVKKVSYDLQSVPWRFCDLMLSIYYRNNMHQRLVKLFKDIESFGRIPPKKSIVRKVVDAYELLGLLDEKKGILQKYDNLLNSSST-ETSRKLRRFSKKG-FAA----------------GK--------KKP-TR-----KIS-IDK-P----------------------------------------------------------
>THELangu
-------------------------------------------------------------------------------------------------------------------------------------------------MQRL----AGFVL-RSLNSLQVAQNCGCGDGSW-----------KRIE------ALM-RASYCQSNYATG-ASDTR-TRHSFGGPLSKGQSKKSYKS-K--------------------------IEYPAAA----EEV---QQDNKGSVREHSIGKRISAEEKKKFLVNTLLDLKDSKEVVYGTLDAWVAWEQNFPLVLLKRALVVLEKDEQWHRIVQVIKWMLSKGQGTTMGTYEQLICALEKDNRPEEAHNIWVKKISYDLQSVPWRFCDLMLSIYYRNNMLERLVKLFKDIESFGRKPPSKSIVRKVVDAYELLGLSEEKNGILQKYDDLFNSTSR-ESSGKLQKFTKRG-IAT----------------GM--------KRH-KN-----KKP-IDK-STKEC-----ASL-NSAARG---------------------------------------
>PLATclav
-------------------------------------------------------------------------------------------------------------------------------------------------MQLGNIPHGKMLL------------KMVIKLPR-----------KWRG------AVMQGARYCHSNYVTN-AVDSQ-TRYSLGEFISEGQSQTAYKS-K--------------------------LNYS-AA----DQI---RQDNEGQVHAQSIGKRISAEDKKKFLVNTLIDMKDSKEAIYGTLDAWVAWEQNFPLALLKRALLVLEKEEQWHRIVQVIKWMLSKGQGITMGTYEQLIRALEKDCRPEEAHNIWVKKISYDLHSVPWRFCDLMLSVYYRNNMLERLVKLFKDIESFGRKPPSKSIVRKVVDAYELLGLLEEKNAVLQKYDDLFNTSSR-ESSKKSRKFSKRG-IAA----------------GR--------QKP-KS-----QEA-IDR-STADQ-----APM-NSDSQG---------------------------------------
>DACThata
-------------------------------------------------------------------------------------------------------------------------------------------------MR------------------------------------------KWRG------VVMQGARYCHSNYVTN-AVDAQ-TRYSFDDLISEGQSQKAYKS-K--------------------------PDYS-AV----DEI---RQDNEGPLHAQSIGKRISAEDKKRFLVNTLIDMKDSKEAIYGTLDAWVAWEQNFPLALLKRALLVLEKEEQWHRIVQVLKWMLSKGQGITMGTYEQLIRALEKDSRPEEAHSIWVKKISYDLHSVPWRFCDLMLSIYYRNNMLERLVKLFKDIESFGRKPPSKSIVRKVVDAYELLGLLEEKNAVLQKYDDLFSCSSR-ESSKKSRKFSKRG-ISA----------------GR--------QKP-AS-----QET-VDR-STADQ-----APM-NSGAQG---------------------------------------
>OECEmacu
---------------------------------------------------MIPG------------------------------------------------------------------------------------------MLRT----PVILN-QCLDVANGLAK--LSSASR-----------KWRE------AVMLGASYCHSNYATK-AADTS-ARYSFDDPISHGQVLQIHKS-K--------------------------LEYL-AV----DKI---PRDNEGPVHVQSVGKRISAEDKKRFLVNTLLDLKDSKEAVYGTLDAWVAWEKDFPLVLLKRALLILEKEEQWHRIVQVIKWMLSKGQGTTMGTYEQLICALEKDNRPEEAHNFWVKKISFDLHSVPWRFCDLMISIYYRNNMLERLVKLFEDIESYGRKPPSKSIVRKVVDAYELLGLLEEKDRVLQKYDDLFNSSSS-EPARKLHKFSKRG-IAA----------------GK--------KKL-TS-----RAI-TDK-TIIDY-----TPV-DSASATQA-------------------------------------
>ANOEemei
------------------------------------------------------------------------------------------------------------------------------------------------MTQRL----AGFFF-RSLGSLHTGLKSSLGDGSW-----------KWME------AGMRGTSYCHINYATK-AADSQ-TKYSFDDPISAGPAQIAYKP-K--------------------------QVYP-AT----SDV--TPQGNRGTSHAQSIGKRISAEEKKKFLVNTLLDLKDSKEVVYGTLDAWVAWEQSFPLALLKKALVVLEKEEQWHRIVQVIKWMLSKGQGTTMGTYEQLICALEKDHRPEEAHNIWVKKISYDLQSVPWRFCDLMLSIYYRNNMLERLVKLFKDIESFGRKPPSKSIVQKVVDAYELLGKLEEKNRVLQKYDDLFNSSSR-DSSIKFRKFSKRG-IEA----------------GK--------KKH-SS-----KAAIAGK-STADS-----APV-DSGAQG---------------------------------------
>DENDnobi
-------------------------------------------------------------------------------------------------------------------------------------------------MQRA----TGSLL-RSFNILRFDLMSGIGDDYW-----------KWRQ------TVMLGTSFCRSNYATK-AADTR-TRSSFDDMISQDQAQRARKS-K--------------------------PEYR-EV----DEI---PQDNKKAVYVQSVGKRISAEDKKRLLINTLLDLKDSKEVVYGTLDAWVAWEQNFPLALLKRALLVLEKEEQWHRIVQVLKWMLSKGQGTTMGTYEQLICALEKDNRPEEAHTIWVKKISYDLHSVPWRFCDLMLSIYYRNNMLERLVKLFKDIESYGRKPPSKSIVRKVVDAYELLGLLEEKNSVLQKYDDLFNGSG--ESPRKLRKFSKRG-IAA----------------GK--------KKL-TS-----KVA-IDK-PTINN-----IAL-DSASGAHA-------------------------------------
>NEUWzoll
-------------------------------------------------------------------------------------------------------------------------------------------------MQRA----AGSLR-RSLGALQLTVR---VQDSW-----------KWST------GVSLGVN---SCYATK-AADNQ---YSFGESISKSPAQKSHVS-K--------------------------PVYQ-AA----VET---AQVNKEPVRMQPAGKRISAEEKMKFLVNTLLDLKDSKEVVYGTLDAWVAWERNFPLTLLKRALLALEKEEQWHRIVQVIKWMLSKGQGITMGTYEQLVRALEKDHRPEEAHNIWKKKISYDLHSVPWQFCDLMLSIYYRNNMLERLVKLFKDLESYDRKPPCKSIVRKVADAYEMLGLLEDRNRVLEKYDHLFSISLS-ESSWKKRMLSKRG-VAA----------------GK--------KEI-KS-----KEP-IDK-SAVEV-----APV-DSGSQTQW-------------------------------------
>EPIPaphy
-------------------------------------------------------------------------------------------------------------------------------------------------MRSA----AASLL-RSPGFFPGALSSGLSDESR-----------NWRE------VVMLGASSFCSNYATK-AVDAQ-AKYSFNDQVSHDRAQKTHMS-K--------------------------VEYK-RV----NEI---PQSNKGPICVQPIGKRISPEEKKKFLVNTLRDLKDSKEAVYGTLNAWVAWEESFPLPLLKRAMLVLEKEEQWRRIVQIIKWMLSKGQGTTMGTYEQLICALEKDNRPEEAHNIWVKKISHDLHSVPWRFCDLMLSIYYRNNMLERLVKLFKDIESYGRIPPSKSIVRKVVDAYELLGLMDEKNRVLQKYDDLFNSSSN-ESLKKSRKFSKRG-FAA----------------GK--------RKP-TS-----KEA-NDE-SNIEMKEELVSSI----------------------------------------------
>HYPOheme
-------------------------------------------------------------------------------------------------------------------------------------------------MERA----VGSLR-RSFGSLHLAFKGNLGEEYR-----------NWNS------GAKVGANY----YATK-ATKIG-FRHDFYNGMVHEQAQHPSGT-K--------------------------MKIP-PESHPQEDRQASDQNPLEPQRMQQAVRNISAADKRKFLVNTLLDLKNSKQAVYGTLDAWVAWERSFPLASLKRALLVLEKEEQWHRIVQVLKWMLSKGQGTTMGTYEQLIRALEKDNRAEEAHTIWMKKIRHDLHSVPWRFCDLMISIYYRNNMLERLVKLFKGLESYDRKPPSKSIIRKVADAYELLGSSEEKSRILEKYSNLFSESSK-ERFRKSGRNAKK----A----------------GK--------KND-KN-----KEA-TKD-APFDS-----GPS-DVETD----------------------------------------
>PAPHhirs
-------------------------------------------------------------------------------------------------------------------------------------------------MQRA----ATSLL-RSLGSRQVSLKGNLREDSW-----------KWTV------PVMLGASYHHSNYATK-PDETQ-SRYSFDDLILQSKAQTSHDS-K--------------------------PDYQ-AA----GGV---PQVDKEPVRAHPIGKRISAEEKRKFLVNTLLDLKDSKEVVYGTLDAWVAWEQTFPLVLLKRTLLVLEKQEQWHRIVQVIKWMLSKGQGTTMGTYEQLICALEKDNRPEEAHNIWVKKISYDLHSVPWRFCHLMLSIYYRNNMLERLVKLFKEIESYGRKPPSKSIVRKVADAYELLGFLDEKNKLLEKYDDLFNSSSR-EPSRKSRKFAKRG-IAA----------------GK--------MLS-VQ-----HMK-FNN-VAFD------VPH-KSCI-------L---------------------------------
>BORYspha
-MWRS--SSLRFLSRTP------LCGLVKPTRCLAAGQ--PIRPWFLLSSGASPSPLPGGT-----------PDIGSCRGGGGGGGE-------TLDSMTFSEAKKLMRMVNVEGLKRRLGMEGEEVSGYRELLEACERMRWRCLGRRTSPLPVSSMK-RVW-SFSLETR-CISTRVR-----------NTSA------SAKLRVGHRCTYYATR-ASDVR-SSHAVFNGIVHDEAQNLCRS-K--------------------------ATML-SE----QDSQVADRNPLEPSHKQRTGGNISAVDKRKFLINTLFDLKGSKEDVYGTLDAWVAWERIFPLVSLKRALLALEKEEQWHRIVQVIKWMLSKGQGTTMGTYEQLIRALEKDNRAEEAHKIWVKKISHDLHSVPWRVCDLMISIYYRNDMLERLVKLFKGLESYERKPPSKSIVRKVADAYEILGLLEDKNRVIEKYSDLFSESPK-ESFKNFRKVSRKNDKKQ----------------EK--------KKH-RN-----SEA-TDN-SPVDS-----GPS-DVEMDSAV-------------------------------------
>PAPHconc
-------------------------------------------------------------------------------------------------------------------------------------------------MQRA----ATSFL-RSLGSRQVSVKGNLGEDSW-----------KWTV------PVMLGASYHHSNYATK-SDETQ-SRYSFDDLILQSKAQTSHDS-K--------------------------PDYQ-AA----DGV---PQVDKEPVRAHPIGKRISAEEKRKFLVNTLLDLKDSKEVVYGTLDAWVAWEQTFPLVLLKRTLLVLEKQEQWHRIVQVIKWMLSKGQGTTMGTYEQLICALEKDNRPEEAHNIWVKKISYDLHSVPWRFCHLMLSIYYRNNMLERLVKLFKEIESYGRKPPSKSIVRKVADAYELLGFLDEKNKLLEKYDDLFNSSSR-EPSRKSRKFAKRG-IAA----------------GK--------KKL-TS-----KAA-IDI-SAIHY-----APV-DSCS-----------------------------------------
>CALAcreb
-------------------------------------------------------------------------------------------------------------------------------------------------MHRS----TGFFL-RSLDSLNISLKNGFRDCSW-----------SRIE------SMM-GASYCHSNYATN-AFNTR-TRHPIDDFRSKGQEQKSYKP-K--------------------------LAYP-AA----AEV---PHDNKGPDRAQSIGRRISPEEKKRFLINTLHGLKDSKELVYGTLDAWVAWEQNFPLVLLKRALLVLEKEAQWHRIIQVIKWMLSKGQGTTMGTYEQLIGALEKDNRPEEAHNIWVKKVSYDLQSVPWRFCDLMLSIYFRNNMLERLVKLFKDIESFGRKPPKKSIVRKVADAYDILGVLDEKNKILQKYEDLFNNSVK-ESSGKARKFSRRG-IAA----------------GK--------KKL-GT-----KAA-IDK-PTINC-----SSL-GSNAGV---------------------------------------
>LECAnigr
-------------------------------------------------------------------------------------------------------------------------------------------------MNTV----IGPFL-QPTVSLHVTLKRTLGYFFW-----------NWSA------AMMQGTRYHRSSYFSK-PADSR-TIYSFNDQIVDGQARKFLNS-K--------------------------PDYL-AA----DRV---SHENKEPVRAETIGKRISMEEKKNFLVNTLLDMKDSKEVVYGTLDAWVAWEQNFPLALLKRALIVLEKKEEWHRIVQVIKWMLSKGQGTTLGTYEQLILALEKDKRPEEAHNIWVKKIGYDLHSVPWRFCDLMLSIYYRNNMLQRLVKLFKELESYDRKPPSKSIVRKVADAYELLGLLEEKKRVMEKYDDLFAITSKGESLRKARKFSKRG-VGA----------------GK--------MLV-Y-------------------------------------------------------------------------
>CALAtsoo
-------------------------------------------------------------------------------------------------------------------------------------------------MRRA----TSSLL-RSLDYLHVALKSGLGDDSW-----------KSRE------AVMLGASYCHCNYATK-AADPR-SKYSFDDLISQGQANKAYKF-E--------------------------PEYP-AV----DEI---SQDNKGPVHVLSVGKRISAEDKKRLLVNTLLDLKDSKEVVYGTLDAWVAWEQNFPLALLKRALLVLEKEEQWHRIVQVIKWMLSKGQGTTMGTYEQLICALEKDNRPEEAHTIWVKKISYDLHSVPWRFCDLMLSIYYRNNMLERLVKLFEDIQSYGRKPPNKSIVRKVVDAYELLGLLEKKNGVLKKYEDLFNGSSG-ESQRKLRKFSKRG-IAA----------------GK--------KKL-TS-----KAT-IDK-PIIDY-----VPV-DSTSAAQA-------------------------------------
>ERYCpuss
-------------------------------------------------------------------------------------------------------------------------------------------------MQRT----SIYLL-RSLDSLHFILKSGLSDDSW-----------KWRD------AVMLGTRYCHNNYATK-AADTS-ARHSFNYLISQGQAQQTHKS-K--------------------------LDCP-AV----DEL---PRDTEGTVHAQSVGRRISAEDKKRFLINTLLDLKDSKQAVYGTLDAWVAWEQDFPLVLLKRALLVLEKEEQWHRIVQVIKWMLSKGQGTTMGTYEQLICALEKDNRPEEAHNIWVKKISFDLHSVPWRFCDLMLSIYYRNNMLERLVKLFENIESYGRKPPSKSIVRKVVDAYELLGLLEEKNRVLQKYDDLFSSSS--ESPRKLRKFSKRG-IAA----------------GK--------KKL-TS-----RAI-TAK-PVIDY-----APV-DSASATQA-------------------------------------
>RIMAelli
-------------------------------------------------------------------------------------------------------------------------------------------------MQRS----AGFLL-RSFDSLHVALKCGRGDTSW-----------KRME------DVM-RASYFHNNYSTN-AYDTR-TRYSFGGPLSEGQSKKSYKS-K--------------------------IEYPAAA----EEV---PQDDKGSVREKSIGKRISPEEKKKFLVNTLLDLKDSKEVVYGTLDAWVAWEQNFPLALLRRALIVLEKDEQWHRIVQVIKWMLSKGQGTTMGTYEQLICALEKDNRPEEAHNIWVKKVSYDLQSVPWRFCDLMLSIYYRNNMLERLVKLFKDIESFGRKPPSKSIVRKVVDAYELLGSLEEKNRILQKYDDLFNNSSR-ESSGKLRKVSKRG-IAA----------------GK--------KGH-TG-----KKA-INR-SAKGF-----GPL-DSGARDRKFG-FRSSG-G---------------------------
>SELEaequ
-------------------------------------------------------------------------------------------------------------------------------------------------MQRA----ASSFL-RSLGSRHV----NLGEDSW-----------KWRV------PVMLGANYHHSNYATK-SDDTR-SRYSFDDLILQGKAQKSHES-K--------------------------PDYQ-AA----DGV---SQVDKESVRVQPIGKRISAEEKKKFLVNTLLDLDDSKEVVYGTLDAWVAWEQTFPLAMLKRALLVLEKQEQWHRIVQVIKWMLSKGQGTTIGTYEQLICALEKDNRPEEAHKIWVKKISYDLHSVPWRFCDLMLSIYYRNNMLERLVKLFKEIESYGRKPPSKSIVRKVAVAYELLGFLEDKKKLLEKYDDLFNSS---ESSRKSRKFVKRG-IAS----------------GK--------KKL-TG-----KAS-IDK-SAVHC-----APV-DSCAQT---------------------------------------
>OPHRgarg
-------------------------------------------------------------------------------------------------------------------------------------------------MRRS----AGFLL-RSLDSIHVTLKSGFFDDSW-----------KWRG------TVMRGARYCHSNYMTN-AVKAQ-TRYSTGDLISEDQSRKAYKS-K--------------------------PEYS-AA----DEI---RQYTDGSVHAQSIGKRISAEEKKKFLVNTLIDMEDSKEAIYGTLDAWVAWEQNFPLVLLKRALLVLEKEQQWHRIVQVIKWMLSKGQGITMGTYEQLIRALEKDCRPEEAHNIWVKKISYDLHSVPWRFCDLMLSIYYRNNMLERLVKLFKDIESFGRKAPSKSIVQKVVDAYELLGLLEEKDAVLKKYDDLFNSSSL-DSSKKLRKFSKRG-IGAD---------------TK--------KKP-KG-----KEV-VDRPPATDQ-----APV-DSVAQG---------------------------------------
>CHILtrap
-------------------------------------------------------------------------------------------------------------------------------------------------MQRT----AGFLL-RAFDSLHVALKCVRGDGSW-----------KRME------SVM-RASYFHNNYATN-ASDTR-TRYSFGGPLSEGQSKKFFKS-K--------------------------IAYPTAV----EEV---PQVDKGLVREQSIGKHISREEKKKFLVNTLLDLKDSKEVVYGTLDAWVAWEQSFPLVLLKRALLLLEKDEQWHRIVQVIKWMLSKGQGTTMGTYEQLICALEKDNRAEEAHNIWVKKVSYDLQSVPWRFCDLMLSIYYRNNMPERLVKLFKDIESFGRKPPSKSIVRKVVDAYELLGSTEEKNRILQKYDDLFNSSSS-ESSGKLRKFSRSG-IAA----------------GR--------KGH-TD-----KKA-INR-SSKG------APL-DSGARGRKLG-FGPSR-GRSSKRL------LNASRDNVDEAHKKS
>PHALmode
---------------------MALSSVL---RLTSSSLV-RFRPLF-----SAPGQCPRGSFLELLFLSTGHPRRTTVLKARRRDKEDTRERKMEEEGSNGTVLIK-------DSCGRGSWDGKIVTTELHK--EAKE-----ACMASA----MSVLLGRALPDVRDGLKP-VHRRIL-----------KWRE------ASMLGASYCHSNYSTT-AADTR-ASYSLNDLISHGRVQKAHKS-K--------------------------PDYQ-AV----DEI---PQDNKVSVHVQSAGKRISAEDKKRLLVNTLLDLKDSKEVVYGTLDAWVAWEQNFPLAMLKRALLVLEKGEQWHRIVQVLKWMLSKGQGTTMGTYEQLICALEKDNRPEEAHTIWVKKISYDLHSVPWRFCDLMLSIYYRNNMLEGLVKLFEDIESYGRKPPSKSIVRKVVDAYELLGLLEEKNRVLRKYDDLFNSSSS-ESPKKLRKFSKRG-IAA----------------GK--------KKL-IS-----KAA-MDK-QTADS-----APA-DSASGAQS-------------------------------------
>ORCHital
-------------------------------------------------------------------------------------------------------------------------------------------------MR------------------------------------------KWRG------PVMQGARYCQSYYVTN-AVDSQ-TRYSFDDLISEGQSQKAYKS-KERGENVLNPSRRQLLEEQDRPRSQARLDYS-AA----DDI---RRDNESPVHAQSIGKRISAEDKKKFLVNTLIDMKDSKDAIYGTLDAWVAWEQNFPLALLKRALLVLEKEEQWHRIVQVIKWMLSKGQGITMGTYEQLIRALEKDSRPEEAHSIWVKKISYDLHSVPWRFCDLMLSVYYRNNMLERLVKLFKDIESFGRKPPSKSIVRKVVDAYELLGLLEEKNAVLQKYDDLFNSSSQ-HSSKKSRKFSKRG-IAA----------------GR--------KKP-EG-----KEA-IDR-PT-NQ-----DPM-GSGA-----------------------------------------
>CHILsemi
-------------------------------------------------------------------------------------------------------------------------------------------------MQRT----AGFLL-RAFDSLHVALKCGRGDGSW-----------KRME------SVM-RASYFHNNYATN-ASDTR-TRYSFGGPLSEGQSKNFFKS-K--------------------------IAYPTAV----EEV---PQVDKGLAREQSIGKHISREEKKKFLVNTLLDLKDSKEVVYGTLDAWVAWEQNFPLVLLKRALLLLEKDEQWHRIVQVIKWMLSKGQGTTMGTYEQLICALEKDNRAEEAHNIWVKKVSYDLQSVPWRFCDLMLSIYYRNNMPERLVKLFKDIESFGRKPPSKSIVRKVVDAYELLGSTEEKNRILQKYDDLFNSSSS-ESSGKLRKFSRSG-IAA----------------GR--------KGH-TD-----KKA-INR-SSKD------GPL-DSGARGRKLG-FGPSR-GRSSKRL------LNASRDNVDEAHKKS
>EPIPpurp
-------------------------------------------------------------------------------------------------------------------------------------------------MQRA----AGSLF-RSLDFLHVSLKSGLGDDSW-----------KWRE------AVVLGASYFHSNYATR-AADTQ-TRYSFDDLISQGQAQKAHNS-K--------------------------SQYP-VA----DEI---PQDNNGPVHVQSIGKRISAEDKKKFLVNTLLDLKDSKDVVYGTLDAWVAWEQNFPLALLKRALLVLEKEEQWHRIVQVIKWMLSKGQGTTMGTYEQLICALEKDNRPEEAHKIWVKKISYDLHSVPWRFCDLMLSIYYRNNMLERLVKLFKDIESYGRKPPSKVIVRKVVDACELLGLLEEKNRVLQKYDDLFNSSSG-DSLRKLRKFSKRG-IAA----------------GK--------KKV-AS-----KAA-IDI-SNIDY-----APV-DSGAQA---------------------------------------
>PHALcorn
-MLRAG---GETYSSIPFASVMALSSVL---RLTSSSLV-RFRPLF-----SAPGHCPQGSFLELLFLSTGHPRRTTVLKARRRDKEDTRERKMEEEGSNGMVLIK-------NSSVRGIWDDKIVTTELHN--EANE-----ACMASA----MSVLLGRALPDARDGLKL-VHRRIL-----------KWRE------ASMLGASYCHSNYSTT-ATDTR-ASYSLNDLISHGRVQKAHKS-K--------------------------PDYQ-AV----DEI---PQDNKVSVHVQSAGKRISAEDKKRLLVNTLLDLKDSKEVVYGTLDAWVAWEQNFPLAMLKRALLVLEKGEQWHRIVQVLKWMLSKGQGTTMGTYEQLICALEKDNRPEEAHTIWVKKISYDLHSVPWRFCDLMLSIYYRNNMLERLVKLFEDIESYGRKPPSKSIVRKVVDAYELLGLLEEKNRVLQKYDDLFNSSSS-ESPKKLRKFSKRG-IAA----------------GK--------KKL-IS-----EAA-MDK-QTADH-----APA-DSASGAQA-------------------------------------
>VANIshen
-------------------------------------------------------------------------------------------------------------------------------------------------MKRV----SSSLL-QSIGSLHVTLKWTLGDDSW-----------RWSS------AMMQGTSYHHSNYSSK-AADPR-TIYSYSDQIVHGPARKF----Q--------------------------PEYL-AV----DKV---PHEYKESVRTEAVGKRISMEEKKTFLVNTLLDLKDSKEVVYGTLDAWVAWEQNFPLALIKRALIVLEKKEEWHRIVQVIKWMLSKGQGTTMGTYEQLICALEKDRRPEEAHNIWVKKIGYDLHSVPWRFCNLMLSIYYRNNMMERLVKLFKDIESYGRKPPSKSIVRKVADAYELLGLLEEKKRVIEKYDDLFTSSSK-ETPAKARKFSKRG-FEA----------------GK--------QKI-TS-----KEK-IAK-QVTEY-----TLL-QSTSPS---------------------------------------
>ERYCcris
-------------------------------------------------------------------------------------------------------------------------------------------------MQRT----TISLL-RSLDCLHFILKSGLSDDSW--------KWRKWRD------AVMLGTSYCHRNYATK-AADNS-ARHSFNYLISQGQAQQTHKS-K--------------------------LDCP-AV----DEI---PRDTEGTVHAQSVGKRISAEDKKRFLINTLLDLKDSKQAVYGTLDAWVAWEQDFPLVLLKRALLVLEKEEQWHRIVQVIKWMLSKGQGTTMGTYEQLICALEKDNRPEEAHSIWVKKISFDLHSVPWRFCDLMLSIYYRNNMLERLVKLFENIESYDRKPPNKSIVRKVVDAYELLGLLEEKNKVMQKYDDLFNSSS--ESPRKLRKFSKRG-IAA----------------GK--------KKL-TS-----RAI-TAK-PVIDY-----ASV-DSTSVTQDLKQFVLSRNGHNT------------------------
>EPIDpuni
-------------------------------------------------------------------------------------------------------------------------------------------------MQRA----TGSFL-RSLDFLHVALKSGLGDDSW-----------KWRE------TAMLGANYYHSNYATK-AADTR-ARYSLDDLISQGQEQKAHKS-K--------------------------PEYP-AV----DEI---PQDNKGPAHVQSIGKRISAEDKKRLLVNTFLDLKDSKEVVYGTLDAWVAWEQNFPLALLKRALLVLEKEEQWHRIVQVIKWMLSKGQGTTMGTYEQLICALEKDNRPEEAHTIWVKKISYDLHSVPWRFFDLMLSIYYRNNMLERLVKLFEDIESYGRKPPSKSIVRKVVDAYELLGLLEEKNRVLQKYDELFNSSSK-ESPGKLRKFSKRG-IAA----------------GK--------KKF-LS-----KAA-IDK-PIIEY-----APV-DSASGAQA-------------------------------------
>EPIDfulg
-------------------------------------------------------------------------------------------------------------------------------------------------MQRA----TGSLL-RSLDFLHVALKSGLGDDSW-----------KWRE------TAMLGANYYHSNYATK-AADTR-ARYSLDDLISQGQEQKAHKS-K--------------------------PEYP-AV----DEI---PQDNKGPAHVQSIGKHISAEDKKRLLVNTFLDLKDSKEVVYGTLDAWVAWEQNFPLALLKRALLVLEKEEQWHRIVQVIKWMLSKGQGTTMGTYEQLICALEKDNRPEEAHTIWVKKISYDLHSVPWRFCDLMLSIYYRNNMLERLVKLFKDIESYGRKPPSKSIVRKVVDAYELLGLLEEKNRVLQKYDDLFNSSSK-ESPRKLRKFSKRG-IAA----------------GK--------KKF-LS-----KAA-IDK-PIIEY-----APV-DSASGAQA-------------------------------------
>CYPRbard
-------------------------------------------------------------------------------------------------------------------------------------------------MQRA----ASSLL-RSLGSRHVALKRKLGEDSW-----------KWRV------PVMLGASYRHSSYATK-SDDTR-SRYSFDDLILQGKAQKSHES-K--------------------------PDYQ-AA----DGV---SQVDKGPVRVEPIGKRISSEDKKKFLVNTLLDLKDSKEVIYGTLDAWVAWEQTFPLALLKRALLILEKQEQWHRIVQVIKWMLSKGQGTTMGTYEQLICALEKDNRPEEAHNIWVKKISYDLHSVPWRFCDLMLSIYYRNNMLERLVKLFKEIESYGRKPPNKSIVRKVADAYELLGFLEDKNKLLEKYDDLFNSSSR-ESSRKSRKFMKRG-IAA----------------GK--------KKL-TS-----KAA-IDK-SAVHY-----APV-DSGAPT---------------------------------------
>MASDpict
-------------------------------------------------------------------------------------------------------------------------------------------------MKKA----PSSLL-RSLGFLNVALKTVLRDDSW-----------KWRD------AVMLGASYCHSNYATK-AADTL-ARYSFNDRVSQGHAQKAHKS-K--------------------------PEYP-AV----DEI---TQDNKGPAHVQSVGKRISAEDKKRLLVNTLLDLKDSKEVVYGTLDAWVAWEQNFPLALLKRALLVLEKEEQWHRIVQVLKWMLSKGQGTTMGTYEQLICALEKDNRPEEAHTIWIKKISYDLHSVPWRFCDLMLSIYYRNNMLERLVKLFKDIESYGRKPPSKSIVRKVVDAYELLGLLEEKNIVLQKYDDLFNGSSR-ESPRKSRKFSKRG-FGA----------------GK--------KKP-TS-----MAT-VDK-PVTDY-----APV-ASASGNQA-------------------------------------
>GOODfuma
-------------------------------------------------------------------------------------------------------------------------------------------------MQRS----AGFFL-RSLDSFHTGLKSGFGDGSW-----------KWME------AGMRGTSFCQSNYATN-AADSR-TKYPCVDLISAGPAQIAYKP-K--------------------------LENP-AT----SDV--TPQDNRGTVHAQSIGKRISAEEKKKFLVNTLLDLKDSKEVVYGTLDAWVAWEQNFPLALLKKALVVLEKDEQWHRIVQVIKWMLSKGQGTTMGTYEQLICALEKDNRPEEAHNIWVKKISYDLQSVPWRFCDLMLSIYYRNNMLERLVKLFKDIESFGRKPPSKSIVRKVVDAYELLGKLEEKNRVLQKYDDLFNRSSR-ESSSKFRKFSKRG-IEA----------------GK--------KKH-AS-----KEAIVGK-STADS-----APV-DSGAHQG--------------------------------------
>CALEmajo
-------------------------------------------------------------------------------------------------------------------------------------------------MQRS----AGFLL-RAVDSFHSALKRGRGDGPW-----------KWME------AVM-RGGYFHNNFSTN-ASDTR-PRYYYGGPLSEGQSKKSYKT-K--------------------------IECPAAV----EEV---PQDDKRLVREQSIGRRISPEEKKKFLVNTLLDLKDSKEIVYGTLDAWVAWEQNFPLVLLKRALLVLEKDEQWHRIVQVLKWMLSKGQGTTMGTYEQLICALEKDNRAEEAHNIWVKKVSYDLQSVPWRFCDLMLSIYYRNNMPERLVKLFKDIESFGRKPPSKSIVRKVVDAYELLGSAEEKNRILQKYDELFNSSPR-ESSGKSRKFSKSG-ITA----------------DK--------KGH-TD-----KEA-LGR-SGTG------APS-DSGGRDRKLG-FGSSG-GRSSRRL------LSGGH----------
>SERAvome
-------------------------------------------------------------------------------------------------------------------------------------------------MQRS----TSFLL-RSFDTIHIALKSGIADDTW-----------KWRG------AVMRGSRYCRSNYVTN-AVDAQ-TRHSFDDLISEGQSRKAYKS-K--------------------------LEYS-TV----DEI---RQDNDGSVHAQSIGKRISAEDKKKFLVNTLIDMKDSKEAIYATLDAWVAWEQNFPLALLKRALLVLEKEEQWHRIVQVIKWMLSKGQGITMGTYEQLIRALEKDSRPEEAHSIWVKKISYDLHSVPWRFCDLMLSIYYRNNMLERLVKLFKDIESFGRKPPCKSIVRKVVDAYELLGLLEEKNAVLQKYDDLFNSSSL-ESSKKSRKFSKRG-IAA----------------GR--------KKP-KG-----KEA-IDR-PTTDQ-----APM-DSGVQE---------------------------------------
>GYMNodor
-------------------------------------------------------------------------------------------------------------------------------------------------MQRS----AGFLL-RSLDSLHVALKSGMVDDTW-----------KWRG------AVMQGARYCHSNYATN-AVDAQ-TRYSFDDLISEGQSQKAYKS-K--------------------------LDYS-TA----DEI---RQDNEGPVHAQSIGKRISAEDKKKFLVNTLIDMKDSKEAIYGTLDAWVAWEQNFPLALLKRALVVLEKEEQWHRIVQVIKWMLSKGQGITMGTYEQLIRALEKDSRPEEAHSIWVKKISYDLHSVPWRFCDLMLSIYYRNNMLERLVKLFKDIESFGRKPPSKSIVRKVVDAYELLGLLEEKNAVLQKYDDLFNSSSR-ESSKKLRKFSKRG-IAA----------------GR--------QKP-KS-----QEA-IDR-STADQ-----APM-NSGAQG---------------------------------------
>MOLIcapi
------------------------------------------------------------------------------------------------------------------------------------------------MMKRA----VGSLR-RSLRSLH------LGEDCR-----------SWNS------GVKVGANY----YATK-ATKIG-FGHDFYNGMVHEQAHHPSGT-K--------------------------MKII-SE----EDRQASDQNPLAPQRMQQAVRNISAADKRKFLVNTLLDLKNSKQAVYGTLDAWVAWEHSFPLASLKRALLVLEKEEQWHRIVQVLKWMLSKGQGTTMGTYEQLIRALEKDNRAEEAHIIWMKKISYDLHSVPWRFCDLMISIYYRNNMLERLVKLFKGLESYDRKPPGKSIIRKVADAYELLGSSEEKSRLLEKYSNLFSESSK-ERFRKSGKNAKK----A----------------GK--------KKC-RS-----KEA-TKD-APFDS-----GPS-DVETDS---------------------------------------
