# Supplementary material for: Orchid Phylotranscriptomics: The Prospects of Repurposing Multi-Tissue Transcriptomes for Phylogenetic Analysis and Beyond
Source: Front Plant Sci. 2022 May 27;13:910362. doi: 10.3389/fpls.2022.910362 (PMC9196242; doi:10.3389/fpls.2022.910362)
Supplement: Supplementary file 4 [file Data_Sheet_3.zip › ortho_MSA/r1/OG0009588.fa]

>ANOEemei
------------------------------------------------------------------------------------------------MGFLQ-----CQVCQEAQSKYKCPS------------CLLPYCSLVCFKRHK---ENPCNK-SAPQEEIISIVPPERSIEV--------DETKWILGSEQ---------LQFI---------------------------AESTVVRDALKDIELQKLVYKIDSSSNPEEELDKAM--------------------DIEGFLRFKEEI---------------------------------------LSIVS-----------------------------------------------------PNERALKTNT--------------------------------------
>ANOEroxb
------------------------------------------------------------------------------------------------MGFLQ-----CQVCQEAQSKYKCPS------------CLLPYCSLVCFKRHK---ENPCNK-SAPQEEIISIVPPERSIEV--------DETKWILGSEQ---------LQFI---------------------------AESTVVRDALKDIELQKLVYKIDSSSNPEEELDKAM--------------------DIEGFLRFKEEI---------------------------------------LSIVS-----------------------------------------------------PNERALKTNT--------------------------------------
>APOSodor
------------------------------------------------------------------------------------------------MGPRQ-----CEVCKEAQSKYKCPS------------CLLPYCSLLCFKRHK---ENPCNTTSASREEMFTMVLPKRSIEV--------DDTSWILDIER---------LKSI---------------------------AESKAILDDLKDEKLQKLIYKIDSSSVPWEVFVFTMPFKMLNWIGHWPEEMAFSSLQRRFYQSLAHKVKFP------------------------------------MQLTSS----------------------------------------------------PEMYSAVKHI--------------------------------------
>BLETstri
------------------------------------------------------------------------------------------------MAPRQ-----CQVCQEAQYKYKCPS------------CLLPYCSLACFKKHK---ESPCNKSSTPQEETISIVLPERPFEV--------DETNWILGSDQ---------LQFI---------------------------AQSKGIRDALKDIELQKLVYKIDSCSNPEEELDKAM--------------------EREGFLQFTEMI---------------------------------------LSMVS-----------------------------------------------------PKKQTF------------------------------------------
>BORYspha
------------------------------------------------------------------------------------------------MGPRQ-----CEVCNVAQSKYKCPS------------CLIPYCSLACFRKHK---ENPCEKPLPPVEESTTTVLPEISYQV--------EEPSCVLNNKQ---------LQSI---------------------------VESNEIRYALEDAELQKLIQKIDSAKDPQKELDEAM--------------------GGATFCQFTNKI---------------------------------------LALVN-----------------------------------------------------SHSTVEGAAIAE------------------------------------
>CALAcreb
------------------------------------------------------------------------------------------------MGLPQ-----CQVCQEAKSKYKCPS------------CLLPYCSLVCFKRHK---ENPCDK-LAPQEDKFSMVLPARTFEV--------DENNWILSSDQ---------FKFL---------------------------AESKAIRDALTDIELQKLIIKIDSSSNPEEELIKAM--------------------EIEGFLQFKEMI---------------------------------------VSIVS-----------------------------------------------------PKEQALLGNT--------------------------------------
>CALAplic
------------------------------------------------------------------------------------------------MGLPQ-----CQVCQEAKSKYKCPS------------CLLPYCSLVCFKRHK---ENPCDK-LAPQEDKFSMVLPARTFEV--------DENNWILSSDQ---------FKFL---------------------------AESKAIRDALTDIELQKLIIKIDSSSNPEEELNKAM--------------------EIEGFLQFKDMI---------------------------------------VSIVS-----------------------------------------------------PKEQAFLGNT--------------------------------------
>CALAsini
-------------------------------------------------------------------------------------------------MTRQ-----CQICQEAQYKYKCPT------------CLLPYCSLPCFKKHK---ESPCGKWLTPQEEIISMVLPERSFQV--------DETNWILGNDQ---------LQFI---------------------------VQSKGIRDALNDRELQKLVYKIDSCSNPEEELDKAM--------------------ERGGFLQFTEMI---------------------------------------LSMVS-----------------------------------------------------PRNQTF------------------------------------------
>CALAtsoo
-------------------------------------------------------------------------------------------------MSRQ-----CQVCQEAQYKYKCPT------------CLLPYCSLPCFKKHK---ESPCDKSLTPQEETISMVLPERSFQV--------DETNWILGNDQ---------LQFI---------------------------VQSKGIRDALNDMELQKLVYKIDSCSNPEEELEKAM--------------------ERGGFLQFTEMI---------------------------------------LSMVS-----------------------------------------------------PRNQTF------------------------------------------
>CALEmajo
-VPFPSLTTALPGRRLFADAATSTAILRHFAEAAA-------------------------------------HTPLLRL-------------FFTQILIRG-----RWLQRRDPFTFRRPPRIPGIRFLLRARQLLLNCSLTCFKRHK---ENPCNK-LAPQEEKLSMVLPARSFEV--------EENNWVLNSDQ---------LQLI---------------------------AESKAIRDTLKDIELQKLVYKIDSSSNAEEELNKAM--------------------EIEGFLQFTEKI---------------------------------------LSIVS-----------------------------------------------------PREQAI------------------------------------------
>CEPHdama
------------------------------------------------------------------------------------------------MGPRQ-----CQVCQEVQSKYKCPS------------CLLPYCSLACFKRHK---ENPCNKSLAPQEETISMVLPERSFEV--------HDTNWNLDSDQ---------LQFI---------------------------AESKGIRDALKDIELQKLVYKIDSSSNPEEELDKAM--------------------EREGFLQFTEKI---------------------------------------LSIAS-----------------------------------------------------PKEQARQANTRSSS----------------------------------
>CHILsemi
------------------------------------------------------------------------------------------------MGLQQ-----CQVCQEAKSKYKCPS------------CFLQYCSLTCFKRHK---ENPCNK-LAPQEEKLSMVLPARSIEV--------EENNWVLNSDQ---------LQLI---------------------------AGSKAIRDALKDIELQKLVCKIDSSRNPEEELNKAM--------------------ETEGFLQFTEKI---------------------------------------LSIVG-----------------------------------------------------PREQAL------------------------------------------
>CHILtrap
------------------------------------------------------------------------------------------------MGLQQ-----CQVCQEAKSKYKCPS------------CFLQYCSLTCFKRHK---ENPCNK-LAPQEEKLSMVLPARSIEV--------EENKWVLNSDQ---------LQLI---------------------------AESKAIRDALKDIELQKMVCKIDSSRNPEEELNKAM--------------------ETEGFLQFTEKI---------------------------------------LSIVG-----------------------------------------------------PREQAL------------------------------------------
>CORYacti
------------------------------------------------------------------------------------------------MGPQR-----CLVCQEAKSKYKCPS------------CLLPYCSLACFKRHK---ENPCEK-LAPQEEKFSMVLPARSFEV--------EENNWILDSDQ---------LQYI---------------------------AESKAIRDALTNIELQKLVYKIDSSSNPEEELDKAM--------------------EIEGFLQFKEKV---------------------------------------RDLYY-FI--YDSV----W-----------YNRTFSKRHFGF---QAKGPFSSPNGILPQTAFAKVRRYQTGSSF-GEQFILLLPL--------------------
>CREMappe
------------------------------------------------------------------------------------------------MALRQ-----CQVCQEAQYKYKCPS------------CLLPYCSLICFKKHK---ESPCHKSLTSQEETISMVLPEKIFEV--------DETNWILGSDQ---------LQFI---------------------------AQSEGIRNALNDIELQKLVYKIDSCSNPWEELDKAM--------------------EREGFLQFTEMI---------------------------------------LSMVS-----------------------------------------------------PKNQTL------------------------------------------
>CRYPlept
------------------------------------------------------------------------------------------------MGLVQ-----CQVCQEARSKYKCPS------------CLLPYCSLACFKRHK---VNQCNK-LAPQEEKFSMVLPARSFEV--------DENNWILNGDQ---------LQLI---------------------------AESQVILDAVKDIELQKLVYKIDSSSNPEEELDKAM--------------------EIEGFFQFTQKI---------------------------------------LSIVS-----------------------------------------------------PKEQSL------------------------------------------
>CYMBensi
----------------------------------------------------------------------------MHL------------KVCCDMALRQ-----CQVCQDAQYKYKCPS------------CLLPYCSLECFKKHK---ESLCHKPLTPQEETISMVLPERTFEV--------DETNWILGSDQ---------LQFI---------------------------AQSKGIREALKDTELQKLVYKIDSCSNPEEELNKAM--------------------ERDGFLQFTDMI---------------------------------------LSALS-----------------------------------------------------PKNQTL------------------------------------------
>CYPRflav
------------------------------------------------------------------------------------------------MGPQQ-----CEVCKEARSKYKCPS------------CLLPYCSLACFKSHK---ENSCNKSLVPLEETISMVLPERPFEV--------DETSWILGSEQ---------LQCI---------------------------AESKCVREALMDRELQKLIYKIVSSSNPEEELDKVM--------------------EREGFFQFIEKI---------------------------------------LS-AS-----------------------------------------------------PKEQALEANTCSGSKI---DEFTAKLAAV-----------------GD
>DACThata
------------------------------------------------------------------------------------------------MGLQQ-----CQICQEAQSKYKCPS------------CLLPYCSLMCFKRHK---ENPCNK-LAPQEEKITMVLPERTFEV--------DEATWILGSDQ---------FQLI---------------------------AESKSILDALKDIELQKLVYKIDSSSNPEEELDKAM--------------------EIEGFLKFKENI---------------------------------------LSIVS-----------------------------------------------------PKEQAF------------------------------------------
>DENDchryso
------------------------------------------------------------------------------------------------MASRK-----CQICQEAQYKYKCPS------------CLLPYCSLACFKKHK---ENPCQK-LTPQEETISMVLPERAFEV--------DETNWILGSDQ---------LQLI---------------------------AQSKAIRDALNDIELQKLVYKIDSCSNPEEELDKAM--------------------EREGFPQFTEMI---------------------------------------LSLVR-----------------------------------------------------SKNQTL------------------------------------------
>DENDnobi
------------------------------------------------------------------------------------------------MASRQ-----CQICQEAQYKYKCPS------------CLLPYCSLACFKKHK---ENTCQK-LTPLEETISMVLPERAFEV--------DETNWILGSDQ---------LQLI---------------------------AQSKAIRDALNDIELQKLVYKIDSCSNPEEELDKAM--------------------EREGFPQFTEMI---------------------------------------LSVVR-----------------------------------------------------SKNQTLLPNT--------------------------------------
>DIURorie
------------------------------------------------------------------------------------------------MGLRQ-----CQVCQGAMSKYKCPS------------CLLPYCSLACFKRHK---ENPCNK-LAPEEEKFSMVLPAGSLEV--------DENNWILDNDR---------LHLI---------------------------AGSKDIQDALKDIELQKLVYKIDSSNNPEEELDKAM--------------------EIEGFLQFKEKI---------------------------------------LSIVS-----------------------------------------------------PKEQAL------------------------------------------
>DRAKelas
------------------------------------------------------------------------------------------------MGLQQ-----CQVCQEAKSKYKCPS------------CFLQYCSLTCFKRHK---ENPCNM-LAPREEKLPMVLPARSFEV--------EENNWILNSGQ---------LQLI---------------------------AESKAIQDALKDIELQKLIYKIDSSSNPEEELNKAM--------------------GIEGFLQFTEKI---------------------------------------LSIVS-----------------------------------------------------PREQAL------------------------------------------
>DRAKthyn
------------------------------------------------------------------------------------------------MGLQQ-----CQVCQEAKSKYKCPS------------CFLQYCSLTCFKRHK---ENPCNM-LAPREEKLPMVLPARSFEV--------EENNWILNSGQ---------LQLI---------------------------AESKAIRDALKDIELQKLIYKIDSSSNPEEELNKAM--------------------GIEGFLQFTEKI---------------------------------------LSIVS-----------------------------------------------------PREQAL------------------------------------------
>EPIDfulg
------------------------------------------------------------------------------------------------MALRK-----CQVCQEAQYKYKCPS------------CLLPYCSLACFKKHK---ESPCQKSLTPQEDTISMMLPERKFEV--------DETNWILGSDQ---------LQFI---------------------------AQSKGVRDALNDMELQKLVYKIDNCSNPEEELDKAM--------------------EIEGFLQFTEMI---------------------------------------LSTIS-----------------------------------------------------PNNQTPYPNT--------------------------------------
>EPIDpuni
------------------------------------------------------------------------------------------------MALRK-----CQVCQEAQYKYKCPS------------CLLPYCSLACFKKHK---ESPCQKSSTPQEDTISMMLPERKFEV--------DETNWILGSDQ---------LQFI---------------------------AQSKGIRDALNDMELQKLVYKIDNCSNPEEELDKAM--------------------EIEGFLQFTEMI---------------------------------------LSMIS-----------------------------------------------------PNNQTPYPNT--------------------------------------
>EPIPhell
------------------------------------------------------------------------------------------------MGPRQ-----CQVCQEVQSKYKCPS------------CLLPYCSLTCFKRHK---ENPCSKSLVPQEETISMVLPERSFQV--------HETNWILGNDQ---------LHFI---------------------------AESEGIRDALKDIELQKLVYKIDSSSNPEEELDKAM--------------------ETEGFLQFTEMI---------------------------------------LVIAS-----------------------------------------------------PKEQILQANT--------------------------------------
>EPIPpurp
------------------------------------------------------------------------------------------------MGPRQ-----CQVCQEVQSKYKCPS------------CLLPYCSLTCFKRHK---ENPCSKSLVPQEETISMVLPERSFQV--------HGTNWILGNDQ---------LHFI---------------------------AESEGIRDALKDIELQKLVYKIDSSSNPEEELDKAM--------------------ETEGFLQFTEMI---------------------------------------LVIAS-----------------------------------------------------PKEQILQANR--------------------------------------
>ERYCcris
------------------------------------------------------------------------------------------------MALRQ-----CQICQEAQHKYKCPS------------CLLPYCSLTCFKKHK---ESPCHKSLTPQEETISMVLPERTFEV--------DETMWILGSNQ---------LQFI---------------------------AQSKGIRDALNDIELQKLVYQIDSCGNSDEELDKAM--------------------EIDGFLQFTDMI---------------------------------------LSTLS-----------------------------------------------------PKKSNLLGKYDSSS----------------------------------
>ERYCpuss
------------------------------------------------------------------------------------------------MALRQ-----CQICQEAQHKYKCPS------------CLLPYCSLTCFKRHK---ESPCHKSLTPQEETISMVLPERTFEV--------DETKWILDSNQ---------LQFI---------------------------AQSKGIRDALNDIELQKLVYQIDSCGNSDEELDKAM--------------------ERDGFLQFTDMVK--------------------------------------LELII-----------------------------------------------------PVLHVV------------------------------------------
>GALEfabe
------------------------------------------------------------------------------------------------MGPRQ-----CEVCQDRLYKYKCPS------------CLVPYCSLECFKRHKVYAEKPCSKSSAVQEETFSTVLPQRSFIV--------DEPSWILDCEQ---------LKSI---------------------------AESIVIRDALKDKEVQKLIQKIDDSSKPEEELDRAM--------------------EIDGFLQFTEKI---------------------------------------LSIAS-----------------------------------------------------PKEQGV------------------------------------------
>GASTelat
------------------------------------------------------------------------------------------------MDLRR-----CQVCQEAQYKYKCPS------------CFLPYCSLACFKRHK---ENPCNMLTSLEETAISMVLPERSFEV--------DETSWILGRDQ---------LQLI---------------------------AESNGIRDALKDIELQKLVYKIDSSKNPEEELDKAI--------------------GRDGFLQFTEMI---------------------------------------LSIVS-----------------------------------------------------PNEKII------------------------------------------
>GOODfuma
------------------------------------------------------------------------------------------------MGFLQ-----CQVCQEAQSKYKCPS------------CLLPYCSLVCFKRHK---ENPCNK-LAPHEEKISIVLPERSIEV--------DETNWILGSEQ---------LQFI---------------------------AESTAVRDALKDIELQKLVYKIDSSSNPEEELDKAM--------------------EIEGFLRFKEEI---------------------------------------LSIVS-----------------------------------------------------PDERALGANT--------------------------------------
>GOODpube
------------------------------------------------------------------------------------------------MG-LQ-----CQVCQEAQSKYKCPS------------CLLPYCSLVCFKRHK---ENPCNK-SAPQEEKISIVLPERSIEV--------DETNWILGREQ---------LQFI---------------------------AESTSVRDVLKDIELQKLVYKIDSSSNPEEELDKAM--------------------EIEGFLRFKEEI---------------------------------------LSIVS-----------------------------------------------------PDERALDANT--------------------------------------
>GYMNdens
------------------------------------------------------------------------------------------------MGLQQ-----CQICKDAQSKYKCPS------------CLLPYCSLMCFKRHK---ENPCNK-LAPQEEKITMLLPERSFEV--------DEATWILGSDQ---------FQLI---------------------------AESKSILDALKDIELQKLIYKIDSSSNPEEVIRIKILF-LFPYLC----------------IDFSQNS--------CFHYS--------------------------RNWIK-----------------------------------------------------PWK---------------------------------------------
>GYMNodor
------------------------------------------------------------------------------------------------MGLQQ-----CQICQDAQSKYKCPS------------CLLPYCSLMCFKRHK---ENPCNK-LAPQEEKITMVLPERSFEV--------DEATWILGSDQ---------FQLI---------------------------AESKSILDALKDIELQKLVYKIDSSSNPEEELDKAM--------------------EIEGFLKFKENI---------------------------------------LSIVS-----------------------------------------------------PKEQAF------------------------------------------
>HABElong
------------------------------------------------------------------------------------------------MGLQQ-----CEICQEAQSKYKCPS------------CLLPYCSLTCFRRHK---ENPCNK-LPSKEEKITMGVPERSFEV--------DKTNWILGSDQ---------LQLI---------------------------AETKSIVDALKDVELQKLVYKIDSSSNPEEELDKAM--------------------EIEGFLQFKENI---------------------------------------LSIVS-----------------------------------------------------PKEQAR------------------------------------------
>HABEpant
------------------------------------------------------------------------------------------------MGLQQ-----CEICQEAQSKYKCPS------------CLLPYCSLTCFRRHK---ENPCNK-LPSKEEKITMGVPERSFEV--------DKTNWILGSDQ---------LQLI---------------------------AETKSIVDALKDVELQKLVYKIDSSSNPEEELDKAM--------------------EIEGFLQFKENI---------------------------------------LSIVS-----------------------------------------------------PKEQAR------------------------------------------
>HAEMdisc
------------------------------------------------------------------------------------------------MGFLQ-----CQVCQEAQSKYKCPS------------CLLPYCSLVCFKRHK---ENPCNK-LAPQEEKISIVLPERSIEV--------DETNWILSSEQ---------LQFI---------------------------AESAALRDALKDIELQKLVYKIDSSSNPEEELDKAM--------------------EIEGFLRFKEEI---------------------------------------LSIVS-----------------------------------------------------PNEQALKSNT--------------------------------------
>HEMIforr
------------------------------------------------------------------------------------------------MGPQK-----CKICQEAQSKYKCPS------------CLLPYCSLTCFKRHK---ENPCNK-LAPQEEKVTMVLPERLLEV--------DKTTWILGSDQ---------FQLI---------------------------GESKSILDALKDVELQKLVYKIDSSSNPEEELDKAM--------------------EIEGFLQFKENI---------------------------------------LSTVS-----------------------------------------------------PKEQAF------------------------------------------
>HYPOheme
------------------------------------------------------------------------------------------------MAAQR-----CEVCSNAQSKYKCPS------------CLLPYCSLVCFKKHK---ETPCQKSLPPAEESTTRVIPEKLYEV--------DEPDYVLDKNQ---------LQSI---------------------------VNTNEIREMLKNGKLKELIRKVDCSEDQIEEL--AT--------------------VEVQCGEFIDKI---------------------------------------LSIVS-----------------------------------------------------PHEISP------------------------------------------
>LANAlana
------------------------------------------------------------------------------------------------MASKK-----CEVCEKAQSKYKCPS------------CLVPYCSLACFKKHK---ENPCKKSLPPEEELTTRALPERSCEV--------DEPSWVLNKEQ---------LKSI---------------------------VDSNEIRNALKDGELRRLILKINSCKDPMNEMDEAM--------------------KGQMCSLFIDKI---------------------------------------LSIVS-----------------------------------------------------PQEEALN-----------------------------------------
>LECAnigr
-----------------------------------------------------------------------------------------------------------------------------------------------------------------------MVLPERSLVV--------EETSWILENEQ---------LKSI---------------------------AESIDIQDALKDKVLQNLIEKIDSSNEPEEELDKAM--------------------ERHGFLQFTEKVDLMG-----------------------------------YTLPS-------GVNLLM---------------------------------------LCKELFLFCRFYRLCV---------------------------------
>LIMOabor
------------------------------------------------------------------------------------------------MGPRQ-----CQVCHEVQSKYKCPS------------CLLPYCSLACFKRHR---EIPCHKSLVPQEETIPMVLPERSFEV--------HETNWILESDQ---------LQFI---------------------------AESKGIRDALKDIELQKLVYKIDSSRNPDEELDKAM--------------------EREGFLQFTEKI---------------------------------------LSITS-----------------------------------------------------AKEQALQANTPI------------------------------------
>MICRparv
------------------------------------------------------------------------------------------------MGLRQ-----CQVCQDAISKYKCPS------------CLLPYCSLTCFKLHK---ENPCNK-LAPHEDKFSMVLPARSFEV--------DENNWILDNDK---------LQFI---------------------------ADSKVIQDALKDIELQKLVCKIDSSSNPEEELDKAM--------------------EVEGFLQFKEKI---------------------------------------LSMIS-----------------------------------------------------SKEEAF------------------------------------------
>MOLIcapi
------------------------------------------------------------------------------------------------MAPQR-----CKVCSDAQSKYKCPS------------CLLPYCSLACFKKHK---ETPCQKSLPPAEESTTRVIPKKLYGV--------DEPDYVLDKKQ---------LQSI---------------------------VNTNEIREMLKNGKLKKLIQKVDNSEDQFEEL--AI--------------------VEVQYGEFIDKI---------------------------------------LSVVS-----------------------------------------------------PQEKYP------------------------------------------
>NEUWmali
------------------------------------------------------------------------------------------------MGPRQ-----CEVCKEAQSKYKCPS------------CLLPYCSLPCFKRHK---ENPCYTTLAPRDDMFTMVLPERSIEV--------GDTSWILDNER---------LKSI---------------------------AESTAIVDDLKDGELQKLIYKIDSSSVPEEELDRTL--------------------ERDGFLQFTEKI---------------------------------------LFIVN-----------------------------------------------------PQK---------------------------------------------
>NEUWzoll
------------------------------------------------------------------------------------------------MGPRQ-----CEVCKEAQSKYKCPS------------CLLPYCSLPCFKRHK---ENPCYMTLAPRDDMFTMVLPERSIEV--------GDTSWILDNER---------LKSI---------------------------AESTAIVDDLKDGELQKLIYKIDSSSVPEEELDRTL--------------------ERDGFLQFTEKI---------------------------------------LFIVN-----------------------------------------------------PQK---------------------------------------------
>OECEmacu
------------------------------------------------------------------------------------------------MALRQ-----CQVCQEAQYKYKCPS------------CLLPYCSLACFKKHK---ESPCHKSSTPQ-ETISMVLPERTFEV--------DETNWILGSDQ---------LQFI---------------------------AQSKGVRDALNDIELQKLVYKIDSCANPEEELDKAM--------------------ERDGFLEFTDMI---------------------------------------LSVLS-----------------------------------------------------PKNKTR------------------------------------------
>OPHRgarg
SSPTAVHTKSLPKPPYPCPVLSPTVARRQFPTVPPEPYRSSGDPSSTISQQIGRPCCRFL-------------RPPF-------DAVFVTPRFTVNMGLQQ-----CQICQEAQSKYKCPS------------CLLPYCSLVCFKRHK---ENPCNK-LAPQEEKITMVLPERSFEV--------DEATWILGSDQ---------FQLI---------------------------AESKSILNALKDIELQKLVYKIDSSSNPEEELDKAM--------------------EVEGFLQFKENI---------------------------------------LSLVS-----------------------------------------------------PNEQAF------------------------------------------
>OPHRsphe
-----GHTKSLPKPPYPCPVLSPTVARRQFPTVPPEPYRSSGDPSSTISRQIGRPCCRFL-------------RPPF-------GAVFVTPRFTVTMGLQQ-----CQICQEAQSKYKCPS------------CLLPYCSLVCFKRHK---ENPCNK-LAPQEEKITMVLPERSFEV--------DEATWILGSDQ---------FQLI---------------------------AESKSILNALKDIELQKLVYKIDSSSNPEEELDKAM--------------------EVEGFLQFKENI---------------------------------------LSVVS-----------------------------------------------------PKEQAF------------------------------------------
>ORCHital
------------------------------------------------------------------------------------------------MGLQQ-----CQICQEAQSKYKCPS------------CLLPYCSLMCFKRHK---ENPCNK-SAPQEEKIDVVLPERSLEV--------DEAAWILSSHQ---------FQLI---------------------------AESKSILDALKDIELQKLVYKIDSSSNPEEELDKAM--------------------EIEGFLQFKENI---------------------------------------LSTVS-----------------------------------------------------PKEQAL------------------------------------------
>PAPHconc
------------------------------------------------------------------------------------------------MGPRQ-----CEVCKEAQSKYKCPS------------CLLPYCSLTCFKRHK---ENPCSKLSVPLEETISLVLPERSFVV--------DETSLILGREQ---------LQCI---------------------------AESKCVREALMDRELQKLIYKIDSSNNPEEELDKAM--------------------EREGFLQFTEKI---------------------------------------LSIVS-----------------------------------------------------PKEQALEVNAWSDSKI---DEFTV------------------------
>PHAIflav
------------------------------------------------------------------------------------------------MAPRQ-----CQVCREAQYKYKCPT------------CLLPYCSLACFKKHK---ESPCHKSLTPQEETISMVLPERSFEV--------DETNWILGNDQ---------LQFI---------------------------AQSKGIRDALNDIELQKLVYKIDSCSNPEEELDKAM--------------------ERGGFLQFTEMVRLTLKHNLCLMISYSCILCCLNKKFTSIFSLQYYSIVQILSMVS-----------------------------------------------------PKNQTL------------------------------------------
>PHAItank
------------------------------------------------------------------------------------------------MAPRQ-----CQVCRKAQYKYKCPT------------CLLPYCSLACFKKHK---ESPCHKSLAPQEETISMVLPERSFEV--------DETNCILGNDQ---------LQSI---------------------------AQSKGIRDALNDIELQKLVYKIDSCSKPEEELDKAM--------------------ERGGFLQFTEMVRLTLK-------------------------------IQFMSDD------------------------------------------------------------------------------------------------------
>PHALcorn
------------------------------------------------------------------------------------------------MALRQ-----CQVCMEVQYKYKCPS------------CLLLYCSLACFKRHK---GNPCQKSLTPQEETISMVLPERTFEV--------DETNWILGSDQ---------LQLIDEHVHMHWPAGFGVIGKEDCTPIEEFLSRSKGIKDALNDVELQKLVYKIDSCSNPEEELDKAM--------------------EREGFQQFTEMI---------------------------------------LARVS-----------------------------------------------------PKIKPFR-----------------------------------------
>PHALmode
------------------------------------------------------------------------------------------------MALRQ-----CQVCMEVQYKYKCPS------------CLLLYCSLACFKRHK---GNPCQKSLTPQEETISMVLPERTFEV--------DETNWILGSDQ---------LQLI---------------------------ARSKGIKDALNDVELQKLVYKIDSCSNPEEELDKAM--------------------EREGFPQFTEMI---------------------------------------LAWVS-----------------------------------------------------PKIKPSR-----------------------------------------
>PHRAlind
------------------------------------------------------------------------------------------------MGPRQ-----CEVCNEAQSKYKCPS------------CLLPYCSLACFKSHK---ENPCSKSSVPLEETISTVLPERSFEV--------DETSWILGIEK---------LQCI---------------------------ADSQFVREALMDRELQKLIYKIDSSNNPEEELDKAM--------------------ERAGFLQFTEKI---------------------------------------LSIAS-----------------------------------------------------PKDHALEANTLF------------------------------------
>PLATclav
------------------------------------------------------------------------------------------------MVLQQ-----CQICQEAQSKYKCPS------------CLLPYCSLMCFKRHK---ENPCNK-LAPQEEKNTMVLPERSFEV--------DEATWILGSDQ---------FQLI---------------------------AESKSILDALKDIELQKLVYKIDSSSNPEEELDKAM--------------------EIEGFLQFKENI---------------------------------------LSIVS-----------------------------------------------------PKEQAF------------------------------------------
>PTERcurt
------------------------------------------------------------------------------------------------MGLLQ-----CQVCQKAQSKYKCPS------------CLLPYCSLACFKRHK---ANPCNM-LAPQEEKISMVLPEKSFEV--------DETNWILGSEQ---------LQFI---------------------------AESKAVRDALKDVELQKLVYKIDSSSNPEEELDKAM--------------------EVEGFLQFKEKI---------------------------------------LSIVS-----------------------------------------------------PKEQVLEANT--------------------------------------
>RIMAelli
------------------------------------------------------------------------------------------------MGLQQ-----CQVCQEAKSKYKCPS------------CFLQYCSLTCFKRHK---ENPCNK-LAPHEEKHSMVLPTRSFEV--------DENKWVLNNDQ---------LQLI---------------------------AESKAIRDALKDIELQKLVYKIDSSSNPEEELNKTM--------------------EIEGFLQFTEKV---------------------------------------RLVLTSYVISYSGI---LWSLRSRSTSFCLYNIILSCRFYRLLVQKSK----------PSKQTHDNLPNVNLSHYYSWKFDLVLATVYLILLDVYLNLLRVCFLGV
>SELEaequ
------------------------------------------------------------------------------------------------MGPRQ-----CEVCKEAQSKYKCPS------------CLLPYCSLACFKRHK---ENPCNKSLVPVEETISMVLPERSFEV--------DESSWILGSKQ---------LQCI---------------------------AESKCVGEALMDRELQKLIYKIDSSCNPEEELDKAM--------------------EREGFLQFTEKI---------------------------------------LSIAS-----------------------------------------------------PKEQALEANTFLILK---------------------------------
>SERAvome
-LSFDVHTNSLPKPPIIVHSWSSTIYRSAAGTLTGSPL-NSLTPSPDKS---GRPYCRFRSRQPLCYPQYPPHRPPTSILRGTCDSWRGICRFAVNMGLQQ-----CQICQEAQSKYKCPS------------CLLPYCSLVCFKRHK---ENPCNK-LAPREEKIIMVLPERSFEV--------DEATWILSSDQ---------FQLI---------------------------AESKSILDSLKDVELQKLVYKIDSSSNPEEELDKAM--------------------EVEGFLQFKENI---------------------------------------LSVVS-----------------------------------------------------PKEQAFEASR--------------------------------------
>THELangu
------------------------------------------------------------------------------------------------MGLQQ-----CQVCQEAKSKYKCPS------------CFLQYCSLACFKRHK---ENPCNK-LAPQEDKLSMVLPASSFEV--------DENNWILNSDQ---------LQLI---------------------------VESTALRDALKDIELQKLVCKIDSSSNPEEELDKAM--------------------EIEGFLQFTEKI---------------------------------------LSIVS-----------------------------------------------------QREQALKANT--------------------------------------
>VANIplan
------------------------------------------------------------------------------------------------MVPRQ-----CEVCQDRLYKYKCPS------------CLMPYCSLECFKRHK---ENCCSMSSSPQEETISLMLPNRSFVV--------DETSWILGSEQ---------LKCI---------------------------AESIGIQDALKDKELQKLIQKIDSSSEPEEELDKAK--------------------ERDGFLQFTEKI---------------------------------------LSIIS-----------------------------------------------------SNEQGL------------------------------------------
>EPIPaphy
------------------------------------------------------------------------------------------------MVPRQ-----CQVCLDAQFKYKCPS------------CLLPYCSLACFKKHK---EIPCNKLLIQQEEIISLVPPERSIEV--------DESNWILEHDQ---------LQLI---------------------------AESKDICDTLKQIEVQKLVRKIDSSSHPEEELDKAM--------------------EAKDFLQFTEMI---------------------------------------LSEII-----------------------------------------------------PREQGFQF----------------------------------------
