# Supplementary material for: Orchid Phylotranscriptomics: The Prospects of Repurposing Multi-Tissue Transcriptomes for Phylogenetic Analysis and Beyond
Source: Front Plant Sci. 2022 May 27;13:910362. doi: 10.3389/fpls.2022.910362 (PMC9196242; doi:10.3389/fpls.2022.910362)
Supplement: Supplementary file 4 [file Data_Sheet_3.zip › ortho_MSA/r1/OG0009276.fa]

>APOSshen
MAADDGYPLGEELREEEDTMEEEEE---EEEAQELPTKAGSSSSSSESEKESEYSTDE-DYSDGYSSADEYDDSPETNLRRFSQALDSRASRKREEEEEWRIRDPEEMFNFPKDPENWREEDLRELWADAPAGTGKPGWDPVWADEDDWEAIREEIKEGKNPLITPFYLPYRKPFPVIPDNHHDISNPKSVIEELDRIEEFLKWVSYVFADGSTYEGTVWDDCAHGKGVYVGGQRLVRYEGEWLQNEMEGHGVLEVDIPEVQPVPGSKLEAKMRAEGRIITRDFMSPEDRRWLEMDIEDTLNLVGDYREIPFWENDEWESIFGSKLEKGRYRYAGEWKHGRMHGCGVFEVNQLIIYGRFYFGHHLEDSSGCDDDVSMLHSGIAEVAAAKARMFINKPDGMVREERGPYSDPQHPYFYEEDDVWMAPGFINQFYEVPDYWKVYVEEVDQEREMWLNSFYKSPLRIPMPAELEYWWDKDPDNPEFVLINKDPEPDPEDPSKLIYKEDPLILHTPTGKLINYIEDEEHGLRLFWQPYLKEGEVVDPKKAVFLPLGFDEFYGREPTDEKKLTGLGRLILSAENALKPLFERLNKWVEERRKISEMKQKLIEKELELIEAEICLEEEMEDLEMALKLQQQEEERKAAERKDKGDFPEAGEDQEEEGDDDEEEDDGAPTSFGTVSQ-PPVDGEIKSDRSAFSSLSMSFTLSSWATVLPCKLQQSFLSWRNRRKLVPADQSSPSNSNKVIHPHELYIGQSMKTLSKLPKQQRLSAVAHGVKECR-RRSNPNFQLSSLARLLCSQNMQR-NLKSNSVTSKIAGPDFHLNILSFHVPLTIAAARY-
>GOODfuma
--MAESNLFTPEDREEDQETMEDND---KEEESSSEGQASSVSSASESEYDSEYTDDEVEYDDEYSSPDDDDDSPEANLRRFSEALDSRANRKLEEEEEENYQLPGEQFNFPRDPENWREEDLRELWADPPLGIDKPGWDPVWADEDDWDVIRQEIKRGKNPPIAPFYLPYRKPFPLIPDNHYDISNPKSVIEELDRIEEFLKWSSFVFADGSTYEGTVWDDCAHGKGVYVAEQRLVRYEGEWLRNEMEGHGVVEVDIPDVQPVPGSVLEAKMRVEGEIITRDFMTPEDRKWLEMDIEDTLHLVGGIREIPFYENDEWAKVFGEKPEKGRYRYAGQWKHSRMHGCGVFEVNERIIYGRFYFGNRLEDSSGCDEDVSALHAGIAEVAAAKARMFINKPDGMVREERGPYNDPQHPYFYEEDDVWMAPGFVNQFYEVPDYWKTYVEEVDQEREMWLNSFYKSPLRIPMPAELEYWWSKDPDNPEFILINDEPEPHPEDPSKLIYKEDPLILHTPTGRLINYVEDDEHGLRLFWQPSLEEGEDIDPDRLDFLPLGFDEFYGNIPSTEKKQSGLVRLITSAENFLKHVFERLDRWVEEKKKTSEMNQKLIEKELEYIEAEICLEEAMEDLEMDLKLKQKEEEKKASEGYGKGEFPESGKDEDESDNDEAEEDEVAPTSFGSASD-QPIDKGNESNRSSFSSLTMSFGTHVLPSVFPCKLLESFSFWKKAKQLMPAQPYLHGNYYKSKSYDEIFSCNSVSIPLKPRPKPILRAVHEGGRGTC-RIKKHHCQLSSLAQLLSSQYDFF-SSKTNLATGVTVGLNHDINILSLHVPITDAAINR-
>CALEmajo
--MAESNSITPEDPEDNQQTKKVDN---EEEGETFSQNGSSESHSSESEYDSEYSDD-GGYFDDYSSADEADDSPETNLRRFSEALGSRTNRKLEKEEEESYRDPEERFNFPRDPENWREEDLRELWADPPLGIGKPGWDPVWADEDDWEAIKEEIKDGKDPPIAPFYLPYRKPFPVIPEDHPDISNPKSVIEELDRIEEFLKWSSFVFEDGSTYEGTVWDDCAHGKGVYIAEQRLVRYEGEWLRNEMEGHGVLEVDIPDVQPVPGSKLETKMREKGMIITRDFMTPEDRRWLEMDVEDTLHLVGDTREIPFYENDEWVKVFGERPEKGRYRYAGQWKHSRMHGCGVFEVNDRIIYGRFYFGNHVEDSSGCDEDVSVLHAGIAEVAAAKARMFINKPDGMVREERGPYSDPQHPYFYEEDDVWMAPGFVNQFYEVPDYWKTYVEEVDQEREMWLNSFYKAPLRIPMPAELEYWWSKDPDNPEFILINDEPVPDPEDPSKLVYEEDPLILHTPTGRLINYIEDEEHGLRLFWQPSLEEGEDIDPNKLDFLPLGFDEFYGNIPSPERKQNVFERLIDSAENALKPVFERWDRWVEEKVKKSEMNQKLIEKELDYIEAEICLEEEMEDLELALMLKQKEEEKKSAEGNERGQSPEAGPDEGEDDSGEVEEDEAAPQSFGSVGDDLPVVGENKSNRSSFSSLTISFGSLCWCSAFRRNLLQFLPSGKKPRLIMPSQTSLHGNFCKSTTHQETLPCNSVKMLFKTRPQPVLRAVRG-RRGTG-AIRKHHGQMSSLARLLSSQNSCSSPSKMNLGAEGTVGPAHDINILSLHAPLSDATTIVS
>CHILtrap
--MTESNSVAPEDPEDDQQTKTTDS---EEEEETSSENGSSSSHSSESEYDSEYSDD-GGLPDEYSSSDEADDSPEANLRRFSEALGSRTNRKLEKEEEESYRDPEERFNFPRDPENWREEDLRELWADPPLGIGKTGWDPVWADDDDWEAINEEIKDGKDPPIAPFYLPYRKPFPVIPEDHPDISNPKSVIEELDRIEEFLNWSSFVFEDGSTYEGTVWDDCAHGKGVYIAEQRLVRYEGEWLRNEMEGHGVLEVDIPDVQPVPGSKLETKMREEGMIITRDFMTPEDRRWLEMDVEDTLNLVGDTREIPFYENDEWVKVFGEKPDKGRYRYTGQWKHSRMHGCGVFEVNEHIIYGRFYFGKHLEDSSGCDEDVSVLHAGIAEVAAAKARMFINKPDGMVREERGPYGDPQHPYFYEEDDVWMAPGFVNQFYEVPDYWKTYVEEVDQEREMWLNSFYKSPLRIPMPAELEYWWSKDPDNPEFVLINDEHVPDPKDPAKRKYKDEPLILHTPTGRLINYIEDEEHGLRLFWQPPLKKGEVIDPNKLDFLPLGFDEFYGNIPSSESEQSAFEQLIGSAENALKPVFERLDRWVEEKKKASEMNQKLFEKELEYIEAEICLEEEMEDLELALKLKQKEEEKKAADDNEKGQFPEGGQDEGEDGNEEVEEDEASPQSFGSASDHLPGVGQNKSDRSSFSSLTMSFGSFCWCSAFPRNLLESFPFGKKPRQIMPSQTSLHGNFPKSTSHKETPPCNSVQMLFKTRPQPVLRAVHG-RSGTG-RISKHNSQMSSLARLLSSQNACSSSSKMNSGAEGTVGPAHDINILSLHAPLFDAITIAC
>MICRparv
--MAEASSDTPEVKE-DQKTMEGNDEDEDEEKESSSEHGSSSPPSSDAEYDSEYSDDEEDSYDEYSSTDD-DDSPENNVRRFSEALDSLSNKKLEEEEEKSYREPGEEFNFPRDPEGWREEDLRELWADGPMGIEKPGWDPVWADDNDWEAINQVIKEGKDPPIAPFYLPYRKPFPAIPDEHPDISNPKSVIEELDRIEEFLKWSSFVFSDGSTYEGTVWDDCAHGKGVYIAEQRLVRYEGEWVRNEMEGHGVVEVDIPDVQPVPGSVLEAKMREEGRIITRDFMTPEDRRWLEMDIEDTLHLIGGNREIPFYENDEWVKVFGEKPEKGRYRYAGQWKHGRMHGCGVFEVNEHIIYGRFYFGQHLEDSSGCDEDVSVLHAGIAEVAAAKARMFINKPDGMVREERGPYGDPQHPYFYEEDDVWMAPGFVNQFYEVPDYWKTYVEEVDQEREMWLNSFYKAPLRIPMPAELEYWWSKDPDNPEFILINEEPEPDPQDPSKLIYKEDPLILHTPTGRLINYVEDDEHGLRLFWQPSAEEGEDFDLDKVAFLPLGFDEFYGNFPSGEKKPSGLERLVISAENSLKSVLERLDRWIEEKKKTSELKQKLIEKELEYIEAEICLEEEMEDLELVLKLEQEAEEKKAADGNDKGEFPEGGQD----DVGEVEEDEAAPTSFGSVSD-RPADEENESKRSPFSSLTMSFGSLGWCSVFPSKLAESFSFWNKETLLKPAQTSLRGKSFKFTSHQETVCCNSVKIPFKSGPQPILRAARG-GGSTG-RISKHHCRMSSVAQFRPPRNSCL-NSVMNSVTKETVGLGHDFNILSLHIPITNPTIIH-
>THELangu
--MALSNSMATEDREEDQKTVQGNVDGQNEEEEIFSENGSSSSHSSDSEYDSEKSNDEESSYDEYSSSEEDDDTPENNLRRFSEAIGSSTNMNLEKEEEESYCEPGEMFDFPRDPENWREEDLREVWADPPLGYAKPGWDPVWADDGDWEIIKQEIKDGRDPPIAPFYLPYRKPVPVIPDEHPDISNPKSVIEELDRIEEFLKWSSFVFADGSTYEGTVWDDCAHGKGVYVAEQRLVRYEGEWLRNEMEGHGVVEVDIPDVQPVPGSKLEANMREEGMIITRDFMTPEDRRWLEMDIEDTLHLVGDTREIPFYENDEWVKIFGEKPEKGRYRYAGQWKHSRMHGCGVFEVNERIIYGRFYFGKHLEDSSGCDEDVSLLHAGIAEVAAAKARMFINKPDGMVREERGPYGDPQHPYFYEEEDVWMAPGFVNQFYEVPDYWKTYVEEVDQEREMWLNSFYKAPLRIPMPAELEYWWSKDPDNPEFILINDEPVPDPEDPSKLIYEEDPLILHTPTGRLINYIEDEEHGLRLFWQPSGEKGEDIDPDKLDFLPLGFDEFYGIIPSSEKKLTGWERLIVSAENAMKTIFERLDGWSEEKKKMSEMNQKLIEKELEYIEAEICLEEEMEDLEQGLKLKQKEEEKMAAAGS--GESAEAGQDEGEIDNGEVEDEEAAPRSFGSVSDDRPIDGENKSERSPFSSLTMSSGSLAWCSAFPPKVLQSFAFWKKQRLVMPSQTSLDRNFCKSVSHKEAMRCNSVKMLFKTRPQPVLRAVHG-GRRTS-RLSK-PCQMSSLARLLSPQNACPGSSRMKLVSEGAFGVGHDINILSLHAPLSNATTIVC
>CYMBmann
--MADSSRVVTEDGE-DQKTMEEKD---EEDEKSSADESPSSLSSSESEYDSEYSDDEGDYYDEYSSSDEKDNSPENSFRRFSEALDNRTNRKLEEEEEKSYREPEELFNFPRDPENWREEDLRELWADAPMGIGKPGWDPVWAEEDEWEAINQEIKEGNNLVIAPFYVPYRKPFPVIPDNHYDIASPKSVIEELDRIEEFLKWVSFVFADGSTYEGTVWDDCAHGKGVYVAEQGLVRYEGEWLRNEMEGHGVVEVDIPDVQPVPGSILEAKMREEGRIITRDFMTPEDRRWLEMDIEDTLHLVGGNREIPFYENDEWVKVFGAKPEKGRYRYAGQWKHSRMHGCGVFEVNERIIYGRFYFGKHLEDSSGCDEDVSALHAGIAEVAAAKSRMFVNKPDGMVREERGPYGDPQHPYFYEEDDVWMAPGFINQFYDVPDYWKTYVEEVDQEREMWLNSFYKAPLRIPMPAELEYWWSKDPDNPEFILINDEPEPDPKDPSKLIYKEAPLIVHTPTGRIINYVEDEEHGLRLFWQPQLEDGEELDLNRVVFLPLGFDEFYGRSAVSEKKLTGLAKLITSAENALKPVFERLDKWVEEKKKISELKQKLIETELEYIEAEICLEEEMEDLEMVLKMKQEEEERKAAEGNDRGEFPEAGQDEGEYEDGENEEDEGAPTSFGSASD-RQIEGENKSEKSSFSSLTMSFGSLAWPSLLPCKLQETFSVWKKARQLASPHLSSHEKFCTSLSHNATLSCNSVKMPIKPRPPLILRAVHE-GSSGC-SLSKRHCQLTSLARLLSSRCSSK-NSKMNSDSGKVIGLDHDVNILSLHTPLPDAIIIH-
>PAPHhirs
TAKAESSSITEEDREEELNEMEDNE---EEKETPLEGKSASSSSSSGSGSDSEYNSDDEDYDDGYLSVDEDDNSRKGNLRRFSEALDSRAVRKLEEAEEKRYRSPEELFNFPRDPENWREEDIRELWEDGPMGIGKSGWDPVWADEEDWDAIREQVKEGKDPAIAPFYLPYRKPLPVIPDNHYDISNPKSVIEELDRIEEFLKWVSFVFADGSTYEGTVWDDCAHGKGVYVAEQGLVRYEGEWLQNEMEGHGVVEVDIPDVQPVPGSKLEAKMREEGRIITRDFMTPEDRRWLEMDIEDTLHLIGGLREIPFYENDEWVKLFGEKPEKGRYRYAGQWKHGRMHGCGVFEVNERIIFGRFYFGQHLEDSSGCDADVSTLHAGIAEVAAAKARMFINKPDGMVREERGPYGDPQHPYFYEEDDVWMAPGFVNQFYKVPDYWKTYVEEVDQEREMWLNSFYKAPLRIPMPAELEYWWSKDPDNPEFILINKEPEPDPEDPSKLIYKEDPVILHTPTGRIINYIEDEKYGLRLFWQPYLEEGEEIDPEKAVFLPLGFDEFYGQVQAEEKKLTGLAWLILSAENALKPIFERWEKWVEEKKKASEMNQKLIEKELEYIEAEICLEEAMEDLEMDLKMRQKEEEKRAA-ENDKGVFPGADEDEADYDDGEDEDDEGTPVSFGPVDE-QPKDGENKSDRSSFSSLTMSFASHGWASVLPCKMQEFFSRRKRANQLLPVQPFSKCNNTKSLNLHQSLFCNSVKIPSKFCLLPKLNAVRE-KRGACRRISNRHTSLSSIALLLSSEYACK-TPKRNSVTEKIVGFDHNINILSLHVPLTNAAIFY-
>PTERcurt
--------------------MEDKN---EVDDGSSDDNSSSVASSSVSEYDSENSDDEGE-FDGYSSQDEHDDLPESNFRRFSMALDSYTNRKLEEEEENNYRDPEELFNFPWDPENWREEDLRELWADPPLGIGKPGWDPVWADDDDWEAIRQEIKRGKNPPIAPFYLPYRKPFPVIPEDHHDISNPKSVIEELDRIEEFLKWSSFVFSDGSTYEGTVWDDCAHGKGVYVAEQRLVRYEGEWVRNEMEGHGVVEVDIPDVQPVPGSVLEAKMRGEGMIITRDFMTPEDRKWLEMDIEDTLHLVGGIREIPFYENDEWTKVFGEKPEKGRYRYAGQWKHGRMHGCGVFEVNERIIYGKFYFGKHLEDSSGCDEDVSVLHAGIAEVAAAKARMFINKPDGMVREERGPYGDPQHPYFYEEDDVWMAPGFVNQFYEIPDYWKTYVEEVDQEREMWLNSFYKSPLRIPMPAELEYWWSKDPDDPEFILINDEPEPHPDDPSRLIYKEDPLILHTPTGRLINYVEDDEHGLRLFWQPSLEKGEDIDPDNVDFLPLGFDEFYGNIPSSEKKQSGLVRLISSAENALKPVFERLDRWVEEKKKTSEMNQKLIEKELEYIEAEICLEEAMEDLEMALKLKQKEEEKKAAEDNDEGEFPESGRAEDEYDNGEAEEDEAAPTSFGSVTD-QPIDGANKSEKSSFSSLTMSFNFLGRPSVFPFKLLDSFSSWKKAKQLMPAQPSFHGNYRKLVTHNETFSCNTVKIPFKSRPHPILKASHE--RSTG-RINKHHCQLSSLARLLSSQNAAL-SSKMNFFASEKVALSHDINILSLHVPLSDAAIIHH
>CRYPlept
--MAVSNSTTPEEREDDQKTIERNVEEESDEQGTSLKKGFSLSSSSESEHDSESSESESDSADEYSSEEEEDDSPEANFRRFSEALDSRANKKLEEEEEKSYVEPEELFDFPKDPENWREEDLRELWADPPLGSGKTGWDPVLADDSDLEAVRQEIQEGRDPPIAPFYLPYRKPFPAIPDNHPDISNPKSVIEELDRIEEFLKWSSFVFADGSTYEGTVWDDCAHGKGVYVAEERLVRYEGEWLRNEMEGHGVVEVDIPDVQPVPGSTLETKMREEGKIITRDFMTPEDKRWLEMDIEDTLHLAGDNREIPFYENDEWVKLYGEKPEKGRYRYAGEWKHSRMHGCGVFEVNERIIYGRFYFGKLLEDSSGCDEDVSVLHAGIAEVAAAKARMFTNKPDGMVREERGPYGDPQHPYFYEEDDVWMAPGFVNQFYEVPDYWKTYVEEVDQEREMWLNSFYKAPLRIPMPAELEYWWSKDPDNPEFVLINDEPVPDPEDPSKLVYKEDPLILHTPTGRLINYIDDPEHGVRLFWQPPLKEGEDIDLKKVDFLPLGFDEFYGNVPPSERKVSRLERLMNSAENALKPMFERLDRWIEEKKKMSEMNQKLIEKELEYIEAEICLEEAMEDLESALKLQQKEEEKKAADNNEKSEFFD-GRDEGEDGNGAAEEDEAAPASFGSVSD-R--DGENKSDRSPFTSLTMSLASLCWPSM---PTVEPFSFWKKAR-----RTSLHGNIDILTTRKETLCCNSVKMFVKSGVPPLLRAGRG-GRGGG-WRREHHCQMCFLARTLSPQKACSRSKMMKLITEERVSLSNDINILSFHAPLNEATIIH-
>CALAsini
--MADSNMMTAEDREEEQKTMEEND---EED-NSSVEE-SSSSSSSKLEYDSEYSDDDEEYDDEYSSSDEKDNSPENNLRRFSEALDNRINKKLEEEDEKSYREPEERFNFPRDPENWREEDLRELWADAPMGIDKPGWDPVWVEEDEWEAINQAIKEGKNPLIAPFYVPYRKPFPVIPDNHYDISDPKSVIEELDRIEEFLQWVSFVFADGSTYEGTVWDDSAHGKGVYVAEQGLVRYEGEWLRNEMEGHGVVEVDIPDVQPVPGSILEAKMREEGRIITRDFMTPEDRRWLEMDIEDTLHLVGGNREIPFYENDEWIKVFGEKPEKGRYRYAGQWKHSRMHGCGVFEVNERIIYGRFYFGKHLEDSSGCDEDVSALHAGIAEVASAKARMFVNKPDGMVREERGPYGDPQHPYFYEEDDVWMAPGFINQFYEVPDYWKTYVEEVDQEREMWLNSFYKAPLRIPMPAELEYWWSKDPDNPEFILINDEPEPDPEDPSKLIYKEAPLILHTPTGRLINYVEDEEYGLRLFWQPYVEDGEDIDLDKVVFLPLGFDEFYGRSSSSQKKQTGMAKLITSAENALKPVFERLDTWVEEKKKSSELKQKLIEKELEYIEAEICLEETMEDLEMDLKMKQEEEEKKAAEGNDKGEFPEAGQDEGEYEDGENEEDEGAPTSFGSVSD-RKTGEENNSERPSFSSLTMSFGSLLWPLVLPSKLQESFCVWKKARQLVSPHLSLHGNFCKSLSHNETVSCNSVKMPIKSHPPLILKAVHE-GMPGY-STSKRHCQLSSLARPLSSSNSSH-TSKMNSVSSKIAGFGHDINILSFHIPLPDATNIH-
>MASDpict
--MPNSNIITSEDTEEEQQTMEEEQQTMEEEQQTMEENDNSSSSSSSSSSDSDLSDNEEQQYNEYSSSDEKDDSPETNFRQITAALNSRTRRKALEEEERNHPIPEELFDFPVDFENWREEDLREVWADGPIGVGKTGWDPVWAEEGELEAIKEAIRDGKNPLVAPFYVPYRKPFPVIPENHHDISNPKSVIEELDRIEEFLNWVSFVFADGSTYEGTVWDDCAHGKGVYVAEQGLVRYEGEWLRNEMEGHGVVEIDIPEVQPVPGSILEAKMREEGSIITRDFMTPEDRRWLEMDIEDTLHLVGGNREIPFYENDEWVKVFGEKPEKGRYRYAGQWKHSRMHGCGVFEVNERIIHGRFYFGKHLEDSSGCDEDVSALHSGIAEVAAAKARMFVNKPDGMVREERGPYGDPQHPYFYEEDDVWMAPGFINQFYEVPDYWKTYVEEVDQEREMWLNSFYKAPLRIPMPAELEYWWSKDPDNPEFILINDEPEPDPEDPSKLIYKEDPLILHTPTGRIINYVEDEEHGLRLFWQPDVADGEEIDINKVVFLPLGFDEFYGRSPSGEKEQTGLAKLITSAENALKPVFERLDMWVEEKKKISELKQKLIEKELEYIEAEICLEEAMEDLEMDLKMKQEEEEKKAAEGDDKVEFPEAGENEGGYEDG--EEDEGAPTSFGSASD-LKRDGENKSERPPFSSLTVSLGSLGWPSVLPCKLQESFSMWNKARQL-----SSHGSSSRSLSHNEMPSRNSVKMPIRSRPKLVLSAVNE-RRGYN-RTGKRHCELSSLARLLSSQNCSR-SSKMNSVTGKIAGFHNNINILSLHLPLPDATVIQ-
>CALAplic
--MAEFSSITSEDREDDQRTVGRNDDEEEEDEETSSNKNSSSTDSSESD-DSEYSDDEDDLYDYSSSSEGGDDSPEDNFRRFSEALDGIE----EEEEEKSYRKPEDLFNFPRDPENWREEDIRELWADPPLGFGKPGWDPVWADDDDWEVINQAIKEGKDPPIAPFYLPYRKPFPVIPEDHHDISNPKSVIEELDRIEEFLKWSSFVFSDGSTYEGTVWDDCAHGKGVYVAEQRLVRYEGEWLRNEMEGHGVVEVDIPDVQPVPGSTLEAKMREEGMIITRDFMTPEDRRWLEMDIEDTLHLVGDNREIPFYENDEWVKIFGEKPEKGRYRYAGQWKHGRMHGCGVFEVNERIIYGRFYFGKHLEDSSGCDDDVSALHAGIAEVAAAKARMFINKPDGMVREERGPYGDPQHPYFYEEDDVWMAPGFVNQFYDVPDYWKVYVEEVDQEREMWLNSFYKAPLRIPMPAELEYWWSKDPDNPEFVLINDEPEPDPEDPSKLIYKEDPLILHTPTGRIINYIEDDEHGLRLFWQPSLEEGENIDPNKLDFLPLGFDDFYGNIPATEKKPSELSRLIISAENFLNPLFERLDRWIAEKKKISEMNQKLIVKELEYIEAEICLEEAMEDLELALKLKEKEEEKKAADSNGRGEFPEAGQDEGDI-DGEVEDDEAAPTSFGSAID-RPVEGEKKSDRSPFSSLTMSFRSFGWHPVLPSK--ESFSFSKKAKGLIPSETSLPGSFCRPQNHKETVCCNSVKAPFKSGPWPILRVGPE-RRGTG-PINKHYGPMRSVARLLLSQNTGL-----SLVSEETARLGDDFNILSLHVPLNQASFIL-
>CALAcreb
--MAEFSSITSEDREDDQRTVGRNDDEEEEDEETSSNKNSSSTDSSESD-DSEYSDDEDDLYDYSSSSEGGDDSPEDNFRRFSEALDS--NKGIEEEEEKSYREPEDLFNFPRDPENWREEDIRELWADPPLGFGKPGWDPVWADDDDWEVINQEIKEGKDPPIAPFYLPYRKPFPVIPDDHHDISNPKSVIEELDRIEEFLKWSSFVFSDGSTYEGTVWDDCAHGKGVYVAEQRLVRYEGEWLRNEMEGHGVVEVDIPDVQPVPGSELETKMREEGMIITRDFMTPEDRRWLEMDIEDTLHLVGDNREIPFYENDEWVKIFGEKPEKGRYRYAGQWKHGRMHGCGVFEVNERIIYGRFYFGKHLEDSSGCDDDVSALHAGIAEVAAAKARMFINKPDGMVREERGPYGDPQHPYFYEEDDVWMAPGFVNQFYEVPDYWKVYVEEVDQEREMWLNSFYKAPLRIPMPAELEYWWSKDPDNPEFVLINDEPEPDPEDPSKLIYKEDPLILHTPTGRIINYIEDDEHGLRLFWQPSLEEGENIDPNKLDFLPLGFDDFYGNIPATEKKPSELARLIISAENFLKPLFERLDRWIEEKKKISEMNQKLIVKELEYIEAEICLEEAMEDLELALKLKEKEEEKKAADSNGRGEFPEAGQDEGDI-DGEVEDDEAAPTSFGSAID-RPVDGENKSDRSPFSSLTMSFRSFGWHLKLPSK--ESFSFSKKARGLIPSETSLPGSFCRPQNHKETVCCNSVKTPFKSGPWPILRVGPE-RRRTG-PISKHHGPMRSVARLLLSQNTGL-----SLVSEETARLGDDFNILSLHVPLNHASFIL-
>GYMNdens
M-AEESNSITQEDHEEDQIKIVDND---DEEDSSSKDSSSSGSSSSESEHDSEYWDDD---SSESSSESDQEALPETNLRLFTEILDSKPKKKV---AKKRYPDPEESFNFPTDPENWREEDLREIWADPPTGIDKPGWDPVWADDKDWEAVSQGIIEGNTPTIAPFYVPYRRPFPVIPENNPDISNPKSVVEELDRIEEFLNWSSFVFADGSTYEGTVWDDCAHGKGVYVTEQRLVRYEGEWLRNEMEGHGVVEVDIPDVQPVPGSELEANMREEGLIITRDFMTPEDRRWLEMDIEDTLHLVGDNREIPFYENDEWVKVFGEKPEKGRYRYAGQWKHSRMHGCGVFEVNERIIYGRFYFGHHLEDSSGCDSDVSALHAGIAEVAAAKARMFVNKPDGMVREERGPYSDPQHPYFYEEEDVWMAPGFVNQFYEVPDYWKTYVQEIDQEREMWLNSFYKAPLRIPMPAELEYWWSKDPDNPEFILINDEPEPHPDDPSKLIYKEVPLILHTPTGRLINYVEDDQHGLRLFWQPDLKEGDDIDLDKVDFLPLGYDEFFGNFPSKEAKQSGLARLITSAENALKPIFERLDRWAEEKRKNSEMNQKLIETELEYIEAEICLEEVMEDLEMALKMKQKEEEKKSVEVTDGGEFPD-GQDEGD----DAGEDEFAPTSFGSVSDDHAADGENKSERSSFSSLTMSLGSLGWCSAFPIKLPKPFPFWEKPRLPMPAQPS-HRNTYKTMGREETLSSNSVKIPLVFQPLPVLKAVHE-QKGSC-RITAHHYRQSSLSRVLSSQNACS-SLKMTSVTSETLCLGHDFNILSLHVPLPDATIIR-
>BLETstri
--MADSNMIAAEDREEDQKTMEEKD---EEEENSSVDESSSSSSSSESEGDSEYTDDEGDYYDGYSSADENENSPEANFRRYSEALNNRTNRKLEEEEEKDYCSPEELFDFPRDPENWREEDLRELWADAPMGIGKPGWDPVWAEEDEWEAINQEIKEGKKPLIAPFYVPYRKPFPVIPDNHYDISNPKSVVEELDRIEEFLKWVSFVFADGSTYEGTVWDDCAHGKGVYVAEQGLVRYEGEWLRNEMEGHGVVEVDIPDVQPVPGSILEAKMREEGRIITRDFMTPEDRRWLEMDIEDTLHLVGGNREIPFYENDEWVKVFGEKPEKGRYRYAGQWKHSRMHGCGVFEVNERIIFGRFYFGKHLEDSSGCDEDVSALHAGIAEVAAAKARMFVNKPDGMVREERGPYGDPQHPYFYEEDDVWMAPGFVNQFYEVPDYWKTYVEDVDQEREMWLNSFYKAPLRIPMPAELEHWWSKDPDNPEFILINDEPEPDPEDPSKLIYKEDPLILHTPTGRLINYVEDEEHGLRLFWQPYLEDGEDIDLNKVVFLPLGFDEFYGRSPSGEKKQTGLAKLITSAENALKPVFERLDTWVEEKKKTSELKQKLIEKELEYIEAEICLEEEMEDLEMVLKMQQKEEEKKTAEGNDKGEFPEAGQGEGEHDNGEDEEDEGAPTSFGSVSD-RQIDGENKSERSSFSSLSMSFGSLGWPSVLPCKLQESFSMWKKARQLMSPQPSLHGNSCKSLSHNETWSCNSVKVPIKSRPQLTLRAVHE-GRRGY-SKSKRHCQLSSLARLLLSQNSSK-SSKMNSVTNKIAGFGHDINILSLHVPLPDATIVH-
>PHALcorn
---------MSDDREEGLKAMEEKD---AEEEKDAEEEASSSSSSSESEYDSEY-DDEGEYDDEYSSSDEKDNSPENNLRRFSEALDNRTNKKLEEEEERSYREPEELFNFPRDPENWREEDLRELWADAPMGIGKTGWDPVWAEEDDWQAINQASKEGRNPVIAPFYVPYRKPFPVIPDNHYDISSPKSVIEELDRIEEFLKWASFVFADGSTYEGTVWDDCAHGKGVYVAEQGLVRYEGEWLRNEMEGHGVVEVDIPDVQPVPGSILEAKMREEGSIITRDFMTPEDRRWLEMDIEDTLHLVGGNREIPFYENDEWVKVFGEKPEKGRYRYAGQWKHSRMHGCGVFEVNERMIYGRFYFGKHLEDSSGCDSDVSALHAGIAEVAAAKARMFVNKPDGMVREERGPYGDPQHPYFYEEDDVWMAPGFINQFYEVPDYWKTYVEEVDQEREMWLNSFYKAPLRIPMPAELEYWWSKDPDNPEFILINDEPEPDPEDPSRLVYKDAPLILHTPTGRLINYVEDEEHGLRLFWQPDLEEGEDFDLNRVVFLPLGFDEFYGRSPSSEKKQTGLAKVITSAENALKPVFERLDAWIEEKKKTGEMKQKLIEKELEYIEAEICLEEAMEDLEMDLKMKQEEEERKAAEGNEKGESPEAGQDGGGYGDGENEE-EAAPTSFGSVSD-RQINGEEKSERSSFSSLTMSFGSLRWPSVLPAKLQESLAVWKKPRHLVSPHPSLPWNFCNSQSQNESPSHNSVKMPIKSRPELILRAVHE-GRCVY-STSKRHCRPISSARLLSSRKSSS-GSNTNSVHSKIAGFGNDINILSLHIPLPDATIIH-
>MEXIxero
MAKADSSSITEEDREEELKEMEDNE---EEKETPLEEKNSSSSSSSGSGSDSEYSSDDEDDDDGYSSTDEDDNSPEGNFRRFSEALDSRNVRKKEEEEEKRYRSPEEMFNFPRDPENWREEDLRELWADGPMGIGKPGWDPVWADEEDWAAIRQQVKEGKDPAIAPFYLPYRKPFPVIPDNHYDISNPKSVIEELDRIEEFLKWVSFVFADGSTYEGTVWDDCAHGKGVYVAEQGLVRYEGEWLQNEMEGHGVVEVDIPDVQPVPGSTLETKMREEGRIITRDFMTPEDRRWLEMDIEDTLHLIGDLREIPFYENDEWVEVFGEKPEKGRYKYAGQWKHGRIHGCGVFEVNERIIYGRFYFGQHLEDSSGCDADVSALHAGIAEVAAAKARMFINKPDGMVREERGPYGDPQHAYFYEEDDVWMAPGFINQFYEVPDYWKTYVEEVDQEREMWLNSFYKAPLRIPMPAELEYWWSKDPDNPEFILINKEPEPDPEDPSKLIYKEDPLILHTPTGRLINYIEDEKYGLRLFWQPHLEEGEEVDPDKAVFLPPGFDEFYGRVPAEEKKLTGLAWLIVSAENALKRIFESWEKWVEEKKKASEMNQKLIEKELEYIEAEICLEESMEDLEMELKMRQKEEEKKSAEENAKGEFPEAREDDADYEDGDDEDDEGTPISFGSVAE-QSKDGENKSDRSSFSSLTMSFGSHGWASVLPFKMQEFFPWHKRANQIMPVQPSSNGNVTDSLNLYQSLICNSVKIPSKFCLQPKLNAVCE-RRGPCRRVGNSHTSLSSLARLLSSEHVCK-TPRMNSVTEKLFGFDHNINILSLHVPLTNADIFY-
>MOLIcapi
--MADDGENPPEDRMEDETLPAQPE------------DDPSSSSESEPSYSDYYSSDDEGGYYYSSGEDEADNSPEANIRKFTEAIDTRSNRRRVEQEEREYVYHEDRFDFPKDPEKWREEDLRELWADGPLEATKPGWDPVWADEEDWEIVKDEVKAGRDPPIAPFYLPYRKHFPVIPDNHYDISNPRSVIEEMDRIEEFLKWVSFIFPDGSSYEGTVWDDYAHGKGVYVAEQGLVRYEGEWLQNDMEGHGVVEIDIPDVEPRPGSKLEAKMRAEGRIITRDFNTPEDKEWLEMDIEDSYRLAGNEREIPYYKRDEWLTVFGEKPETGRYRYAGQWKHGRMHGCGVYEVNERIIYGRFYFGEYVDDSTGCDDDVSAMHAGIAEVAAAKARMFVNKPDGMVREERGPYGDPQHPYFYEEDDVWMAPGFVNLFYDVPDYWKTYVEEVDQEREMWLNSFYKAPLRIPMPAELEYWWSQE-QEPEFFLINKEPEPDPEDPSKLIYTEDPLIVHAPTGRLINFVEDDEHGVRLFWQPYLEDGEDVDPEKAAFLPLGFDEFYGRDVPGAKKETFLTRLMTAGENVLKPLLERMESWAEEKKKVSEVNQKLIEKELEFIEAEISLEETMEDMEIELKRKQKEEEKRAAAGKDSDQPSDAGEDEVEFEDGDEEEDDRAPTSFGTVGQ-GEAKSDTNSRKPPFSSLSLSLPSCSLASMVPSKIRESIL---------P-----RLSFQKILAHQERS--HAVKFARTSVQPARLRAGAKGQQGLC-RRSNG---LNPWARIK--------GSNTRLYKTAHGGAPPYLNILSLHVPLDDFTLYHE
>GOODpube
--MAESNLFTPEDREEDQEAMEDND---KEAENSSEDQASSASSSSESVYDSEYTDDEADFDDGYSSPDDDDDSPETNIRRFSEALDNRTNRKLEAEEEENYQIFGEQFNFPRDPENWREEDLRELWAEPPWGIGKPGWDPVWADEGDWDAIRQEIKRGKNPPIAPFYLPYRKPFPVIPDNHFDISNPKSVIEELDRIEEFLKWSSFVFADGSTYEGTVWDDCAHGKGVYVAEQRLVRYEGEWLRNEMEGHGVVEVDIPDVQPVPGSVLEAKMRAEGEIITRDFMTPEDRKWLEMDIEDTLHLVGGIREIPFYENDEWAKVFGEKPEKGRYRYAGQWKHSRMHGCGVFEVNERIIYGRFYFGNHLEDSSGCDEDVSALHAGIAEVAAAKARMFINKPDGMVREERGPYNDPQHPYFYEEDDVWMAPGFVNQFYDVPDYWKTYVEEVDQEREMWLNSFYKSPLRIPMPAELEYWWSKDPDNPEFILVNNEPEPHPEDPSKLIYKEDPLILHTPTGRLINYVEDDEHGLRLFWQPSLEEGEDIDPDKVDFLPLGFDEFYGNIPSTEKKQSGLVRLITSAENALKPVFERLDRWVEEKKKSSEMNQKLIEKELEYIEAEICLEEAMEDLEMDLKLKQKEEEKKTAEGYGKGEFPESRQDEDEFDNDVAEEDDVTPTSFGSASD-QPIDKGNESNRSSFSSLTMSFGTHVLPSVFPCKLLESLSFWKKAKQLMPAQPSLHGNYCKSKSCDEIFSCNSVSIPFKPQPLPILRAVCEGRRGTC-RLKKHHCHLSTLARLLSSQNGFF-SSKTNLATGVTVGLNHDINILSLHVPITDAAINR-
>PHALmode
---------MSDDREEGRKAMEEKD---AEEVKDAEEEASSSSSSSESEYDSEY-DDEGEYDDDYSSSDEKDNSPENNLRRFSEGLDNRTNKKLEEEEEKSYREPEELFNFPRDPENWREEDLRELWADAPMGSGKTGWDPVWAEEDDWEAINQASKEGRNPVIAPFYVPYRKPFPVIPDNHYDISNPKSVIEELDRIEEFLKWASFVFADGSTYEGTVWDDCAHGKGVYVAEQGLVRYEGEWLRNEMEGHGVVEVDIPDVQPVPGSILEAKMREEGRIITRDFMTPEDRRWLEMDIEDTLHLAGGNREIPFYENDEWVKVFGEKPEKGRYRYAGQWKHSRMHGCGVFEVNERMIYGRFYFGKHLEDSSGCDSDVSALHAGIAEVAAAKARMFVNKPDGMVREERGPYGDPQHPYFYEEDDVWMAPGFINQFYEVPDYWKTYVEEVDQEREMWLNSFYKAPLRIPMPAELEYWWSKDPDNPEFILINDEPEPDPEDPSRLVYKDAPLILHTPTGRLINHVEDEEHGLRLFWQPDLEEGEDIDLNRVVFLPLGFDDFYGRSPSSEKKQTGLAKVITSAENALKPVFERLDAWIEEKKKTSEMKQKLIEKELEYIEAEICLEEAMEDLEMDLKMKQEEEERKAAEGNEKGGSPEAGLDGGGYGDGENEE-EAAPTSFGSVSD-RQINGEEKSERSSFSSLTMSFGSLRWPSVLPAKLQDSLAVWKKPRHLVSPHPSLPRNFCNSSSQNESPSHNSVKMPIKSRPELVLRAVHE-GRCVY-STSKRHCRPMSSARLLSSRKSSS-GSNTNSVHSKIAGFGNDINILSLHIPLPDATIIH-
>NEUWzoll
MAADDGNSLTEEVREEEENATKEKE---EVEQDMPPKGESSSSSSSESEDNSEYSSDG-DYYDGYSSPEEDDDSPEANLRRFSQALDSRANRKREGEEEWRIRDPEERFNFPKDPENWREEDLRELWADAPLGTGKPGWDPVWADEEDWEAIREEVKNGKNPLVTPFYLPYRKPFPVIPDNHHDISNPKSVIEELDRIEEFLKWVSFVFADGSTYEGTVWDDCAHGKGVYVGEQGLVRYEGEWLHNEMEGHGVLEVDIPDVQPVPGSKLEAKMRAEGRIITRDFMSPEDRRWLEMDIEDTLNLVGDNREIPFWENDEWESVFGSKPEKGRYRYAGEWKHGRMHGCGVFEVNERMVYGRFYFGRHLEDSSGCDEDVSALHSGVAEVAAAKARMFMNKPDGMVREERGPYGDPQHPYFYEDEDVWMAPGFINQFYEVPDYWKVYVEEVDQEREMWLNSFYKAPLRIPMPAELEYWWAKDPDNPEFVLINKEPEPDPEDPSKLIYKEDPLILHTPTGRLINYIEDEEHGLRLFWQPYLEEGEEVDPSKAVFLPLGFDEFYGKAPTDEKRPSGLVRLIMSAENAIKPLFERLDKWVEEKKKISEMNQKLIEKELELIEAEICLEEEMEDLEMALKMQQKEEERKAADRKDKGEFPEAGEDDED-DEDDEEEDDGAPTSFGTVGQ-RPVDGENNSDRSSFSSLTMSFVSSSWATVLPFKLQESFLSWKNTRLVHG--PPSAANLNEIIHHHGLSIGQSVRMPCKFSKQAGLRAVVHIEKVIY-RRSNRHHQLSSFARLLSPQIIQR-NLKGNSVTSKIAASDFDLNILSLHVPLASYAAT--
>CALAtsoo
--MADSNMMTAEDREEDQKTMEEND---EED-NSSVEESSSSSSSSKLEYDSEYSDDDEEYDDEYSSSDEKDNSPENNLRRFSEALDNRINKKLEEEDEKSYREPEERFNFPRDPENWREEDLRELWADAPMGIDKPGWDPVWAEEDEWEAINQAIKEGKNPLIAPFYVPYRKPFPVIPDNHYDISDPKSVIEELDRIEEFLQWVSFVFADGSTYEGTVWDDSAHGKGVYVAEQGLVRYEGEWLRNEMEGHGVVEVDIPDVQPVPGSILEAKMREEGRIITRDFMTPEDRRWLEMDIEDTLHLVGGNREIPFYENDEWIKVFGEKPEKGRYRYAGQWKHSRMHGCGVFEVNERIIYGRFYFGKHLEDSSGCDEDVSALHAGIAEVASAKARMFVNKPDGMVREERGPYGDPQHPYFYEEDDVWMAPGFINQFYEVPDYWKTYVEEVDQEREMWLNSFYKAPLRIPMPAELEYWWSKDPDNPEFILINDEPEPDPEDPSKLIYKEAPLILHTPTGRLINYVEDEEHGLRLFWQPYVEDGEDIDLDKVVFLPLGFDEFYGRSSSSQKKQTGMAKLITSAENALKPVFERLDTWVEEKKKSSELKQKLIEKELEYIEAEICLEETMEDLEMDLKMKQEEEEKKAAEGNYKGEFPEAGQDEGEYEDGENEEDEDAPTSFGSVSD-RKTDEENKSERPSFSSLTMSFGSLGWPLVLPCKLQESFSVWKKARQLMSPHLSLQGNFCKSLSHNETVSCNSVKMPIKSRPLLILKAVHE-RRPGY-STSKRHCQLSSLARPLSSSNSSH-TLKMNSITSKIAGFGHDINILSLHIPLPDATNIH-
>PHAIflav
--MADSNMITAEDREEDQKTMEEKD---EDD-NSSVEE-SSSSSSSKSESDSEYSDDDEDYDDEYSSSDEKDNSPENNLRRFSEALDNRINRKLEEEDEKNYREPEERFNFPRDPENWREEDLRELWADAPMGIDKPGWDPVWAEEDEWVAIKQAIKEGKNPLIAPFYVPYRKPFPVIPDNHYDISDPKSVIEELDRIEEFLQWVSFVFADGSTYEGTVWDDSAHGKGVYVAEQGLVRYEGEWLRNEMEGHGVVEVDIPDVQPVPGSILEAKMREEGSIITRDFMTPEDRRWLEMDIEDTLHLVGGNREIPFYENDEWIKVFGEKPEKGRYRYAGQWKHSRMHGCGVFEVNERIIYGRFYFGKHLEDSSGCDEDVSALHAGIAEVAAAKARMFVNKPDGMVREERGPYGDPQHPYFYEEDDVWMAPGFINQFYEVPDYWKTYVEEVDQEREMWLNSFYKAPLRIPMPAELEYWWSKDPDNPEFILINDEPEPDPEDPSKLIYKEAPLILHTPTGRLINYVEDEEYGLRLFWQPYLEDGEDIDLDKVVFLPPGFDEFYGRSPSSQKKQTGMAKLITSAENALKPVFERLDTWVEEKKKTSEMNQKLIEKELEYIEAEICLEETMEDLEMDLKMKQEEEEKKAAEGNDKGEFPEAGQDEGDYVDGENEEDEGAPTSFGSVSD-QQIDGENKSERPSFSSLTMSFGSLGWSLVLPCKLQESFSVWKKARQLVSPQLSLHGNFCKSLSHNETVSCNSVKMPIKSRPPLILKAVHE-GRPGY-STSKRHCQLSSLARLLLSPNSSH-SSKLNSVTSKIAGFGHDINILSLHIPLPDATNIH-
>HEMIforr
M-AEDSNPITQEDREE-----EENE---DEDESSSKDNSSSASSS--SEYDSEDSDDDDDFTSGSSSESDHEDLPQTNLRRFTEILENPPNKKE---AEMRYRDPEESFNFPTDSENWREEDIRELWADPPMGIGKPGWDPVWADEKDWEAVAQEIDEGNTPTIAPFYVPYRRPFPVIPNNHPDISNPKLVIEELDRIEEFLSWVSYVFADGSTYEGTVWDDCAHGKGVYVTEQRLVRYEGEWLRNEMEGHGVVEVDIPDVQPVPGSELEANMREEGLIITRDFMTPEDRRWLEMDIEDTLRLVGDNREIPFYENDEWVKVYGEKPEKGRYRYAGQWKHGRMHGCGVFEVNERILYGRFYFGHHLEDSSGCDSDVSALHAGIAEVAAAKARMFVNKPDGMVREERGPYSDPQHPYFYEEEDVWMAPGFVNQFYEVPDYWKTYVQEVDQEREMWLNSFYKSPLRIPMPAELEYWWSKDPDNPEFILINDEPEPHPEDPSKLIYKEDPLILHTPTGRFINYVEDDEHGLRLFWQPDLKEGEDIDLEKVDFLPLGFDEFFGNFPAKETKPSGLARLITSAENALKPIFERLDRWAEEKRKNSEMNRKLIETELEYVEAEICLEEAMEDLEMALRMRQKEEEKKAVEVTDGGEVPD-GQDEVD----DAGEDEFAPTSFGSVSDDRAADGENKSERSSFSSLTMSFGSLGWCSALPIKLPKSFPFWEKPRLPMPAQPS-HRNSYKTTGHDETPSSNSVKIPLMFRPPPVLKAVHE-ARGSC-WMSARHCRQGSLSRVLSSRNFCS-GSKMTLATSETARLGHDINILSLHVPLPGAPIIL-
>DENDchryso
--MADPKMSTADDREDDQKTMEEKD---EEEEKSSGDESSSSSSSSESEYDSEYSDDEGDYYDEYSSSDEKDNSPEANLRRFSEALNNRTNRKLEEEQEKNYSDPEEMFDFPKDPENWREEDLRELWADVPLGIGEPGWDPVFAEEDEWEAINQAVKEGKNPVIAPFYVPYRKPFPVIPDDHYDISNPKSVIEELDRIEEFLNWVSFVFDDGSTYEGTVWDDCAHGKGVYVEERGLVRYEGEWLRNEMEGHGVVEVDIPDVQPVPGSVLEAKMREEGRIITRDFMTPEDRRWLEMDIEDTLHLVGGNREIPFYENDEWVKVFGKKPEKGRYRYAGQWKHSRMHGCGVFEVNERIIYGRFYFGKLVEDSSGCDEDVSALHAGIAEVAAAKARMFVNKPDGMVREERGPYGDPQHPYFYEEDDVWMAPGFINQFYEVPDYWKTYVEEVDQEREMWLNSFYKAPLRIPMPAELEYWWSKDPDNPEFILINDEPEPDPKDPSKLIYKEDPLILHTPTGRLINYVEDEEHGLRLFWQPYLEEGEDIDLNKVVFLPLGYDEFYGRSPSGEKKQTGLAKLITSAENALKPVFERLDRWVEEKKKTSEMKQKLIEKELEYIEAEICLEEEMEDLEMVLKMKQQEEEKKAAEGDDKGEFPEAGQGEDQHDDGEDEEDEGAPTSFGSVSD-QQIDVENKSERSSFSSLTLSFGSFGWPSSLPCKLQESLSVWRKAIKLVS-QPSLHGNFCKSLNQKETLSFNSVKMPIKCRSKLILRAVHE-GRGEW-RTSKRHCQLSSLARLLSSQNSSK-SSEMNSITSKISAFGHDINILSLHMPLSDATIIH-
>PHAItank
-----------------------------------------------------------------------------------------------------------------------------------MGIDKPGWDPVWAEEDEWEAIKQAIKERKNPLIAPFYVPYRKPFPVIPDNHYDISDPKSVIEELDRIEEFLQWVSFVFADGSTYEGTVWDDSAHGKGVYVAEQGLVRYEGEWLRNEMEGHGVVEVDIPDVQPVPGSILEAKMREEGRIITRDFMTPEDRRWLEMDIEDTLHLVGGNREIPFYENDEWIKVFGEKPEKGRYRYAGQWKHSRMHGCGVFEVNERIIYGRFYFGKHLEDSSGCDEDVSALHAGIAEVAAAKARMFVNKPDGMVREERGPYGDPQHPYFYEEDDVWMAPGFINQFYEVPDYWKTYVEEVDQEREMWLNSFYKAPLRIPMPAELEYWWSKDPDNPEFILINDKPEPDPEDPSKLVYKEAPLILHTPTGRLINYVEDEEYGLRLFWQPYLEDGEDIDLDKVVFLPLGFDEFYGRSPSSQKKQTGLAKLITSAENALKPVFERLDTWVEEKKKTSEMKQKLIEKELEYIEAEICLEETMEDLEMDLKMKQEEEEKKAAEGNDKGEFPEAGQDEGEYEDGENEEDD-VPTSFGSVSD-RQTDGENKSERSSFSSLTMSFGSLGWPLVLPCKLQESFCVWKKARQLVPPQLSLLGNFCKSLSHNETVSCNSMKMPIKSGPPLILKAVHD-GRPGY-STSKRHCQLSSLARSLSSPNSSH-NSKMNSVTSKIAGFGHDINILSLHIPLPDATNIH-
>GALEfabe
-------MISGDDREDEEQTMFDNE---EEN-VGEKASSSSSSSDSDSDSDSEDSSDILDY--YYSSSDEKEGSPEANLKEFTEVLESRRYKKLLEEEERRFVSPEEMFNFPRDPENWREEDLRELWADAPKGSGKTGWDPVWANEDDWKAVREQMEEQKHPSIAPFYLPYRKPFPVIPEKHHDISNPKSVIEELDRIEEFLNWVSFVFADGSTYEGTVWDDCAHGKGVYVAEKGLVRYEGEWVRNEMEGHGVVEVDIPDVQPVPGSKLETKMRKEGRIITRDFMTPEDRKWLEMDIEDTLHLIGSRREIPYYENDEWVKVFGEKPEKGRYRYAGEWKHSRMHGCGVFEVNERIIYGRFYFGQHLEDSSGCDSDVSVLHAGIAEVAAAKSRMFVNKPDGMVREERGPYGDPQHPYFYEDDDVWMAPGFINQFYEVPDYWKTYVEEGDQERQMWLNSFYKAPLRIPMPVELEYWWSKE-----------------------------------------------------W------------------------------------------------------------------------------------------------------------------------------------------------------------------------------------------------------------------------------------------------------------------------------------------------------------------
>ANOEroxb
--------------------MEDYD---KEDESSSEDKLSSLSSPSESEHDSENTDDEFDSDDGYSTPDEDDDSPEANLRRFSEALDNQADWNREEEEEENYPDLEELYNFPRDPENWKEEDLRELWADPPVGIGKPGWDPVWADEDDWDAIRQEIKRGNNPPIAPFYLPYRKPFPVIPDNHFDISNPKSVIEELDRIEEFLNWSSFVFADGSTYEGTVWDDCAHGKGVYVAEQRLVRYEGEWLRNEMEGHGVVEVDIPDVQPVPGSVLEAKMRAEGKIINRDFMTPEDRNWLEMDIEDTLHLVGGIREIPFYENDEWVKFFGEKPEKGRYRYAGQWKHSRMHGCGVFEVNERIIYGRFYFGKHLEDSSGCDEDVSALHAGIAEVAAAKARMFINKPDGMVREERGPYSDPQHPYFYEEDDVWMAPGFVNQFYEVPDYWKTYVEEVDQEREMWLNSFYKSPLRIPMPAELEYWWSKDPDNPEFILINDEPEPHPKDPSRLIYKEDPLILHTPTGRLINYVEDDEHGLRLFWQPYLEQGEDIDPDKVEFLPLGFDEFYGNIPSTEKKQSGLVRLITSAENALKPVFESLDRWVEEKKKTSEMNQKLIEKELEYIEAVICLEEAMEDLEMDLKLKQKEEEKSSAEGYEKREFPEPGQDESESDNEEAEEDEVAPTSFGSASD-QPIDKENKSSRSSFSSLTMSFGTLVLPSAFPCKLLESFSFWKKAKQLLPAQPSLHGNSYISKSCVETFSCNSVSIPFKPRPLPILKAVHEGRRGTC-RIKKHHCQMSSLARLLSSQNAFI-GSKTNLAIGETVGLDHDINILSLHVPITDAAINC-
>HAEMdisc
--------------------MEDYD---KEEESSSEDKVSSVSSSSESEYESENTDDEFDLDDGYSSADEDDDSPEGNFRRFSEALDSQAIMKMEEEEKENYQDLEELFNFPSDPENWKEEDLREVWADAPLRVGKPGWDPVWADEDDWDAVRQEIKRGNSPPIAPFYLPYRKPFPFIPDDHYDISNPKSVIEELDRIEEFLNWSSFVFADGSTYEGTVWDDCAHGKGVYVAEQRLVRYEGEWLRNEMEGHGIVEVDIPDVQPVPGSALEAKMRAEGKIITRDFMTPEDRNWLEMDIEDTLHLVGGIREIPFYENDEWTKVFGEKPEKGRYRYAGQWKHSRMHGCGVFEVNERIIYGRFYFGKHLEDSSGCDEDVSALHAGIAEVAAAKARMFINKPDGMVREERGPYSDPQHPYFYEEDDVWMAPGFVNQFYEVPDYWKTYVEEVDQEREMWLNSFYKSPLRIPMPAELEYWWSKDPDNPEFILLNEEPVPHPKDPSRLIYKEDPLILHTPTGRLINYVEDDEHGLRLFWQPSLEKSEDIDPDKVEFLPLGFDEFYGNIPSTEKKQSGLLRLITSAENALKLVFERLDRWVEEKKKTSEMNQKLIEKELEYIEAEICLEEAMEDLEMDLKLKQKEEEKRAAESYEKREFPEPGQDEGESDNDEAEEDEVAPTSFGSASD-QPIDMENKSSRSSFSSLTMSFGTFVLPSVFPCKLPESFSFWKKAKQLMPAQPSLQGKSFKSKSCNETFRCNSVSIPFKPRPQLILKAVHEGRRGNC-GIKKHHCQLSSLARLLSSQNDFI-SSKTNLATGETVGFDHDINILSLHVPITDAAFHC-
>EPIDpuni
--MADSNMNVAEDGEEDQQTMEEND---EEE-NSSGDK-SSSSSSSESEYDSEQSDDEGDYYDEYSSSDEKDNSPENNFRRFSEALDNRTNRKLEEEEERSYREPGEMFDFPKDPENWREEDVRELWADAPMGIGKTGWDPVWAEEDEWEAVKNAFKEGKNPLIAPFYVPYRKPFPVIPDDHYDISSPKSVIEELDRIEEFLRWVSFVFADGSTYEGTVWDDCAHGKGVYVAEKGLVRYEGEWLRNEMEGHGVVEVDIPDVQPVPGSILEAKMREEGRIITRDFMTPEDRRWLEMDIEDTLHLVGDNREIPFYENDEWVKVYGEKPEKGRYRYAGQWKHSRMHGCGVFEVNERIIYGRFYFGKHLEDSSGCDADVSALHAGIAEVAAAKSRMFVNKPDGMVREERGPYGDPQHPYFYEEDDVWMAPGFINQFYEVPEYWKTYVEEVDQEREMWLNSFYKAPLRIPMPAELEYWWSKDPDNPEFILINDEPEPDPKDPSKLIYKEDPLILHTPTGRIINYVEDEEHGLRLFWQPYLEDGEDIDLNKVDFLPLGFDEFYGRSPSGEKQQTGLAKLITSAENALKPVFERLDAWVGEKKKISEMKQKLIEKELEYIEAEICLEETMEDLEMDLKMKQEEEEKKAAEGGDKVEFAGAGQDGGEDEDG--EEDEDAPTSFGSASD-RKIDAENKSEGSSFSSLTMSFGSLGWPSLLPCKLQQSFSLWNKTRQ------PSHGVFPKSWSHNETPSCSSVKMPIKPPPKLILNVAHQ-GRAGH-GTSKRHCQLSSLARLLSSQSSSR-SSTMNSLAGKIAGLDHDINILSLHIPLPDSTTIH-
>ORCHital
M-AEESNSITQEGREEDQITTKDND---DEEESSSKDDSSSGSSSSESEHDSDYSDDEEDFSSGSSSESDHEDLPETNLQRFTEILDSQPNKKV---AEMRYRDPEESFNFPTDPENWREEDLREIWADPPTGIGKPGWDPVWADDKDWEAISQEISEGNTPTIAPFYVPYRRPFPVIPNNHPDISNPKSVIEELDRIEEFLNWSSFVFADGSTYEGTVWDDCAHGKGVYVTEQRLVRYEGEWVRNEMEGHGVVEVDIPDVQPVPGSELEANMREEGLIITRDFMTPEDRRWLEMDIEDTLHLVADNREIPFYENDEWIKVFGEKPEKGRYRYAGQWKHGRMHGCGVFEVNERIIYGRFYFGNHLEDSSGCDSDVSTLHAGIAEVAAAKARMFVNKPDGMVREERGPYSDPQHPYFYEDEDVWMAPGFVNQFYEVPDYWKTYVQEVDQEREMWLNSFYKAPLRIPMPAELEYWWSKDPDNPEFILLNDEPEPHPEDPSRLIYKEDPLILHTPTGRLINFIEDDEHGLRLFWQPDLKEGEDIDLDKVAFLPLGFDEFFGNFPSRETKQSGLAWLITSAENALKPIFERLDKWAEEKRKNSEMNQKLIQTELEYIEAEICLEEAMEDLEMALKMKQREEEKMSAEATDGGEFPD-GQEEDD----DAGDDEFVPTSFGSVIDDQEADGENRSERSSFSSLTVSLGSLGWCSALPIKLPKSFPLWEKPRLLMPAQPS-HRNSYKTTGHDETPSSNSVKLPLMFRPLPVLKAVCK-PRDSC-RISSRHCRQSSLSRVLSPRNTFS-SSKMTLVTSDTVHLGHDIGILSLHVPLPDTTIIR-
>GYMNodor
M-AEESNSITQEDHEEDQIKIVDND---DEEESSSKDSSSSGSSSSESENDSEYSDDD---SSGSSSESDQEDLPETNLRLFTEILDRKPKKKV---AKKRYPDPEESFNFPTDPENWREEDLREIWADPPTGIDKTGWDPVWADDKDWEAVSQGIIEGNTPTIAPFYVPYRRPFPVIPENNPDISNPKSVVEELDRIEEFLNWSSFVFADGSTYEGTVWDDCAHGKGVYVTEQRLVRYEGEWFRNEMEGHGVVEVDIPDVQPVPGSELEANMREEGLIITRDFMTPEDRRWLEMDIEDTLHLVGDNREIPFYENDEWVKVFGEKPEKGRYRYAGQWKHSRMHGCGVFEVNERIIYGRFYFGHHLEDSSGCDSDVSALHAGIAEVAAAKARMFVNKPNGMVREERGPYSDPQHPYFYEEEDVWMAPGFVNQFYEVPDYWKTYVQEVDQEREMWLNSFYKAPLRIPMPAELEYWWSKDPDNPEFILINDEPEPHPDDPSKLIYKEVPLILHTPTGRLINYVEDDQHGLRLFWQPDLKEGDDIDLDKVDFLPLGYDEFFGNFPSKETKQSGLARLITSAENALKPIFERLDRWAEEKRKNSEMNQKLIETELEYIEAEICLEEVMEDLEMALKMKQKEEEKKSVEVTDGGEFPD-GQDEGD----DAGEDEFAPTSFGSVSDDQAADGENKSERSSFSSLTMSLGSLGWCSAFPIKLPKPFPFWEKPRLPMPAQPS-HRNTYKTMGREETLSSNSVKIPLVFQPLPVLKAVHE-QKGSC-RITAHHYRQSSLSRVLSSQNACS-SLKMTSVTSETLRLGHDFNILSLHVPLPDATIIR-
>LECAnigr
-------MRTGDSRDEEQQAMLDNE---EAN-SPLGEESISSSSSSELDSDSENSSSDGEEYDDYSSSDEKETSPEANLRELSEALNSRTCRKVVEEEERRFLPPEELFNFPRDPENWREEDLGELWADGPTGSEKPGWDPMWADEDDWEAVREQVEEHKDPAIAPFYLPYRKPFPVIPDKHHDISNPKSVIEELDRIEEFLKWGSFVFVDGSTYEGTVWDDCAHGKGVYVAEEGLVRYEGEWLHNEMEGHGVVEVDIPDVQPVPGSKLETKMREEGRIITRDFMTPEDRRWLEMDIEDTLHLIGDIREIPFYENDEWIKVYGEKPEKGRYRYAGQWKHGRMHGCGVFEVNERIIDGRFYFGQHLEDSSGCDADVSVLHAGIAEVAAAKARMFVNKPDGMVREERGPYGDPQHPYFYEEDDVWMAPGFINQFYKVPEYWNTYVEEVDQERQMWLNSFYKAPLRIPMPAELEYWWSKDPDNAEFVLINQEPEPDPEDPSKLIYTEDPLILHTPTGRLINYVEDEEYGLRLFWQPYLKEGEEVDPDKAVFLPLGFDEFYGRIPPSEKKPTGFAGLLTSAENFLKPVFEKVNRCVEEKKKESEMRLKLIEKELDYIEAEICLEEAMEDLELELKMQEEEEANAAPEGDDKTEVTEAGEEEPE--DGDDEEDEDAAISFFPVAD-QSANQENKPKGSAFSSLSMSLASIGWASVLPCNLQGSFAFWNKGRQPIPTHLP---------------SCETVRIARKPLMQPKLRAVHPVTRVTC-RTSSHISQMSSFGRLRSSPHVCK-DWKINSGTCKLVGLEKDVNILSLSVPLYDKVLTN-
>HABElong
--MAESNIISQKDHEVDQITMEDND---DEEESPSEDNSSSGSSSSESEYDTEDS-DEEDFSSGSSLESDHEDLPETNFRRLTEIVDSQPNRKL---DKTRYRDPEASFNFPTDPENWREEDLREIWADPPTGIGKPGWDPVWADDKDWEAITQDINEGNTPTIAPFYVPYRRPFPVIPENHPDISNPKSVIEELDRIEEFLNWSSFVFTDGSTYEGTVWDDCAHGKGVYITEQRLVRYEGEWLRNEMEGHGVVEVDIPDVQPVPGSELEADMREEGLIITRDFMTPEDRRWLEMDIEDTLHLVGDNREIPFYENDEWVKVFGEKPEKGRYRYAGQWKHGRMHGCGVFEVNERIIYGRFYFGHHLEDSSGCDSDVSALHAGIAEVAAAKARMFVNKPDGMVREERGPYSDPQHPYFYEEEDVWMAPGFVNQFYEVPDYWKTYVQEIDQEREMWLNSFYKAPLRIPMPAELEYWWSKDPDNLEFILINDEPEPHPEDPSKLIYKEDPLILHTPTGRLINYVEDDEHGLRLFWQPDLKEGEDIDLDKVDFLPLGFDEFFGKFPSRETKPRGLERLITSAENALKPIFERLDRWAEEKKKNSEMNQKLIETELEYIEAEICLEEAMEDLELALKLKQKEEEKKVDDGTDGGEFPD-EHDEGD----DTEEDEPAPMSFGSVSDDRAMDGKNKSERASFTSLTMSLGAFGWCSVLPIKLPKSFAFWEKPRLPMPAKPS-HMNSHKTVGYDETSSSNSVKIPLVFRPLPVLKAVHE-GRSSC-RINERHCRQSPLSKLLSSRNSCL-SSKTKLVTSETVGLGHDMNILSLHVPLPNSPQLFV
>EPIDfulg
--MADSNMNVAEDGEEDQQTMEEND---EEE-NSSGDK-SSSSSSSESEYDSEQSDDEGDYYDEYSSSDEKDNSPENNFRRFSEALDNRTNRKLEEEEERSYREPGEMFDFPKDPENWREEDVRELWADAPMGIGKTGWDPVWAEEDEWEAVKNAFKEGKNPLIAPFYVPYRKPFPVIPDDHYDISSPKSVIEELDRIEEFLRWVSFVFADGSTYEGTVWDDCAHGKGVYVAEKGLVRYEGEWLRNEMEGHGVVEVDIPDVQPVPGSILEAKMREEGRIITRDFMTPEDRRWLEMDIEDTLHLVGDNREIPFYENDEWVKVYGEKPEKGRYRYAGQWKHSRMHGCGVFEVNERIIYGRFYFGKHLEDSSGCDADVSALHAGIAEVAAAKSRMFVNKPDGMVREERGPYGDPQHPYFYEEDDVWMAPGFINQFYEVPEYWKTYVEEVDQEREMWLNSFYKAPLRIPMPAELEYWWSKDPDNPEFILINDEPEPDPKDPSKLIYKEDPLILHTPTGRIINYVEDEEHGLRLFWQPYLEDGEDIDLNKVDFLPLGFDEFYGRSPSGEKQQTGLAKLITSAENALKPVFERLDAWVEEKKKISEMKQKLIEKELEYIEAEICLEETMEDLEMDLKMKQEEEEKKAAEGGDKVEFAGAGQDGGEDEDG--EEDEDAPTSFGSASD-RKIDAENKSEGSSFSSLTMSFGSLGWPSLLPCKLQQSFSLWNKTRQ------PSHGVFPKSWSHNETPSCSSVKMPIKPPPKLILNVAHQ-GRAGH-GTSKRHCQLSSLARLLSSQSSSR-SSTMNSLAGKIAGLDHDINILSLHIPLPDSTTIH-
>OECEmacu
--MADSNTIVADDGEEDQKTTEEKD---EDDEKSSADESASSSSSSESEYDSEYTDDEEGYYDEYSSSDEKDNSPENIFRRFSEALDNRTNRKLEEEEEKSYREPEELFNFPRDPENWREEDLRELWTDAPMGIGKPGWDPVWAEEDDWEAINQEIKEGRNPVIAPFYVPYRKPFPVIPDNHYDISNPKSVIEELDRIEEFLQWVSFVFADGSTYEGTVWDDCAHGKGVYVGEEGLVRYEGEWLRNEMEGHGVVEVDIPDVQPVPGSILEAKMREEGRIITRDFMTPEDRRWLEMDIEDTLHLLGGNREIPFYENDEWVKVFGKKPEKGRYRYAGQWKHSRMHGCGVFEVNERIIHGRFYFGKHLEDSSGCDVDVSALHAGIAEVAAAKARMFVNKPDGMVREERGPYNDPQHPYFYEEDEVWMAPGFINQFYEVPDYWKTYVEEVDQEREMWLNSFYKAPLRIPMPAELEYWWSKDPDNPEFILINDEPEPDPKDPSKLIYKESPLIVHTPTGRIINYVEDEEHGLRLFWQPYLEDGEELDLNRVEFLPLGFDEFYGRSPAGEKKQTGLAKLITSAENALKPVFERLDKWVEEKKKISELKQKLIEKELEYIEAEICLEEEMEDLERVLKMNQEEEEKKAAEGKDRGQFPEAGQDEGEYEDGGNEEDGGAPTSFGSVSN-GQIDSENKSERSPFSSLTMSFGSLGWPSLLPCKLQESFSVWTKARQLVSPHLSSPENFCTSLSHNETLRCNSVKMPIKSRPPLILRASHE-GRSRY-RMSKGHCQFSSLARLLSSRNTSK-ISKLSSISGKVTDLDHDVNILSLHIPLPDALIIH-
>APOSodor
MAADDGYPLGEELREEEDAMEEEEE---EEEAQELPTKAGSSSSSSESEKESEYSTDE-DYSDGYSSADEYDDSPETNLRRFSQALDSRASRKREEEEEWRIRDPEEMFNFPKDPENWREEDLRELWADAPAGTGKPGWDPVWADEDDWEAIREEIKDGKNPLITPFYLPYRKPFPVIPDNHHDISNPKSVIEELDRIEEFLKWVSYVFADGSTYEGTVWDDCAHGKGVYVGGQRLVRYEGEWLQNEMEGHGVLEVDIPEVQPVPGSKLEAKMRAEGRIITRDFMSPEDRRWLEMDIEDTLNLVGDYREIPFWENDEWESIFGSKPEKGRYRYAGEWKHGRMHGCGVFEVNQLIIYGRFYFGHHLEDSSGCDDDVSMLHSGIAEVAAAKARMFINKPDGMVREERGPYSDPQHPYFYEEDDVWMAPGFINQFYEVPDYWKVYVEEVDQEREMWLNSFYKSPLRIPMPAELEYWWDKDPDNPEFVLVNKDPEPDPEDPSKLIYKEDPLILHTPTGRLINYIEDEEHGLRLFWQPYLKEGEVVDPKKAVFLPLGFDEFYGREPTDEKKLTGLGRLILSAENALKPLFERLNKWVEERRKISEMKQKLIEKELELIEAEICLEEEMEDLEMALKLQQQEEERKAAERKDKGDFPEAGEDQEEEGDDDEEEDDGAPTSFGTVGQ-PPVDGEIKSDRSAFSSLSMSFTLSSWATVLPCKLQQSFLSWRNRRKLVPADQSFPSNSNKVIHPHELYIGQSMKTLSKLPKQQRLSAVAHGVKECR-RRSNPNFQLSSLARLLCSQNMQR-NLKSNSVTSKIAGPDFHLNILSFHVPLTIAAATY-
>HYPOheme
--MADDGENPPENPMEDETPPTEVE------------NEP-SLSESEPSESEYYSSDDEGGYYYSSGEDEAEDSPESTIRKFSEAIDSRSNRKREAQEERDYVYHEDRFDFPKDPEKWREEDLRELWADGPLEATKPGWDPVWADEDDWEIVRDEVKDGRDPPIAPFYLPYRKYYPVIPDDHFDISNPRSVIEELDRIEEFLKWVSFIFPDGSSYEGTVWDDYAHGKGVYVAEQGLVRYEGEWLQNEMEGHGVVEIDIPDVEPRPGSKLEAKMRAEGRIITRDFNTPEDKNWLEMDIEDSYRLAGNEREIPYYERDEWLTVFGEKPEKGRYKYAGQWKHGRMHGCGVYEVNERIIYGRFYFGEYVDDSTGCDDDVSAMHAGIAEVAAAKARMFVNKPDGMIREERGPYGDPQHPYFYEEDDAWMAPGFVNQFYDVPDYWKTYVEEVDKEREMWLNSFYKAPLRIPMPAELEYWWSQE-QEPEFVLINKEPEPDPEDPSQLIYTEDPLIFHVPTGRLINFVEDDEHGVRLFWQPYLEEGEDVDPEKAEFLPLGFDEFYGRAVPGAKKETFLTRLMTAGENVLKPVLDRMESWAEEKKKASEVNRQLIEKELEFIEAEISLEETMEDMEIELKRKQKEEEKRSAAGKDSDQPSESGQDDRDFEDGDEEEDESAPTSFGTVGQ-GEAKSDTNPRKPPFSSLSLSLPSCSLASMVPSKIRESFQ---------P-----RLSVQKPLAHEEKS--HSVRFARTSVQLRRLRAGAEGQPGFR-RRGSG--QLSRLACIK--------DSKKSQYKRSYAGPPPDLSILSFHVPLDVFTLYHD
>EPIPhell
--MVDSNFMTAEGREEVQKTVKNEE---EEEEKSSVDN-SSFSSSSESEYDSEHTDDEGDYYDEYSSQDEADDSPETNLRRFSEALGNRTNRRLDEEEEKSYSAPEEMFNFPRDPENWREEDLRELWADAPMGFVKPGWDPVWADEDDWEAISQVIKEGKDPPIAPFYLPYRKPVPVIPDEHHDISTPKAVIEELDRIEEFLKWVSFVFADGSTYEGTVWDDCAHGKGVYVAEQGLVRYEGEWLRNEMEGHGVVEVDIPDVQPVPGSLLEAKMREEGRVITRDFMTPEDRRWLEMDIEDTLHLVGANREIPFYENDEWVEVFGKKPEKGRYRYAGQWKHGRMHGCGVFEVNEHIIYGRFYFGRHLEDSSGCDEDVSALHSGIAEVAAAKARMFVNKPDGMVREERGPYGDPQHPYFYDEDDVWMAPGFVNQFYGVPDYWKTYVEEVDQEREMWLNSFYKAPLRIPMPAELEYWWSKDPDNPEFILINDEPEPDPEDPSKLIYKEDPLILHTPTGRLINYVEDDEYGLRLFWQPYL-EGEDIDPGKVEFLPIGFDEFYGRFPSDEKHQTGFSKLIKSAENVLKPIFEKLDKWVEERKKISEMNQKLFEKELEYIEAEICLEEAMEDLEMALKMKQKEEEKKAAEGSDKGEFPEAGQDDGEYDDGEDEEDEGTPMSFGSVGD-GLIDGKNRLERFSFSSLTMSFGSLGWPSVLPCKLRESFSLWKKARQLMGVKPFLDGNLPKSLGHNETLSCNSVRMLSKSRPQLILRAVHE-GRGVC-RISNNNCQLSSLARLLSSQNSSK-SSKKNSATSKIIGLGHDISILSFHVPLTDMTIIH-
>GASTelat
--MVDSKLIPAEDRVENQTSMEENND--DEDEKSSFDEEKSPSSSSESENDSENSDEEGDYYSGYSSPDEHDDSPETNFRRFSEAIDSRSNRKQEELEEKEYRTPEELFDFPRDPENWTEEDLRELWADAPRGTGKTGWDPAFADNADWAAVNRAIKEGKDPIIAPFYVPYRKPFPAIPDNHHDISNPKSVIEELDRIEEFLSWVSYVFADGSTYEGTVWDDCAHGKGVYVTKQGLVRYEGEWVRNEMEGHGVVEVDIPDVQPVPGSALEAKMRKEGKIITRDFMEPEDRKWLEMDIEDTLDLIGDNREIPFFENDEWVKLYGEKPEKGRYRYAGQWKHSRMHGCGVFEVNERILYGRFYFGKHLEDSSGCEVDISGLHAGIADVAAAKARMFINKPDGMVREKHGPYNDPQHPYFYEGEDVWMAPGFINQFHEVPDVWKTYVEELDQEREMWLNSFYKAPLRLPMPAELEYWWDKDPDNPEFIAVNDKPG-----------GEAGLLLHTPTGRLINHVDDEEHGIRLFWQPDLKEGEEIDLSKVEFLPLGFDDFYGISPPDKKKQTRLEKLIISVKNALKSFSERLDKWAEEKKKASEMSRKLLECQLEYIEAEICLEEATEELEMALKMKQRDEEKKAAAADEKGEFREPGKDEGDEGGDEDDEDESGPMSFGSV--------ENGQERSSFSSLTMSFGSLGWPLTFPCKTKEAATVWQAPK---PA---------------EALDFSSVKMPLKSRPQLILRAAYE-ESGGH-RISNSRSSRRSLARLFSPRLVHK-GLDGSKCR-----CDID-DVLSLPVPLPAAAAAAL
>CYPRflav
MATEESSSITEEDREEEQKVMEDNE---EEKETPLEEK-SFSSSSSESESGSEYSSD----DEGYSSTDKDDDSPEGNLRRFSEVLDSRTIRKLEEKEEKSYRSPEERFNFPIDPENWREEDIRELWADGPMGIGKPGWDPVWADEEDWDAIRLESKEGKDPAIAPFYLPYRKPIPVIPDDHHDISNPKSVIEELDRIEEFLKWASFVFVDGSTYEGTVWDDCAHGKGVYVAEQGLVRYEGEWLQNEMEGHGVVEVDIPDVQPVPGSKLEAKMREEGSIITRDFMSPEDRRWLEMDIEDTIHLIGDLREIPFYENDEWVKVFGEKPEKGRYRYAGQWKHGRMHGCGVFEVNERIIYGRFYFGQHLEDSSGCDSDVSALHAGIAEVAAAKARMFINKPDGMVREERGPYGDPQHPYFYEEDDVWMAPGFINQFYEVPEYWKTYAEEVDQEREMWLNSFYKAPLRIPMPAELEYWWSKDPDNPEFILINKEPEPDPKDPSKLIYKEDPLILHTPSGRLINYVEDEKYGLRLFWQPDLEEGEEVDPDKAVFLPPGFDEFYGQFPAEEKKLTGLAWLIVSAENALKPIFERLEKWVEEKKKASEMNQKLIEKELEYIEAEICLEEAMEDLEMILKMEQKEEEKKAAEENDKGESPGAGEDEADDDDGEDEEDEGTPISFGSAVE-QSKDGKNKSDRSSFSSLTMSFTSHGWASVLPCKLQEFFSWRKRAKQLMPVQPSSNCNITKSLNHHESLICNSVKIPSKFCLQPKLSAVRE-RRGACRRISNCHTSLSSLARLLSSEHVCK-IPKMNSVTGKFVGLDHNINILSLHVPLTNAVLFD-
>RIMAelli
--MAESNSITPEDPDDDQQTVEGNDEGHEEEEDGTSSENGSLSHSSESEYDSEYSDDEEGFYDDYSSSDEAEDTPETNFRRISAALGNRTNRKLEEEEEESYRDPDELFNFPRDPENWREEDLRELWADPPLGIGKPGWDPVWADDEDWEAINQEIKDGKDPPIAPFYLPYRKPFPVIPEDHPDISDPKSVIEELDRIEEFLKWSSFVFADGSTYEGTVWDDCAHGKGVYVAEQRLVRYEGEWLRNEMEGHGVLEVDIPDVQPVPGSKLETKMREEGMIITRDFMTPEDRRWLEMDIEDTLHLVGDTREIPFYENDEWVKVFGEKPDKGRYRYAGQWKHSRMHGCGVFEVNERIIYGRFYFGKHLEDSSGCDEDVSLLHAGIAEVAAAKSRMFINKPDGMVREERGPYGDPQHPYFYEEDDVWMAPGFVNQFYEVPDYWKTYVEEVDQEREMWLNSFYKAPLRIPMPAELEYWWSKDPDNPEFILINDEPVPDPEDPSKLIYEEDPLILHTPTGRLINYIEDEEHGLRLFWQPSLEEGEDIDPNKLDFLPLGFDEFYGNIPSGEKKQSGLERLIDSAENALKPVFERLDRWIDEKKKMSEMNQELIEKELEYIEAEICLEEEMEDLELALKLKQKEEEKKAADGNEKGQFHEAGQDEGEDDNGEVEEDKAAPRSFGSASDNQQLEGENKSDRSPFSSLTMSFGSLGCCLAFPPKLLQSFSLWKKPRLVMPSQTSVYGNFRKSMGRDETLCCNSVKVLFKTRPQPVLRAVHG-GRGTG-QISKHHCQMSSLARLLSSQNPCLNSSKMNLVAEGTVGLDHDINILSLHAPLTNAATIVC
>CORYacti
--MAASNSITPDDREDE-----GND----EEEKTSSENESSSLPSSESEVDSENSDDEGDFY-EYSSTDEEDDSPETNFRRFSEALDSHTNKKLEEEEEKSYREPEERFNFPRDPENWREEDLRELWADAPLGIGKTGWDPVWADDDDWKAINQEIKEGKDPPVAPFYLPYRKPFPVIPDDHHDISNPKSVIEELDRIEEFLKWSSFVFADGSTYEGTVWDDCAHGRGVYVAEQRLVRYEGEWLRNEMEGHGVVEVDIPDVQPVPGSMLETKMREEGKIITRDFMTPEDRRWLEMDIEDTLQLVDDNREIPFYENDEWIKVFGEKPDKGRYRYAGQWKHSRMHGCGVFEVNERIIYGRFYFGKHLEDSSGCDEDVSVLHAGIAEVAAAKARMFINKPDGMVREERGPYGDPQHPYFYEVDDVWMAPGFVNQFYEVPDYWKTYVEEVDQEREMWLNSFYKAPLRIPMPAELEYWWSKDPDNPEFILVNDEPEPDPEDNSKLVCKEDPLILHIPSGRLINYVEDDEHGLRLFWQPYLEEGEDIEPDKVAFLPLGFDEFYGNIPSSEKKLTGFEQLIFSIENALKPVFERMDRWIEEKRKTNEINQKLIEKELDYIEAEICLEEAMEDLELSLKLKQKEEEKKAANGNKKREYFEAGKDGREYDNKEEEEEEAAPRSFGSVND-RLIDEKKKSERSPFSSLTM---SPGLRSVIPSKLLESFSFWQKARLLMPAQTSLHGSLYKSMSHEATLHCNSVKIPLKSGPLPILRAVHS-GGSSV-RISKHHCQVSSLGQLLLSQNAPS-RSKMSLVRKEKVGFHHDINVLSLHVPLTNATFIH-
>DRAKthyn
--MAESNSITAEDPEDDQQTETMDN---EEQEETSSENASSSSHSSESEYDSEYSDDDGGFVDEYSSSDEADNSPETNLRRFSEAVSTRSYRKLEKEIQEKYRDPGERFNFPRDPENWREEDLRELWADPPLGIGKPGWDPVWADDDDWEAIKDEVKEGKDPPIAPFYLPYRRPYPIIPDNHPDISNPKSAIEELDRIEEFLKWSSFVFEDGSTYEGTVWDDCAHGKGVYIAEQRLVRYEGEWLRNEMEGHGVLEVDIPDVQPVPGSKLETKMREEGMIITRDFMIPEDRRWLEMDVEDTLNFVGNNRQIPFYENDEWVKVFGEKPDKGRYRYAGQWKHSRMHGCGVFEVNERIIYGRFYFGKHLEDSSGCDEDVSVLHAGIAEVAAAKARMFINKPDGMVREERGPYNDPQHPYFYEEDDVWMAPGFVNQFYEVPDYWKTYVEEVDQEREMWLNSFYRAPLRIPMPAELEYWWSKDPDNPEFILINDEPVPDPKDPSKLIYEEDPLILHTPTGRLINYIEDEEHGLRLFWQPSLEKGEDIEPDKLDFLPLGFDEFYGNIPPTESKESAFERVIRSAENALKPVFERMDGWMEEKKKSSEMNQKLIEKELEYIEAEICLEEEMEDLELALKLKQKEEEKKAADDDEIGPFPEAGQDEGEDGDDEVGEDEAAPQSFGSASDDRPAVGENKSERSSFSSLTMSFGSLCRCSTFPRNLLQFFPFGKKPRVIMPSQTSIPANFCKSRSQKETLPCNSVKMYFKTRPQPVLRAVQG-SRVRG-RISKQHGQMSSLARLLSSQNACLSSSKMNFGAEGAVGPAYDINILSLHAPISD------
>ANOEemei
--------------------MEDYD---KEDESSSEDKLSSLSSPSESEHDSENTDDEFDSDDGYSTPDEDDDSPEANLRRFSEALDNQADWNREEEEEENYPDLEELYNFPRDPENWKEEDLRELWADPPLGIGKPGWDPVWADEDDWDAIRQEIKRGNNPPIAPFYLPYRKPFPVIPDNHFDISNPKSVIEELDRIEEFLNWSSYVFADGSTYEGTVWDDCAHGKGVYVAEQRLVRYEGEWLRNEMEGHGVVEVDIPDVQPVPGSVLEAKMRAEGKIINRDFMTPEDRYWLEMDIEDTLHLVGGIREIPFYENDEWVKFFGEKPEKGRYRYAGQWKHSRMHGCGVFEVNERIIYGRFYFGKHLEDSSGCDEDVSALHAGIAEVAAAKARMFINKPDGMVREERGPYSDPQHPYFYEEDDVWMAPGFVNQFYEVPDYWKTYVEEVDQEREMWLNSFYKSPLRIPMPAELEYWWSKDPDNPEFILINDEPELHPKDPSRLIYKEDPLILHTPTGRLINYVEDDEHGLRLFWQPYLEQGEDIDPDKVEFLPLGFDEFYGNIPSTEKKQSGLVRLITSAENALKPVFERLDRWVEEKKKTSEMNQKLIEKELEYIEAVICLEEAMEDLEMDLKLKQKEEEKSSAEGYEKREFPEPGQDESESDDEEAEEDEVAPTSFGSASD-QPIDKENKSSRSSFSSLTMSFGTLVLPSAFPCKLLESFSFWKKAKQLLPDQPSLHGNSYISKSCVETFSCNSVSIPFKPRPLPILKVVHEGRRGTC-RIKKHHCQMSSLARLLSSQNAFI-GSKTNLAIGETVGLDHDINILSLHVPITDAAINC-
>CEPHdama
--MGDANFITAEDREEDQKAMENNE---EEE-KSSVDESSSFSSSSQSEYDSEYSDDEGDYYDGYSSPDENDDSPEANLRRFSEALGSRTNRKLEEEEEKDYRDPEEAFNFPRDPENWREEDLRELWADAPMGIGKPGWDPVWADEDDWAAISQVIKEGKNPPIAPFYLPYRKPIPVIPDDHHDISTPKSVIEELDRIEEFLKWVSFVFADGSTYEGTVWDDCAHGKGVYVAEQGLVRYEGEWLRNEMEGHGVVEVDIPDVQPVPGSLLEAKMREEGRIITRDFMTPEDRRWLEMDIEDTVQLVGGNREIPFYENDEWVKVFGKKPEKGRYRYAGQWKHGRMHGCGVFEVNEHIRYGRFYFGKHLEDSSGCDEDVSALHAGIAEVAAAKARMFVNKPDGMVREERGPYGDPQHPYFYDEDDVWMAPGFINQFHGVPDYWKTYVEEVDQEREMWLNSFYKAPLRIPMPAELEYWWSKDPDNPEFILINDEPEPDPEDPSKRIYKEDPLILHTPTGRLINYVEDEEYGLRLFWQPYLEEGEDIDPDKVVFLPIGFDEFYGRFPSGEKHKTGLSKLIMSAENALKQIFERLDRWVEEKKKISEMNQKLIEKELEYIEAEICLEEAMEDLEMALKMKQKEEEKKAAESSDKGEFPEAGQDDGEYDDGEDEEDEGAPMSFGSVN-----DGKNKLERVSFSSLTMSFGSLGWPSVLPCKLQESFSLWKKARQLMSVKPFLGGNLPKSLGHNETLSCNSVKMMSKSRPQLILRAVHE-ERGAC-RISNNHCQLSSLARLLSSQKSSK-SSKKNSVTSKIVGLGHDISILSFHVPLTDMTIIH-
>LANAlana
--MADDGGNQPEEVTEEERAAAAAG---EEAE--AEAAAASSSSEEESEYEAENSSEDEVDYYYSSSEEEDDSSPEATIRRFSDAIDNRTNRKREAEEERNYVYHEDRFDFPKDPEKWREEDLREVWADGPLESEKPGWDPVWADEEDWEIVQEEIKAGRDPPIAPFYLPYRKYYPAIPDNHYDISNPRSVIEELDRIEEFLKWVSFIFPDGSSYEGTVWDDLAHGKGVYVAEEGLVRYEGEWLQNEMEGHGVVEVDIPDVEPVPGSKLEAKMRAEGRIISRDFKSPRDKKWLEMDIEDSYRLAGNEREIPFYERDEWLTVFGEKPEKGRYRYAGQWKHGRMHGCGVYEVNERIIYGRFYFGEHVDDAMDCDEDVSAVHAGIAEVAAAKARMFINKPDGMVREERGPYGDPQHPYFYEEDDAWMAPGFVNQFYNVPDYWKTYVEEVDQEREMWLNSFYKAPLRIPMPAELEYWWSQE-QEPEFVLINKEPEPDPEDPSKLRYTEDPLIVHTPTGRLINFVDDDEYGVRLFWQPHLEEGEDVDPEKAAFLPLGFDEFYGRAAPGQKKESSLTRLIAAGQNAVKPLFDRLESWVEEKKKASEMNRKLIEKELEFIEAELCLEEALEDMETELKLKQKEEEERTAAGKHSDQLSEAGQDEADFEDEEEEEDESQPTSFGTVRK-EEEDSETKSGKSPFSSLSMSLASCSLASAVPSKPHASFL----------------SNIQRSLGHQEKF--SSVQFPCAFGQRTQLRAMKHGKHGLR-RRSNAHCQLNSLARILSLQQSYS-CSNIRLTKRRPHQVPQDFSILSFHVPVDDFNLLTD
>DIURorie
--MADSASITPEDREDGQEKIESSDEEDDEEEETSSENGLSLSSESEYEYDSEFSDDETGFYDDYSSMDEHDDSPETNVRRISEALDNRSNRKLEKEEEDNYRDPEEMFNFPRDPENWREEDLRELWADPPSGIGKAGWDPVWAEEEDWEAISQVIKEGKNPPIAPFYLPYRKPFPVIPSEHHDISNPKSVIEELDRIEEFLKWSSFVFSDGSTYEGTVWDDCAHGKGVYVAEQRLVRYEGEWLRNEMEGHGVVEVDIPDVQPVPGSELEAQMREEGLIITRDFMSPEDRKWLEMDIEDTLHLVGDDREIPFYENDEWVKVFGEKPEKGRYRYAGQWKHSRMHGCGVFEVNERIIYGRFYFGKHVEDSSGCDEDVSALHAGIAEVAAAKARMFTNKPDGMVREEQGPYGDPQHPYFYEEDDVWMAPGFVNQFYEVPDYWKVYVEEVDQEREMWLNSFYKAPLRIPMPAELEYWWSKDPDNPEFILINDEPVPDPKDPSKLIYKEDPLILHTPTGNLINYVEDDEHGVRLFWQPSLKEGEDIDLDKLAFLPLGYDDFYGNIPSSEKKLSGMEGLIFSAENALKRIFERLDGWIEEKKKTSEMNQKLIEKELEYIEAEICLEEGMEDLELALKLKQKEEEQKASDGNRKGEFPEAGQDEGEYDNEDAEEDETAPRSFGSVSD-RRVGGENKSDSSPFSSLTMSSISIRRPSLLPCKLLDSLSFWKKPGRLIPAQARFNGNIDESTRHEDTLCLNSVKM-FKSGPPPILRAVRG-RRGAG-WISKHHCQMMSLARVLSSQDAYL-SSS-----EETAGLGHGMNVLSLHVPLTNATVIR-
>OPHRgarg
M-AEQSNSVTQEDREEGQIMIEDND---DEEESSSKDDDSSSGSSSESEHDSEYSDDEEDFSSGSSLDSDHEELPETNLRRFTEILDNQPNKKV---SGMRYRDPEEFFNFPKDPENWREEDLREIWADPPMGIGKPGWDPVWADDKDWEAISQEINEGNTPTIAPFYVPYGRPFPVIPNNHPDISNPKSVIEELDRIEEFLNWSSFVFTDGSTYEGTVWDDCAHGKGVYITEQRLVRYEGEWLRNEMEGHGVVEVDIPDVQPVPGSELESNMREEGLIITRDFMTPEDRRWLEMDIEDTIRLVGDNREIPFYENGEWVKVFGEKPEKGRYRYAGQWKHGRMHGCGVFEVNERIIYGRFYFGQHLEDSSGCDSDVSALHAGIAEVAAAKARMFVNKPDGMVREERGPYSDPQHPYFYDEEDVWMAPGFVNQFYEVPDYWKTYVQEVDKEREMWLNSFYKAPLRIPMPAELEYWWAKDPDNPEFILINDEPEPHPEDPSKLIYKEDPLILHTPTGKLINYVEDNEHGLRLFWQPDLKDGEDIELDKVDFLPLGFGEFFGNFPSRETKQSGLAWLITAAENALKPIFERLERWAEEKRKNSDMNQKLIETELEYIEAEICLEEAMEDLEMALKMKQKEEDKKSAERTDGEEFPD-GQDEGD----DAGEEEFARTSFGSVSNDQTADRENNSERSSFSSLTLSLGSIGWCSALPFKLPKSFPFWEKPRLLMPAQSS-HRNSCKTTGHDETPISNSVKIPLVFRPLPVLKIVQE-ARGSC-RISARHCRQSSLSRVLSSRNAWL-SSEMTLVTSETVCLGHDINILSLHVPLSDATIIC-
>VANIplan
MVKDGATLISEGNREKQQR---NNE---EGNDASLGEKPSSLSSSLESDINSEDSDFD---YDDYSSSDEKELSAEDNLRVLIEAMNSPINKKLEEERRRRYVPIEEKFNFPKDPENWREEDLRELWADAPWGFAKPGWDPMWATEKDWKAIQEQVEEKKDPSIAPFYLPYRRPFPVIPNNHFDISNPKSVIEELDRIEEVLKWVSYVFNDGSTYEGTVWDDSAHGKGVYVAEKGLVRYEGEWLHNEMEGHGVMEADIPDVQPVPGSMLETKMRKKGRIITRDFMDPEDRSWLEMDIEDTLYFVGGNREIPFYENDEWVEIYGEKPEKGRYRYAGQWKHGRMHGCGVLEVNERTIYGRFYFGQHLEDSSGCDSDVSALHAGIAEVAAAKARMFINKPDGMVREERGPYGDPQHPYFYLDDDAWMAPGFINQFYDVPDSWKTYVEEVDQERQMWLNSFYKAPLRIPMPAELEHWWSKDPDDAEFILINQEPEPDPQDPSKLIYREDPLILHTPSGRLINYVEDEKYGLRLFWQPHLKEDEDVDPDKAVFLPLGFDEFYGRAPPSEKKPPFFAGLLMSAGAAVRLVLERLDRWVEEKKKAGETRRGLIEKELEYIEAEICMEEALEDLEMELKMQEEEEEAKESEPTDRAKVPKAGEDELE--DSEDEDDEGEPTSFGSIGD-QSTEGESKPGRSPFSSLSVSLASLGWASM-------------------------------------------------------------------------------------------------------------------------------
>DRAKelas
--MAESNAITAENPEDDQQTETMDN---EEQEETSSENASSSSHSSESEYDSEYSDDEGGFVDEYSSSDEADNSPETNLRRFSEAVSTRSYRKLEKEIQEKYRDPGERFNFPRDPENWREEDLRELWADPPLGIGKPGWDPVWADDDDWEAIKDEVKEGKDPPIAPFYLPYRRPYPIIPDNHPDISNPKSAIEELDRIEEFLNWSSFVFEDGSTYEGTVWDDCAHGKGVYIAEQRLVRYEGEWLRNEMEGHGVLEVDIPDVQPVPGSKLETKMREEGMIITRDFMIPEDRRWLEMDVEDTLNFVGNNRQIPFYENDEWVKVFGEKPDKGRYRYAGQWKHSRMHGCGVFEVNERIIYGRFYFGKHLEDSSGCDEDVSVLHAGIAEVAAAKARMFINKPDGMVREERGPYNDPQHPYFYEEDDVWMAPGFVNQFYEVPDYWKTYVEEVDQEREMWLNSFYRAPLRIPMPAELEYWWSKDPDNPEFILINDEPVPDPKDPSKLIYEDDPLILHTPTGRLINYIEDEEHGLRLFWQPSLEKGEDIEPDKLDFLPLGFDEFYGNIPPTESKESAFERLIRSAENALKPVFDRMDGWMEEKKKSSEMNQKLIEKELEYIEAEICLEEEMEDLELALKLKQKEEEKKAADDDEIGPFPEAGQDEGEDGDEEVEEDEAAPQSFGSASDDRPAAGENKSDRSPFSSLTMSFGSLCWCSAFPRNLLQFFPFGKKPRVIMPSQTSIPANFCKSRSQKETLPCNSVKMYFKTRPQPVLRAVQG-SRGRG-RISKHHGQMSSLARLLSSQNARLSSSKMNFGAEGTIGPAYDINILSLHAPISNATNIVC
>BORYspha
--MADDNGIQSENGGEEEPVVEESQ---DKPE-------KESSDEEESDYDSDNSSEDGAGYYYSSSEGEQDNTEEVNIRKLTEAIDSRSNRKREEEEERNYVYHEDRYEFPKDPEKWREEDLRELWADGPIEATKPGWDPVWADEEDWEIVREEVKAGRDPPIAPFYLPYRKYYPAIPDNHFDISNPKSVIEELDRIEEFLKWVSYIFPDGSTYEGTVWDDYAHGKGVYVAEEGLVRYEGEWLQNDMEGHGVVEVELPGVEPAPGSKLEDKMRAEGRIISRDFKSPEDKKWLEMDIEDSYRLAGNEREIPFYERDEWITVFGQKPEKGRYRYAGQWKHGRMHGCGVYEVNERIIYGRFYFGEYVEDSTGCDDDVSAVHAGIAEVAAAKARMFVNKPDGMVREERGPYGDPQHPYFYEEDDVWMAPGFVNQFYDIPDYWKTYAQEVDQEREMWLNSFYKAPLRIPMPAELEYWWSKRDHEPEFVLINKEPEPDPEDPSKLIYKEDPLIVHTPTGRLIDYVDDPEYGVRLFWRPELENGEDVDPEKAVFLPLGFDEFYGRTAPEAQKESKLSRLIAGVENTVKPMLEKLERWTEEKKKASEMNRNLIEKELEFIEAEISLEEAMDDMETVLKMKQKEEEKRAASEEDIDQLSEGGEDGAESEGEDEEDEGEAPTSFGTVRP-GEADKEDKSGKSPFSSLSLSFPSSSFASLVTSKLPQSFLGWKRCF-LQPTAELSHQSMEKSSGHQERL--NSVKFRCSSDQRTNMRAVVQKLRGTC-KRNNGHFQLNSLARILSPQRTCK-SSKMRSTGTSAGGVHQDLNILSLHVPVSDSFTLS-
>PAPHconc
MAKAESSSITEEDRGEELNEMEDDE---EKKETPLEEKSASS----ESGSDSEYNSDDEDYDDGYSSADEDDDSPEGNLRRFSEALDSRAVRKLEEGEEKSYRSPEELFNFPTDPENWREEDIRELWEDGPMGIGKPGWDPVWADEEDWAAIREHVKEGKDPAIAPFYLPYRKPLPVIPDNHYDISNPKSVIEELDRIEEFLKWVSFVFADGSTYEGTVWDDCAHGKGVYVAEQGLVRYEGEWLQNEMEGHGVVEVDIPDVQPVPGSTLEAKMREEGRIITRDFMTPEDRRWLEMDIEDTLHLIGDLREIPFYENDEWVQLFGEKPEKGRYRYAGQWKHGRMHGCGVFEVNERIIFGRFYFGQHLEDSSGCDADVSTLHAGIAEVAAAKSRMFINKPDGMVREERGPYGDPQHPYFYEEDDVWMAPGFVNQFYKVPDYWKTYVEEVDQEREMWLNSFYKAPLRIPMPAELEYWWSKDPDNPEFILINKEPEPDPEDPSKLIYKEDPVILHTPTGRIINYIEDEKYGLRLFWQPYLEEGEEVDPEKAVFLPLGFDEFYGQVQSEEKKLTGLAWLIVSAENALKPFFERWEKWVEEKKKASEMNQKLIEKELEYIEAEICLEEAMEDLEMDLKMKQKEEEKKAAEENDKGVFPGVEEDEADYDDGEDEDDEGTPVSFGSVDE-QSKDGKNKSDRSSFSSLTMSFASHGWASALPCKMQEFFSRRKRANQLQPVQPSSKCNNTKSLNLHQSLFCNSVKIPSKFCLQPKLNAVRE-KRGACRRISNRHTSPSSIARLLSSEYACK-TPRRNSVTEKFVGFDHNINILSLHVPLTNAAIFY-
>ERYCcris
--MADSNKSVAENGEEDQITIEENG---EEDEKSTA-EGSSSSSSSESEYDSEFSDDEENDDDDYSSSDEKDNSPENNFRRFSEALDSRTIKKAEEEEEKNYRAPEELFNFPRDPENWREEDLRELWADAPMGIGKPGWDPVWAEESEWEVIKQEIKEGKNPVIAPFYVPYRKPFPVIPDNHYDIASPKSVIEELDRIEEFLKWVSFVFADGSTYEGTVWDDCAHGKGVYVGEEGLVRYEGEWLRNEMEGHGVVEVDIPDVQPVPGSILEAKMREEGRIITRDFMTPEDRRWLEMDIEDTLHLLGGIREIPFYENDEWVKVFGKKPEKGRYRYAGQWKHSRMHGCGVFEVNERIIYGRFYFGKHLDDSSGCDEDVSALHSGIAEVAAAKARMFVNKPDGMVREERGPYNDPQHPYFYEEDDVWMAPGFINQFYEVPDYWKTYVEEVDQEREMWLNSFYKAPLRIPMPAELEYWWSKDPDNPEFILINDEPEPDPKDPSKLIYKEAPLIVHTPTGRIINHVEDEEHGLRLFWQPHLEDGEELDLNRVEFLPLGFDEFYGRSPAGEKKQTGLAKIITSAENALKPVFERLDKWVEEKKKISELKQKLFEAELEYIEAEICLEEEMEDLELDLKLQQEEEEKKAADRSDRGQFPEAGQD-GDYEDGENEEDEGIPSSFGSVSN-GKIDGENKSDRSSFSSLTMSCASLAWPSLLPCKLQASFSLWKKARQIASPHPSSHENFCTSLSHNETLSCNSVKMPIKSRPQLILRASHE-GRAGY-IITKRRRQLSSLAQPLSSRISSN-NLKLNSVNGKLTGLDHIINILSLHIPLPDTVVIH-
>CYPRbard
MAKEVLSSITAENREEEQNSMEDNE---EEKETPLEEK--SSSSSSESESGSEYSSD----DDGYSSTDEEDDSPEGNLRRFSEALDSRTIRKLEEEEEKSYRSPEERFNFPRDPENWREEDIRELWADGPMGIGKPGWDPVWADKEDWDAIRQEFKEGKDPAIAPFYLPYRKPIPVIPDDHHDISNPKSVIEELDRIEEFLKWASFVFVDGSTYEGTVWDDCAHGKGVYVAEQGLVRYEGEWLQNEMEGHGVVEVDIPDVQPVPGSKLEAKMREEGSIITRDFMSPEDRRWLEMDIEDTLHLIGDLREIPFYENDEWVKVFGEKPEKGRYRYAGQWKHGRMHGCGVFEVNERIIYGRFYFGQHLEDSSGCDTDVSTLHAGIAEVAAAKARMFINKPDGMVREERGPYGDPQHPYFYEEDDVWMAPGFINQFYEVPDYWKTYVEEVDQEREMWLNSFYKAPLRIPMPAELEYWWSKDPDNPEFILINKEPEPDPEDPSKLIYTEDPLILHTPSGRLINYVEDEKYGLRLFWQPNLEEGEEVDPDKAVFLPPGFDDFYGRFPAEEKKLTGLAWLIVSAENALKPIFERLEKWVEEKKKVSEMNQKLIEKELEYIEAEICLEEAMEDLEMILKMEQKEEEKKATDENDKGESPGAGEDEEDYGDGEDEEDEGTPISFGSAGE-QSKDGKNKSDRSSFSSLTMSFTSHGWASVLPCKLQEFFSWRKRAKRPMPVHPSSNCNITKSLNHHESLICNSVKIPSKFCLHPKLSAVRE-RRGAGRRISNCHTSLSSLALLLSSEHVCK-IPKMNSITGKLVGFDHNINILSLHVPLTNAAIFD-
>PHRAlind
MAKAESSSITEEDREEEQKEMEDNE---EEKETPLEEKTSSSSSSSELGSDSEYSSDDEDYDEGYSSADEDDNSPEGNFRRFSEALDSGTVRKQEEEEEKSYRSPEEIFNFPRDPENWREEDLRELWADGPMGIGKPGWDPVWADEEDWAAIREQVKEGKDPAIAPFYLPYRKPFPVIPDDHYDISNPKSVIEELDRIEEFLKWVSFVFGDGSTYEGTVWDDCAHGKGVYVAEQGLVRYEGEWLQNEMEGHGVVEVDIPDVQPVPGSKLEAKMREEGRIINRDFMTPEDRRWLEMDIEDTLHLIGDLREIPFYENDEWVKVFGENPEKGRYRYAGQWKHGRMHGCGVFEVNERIIYGRFYFGQHLEDSSGCDADISALHAGIAEVAAAKARMFINKPDGMVREERGPYGDPQHPYFYEEDDVWMAPGFVNQFYEVPDYWKTYVEEVDQEREMWLNSFYKAPLRIPMPAELEYWWSKDPDKPEFILINKEPEPDPKDPSKLIYKEDPLILHTPTGRLINYIEDEKYGLRLFWQPYLEEGEEVDPEKAVFLPPGFDEFYGQFPAEEKKLTGLAWLIVSAENALKPIFESLEKWVEEKKKASELNQKLIEKELEYIEAEICLEEAMEDLEMDLKMKQKEEEKNAAEENDKGGF---GEDD-DGDDGDDEDDEGTPISFGSVGE-QSKDGQNKSDRSSFSSLTMSFASLGWASVLPCKMQEFFSYRKRADQIMP---SSNCNITKSLNLHQSLICNSVKIPSKFCLQPKLNAARK-LSGACRRISNRHTSLTSLARLLSSEPVCK-TPKMNSVTGKLIDFDHNINILSLHVPLTNAAIFY-
>VANIshen
MVEDGATLISEGNRGKQQT---SNE---EGNDISLGEKHSSLSSSLESDSDSEDSNSDELEDDDYSSSDEELNSAKRNLRLLIEAMNSPTNKKLAEERKRRYVPIEEKFNFPKDPENWREEDLRELWADPPWGFAKPGWDPMWANEKDWEAIRKQVEEKKDPSIAPFYLPYRRPFPIIPNNHFDIYSPKSVIEELDRIEEFLKWVSFVFNDGSTYEGTVWDDAAHGKGVYVAEKGLVRYEGEWLHNEMEGHGVVEVDIPDVQPVPGSKLETKMRKKGRIITRDFMSPEDRSWLEMDIEDTLHLVGGNREIPFYENDEWVKSYGQKPEKGRYRYAGQWKHGRIHGCGVFEVNERVIYGRFYFGHHLEDSSGCDSDVSALHAGIAEVAAAKARMFINKPDGMVREERGPYGDPQHPYFYEDDDAWMAPGFINQFYDVPDDWKTYVEEVDQERQMWLNSFYKAPLRIPMPAELEHWWSKDPDNPEFVLINQEPEPDPEDPSKLIYTEDPLILHTPTGRLINYVEDEKYGLRLFWQPHLKEGEDVDPDKAVFLPLGFDEFYGRVPASEKKPARFAELLMSATDVVRVVLERLDRWVEEKKKASETRQKHIEKELEYIEAEICLEEAVEDLEMELKMLEEEEAEDTSESTDRAEVPEAGEDESE--DSEDEDDEGAPRSFGSVVD-QSTDEQNKPGSSPFSSLSVSLASLGWASMLPCKLQNSFSLW---RQLIPTQASS--------LNRHSSSCRTVGFQSKPPLQPKLRAMHQQPKGYYRTRTGHNAQLSSLARLLSSRHICE-NSKTNSETGRLVGLEKHTNLLSLCVPLSDTALMD-
>CHILsemi
--MAESSSVAPEDPEDGQQTKITDS---EEEEETSSENGSSSSHSSESEYDSEYSDD-GGFPDEYSSSDEADDSPEANLRRFSEALGSRTNRKLEKEEEESYRDPEERFNFPRDPENWREEDLRELWADPPLGIGKTGWDPVWADDDDWEAINEEIKDGKDPPIAPFYLPYRKPFPVIPEDHPDISNPKSVIEELDRIEEFLNWSSFVFEDGSTYEGTVWDDCAHGKGVYIAEQRLVRYEGEWLRNEMEGHGVLEVDIPDVQPVPGSKLETKMREEGMIITRDFMTPEDRRWLEMDVEDTLNLVGDTREIPFYENDEWVKVFGEKPDKGRYRYTGQWKHSRMHGCGVFEVNEHIIYGRFYFGKHLEDSSGCDEDVSVLHAGIAEVAAAKARMFINKPDGMVREERGPYGDPQHPYFYEEDDVWMAPGFVNQFYEVPDHWKTYVEEVDQEREMWLNSFYKSPLRIPMPAELEYWWSKDPDNPEFILINDEHVPDPKDPAKRKHKDEPLILHTPTGRLINYIEDEEHGLRLFWQPPLKKGEVIDPNKLDFLPLGFDEFYGNIPSSESEQSAFEQLIGSAENALKPVFERLDRWVEEKKKASEMNQKLFEKELEYIEAEICLEEEMEDLELALKLKQKEEEKKAADDNEKGQFPEGGQDEGEDGNEEVEEDEASPQSFGSASDHLPGVGENKSDRSSFSSLTMSFGSFCWCSAFPRNLLEYFTFGKKPRLIMPSQTSLHGNFPKSTSHKETPPCNSVQMLFKTRPQPVLRAVHG-RRGTG-RISKHYSQMSSLARLLSSQNACSSSSKMNSGAEGTVGPAHDFNILSLHAPLSDAITIAC
>DENDnobi
--MADSNMSTADDREDEQETMEEKD---EEEEKSSGDEASSSSSSSESEYDSEYSDDEGDYYDEYSSSDEKDNSPETNLRRFSEALGNRTNRKLEEEQENNYSDPEEMFDFPKDPENWREEDLRELWADVPLGIGEPGWDPVFAEEDEWEAINQAVKEGKNPLIAPFYVPYRKPFPVIPDDHHDISNPKSVIEELDRIEEFLNWVSFVFDDGSTYEGTVWDDCAHGKGVYVEERGLVRYEGEWLRNEMEGHGVVEVDIPDVQPVPGSVLEAKMREEGRIITRDFMTPEDRRWLEMDIEDTLHLVGGNREIPFYENDEWVKVFGKKPEKGRYRYAGQWKHSRMHGCGVFEVNERIIYGRFYFGKLVEDSSGCDEDVSALHAGIAEVAAAKARMFVNKPDGMVREERGPYGDPQHPYFYEEDDVWMAPGFINQFYEVPDYWKTYVEEVDQERDMWLNSFYKAPLRIPMPAELEYWWSKDPDNPEFILINDEPEPDPEDPSKLIYKEDPLILHTPTGRLINYVEDEEHGLRLFWQPYLEKGEDIDLNKVVFLPLGYDEFYGRSPSGEKKQTGLAKLITSAENALKPVFERLDKWVEEKKRTSDMKQKLIEKELEYIEAEICLEEEMEDLEMVLKMKQQEEERKAAEGDDKGEFPEAGQGEDQDDDGEDEEDEGAPTSFGSVSD-QQIDGQNKSERSSFSSLTMSFGSFGWPSSLPCKLQESFSVWKKAIKLAS-QPSLHGNFCKSLNQKETLSFNSVKMPIKSRSKLILRAVHE-GRGEW-STSKRHCQLSSLAWLLSSQNSSK-SSKMNSFTGKKSRFGHDINILSLHMPLSDATIIH-
>LIMOabor
---------MAEDREEEQKAMENKE---EEE-KSTVDESPSFSSS--SEYDSECSDD-----DGYSSTDEKDDSPETNLRRFSEALGSRTNMKLEEEEEKSYHEPGERFNFPRDPENWREEDLRELWADAPMGIEKPGWDPVWADEDDWEAIRQVIKEGKNPPIAPFYLPYRKNFPVIPDEHPDIYNPKSVIEELDRIEEFLKWVSFVFADGSTYEGTVWDDCAHGKGVYVAEQGLVRYEGEWLRNEMEGHGVVDVDIPDVQPVPGSKLEAKMREEGKIITRDFMAPEDRRWLEMDIEDTLQLVGGIREIPFYENDEWIKVFGKKPEKGRYRYAGQWKHGRMHGCGVFEVNERIIYGRFYFGKHLEDSSGCDEDVSALHAGIAEVAAAKARMFVNKPDGMVREERGPYGDPQHPYFYEEDDVWMAPGFINQFYDVPDYWKTYVEEVDQEREMWLNSFYKAPLRIPMPAELEYWWSKDPDNPEFILINDEPEPDPEDPSKLIYKEDPLILHTPTGRLINYIEDEEYGLRLFWQPYLEEGENFDPDKVVFLPNGFDEFYGRFPSDEKHQTGLAKLITSAESALKTNFERLDRWVEEKKKSSEMNQKLIEKELEYIEAEICLEEAMDDLEMALKMKQKEEEKKAAEGNDKGEFPEAGQDDGEYDDGEDEEDEGPPMSFGSVND-GLIDGKNKLESFSFSSLTMSFSSLGWPSVLPRKLQESFSLWKKARQLMRVHPSLDGNLCESLGQNETLSCNSVKMLSESRPQLILRAVHE-GRGTC-KIRNDHCQLSSLARLLSSQNSSK-SSKKNSVTSEIFGLGHDISILSFHVPLTDMTIIH-
>CYMBensi
--MADSSRVVAEDGEGDQKTMEEKD---EEDEKSLADESPSSSSSSESEYDPEYSDDEGDYYDEYSSSDEKDNSPENNFRRFSEALDSRTNRKLEEEEEKSYREPEELFNFPRDPENWREEDLRELWADAPMGIGKPGWDPVWAEDDEWEAINQEIKEGNNPVIAPFYVPYRKPFPVIPDNHYDISNPKSVIEELDRIEEFLKWVSFVFADGSTYEGTVWDDCAHGKGVYVAEQGLVRYEGEWLRNEMEGHGVVEVDIPDVQPVPGSILEAKMREEGRIITRDFMTPEDRRWLEMDIEDTLHLVGGNREIPFYENDEWVKVFGAKPEKGRYRYAGQWKHSRMHGCGVFEVNERIIYGRFYFGKHLEDSSGCDEDVSALHAGIAEVAAAKARMFVNKPDGMVREERGPYGDPQHPYFYEEDDVWMAPGFINQFYDVPDYWKTYVEEVDQEREMWLNSFYKAPLRIPMPAELEYWWSKDPDNPEFILINDEPEPDPKDPSKLIYKEAPLIVHTPTGRIINYVEDEEHGLRLFWQPHLEDGEELDLNRVVFLPLGFDEFYGRSAVSEKKQTGLAKLITSAENALKPVFERLDKWVEEKKKISELKQKLIEKELEYIEAEICLEEEMEDLEMILKMKQEEEERKAAEGNDRGEFPEAGQDEGEYEDGENEEDEGAPTSFGSVSD-RQIDGKNKSEKSSFSSLTMSFGSLAWPSLLPCKLQESFSVWKKARQLVSPHLSSHEKFCTSLSHNATLSCNSVKMPIKPRPPLILRAVHE-GSSGC-SMSKRHCQLTSLTQLLSSRRSPK-NSKMNSDSGKVTGLDHDVNILSLHIPLPDAIIIH-
>HABEpant
--MAESNIISQKDHEVDQITMEDND---DEEESPSEDNSSSGSSSSESEYDTEDS-DEEDFSSGSSLESDHEDLPETNFRRLTEIVDSQPNRKL---DKTRYRDPEASFNFPTDPENWREEDLREIWADPPTGIGKPGWDPVWADDKDWEAITQDINEGNTPTIAPFYVPYRRPFPVIPENHPDISNPKSVIEELDRIEEFLNWSSFVFTDGSTYEGTVWDDCAHGKGVYITEQRLVRYEGEWLRNEMEGHGVVEVDIPDVQPVPGSELEADMREEGLIITRDFMTPEDRRWLEMDIEDTLHLVGDNREIPFYENDEWVKVFGEKPEKGRYRYAGQWKHGRMHGCGVFEVNERIIYGRFYFGHHLEDSSGCDSDVSALHAGIAEVAAAKARMFVNKPDGMVREERGPYSDPQHPYFYEEEDVWMAPGFVNQFYEVPDYWKTYVQEIDQEREMWLNSFYKAPLRIPMPAELEYWWSKDPDNLEFILINDEPEPHPEDPSKLIYKEDPLILHTPTGRLINYVEDDEHGLRLFWQPDLKEGEDIDLDKVDFLPLGFDEFFGKFPSRETKPRGLERLITSAENALKPIFERLDRWAEEKKKNSEMNQKLIETELEYIEAEICLEEAMEDLELALKLKQKEEEKKVDDGTDGGEFPD-EHDEGD----DTEEDEPAPMSFGSVSDDRAMDGKNKSERASFTSLTMSLGAFGWCSVLPIKLPKSFAFWEKPRLPMPAKPS-HMNSHKTVGYDETSSSNSVKIPLVFRPLPVLKAVHE-GRSSC-RINERHCRQSPLSKLLSSRNSCL-SSKTKLVTSETVGLGHDMNILSLHVPLPNSPQLFV
>NEUWmali
MAADDGNSLTEEVREEEENATKEKE---EVEQDMPPKGESSSSSSSESEDDSEYSSDG-DYYDGYSSPEEDDDSPEANLWRFSQALDSRANRKREDEEEWRIRDPEERFNFPKDPENWREEDLRELWADAPLGTGKPGWDPVWADEEDWEAIREEIKNGKNPLVTPFYLPYRKPFPVIPDNHHDISNPKSVIEELDRIEEFLKWVSFVFADGSTYEGTVWDDCAHGKGVYVGEQGLVRYEGEWLHNEMEGHGVLEVDIPDVQPVPGSKLEAKMRAEGRIITTDFMSPEDRRWLEMDIEDTLNLVGDNREIPFWENDEWESVFGSKPEKGRYRYAGEWKHGRMHGCGVFEVNERIIYGRFYFGRHLEDSSGCDEDVSALHSGIAEVAAAKARMFINKPDGMVREERGPYGDPQHPYFYEDEDVWMAPGFINQFYEVPDYWKVYVEEVDQEREMWLNSFYKAPLRIPMPAELEYWWAKDPDNPEFFLINKEPEPDPEDPSKLIYKEDPLILHTPTGRLINYIEDEEHGLRLFWQPYLEEGEEVDPSKAVFLPLGFDEFYGKAPTDEKRPTGLVRLIISAENAIKPLFERLDKWVEEKKKISEMNQKLIEKELELIEAEICLEEEMEDLEVALKMQQKEEERKAADRKDKGEFPEAGEDDED-DDDDEEEDDGAPTSFGTVGQ-RPVDGENNSDRSSFSSLTMSFVSSSWATLLPFKLQESLLLWKNTRLVHG--PPSAANFNELIHHHGLSIGQSVRMPCKLSKQARLRAVVHIEKVIY-RRSNRHHQLSSFAGLLSPQIIQR-NFKGNSVTSKIAAPDFDLNILSLHVPLASYAAT--
>EPIPpurp
--MVDSNFMTAEGREEVQKTVKNEE---EEEEKSSVDK-SSFSSSSESEYDSEHTDDEGDYYDEYSSQDEADDSPETNLRRFSEALGNRTNRRLDEEEEKSYRAPEEMFNFPRDPENWREEDLRELWADAPMGFVKPSWDPVWADEDDWEAISQVIKEGKDPPIAPFYLPYRKPVPVIPDEHHDISTPKAVIEELDRIEEFLKWVSFVFADGSTYEGTVWDDCAHGKGVYVAEQGLVRYEGEWLRNEMEGHGVVEVDIPDVQPVPGSLLEAKMREEGRIITRDFMTPEDRRWLEMDIEDTLHLVGANREIPFYENDEWVEVFGKKPEKGRYRYAGQWKHGRMHGCGVFEVNEHIIYGRFYFGRHLEDSSGCDEDVSALHSGIAEVAAAKARMFVNKPDGMVREERGPYGDPQHPYFYDEDDVWMAPGFVNQFYGVPDYWKTYVEEVDQEREMWLNSFYKAPLRIPMPAELEYWWSKDPDNPEFILINDEPEPDPEDPSKLIYKEDPLILHTPTGRLINYVEDDEYGLRLFWQPYL-EGEDIDPGKVEFLPIGFDEFYGRFPSDEKHQTGLSKLIKSAENVLKPIFEKLDKWVEERKKISEMNQKLFEKELEYIEAEICLEEAMEDLEMALKMKQKEEEKKAAEGSDKGEFPEAGQDDGEYDDGEDEEDEGTPMSFGSVGD-GLIDGKNRLERFSFSSLTMSFGSLGWPSVLPCKLRESFSLWKKARQLMGVKPFLDGNLPKSLGHNETLSCNSVRMLSKSRPQLILRAVHE-GRGVC-RISNNNCQLSSLARLLSSQNSSK-SSKKNSATSKIIGLGHDISILSFHVPLTDMTIIH-
>SERAvome
M-AEESNSITQEDREEGQIAIEDSD---DEEESSSKDDSSSGSSSTESERDSEYSDDDEDFSSGSSSESDHEDLPETNLRRFTEILDSQPSKKV---SGMGYQDPEERFNFPTDPENWREEDLREIWADPPTGIGKPGWDPVWADDKDWEAISQEINEGNTPTIAPFYVPYRKPFPVIPNNHPDIANPKSVIEELDRIEEFLNWSSFVFADGSTYEGTVWDDCAHGKGVYVTEQRLVRYEGEWLRNEMEGHGVVEVDIPDVQPVPGSELEASMREEGSIITRDFMTPEDRKWLEMDIEDTIHLVGDNREIPFYENDEWIKVFGEKPEKGRYRYAGQWKHGRMHGCGVFEVNERIIYGRFYFGQHLEDSSGCDSDVSALHAGIAEVAAAKARMFVNKPDGMVREERGPYSDPQHPYFYEEEDVWMAPGFVNQFYEVPDYWKTYVQEVDQEREMWLNSFYKAPLRIPMPAELEHWWSKDPDNPEFILINDEPEPHPEDPSKLIYKEDPLILHTPTGKLINYVEDDEHGLRLFWQPDVKDGEDIDLDKVAFLPLGFDEFFGNFPSRETKQSGLARLITSAENALKPIFERLELWAEEKRKNSEMNQKLIETELEYIEAEICLEEAMEDLEMVLKMKQKEEEKKFAEGTDGGEFPD-GQDEGD----DVGEDEFPPTSFGSVSNDQAADGENKPERSSFSLLTMSLGSLGWCSALPIKLPKSFPFWENRRLPMPTEPS-RSNSCKNTGRDKTPSSNSVKIPPVFRPLPVLKVVHE-ARGSC-RTSARHCRQSSLSRLLSPRNAWP-SSKMTVVTSETVHLRHDINILSLHVPLSDATIFR-
>DACThata
M-AEESNSITQEDHEEDQIKIEDND---DEEESSSKDDSSSGSSSSESEHDSEYSNDEEDFSSGSSSESDHEDLPETNLQRFTEILDSQPNKKV---AEMRYRDPEESFNFPTDPENWREEDLREIWADPPTGIGKPGWDPVWADDKDWEAMSQEIIEGNTPTIAPFYVPYRRPFPVIPNNHPDISNPKSVIEELDRIEEFLNWSSFVFADGSTYEGTVWDDCAHGKGVYVTEQRLVRYEGEWLRNEMEGHGVVEVDIPDVQPVPGSELEANMREEGLIITRDFMTPEDRRWLEMDIEDTLHLVGDNREIPFYENDEWVKVFGEKPEKGRYRYAGQWKHGRMHGCGVFEVNERIIYGRFYFGHHLEDSSGCDSDVSALHAGIAEVAAAKARMFVNKPDGMVREERGPYSDPQHPYFYEEEDVWMAPGFVNQFYEVPDYWKTYVQEVDQEREMWLNSFYKAPLRIPMPAELEYWWSKDPDNPEFILINDEPEPHPEDPSKLIYKEDPLILHTPTGKLINYVEDDQHGLRLFWQPDLKEGDDIDLDKVAFLPLGYDAFFGNFPSKETKQSGLARLITSAENALKPIFERLDRWAEEKRKNSEMNQKLIETELEYIEAEICLEEVMEDLEMALKMKQKEEEKKSVECTDGGEFPD-GQDEGD----DAGEDEIAPTSFGSVSDDQATDGENKSERSSFSSLTMSVGSLGWCSAFPIKLPKPFTFWEKPRLRMPAQPS-HRNAYKTTGRNETLSSNSVKIPLVFRPLPVLKAVHE-PKGSS-RISARHYQQSSLSRVLSSQNACS-SLKMTLVTSETVRLGHDINILSLHVPLPDVTIIR-
>OPHRsphe
M-AEQSNSVTQEDREEGQIMIEDND---DEEESSSKDDDSSSGSSSESEHDSEYSDDEEDFSSGSSLDSDHEELPETNLRRFTEILDNQPNKKV---SGMRYRDPEEFFNFPKDPENWREEDLREIWADPPMGIGKPGWDPVWADDKDWEAISQEINEGNTPTIAPFYVPYGRPFPVIPNNHPDISNPKSVIEELDRIEEFLNWSSFVFTDGSTYEGTVWDDCAHGKGVYITEQRLVRYEGEWLRNEMEGHGVVEVDIPDVQPVPGSELESNMREEGLIITRDFMTPEDRRWLEMDIEDTIRLVGDNREIPFYENGEWVKVFGEKPEKGRYRYAGQWKHGRMHGCGVFEVNERIIYGRFYFGQHLEDSSGCDSDVSALHAGIAEVAAAKARMFVNKPDGMVREERGPYSDPQHPYFYDEEDVWMAPGFVNQFYEVPDYWKTYVQEVDKEREMWLNSFYKAPLRIPMPAELEYWWAKDPDNPEFILINDEPEPHPEDPSKLIYKEDPLILHTPTGKLINYVEDNEHGLRLFWQPDLKDGEDIELDKVDFLPLGFGEFFGNFPSRETKQSGLAWLITAAENALKPIFERLERWAEEKRKNSDMNQKLIETELEYIEAEICLEEAMEDLEMALKMKQKEEDKKSAERTDGEEFPD-GQDEGD----DAGEEEFARTSFGSVSNDQTADRENNSERSSFSSLTLSLGSIGWCSALPFKLPKSFPFWEKPRLLMPAQSS-HRNSCKTTGHDETPISNSVKIPLVFRPLPVLKIVQE-ARGSC-RISARHCRQSSLSRVLSSRNAWL-SSEMTLVTSETVCLGHDINILSLHVPLSDATIIC-
>SELEaequ
MAKEESSYITEEDRQEEQKVMEDSE---EEKETPLEEKPSSSSSSSESESNSEYSSDDEDYDDGYSSTNEDDDSPVGNLRRFSEALDSRTIRKLEEEEEKSYRSPEERFNFPRDPENWREEDIRELWADGPMGIGKPGWDPVWADEEDWDSIRQEVKEGKDPAIAPFYLPYRKPFPVIPDDHHDISNPKSVIEELDRIEEFLKWVSFVFADGSTYEGTVWDDCAHGKGVYVAEQGLVRYEGEWLQNEMEGHGVVEVDIPDVQPVPGSTLEAKMREEGRIITRDFMTPEDRRWLEMDIEDTLHLIGDLREIPFYENDEWVKVFGDKPEKGRYRYAGQWKHGRMHGCGVFEVNERIIYGRFYFGQHLEDSSGCDADVSALHAGIAEVAAAKARMFINKPDGMVREERGPYGDPQHPYFYEEDDVWMAPGFINQFYEVPDYWKTYVEEVDQEREMWLNSFYKAPLRIPMPAELEYWWSKDPDNPEFILINKEPEPDPEDPSKLIYKEDPLILHTPTGRLINYVEDEKYGLRLFWQPYLEEGEEVDPEKAVFLPPGFDEFYGQVPVEEKKLTGLAWLIVSAENALKPIFESLEKWVEQKKKASEMNQKLIEKELEYIEAEICLEEAMEDLEMVLKMKQKEEEKKAAEENDKGEFPGAGEDEAGYDDGEDEEDEGTPISFGSVGE-RSKDGENKSDTSSFSSLTMSFASHGWASVLPCKLQEFFSWRKRANQLMHAQPSSNCNIVKSLNHHQSLICNSVKIPSKFCLQRKLSVARE-RRGACRRISNRHTSLSSLARPLSSEHVRN-IPKMNSVTGKLFDFDHNINILSLHVPLTNAVIFD-
>PLATclav
M-AEESNSITHEDHEEDQIKAEDND---DELESSSKDDSSSGSSSSESEHESEYSEDDGDFTSGSSSESDHEDFPETNLRRFTEIFDSQPNKKA---SNMRYRDPEESFNFPTDPENWREEDLREIWADPPTGIGKPGWDPVWADDKDWEAMSQEIIEGNTPTIAPFYVPYRRPFPVIPNNHPDISNPKSVIEELDRIEEFLNWSSFVFADGSTYEGTVWDDCAHGKGVYVTEQRLVRYEGEWLRNEMEGHGVVEVDIPDVQPVPGSELEANMREEGLIITRDFMTPEDRRWLEMDIEDTLHLVGDNREIPFYENDEWVKVFGEKPEKGRYRYAGQWKHGRMHGCGVFEVNERIIYGRFYFGQHLEDSSGCDSDVSALHAGIAEVAAAKARMFVNKPDGMVREERGPYSDPQHPYFYEEEDVWMAPGFVNQFYEVPDYWKTYVQEVDQEREMWLNSFYKAPLRIPMPAELEYWWSKDPDNPEFILINDEPEPHPEDPSKLIYKEDPLILHTPTGRLINYVEDDEHGLRLFWQPDLKEGDDIDLDKVTFLPLGYDEFFGNFPSKETKQSGLARLIVSAENAVKPIFERLDRWAEEKRKNSEMNQKLIETELEYIESEICLEEAMEDLETALKMKQKEEEKKSVEGTDGGEFLD-GQDEGD----DAGEDEFAPTSFGSASDDQAEDGKNKSERASFSSLTLSLGSLGWCSAFPIKLPKSFPFWEKPRLPMPAQPP-HINAYITTGRNETLSSNSVKIPLVFRPLPVLKTVHE-PKGSC-RISARHCRQSSLSRVLSSRNASS-DLKMTLPASETVPLGHDINILSLHVPLPDATIFR-
