# Supplementary material for: Orchid Phylotranscriptomics: The Prospects of Repurposing Multi-Tissue Transcriptomes for Phylogenetic Analysis and Beyond
Source: Front Plant Sci. 2022 May 27;13:910362. doi: 10.3389/fpls.2022.910362 (PMC9196242; doi:10.3389/fpls.2022.910362)
Supplement: Supplementary file 4 [file Data_Sheet_3.zip › ortho_MSA/r1/OG0008956.fa]

>NEUWmali
MAPTELGEEP---PAAGRHYQTLECRSFWRAGNYAVTTVSSPSLQETMESCDFDRARVHPKFLHSNATSHKWAFGAVAELLDNAVDEISNGATFVKVDKMSNPRDNSPMLLVQDDGGGMDPEGIRHCMSLGFSKKNSKATIGQYGNGFKTSTMRLGADAIVFSRANRDGHDTQSIGLLSYTFLRRTLKDDIIVPMIDFQSSEKKMLPFVFSSQLDWDHSLRTVLEWSPFSSSEELVQQFEDIGSHGTKVLIYNLWLNDDGLLELDFDDDDEDIRLRDRSSSEGFSRFHKEIVQTHISYTLRYSLREYSSILYLRKFSKFQIILRGKPVEQIKITDELKFKKSVTYKPQMALNTEDASARTTIGFAKEAPVLGIFGVNVYHRNRLIMPFWKVLQEGSSRGRCVVGVLEANFIEPAHDKQDFERTTLFIRLEAKLRQVILEYWKNHCHLIGYQSTASDIGKKIKQADKHHHGTGKISELKAS-HGIAHSSCSEHEFQMKPSIGEQVIGLPATNGVPGLPIVQDNDPVSLAEATSDSGEEPKEIGCADVDGSNLVEKMTEENLQLFSRCEQLQLRQAELKHTVEELERDLERAKRRCARLSSELEIRKKQ-QSL--LIKID
>HEMIforr
MEAVELGEHGSASPASARHHELLDCRSFWRAGNYEVNFSLHPSLQGTLESSDFDRARVHPKFLHSNATSHKWAFGAIAELLDNAVDEISSGAEFVKIDKMINPRDNSPMLLVHDDGGGMDPEGIRHCMSLGFSKKNSKTTIGQYGNGFKTSTMRLGADAIVFTRSKRDSYGTQSIGLLSYTFLRRTMKDDIIVPMIDFRGYEKQMQPLVYSSQNDWDDSLSIILEWSPFSSKGELMRQFEDVGSHGTKVLIYNLWMNDSGLLELDFEDDDEDICLRDRSSSEEFSR-HKEVVQTHLSHTLRFSLRAYSSILYLRKFTNFEIILRGKPVEQIKITDEMKFKEVITYKPQTSLGSEDAVARTTIGFAKEAPVLGIFGINVYHKNRLIMPFWKVLQEGSSRGRCVVGVIEANFIEPAHDKQDFERTPLFIRLETKLRQVILDYWKSHCQLIGYQAINPQSS-QSKDAAKNSHGLRKTSQQKFSGHHPTFSPPARHGLRVEEREGEQLIALPALNGSPAMPFVQDHASGSLMEDASDFGQDHAALNGMDDEDQNFDDKLSEENLQLFNRCEQLQFRQAELKQTVGGLERELDRAKRKCTRLSVELEARRKQRRSP--VINIL
>EPIDfulg
MEPAALGGKPPDSPAVVCNYETPECRSFWRAGNYEVKSSLLPSPQ---ESPEFDRARVHPKFLHSNATSHKWAFGAIAELLDNAVDEICNGATFIKVDKMINPRDNSPMLLVQDDGGGMDPVGIRHCMSLGFSKKNSKTTIGQYGNGFKTSTMRLGADAIVFTRANRDSHETQSIGFLSYTFLTRTMKDDIIVPMVDFEISEKQMQPLVFSSQDDWDDNLRVILEWSPFSLREQLLQQFEDVGSHGTKVLIYNLWMNDSGLLELDFDDDDEDIRLRDRSSSEGFSRFHKEIVQTHISYTLRYSLREYSSILYLRTFQNFQIILRGKPVEQIKIADELKFRKTVTYKPQTGLASEDAVARTTIGFAKEAPVLGIFGVNVYHKNRLIMPFWKVLQEGSSRGRCVVGIIEANFIEPAHDKQDFERTPLFIRLETKLRQVIIDYWKGHCHLIGYQPVTPEFGAKHKDASKSVRAPGKNTQQKPSGHGIACVPYSKDEFQVETSNGVQIVALPALN----ASVIQDPTPGSLTEDTSNFGQDREEIRCIDVEDSNLDEKMSEENLQLFNRCEQLQLRQAELKQTVDELERELERVKRRCVRLSSQLEAQNKQ-QNL--VLNIH
>MEXIxero
MAAAERGEEL---PAAGRNYQTLNCRSFWRAGNYEVTSAWSPTLQGTLESSDFDRARVHPKFLHSNATSHKWAFGAIAELLDNAVDEICNGATLVKVDKMSNPRDNSPMLLVQDDGGGMNPEGIRHCMSLGFSKKNSKATIGQYGNGFKTSTMRLGADAIVFTRANRDGYETQSIGLLSYTFLRRTMKDDIIVPMIDFQSNEKQMLPLVYSSHHDWDDSLRIILDWSPFSSKDKLLQQFVDVGSHGTKVLIYNLWMNDGGLLELDFDDDDEDIRLRDRSSSEGFSRFHKEIVQTHICYTLRYSLRAYSSILYLRKFSNFQIILRGKPVEQIKIEDELKFKKAVAYKPQAGLASEDALAITTVGFAKEAPVLGIFGVNVYHKNRLIMPFWKVVQEGSSRGRCVVGILEANFIEPAHDKQDFERTPLFIRLETKLKQVILEYWKNHCHLIGYQATAS-VGNKHKNAAKDSHWPRLASGQRSNGHGMAKSPNLQRSSEVKTGTTEHMVAHPAPNGDLTG---EDHSPGSLQEDRSYFEKGSEEIKSTYVEDSILEEKMSEENLQLFNRCEQLQLRQAELKQTVEELKRELERAKRRCARLSSEIETSRKA-QKL--VMKID
>GASTelat
MEPLELSRDLSTSPAASNNYETLEYRSFWRAGNYKLKSSALPSLQ---ESFEFDRARVHPKFLHSNATSHKWAFGAIAELLDNAVDEICHGATFVKVDKMINPRDSSPMLLVQDDGGGMNPEGIRHCMSLGFSKKNSKTTIGQYGNGFKTSTMRLGADAIVFTRANCDGLESQSIGLLSYTFLRKTMKDDIIVPMVDFQSYEKQMQPFIYSSLDDWDDSLQIILDWSPFSSKEQLLQQFEDVGPHGTKVLIYNLWMNDAGLLELDFDDDDEDIRLRDRITSEGFSRFHKEIVQTHISYTLRYSLRAYSSILYLRTFTNFEIVIRGKPVEQIKIVDELKFKKAVTYKPQRDFASEDAVARTNIGFAKEAPVLGIFGINVYHKNRLIMPFWKVLQEGSSRGRCVVGIIEANFIEPAHDKQDFERTPLFIRLESKLRQVIIDYWKTHCHLIGYQPVTPEFGNKHKDAIKHSHELRKTTQPKPIGHANARIPSSKHEFQVESSSRKQIVAIPTLNDSHTSSFAQDHEPCTVLEDASNFGEDHEEIMCLNVEDSNYDENLTEENLKLFNRCEQLQLRRAELKHTVKELESKLERVKRRCARLSSQQKKIPSE-NSK-------
>ANOEemei
MEPLELGEEPPASSSSGRHYNNLDYRSFWRAGNYEAKHSLVPSLLDTPESSDFERARVHPKFLHSNATSHKWAFGAIAELLDNAVDEICNGATFVKIDKMTNLRDNSYMLLVQDNGGGMDPEGIRHCMSLGFSKKNSKTTIGQYGNGFKTSTMRLGADAIVFTRANHDSNETQSIGLLSYTFLRRTMKDDIIVPMIDFRRSGKQMQPLVYSSQDDWDDSLRVILEWSPFSSKVELVQQFEDVGSHGTKVLIYNLWMNNSGLLELDFEDNDEDICLRDRSSSESFSRFQKEIVQDHISYTLRYSLRAYTSILYLRKFTNFKIILRGKPVEHIQITDEVKFKKVVTYKPQTSLISEEAVARTTIGFAKEAPVLGIFGINVYHKNRLIMPFWKVLQEGSSRGRCVVGVIEANFIEPAHDKQDFERTPLFIRLETKLRQVIIDYWKGHCHLIGYQAVTPEFG-KHKDADCHSDGPAKTTQKKPSAHVITISPTAKHALHVGTSNGEHVAAFPALNGS-AESLVQDIAPSSLMENTSDYGEDHEERSCLDVNDQNLDEKLSEENLQLFNRCEQLQLRQAELKQTVNGLERELDRAKRKCARLTRQIEARQKQEQND--VISID
>CALAtsoo
MEPAGLGGEPPESPATVRNCETREWRSFWRAGNYEVNSSLLPSLQ---DSSEFDRARVHPKFLHSNATSHKWAFGAIAELLDNAVDEICNGATFVKVDKMINPRDNSPMMLVQDDGGGMDPEGIRHCMSLGFSKKNSKTTIGQYGNGFKTSTMRLGADAIVFTRANRDCHETQSIGLLSYTFLRRTMKDDIIVPMVDFQSYEKQMQPLVYSSQDDWDDSLRVILNWSPFSSKKQLLQQFEDVGSHGTKVLIYNLWMNDTGLLELDFDDHDQDIMLRDRSSSEGFSRFHKEIVQTHISYTLRYSLRAYASILYLRTFKNFEIILRGKPVEQIKIADELKFRKAITYKPQTGLASEDAVARTTIGFAKEAPVLGIFGVNVYHKNRLIMPFWKVLQEGSSRGRCVVGIIEANFIEPAHDKQDFERTPLFIRLETKLRQVIIEYWKGHCHLIGYQPVTPEIGDKHKDASRHSRGPGKTTQQKPSGHGIAHAPYSKHEFQVETSNGEQVVALSAINGSPAASFVQDPSPGSLIEDVSYFGQDHEEIRCVDVEDSNMDEKMSEENLQLFNRCEQLQHRQAELKRTVVELERELERAKRRCARFSSELEARRKQ-QSP--VMNIH
>MICRparv
MEEAELGEEPPVSSSFGHPYETLDCRSFWRAGNYEVNSSLVSSIQGTLESSDFERARVHPKFLHSNATSHKWTFGAIAELLDNAVDEICNGATFVKVDKMINPRDNNPMLLVQDDGGGMDPEGIRHCMSLGFSKKISKTTIGQYGNGFKTSTMRLGADAIVFTRANRDCCETQSVGLLSYTFLRRTMKDDIIVPIIDFQRYGKQMQPLVYSSQNDWDDSLGIILEWSPFTSKVEVMQQFEDIGSHGTKVLIYNLWMSNSGLLELDFEDDDEDICLRDRSSSEGFSRFHKDVVQTHISYTLRYSLRAYSSILYLRKFTNFEIILRGKPVEQIKFSDEMKFKKIVTYKPHTSLDLEEAVARTTVGFAKEAPVLGIFGINVYHKNRLIKPFWKVLQEGSSRGRCVVGIIEANFIEPAHDKQDFERTPLFIRLETKLRQVILDYWKGHCHLIGYQAVNPEYS-KHKGAASHSRELGKITQQRPSDQRIAGSPTAQHRLQDEASSRE-LVSLLAVNGS-ATAFVQDHGPVSLLEGTSDSVEDHGKLSFEDVEDPNLDEKMSEENLKLFNRCEQLQLRQAELKRKVDGLECDLQRAKRRCNRLSLELEARKQRQGDH--VINIE
>VANIplan
MEIA--GEEEPVYTTAGRDYQTLECRSFWRAGNYEVSSALSSSLQGTLESSEFDRARVHPKFLHSNATSHKWAFGAIAELLDNAVDEICNGATFVKVDKLSNSRDKSPMLLVQDDGGGMDPEGIRHCMSLGFSKKKSKATIGQYGNGFKTSTMRLGADAIVFSRANRKGHETQSIGLLSYTFLRRTMKDDIIVPMIDFQSQEKQMVPLLYSSKEDWNESLRLILDWSPFSSEEELLQQFDDVGSHGSKVIIYNLWMNDDGLLELDFDDDDEDICLRDRSSSEGFSRFHKEIVQTHISYTLRYSLRAYSSILYLRKFSNFEIILRGKPVEQIKIADELKFKKVVTYKPQTDTSSEAVSARTIIGFAKEAPILGIFGVNVYHKNRLIMPFWKVVQEGSSRGRCVVGIIEANFIEPAHDKQDFERTPLFIRLETKLKQVIIEYWKNHCHLIGYQPPSSELGHRLK----QSH-QGQASQHKASAHG-AYSP---REVQVETSPVEQIIGLPTLNVSTASHAVEVHASA-LLKDTSDSSQDCEEMRCSNLNDSTSDEKMSEENLHLFNRCEQFQLRQAELKQTIDELERELERAKRRCSRLSTEVDSRRRR-RHS---VNIL
>APOSodor
MATTELGKDP---PSAGRRFQTLECRSFWRAGNYDVTTVSSPSPQETIESCDFDRARVHPKFLHSNATSHKWAFGAIAELLDNAVDEVSNGATFVKVDEMKNPRDNSPMLLVQDNGGGMDPEGIRHCMSLGFSKKNSKATIGQYGNGFKTSTMRLGADAIVFSHANRDGHDTQSIGLLSYTFLRRTLKDDIIVPMIDFQSKEKKMLPLVFSSQFEWDYSLRTILEWSPFASEEELMKQFEDIGSHGTKVLVYNLWLNDDGLLELDFDDDDEDIRLRDRSSSDGFSRFHKEIVQTHISYTLRYSLRAYSSILYLRKFSNFQIILRGKPVEQVKISDELKFKKSVTYKPQMALNAEDASARTTIGFAKEAPVLGIFGINVYHRNRLIMPFWKVVQEGSSRGRCVVGVLEANFIEPAHDKQDFERTTLFIRLEAKLRQVILEYWKNHCHLIGYQSTASDIGKKLKQADKHHHGTGKTSELKANVCGIAHSSRSEHECQMQSGIGEQVIGLPATNGVPVFS---DNDPVLLAETTTDYEEDGEQI-CVDVGGSNLVEKMSEENLQLFSRCEQLQLRHSELKHTVEELERELERAKRRCARLSSELEMKKKH-QPS--PINID
>PHALmode
MVPAALGGKSSESLVAARNCETLECRSFWRAGNYEVKSSLRPSLQ---ESCEFDRARVHPKFLHSNATSHKWAFGAIAELLDNAVDEICNGATFVKVDKMINPRDSSPMLLVQDDGGGMDPEGIRHCMSLGFSKKNSKTTIGQYGNGFKTSTMRLGADAIVFTRANRGCNETQSIGLLSYTFLRRTMKDDIIVPMLDFGSSVKQMQPLVYSSQDDWDDSLRIILDWSPFSSKEQLLQQFEDVGTHGTKVLIYNLWMNDTGLLELDFDDDDEDIRLRDRSTSEGFSRFHKEVVQMHISYTLRYSLRAYSSILYLRTLKNFQIILRGKPVEQIKIADELKFSKSITYKPQT-VASEDAVARTTIGFAKEAPVLGIFGVNVYHKNRLIMPFWKVLQEGSSRGRCVVGIIEANFIEPAHDKQDFERTPLFIRLETKLRQLIIEYWKGHCHLIGYQPITPEVGDKHRDAIKHSRLLGKSTQQKPGGHGIAH----------EKSNGDKIVALPTLNGSSAASFVQAPA-DSLMEDASNFGQDNKEISCIDVEDSNLDEKMSEENLQLFNRCEQLRLRQAELKQTVNELERELERAKRRCVRLSSELDARRRQ-HT---VMNIH
>PHALcorn
MVPAALGGKSSESLVAASNCETLECRSFWRAGNYEVKSSLRPSLQ---ESCEFDRARVHPKFLHSNATSHKWAFGAIAELLDNAVDEICNGATFVKVDKMINPRDSSPMLLVQDDGGGMDPEGIRHCMSLGFSKKNSKTTIGQYGNGFKTSTMRLGADAIVFTRANRGCNETQSIGLLSYTFLRRTMKDDIIVPMLDFGSSVKQMQPLVYCSQDDWDDSLRIILDWSPFSSKEQLLQQFEDVGTHGTKVLIYNLWMNDTGLLELDFDDDDEDIRLRDRSSSEGFSRFHKEVVQMHISYTLRYSLRAYSSILYLRTLKNFQIILRGKPVEQIKIADELKFSKSITYKPQT-VASEDAVARTTIGFAKEAPVLGIFGVNVYHKNRLIMPFWKVLQEGSSRGRCVVGIIEANFIEPAHDKQDFERTPLFIRLETKLRQLIIEYWKGHCHLIGYQPITPEVGDKHRDAIKHSRLLGKSTQQKPGDHGIAH----------EKSNGEKIAALPTLNGSSAASFVQAPA-DSLMEDASNFGQDNKEISCIDVEDSNLDEKMSEENLQLFNRCEQLRLRQAELKQTVNELERELERAKRRCVRLSSELDARRRQ-HT---VMNIH
>GALEfabe
META--VAEKPLSMAADSNYQSLECRSFWRAGNFEVSSAFPPSLQGTLESSDFDRARVHPKFLHSNATSHKWAFGAIAELLDNAVDEICNGATFVKVDKLSNPRDKSPMLLVQDDGGGMDPEGIRHCMSLGFSKKKSKATIGQYGNGFKTSTMRLGADAIVFSRAIRDGHETQSVGLLSYTFLRRTMKDDIIVPMIDFQSPDKQMVPLLYSSKDDWDDSLRLILDWSPFSSEEELLGQFDDVGSHGSKVLIYNLWMNDDGLFELDFDDDDEDICLRDRSSSEGFSRFHKEIVQTHISCTLKYSLRAYASILYLRKFSNFEIILRGKPVEQIKIADELKFKKVVTYKPQMDASSEVASARTTVGFAKEAPILGIFGVNVYHKNRLIKPFWKVVQEGSSRGRCVVGIIEANFVEPAHDKQDFERTPLFIRLETKLKQVIFEYWKNHCHLIGYQPPSSEMGHKLKGTAKQSHQQGQTTQHIPSFHGNAYSPNVQLEFQVETSIREQITGHPALNAS-VSPAVEVRAPALLTKDASDSEEDCEEIRQSNLDDSNLDDKMSEENLQLFNRCEQFRLRQAELKQTIDELERDLERAKRRSGRLSSEVESRRKQ-PRS--ATNIL
>CYMBmann
MEPAGPGGMPSDSPAVVRNRETLECRSFWRAGNYEVKSSLLPLLQ---ESSEFDRARVHPKFLHSNATSHKWAFGAIAELLDNAVDEICNGATFVKVDKMSNPRDNSPVLLVQDDGGGMDPEGIRHCMSLGFSKKNSKTTIGQYGNGFKTSTMRLGADAIVFTRANRDCHETQSIGLLSYTFLRRTMKDDIIVPMVDFRSCEKQMQPLVYSSQDDWNDSLQIILDWSPFSSKEQLLQQFEDVGTHGTKVLIYNLWMNDTGLLELDFDDDDEDIRLRDRSSSEGFSRFHKEIVQTHISYTLRYSLREYSSILYLRTFKNFEIILRGKPVEQLKIVDELKFKKTVTYKPQTGLASEDAMARTTIGFAKEAPVLGIFGVNVYHKNRLIMPFWKVLQEGSSRGRCVVGVIEANFIEPAHDKQDFERTPLFIRLETKLRQVILEYWKGHCHLIGYQPVTPEIGDKHKDAVRHSRGPEKNTQQKPSGHGSAHVPYSKHAFQVETRNGKQITALPALNGSPAASFVQDPASGSLTEDSSDFDQDHEELRCIDIEDSNLDEKLSEENLQLFNRCEQLQLRQAELKQTIDGLERELEKAKRRCVRLASELEARRKQ-QNP--VMNIH
>ANOEroxb
MDALELGEEPPASSSSGRHYNNLDYRSFWRAGNYEAKHSLVPSLLDTPESSDFERARVHPKFLHSNATSHKWAFGAIAELLDNAVDEICNGATFVKIDKMTNLRDNSSMLLVQDNGGGMDPEGIRHCMSLGFSKKNSKTTIGQYGNGFKTSTMRLGADAIVFTRANHDSNETQSIGLLSYTFLRRTMKDDIIVPMIDFRRSGKQMQPLVYSSQDDWDDSLRVILEWSPFSSKVELVQQFEDVGSHGTKVLIYNLWMNNSGLLELDFEDNDEDICLRDRSSSESFSRFQKEIVQDHISYTLRYSLRAYTSILYLRKFTNFKIILRGKPVEHIQITDEVKFKKVVTYKPQTSLVSEEAVARTTIGFAKEAPVLGIFGINVYHKNRLIMPFWKVLQEGSSRGRCVVGVIEANFIEPAHDKQDFERTPLFIRLETKLRQVIIDYWKGHCHLIGYQAVTPEFG-KHKDADCHSDGPAKTTQKKPSAHVITISPTAKHGLHVGTSNGEHVAAFPALNGS-AESLVQDIAPSSLMENTSDYGEDHEERSCLDVNDQNLDEKLSEENLQLFNRCEQLQLRQAELKQTVNGLERELDRAKRKCARLTRQIEARQKQEQND--VISID
>NEUWzoll
MAPTELGEEP---PAAGRHYQTLECRSFWRAGNYDVATVSSPSLQETMESCDFDRARVHPKFLHSNATSHKWAFGAVAELLDNAVDEISNGATFVKVDKMSNPRDNSPMLLVQDDGGGMNPEGIRHCMSLGFSKKNSKATIGQYGNGFKTSTMRLGADAIVFSRANHDGHDTQSIGLLSYTFLRRTLKDDIIVPMIDFQSSEKKMLPLVFSSQLDWDHSLRTVLEWSPFSSLEELVQQFKDIGSHGTKVLIYNLWLNDDGLLELDFDDDDEDIRLRDRSSSEGFSRFHKEIVQTHISYTLRYSLREYSSILYLRKFSKFQIILRGKPVEQIKITDELKFKKSVTYKPQVALNTEDASARTTIGFAKEAPVLGIFGVNVYHRNRLIMPFWKVLQEGSSRGRCVVGVLEANFIEPAHDKQDFERTTLFIRLEAKLRQVILEYWKNHCHLIGYQSTASDIGRKIKQADKHHHGTGKISELKAS-HGIAHSSCSEHEFQMKPSIGEQVIGLPATNGTLVFMADSQHLIGCMLYTRSMM-------------------------LFLLTLCGILFLHQVLISLAVNEINKKLE-ADSSLERLKACMVAHGFK-QRP--GIDTD
>CORYacti
MEAADLGEDPPVSQASGRSREKLDYRSFWRAGNYEVNTSVVPTIQDTLESSDFERARVHPKFLHSNATSHKWAFGAIAELLDNAVDEICNGATFVKVDKMINPRDNSPMLLVQDDGGGMQPEGIRHCMSLGFSKKNSKTTIGQYGNGFKTSTMRLGADAIVFTRANHDCCETQSIGLLSYTFLRGTMKDDIIVPMIDFQRYEKKMQPLVYSSQVDWDDSLRTILEWSPFSSKVELVQQFEDVGSHGTKVLIFNLWMNNSGLLELDFEDDDEDICLRDRSSSEGFSRFHKDVVQAHICYTLRYSLRAYSSILYLRKFSNFEIILRGKPVEQIKFADEMKFKKVVTYKPQTGLALDEAVAKTTIGFAKEAPILGVFGINVYHKNRLIMPFWKVLQEGSSRGRCVVGIIEANFIEPAHDKQDFERTPLFIRLETKLKQVILDYWKGHCHLIGYQAITLESV-KHEGVASHSHEPRKVTHQRHSDHGIARSPTLKHRLQVNT---------LAVNGS-ASSFVQDHASGSLMEDTSDFGEDHGKQSWLDVDDQILDEKMSEENLQLFNRCEQLQLQQAELLQKVDGLLHELDKAKRRCARLSTELDKRRQQQLNH--VINIE
>OPHRsphe
---------------------MLDCRSFWRAGNYEVNTSLAPSLQGTLESSDFDRARVHPKFLHSNATSHKWAFGAIAELLDNAVDEISNGAKFVKIDKVINPRDNSPMLLVQDDGGGMDPEGIRHCMSLGFSKKNSKTTIGQYGNGFKTSTMRLGADAIVFTRSKHDSYDTQSIGLLSYTFLRRTMKDDIIVPMIDFQGYEKQMQPLVYGSQNDWDDSLSIILEWSPFSSKGELMRQFEDVGPHGTKVLIYNLWMNDSGLLELDFEDDDEDICLRDRSSSEEFSR-HKEVVQTHLSHTLRFSLRAYSSILYLRKFSNFEIILRGKSVEQIKITDEMKFKEVITYKPQTRLGSEEVVAKTTIGFAKEAPVLGIFGINVYHKNRLIMPFWKVLQEGSSRGRCVVGVIEANFIEPAHDKQDFERTPLFIRLETKLRQVILDYWKSHSHLIGYQTNAPQSG-QSKDDAKNSHGLRKTSQLKSSGHHPTFSAPARHGLRMEEREGEQLIALPAPNGSHAMPFVQDHASGSLVEDASDFGEDHAALNGMDAEDQNFDEKLSEENLQLFNRCEQLQFRQAELKQTVDGLERELDRAKRKCARLSNELEARRKQHRNPDVVIDIP
>PTERcurt
MEAAELVEEPPASPSSGRHYDNLDHRSFWRAGNYEVKHSLVPSLQGTLESSDFERARVHPKFLHSNATSHKWAFGAIAELLDNAVDEICNGATFVKIDKMINPRDNSPMLLVQDDGGGMDPEGIRHCMSLGFSKKNSKTTIGQYGNGFKTSTMRLGADAIVFTRANRDCYETQSIGLLSYTFLRRTMKDDIIVPMIDFRRYEKQMQPLVYSSQDDWDDSLRVILDWSPFSSKAELVQQFEDVGSHGTKVLIYNLWMNNSGLLELDFEDEEEDICLRDRSSSEGFSRFQKDIVQTHISYTLRHSLRAYSSILYLRKFTNFEIILRGKPVEHVQITDEMKFKKIVTYKPQTGSASEEAVARTTVGFAKEAPVLGIFGINVYHKNRLIMPFWKVLQEGSSRGRCVVGIIEANFIEPAHDKQDFERTPLFIRLETKLRQVIIDYWKCHCHLIGYQAITPEFS-SHKGDAKHSHGPLKTTQKKPSGHDIAIS-TAKHGLQIETNNGEQLVALPALNGS-ADSFVHDHTPGSLMEDTSDYGEDHEERSCMDVKDQNLDEKLSEENLQLFNRCEQLQLRQAELKQTVDGLTRDLDRAKRKCARLSRELETRQKKQLNR--VISIE
>PAPHhirs
MAGAERGEEP---PASGRLYQTLDCRSFWRAGNYEVTSSSSPTLQGTLESSDFDRARVHPKFLHSNATSHKWAFGAIAELVDNAVDEICNGATFVKVDKMNNPRDNSPMLLVQDDGGGMDPEGIRHCLSLGFSKKNSKATIGQYGNGFKTSTMRLGSDAIVFTRANQDGRETQSIGLLSYTFLRRTMKDDIIVPMIDFLSNEKQMLPLVYTSHHDWDDSLRIILDWSPFSSKDELLHQFEDVGSHGTKVLTYNLWMNEGGLLELDFDDDDEDIRLRDRSSSEVFSRFHKEIVQTHICYTLRYSLRAYSSILYLRNFANFQIILRGKPVEQIKIEDELKFRKAVSYKPQTGLTSEDALAKTIIGFAKEAPVLGIFGVNVYHKNRLIMPFWKVVQEGSSRGRCVVGILEANFIEPAHDKQDFERTPLFIRLETKLKQMILDYWKNHCHLIGYQVTAS-VGNTHKHAAKDSHGPRLASGQSSNGHHMAHTPNQKHNFEVKTRTREHMVALPSPNGALTEPLLEDHSPGSLQEDRSYFEKDSEQIGCTYLEDSNLEEKMSEENLQLFSRCEQLQLRQAELKQTVEELNRELERAKRKCARLSSEIETRKKA-QNL--VIKID
>ERYCpuss
METAGYRGKASESPAVIQNWETLECRSFWRAGNYEVNSSFLPSLQ---DSSEFDRARVHPKFLHSNATSHKWAFGAIAELLDNAVDEICNGATFVKVDKMINPRDNNYMLLVQDDGGGMDPEGIRHCMSLGFSKKNSKTTIGQYGNGFKTSTMRLGADAIVFTRANRDSHETQSIGLLSYTFLRRTMKDDIIVPMVDFRSFDKQMQPLVYSSQDDWDDSLRIILDWSPFSTKEKLLQQFEDVGTHGTKVLIYNLWMNDTSLLELDFDDDDEDIRLRDRSSSEGFSRFHKEIVQTHISFTLRYSLRAYSSILYLRTFKNFEIILRGKPVEQIKIVDELKFKKTISYKPQTGLASEDAVARTTIGFAKEAPVLGIFGVNVYHKNRLIMPFWKVLQEGSSRGRCVVGVIEANFIEPAHDKQDFERTPLFIRLETKLRQVIIEYWKGHCHLIGYQPITPEIGDRHKDAIRHSRGPERNTQQKSSGHGIVHVPYSKHEFQAETCIGE-ITALPALNGSPTTSFVQDPAAISLTEGASDFGLDHEETRRVDVEDSNLDEKLSEENLQLFNRCEQLQLRQAELKQTIDGLESELERVKRRCFRLSSEIEGRRKQ-QNH--RMNIQ
>CALAplic
ME-VELGEDPPA---SARPSEILDYRSFWRAGNYEAKPSLVSSTQGTFESSDFERARVHPKFLHSNATSHKWAFGAIAELLDNAVDEICNGATFVKVDKMINPRDNSPMLLVQDDGGGMDPEGIRHCMSLGFSKKNSRSTIGQYGNGFKTSTMRLGADAIVFTRANRDGCETQSIGLLSYTFLRRTMKDDIIVPMIDFQRYEKQMQPLVYSSQDDWDDSLGIFLEWSPFSSKMELVEQFEDVGSHGTKVLIYNLWMNNSGLLELDFEDDDEDICLRDRSSSEGFSRFQMEIVQTHISYTLKYSLRAYASILYLRKFTNFRIILRGKPVEQIKFADEMKFKKVVSYKPQTGLGLEEAVARTTVGFAKEAPVLGIFGINVYHKNRLIMPFWKVLQEGSSRGRCVVGIIEANFIEPAHDKQDFERTPLFIRLETKLRQVIIDYWKGYCHLIGYQPITPEFG-KHKGATSRSHESGKITQQKTNEHGIARSSTTKHTLQVQMSNGE-LAALHALNGSSAASLLQDHAPGSLMDDTSESGEDQQKLGCTYVEDQNLDEKISEENLQLFNRCEQLQHRQAELKEMVDGLEFELNRAKRRCARLSTELEARRKQQQKC--VINIE
>EPIPaphy
MQRAELRGE---SPAASRNNETLTCRNFWRAGNYEVKSSLLPSLQ---ESSEFDRARVHPKFLHSNATSHKWAFGAIAELLDNAVDEICNGATFVKIDKAINPRDNSHMLLVQDDGGGMDPEGIRHCMSLGFSKKNSKTTIGQYGNGFKTSTMRLGADAIVFTRANCNSQETQSVGFLSYTFLRRTMKDDIIVPMVDFQRSEKKMQPLIYSSQDDWDDSLHIILEWSPFSSKEQLLQQFENIGSHGTKVLIFNLWMNDSGLLELDFEDNDQDICLRDRSSSEGFSRFHKEIVQTHISFTLRYSLRAYSSILYLRTFTNFEIIIRGKPVEQIKIADELKFKKSITYKPQTGLASEDAVARTTIGFAKEAPVLGIFGVNVYHKNRLIMPFWKVLQEGSSRGRCVVGIIEANFIEPAHDKQDFERTPLFIRLETKLRQVIIEYWKGHCHLIGYQAVAPEFGNKNKVAAKSSHGPGKTTQQKASGLDVAGISSLEHEFHTETSSGRQIVALPALNGSRVLSLVQDQAPGS-----SDLEEDHEEVRCTNDENAIL----SEKKEQLFNRCEELRHRQAKLKQTVDELERELERAKRRCTRLSSELLAKRKQ-QNS--AINIH
>HYPOheme
-----GGGGTIPSSSPAPPMAALDCRSFWRAGSYEVSAAPSHSLHAPLESSDFDRARVHPKFLHSNATSHKWAFGAIAELLDNAVDEICNGATFVKVDKIKNPRDNSPMLLFQDDGGGMDPEGIRRCMSLGFSSKKSKTTIGQYGNGFKTSTMRLGADAIVFSRASHGSHETQCIGLLSYTFLRKTMKDDIIVPMVDYQILNGQIMPLVYSAQDDWDDSLKLILDWSPYSTKEELLLQFEDVGSHGTKVVVYNLWMNDDGLLELDFDDDEEDILLRDQANTGGISKFQKDVVQTHISYTLRYSLRAYASILYLRKFSNFQIILRGNPVQQLRIADELKFTKVVTYKPQIGMDSQEVSVRTTIGFAKEAPVLGIFGINVYHKNRLIMPFWKVVQEGSSRGRCVVGVLEANFIEPAHDKQDFERTPLFIRLETKLRQIILDYWKNHCHRIGYQPI--ESRNKQKASDKHSNGVAAKTQQKPSQNIRVPSANMHEEFHRDNPTVEHIVGLAAVNGSPAQPTARPEAHNSVLD-TSELGVDCEEIESLGITDSAMIEKLSEENIQLFGRREELQQKEAQLKQTIEELECELSEAKRKCTQLALELEIRKKQQQQA-LPLH--
>PAPHconc
MAGAERGEEP---PAAGRLYQTLDCRSFWRAGNYEVTSSSSPTLQGTLESSDFDRARVHPKFLHSNATSHKWAFGAIAELVDNAVDEICNGATFVKVDKMNNPRDNSPMLLVQDDGGGMDPEGIRHCLSLGFSKKNSKATIGQYGNGFKTSTMRLGSDAIVFTRANRDGRETLSIGLLSYTFLRRTMKDDIIVPMIDFLSNEKQMLPLVYTSHHDWDDSLRIILDWSPFSSKDELLHQFEDVGSHGTKVLTYNLWMNEGGLLELDFDDDDEDIRLRDRSSSEVFSRFHKEIVQTHICYTLRYSLRAYSSILYLRKFSNFQIILRGKPVEQIKIEDELKFRQAVSYKPQTGLTSEDALAKTTIGFAKEAPVLGIFGVNVYHKNRLIMPFWKVVQEGSSRGRCVVGILEANFIEPAHDKQDFERTPLFIRLETKLKQMILDYWKNHCHLIGYQATAS-VGN--KHAAKDSHGPRLASGQSSNGHHMAHTRNQKHNFEVKTRTREHMVALPSPNGALTEPLLEDHSPGSLQEDISYFEKDSEQIGCTYLEDSNLEEKMSEENLKLFSRCEQLQLRQAELKQTVEELNRELERAKRKCARLSSEIETRKKA-QNL--VIKID
>BLETstri
MEPAGLGREPPESAAAVFNCETLECRSFWRAGNYEVKSSLLPSLQ---ESSEFDRARVHPKFLHSNATSHKWAFGAIAELLDNAVDEICNGATFVKVDKMISPRDNSPMLLVQDDGGGMDPEGIRHCMSLGFSKKNSKTTIGQYGNGFKTSTMRLGADAIVFTRANRDCHETQSIGLLSYTFLRRTMKDDIIVPMVDFQSYEKQMQPLVYSSQDDWDDSLQVILDWSPFSSKEQLLQQFEDVGSHGTKVLIYNLWMNDTGLLELDFDDDDEDIRLRDRSSSEGFSRFHKEIVQTHISYTLRYSLRAYSSILYLRTFTNFEIILRGKPVEQIKIADELKFRKAVTYKPQTGLASEDAVARTTIGFAKEAPVLGIFGVNVYHKNRLIMPFWKVLQEGSSRGRCVVGIIEANFIEPAHDKQDFERTPLFIRLETKLRQVIIEYWKGHCHLIGYQPITPEFGNKHKDAVRHSRVPGRNTQQKPSGHGIARVPFSKHEFQVETSNGEQMVVLPALNGSPAASFVQDHAPGSLMEDASNFGEDHEEIACIDVEDSNLDEKISEENLQLFNRCEQLQVRQAELKQTVDELERELERAKRRCARLSSELEARRKQ-QIS--L----
>CALAsini
MEPAGLGGEPPEAPVTVRNCETREWRSFWRAGNYEVNSSLLPSLQ---DSSEFDRARVHPKFLHSNATSHKWAFGAIAELLDNAVDEICNGATFVKVDKMINPRDNSPMMLVQDDGGGMDPEGIRHCMSLGFSKKNSKTTIGQYGNGFKTSTMRLGADAIVFTRANRDCHETQSIGLLSYTFLRRTMKDDIIVPMVDFRSYEKQMQPLVYSSQDDWDDSLRVILNWSPFSSKKQLLQQFEDVGSHGTKVLIYNLWMNDTGLLELDFDDHDQDIMLRDRSSSEGFSRFHKEIVQTHISYTLRYSLRAYASILYLRTFKNFEIILRGKPVEQIKIADELKFRKAITYKPQTGLASEDAVARTTIGFAKEAPVLGIFGVNVYHKNRLIMPFWKVLQEGSSRGRCVVGIIEANFIEPAHDKQDFERTPLFIRLETKLRQMIIEYWKGHCHLIGYQPVTPEIGDKHKDASKHSRGPGKTTQQKPSGHGIARAPYSKHEFQVETSNGEQVVALSAINGSPAASFVQDPSPGSLIEDVSDFGQDHEEIRCVDVEDSNMDEKMSEENLQLFNRCEQLQHRQAELKRTVVELERELERAKRRCARLSSELEARRKQ-QSP--MMNIH
>PHAItank
MEPAGLGGEPPESPATVGNCETREWRSFWRAGNYEVKSSLFPSLQ---DSSEFDRARVHPKFLHSNATSHKWAFGAIAELLDNAVDEICNGATFVKVDKMINPRDNSPMMVVQDDGGGMDPEGIRHCMSLGFSKKNSKTTIGQYGNGFKTSTMRLGADAIVFTRANRNCHETQSIGLLSYTFLRRTMKDDIIVPMVDFRSYEKQMQPLVYSSQDDWDDSLRVILNWSPFSSKKQLLQQFEDVGSHGTKVLIYNLWMNDTGLLELDFDDDDQDIRLRDRSSSEGFSRFHKEIVQTHISYTLRYSLRAYASILYLRTFKNFEIILRGKPVEQVKIVDELKFRKTVTYKPQTGLASEDVVARTTIGFAKEAPVLGIFGVNVYHKNRLIMPFWKVLQEGSSRGRCVVGIIEANFIEPAHDKQDFERTPLFIRLETKLRQVIIEYWKGHCHLIGYQPITPEIGDKHKDASRQSRGPGKTTQQKPSGHGIARVPYSKHEFQVETSNGEQVVALPAFNGSPAASFVQDPSPGSLMEDASNFGQDHEEIRCMDIEDLNMGEKMSEENLQLFNRCEQLQHRQAELKRTVVELERELERAKRRCARLSSELEARRKQ-QSP--P----
>PLATclav
---------------------------------------------------------------------------------------------------MINPRDNSPLLLVQDDGGGMDPEGIRHCMSLGFSKKNSKTTIGQYGNGFKTSTMRLGADAIVFTRSKRDGYETQSIGLLSYTFLRRTMKDDIIVPMIDFRGYEKQMQPLLYGSQNDWDDSLNIILEWSPFSLKGELVRQFEDIGSHGTKVLIYNLWMNDSGLLELDFEDDDEDICLRDRSSSEEFSR-HKDVVQTHLSHTLRFSLRAYSSILYLRKFTNFEIILRGKPVEQIKITDEMKFKEVKTYKPQTSLGSEDAVARTTIGFAKEAPVLGIFGINVYHKNRLIMPFWKVLQEGSSRGRCVVGVIEANFIEPAHDKQDFERTPLFIRLETKLRQLILDYWKIHCHLIGYQA-PPQSG-QSKDTAKNSHGLQKTSQQKSSGHHPT-SPPSRHGLQVEEREGEHLIALPALNGSPAMPFVQDHASGYLMEDASDIGEDHAALNGMDADDQNFDEKLSEENLQLFNRCEQLQLRQTELTQTVDGLERELDRVKRKCDRLSAELEARRKQQRNPDTVINIQ
>ORCHital
---------------------MLDCRSFWRAGNYAVNSSLVPSLQDTLESSDFDRARVHPKFLHSNATSHKWAFGAIAELLDNAVDEISNGAKFVKIDKMINPRDGSPMLLVQDDGGGMDPEGLRHCMSLGFSKKNSKTTIGQYGNGFKTSTMRLGADAIVFTRSKCDGYDTQSIGLLSYTYLRRTMKDDIIVPMIDFRGYEKQMQPLVYSSQNDWDDSLSIILEWSPFSSKGELMRQFEDVGSHGTKVLIYNLWMNDSGLLELDFEDDDEDICLRDRSSSEEFSR-HKEVVQTHLSHTLRFSLRAYSSILYLRKFTNFEIILRGKPVEQIKITDEMKFKEVITYKPQTSLGSEEAVARTIIGFAKEAPVLGIFGINVYHKNRLIMPFWKVLQEGSSRGRCVVGVIEANFIEPAHDKQDFERTPLFIRLETKLRQVILDYWKGHCHLIGYQANTPQSG-QSKDAAKNSHGHQKTTQQKSSGHHPTFSPPERHVLRVEEREGEQLMVLPALNGSPAVPFVQDHASASLMEDASDFGEDHAALNGMNAEDQNFDEKLSEENLQLFNRCEQLQFRQAELKQTVDGLKRELDRAKRKCDRLSAELQERRKQQRNPDPVINIL
>LANAlana
MAAADHH------GAPDPQYNTLECRSFWRAGAFDVASAPSRAHQ-RLESSDFDRARVHPRFLHSNATSHKWAFGAVAELLDNAVDEICNGATFVKVDKINNARDNSPMLLFQDDGGGMDPEGIRRCMSLGFSNKKSKTTIGQYGNGFKTSTMRLGADAIVFTRASRGSRETQSIGLLSYTFLRRTMKDDIIVPMVDFEILEGRIRPLTCSTKDDWDDSLKLILDWSPYSSKEELLLQFENMGTHGTKVLIYNLWMNDDGLSELDFDDDDEDILLRDQANIEGNSRIQKEIIHTHISYTLRYSMRAYASILYLRKFSNFQIILRGKPVQQLKIADELKFTKLVTYKPQIAMDVQDVSVRTTIGFAKEAPVLGIFGINVYHKNRLIMPFWKVLQEGSSRGRCVIGVLEANFIEPAHDKQDFERTPLFIRLETKLRQIVIDYWKNHCHLIGYQSPNPEIRNRQKASDKHSHGFAPKAPQKPPQHVGNLSANVHQEFQTDHPTAEPIVALAAVNGSTALPTDQAHADTSVME-PSEFRVDCDEIESTD----TLIGKMSEENIKLFGRREELQRKETQLKQTIEELERELSEAKRKCSQLAFELEIRKKQ-QQT-LPL---
>MASDpict
M----------ESPAIVRNCETVECRSFWRAGNYEVKSSLLPSLQ---ESSEIDRARVNPKFLHSNATSHKWAFGAIAELLDNAVDEICNGATLVKVDKMINPRDNSPMLLVQDNGGGMDPEGIRHCMSLGFSKKNSKTTIGQYGNGFKTSTMRLGADAIVFTRANHACRETQSIGFLSYTFLTRTMKDDIIVPMVDFQSYEKQMQPLVYSSQDDWDDNLRLILDWSPFSSREQLLQQFEDVGSHGTKVLIYNLWMNDSGLLELDFDDDDEDIRLRDRSSSEGFSRFQKEIVQTHISYTLRYSLREYSSILYLRTFKNFEIILRGKPVEQIKIADELKFSKTVTYKPQT--CSEDAVARTTIGFAKEAPVLGIFGVNVYHKNRLIMPFWKVLQEGSSRGRCVIGIIEANFIEPAHDKQDFERTPLFIRLETKLRQVIIEYWKGHCHLIGYQPVTPEVGDKHKDASRNSRGPVKNTQQKPSGHGIDHVPHSKHEFQVETITGEQIVVLPAHNGSPAASIIQDPAPGSLMEDTSNFRQDHEETRCIDVEDSNLDEKMTAENLQLFNRCEQLQLRQAELMKTVDELEHEVEKVKRRCVRLSSALEAQRKQ-QNT--VINIH
>CYMBensi
MEPAGPGGMPSDSPAVVRNRETLECRSFWRAGNYEVKSSLLPSLQ---ESSEFDRARVHPKFLHSNATSHKWAFGAIAELLDNAVDEICNGATFVKVDKMSNPRDNGPMLLVQDDGGGMDPEGIRHCMSLGFSKKNSKTTIGQYGNGFKTSTMRLGADAIVFTRANRDCHETQSIGLLSYTFLRRTMKDDIIVPMVDFRSCDKQMQPLVYSSQDDWNDSLQIILDWSPFSSKEQLLQQFEDVGTHGTKVLIYNLWMNDTGLLELDFDDDDEDIRLRDRSSSEGFSRFHKEIVQTHISYTLRYSLREYSSILYLRTFKNFEIILRGKPVEQLKIVDELKFKKTVTYKPQTGLASEDAMARTTIGFAKEAPVLGIFGVNVYHKNRLIMPFWKVLQEGSSRGRCVVGVIEANFIEPAHDKQDFERTPLFIRLETKLRQVILEYWKGHCHLIGYQPITPEIGDKHKDAVRNSRGPEKTTQQKPSGHGIAHVPYSKHEFQAETRNGKQITALPALNGSPAASFVQDPASGSLTEDSSDFEQDHEELRCIDVEDSNLDEKLSEENLQLFNRCEQLQLRQAELKQTIDGLEHKLEKAKRRCVRLASELEARRKQ-QNP--VMNTH
>OPHRgarg
---------------------MLDCRSFWRAGNYEVNTSLAPSLQGTLESSDFDRARVHPKFLHSNATSHKWAFGAIAELLDNAVDEISNGAKFVKIDKVINPRDNSPMLLVQDDGGGMDPEGIRHCMSLGFSKKNSKTTIGQYGNGFKTSTMRLGADAIVFTRSKHDSYDTQSIGLLSYTFLRRTMKDDIIVPMIDFQGYEKQMQPLVYGSQNDWDDSLSIILEWSPFSSKGELMRQFEDVGPHGTKVLIYNLWMNDSGLLELDFEDDDEDICLRDRSSSEEFSR-HKEVVQTHLSHTLRFSLRAYSSILYLRKFSNFEIILRGKSVEQIKITDEMKFKEVITYKPQTRLGSEEVVAKTTIGFAKEAPVLGIFGINVYHKNRLIMPFWKVLQEGSSRGRCVVGVIEANFIEPAHDKQDFERTPLFIRLETKLRQVILDYWKSHSHLIGYQTNAPQSG-QSKDDAKNSHGLRKTSQLKSSGHHPTFSAPARHGLRMEEREGEQLIALPAPNGSHAMPFVQDHASGSLVEDASDFGEDHAALNGMDAEDQNFDEKLSEENLQLFNRCEQLQFRQAELKQTVDGLERELDRAKRKCARLSNELEARRKQHRNPDLVIDIP
>HAEMdisc
MEVVELGEEPPGSSSSGRHCDNIDYRSFWKAGSFEVKHSLAPSLLDTPESFDFERARVHPKFLHSNATSHKWAFGAIAELLDNAVDEIYHGATFVKIDKMINPRDNSSMLLVQDNGGGMDPEGIRHCMSLGFSKKNSKTTIGQYGNGFKTSTMRLGADAIVFTRANHDSNETQSIGLLSYTFLRRTMKDDIIVPMIDFRRAEKQMQPLVYSSQDDWDDSLRVILEWSPFSSKVELMQQFEDIESHGTKVLIYNLWMNSSGLLELDFEDNDEDICLRDRSSSESFSRFQKEIVQDHISYTLRYSLRAYSSILYFRKFTNFKIILRGKPVEHIQIADEIKFKKVVTYKPLTNLASEEVVARITIGFAKEAPVLGIFGINVYHKNRLIMPFWKVLQEGSSRGRCVVGVIEANFIEPAHDKQDFERTPLFIRLETKLRQVIIDYWKGHCHLIGYQAVAPEFG-KHKDADCHSGGPVKTTQKKPGAHGISISPTAKHGLHVGTSNGEHVATFPAFNGS-AESLVQDIAPGSLMVNTSDYGEDHEDGSCLDVNDQNLDEKLSEENLQLFNRCEQLQLRQAELKLTVDGLERELDRAKRKCARLSRQIEARQKQEQNH--VISIE
>CYPRflav
MATAERGEAP---PAAGRHYQALECRSFWRAGNYETTSALSPTIQGTLESSDFDRARVHPKFLHSNATSHKWAFGAIAELLDNAVDEICNGATFIKVDKMNNPRDDSPMLLVQDDGGGMDPEGIRHCMSLGFSKKNSKATIGQYGNGFKTSTMRLGADAIVFTRANRDGHVTQSIGLLSYTFLRRTMMDDIIVPMIDFQSNEKQMLPLVYSSRHDWDDSLRIILDWSPFSSKDELLHQFEDVGSHGTKVLTYNLWMNESGLLELDFDDDDEDIRLRDRSSSEGFSRFHKEIVQTHICYTLRYSLRAYSSILYLRKFSSFQIILRGKPVEQIKIADELKFKKAVTYKPQTGLTSEDASAVTTIGFAKEAPVLGIFGINVYHKNRLIMPFWKVVQEGSSRGRCVVGILEANFIEPAHDKQDFERTPLFIRLETKLKQMILEYWKNHCHLIGYQAIAS-VSNKHKHAAKDSHGPRLASGKSSRGHDMAHSPNLQHSFEVETGNGEHMVALPASNGALTELLLEDHSPGSLHEDISYFEKDSEQIRSTYLEDSDLEEKMSEENLQLFNRCEQLQLRQAELKQTVEELERELERTKRKCAGLSSEIETRRKP-QHP--VMNIL
>EPIPpurp
MEPVELGKERPLSPASIRHHETLECRSFWRAGNYEVTSALLPSQQDTLESSDFDRARVHPKFLHSNATSHKWAFGAIAELIDNAVDEICNGATFVKIDKMISPRDNSPLLLVQDDGGGMDPEGIRHCMSLGFSKKNSKTTIGQYGNGFKTSTMRLGADAIVFTRANRDCHETQSIGLLSYTFLRRTMKDDIIVPMIDFQSYANQMQPLVYGSQDDWDDSLRVILDWSPFSSKEELLQQFEDLGSHGTKVLIYNLWMNDSGLLELDFDDEDEDIRLRDRSSSESFSRFQKEIVQTHISYTLRYSLRAYSSILYLKQFSNFEIILRGKPVEQIKVEDELKFRKTVTYKPQIGLPSEDAVARTIIGFAKEAPVLGIFGVNVYHKNRLIMPFWKVLQEGSSRGRCVVGIIEANFIEPAHDKQDFERTPLFIRLETKLRQVIIEYWKSHCHLIGYQPISPEFGNKHKDAARNSHGPGKTTLQKSSAHGTAHSPNVKHEGQVETSTGEQIVALPVLNGSPAASFVQDHTPGSLMDDTPNFVEDHEEIRCIDVEDSNLDEKMSEENLQLFNRCEQLQHRQAELKQTVDELERELERAKRKCARLSSELETRRKQ-QNP--VMNIH
>DENDchryso
MEPAGLG---RESPAAGRNFESLECRSFWRAGNYEVKSSLLPSPQ---ESSEFDRARVHPKFLHSNATSHKWAFGAIAELLDNAVDEICNGATFVKVDKMINPRDNSPMLLVQDDGGGMDPEGIRHCMSLGFSKKNSKTTIGQYGNGFKTSTMRLGADAIVFTRASRDCHETQSIGLLSYTFLRRTMKDDIIVPMVDFRSNEKEMQPLVYSSQDDWDDSLGVILDWSPFSSKVQLLQQFEDVGSHGTKVLIYNLWMNDNGLLELDFDDDDEDIRLRDRSSSEGFSRFHKEIVQTHISYTLRYSLRAYSSILYLRTFTNFQIILRGKPVEQIKIADELKFRKAVTYKPQTDLASEDAVARTTIGFAKEAPVLGIFGVNVYHKNRLIMPFWKVLQEGSSRGRCVVGIIEANFIEPAHDKQDFERTPLFIRLETKLRQVILEYWKGHCHLIGYQPIAPEIGNKHKEAIRHSRGPSKNTQQKSSGHGVTRVPHSKHELQVETSNGKQLVALPAPNGSPAASFVQDPTRGSLMEDASDFVQDHEEISCIDVEDSNLDEKMVEENLQLFNRCEQLQLRQAELKQTVDELERELERAKRRCVRLSSELEARRKQ-QNP--VMSIH
>SELEaequ
MATAERGEEP---LAAERHYQTLECRSFWRAGNYEVASALSPTLQGTLESSDFDRARVHPKFLHSNATSHKWAFGAIAELLDNAVDEICNGATFVNVDKMNNPRDDSPMLLVQDDGGGMDPEGIRHCMSLGFSKKNSKATIGQYGNGFKTSTMRLGADAIVFTR-NCDGHLTQSIGLLSYTFLRRMMKDDIVVPMIDFQSNEKQMLPLVYSSQRDWDDSLRIILDWSPFSSKDELLHQFEDIGSHGTKVLAYNLWMNDGGLLELDFDDDEEDIRLRDRSSSEGFSRFHKEIVQTHICYTLRYSLRAYSSILYLRKFSNFQIILRGKPVEQIKIADELKFKKAVTYKPQTGLTSEDASTRTTIGFAKEAPVLGIFGINVYHKNRLIMPFWKVVQEGSSRGRCVVGVLEANFIEPAHDKQDFERTPLFIRLETKLKQVILEYWKNHCHLIGYQATAS-VGNKHRHAAKDSHGPRLASGKSSNGHGMVYSPNLQHNFEVDTGTGEHMVALPAPNGAFTEPLLEDRSTGSLQEDRSYFEK-----------DSNLGEKISEENLQLFTRCEQLQHRQAELKRTVEELERELERTKRKCARLSSEIEARRKP-RHP--VMNIS
>CYPRbard
MAAAERGESP---PAACRHYHALECRSFWRAGNYEATSALSPTIQGTLESYDFDRARVHPKFLHSNATSHKWAFGAIAELLDNAVDEICNVATFVKVDKMNNPRDDSPMLLVQDDGGGMDPEGIRHCMSLGFSKKNSKATIGQYGNGFKTSTMRLGADAIVFTRANHDGHVTQSIGLLSYTFLRRTMKDDIIVPMIDFRSNEKQMLPLVYSSQHDWDDSLRIILDWSPFSSKDELLHQFEDVGSHGTKVLTYNLWMNESGLLELDFDDDDEDIRLRDRATSEGFSRFHKEIVQTHICYTLRYSLRAYSSILYLRKFSNFQIILRGKPVEQIKIADELKFKQEVTYKPQTGLTLEDASARTTIGFAKEAPVLGIFGINVYHKNRLIMPFWKVVQEGSSRGRCVVGIIEANFIEPAHDKQDFERTPLFIRLETKLKQMILEYWKNHCHLIGYQAIAS-VGNKHKHAAKDSHGPR-TSGKSSSGHGMAHSPNLQHNFEVETGNGEHMVALPASNGALTGPLLEDHSPGSLQEDRSYFEKDSEQIRSTYLEESNLEEKMSEENLQLFNRCEQLQLRQAELKQTVEKLERELERTKRKCAGLSSEIETRRKP-RHP--VINII
>HABElong
MEAVELEVHHPTSPASARHDEMLDCRSFWRAGNYEVNSSVVPSLQGTLESSEFDRARVHPKFLHSNATSHKWAFGAIAELLDNAVDEISNGAKFVKIDKMINPRDNSPMLLVQDNGGGMDPEGIRHCMSLGFSKKNSKTTIGQYGNGFKTSTMRLGADAIVFTRSKHDRYHTQSIGLLSYTFLRRTMKDDIIVPMIDFRGYEKQMQPLIYSSQDDWDDSLSVILEWSPFSLKQELMRQFEDMGSHGTKVLIYNLWMNDSGLFELDFEDDDEDICLRDRSSSEEFSR-HKEVVKTHLSHTLRFSLRAYSSILYLRKFTNFEIILRGKPVEQIKITDEMKFKEIRTYKPQTSLGSEDAVARTTIGFAKEAPVLGIFGINVYHKNRLIMPFWKVLQEGSSRGRCVVGVIEANFIEPAHDKQDFERTPLFIRLETKLRQVILDYWKSHSHLIGYQTIPPQSG-QSKDSAKNSHGLRKTPQQKFSGHQTAFSPSAKHGSRVLAREEEQIVVLPALNGEPAMAWSLHQT--GLHHILTNI-KDHAELNGMTAEDQNFDEKLTEENLQLFNRCEQLQLRQAELKQTVDGLERELDRAKRKCARLSVEIEIRRKQQQNP--VIDIQ
>LECAnigr
META--GEEKHVSTETDRNYQTLECRSFWRAGNYEVSSALSPSLQGMLESSEFDRARVHPKFLHSNATSHKWAFGAIAELLDNAVDEICNGATFVKVDKLSNPRDMSPMLLVQDDGGGMDPEGIRHCMSLGFSKKKSKATIGQYGNGFKTSTMRLGADVIVFSRAGRNCHETQSIGLLSYTFLRRTMKDDIIVPMIDFQSPEKLMVPLLYSSQDDWDDSLRLILDWSPFSSEEALLQQFDDIGSHGSKILIYNLWMSDDGLLELDFDDDDEDICLRDRSSSEGFSRFHKEIVQTHFSYTLRYSLRAYSSILYLRKFSDFEIILRGKPVEQIKIADELKFKKVVTYKPQTDMSSEVASAKTTIGFAKEAPILGIFGINVYHKNRLIMPFWKVVQEGSSRGRCVVGIIEANFIEPAHDKQDFERTPLFIRLEAKLKQVIFEYWKKHCHLIGYQPTSSEFGHMIKVTAKQFHQQGQASQHKPSANSNAYSPNVRHRFQVETSFGEKIIGLSALNVSPVSPAIEVHAPASLMKDTPDSDKDVEGIRCSNPVGSNLDEQMSEENLQLFNRCEQFQLRQAELKQTIDELERELDRAKRRRTRLSSEIERRREQ-HYS--AANIL
>EPIDpuni
MEPAALGGKPPDSTAVVRNYETPECRSFWRAGNYEVKSSLLPSPQ---ESPEFDRARVHPKFLHSNATSHKWAFGAIAELLDNAVDEICNGATFIKVDKMINPRDNSPMLLVQDDGGGMDPVGIRHCMSLGFSKKNSKTTIGQYGNGFKTSTMRLGADAIVFTRANRDSHETQSIGFLSYTFLTRTMKDDIIVPMVDFEISEKQMQPLVFSSQDDWDDNLQVILEWSPFSLREQLLQQFEDVGSHGTKVLIYNLWMNDSGLLELDFDDDDEDIRLRDRSSSEGFSRFHKEIVQTHISYTLRYSLREYSSILYLRTFQNFQIILRGKPVEQIKIADELKFRKTVTYKPQTGLASEDAVARTTIGFAKEAPVLGIFGVNVYHKNRLIMPFWKVLQEGSSRGRCVVGIIEANFIEPAHDKQDFERTPLFIRLETKLRQVIIDYWKGHCHLIGYQPVTPEFGAKHKDASKSVRVPGKNTQQKASGHGITCVPYSKDEFQVETSNGVQIVALPALNGSSAASVIQDPTPGSLTEDTSNFGQDREEIRCIDVEDSNLDEKMSEENLQLFNRCEQLQLRQAELKQTVDELERELERVKRRCVRLSSQLEAQNKQ-QNL--VLNIH
>EPIPhell
MEPVELGKERPLSPASIRHHETLECRSFWRAGNYEVTSALLPSQQDTLESSDFDRARVHPKFLHSNATSHKWAFGAIAELIDNAVDEICNGATFVKIDKMISPRDNSPLLLVQDDGGGMDPEGIRHCMSLGFSKKNSKTTIGQYGNGFKTSTMRLGADAIVFTRANRDCHETQSIGLLSYTFLRRTMKDDIIVPMIDFQSYANQMQPLVYGSQDDWDDSLRVILDWSPFSSKEELLQQFEDLGSHGTKVLIYNLWMNDSGLLELDFDDEDEDIRLRDRSSSESFSRFQKEIVQTHISYTLRYSLRAYSSILYLKQFSNFEIILRGKPVEQIKVEDELKFRKTVTYKPQIGLPSEDAVARTIIGFAKEAPVLGIFGVNVYHKNRLIMPFWKVLQEGSSRGRCVVGIIEANFIEPAHDKQDFERTPLFIRLETKLRQVIIEYWKNHCHLIGYQPISPEFGNKHKDAARNSHGPGKTTLQKSSAHGTAHSPNVKHEGQVETSTGEQIVALPVLNGSPAASFVQDHTPGSLMDDTPNFVEDHEEIRCIDVEDSNLDEKMSEENLQLFNRCEQLQHRQAELKQTVDELERELERAKRKCARLSSELETRRKQ-QNP--VMNIH
>DIURorie
MEAVELREKPPASSASGRHFETLDYRSFWRAGNYEINPSLVPSIQCPLESSDLERARVHPKFLHSNATSHKWAFGAIAELLDNAVDEICNGATFVKVDKMINPKDNSPMLLVQDDGGGMDPEGIRHCMSLGFSKKNSKTTIGQYGNGFKTSTMRLGADAIVFTRANRDCNETQSIGLLSYTFLRQTMKDDIIVPMIDFRGYEKKMQPLVYSSHDDWDDSLRVILEWSPFSSKMELLQQFEDVGSHGTKVLIYNLWLNNSGLLELDFEDDDEDICLRDRSSSEGFSRFHKEVVQAHISYTLRYSLRAYSSVLYLRKFTNFEIILRGKPVEQIKFADEMKFTKVVTYKPHTGLALEEAVAKTTIGFAKEAPVLGIFGINVYHKNRLIMPFWKVLQEGSSRGRCVVGIIEANFIEPAHDKQDFERTPLFIRLETKLRQVILDYWKSHCHLIGYQAATSEFV-KHKG-----DESGRATQQKPSDHGSAPSSTAKHKLQVGTSNGE--LEALALNGSPLASLDQDHAPDSLIEDVSDFEEDHEKLSSVD--DPDLDERMSEENLQLFNRCEQLQLRQAELKQTVEALECELDRAKRRCARLSSKLETRQQQQQNH--VINIV
>DRAKthyn
---------------------------------------------------------------------------------------------------MINSRDNSPMLLVQDDGGGMDPEGIRHCMSLGFSKKNSKATIGQYGNGFKTSTMRLGADAIVFTRANSNSYETQSIGLLSYTFLRRTMKDDIIVPMVDFQRYEKEMQPLVYSSQDDWDDNLRIILEWSPFSSIVDLLQQFEDVGSHGTKVLIYNLWMNNSGLLELDFEDDDEDICLRDRSSSEGFSRFHKDIVQTHISYTLRYSLRAYSSILYLRKFKNFEIILRGKPVEQIKFSDDMKFKKIVTYKPHTSLDLEDAVARTTIGFAKEAPILGIFGINVYHKNRLIMPFWKVLQEGSSRGRCVVGVIEANFIEPAHDKQDFERTPLFIRLESKLRQVILDYWKGHCHLIGYQAISPEFG-KPKGVASHTDEPLKITPQRHSDHGIAQSLTAKHRLQSETNNEE-LVTILDPNGSAFHVL-----------------PDDEKLNCLDVEDQSLDEKMTEENLQLFNRCEQLNLRQAELMQMVDGLECELDRAKRRCARLSAALEARQQQHQNR--IINIE
>CRYPlept
MEAAVLGEEPPASSTSGRRYETLEHRSFWRAGNYEVTSSIGSSRQGILESSDFERARVHPKFLHTNATSHKWAFGAIAELLDNAVDEMCNGATFVKVDKVINPRDNSPMLLVQDDGGGMDPEGVRHCMSLGFSKKNSKTTIGQYGNGFKTSTMRLGADAIVFTRANRECYETQSIGLLSYTFLRRTMKDDIVVPMIDFRRYGKQMQPLVYSSQDDWDDSLKVILEWSPFSSKVELLQQFEDVGSHGTKVLIYNLWMNNSGLLELDFEDDDEDICLRDRSSSECFSRFHKEHVQNHISYTLRYSLRAYSSILYLRRFTNFEIILRGKAVEQINLADEMKFKKVITYKPHTSLTIEEAVAKTTVGFAKEAPVLGIFGINVYHKNRLIMPFWKVLQEGSSRGRCVVGIIEANFIEPAHDKQDFERTPLFIKLETKLRQVILDYWKGHCHLIGYQAIAPEYG-KHKGAASHSVQLGKTTQQRHSDHGIGRSHTAKHRLQVGTSNEE--LEVPSLNSSSTSTLIQNHSTGSLMEETSDFGEDHENPSFVCDEDQNLDEKMSEENLQLFNRCEQLQIRHAELKQTVDGLEFDLERAKRRCARLSLELEARQQQQQNR--VINIE
>THELangu
MEATELGEDPP-LPASGRPYETLEYRSFWRAGNYEVKSSPVPSVQGTLESSSFERARVHPKFLHSNATSHKWAFGAIAELLDNAVDEISNGATFVKVDKVINPRDSSPMLLVQDDGGGMDPEGIRHCMSLGFSKKNSKTTIGQYGNGFKTSTMRLGADAIVFSRANRDCNETQSIGLLSYTFLRRTMKDDIIVPMIDFRRSEKQMQPLVYSSQDDWDDSLKGILEWSPFSSKVELLQQFEDVGTHGTKVFIYNLWMNNSGLLELDFEDDDEDICLRDRSSSEGFSR-HKEIVQTHISFTLRYSLRAYTSILYLRKFTNFEIILRGKPVEQIKFTDEMKFKKVVTYKPHTGLALEEAVARTTIGFAKEAPILGIFGINVYHKNRLIMPFWKVLQEGSSRGRCVVGIIEANFIEPAHDKQDFERTPLFIRLETKLRQVILDYWKGHCHLIGYQAITPEFG-KRKGAASHSDEPGKIAQQRHTYHGIARPHTGKHNLQVETSDEE-LVALPAPNGS-AASLVHAYATGSLMEDISDFGEGDEIHNCVDAEDQNLDERMSEENLQLFNRCEQLQLRQADLMQTVDSLERELDRAKRRCARLSVDLEARQQQQQNH--VINIE
>CEPHdama
MEAAELVEERPLSPASTLHYETLDCRSFWRAGNYEVKSALLPSIQDTLESSDFDRARVHPKFLHSNATSHKWAFGAIAELLDNAVDEICNGATFVKIDKMINPRDNSPLLLVQDDGGGMDPEGIRHCMSLGFSKKNSKTTIGQYGNGFKTSTMRLGADAIVFTRANHNCHETQSIGLLSYTFLRRTMKDDIIVPMIDFQSYAKQMQPLVYGSQDDWDDSLRVILDWSPFSSKEELLQQFEDLGSHGTKVLIYNLWMNDSGLLELDFDDDDEDIRLRDRSSSEGFSRFHKEIVQTHISYTLRYSLRAYSSILYFRQFKNFEIILRGKPVEQIKVADELKFMKTITYKPQIGVASEDAVARTIVGFAKEAPVLGIFGVNVYHKNRLIMPFWKVLQEGSSRGRCVVGIIEANFIEPAHDKQDFERTPLFIRLETKLRQVIIDYWRSHCHLIGYQPVAPELGNKHKNAAKNSHGPGKTTQQKPSGHGIAQSPNVKHEFQVETNTREQIVAVPALNGSPAASFVPDHTSGSLMENTPDFGEDHEEISCIDVEDSNLDEKMSEENLQLFNRCEQLQHRQAELKKTVDELERELERSKRRCARLSSELETRRKQ-----------
>CREMappe
MEPVGLGGKSPDSPSVIRNCETLECRSFWRAGNYEVKSSFLPSLQ---ESSEFDRARVHPKFLHSNATSHKWAFGAIAELLDNAVDEISNGATFVKVDKIINPRDNSPMLLVQDDGGGMDPEGIRHCMSLGFSKKNSKTTIGQYGNGFKTSTMRLGADAIVFTRANRNSHETQSIGFLSYTFLTRTLKDDIIVPMVDFQSFEKQMQPLVYSSQDDWDDNLRVILDWSPFSSREQLLQQFEDVGSHGTKVLIYNLWMNDSGLLELDFDDHDEDIRLRDRSSSEGFSRFHKEVVQTHISYMLRYSLRAYSSILYLRTFKNFEIILRGKPVEQIKIADELKFKKTVTYKPQTGLASEDAVARTTIGFAKEAPVLGIFGVNVYHRNRLIMPFWKVLQEGSSRGRCVVGLIEANFIEPAHDKQDFERTPLFIRLETKLRQVIIEYWKCHCHLIGYQPITPESGDKHKDARKIVVGRPLHIQH------------------------------------------PDPAPGSLMGDTSDFGRDREEIRCIDVEDSNLDEKMSEENLQLFNRCEQLQLREAELKQTVGELERKLETVKRRCVRLSSDLGARGKQ-HNP--PL---
>OECEmacu
MEPAGAGGKPSESPAVVRNRETLECRNFWRAGNYEVKSSLLPSLQ---ESSEFDRARVHPKFLHSNATSHKWAFGAIAELLDNAVDEICNGATFVKVDKMINPRDKSPMLLVQDDGGGMDPEGIRHCMSLGFSKKNSKTTIGQYGNGFKTSTMRLGADAIVFTRANRDSHETQSIGLLSYTFLRRTMKDDIIVPMVDFRSCDKQMQPLVYSSQDDWDDSFRIILDWSPFSSKEQLLQQFEDVGTHGTKVLIYNLWMNDTGLLELDFDDDDEDICLRDRSSSEGFSRFHKEIVQTHISYTLRYSLRAYSSILYLRTFKNFEIILRGKLVEQIKIVDELKFKKTVTYKPQTGLASEDAVAKTTIGFAKEAPVLGIFGVNVYHKNRLIMPFRKVLQEGSSRGRCVVGVIEANFIEPAHDKQDFERTPLFIKLETKLRQVILEYWRGHCHLIGYQPITPEIGDKHKDAIRHSRGPEKNTQQKPSSHVIAHVPFTKQEFQSETSNGE-LATFPALNGPPATSFVHDPTFSSLIEDASNFGQDHEELRSIDVEDSNLDKNLTDENLQLFNRCEQLQIRQAELKQTIVGLESELERVKRRCVRLSAELDTRRKQ-QNH--VMDIQ
>DRAKelas
---------------------------------------------------------------------------------------------------MINSRDNSPMLLVQDDGGGMDPEGIRHCMSLGFSKKNSKATIGQYGNGFKTSTMRLGADAIVFTRANSNSYETQSIGLLSYTFLRRTMKDDIIVPMVDFQRYEKEMQPLVYSSQDDWDDNLRIILEWSPFSSIVDLLQQFEDVGSHGTKVLIYNLWMNNSGLLELDFEDDDEDICLRDRSSSEGFSRFHKDIVQTHISYTLRYSLRAYSSILYLRKFKNFEIILRGKPVEQIKFSDDMKFKKIVTYKPHTSLDLEDAVARTTIGFAKEAPILGIFGINVYHKNRLIMPFWKVLQEGSSRGRCVVGVIEANFIEPAHDKQDFERTPLFIRLETKLRQVILDYWKGHCHLIGYQAISPEFG-KPKGVASQSDEPLKITPQRHSDHGIAQSHTAKHRLQSETKSEE-LVTILAPNGSAFHVL-----------------PDDEKLNCLDVEDQSLDEKMTEENLQLFNRCEQLNLRQAELMQTVDGLERELDRAKRRCARLSAALEARQQQHQNR--IINIE
>GOODfuma
MKAVELGEEPPASSSSGRHYDNLDYRSFWRAGNYEVKHSLVPSLQDTPEASVFERARVHPKFLHSNATSHKWAFGAIAELLDNAVDEICNGATFVKIDKMINPRDNSSMLIVQDDGGGMDPEGIRHCMSLGFSKKNSKTTIGQYGNGFKTSTMRLGADAIVFTRANHDSYETQSIGLLSYTFLRRTMKDDIIVPMLDFRRSEKQMQQLVYSSQDDWDDSLRVILEWSPFSSKVELVQQFEDVGSHGTKVLIYNLWMNNSGLLELDFEDNDEDICLRDRSSSESFSRFQKEIVQDHISYTLRYSLRAYSSILYLRKFTNFKIILRGKPVEHIQITDEIKFKKVVTYKPQAGLASEEAVARTTIGFAKEAPVLGIFGINVYHKNRLIMPFWKVLQEGSSRGRCVVGIIEANFIEPAHDKQDFERTPLFIRLETKLRQVIIDYWKGHCHLIGYQAVTPEFG-KHKDADRHSDGPVKTTQKKPSAHDIAISPSAKHGLHVGTSNGEHLAAFPALNGS-AESLVQDLAPSSLMEDTSDYGEDHEERSCMDDKDQNLDEKLSEENLQLFNRCEQLQLRQAELKQTVDGLERELDRAKRKCARLTRQIEARQKQEQDH--VISIE
>MOLIcapi
GGGGGGGAIPMASSSPAPPMAALDCRSFWRAGSYEVSAAPSHVLHAPLESSDFDRARVHPKFLHSNATSHKWAFGAIAELLDNAVDEICNGATFVKVDKINNPRDNSPMLLFQDDGGGMDPEGIRKCMSLGFSSKKSKTTIGQYGNGFKTSTMRLGADAIVFSRANRGSCETQCIGLLSYTFLRKTMKDDIIVPMVDFQTLNGQIRPLVYSAQDDWDDSLKLILDWSPYSSEEELLLQFEDVGSHGTKVVVYNLWMNDDGLLELDFDDDDEDILLRDQANSGGTSKFQKEVVQTHISYTLRYSLRAYASILYLRKFSNFQIILRGKPVQQLRIADELKFTKVVTYKPQIGMDSQEVSVRTTIGFAKEAPVLGIFGINVYHKNRLIMPFWKVVQEGSSRGRCVVGVLEANFIEPAHDKQDFERTPLFIRLETKLRQIILDYWKNHCHRIGYQPI--EMRHRQKASDKHSRGLAAETQQKASQNIRVPSANMHEEFHQHNPTVEHIVGLAAVNGSPAQPAAQAEAHNTVMD-PSELGVDCEEIESLGIPDNTLIEKLSEENIQLFGRREELQQREAQLKQTIEELECELSEAKRKCTQLALELEIRKQQ-QQA-PPAGTT
>LIMOabor
MEAAELVEKRPLSPGSIRHNETLECRSFWRAGNYEVKCALLPSIQDTLESSDFDRARVHPKFLHSNATSHKWAFGAIAELLDNSVDEICNGATFVKIDKMINPRDNSPLLLVQDDGGGMDPEGIRHCMSLGFSKKNSKTTIGQYGNGFKTSTMRLGADAIVFTRANRNGHETQSIGLLSYTFLRRTMKDDIIVPMIDFQSYAKQMQPLVYGSQDDWDESLRLILDWSPFSSKEKLLQQFEDLGSHGTKVLIYNLWMNDSGLLELDFDDDDEDIRLRDRSSSEGFSRFHKEIVQTHISYTLRYSLRAYSSILYLRQFKNFEIILRGKPVEQIKVADELKFRKTVTYKPQIGLASEDAVARTIVGFAKEAPVLGIFGVNVYHKNRLIMPFWKVLQEGSSRGRCVVGIIEANFIEPAHDKQDFERTPLFIRLETKLRQVIIDYWKSQCHLIGYQPISPEFGNKRKDAARNSHGPGKTTNQKLSGHGITHSPTVKHEFQVEMSTGKQIVEHPALNGTPAASFVQDHTPGSLMEDTPDFGEDHEELGCIDVEDSNWVEKMSEENGQLSNQCEQLLHRQAVLKQTVGELERELERAKRRCARLSSELETRRNK-QNH--VINIH
>GYMNodor
---------------------MLDCRSFWRAGNYEVNSSLVPSLQGTLESSDFDRARVHPKFLHSNATSHKWAFGAIAELLDNAVDEISNGAKFVKIDKMINPRDNSPLLLVQDDGGGMDPEGIRHCMSLGFSKKNSKTTIGQYGNGFKTSTMRLGADAIVFTRSKRDGYATQSIGLLSYTFLRRTMKDDIIVPMIDFRGYEKQMQPLVYSSQNDWDDSLSIILEWSPFSLKGELMRQFEDIGSHGTKVLIYNLWMNDSGLLELDFEDDDEDICLRDRSSSEEFSR-HKEVVQTHLSHTLRFSLRAYSSILYLRKFTNFEIILRGKPVEQIKITDEMKFKEVITYKPQTSLGSEEAVARTTIGFAKEAPVLGIFGINVYHKNRLIMPFWKVLQEGSSRGRCVVGVIEANFIEPAHDKQDFERTPLFIRLETKLRQVILDYWKNHCHLIGYQAHTPQSG-QSKDAAKNSHGLRKTSQQKSSGLHPTFSPPARHGLRVEEREGEHLIALPALNGSPAMPFVQDHASGSLMEDASDFGEDHAALNGMDADDQNFDEKLSEENLQLFNRCEQLQFRQTELKQTVDGLERELDRAKRKCARLSAELEARRKQQRYPDPVINIP
>BORYspha
MAAEGHCDRP---SAAQELSHTLECRSFWRAGSYSAAAAPSHTVHGVLESSDFDRARVHPKFLHSNATSHKWAFGAVAELLDNAVDEICNGATFIKVDKINNPRDGSPMLLFQDDGGGMDPEGIRRCMSLGFSNKKSKTTIGQYGNGFKTSTMRLGADAIVFSCASCGSRKTRSIGLLSYTFLRRTMKDDIIVPMIDLQTVEDRVVPLTYSSQDDWDDSLNLILDWSPFSSKEELLQQFEDVGSHGTKVLIYNLWMNDDGLLELDFDDDDEDILLRDQANSSGFSRFHKEIVQSHISYTLRYSLRAYASILYLRKFSNFQIILRGKPVQQLKIVDELKFTKVVTYKPQLGMASEDVSVRTTIGFAKEAPVLGIFGINVYHKNRLIMPFWKVLQEGSSRGRCVVGVLEANFIEPAHDKQDFERTPLFIRLESKLRQMILDYWKNHCHIIGYQSPNIEIRNKQKGSDKQSHGFSGKGQQKPSSHVVGLSANVHQELQIE----EPIIGVDAVNGTTALASVQNHAQHSVAE-SSDMEEDCEEIDPIDILDTTLIEKMSEENIQLFVRREEHQRNNAQLKQTVDDLERELAAAKRKCSRLASELEIRKKR-QEL-MPPNIL
>RIMAelli
MEAAELGDHPPALPASVRPYETLEYRSFWRAGNYEVKSSLVPSVQGTPESSDFERARVHPKFLHSNATSHKWAFGAIAELLDNAVDEICNGATFVKVDKMINSRDNSPMLLVQDDGGGMDPEGIRHCMSLGFSKKNSKTTIGQYGNGFKTSTMRLGADAIVFTRADRDCYETQSIGLLSYTFLRRTMKDDIIVPMIDFQRYEKQMQPLVYSSQDDWDDSLRVILEWSPFSSKVELLQQFENVGSHGTKVLIYNLWMNNSGLLELDFEDDDEDICLRDRSSSEGFSRFHKEIVQTHISYTLRYSLRAYSSILYLRKFKNFEIILRGKPVEQLKFADEMKFKKVVTYKPHTGLALEEAVAKTTIGFAKEAPVLGIFGINVYHKNRLIMPFWKVLQEGSSRGRCVVGIIEANFIEPAHDKQDFERTPLFIRLETKLRQVILDYWKGHCHLIGYQAITPELG-KPKGAASHSDEPLKIKQQRHSDHGIARPHTAKHRLQVETSNVE-LEALLAPNGSSAASLVQDHATGSLMEDASDFGEGDVSLSCVDVEDQNLDEKMSEENLQLFNRCEQLQLRHAELMQTVDGLERELDRAKRRCARLSVELEARQQQQQNR--VINIE
>SERAvome
---------------------MLDCRSFWRAGNYEVNTSLVPSLQGTLESSDFDRARVHPKFLHSNATSHKWAFGAIAELLDNAVDEISSGAKFVKIDKMINPRDNSPMLLVQDDGGGMDPEGIRHCMSLGFSKKNSKTTIGQYGNGFKTSTMRLGADAIVFTRSKRDSYDTQSIGLLSYTFLRRTMKDDIIVPMIDFRGYEKKMQPLVYSSQNDWDDSLSIILEWSPFSSKRELMRQFEDVGSHGTKVLVYNLWMNDSGLLELDFEDNDEDICLRDRSSSEEFSR-HKEVVQTHLSHTLRFSLRAYSSILYLRKFTNFEIILRGKPVEQVNITDEMKFKEVKTYKPQTRLGSEEAVAKTTIGFAKEAPVLGIFGINVYHKNRLIMPFWKVLQEGSSRGRCVVGVIEANFIEPAHDKQDFERTPMFIRLETKLRQVILDYWKSHCHLIGYQGNTPQSG-QSKDDAKNSPGLRKTSQQKLSGHVPTFSSPARHGLQMEEREGEQQIALPILTGSPAMPFVQDHASGSLIEDASDFTEDH-------AEDQTFDEKLSEENLQLFSRCEQLQSRRAELKQTVEGLERELDRAKRRCARISNELEARRKQQRNPDLVINIP
>GYMNdens
---------------------MLDCRSFWRAGNYEVNSSLVPSLQGTLESSDFDRARVHPKFLHSNATSHKWAFGAIAELLDNAVDEISNGAKFVKIDKMINPRDNSPLLLVQDDGGGMDPEGIRHCMSLGFSKKNSKTTIGQYGNGFKTSTMRLGADAIVFTRSKRDGYATQSIGLLSYTFLRRTMKDDIIVPMIDFRGYEKQMQPLVYSSQNDWDDSLSIILEWSPFSLKGELMRQFEDIGSHGTKVLIYNLWMNDSGLLELDFEDDDEDICLRDRSSSEEFSR-HKEVVQTHLSHTLRFSLRAYSSILYLRKFTNFEIILRGKPVEQIKITDEMKFKEVITYKPQTSLGSEEAVARTTIGFAKEAPVLGIFGINVYHKNRLIMPFWKVLQEGSSRGRCVVGVIEANFIEPAHDKQDFERTPLFIRLETKLRQVILDYWKNHCHLIGYQAHTPQSG-QSKDAAKNSHGLRKTSQQKSSGLHPTFSPPARHGLRVEEREGEHLIALPALNGSPATPFVQDHASGSLMEDASDFGEDHAALNGMDADDQNFDEKLSEENLQLFNRCEQLQFRQTELKQTVDGLERELDRAKRKCARLSAELEARRKQQRNPDPVINIP
>CHILtrap
MEAAEVGEDPPALPVSDRPYETLEYRSFWRAGNYEFKSSLVPSVQGTLESSDFERARVHPKFLHSNATSHKWAFGAIAELLDNAVDEICNGATFVKVDKIINLKDNSPMLLVQDDGGGMDPEGIRHCMSLGFSKKNSKTTIGQYGNGFKTSTMRLGADAIVFTRANHHSYETQSIGLLSYTFLRRTMKDDIIVPMIDFQRYEKQMQPLVYSSQDDWDESLRIILEWSPFSSKVDLLQQFEDVGSHGTKVLIYNLWMNNTGLLELDFEDDDEDICLRDRSSSEGFSRFQKDIVQTHISYTLRYSLRAYSSLLYLRKFKNFEIILRGKPVEQIKFTDEMKFKKIVTYKPHTSLALEEAVARTTIGFAKEAPILGIFGINVYHKNRLIMPFWKVLQEGSSRGRCVVGVIEANFIEPAHDKQDFERTPLFIRLESKLRQVILDYWKGHCHLIGYQAITPEFG-KPKGAASHSDEPLKITQQRNSDNEIARSHTAKHRLQLETSKEE-LVALYAPNGSTAVSFVQDHATGSSIEDTSDFGEDDENLACLDVENQSLDEKMTEENLQLFNRCEQLQLRQAELMQTVDGLERELDRAKRRCARLSVEFEARQQQQQNR--VINIE
>DACThata
---------------------MLDCRSFWRAGNYDVNSSLVPSLQDTLESSDFDRARVHPKFLHSNATSHKWAFGAIAELLDNAVDEISNGAKFVKIDKMINPRDNSPLLLVQDDGGGMDPEGIRHCMSLGFSKKNSKTTIGQYGNGFKTSTMRLGADAIVFTRSKRDGYDTQSIGLLSYTFLRRTMKDDIIVPMIDFRGYEKQMQPLVYNSQNDWDDSLSLILEWSPFSLKGELMRQFEDIGSHGTKVLIYNLWMNDSGLLELDFEDDDEDICLRDRSSSEEFSR-HKEVVHTHLSHTLRFSLRAYSSILYLRKFTNFEIILRGKPVEQIKITDEMKFKEVITYKPQTSLGSEDAVARTTIGFAKEAPVLGIFGINVYHKNRLIMPFWKVLQEGSSRGRCVVGVIEANFIEPAHDKQDFERTPLFIRLETKLRQVILDYWKSHCHLIGYQAHTPQSG-QSKDAAKNSHGLRKTSQQKSSGHHPTFSPPARHGLQVEEREGEQLIALPALNGSPAMPFVQDHASGSLMEDASDFGKDHAALNGMDADDQNFDEKLSEENLQLFNRCEQLLFRQTELKQTVDGLERELDRAKRKCARLSAELEARRKQQRNPDPVINIP
>CHILsemi
MEAAEVGEDPPALPASGRPYETLEYRSFWRAGNYEVKSSLVPSVQGTLESSDFERARVHPKFLHSNATSHKWAFGAIAELLDNAVDEICNGATFVKVDKIINLKDNSPMLLVQDDGGGMDPEGIRHCMSLGFSKKNSKTTIGQYGNGFKTSTMRLGADAIVFTRANHHSYETQSIGLLSYTFLRRTMKDDIIVPMIDFQRYEKQMQPLVYSSQDDWDESLRIILEWSPFSSKVDLLQQFEDVGSHGTKVLIYNLWMNNTGLLELDFEDDDEDICLRDRSSSEGFSRFQKDIVQTHISYTLRYSLRAYSSLLYLRKFKIFEIILRGKPVEQIKFTDEMKFKKIVTYKPHTSLALEEAVARTTIGFAKEAPILGIFGINVYHKNRLIMPFWKVLQEGSSRGRCVVGVIEANFIEPAHDKQDFERTPLFIRLESKLRQVILDYWKGHCHLIGYQAITPEFG-KPKGAASHSDEPLKITQQRNSDNEIARSHTAKHRLQLETSKEE-LVALYAPNGSTAVSFVQDHATGSSIEDTSDFGEDDEKLACLDVENQSLDEKMTEENLQLFNRCEQLQLRQAELMRTVDGLERELDRAKRRCARLSVELEARQQQQQNR--VINIE
>APOSshen
MAATELGKDP---PSAGRRFQTLECRSFWRAGNYDVTTVSSPSPQETIESCDFDRARVHPKFLHSNATSHKWAFGAIAELLDNAVDEVSNGATFVKVDEMKNPRDNSPMLLVQDNGGGMDPEGIRHCMSLGFSKKNSKATIGQYGNGFKTSTMRLGADAIVFSRANRDGHDTQSIGLLSYTFLRRTLKDDIIVPMIDFQSKEKKMIPLVFSSQFEWDYSLRTILEWSPFASEEELMKQFEDIGSHGTKVLVYNLWLNDDGLLELDFDDDDEDIRLRDRSSSDGFSRFHKEIVQTHISYTLRYSLRAYSSILYLRKFSNFQIILRGKPVEQVKISDELKFKKSVTYKPQMALNAEDASARTTIGFAKEAPVLGIFGINVYHRNRLIMPFWKVVQEGSSRGRCVVGVLEANFIEPAHDKQDFERTTLFIRLEAKLRQVILEYWKNHCHLIGYQPTASDIGKKLKQADKHHHATGKTSELKANVFGIAHSSRSEHECQMQSGIGEQVIGLPATNGVPVFP---DNDPVLLAETTTDYEEDCEQI-CVDVGGSNLVEKMSEENLQLFSRCEQLQLRHSELKHTVEELERELERAKRRCARLSSELEMKKKH-QPS--PINID
>DENDnobi
MELAGLG---RESPAAGRNFESLECRSFWRAGNYEVKSSILPSPQ---ESSEFDRARVHPKFLHSNATSHKWAFGAIAELLDNAVDEICNGATFVKVDKMINPRDNSPMLLVQDDGGGMDPEGIRHCMSLGFSKKNSKTTIGQYGNGFKTSTMRLGADAIVFTRASRDCHETQSIGLLSYTFLRRTMKDDIIVPMVDFQSYEKEMKPLVYSSQDDWDDSLGVILDWSPFSSKVQLLQQFEDVGSHGTKVLIYNLWMNDNGLLELDFDDDDEDIRLRDRSSSEGFSRFHKEIVQTHISYTLRYSLRAYSSILYLRTFTNFQIILRGKPVEQIKIADELKFRKAVTYKPQTGLASEDAVARTTIGFAKEAPVLGIFGVNVYHKNRLIMPFWKVLQEGSSRGRCVVGIIEANFIEPAHDKQDFERTPLFIRLETKLRQVILDYWKAHCHLIGYQPIAPEIGNKHKEAIRHSRGPGKSTQQKSSGHGITPVPHSKHEYQVETSNGEQIVALPAPNGSPAASFVQDPTRGSIMEDVSDFGQDHEEISCIDVEDSNLDEKMVEENLQLFNRCEQLQLRQAELKQTVGELERELERAKRRCTRLSSELEERRKQ-QNR--VMSIH
>ERYCcris
MEPAGSRGKTSESPAVVQNWETLECRSFWRAGNYEVKSSFLPSLQ---DSSEFDRARVHPKFLHSNATSHKWAFGAIAELLDNAVDEICNGATFVKVDKMINPRDNSYMLLVQDDGGGMDPEGIRHCMSLGFSKKNSKTTIGQYGNGFKTSTMRLGADAIVFTRANHDSHETQSIGLLSYTFLRRTVKDDIIVPMVDFRSCDKQMQPLVYSSQDDWDDSLRIILDWSPFSTKEKLLQQFEDVGSHGTKVLIYNLWMNDTSLLELDFDDDDEDIRLRDRSSSEGFSRFHKEVVQTHISFTLRYSLRAYSSILYLRMFKNFEIILRGKPVEQIKIVDELKFKKTISYKPQTGLASEDAVARTTIGFAKEAPVLGIFGVNVYHKNRLIMPFWKVLQEGSSRGRCVVGVIEANFIEPAHDKQDFERTPLFIRLETKLRQVIIEYWKGHCHLIGYQPITPEIGDRHKDAIRHPRGPERNAQQKSSGHGIVHVPYSKHDFQAETCIGE-ITALPALNGSPTTSFVQDPAARSLREGASDFGLDHEETSRMDVEDSNLDETLTEENLQLFNRCEQLQLRQAELKQTIDGLESELERVKRRCVRLSSELEGRRKQ-QNH--AMNIQ
>PHAIflav
MEPAVLGGEPLESPATVGNCETREWRSFWRAGNYEVKSSLLPSLQ---DSSEFDRARVHPKFLHSNATSHKWAFGAIAELLDNAVDEICNGATFVKVDKMINPRDNSPMMLVQDDGGGMDPEGIRHCMSLGFSKKNSITTIGQYGNGFKTSTMRLGADAIVFTRANRDCHGTQSVGLLSYTFLRRTMKDDIIVPMVDFRSYEKQMQPLVYSSQDDWDDSLRVILNWSPFSSKMQLLQQFEDVGSHGTKVFIYNLWMNDTGLLELDFDDDDQDIRLRDRSSSEGFSRFHKEIVQTHISYTLRYSLRAYASILYLRTFKNFEIILRGKPVEQIKIADELKFWKTITYKPQTGLASEDAVARTTIGFAKEAPVLGIFGVNVYHKNRLIMPFWKVLQEGSSRGRCVLGIIEANFIEPAHDKQDFERTPLFIRLETKLRQVIIEYWKGHCHLIGYQPITPEIGDKHKDASRQSRGLGKPAQQKPSGHGITRVPYSKHEFQVETSNGEQLVALPA-NGSLAAPFVQNPSPGSLMEDASDFGQDHEEIRCADVEDLNMDEKMSEENLQLFNRCEQLQHRQAELKRTVVELERELEKAKRRCARLSSELEARRKQ-QSP--VMNIH
>VANIshen
META--GEEKPVSSTAGRDYQTLECRSFWRAGNYEVSSALSSSLQGTLESSEFDRARVHPKFLHSNATSHKWAFGAIAELLDNAVDEICNGATFVKVDKLCNPRDKSPMFLVQDDGGGMDPEGIRHCMSLGFSKKKSKATIGQYGNGFKTSTMRLGADAIVFSRANRKGHETQSIGLLSYTFLRRTMKDDIIVPMIDFQSQQKQMVPLLYSSKEDWNDSRRLILDWSPFSSEEELLQQFHDVGSHGSKVIIYNLWMNDDGLLELDFDDDDEDICLRDRSSSEGFSRFHKEIVQTHISYTLRYSLRAYSSILYLRKFSNFEIILRGKPVEQIKIADELKFKKVVTYKPQADTSSEVVSAKTTIGFAKEAPILGIFGVNVYHKNRLIMPFWKVVQEGSSRGRCVVGIIEANFIEPAHDKQDFERTPLFIRLETKLKQVIIEYWKNHCHLIGYQPPSSELGHKLK----QSH-QGQASQHKASAHSNVYSPNVQHEFQVETSPVEQIIGLPALNVSSTSHAVEVHAPA-LLKDTSNSSQDFEEMRCSNLDDSNLDERMSEENLHLFNRCEQFQLRQAELKQTIDDLERELERAKRRCARLSSEVDSRRQQ-QQS---VNIL
>CALEmajo
MEVEVVGEDPPALAASSGLHETLEYRSFWRAGNYEVKSSLVPSVQGTLESSGFDRARVHPKFLHSNATSHKWAFGAIAELLDNAVDEICNGATFVKVDKVINSRDNSPMLLVQDDGGGMDPEGIRHCMSLGFSKKNSKTTIGQYGNGFKTSTMRLGADAIVFTRANRDSYETQSIGLLSYTFLRRTMKDDIIVPMIDFQRYKRQMQPLVYSSQDDWDDSLRIILEWSPFSSKVDLLQQFEDVGSHGTKVLIYNLWMNNSGLLELDFEDDDEDICLRDRSSSEGFSRFHKEIVQTHISYTLRYSLRAYSSILYLRKFKKFEIILRGKPVEQLKFSDEMKFKKIVTYKPHTSLALEEAVARTTIGFAKEAPILGIFGINVYHKNRLIMPFWKVLQEGSSRGRCVVGVIEANFIEPAHDKQDFERTPLFIRLESKLRQVILDYWKGHCHLIGYQAIAPEFG-KPNGAASHSDEPLKITQQRHNDHGIVRSHTVKPRLQLETSNEQ-LVDLLAPNGSSAASLVQGHANGSSFEDTSEFGEDDENVSYLDVEDQSLDEKMTEENLQLFNRCEQLQLRQAELVQTVDGLERELDRAKRRCARLSVELEARQQQQQNR--VINIE
>PHRAlind
MAAAERGEEP---PAAGRHYQTLGCRSFWRAGNYEVTSALSPTLQGTLESSDFDRARVHPKFLHSNATSHKWAFGAIAELLDNAVDEICNGATFVKVDKMNNPRDNSPMLLVQDDGGGMNPEGIRHCMSLGFSKKNSKATIGQYGNGFKTSTMRLGADAIVFTRANRDGHETQSIGLLSYTFLRRTMKDDIIVPMIDFQSNEKQMLPLVYSSHHDWDESLRIILDWSPFSSMDELLHQFEDVGSHGTKVFTYNLWMNDGGLLELDFDDDDEDIRLRDRSSSEGFSRFHKEIVQTHICYTLRYSLRAYSSILYLRKFSDFQIILRGKPVEQIKIEDELKFKKAVAYKPQAGLASEDASARTTVGFAKEAPVLGIFGVNVYHKNRLIMPFWKVVQEGSSRGRCVVGVLEANFIEPAHDKQDFERTPLFIRLETKLKQVILDYWKNHCHLIGYQATAS-VGNKHKHAAKDSHGPRLASGQSSNGHGMSHTPNLQHNFEVKTGTREHMVALPAPNGALTEPSLEDHSPGSLQEYRSYFEKDSEQIRHTYVEDSNLEEKMGEENLQLFNRCEQLQLRKAELTQTVEELKREVERAKRRCARLSSEIETRRKA-QNV--VMKID
>CALAcreb
ME-LEVGEDPPASSISARPSETLDYRSFWRAGNYEAKPSLVSSTQGTFESSDFERARVHPKFLHSNATSHKWAFGAIAELLDNAVDEICNGATFVKVDKMINPRDNSPMLLVQDDGGGMDPEGIRHCMSLGFSKKNSRSTIGQYGNGFKTSTMRLGADAIVFTRANRDGCETQSIGLLSYTFLRRTMKDDIIVPMIDFQRYEKQMQPLVYSSQDDWDDSLGIFLEWSPFSSKMELVEQFEDVGSHGTKVLIYNLWMNNSGLLELDFEDDDEDICLRDRSSSEGFSRFQMEIVQTHISYTLKYSLRAYASILYLRKFTNFRIILRGKPVEQIKFADEMKFKKVVSYKPQTGLGLEEAVARTTVGFAKEAPVLGIFGINVYHKNRLIMPFWKVLQEGSSRGRCVVGIIEANFIEPAHDKQDFERTPLFIRLETKLRQVIIDYWKGYCHLIGYQPITPEFG-KHKGATSRSHESGKITQQKTNEHGIARSSTTKHTLQVQMSNGE-LAALHALNGSSAASLLQDHAPASLMDDTSESGEDQQKLGCTYVEDQNLDETISEENLQLFNRCEQLQHRHAELKEMVDGLEFELNRAKRRCARLSTELEARRKQQQKC--VINIE
>HABEpant
MEAVELEVHHPTSPASARHDEMLDCRSFWRAGNYEVNSSVVPSLQGTLESSEFDRARVHPKFLHSNATSHKWAFGAIAELLDNAVDEISNGAKFVKIDKMINPRDNSPMLLVQDNGGGMDPEGIRHCMSLGFSKKNSKTTIGQYGNGFKTSTMRLGADAIVFTRSKHDRYHTQSIGLLSYTFLRRTMKDDIIVPMIDFRGYEKQMQPLIYSSQDDWDDSLSVILEWSPFSLKQELMRQFEDMGSHGTKVLIYNLWMNDSGLFELDFEDDDEDICLRDRSSSEEFSR-HKEVVKTHLSHTLRFSLRAYSSILYLRKFTNFEIILRGKPVEQIKITDEMKFKEIRTYKPQTSLGSEDAVARTTIGFAKEAPVLGIFGINVYHKNRLIMPFWKVLQEGSSRGRCVVGVIEANFIEPAHDKQDFERTPLFIRLETKLRQVILDYWKSHSHLIGYQTIPPQSG-QSKDSAKNSHGLRKTPQQKFSGHQTAFSPSAKHGSRVLAREEEQIVVLPALNGSPAAPYVQGHTSGSLTVDASNFGEDHAELNGMTAEDQNFDEKLTEENLQLFNRCEQLQLRQAELKQTVDGLERELDRAKRKCARLSVEIEIRRKQQQNP--VIDIQ
