# Supplementary material for: Orchid Phylotranscriptomics: The Prospects of Repurposing Multi-Tissue Transcriptomes for Phylogenetic Analysis and Beyond
Source: Front Plant Sci. 2022 May 27;13:910362. doi: 10.3389/fpls.2022.910362 (PMC9196242; doi:10.3389/fpls.2022.910362)
Supplement: Supplementary file 4 [file Data_Sheet_3.zip › ortho_MSA/r1/OG0009150.fa]

>PHALmode
MADEFPDDAVLSDVDNDEDPSAAAPSND-SAADKRLRNLLAELEQERRARKSAEDSRVELQTSVNRLKAFAQDVIKKRDDALREKDESARSAERANAELSEALRQKDEALRQ-------QEEAFKQKEEALRQKEEAYRLKDSSRAEIETAAQMLVTGIEKISSKVSGFKNFSVAVLPRSQKYTGLPAVAYGVIKRANEIAEELTAQIEAAVKSRDEAREQIEQRNYEIAIEISELEATISGLREGATKKGNEIELLGKMVGERDSRISEMEREIAELKQFGDDFSTKFRNLETKVDAQRPVIIDHLKHISKAYEQINKIVWIADEKSLDQSDSSDSSFVWKEMDMDENLRTSLEGTVSICELASVAFEKVKSRIESRNRDVKDLEEKVAALFGEKQHIGTLLRSALYSRTNKVLQVAEEGLREAGIDLKLNGHDKDVAHGEAEDEVYTLAGALENTVKTSQIEIVELSHLVEALRAESSLLKAHLDAQAKEISQQMLQIKELEEKEHMANENVEGLMTDIAAAEEEIARWKLAAEQEAAAGKEVEQEFLAQLSSLRQELEEAKHAMMELEKKLKFKEETAAAAIAARDAAETSLRLADVRTGRLRERVEELTRQLEQFDKNDSTNRNSHRYVCWPWQWLGLDSVR-YQTVEQENSNEMELSEPLI
>ANOEroxb
MADEVDDDAVLSDLEGDEDTPIASPSDV-SSTDQRLRDLLAELEQERRAHKLAEDSRAELQTSVNRLKAFAQDFIKKRDDALREKDESARSLERASAELSEALKQKEEAMRQKEEALRQKDEALRQKDEALRQKEEALRHKDSSRTEVETAAQMMVTGIEKISSKVSGFKNFSAGGLPRSQKYTGLPAVAYGVINRANEIVEELVRQVEVAAKSRDEAREQIEQRNYEIAIEVSQMEATISGLREDVTKKGTEIELLGKIVDEKDSRILGMEKEISELKLLGGESSTKLRNLEAKLEAQRHMIIDQLKHLSKAYEQINGIVRIADESFSDQLDTSDSSFMWKEMDMDQNLQTSLEGMISISELARDAFEKVRLRIEKRNEEVKNLEEKVAALLGEKHHIGILLRSALSSKTNKVLKVAEDGLREAGIDLKLNGYDNNGAHGEAEDEVYSLAGALENTVKTSQIEIIELRHLVEALRAESSLLKAHLDAQAKEISLLSQQIKELKEREHVANENVEGLMTDIAAAEEEIARWKLAAEQEAAAGKAIEQEYLSQLSSLGQELEEAKQAMAEFENKLKFKEGTAAAAIAVRDAAENSLRLADVRAGRLRERVEELSRQLEQLDKNDPRTRNSHRYMCWPWQWLGLDHVR-HPTDVQENSNEMELSEPLI
>OECEmacu
MADE--DDAVLSDVDDDEDPSTAAASNG-SAVDQHVRDLLAELDQERRARKAAEDSRAELQTSVSRLKAFAQDVIKKRDDALREKDESARSAERASAELSETLRQKDEALRQ-------AEEALKQKEEALRQKEEALKSKDSSRAEIETAAQMMVTGIEKISSKVSGFKNFSVSGLPRSQKYTGLPAVAYGVIKRANEIAEELTAQIEAAVKLRDEAREQIEQRNYEVAIEMSQLEATISGLREETTKKGAEIELLGKIIEERDSRISEMEKEIAELKHFGDDSLTKLRNLEAKVDAQRPVIIDHLNHISKAYEQISEIVRIADENSLDQSDSLDSSFMLEEMDMDQNLLTSLQGTVSIYELASVAVEKVKSRLENRNREVKDLEEKVVTLLEEKQHIGALLRSALFSKTNKVLQVAEEGLREAGIDVRLNGHGKDGARGEAEDEVYTLAGALEHTVKNSQIEIVELRHLVEALRAESSLLKAHLDAQAKEISQLTLQIKELEKKEHMANENIEGLMTDISVAEEEIARWKLAAEQEAAAGREVEEEFLGQLSSLRQELEEAKHARMEFENKLKFKEETAAAAIAARDAAETSLKLADVRAARLRERVEELTRQLEQLDKNDSSNRNSHRYICWPWHWLGMDSVR-YQTDVRENSNEMELSEPLI
>DENDchryso
---------------------------------------------------------------------------------------------------------------------------------------------------------MMVTGIEKISSKVSGFKNFSVGGLPRSQKYTGLPAVAYGVIKRANEIAEELTAQIEAAVKSRDEAREQIEQRNYEIAIEMSQLEATISGLSEEVTKKGTEIEVLGKMVVERDSRISEMEREIAELKQSGDDSSAKLRNLETKLDAQRPVIIDHLKHISKAYEQINEIVRIADENSIDQSDSLDSSFVWKEMDVDQNLRTSLEGTVSIYELASVAFEKVKSRIEKRNREVKDLEEKVSALLGEKQHIGTLLRSALSSKTNQVLQVAEEGLREAGIDLKLNGHDKNGSHGEAEDEVYTLAGALENTVKTSQIEIVELRHLVEALRAESSLLKAHLDAQAKEIGQLMLQIKELEEKEHMANESVEGLMTDIAAAEEEIARWKLAAEQEAAAGKEVEQEFLAQLSYLRQELEEAKHAMMEFENKLKFKEETAAAAIAARDAAETSLKLADVRAGRLRERVEELTRQLEQLDKNDSTHRNSHRYICWPWQWLGLDSVR-YQTDVQENSNEMELSEPLI
>MASDpict
MAEE---DAILSDIDNDEDLS-ASPSNA-SPADQRLRDLLAELDDERRARKSAEDSRLELQTSVNRLKAFAQDVIKKRDDALRE------------------------------------------KDEALQQKEEAFRLKDSSRAEIETAAQMMVTGIEKISSKVSSFKNFSVGGLPRSQKYTGLPAVAYGVIKRANEIAEELTAQIEAAVKSRDEAREQVEQRNYEVAIEVSELEATIGGLREEATKK-------GKMVEERNSRISEMEREVVELRQFGDDSSTKLRALEAKVDAQRPVIIDHLKHISKCYGQINEIVRVADDNALDQSESLNSSFMWKEMDMEQNLRTSLEGMVSICEITSIAFEKVKSRIEKRNGEVKDLEEKVATLLGEKQHIGTLLRSALSSKTSKVLQVAEEGLREAGINLKINGHDRDGAHGEAEDEVYTLAGVLEDTVKTSQIEIIELRHLVEALRAESSLLKAHLNSQAKEISQLMLQIKELEEKGHMANESVEGFMADIAAAEEEIARWKLAAEQEAAAGKEVEQEFLAQLSSLRQELEEAKHAMIECENKLKFKEDTAAAAMAARDAAEVSLKLADVRAGRLRERVEELTRQLEQLDKIDLPNLNNHRYICWPWQWLGLNSVR-YQADVQENSNEMELSEPLI
>ANOEemei
MADEVDDDTVLSDLEGDEDTPIASPSDV-SSTDQRLRDLLAELEQERRAHKLAEDSRAELQTSVNRLKAFAQDFIKKRDDALREKDESARSLERASAELSEALKQKEEAMRQKEEALRQKDEALRQKDEALRQKEEALRHKDSSRMEVETAAQMMVTGIEKISSKVSSFKNFSAGGLPRSQKYTGLPAVAYGVINRANEIVEELVRQVEVAAKSRDEAREQIEQRNYEIAIEVSQMEATISGLREDVTKKGTEIELLGKIVDEKDSRILGMEKEISELKLLGGESSTKLRNLEAKLEAQRHMIIDQLKHLSKAYEQINGIVRIADESFSDQLDTSDSSFMWKEMDMDQNLQTSLEGMISISELARDAFEKVRLRIEKRNEEVKNLEEKVAALLGEKHHIGILLRSALSSKTNKVLKVAEDGLREAGIDLKLNGYDNNGAHGEAEDEVYSLAGALENTVKTSQIEIIELRHLVEALRAESSLLKAHLDAQAKEISLLLQQIKELKEREHVANENVEGLMTDIAAAEEEIARWKLAAEQEAAAGKAIEQEYLSQLSSLGQELEEAKQAMAEFENKLKFKEGTAAAAIAVRDAAENSLRLADVRAGRLRERVEELSRQLEQLDKNDPRTRNSHRYMCWPWQWLGLDHVR-HPTDVQENSNEMELSEPLI
>DACThata
MADEVPDDDILSDLDGDEEASNAAPSDA-SATEQRLHDLLTELEQERRVRKFAEDSRTELQTSVNRLKAFAQDVIKKRDDALREKDELTRSSERARAELSEALKQKEEAQRQ-------KEDALRQKDEALRQKEEALRHKDSSRAEIETAAQMMVTGIEKISSKVSGFKNFSAGGLPRSQKYTGLPAVAYGVINRANEIVEELTGQIDAAVKSRDQAREQVEQRNYEIAIEVSQLEATISGLREDATKNCTEIELLGKLVEEKDSRILVMEKEVSELKQIGGESSTKLRNLEAKVDAQRHVTIDHLKHLSKAYAQINSILQIADESLPHQSDSSDSSFVWKETDMDQNLRASLEGTVSISELASVASEKVRLKIEKRNREVKDLEEKIDALLEEKQHIGTLLRSALSSKTNKVLQVAEDGLREAGIDLKFNEHNSNGAHGEEEDEVYTLAGALENTVKTSHIEIIDLRHLVEALRAESGLLKAHLDAQAKEINLLMKQMKELEEREHIANENVEGLMTDIAAAEEEIARWKLAAEQEAAAGKAVEQEFLSKLSSLGQELEEAKHAVVDLENKLKFKEGTAAAAIAARDAAENSLRLADVRTSRLRERVEELSRQLEQLDKSDPRTRNSHRYICWPWQWLGLDHGRQHPTDVQENSNEMELSEPLI
>OPHRsphe
MADEVPADDVLSDLDGDEEASNAVPSDA-SAT-ERLQDLLTELEQERRARKFSEDSRAELQTSVNRLKAFAQDVIKKRDDALREKDELTRSSERARAELSEALKQKEEALRQ-------KECAIKQKDEALQQKEETLRHKDSSRAEIETAAQMLVTGIEKISSKVSVFKNFSAVGLPRSQKYTGLPAVAYGVINRANEIVEELTGQIEAAVKLRDQAREQVEQRNYEIAIEVSQLEATISGLKEDAAKKTTEIELLGKLVEEKDSRILGMKKEISEFKQIAGESSTKLRSLEAKAEAQRHVTIDHLKHLSKAYAQIKSILRIADESLPDQSDSSDSSFVWKETDMDQNLRASLEGTVSIFELATVASEKVRLKIERRNREVKDLEEKVDALLEEKQHIGTLLRSVLSSKTNKVLQVAEEGLREAGIDLKFNGPNSNGAHSEEEDEVYTLAGALENTVKTSQIEIIELRHLVEALRAESGLLKAHLDAQAKENNLLMQQMKELEEREHIANENVEGLMTDIAGAEEEIARWKLAAEQEAAAGKAVEQEFLSKLSSLGQELEEAKHMMVDLENKLKFKEGTAAAAMAARDAAENSLWLADVRTSRLRERVEELSRQLEQLGKSDTRARNSHRYICWPWQWLGLDHGRQYPTDVQENSNEMELSEPLI
>LANAlana
------------------------------------RDLLAELDQERRARKAAEDARSDLQTSLNRLKAFAQDVIRKRDETLR-------SADRAAGELSDAVKQKEEALKQ-------REEALKQREEALKQREEALKQKDSLRSEMETAAQMMVSGIEKISGKVSNFKNFSAGSLPRSQKYTGLPAVAYGVIKRANEIAEELVRQIDSAAKSRDQARVQMEQRNYEIAIEVSQLEATIGGLREEVSKKSTEIEGLEKLVAERDAKISEMGKEISELRQFSELCSGKLRSLEGKVDAQRPLIVDQFNHISKSYGEIQEIVQIVDSSSSDRL--SDSSFMWKEMDMDENFRTLLEVTVSVYELAKVAAEKVREGVDERNQEIKALKEKVDGLMGEKQHIGTLLRSALSSGKNEVLQVAENGLREAGIDLRFNGRDRKGVQEEGEDEVYTLAGALENTVKASQLEIIELQHLVEALRAESSLLKAHLDAQAKEIGQQKRQIKELEEKELVANESVEGLMMDITAAEEEIERWKAAAEQEAAAGRAVEQEFLSQLSALRQELEDAKQAMSEMENKLKFKEETAAAAMAARDAAENSLRLADLRSARLRERLEELTRQLEQSDRIDPGSRNSYRYVCWPWQWLGLNFVR-YHTDVQENSNEMELSEPLI
>DENDnobi
MSGEVLDDDVLSDVDNDEDPSTAAPSNA-SAADQRLRDLLAELDQERRARKVAEDARVELQTSVNRLKAFAQDVIKKRDDALREKDESARSAERVSAELSEALRQKDEALRL-------EQEALKQKEEALRQKEEAFRLKDSSRAEIETAAQMMVTGIDKISSKVSGFKNFSVGGLPRSQKYTGLPAVAYGVIKRANEIAEELTAQIEAAVKSRDEAREQIEQRNYEIAIEMSQLEATISGLREDVTKKGTEIEVLGKMVEERDSRISEMEREIAELKQSGDDSSAKLRNLETKLDAQRPVIIDHLKHISKAYEQINEIVRIADENSIDQSDSLDSSFVWKEMDVDQNLRTSLEGTVSIFELASVAFEKVKSRIEKRNREVKDLEEKVSALLGEKQHIGTLLRSALSSKTNRVLQVAEEGLREAGIDLKLNGHDKNGSYGEAEDEVYTLAGALENTVKTSQIEIVELRHLVEALRAESSLLKAHLDAQAKEIGQLILQIKELEEKEHMANESVEGLMTDIAAAEEEIARWKLAAEQEAAAGKEVELEFLAQLSYLRQELEEAKHAMMEFENKLKFKEETAAAAIAARDAAETSLKLADVRAGRLRERVEELTRQLEQLDKNDSTGRNSHRYVCWPWQWLGLDSVR-YQTDVQENSNEMELSEPLI
>LIMOabor
MADEVADDAALSDVDGDEDPSTAVPSHVSVSADQRLCDLLTELDQERRARKVAEDSRAELQTSVNRLKAFAQDFIKKRDDALREKDESARSAERAIAEISKVLEQKDEALRQ-------KEEAVRQKDEALQQKEEVLRLKDSLRAEIETAAQMMVTGIEKISSKVSGFKNISSGGLPRSQKYTGLPAVAYGVINRANEIAEELTGQIESAIKSRDEAREQIEQRNYEIAIEVSQLEATISGLREEATKKGADIELLGKLVEERDSMISEMAREISELKQFGDESSTKLRNLEAKVDAQRPVLIDHLKHISKAYEQVNEIVRIADESSSDQSDSSDSSFVWKEMDIYQNLRTSLEGTISICELASVAIEKVSLRIAKRNREVKDLEEKVAALLGEKLHIGTLLRSALSSKTNKVLLVAEEGLREAGIDLKLNGHDKNGAHGEAEDEVYTLAGALEDTVKTSQIEIIELRHLVEALRAESSLLKAHMDAQAKEIGQLMQQIKELEEREHMANESVEGLMTDIAAAEEEIARWKLAAEQEAAAGKAVEQEFLAQLSSLRQELEEAKHAMVGFQNKLKFKEETAAAAIAARDAAVNSLRLVDVRAARLRERVEELTRQLEQLDKNDSRNRNSHRYICWPWQWLGLDSVR-YQTDVQENSNEMELSEPLI
>CALAsini
MADEVPDDAVLSDVDNDEDPSTATPSNV-SAADQRLLELIAEIDQERRARKAAEDSRVELQTSVNRLKAFAQDVIKKRDDALREKDELARSAERASAELSQALRQKDEALRQ-------EEEALKQKEEALRQKEEAFRLKDSSRAEIETAAQMMVTGIEKISSKVSVFKNFSVGGLPRSQKYTGLPAVAYGVIKRANEIAEELTVQIEAAVKSRNEAREQVEQRNYEVAIEMSQLEATISGLREETTKKGAEIELLGKMVEERDSRILVMEREITELKQFGDDSSTKLRNLEAKVDSQRPVIIDHLKHISKAYEQINEIVRIADENSLDHSDSLDSSFIWKEMDIDQNLQTSLEGMVSMCELARVAFEKVKSRIEKRNWEVKDLEEKVTALLGEKQHIGTLLRSALSSKTNMVLQVAEEGLREAGIDLKLNGYDKDGAHEEAEDEVYTLAGALENTVKTSQIKIVELRHLVEALRAESSLLKSHLDAQAKEISQLMLQIKELEEKEYMANENVEGLMTDIAAAEEEIARWKQAAEQEAATGKEVEQEFLAQLSSFRQELMEAKHAMMEFENKLKLKEEIAAAAIAARDAAETSLKLADVRAGRLRERVEELTRQFE---RNDLMNRNSHRYICWPWQWLGLDSVR-YQTDVQENPNEMELSEPLI
>PHAIflav
MADEVPDDAVLSDVDNDEDPSSPAPSNV-STADQRLRELLAELDQERRARKAAEDSRVELQTSVNRLKAFAQDVIKKRDDALREKDELARSAERASAELSQALRQKDEALQQ-------EEEALKQKEDALRQKEEAFRLKDSSRAEIETAAQMMVTGIEKISSKVSVFKNFSVGGLPRSQKYTGLPAVAYGVIKRANEIAEELTAQIEAAVKSRDEAREQIEQRNYEVAIEMSQLEATISGLREETTKKGAEIELLGKMVEERDSRISEMEKEIAELKQFGDDSSAKLRNLEAKVDAQRPVIIDHLKHISKAYEQINEIVRIADENSLDHSDSLDSSFIWKEMEIDQNLRTSLEGMVSMCELARVAFEKVKSRIEKRNREVKDLEEKVASLLGEKQHIGTLLRSALSSKTNKVLQVAEEGLREAGIDLKLNGYDKDGAHGEAEDEVYTLAGALENTVKTSQIEIVELRHLVEALRAESSLLKSHLDAQAKEISQLMLQIKELEEKEYMANENVEGLMTDIAAAEEEIARWKQAAEQEAATGKEVEQEFLAQLSSLRQELVEAKHTMIEFENKLKLKEEIAAAAIAARDAAETSLKLADVRAGRLRERVEELTRQLELLDKNDLANRNSHRYICWPWQWLGLDSVR-YQTDVQENPNEMELSEPLI
>OPHRgarg
MADEVPADDVLSDLEGDEEASNAVPSDA-SAT-ERLQDLLTELEQERRARKFSEDSRAELQTSVNRLKAFAQDVIKKRDDALREKDELTRSSERARAELSEALKQKEEALRQ-------KECAIKQKDEALQQKEETLRHKDSSRAEIETAAQMLVTGIEKISSKVSVFKNFSAVGLPRSQKYTGLPAVAYGVINRANEIVEELTGQIEAAVKLRDQAREQVEQRNYEIAIEVSQLEATISGLKEDAAKKTTEIELLGKLVEEKDSRILGMKKEISEFKQIAGESSTKLRSLEAKAEAQRHVTIDHLKHLSKAYAQIKSILRIADESLPDQSDSSDSSFVWKETDMDQNLRASLEGTVSIFELATVASEKVRLKIERRNREVKDLEEKVDALLEEKQHIGTLLRSVLSSKTNKVLQVAEEGLREAGIDLKFNGPNSNGAHSEEEDEVYTLAGALENTVKTSQIEIIELRHLVEALRAESGLLKAHLDAQAKENNLLMQQMKELEEREHIANENVEGLMTDIAGAEEEIARWKLAAEQEAAAGKAVEQEFLSKLSSLGQELEEAKHMMVDLENKLKFKEGTAAAAMAARDAAENSLWLADVRTSRLRERVEELSRQLEQLGKSDTRARNSHRYICWPWQWLGLDHGRQYPTDVQENSNEMELSEPLI
>EPIDfulg
MAEEVLDDAVLSDVDDDEGPP-ASPSNV-SAADQRLRDLLAELDQERRARKAAEDSRAELQTSVNRLKAFAQDVIKKREDALREKDESARSAERASAELSEALRQKDEALRR-------EEEALKQKEEALRQKEEGFRLKDSLRAEIETAAQMMVTGIEKISSKVSGFKNFSAGGLPRSQKYTGLPAVAYGVIKRANEIAEELTAQIEAAVKSRDEAREQIEQRNYEIAIEMSQLEATISGLREETAKKGAEIELMGNMVEERTSRVSEMEREIAELKQFGDDSSTKLRNLEAKVDAQRPVVIDHLKHISKSYEQINEIVRIADENSLDQSESLDSSFMWKEMDMDQNLRTSLEGTVSIGELSRIAFEKVKLRIERSNREVKDLEEKVAALLGEKQHIGTLLRSALSSKTSKVLQVAEEGLREAGIELKINGHDNEGANGEADDEVYTLAGALENTVKTSQIEIVELRHLVEALRAESSLLKAHLDAQAKEINQLILQIRELEEKEHMANESVEGLMTDIAAAEEEIARWKLAAEQEAAAGKEVEQEFLAQLSSLRRELEEAKHAMMECENKLKFKEETAAAAMAARDAAETSLKLADLRAGRLRERVEELTRQLEQLDKNDTPNRNGHRYICWPWQWLGLDAVR-YHTEVQENSNEMELSEPLI
>EPIDpuni
MAEEVLDDAVLSDVDDDEGPP-ASPSNV-SAADQRLRDLLAELDQERRARKAAEDSRAELQTSVNRLKAFAQDVIKKREDALREKDESARSAERASAELSEALRQKDEALRR-------EEEALKQKEEALRQKEEGFRLKDSLRAEIETAAQMMVTGIEKISSKVSGFKNFSAGGLPRSQKYTGLPAVTYGVIKRANEIAEELTAQIEAAVKSRDEAREQIEQRNYEIAIEMSQLEATISGLREETAKKGAEIELMGNMVEERTSRVSEMEREIAELKQFGDDSSTKLRNLEAKVDAQRPVIIDHLKHISKSYEQINEIVRIADENSLDQSESLDSSFMWKEMDMDQNLRTSLEGTVSICELSRIAFEKVKLRIERSNREVKDLEEKVATLLGEKQHIGTLLRSALSSKTSKVLQVAEEGLREAGIELKINGHDNEGANGEADDEVYTLAGALENTVKTSQIEIVELRHLVEALRAESSLLKAHLDAQAKEINQLMLQIRELEEKEHMANESVEGLMTDIAAAEEEIARWKLAAEQEAAAGKEVEQEFLAQLSSLRRELEEAKHAMMECENKLKFKEETAAAAMAARDAAETSLKLADVRAGRLRERVEELTRQLEQLDKNDTPNRNSHRYICWPWQWLGLDAVR-YHTEVQENSNEMELSEPLI
>VANIplan
MADEESGDAVLSDVDGDEEIAIDTPSDA-SLADQRVRDLIAEIEQERRARKAAEDSRAELQTSVNRLKAFAQDVIRKRDEALREKEETARLAERTSSELSESLKVKEEALRQ-------HEEAFKQKEEALRQKEEVLRQKDSLRAEIETAAQMMVTGIDKISSKVSSFKNFSAGGLPRSQKYTGLPAVAYGVIKRANEITEELIKQIETASKSRDEAREQIEQRNYEIAIEVSQLEATISGLREETTKKAAEVDLLSNMVKERDSRVSKMEKEISELKLFGNESAAKLKNLGAKLDAQRPVIIDHLKHISKAHEQISKIVRIADESSSDQLDSSDSLFIWNEIDIDENLQTSLEGTISVCELASSAFDKVRLRIEERNREVKCLEEKVADLLGEKQHIGTLLRSALSSKTNEVLQVAEKGLREAGIDLKLNGHDKNDAHMNGEDEVYTLAGELENTVKTSTIEIIELRHLVEALRAESSLLKTHLDAQAKEIRQLMQQIKELEAKEHLANESIEGLMMDIAAAEEEITRWKQAAEQEAAAGKAIEEEFLLQLSSMRQELEEAKLAILELETKLKFKEETAVAAIAARDAAENSLRLADVRATRLRERLEELTRQLEQLDKNDSRNRNSHRYICWPWQWLGLNSIK-YQVDVQENSNEMELSEPLI
>APOSshen
MDEEVPDDAVLSDVDGEEDSSIAVPADV-SAADQRVRDILAELEQERRARKAAEDSRADLRTSINRLKAFAQDVIKKRDDALREKDDAARSAERAGVELSEALKQKEEAVRL-------KEEAIKHKDEALRQKEEALKQKDSSRAEIETAAQMLVTGIDKISSKVSGFKKFSA-GLPRSQKYTGLPAVAYGVVKRANEIAEELSKQIEAATKTRDEAREQIEQRNYEIAIEVSQLEATISGLREETAKKGSEIELVSKIIDERDSRISEMEHEISDLRQSGDESSGKLRNLEAKVDAWRPMIIDQLKHISKLYEHINEIVCITEDSYSDQMDSSDSAFIWKEMDMDDNLRNSLEGTTLVCELAKVACEKVRLRIEERCQKVKDLEDKIADLLEEKQHIGTLLRSALSSKTNEVLQVAEKGLREAGIELKLNKNNDSHFHRKEEDEVYSLAGALENTVKASQIEIIELKHLVEALRAESSLLKAHLDAQAKERSQQMLKLKELEEKERIASESVEGLMMDIAVAEEEIARWKLATEQEAAAGKAVEQEFLAQLSSMRHELDDAKQGTAELEKKLKFKEETAAAAMAARDAAENSLRLADTRAARLRERVEELTRQLELLDKNDSVTRNNHRYICWPWQWLGLSSLR-YQADVQSNSNEMELSEPLL
>HYPOheme
---------------------------------------------------------------------------------------------------------------------------------------------------------MLVSGIEKISGKVSNFKNFSAGGLPRSQKYTGSPAVAYGVIKRANEIAEELLRQIEVAGKSRDQAREQVEQRNYEIAIEVSQLEATIGGLREEVSRKGAEIEGLEKLIAERDAKVSEMEREIQELRQFGDECSNKLRSLEGKLDSQRPLIIEQFSNMSKAYEVIHEVVRIADADSMDQL--SDSLFVWKEMDMDENFRTLSEGMVSVYELSKVAVEKVRGVVEERSREVKDLNEKVEGLLAEKQHIGTLLRSALSSDQNEVLQVAENGLREAGIDLKFKGHNRKGVEDGEVDEVYTLAGALESTVKASQIEIIELQHLVEALRAESSLLKAHLDAHAKEIAQQKLQIKELEEKELGANESVEGLMMDIAVAEEEIARWKAAAEQEAAAGRAVEQEYVSQLSALRQELDEAKQSLSEMENKLKFKEETAAAAMAARDAAENSLRLADVRASRLRERLEELTRQLEEVDRINPRSQNNHRYVCWPWQWLGLDFVR-YNTDVQENSNEMELSEPLI
>EPIPpurp
MADEVPDDAVLSDVDGDDDPSTAAPSHVSSSTDQRLCDILAELDQERRARKAAEDSRAELQTSVNRLKAFAQDVIKKRDDALREKDESARSAERASAEISEALKQKEEALRQ-------KEEAVRQKDEALQQKEEVVRLKDSSRAEIETAAQMMVTGIEKISSKVSGFKKFSAGGLPRSQKYTGLPAVAYGVIKRANEIAEELTGQIEAAIKSRDEAREQIEQRNYEIAIEVSQLEATISELREEATKKGAEIELLGKMVEERDSRISDMEREISELKQFGDESSTKLRNLEAKVEAQRPVIIDHLKHISKAHDKINEMIRIADESSLDQSDSSDSSFVWREMDTDQNLRTSLEGTVSICELASVAFEKVSLRIAKRNREVKDLEEKVAALLGEKQHIGALLRSALSSKTNKVLLVAEEGLREAGIDLKLNGHGKNGAHGEAEDEVYTLAGALENTVKTSLIEIIELRHLVEALRAESSLLKAHMDAQAKEIGQLLQQIKELEEREHMANESVEGLMTDIAAAEEEIARWKLAAEQEAAAGKAVEQEFLAQLSSLRQELEAAKHATEEFQNKLKFKEETAAAAIAARDAAVNSLRLADVRAGRLRERVEELTRQVEQLDKNDSRNRNSHRYICWPWQWLGLDSVR-YQTDVQENSNEMELSEPLI
>DIURorie
MADEVTDDAVLSDLDGEEDTSTASPSDD-SVTSQRLRDLHADLDQERRARKFAEDSRAELQTSVNRLKAFAQDVIKKRDEALREKDESARSAARASAELSEALKQKEEALRQKDEVLKQIDEALRQKDEALRHKEDALRQKDSSRTEVETAAQMMVTGIEKISSKVSGFKNFSAGGLPRSQKYTGLPAVAYGVISRANEIVDELTGQIEAAVKSRDEAREQIEQRNYEIAIEVSQLEATISGLREEATKKGTEVELIGKMLGERDSRILGMEKEISELKQFGGESSTKLRNLEAKADSQRHVIIEHLKHLSKAYEQINGIVRVADESLSDQLDSSESSFMWKEMDMDQNLRTSLEGMVSLSELASIAFEKVRLRIEKGNREVKDLEEKVATLLGEKQHIGTLIRSALSSRTNKVLKVAEEGLIEAGIDLKLNGYDKDGAHIEAEDEVYTLAGALENTVKTSQIEIIELRHLVEALRAESSLLKAHLDAQAKEIGLFMHQIKELKEREHTANENVEGLMTDIAAAEEEIARWKLAAEQEAAAGKAIEQEFLSQLSSMGQELEEAKQAMMELENKLKFKEGTAAAAMAARDAAENSLRLADVRAARLRERVEDLSRQLEQLDKNDSRTRNNHRYICWPWQWLGMDNVR-HPTVVQENSSEMELSEPLI
>BLETstri
MADEVSDDTVLSDVDDDEDPSTVAPSNI-SAADQRLRDLLAELDQERRARKAAEDSRMELQTSVNRLKAFAQDVIKKRDDALREKDESARSAERATAELSEALRQKDEALRQ-------EEEALKQKEEALRQKEEAFRLKDSSRAEIETAAQMMVTGIEKISSKVSGFKNFSVGGLPRSQKYTGLPAVAYGVIKRANEIAEELSAQIEAAVKSRDEAREQIEQRNYEIAIEVSQLEATISGLREEATKKGAEIELFGKMVEERDSRISEMEREIAELKQFGDDSSTKLRNLEAKVDAQRPVIIDHLKHISKAYEQINEIVRIADESSLDQSDSSDSSFMWKEMDMDQNLRTSLEGTVSICELAIVAFEKVRLRIEKRNREVKDLEEKVAALLGEKQHIGTLLRSALSSKTSKVLQVAEEGLREAGIDLKLNGHVKDG-HGEAEDEVYTLAGALENTVKTSQIEIVELRHLVEALRAESSLLKAHLDAQAKEISQLMQQIKELEEREHMANESVEGLMTDIAAAEEEIARWKLAAEQEAAAGKEVEQEFLAQLSSLRQELEEAKHAMMEFENKLKFKEETAAAAIAARDAAETSLKLADLRAGRLRERVEELTRQLEELDKNDLRNRNSHRYICWPWQWLGLDSVR-YQTDVQENSNEMELSEPLI
>SELEaequ
MADDLPDDAVLSDVDGDDDASSAAPSSVSPAADQSLRVLLSELDHERRARKAAEDSRAELHTSVNRLKAFAQDVIKKRDDALREKEEFTRSAERASAELSEALKQKNDALRQ-------KEEALRQKEEALRQKEEAMKQKESSRAEVETAAQMMVTGIEKISSKVSGFKNFSAGGLPRSQKYTGLPAVAYGVIKRANEIAEELTEQIEAAAKARDDAREQIEQRNYEIAIEVSQLEATISGLGEEAAKKGAEIELLGKMVGERDSRIGEMEREISELRQFWDESSTKLKTLEAKVDAQRTMVIDHLKHISKAYEQINEIVRIVDESSSDEADSSDSLFVWNEMDMDQNLRTSLEGTASVSELSSVAFEKVRWRIEDRNREVKGLEEKVAALLGEKQHIGTLLRSALSSKTNEVLQVAEKGLREAGIDLKFNGRQKNDFHGEEEDEVYSLAGALENTVKTSQIEIIELRHLVDALRAESSLLKAHLDAQAKELHQQMKQIKEFQERELMANESVEGLMTDIATVEEEIARWKLAAEHEAAAGKAIEQEFLAQLSTLRQELEDAKHAIVEFENKLKFKEETAAAAIAARDAAVNSLRLADVRSSRLRERVEELTRQLEQLDKSDLTNRNSHRYMCWPWQWLGLNSVR-YQTDVQENSTEMELSEPLI
>GYMNdens
MADEVPDDDILSDLDVDEEVTNVAPSDA-SATEQRLHDLLTELEQERRMRKFAEDSRAELQTSVNRLKAFAQDVIKKRDDALREKDELSRSSERARAELSEALKQKEEALRQ-------KEDALKQKDEALRQKEEALRHKDSSRAEIETAAQMMVTGIEKISSKVSSFKNFSAGGLPRSQKYTGLPAVAYGVINRANEIVEELTGQIDAAVKSRDQAREQVEQRNYEIAIEVSQLEATISGLREDATKKGNEIELLGKLVEEKDSRILVMEKEVSELKQIGGESSTKLRNLEAKVDAQRHVTIDHLKHLSKAYAQVNSILQIADESLPDQSDSSDSSFVWKETDMDQNLRASLEGTVSISELASVASEKVRLKMEKRNREVKDLEEKIDALLEEKQHIGTLLRSALSSKTNKVLQVAEEGLREAGIDLKFNEHNSNGAHGEEEDEVYTLAGVLENTVKTSHIEIIELRHLVEALRAESGLLKAHLDAQAKEINLLIQQMKELEEREHIANENVEGLMTDIAAAEEEIARWKLAAEQEAAAGKAVEQEFLSKLSSLGQELEESKHAMVDLENKLKFKEGTAAAAIAARDAAENSLRLADVRTSRLRERVEELSRQLEQLDKSDPRTRNSHRYICWPWQWLGLDHGRQHPTDVQENSNEMELSEPLI
>CEPHdama
MADEVPDDAVLSDVDGDEDPSTAAPSDD-STADQRVFDLLAELDQERRSRKAAEDSRADLQTSVNRLKAFAQDVIKKRDDALREKDESARSAERASAELSEALKQKEEALRQ-------KEEAVRQKDEALQQKEEVLRLKDSSRAEIENAAQMMVTGIEKISSKVSGFKNFSAGGLPRSQKYTGLPAVAYGVIKRANEIAEELTGQIEAAIKSRDEAQEQVEQRNYEIAIDVSQLEATISGLREEATKKGAEIELLGKMVEERDIRISDMEREISELKHFGDESSTKLRNLEAKVDAQRPVIIDHLKHISKAYEQINEILRIADESSSDQSDSSDSSFVWKEMDIYQNLRTSLEGTVSICELTSVAFEKVSLRIAKRNREVKDLEEKVAALLGEKQHIGTLLRSALSSKTNKVLLVAEEGLREAGIDLKLNGHGKNGAYGEAEDEVYTLAGALENTVKTSQIEIIELRHLVEALRAESSLLKAHMDAQAKEIGQLLQHIKELEEREHMANESVDGLMTDIAAAEEEIARWKLAAEQEAAAGKAVEQEFLAQLSSLRQELEEAKHAMVEFQNMLKFKEETAAAAIAARDAAVNSLRLADVRAARLRERLEELTRQLEQLDKNDSRNRDSHRYMCWPWQWLGLDSVR-YQTDVQENSNEMELSEPLI
>CORYacti
MADEVPDDSVLSDLDGDEDTSSAAASDV-ETTNQRLRDIQAELDQERRSRKLAEDFRAELQTSVNRLKAFAQDVIKKRDDALREKDESARS---ASAELSEVLKQKEEALRQKDEALRQKDEALRQKDEALRQKDDALRQKDSSRSEIETTAQMMVTGIEKISSKVSGFKNFSSGVLPRSQKYTGLPAVAFGVINRSNEIVEELTGQIEAALKSRDEAREQIEQRNYEIAIEVSQLEATISELREDATKKGTEIELLGKMVDERNSRILGMEEEISDLKQFGGESFTKLRNLEVKVDSQRHVLIDQLKHLSKSYEQINGIIRIADESSSNQLDSSESSFMWKEMDMDQNLRTSLESMVSLCELAGVAFEKVRLRIEKGSREIKDLEETVDSLLGEKHHIGTLLRSALSSKTNKVLKVAEDGLREAGIDLKLNGHDENVSYVETEDEVYTMAGALENTVKSSQIEIIDLRHLMEAQRAESSLLKAHLDAQDKEIGLLIHQIKELEERERIANENVEGLMTDIAAAEEEIARWKLAAEQEAAAGKAVEQEFLSQLSSMAQELEEAKHAMAEFENKLKFKEGTAAAAMAARDMAENSLRLADVRSGRLRERVEELSRQLEQLDKNDSRTRNSHRYICWPWQWLGLDYVR-HPGEVQENSNEMELSEPLI
>CREMappe
MADEVLDDAVLSDVDNDEGPSTAAPSNI-SNADQRLRDLLEELDQERLMRKAAEDSRVELQTSVNRLKAFAQDVIKKRDDALREKDESARSAERVSAELSEAIRQKEEALRQ-------EEEALKQKEEALRQKEEAFRLKDSSRVEIEAAAQMMVTGIEKISSKISSFKNFSVGGLPRSQKYTGLPAVAYGVIKRANEIAEELTAQIEAAVKSRDEAREQIEQRNYEIAIEMSQLEATIGGLREEATKKGAEVELLGKMVDERNSRISEMEREIAELKQFGDDSSTKLRNLEAKVDAQRPVIIDHLKHISKSYEHINEIVRIADENSLDQSESLDSSFMWKGMDVDQNLRTSLEGTISICELAGVAFEKVKSRIEKTNREVKDSEEKVAALLGEKQHIGTLLRSALSSKTNKVLQVAEEGLREAGIDLKFNEHDMDCSHGEAEDEVYTLAGALENTVKTSQIEIVELRHLVEALRAESSLLKAHLDARAKEIRQLMRQIKELEEKEHMANESVEGLMTDIAAAEEEIARWKLAAEQEAAAGKEVEQEFLAQLSSLRQELEEAKHSMMECENKLKFKEETAAAAMAARHAAETSLKLADVRAGRLRERAEELTRQLEQLDKSDLPNRNSHRYICWPWQWLGLDSVR-FQTDVQENSHEMELSEPLI
>CALAplic
MADEV-DDAVLSDLDGDEDTSIADPSDV-SSTNRRLRDLQAELDQERRARKIAEDSRAELQTSVNRLKAFAQDVIKKRDDALREKEESVRSVERVREELFEALKQKEDALWQ-------KDEILKQKDEALRLKDDAFRQKESSRTEIETAAQMMVTGIEKIVSKVSGFKNFSSGGLPRSQKYTGLPAVAYSVISRANEIVDELTGQIEAALKSRDEVREQIEQRNYEIAIEVSQLEATISGLREDTTKKGSEIDLFGKMVDERDSRILVMEKEISELKQFWGASTTKLRNLEANVDSQRHVIIDHLKYLSKAYEQINGIVLIVDGSLSDQLNSSESSFMWKEMDMDQNLRTSLEGMISLSELATVAFEKVRMMIEKGNREVKDLEEKVATLLGDKQHIGTLLRSALYSKTNKALKVAEEGLREAGIDLKLNGHDNDGDHVESEDEIYTLAGALENTVKTSKIEIIELRHLVEALRAESSLLKAHLDAQAKEIGLLMHQIKELMEREQMANENVEGLMTDIAAAEEEIARWKLAAEQEAAAGKAVEQEFLSQLSSMGQDLEEAKHTIVEFEKKLKFKEGTAAAAMAARDAAENSLRLADVRAGRLRERVEELSRQLEHVEKNNSKTRNGHRYVCWPWQWLGLDYVR-HPIDVQEDSNEMELSEPLI
>ERYCcris
MADE--DDVVLSDVDDDEDRSTAPPSNT-SSVDQRLQILLTELDQERRARKAAEESRAELQTSVIRLKAFAQDVIKKRDDALREKDESVRSAERVSAELSEALRQKD--------------EAINQKEEALRQKEEALRLKDSSRAEIETAAQMMVTGIEKISSKVSGFKNFSVGGLPRSQKYTGLPAVAYGVIKRANEIAEELTAQIEAAVKSRDEAREQIEQRNYEVAIEISQLEAMIGGLREEAAKKGSEIEILGKTVEERNSRISEAEKEIIELKQFGDESSTKLRSLEAKADAQRPVIIDHLNHISKAYEQINEIVRIADENSLDQLDSLDSSFMWEEMDMDQNLLTSLEGTVSIYELASVAFEKVKSRLEKRSREVRDLEEKVAALLGEKQHIGALLRSALFSKTNKVLQVAEEGLREAGIDVKLNGHGKDGARGEAEDELYTLAGALEDTVKNSQIEIIEFRHLVEALRAESSLLKAHLDAQAKEINQLMLQIKELEKKENMANESVEGLMTDIAAAEEEIARWKMAAEQEAAAGKEVEEEFLAQLSSLRQELEEAKQTRMEFENKLKFKEEAAAAAIAARDAAETSLKLADVRAARLRDRVEELTQQLELLDKNDSSNRNGHRYMCWPWHWLGLDSVR-YQTDERENSNEMELSEPLI
>CYPRbard
MADDLLDDSVLSDVDGDDDTSSAAPSAVSSAADQRLRDLLSELDHERQARKAAEDSRAELQTSVIRLKAFAQDVIKKRDDALRDKEELARSSECASAELSQALKQKD--------------DALRQKEEALRQKEEVVKQKESSRADIETAAQMMVTGIEKISSKVSGFKNFSAGGLPRSQKYTGLPAVAYGVIKRANEIAEELTEQIETATKERDEAREQIEQRNYEIAIEVSQLEATISELREEAAKKGAEIELLGKMVGERDSRIGEMERVISELRQSGDESFTRLKALEAKVDAQRTMVIDHLKHISKAYEQINEIVRIADESSSDQADSSDSLFVWNEIDMDQNLWTSLEGTASVSELASVAFEKVRLRIEDRNQEVKGLEEKVAALLGEKQHIGTLLRSALSSKTNEVLQVAEKGLREAGIDLKLNGHEMNDFHGEEEDEVYSLAGALENTVKTSQIEIIELRHLVDALRAESSLLKAHLDAQAKELGQKLKQIKEFQERELMANESVEGLMTDIATVEEEIARWKLAAEQEAATGKAIEQECLAQLSTLRQELEEAKHSIVEFESKLKFKEETAAAAIAARDAAVNSLRLVDVRSSRLRERVEELTRQLEQLDKSDSTNRNGHRYICWPWQWLGLNSVR-YQTDVQENSNEMELSEPLI
>HEMIforr
MADEVPDDDVLSDLDGDEEPTNAAPSDA-SATEQRLHDLLTELEQERRARKSAEDSRTELQTSINRLKAFAQDVIKKRDDALREKDELTRSSDRARAELSETLKQKEEALRQ-------KEDALKQKDEALRQKEEALRIKDSSRAEIETAAQMMVTGIEKISSKLNGFKNFSAGGLPRSQKYTGLPAVAYGVINRANEIVEELTGQIEAAVKSRDEAREQVEQRNYEIAIEVSQLEATISGFREDAAKKGTEIELLGKIVEEKDSRILGMEKEISELKQIGGESSTKLRNLEAKVDAQRHVTIDHLKNLSKAYGQINSILRIADESLLDQSDSSDSSFVWKETDMDQNLRASLEGTASISELASVASEKVRLKIEKRNLEVKDLEEKIDALLEEKQHIGTLLRSALSSKTNKVLQVAEDGLREAGIDLKLNGHDSNGAHGEEEDEVYTLAGALENTVKTSQMEIIELRHLVEALRAESGLLKAHLDAQAKEINLLMQQMKELEEREHIANENVEGLMTDIAAAEEEIARWKLAAEQEAAAGKAVEQEFLSKLSSVGQELEEAKHAMVDLENKLKFKEGTAAAAIAARDAAENSLRLADVRTSRLRERLEELSRQLEQLDKSDPRTRNSHRYICWPWQWLGLEHGRQHPTDVLENSNEMELSEPLI
>SERAvome
MADEVPDDDVLSDLDGDEEASNAAPSDA-SATEPRIHDLLTELEQERSARKAAEDSFVKLQTSDNRLKAFAQDVIKKRDDALREKDELTRSYERARAELSETLKQKEEALRQ-------REDAIKQKDEVLRQKEEILRHKDSSRAEIETAAQMLVTGIEKISSKVSGFKNFSAGGLPRSQKYTGLPAVAYGVINRANEIVEELTGQIEAAVKSRDQAREQVEQRNYEIAIEVSQLEATISGLREDATKKGTEIELLGKLVEEKNSKILGMEEEISEWKQIAGESSTKLRNLEAKVHEQRHVTIDHLKHLSKTYAQINSILRIADDSLPDQSGSSDSSFVWKETDMDQNLRASLEGTVSIFELASVASEKVRLKIERRNQEVQDLEEKIDALLEEKQHIGTLLRSALSSKTNKVLQVAEEGLREAGIDLTFNGHDSNGAHEEEEDEVYTLAGALENTVKTSQIEIIELRHLVEALRAESCLLKAHLDAQAKEINLLMQQMKEIEEREHIANENVEGLMTDIAAAEEEIARWKLAAEQEAAAGKAVEQEFLSKLSSLGQELEEAKHAMVDLENKLKFKEGTAVAAMAARDAAENSLRLADVRTSRLRERVEELSRQLEQLDKSDPRARNSHRYICWPWQWLGLDHGRQHPTYVQ-NSNEMELSEPLI
>CYPRflav
MADDLPDDAVLSDVDGDDDTSTSAPSAVTSAADQRLSDLLSELDHERRARKAAEDSRAELQTSVNRLKAFAQDVIKKRDDALRDKEEFARSAECASAELSQALKQKD--------------EALRQKEEALRQKEEVVKQKESSRADIETAAQMMVTGIEKISSKVSGFKNFSAGGLPRSQKYTGLPAVAYGVIKRANEIAEELTEQIEAAVKERDEAREQIEQRNYEIAIEVSQLEATISGLREEAAKKGAEIELLGKMVGERDSRIVEMERVISELRQFGDESSTKLKALEAKVDAQRTMVIDHLKHISKAYEKINEIVRIADESSSDQAD-SDSLFVWNEMDMDQNLWTSLEGTASVSELASVAFEKVRLRIEDRNQEVKGLEEKVAALLGEKQHIGTLLRSALSSKTNDVLQVAEKGLREAGIDLKLNEHEMNDFHGEEEDEVYSLAGALENTFKTSQIEIIELRHLVDALRAESSLLKAHLDAHAKELNHKMKQIKEFQERELMANESVEGLMTDIATVEEEIARWKLAAEQEAAAGKSIEQEFLAQLSSLRQELEEAKHSIVEFENKLKFKEETATAAIAARDAAVNSLRLVDVRASRLRERVEELTRQLEQLDKSDSRNQNGHRYICWPWQWLGLNSVR-YQTDVLENSNEMELSEPLI
>RIMAelli
MADEVTDDAVLSDLDGDEDTSAAAPSDV-SATDQRLRDLHAELDQERRARKFAEDSRAELQTSINRLKAFAQEVIKKRDDALREKDESARSAERASAELSEAVKQKEEALRQKEEALKQKDEALRQKDEALRQKEDALRQKDSSRTEVETAAQMMVSGIEKISSKVSGFKNFSAGGLPRSQKYTGLPAVSYGVINRANEIVEELTGQIEAAVKSRDEAREQIEQRNYEIAIEVSQLEATISGLREDVTKRGSDFELLGKMVGERDSRILGMEKEISELKQFGDESSSKLRNLEAKVDSQRHVIIDHMKHLSKAYEQINGIVRIADESFADQLDSSESSFMWKEMDMDQNLRTSLEVTVSLSELASVAFEKVRLRIEKGNREVKHLEEKVSILLGEKQHIGTLLRSALSSKTNKVLKVAEEGLREAGIVLNLNGHDKDGAHVEAEDEVYTLAGALGNTVKSSQIEIIELKHLVEALRAESSLLKAHLDAQAKEIGLRMQEIKELKEREQMANDNVEGLMTDIAAAEEEIARWKMAAEQEAAAGKAVEQEFLSQLSSMNQELEEARHALAELEKKLKFKEGTAVAAIAARDAAENSLRLADVRAGRLRERVEELSRQLEQLDKNDSRTRNDHRYICWPWQWQGLDHVR-HPTVVQENSNEMELSEPLI
>VANIshen
MADDESGDAVLSDVDGDEEIAIASASDA-SLADQRVRDLIAELEQERRARKAAEDSRAEFQTSVNRLKAFAQDVIRKRDEALREKEETARFAERTSSELFESLKVKEEALRQ-------HEEASKQKDEALRQKEEALRQKDSLRAEIETAAQMMVTGIDKISSKVSGFKNFSAGGLPRSQKYTGLPAVAYGVIKRANEITEELIKQIETASKSRDEAREQIEQRNYEIAIEVSQLEATISGLREETTKKGAEVELLSKMVKERDSRVSEMEKEISELKLLGNESSTKLRNLEAKLDAQRPVIIDHLKHISKVHEQISKIVRIADESSSDQLDSSDSLFIWNEIDIDQNLQTSLEGVISVCELASSAFDKVSLRIEERNREVKCLEEKVADLLGEKQHIGTLLRSALSSKTNEVLQVAEKGLREAGIELKLNGHDKNDVHMNGEDEVYTLAGELENTVKTSTIEIIELRHLVEALRAESSLLKTHLDAQAKEIRQLMQQIKELEAKERLANESIEGLMTDIAAAEEEITRWKLAAEQEAAAGKAIEEEFLLQLSSMRQELEEAKLAIVELETKLKFKEETAVAAMAARNAAENSLRLADVRSTRLRERLEELTRQLEQLDKNDSRNRSGHRYICWPWQWLGLNSIR-YQVDVQENSNEMELSEPLI
>DRAKthyn
MADEVTDDAVLSDLEGDEDTSAAASSDA-QATDQRLRDLHAELDEERRARKLAEDSRAELQTTINRLKVFTQEVIKKRNDAVRERDESARSAEHASAEVAEAVRQKEEALRQ-------MDEALRQKDEALRQKEDALRQKDSLRSEVETAAQMMVTGIEKISSKVSGFKNFSATGLPRSQKYTGLPAVSYGVINRANEIVEELTVQIEAAVKSRDEAREQIEQRNYEIAIEVSQLEATISGLREDAAKKGTEIELLGKLVEARDSRILEMEKEMSELKQFEGQSSTKLRNLEAKVDSQRHVIIDHMKHLSKAYEQINGIVRLADESSSDQLDSTESSFMWKEMDMDQNMSISLEGTKSLSELASIAFEKLRLRIEKGNREVKDLEEKVATLLGEKQHIGTLLRSALSSKTNKVLQVAEEGFREAGIVLKLNGYDKGGAHVEAEDEVYTLAGTLGNTVKSSQIEIIELRHLVEALRAESSLLKAHLDAQGKETGLLMQQIKELKEREEMANENVEGLMTDIASAEEEIARWKLAAEQEAAAGKAVEQEFLSQLSTSNRELEEARQALAELENKLKFKEGTAAAAIAARDAAENSLRLADVRAGRLRERVEELSRQLEQLDRSESRTRSSHRYVCWPWQWLGLDHVR-HPT----------------
>MICRparv
MADEVPDDAVLSDLDGDEDTSTPATSDV-SATDQRLRDLRAELEQERRARKLAEDSRAELQTSVNRLKAFAQDFIKKRDDALREKDESARSAERASAELSETVKQKEEALRQKDEMLKQKDEALRQRDDALRQKEDALKQKDSSRTEIEAAAQMMVTGIEKISSKVSGFKNFSAGVLPRSQKYTGLPAVAYGVINRANEIVEELTGQIEAAVKSRDEAREQIEQRNYEIAIEVSQLEATISGLREDATKKGSEIELLGKMVEERDSRILGMEKEISELKQFGGESSTKLRNLEAKVDSQRHVIIDHLKYLSKAYEQINGILRISDENLSVQLDSSESSFMWKEMDMDQNLRTSLEGMVSLSELSRVALEKLRLRLEKGNREVKELEEKVDTLVGEKQHIGTLLRSALSSKTNKVLKVAEEGLREAGIDLKFNGHIKEGAYDQAEDEVYTLAGALENTVKTSQIEIIELRHLVEALRAESSLLKAHLDAQAKEVELLMHQIKELKEREHMANENIEGLMTDIAAAEEEIARWKLAAEQEAAAGKAVEQEFLSQLSTVGQELEDAKHAVAELENKLKFKEGTAAAAIAARDAAENSLRLADVRAGRLRERVEELSRQLEQLDKNDSRTHGSHRYICWPWQWLGLDHVR-RPTDVRDDSNEMELSEPLI
>CYMBensi
MADE--DDAVLSDVDNDEDPSTAAPSNV-SAADQRLRDLLAELDNERRARKAAEDTRVELQTSVNRLKAFAQDVIKKRDDALREKDESVRSAERASAELSETLRQKDEALRQ-------AEDALKQKEEALRQKEEALRVKDSSRAEIETAAQMMVTGIEKISSKVSGFKNFSVSGLPRSQKYTGLPAVAYGVIKRANEIAEELTAQIEAAVKSRDEAREQIEQRNYEVAIEMSELEATISGLREEATKKGAEIELLGKIVEERDSRISEMEREIVELKQFGDDSSTKLRNLEAKVDAQRPVIIDHLNHISKAYEQINEIVRIADENSLDQSDSLDSSFMWEEMDMDQNLLTSLEGTVSIYELASVAFEKVKSRLEKRSREVKDLEEKVTALLEEKQHIGALLRSALSSKTNKVLQVAEEGLREAGIDVKLNGHGKDGAHGETEDEVYTLAGALENTVKNSQIEIVELRHFVEVLRAESSLLKAHLDAQAKEISQLMLQIKELEEKEHMANESVEGLMTDIAAAEEEIARWKLAAEQEAAAGKEVEEEFLAQLSSLRQELEEAKHARMEFENKLKFKEETAAAAIAARDAAETSLKLADVRAARLRERVEELTRQLEQLDKNDSSNQNSHRYICWPWHWLGLDSVR-YQTDVRENSNEMELSEPLI
>HABElong
MANEVPDDDVLSDVDGDEEASNVPSSDA-SATERRLHDLLTELEQERRARKFAEDSRVELQTSVNRLKAFAQDVIKKRDDALREKDELTRSSERAKAELSEALEQKEEALRQ-------KEEVLQQKDEALRQKEEALRHKDSSRAEIETAAQMMVTGIEKISSKVSGFKNFST-GLPRSQKYTGLPAVAYGVINRANEIAEELTSQIEAAVKSRDQAREQVEQRNYEIAIEVSQLEATISELRDDAIKTGTEIELLGKFVEERDSRILGMEKEISELKQIGVESSTKLRNLEAKVDAQRHVTIDHLKHLSKAYAQINSIVQIADESLPDQSDSSDSSFVWKETDIDQNLRASLEGTVSISELASVASEKVRYKIEKRNREVKDLEEKIDALLEEKQHIGTLLRSVLSSKTNKILQVAEEGLREAGIDLKFNGHGSNGAYGEEEDEVYNLAGALENTVKTSQIEIIELRHLVDAHRAESGLLKSHLDAQAKEINLLMQQMKELEEREHIANENVEGLMTDIAAAEEEIARWKLAAEQEAAAGKAVEQEFLSKLSSLGEQLEEAKHAMVELENKLKFKEGTAAAAIAARDAAENSLRLADVRTSRLRERVEELSRQLEQFDKSDPRTRNSHRYICWPWQWLGLDHGRQLPADVQDNSNEMELSEPLI
>HAEMdisc
MAGEVADDAVLSDLEGDEDTPIASPSDV-SSTDQRIRDLLTELDQERRAHKLAEDSRAELQTSVNRLKAFAQDFIKKRDDALREKDESARSLERASAELSEALKQKEEAMRQKDEALRLKDEALRQKDEALRQKEEALRHKDSSRTEVETAAQMMVTGIEKISSKVSGFKNFSAGGLPRSQKYTGLPAVAYGVINRANEIVEELARQVEAAAKSRDEAREQVEQRNYEIAIEVSQMEATISGLREDVTKKGSEIELLGKTVDEKDSKILGMEKEISELKLLGGESSTKLRNLEAKTEAQRHMIIDQLKHLSKAYEQINGIVRIADESFSDQLDTSDSSFMWKEMDMDQNLQTSLEGMISISELARVAFEKVRLRIEKSNGEVKNLEEKVAALLGEKRHIGILLRSALSSKTNKVLKVAEDGLREAGIDLKLNGYENNGAHGEAEDEVYSLAGALENTVKTSQIEIIELRHLVEALRAESSLLKAHLDAQAKEISLLLQQIKELKEREHVANENVEGLMTDIAAAEEEIARWKLAAEQEAAAGKAIEQEYLSQLSSLGQELEEAKQAMAEFENKLKFKEGTAAAAIAARDAAENSLRLADVRAGRLRERVEELSRQLEQLDKNDPRTRNSHRYMCWPWQWLGLDHVR-HPTEVQENSNEMELSEPLI
>GOODfuma
MADEVADDAVLSDLEGDEDTPIASPSDV-SSTDQRLRDLLAELDQERRAHKLAEDSRAELQTSVNRLKAFAQDFIKKRDDALREKDESARSLERASAELSEALKQKEEAMRQKDEALRQKDEALRQKDEALRQKEEALKHKDSSRAEVETAAQMMVTGIEKISSKVSGFKNFSAGGLPRSQKYTGLPAVAYGVINRANEIVEELVGQVEAAAKSRDEAREQIEQRNYEIAIEVSQLEATISGLREDVTKKGTEIELLGKIVDEKDSKILGMEKVISELKLLGGESSTKLRNLEAKMEAQRHMIIDHLKHLSKAYAQINGIVRIADESLSDQLDSSDSSFMWKEMDMDQNLQTSLEGIVSISELARVAFEKVRLRIEKRNGEVKNLDEKVTALLGEKQHIGTLLRSALSSKTNKVFKVAEDGLREAGIDLKLNGHDNIGARGEAEDEVYSLAGALENTVKTSQIEIIELRHLVEALRAESSLLKSHLDAQAKEIGLLLQQIKELKERAHVANENVEGLMTDIAAAEEEIARWKMAAEQEAAAGKAIEQEYLSQLSSLRQELEEAKQVMAEFENKLKFKEGTASAAIAARDAAENSLRLADVRASRLRERVEELSQQLEQLDKNDPRTRNNHRYMCWPWQWLGLDHVR-HPTDVQENSNEMELSEPLI
>THELangu
MADEVADDAVLSDLDGDEDTSTAAPSDS-SATDQRLRDLQAELDQERRARKFAEDSRAELQTSINRLKAFAQDVIKKRDDALREKDESSRSVERANAELSEALKQKEEALRQMDEALKQKDDALRQKDEALRQKDDALRQKDSSRTEVETAAQMMVTGIEKISSKVSGFKNFSAGGLPRSQKYTGLPAVSYGVISRANEIVEELTGQIEAAVKSRDEAREQIEQRNYEIAIEVSQLEASISGLREDATKKSTEIELLGKMVDERDSRILGMEKEMSELKQFGSESSTKLRNLEAKVDSQRHVIIDHMKHLSKAYEHVNGIVRIADESLSDQSDPSESSFMWKEMDMEQNLRTSLEATVSLSELASVAFEKVRLRIEKGNREVKDLEEKVAALLGEKQQIGTLLRSALSTKTNKVLKVAEEGLREAGIVLKLNGHAEDGAHVEAEDEVYTLAGALGNTVKSSQVEIIELRHLVEALRAESSLLKAHLDAQAKEIGLLMQQMKELKEREQTANENVEGLMTDIAAAEEEIARWKLAAEQEAEAGKAVEQDFLSQLSSMNQELEEARHALAELENKLKFKEGTAAAAIAARDAAENSLRLADVRASRLRERVEELSRQLEQLDKNESRTRNGHRYICWPWQWLGLDHVR-HPTVVQENSNEMELSEPLI
>CRYPlept
MADEVPDDAVLSDLDCDEETSTA-VSDV-SATDKRLQDLHAELDQERRARKNAEDSRVELQTSINRLKAFAQDVIRKRDDALHEKDELARSAECASAEADEALRQKDDALLQ-------KDEALRQKDEALRQKEDALRQKDSSRTEIETAAQMMVTGIEKISSKVSGFKNFSAGGLPRSQKYIGLPAVAYGVINRANEIVEELTGQIEAAVKSRDEAREQIEQRNYEIAIEVSQLEATTSGLREDTTKKGTEIELLRKMVDERDLRILGMEKEISELKQFGRESSTKLRDLETKVDSHRHLIIDHLKHLSQAYGQINAIVRFADESLSDQLDSLESSFMWKEMGMDQNLQISLEGLISISELASVASEKVRLRIERGNREVKDLEEKVTSLMGEKQHIGTLLRSALSSKTNKILKVSEEGLRDAGIDLKINGHDKDGAHAEEEDEVYTLAGALENTVKTSQIEIIELRHLLEALRAESSLLKAQLDAQAKEIGLLMHQIKELKEREHIANENVEGLMTDIAAAEEEIARWKLAAEQEAAAGKAVEQEFLSKLSSMSQELEEAKHVMVELENRLKFKEGTAAAAIAARDAAENSLRLADVRAGRLRERVEELSQQLEQLDSNDSKTRNMHRYVCWPWQWLGLDYVR-HPIEVRENSNEMELSEPLI
>CHILsemi
MADEVTDDAVLSDLEGDEDTSTAAPSDS-PATDQRLCDLHAELDEERRARKLAEDSRAELQTTINRLKAFTQEVIKKRNDALRERDESARSAEHASAEVTEAVRQKEEALRQKEETLKQKDEALRQKDEALRQKEDSLRQKDLLRSEVETAAQMMVTGIEKISSKVSGFKNFSASGLPRSQKYTGLPAVSYGVINRANEIVEELTAQIEAAVKSRDDAREQIEQRNYEIAIEVSQLEATISGLREESTKKGTEIELLGKMVDERDSRILEMEKEISELKQFGGESSTKLRNLETKLDSQRHVIIDHMKQLSKAYEQINGIVRLADESSSDQLDSSESSFMWKEMDMDQNLRTSLEGTASLSDLSSIAFEKVRLRIEKGNRELKDLEEKVATLLGEKQHIGILLRSALSSKTNKVLKVAEEGLREAGIVLKLNGHDKDGAHVEADDEVYTLAGALGNTVKTSQIEIIELRHMVEALRAESSLLKAHLDAQAKEIGLLMQQIKELKEREQMANENVEGLMTDIASAEEEIARWKLAAEQEAAAGKAVEQEFLSQLSSSNQELEEARHALAELENKLKFKEGTAAAAIAARDAAENSLRLADVRASRLRERVEELSRQLELLDKNDSRTRNSHRYACWPWQWLGLDHVR-HPALLQDNSNEMELSEPLI
>NEUWmali
MADEVPDDAVLSDVDGDEDTSMAVPTDV-SATDQRIRDILAELDQERRARKAAEDSRGDLQISINRLKAFAQDVIKKRDDALREKDEAARSAERAGVELSEALKQNEEALRL-------KEEAIKQKDEALRQKEEALRQKDSSRAEIETAAQMMVTGIDKISSKVSGFKNFSA-GLPRSQKYTGLPAVAYGVIKRANEIAEELTKQIEATTKSRDEAREQIEQRNYEIAIEVSQLEATISGLREETSKKGSEIEVLSKMVGERDSRISEMEKEVSDLRQFGNEYSGKLMGLEAKVDAWRPVIIDQLKHISNLYERISEIVCIAEEGYSDEMDSSDSAFVWKEMDMDDNLRNSLEGTILVCELAKVACEKVRLRIEEWCQKVKILEEKIAALMGEKQHIGTLLRSALSSKTNEVLRVAEKGLREAGIELKLNGNNHTHVDRKEEDEVYSLAGALENTVKASQIEIIELKHLVEALRAESSLLKAHLDAQTKEISQKILQLKELEEKERIANESVEGLMMDIAVAEEEIARWKLAAEQEAAAGKAVEQEFLAQLSSMRQELDEAKQGMVELEKKLKFKEETASAAMAARDAAENSLRLADTRAARLRERVEELTRQLEVVDKNELITRNNHRYICWPWQWLGLSSLR-YQTDVQSNSNEMELSEPLI
>PAPHhirs
MSDHLADDAVLSDVDGDDDTSVSARSAVPPAADQSFRDILSELEHERRARKAAEDSRAELQTSVNRLKAFAQDVIKKRDDAVRDKEEFARSSECASAELLEALKQKDNALRQ-------KEEALRQKEEALRQKEEAVKQKETSRAEIETAAQMMVTGIDKISSKVSGFKNFSAGGLPRSQKYTGLPAVAYGVIKRANEIAEELSKQIEAAAKERDEAREQIEQRNYEIAIEVSQLEATISGLREEAGKKGAEIELLGKMVGERDSRIGEMEREISELRHFGDESSTKLKALAAKLDAQRTMVIDHLKHVSKAYEQINEIVQIADESSSDQADFSDSLFVWNEMDMDQNLRTSLEGTASVSDLASVAFEKVRLRIEGRKQEVKDLEEKVAALLGEKQHIGTLLRSALSSKTNDVLQVAEKGLREAGINLKLNGHD---FHGGEEDEVYSLAGALENTVKTSQIEIIELRHLVDALRAESSLLKAHLDAQAKELGQQMKQIKEFQERELMANESVEGLMTDIAAVEEEIARWKLAAEQEAAAGKAIEQEFLTQLSSLRQELEEAKLAILELEDKLKFKEETAAAAIAARDTAVNSLRLADIRSSKLRERVEELTRELEQLDKSDSRNRNSHRYICWPWQWLGLDSVR-YQTYVSENSNEMELSEPLI
>LECAnigr
MADEETDDAVLSDVDGDEEIAIASPSDV-SPADKRFRDLIAELDQERRARKVAEDSRAELQTSINRLKAFAQDVIRKRDEAVRDKEETARFAERTNSELSESIKLKDEALRL-------KEEASKEKEEALRQKEEALRQKDSLRAEVETAAQMMVTSIEKISSKVSGFKNFSAGGLPRSQKYTGLPAVAYGVIKRANEITEELIRQIETASKSRDEARELIEQRNYEIAIEVSQLEATISGLREEASKKDAETELLSKAVKERDSRVSETEKQISELKQFGNECSTKLRNLEAKLDAQRPVIIDHLKYISKAHEQISKVVRIVDESSSDQMDSSDSLFMWNELDIDQNLRTYLEVTVSVCELACSAFDKVSLRMEERNRELNRLEEKVADLLGEKQHIGTLLRSALSTKTSDVLQVAEKGLREAGIDLNLNRHDKNDVLVNGEDEVYTLAGELENTVKTSTIEIIELRHLVEALRAESTLLKIHLDAQAKEIRQLMQRIKELEEKEQLANESVEGLMTDIASAEEEITRWKVAAEQEAAAGKSIEEDFLVQLLSLRQELEEAKQAMVELEIKLKFKEETAVAAIAARDAAENSLRLADVRATRLRERVEELTRQLEQLDKNDLTNLSGHRYVCWPWQWLGLNSLR-YHVDVQENSNEMELSEPLI
>CYMBmann
MADE--DDAVLSDVDNDEDPSTAAPSNV-SAADQRLRDLLAELDNERRARKAAEDTRVELQTSVNRLKAFAQDVIKKRDDALREKDESARSAERASAELSETLRQKDEALRQ-------AEDALKQKDEALRQKEEALRVKDSSRAEIETAAQMMVTGIEKISSKVSGFKNFSVSGLPRSQKYTGLPAVAYGVIKRANEIAEELTAQIEAAVKSRDEAREQIEQRNYEVAIEMSELEATISGLREEATKKGAEIELLGKIVEERDSRISEMEREIVELKQFGDDSSTKLRNLEAKVDAQRPVIIDHLNHISKAYEQINEIVRIADENSLDQSDSLDSSFMWEEMDMDQNLLTSLEGTVSIYELASVAFEKVKSRLEKRSREVKDLEEKVTALMEEKQHIGALLRSALSSKTNKVLQVAEEGLREAGIDVKLNGHGKDGAHGETEDEVYTLAGALENTVKNSQIEIVELRHFVEALRAESSLLKAHLDAQAKEINQLMLQIKELEEKEHMANESVEGLMTDIAAAEEEIARWKLAAEQEAAAGKEVEEEFLAQLSSLRQELEEAKYARMEFENKLKFKEETAAAAIAARDAAETSLKLADVRAARLRDRVEELTRQLEQLDKHDSSNQNSHRYICWPWHWLGLDSVR-YQTDVRENSNEMELSEPLI
>PAPHconc
MSDHLPDDAVLSDVDGDDDTPASAPSAVSPAADQSFRDILSELEHERRARKAAEDSRAELQTSVNRLKAFAQDVIKKRDDALRDKEEFARSSECASAELLEALKQKDN--------------ALRQKEEALRQKEEAVKQKETSRAEIETAAQMMVTGIEKISSKVSGFKNFSAGGLPRSQKYTGLPAVAYGVIKRANEIAEELSKQIEAAAKERDEAREQIEQRNYEIAIEVSQLEATISGLREEAGKKGAEIELLGKMVGERDSRIGEMEREISELRQFGDESSTKLKALEAKLDAQRTMVIDHLKHVSKAYEQISEIIQIADESSSDQADSSDSLFVWNEMDMDQNLRTSLEGTASVCDLASVAFEKVRLRIEGRNQEVKDLEEKVAALLGEKQHIGTLLRSALSSKTNEVLQVAEKGLREAGINLKLNGHD---FHGGEEDEVYSLAGALENTVKASQIEIIELRHLVDALRAESSLLKAHLEAQAKELGQQMKQIKEFQERELMANESVEGLMTDIAAVEEEIARWKLAAEQEAAAGKAIEQEFLTQLSSLRQELEEAKHAILELEDKLKFKEETAAAAIAAREAAVNSLRLADIRSSKLRERVEELTRELERLDKSDSRNRNSHRYICWPWQWLGLDSVR-YQTYVPETSNEMELSEPLI
>BORYspha
MAEEVPDDAVLSDVDDDEDPAPAKPPSA-VDADQRLRDLLSELDQERRRRLAAEGSLSELQNSVNRLKAFAQDCIKKRDEALREKEDTARSAERTSKELSEALKL---------------------REEDLKQKEEALKQKDSLRSEMETAAQMMVSGIEKISGKVSNFKNFSAGGLPRSEKYTGLPAVTYGVIKRSNEIAEELVKQIDAAFKSRDQAREQIEQRNYEIAIEVSQLEATISGLREEASKKGTEIERLEQLLVERDAKISDMDREMLELRHFSEECNSKLRKLEAKVESQRRFIIDQLNHISKTYEEIHQIVRIEDVGSSDQS--SDSSFMWKEMDMDENLRTLSEGMTSVYELAKVAVEKVREGVEKRSQEIKLLNEKVAGLLAEKQHIGTLLRSALSSNSNEVLQVAENGLREAGIDLKFKGRDKTGAQEAEEDEVYTLAGALENTVKASQLEIIELQHLVESLRAESSLLKAHLDAQAKEIGQQKRQIKDLEEKELVANESVEGLMTDIAAAEEEIARWKAAAEQEAAAGSAVEQEFLSQLSALRQELDDTKQAMSESENKLKFKEETAAAAMAARDAAENSLRLADLRCARLRERLEELTRQLDESDRRDPRNRSSQRYVCWPWQWLGLNFVR-YQTDVQQISNEMELSEPFI
>DRAKelas
MADEVTDDAVLSDLEGDEDTSAAASSEA-QATDQRLRDLHAELDEERRARKLAEDSRAELQTTINRLKVFTQEVIKKRNDAVRERDESARSAEHASAEVAEAVRQKEEALRQ-------MDEALRQKDEALRQKEDALRQKDSLRSEVETAAQMMVTGIEKISSKVSGFKNFSGSGLPRSQKYTGLPAVSFGVINRANEIVEELTVQIEAAVKSRDEAREQIEQRNYEIAIEVSQLEATISGLREDAAKKGTEIELLGKLVEARDSRILEMEKEMSELKQFEGQSSAKLRNLEAKVDSQRHVIIDHMKHLSKAYEQINGIVRLADESSSDQLDSTESSFMWKEMDMDQNLSISLEGTKSLSELASIALEKLRLRLEKGNREVKDLEEKVATLLGEKQHIGTLLRSALSSKTSKVLQVAEEGFREAGIVLKLNGYDKGGAHFEAEDEVYTLAGTLGNTVKSSQIEIIELRHLVEVLRAESSLLKAHLDAQSKEIGLLMQQIKELKEREEMANENVEGLMTDIASAEEEIARWKLAAEQEAAAGKAVEQEFLSQLSTSNRELEEARQALAELENKLKFKEGTAAAAIAARDAAENSLRLADVRAGRLRERVEELSRQLEQLDRSEASTRSSSH-----------------------------------
>PTERcurt
MADEVADDAVLSDLEGDEDTSTAAPSSV-SSTDQRLRDLLAELEQERRAHKLAEDSRAELQTSVNRLKAFAQDFIKKRDDAIREKDESARSLERASAELSESLKKKEEALRQ-------KEEALKQRDEALRQKEEALRHKDSSRAEIETAAQMMVTGIEKISSKVSGFKNFSAGGLPRSQKYTGLPAVAYGVINRANEIVEELAGQIEAAVKSRDEAREQIEQRNYEIAIEVSQLEATISGLREDAAKKGTDIELLGKVVEERDSKILGMEKEISELRQLEGESSTKLKNLEAKVDAQRHMIIDHLKHLSKSYEQINGIVRIADESLSDQLDSSDSSFMWNEMDMDQNLKTSLEGTVSISELASVAFEKVKLRIEKKNGEVKDLEEKIAALLGEKQHIGTLLRSALSSKTNKVLKVAEDGLREAGIDLKLNGHDNDGAHGEAEDEVYTLAGALENTVKTSQIEIIELRHLVEAFRAESSLLKAHLDAQAKEISLLMQKIKELKDREHMANENVEGLMTDIAAAEEEIARWKLAAEQEAAAGKAIEQEYLSQLSSLGQELEEAKHAMAEFENKLKFKEGTAAAAIAARDAAENSLRLADVRTGRLRERVEELSRQLEQLDKNDSRTRNSHRYICWPWQWLGLDFVR-HPTDVQDNSNEMELSEPLI
>NEUWzoll
MADEVPDDAVLSDVDGDEDTSMAIPTDV----DQRIRDILAELDQERRARKAAEDSRGDLQISINRLKAFAQDVIKKRDDALREKDEAARSAERAGVELSEALKQNEEALRL-------KEEAIKQKDEALRQKEEALRQKDSSRAEIETAAQMMVTGIDKISSKVSGFKNFSA-GLPRSQKYTGLPAVAYGVIKRANEIAEELTKQIEATTKSRDEAREQIEQRNYEIAIEVSQLEATISGLREETSKKGSEIEVLSKMVDERDSRISEMEKEVSDLRQFGNEYSGKLMGLEAKVDAWRPVIIDQLKHISNLYERINEIVCIAEEGYSDEMDSSDSAFVWKEMDMDDNLRNSLEGTILVCELAKVACEKVRLRIEEWCQKVKILEEKIAALMGEKQHIGTLLRSALSSKTNEVLRVAEKGLREAGIELKLNGNNHTHVDRKEEDEVYSLAGALENTVKASQIEIIELKHLVDALRAESSLLKAHLDAQTKEISEKILQLKELEEKERIANESVEGLMMDIAVAEEEIARWKLAAEQEAAAGKAVEQEFLAQLSSMRQELDEAKQGMVELEKKLKFKEETASAAMAARDAAENSLRLADTRAARLRERVEELTRQLELVDKNESITRNNHRYICWPWQWLGLSSLR-YQTDVQSNSNEMELSEPLI
>PLATclav
MAAEVPDDDVLSDLDGDEEASNADPSDA-SATEQRLHDLLTELEQERRVRKLAEDSRAELQTSVNRLKAFAQDVIKKRDDALREKEELTRSSERARAELSEALEQKEEALRQKEDALKQKEDALKQKDEALRQKEEALRHKDSSRAEIETAAQMMVTGIEKISSKVSGFKNFSAGGLPRSSKYTGLPSVAYGVINRANEIVQELTGQIDAAVKSRDQAREQVEQRNYEIAIEVSQLEATISGLREDAAKKGSQIELLGKLVEEKDSRILVMEKDVSELKEIGGESSTKLRNLEAKVDSQRHVTIDHLKYLSKAYAQINSILQIADEGLPDQSDSSDSSFVWKETDMDQNLRASLEGTVSISELASVASEKVRLKIEKRNREIKDLEEKIDALLEEKQHIGTLLRSALSSKTNKVLQVAEDGLREAGIDLKFNEHNSNGVHGEEEDEVYTLAGALKNTVKTSHIEIIELRNLVEALRAESGLLKAHLDAQAKEINLLMQQMKELEEREHIANENVEGLMTDIAAAEEEIARWKLAAEQEAAAGKAVEQEFLSKLSSLGQELEEAKHAKVDLENKLKFKEGTAGAAIAARDAAENSLRLADVRTNRLRERVEELSRQLEQLDKSDPRTRNSHRYICWPWQW---------------------------
>CALAcreb
MADEV-DDAVLSDLDGDEDTSVADLSDV-SSTNRRLRDLQAELDQERRARKIAEDSRAELQTSVNRLKAFAQDVIKKRDDALREKEESVRSVERLREELFEALKQKEDALWQ-------KDEILKQKDEALRLKDDAFRQKESSRTEIETAAQMMVTGIEKIVSKVSGFKNFSSGGLPRSQKYTGLPAVAYSVISRANEIVDELTGQIEAALKSRDEVREQIEQRNYEIAIEVSQLEATISGLREDTTKKGSEIDLFGKMVDERDSRILVMEKEISELKQFWGESTTKLRNLEANVDSQRHVIIDHLKYLSKAYEQINGIVLIIDGSLSDQLNSSESSFMWKEMDMDQNLRTSLEGMISLSELATVAFEKVRMMIEKGNREVKDLEEKVATLLGDKQHIGTLLRSALYSKTNKALKVAEEGLREAGIDLKLNGHDNDGDHVESEDEIYTLAGALETTVKTSKIEIIELRHLVEALRAESSLLKAHLDAQAKEIGLLMHQIKELMEREQMANENVEGLMTDIAAAEEEIARWKLAAEQEAAAGKAVEQEFLSQLSSMGQDLEEAQHTIVEFEKKLKFKEGTAAAAMAARDAAENSLRLADVRAGRLRERVEELSRQLEHVEKNNSRTRNGHRYVCWPWQWLGLDYVR-HPIDVQEDSNEMELSEPLI
>HABEpant
MANEVPDDDVLSDVDGDEEASNVPSSDA-SATERRLHDLLTELEQERRARKFAEDSRVELQTSVNRLKAFAQDVIKKRDDALREKDELTRSSERAKAELSEALEQKEEALRQ-------KEEVLQQKDEALRQKEEALRHKDSSRAEIETAAQMMVTGIEKISSKVSGFKNFST-GLPRSQKYTGLPAVAYGVINRANEIAEELTSQIEAAVKSRDQAREQVEQRNYEIAIEVSQLEATISELRDDAIKTGTEIELLGKFVEERDSRILGMEKEISELKQIGVESSTKLRNLEAKVDAQRHVTIDHLKHLSKAYAQINSIVQIADESLPDQSDSSDSSFVWKETDIDQNLRASLEGTVSISELASVASEKVRYKIEKRNREVKDLEEKIDALLEEKQHIGTLLRSVLSSKTNKILQVAEEGLREAGIDLKFNGHGSNGAYGEEEDEVYNLAGALENTVKTSQIEIIELRHLVDAHRAESGLLKSHLDAQAKEINLLMQQMKELEEREHIANENVEGLMTDIAAAEEEIARWKLAAEQEAAAGKAVEQEFLSKLSSLGEQLEEAKHAMVELENKLKFKEGTAAAAIAARDAAENSLRLADVRTSRLRERVEELSRQLEQFDKSDPRTRNSHRYICWPWQWLGLDHGRQLPADVQDNSNEMELSEPLI
>GOODpube
MADEVADDAVLSDLEGDEDTPIASPSDV-SSTDQRLRDLLAELDQERRAHKLAEDSRAELQTSVNRLKAFAQDFIKKRDDALREKDESARSLESASAELSEALKHKEEAMRQKGEALRQKEEALRQKDEALRQKEEALRHKDSSRAEVETAAQMMVTGIEKISSKVSGFKNFSAGGLPRSQKYTGLPAVAYGVINRADEIVEELVGQVEAAAKSRDEAREQIEQRNYEIAIEVSQLEATISGLREDVTKKGTEIELLGKIVDEKDSKILGMEKEISELKLLGGESSTKLRNLEAKMVAQRHMIIDHLKHLSKAYEQINGIVRIADESLSDQLDSSDSSFMWKEMDMDQNLQTSLEGIISISELARVAFEKVRLWIEKRNGEVKNLDEKVAALLGEKQHIGTLLRSALSSKTNKVFKVAEDRLREAGIDLKLNGHDDNGARGEAEDEVYYMAGALENTVKTSQIEIIELRHLVEALRAESSLLKSHLDAQAKEISLLLQQIKELKEREHVANENVEGLMTDIAAAEEEIDRWKLAAEQEAAAGKAIEQEYLSQLSSLRQELEEAKQAMAEFENKLKFKEGTASAAIAARDAAENSLRLADVRASRLRERVEELSQQLEQLDKNDPRTRNSHRYMCWPWQWLG-------------------------
>EPIPhell
MADEVPDDAVLSDVDGDDDPSTAAPSHVSSSTDQRLCDILAELDQERRARKAAEDSRAELQTSVNRLKAFAQDVIKKRDDALREKDESARSAERASAEISEALKQKEEALRQ-------KEEAVRQKDEALQQKEEVVRLKDSSRAEIETAAQMMVTGIEKISSKVSGFKKFSAGGLPRSQKYTGLPAVAYGVIKRANEIAEELTGQIEAAIKSRDEAREQIEQRNYEIAIEVSQLEATISELREEATKKGAEIELLGKMVEERDSRISDMEREISELKQFGDESSTKLRNLEAKVEAQRPVIIDHLKHISKAYDKINEMIRIADESSLDQSDSSDSSFVWREMDTDQNLRTSLEGTVSICELASVAFEKVSLRIAKRNREVKDLEEKVAALLGEKQHIGALLRSALSSKTNKVLLVAEEGLREAGIDLKLNGHGKNGAHGEAEDEVYTLAGALENTVKTSLIEIIELRHLVEALRAESSLLKAHMDAQAKEIGQLLQQIKELEEREHMANESVEGLMTDIAAAEEEIARWKLAAEQEAAAGKAVEQEFLAQISSLRQELEAAKHATEEFQNKLKFKEETAAAAIAARDAAVNSLRLADVRAGRLRERVEELTRQVEQLDKNDSRNRNSHRYICWPWQWLGLDSVR-YQTDVQESSNEMELSEPLI
>PHAItank
MADEVPDDAVLSDVDNDEDPSTAAPSNA-SAADQRLRGLLAELDQERRARKAAEDSRVELQTSVNRLKAFAQDVIKKRDDALREKDELARSAERASAELSQALRQKDEALRQ-------EEEALKLKEEALRQKEEAFRLKDSSRAEIETAAQMMITGIEKISSKVSGFKNFSVGGLPRSQKYTGLPAVAYGVIKRANEIAEELTAQIEAAVKSRDEAREQIEQRNYEVAIEMSQLEATIGGLREETTKKSAEIELLRKMVEERDSRISEMEREIAELKQFGDDSSTKLKNLEAKVDAQRPVIIDHLKHISKAYEQINEIVRIVDENSLDHSDSLDSSFIWKEMDIDQNLRTSLEGMVSICELARVAFEKVESRREKRNREVKDLEEKVAALLGEKQHIGTLLRSALSSKTSKVLQVAEEGLREAGIDLKLNGYDKDGALGEAEDEVYTLAGALENTVKTSQIEIVELRHLVEALRAESSLLKSHLDAQAKEISQLMLQIKELEEKEYMANENVEGLMTDIAAAEEEITRWKQAAEQEAATGKEVEQEFLAQLSSLRQELVEAKHAIMEFENKLKLKEEIAAAAMAARDAAETSLKLADIRAGRLRERVEELTRQLEQLDKNDLTNRNSHRYICWPWQWLGLDSVR-YQTDVQENHNEMELSEPLI
>CALEmajo
MADEVTDDAVLSDLEGDEDTSAAAPSDA-PATDQRLRDLHAEIEEERRARKLAEDSRAELQTTINRLKVFTQEVIKKRNDALRERDESARSAEHASAEVAEAVRQKEEALRQKEEALKQKDEALRQKDEALRQKEDALRQKDSLRSEVETAAQMMVTGIEKISSKVSGFKNFSASGLPRSQKYTGLPAVSYGVINRANEIVEELTAQIEAAAKSRDDARERIEQRNYEIAIEVSQLEATISGLREDATKKDTEIELLGKMVDERDSRILEMDKEISELKQFEGESSSKLRNLEAKVDSQRHVIIDHMKHLSKAYEQINGILQLADESSSDQLDSTESSFMWKEMDMDQNLSISLEGMASLSELASIAFEKVRLRIEKGNRELKDLEEKVSTLLGEKQHIGTLLKSALSSKTNKVLKVAEEGLREAGIVLELNGHERDSAHVEAEDEVYTLAGALENTVKSSHIEIIELRHLVEALRAESSLLKAHLDAQEKEIGLLMQQIKELKEREQIANENVEGLMTDIASAEEEIARWKLAAEQEAAAGKAVEQEFLSQLSSLNRELEEARHALAELESKLKFKEGTAAAAIAARDAAENSLRLADVRAGRLRERVEELSRQLEQLDKGDPRARGGHRYVCWPWQWLGLDHGR-HPTAVQDDSNEMELSEPLI
>APOSodor
MDEEVPDDAVLSDVDGEEDSSIAVPADV-SAADQRVRDILAELEQERRARKAAEDSRADLRTSINRLKAFAQDVIKKRDDALREKDDAARSAERAGVELSEALKQKEEAVRL-------KEEAIKHKDEALRQKEEALKQKDSSRAEIETAAQMLVTGIDKISSKVSGFKKFSA-GLPRSQKYTGLPAVAYGVVKRANEIAEELSKQIEAATKTRDEAREQIEQRNYEIAIEVSQLEATISGLREETAKKGSEIELLSKIIDERDSRISEMEHEISDLRQSGDESSGKLRNLEAKVDAWRPMIIDQLKHISKLYEHINEIVCITEDSYSDQMDSSDSAFIWKEMDMDDNLRNSLEGTTLVCELAKVACEKVRLRIEERCQKVKDLEDKIADLLGEKQHIGTLLRSALSSKTNEVLQVAEKGLREAGIELKLNKNNDSHFHRKEEDEVYSLAGALENTVKASQIEIIELKHLVEALRAESSLLKAHLDAQAKERSQQMLKLKELEEKERIASESVEGLMMDIAVAEEEIARWKLATEQEAAAGKAVEQEFLAQLSSMRHELDDAKQGTAELEKKLKFKEETAAAATAARDAAENSLRLADTRAARLRERVEELTRQLELLDKNDSITRNNHRYICWPWQWLGLSSLR-YQADVQSNSNEMELSEPLL
>ORCHital
MAEEVPDDDVLSDLDGDEEASNAAPSDA-SATEQRLHDLLTELDQERCARKFAEDSRAELQTSVNRLKAFAQDVIKKRDDALREKDELTRSSERSRAELSEALKQKEEALRQ-------REDA-------LKQKEEALRHKDSSRAEIETAAQMLVTGIEKISSKVSGFKNFSAGGLPRSQKYTGLPSVAYGVINRANEIVEELTGQIEAAVKSRDQAREQVEQRNYEIAIEVSQLEATISGLREDATKKGTEIELLGKLVEEKDSRIFGMEKVISDLKQIGGESSTKLRNLEAKVDAQRHVTIDHLKHLSKAYAQINSILQIADESLPDQSDSSDSSFVWKETDMDQNLQASLEGTVSISELASVASEKVRLKIERRNREVKDLEEKIDALLEEKHHIGTLLRSALSSKTNKVLQVAEEGLREAGIDLKFNGHDSNGAHSEEEDEVYTLAGALGNTVKTSQIEIIELRHLVEALRAESGLLKAHLDSQAKEINLLMQQMKELEEKEHIANENVEGLMTDIAAAEEEISRWKLAAEQEAAVGKAVEQEFLSKLSSLGRELEEARQAMVDLENKLKFKEGTAAAAIAARDAAENSLRLADVRTSRLRERVEELSRQLEQLDKSDPRTRYSHRYICWPWQWLGLDHGRQHPTDVLENSNEMELSEPLI
>PHALcorn
MADEFPDDAVLSDVDNDEDTSAAAPSND-SAADKRLRNLLAELEQERRARKSAEDSRVELQTSVNRLKAFAQDVIKKRDDALREKDESARSAERANAELSEALRQKDEALRQ-------QEEAFKQKEEALRQKEEAYRLKDSSRAEIETAAQMLVTGIEKISSKVSGFKNFSVAVLPRSQKYTGLPAVAYGVIKRANEIAEELTAQIEAAVKSRDEAREQIEQRNYEIAIEISELEATISGLREEATKKGNEIELLGKMVGERDSRISEMEREIAELKQFGDDFSTKFKNLETKVDAQRPVIIDHLKHISKAYEQINKIVWIADEKSLDQSDSSDSSFVWKEMDMDENLRTSLEGTVSICELASVAFEKVKSRIESRNRDVKDLEEKVAALFGEKQHIGTLLRSALYSRTNKVLQVAEEGLREAGIDLKLNGHDKDVAHGEAEDEVYTLAGALENTVKTSQIEIVELSHLVEALRAESSLLKAHLDAQAKEISQQMLQIKELEEKEHMANENVEGLMIDIAAAEEEIARWKLAAEQEAAAGKEVEQEFLAQLSSLRQELEEAKHAMMELEKKLKFKEETAAAAIAARDAAETSLRLADVRTGRLRERVEELTRQLEQFDKNDSTNRNSHRYVCWPWQWLGLDSVR-YQTVEQENSNEMELSEPLI
>GYMNodor
MADEVPDDDILSDLDGDEEVSNAAPSDA-SATEQRLHDLLTELEQERLVRKFAEDSRAELQTSVNRLKAFAQDVIKKRDDALREKDELTRSSERARAELSEALKQKEEALRQ-------KEDALKQKDEALRQKEEALRQKESSRAEIETAAQMMVTGIEKISSKVSGFKNFSAGGLPRSQKYTGLPAVAYGVINRANEIVEELTGQIDAAVKSRDQAREQVEQRNYEIAIEVSQLEATISGLREDSTKKGNEIELLGKLVEEKDSRILVMEKEVSELKQIGGESSTKLRNLEAKVDAQRHVTIDHLKHLSKAYAQVNSILQIADESLQDQSDSSDSSFVWKETDMDQNLRASLEGTISISELASVASEKVRLKMEKRNREVKDLEEKIDALLEEKQHIGTLLRSALSSKTNKVLQVAEEGLREAGIDLKFNEHNSNGAHGEEEDEVYTLAGVLENTVKTSHIEIIELRHLVEALRAESGLLKAHLDAQAKEINLLIQQMKELEEREHIANENVEGLMTDIAAAEEEIARWKLAAEQEAAAGKAVEQEFLSKLSSLGQELEESKHAMVDLENKLKFKEGTAAAAIAARDAAENSLRLADVRTSRLRERVEELSRQLEQLDKSDPRTRNSHRYICWPWQWLGLEHGRQHPTDVQENSNEMELSEPLI
>ERYCpuss
MADE--ENSILSDVDEDEDPSTDPPSNS-SSLDQHLQILLTQLDQERRARKSAEDSRSELQTSLIRLKAFAQDVIKKRDDALRD------------------------------------------KEDAIKQKDEAFRLKESSRAEIETAAQMIVTGIEKISSKVSGFKNFSVGGLPRSQKYTGLPAVAYGVIKRANEIVEELMMQIEAAVKSRDEAREQIEQRNYEVAIEISNLEAMISGLREESGKKGSDVEVLGKIVEERDLRISEMEKEIFELKRFGDECLMKLRSLEGKMDAQRPVVIDQLNHISKAYEQINEIVRVADENSLDQFDSLDSSFMWEEMDMDQNLVRSMEGMVSIYELASVAFEKVKLRLEKRGSEVRDLEEKVAALLGEKQHIGALLRSALFSKTNKVLQVAEEGLREAGIDVKLNGHGKDGARGETEDEVYTLAGALEDTVKNSQIEIIELRHLVEALRAESSLLKAHLDAQAKEINQLMLQIKELEKKENMANESVEGLMTDIAAAEEEIARWKLAAEQEAAAGKEVEEEFLAQLSSLRQELEEAKQTRMEFENKLKFKEEAAAAAIAARDAAETSLKLADVRAARLRDRVEELTRQLEQLDKNDSSNRN-HRYMCWPWHWLGLDSVR-YQTDEQENSNEMELSEPLI
>GALEfabe
MAEEESEDAVLSDVDGDEEIAIASPSQV-SSADQRVHDLIAELDQERRSRKAAEDSRSELQTSINRLKAFAQDVIRKRDEALREKEEAARLAERTSSELSESFKLKEEAVRL-------KEEAFKQKEEALRQKEEALRQKDSLRAEVETAAQMMVTSIEKISSKVSGFKNFSAGGLPRSQKYTGLSAVAYGFIKRANEITEELIKQIETASKSRDEARVQIEQRNYEIAIEVSQLEATISGLREEATNKGTEVESLSKMVKDRDSRILEMEEEITELKQFG----TKFRILEAKLDAQSPVIIDHLKHISKAHEQISKVVRISDESSSDQLDSSDSLFIWNEMDVDQNLRTSLEGIISVCELASNAFDKVRLRIEERNQEVKRLEEKVADLLGEKQHIGTLLRSALSTKTNEVLQVAEKGLREAGIELKLNSYDKNDVHENGEDEVYTLAGELENTVKTSTIEIIELRHLVEALRAESSLLKSHLDAQAKEIRQLMQQIKELEAKERLANENVEDLMTDIAAAEEEITRWKLAAEQEAAAGKAIEEEFLLQLSSLRRELEETMHAVAELESKVKFKEETAAAAIAARDAAENSLRLADVRAARMGERVEELTRLLEQLDGGGPGSRSSHRYVCWPWQWLGLSSVR-HL--VQENSNEMELSEPLV
>PHRAlind
MSDHLPDDAVLSDVDGDDDTSAGATSAVSPASDQRLKDLLSELDHERRARKVAEDSRAELQTSVNCLKAFAQDVIKKRDEALRDKEEFTRSSERASTDLLEALRQRDDALRQ-------KEEALRQKEEALRQKEEAVKQKESSRAEIETAAQMMVTGIEKISSKVSGFKNFSAGGLPRSQKYTGLPAVAYGVIKRANEIAEELTEQIDAAVKARDEAREQIEQRNYEIAIEVSQLEAMISGLRGEAAKKAAEIELLGKMVGERDSRIGEMEREISELRLFGDDSFTKLKALEAKVDAQRTMVIDHLKHISKAYELINEIVQISDESSSEKVNSLDSLFVWNEMDMDQNLRTSLEGIVSISELASVAFEKVRLRIEDRNQEVKGLEEKVAALLGEKQHIGTLLRSALSSKTNEVLQVAEKGLREAGIDLKLNGHEKNDFHGEEEDEVYSLAGALENTVKTSQIEIIELRHLVDALRAESSLLKAHLDAQAKELGQQMKQIKEFQERELMANESVEGLMTDIAVVEEEIARWKLAAEQEAAAGKAIEQDFLAQLSSLRQELEEAKQAILELENKLKFKEETAAAAIAARDTAVNSLRLADVSSSRLRERVEELTRQLEQLDKSDSRNRNSHRYICWPWQWLGLDSVR-YQTYVPENSNEMELSEPLI
>EPIPaphy
MGDEFADDAVLSDVDGEEEPVTGVPSSI-SSAEHRLRDLVAELDQERRVRKAAEDFRAELQTSVNRLKAFAQDVIKKRDEALREKEESVRSTERARAELSEAVRQKEEALQQEDEALKQRDEALKQMEEALRQKEEAFRLKESSRAEIETATQMMVTGIEKISSKISGFKNFSVGVLPRSHKYTGPSAVAYGVIKRANEIAEELAAQIDAAVKARDEAREQIEQRNYEIAIEVSQLEATLSGLREETIKKGSEIELLGKMCEERDVLISEMEKDISRLKHAEEDSFTKLRNLEVKVDAQRPLIIDQLKHISQAYEQINGIIRTADECLLNQSE-SDSSFMWKEMDNNQNLRTSLEGTASICELAIVAFEKVRLRMEKRNLQVRELEEKVAALLEEKQQIGNLLRNTLSSKTNKVLQVAEEGLRVFEIESNINCYDKNCTHGEEDFEVTTLAGTLENIVKTSQIEIIKLKHMVEALRAESSLLKAHLDAQTKEIGQLMHQIKELEEKEHMSNESVECLMIDIAAAEEEIGRWKLAAEQEAAAGKAIEQEFAVQLLSLQDELQDAKHIAIELEKKLKFKEETAVAAIAAKNAAEISLRLADVRAGRLRERAEEMARQLEQFDKSDTRNQTSHRYVCWPWQWLGLDSVR-YQAIVQESSNEMELSEPLI
>MOLIcapi
MAAESPDDAVLSDLEDDDGDPSPAPPSS-TAGEDRVRSLLAELDEERRARKAAEEAHAELQNHHNRLKVFAQDVIRKRDDTLR-----------AAADLADTRKAAEEAVKQ-------KDDALRQKDDALKQRDEALKQKESLQSEVETAKQMLVSGIEKISGKVSNFKNFSGGGLPRSQKYAGSPAIAYGVIKRANEIAEELVRQIEVASKGRDQAREQVEQRNYEIAIEVSQLEATIGGLREEVSKKGTEIEGLLKLVAERDAKVSEMEREIQELRQFGDECSGKLRNLEGKLDSQRPLIIEQFSNMSKAYELIHEVVRIADAGSKDQL--SDSLFVWKEMDMDENFRNLSEGTVSVYELSKVAVEKVRGVVEERSREVKDLNEKVEGLLVEKQHIGTLLRSALSSDKNEVLQVAENGLREAGIDLKFKGHDRKGVEDGEVDEVYTLAGALESTVKASQIEIIELQHLVEVLRAESSLLKAHLDAQAKEITQQKHQIKELEDKERGANESVEGLMMDITVAEEEIARWKAAAEQEAAVGRAVEQEFISQLSALRQELDEAKQAMSEMENKLKFKEETAAAAMAARDAAENSLRLADVRASRLRERLEELTRQVEEVDRINLRSQNNHRYVCWPWQWLGLDFVR-YNTDAQENSNEMELSEPLI
>MEXIxero
MSDHLPDDAVLSDVDGDDDTSAGTPSVLTPADDQRLKDLLSELDNERRARKAAEDSRAELQTSVNRLKAFAQDVIKKRDDALHDKEELTRSSERASAELLEALRQKD--------------EALRQKEAAWRQKEEAVKQKDSSRAEIETAAQMMVTGIEKISSKVSGFKNFSAGGLPRSQKYTGLPAVAYGVIKRANEIAEELTQQIEAAAKARDQAREQIEHRNYEIAIEVSQLEATISGLRGEAEKKGAEIELLDKMIGERDSRIGVMEREISELRLFGDDCFTKLKALEAKVDAQRTMVIDHLKYISKAYEQINEIVQISDESSSDWANSSDSLFVWNEMDVDQNLRTSLEGMASVSELASVAFGKVRLKLEARNQEVKCLEEKVAALLGEKQHIGTLLRSLLASKTNEVLQVAEKGLREAGIDLKLNGHEKNGYHGEEEDEVYSLAGALENTVKTSQIEIIELRHLVDALRAESSLLKAHLDSQAKELGQQMKQIKEFQERELMANETVEGLMTDIAVAEEEIARWKLAAEQEAAAGKAIEQEFLAQLSSLRQELEDAKHATLELEKKLKFKEETAAAAIAARDTAVNSLRLADVSSSRLRERVEELTRQLEQLDKSDSRSRNSHRYICWPWQWLGLDSVR-YQTYVQENSNEMELSEPLV
>CHILtrap
MADEVTDDAVLSDLEGDEDTSPAAPSDS-PATDQRLRDLHAELDEERRARKLAEDSRAELQTTINRLKAFTQEVIKKRNDALRERDESARSAEHASAEVTEAVRQKEEALRQKEETLEQKEEALRQKDEALRQKEDSLRQKDLLRSEVETAAQMMVTGIEKISSKVSGFKNFSASGLPRSQKYTGLPAVSYGVINRANEIVEELTAQIEAAVKSRDDAREQIEQRNYEIAIEVSQLEATISGLREESTKKGTEIELLGKMVDERDSRILEMEKEISELKQFGGESSTKLRNLETKLDSQRHVIIDHMKQLSKAYEQINGIVRLADESSSDQLDSSESSFMWKEMDMDQNLRTSLEGTASLSDLSSIAFEKVRLRIEKVNREVKYLEEKVATLLGEKQHIGILLRSALSTKTNKVLKVAEEGLREAGIVLKLNGHDKDGAHAEADDEVYTLAGALGNTVKSSQIEIIELRHMVEVLRAESSLLKAHLDAQAKEIGLLMQQIKELKEREQMANENVEGLMTDIASAEEEIARWKLAAEQEAAAGKAVEQEFLSQLSSSNQELEEARHALAELENKLKFKEGTAAAAIAARDAAENSLRLADVRASRLRERVEELSRQLEQLDKNDSRTRNSHRYACWPWQWLGLDHVR-HPALLQDSSNEMELSEPLI
>CALAtsoo
MADEVSDDAVLSDVDNDEDPSTATPSNV-SAADQRLLELIAEIDQERRARKAAEDSRVELQTSVNRLKAFAQDVIKKRDDALREKDELARSAERASAELSQALKQKDEALRQ-------EEEALKQKEEALRLKEEAFRLKDSSRAEIETAAQMMVTGIEKISSKVSVFKNFSVGGLPRSQKYTGLPAVAYGVIKRANEIAEELSAQIEAAVKSRDEAREQVEQRNYEVAIEMSQLEATISGLREETTKKGAEIELLGKMVEERDSRISEMEREITELKQFGDDSSTKLRNLEAKVDSQRPVIIDHLKHISKAYEQINEIVRIADENSLDHSDSLDSSFIWKEMDIDQNLRTSLEGMVSMCELARVAFEKVKSRIEKRNREVKDLEEKVATLLGEKQHIGTLLRSALSSKTNKVLQVAEEGLREAGIDLKLNGYDKDGAHGEAEDEVYTLAGALENTVKTSQIEIVELRHLVEALRAESSLLKSHLDAQAKEISQLMLQIKELEEKEYMANENVEGLMTDIAAAEEEIARWKQAAEQEAATGKEVEQEFLTQLSSFRHELVEAKHAMMEYENKLKLKEEIAAAAIAARDAAETSLKLADVRAGRLRERVEELTRQFERLDKNGLTNRNSHRYICWPWQWLGLDSVR-YQTDVQENPNEMELSEPLI
>GASTelat
MADEVSDDSVLSDVDGDEEPSIAAPSSV-SPSDQRLHDLLAELDQERRARRAAEDSRVELQTSVNRLKAFAQDFIKKRDDALREKDDLSRSFARVSAELSEALKQKEEALRQ--------------GEEVIKQKEDALRLKDSSRSEIEAAAQMMVTGIDKISSKVNRFKNFSIGGLPRSQKYTGLPAVAYGVIKRANEIAEELVEQIEAAVKSRDEAREQVEQRNYEVAIEMSQLEATISGIRDEAAKKGAEIDLLGKMVMERDSKISEMEREISDLKKFGDDSSMKLRNLEAKMEFQRPVIIDHLKHISKAYEQITEIVRVANESPLNQTDSSDSSFMWTEMDMDQNLRTSLEGMVSICELANTAFEKVRLTIEKGNRKVNELEEKVAGLLGEKQHIGTLLRSALSSKTNMVLQVAEDGLREVGIDLKLNKLDENGAHEDAEDEVYTLAGALENTVKNSQLEIIELRHLVEALRAESSLLKAHLDAQAKEIDQLKKKIKELEEREKMANESVEGLMTDIAAAEEEIARWKSAAEQEAAVGKAVEQDFLSELSSLRRELDEANHAMLEFEKKLKFKEETTAAAIAARNAAEASLRLADTRSGRLRERVEELTRQLEQLDKSDLRRNDSHRYVCWPWQWLGLDSVR-YQTDAQENSNEMELSEPLI
