# Supplementary material for: Orchid Phylotranscriptomics: The Prospects of Repurposing Multi-Tissue Transcriptomes for Phylogenetic Analysis and Beyond
Source: Front Plant Sci. 2022 May 27;13:910362. doi: 10.3389/fpls.2022.910362 (PMC9196242; doi:10.3389/fpls.2022.910362)
Supplement: Supplementary file 4 [file Data_Sheet_3.zip › ortho_MSA/r1/OG0009569.fa]

>ANOEemei
-------------------------ML--IHLNLCT--S-PLRILPSKFPI-P-LNKV-----RIFHPFPPTLHPVFPLPAFGARIPTFTGRI------GAKFQAKT-IKKIEEIESGPEKGEVRKGEGEEFSSGVGNED---CEKDFRAVDEEFYSGSAYRGRLDEKDYDRDPELADILGSCFDDPKKAQSKLEERIRRKRSKVIQTKTGSATPMRVRFNKFDFSNSYIWMEFYNAPLPQDVTLICDAVRAWHIIGRLGGCNSMNMQLSQSAMDNKRPRYDAIQGANVTPTTFYNIGDLELQDNLARIWIDIGTSEPLLLDVLVNALTCISSD--------------------------YVGIKEVIFGGSEFQNWNKNLVSE------DAGYSTHKI-------------------
>ANOEroxb
-------------------------ML--IHLHLCT--S-PLRILPSKFPI-P-LNKA-----RIFHPFPPTLHPVFPLPAFGARIPTFTGRI------GAKFQAKT-IEKIEEIESGPEKGEVRKGEGEEFSSGVGNED---CEKDFRAVDEEFYSGSAYRGRLDEKDYDRDPELADILGSCFDDPKKAQSKVEERIRRKRSKVLQTKTGSATPMRVRFNKFDFSNSYIWMEFYNAPLPQDVTLICDAVRAWHIIGRLGGCNSMNMQLSQSAMDNKRPRYDAIQGANVTPTTFYNIGDLELQDNLARIWIDIGTSEPLLLDVLVNALTCISSD--------------------------YVGIKEVIFGGSEYQNWDKHLVSE------DAGYSIHKI-------------------
>APOSodor
-------------------------ML--IRLQPYA--A-ACVFLHYRIPT-P-PNKA-----PILLSFPYSLYSSISLSDDGTRSPTPAARTRARARARAIEQGRA-LEDFLETEAGVKEEKDEEGKREHFSSSSGSGD---EDVD----DEGFARASAYRGRQDEKDYDRDPEIAEILKSCFDDPKKAQSRVEERIRRKRNSILHTKTGSATPMKVRFNKFDFSNSYIWFEFYNAPLSKDVNLICDAIRAWHIVGRLGGCNSMNMQLSQSAMDSKRPKYDAIQGANVTPTTFYNIGDLEIQDNLARIWVDIGTSEPLLLDVLLNSLTCISSD--------------------------FAGIKQVVFGGSEFENWTENLTSE------DAGYSTHKI-------------------
>APOSshen
-------------------------ML--IRLQPYA--L-ACVFLHSRIPT-P-PNKA-----PILLSFPYSLYSSISLADDGTRSPTPAART--RARARAVEQGRA-LEDFLETEAGVKEEKDEEGKREHFSSSSGSGD---EDVD----DEGFARASAYRGRQDEKDYDRDPEIAEIFKSCFDDPKKAQSRVEERIRRKRNSILHTKTGSATPMKVRFNKFDFSNSYIWFEFYNAPLSKDVNLICDAIRAWHIVGRLGGCNSMNMQLSQSAMDSKRPKYDAIQGANVTPTTFYNIGDLEIQDNLARIWVDIGTSEPLLLDVLLNTLTCISSD--------------------------FAGIKQVVFGGSEFENWIENLTSE------DAGYSTHKI-------------------
>BLETstri
-------------------------ML--IQLPIIS--A-PSRFLQSKISF-P-PNKE-----QNFLSFNPSLNLLPPLPIFRARIPTFSDSV------RAESQSKT-INKLEEIEADAEEGQLEKGEGEDFSSGRKNED---DEEAYEAVEEEFSHASAYRARRDEKDYDRDPELADILGSCFDDPMKAQSKVEERIRRKRNKILHTKTGSATPMKVIFNKFDFSNSYIWLEFYNTPLPQDVTLLCDTIRAWYILGRLGGCNSMNMQLSQSSMDNKRPRYDAIMGANVTPTTFYNIGDLELQDNLARIWVDIGTGEPLLLDVLVNALSCISSD--------------------------YVGIKEVVFGGSEFQNWKENLGSE------DAGCSTHKI-------------------
>BORYspha
-------------------------MF--TRLHFHP--A-TPQLF----PI-P-SSKLLHNG-----------HISVPQVSISRQTPTFVAKA------KTNRRAKS-VIEPAKVEAELMEEG---EEGEELSYSNGFRD---EEE---REGEEFSYSSAYRGREDEKDYDRDPELAEILGSCFDDPQKAQSRVEERIRRKRSKILHNKTGSATPIKVIFNKFGFSNSFIWFEFYNAPLPKDVSLICDAIRSWHIIGRLGGCNSMNMQLSQAPLDNKRPSYDAIQGANVSPTTFYNIGDLEIQDNLARIWVDIGTSEPLLLDVLLNTLTCISSD--------------------------YVGIKQLMFGGSEFENWKENLTSE------DAGYSTHKI-------------------
>CALAcreb
-------------------------ML--IQL--CS--S-FPWFVHSKIYN-P-TSKA-----GRFLSFTPPFH----LQISRARSPIFTGTL------KTKYQVRGIIKKSEGIESSEEEGELKK-EGEECSNGVGNED---DEENFKAVDEVFSHASAYRGRRDEKDYDRDPELADILGSCFDDPKKAQSKLEERIRRKRNKILQTKTGSATPMKVRFSKFDFSNSYIWIEFYNAPLPQDVTLICDAVRAWHIIGRLGGCNSMNMQLSQSAMDNKRPRYDAIQGANVTPTTFYNIGDLELQDNLARIWIDIGTSEPLLLDVLVNALSCISSD--------------------------YVGIKEVIFGGFEFETWKENLVSD------DAGCSTHKI-------------------
>CALAplic
-------------------------ML--IQL--CS--S-FPWFVHSKIYN-P-TSKA-----GSFPSFTPPLH----LQISRARSPIFTGTL------KTKYQVRGIIKKSEGIESSEEEGELTK-EGEECSNGVGNED---DEENFKAVDEVFSHASAYRGRQDEKDYDRDPELADILGSCFDDPKKAQSKLEERIRRKRNKILQTKTGSATPMKVRFSKFDFSNSYIWIEFYNAPLPQDVTLICDAVRAWHIIGRLGGCNSMNMQLSQSAMDNKRPRYDAIQGANVTPTTFYNIGDLELQDNLARIWIDIGTSEPLLLDVLVNALSCISSD--------------------------YVGIKEVIFGGFEFEKWKENLVSD------DAGCSTHKI-------------------
>CALAsini
-------------------------ML--IELQIIS--A-PSRFIQSKISI-P-PNKV-----QNISSFTPSFNLCTPLPTFRARIPTFSGRV------RAESQGKT-INKLEEIEADAEEGLLEKGEWEDISSDRQN-----DEDTYEAVEEEFSHASAYRARRDEKDYDRDPELADILGSCFDDPMKAQAKMEERIRRKRNNILHTKTGSATLMKVRFNKFNFSNSYIWFEFYNAPLPQDVTLLCDTIRAWYIIGRLGGCNSMNMQLSQSSMDNKRPRYDAIMGANVTPTSFYNIGDFELQDNLARIWVDIGTDEPLLLDVLVNALYCISSD--------------------------YVGIKEVVFGGSEFQNWKENLSSE------EAGCSTHKI-------------------
>CALAtsoo
-------------------------ML--IELQFIS--A-PSRFLQSKLSI-P-PNKT-----QNIPSFTPLFNRCTPLPTFRTRIPTFSGRV------RAESHGKT-INKLEEIEADAEEGLLEKGEWEDISSGRQN-----DEDNYEVVEEEFSHASAYRARRDEKDYDRDPELADILGSCFDDPMKAQAKVEERIRRKRNNILHTKTGSATLMNVRFNKFNFSNSYIWLEFYNAPLPQDVTLLCDTIRAWYIIGRLGGCNSMNMQLSQSTMDNKRPRYDAIMGANVTPTSFYNIGDFELQDNLARIWVDIGTDEPLLLDVLVNALYCISSD--------------------------YVGIKEVVFGGSEFQNWKENLSSE------EAGCSTHKI-------------------
>CALEmajo
-------------------------MA--MLLQLPT--S-PHGFLLPKISV-S-LNKV-----QSFPSFTSPFYPFLSLRTFRARSHACTG-L------KDKFQARS-RKKIEEIESTAGEDELKEGQ-GECSSGAGNEE---GDEDFEGVDEEFSHASAYRGRQDEKDFDRDPELADILGSCFDDPRKAQSKVEERIRKKRNKILQTKTGSSTPMKVRFNKFDFSNSYIWIEFYNAPLPQDVTLICDTVRAWHVIGRLGGCNSMNMQLSQSAMDNKRPKYDAILGANVTPTTFYNIGDLELQDNLARVWIDIGTSEPLLLDVLVNALSCISSDAHRTKPSVALQY-----LL-------YVGIKEVIFGGSESVMWRENLVSE------DAGCSTHRI-------------------
>CEPHdama
-------------------------ML--IQLQLYS--S-PHRFLASKIST-P-PNKA-----QKFLSFSPSLYRSLPLVVYRARIPAFSGSV------RAKGEAK--------IEADAEEGLLEKGEWEELSSEGGKED---DEVDDKAVEEEFSHASAYRGRRDEKDYDRDPELADILGSCFDDPKKAQSKVEDRIRRKRSKILHTKTGSAIPMKVRFNKFDFSNSYIWLEFYNAPLPQDVTLICDTIRAWHIIGRLGGCNSMNMQLSQSDMDNKRPRYDAIQGANVTPTTFYNIGDLELQDNLARIWVDIGTSEPLLLDVLVNALSCISSD--------------------------FVGIKEVAFGGSEFQNWKENLASE------DAGCSTHKI-------------------
>CHILsemi
-------------------------MV--ILLQLCSSTS-PHGFLLSKISV-P-FNKP-----RFFSSVNSPFYPFSPLPTFRARSRTCTRGL------KAKFQARS-IKKFEEIESGAEE----EGQ-EESSSGTGIEE---GDEDFKGVDEEFSHASAYRGRQDEKDYDRDPELADILGSCFDDPQKAQSKVEERIRKKRNKILQTKTGSSTPMKVRFNKFDFSNSYIWIEFYNSPLPQDVTLICDTVRAWHVIGRLGGYNSMNMQLSQSAMDNKRPRYDAILGANVTPTTFYNIGDLELQDNLARIWIDIGTSEPLLLDVLVNALSCISSD--------------------------YVGIKEVIFGGSESEIWKENLVSE------DAGCSTHRI-------------------
>CHILtrap
-------------------------MV--ILLQLCSSPS-PHGFLLSKISA-P-FNKA-----QFFSSVNSPFYPFSPLPTFRARSRTWTRGL------KAKFQARS-IKEFDEIESGAEE----ERQ-EESSSGTGNEE---GDEDFKGVDEEFSHASAYRGRQDEKDYDRDPELADILGSCFDDPQKAQSKVEERIRKKRNKILQTKTGSSTPMKVRFNKFDFSNSYIWIEFYNSPLPQDVTLICDTVRAWHVIGRLGGYNSMNMQLSQSAMDNKRPRYDAILGANVTPTTFYNIGDLELQDNLARIWIDIGTSEPLLLDVLVNALSCISSD--------------------------YVGIKEVIFGGSESEIWKENLVSE------DAGCSTHRI-------------------
>CORYacti
-------------------------ML--IQLQLCP--S-PHRLLLSKTPV-P-LNKA-----QTFISFTPLHAPFLPLPTFRARSPNCTSRT------RADSQVRA-IQNFEEIESGEEESELKKGEGGEHPSGVGNEN---GEEDFKAVDEEFSNASAYRGRRDEKDYDRDPELADILGSCFADPKKAQSKVEERIRRKRSKILQTKTGSATPMKVRFNKFDFSNSYIWIEFYNAPLPQDVTLICDTVRAWHIVGRLGGCNSMNMQLSQSAMDNKRPKYDAIQGANVTPTTFYNIGDLELQDNLARIWIDIGTSEPLLLDVLVNALSCLSSD--------------------------YVGIKEVTFGGSESENWKENLVSE------DAGCSTHRI-------------------
>CREMappe
-----------------------------MQLQFIS--A---RFLHSEISI-P-PNNA-----KKFLSFTPRINLCLPLPTFRARIPTFSGSV------RAEKQGKT-INKTEEIEAGAEEGLLEKREGEDFSSGRANED---DEEDSEATEEEFSHASAYRARRDEKDYDRDPELADILGSCFDDPKKAQTKVEERIRRKRNKIVHTKTGSATPMKVVFNKFDYSNSYIWLEFYNTPLPQDVTLLCDTIRAWYIIGRLGGCNSMNMQLSQSTMD-KRPRYDAIMGANVAPTTFYNIGDLELQDNIARIWVDIGTDEPLLLDVLVNALYCISSD--------------------------YVGIKEVVFGGSEFQNWKENLRSE------DAGCSIHKI-------------------
>CRYPlept
-------------------------ML--SQLQLCT--S-PRRGFLPKISA-P-FNNA-----QSFPSLTPLFYQCLPLPTLRARSHTFTGRV------RAKFQPRT-IKEFEEIEKGAEEGELKQGEGEECSSDFGNED---DEEDFKVVDEEFSHASAYRGRRDEKDYDRDPELADILGSCFEDPKKAQSRVEERIRRKRNKILQTKTGSATPMKVRFNKFDFSNSYIWIEFYNAPLPQDVTLICDAIRAWHIVGRLGGCNSMNMQLSQSAMDNKRPRNDAIQGANVTPTTFYNIGDLELQDNLARIWIDIGTSEPLLLDVLVNALSCISSD--------------------------YVGIKEVTFGGSESEKWKENLVSD------DAGCSTRKI-------------------
>CYMBensi
-------------------------MV--IPQFISA--P-PARFLHSKFSI-P-PIKA-----QGILSFIPPGNLSPALPTLQAGIPTFSGSV------RAERQGKT-INKLEDIEADAEGGQLEKGEGEDFSSGRENE----DEEDYKAAEEEFSHASAYRARRDEKDYDRDPELADILGSCFDDPKKAQSKVEERIRRKRNKILHTKTGSATPMKVIFNKFDFSNSYIWFEFYNDPLPQDVTLLCDTIRAWYIIGRLGGCNSMNMQLSQSTMENKRPRYDAIMGANVTPTTFYNIGDLELQDNLARIWVDIGTDEPLLLDVLVNALYCISSE---------------------------MSVEEGARPACRRRRRAEETVVDYGPPPAEVHPSIAALRGRHIAAHLDLLCR----D
>CYMBmann
-------------------------MV--IRQFISA--P-TARFLHSKFSI-P-PIKA-----QGILSFIPPGNLSPVLPTLQAGIPTFSGSV------RAERQGKT-INKLEDIEADAEGGQLEKGEGEDFSSGRENED---EKEDYKVAEEEFSHASAYRARRDEKDYDRDPELADILGSCFEDPKKAQSKVEERIRRKRNKILHTKTGSATPMKVIFNKFDFSNSYIWFEFYNAPLPQDVTLLCDTIRAWYIIGRLGGCNSMNMQLSQSTMENKRPRYDAIMGANVTPTTFYNIGDLELQDNLARIWVDIGTDEPLLLDVLVNALYCISSD--------------------------YVGIKEVVFGGSEYQNWKENLSSE------DAGYSIHKI-------------------
>CYPRbard
-------------------------ML--IQLQPCC--A-PPRFLPSKIPN-S-LNKT-------FLS-SPSLYHSLLPPTARARISTFIGKV------RAKGQSKT-IKELLEIEAEAEEGEPEKEENKDFSSAIEGGN---GDEDYRVVDEEFSYASAYRGKQDEKDHDRDPELAEILGSCFDDPKKAQSKVEERIRRKRSKILHTKAGSATPMKVKFNMFHFSNSYIWLELNNAPLPQDVTLICDTIRAWHIIGRLGGCNSMNMQLSRSSIDSKRPIYDAIEGANMTPTTFYNIGDLEMQDNLARIWVDIGTSEPLLLDVLVNALTCISSD--------------------------YVGIKQVVFGGSGFENWKEDLTSE------DAGCSTHRI-------------------
>CYPRflav
-------------------------ML--IQLQPSC--A-PLRFLPSKIPN-S-LKKT-----QFFFS-SPSFYHSLPPPTARARIPTFIGRV------RAKGQPKT-IKELLEIEAGAEEGEPDKEEKEDFSSEIEGGN---GDEDYKGVDEEFSYASAYRGKQDEKDYDRDPELAEILGSCFDDPKKAQSKVEERIRRKRNKILHTKTGSATPMKVRFNMFHFSNSYIWFELYNAPLPQDVTLICDTIRAWHIIGRLGGCNSMNMQLSGSSLDSKRPRYDAIEGANMTPTTFYNIGDLEMQDNLARIWVDIGTSEPLLLDILVNALTCISFD--------------------------YVGIKQVVFGGSEFENWKEDLTSE------DAGCSTHRI-------------------
>DACThata
--------------------------F--IQLQYFS--P-PNRFLSLEIPLPP-LNKA-----QNLLSITPPLYPFLRLHTFHARIPTISGRL------RAEFQPKA-IKKFEQIDADAEEGNIEKGDGEECSSGGGSES---DKEVYEAADEEFSHASAYRGRRDEKDYDRDPELADILGSCFDDPKKAQSKVEERIRRKRSKILHTKTGSAAPMKVRFNKFDFSNSYIWIEFYNAPLPQDVTLICDTIRAWHIIGRLGGCNSMNMQLSQSAMDNKRPRYDAIQGANVTPTTFYNIGDLELQDNLARIWIDIGTGESLLLDVLVNALSCISSD--------------------------YVGIKEVIFGGSESQNWKENMISE------DADCSTHKI-------------------
>DENDchryso
-------------------------MV--IQLQLIS--A-PSQFHHWKISI-I-PKNA-----QNFLSFTPSLKLCPTLSTFRARIPTFSGSL------RAERQGKT-MKKLGQIETEAEEGQLENEEGQGFSNGRENED---DGEDDGAADEEFSHASAYRARRDEKDYDRDPELADILSSCFDDPKKAQAKVEDRIRRKRDKILHTKTGSPTPMKVIFKKFDFSNSYIWFEFYNAPLPQDVTLLCDAIRAWYIIGRLGGCNSMNMQLSQSTMDSKRPRYDAIMGANVTPTTFYNIGDLELQDNLARIWVDIGTDEPLLLDVLVNALSCISSD--------------------------YAGIKEVVFGGSEFQNWKENLGSE------YAGCSTHKI-------------------
>DENDnobi
MGEKKNTEARKTLQNRSKTPTTAEAMI--IQLQIIS--A-SSQFHQSKISI-T-PNKA-----QNFLSFTPSLKLCPTLPTFRARIPTFSGSL------RAERQGKT-MKKLGEIETEAEEGQLENEEGQGFSNDRENED---DGEDEGAVDEELSHASAYRARRDEEDYDRDPELADILGSSFDDPKKAQAKVENRIRRKRNKILHTKTGSPTPMKVIFKKFDFSNSYIWLEFYNAPLPQDVTLLCDTIRAWYIIGRLGGCNSMNMQLSQSTMDSKRPRYDAIMGANVTPTTFYNIGDLELQDNLARIWVDIGTDESLLLDVLVNALSCISSD--------------------------YVGIKEVVFGGSEFQNWKENLGSE------YAGCSTHKI-------------------
>DIURorie
-------------------------MP--IQLQLCS--S-PHRFL-SKISV-P-LNKA-----KNFPSFTPALYPFLPVPTIRIRIPTISGSV------RGKFQVWT-TENNEEIASG--EGE-EKTEGEECSSGAGNED---DEEDFKAVGEEFSHASAYRGRRDEKDYDKDPELADILGSCFEDPKKAQSKVEERIRRKRNKVLQTKTGSATPMKVRFNKFDFSNSSIWIEFYNAPLPQDVTLICDTVRAWHIVGRLGGCNSMNMQLSQSAMDNKRPRYDAIQGANVTPTTFYNIGDLELQDNLARIWVDIGTSEPLLLDVLVNALSCISSD--------------------------YVGIKEVLFGRSESENWKENLVSE------DAGCSTHKI-------------------
>DRAKelas
-------------------------MD--ILLQLSS--S-PQGFLHPKISV-P-FNKV-----HSFPSFSSPFYPFLSLPAFRARSHTCTGRL------RANFQARA-RKQFDEIESGAEGGEFEKGQ-EECSTGAGNEE---GDDDSKMVDEEFSHASAYRGRQDEKDYDRDPELADIFGSCFDDPQKAQSKVEERIRKKRNKVLQTKTGSSTPMKVRFNKFDFSNSYIWIEFYNTPLPQYVTLICDTVRAWHVIGRLGGCNSMNMQLSQSAMDNKRPKYDAILGANVTPTTFYNIGDLELQDNLARIWIDIGTSEPLLLDVLVNALSCISSD--------------------------YVGIKEVTFGGAESAMWNENLVSD------DAGYSTHRI-------------------
>DRAKthyn
-----------------------------------------QGFLHPKISV-P-FNKV-----HSFPSFTSPFYPFLSLPAFRARSHTCTGRL------RANLQARS-RKQFDEIESGAEGGEFEKGQ-EECSTGAGNEE---GDDDSKMVDEEFSHASAYRGRQDEKDYDRDPELADIFGSCFDDPQKAQSK-------------------------------------------------------TVRAWHVIGRLGGCNSMNMQLSQSAMDNKRPKYDAILGANVTPTTFYNIGDLELQDNLARIWIDIGTSEPLLLDVLVNALSCISSD--------------------------YVGIKEVTFGGAESAMWNENLVSE------DAGYSTHRI-------------------
>EPIDfulg
-------------------------ML--IQLQIFS--T-PSRFLHSKVPI-P-PSKA-----EQSLSFTRLLNLC-PLPAFRARIPTFSGCA------RAARQGKT-ITKLDEIEADNEEGQLEKAEGEDFSSSRANED---DEEDHEAAEEEFSNASAYRARRDEKDYDRDPELADILSSCFDDPKKAQAKVEERIRKKRNKILHTKTGSATPMKVIFNKFNFSNSYIWFEFYNAPLPQDVTLLCDTIRAWYIVGRLGGCNSMNMQLSQSTMD-KRPRYDAIMGANVTPTTFYNIGDFELQDNLARIWVDIGTDEPLLLDVLVNALYCISSD--------------------------YVGIKVVVFGGSEFQNWKENLGSE------DAGCSVHKI-------------------
>EPIDpuni
-------------------------ML--IQLQIFS--T-PSRFLHSKVPI-P-PSKA-----EQSLSFTRLLNLC-PLPAFRARIPTFSGCA------RAARQGKT-ITKLDEIEADNEEGQLEKAEGEDFSSSRANED---DEEDHEAAEEEFSNASAYRARRDEKDYDRDPELADILSSCFDDPKKAQAKVEERIRKKRNKILHTKTGSATPMKVIFNKFNFSNSYIWFEFYNAPLPQDVTLLCDTIRAWYIVGRLGGCNSMNMQLSQSTMD-KRPRYDAIMGANVTPTTFYNIGDFELQDNLARIWVDIGTDEPLLLDVLVNALYCISSD--------------------------YVGIKVVVFGGSEFQNWKENLGSE------DAGCSVHKI-------------------
>EPIPhell
-------------------------ML--IQLQLRP--S-PHRFLTSKIST-P---------YKALIPFSLSLYLTLPLVSYRARIHAFSGST------RAKGEAKT-IKKIEEIEADVEEGEIEKGEWKEFSSEGGKED---DEVDDKAVEEEFSNASAYRGRRDEKDYDRDPELADILGSCFDDPKKAQSKVEDRIRSKRNKILHTKTGSAIPMKVRFNKFDFSNSYIWLEFYNAPLPQDVTLICDTIRAWHIIGRLGGCNSMNMQLSQSAMDSKRPRYDAIQGANVTPTTFYNVGDLELQDSLARIWVDIGTREPLLLDVLVNALSCISSD--------------------------YVGIKEVVFGGSEFQNWKENLASE------DAGCSTHKI-------------------
>EPIPpurp
-------------------------ML--IQLQLRP--S-PHRFLTSKIST-P---------YKALIPFSLSLYLTLPLVSYRARIHAFSGST------RAKGEAKT-IKKIEEIEADVEEGEIEKGEWKKFSSEGGKED---DEVDDKAVEEEFSNASAYRGRRDEKDYDRDPELADILGSCFDDPKKAQSKVEDRIRSKRNKILHTKTGSAIPMKVRFNKFDFSNSYIWLEFYNAPLPQDVTLICDTVRAWHIIGRLGGCNSMNMQLSQSAMDSKRPRYDAIQGANVTPTTFYNVGDLELQDSLARIWVDIGTREPLLLDVLVNALSCISSD--------------------------YVGIKEVVFGGSEFQNWKENLASE------DAGCSTHKI-------------------
>ERYCcris
-------------------------ML--IQLQIIS--AQPYPLPHSKISI-P-LNKS-----QDFLPFSPA----STLPSIRARIPFFSCSL------RAKRQVKT-LNKLQEIESNAEEGQFEKGEDEDFSTGHEDED---NKEDYESDEEEFSHSSAYRARRDEKDYDRDPELAEILGSCFEDPKKAQARVEERIKRKRNKILHTKTGSAAPMKVIFNRFDFSNSYIWFEFYNTPLPQDVTLLCDTIRAWYIIGRLGGCNSLNMQLSQSTMENKRPRYDAIMGANVTPTSFYNIGDLELQDNLARIWVDIGIDEPLLLDVLVNALYCISSD--------------------------YVGIKEVVFGGSEFQNWKENLCSE------EAGYSIHKI-------------------
>ERYCpuss
-------------------------ML--IQLQIIS--AQPYLLPHSKISI-P-QTKS-----QDFLPFSPS----ITLPSIRSLIPIFPRSL------SPKTQIKT-LNKLQEIESNNEEVQFKNVEGEDFSTDLKDEV---DKEDYEADEEEFSHSSAFRARRDEKDYDRDPEIAEILGNCFEDPKKAQARVEERIRRKRNKVLHTKTGSAAPMKVVFNKFDFSNSYIWFEFYNTPLPQDVTLLCDTIRAWYIIGRLGGCNSLNMQLSQSTMENKRPRYDAIMGANVTPTSFYNIGDLELQDNIARIWVDIGIDEPLLLDVLVNALYCISSD--------------------------YVGIKEVVFGGSEFQNWKENLCSE------EAGYSIHKI-------------------
>GOODfuma
-------------------------ML--IHLQLCA--L-PHRLLPSKFPF-P-LNKA-----RIFLPFTSPLHPVFPLPAFVARIPTFTGRV------GAKFQVKT-IKKTEEVESALEEGEVRKGEWEECSSVGGNED---CEEDFKAVDEEFYSARAYRGRLDEKDYDRDPELADILGSCFDDPKKAQSKVEERIRRKRSKILQTKTGSATPMTVRFNKFDFSNSYIWIEFYNAPLPQDVTLICDAVRAWHIIGRLGGCNSMNMQLSQSAMDNKRPRYDAIQGANVTPTTFYNIGDLELQDNLARIWIDIGTSEPLLLDVLVNALSCISSD--------------------------YVGIKEVIFGGSEFQNWKENLVSE------DAGYSTHKI-------------------
>GOODpube
-------------------------ML--IHLQLCA--L-PHRLLPLESLI-P-LNKA-----RIFLPFTPPLHPIFPLPAFVARIPTFTGRV------GAKFQAKT-IKKREEVESALEEGEVRKGEGDESSSGGGNED---CEEDFKAVDEEFYSARANRRGLDEKDYDRDPELADILGSCFDDPKKAQSKVEERIRRKRSKILQTKTGSATPMKVRFNKFDFSNSYIWIEFYNAPLPQDVTLICDAVRAWHIIGRLGGCNSMNMQLSQSAMDNKRPRYDAIQGANVSPTTFYNIGDLELQDNLARIWIDIGTSEPLLLDVLVNALSCISSD--------------------------YVGIKEVIFGGSEFQNWKDNLVSE------DAGYSTHKI-------------------
>GYMNdens
-------------------------MF--IQLQFCS--P-PNRFLSLKTPLPPSLNKA-----HNLLSATPPLYPFLRLQTVRARIPTISGRL------RAKFQPKT-IKKFEQIEADAEEGDLEKGDGEECSSGGGSES---DKEVYEAADEEFSHDSAYRGRRDEKDYDRDPELADILGSCFDDPKKAQSKVEERIRRKRSKILHTKTGSATPMKVRFNKFDFSNSYIWIEFYNAPLPQDVTLICDTIRAWHIIGRLGGCNSMNMQLSQSAMDNKRPRYDAIQGANVTPTTFYNIGDLELQDNLARIWIDIGTGESLLLDVLVNALSCISSD--------------------------YVGIKEVIFGGSESQNWKENMISE------DADCSTHKI-------------------
>GYMNodor
-------------------------MI--IQLQFCS--P-PNRFLSLKTPLPPSLNKA-----QNLLSVTPPLYPFLRLQTFRARIPTISGRL------RAKFQPKT-IKKFEQIEADAEEGDLEKGDGEECSSGGGSES---DKEVYEAADEEFSHASAYRGRRDEKDYDRDPELADILGSCFDDPKKAQSKVEERIRRKRSKILHTKTGSATPMKVRFNKFDFSNSYIWIEFYNAPLPQDVTLICDTIRAWHIIGRLGGCNSMNMQLSQSAMDNKRPRYDAIQGANVTPTTFYNIGDLELQDNLARIWIDIGTGDSLLLDVLVNALSCISSD--------------------------YVGIKEVIFGGSESQNWKENMISE------DADCSTHKI-------------------
>HABElong
-------------------------ML--IQLQFCS--P-HHRFSSSKIPFVP-LNKA-----RNLPSFT-ALHPFHRPLTFRAGIPTITGRA------GAKSTTKT-IKKFEEIEAGAEEGEVEKGEGEECSSGGGNED---DRSDHEAVDEEFSNASACRGRRDEKDYDRDPELADILGSCFDDPKKAQSKVEERIRRKRSKILHTKTGSATPMKVRFNRFDFSNSYIWIEFYNAPLPQDVTLICDTIRAWHIIGRLGGCNSMNMQLSQSAMDNKRPRYDAIQGANVTPTTFYNIGDLELQDNLARIWIDIGTGELLLLDVLVNALSCISSD--------------------------FVGIKEVIFGGSESQNWKENMVSE------DAGCSTHKI-------------------
>HABEpant
-------------------------ML--IQLQFCS--P-HHRFSSSKIPFVP-LNKA-----RNLPSFT-ALHPFHRPLTFRAGIPTITGRA------GAKSTTKT-IKKFEEIEAGAEEGEVEKGEGEECSSGGGNED---DRSDHEAVDEEFSNASACRGRRDEKDYDRDPELADILGSCFDDPKKAQSKVEERIRRKRSKILHTKTGSATPMKVRFNRFDFSNSYIWIEFYNAPLPQDVTLICDTIRAWHIIGRLGGCNSMNMQLSQSAMDNKRPRYDAIQGANVTPTTFYNIGDLELQDNLARIWIDIGTGELLLLDVLVNALSCISSD--------------------------FVGIKEVIFGGSESQNWKENMVSE------DAGCSTHKI-------------------
>HAEMdisc
-------------------------ML--IHFQLCI--S-PLRIFPLKFPI-P-LYKA-----GIFLPFPPTLHPVFPLPAFGARIPTFTCRV------GAKFQAKT-IKTTEAIESGPEKGEVRKGEGEEFSSGVGNEG---CEKDFKAVDEEFYSGSAYRGRLDEKDYDRDPELAEILGSCFDDPKKAQSKVEERIRRKRSKILQTKTGSATPMKVRFNKFDFSNSYIWMEFYNAPLPQDVTLICDAVRAWHIIGRLGGCNSMNMQLSQSAMDNKRPRYDAIQGANVTPTTFYNIGDLELQDNLARIWIDIGTSEPLLLDVLVNALTCISSD--------------------------YVGIKEVIFGGPEFKNWKENLVSE------DAGYSTHKI-------------------
>HEMIforr
-------------------------MS--IQLQFGS--P-PHRFLSPTIPSPP-LNKA-----QIL----------LRPHTFRSRIPTISFRS------RVKFQPKT-IKNFEQIEADAEEIDLEKGDGKECLSGGGSQR---DGEDYEAADEGFSHASAYRGRRDEKDYDRDPELADILGSCFDDPKKAQSKVEERIRGKRSKILHTKTGSAAPMKVRFNKFDFSNSYIWIEFYNSPLPQDVTLICDTIRAWHIIGRLGGCNSMNMQLSQSAMDNKRPRYDAIQGANVTPTTFYNIGDLELQDNLARIWIDIGTGESLLLDVLVNALSCISSEELRSEVLLWMNFWGVAPFAMLGLKRSYLGVLNLRIGR---KTWSQMMQAVA---LTRFDLPKYN--------------------
>HYPOheme
-------------------------MFTRTRMPLHL-------------PL-P-TSNLLHKTTHKFQP-SPS-----PLSLSHPHTPTFLAKA------RTKQRVEP-IGKPEPLEPEIVQDEIGEEEGEE--------------------DLESPFSSAYRGREDGKDYDRDPELAEILGSCFDDPQKAQSRVEERIRRKRGKILHTKTGSAIPIKVEFNKFEFSNSYIWFEFYNAPLPKDVSLICDTIRSWHIIGRLGGCNSMNMQLSQSPLDNKRPRYEAIQGANVTPTTFYNIGDLEIQDNIARIWVDVGTSEPLLLDTLINALTCISSD--------------------------YVGIKKLVFGGKEFENWKETLTSE------DAGYSSHRI-------------------
>LANAlana
-------------------------ML--VRFPSHL--A-PPHLL-------P-TQYLLYST-HRFLP-SPS-----PCLPSLPHFSSFVAKA------RTSRRVEP-IGKSEAVEAEVVDEEEEEEGGD-------------KRSWEEEGEEEFPHSNAYRGRADDKDYGRDPELAEILGSCFDDPQKAQARVEERIRSKRSKILHSKTGSATTMKVIFNNFDFSNSYIWFEFYNAPLPKDISLICDTIRSWHIVGRLGGCNSMNMQLSQSPLDNKRPRYDAIQGANVTPTTFYNIGDLEIQDNIARIWVDIGTSEPLLLDILINALNCISSD--------------------------YVGIKKLVFGGSEFENWKESLTSE------DAGCSTHKI-------------------
>LIMOabor
-------------------------ML--IQLQVCS--SLPHRFLVSKICT-P--NRA-----QNFISFSPSLSLFLPLLAYRARIPAFSVSV------RAKGEAKT-RNKIEEIEADAEEGELEKGEWEELSSAGGKED---DEVDDRAVEEEFSHASAYRGRRDEKDYDRDPELADILGSCFDDPKKAQSKVEDRMRRKRNKILHTKTGSAIPMKVRFNKFDFSNSYIWLEFYNAPLPQDVTLICDTIRAWHIIGRFGGCNSMNMQLSQSALDSKRPKYDAIQGASVTPTTFYNIGDLELQDSLARVWVDIGTSEPLLLDVLVNALSCISSD--------------------------YVGIKEVAFGGSEFQNWKENLVSE------DAGCSTHKI-------------------
>MASDpict
-------------------------ML--IQLQIFS--S-PSHFLHSKTSI-S-SNKP-----KKLLSFTPPLNL-HPIPTFRA------------------------LNKL-----------------EDFSSNRANQD---E-------EEEFSHASAFRAKRDEKDYDRDPELADILGSCFDDPMKAQSKVEERIRKKRSRILHTKTGSATPMKVVFNKFDFSNSYVWFEFYNDPLPQDVTLLCDTIRAWYIVGRLGGCNSMNMQLSQSTMD-KRPRYDAIMGANVTPTTFYNIGDLEVQDNVARIWVDIGTDEPLLLDVLVNALYCISSD--------------------------YVGIKEVVFGGSQFQNWKENLGSE------DAGFSIHKI-------------------
>MEXIxero
-------------------------MR--IQLQP----R-NGGFLPSKIPI-S-IHRT-----QTFLS-SPSLCHSLPWPTARAPVFASVGRV------RAKGQSKT-IKELLQIEAEAEEAEPGKEEKVNFSSAIEGGN---EDEDYRVVDEEFSHAGAYRGKLDEKDHDRDPELAEILGSCFDDPKKARSKVEERIRRKRNKILHTKTGSATPMKVRFNMFDFSNSYIWFEFYNAPLPNDVTLICDTIRAWHIIGRLGGCNSMNMQLSQSSMDSKRARYDAIQGANTTPTSFYNIGDLEIQDNLARIWVDIGTSEPLLLDVLVNALTCISSD--------------------------YAGIKQVVFGGSEFENWKEDLTSE------DADFSTHRI-------------------
>MICRparv
-------------------------ML--MQLQLCS--S-PHRFLFSKVSI-P-SNSY-----QHFPSCAQPLHQILPQPTFQSRSSIFTGGV------RAKFQARS-NRKIEENESGKEEGELKKKVQEH--SSIENEE---DEDDFKEIGEEFSNASAYRGRRDEKDYDRDPELADILGSCFDDPKKAQSKVEERIRRKRTKILHTKTGSATPMKVRFNKFDFSNSYIWIEFNNAPLPQDVTLICDAVRAWHIIGRLGGCNSMNMQLSQSAMDNKRPRYDAIQGANATPTTFYNIGDLELQDNLARIWIDIGTSEPLLLDVLVNALSCISSD--------------------------YVGIKEVIFGGSEFHKWKENLVSE------DAGCSTYKI-------------------
>MOLIcapi
-------------------------MF--TRIPPHF-------------SI-P-TSHLLHSTTHRFFP-SPT-----PHS-SLRHASTFLAKA------RTNERVEP-IEKPEPLEAELVKDEIGEEEGEE--------------------ELELPFSTAYRGREEGKDYDRDPELAEILGSCFDDPQKAQSRVEERMRSKRSKILHTKTGSAIPIKVEFNKFEFLNSYIWFEFYNVPLPKDISLICDTIRSWHIIGRLGGCNSMNMQLSQSPLDNKRPRYDAIQGANVTPTTFYNIGDLEIQDNIARIWVDIGTSEPLLLDTLINALICISSD--------------------------YVGIKRLVFGGKEFENWKENLTSE------DAGYSSHKI-------------------
>NEUWmali
-------------------------ML--IRLQHCA--A-ASAFLHSSISN-P-RKKA-----PTLPSFPSSLFSPLSLSSDCARFLNPVART----RSRDVEQGRT-LEDFLETEAEVKEEKDEGGERGDFSSSSGSGD---EDEN----DEGFDHASAYRGRQDEKDYDRDPEIAEILKSCFDDPKKAQSRVEERIRRKRNSILHTKTGSATPMKVRFNKFDFSNSYIWFEFYNALLPKDVNLISDVIRAWHIIGRLGGCNPMNMQLSQSAMDSKRPKYDAIQGANVTPTTFYNIGDLEIQDNLARIWVDIGTSEPLLLDVLLNSLTCISSD--------------------------FVGIKQVVFGGSEFENWNENMTTE------DAVYSTHKI-------------------
>NEUWzoll
-------------------------ML--IRLRHCA--A-ASAFLHSPISN-P-RKKA-----PTLTSFPSSLFSPLSLSSNRARFLNPVART----RSRDVEQGRT-LEDFLETEAEVKEEKDEGGERGDFSSSSGSGD---EDEN----DEGFDHASAYRGRQDEKDYDRDPEIAEILKSCFDDPKKAQSRVEERIRRKRNSILHTKTGSATPMKVRFNKFDFSNSYIWFEFYNALLPKDVNLICDAIRAWHIIGSLGGCNPMNMQLSQSAMDSKRPKYDAIQGANITPTTFYNIGDLEIQDNLARIWVDIGTSEPLLLDVLLNSLTCISSD--------------------------FVGIKQVVFGGSEFENWNENMTTE------DAVYSTHKI-------------------
>OECEmacu
-------------------------MV--IELRIIP--APPSRFLHSKISI-P-ANKA-----QKFLPCTPVGTLCPAIPTLWARTPTFSGSV------RAERQGKT-INKLQEIEANAEGGQFEKGEGEDLSSGREDED---DEEDYNAAEEEFSHASAYRARRDEKDYDRDPELADILGSCFEDPKKAQAKVEERLRRKRNKILQTKTGSATPMKVIFNKFDFSNSYIWFEFYNTPLPQDVTLLCDAIRAWYIIGRLGGCNSMNMQLSQSTMENKRPRYDAIMGANVTPTTFYNIGDLELQDNLARIWVDIGTDEPLLLDVLVNALYCISSD--------------------------YVGIKEVVFGGSEFQNWKENLGSE------DAGYSIHKI-------------------
>OPHRgarg
-------------------------MF--IQLHFCS--P-PNRSLSLKNPPYP-LNKP-----QNPLSITPPLHPVLHPHTPRARIPTISSRL------TAKFQPKA-IKKLEQIETDAEEGGLNKRDVDK-------------GNGDKEFDEEFSHASAYRGRRDEKDYDRDPELADILGSCFDDPKKAQSKVEERIRRKRSKILHTKTGSATPMKVRFNKFDFSNSYIWIEFYNAPLPQDVTLICDAIRAWHIIGRLGGCNSMNMQLSQSAMDNKRPRYDAIQGANVTPTTFYNIGDLELQDNLARIWIDIGTGDSLLLDVLVNALSCISSD--------------------------YVGIKEVIFGGSESQNWKENIISE------DADCSTHKI-------------------
>OPHRsphe
-------------------------MF--IQLHFCS--P-PNRSLSLKNPPYP-LNKP-----QNPLSTTPPLHPFLRTHNPRARIPTISGRL------TAKFQPKA-IKKLEQIEADANEGQLDKGDGDK-------------GNDDKEFDEEFSHASAYRGRRDEKDYDRDPELADILGSCFDDPKKAQSKVEERIRRKRSKILHTKTGSATPMKVRFNKFDFSNSYIWIEFYNAPLPQDVTLICDAIRAWHIIGRLGGCNSMNMQLSQSAMDNKRPRYDAIQGANVTPTTFYNIGDLELQDNLARIWIDIGTGDSLLLDVLVNALSCISSD--------------------------YVGIKEVIFGGSESQNWKENMISE------DAECSTHKI-------------------
>ORCHital
-------------------------MF--IQLQFCS--P-AHRILSRKIPLPP-LNQA-----QNLLPVTSPLHPSLSLHTFRARIPTISCRL------RANFQPKT-VKKSEQIEAYAEEGDLEKGDGEECSSGGGSES---GKEDFEVADEEFSHASAYRGRRDEKDYDRDPELADILGSCFDDPKKAQSKVEERIRRKRSKILHTKTGSATPMRVRFNKFDFSNSYIWIEFYIAPLPQDVTLICDTIRAWHIIGRLGGCNSMNMQLSQSAMDNKRPRYDAIQGANVTPTTFYNIGDLELQDNLARIWIDIGTSESLLLDVLVNALSSISSD--------------------------YVGIKEIIFGGSESQNWKENMVLE------DA-CSTHKI-------------------
>PAPHconc
-------------------------ML--IQLQSCC--A-PRQFLPSKIPN-S-LRKS-----EAFFS-SPSFYYSNPLSTARARISTFIGRV------GAKGQSKS-IKELLQIEAEAEEGDPQKEEKEYFSRAIEGGN---EDEDYKVVDEEFSHASAYRGKQDE-DHDKDPELAEILGSCIDDPVKARSKVEERIRRKRNKILHTKTGSATPMKVRFNRFDFSDSYIWFELYNAPLPKDVTLICDTIRAWHIIGRLGGCNSMNMQLSQSSMDSKRPRYDAIQGANTTPASFYNIGDLEIQDNLARIWVDIGTSEPLLLDVLVNALTCISSD--------------------------YVGIKQVVFGGSEFENWKEDLTSE------DADCSTHRI-------------------
>PAPHhirs
-----KTAA------KPDSP-LIR-CL--SNFSPVV--R-PVISSRRKSPI-L-AANL-----KSFFS-SPSFFYSNPLSTARARISTFIGRV------EAKGQSKS-IKE-LQIEAEAEEDDPQKEKKEYFSSAIEGGN---EDEDYKVVDEEFSHASAYRGKQDEKDHDKDPELAEILGSCIDDPEKARSKVEERIRRKRNKILHTKTGSATPMKVRFNKFDFSDSYIWFELYNAPLPKDVTLICDTIRAWHIIGRLGGCNSMNMQLSQSSMDSKRPRYDAIQGANTTLTSFYNIGDLEIQDNLARIWVDIGTSEPLLLDVLVNALTCISSD--------------------------YVGIKQVVFGGSEFENWKEDLTSE------DADCSTHRI-------------------
>PHAIflav
-------------------------ML--IELQIIS--A-PSRFLQSKISF-P-PYKA-----QN-TPFTPLFHLCTPLPTFRARIPTFSGRV------GAESQGKT-LRKVEEIEADAEEGLLEKGEWEDISSGRQN-----DEDNYEAVEEEFSHASAYRARRDEKDYDRDPELADILGSCFDDPKKAQAKVEERIRRKRNKMLHTKTGSATPMNVRFNKFNFSNSYIWLEFYNAPLPQDVTLLCDTIRAWYIIGRLGGCNSMNMQLFQSTMDNRRPRYDAIMGANVTPTSFYNIGDFELQDNLARIWVDIGTDEPLLLDVLVNALYCISSD--------------------------YVGIKEVVFGGSEFQNWKENLSSE------DSGCSTHKI-------------------
>PHAItank
-------------------------ML--IELQIIS--A-PSRFLQSKISI-P-PNKA-----QNIPSFTPLFNLCTPLPTFRARIPTFSGRV------RAESQGKT-ISN-QEIEADAEEGLLEKGEWEDISSGRQN-----DEDNYEAVEEEFSHASAYRARRDEKDYDRDPELADILGSCFDDPKKAQAKVEERIRRKRNNILHTKTGSATPMKVIFNKFNFSNSYIWLEFYNAPLPQDVTLLCDTIRAWYIIGRLGGCNAMNMQLSQSTMYNKRPRYDAIMGANVTPTSFYNIGDLELQDNLARIWVDIGTDEPLLLDVLVNALYCISSD--------------------------YVGIKEVVFGGSEFQNWKENMSSE------EAGCSTHKI-------------------
>PHALcorn
---------------------MAE-AL--IQF------A-PSRFLRGKTSI-P-ANKA-----LKIISYTPQLNL-FPPRTFRVRIHPFSGGV------RAQNHGKA-IDKVEEIEADV-EGELEKGEEEDFSSGHEDED---DEEGYKAVEEEFSHASAYRARRDEKDYDRDPEIADILGSCFDDPKKAQSKVEERIRRKRNKILHTKTGSATSMKVSFRKFDFSNSYIWFEFYNAPLPQDVTLLCDTIRAWYIIGRLGGCNPMNMQLSQSTTDNKRPRYDAIMGANVTPTTFYNIGDLELQDNLARVWVDIGTDEPLLLDVLVNALYCISSD--------------------------YVGIKMVVFGGSEFQNWKENVGSE------DAGYSIHRI-------------------
>PHALmode
---------------------MVEAML--IQF------A-PSRFLRWKASI-P-PNKA-----LKIISYTPQLNL-FPPPTFRVRIHPFSGGV------RAQNHGKA-IDKVEEIEADI-EGQLEKVEEEDFSSGHEVED---DEEGYKAVEEEFSHASSYRARRDEKDYDRDPEIADILGSCFDDPKKAQSKVEERMRRKRNKILHTKTGSATSMKVSFRKFDFSNSYIWFEFYNAPLPQDVTFLCDTIRAWYIIGRLGGCNPMNMQLSQSTMDNKRPRYDAIMGANVTPTTFYNIGDLELQDNLARVWVDIGTDEPLLLDVLVNALYCISSD--------------------------YVGIKMVVFGGSEFQNWKENVGAE------DAGYSIHRI-------------------
>PHRAlind
-------------------------ML--IQLQPCC--A-PHPFLPSKIPN-Y-LHKT-----QTFLS-FPSLYYSLPWPTARARISTFIGRV------RAEDQSKT-FKELLQIEAEAEEGEPEKEEEEDFSSAIEGRN---EDEDYKVVDEEFSHAGAYRGKQDEEDHDRDPELAEILGSSFDDPVKARSKVEDRIRRKRNKILHTKTGSATPMKVRFNMFDFSNSYIWFELYNAPLSKDVTLICDAIRAWHIIGRLGGCNSMNMQLSQSIMDNKRPRYDAIQGANTTPTSFYNIGDLEIQDNLARIWVDIGTSELLLLDVLVNALACISSD--------------------------YVGIKQVVFGGSEFENWKEDLTSE------YAGCSTHRI-------------------
>PLATclav
-------------------------MF--IQLQYCS--P-PNRFLSLKIPLPP-LNKA-----QNILSITPPLYPFLRLHTFRARIPTISGRL------RAKFQPKT-PKRFEQIEADAEEGDLAKGDGEECSSGGGS-----DKEDYEAADDEFSHASAYRGRRDEKDYDRDPELADILGSCFDDPKKAQSKVEERIRRKRSKILHTKTGSATPMKVRFNKFDFSNSYIWIEFYNVPLPQDVTLICDTIRAWHIIGRLGGCNSMNMQLSQSAMDNKRPRYDAIQGANVTPTTFYNIGELELQDNLARIWIDIGTGESLLLDVLVNALSCISSDACFSQT------------------RRFTRIQKSIL---------------------HACCTVFQE-----------LCRGLDVK
>PTERcurt
-------------------------ML--IQLQPCA--S-SHRFLPSKLSI-P-FNKA-----RYLIAFTPPLSPFLPLPTFRARIPTLTGRL------GAKFEAKA-TKNLGEIEADAVEGELKNGEGKECSSGGANEA---EKEDFKAVDEEFSHASAYRGRRDEKDYDRDPELADILGSCFDDPKKAQSKVEERIRRKRSKILQTKTGSATPMKVRFNKFDFSNSYIWIEFYYAPLPQDVTLICDAVRAWHIIGRLGGCNSMNMQLSQSAMDNKRPRYDAIQGANVTPTTFYNIGDLELQDNLARIWVDIGTSEPLLLDVLVNALSCISSD--------------------------YVGIKEVIFGGSEFQSWKENLLSE------DAGCSTHKI-------------------
>RIMAelli
-------------------------MV--MQLQLSS--S-SHGFLLSKISL-P-FNKA-----QSFPSFTSPFYPFLSLPTFRARSHTFTGGL------RAKFQARA-TKKLEEIESGAEEGELKKGQ-GECSSGVGNED---DDEDSKGVDEEFSHASAYRGRQDEKDYDRDPELANILGSCFDDPKKAQSKVEERIRKKRNKILQTKTGSATPMKVRFKEFDFSNSYIWIEFYNTPLPQDVTLICDTVRAWHIIGRLGGCNSMNMQLSQSAMDNKRPRYDAIQGANVTPTTFYNIGDLELQDNLARIWIDIGTSEPLLLDVLVNALSCISSD--------------------------YVGIKEVIFGGSESEMWKENLVSE------DAGCSTHRI-------------------
>SELEaequ
-------------------------ML--IQLQPCC--A-PLRFLPSKIPN-S-LNKT-----ETFLS-SPSFYHSLPPHIAGARTSTFICSV------RAKGQSKT-IKEPLEIEAESE----------DSSSAFEGGN---EDEDYKVVDEEFSHASDYRGKQDEKDHDRDPEIAEILGSCFDDPKKAQSKVEERIRRKRNKILHSKTGSATPMKVRFNMFDFSNSYIWFELYNAPLPKDVTLICDAIRAWHIIGRLGGCNSMNIQLSQSSMDTKRPRYDAIQGANVTPTTFYNIGDLEIQDNLARIWVDIGTSEPLLLDVLVNALTCISSD--------------------------HVGIKQVVFGGSEFENWREDLTSE------DADCSTHRI-------------------
>SERAvome
-------------------------MF--IQLQ-SS--P-PNRLLSLKIHVPP-LNQS-----QNLLSITPPLYPFLRRHTSRARVPTISCRL------RAKLQPKT-INNFEQIESDAEDGDLEKGDGEECSSGRGSES---VNE----SDEEFSHACGYRSRRDEKDYDRDPELADILGSCFDDPKKAQSKVEERIRRKRSKILHTKTGSATPMKVRFNKFDFSNSYVWIEFYNAPLPQDVTLICDTIRAWHIIGRLGGCNSMNMQLSQSAMDNKRPRYDAIQGANVTPTTFYNIGDLELQDNLARIWIDIGTGESLLLDVLVNALSCISSD--------------------------YVGIKEVIFGGSESQNWKENMISE------DADCSTHKI-------------------
>THELangu
-------------------------MA--VQLQLCS--S-PHGFL-SKIPV-P-FNKA-----QIFPS---GLYPLLSLPSFKAKSHAFIGGF------RAKFQARI-TKRLKEIESAAGEGELNKEQ-GECSSGVGNED---DGEDFKGVDEEFAHASAYRGRQDEKDYDRDPELADILGSYLDDPKKAQSKLEERIRKKRNKILQTKTGSTTPMKVRFNKFDFSNSYIWIEFYNTPLPQDVTLICDTLRSWHIIGRLGGCNSMNMQLSQSAMDNKKTRYDAIQGANVTPTTFYNIGDLEMQDNLARIWIDIGTSEPLLLDVLVNGLSCISSD--------------------------YVGIKEVVFGGSESEKWKENLVSE------DAVCSTHRI-------------------
>VANIplan
-------------------------ML--LQHKFSS--L-LDRFLPP-ICG-R-VGQT-----RVSTDFPVLLPPSVHRQAVRARLSTFICRA------RGKGQTKT-FKEILEIEEREEEGGRDERKPEDLSTSIDGGNKEYEDQYNEECDEEFTSESAFRGRGDEKDYDRDPEIAEILGSYFDDPEKGQSMLEERIKKKRNKILHAKTGSAIPMKVVFKRFDFSNSYIWFEFYNVPLPKDVTLICDTLRAWHIIGRLGGCNSMNMQLSQSIMDSKRPRYDIIQGANVTPTTFYNIGDLEIQDNLARIWVDIGTSEPLLLDILVNALTSISSD--------------------------YVGIKQVVFGGFEFENWKENLTSE------DAGCSTFKI-------------------
>VANIshen
-------------------------ML--LQHKFSC--V-LDRFLPP-ICG-R-VGQT-----RLSIDFPGLLPPSFHLQAVRARLPAFICRA------RDKGQTKT-FKELLEIEEGEEEGGRDKREQEDLSTSIEGGNKEYEDQYNEECDEEFTSESAFRGRGDEKDYDRDPEIAEILGSYFDDPEKGQSMLEERIKKKRNKILHAKTGSAIPMKVVFKRFDFSNSYIWFEFYNIPLPKDVTLICDTLRAWHIVGRLGGCNSMNMQLSQSTMDGKRPRYDAIQGANVTPTTFYNIGDLEIQDNLARIWVDIGTSEPLLLDILVNALTSISSD--------------------------YVGIKQVVFGGFEFENWKENLTTE------DEGCSTHKI-------------------
