# Supplementary material for: Orchid Phylotranscriptomics: The Prospects of Repurposing Multi-Tissue Transcriptomes for Phylogenetic Analysis and Beyond
Source: Front Plant Sci. 2022 May 27;13:910362. doi: 10.3389/fpls.2022.910362 (PMC9196242; doi:10.3389/fpls.2022.910362)
Supplement: Supplementary file 4 [file Data_Sheet_3.zip › ortho_MSA/r1/OG0008821.fa]

>PHAItank
MGSSVVAKRGNGYLGVTEPISLSGPTDLDVIKTQELEKFLEDAGLYESQEEAVSREEVLGRLDQIVKIWVKKISRAKGFNEQFVQEANAKIFTFGSYRLGVHGPGADIDTLCVGPRHATREEDFFMELHNMLAEMPEVTELHPVSDAHVPVMKFSFNGVSIDLLYAKLALWVIPEDLDISQDSILQNADEQTVRSLNGCRVTDQILRLVPSIQNFRTTLRCMRLWAKRRGVYSNVAGFLGGINWALLVARICQLYPNALPSMLVSRFFRVYTQWRWPNPVMLCEIEEGTLGLSIWDPRRNFKDRHHIMPIITPAYPCMNSSYNVSSSTLRVMTEEFQRGNEFCEALEANKVDWSTLFEPYPFFETYKNYLEIDITAASEDDLRKWKGWVESRLRTLTLKIERHTFGMLQCHPHPNNFSDKSKTFHCCYFMGLQRQQGVPVQDGEQFDIRATVEEFKQSVNMYTLWKPGMEIQVSHIKRKIIPLFVFPGGIRPHRPSRVAASSDGHSILKAKANNIVQASKPSETNSGCYGDIIAVAT-DE-------AAVASSNGHLLEISESSHPGDTYGSSDLTTKLRKRKRMEDASENIRADTKHAS-----------AHSEKSPESVAAIH--GGVDQLEKD-SVN-KSSKEAESFAIKNISGSSSTIFEA---LSEEHDDYESQTKDENLVEAGNGCSDLHPTTKNIGTQVGSSQNQNSQDGYMANGAMEELEPAELSAP-FSEPPAATTQRKPLIRISLSSVPRTAGTSQ--
>PHALcorn
MGSSIVAKRGNGYLGVTEPISFSGPTELDVIKTRELEKFLEDAGLYESPEEAISREEVLGRLDQIVKIWVKKISRAKGFNEQFVQEANAKIFTFGSYRLGVHGPGADIDTLCVGPRHATREEDFFTELHNMLAEMPEVTELHPVADAHVPVMKFCFNGVSIDLLYAKLALWVIPEDLDISQDTVLQNADEQTVRSLNGCRVTDQILRLVPSIQNFRTTLRCMRLWAKRRGVYSNVAGFLGGINWALLVARICQLYPNALPSMLVSRFFRVYTQWRWPNPVMLCEIEEGTLGLSIWDPRRNFKDRHHIMPIITPAYPCMNSSYNVSSSTLRVMTEEFQRGNEFCEAMGANKADWSTLFEPYPFFEAYKNYLEIDITAANEDDLRKWKGWVESRLRTLTLKIERYTFGMLQCHPHPNNFSDKSRAFHCCYFMGLRRQQGVPVREGEQFDIRATVEEFKQSVNIYALWNPGMEIQVSHIKRKSIPVFVFTGGIRPSRPSSAPASADGHSISKVKANNMVQACKSNET---CNGDKIAGAA-DE-------AAVASSNCHLFEISECSQLGYISGSSDLTTKLRKRKQMEDASESNRADTKRVC-----------PLSNKSLETVAAAD--GGGDQLGIG-SVN-QLFKQAESVAIKNISGNPFTIVEA---LLEGLDDHQLQTKDENLLEAGNGCSDIHPTAMNIGTQVGSSQNQNLQNGYMANGTVEELEVF------------------PNVLVSYGSIIRVNYIISIF
>CALEmajo
MGSSVVGKRSNGYLGVTEPISLSGPTEFDEIKTQQLEKFLEDAGLYEDQDEAVSREEVLGRLDQIVKLWVKRISRAKGFNEQIVQEANAKIFTFGSYRLGVHGPGADIDTLCVGPRHATREEDFFTELHNMLAEMPEVTELHPVPDAHVPLMKFSFSGVSIDLLYAKLALWVIPEDLDISQDSVLQNADEQTVRSLNGCRVTDHILRLVPSIQNFRTTLRCMRLWAKRRGVYSNVAGFLGGINLALLVARICQLYPNALPSMLVSRFFRVYSQWRWPNPVMLCEIEEGTLGLPAWDPRRNFNDRLDRMPIITPSYPCMNSSYNVSSSTLRVMTEEFQRGHELCEAMEANKADWNTLFEPYPFFESYKNYLEIDITAADEDDLRKWKGWVESRLRKLTLKIEKHTFGLLQCHPHPNNFSDKSRTFHCCYFMGLQRKQGVPVHEGEQFDIRATVEEFKQSVNMYSLWKPGMEIQVSHIKRRSIPLFVFPDGVKPLRPPRPAVK-------PTKH---GKPGKHREADAGCNREKLSGAA-TESDRQKYAMETDYSNSPLIETSES---------LGLITGVRKRKQMEDASEYIRNDNERASASAEELEQFKRASANKLPASA------EELEQFGME-SVN-QSFEEAEALAIKNISGSPSTALTDLPEELDESSEREFQAPDKNTLGAGNDC------------QADSSQTQKTHGGSIADAA-EELEPVELSAPFFREPPADTTRRKPLIRISLSSVARETTGGAKA
>SERAvome
MGSSVAAKHANGHLGVTEPISLSGPTEFDVIKTQELEKFLEDAGLYEKQDEAVSREEVLGRLDQIVKIWVKKISRAKGFNEQFVQEANAKIFTFGSYRLGVHGPGADIDTLCVGPRHATREEDFFTELHNMLAEMPEVTELHPVPDAHVPVMKFSFCGVSIDLLYAKLALWVIPEDLDISQDSILQNADEQTVRSLNGCRVTDHILRLVPSIQNFRTTLRCMRLWAKRRGVYSNVAGFLGGINWALLVARICQLYPNALSSMLVSRFFRVYSQWRWPNPVMLCEIEEGTLGLLVWDPRRNFKDRLHQMPIITPAYPCMNSSYNVSVSTLRVMTEEFQRGHELCEAMEANKAEWGTLFEPYPFFESYKNYLEIDLTAANEDDLRKWKGWVESRLRTLTLKIEKHTFGMLQCHPHPNSFSDKSKTFHCCYFMGLQRKQGVPVHEGAQFDIRATVEEFKQSVNMYTLWKPGMEIQVSHIKRRNIPLFVFPGGIKPLRPLKPARK----------------PSKRIETNCGINGEKVSEVLPDEDDKHMYTEEISYSNSHLFEVSES---------LDSASGARKRKQMEDVSESNSDDAKGPF-----------LHPNESPECV------RELGQLETG-LVNQQPSEEAEELATKNISGSPSSAIAELPE---ELDEYELQKQDKCLEDASNGF------------PAVPTQSQNTPCHVTSNGFVEELEPVELSAPPFSEPPAATTQRRPLIRISFSSMTRETGRSA--
>DRAKelas
MGTSVVGKRGNGYLGVTEPISLSGPTEFDEIKTQQLEKFLEGAGLYENQDEAVSREEVLGRLDQIVKVWVKRISRAKGFNEQIVQEANAKIFTFGSYRLGVHGPGADIDTLCVGPRHATREEDFFTELHNMLSEMPEVTELHPVPDAHVPLMMFRFSGVSIDLLYAKLALWVIPEDLDISQDSILQNADEQTVRSLNGCRVTDHILRLVPSIQNFRTTLRCMRLWAKRRGVYSNVAGFLGGINLALLVARICQLYPNALPSMLVSRFFRVYSQWRWPNPVMLCEIEEGTLGLPAWDPRRNFNDRLDRMPIITPSYPCMNSSYNVSSSTLRVMTEEFQRGHELCEAMEANKSDWSALFEPYPFFESYKNYLEIDITAADEDDLRKWKGWVESRLRKLTLKIEKHTFGLLQCHPHPNNFSDKSKAFHRCYFMGLQRKQGVPVHEGEQFDIRATVEEFKQSVNMYSLWKPGMEIQVSHIKRRSIPLFVFPDGVKPLRPARPT-K-------PTKP---GK--KAREADVRSNTEKVSGAV-SETEKQKFAMETENSNSPVFETSES---------LDLTAGVRKRKQTEDASEHNRNDNKRTSENAEESEPLKNASGNKLPEST------EKLEQFGMD-SVT-QSVVEAETLAIKVISSSPSTALTDLPEALDQFNDHESKTTDKDALDAGNGC------------QTESSQTQNTLGGCIDGIA-EELEPVELAAPSFRELPAANSQRKPLIRISLSSVSRETTGGAKA
>LIMOabor
MGSSLVAKRGNMYLGVTEPISLSGPTEFDVIKTQELEKFLEDAGLYESQEEAVSREEVLGRLDQIVKIWVKRISRAKGFNEQFVQEANAKIFTFGSYRLGVHGPGADIDTLCVGPRHATREEDFFTELYNMLAEMPEVTELHPVPDAHVPVMKFSFSGVSIDLLYAKLALWVIPEDLNISLDSILQNADEQTVRSLNGCRVTDQILRLVPSIQNFRMTLRCMRLWAKRRGVYSNVAGFLGGINWALLVARICQLYPNALPSMLVSRFFRVYTQWRWPNPVMLCEIEDGTLGLSIWDPRRNFKDRLHLMPIITPAYPCMNSSYNVSSSTLRVMTEEFQRGNEFCEAIEASKADWSTLFEPYPFFESYKNYLEIDITAANDDDLRKWKGWVESRLRTLTLKIERHTFGMLQCHPHPNNFSDKSRTFHCCYFMGLQRKQGVPVHEGEQFDIRVTVEDFKQSVNMYTLWKPGMEIQVSHIKRRSIPLFVFPGGIKPFRPSRASAFADGHGISKAKANNIVQPSKPSETSSGCNVDEIAGAA-DEGNLQN-SAADTSSNGHLFEIPESSHSGYTYGSLDLTTGLRKRKEMENFSESNRADTKRVS-----------GQSNKSPESIGAAG--GGVEQLGIG-SVN-QPSKEDEALAIKNISGSPSTTLETLPEELDELDDYELQKKDKCLVESGNGCSDIHPTAKHVGTMAGRSQIQNSQGGYIANGAVEELELVELSTPSFSEPPAATTQRKPLIRISFSSVARTSG-----
>BORYspha
MGSSGLVRRSNGHLGVTEPISLGGPTEFDVIKTQELEKFLADAGLYESQEEAVSREEVLGRLDQIVKSWVKKVSRSKGFNEQFVQEANAKIFTFGSYRLGVHGPGADIDTLCVGPRHATREDDFFTELYNMLADMPEVSELHPVPDAHVPVMKFKFSGVSIDLLYAKLALWVIPEDLDISQDSILQNADEQTVRSLNGCRVTDQILRLVPNIQNFRTTLRCMRFWAKRRGVYSNVSGFLGGINWALLVARICQLYPNALPSMLVSRFFRVFTQWRWPNPVMLCDIEEGTLGLAVWDPRRNFKDRLHQMPIITPAYPSMNSSYNVSSSTLRVMTEEFQRGNELCELMEANKADWNTLFEPYPFFEAYKHYLEIDITAENEDDLRNWRGWVESRLRTLTLKIERHTYGMLQCHPHPGDFSDKSRPFHCSYFMGLQRKQGIPVREGEQFDIRVTVEEFKHSVGMYSLWKPGMEIKVSHIKRRNVPLFVFPGGVRPSRPPR----VEDHHASKAKVSH-----------SSRNGEKVVDMA-DDPGKRKHLVAEDDGS----ERNTSGLAGDSNGILDVTTESRKRKEPADAMENGSTDSKRVT-----------IQSVKSSENGAI------------------IASKEAEALAIKKITDGSSPNIESLPEELDELEDYELQGQAKDFGGSANGCSIESSTAEDVPMQAGCSS-----GSCMRNVGMEELEPSELSPPSFGGLPASTTQRKPLIRLRLSSVAKAAGGNA--
>CALAcreb
MGSLVVGKRSNGYLGVTEPISLSGPTELDEIKTRELEKFLEDAGLYENQDEAVSREEVLGRLDQIVKLWVKRISRAKGFNEQIVQEANAKIFTFGSYRLGVHGPGTDIDTLCVGPRHATREEDFFTELHNMLAEMPEVTELQPVPDAHVPLMRFSFSGVSIDLLYAKLTLWVIPEDLDISQDSILQNADEQTVRSLNGCRVTDHILRLVPSIQNFRTTLRCMRLWAKRRGVYSNVAGFLGGINLALLVARICQLYPNAIPSMLVSRFFRVYSQWRWPNPVMLCEIEEGTLGLPAWDPRRNFNDRHDRMPIITPSYPCMNSSYNVSSSTLRVMTEEFQRGHELCEAMVANKADWSTLFEPYPFFESYKNYLEIDITAADEDDLRKWKGWVESRLRKLTLKIEKHTFGLLQCHPHPNNFSDKSRSFHCCYFMGLQRKQGVPVHEGEQFDIRGTVEEFKQSVNMYTSWKPGMEIQVSHIKRRSIPQFVFPGGIKPFRPPRPPSK-------------SSKPCKPSEANGSCNGEAFPVAT-DKDDKQKYAAEIACSNSHLFETSES---------LDLTAGVRKRKELEDTSDYNSNDTKRAS-----------IHSNKLYENA------AELEQFGVDMVVN-QPSEAAEALAIENISGTLST---GLPEELDEFEDCELQKQGKFSTEIGTVC------------QSESS--QNAGGGYIANVAGEELEHVELSAPSFSEPPAVTTQRKPLIRISLSSIGRESKRSVLE
>MASDpict
MGSSVVAKRGNGYLGVTEPISLSGPTELDVIKTRELEKFLEDARLYESQEEAVTREEVLGRLDQIVKIWVKKISRAKAFNEQFVQEANAKIFTFGSYRLGVHGPGADIDTLCVGPRHATREEDFFTELHNMLAEMPEVTELHPVADAHVPVMKFCFNGVSIDLLYAKLALWVIPEDLDISQDSILQNADDQTVRSLNGCRVTDQILRLVPSIQNFRTTLRCMRLWAKRRGVYSNVSGFLGGINWALLVARICQLYPNALPSMLVSRFFRVYTQWRWPNPVMLCEIEEGTLGLSIWDPRRNFKDRHHTMPIITPAYPCMNSSYNVSSSTLRVMTDEFQRGNEFCEAMEANKANWSTLFEPYPFFEAYKNYLEIDITAANEDDLRKWKGWVESRLRTLTLKIERHTFGKLQCHPHPNNFPDKSRSFHCCYFMGLQRQQGVPVHEGEQFDIRATVEEFKQSVNMYSLWKSGMEIQVSHIKRRSIPLFVFPGGFRPSRPSRAAASADGHSISKAIPNNMVHACKPSET-SGCSAGKIAITA-DD-------AAVASSNGNLFEVSE-CHPGYTSGSSDYTSKLGKRKQMEDACESNGADIKLAF-----------AHSNKSPESVETAD--GGVDQLGIC-SVN-QPSEQAESISIKNISGSQSTILEA---SLEELDDHQMQTMDENLVEPGNGCSDLNPTMKNMEAQIGSSQKQNSKDRYMDNGAVEELEVFPYVLVSYST-----LQHHLIFKI---------------
>DRAKthyn
MGTSVVGKRGNGYLGVTEPISLSGPTEFDEIKTQQLEKFLEGAGLYENQDEAVSREEVLGRLDQIVKVWVKRISRAKGFNEQIVQEANAKIFTFGSYRLGVHGPGADIDTLCVGPRHATREEDFFTELHNMLSEMPEVTELHPVPDAHVPLMMFRFSGVSIDLLYAKLALWVIPEDLDISQDSILQNADEQTVRSLNGCRVTDHILRLVPSIQNFRTTLRCMRLWAKRRGVYSNVAGFLGGINLALLVARICQLYPNALPSMLVSRFFRVYSQWRWPNPVMLCEIEEGTLGLPAWDPRRNFNDRLDRMPIITPSYPCMNSSYNVSSSTLRVMTEEFQRGHELCEAMEANKSDWSALFEPYPFFESYKNYLEIDITAADEDDLRKWKGWVESRLRKLTLKIEKHTFGLLQCHPHPNNFSDKSKAFHRCYFMGLQRKQGVPVHEGEQFDIRATVEEFKQSVNMYSLWKPGMEIQVSHIKRRSIPLFVFPDGVKPLRPSRPT-K-------HTKP------GKPG---------KVSGAV-CETEKQKFAMETENSNSPLFETSES---------LDLTTGVRKRKQTEDAGEYNRNDNKRASENAEESEPLKNASGNKLPEST------EKLEQIGLD-SVT-QSVVEAESLAIKVISSSPSTALTDLPEALDQFNDHESKTTDKDALDAGNGC------------QPESSQTQNAHGGYIAGIA-EELEPVELAAPSFRELPAANSQRKPLIRISLSSVSRETTGGAKA
>PHRAlind
MGSMGMAKRSNGYLGVTEPISLSGPTEFDVIKTQELEKFLEDVGLYESQEEAVSREEVLGRLDQIVKIWVKKISRAKGFNDQFVHEANAKIFTFGSYRLGVHGPGADIDTLCVGPRHATREEDFFIELHNMLAEMTEVTELHPVPDAHVPVMKFKFAGVSIDLLYAKLAFWVIPEDLDISQDSILQNADEQTVRSLNGCRVTDQILRLVPNIQNFRTSLRCMRFWAKRRGVYSNVAGFLGGINWALLVARICQLYPNVLPNMLVARFFRVYTQWRWPNPVMLCEIEEGSLGLSVWDPRKNFRDRLHQMPIITPAYPCMNSSYNVSSSTLRVMTEEFQRGNELCEAMEANKADWSTLFEPYPFFEAYKNYLEIDITAANEDDLRKWKGWVESRLRTLTLKIERYTFGMLQCHPHPSNFSDNLRTFHCCYFMGLQRKQGVPVLEGEQFDIRATVEEFKQSVNMYTLWKPGMEIQVSHIKRRSIPLFVFPGRIRPIRPTRAAG-ADGHAISKAKSNTMVQASKPSETISVCNGDKVAGVA-DEGNKNKYSAAVA-SNCLLFEIYES---------LDATTCSRKRKHMEDTSESNMADTKCLT-----------SHSIDSPERITAEGGSGGVKQLGVY-SVN-QPSKEDEALAIKNISGSLCTTLAALPEELEEFDDNELQKRAKNLKEVCNGRLDVHPIAKQLEIQPGSSQTQISESDYLTNGAAEELELVELSAPSFSEPPASTTQRKPLIRISLSSVAKATGRTA--
>MICRparv
MGSSVVGKRSNGYLGVTEPISLSGPTEFDEIKTQQLQKFLEDAGLYENQDEAVSREEVLGRLDQIVKIWVKRISRAKGFNEQIVQEANAKIFTFGSYRLGVHGPGADIDTLCVGPRHATREEDFFSELHNMLAEMPEVTELHPVPDAHVPLMKFCFSGVSIDLLYAKLALWVVPEDLDISQDSILQNADEQTVRSLNGCRVTDHILRLVPSIQNFRTTLRCMRLWAKRRGVYSNVAGFLGGINLALLVARICQLYPNALPSMLVSRFFRVYSQWRWPNPVMLCEIEEGSLGLPAWDPRRNFNDRHDRMPIITPSYPCMNSSYNVSSSTLRVMTEEFQRGHELCEAMEVNNAEWSTLFEPYPFFESYKNYLEIDITAADEDDLRKWKGWVESRLRKLTLKIEKHTFGLLQCHPHPNNFSDKSKTYHCCYFMGLQRKQGVPVHEGEQFDIRATVEEFKQSVNMYSLWKPGMEIQVSHIKRRSIPLFVFPGGIKPFRPSGPASK-------PNQPSKQNKPSKPSQANGACS-EKFSGAA-GEVEKQKSAAEIAYSDSHLFDTSES---------LLLATGLGKRKEMVDARECNGNDTKRTS-----------VHSNKFLESA------ERLEQFGMV-TVN-QPSEDAEDIAIKIISGSPSAAVTGLQEELDEFDDYELQKQDNNIAEAGNPC------------QAGSFQTQNTQGGYMVKGAGEELEAVELSAPSFREPSATTTQRKPL-RISLSSVARETRRSA--
>CEPHdama
MGSSVLTKRGNGYLGVTEPISLSGPTDFDVIKNQELEKFLEDAGLYESQEEAVSREEVLGRLDQIMKIWVKRISRAKGFNEQFVQEANAKIFTFGSYRLGVHGPGADIDTLCVGPRHATREEDFFTELHNMLAEMPEVTELHPVPDAHVPVMRFSFCGVSIDLLYAKLALWVIPEDLDISLDSILQNADEQTVRSLNGCRVTDQILRLVPNIQNFRMTLRCMRLWAKRRGVYSNVAGFLGGINWALLVARICQLYPNALPSMLVSRFFRVYTQWRWPNPVMLCEIEDGTLGLSIWDPRRNFKDRLHLMPIITPAYPCMNSSYNVSLSTLRVMTEEFQRGNEFCEALEANKADWSTLFEPYPFFESYKNYLEIDITAANEDDLRKWKGWVESRLRTLTLKIERHTFGMLQCHPHPNNFSDKSRTFHCCYFMGLQRKQGVPVHEGEQFDIRATVEDFKQSVNMYTLWKPGMEIQVSHIKRRSIPLFVFPGGIKPFRPSRAAAGADGYGISKTKANNMVQASKPSGTSSGCNDDKIAGPA-DEDNIQNFSAADASSNGHLFEISE-SHSGYTYGSLDLTTGLRKRKQMENASESNMAETKRVS-----------AHSNKSPESVAAAG--GGEEQLEIG-SVN-QPSIEAEALAIKNISGSPSTTLEALPEELDELDDYELQKKDKNLVESGNGCSDIHLTAMHVVTMAGSSQAQNSQGGYIANVAVEELEHAELSTPSFSEPPATTTQRKPLIRISLSSVARSAGRSA--
>CALAsini
MGSSVVAKRGNGYLGVTEPISLSGPTDLDVIKTQELEKFLEDAGLYECQEEAVSREEVLGRLDQIVKIWVKKISRAKGFNEQFVQEANAKIFTFGSYRLGVHGPGADIDTLCVGPRHATREEDFFMELHNMLAEMPEVTELHPVADAHVPVMKFSFNGVSIDLLYAKLALWVIPEDLDISQDSILQNADEQTVRSLNGCRVTDQILRLVPNIQNFRTTLRCMRLWAKRRGVYSNVAGFLGGINWALLVARICQLYPNALPSMLVSRFFRVYTQWRWPNPVMLCEIEEGTLGLSIWDPRRNFKDRHHIMPIITPAYPCMNSSYNVSSSTLRVMNDEFQRGNEFCEALEANKVDWSTLFEPYPFFETYKNYLEIDITAASEDDLRKWKGWVESRLRTLTLKIERHTFGMLQCHPHPNNFSDKSKTFHCCYFMGLQRQQGVPVQEGEQFDIRATVEEFKQSVNMYTLWKPGMEIQVSHIKRKIIPLFVFPGGIRPHRPSRAAASADGHSILKAKANNMVLASKPSETNSGCNGDIIAVAA-DE-------AAVTSSNGHLLEISESSHPGDTYGSSDLTTKIRKRKQMEDASENIRADTKHAS-----------AHSEKSPESVAAVH--GGVDQLEKG-SVN-NSSKEAESLAIKNISGSPSTILKA---LSEEHDDYESQTKDENLVEAGNGCSDLHPITKNIRTQVGSSQNQNSQDGYMANGAVEELEPAELSAP-FSEPPAATTQRKPLIRISLSSVPRTAGTSQ--
>OECEmacu
MGSSVVAKRSNGYLGVTEPISLSGPAELDVIKTRELEKFLEDAGLYESQEEAVTREEVLGRLDQIVKIWVKKISRAKGFNEQFVQEANAKIFTFGSYRLGVHGPGADIDTLCVGPRHATREEDFFTELHNMLAEMPEVTELHPVADAHVPVMKFCFNGVSIDLLYAKLALWVIPEDLDISQDTILQNADEQTVRSLNGCRVTDQILRLVPSIQNFRTTLRCMRLWAKRRGVYSNVAGFLGGINWALLVARICQLYPNALPSMLVSRFFRVYTQWRWPNPVMLCEIEEGTLGLSIWDPRRNFKDRHHIMPIITPAYPCMNSSYNVSSSTLRVMTEEFQRGNEFCEALEANKAEWSTLFEPYPFFEAYKNYLEIDITATNEDDLRKWKGWVESRLRTLTLKIERHTFGMLQCHPHPNNFSDKSRKFHCCYFMGLQRQQGVPVHEGEQFDIRGTVEEFKQSVSIYTLWKPGMEIQVSHVKRRNIPLFVFPDGIKPSRSSRAAASADGHRISKAKANYIAQACKTSETNSGFNGDKIACAT-DE-------AA-AASNGNLFEISE-SHPGYTSSSSDLTTKLTKRKQIEDTSESNRADAKRRS-----------TLSHKSSESVAAAD--GCVDQLGIG-LVN-QPSKQAESIAIKNISGYPSTILEA---SLEEFDDHQLQTND---VEAGNSSSELHPTTGNIKTEVEASKSQNSQDGYMANGAVEDLESAELSAPPFSQPPAVATQRKPLIRISLSSVTRTAGRS---
>HYPOheme
MASPGLAKRNNGYLGVTEPISLGGPTEVDLIKTQELEKFLMDAGLYESQQEAVRREEVLGRLDQIVKTWVKKISRGKGFNEQFVQEANAKIFTFGSYRLGVHGPGADIDTLCVGPRHASREEDFFVELQNMLAEMPEVSELHPVPDAHVPIMKFKFAGVSIDLLYARLALWAVPEDLDISQDSILQNADEQTVRSLNGCRVTDQILRLVPNIQNFRTTLRCMRLWAKRRGVYSNVSGFLGGINWALLVARICQLYPNALPSMLVSRFFRVFTQWRWPNPVMLCDIEEGTLGLSVWDPRRNFKDRLHHMPIITPAYPCMNSSYNVSLSTLRVMTEEFRRGNEICELLEASKAEWSTLFEPYPFFEAYKHYLAIDVTAENEDDLRKWKGWVESRLRTLTLKIEKHTYGMLQCHPHPGDFSDKSRPFHCCYFMGLQRKQGVAAHEGEQFDIRATVEEFKHSVGLYTFWKPGMEIQVSHIKRRNVPLFVFPGGVRPSRPPR----AEGHVNSRAKVPSVIQAGRPHETYNGNDG-KTIDMA-DDSSKSQQLVGIANGSNHIVERSENSLAGDSTGNFDMKIESSKRKLVVDTTDVSSTNVKRLA-----------VQSVKSSDSSAASV-SGTANTSDIY-SAS-VCSKEAEALAIKKITDCSSATLAALPAELDELEAYELQAQSKDLGGVISGCSVEASMAKDAEMQAGTSS------SFVKNDELEELESEELLSPSFGVVRPLIAQRKPVIRLRLTTVSKGAGGSA--
>EPIPpurp
MGSSVVAKRGNGYLGVTEPISLSGPTEFDVIKTQELEKFLEDAGLYESQEEAVSREEVLGRLDQIVKIWVKRISRAKGFNEQFVQEANAKIFTFGSYRLGVHGPGADIDTLCVGPRHATREEDFFTELHNMLAEMPEVTELHPVPDAHVPVMKFSFSGVSIDLLYAKLALWVIPEDLDISLDSILQNADEQTVRSLNGCRVTDQILRLVPSIQNFRMTLRCMRLWAKRRGVYSNVAGFLGGINWALLVARICQLYPNALPSMLVSRFFRVYTQWRWPNPVMLCEIEDGTLGLSIWDPRRNFKDRLHLMPIITPAYPSMNSSYNVSSSTLRVMTEEFQRGNEFCEAMEVNKADWSTLFEPYPFFESYKNYLEIDITAANEDDLRKWKGWVESRLRTLTLKIERHTFGMLQCHPHPNNFSDKSRTFHCCYFMGLQRKQGVLVHEGEQFDIRATVEDFKQSVNMYTLWKPGMEIQVSHIKRRSIPLFVFPGGIKPFRPSRVAVGPDGHGISKAKANNMVQASKPNESSSGCNGDKIANAA-DEGNIQN-SAADASSNGHLFEISESSQPGYTYGSLDLTSGLKKRKQMEHASESNRADTNRLS-----------AHSNKSPESIADAG--GAEEQLGIG-SVN-QPSKEAEALAIQNISGSPSTTLEALPEELDELDDYELQKKDKNLVESENGCSDMHPTAKHVGTMAGSSQTENSQGGYIANVTVEELEPAELSTPSFSEPPAATTQRKPLIRISLSSVAR-AGRSV--
>RIMAelli
MGTSVVGKRSNGYLGVTEPISLSGPTEFDEVKTQQLEKFLEDAGLYENQDEAVSREEVLGRLDQIVKAWVKRISRAKSFNEQIVQEANAKIFTFGSYRLGVHGPGADIDTLCVGPRHATREEDFFTELHNMLAEMPEVTELHPVPDAHVPVIKFSFSGVSIDLLYAKLALWVIPEDLDISQDSILQNADEQTVRSLNGCRVTDHILRLVPSIMNFRTTLRCMRLWAKRRGVYSNVAGFLGGINLALLVARICQLYPNALPSMLVSRFFRVYSQWRWPNPVMLCEIEEGTLGLPAWDPRRNFNDRHDRMPIITPSYPCMNSSYNVSSSTLRVMTEEFQRGHELCEAMEANKADWSTLFEPYPFFESYKNYLEIDITAADEDDLRKWKGWVESRLRKLTLKIEKHTFGLLQCHPHPNNFSDKSRTFHCCYFMGLQRKQGVPVHEGEQFDIRATVEEFKQSVNMYSLWKPGMEIQVSHIKRRSIPLFVFPGGVKPLRPSRPVIK-------PTKPCKPSKHNKPSEADGGCSGEKFSGAA-DEGDKQKYAVETDYFSSHLFETTES---------LDLTTGVRKRKQMEDASEYNRNDTKRAS-------------ANKLPESA------EEMEQFGMD-SVN-QPSEEAEALAIKNISGSPSTALTDIPEELDEFDDYELQKQDKNTADAGNGC------------QPEPSQTQNTQGGYIANGA-EELEPVELSAPSFREPPAATTQRKPLIRISLSSVARETR-----
>CYMBensi
MGSSVVAKRSNGYLGVTEPISLSGPTELDVIKTRELEKFLEDAGLYESQEEAVTREEVLGRLDQIVKIWVKKISRAKGFNEQFVQEANAKIFTFGSYRLGVHGPGADIDTLCVGPRHATREEDFFTELHNMLAEMPEVTELHPVADAHVPVMNFCFNGVSIDLLYAKLALWVIPEDLDISQDSILQNADEQTVRSLNGCRVTDQILRLVPSIQNFRTTLRCMRLWAKCRGVYSNVAGFLGGINLALLVARICQLYPNALPSMLVSRFFRVYTQWRWPNPVMLCEIEEGTLGLSIWDPRRNFKDRHHIMPIITPAYPCMNSSYNVSSSTLRVMTEEFQRGNEFCEALEANKADWSALFEPYPFFEAYKNYLEIDITAANEDDLRKWKGWVESRLRTLTLKIERHTFGMLQCHPHPNNFSDKSRKFHCCYFMGLQRQLGVPVHEGEQFDIRATVEEFKQSVNMYTLWKPGMEIQVSHVKRRNIPLFVFPGGIRPSRPSRAATSPDGHSILKAKANNMVQACKTSETISGCNGDKFAGAA-DD-------AAAASSNGHLFEISESSYPGNTSGSSDLTTKLTKRKQMEDTSESNRADAKRRS-----------VQSNKSPESVAAAD--GSVDQLGIG-LVN-QPSKQAESIAIKNISGTPFTILQA---SLEELEDHQLQTKD---VEAGNGCSDLHPTTKIIQTQVESSQNQNSQYGYMANGAVEELEPAELSAP-FSQPPAAATQRKPLIRISLSSVTRTAGRSQ--
>CYMBmann
MGSSVVAKRSNGYHGVTEPISLSGPTELDVIKTRELEKFLEDAGLYESQEEAVTREEVLGRLDQIVKIWVKKISRAKGFNEQFVQEANAKIFTFGSYRLGVHGPGADIDTLCVGPRHATREEDFFTELHNMLAEMPEVTELHPVVDAHVPVMNFCFNGVSIDLLYAKLALWVIPEDLDISQDSILQNADEQTVRSLNGCRVTDQILRLVPSIQNFRTTLRCMRLWAKCRGVYSNVAGFLGGINLALLVARICQLYPNALPSMLVSRFFRVYTQWRWPNPVMLCEIEEGTLGLSVWDPRRNFKDRHHIMPIITPAYPCMNSSYNVSSSTLRVMTEEFQRGNEFCEALEANKADWSALFEPYPFFEAYKNYLEIDITAANEDDLRKWKGWVESRLRMLTLKIERHTFGMLQCHPHPNNFSDKSRKFHCCYFMGLQRQQGVPVHEGEQFDIRATVEEFKQSVNMYTLWKPGMEIQVSHVKRRNIPLFVFPGGIRPSRPSRAATSPDGHSILKAKANNMVQACKTSETMSGCNSDKFTGAA-DD-------AAAVSSNGHLFEISESSHPGDTSGSSDLTTKLTKRKQMEDSSGSNRADAKRRS-----------VQSNKSSESVAAAD--GSVDQLGIG-LVN-QPSKQAESIAIKNISGTPFTILQA---SLEELEDHQLQTKD---VEAGNGCSDLHPTTKIIQTQVESSQNQNSQYGYMANGAVEELEPAELSAP-FSEPPAAATQRKPLIRISLSSVTRTAGRSQ--
>PHALmode
MGSSIVAKRGNGYLGVTEPISFSGPTELDVIKTRELEKFLEDAGLYESPEEAISREEVLGRLDQIVKIWVKKISRAKGFNEQFVQEANAKIFTFGSYRLGVHGPGADIDTLCVGPRHATREEDFFTELHNMLAEMPEVTELHPVADAHVPVMKFCFNGVSIDLLYAKLALWVIPEDLDISQDSVLQNADEQTVRSLNGCRVTDQILRLVPSIQNFRTTLRCMRLWAKCRGVYSNVAGFLGGINWALLVARICQLYPNALPSMLVSRFFRVYTQWRWPNPVMLCEIEEGTLGLSIWDPRRNFKDRHHIMPIITPAYPCMNSSYNVSSSTLRVMTEEFQRGNEFCEAMGANKADWSTLFEPYPFFEAYKNYLEIDITAANEDDLRKWKGWVESRLRTLTLKIERYTFGMLQCHPHPNNFSDKSRAFHCCYFMGLRRQQGVPVREGEQFDIRATVEEFKQSVNIYTLWKPGMEIQVSHIKRKSIPVFVFTGGIRPSRPSSASASADGHSISKVKANNMVQACKSNET---CNGDKIAGTA-DE-------AAVASSNCHLFEISECSQPGYISGSSDLTTKLRKRKQMEDASESNRADAKRVC-----------PLSNESLETVAAAD--GGGDQLGIG-LVN-QLFKQAESVAIKNISGNPFTIVEA---SLEGLDDHQLQTKDENLLEAGNGCSDIHPTAMNIGTQVGSSQNQNLQNGYMANGAVEELEPAELSVP-CNEPPASATQRKPLIRISFSSVIRTAGRSK--
>HEMIforr
MGSSVVGKRVNGHLGVTEPISLSGPTEFDVIKTQELEKFLEDAGLYEKQDEAVSREEVLGRLDQIVKMWVKKISRAKGFNEQFVQEANAKIFTFGSYRLGVHGPGADIDTLCVGPRHATREEDFFTELHNMLAEMPEVTELQPVPDAHVPIMKFCFCGVSIDLLYAKLALWVIPEDLDISQDSILQNADEQTVRSLNGCRVTDHILRLVPSIQNFRTTLRCMRLWAKRRGVYSNVAGFLGGINWALLVARICQLYPNALSSMLVSRFFRVYSQWRWPNPVMLCEIEEGTLGLLVWDPRRNFKDRLHQMPIITPAYPCMNSSYNVSSSTLRVITEEFQRGHELCEAMEANKAEWSTLFEPYPFFESYKNYLEIDITAANEDDLRKWKGWVESRLRILTLKIEKHTFGRLQCHPHPNNFSDKSKNYHCCYFMGLQRNQGVRVHDGGQFDIRATVEEFKQSVNMYTLWKPGMEIQVSHIKRRNIPPFVFPGGIKPLRPSKPPRK----------------PSKPIETNCGINGDKVSEAVADEDDKQMYTEEISYSNGHLFEKSES---------PDSTSGAGKRKVMEDASESNSDDAKRPF-----------LHSNKSPESV------RELEQLETG-SVNQQPSEEAEELTIKNISGSPASAIAGLPE---ELDDYELQKQDKGMEEAGKGF------------LAGPMQTQNTQCEVICNGSVEELEPVELSTPSFSEPPAATTQRRPLIRISFSSVTRETGRSA--
>PAPHhirs
-----MAKRSNGYLGVTEPISLSGPTEFDVTKTQELEKFLEDAGLYESQEEAVSREEVLGRLDQIVKIWVKKISRAKGFNDQFVQEANAKIFTFGSYRLGVHGPGADIDTLCVGPRHATREEDFFTELHNMLAEMPEVTELHPVPDAHVPVMKFKFVGVSIDLLYAKLALWVIPEDLDISQDSILQNADEQTVRSLNGCRVTDQILRLVPNIQSFRTSLRCMKFWAKRRGVYSNVAGFLGGINWALLVARICQLYPHGLPSMLVARFFRVYTQWRWPNPVMLCEIEEGSLGLPVWDPRKNFRDRLHQMPIITPAYPCMNSSYNVSSSTLRVMTEEFQRGNELCEAMEANNADWITLFEPYPFFEAYKNYLEIDITAANDDDLRKWKGWVESRLRTLTLKIERYTFGMLQCHPHPSNFSDNLRTFHCCYFMGLQRKQGVPVQEGEQFDIRATVEEFKQSVNMYTLWKPGMEIQVSHIKRRSIPLFVFPGRLRPIRPTRAAG-ADGHAISKAKSNAMVHVSKPSETISVCNGDKVADLA-DEANKQKYSAAVV-SNCHLFEIYES---------IDTISCSRKRKQMEDTNERNLADTKCLT-----------SQSINSPESVAAEGGSQGVEHLGVY-SVN-QPSKEDEALAIKNISGRLSTTLAALPEELEELDDNELQKQAKNLKEVGNGCSNADPIAKQVEIQPGSSQTQISVSGYVTDGVAEELELAELSAPSFSEPPAATTQRKPLIRISLSSVARATGRSP--
>CRYPlept
MGSAVVGKRGNGHLGVTEPISLSGPTEFDEIKTQQLEKFLEDAGLYENQDEAVSREEVLGRLDQIVKIWVKRISRAKGFNEQIVQEANAKIFTFGSYRLGVHGPGADIDTLCVGPRHATREEDFFTELHDMLAEMPEVTELHPVPDAHVPLMKFSFSGVSIDLLYAKLSLWVIPEDLDISQDSILQNADEQTVRSLNGCRVTDHILRLVPSIHNFRTTLRCMRLWAKRRGVYSNVAGFLGGINLALLVARICQLYPNALPSMLVSRFFRVYSQWRWPNPVMLCEIEEGTLGLPTWDPRRNFNDRHDRMPIITPAYPCMNSSYNVSSSTLRVMIEEFQRGHELCEAVEANKADWSTLFEPYPFFESYKNYLEIDITASDEDDLRKWKGWVESRLRKLTLKIEKHTFGLLQCHPHPNNFSDKSRTFHCCYFMGLQRKQGVPVHEGEQFDIRATVEEFKQSVNMYTLWKPGMEIKVSHIKRRSIPLFVFPGGIKPFHTSKPATK-------PTKP---SKSSKLSEANGVCNGEKLSDAA-DEGEKQKRAAEIAYSNSHLFETSES---------LDLTTG-RKRKEMEDASECDRNDFKRAT-----------DHSNKLPESR------EEPDQLGLE-SVN-QPSEEAEVLAVKDISNSPSTAPTGLQEELRAVDEFELQKQVKDIAEAGSGL------------QAGPSH-QNKHGGYIANRAAEELEPVELSAPSFRELPAATTQRKPLIRISLSSVARETR-----
>EPIDfulg
MASFVVAKRGNGYLGVTEPISLSGPTELDVIKTQELEKFLEDAGLYESQEEAVTREEVLGRLDQIVKIWVKKISRAKGFNEQFVQEANAKIFTFGSYRLGVHGPGADIDTLCVGPRHATREEDFFTELHNMLAEMPEVTELHPVADAHVPVMKFSFNGVSIDLLYAKLALWVIPEDLDISQDSILQNADEQTVRSLNGCRVTDQILRLVPSIQNFRTTLRCMRLWAKCRGVYSNVAGFLGGINWALLVARICQLYPNALPSMLVSRFFRVYTQWRWPNPVMLCEIEEGTLGLSIWDPRRNYRDRLHLMPIITPAYPCMNSSYNVSSSTLRVMIEEFQRGNEFCEAMEANKAEWSNLFEPYPFFEAYKNYLEIDITAPNEDDLRKWKGWVESRLRFLILKIERHTFGKLQCHPHPINFSDKSRSFHCSYFMGLQRQQGVPVHEGEQFDIRATVEEFKQSVNMYTLWKPGMEIQVSHIKRRSIPLFVFPGGIRPSRPSRAAASADDHSISKAKASNMAQACKPSETSSGCNGDKIAGAA-DE-------AAVASPNGHLFEVSERSHPGDTSGNSDLTTKSRKRKQMEDASESNRADAKRPS-----------AHSNKSPESVAAAD--GDVDQLGIC-SIS-QPSEQAESMAIENILGCPSTIVEA---SRGELDNHQLQSKDENLVEAGSGFPDLHPTTKNTGTQVGSSQNQNSQDIYIANGAMEELEPAELSAP-FSEPPAAATQRKPLIRISLSSVARTAGRSQ--
>LECAnigr
SGSSVVAKRSNGHLGVTEPISLSGPSDLDVIKTQELDKFLEDAGLYESQEEAVTREEVLGRLDQIVKIWVKKISRVKGFNEQFVQEANAKIFTFGSYRLGVHGPGADIDTLCVGPRHATREEDFFVELHNMLAEMPEVTELHPVPDAHVPVMKFRFSGVSIDLLYAKLALWVIPEDLDISQDSILQNADEQTVRSLNGCRVTDQILRLVPNIQSFRTTLRCMRFWAKRRGVYSNVAGFLGGINWALLVARICQLYPNALPSMLVSRFFRVYTQWRWPNPVMLCEI-EGTLGLPVWDPRRNFKDRLHQMPIITPAYPCMNSSYNVSSSTLRVMTEEFQRGNELCEALEANKVEWCTLFEPYPFFDAYKNYLEIDITAANEDDLRKWKGWVESRLRTLTLKIERHTFGMLQCHPHPNNFSDKSRSFHCCYFMGLQRKQGVPTHEGEQFDIRATVEEFKQSVNMYTLWKPGMEIQVSHSKRRSIPLFVFPGGVRPSRPQRSIAGADGHGLSKAKAN------KPCELTTGRNGDKSEGA---EVNKQMHPVEVDSSNNHSSEMYES---------LDATSGLRKRK-IDDA-----ADAKHVA-----------AHSLKSLESVATATEGGTIQQFGTC-LMN-QPSKEAEALAIKNISGSPSKTLAALPEELDELDEYELQKQSQGLSETGRGFLGVQSTTNLAETRAISPHNQDSNVGYVSQGAVEELEPAELSAPSL--TPAAATQHKPLIRISLSSIGKSS------
>DENDnobi
MGSSVVAKRGNGYLGVTEPISLSGPTELDVIKTKELEKFLEDAGLYESQEEAVSREEVLGRLDQIVKIWIKRISKAKGFNEQFVQEANAKIFTFGSYRLGVHGPGADIDTLCVGPRHATREEDFFTELHNMLAEMPEVTELHPVADAHVPVMKFCFNGVSIDLLYAKLALWVIPEDLDISQDSILQNADEQTVRSLNGCRVTDQILRLVPSIQNFRTTLRCMRLWAKRRGVYSNVAGFLGGINWALLVARICQLYPNALPSMLVSRFFRVYTQWRWPNPVMLCEIEEGTLGLSIWDPRRNFKDRHHIMPIITPAYPCMNSSYNVSSSTLRVMTEEFQRGNEFFEAMEANEADWGTLFEPYPFFEAYKNYLKIDITAANEDDLRKWKGWVESRLRTLTLKIERHTFGMLQCHPHPNNFSDKSRKFHYCYFMGLQRQQRVPVHEGEQFDIRATVEEFKQTVKMYVLWTEGMEIQVSHIKRRSIPLFVFPGGIKPPRPSRAAASADGHSILKTKANNMVLASKPSEANSSCNVDKIAGAA-DE-------AAVT-SNDHFFDTSES-NLGDAYGSSDLTTKLRKRKQMDYAFE-NKADTKLAS-----------VHSKKSPESVAATA--DGVDHQGIG-SDN-QTSKEAESIAIKNILGSPSTVLEA---SSGELDDHHLQTKDENLVEAGNGSPNLHPTTKNIGTQIGSSQNQNSQDVHMANVALEELEPAELSVP-FSEPPATTTQRKPLIRISLTSVARPVARSQ--
>APOSodor
MGSSGVAKRNNRYLGVTEPISLSGPTEFDVIKTRDLEKFLEDARLYESQEEAVSREEVLGRLDQIVKIWVKKISRAKGFNEQFVQEANAKIFTFGSYRLGVHGPGADIDTLCVGPRHATREEDFFMELHNMLAEMPEVTELHPVPDAHVPVMRFKFDGVSIDLLYAKLALWVIPEDLDISQDSILQNADEQTVRSLNGCRVTDQILRLVPNIQNFRTTLRCMRFWAKRRGVYSNVAGFLGGINWALLVARICQLYPNALPSMLVSRFFRVFIQWRWPNPVMLCEIEEGTLGLPVWDPRKNYRDRLHQMPIITPAYPCMNSSYNVSSSTLRVMIEEFQRGNEICEAIEANKGEWSSLFDSYPFFEAYKHYLQIDITAANEDDLRKWRGWVESRLRTLTLKIERHTFGMLQCHPHPNNFSDKTRLFHCCYFMGLQRKQGVPTHEGEQFDIRVTVEEFKQSVNIYTLWKSGMEIQVSHIKRRSIPLFVFPGGIRPLRPSRSAAVAEGLTVSKANVSNMVQAIKPSVTIC----DKTADAT-DQGTKQKHTITVASRIDNVVEMFESQQP----GSLGIKDESRKRKREEDHSES-SADAQRLN-----------SQSNESPENVAAPGGSGSSEELGIC-SAD-QASKEAEALAIKNISGSPSATLAALPEELDELDDFKLQKLAKNLTDSGNGCPEVHSTTKPAETLKG---------HFVANGAAQELEPSVLSMLIYTRIPIFLTEPRHLYYLELHQLARFTRSKFFV
>OPHRsphe
MGSSVASKRGNGHLGVTEPISLSGPTEFDVIKNQELEKFLEDAGLYEKQDEAVSREEVLGRLDQIVKLWVKRISRAKGFNEQFVQEANAKIFTFGSYRLGVHGPGADIDTLCVGPKHATREEDFFTELHNMLAEMPEVTELHPVPDAHVPVMKFSFSGVSIDLLYAKLALWVIPEDLDISQDSILQNADEQSVRSLNGCRVTDHILRLVPSIQNFRTTLRCMRLWAKRRGVYSNVAGFLGGINWALLVARICQLYPNALSSMLVSRFFRVYSQWRWPNPVMLCEIEEGTLGLLVWDPRRNFKDRLHQMPIITPAYPCMNSSYNVSLSTLRVMTEEFQRGHELCEALEANKAEWSTLFEPYPFFESYKNYLEIDITAANEDDLRKWKGWVESRLRILILKIEKHTFGMLQCHPHPNSFSDKSKTFHCCYFMGLQRKLGVPVHEGAQFDIRATVEEFKQSVNMYILWTPGMEIQVSHIKRRNIPPFVFPGGIKPLRSLKPARK----------------PNKPIDTICGINGKTVSEVVPDEDDKQMYTQEISYSNGHLFEVSES---------LDLTNGARKRKQMEDASESNSDDAKRPF-----------LHPNKSPESV------GELEQLETG-LVNQQPPEEAEELAIKNSSGSPCSAIANLPE---ELDEHEVQKQDKCLEEVSNAF------------PAGPTQTQSTHCEVLSNGSVEELEAMELSAPSFSKPPAVTTQRRPLIRISLSSVTRGTGRSA--
>PAPHconc
MGSTGMAKRNNGYLGVTEPISLSGPTEFDVTKTQELEKFLEDAGLYESQEEAVSREEVLGRLDQIVKIWVKKISRAKGFNDQFVQEANAKIFTFGSYRLGVHGPGADIDTLCVGPRHATREEDFFTELHNMLAEMPEVTELHPVPDAHVPVMKFKFVGVSIDLLYAKLALWVIPEDLDISQDSILQNADEQTVRSLNGCRVTDQILRLVPNIQSFRTSLRCMKFWAKRRGVYSNVAGFLGGINWALLVARICQLYPHGLPSMLVARFFRVYTQWRWPNPVMLCEIEEGSLGLPVWDPRKNFRDRLHQMPIITPAYPCMNSSYNVSSSTLRVMTEEFQRGNELCEAMEANNADWITLFEPYPFFEAYKNYLEIDITAANDDDLRKWKGWVESRLRTLTLKIERYTFGMLQCHPHPSNFSDNLRTFHCCYFMGLQRKQGVPVQEGEQFDIRATVEEFKQSVNMYTLWKPGMEIQVSHIKRRSIPLFVFPGRLRPIRPTRAAG-ADGHAISKAKSNAMVQASKPSEIISVCNGANVADLA-DEANKQKYSAAVV-SNCHLFEIYES---------IDTTS-SRKRKQMEDTNESKLADTKCLT-----------SQSINSPESVAAEGGSRGVEQLGVY-SVN-QSSKEDEALAIKNISGRLSTSLAALPEELEELDDNEWQKRAKNLEEVGNGCSNADPSAKQVEIQPGSSQTQISVSGYVTDGAAEELELAELSAPSFSEPPAATTQRKPLIRISLSSVARATGRSP--
>VANIshen
SGSLVVAKRANGYLGVTEPISLSGPSELDVVKSQELDKFLEDAGLYESQEEAVSREEVLGRLDQIVKIWVKKISRIKGFNEQFVQEANAKIFTFGSYRLGVHGPGADIDTLCVGPRHATREEDFFVELHNMLAEMPEVTELHPVPDAHVPVMKFRFGGVSIDLLYAKLALWVIPEDLDISQDSILQNADEQTVRSLNGCRVTDQILRLVPNIQNFRTTLRCMRFWAKRRGVYSNVAGFLGGINWALLVARICQLYPNALPSMLVSRFFRVYTQWRWPNPVMLCEIEEGTLGLPVWDPRRNFKDRLHQMPIITPAYPCMNSSYNVSSSTLRVMTEEFQRGNELCEALEANKSEWCSLFEPYPFFEAYKNYLQIDVTAADEDDLRKWKGWVESRLRTLTLKIERHTFGMLQCHPHPNNFSDKSRSCHCCYFMGLQRKQGVPAHEGEQFDIRATVEEFKQSVNMYTLWKLGMEIQVSHIKRRSIPLFVFPGGIRPSRPQRSVAGADGHAFSRAKVSNVVQASKPCEATNGRNGDKIEGS---EPNKLRHAVEVASSSSHLSETSES---------LDATSGLRKRKQTNDTTESNPTDAKRVA-----------AHLVKSPESSVAAAEGGAIQQFGAC-SVN-QPSREAEALAIKNISGSPSKTLEALPEELDELDEYELQKHANDLAEAGKGFLDVQSTVNVVETQAISPHNQIPEVGHAAKGAVDEFESAELSAPSFSEPP-AKTQHKPIIRISLSSVASATERGM--
>ERYCpuss
MGSSVLAKRSNGSLGVTEPISLSGPTELDLIKTRELEKFLEDAGLYESQDEAVTRQEVLGRLDQIVKIWVKKISREKGFNEQFVQEANAKIFTFGSYRLGVHGPGADIDTLCVGPRHATREEDFFMELHNMLAEMPEVTELQPVPDAHVPVMKFCFKGVSIDLLYAKLALWVIPEDLDISQDSILQNADEQTVLSLNGCRVTDQILRLVPSIQNFRTTLRFMRLWAKCRGVYSNVAGFLGGINWALLVARICQLYPNALPSMLVSRFFRVYTQWRWPNPVMLCEIEEGTLGLAVWDPRRNFKDRTHIMPIITPAYPCMNSSYNVSSSTLRVMTEEFQRGNEYCEALEANKADWSALFEPYPFFEAYKNYLEIIITAGNEDDLRKWKGWVESRLRQLILKIERHTFGMLQCHPNPNNFSDKSRKFHFFYFMGLKRQQGVPVHEGEQFDIRGTVEEFKNIVNTYSLWMPGMEIQVSHVKRRNIPLFVFPCGIRSPRTSRAVATADRHNISKAKANNMAKDCKISETNNVFNGDKSACTA-KE-------AATTSSNGHSLEISES-NPGCTSGNSDLAPKLTKRKQMEDTSETNMPDAKRRS-----------TLSKKSPESVADAA--GNADQHGIG-LVN-QPSKQAESIAV----------LEA---SLED-PDHQLQAND---ADAWNSSSDFHLTTENIKTKVEAPKIHNSQDGYIANGVLEELEPAELCAPPISQSPAVVTHRKPLIRISLTSVT---------
>CHILsemi
MGSSVVGKRSNGYLGVTEPISLSGPTETDEIKTQQLEKFLEDAGLYENQDEAVSREEVLGRLDQIVKVWVKRISRAKGFNEQIVQEANAKIFTFGSYRLGVHGPGADIDTLCVGPRHATREEDFFTELHNMLAEMPEVTELHPVPDAHVPLMKFSFSGVSIDLLYAKLALWVIPEDLDISQDSILQNADEQTVRSLNGCRVTDHVLRLVPSIQNFRTTLRCMRLWAKRRGVYSNVAGFLGGINLALLVARICQLYPNALPSMLVSRFFRVYSQWRWPNPVMLCEIEEGSLGLPAWDPRRNFNDRLDRMPIITPSYPCMNSSYNVSSSTLRVMTEEFQRGHELCEAMEANKADWSTLFELYPFFESYKNYLEIDITAADEDDLRKWKGWVESRLRKLTLKIEKHTFGLLQCHPHPNNFSDKSRAFHCCYFMGLQRKQGVPVHEGEQFDIRATVEEFKQSVNMYSLWKPGMEIQVSHIKRRSIPLFVFPDGVKPLRPSRPAIK-------PTKHSKPSKPGKPRDADVGCNIEKFSGAA-DEGDQQKHAMETDCSNSPLLETSES---------LDLTTGVRKRKQMEDASEYDRNDNKRAS-------------ANKLPESA------EESEQFGNP-----QSFEEAEELAIKNISGSPSTAPTDLPEELDDLNDYEFQAPDKDIVDAGNGG------------QPESSQTQSTHGGCTADGV-EELEPVELSAPSFREPPAAATQRKPLIRISLSSVARETTGGAKA
>EPIDpuni
MASFVVAKRGNGYLGVTEPISLSGPTELDVIKTQELEKFLEDAGLYESQEEAVTREEVLGRLDQIVKIWVKKISRAKGFNEQFVQEANAKIFTFGSYRLGVHGPGADIDTLCVGPRHATREEDFFTELHNMLAEMPEVTELHPVADAHVPVMKFSFNGVSIDLLYAKLALWVIPEDLDISQDSILQNADEQTVRSLNGCRVTDQILRLVPSIQNFRTTLRCMRLWAKCRGVYSNVAGFLGGINWALLVARICQLYPNALPSMLVSRFFRVYTQWRWPNPVMLCEIEEGTLGLPIWDPRRNYRDRLHLMPIITPAYPCMNSSYNVSSSTLRVMIEEFQRGNEFCEAMEANKAEWSNLFEPYPFFEAYKNYLEIDITAPNEDDLRKWKGWVESRLRFLILKIEWHTFGKLQCHPHPINFSDKSRSFHCSYFMGLQRQQGVPVHEGEQFDIRATVEEFKQSVNMYTLWKPGMEIQVSHIKRRSIPLFVFPGGIRPSRPSRAAASADDHSISKAKASNMAQACKPSETSSGCNGDKIAGAA-DE-------AAVASPNGHLFEVSER-HPGDTSGSSDLTTKSRKRKQMEDASESNRADAKRVS-----------VHSNKSPESVAAAD--GDVDQLGIC-SIS-QPSEQAESMAIENILGCPSAIVEA---SLGELDDHQLQSKDENLVEAGNGFPDLHPTTKNIGTHVGSSQNQNSQDTYIANGAVEELEPAELSAP-FSEPPAAAIQRKPLIRISLSSAARTAGRSQ--
>GYMNdens
MGSSVAAKRVNGHLGVTEPISLSGPTEFDVFKTQELEKFLEDAGLYEKQDEAVSREEVLGRLDQIVKMWVKRISRAKGFNEQFVQEANAKIFTFGSYRLGVHGPGADIDTLCVGPRHATREEDFFTELHNMLAEMPEVTELHPVPDAHVPVMKFSFCGVSIDLLYAKLALWVIPEDLDISQDSILQNADEQTVRSLNGCRVTDHILRLVPSIQNFRTTLRCMRLWAKRRGVYSNVAGFLGGINWALLVARICQLYPNALSSMLVSRFFRVYSQWRWPNPVMLCEIEEGTLGLLVWDPRRNFKDRLHQMPIITPAYPCMNSSYNVSLSTLRIMTEEFQRGHELCEAMEASKAEWSTLFEPYPFFESYKNYLEIDITAVNEGDLRKWKGWVESRLRILTLKIEKHTFGMLQCHPYPNNFSDKSKTFHCCYFMGLQRKQGVPVHEGGQFDIRATVEEFKQSVNMYTLWKPGMEIQVSHIKRRNIPPFVFPGGIKPLRPSKPARK----------------PSKPIETNCGINGEKVSEVVPDEDDKQMYTEEISYSNGHLFEVSES---------LDSTSEARKRKQMEDACESNSDDAKRPF-----------LHPNKSPENV------PELEQLETG-SVDQQPSEEAEELAKKNIFGSPSTAIADFPE---ELDEYELQKQDKCLEEAGNDF------------PAEPTQTQNTQYEVISNGSVEELEPVELSAPSFSEPPAATTQRRPLIRISFSSVTRETGRSA--
>CALAplic
MGSLVVGKRSNGYLGVTEPISLSGPTELDEIKTRELEKFLEDAGLYENQDEAVSREEVLGRLDQIVKLWVKRISRAKGFNEQIVQEANAKIFTFGSYRLGVHGPGTDIDTLCVGPRHATREEDFFTELHNMLAEMPEVTELQPVPDAHVPLMRFSFSGVSIDLLYAKLTLWVIPEDLDISQDSILQNADEQTVRSLNGCRVTDHILRLVPSIQNFRTTLRCMRLWAKRRGVYSNVAGFLGGINLALLVARICQLYPNAIPSMLVSRFFRVYSQWRWPNPVMLCEIEEGTLGLPAWDPRRNFNDRHDRMPIITPSYPCMNSSYNVSSSTLRVMTEEFQRGHELCEAMVANKADWSTLFEPYPFFESYKNYLEIDITAADEDDLRKWKGWVESRLRKLTLKIEKHTFGLLQCHPHPNNFSDKSRSFHCCYFMGLQRKQGVPVHEGEQFDIRGTVEEFKQSVNMYTSWKPGMEIQVSHIKRRSIPQFVFPGGIKPFRPPRPPSK-------------SSKPCKPSEANGSCNGEAFPVAT-DKDDKQKYAAEIACSNSHLFETSES---------LDLTAGVRKRKELEDTSDYNRNDTKRAS-----------IHSNKLYENA------AELEQFGVDMVVN-QPSEAAEALAIENISGTLST---GLPEELDEFEDCELQKQDKFSTEIGTVC------------QSESS--QNAGGGYIANVAGEELEHVELSAPSFSEPPAVTTQRKPLIRISLSSIGRESKRSVLE
>PLATclav
MGSSVAAKRGNEHLGVTEPISLSGPTEFDVIKTQELEKFLEDAGLYEKQDEAVSREEVLGRLDQIVKMWVKRISRAKGFNEQFVQEANAKIFTFGSYRLGVHGPGADIDTLCVGPRHATREEDFFTELHNMLAEMPEVTELHPVPDAHVPVMKFNFCGVSIDLLYAKLALWVIPEDLDISQDSILQNADEQTVRSLNGCRVTDHILRLVPSIQNFRTTLRCMRLWAKRRGVYSNVAGFLGGINWALLVARICQLYPNALSSMLVSRFFRVYSQWRWPNPVMLCEIEEGTLGLLVWDPRRNFKDRLHQMPIITPAYPCMNSSYNVSLSTLRVMTEEFQRGHELCEAMEASKAEWSTLFEPYPFFESYKNYLEIDITAANEDDLRKWKGWVESRLRILTLKIEKATFGKLQCHPHPNNFSDKSKTFHCCYFMGLQRKQGARVHEGGQFDIRATVEEFKQSVNMYTLWKPGMEIQVSHIKRRNIPPFVFPGGIKPLRPLKPARK----------------PSKPVETNCGISGEKVSEVAPDEDDKQMYTEEISFSNGHLFEVSEI---------LDSTSEARKRKQMEDASESNSDDAKRPF-----------LHPNKSPESV------RELEQHETG-SVNQQPSEEAGELAIQNIFGSPSTAIADLP----ELDEYELQKQDKCLEETGNDF------------PAGPTQTQNTQCNVISNGSVEELEPVELSAPSFSERPAATTQRRPLIRISFSSAARGTGRSS--
>NEUWmali
MGSSGVAKRNNGFLGVTEPISLSGPTEFDVIKTQDLEKFLEDARLYESQEEAVSREEVLGRLDQIVKIWVKKISRTRGFNEQFVQEANAKIFTFGSYRLGVHGPGADIDTLCVGPRHATREEDFFMELHNMLAEMPEVTELHPVPDAHVPVMKFKFGGVSIDLLYAKLALWVIPEDLDISQDSILQNADEQTVRSLNGCRVTDQILRLVPNIQNFRTTLRCMRFWAKRRGVYSNVAGFLGGINWALLVARICQLYPNALPSMLVSRFFRVFIQWRWPNPVMLCEIEKGTLRFPVWDPRKNFKDRLHQMPIITPAYPCMNSSYNVSSSTLRVMTEEFQRGNEICEAIEANKADWSSLFDPYPFFEAYKNYLEIDIIAANEDDLRKWKGWVESRLRILTLKIERHTFGMLQCHPHPNNFSDKTRLCHCCYFMGLQRKQGVPTHEGEQFDIRVTVEEFKQSVNMYTIWKPGMEIQVSHIKRRSIPLFVFPGGIRPSRPYRSAAGVDGLGVSKANASNMVQASKPSVTIC----DKTADAV-DEVTKQKHTAAVACQIDNGVEMSKS-QPGNGCSGLDIKDGSRKRKLEEDHNDS-SADAKRLG-----------AQSNKSPENIAAPGGSGSLEELEIC-SIN-QASKEAEAFAIKNISGSPSATLAALPEELDEVDDFELQKQAKNVADTGNGCPDVHSTAKPVENHAETSHTENSEGHYDANGAAQDLEPTELSAPSYFATPAAITQRKPLIRISLSSVGKATGKNA--
>HABEpant
MGSSVVAKRANGHLGVTEPISLSGPTEFDVIKTRELEKFLEDAGLYEKQDEAVSREEVLGRLDQIVKMWVKKISRAKGFNEQFVQEANAKIFTFGSYRLGVHGPGADIDTLCVGPRHATREEDFFTELHNMLAEMPEVTELHPVPDAHVPIMKFSFCGVSIDLLYAKLALWVIPEDLDISQDSILQNADEQTVRSLNGCRVTDHILRLVPSIQNFRTTLRCMRLWAKRRGVYSNVAGFLGGINWALLVARICQLYPNALSSMLVSRFFRVYSQWRWPNPVMLCEIEEGTLGLLVWDPRRNYKDRLHQMPIITPAYPCMNSSYNVSSSTLRVMTEEFQRGHDLCEAMEANKTEWSTLFEPYPFFESYKNYLEIDITAANEDDLRKWKGWVESRLRTLTLKIERHTFGKLQCHPHPNNFSDKSKAFHCCYFMGLQRKQGVPVHDGGQFDIRATVEEFKQSVSMFTLWKPGMEIHVSHIKRRNIPPFVFPGGIKPLRSVKPATK----------------PSKLIETNCGTTEEKVSEVVADEDGKHMYTEEVFYSDGHLFEVSES---------LDTTSGARKRKQMEDTSESNSDDAKRAC-----------LHPNKSPESV------QELEQLETG-SVNQLPSEEAEELAIKNISGSPSTAIAGLPEELDDLDEYELQKQDKCLDEAANGF------------LAGPTDIQNTQYEVISNRSVEELEPVELSAPFFSEPPAATTQRRPLIRISFSSRARETGRSA--
>CYPRflav
MGSSGMAKRSNGHLGVTEPISFSGPTEFDVTKTQELEKFLEDAGLYESQEEAVSREEVLGRLDQIVKIWVKKISRAKGFNDQFVQEANAKIFTFGSYRLGVHGPGADIDTLCVGPRHATREEDFFTELHNMLAEMPVVTELHPVPDAHVPVMRFKFDGVSIDLLYAKLTLWVIPEDLDISQDSILQNADEQTVRSLNGCRVTDQILRLVPNIQNFRTSLRCMRFWAKRRGVYSNVSGFLGGINWALLVARICQLYPNGLPSMVVSRFFRVYTQWRWPNPVMLCEIEEGSLGLPVWDPRKNFRDRLHQMPIITPAYPCMNSSYNVSSSTLRVMTEEFQRGNELCEAMEASKADWSTLFEPYPFFEAYKNYLEIDITAANEDDLRKWKGWVESRLRTLTLKIERYTFGMLQCHPHPSNFSDNLRAFHCCYFMGLQRKQGVPVHEGEQFDIRATVEEFKQSVNLYTLWQPGMEIQVSHIKRRSIPLFVFPSGIRPIRPIRAAG-TDGHAISKAKPSTMVQSSKPSETISVCNGDKVAGTA-DEGNKQKYSASVA-SNRHLFEIYES---------LDATTCSRKRKQMEDTSESDMADTKLPV-----------SHSLNSSERVAAQGGNQGVEQLGVY-PVN-QPSKEDEALAIKNISGNPSTTLAALP---EELDDNELQKQAKNLNEVGNGCSETHPIAKQVEIQPESSQTQISMGGYMTNGAAEELELAELSAPSFSEPPAATNQRKPLIRLSLSSVARATGRST--
>ANOEroxb
MGSSVVGKRVNGYLGVTEPISLSGPTEVDVIKTQELEKFLEDAGLYEDQSEAVSREEVLGRLDQIVKLWVKRISRAKGFNEQIVQEANAKIFTFGSYRLGVHGPGADIDTLCVGPRHATREEDFFTELHNMLAELPEVTELHPVPDAHVPVLKFSFSGVSIDLLYAKLALWVIPDDLDISQDSILQNADEQTVRSLNGCRVTDHILRLVPNIQNFRITLRCMRLWAKRRGVYSNVTGFLGGINLALLVARICQLYPNALPSMLVSRFFRVYSQWRWPNPVMLCEIEEGTLGLLVWDPRRNFKDRLDRMPIITPSYPCMNSSYNVSSSTLRVMTEEFQRGHELCESMEANKADWSNLFEPHPFFESYKNYLEIDITAADEDDLRNWKGWVESRLRKLTLMIEKHTFGLLQCHPHPNNFSDKSRSFHCCYFMGLQRKQGVPVHEGEQFDIRATVEEFKQSVNLYTLWKPGMEIRVSHLKRRSIPLFVFPGGIKPFRPSKPSNK-------------SSKLCKPSEANGGCNGERFSGAV-DEGVKHEYTAEIANSNGNLLEISES---------IDLSSGARKRKRTEDASDSNRDDTKRASESAQQLVQFGSVHSKKLPESA------QELEQFGIGSAVN-QSSEEAEALAIKNISGSPSTALADLSEELNELDDYDLQEHDKHLAEAGNSR------------QPGSSQNQCKEGGYIANAVVDELEPVELSAPSYSEPPA--PQRKPIIRISLSSVARGETRRS--
>DENDchryso
MGSSVVAKRGNGYLGVTEPISLSGPTELDVIKTKELEKFLEDAGLYESQEEAVSREEVLGRLDQVVKIWIKRISKAKGFNEQFVQEANAKIFTFGSYRLGVHGPGADIDTLCVGPRHATREEDFFTELHNMLAEMPEVTELHPVADAHVPVMKFCFNGVSIDLLYAKLALWVIPEDLDISQDSILQNADEQTVRSLNGCRVTDQILRLVPSIQNFRTTLRCMRLWAKRRGVYSNVAGFLGGINWALLVARICQLYPNALPSMLVSRFFRVYTQWRWPNPVMLCEIEEGTLGLSIWDPRRNFKDRHHIMPIITPAYPCMNSSYNVSSSTLRVMTEEFQRGNEFFEAMEANEADWATLFEPYPFFEAYKNYLKIDITAANEDDLRKWKGWVESRLRTLTLKIERHTFGMLQCHPHPNNFSDKSRKFHYCYFMGLQRQQGVPVHEGEQFDIRATVEEFKQTVKMYTLWTPGMEIQVSHIKRRSIPLFVFPGGIKPLRPSRAASGADGHSILKNKANNMVQASKPSETNISCNVDKIAGAA-DE-------AAVTSSNDHFFDTSES-NPGDAYGSSDLTTKLRKRKQMDDAFE-NKADANRAS-----------VHSKKSPESVAATA--DGGDHQGIG-LDN-QTSKEAESIAIKNILGGPSTVLEA---SSGELDDHQLQTKDENLVEAGNGCPNLHPTSKNIGTQIGSSQNQNSQDVHMANVALEELEPSALCIP-FSSFFWAACD---LLLLSSNIVINNVI-----
>GASTelat
MGSSNIAKRSNGHLGVTEPISLSGPTELDVIKTRELEKFLEDAELYESQEEAVSREEVLGRLDQIVKTWVKKISRAKGFNEQFVQEANAKIFTFGSYRLGVHGPGADIDTLCVGPRHATREEDFFMEFHNLLAEMPEVTELHPVPDAHVPVMKFNFNGVSIDLLYAKLALWVIPEDLDISQDSILQNADEQTVRSLNGCRVTDQILRLVPSIQNFRTTLRCMRLWAKRRGVYSNVAGFLGGINWALLVARICQLYPNALPSMLVARFFRVYTQWRWPNPVMLCEIEEGTLGLSIWDPRRNFKDRHHLMPIITPAYPCMNSSYNVSSSTLRVMTEEFIRGNEFCETMEANNSDWRTLFEPYPFFEAYKNYLEVDITAANEDDLRKWKGWVESRLRMLTLKVERHTFGMLQCHPHPNNFCDKLRAFHCCYFMGLQRQQGVPVQEGEQFDIRATVEEFKQSVNMYTLWKPGMEIQVSHIKRRSIPLFVFPGGIRPVRPSKPAAV---------KVKNTVQ------------------------------ASGSTSNGHLLELSES---------SDLTNGLRKRKQMEEASESQMADAKRAS-----------AHSVTICASVAAA------DEVSKP-SVEEEDDEDDEAQAIKNISGSPCTRMAALPEELEELEGYELQKKYENAEETGNCCSFIRA-------KPEFSQSHNTQ-----NGTVEELESAELSPPFLGEPPAAATQRKPLIRISLSSMGKAAGRNP--
>CALAtsoo
MGSSVVAKRGNGYLGVTEPISLSGPTDLDVIKTQELEKFLEDAGLYESQEEAVSREEVLGRLDQIVKIWVKKISRAKGFNEQFVQEANAKIFTFGSYRLGVHGPGADIDTLCVGPRHATREEDFFMELHNMLAEMPEVTELHPVADAHVPVMKFSFNGVSIDLLYAKLALWVIPEDLDISQDSILQNADEQTVRSLNGCRVTDQILRLVPSIQNFRTTLRCMRLWAKRRGVYSNVAGFLGGINWALLVARICQLYPNALPSMLVSRFFRVYTQWRWPNPVMLCEIEEGTLGLSIWDPRRNFKDRHHIMPIITPAYPCMNSSYNVSSSTLRVMNDEFQRGNEFCEALEANKVDWSTLFELYPFFETYKNYLEIDITAASEDDLRKWKGWVESRLRTLTLKIERHTFGMLQCHPHPNNFSDKSKTFHCCYFMGLQRQQGVPVQEGEQFDIRATVEEFKQSVNMYTLWKPGMEIQVSHIKRKIIPLFVFPGGIRPHRPSRAAASADGYSILKAKANNMVQASKPSETNSGCNGDIIAVAA-DE-------AAVTSSNGHLLEISESSHPGDTYGSSDLTTKIRKRKQMEDASENIRADTKHES-----------AHSEKSPESVADVH--GGVDQLEKG-SVN-NSSKEAESLAIKNISGSPSTILKA---LSEEHDDYESQTKDENLVEAGNGCSDLHPITKNIRTQVGSSQNQNSQDGYMANGAVEELEPAELSAP-FSEPPAATTQRKPLIRISLSSVSRTAGTSQ--
>PHAIflav
MGSSVVAKRGNGYLGVTEPISLSGPTDLDVIKTQELEKFLEDAGLYESQEEAVSREEVLGRLDQIVKIWVKKISRAKGFNEQFVQEANAKIFTFGSYRLGVHGPGADIDTLCVGPRHATREEDFFMELHNMLAEMPEVTELHPVADAHVPVMKFSFNGVSIDLLYAKLALWVIPEDLDISQDYILQNADEQTVRSLNGCRVTDQILRLVPSIQNFRTTLRCMRLWAKRRGVYSNVAGFLGGINWALLVARICQLYPNALPSMLVSRFFRVYTQWRWPNPVMLCEIEEGTLGLSIWDPRRNFKDRHHIMPIITPAYPCMNSSYNVSSSTLRVMTEEFQRGNEFCEALEANKVDWSTLFEPYPFFETYKNYLEIDITAASEDDLRKWKGWVESRLRTLTLKIERHTFGMLQCHPHPNNFSDKSKTFHCCYFMGLQRQQGVPVQEGEQFDIRATVEEFKQSVNMYTLWKPGMEIQVSHIKRKIIPVFVFPGGIRPHRPSRAAASADGHSILKAKANNMVQASKPSGTNSGCNGDKIAVAA-DE-------AAVTSSNGHLYEISESSHPGDTYGSSDLTTKLRKRKRMEDASENIRADTKHAS-----------AHSEKSPESVAAIH--GGVDQLEKG-SIN-KSSKEAESLAIKNISGSPSTILEA---LSEEHDDYESQTKDENLVEAGNGCSDLHPTTKNIGTQVGSSQNQNSQDGYMANGAVEELEPAELSAP-FSEPPAATTQRKPLIRISLSSVPRTAGTSQ--
>GOODfuma
MGSSVVGKRGNGYLGVTEPISLSGPTEVDVIKTHELEKFLEDAGLYEGQNEAVSREEVLGRLDQIVKLWVKRISRAKGFNEQFVQEANAKIFTFGSYRLGVHGPGADIDTLCVGPRHATREDDFFMELHNMLAELPEVTELHPVPDAHVPVLKFSFSGVSIDLLYAKLALWVIPDDLDISQDSILQNADEQTVRSLNGCRVTDHILRLVPNIQNFRITLRCMRLWAKRRGVYSNVAGFLGGINLALLVARICQLYPNALPSMLVSRFFRVYSQWRWPNPVMLCEIEEGTLGLLVWDPRRNFKDSFDRMPIITPSYPCMNSSYNVSSSTLRVMTEEFQRGHELCESMEANKADWCTLFEPYPFFESYKNYLEIDITAADEDDLRNWKGWVESRLRKLTLMIEKHTFGLLQCHPHPNNFSDKSRSFHCCYFMGLQRKQGVPVHEGEQFDIRATVEEFKQSVNLYTLWKPGMEIQVSHIKRRSIPLFVFPGGIKSFRPSRPANK----------PSKLCKPSRPSESNGGCNGEKFSGAL-DEGDKHKYSAEIAYSNGNLFEISES---------LDLTSGARKRKQIEDASESNRDDTKRASESAQESVQFGSVHSNKLPEST------QELEQFGIVSSVN-QPSEEAEVLAITNISGSPSTALADLSEQLNELDDYELQEQDKNLAEAGNGC------------QPGSLHSQSKEGGYLANAVVDELEPVELSASSYSEPPVATPQRKPIIRISLSSVAKETRRSV--
>OPHRgarg
MGSSVASKRGNGHLGVTEPISLSGPTEFDVIKNQELEKFLEDAGLYEKQDEAVSREEVLGRLDQIVKLWVKRISRAKGFNEQFVQEANAKIFTFGSYRLGVHGPGADIDTLCVGPKHATREEDFFTELHNMLAEMPEVTELHPVPDAHVPVMKFSFSGVSIDLLYAKLALWVIPEDLDISQDSILQNADEQSVRSLNGCRVTDHILRLVPSIQNFRTTLRCMRLWAKRRGVYSNVAGFLGGINWALLVARICQLYPNALSSMLVSRFFRVYSQWRWPNPVMLCEIEEGTLGLLVWDPRRNFKDRLHQMPIITPAYPCMNSSYNVSLSTLRVMTEEFQRGHELCEALEANKAEWSTLFEPYPFFESYKNYLEIDITAANEDDLRKWKGWVESRLRILILKIEKHTFGMLQCHPHPNSFSDKSKTFHCCYFMGLQRKLGVPVHEGAQFDIRATVEEFKQSVNMYILWTPGMEIQVSHIKRRNIPPFVFPGGIKPLRSLKPARK----------------PNKPIDTICGINGKTVSEVVPDEDDKQMYTQEISYSNGHLFEVSES---------LDLTNGARKRKQMEDASESNSDDAKRPF-----------LHPNKSPESV------GELEQLETG-LVNQQPPEEAEELAIKNSSGSPCSAIANLPE---ELDEHEVQKQDKCLEEVSNAF------------PAGPTQTQSTHCEVLSNGSVEELEAMELSAPSFSKPPAVTTQRRPLIRISLSSVTRGTGRSA--
>GYMNodor
MGSSVAAKRVNGHLGVTEPISLSGPTEFDVFKTQELEKFLEDAGLYEKQDEAVSREEVLGRLDQIVKMWVKRISRAKGFNEQFVQEANAKIFTFGSYRLGVHGPGADIDTLCVGPRHATREEDFFTELHNMLAEMPEVTELHPVPDAHVPVMKFSFCGVSIDLLYAKLALWVIPEDLDISQDSILQNADEQTVRSLNGCRVTDHILRLVPSIQNFRTTLRCMRLWAKRRGVYSNVAGFLGGINWALLVARICQLYPNALSSMLVSRFFRVYSQWRWPNPVMLCEIEEGTLGLLVWDPRRNFKDRLHQMPIITPAYPCMNSSYNVSLSTLRIMTEEFQRGHELCEAMEASKAEWSTLFEPYPFFESYKNYLEIDITAANEDDLRKWKGWVESRLRILTLKIEKHTFGMLQCHPYPNNFSDKSKTFHCCYFMGLQRKQGVPVHEGGQFDIRATVEEFKQSVNMYTLWKPGMEIQVSHIKRRNIPPFVFPGGIKPLRPLKPARK----------------PSKPIETNCGINGEKVSEVVPDEDDKQMYTEEISSSNGHLFEVSES---------LDSTSEARKRKQVEDACESNSDDAKRPF-----------LHPNKSPESV------PELEQLETG-SVNQQPSEEAEELAIKNIFCSPSTAIADFPE---ELDEYELQKQDKCLEEAGNDF------------PAEPTQTQNTQYEVISNGSVEELEPMELSAPSFSEPPAATTQRRPLIRISFSSVTRETGRSA--
>ANOEemei
MGSSVVGKRVNGYLGVTEPISLSGPTEVDVIKTQELEKFLEDAGLYEDQNEAVSREEVLGRLDQIVKLWVKRISRAKGFNEQIVQEANAKIFTFGSYRLGVHGPGADIDTLCVGPRHATREEDFFTELHNMLAELPEVTELHPVPDAHVPVLKFSFSGVSIDLLYAKLALWVIPDDLDISQDSILQNADEQTVRSLNGCRVTDHILRLVPNIQNFRITLRCMRLWAKRRGVYSNVTGFLGGINLALLVARICQLYPNALPSMLVSRFFRVYSQWRWPNPVMLCEIEEGTLGLLVWDPRRNFKDRLDRMPIITPSYPCMNSSYNVSSSTLRVMTEEFQRGHELCESMEANKADWSNLFEPHPFFESYKNYLEIDITAADEDDLRNWKGWVESRLRKLTLMIEKHTFGLLQCHPHPNNFSDKSRSFHCCYFMGLQRKQGVPVHEGEQFDIRATVEEFKQSVNLYTLWKPGMEIRVSHLKRRSIPLFVFPGGIKPFRPSKPSNK-------------SSKLCKPSEANGGCNGERFSGAV-DEGVKHEYTAEIANSNGNLLEISES---------IDLSSGARKRKRTEDASDSNRDDTKRASESAQQLVQFGSVHSKKLPESA------QELEQFGIGSAVN-QSSEEAEALAIKNISGSPSTALANLSEELNELDDYDLQEHDKHLAEAGNSR------------QPGSSQNQCKEGGYIANAVVDELEPVELSAPSYSEPPA--PQRKPIIRISLSSVARGETRRS--
>VANIplan
LGSLVVAKRANGYLGVTEPISLSGPSELDVVKSQELDKFLEDAGLYESQEEAVSREEVLGRLDQIVKIWVKKISRIKGFNEQFVQEANAKIFTFGSYRLGVHGPGADIDTLCVGPRHATREEDFFVELHNMLAEMPEVTELHPVPDAHVPVMKFRIGGVSIDLLYAKLALWVIPEDLDISQDSILQNADEQTVRSLNGCRVTDHILRLVPNIQNFRTTLRCMRFWAKRRGVYSNVAGFLGGINWALLVARICQLYPNALPSMLVSRFFRVYTQWRWPNPVMLCEIEEGTLGLPVWDPRRNFKDRLHQMPIITPAYPCMNSSYNVSSSTLRVMTEEFQRGNELCEALEANKIEWSSLFEPYPFFEAYKNYLQIDITAADEGDLRKWKGWVESRLRTLTLKIERHTFGMLQCHPHPNNFSDKSRSCHCCYFMGLQRKQGVPAHEGEQFDIRATVEEFKQSVNMYTLWKMGMEIQVSHIKRRSIPLFVFPGGIRPSRPQRSVAGAEGHVFSKAKVSNVVQASKPCEATNGRNGDKIEGA---EPNKLRHAVDVASSCSHLSEASES---------LDATSGLRKRKQTNDTTESSPTDAKRVA-----------AHLITSPECSVAAAEGEAIQQFGTC-LVN-QPSREAEALAIKNISGSPSKTLAALPEELDELDEYELQKHANDLSEAGKGFLDVQSTVNVVEAQAISPQNQIPEVGYVAKAAVDEFESSELSAPSFSEPP-ATTQHKPIIRISLSSVASATERGM--
>CORYacti
-----MGKRSNGYLGVTEPISLSGPTESDEIKTQQLEKFLEDAGLYENQDEAVSREEVLGRLDQIVKIWVKRISRAKGFNEQIVQEANAKIFTFGSYRLGVHGPGADIDTLCVGPRHATREEDFFTELHNMLAEMPEVTELHPVPDAHVPVMKFSFSGVSIDLLYAKLALWVIPEDLDISQDSILQNADEQTVRSLNGCRVTDHILRLVPNIQNFRTTLRCMRLWAKRRGVYSNVAGFLGGINLALLVARICQLYPNALPSMLVSRFFRVYSQWRWPNPVMLCEIEEGTLGLPAWDPRRNFNDRHDRMPIITPSYPCMNSSYNVSSSTLRVMTEEFQRGHELCEALEASKANWSTLFEPYPFFESYKNYLEIDITAADEDDIRKWKGWVESRLRKLTLKIEKHTFGLLQCHPHPNNFSDNSRSFHCCYFMGLQRKQGVPVHEGEQFDIRATVEEFKQSVNMYTLWKPGMEIQVSHIKRRSIPLFVFPGGIKPFRPSRPASK-------P------IKPSKPSETNGGCNDEKFSGAT-DEDGNTNCAAEISYCNSHLLETSES---------LDLTSGIRKRKLLEDADECSRNDTKRAS-----------VHPNKLPGSP------EKLKQFGMD-SVI-QYSEEAEAIAIKNISGSPSIALTCLP-ELDEFDDFELQKQEKNIAQTQNSQG-----------GYNIAQTQNSHGGYIANGAEEELESVELTAPSFSIPPPATAQRKPLIRISLSSMARETGGSA--
>THELangu
MGSSVVGKRSNGYLGVTEPISLSGPTEFDEIKTQQLEKFLEDAGLYENQEEAVSREEVLGRLDQIVKVWVKRISRAKGFNEQIVQEANAKIFTFGSYRLGVHGPGADIDTLCVGPRHATREEDFFTELHNMLAEMPEVTELHPVPDAHVPLMKFSFSGVSIDLLYAKLALWVIPEDLDISQDSILQNADEQTVRSLNGCRVTDHILRLVPSIQNFRTTLRCMRLWAKRRGVYSNVAGFLGGINLALLVARICQLYPNSLPSMLVSRFFRVYSQWRWPNPVMLCEIEEGTLGLPAWDPRRNFNDRHDRMPIITPSYPCMNSSYNVSSSTLRVMTEEFQRGHELCEAMEANKADWSTLFEPYPFFESYKNYLEIDITAADEDDLRKWKGWVESRLRKLTLKIEKHTFGLLQCHPHPNNFSDKSRTFHCCYFMGLQRKQGVPVHEGEQFDIRATVEEFKQSVNMYSLWKPGMEIQVSHIKRRSIPLFVFPSGVKPFRPSRPAIK----------------PSKPSNTSKSSHDEKFSSAS-DEGDKQKYAAETAYSSSHFLETSES---------LDLTTGVRKRKQMEDASESIMNDTKRAS-----------VYSDKIPDSA------EELEQFGMD-SVN-QPSEEAESLAIKNISGSPSAALTDFPEEMNEFDDYELQKQEEDTADAGNGC------------QAGPSQNQNTLVGYMANGV-QELEPLELKQCHFRKDGASDCFKKSLFKRSLISVS---------
>NEUWzoll
MGSSGVAKRNNGFLGVTEPISLSGPTEFDVIKTQDLEKFLEDARLYESQEEAVSREEVLGRLDQIVKIWVKKISRTRGFNEQFVQEANAKIFTFGSYRLGVHGPGADIDTLCVGPRHATREEDFFMELHNMLAEMPEVTELHPVPDAHVPVMKFKFGGVSIDLLYAKLALWVIPEDLDISQDSILQNADEQTVRSLNGCRVTDQILRLVPNIQNFRTTLRCMRFWAKRRGVYSNVAGFLGGINWALLVARICQLYPNAFPSMLVSRFFRVFIQWRWPNPVMLCEIEEGALGLPVWDPRKNFKDRLHQMPIITPAYPCMNSSYNVSSSTLRVMTEEFQRGNEICEAIEANKADWSSLFDPYPFFESYKNYLEIDITAANEDDLRKWKGWVESRLRILTLKIERHTFGMLQCHPHPNNFSDKTRLYHCCYFMGLQRKQGVPTHEGEQFDIRVTVEEFKQSVNMYTIWKPGMEIQVSHIKRRSIPLFVFPGGIRPARPYRLAAGADGLGVSKANASNMVQASKPSVTIC----DKTADAA-DEVTKQKHTAAVASQIDNGVQMSES-QPGNGCSGLDIKDGSKKRKLEEDHNDS-SADARRLG-----------AQSNKSPENIAAPGGSGSLEELEIC-SIN-QASKEAEAFAIKNISGSPSATLAALPEELDELDDFELQKQAKNAADTGNGCPDVHSTAKPVENHAETSHTENSKGHYDANGAAQDLEPTELSAPSYFATPAATTQRKPLIRISLSSVGKATGKNA--
>APOSshen
MGSSGVAKRNNRYLGVTEPISLSGPTEFDVIKTRDLEKFLEDARLYESQEEAVSREEVLGRLDQIVKIWVKKISRAKGFNEQFVQEANAKIFTFGSYRLGVHGPGADIDTLCVGPRHATREEDFFMELHNMLAEMPEVTELHPVPDAHVPVMRFKFDGVSIDLLYAKLALWVIPEDLDISQDSILQNADEQTVRSLNGCRVTDQILRLVPNIQNFRTTLRCMRFWAKRRGVYSNVAGFLGGINWALLVARICQLYPNALPSMLVSRFFRVFIQWRWPNPVMLCEIEEGTLGLPVWDPRKNFRDRLHQMPIITPAYPCMNSSYNVSSSTLRVMIEEFQRGNEICEAIEANKGEWSSLFDSYPFFEAYKHYLQIDITAANEDDLRKWRGWVESRLRTLTLKIERHTFGMLQCHPHPNNFSDKTRLFHCCYFMGLQRKQGVPTHEGEQFDIRVTVEEFKQSVNIYTLWKSGMEIQVSHIKRRSIPLFVFPGGIRPLRPSRSAAVAEGLTVSKANVSNMVQAIKPSVTIC----DKTADAT-DEGTKQKHTITVASRIDNVVEMFESH-----------KDESRKRKREEDHSES-SADAQRLS-----------NQSNESPENVAAPGGSGSSEELGIC-SAD-QASKEAEALAIKNISGSPSATLAALPEELDELDDFKLQKLAKNLTDSGNGCPEVHSTTKPAETLKG---------HYVANGAAQELEPSVLSMLIYTRIPIFLTEPRHLYYLELHQHARFTRSKFFC
>EPIPhell
MGSSVVAKRGNGYLGVTEPISLSGPTEFDVIKTQELEKFLEDAGLYESQEEAVSREEVLGRLDQIVKIWVKRISRAKGFNEQFVQDANAKIFTFGSYRLGVHGPGADIDTLCVAPRHATREEDFFTELHNMLAEMPEVTELHPVPDAHVPVMKFSFSGVSIDLLYAKLALWVIPEDLDISLDSILQNADEQTVRSLNGCRVTDQILRLVPSIQNFRMTLRCMRLWAKRRGVYSNVAGFLGGINWALLVARICQLYPNALPSMLVSRFFRVYTQWRWPNPVMLCEIEDGTLGLSIWDPRRNFKDRLHLMPIITPAYPSMNSSYNVSSSTLRVMTEEFQRGNEFCEAMEVNKADWSTLFEPYPFFESYKNYLEIDITAANEDDLRKWKGWVESRLRTLTLKIERHTFGMLQCHPHPNNFSDKSRTFHCCYFMGLQRKQGVLVHEGEQFDIRATVEDFKQSVNMYTLWKPGMEIQVSHIKRRSIPLFVFPGGIKPFRPSRVAVGPDGHGISKAKANNMVQASKPNESSSGCNGDKIANAA-DEGNIQN-SAADASSNGHLFEISESSQPGYTYGSLDLTSGLKKRKQMEHASESNRADTNRLS-----------AHSNKSPESIADAG--GAEEQLGIG-SVN-QPSKEAEALAIQNISGSPSTTLEALPEELDELDDYELQKKDKNLVESENGCSDMHPTAKHVGTMAGSSQTENSQGGYIANVTVEELEPAELSTPSFSEPPAATTQRKPLIRISLSSVARTAGRSV--
>GALEfabe
SGSFSVAKRSNGYLGVTEPISLSGPSEFDVIKSQELDKFLEDAGLYETQEEAVSREEVLGRLDQIVKIWVKKISRVKGFNEQFVQEANAKIFTFGSYRLGVHGPGADIDTLCVGPRHATREEDFFVELHNMLAEMPEVTELHPVPDAHVPVMKFSFAGVSIDLLYAKLALWVIPEDLDISQDSILQNADEQTVRSLNGCRVTDQILRLVPNIQSFRTTLRCMRFWAKRRGVYSNVAGFLGGINWALLVARICQLYPNALPSMLVSRFFRVYTQWRWPNPVMLCEIEEGTFGLPVWDPRRNFKDRLHQMPIITPAYPCMNSSYNVSSSTLRVMTEEFLRGNELCEALEANKTEWCALFEPYPFFEAYKNYLEIDITAADEDDLRKWKGWVESRIRTLTLKIERHTFGMLQCHPHPSNFSDKSRSFHCCYFMGLQRKQGVPAHEGEQFDIRATVEEFKQSVNMYTLWKPGMEIQVSHIKRRSIPLFVFPGGIRPSRPHRSVAGADGHAFSKAKASNVVQANKPCEPATALNADKIEGA---EANEHMHSVEVASFDSHLPEVFES---------FDATSGLKKRKQINDATEGNNTDAKRMA-----------AHSTKSPQNVAASAAVGAVQQFGTS-LIN-QPSSEAEALAIKNISGSPSKTLAALPEELDELDEYELPKHSKDSAEVGKCLLDVLSSANPVEARAVSPQ----------------------------------------------------------
>GOODpube
MGSPVVGKRGNGYLGVTEPISLSGPTEVDVIKTHELEKFLEDAGLYEGQNEAVSREEVLGRLDQIVKLWVKKISRAKGFNEQIVQEANAKIFTFGSYRLGVHGPGADIDTLCVGPRHATREEDFFTELHNMLAELPEVTELHPVPDAHVPVLKFSFSGVSIDLLYAKLPLWVIPDDLDISQDSILQNADEQTVRSLNGCRVTDHILRLVPNIQNFRITLRCMRLWAKRRGVYSNVAGFLGGINLALLVARICQLYPNALPSMLVSRFFRVYSQWRWPNPVMLCEIEEGTLGLLVWDPRRYFKDRLDRMPIITPSYPCMNSSYNVSSSTLRVMTEEFQRGHELCESMEANKADWGTLFEPYPFFESYKNYLEIDITAADEDDLRNWKGWVESRLRKLTLMIEKHTFGLLQCHPHPNNFSDKSRSFHCCYFMGLQRKQGVPVHEGEQFDIRATVEEFKQSVNLYTLWKPGMEIQVSHIKHRSIPLFVFPGGIKSYRPSRPANK----------PSKLCKPSKPSEANGGCNGEKFSGAL-DEGDKHKYTAEFAYSNGNLFEISES---------LDLTSGTRKRKQIEDASESNRDDAKRASESAQESVQFGSVHSNKLPESA------QELEQFGIVSSVI-QPSEEAEVLAIKNIPGSPSTALADLSEQLNELDDYELQEQDKNLVEAGNSC------------QPGSSQNQTKEGGYLANSVMDELEPVELSAPSYSEPPAATPQRKPIIRISLSSVPKETR-----
>CYPRbard
RRSSGMAKRSNGHLGVTEPISFSGPTEFDVTKTQELEKFLEDAGLYESQEEAVSREEVLGRLDQIVKIWVKKISKAKGFNDQFVQEANAKIFTFGSYRLGVHGPGADIDTLCVGPRHATREEDFFTELHNMLAEMPEVTELHPVPDAHVPVMKFKFDGVSIDLLYAKLALWVIPEDLDISQDSILQNADEQTVRSLNGCRVTDQILRLVPNIQNFRTSLRCMRFWAKRRGVYSNVAGFLGGINWALLVARICQLYPNGLPSMAVSRFFRVYTQWRWPNPVMLCEIEEGSLGLPVWDPRKNFRDRLHQMPIITPAYPCMNSSYNVSSSTLRVMTEEFQRGNELCEAMEANKADWSTLFEPYPFFEAYKNYLEIDITAANEDDLRKWKGWVESRLRTLTLKIERYTFGMLQCHPHPSNFSDNLRVSHCCYFMGLQRKQGVPVHESEQFDIRATVEEFKQSVNLYTLWQPGMEIQVSHIKRRSIPLFVFPGGIRPIRPTRAAG-TDGHAISKAKPNTMVQSSKPSETISVCNGDKVSGTA-DEGNKQKYSAAVA-SNCHLFEIYES---------LDATTCSRKRKQMEDTSESGMPDTKHPA-----------SHSLNSPERVAAQGGNQGVEQLGVY-SVNQQPSKEDEALAIKNISGSPSTTLAALPEELEELDDNELQKQAKNLKEVGNGCSDAHPIAKQVEIQPESSQTHISVGGYITNAAAEELELAELSAPSFSEPPAATTQRKPLIRISLSSVARAIGRST--
>ORCHital
MGSSVAAKRVNGHLGVTEPISLSGPTEFDVIKTQELEKFLEDAGLYEKQDEAVSREEVLGRLDQIVKMWVKRISRAKGFNEQFVQEANAKIFTFGSYRLGVHGPGADIDTLCVGPRHATREEDFFTELHNMLAEMPEVTELHPVPDAHVPVMKFSFCGVSIDLLYAKLALWVIPEDLDISQDSILQNADEQTVRSLNGCRVTDHILRLVPSIQNFRTTLRCMRLWAKRRGVYSNVAGFLGGINWALLVARICQLYPNALSSMLVSRFFRVYSQWRWPNPVMLCEIEEGTLGLLVWDPRRNFKDRLHQMPIITPAYPCMNSSYNVSSSTLRVMTEEFQRGHELCEALEASKAEWSTLFEPYPFFESYKNYLEIDITAANEDDLRKWKGWVESRLRTLTLRIEKHTFGMLQCHPHPNNFSDKSKTFHCCYFMGLQRKQGVPVHEGAQFDIRGTVEEFKQSVNMYTLWKPGMEIQVSHIKRRNIPPFVFPGGIKPLRPLKPARK----------------PSKPIETNCGINGKKVAEVVPDEDDKQMYTQEISYSNGHLFEVSES---------LDSTSGARKRKQMEDASESNSDDAKRPF-----------LHPNKSPESV------GEFEQLETW-SVNEQPSEEAEELAIKNISGSPSSAIAGLPE---ELNEYELQKEDECLEEAGNGF------------PVGPMQTQNTQCEVISNGSVEELEAVELSVPFFSEPPAATTQRRPLIRISLSSVTRGTGRSV--
>CHILtrap
MGSSVVGKRSNGYLGVTEPISLSGPTETDEIKTQQLEKFLEDAGLYENQDEAVSREEVLGRLDQIVKVWVKRISRAKGFNEQIVQEANAKIFTFGSYRLGVHGPGADIDTLCVGPRHATREEDFFTELHNMLAEMPEVTELHPVPDAHVPLMKFSFSGVSIDLLYAKLALWVIPEDLDISQDSILQNADEQTVRSLNGCRVTDHVLRLVPSIQNFRTTLRCMRLWAKRRGVYSNVSGFLGGINLALLVARICQLYPNALPSMLVSRFFRVYSQWRWPNPVMLCEIEEGSLGLPAWDPRRNFNDRLDRMPIITPSYPCMNSSYNVSSSTLRVMTEEFQRGHELCEAMEANKADWSTLFELYPFFESYKNYLEIDITAADEDDLRKWKGWVESRLRKLTLKIEKHTFGLLQCHPHPNNFSDKSRAFHCCYFMGLQRKQGVPVHEGEQFDIRATVEEFKQSVNMYSLWKPGMEIQVSHIKRRSIPLFVFPDGVKPLRPSRPAIK-------PTKHSKPSKPSKPREADVGCNIEKFSGAA-DEGDKQKHAMETDCSNSPLLETSES---------LDLTTGVRKRKQMEDASDYDRNDNKRAS-------------ANKLPESA------EESEQFGNP-----QSFEEAEELAIKNISGNPSTAPTDLPEELDDLNDYEFQAPDKDIVDTGNGG------------QPESSQIQSTHGGCTADGA-EELEPVELSAPSFREPPATATQRKPLIRISLSSVARETTGGAKA
>LANAlana
MGSPGLTKRNNGYLGVTEPISLGGPTEFDVIKTKELEKFLEDARLYESQEEAVSREEVLGRLDQIVKTWVKKISRAKGFNEQFVQEANAKIFTFGSYRLGVHGPGADIDTLCVGPRHASREEDFFIELQNMLAEMPEVSQLHPVPDAHVPVMKFKFSGVSIDLLYAKLALWVIPEDLDISQDSILQNADEQTVRCLNGCRVTDQILRLVPNIQNFRTTLRCMWLWAKRRGVYSNVSGFLGGINWALLVARICQLYPNALPSMLVSRFFRVFTQWRWPNPVMLCDIEEGTLGLPVWDPRKNFKDRLHHMPIITPAYPCMNSSYNVSLSTLR------------------------------------------------------------------------------------------------------------------------------------------------------------------------------------------------------------------------------------------------------------------------------------------------------------------------------------------------------------------------------------------------------------------------------------------------------
>CREMappe
MGSSVVAKRGNGYLGVTEPISLSGPTELDVIKTQGLEKFLEDAGLYESQEEAVTREEVLGRLDQIVKIWVKKISRAKGFNEQFVHEANAKIFTFGSYRLGVHGPGADIDTLCVGPRHATREEDFFTELHNMLAEMPEVTELHPVVDAHVPVMKFSFNGVSIDLLYAKLALWVIPEDLDISQDSILQNADEQTVRSLNGCRVTDQILRLVPSIQNFRTTLRCMRLWAKRRGVYSNVAGFLGGINWALLVGRICQLYPNALPSMLVSRFFRVYTQWRWPNPVMLCEIEEGTLGLSIWDPRRNFKDRLHIMPIITPAYPCMNSSYNVSSSTLRVMTEEFRRGNEFCEAMEANKADWNTLFEHYPFFEAYKNYLEIDIIAANEDDLRKWKGWVESRLRLLTLKIERCTFGKLQCHPHPSNFPDKSRSFHCCYFMGLQRHQGIPVHEGEQFDIRATVEEFKQSVNMYTLWKPGMEIQVSHIKRRSIPFFVFPCGIRPSRPSRAIASADGHSISKAKANNMVQACKPSETSSGLNGDKIASAA-DE-------AAVASSNGHLFEVSERSHPGYTSVSSDLTTKSRKRKQMEDASESNRADTKRAS-----------ADSNKSPESVAAAD-PGGVDQLGIG-SVN-EPSKQTESIAIKIISSSPSTILED---SLEELDDHQSQTKDENLVDAGNDCSDLLPTTKDIGIQVVSSQNQSSQDRYMANGAVEELEPVELSAP-FSEPASAASQRKPLIRISLSSVARTAGRRQ--
>SELEaequ
MGSSGMAKRRDGYLGVTEPISLSGPTEFDVIKTQELEKFLEDAGLYESQEEAVSREEVLGRLDQIVKIWVKKISKAKGFNDQFVQEANAKIFTFGSYRLGVHGPGADIDTLCVGPRHATREEDFFTELHNLLAEMPEVTELHPVPDAHVPVMKFKFDGVSIDLLYAKLALWVIPEDLDISQDFILQNADEQTVRSLNGCRVTDQILRLVPNIQNFRTSLRCMRFWAKRRGVYSNVAGFLGGINWALLVARICQLYPNGLPGMLVSRFFRVYTQWRWPNPVMLCEIEEGSLGLPVWDPRKNFRDRLHQMPIITPAYPCMNSSYNVSSSTLRVMTEEFQRGNELCEAMEANKADWSTLFEPYPFFEAYKNYLEIDITAANEDDLRKWKGWVESRLRTLTLKIERYTFGMLQCHPHPSNFSDNLRAFHCCYFMGLQRKQGVPVLEGEQFDIRATVEEFKQSVNMYTLWKPGMEIQVSHIKRRSIPLFVFPGGIRPVRPTRAAG-ADGHSISKAKPNTVVQASKSSEAISVCNG-KVTGAA-DEGSKQKYSAAVA-SNCHLLEIYES---------LDATTFSRKRKQIEDTSESGMADTKRLA-----------SHSINSPESVAAQGGSWGVEQLGVF-SVN-QPSKEDEALAIKNISGSPSTTLTALPEELEELDDNELQKQAKNLKEVVNGCSDAHSIARQLEIQPGSSQTQISVGGYITNGSAEELELAELSAPSFCEPPAATTQRKPLIRISLSSVARAAGGSV--
>HAEMdisc
MGSIVVGKRGNGFLGVTEPISLSGPTEVDVIKSQELEKFLEDAGLYEDQNEAVSREEVLGRLDQIVKLWVKRISRAKGFNEQFVQEANAKIFTFGSYRLGVHGPGADIDTLCVGPRHATREEDFFTELHNMLAELPEVTELHPVPDAHVPVLKFSFSGVSIDLLYAKLALWVIPDDLDISQDSILQNADEQTVRSLNGCRVTDHILRLVPSIQNFRITLRCMRLWAKRRGVYSNVAGFLGGINLALLVARICQLYPNALPSMLVSRFFRVYSQWRWPNPVMLCEIEEGTLGLLVWDPRRNYKDRLDRMPIITPSYPCMNSSYNVSSSTLRVMTEEFQRGQELCESMEANKADWSTLFEPYPFFESYKNYLEIDITAADEDDLRNWKGWVESRLRKLTLMIEKHTFGLLQCHPHPNNFSDKSRSFHCCYFMGLQRKQGVPMHEGEQFDIRATVEEFKQSVNLYTLWKPGMEIQVSHIKRRSIPLFVFPGGIKPFRPPKPANK-------------STKLCKPSEANGGFNGEKFSGAV-DEGDKHKNTAEIANSNGNLFEISES---------LDLTSGARKRKQIENASESNRDDTKRSSESAEQLVQFGSVHSKILPESA------QELEQFGIGSSVN-QSSEEAEALAIKNISGNPSTALADLSEELNELNDYDLQEQDKHLAEAGNGC------------HLGSSQKQCKEGGDIANAVVDELEPVELSAPSYSEPPAATPQRKPIIRISLSSVSRGETRRS--
>DIURorie
MGSSAVGKRSNGYLGVTEPISLSGPTESDEIKTQQLEKFLEDAGLYENQEEAVSREEVLGRLDQIVKIWVKRISRAKGFNEQIVQEANAKIFTFGSYRLGVHGPGADIDTLCVGPRHATREEDFFTELHNMLAEMPEVTELHPVPDAHVPLMKFSFSGVSIDLLYAKLALWVIPEDLDISQDSILQNADEQTVRSLNGCRVTDRILRLVPSIQNFRTTLRSMRLWAKRRGVYSNVAGFLGGINLALLVARICQLYPNALPSMLVSRFFRVYSQWRWPNPVMLCEIGEGVLGLPAWDPRRNFNDRHDRMPIITPSYPCMNSSYNVSSSTLRVMTEEFQRGHELCEAMEASKADWSILFEPYPFFESYKNYLEIDITAADEDDLRKWKGWVESRLRKLTLKIEKHTFGLLQCHPHPNNFSDKSRTFHCCYFMGLQRKQGVPVHEGEQFDIRATVEEFKQSVNMYTLWKPGMEIQVSHIKRRSIPLFVFPDGIKPSRPSRPASK-------PSKP-----SNKPSEPNCDFNGEKLSVTS-EEGDGQKYVPEITYSSTHLFETSGS---------LDLTAGVRKRKETEDPIECNRNDTKRSS-----------VYSNKLPESV------EELEHLGMT-DNQ-QPSEEAEALAIKNISGSPSTALTELPEEVDEFDDDELKKQDKNLAEAGNAC------------QIGPPQTQTTTGGMIANGAVEELEPVELSAPSFREPPAPTTQRRPLIRISLSSVARETRKSA--
>DACThata
MGSSVAAKRVNGHLGVTEPISLSGPTEFDVIKTHELEKFLEDAGLYEKQDEAVSREEVLGRLDQIVKMWVKRISRAKGFNEQFVQEANAKIFTFGSYRLGVHGPGADIDTLCVGPRHATREEDFFTELHNMLAEMPEVTELHPVPDAHVPVMKFNFCGVSIDLLYAKLALWVIPEDLDISQDSILQNADEQTVRSLNGCRVTDHILRLVPSIQNFRTTLRCMRLWAKRRGVYSNVAGFLGGINWALLVARICQLYPNALSSMLVSRFFRVYSQWRWPNPVMLCEIEEGTLGLLVWDPRRNFKDRLHQMPIITPAYPCMNSSYNVSLSTLRIMTEEFQRGHELCEAMEASKAEWSTLFEPYPFFESYKNYLEIDITAANEDDLRKWKGWVESRLRILTLKIEKHTFGMLQCHPYPNNFSDKSKTFHCCYFMGLQRKQGVRVHEGGQFDIRATVEEFKQSVNMYTLWKPEMEIQVSHIKRRNIPPFVFPGGIKPLRSLKPARK----------------PNKPIETNCGIDGEKVSEVVPDEDDKQMYTEEISYSNGHLFEVSES---------LDSTSEARKRKQMEDASESNSDDAKRPF-----------LHPNKLSESV------RELEQLETG-SVNQQPSEEAEELAIKNIFGSPSTAIADFPE---ELDEFELQKQDKCLEEADNGF------------PARSTQTQNTQCEVISNGSVEELEPVELSAPSFSEPPAATTQRRPLIRISFSSVTRETGRSA--
>MOLIcapi
MASPGLAKRNNGYLGVTEPISLGGPTEFDVIKTQELEKFLTDAGLYESQQEAVRREEVLGRLDQIVKTWVKKISRGKGFNEQFVQEANAKIFTFGSYRLGVHGPGADIDTLCVGPRHASREEDFFVELQNMLSEMPEVSELHPVPDAHVPVMRFKFGGVSIDLLYARLALWVVPEDLDISQDSILQNADEQTVRSLNGCRVTDQILRLVPNIQNFRTTLRCMRLWAKRRGVYSNVSGFLGGINWALLVARICQLYPNALPSMLVSRFFRVFTQWRWPNPVMLCDIEEGTLGLSVWDPRRNFKDRLHHMPIITPAYPCMNSSYNVSLSTLRVMTEEFQRGNEICELMEASKADWSTLFDPYPFFEAYKHYLAIDVTAENEDDLRKWKGWVESRLRTLMLKIEKHTYGMLQCHPHPGAFSDKSRPFHSCYFMGLQRKQGVVAHEGEQFDIRATVEEFKHSVGMYTFWKPGMEIQVSHIKRRNVPLFVFPGGVRPSRLPR----AEGHLNSRVKVPNVMKAGRPHETHNGNDG-KTIDIA-DDSSKSQRLVGVANGSNQVVERSENSLVGDDNGNFDTKIKLSKRKQVVDATDVSSTNAKRLA-----------VQSVKSSDSSAASV-SGTADASDMY-SAS-VCSKEAEALAIKKITDCSAANLAALPAELDELEAYELQAQSQDLRGLISGCTVKASMAKDAEMQAGTSS------SFVKSEELEELEPEELSAPSFGVVPPIANTRKPVIRLRLTTVSKGAGGSA--
>BLETstri
MGSSVVPKRGNGYLGVTEPISLSGPTELDVIKTQELEKFLEDAGLYESQEEAVSREEVLGRLDQIVKIWVKRISRAKGFNEQFVQEANAKIFTFGSYRLGVHGPGADIDTLCVGPRHATRQEDFFTELHNMLAEMPEVTELHPVADAHVPVMRFSFSGVSIDLLYAKLALWVIPEDLDISQDSILQNADEQTVRSLNGCRVTDQILRLVPSIQNFRTTLRCMRLWAKRRGVYSNVAGFLGGINWALLVARICQLYPNALPSMLVSRFFRVYTQWRWPNPVMLCEIEEGTLGLSIWDPRRNFKDRHHIMPIITPAYPCMNSSYNVSSSTLRVMTEEFQRGNEFCEAMEANKADWSTLFEPYPFFEAYKNYLEIDITASNEDDLRKWKGWVESRLRTLTLKIERHTFGMLQCHPHPNNFSDKSRTFHCCYFMGLQRQQGVPVHEGEQFDIRATVEEFKQSVNMYTLWKPGMEIQVSHIKRRSIPLFVFPGGIKPLRPSRAAVSSDGNCISKSKANNMAQDSKPSENSSGCYGSKIAGAA-DE-------AAVASSNGHLFEISESGHPGYTCGSSDLTTELRKRKQMEDASESDRADTKRTC-----------AHSKKSPESVVAAD--GGVDQLGMG-TFS-QSSKEVEALAINNISGSPSTIFEA---LSEELDDYQLQKKDENLVEAGNGCSVVHPTTKHIGTLVGSSQNQNTQDGYLANGAVEELEPAELSAP-FSEPPAATTQRKPFIRISLSSLAKTAGKS---
>ERYCcris
MGSSVVAKRGNGSLGVTEPISLSGPTELDVIKTRELEKFLEDAGLYESQEEAVTRQEVLGRLDQIVKIWVKKISREKGFNEQFVQEANAKIFTFGSYRLGVHGPGADIDTLCVGPRHATREEDFFMELYNMLAEMPEVTELQPVPDAHVPVMKFCFKGVSIDLLYAKLALWVIPEDLDISQDSILQNADEQTVLSLNGCRVTDQILRLVPSIQNFRTTLRFMRLWAKCRGVYSNVAGFLGGINWALLVARICQLYPNALPSMLVSRFFRVYTQWRWPNPVMLCEIEEGTLGLAIWDPRRNFKDRTHIMPIITPAYPCMNSSYNVSSSTLRVMTEEFQRGNEFCEELEANKADWSALFEPYPFFEAYKNYLEIIITAANEDDLRKWKGWVESRLRQLILKIERHTFGMLQCHPNPNNFSDKSRKFHFFYFMGLKRQQGVPMQEGEQFDIRATVEEFKNIVNTYSLWKPGMEIQVSHVKRRNIPLFVFPCGIRPPRTSRAAASADSHSISKAKANNVAQACKISDTNSGFNGDKIACAA-DE-------AAAASSNGHSLEISES-HPGFTSGNSDLTTKLTKRKQMEDNSESNSPDAKRRS-----------TLSNKSPESVADTA--GNVDQLGIG-LVN-QPSKQAESIAVNNISGYPSTIFEA---SLVEPDDHQLQTND---LDAWNSSSDLHPTTENIKTKVEASKIHNSQDGYIANGVLEELEPAELSAPPFSQSPAVATQRKPLIRISLTSVTRAG------
>MEXIxero
MGTTGMARRSNGYLGVTEPISLSGPTEFDVIKTQELEKYLEDVGLYESQEEAVSREEVLGRLDQIVKIWVKKISRAKGFNDQFVQEANAKIFTFGSYRLGVHGPGADIDTLCVGPRHATREEDFFTELHNMLAEMPEVTELHPVPDAHVPVMRFKFVGVSIDLLYAKLALWVIPEDLDISQDSILQNADEQTVRSLNGCRVTDQILRLVPNIQNFRTSLRCMRFWAKRRGVYSNVAGFLGGINWALLVARICQLYPNGLPSMLVARFFRVYTQWRWPNPVMLCEIEEGSLGLPVWDPRKNFRDRLHQMPIITPAYPCMNSSYNVSSSTLRVMTEEFQRGNELCEAMEANKADWSTLFEPYPFFEAYKNYLEIDITAANEDDHRKWKGWVESRLRTLTLKIERYTFGMLQCHPHPSNFSDNLRTFHCCYFMGLQRKQGVPVHEGEQFDIRATVEEFKQSVNMYTLWKPGMEIQVSHIKRRSIPLFVFPGRIRPIRPTRVVG-AEGHAIAKAKSNTMVQASKFSETVSVCNGDKGAGVA-DEVNKQKSSAGVA-SNCHLFDIYES---------LDATC-SRKRKQMEDTSESSMANTQCLT-----------SHSINFPETVTAEDGSGDVEQ-----LVI-QSSKEDEALAIKNISGCLSTTLAALPEELEELDDNELQKQAKGLKEVGNGRSVIYPIAKQVEIQPGSSKSQISASDFITKGAAEELELPELSAPYFNEPPAATTHRKPLIRISLSSVARVTGRSA--
>HABElong
MGSSVVAKRANGHLGVTEPISLSGPTEFDVIKTRELEKFLEDAGLYEKQDEAVSREEVLGRLDQIVKMWVKKISRAKGFNEQFVQEANAKIFTFGSYRLGVHGPGADIDTLCVGPRHATREEDFFTELHNMLAEMPEVTELHPVPDAHVPIMKFSFCGVSIDLLYAKLALWVIPEDLDISQDSILQNADEQTVRSLNGCRVTDHILRLVPSIQNFRTTLRCMRLWAKRRGVYSNVAGFLGGINWALLVARICQLYPNALSSMLVSRFFRVYSQWRWPNPVMLCEIEEGTLGLLVWDPRRNYKDRLHQMPIITPAYPCMNSSYNVSSSTLRVMTEEFQRGHDLCEAMEANKTEWSTLFEPYPFFESYKNYLEIDITAANEDDLRKWKGWVESRLRTLTLKIERHTFGKLQCHPHPNNFSDKSKAFHCCYFMGLQRKQGVPVHDGGQFDIRATVEEFKQSVSMFTLWKPGMEIHVSHIKRRNIPPFVFPGGIKPLRSVKPATK----------------PSKLIETNCGTTEEKVSEVVADEDGKHMYTEEVFYSDGHLFEVSES---------LDTTSGARKRKQMEDTSESNSDDAKRAC-----------LHPNKSPESV------QELEQLETG-SVNQLPSEEAEELAIKNISGSPSTAIAGLPEELDDLDEYELQKQDKCLDEAANGF------------LAGPTDIQNTQYEVISNRSVEELEPVELSAPFFSEPPAATTQRRPLIRISFSSRARETGRSA--
>EPIPaphy
---------------------------------------------------------------------------------------------------------------------------------------------------------------------------MIPEDLDISQDSILQNADEQTVRSLNGCRVTDQILRLVPSIQNFRTALRCMRLWANRRGVYSNVSGFLGGINWALLVARICQLYPNALPSMLVSRFFRVYTQWRWPNPVMLCEIEEGNLGLSIWDPRRNFKDRHHLMPIITPAYPCMNSSYNVSSSTLRVMTEEFQRGNEFCEAVEANKVDWGTLFESHPFFEAYKNYLEIDITAANEDDLRKWKGWVESRLRTLTLKIERHTFGMLQCHPHPLNFLNKSKNFHCCYFMGLQRQQGAPVHEGEQFDIRATVEEFKQSVNMYTLWKPGMEVQVSHIKRRNIPLFVFPGGIRPFRPP-------SHSISKAKANN-----------------KSAGAV-SETSKQNQSAANTLSNEHLLETSEI---------SDTSTGLRKRKLMEDADESDRGD-KNLN-----------FTPNKSPEN---------VNQLEID-SVS-QISKETDTIAVKMISGSSSVILEALPVELDEHDDYVLQKKEDSFVEVGKGGLDVQFSAQPIGTLVGAFFCFSSK--SCLAVQIHQLV----------------------------------------
