# Supplementary material for: Orchid Phylotranscriptomics: The Prospects of Repurposing Multi-Tissue Transcriptomes for Phylogenetic Analysis and Beyond
Source: Front Plant Sci. 2022 May 27;13:910362. doi: 10.3389/fpls.2022.910362 (PMC9196242; doi:10.3389/fpls.2022.910362)
Supplement: Supplementary file 4 [file Data_Sheet_3.zip › ortho_MSA/r1/OG0009010.fa]

>ANOEemei
------------------------------------------------------------------------------------------------------------MSRFRSLL-----------QASINATKRAFAWNFEDLMPPTEKIIFSFNSKDELKRWHLYSDSEYGGSSAASLEIKDGDN---GL-SGIFSGSLSLDVAEGSTWRIKRSGFCGMRSKKFNGFIDLDAYDTIIMKLRGDGRSYISTIYTENWINSPGQQEDNSWQAFAFSPKDEWHEVKIPLEKYLPTWRGNVINVDLEMNPARILGMSISVNAAGGIPGTKSGPGD---------------FKLEI--------DYIKALRT--------------------
>ANOEroxb
------------------------------------------------------------------------------------------------------------MSRFRSLL-----------QASINATKRAFAWNVEDLMPPTEKIIFSFNSKDELKRWHLYSDSEYGGSSAASLEIKDGDN---GL-SGIFSGSLSLDVAEGSTWRIKRSGFCGMRSKKFNGFIDLDAYDTIIMKLRGDGRSYISTIYTENWINSPGQQEDNSWQAFAFSPKDEWHEVKIPLEKYLPTWRGNVINADLEMNPARILGMSISVNAAGGIPGTKSGPGD---------------FKLEI--------DYIKALRT--------------------
>APOSodor
------------------------------------------------------------------------------------------------------------MSRIRSLL-----------RASINATKRVFAWNIDDLMPPSEKYIFSFKSMEELKKWHLYSDSEYGGLSSASLEIKDGET---GV-SGIFSGSLSLDVSEDSTWRMKRSGFCGMRSKKFNGFIDLDAYDTIAMRFRGDGRCYISTIYTENWVNSPAQEEDNSWQAFVYGPKDEWHVAKVPLDRYLPTWRGSVIDAKLEMNPARIVGMSLSVNAGGGFPSAKTGPGD---------------FRLEL--------DWIKALRT--------------------
>APOSshen
------------------------------------------------------------------------------------------------------------MSRIRSLL-----------RASINATKRVFAWNIDDLMPPSEKYIFSFKSMEELKKWHLYSDSEYGGLSSASLEIKDGET---GV-SGIFSGSLSLDVSEDSTWRMKRSGFCGMRSKKFNGFIDLDAYDTIAMRFRGDGRCYISTIYTENWVNSPAQEEDNSWQAFVYGPKDEWHVAKVPLDRYLPTWRGSVIDAELEMNPARIVGMSLSVNAGGGFPSAKTGPGD---------------FRLEL--------DWIKALRT--------------------
>BLETstri
------------------------------------------------------------------------------------------------------------MSRFRSLW-----------QASINATRRAFAWNFEDLMPPSENIIFSFNTKDELKRWHLYSDSEYGGLSLASLEIKEGDT---GF-NGIFSGNLSLDVAEGSPWRMKRSGFCGMRSKKFNGFIDLDAYDTITMKLRGDGRSYISTIYTDNWINSPGKQEDNSWQAFVFSPKDEWHEVKIPLERYLPTWRGNVITAKLEMNPARIVGMSLSVNAEGGVPGTKSGPGD---------------FKLEI--------DYIKALRT--------------------
>BORYspha
------------------------------------------------------------------------------------------------------------MSRFRSLW-----------QASINATKRALAWNVEDLMPPSEKYVFNFNSKEELKRWHLYSDSEYGGLSSASLEISDDGS---GL-SGKFSGNLSLDMTENSTWRMNRSGFCGMRSKKFDGFIDLDSYDAIALRLRGDGRCYISTIYTENWVNSPGQQEDNSWQAFVFVPKDKWHVAKIPLERYLPTWRGNVIDADLEMNPARVVGMSLSVNAECGVPGAKSGPGD---------------FRLDI--------DWIKALRTWETGSKTD------------
>CALAcreb
------------------------------------------------------------------------------------------------------------MSRFRSLW-----------QASINATKRAFVWNFEDLMPPSEKTIFSFSSKDELKRWHLYSDSEYGGLSTASLEVKDGDS---GL-NGIFSGNLSLDVADGSVWRMKRSGFCGMRSKKFNGFIDLDAYDMITMRLRGDGRSYISTIYTENWINSPGQQEDNSWQAFIFSPKDEWHVVKIPLEKYLPTWRGNVINVDLEMNPSRILGTSISVNAGGGIPGTTSGPGD---------------FRLEI--------DYIKALRT--------------------
>CALAplic
------------------------------------------------------------------------------------------------------------MSRFRSLW-----------QASINATKRAFVWNLEDLMPPKEKTIFSFSSKDELKRWHLYSDSEYGGLSTASLEVKDGDT---GL-NGIFSGNLSLDVADGSAWRMKRSGFCGMRSKKFNGFIDLDAYDMITMRLRGDGRSYISTIYTENWINSPGQQEDNSWQAFIFSPKDEWHVVKIPLEKYLPTWRGNVINVDLEMNPSRILGTSISVNAGGGIPGTTSGPGD---------------FRLEI--------DYIKALRT--------------------
>CALAsini
------------------------------------------------------------------------------------------------------------MSRFRSLW-----------QASINATKRAFAWNLEDLMPPRENIIFSFNSKNELKRWHLYSDSEYGGLSLASLEIKEGDT---GV-NGIFSGNLSLDVVEGSTWRMKRSGFCGMRSKKFDGFIDLDAYDTITMKLRGDGRSYISTIYTDNWINSPGKQEDNSWQAFVFSPKDEWDEVKIPLERYLPTWRGNVINARMEMNPARIVGMSLSVNAEGGVPGAISGPGD---------------FKLEI--------DYIKALRT--------------------
>CALAtsoo
------------------------------------------------------------------------------------------------------------MSRFRSLW-----------RASINATKRAFAWNLEDLMPPRENIIFSFNSKDELKRWHLYSDSEYGGLSLASLEIKEGDT---GV-NGIFSGNLSLDVVEGSTWRMKRSGFCGMRSKKFDGFIDLDAYDTITMKLRGDGRSYISTIYTDNWINSPGKQEDNSWQAFVFSPKDEWDEVKIPLERYLPTWRGNVINARMEMNPARIVGMSLSVNAEGGVPGAISGPGD---------------FKLEI--------DYIKALRT--------------------
>CALEmajo
-------------------------------------------------FCNSGEKNIIFNFALAVIWIAALLLLFLPL---ACRLRAVTELSFSKGYRKPRARSPRSMSRFRSLW-----------QASISATKRAFAWNFEDLMPPSEKIIFSFNSKDELKRWHLYSDSEYGGLSAASLEIKDGDT---GL-SGIFSGNLSSDVAEGSAWRMKRSGFCGMRSKKFNGFIDLDAYNMITMKLRGDGRSYISTIYTENWINSPGQQEDNSWQAFIFSPKDEWHVVKIPLEKYLPTWRGNVIDADMEMNPARILGMSISVNAGGGVPGAKSGPGD---------------FRLEI--------DYIKALRT--------------------
>CEPHdama
------------------------------------------------------------------------------------------------------------MSRFRSLW-----------RASINATKRAFAWNFEDMMPPSEKIVFSFNSKDELKRWHLYSDSEYGGLSLASLEIKDGDT---GL-SGIFSGNLSLDVAEGSPWRMKRSGFCGMRSKKFSGFIDLDAYDTITMKLRGDGRSYISTIYTENWINSPGQQEDNSWQAFVSSPKDEWHVVKIPLERYLPTWRGNVINAELEMNPARIVGMSLSVNAEGGIPGARSGPGD---------------FRLEV--------DCIKALRT--------------------
>CHILsemi
------------------------------------------------------------------------------------------------------------MSRFRSLW-----------QASIIATKRAFAWNFEDLMPPSETIIFNFNSKDELKRWHLYSDSEYGGLSAASLEIKDGDT---GL-NGIFSGNLSLDVAEGSAWRMKRSGFCGMRSKKFNGFIDLDAYDMISMKLRGDGRSYISTIYTENWINSPGQQEDNSWQAFVFSPKDEWHVIKIPLEKYLPTWRGNVIDVELEMNPARILGMSISVNAGGSVPGAKSGPGD---------------FRLEI--------DYIKASRR--------------------
>CHILtrap
------------------------------------------------------------------------------------------------------------MSRFRSLW-----------QASIIATKRAFAWNLEDLMPPSETIIFSFNSKDELKRWHLYSDSEYGGLSAASLEIKDGDT---GL-NGIFSGNLSLDVAEGSAWRMKRSGFCGMRSKKFNGFIDLDAYDMISMKLRGDGRSYISTIYTENWINSPGQQEDNSWQAFVFSPKDEWHVIKIPLEKYLPTWRGNVIDVELEMNPARILGMSISVNAGGGVPGAKSGPGD---------------FRLEI--------DYIKASRR--------------------
>CORYacti
------------------------------------------------------------------------------------------------------------MSRFRSLW-----------QASINATKRAFAWNFEDFMPPTEKIIFNFNSKDELKMWHLYSDSEYGGLSAASLEIKDGDT---GL-SGIFSGNLSLDVAEGSAWRMKRSGFCGMRSKKFNGFIDLDAYDTITMKLRGDGRSYISTIYTENWVNSPGQQEDNSWQAFVFSPKDEWHVVKIPLEKYLPTWRGNVINVDMEMNPARVLGMSISVNAGGGIPGARSGPGD---------------FRLEI--------DYIKALRT--------------------
>CREMappe
------------------------------------------------------------------------------------------------------------MSRFRSLW-----------QASINATKRAFAWNFEDLMPPSESIIFSFNSKDELKRWHLYSDSEYGGLSLASLEIKEGDA---GF-KGIFSGNLSLDVAVGSPWRMKRSGFCGMRTKKFDGFIDLDAYDTIAMKLRGDGRSYISTIYTDNWINSPGKQEDNSWQAFILSPKDEWSEVKLPLERYLPTWRGNVISAKMEMNQARIVGMCLAVNAEGGVPGARSGPGD---------------FKLEI--------DYIKALRT--------------------
>CRYPlept
------------------------------------------------------------------------------------------------------------MSRFRALW-----------QASINATKRAFAWNFDDMMPPSEKIIFNFNSKDELKRWHLYSDSEYGGLSAASLEIRDGDT---GL-SGIFSGNLSLDVADGSTWRMKRSGFCGMRSKKFNGFIDLDAYDTIIMKLRGDGRSYISTIYTENWINSPGQQEDNSWQAFVFSPKDEWHVVKIPLEKYLPTWRGNVINVELEMNPARILGMSISVNAGGGIPGTKSGPGD---------------FRLEL--------DYIKALRTV-------------------
>CYMBensi
------------------------------------------------------------------------------------------------------------MSRFRSLW-----------QASINATKRAFAWNFEDLMPPRENIIFSFNSKDELKRWHLYSDSEFGGLSLASLEIKEGDT---GF-NGIFSGNLSSDVVEGSPWRMKRSGFCGMRSKKFDGFIDLDAYDTISMKLRGDGRSYISTIYTDNWINLPGKQEDNSWQAFVYAPKDQWHELKIPLERYLPTWRGNVIDVKLEMNPARIVGMSLSVNAEGGVPGAISGPGD---------------FRLEI--------DYIKALRT--------------------
>CYMBmann
------------------------------------------------------------------------------------------------------------MSRFRSLW-----------QASITATKRAFAWNFEDLMPPRENIIFSFNSKDELKRWHLYSDSEFGGLSLASLEIKEGDT---GF-NGIFSGNLSSDVVEGSPWRMKRSGFCGMRSKKFDGFIDLDAYDTISMKLRGDGRSYISTIYTDNWINFPGKQEDNSWQAFVYAPKDQWHELKIPLERYLPTWRGNVIDMKLEMNAARIVGMSLSVNAEGGVPGAISGPGD---------------FRLEI--------DYIKALRT--------------------
>CYPRbard
------------------------------------------------------------------------------------------------------------MSRFRSLL-----------QASLNATKRAFTWNLEDLMPPSEKIIFSFNSKDELKRWHLYSDSEYGGLSLASLEIKDGGT---TL-SGVFSGNLSLDIAEGSTWKMKRSGFCGMRSKKFNGYIDLDAYDTMTMRLRGDGRCYISTIYTENWVNSPGQEEDNSWQAFVFAPKDEWHEVKIPLEQYLPTWRGNVIDAKLEMNPARILGMSLSVNAGGGFPDSKSGPGD---------------FRLEI--------DWIKALRT--------------------
>CYPRflav
------------------------------------------------------------------------------------------------------------MSRFRSLL-----------QASLNATKRAFAWNLEELMPPSEKIIFSFNSKDELKRWHLYSDSEYGGLSLASLEIKDGGT---TL-SGVFSGNLSLDVAEGSTWKMKRSGFCGMRSKKFNGYIDLDAYDTMTMRLRGDGRCYISTIYTENWVNSPGQEEDNSWQAFVFAPKDEWHEVKIPLEQYLPTWRGNVIDAKLEMNPARILGMSLSVNAEGGFPGSKSGPGD---------------FRLEI--------DWIKALRI--------------------
>DACThata
------------------------------------------------------------------------------------------------------------MSKFRSLW-----------QASISATKRAFAWNFEDLMPPSEKIIFSFNSKDELKKWHLYSDSEFGGLSAASLEIKDGDT---GL-RGIFSGNLSSDVDEGSIWRMTSSGFCGMRSKKLDGFIDLDAYDMITMKLRSDGRPYISTIYTDNWVTSPGKQEDNTWQAFIISPKDEWHEVKIPLEKYLPTWRGSVIDVDLAMNQARILGMSISVNADVGARGSKSEPGP---------------FRLEI--------DSIKALRT--------------------
>DENDchryso
------------------------------------------------------------------------------------------------------------MSRFRSLW-----------QASINATKRAFAWNFEDLMPPRENIIFSFNSKDELKRWHLYSDSEYGGLSLASLEIKEGDS---GL-NGIFSGKLSLDVAEGSPWRMKRSGFCGMRSKKFDGFIDLDAYDTITMKLRGDGRSYISTIYTDNWINSPGKQEDNSWQAFVLSPKDEWHEIKIPLDRYLPTWRGNVINAKLEMNPARIVGMSLSVNAEGGVPGAKSGPGD---------------FKLEI--------DYIKALRT--------------------
>DENDnobi
------------------------------------------------------------------------------------------------------------MSRFRSLW-----------QASINATKRAFAWNLEDLMPPRENIIFSFNSKDELKRWHLYSDSEYGGLSLASLEIKEGDS---GL-NGIFSGKLSLDVAEGSPWRMKRSGFCGMRSKKFDGFIDLDAYDTITMKLRGDGRSYISTIYTDNWINSPGKQEDNSWQAFVFSPKDEWNEIKIPLDRYLPTWRGNVINAKLEMNPARIVGMSLSVNAEGGVPGAKSGPGD---------------FKLEI--------DYIKALRT--------------------
>DIURorie
------------------------------------------------------------------------------------------------------------MSRFRSLW-----------QASISATKRALAWNFDDFMPPSEKIIFSFNSKDELKRWHLYSDSEYGGLSAASLEIKDGDT---GL-NGIFSGNLSLDVAEGSAWRMKRSGFCGMRSKKIDGFIDLDAYDMITMKLRGDGRSYISTIYTENWINSPGQQEDNSWQAFIYSPTDEWHVVKIPLESYLPTWRGNVINADLEMNPARVLGMSISVNAGGGIPGAKTGPGD---------------FRLEL--------DYIKALRT--------------------
>DRAKelas
------------------------------------------------------------------------------------------------------------MSRFRSLW-----------QASIIATKRAFAWNLEDLMPPREKFIFSFNSKDELKRWHLYSDSEYGGLSAASLEIKDADI---GL-SGIFSGNLSSDVAEGSAWKMKRSGFCGMRSKKFNGFIDLDAYDMISMKLRGDGRSYISTIYTENWINSPGQQEDNSWQAFVFPPKDEWHVVKIPLDKYLPTWRGNVIDAEMEMNPARILGMSLSVNAGGGVPGAKSGPGD---------------FKLEI--------DYIKALRT--------------------
>DRAKthyn
------------------------------------------------------------------------------------------------------------MSRFRSLW-----------QASINATKRAFAWNLEDLMPPREKFIFSFNSKDELKRWHLYSDSEYGGLSAASLEIKDADI---GL-SGIFSGNLSSDVAEGSAWKMKRSGFCGMRSKKFNGFIDLDAYDMISMKLRGDGRSYISTIYTENWINSPGQQEDNSWQAFVFPPKDEWHVVKIPLDKYLPTWRGNVIDAEMEMNPARILGMSLSVNAGGGVPGAKSGPGD---------------FRLEI--------DYIKALRT--------------------
>EPIDfulg
------------------------------------------------------------------------------------------------------------MSRFRSLW-----------QASINATKRAFAWNFEDLMPPRENIIFSFNSKDELKRWHLYSDSEYGGLSLASLEIKEGDT---GF-SGIFSGNLSLDVAEGSPWRMKRSGFCGMRSKKFDGFIDLDAYDTIIMKLRGDGRSYISTIYTDNWINSPGKQEDNSWQAFVSSPKDQWHEVKIPLERYLPTWRGNVIGAKLEMNPARVVGMSLSVNAEGGVPGAKSGPGE---------------FKLEI--------DYIKALRT--------------------
>EPIDpuni
------------------------------------------------------------------------------------------------------------MSRFRSLW-----------QASINATKRAFAWNFEDLMPPRENIIFSFNSKDELKRWHLYSDSEYGGLSLASLEIKEGDT---GF-SGIFSGNLSLDVAEGSPWRMKRSGFCGMRSKKFDGFIDLDAYDTIIMKLRSDGRSYISTIYTDNWINSPGKQEDNSWQAFVSSPKDQWHEVKIPLERYLPTWRGNVIGAKLEMNPARVVGMSLSVNAEGGVPGAKSGPGE---------------FKLEI--------DYIKALRT--------------------
>EPIPhell
------------------------------------------------------------------------------------------------------------MSRFRSLW-----------QASINATKRAFAWNFEDMMPPSEKIIFSFNSKDELKRWHLYSDSEYGGLSSASLEIKDGDT---GL-GGIFSGNLSLNVAEGSLWRMKRSGFCGMRSKKFSGFIDLDAYDTITMRLRGDGRSYISTIYTENWINSPGQEEDNSWQAFVSSPKDEWHEVKIPLEHYLPTWRGNVINSELEMNPARIVGMSLSVNAEGGIPGAKSGPGD---------------FSLEI--------DYIKALRT--------------------
>EPIPpurp
------------------------------------------------------------------------------------------------------------MSRFRSLW-----------QASINATKRAFAWNFEDMMPPSEKIIFSFNSKDELKRWHLYSDSEYGGLSSASLEIKDGDT---GL-GGIFSGNLSLNVAEGSLWRMKRSGFCGMRSKKFSGFIDLDAYDTITMRLRGDGRSYISTIYTENWINSPGQEEDNSWQAFVSSPKDEWHEVKIPLEHYLPTWRGNVINSELEMNPARIVGMSLSVNAEGGIPGAKSGPGD---------------FSLEI--------DYIKALRT--------------------
>ERYCcris
------------------------------------------------------------------------------------------------------------MSRLRSIW-----------QASFNATKRAFAWNFEDLMPPKESILFSFNSMEELKRWHLYSDSEYGGLSSASLEIKEDDT---GF-NGIFSGNLSLDVVEGSPWRMKRSGFCGMRSKKFDGFIDLDAYESITMKLRGDGRSYISTIYTDNWINLPGKQEDNSWQAFIYAPKDEWHEVKIPLERYLPTWRGNVIDVKLEMNPARIVGMSLSVNAEGGVPGAKSGPGE---------------FKLEI--------DCIKASRTHLH-----------------
>ERYCpuss
-------EYFFRRTVSEFERLKYSD-------------------------------------------------------SNGIQQEKGASFASAFPIVSTKLEGYMTMSRLRSIW-----------QASFNATKRAFAWNFEDLMPPRESILFSFNSLEELKRWHLYSDSEYGGLSSASLEIKEDDN---GF-NGMFSGNLSLDVVEGSPWRMKRSGFCGMRSKKFDGFIDLDAYESITMKLRGDGRSYISTIYTDNWINMPGKQEDNSWQAFIYAPKDEWHEVKIPLERYLPTWRGNVIDVKLEMNPARIVGMSLSVNAEGCVPGAKSGPGE---------------FKLEI--------DCIKASRTHQN-----------------
>GALEfabe
------------------------------------------------------------------------------------------------------------MSRFRSLW-----------QASLNAAKRAFAWNIEDLMPPMEINIFSFNSKDELKRWHLYSDSEYDGLSSASLEIKECGT---GH-KGIFYGNLSLDISEDSPWRMKRSGFCGMRSKKFDGFIDLDAYDTVTMKLRGDGRCYISTIYTENWVNSPAQEEDNSWQAFVVAPKDEWHVVKIPLERYLPTWRGNVINSEMEMNPARIVGMSLSVNAEGGVPGTKSGPGD---------------FSLEI--------DWIKALRSKT------------------
>GASTelat
------------------------------------------------------------------------------------------------------------MSRFRSLL-----------RASINATKRAIAWNFEDFMPPSENVIFSFNSKDELKRWHLYSDSEYGGLSLASLEIKEGDA---GL-RGIFSGSLSMDVDAGSVWRMNRSGFCGMRSKKFDGFIDLDAYDTISMMIRGDGRSYISTIYTDNWINIPGTQEDNSWQAFILSPNDEWNEVKIPLKRYLPTWRGNVIDADLEMNPARIVGLSLSVNAEGGVPGAKSGPGD---------------FKLEI--------DYIKALRMHRSSFDK-------------
>GOODfuma
------------------------------------------------------------------------------------------------------------MSRFRSLL-----------QASINATKRAFAWNFEDLMPPTENIIFSFNSKDELKRWHLYSDSEYGGSSAASLEIKDGDT---GL-SG-----------------------------KFNGFIDLDAYDTITMKLRGDGRSYISTIYTENWINSPGQQEDNSWQAFVFSPKDEWHEVKIPLEKYLPTWRGNVINADLEMNPARILGMSISVNAAGGIPGTKSGPGD---------------FRLEI--------DYIKALRT--------------------
>GOODpube
------------------------------------------------------------------------------------------------------------MSRFRSLF-----------QASINATKRAFAWNFEDLMPPTENIIFSFNSKDELKRWHLYSDSEYGGSSAASLEIKGGDT---GL-SGIFSGNLSLDVTEGSTWRIKRSGFCGMRSKKFDGFIDLDAYDTITMKLRSDGRSYISTIYTENWINLPGQQEDNSWQAFVFSPKDEWHEVKIPLEKYLPTWRGNVINADLEMNPARILGMSISVNAAGGIPGTKSGPGD---------------FRLEI--------DYIKALRT--------------------
>GYMNdens
------------------------------------------------------------------------------------------------------------MSKFRSLW-----------QASISATKRAFAWNFEDLMPPSEKIIFSFNSKDELKKWHLFSDSEFGGLSAASLEIKDGDT---GL-SGIFSGNLSSDVDEGSIWRMTSSGFCGMRSKKLDGFIDLDAYDTITMKLRSDGRPYISTIYTDNWVTSPGKQEDNTWQAFIISPKDEWTEVKIPLERYLPTWRGSVIDVDLAMNQARILGMSISVNAGVGARGSKSEPGP---------------FRLEI--------DSIKALRA--------------------
>GYMNodor
------------------------------------------------------------------------------------------------------------MSKFRSLW-----------QASISATKRAFAWNFEDLMPPSEKIIFSFNSKDELKKWHLFSDSEFGGLSAASLEIKDGDT---GL-SGIFSGNLSSDVDEGSIWRMTSSGFCGMRSKKLDGFIDLDAYDTITMKLRSDGRPYISTIYTDNWVTSPGKQEDNTWQAFIISPKDEWHEVKIPLERYLPTWRGSVIDVDLAMNQARILGMSISVNAGVGARGSKSEPGP---------------FRLEI--------DSIKALRR--------------------
>HABElong
MDQKEVWVIYLISYV---------------------------------LYCNQEPKIIHSGYVLAF--------------GQVQWIALVKL-----------------MDQ-KEVWVIYLISYVLYCNQEPKIIHSAFAWNFEDLMPPSEKILFSFNSKDELKRWHLYSDSEFGGLSAASLEIKDSDT---GL-SGIFSGNLSLDVAEGSTWRMKRSGFCGMRSKKIDGFIDLDAYDTITMKLRSDGRPYISTIYTDNWITTPGKQEDNTWQAFIFSPKDEWHEVKIPLEKYLPTWRGNVIDADLGMNPARILGMAISVNAGVGVPGAKSEPGP---------------FRLEI--------DSIKALRT--------------------
>HABEpant
------------------------------------------------------------------------------------------------------------MDQ-KEVWVIYLISYVLYCNQEPKIIHSAFAWNFEDLMPPSEKILFSFNSKDELKRWHLYSDSEFGGLSAASLEIKDSDT---GL-SGIFSGNLSLDVAEGSTWRMKRSGFCGMRSKKIDGFIDLDAYDTITMKLRSDGRPYISTIYTDNWITTPGKQEDNTWQAFIFSPKDEWHEVKIPLEKYLPTWRGNVIDADLGMNPARILGMAISVNAGVGVPGAKSEPGP---------------FRLEI--------DSIKALRT--------------------
>HAEMdisc
------------------------------------------------------------------------------------------------------------MSRFRSLL-----------QASINATKRAFAWNVEDLMPPTEKIIFSFNSKDELKRWHLYSDSEYGGSSEASLEIKDGDN---GL-SGIFSGSLSLDVAEGSTWRIKRSGFCGMRSKKFNGFIDLDAYDTITMMLRGDGRSYISTIYTENWINSPGQQEDNSWQAFAFSPKDEWHEVKIPLEKYLPTWRGNVINADLEMNPARILGMSISVNAARGIPGTKSGPGD---------------FKLEI--------DYIKALRT--------------------
>HEMIforr
------------------------------------------------------------------------------------------------------------MSKFRSLW-----------QASISATKRAFAWNFEDLMPPSEKIIFSFNSKDELTKWHLYSDSEFGGLSAASLEIKDGDT---GL-SGIFSGNLSSDVAEGSIWTMKRSGFCGMRSKKLDGFIDLDAYDMITMKLRSDGRPYISTIYTDNWITTPGKQEDNTWQAFIFSPKDEWHEVKIPLEKYLPTWRGNVIDVDLGMNAARILGMSISVNAGVGVPGSKSEPGP---------------FRLEI--------DSIKALRT--------------------
>HYPOheme
------------------------------------------------------------------------------------------------------------MSRFRGLW-----------QASLNATKRALAWNVEDLMPPSERYVFNFNSKDELKRWHLYSDSEYGGLSSASLEITDGAA---GV-SGIFSGNLSLDQTEGSTWRMNRSGFCGMRSKKFDGFIDLESYDTIALKLRGDGRCYISTIYTENWVNSPGQQEDNSWQAFVFVPKDQWHVAKIPLERYVPTWRGSVIDAKLEMNPARIVGMSLSVNAEGGVPGAKSGPGD---------------FRLEL--------DWIKALRSW-------------------
>LANAlana
------------------------------------------------------------------------------------------------------------MSRFRGLW-----------QASLNATKRALAWNVEDLMPPSERYVFNFNSKDELKRWHLYSDSEYGGLSSASLEITDGGA---GL-SGIFSGNLSLDLSEGSMWRMNRSGFCGMRSKKFDGFIDLDSYDTIALKLRGDGRCYISTIYTENWVNSPGQQEDNSWQAFVFVPKDKWHIAKIPLDRYLPTWRGNVIDAKLEMNPARIVGMSLSVNAEGGVPGAKSGPGD---------------FRLEI--------DWIKALRTW-------------------
>LECAnigr
------------------------------------------------------------------------------------------------------------MSRFRSLW-----------QATLSATKRAFAWNIEDLMPPLEINIFNFNSKDELKRWHLYSDSEYGGLSSASLEIKECDF---GH-KGIFYGNLSLDISDDSPWRMKRSGFCGMRSKKFDGFIDLDAYDTVTMRLRGDGRSYISTIYTENWVNSPAQEEDNSWQAFLVSPKDEWHVVKIPLERYVPTWRGSVINAEMEMNPSRIVGMSLSLNAEGGVPGTRTGPGD---------------FSLEI--------DWIKGLRTQT------------------
>LIMOabor
------------------------------------------------------------------------------------------------------------MSRFRSLW-----------QASINATKRAFAWNFEDMMPPSEKIIFSFNSKDELKRWHLYSDSEYGGLSLASLEIKDGDT---GL-NGIFSGNLSLDVAEGSPWRMKRSGFCGMRSKKFSGFIDLDAYDTVTMKLRGDGRSYISTIYTENWINSPGQQEDNSWQAFVSSPKGEWHVVKIPLERYLPTWRGNVINAELEMNPARIVGMSLSVNAEGGIPGTKSGPGD---------------FSLEI--------DYIKALRTYSL-----------------
>MASDpict
------------------------------------------------------------------------------------------------------------MSRFRSLW-----------QASINATKRAFAWNLEDLMPPRENIIFNFNSKDELKRWHLYSDSEYGGLSLASLEIKEGDT---GF-NGIFSGKLSLDVAEGSPWRMKRSGFCGMRSKKFDGFIDLDAYDTIIMKLRGDGRSYISTIYTDNWINSPGKQEDNSWQAFVYSQENEWHEVKIPLERYLPTWKGNVINAKMEMNPARIVGMSLSVNAEGGVPGAKSGPGD---------------FKLEV--------DYIKALRT--------------------
>MEXIxero
------------------------------------------------------------------------------------------------------------MSRFRSLL-----------QASLNATKRAFAWNFDDMMPPSEKIIFSFNSKDELKRWHLYSDSEYGGLSLASLEIKDGGT---TL-SGVFSGNLSLDVAEGSTWRMKRSGFCGMRSKKFNGFIDLDAYDTMIMKLRGDGRCYISTIYTENWVNSPGQEEDNSWQAFVFAPKDQWHEVKIPLEQYLPTWRGNVIDAKLEMNPARVVGMSLSVNAEGGIPGAKSGPGD---------------FRLEI--------DWIKALRT--------------------
>MICRparv
------------------------------------------------------------------------------------------------------------MSRFRSLW-----------QASISATKRAFAWNFEDLMLPNEKTIFSFNSKDELKRWHLYSDSEYGGLSAASLEINEGDT---GL-IGIFSGNLSLDVAEGSAWRMKRSGFCGMRSKKFNGFIDLDAYDTIAMKIRGDGRSYISTIYTENWVNSPGQQEDNSWQAFVFAPKDEWHVAKIPLENYLPTWRGNVINADLEMNPARVLGMSISVNAGGAIPGAKSGPGD---------------FRLEM--------DYIKALRT--------------------
>MOLIcapi
------------------------------------------------------------------------------------------------------------MSRFRGLW-----------QASLNATKRALAWNVEDLMPPSERCVFNFNSKDELKRWHLYSDSEYGGLSSASLEITDGAA---GV-SGIFSGNLSLDQTEGSMWRMNRSGFCGMRSKKFDGFIDLESYDTIALKLRGDGRCYISTIYTENWVNSPGQQEDNSWQAFVFVPKDKWHVAKIPLERYIPTWRGNVIDAKLEMNPARIVGMSLSVNAEGGVPGAKSGPGD---------------FRVEL--------DWIKALRTW-------------------
>NEUWmali
------------------------------------------------------------------------------------------------------------MSRIRALL-----------QASVNATKRAFAWNMEDLMPPSERNVFCFNSKEELQKWHLYSDSEYGGLSSASLEIKDGVT---GL-SGVFSGNLSLDISEDCTWRMKRSGFCGMRSKKFNGFIDLDAYDTIAMRLRGDGRCYISTIYTENWVNSPGQEEDNSWQAFVYGPKDEWHVTKIPLDRYLPTWRGNVIDAKLEMNPARIVGMSLSVNAEGGFPSSKTGPGD---------------FRLEI--------DWINALRA--------------------
>NEUWzoll
------------------------------------------------------------------------------------------------------------MSRIRALL-----------QASVNATKRAFAWNMEDLMPPSERNVFCFNSKEELQKWHLYSDSEYGGLSSASLEIKDGVT---GL-SGVFSGNLSLDISEDCTWRMKRSGFCGMRSKKFNGFIDLDAYDTIAMRLRGDGRCYISTIYTENWVNSPGQEEDNSWQAFVYGPKDEWHVTKIPLDRYLPTWRGNVIDAKLEMNPARIVGMSLSVNAEGGFPSSKTGPGD---------------FRLEI--------DWIKALRA--------------------
>OECEmacu
------------------------------------------------------------------------------------------------------------MSRFRSIW-----------QASINATKRAFAWNFEDLMPPRESIIFSFNSKDELKRWHLYSDSEYGGLSLASLEIKEGDT---GF-NGIFSGNLSSDVVEGSPWRMKRSGFCGMRSKKFDGFIDLDAYDTITMKLRGDGRSYISTIYTDNWINFPGKQEDNSWQAFVCAPKDEWHEVKIPLERYLPTWRGNVIEAKLEMNPARIVGMSLSVNAEGGVPGAKSGPGE---------------FKLEV--------DYIKASRT--------------------
>OPHRgarg
------------SFYGHGNDVNLQECSSWSP-ERSIERCAIAGS----AVCNR---------------------------SAVFLIETARLFSFRPPLRLQRARGTGTMSKFRSLW-----------QASISATKRAFAWNFDDLIPPSENLIFSFNSKDELKKWHLYSDSEFGGLSAASLEIKDGDT---GV-IGIFSGNLSLDVAEGSIWRMASSGFCGMRSKKLDGFIDLDAYDTITMKLRSDGRPYISTIYTDNWVTSPGKQEDNTWQAFIISRKDEWQEVKIPLEKYLPTWRGSVIDVDLAMNQARILGMSISVNADVGVPGSKSEPGP---------------FRLEI--------DSIKALRA--------------------
>OPHRsphe
-HRNYVKGFLLPSFYGHGNDVNLQECSSWSP-ERSIERCAIAGS----AVCNR---------------------------SAVFSIETARLFSFRPPLGLQRARGTGTMSKFRSLW-----------QASISATKRAFAWNFDDLIPPSEKLIFSFNSKDELKKWHLYSDSEFGGLSAASLEIKDGDT---GV-IGIFSGNLSLDVAEGSIWRMASSGFCGMRSKKLDGFIDLDAYDTITMKLRSDGRPYISTIYTDNWVTSPGKQEDNTWQAFIISRKDEWQEVKIPLEKYLPTWRGSVIDVDLAMNQARILGMSISVNADVGVPGSKSEPGP---------------FRLEI--------DSIKALRA--------------------
>ORCHital
------------------------------------------------------------------------------------------------------------MSKFRSLW-----------QASISATKRAFAWNFEDLMPPSEKIIFSFNSKDELKKWHLYSDSEFGGLSAASLEIKDGDT---GL-SGIFSGNLSSDIDEGSIWRMTSSGFCGMRSKKLDGFIDLDAYDTITMKLRGDGRPYISTIYTDNWVTSPGKQEDNTWQAFIISPKDQWHEVKIPLDKYLPTWRGSVIDVDLAMNQARILGMSISVNAGVGVPGSKSEPGP---------------FRLEI--------DSIKALRT--------------------
>PAPHconc
------------------------------------------------------------------------------------------------------------MSRIRSLL-----------QASLNATKRAFAWNFDDLMPPSEKIIFSFNSKDELKRWHLYSDSEYGGLSLASLEIKDGGT---TLREGVFSGNLSLDVAEGSTWRMKRSGFCGMRSKKFNGFIDLDAYDTMTMRLRGDGRCYISTIYTENWVNSPGQEEDNSWQAFVFAPKDEWHEVKIPLEQYLPTWRGNVIDANLEMNPARIVGMSLSVNAKGGIPGAKSGPGD---------------FRLEI--------DWIKALRT--------------------
>PAPHhirs
------------------------------------------------------------------------------------------------------------MSRIRSLL-----------QASLNATKRAFAWNFDDLMPPSEKIIFSFNSKDELKRWHLYSDSEYGGLSLASLEIKDVGT---TL-RGVFSGNLSLDVAEGSTWRMKRSGFCGMRSKKFNGFIDLDAYDTMTMKLRGDGRCYISTIYTENWVNSPGQEEDNLWQAFVFAPKDEWHEV---------------------------------------------------------------------------------------------------------
>PHAIflav
-------------------------------------------------------------------------------------------------------------------------------------------------MPPRENIIFSFNSKDELKRWHLYSDSEYGGLSLASLEIKEGDT---GL-NGIFSGNLSLDVVEGSPWRMKRSGFCGMRSKKFDGFIDLDAYDTITMKLRGDGRSYISTIYTDNWINSPGKQEDNSWQAFVFSPKDEWDEVKNILD----TVGAIFADVERKCDRCK----------DGDEPGSNRRNVSLSECRRWGSRCHIWAWRLQIGDRLYQGIENLMFLRYDRIELELELELYRNQQVMLV
>PHAItank
------------------------------------------------------------------------------------------------------------MSRFRSLW-----------QASINATKRAFAWNLEDLMPPCENIIFNFNSKDELKRWHLYSDSEYGGLSLASLEIKEGYT---GL-NGIFSGNLSLDVVEGSPWRMKRSGFCGMRSKKFDGFIDLDAYDTITMKLRGDGRSYISTIYTDNWINSPGKQEDNSWQAFVFSPKDEWHEVKIPLERYLPTWRGNVINARMEMNPARIVGMSLSVNAEGGVPGAISGPGE---------------FKLEI--------DYIKALRT--------------------
>PHALcorn
------------------------------------------------------------------------------------------------------------MSRFRSLW-----------QASISATKRAFAWNFEDFMPPSENIIFSFNSKDVLKRWHLYSDSEYGGLSSASLEIKEGDS---GL-NGIFSGNLSLDVAEGSPWRMKRSGFCGMRSKKFKGFIDLEAYDTIIMKLLGDGRSYISTIYTDNWINSPGKEEDNSWQAFVFSPKDEWHEVKIPLERYLPTWRGNVIDVKLEMNPARIVGMSLSVNAGGGVPGAKSGPGE---------------FKLEI--------DYIKALRT--------------------
>PHALmode
------------------------------------------------------------------------------------------------------------MSRFRSLW-----------QASISATKRAFAWNFEDFMPPSENIIFSFNSKDELKRWHLYSDSEYGGLSSASLEIKEGDS---GL-NGIFSGNLSLDVAEGSPWRMKRSGFCGMRSKKFNGFIDLEAYDTIIMKLLGDGRSYISTIYTDNWINSPGKEEDNSWQAFVFSPKDEWHEVKIPLERYLPTWRGNVIDVKLEMNPARIVGMSLSVNAGGGVPGAKSGPGE---------------FKLEI--------DYIKALRT--------------------
>PHRAlind
------------------------------------------------------------------------------------------------------------MSRFRSLL-----------QASLNATKRAFAWNFEDLMPPSEKIIFSFNSKDELKRWHLYSDSEYGGLSLASLEIKDGGTTPSGS-TGVFSGNLSLDVAEESTWRMKSSGFCGMRSKKFNGFIDLDAYDTMTMKLRGDGRCYISTIYTENWVNSPGQEEDNSWQAFVFAPKDEWYEVKIPLEQYLPTWRGNVIDAKLEMNPARIVGMSLSVNAKGGIPGAKFGPGG---------------FRLEI--------DWIKALRT--------------------
>PLATclav
------------------------------------------------------------------------------------------------------------MSKFRSLW-----------QASISATKRAFAWNFEDLIPPSEKIIFSFNSKDELKKWHLYSDSEFGGLSAASLEIKDGGT---GL-SGIFSGNLSSDVDEGSIWRMTSSGFCGMRSKKLDGFIDLDAYDTITMKLRSDGRPYISTIYTDNWVTSPGKQEDNTWQAFIIAPKDEWHEVKIPLEKYLPTWRGSVIDVDLAMNQARILGMSISVNAGVGVRGSKSEPGP---------------FRLEI--------DSIKALRT--------------------
>PTERcurt
------------------------------------------------------------------------------------------------------------MSRFRSLL-----------QASINATKRAFAWNFDDLMPPSEKIIFGFNSKDELKRWHLYSDSEYGGLSMASLEIKDGDT---GL-CGIFSGNLSLDVAEGSTWRIKRSGFCGMRSKKFNGFIDLDAYDTITMKLRGDGRSYISTIYTENWINSPGQQEDNSWQAFIFSPEDEWHIVEIPLEKYLPTWRGYVVDAELEMNPARILGMSISVNAGGGIPGAKSGPGD---------------FRLEM--------DYIKALRT--------------------
>RIMAelli
-------------------GIKLGD-----------------------ELCTSRQDPTVAGTAFVT-----------PPQVGAARCR---RLSFFEGLLELRARSPQIMSRFRSLL-----------QASINATKRAFAWNFEDLMPPREKIIFNFNSKDELKKWHLYSDSEYGGLSAASLEIKDGDT---GL-SGIFSGNLSLDVAEGSTWRMKRSGFCGMRSKKFSGFIDLDAYDMITMKLRGDGRSYISTIYTENWINSPGQQEDNSWQAFVFSPKDEWHVVKIPFEKYLPTWRGNVINADLEMNPARILGMSISVNAGGGIPGAKSGPGD---------------FRLEL--------DYIKALRT--------------------
>SELEaequ
------------------------------------------------------------------------------------------------------------MSRFRSLL-----------QASLNATKRAFAWNFEELMPPSEKIIYSFNSKDELRRWHLYSDSEYGGLSLASLEIKDGGT---TL-SGVFSGSLSLDVAEGSTWRMKRSGFCGMRSKKFNGFIDLDAYDTMTMRLRGDGRCYISTIYTENWVNSPGQEEDNLWQAYVFAPKDEWHEVKIPLEQYLPTWRGNVIDAKLEMNPARILGMSLSVNAQVGIPVAKSGPGD---------------FRLEI--------DWIKALRT--------------------
>SERAvome
---------------------------NIRPNERSLSDRWIGGTRSLGCFLDR---------------------------GRAGARRIARLFSFCPPLCLQRARSTARMSKFRSLW-----------QASISATKRAFAWNLEDLIPPSEKVIFSFNSKDELKKWHLYSDSEFGGLSAASLEIKDGDT---GP-IGIFSGNLSSDVDEGSIWRMTSSGFCGMRSKKLNGFIDLDAYDTIAMKLRSDGRPYISTIYTDNWVTSPGKQEDNTWQAFIISRKDEWHEVKIPLEKYLPTWRGGVIDVDLAMNQARILGMSISVNADVGVPGSKSKPGP---------------FRLEI--------DSIKALRT--------------------
>THELangu
------------------------------------------------------------------------------------------------------------MSRFRSLW-----------QASINATKRAFAWNFEDLMPPSEKIIFSFNSKDELKRWHLYSDSEYGGLSAASLEIKDNDT---GL-GGIFCGNLSLDVAEGSNWRMKRSGFCGMRSKKFNGFIDLDAYDTITMKVRSDGRSYISTIYTENWINSPGQQEDNSWQAFIFSPKDEWHVVKIPLEKYLPTWRGNVINAELEMNPARVLGMSISVNAGGGIPGAKSGPGD---------------FRLEI--------DCIKALRT--------------------
>VANIplan
------------------------------------------------------------------------------------------------------------MSRFRSLW-----------QASFNAAKRAFAWNIEDLMPPMEINIFSFNSKDELKRWHLYSDSEYGGLSSASLEIKECDA---GY-KGIFYGNLSLDISEDSPWRMKRSGFCGMRSKKFDGFMDLDAYDMVTMKLRGDGRCYISTIYTENWVNSPAQEEDNSWQAFVVAPKDEWHVVKIPLEQYLPTWRGNVISSEMEMNPARVVGMSLSVNAEGGVPGSKSGPGD---------------FSLGI--------DWIKALRTQN------------------
>VANIshen
------------------------------------------------------------------------------------------------------------MSRFRSLW-----------QASFNAAKRAFAWNIEDLMPPMEINIFSFNSKDELKRWHLYSDSEYGGLSSASLEIKECDT---GY-KGIFYGNLSLDISEDSPWRMKRSGFCGMRSKKFDGFMDLDAYDMVTMKLRGDGRSYISTIYTENWVNSPAQEEDNSWQAFVVAPKDEWHVVKIPLEQYVPTWRGNVISSEMEMNPARVVGMSLSVNAEGGVPGTKSGPGD---------------FSLEI--------DWIKALRTQN------------------
>EPIPaphy
-----------MSFIDSGRVLTGSDSS-----------------------------------------------------GSGSTNAETRLANYK-------------TNQVKYVF----------GISFIFSIPNLFVFRFVTGRVKSNHIILRYDFI--FFKSHFANFLYFPGLSSASLEIKEGDN---GL-NGVFSGELSLDVTEGSPWRMKRSGFCGMRSKKFKGFIDLEAYDTIAMKLIGDGRSYISTIYTDNWINSPGKQEDNSWQAFIFSPENGWHEVKIPIDRYLPTWRGNVIDAELEMNRARIVGMSISVNAEGGVPGSSSGPGP---------------FKLEL--------DYIKALRT--------------------
