# Supplementary material for: Orchid Phylotranscriptomics: The Prospects of Repurposing Multi-Tissue Transcriptomes for Phylogenetic Analysis and Beyond
Source: Front Plant Sci. 2022 May 27;13:910362. doi: 10.3389/fpls.2022.910362 (PMC9196242; doi:10.3389/fpls.2022.910362)
Supplement: Supplementary file 4 [file Data_Sheet_3.zip › ortho_MSA/r1/OG0009210.fa]

>ANOEemei
-------------------------SLSASCLNFFVFLSSQHLLRHCH-----------------LLHRQPHYCTEFFALILRLDSERPLVHIPFMVSPNPLVRQRTFQVSEE-----GLGWSMGSRVETSLRYS-SQ--SKK----LRIHAKEKFPLDSKTLIQAHAEVETGAGRPSFFFMAIRRFYPE---------LSTSLGVGFKFNN-DKFGYDIRGKKAIALVSDGMLG-INVKGRCDTDKDFKQRKVKSAVELTWNILDFQRDQDVRVKVGYDLLEKVPYFQIRENNWALNTDINGKWNVRFDL---------
>ANOEroxb
-----------------FPSL-PPLSLSASCLNFFVFLSSQLLLRHCH-----------------LLHRQPHYCTELFALILSLYAESPLVVIPFMVSPNPLVRQRTFQVSEE-----GLGWSMGSRVETSLRYS-SQ--SKK----LRIHAKEKFPLDSKTLIQAHAEVETGAGRPSFFFMAIRRFYPE---------LSTSLGVGFKFNN-DKFGYDIRGKKAIALVSDGMLG-INVKCRCDTDKDFKQRKVKSAVELTWNILDFQRDQDVRVKVGYDLLEKVPYFQIRENNWALNTDINGKWNVRFDL---------
>APOSodor
-------------------------------------------------------------------------------------------------------------------------------METSLRFS-SD--SKK----LRIHAKEKLSLDSRTLLQVCGEVESGADRPSFLSMSIRRFFPE---------ISASMGTGLQYN-QDKFAYNVRAKKAFSISSNGMLG-FNFKCRCDVDKDFNQRKVEGVVEFVWSLLNFQKDQDVRIKAGYDFHQNLPYLQIRENNWTMNADSRGKWNVRFDL---------
>APOSshen
-------------------------------------------------------------------------------------------------------------------------------METSLRFS-SD--SKK----LRIHAKEKLSLDSRTLLQVCGEVESGADRPSFLSMSIRRFFPEMVCLLIVLQISASMGTGLQYN-QDKFAYNVRAKKAFSISSNGMLG-FNFKCRCDVDKDFNQRKVEGVVEFVWSLLNFQKDQDVRIKAGYDFHQNLPYLQIRENNWTMNADSRGKWNVRFDL---------
>BLETstri
----------------------------------------------------------------------------------------------------------------------MVGGSMGTGIETSLRYS-GH--SKT----LRIHAKEKLPLDSKTLIQAQGEIETGAGHPSFLAMSIRRFYPE---------LSASIGIGFAFNNQDKFGYNIRGKKALALTSDGMLG-INVKGRCDTDKDFKQRNVKGAVELAWNILDFQKDQDVRVKVGYDLLEKVPYLQIRENSWTLNADINCKWNVRFDL---------
>BORYspha
---------------------------------------------------NTNVSIRIYDAGKAGEDKRACVIGFLFSL-----------------------------LGFSVFLFAFLPKNREEEMETSLRYD-GD--SKS----LRIHAKQKLPVDSRTLIQAHGEMDTRSGVPSYLALIIRRFYPE---------VSASLGVGVRSNKYDQLGYSIRGKKAISVTSNGLLG-INIKGRCAFDKEFKERKHSGALELAWSILNFQKEQDVRIKLGYEIFDKVPYFQFRENNWTLNADINRKWNIRFDL---------
>CALAcreb
----------------------------------------------------------------------------------------------------------------------MVGGSMGSGMQTSLRYG-SQ--SKT----LRIHAKEKLQLDSQTLIQAHAEVETGAGRPSFLAMVIRRFYPE---------LSASIGIGLEFNKQEKFGYNIRAKKAIALSSNGMIG-INVKGRCDTDKDFKQRKAKSAVELAWSILDFQKDQDVRIKVGYDLLEKAPYFQIRENNWTLNADINGKWNVRFDL---------
>CALAplic
----------------------------------------------------------------------------------------------------------------------MVGGSMGSGMQTSLRYG-SQ--SKT----LRIHAKEKLQLDSQTLIQAHAEVETGAGRPSFLAMVIRRFYPE---------LSASIGIGLEFNKQEKFGYNIRAKKAIALSSNGMLG-INVKGRCDTDKDFKQRKAKSAVELAWSILDFQKDQDVRVKVGYDLLEKAPYFQIRENNWTLNADINGKWNVRFDL---------
>CALAsini
----------------------------------------------------------------------------------------------------------------------MVGGSMGEGMETSLRYC-AH--SKT----LRIHAKEKFPLDSRTLIQAHGEIETGAGRPSFLAMSLRRFYPE---------LLASIGIGFEFNKKDKFGYNIRGKKALALTHNGMLG-INVKGRCDTDKDFKQRNVKGAVELAWNILDFQKEQDVRVKVGYDLLEKVPYFQIRENNWTLNADINCKWNVRFDL---------
>CALAtsoo
----------------------------------------------------------------------------------------------------------------------MVGGSMGERMETSLRYS-GH--SKT----LRIHAKEKFPLDSRTLIQAHGEIETGAGRPSFLAMSLRRFYPE---------LSASIGIGFEFNEKDKFGYNIRGKKALALTHNGMLG-INVKGRCETDKDFKQRNVKGAVELAWNILDFQKEQDVRVKVGYDLLEKVPYFQIRENNWTLNADINCKWNVRFDL---------
>CALEmajo
----------------------------------------------------------------------------------------------------------------------MVGGSLGPGMETSLRYN-NQ--SKT----LRIHAKEKVQLDSKTLIQAHAEVETGAVHPSFLAVVIRRFYPE---------NSASVGVGLEFKHQNDFGYTIRAKKAVALTSNGMLG-VNVKGRCETDNEFKQRKAKGAVELAWSILDFQKDQDVRVKVGYNLLEKVPYFQIRENNWTLNADISGKWNVRFDL---------
>CEPHdama
----------------------------------------------------------------------------------------------------------------------MVGGSIVSGMESSLRYN-SH--SKT----LRIHAKEKLSLDSKTLIQAHGEIEIGSSHPSFLAMSIRRFYHE---------LSASIGVGLEFNNKDKLCYNIRGKKALALTSNGMLG-INVKSRCDTDKDFKQRKAKGAIELAWNLLDFQ-DQDWRVKVGYELLEKVPYLQIRENNWTLNADISGKWNVRFDL---------
>CHILsemi
----------------------------------------------------------------------------------------------------------------------MVGGSIGPGMETSLRYN-SQ--SKT----LRIHAKEKLQLDSKTLIQAHAEVETGAGRPSFLAMAIRRFYPE---------HSASIGVGLEFNHQNDFGYTIRAKKTAALTSNGMLG-VNVKGRCETDNEFKQRKAKGAVELAWSILDFQKGQDVRVKVGYNLLEKVPYFQIRENNWTLNADVSGKWNVRFDM---------
>CHILtrap
------------------------------------------------PSFNFVLFYSPF-SPFALSSSPPFVICAHFRNTSSHPPHRTQQFAAF----PELTESACPTIVISALLGGMVGGSIGPGMETSLRYN-SQ--SKT----LRIHAKEKLQLDSKTLIQAHAEVETGAGHPSFLAMAIRRFYPE---------HSASIGVGLEFNHQNDFGYTIRAKKTAALTSNGMLG-VNVKGRCETDNEFKQRKAKGAVELAWSILDFQKGQDVRVKVGFNLLEKVPYFQIRENNWTLNADVSGKWNVRFDM---------
>CORYacti
-----------------------------------SRLSSLFLTRHSRPRLN------KFDSSYSLLHHRPLLLLQAFPCSLSSSSVSTQQFTTFLR--PRRIRRSENKFFFRLVWRGMVGGSTGPGMETSLRYG-SK--SKT----LRIHAKEKLQLDSKTLIQGHAEVETGSGRPSFLAIALRQFYPE---------LSASIRVGLEFNNQDKFGYNIRAKKAVALTSNGMLG-INVKGRCDTDQNFKQRKANGAVELAWSILDFQKDQDVRVKVGYDLLEKVPYFQIRENNWTLNADISGKWNVRFDL---------
>CREMappe
----------------------------------------------------------------------------------------------------------------------MAGGSMGTGMETSLRYN-GH--SKT----LRIHAKEKLPVDSKTLIQAHGEIETGTGHPSFLATSIRRFYPE---------LTASIGIGFEFNNQDKFRYNIRGKKALALTSNGMLG-INVKGRCDADKDFKKRNVKGAVEMVWSILDFQEDQDVRVKLGYDLFEKVPYFQIRENSWTLNADINCKWNVRFDL---------
>CRYPlept
----------------------------------------------------------------------------------------------------------------------MVGGSMGPGMETSLRYS-SQ--TKT----LRIHAKEKIQLDSKTLIQAHAEVETGGGRPSFLAMAIRRFYPE---------LSASIGVGLEFNNHDKFGYNIRAKKAVALTSNGMLG-VNVKGRCETDKDFKQRKTKGAVELAWNILDFQKDQDVRVKFGYDLLEKVPYFQIRENNWTLNTDIGGKWNVRFDL---------
>CYMBensi
----------------------------------------------------------------------------------------------------------------------MVGGRMENGMETSLRYS-SH--SKT----LRIHAKEKLPLDSKTLIQAHGEIETGAGHPSFLAMSIRRFYPE---------LSASVGIGFQFNKQDKFGYNIRAKKALALTSDGILG-INVKGRCDTDKDFKQRNLKGAVELAWSILDFQKDQDVRIKLGYDLLEKVPYFQIRENNWTLNSDINCKWNVRFDL---------
>CYMBmann
----------------------------------------------------------------------------------------------------------------------MVGGRMGNGMETSLRYS-SH--SKT----LRIHAKEKLPLDSKTLIQAHGEIETGAGHPSFLAMSIRRFYPE---------LSASVGIGFQFNKQDKFGYNIRAKKALTLTSDGMLG-INVKGRCDTDKDFKQRNLKGAVELAWSILDFQEDQDVRIKLGYDLLEKVPYFQLRENNWTLNADINCKWNVRFDL---------
>CYPRbard
----------------------------------------------------------------------------------------------------------------------MVGGSMGSGMETSLRYS-SH--SKT----LRIHAKEKLPLDSKTLIQAHGEIEIGARSPSFLALFIRRVYPE---------LSASISVGLHFNNQDTFGYNIRGKKALSLVSNGMLG-IKVKGRCDTDKDFKQRKAKGAVELAWSILDFQKDQDVRVKVGYDLLEMVPYFQIRENNWTLNANTSGRWNVRFDL---------
>CYPRflav
---------------------------------------------------------------------------------------------------------------------------MGSGMETSLRYS-SH--SKT----LRIHAKEKLHLDSKTIIQAHGEIEIGARSPSFLALSIRHFYPE---------LSASIGVGLQFNNQDKFGYNIRGKKALSLSSNGMLG-INVKGRCDTDKDFKQRKAKGAVELAWSILDFQKDQDVRVKVGYDLLEMVPYFQIRENNWTLNVNTSGRWNVRFDL---------
>DACThata
----------------------------------------------------------------------------------------------------------------------MGGANMGSGMETSLRYS-SQ--SKT----LRIHAKEKLRLDSKTFLQAHAEIETGAGRPSFLSMAIRRFYPD---------LSASLGVGLEFNKHDKFGYNIRGKKLVALASNGILG-INVKGRCDTDKDFKQRKAKGAVELAWSILDFQKDQDVRIKVGYELLEKVPYFQIRENNWTLNADINGKWNVRFDL---------
>DENDchryso
----------------------------------------------------------------------------------------------------------------------MVGGSMGTGMETSLRYN-GQ--SKT----LRIHAKEKLPLDSKTVIQAHGEIETGVGHPSFLAMSIRRFYPE---------LLASIRVGFEFNNQDKFGYNIRGKKALALTSNGMLG-INVKGRCDTDKDFKQRNVKGAVEFVWSILDFQKDQDVRVKVGYDLLEKVPYFQIRENNWTLNADINCKWNVRFDL---------
>DENDnobi
----------------------------------------------------------------------------------------------------------------------MVGGSMGTGMETSLRYS-GQ--SKT----LRIHAKEKLPLDSKTVIQAHGEIETGVGHPSFLALSIRRFYPE---------LLASIRVGFEFNNQDKFGYNIRGKKALALTSNGMLG-INVKGRCDTDKDFKQRNVKGAVELVWSILDFQKDQDVRVKVGYDLLEKVPYFQIRENNWTLNADINCKWNVRFDL---------
>DIURorie
----------------------------------------------------------------------------------------------------------------------MVGGGMGPGMETSLRYS-SQ--SKT----LRIHAKEKLHLDSITLIQANAEVETGGGRPSFLAMGIRRFYPE---------LSASIGVGLEFNNQDKLGYNIRAKKAIALASNAMLG-INVKGRCDTDKDFKQRKARGAVEFAWSILDFQKDQDVRVKLGYDLVQKVPYFQIRENNWTLNADISGTWNVRFDL---------
>DRAKelas
----------------------------------------------------------------------------------------------------------------------MVGGSLGPGMETSLRYN-SQ--SKA----LRIHAKEKLQLDSKTLIQAHAEIETGAGRPSFLAMAIRRFYPD---------HSASIGVGLEFNHQNDFGYAIHAKKAIALTSNGMLG-VNVKGRCETDNEFKQKKAKGSVELAWSILDFQKDQDVRVKVGYNLLEKAPYFQIRENNWTLNVDVSGKWNVRFDL---------
>DRAKthyn
----------------------------------------------------------------------------------------------------------------------MVGGSLGPGMETSLRYN-SQ--SKT----LRIHAKEKLQLDSKTLIQAYAEVETGAGRPSFLAMAIRRFYPD---------HSASIGVGLEFNHQNDFGYAIRAKKAIALTSNGMLG-VNVKGRCETDNEFKQKKAKGSVELAWSILDFQKDQDVRVKVGYNLLEKAPYFQIRENNWTLNADVS------------------
>EPIDfulg
----------------------------------------------------------------------------------------------------------------------MSGGSMGTGMETSLRYS-GH--SKT----LRIHAKEKLPLDSKTLIQAHGEIEIGASHPSFLAMSIRRFYPE---------LSATIGIGFEFNKQDKFGYNIRGKKALALTSNGLLG-LNVKGRCDTDKDFKQRNVKCAAELAWSILDFQKDQDVRVKLGYDLLEKVPYFQIRENNWTLNADINCKWNVRFDL---------
>EPIDpuni
----------------------------------------------------------------------------------------------------------------------MTGGSMGTGMETSLRYS-GH--SKT----LRIHAKEKLPLDSKTLIQAHGEIEIGASHPSFLAMSIRRFYPE---------LSATIGIGFEFNKQDKFGYNIRGKKALALTSNGLLG-LNVKGRCDTDKDFKQRNVKCAAELAWSILDFQKDQDVRVKLGYDLLEKVPYLQIRENNWTLNADINCKWNVRFDL---------
>EPIPhell
----------------------------------------------------------------------------------------------------------------------MVGGSMGSGMETSLRYN-SH--SKT----LRIHAKEKFLLDSKTLIQAHGEIETGAGRPSFLAMSIRHFYPE---------LSASIGVGLEFNNENKVGYNIRGKKALALTSNGMLGIISLKGRCETDKDFKQRKAKGAVELACSILDFH-DQDWRVKVGYGLLEKVPYIQIRENNWTLNADISGKWNVRFDL---------
>EPIPpurp
----------------------------------------------------------------------------------------------------------------------MVGGSMGSGMETSLRYN-SH--SKT----LRIHAKEKFLLDSKTLIQAHGEIETGAGRPSFLAMSIRHFYPE---------LSASIGVGLEFNNQNKVGYNIRGKKALALTSNGMLGIISLKGRCETDKDLKQRKAKGAVELACSILDFH-DQDWRVKVGYDLLEKVPYIQIRENNWTLNADISGKWNVRFDL---------
>ERYCcris
----------------------------------------------------------------------------------------------------------------------MVGRSTGTGMETSLRYN-SL--SNT----LRIHAKEKIPLDSKTLVQAHGEIETGASHPSFLATSIRRFYPE---------LSASVGVGFEFNKYHKFGYNIRAKKAIALTSDGTLG-MNVKGRCDTDKDFKQRNLKGSVELAWSILDFQRDQDVRIKLGYDLLEKVPYFQIRENNWTLNADINCKWNVRFDL---------
>ERYCpuss
----------------------------------------------------------------------------------------------------------------------MVGRSMGTGMETSLRYN-SL--SNT----LRIHAKEKIPLDSKTLVQAHGEIETGASHPSFLATSIRRFYPE---------LSASVGVGFEFNKHHKFGYNIRAKKAVALTSDGTLG-MNVKGRCDTDKDFKQRNLKGAVELAWSILDFQRDQDVRIKLGYDLLEKMPYFQIRENNWTLNADINFKWNVRFDL---------
>GALEfabe
----------------------------------------------------------------------------------------------------------------------MVEGSMGSGMETSLRCS-SH--YRN----LRIHAKEKFPLDSKTLVQAHGEIEVGAQHPSLLAMTIRRFYPE---------LSASIGLGLQFSYLDKFGYNIRVKKALLLASNPMLQ-VNVKGRCDTDKDFKQRKAKSAIELAWSILNFQKDQDVRVKVGYDLLEKAPYFQIRENNWTLNADNNGKWNVRFDL---------
>GASTelat
----------------------------------------------------------------------------------------------------------------------MGGGSMRPGMETSLRYS-SH--SKT----LRMHAKEKLPLDSKTIVQAHGEIETGAGHPSFLAMSIRRFHPE---------LSASIGVGLNFTNKNKFGYIIRGKKSFALTSNGALG-VNVKGRCETDKDFKQRNARGAVELSWSLLDFQEDQDVRVKIGYDLIEKVPYLQIRENNWSLNADINCRWNVRFDL---------
>GOODfuma
---------------------------------------------------------------------------------------------------------------------------MGSRMETSLRYS-SQ--SKT----LRIHAKEKFPLDSKTLIQAHAEVETGVGRPSFLSMAIRRFYPE---------FSASLGVGFKFNNHDKFGYDIRGKKAIALVSNGMLG-VNVKGRCDTDKDFKQKKAKSAVELTWNILDFQRDQDVRIKVGYDLIEKVPYFQIRENNWALNADISGKWNVRFDL---------
>GOODpube
---------------------------------------------------------------------------------------------------------------------------MGSRMETSLRYS-SQ--SKT----LRIHAKEKFPLDSKTLIQAHAEVETGVGRPSFLYMAIRRFYPE---------FSASLGVGFKFNNHDKFGYEIRGKKAIALVSNGMFG-INVKGRCETDKDFKQKKAKSAVELTWNILDFQRDQDVRVKVGYDLLEKVPYFQIRENNWALNTDIS------------------
>GYMNdens
----------------------------------------------------------------------------------------------------------------------MGGANMGSGMETSLRYS-SQ--SKT----LRIHAKEKLRLDSKTLLQAHAEIETGAGRPSFLSMVIRRFYPD---------LSASLGVGLEFNKSDKFGYNIRGKKLVALASNGMLG-INVKGRCDTDKDFKQRRAKGAVELAWSILDFQKDQDVRIKVGYELLEKVPYFQIRENNWTLNADINGKWNVRFDL---------
>GYMNodor
----------------------------------------------------------------------------------------------------------------------MGGANMGSGMETSLRYS-SQ--SKT----LRIHAKEKLRLDSKTLLQAHAEIETGAGRPSFLSMAIRRFYPD---------LSASLGVGLEFNKYDKFGYNIRGKKLVALASNGMLG-INVKGRCDTDKDFKQRKAKGAVELAWSILDFQKDQDVRIKVGYELLEKVPYFQIRENNWTLNADVNGKWNVRFDL---------
>HAEMdisc
-------------------------------------------------------------------------------------------------------------------------------------------------------------------------------------MVIRRFYPE---------LSTSLGVGFKFNNHDKFGYDIRGKKAIALVSNGMIG-INVKGRCDTDKDFKQRKVKSAVELTWNILDFQRDQDVRVKVGYDLLEKVPYFQIRENNWALNTDINGKWNVRFDL---------
>HEMIforr
----------------------------------------------------------------------------------------------------------------------MGGASMASGMETSLRYN-TQ--SKT----LRIHAKEKLRLDSKTLLQAHAEIEAGAGRPSFLSMAIRRFYPD---------LSASLGVGLEFNKHDKFGYNIRGKKLVALASNGMLG-INVKGRCDTDKDFKQRRAKGAVELAWSILDFQKDQDVRIKVGYELLEKVPYFQIRENNWTLNADING-----FGL----NTGAL
>HYPOheme
-------------------------------------------------------------------------------------------------------------------------------METSLRYGRGD--GKTLRIPLKIHAKQKFPIDSTTLLQGHAELDTGAGAPSYLALFIRRFYPE---------ISASIGVGIQSAKRDKFGYSIRGKKSIPLTSSGLLG-INVKGRCDIDKEFNERKPRGAVELAWSILNFQKDQDVRVKVGYEISERVPYFQVRENNWTLNADINGKWNVRFDL---------
>LANAlana
-------------------------------------------------------------------------------------------------------------------------------METSLRYGVGD--AKTLRNSLRIHAKQKFPLDSNTLLQAHAELDTGIAAPSYLALIIRRFYPE---------ISASIGVGVHSNKHDKIGYNIRGKKAISLTSNGLFG-INIKGRCDLDKEFKERKPRTGLELAWSILNFQKDQDVRIKVGYEIFEKVPYFQIRENNWTLNADYNGKWNVRFDL---------
>LECAnigr
----------------------------------------------------------------------------------------------------------------------MVEGSMGSGMETSMRYS-SN--YKN----LKIQAKEKIPLDSKTLVQTHGEIEVGAELPSLLSMSIRRFYPE---------LSASIGVGLHFNNQDKFGYNIWVKKAVLLASNPMLH-VNVKGRCDTDKDFKQRKAKSGIELAWSILDFQKDQDVRVKVGYDLLEKVPYFQIRENNWTINADVSGKWNVKFDL---------
>LIMOabor
MRKTLSLPLSSGHHTGIGPTLHPPFAFSSSSSLSLPIISLVLLLFYLL-------------SAYFFPSPPPFTITPLFST-----SKHIPEFLVLL----SASTQTAIVVPKPGKWGGMVGGSMGSGMETSLRYS-SH--SKT----LRIHAKEKLMLDSKTLIQAHGEIETGARHPSFFAMSIRRFYPE---------LSASIGVGLEFNNQDKFGYNIRGKKALALTSNGMLG-ISVKGRCDTDKDFKQRKAKGAVELAWSILDFQ-DQDWRVKLGYNLLEKVPYFQIRENNWTLNADISGKWNVRFDL---------
>MASDpict
-------------------------------------------------------------------------------------------------------------------------------METSLRYS-GH--SKT----LRIHAKEKFPLDSKTLIQAHGEIEIGAVHPSFLAMSIRRFYPE---------LLAAIGIGFDFNNRDKFGYNIRGKKALALTSNG-LG-INVKGRCDTDKDFKQRNVKCAVELAWSILDFQKDQDVRVKLGYDLLEKVPYFQIRENNWTLNADINCKWNVRFDL---------
>MEXIxero
----------------------------------------------------------------------------------------------------------------------MVGGGMGSGMESSLRYN-SH--SKT----LRIHAKEKLPLDSQTLIQAHGEIEIGARRPSFLALFIRRFYPE---------LSASIGVGLQFNNQDKFGYIIRGKKAISIASNCMLG-INVKGRCETDKDFKQRKAKGAVELAWSILDFQKDQDVRIKVGYDLLEMIPYFQIRENNWTLNADASGRWNIRFDL---------
>MICRparv
---------------------------------------------------------------------------------------------------------------------------MGPGMETSLRYS-SK--SKT----LRIHAKEKLQLDSKTLIQAHGEIETGAERPSFLAMAIRRFYPE---------LSASIGVGLEFNKQDKFGYNIRAKKAVPLTSNGILG-MNVKGRCDTDKDFKQRKAKGAVELTWSILDFQKDQDVRVKLGYDLLEKVPYLQIRENNWTLNTDSNGKWSVRFDL---------
>NEUWmali
----------------------------------------------------------------------------------------------------------------------MNEGSFGSGMETSLRYS-SD--SKK----LRIHAKEKLPLDSKTLIQAHGEVESGSDHPSFLSLSVRRFYPE---------ISASIGVGLQYNNKGKFGYNIRAKKASSITSNGMLG-FNFKGRCDTDKDFKQTKAKGALEFSWSLLNFQKDQDVRMKVGYDFCVKVPYVQVRENNWTVNADISGKWNVRFDL---------
>NEUWzoll
----------------------------------------------------------------------------------------------------------------------MNEGSFGSGMETSLRYS-SD--SKK----LRIHAKEKLPLDSKTLIQAHGEVESGSDHPSFLSLSVRRFYPE---------ISASIGVGLQYDNKGKFGYNIRAKKASSITSNGMLG-FNFKGRCDTDKDFKQTKAKGALEFSWSLLNFQKDQDVRMKVGYDFCVKVPYVQVRENNWTVNADISGKWNLRFDL---------
>OECEmacu
----------------------------------------------------------------------------------------------------------------------MGGGSMRAGMETSLRYS-SQ--SKA----LRIHAKEKLPLDSKTLIQAHGEIENGAGHPSFLAMSIRRFYPE---------LSASLGVGFEFNNKDKFGYNIRAKKAIAVTSDGLLG-INVKGRCDTDKDFKQRKLKGAVELAWSILDFQRDQDVRIKLGYDLLEKVPYFQIRENNWTLNADINCKWNVRFDL---------
>OPHRgarg
----------------------------------------------------------------------------------------------------------------------MGGANIASGMETSLRHN-SQ--SKT----LRIHAKEKLRLDSKTLLQAHAEIETGAGRPSFLSMAIRRFYPD---------LSASLGVGLEFNKHDKFGYNIRGKKLVALSSNGMLA-INVKARCDTDKDFKQRKANGAIELAWSILDFQKDQDVRIKVGYELLEKVPYFQIRDNNWTLNADINGKWNVRFDL---------
>OPHRsphe
----------------------------------------------------------------------------------------------------------------------MGGANIASGMETSLRHN-SQ--SKT----LRIHAKEKLRLDSKTLLQAHAEIETGAGRPSFLSMAIRRFYPD---------LSASLGVGLEFNKHDKFGYNIRGKKLVALSSNGMLA-INVKARCDTDKDFKQRKANGAIELAWSILDFQKDQDVRIKVGYELLEKVPYFQIRDNNWTLNADINGKWNVRFDL---------
>ORCHital
----------------------------------------------------------------------------------------------------------------------MGGASIGSGMETSLRYS-SQ--SKT----LRIHAKEKLRLDSKTLLQAHAEIETGAGSPSFFSMAIRRLYHD---------LSASLGVGLEFNKHDKFGYNIRGKKLVALASNGMLG-INVKGRCDTDKEFKQRKAKGAVELAWSILDFQKDQDVRIKVGYELLEKVLYFQIRENNWILNADINGKWNVKFDL---------
>PAPHconc
----------------------------------------------------------------------------------------------------------------------MVGGGMGSGMETSLRYN-SH--SKT----LRIHAKEKLPLDSKTLIQAHGEIEVGARHPSLLALYIRRFYPE---------LSASIGVGLQLNNQDKFGYNIRGKKAISISSNGMLG-INVKGRCDTDKDFRQRKAKGALELTWSILDFQKDQDVRVKIGYDWLEMVPYFQIRENNWTLNADTRGKWNIRFDL---------
>PAPHhirs
----------------------------------------------------------------------------------------------------------------------MVGGGMGSGMETSLRYN-SH--SKT----LRIHAKEKFPLDSKTLIQAHGEIEVGARRPSLLALYIRRFYPE---------LSASIGVGLQFNNQDKFGYNIRGKKAISISSNGMLG-INVKGRCDTDKDFRQRKAKGALELTWSILDFQKDQDVRVKIGYDWLEMVPYFQIRENNWTLNADTRGKWNIRFDL---------
>PHAIflav
----------------------------------------------------------------------------------------------------------------------MVGVSMGAGMETSLRYS-DH--SKT----LRIHAKEKLPLDSKTLIQAHGEIETGAGRPSLLAMSIRRFYPE---------LSASIGIGFEFNEQDKFGYNIRGKKALALTHNDMLG-INVKGRCDTDKDFKQRNVKGAVELVWSILDFQKEQDVRVKVGYDLLKKVPYFQIRENNWTLNADINCKWNVRFDL---------
>PHAItank
----------------------------------------------------------------------------------------------------------------------MVGGSMGAGMETSLRYS-GH--SKT----LRIHAKEKLPLDSRTLIQAHGEIETGAGRPSYLAMSIRRFYPE---------LSASIGIGFEFNEQHKFGYNIRGKKALALTHNGMLG-INVKGRCDTDKDFKQRNVNGAVELAWSILDFQKEQDVRVKVGYDLLKKVPYFQIRENNWTLNADINCKWNVRFDL---------
>PHALcorn
----------------------------------------------------------------------------------------------------------------------MVGGSMGTGIETSLRYS-GQ--SKT----LRIHAKEKLQLDSKTLIQAHGEVETGAGHPSFLAMSIRRFYPE---------LSASFGVGFVFNSKDNYGYNIRGKRALGLTSNGMLV-LIMKGRCDTDKNFNQKNARGAVELAWSILDFQKDQDVRVKLGYDFLGKVPYFQIRENNWTLNADINCNWNVRFDL---------
>PHALmode
----------------------------------------------------------------------------------------------------------------------MVGGSMGAGIETSLRYS-GQ--SKT----LRIHAKEKLPLDSKTLIQAHGEVETGAGHPSFLAMSIRRFYPE---------LSASFGVGFEFNSKDKYGYNIRGKRALGLTSNGMLV-LNMKGRCDTDKNFNQKNARGAVELAWSILDFQKDQDVRVKLGYDFLGKVPYFQIRENNWTLNADINCNWNVRFDL---------
>PHRAlind
----------------------------------------------------------------------------------------------------------------------MVGGGMGSGMETSLRYN-SH--SKT----LRIHAKEKLPLNSNTLIQAHGEIEIGARRPSFLALFIRRFYPE---------LSASIGVGLQFNNQDKFGYNIRGKKAVSMASNGMLG-VNVKGRCETDKDFKQRKAKGAVELAWSILDFQKDQDVRVKVGYELLEMVPYFQIKENNWTLNADSRGRWNIRFDL---------
>PLATclav
----------------------------------------------------------------------------------------------------------------------MGGANMESGMETSLRYS-SQ--YKT----LRIHAKEKFHLDSKTILQAHAEIETGVGRPSFLSMAIRRFYPD---------LSASLGVGLEFNKLDKFGYNIRGKKLVALASNGVLG-INVKGRCDTDKDFKQRKAKGAVELAWSILDFQKDQDVRIKVGYELLEKVPYFQIRENNWTLNADINGKWNVRFDL---------
>PTERcurt
-------------------------------------------------------------------SSPPFVICAHFRNTSSHPPHRTQQFAAF----PELTESACPTIVISALLGGMVGGSIGPGMETSLRYN-SQ--SKT----LRIHAKEKLQLDSKTLIQAHAEVETGAGHPSFLAMAIRRFYPE---------HSASIGVGLEFNHQNDFGYTIRAKKTAALTSNGMLG-VNVKGRCETDNEFKQRKAKGAVELTWSILDFQKDQDVMVKVGYDLLEKVPYFQIRENNWTLNADINGKWNVRFDL---------
>RIMAelli
----------------------------------------------------------------------------------------------------------------------MMGGSIGPGMETSLRYN-SQ--SKT----LRIHAKEKLQVDSKTLIQAHAEVETGARRLSFLAMAIRRFYPE---------HSASIGVGLEFNHQNNFGYNIRAKKTVALTSNGMLG-VNVKGRCETDNDFKQRKAKGAVELAWSILDFQKGQDVRVKVGFNLLEKVPYFQI------------------------------
>SELEaequ
----------------------------------------------------------------------------------------------------------------------MVGGSMGSGMETSLRYS-SH--SKT----LRIHAKEKLPLDTKTLIQAHGEIEIGTRHPSFLALSIRRFYPE---------LSASIGVGLQFNNQDKFGYNIRGKKAHSITSNGMLG-INVKGRCDTDKDFKQRKAKGAVELAWSILDFQKNQDVRIKVGYDLLEMVPYFQIRENNWTLNAETSGRWNVRFDL---------
>SERAvome
----------------------------------------------------------------------------------------------------------------------MGGANMGSGMETSLRYS-SQ--SKT----LRIHAKEKLLLDPKTLLQAHAEIETGAGRPSFVSLAIRRFYPD---------LSASLAVGLNFNKHDKFGYNLRGKKLVALASSGMLG-INVKGRCDTDKDFKQRKAKGAVELAWSILDFQKDQDLRIKVGYELLEKVPYFQIRENNWTLNADINGKWDVRFNL---------
>THELangu
----------------------------------------------------------------------------------------------------------------------MVGGSIAPGMETSLRYN-SQ--SKT----LRIHAKEKLQLDSQTLIQAHAEVETSAGRPSFLAMAIRRFYPE---------LSASIGVGLEFSNQDNLGYNIRAKKAVALTSNGMLG-VNVKGRCETDNDFKQRKAKGAVELTWSILDFQRDQDVRVKLGYDLLEKAPYFQVRENNWTLNADIRGKWNVRFDL---------
>VANIplan
----------------------------------------------------------------------------------------------------------------------MVEGSMGSGMETSLRYS-SH--YKN----LRIHAKEKFPLDSKTLVQTHGEVEVGSKLPSLLAMSIRRFYPE---------LSASIGVGLQFNSQDKFGYNIRVKKALLLKSNPMLH-VNVKGRCDTDKDFKQKKAKSAIELAWSILDFQKDQDVRIKIGYDLLEKAPYFQIRENNWTLNADISGNWNIRFDL---------
>VANIshen
----------------------------------------------------------------------------------------------------------------------MVDGSMGSGMETSLRYS-SH--YKN----LRIHAKEKFPLDSKTLVQTHGEVEVGSELPSLLAMSIRRFYPE---------LLASIGVGLQFNSQDKFGYNIRVKKALLLKSNPMLH-VNVKGRCDTDKEFKQKKAKSAIELAWSILDFQKDQDVRIKVGYDLLEKAPYFQIRENNWTLNADISGNWNIRFDL---------
>EPIPaphy
----------------------------------------------------------------------------------------------------------------------MPGGSSRTGMETSLRYS-SQ--HKT----LRIHAKEKIPLDTKTLIQAQGEVEIGSGQPGFLALSVRRLFHE---------LSASIGVGLEFNNREKIGYHIRGKKLLALTSDGMLG-INVKARCNTDKDFKQKNAKGAVELVLSKLDFQKDQDVRIKLGYDLIEKVPYIQIRENNWTLNADIGWKWNIRGDFFPRTATGRG
