# Supplementary material for: Orchid Phylotranscriptomics: The Prospects of Repurposing Multi-Tissue Transcriptomes for Phylogenetic Analysis and Beyond
Source: Front Plant Sci. 2022 May 27;13:910362. doi: 10.3389/fpls.2022.910362 (PMC9196242; doi:10.3389/fpls.2022.910362)
Supplement: Supplementary file 4 [file Data_Sheet_3.zip › ortho_MSA/r1/OG0009315.fa]

>ANOEemei
---------------------------------------------------------------------------MATVAANRSF-RLFQLAFGELKM-PASRA----LNTASE-----------ADA------SRPK---WRKKKNLFDVAQFLPCWGIGYKMAKSSWRDVSYEITKINLYKDGRHGKAWGIRYKA-----GIAASDAPVKISGVN----------KPGWKYLK-EV-MKKVEDVPL-KAEQPILP---------------
>ANOEroxb
---------------------------------------------------------------------------MATVAANRSF-RLFQLAFGELKM-PASRA----LNTASE-----------AEA------SRPK---RRKKKNLFDVAQFLPCWGIGYKMAKSSWRDVSYEITKINLYKDGRHGKAWGIRYKA-----GIAASDAPVKISGVN----------KPGWKYLK-EV-MKKVEDVPL-KAEQPILP---------------
>APOSodor
---------------------------------------------------------------------------MATAAASKAV-ALFRRGFGELKT-SAARS----LSASAE-----------ADP------TKPK---RRKKKNLFDVALFLPNWGIGYKMAKNHWRDVYYKITKINLYKDGRHGKAWGIRYKA-----GLPSSDASVKISGVN----------KPGWRYLR-DTNKKKPEDSLK--AEQPVSM---------------
>APOSshen
---------------------------------------------------------------------------MATAAASKAV-ALFRRGFGELKT-SAARS----LSAAAE-----------ADP------TKPK---RRKKKNLFDVALFLPNWGIGYKMAKNHWRDVYYKITKINLYKDGRHGKAWGIRYKA-----GLPSSDASVKISGVN----------KPGWRYLR-DTNKKKPEDSLK--TEQPISM---------------
>BLETstri
---------------------------------------------------------------------------MATAAASRSV-GLFQRAFGELKA-SASRA----LNTASE-----------AEA------SKPK---RRKKKNLFDVAHFLPNWGIGYKMCKSKWRDVSYEITKINLYKDGRHGKAWGIRYKA-----GIPASDVPVKISGVN----------KGGWKYLK-DT-KKKAEGSPI--AEQHIQA---------------
>CALAcreb
---------------------------------------------------------------------------MATVALNRSF-GVVQRAFGELKA-TTCRA----LNTASE-----------VEA------STPK---RRKKKNLFDVAQFLPNWGIGYKMAKSTWRDLSYQITKINLYKDGRHGKAWGIRYKD-----GVAASDTPVKMSGVN----------KRGWKYLQ-ES-AKKPELGSS------------------------
>CALAplic
---------------------------------------------------------------------------MATVALNRSF-GVVQRAFGELKA-TTCRA----LNTASE-----------VEA------SKPQ---RRKKKNLFDVAQFLPNWGIGYKMAKSTWRDLSYQITKINLYKDGRHGKAWGIRYKD-----GVAASDTPVKMSGVN----------KRGWKYLQ-ES-AKKPELGSS------------------------
>CALAsini
---------------------------------------------------------------------------MATAAGSRSI-GLFQRAFRELKA-SASRA----LNSASE-----------AEA------NKPR---RRKKKNLFDIAHFLPNWGIGYKMCKSSWRDLSYEITKINLYKDGRHGKAWGIRHKA-----GLPASNVPVKISGVN----------KAGWKYLK-ET-KKKAEDSPK--AEQHIRA---------------
>CALAtsoo
---------------------------------------------------------------------------MATAAGSRSI-GLFQRAFRELKT-SASRA----LNTASE-----------AEA------NKPK---RRKKKNLFDIAHLLPNWGIGYKMCKSSWRDLSYEITKINLYKDGRHGKAWGIRHKA-----GSPASDVPVKISGVN----------KAGWKYLK-ET-KKKAEDSPK--AEQHIRV---------------
>CALEmajo
---------------------------------------------------------------------------MATAAVNKSL-GLFHRAFGELKA-STLRA----LSTASE-----------TEL------SKPK---RKKKKNLFDVAQFLPNWGIGYKMAKSSWRDVSYEITKINLYKDGRHGKAWGIRYKA-----GIAASVDSVKISGVN----------KRGWKYLP-DA-TRKVELGSS------------------------
>CEPHdama
---------------------------------------------------------------------------MATAAGNRAI-GLFQRVFGGIKS-SASRA----LNTAAE-----------VES------SKPK---RRKKKNLFDVAHFLPNWGIGYKMAKSNWRDVSYEITKINLYKDGRHGKAWGIRYKA-----GVPASDAPVKISGVN----------KGGWKYLE-DV-KKKAEDSSK--AEQPILISM-------------
>CHILsemi
---------------------------------------------------------------------------MATAAVNKSL-GLFQRAFGELKA-STYRA----LTTASE-----------AEV------IKPK---RKKKKNLFDVAQYLPNWGIGYKMAKNSWRDVSYEITKINLYKDGRHGKAWGIRYKA-----GIAASDASVKVSGVN----------KRGWKYLP-EA-TRKVELGSS------------------------
>CHILtrap
---------------------------------------------------------------------------MATAAVNKSL-GLFQRAFGELKA-STYRA----LTTASE-----------AEV------IKPK---RKKKKNLFDVAQYLPNWGIGYKMAKNSWRDVSYEITKINLYKDGRHGKAWGIRYKA-----GIAASDASVKVSGVN----------KRGWKYLP-EA-TRKVELGSS------------------------
>CORYacti
---------------------------------------------------------------------------MATVAVNRSI-GLFQRAFGKLRV-SAYRA----LNTAAE-----------AEE------SKPK---RKKKKNLFDVAQFLPNWGIGYKMAKSSWRDVSYEITKINLYKDGRHGKAWGIRYKA-----GVAAFDAPVRISGVN----------KRGWKYLH-EA-MKKPVLGSS------------------------
>CREMappe
---------------------------------------------------------------------------MATAAANRSI-GLFQRAFGELKA-SASRA----LNTASE-----------AEA------SKPK---RRKKKNLFDVAHFLPNWGIGYKMCKSSWRDLSYEITKINLYKDGRHGKAWGIRYKA-----GIPASDVPVKISGVN----------KGGWKYLK-NT-QKKAEDSPK--AEQPIRA---------------
>CRYPlept
RSKKAEGLRV----GKFWSSSSLFCTLAVSGKLCPTS--------RCDENFRLVRAYSRG-------RSRRNCFTMAVAAFNRSI-GLFQRAFGEL-T-TTCRA----LNTVSE-----------AGA------AKPK---RKKKKNLFDVAQFLPNWGIGYKVAKSSWRDVSYEVTKINLYKDGRHGKAWGIRYKA-----GIAASDAPVRISGVN----------KRGWKYLQ-ES-ATKTVLGSS------------------------
>CYMBensi
---------------------------------------------------------------------------MTTATASRSI-GLFQRAFGELKA-SASRA----LNTASE-----------VET------SKPK---RRKKKNLFDVAHFLPNWGIGYKMCKSSWRDLSYEITKINLYKDGRHGKAWGIRYKA-----GISVSDVPVKISGVN----------KGGWKYLK-DT-KKKAEDSPK--A---------------------
>CYMBmann
---------------------------------------------------------------------------MTTATASRSI-GLFQRAFGELKA-SASRA----LNTASE-----------VEA------SKPK---RRKKKNLFDVAHFLPNWGIGYKMCKSSWRDLSYEITKINLYKDGRHGKAWGIRYKA-----GISVSDVPVKISGVN----------KGGWKYLK-DT-KKKAEDSPK--A---------------------
>CYPRbard
---------------------------------------------------------------------------MATAFERRAI-GLFQRTFVELKA-SASRA----LSTAPE-----------AEA------SKLER-RRKKKKNLFDVAHFLPNWGIGYKMTKSHWKDLSYEITKINLYKDGRHGKAWGVRYKA-----GIPASDTPVKISGVN----------KRGWKYLK-DT-KEKVEGTPK--PEQPIQS---------------
>CYPRflav
---------------------------------------------------------------------------MATAFERRAI-GLFQRAFVELKA-SASRA----LSTVPE-----------AEA------SKLEQRSKNKKKNLFDVAHFLPNWGIGYKMAKSHWRDLSYEITKINLYKDGRHGKAWGIRYKA-----GIPASDIPMKISGVN----------KRGWKYLK-DT-REKVEGTPK--PEQPIQS---------------
>DACThata
---------------------------------------------------------------------------MATAAANRSI-GLFQRAFPQVMA-SVTRH----LSTASEAV-----AEVAPEA------CKPK---RRKKKNLFDVAQFLPNWGIGYQMAKSSWRDVSYEITKINLYKNGRHGKAWGIRYKA-----GV-ASDAPVKMSGVN----------KPGWKYLK-EA-KKKTEGPSK--AEQPILP---------------
>DENDchryso
-------------------------------------------------------------------MNFSSSYPTATRAASRSI-GLFQRAFGGLKA-SASRA----LNTVSE-----------VEA------SKPK---RRKKKNLFDVAHFLPNWGIGYKMCKSSWRDLSYEITKINLYKDGRHGKAWGVRYKA-----GLPVSDIPVKISGVN----------KGGWKYLK-DS-KKKEENSPE--AKQPIQS---------------
>DENDnobi
-------------------------------------------------------------------MNCSSSYLTATRAACRSI-GLFQQAIGGLKA-SASRA----LNTVSE-----------VEA------NKPK---RRKKKNLFDVAHFLPNWGIGYKMCKSSWRDLSYEITKINLYKDGRHGKAWGVRYKA-----GLPVSDVPVKISGVN----------KGGWKYLK-DS-KKKEENSPE--AKQPIQS---------------
>DIURorie
---------------------------------------------------------------------------MASPAASRSI-GLFQRAFGELKA-SGHRA----FNSVPE-----------ATA------RKPK----RKKHNLFDVAQFLPNWGIGYKVAKNSWRDVSYELTKINLYKDGFHGKAWGIRYKA-----GVAASDAPVRISGVN----------KRGWKYLK-DS-MKKAKLGSS------------------------
>DRAKelas
---------------------------------------------------------------------------MAGASVNKSL-GLFQRAFGELKA-STYRA----FNTASE-----------AEV------SKPK--LKKKKKNLFDVAQFLPKWGIGYKVAKSSWRDVSYELTKINLYKDGRHGKAWGIRYKA-----GTAASDAAVRISGVN----------KRGWKYLP-EA-ARKVELG--------------------------
>DRAKthyn
---------------------------------------------------------------------------MAAASVNKSL-GLFQRAFGELKA-STYRA----FNTASE-----------AEV------SKPK--LKKKKKNLFDVAQFLPKWGIGYKVAKSSWRDVSYELTKINLYKDGRHGKAWGIRYKA-----GTAASDAAVRISGVN----------KRGWKYLP-EA-ARKVELGSS------------------------
>EPIDfulg
---------------------------------------------------------------------------MAMAAANRSI-GLFQRAFAELRT-SAARA----LNTASE-----------AEA------SKPK---RRKKKNLFDVAHFLPNWGIGYKMCKSSWRDLSYEITKINLYKDGRHGKAWGIRYKA-----GIPASDFPVKISGVN----------KGGWKYLK-DA-KNKAEDSPQ--VEQPLRV---------------
>EPIDpuni
---------------------------------------------------------------------------MAMAAANRSI-GLFQRAFAELRT-SAARA----LNTASE-----------AEA------SKPK---RRKKKNLFDVAHFLPSWGIGYKMCKSSWRDLSYEITKINLYKDGRHGKAWGIRYKA-----GIPASDVPVKISGVN----------KGGWKYLK-DA-KNKAEDSPQ--VEQPLRV---------------
>EPIPhell
-------RRSTG-PVHLLS-ERAFDLAENFPKPPSQNPN-----QNLSALQGLVRAYAGV----RRRRNCISSYAMATASGSRAI-GLFQRAFGELKS-SASRA----LSTASE-----------AES------SKPK---RRKKKNLFDVAHFLPNWGIGYKMAKSKWRDVSYEITKINLYKDGRHGKAWGIRYKA-----GVPASDAPVKISGVN----------KGGWKYLK-DV-KKKAEDSPN--TEQPIRA---------------
>EPIPpurp
----------------LLS-ESAFDIAENFPKPPSQNPN-----QNLSALQGLVRAYAGL----RRLRNCFSSYAMATASGSRAI-GLFQRAFGELKS-SASRA----LSTASE-----------AES------SKPK---RRKKKNLFDVAHFLPNWGIGYKMAKSKWRDVSYEITKINLYKDGRHGKAWGIRYKA-----GVPASDAPVKISGVN----------KGGWKYLK-DV-KKKAEDSPN--TEQPIRA---------------
>ERYCcris
---------------------------------------------------------------------------MATAAASRSV-GLFQRAFGELKS-SAFRA----LNTASE-----------VEA------SKPN---RRKKKNLFDVAHFLPNWGIGHRMCKSSWRDLSYEITKINLYKDGRHGKAWGIRCKA-----GMPVSNVPVKISGVN----------KGGWKYLK-DT-MKKPEDSPK--E---------------------
>ERYCpuss
---------------------------------------------------------------------------MASAASNRSV-GLFHRAIRDLKS-SAFRF----LNTASE-----------LES------SKPN---RRKKKNLFDVAHFLPNWGIGHKMCKSSWRDLSYEITKINLYKDGRHGKAWGIRCKA-----GMPVSNVPVKISGVN----------KGGWKYLK-DT-VKKAEDSPK--A---------------------
>GALEfabe
---------------------------------------------------------------------------MSAAAARTAI-VLFKRAFGELKV-YSCRA----LSTAAE-----------AEA------RKPK---RRKKKNLFDVAQFLPNWGVGYKMAKSHWRDVSYEITRINLYKDGRHGKAWGIRYKA-----GVPASEIPIKVSGVN----------KPGWKYLK-EA-KTKPETSSN--AVQQDPA---------------
>GASTelat
---------------------------------------------------------------------------MATATVSRSI-GLFHRALWDLRV-FSSRA----LNTASE-----------AEA------SKPK---RKKKKNLFDVAQFLPNWGIGYKMAKNCWRDVSYEITKINLYKDGRHGKAWGVRYKA-----GIQASDAPVKISGVN----------KRGWKYLK-DT-KKLVENS--------------------------
>GOODfuma
---------------------------------------------------------------------------MATVAANRSF-RLFQRTIGELKA-PASCA----LNTASE-----------AEE------SRPK---RRRKKNLFDVAKFLPSWGMGYKMAKSSWRDVSYEITKINLYKDGRHGKAWGIRYKA-----GIAASDGPVKISGVN----------KPGWKYLK-EV-MKKAEDVPL-KAEQPIFP---------------
>GOODpube
---------------------------------------------------------------------------MAAVAANRSF-RLFQRVIGELKA-PTSRA----LNTASE-----------AEE------SRPK---RRRKKNLFDVAKFLPSWGIGYKMAKSSWRDVAYEITKINLYKDGRHGKAWGIRYKA-----GIAASDGTVKISGVN----------KPGWKYLK-EV-MKKAEDVPL-KAIVKAHKHRKGERF--------
>GYMNdens
---------------------------------------------------------------------------MATAAANRSI-GLFQRAFPQVMA-SVSRH----LSTSSEAV-----VEVAAEA------SKPK---RRKKKNLFDVAQFLPNWGIGYQMAKSSWRDVSYEITKINLYKNGRHGKAWGIRYKA-----GV-ASDAPVKMSGVN----------KPGWKYLK-EA-KKKTEGPSK--AEQPILP---------------
>GYMNodor
---------------------------------------------------------------------------MATAAANRSI-GLFQRAFPQVMA-SVTRH----LSTSSEAV-----VEVAAEA------SKPK---RRKKKNLFDVAQFLPNWGIGYQMAKSSWRDVSYEITKINLYKNGRHGKAWGIRYKA-----GV-ASDAPVKMSGVN----------KPGWKYLK-EA-KKKTEGPSK--AEQPILP---------------
>HABElong
---------------------------------------------------------------------------MATGAANRSI-GLFQRAFAQVKA-SATRH----LNTASETA------AAAAEE------SKPK---RRKKKNLFDVAKFLPNWGIGYRMAKNSWRDLSFEITKINLYKDGRHGKAWGIKYKA-----GV-ASDAAVKMSGVN----------KPGWKYLR-EA-KKKTEGSSK--AEQPILP---------------
>HABEpant
---------------------------------------------------------------------------MATGAANRSI-GLFQRAFAQVKA-SATRH----LNTASETA------AAAAEE------SKPK---RRKKKNLFDVAKFLPNWGIGYRMAKNSWRDLSFEITKINLYKDGRHGKAWGIKYKA-----GV-ASDAAVKMSGVN----------KPGWKYLR-EA-KKKTEGSSK--AEQPILP---------------
>HAEMdisc
---------------------------------------------------------------------------MATVAANRSF-RLFQLVFGELKV-PASRA----LNTASE-----------VEA------SRPK---RRKKKNLFDVAQFLPCWGIGYKMAKSSWRDVSYEITKINLYKDGRHGKAWGVRYKA-----GMAASDAPVKISGVN----------KPGWKYLK-EV-MKKAEDVPL-KADQPILP---------------
>HEMIforr
---------------------------------------------------------------------------MAIAAANRSI-GLFRRAFPLVMA-SAARH----LNIASEAV-----AAEAAEA------SKPK---RRKKKNLFDVAQFLPNWGIGYKMAKSSWRDVSYEITKINLYKDGRHGKAWGIRYKA-----GV-ASDAPEKMSGVN----------KRGWKYLK-EA-KKKTEGSSK--AEQPILP---------------
>HYPOheme
-------------------------------------------------MAAVVN--------------------RAAATVDGALGGFLRQSFHIIRTLSASEALPSSSSPAAE----------AAEA------AKPK---RRKKKNLFEVAQFLPNWGIGYKMAKSHWRDVSYEITKVNLYKDGRHGKAWGIRHKD-----GLPVAEAPVKISGVH----------KRGWKYIP-ET-KKNVADTTK---TEPTLA---------------
>LANAlana
-------------------------------------------------MAAVAN---------------------RAAAADRAI-GFFRQSFSLIRTLSASTA-PSSSSSAAA-----------ADP------TKPK---RRKKKNLFEVAQFLPNWGIGYKMAKSHWRDLSYEITKVNLYKDGRHGKAWGIRHKA-----GLPVADAPVKISGVH----------KRGWKYIP-QA-KNEVSSTTK--AAEPSLA---------------
>LECAnigr
-------------------------------------------------------------------------------MSRAAI-GLFKRAFGELKV-PSSRV----LCTVAE-----------SEA------SKPK---RRKKKNLFDVAQFLPNWGIGYKVAKSHWRDVAYEITRINLYKDGRHGKAWGIRYKA-----GLPASETPMKISGVN----------KRGWKYFK-DP-KRKIETTPK--IEQPEQAGINL-----------
>LIMOabor
------HGRITG-PVHLFSREAAPDIVKIFPKPSPQNPN-----KSLSALQGLIRAYAGV----ISRRNCSSSYPMATATGSRAI-GLFQRAFRELKS-SASRA----LNTAAE-----------AES------SKPK---RRKKKNLFDVAHFLPNWGIGYKMAKSSWRDVSYEITKINLYKDGRHGKAWGIRYKA-----GAQASDAPVKISGVN----------KGGWKYLK-DV----------------------------------
>MASDpict
--------------MHLIS-AH----------------------------------YLGL----YLKNIIPKTLARKMAASSRSI-GLFQRFMVELKT-SASRA----LNTASE-----------AEA------SKPK---RRKKKNLFDVAHFLPNWGIGFKMCKSSWRDLSYEITKINLYKDGRHGKAWGIRYKA-----GIAASDVPVKISGVN----------KGGWKYLKENT-KKKAEDSSK--VEQPIRT---------------
>MEXIxero
---------------------------------------------------------------------------MAVASGRGGF-GLVQRAFVELKA-SAFRA----LSTAPE-----------AEA------SKVER-TRKKKKNLFDVAHFLPNWGIGYKMAKSHWRDLSYEITKINLYKGGRHGKAWGIRYKA-----GIPASDTPMKISGVN----------KRGWKYLK-ET-KKKVEDTPS--LLQPIQT---------------
>MICRparv
---------------------------------------------------------------------------MASASVSRSI-GLFHRAFGELKT-SAYRA----LCTAPE-----------AEV------KTPK----RKKKNLFDVAQFLPNWGIGYKVAKSSWRDLSYEITKINLYKDGRHGKAWGIRYKA-----GVAASDAPMKISGVN----------KRGWKYLQ-EA-TRKTILGSS------------------------
>MOLIcapi
-----------------------------------------------MVMAAVVN--------------------RAAATADGALCGFLRQSFNIIRTLSASAAPPPRSSLAAE----------AAEAAKPKPKSKPK---PRKTKNLFEVAQFLPNWGIGYKMAKSHWRDVSYEITKINLYKDGRHGKAWGIRHKG-----GLPVAETPVKISGVH----------KRGWKYLV-ET-KNTADTA----QTEPRLA---------------
>NEUWmali
---------------------------------------------------------------------------MAMAFASKAF-SFSRRSIGELKS-LASRA----SSTAAE-----------ADP------TEPK---RRKKKNLFDVAQFLPNWGIGYKMAKNHWRDVYYEITKINLYKDGRHGKAWGIRYKA-----GLPSSDAPVKISGVN----------KPGWKYLR-EI-KKKPDDSLQ--PKQSLSFNSFLSQ------NMS
>NEUWzoll
---------VIG--------------------PCPQVAGLGFFFTRCETLLVLVPEEEG--------DGGFSGRLMAMAFASKAF-SFSRRSIGELKS-FASRA----LSIAAE-----------ADP------TVPK---RRKKKNLFDVAQFLPNWGIGYKMAKNHWRDVYYEITKINLYKDGRHGKAWGIRYKA-----GLPASDAPVKISGVN----------KPGWKYLR-EI-KKKPDDSLQ--PEQSISFNSFVSQ------NMS
>OECEmacu
---------------------------------------------------------------------------MATATASRSI-GLFQRAFGELKS-SASRA----LSTASE-----------VEA------SKLK---RRKKKNLFDVAHFLPNWGIGYKMCKSSWRDLSYEITKINLYKDGRHGKAWGIRCKA-----GIPVSDVPVKISGVN----------KGGWKYLK-DA-EKKAEDSPK--A---------------------
>OPHRgarg
---------------------------------------------------------------------------MAAASASRSI-GLFQRAFPQGMA-SVTRH----LNTASEAVAAAGTEAAKAEA------SKPK---RRRKKNLFDVAQFLPNWGIGYKMAKSSWRDLSYEITKINLYKDGRHGKAWGIRYKA-----GVVASDAPVKMSGVN----------KPGWKYLK-EA-KKKTEESSK--AEQPILP---------------
>OPHRsphe
---------------------------------------------------------------------------MAAASASRSI-GLFQRAFPQGMA-SVTRH----LNTASEAVA---TAEVTAEA------TKPK---RRKKKNLFDVAQFLPNWGIGYKMAKSSWRDLSYEITKINLYKDGRHGKAWGIRYKA-----GVVASDAPVKMSGVN----------KPGWKYLK-EA-KKKTEESSK--AEQPILP---------------
>ORCHital
---------------------------------------------------------------------------MATAAANMSI-GLFKRAFPQVVA-SVTRH----LNTASEAVE---AVAAAVEE------SKPK---RRKKKNLFDVAQFLPNWGIGYKMAKSSWRDVSYEITKINLYKDGRHGKAWGIRNKA-----GV-ASDAPVKMSGVN----------KPGWKYLK-EA-KKKTGGSSK--AEQPILP---------------
>PAPHconc
---------------------------------------------------------------------------MATASGKRAI-GLFQRAFVELKA-SASRA----LSTAPE-----------AEA------SKVER-TRKKKKNLFDVAHFLPNWGIGYKMAKSHWRDLSYEITKINLYKDGRHGKAWGIRYKA-----GIPASETPVKISGVN----------KRGWKYLK-DT-NKKVECTPE--PEQPIQS---------------
>PAPHhirs
---------------------------------------------------------------------------MATASGKRAT-GLFRRAFAELKA-SASRA----LSTAPE-----------AEA------SKVER-TRKKKKNLFDVAHFLPNWGIGYKMAKSHWRDLSYEITKINLYKDGRHGKAWGIRYKA-----GIPASDTPVKISGVN----------KRGWKYLK-DT-NKKAECTPK--PEQPIQL---------------
>PHAIflav
---------------------------------------------------------------------------MATAAGSRSI-GLFQRAFGELKA-SASRA----LNTASE-----------AEA------NKPK---RRKKKNLFEIAHFLPNWGIGYKMCKSSWRDLSYEITKINLYKDGRHGKAWGIRHKA-----GLPASVVPVKISGVN----------KAGWKYLK-ET-KKKAEDSPK--AEQHIRA---------------
>PHAItank
---------------------------------------------------------------------------MATTAGSRSI-GLFQRVFGELKL-SASRA----LNTASE-----------AEA------KKPK---RRKKKNLFEIAHFLPNWGIGYKMCKSSWRDLSYEITKINLYKDGRHGKAWGIRHKA-----GLPASDVPVKISGVN----------KAGWKYLK-VT-KKKAEDSPK--AEQHIRA---------------
>PHALcorn
---------------------------------------------------------------------------MATATGSRSI-GLFQRAFGELKA-AASRA----LNTASE-----------AEA------SIPK--RRRRKKNLFDVAQFLPNWGIGYKMCKSSWRDLSYEITKINLYKDGRHGKAWGIRYKA-----GIPASDVPVKISGVN----------KGGWKYLK-DT-KKKAEGSPK--AEQLVQA---------------
>PHALmode
---------------------------------------------------------------------------MATATGSRSI-GLFQRAFGELKA-SASRA----LNTASE-----------AEA------SIPK--RRRKKKNLFDVAQFLPNWGIGYKMCKSSWRDLSYEITKINLYKDGRHGKAWGIRYKA-----GMPASDVPVKISGVN----------KGGWKYLK-DT-KKKAEDSPK--AEQLVQA---------------
>PHRAlind
-------------------------------------------------MEGLPLDY---------------RSLMATASGRRAI-GLFQRAFVELKV-SAFRA----LSTAPE-----------AEA------SKVER-TRKKKKNLFDVAIFLPNWGIGYKMAKSHWRDLSYEITKINLYKDGRHGKAWGIRYKA--------AHEQGLKTREQE----------EFSKKKKK-DE-KKTINLQVQ--DEEESSSLSDNNDELV---MLS
>PLATclav
---------------------------------------------------------------------------MATAVANRST-GLFQRAFPQVMA-SVTRY----LNTASDAA----VVAVAAEE------GKPK---RRKKKNLFDVAQFLPNWGIGYKMAKSSWRDVSYEITKINLYKDGRHGKAWGIRYKA-----GV-ASDAPMKMSGVN----------KPGWKYLK-EA-KKKTERSSK--AEQPILP---------------
>PTERcurt
---------------------------------------------------------------------------MSMTVTNRSF-GLFQRAFGELKV-SASRA----LNTASE-----------VEA------SKPK---RRKKKNLFDVAQFLPSWGIGYKMAKSSWRDLSYEITKINLYKDGRHGKAWGIRYKD-----GVAASDAPMKISGVN----------KPGWKYLK-DV-KKKAEGGSSSKAKQPILP---------------
>RIMAelli
---------VCSPPSKFIPSHSSIILLLTSQPSTPAG---------CRQVSRILDVTKLSGWLEPTLEGEENCFSMATAAVNRSL-GLFQRAFGELKA-STYRA----LNTASE-----------AEV------SKPK---RKKKKNLFDVAQFLPNWGIGYKMAKSSWRDVSYEVTKINLYKDGRHGKAWGIRYKA-----GIAASDVSVRISGVN----------KRGWKYLP-EA-TRKVELGSS------------------------
>SELEaequ
------GQSQVG--RKLVC-------LLFFPISLPKT------------LTKLERRFLVGFAL--------HRFPMTTASARKAI-VLFQRAFVELKT-SASRA----LSTAPE-----------AEA------SKLE--LRRKKKNLFDVAHFLPNWGIGYKMAKSHWRDLYYEITKINLYKDGRHGKAWGIRYKA-----GIPASDTPVKISGVN----------KRGWKYLK-DT-KKKEEGTPK--PEQPIQ----------------
>SERAvome
---------------------------------------------------------------------------MATAAANRPI-GLFQRAFPRVMA-SVTRH----LNTASEEVAAV-GVAVTEEA------SKPK---RRKKKNLFDVAQFLPNWGIGYKMAKSSWRDLSYEITKINLYKDGRHGKAWGIRYKA-----GV-ASDAPVKMSGVN----------KPGWKYLK-EA-KKKTEGSSK--AEQPILS---------------
>THELangu
---------------------------------------------------------------------------MAIAAVNRSI-GLFQRAFGEIKV-STYRA----LNTASE-----------AEV------SKPK---RKKKKNFFDVAQFLPNWGIGYKMAKSSWRDVSYEVTKINLYKDGRHGKAWGVRYKA-----GVAASDAPVRISGVN----------KRGWKYLQ-DA-MRKAELGSS------------------------
>VANIplan
---------------------------------------------------------------------------MSTAAATTAI-GLFKRAFGELKV-SSYRA----LSTAAE-----------LEA------SKPK---RRKKKNLFDVTQFLPNWGIGYKVAKSHWRDVAYEITRINLYKDGRHGKAWGIRYKA-----GIPSSEVPIKISGVN----------KPGWRYHK-DN-KTNGETSPK--DMQTDPA---------------
>VANIshen
---------------------------------------------------------------------------MSTAAARTAI-GLFKRAFGGLKV-SSYRA----LSTAAE-----------SEE------SKPK---RRKKKNLFDVAQFLPNWGIGYKVAKSHWRDVAYEITRINLYKDGRHGKAWGIRYKADAQFWGLLAR----QLHGSNYGLCIYYWAMDDRWRSLL-HS-------------------ISDMNECVVFECSEV
>EPIPaphy
---------------------------------------------------------------------------MATGA-RSSI-GLLQRALGDLKS-LAFRA----LSTASE-----------AEV------TKPK---RKKKNNLFDVAKFLPNWGIGYKMCKSKWRDVSYEITKINLYKDGRHGKAWGIRYKA-----GILASDAPVKMSGVN----------KPGWKYLK-NT-EKKAEDSPK--AEQPIRV---------------
