# Supplementary material for: Orchid Phylotranscriptomics: The Prospects of Repurposing Multi-Tissue Transcriptomes for Phylogenetic Analysis and Beyond
Source: Front Plant Sci. 2022 May 27;13:910362. doi: 10.3389/fpls.2022.910362 (PMC9196242; doi:10.3389/fpls.2022.910362)
Supplement: Supplementary file 4 [file Data_Sheet_3.zip › ortho_MSA/r1/OG0008852.fa]

>ANOEemei
-------------------------------------------------------------------------------------------------------------------MEAVVVDAGSKLLKAGFAAPDQDPAMIIPTKMKRVV-EEGDMDDSSAFEEVTVDPVVRGFIKDWDAMEDLLRHVLYTGLGWEMGEEGQILFTDPLSTPKVV----------------------REQLVQMMFETFNVSGFYASEQAVLSLYAVGRISGCTVDIGHGKIDIAPVCEGAVQHIASKRFEIGGIDLTNLLAQELWKTNPQVYIDINEVEKLKERYACCAEDQASFDNTLNSCQKEKHVLPDGQIIRIERQRYIVGEALFQPSILGLEEYGIVEQLFRSIMTFSPELHRQLIENIVLCGGTASMAGFEERFQKEANLCSSSIRPSLVKPPEYMPENLANNSAWMGGAILAKVVFPQNQHITKAEYDETGPSIVHRKCF
>ANOEroxb
-------------------------------------------------------------------------------------------------------------------MEAVVVDAGSKLLKAGFAAPDQDPAMIIPTKMKRVV-EEGDMDDSSAFEEVTVDPVVRGFIKDWDAMEDLLRHVLYTGLGWEMGEEGQILFTDPLSTPKVV----------------------REQLVQMMFETFNVSGFYASEQAVLSLYAVGRISGCTVDIGHGKIDIAPVCEGAVQHIASKRFEIGGIDLTNLLAQELWKTNPQVYIDINEVEKLKERYACCAEDQASFDNTLNSCQKEKHVLPDGQIIRIERQRYIVGEALFQPSILGLEEYGIVEQLFRSIMTFSPELHRQLIENIVLCGGTASMSGFEERFQKEANLCSSSIRPSLVKPPEYMPENLANNSAWMGGAILAKVVFPQNQHITKAEYDETGPSIVHRKCF
>APOSodor
-------------------------------------------------------------------------------------------------------------------MEAVVVDAGSKLLKAGFASPDQDPTLIIPTKMKRVV-EDGDMVDSSAFEEVTVDPIVRGFIKDWDAMEDLLRHVLYTGLGWEMGEEGQILFTDPLSTPKSV----------------------REQLVQMMFETFNVSGFYASEQAVLSLYAVGRISGCTVDIGHGKIDIAPVCEGAVQHIASKRFEIGGVDLTNLLAQELQKTNPHAQIDINEVEKLKERYACCAEDQSSFNNTQ-TCQKEKHTLPDGQVITVERERYIVGEALFQPSILGIEEYGIVDQLFRSISSVSPELHRQLIDNIVLCGGTASMTGFEDRFQKEAILC-SSMRPSLVKPPEYMPENLPKNSAWMGGAILAKVVFPQNQHITKAEYDETGPTIVHRKCF
>APOSshen
-------------------------------------------------------------------------------------------------------------------MEAVVVDAGSKLLKAGFASPDQDPTLIIPTKMKRVV-EDGDMVDSSAFEEVTVDPIVRGFIKDWDAMEDLLRHVLYTGLGWEMGEEGQILFTDPLSTPKSV----------------------REQLVQMMFETFNVSGFYASEQAVLSLYAVGRISGCTVDIGHGKIDIAPVCEGAVQHIASKRFEIGGVDLTNLLAQELQKTNPHAQIDINEVEKLKERYACCAEDQSSFNNTQ-TCQKEKHTLPDGQVITVERERYIVGEALFQPSILGIEEYGIVDQLFRSISSVSPELHRQLIDNIVLCGGTASMTGFEDRFQKEAILC-SFMRPSLVKPPEYMPENLPKNSAWMGGAILAKVVFPQNQHITKAEYDETGPTIVHRKCF
>BLETstri
-------------------------------------------------------------------------------------------------------------------MEAVVVDAGSKLLKAGFAAPDQDPAMIIPTKMKCVL-EDGDMDDSSAFEEVTVDPVVRGFIKDWDAMEDLLRHVLYTGLGWEMGEEGQILFTDPLSTPKVV----------------------REQLVQMMFETFNVSGFYASEQAVLSLYAVGRISGCTVDIGHGKIDIAPVCEGAVQHIASKRFEIGGIDLTNLLAHELKKANPQVHIDINEVEKIKEQYACCVEDQSLFESTLNSCQKEKHVLPDGQIIMIEKQKYIVGEALFQPSILGLEEYGVVEQLFRSIMTVAPELHRQLIDNIVLCGGTASMTGFEDRFQREAVLCSSSVRPSLVKPPEYMPENLPNNSAWMGGAILAKVVFPQNQHITKAEYDETGPSIVHRKCF
>BORYspha
-------------------------------------------------------------------------------------------------------------------MEAVVVDAGSKFLKAGFAAPDQDPALIIPTKMKRVV-EDGDMVDSAAFEELTVDPVVRGFIRDWDAMEDLLHHVLYSSLGWEIGEEGQILFTDPLSTPKAV----------------------REQLVQMMFETFNISGFYASEQAVLSLYAVGRISGCSVDIGHGKIDIAPVCEGAVQHIASKRFEIGGIDLTKLLAQELHKSNPLVNIDISEVEKLKEQYACCAEDQAAFKEMKNSCQKEKHTLPDGQVITIEREKFIVGEALFQPSILGLEEYGIVEQLVRSISSVSSENHRQLLENTVLCGGTVSMNGFQERFQKEANLCSSSIRPSLVKPPEYMPENLSKNSAWMGGAILAKVVFPQNQHITKADYDETGPAIVHRKCF
>CALAcreb
-------------------------------------------------------------------------------------------------------------------MEAVVIDVGSKLLKAGFAAPDQDPSMIIPTKMKRVV-EEADMDDSSAFEEVTVDPVVRGFIKDWDAMEDLLRHVLYTGLGWEMGEEGQILFTDPLSTPKVV----------------------REQLVQMMFETFNVSGFYASEQAVLSLYAVGRISGCTVDIGHGKLDIAPVCEGAVQHIASKRFEIGGIDLTNLLAQELWKTNPQVYIDINEVEKLKEQYACCAEDQYSFDSTLNSCSKEKHILPDGQIIRIDRQRYIVGEALFQPSILGLEECGIVEQLFRSIMTVSPELHRQLLDNIVLCGGTASMTGFEERFQKEANLCSSSIRPSLVKPPEYMPENLANNSAWMGGAILAKVVFPQNQHITKAEYDETGPSIVHRKCF
>CALAplic
-------------------------------------------------------------------------------------------------------------------MEAVVIDVGSKLLKAGFAAPDQDPSMIIPTKMKRVV-EEADMDDSSAFEEVTVDPVVRGFIKDWDAMEDLLRHVLYTGLGWEMGEEGQILFTDPLSTPKVV----------------------REQLVQMMFETFNVSGFYASEQAVLSLYAVGRISGCTVDIGHGKLDIAPVCEGAVQHIASKRFEIGGIDLTNLLAQELWKTNPQVYIDINEVEKLKEQYACCAEDQYSFDSTLNSCSKEKHILPDGQIIRIDRQRYIVGEALFQPSILGLEECGIVEQLFRSIMTVSPELHRQLLDNIVLCGGTASMTGFEERFQKEANLCSSSIRPSLVKPPEYMPENLANNSAWMGGAILAKVVFPQNQHITKAEYDETGPSIVHRKCF
>CALAsini
-------------------------------------------------------------------------------------------------------------------MEAVVVDAGSKLLKAGFAAPDQDPAMIIPTKMKCVA-EDGDMDDSSAFEEVTVDPVVRGFIKDWDAMEDLLRHVLYTGLGWEMGEEGQILFTDPLSTPKVV----------------------REQLVQMMFETFNVSGFYASEQAVLSLYAVGRISGCTVDIGHGKIDIAPVCEGAVQHIASKRFEIGGIDLTNLLAQELRKTNPQVHIDINEVEKLKEQYSCCAEDQLSFDSTLNSCQKEQHILPDGQIIMIERERYIVGEALFQPSILGLEEYGIVEQLFRSIMTVAPELHRQLIDNIVLCGGTASMTGFEERFQREAVLCSSSVRPSLVKPPEYMPENLPNNSAWMGGAILAKVVFPQNQHITKAEYDETGPSIVHRKCF
>CALAtsoo
-------------------------------------------------------------------------------------------------------------------MEAVVVDAGSKLLKAGFAAPDQDPAMIIPTKMKCVL-EDGDMDDSSAFEEVTVDPVVRGFIKDWDAMEDLLRHVLYTGLGWEIGEEGQILFTDPLSTPKVV----------------------REQLVQMMFETFNVSGFYASEQAVLSLYAVGRISGCTVDIGHGKIDIAPVCEGAVQHIASKRFEIGGIDLTNLLAQELKKTNPQVHIDINEVEKLKEQYSCCAEDQLSFDSTLNSCQKEQHILPDGQIIMIERERYIVGEALFQPSILGLEEDGIVEQLFRSIMTVAPELHRQLIDNIVLCGGTASMTGFEERFQREAVLCSSSVRPSLVKPPEYMPENLPNNSAWMGGAILAKVVFPQNQHITKAEYDETGPSIVHRKCF
>CALEmajo
-------------------------------------------------------------------------------------------------------------------MEAVVVDAGSKFLKAGFAAPDQDPAMIIPTKMKRVL-EEGDMDDSSAFEEVTVDPVVRGFIKDWDAMEDLLRHVLYTGLGWEMGEEGQILFTDPLCTPKVV----------------------REQLVQMMFETFNVSGFYASEQAVLSLYAVGRISGCTVDIGHGKIDIAPVCEGAVQHIASKRFEFGGIDLTNLLAQELWKTNPQVYIDINEVEKLKEQYACCAEDQSSFDNTLNSCPKEKHILPDGQIIWIERQRYIVGEALFQPSLLGLEDYGIVEQLFRSIMTVSTELHRQLMDNIVLCGGTASMTGFEERFQKEANLCSSSIRPSLVKPPEYMPENLAKNSAWMGGAILAKVVFPQNQHITKAEYDETGPSIVHRKCF
>CEPHdama
-------------------------------------------------------------------------------------------------------------------MEAVVVDAGSKLLKAGFAAPDQDPAMIIPTKMKRVV-EDGDMEGSSAFEEVTVDPVVRGFIKDWDAMEDLLRHVLYTGLGWEMGEEGNILFTDPLSTPKVV----------------------REQLVQMMFETFNVSGFYASEQAVLSLYAVGRISGCTVDIGHGKIDIAPVCEGAVQHIASKRFEIGGIDLTNLLAQELCKSNPQIHIDINEVEELKEQYACCAEDQSSFDSTIISCQKEKHILPDGQIIMTERQRYIVGEALFQPSILGLEEYGIVEQLFRSIITVAPELHRQLIDNIVLCGGTASMTGFEERFQKEAVLCSSSVQPSLVKPPEYMPENLPNNSAWMGGAILAKVVFPQNQHITKAEYDETGPSIVHRKCF
>CHILsemi
-------------------------------------------------------------------------------------------------------------------MEAVVVDAGSKFLKAGFAAPDQDPAMIIPTKMKRVL-EEGDVDDSSAFEEVTVDPVVRGFIKDWDAMEDLLRHVLYTGLGWEMGEEGQILFTDPLCTPKVV----------------------REQLVQMMFETFNVSGFYASEQAVLSLYAVGRISGCTVDIGHGKIDIAPVCEGAVQHIASKRFEFGGIDLTNLLAQELWKTNPQVYVDINEVEKLKEQYACCAEDQSSFDNTLNSCPKEKHILPDGQIIWIERQRYIVGEALFQPSILGLEDYGIVEQLFRSIMSVSPELHRQLIDNIVLCGGTASMTGFEERFQKEANLCPSSIRPSLVKPPEYMPENLAKNSAWMGGAILAKVVFPQNQHISKAEYDETGPSIVHRKCF
>CHILtrap
-------------------------------------------------------------------------------------------------------------------MEAVVVDAGSKFLKAGFAAPDQDPAMIIPTKMKRVL-EEGDVDDSSAFEEVTVDPVVRGFIKDWDAMEDLLRHVLYTGLGWEMGEEGQILFTDPLCTPKVV----------------------REQLVQMMFETFNVSGFYASEQAVLSLYAVGRISGCTVDIGHGKIDIAPVCEGAVQHIASKRFEFGGIDLTNLLAQELWKTNPQVYVDINEVEKLKEQYACCAEDQSSFDNTLHSCPKEKHILPDGQIIWIERQRYIVGEALFQPSILGLEDYGIVEQLFRSIMSVSPELHRQLIDNIVLCGGTASMTGFEERFQKEANLCSSSIRPSLVKPPEYMPENLAKNSAWMGGAILAKVVFPQNQHISKAEYDETGPSIVHRKCF
>CORYacti
-------------------------------------------------------------------------------------------------------------------MEAVVVDAGSKLLKAGFAAPDQDPAMIIPTKMKRVV-EEGEMDDSSAFEEVIVDPVVRGFIKDWDAMEDLLRHVLYTGLGWEMGEEGQILFTDPLSTPKVV----------------------REQLVQMMFETFNVSGFYASEQAVLSLYAVGRISGCTVDIGHGKIDIAPVCEGAVQHIASKRFEIGGIDLTNLLAQELWKTNPQVYIDINEVEKLKEQYACCAEDQSSFDSTLNSCQKEKHILPDGQIIRIERQRYIVGEALFQPSILGLEEYGIVEQLFRSIMTVSPELHRQLIDNIVLCGGTASMTGFEERFQREANLCSFSVRPSLVKPPEYMPENLANNSAWMGGAILAKVVFPQNQHITKAEYDETGPSIVHRKCF
>CREMappe
-------------------------------------------------------------------------------------------------------------------MEAVVVDAGSKLLKAGFAAPDQDPAMIIPTKMKCVA-EDGDMDDSLAFEEVTVDPVVRGFIKDWDAMEDLLRHVLYTGLGWEMGEEGQILFTDPLSTPKVV----------------------REQLVQMMFETFNVSGFYASEQAVLSLYAVGRISGCTVDIGHGKIDIAPVCEGAVQHIASKRFEIGGIDLTNLLAQELRKTNPQLHIDINEVERLKEQYACCAEDQSSFDATLNSCQKEKYILPDGQIIMIERERHIVGEALFQPSILGLEEYGIVEQLFRSIMTVAPELHRQLIDNIVLCGGAASMTGFEERFQREAILCSSSVRPSLVKPPEYMPENLSQNSAWMGGAILAKVVFPQNQHITKAEYDETGPSIVHRKCF
>CRYPlept
-------------------------------------------------------------------------------------------------------------------MEAVVVDAGSKLLKAGFAAPDQDPAMIIPTKMRRVV-EEGDVDDSAAFEEVTVDPVVRGFIKDWDAMEDLLRHVLYTGLGWEMGEEGQILFTDPLFTPKVV----------------------REQLVQMMFETFNVSGFYASEQAILSLYAVGRISGCTVDIGHGKIDIAPVCEGAVQHIASKRFEIGGIDLTNLLAQELWKTNPQVYIDINEVEKLKEQYACCAEDQSSFDSTLNSCPKEKHILPDGQIIRIERQKYIVGEALFQPSILGLEEYGIVEQLFRSIMTVSPELHRQLIDNIVLCGGTASMTGFEERFQKEANLCSSSIRPSLVKPPEYMPENLAKNSAWMGGAILAKVVFPQNQHITKADYDETGPSVVHRKCF
>CYMBensi
MYEYDRRVCSEEGKKKRKKRKKKLKFWG------------------AHRRLCIT---------PQTQQTSWICSSN---------SRVLAAVLTAAGSLGSSRL----------PMEAVVVDAGSKLLKAGFAAPDQDPAMIIPTKMRCVV-DDGDMDDSSAFEGTTVDPVVRGFIKDWDAMEDLLRHVLYTGLGWEMGEEGQILFTDPLSTPKVV----------------------REQLVQMMFETFNVSGFYASEQAVLSLYAVGRISGCTVDIGHGKIDIAPVCEGAVQHIASKRFEIGGIDLTNLLAQELGKTNPQVHIDVNEVEKLKEQYACCAENQFSFDGTSNSCQKEKHILPDGQVIVIERERYIVGEALFQPSILGLEDYGIVEQLFRSIMTVSPELHRQLIDNIVLCGGTASMTGFEERFQREVVLCSSSVRPSLVKPPEYMPENLLKNSAWMGGAILAKVVFPQNQHITKAEYDETGPSIVHRKCF
>CYMBmann
-------------------------------------------------------------------------------------------------------------------MEAVVVDAGSKLLKAGFAAPDQDPAMIIPTKMKCVV-EDGDMDDSSAFEGTTVDPVVRGFIKDWDAMEDLLRHVLYTGLGWEMGEEGQILFTDPLSTPKVV----------------------REQLVQMMFETFNVSGFYASEQAVLSLYAVGRISGCTVDIGHGKIDIAPVCEGAVQHIASKRFEIGGIDLTNLLAQELGKTNPQVHIDVNEVEKLKEQYACCAENQFSFDGTSNSCQKEKHMLPDGQVIVIERERYIVGEALFQPSILGLEDYGIVEQLFRSIMTVSPELHRQLIDNIVLCGGTASMTGFEERFQREVFLCSSSVRPCLVKPPEYMPENLLKNSAWMGGAILAKVVFPQNQHITKAEYDETGPSIVHRKCF
>CYPRbard
-------------------------------------------------------------------------------------------------------------------MEAVVVDAGSKLLKAGFAAPDQDPALIIPTKMKRVV-EDGDMVDSSVFEEVTLDPVVRGFIKDWDAIEDLLRHVLYTGLGWEMGEEGQILFTDPLSTPKAV----------------------REQLVQMMFETFNVSGFYASEQAVLSLYAVGRISGCTVDIGHGKIDIAPVCEGAVQHIASKRFEIGGVDLTKLLAQELQKTNTQVHIDINEAEKIKEQYSFCAEDQSSFDNTQNSCPKEKHILPDGQVITIERERYIVGEALFQPSILGLEEYGIVEQLFRSITTVSPELHRQLIDNIVLCGGTASMTGFEDRFQKEAILCSSSIRPSLVKPPEYMPENLPNNSAWMGGAILAKVVFPQNQHITKAEYDETGPSIVHRKCF
>CYPRflav
-------------------------------------------------------------------------------------------------------------------MEAVVVDAGSKLLKAGFAAPDQDPALIIPTKMKRVV-EDGDMVDSSVFDEVTADPVVRGFIKDWDAIEDLLRHVLYTGLGWEMGEEGQILFTDPLSTPKAV----------------------REQLVQMMFETFNVSGFYASEQAVLSLYAVGRISGCTIDIGHGKIDIAPVCEGAVQHIASKRFEIGGVDLTKLLAQELQKTNPQVHIDINEVEKIKEQYSFCAEDQSSFDNTKNSCQKEKHILPDGQVITIERERYIVGEALFQPSILGLEEYGIVEQLFRSITTVSPELHRQLIDNIVLCGGTASMTGFEDRFQKDAILCSSSIRPSLVKPPEYMPENLSNNSAWMGGAILAKVVFPQNQHITKAEYDEMGPSIVHRKCF
>DACThata
-------------------------------------------------------------------------------------------------------------------------------------------------------------------------------------MEDLLRHVLYTGLGWEMGEEGQILFTDPLSTPKVV----------------------REQLVQMMFETFNVSGFYASEQAVLSLYAVGRISGCTIDIGHGKIDIAPVCEGAVQHIASKRFEIGGIDLTNLLAQELWKTNPQVYIDINEVEKLKEQYACCAEDQSSFDGTLNSCPKEKHILPDGQIIWIDRQRYIVGEALFQPSILGLEEYGIVEQLFRSIMIVSPELHRQLIDNIVLCGGTASMAGFEERFQKEANLCSSSIRPSLVKPPEYMPENLANNSAWMGGAILAKVVFPQNQHITKAEYDETGPSIVHRKCF
>DENDchryso
-------------------------------------------------------------------------------------------------------------------MEAVVVDAGSKLLKAGFAAPDQDPAMIIPTKMKCVV-EDGDMEDSSAFEEVTVDPVVRGFIKDWDAMEDLLRHVLYTGLGWEMGEEGQILFTDPLNTPKVA----------------------REQLVQMMFETFNVSGFYASEQAVLSLYAVGRISGCTVDIGHGKIDIAPVCEGAVQHIASKRFEIGGIDLTNLLAQELRKTNPQVQIDINEIEKLKEQYACCAEDQSSFDSTLNSCQKENHVLPDGQVITIERERYIVGEALFQPSILGLEEYGIVEQLFRSITTVAPELHRQLIDNIVLCGGTTSMAGFEERFQREAVLCSSSVRPSLVKPPEYMPENLPNNSAWMGGAILAKVVFPQNQHITKAEYDETGPSIVHRKCF
>DENDnobi
-------------------------------------------------------------------------------------------------------------------MEAVVVDAGSKLLKAGFAAPDQDPAMIIPTKMKCVV-EEGDMEDSPAFEEVTVDPVVRGFIKDWDAMEDLLRHVLYTGLGWEIGEEGQILFTDPLNTPKVV----------------------REQLVQMMFETFNVSGFYASEQAVLSLYAVGRISGCTVDIGHGKIDIAPVCEGAVQHIASKRFEIGGIDLTNLLAQELRKTNPQVQIDINEIEKLKEQYACCAEDQSSFDSTLSSCQKEKHVLPDGQVITIERERYIVGEALFQPSILGLEEYGIVEQLFRSIMIVAPELHRQLIDNIVLCGGTTSMAGFEERFQREAVLCSSSVRPSLVKPPEYMPENLPSNSAWMGGAILAKVVFPQNQHITKAEYDETGPAIVHRKCF
>DIURorie
-------------------------------------------------------------------------------------------------------------------MEAVVVDAGSRLLKAGFAAPDQDPAMIIPTKMKRVV-EEGDMDDSSAFEEVTVDPVVRGFIKDWDAMEDLLRHVLYTGLGWEMGEEGQILFTDPLSTPKVV----------------------REQLVQMMFETFNVSGFYASEQAVLSLYAVGRISGCTVDIGHGKIDIAPVCEGAVQHIASKRFEIGGIDLTNLLAQELWKTNPQVYIDINEVEKLKEQYACCAEDQSAFDSTLNSCQKEKHILPDGQIIWIERQRYIVGEALFQPSILGLEEYGIVEQLFRSIMTVSPELHRQLIDNIVLCGGTASMTGFEERFQKEANLCSSSIRPSLVKPPEYMPENLGKNSAWMGGAILAKVVFPQNQHITKAEYDETGPSIVHRKC-
>DRAKelas
-------------------------------------------------------------------------------------------------------------------MEAVVVDAGSKFLKAGFAAPDQDPAMVIPTKMKRVL-EEGDLDDSSAFEEVTVDPVVRGFVKDWDAMEDLLRHVLYTGLGWEIGEEGQILFTDPLCTPKVV----------------------REQLVQMMFETFNVSGFYASEQAVLSLYAVGRISGCTVDIGHGKIDIAPVCEGAVQHIASKRFEFGGIDLTNLLAQELWKTNPQVYVDINEVEKLKEQYACCAEDQSSFDSTLNSCPKEKHILPDGQIIWIERQKYIVGEALFQPSILGLEDYGIVEQLFRSIMTVSPELHRQLIDNIVLCGGTASMTGFEERFQKEANLCSSSIRPSLVKPPEYMPENLAKNSAWMGGAILAKVVFPQNQHITKAEYDEIGPSIVHRKCF
>DRAKthyn
-------------------------------------------------------------------------------------------------------------------MEAVVVDAGSKFLKAGFAAPDQDPAMVIPTKMKRVL-EEGDLDDSSAFEEVTVDPVVRGFIKDWDAMEDLLRHVLYTGLGWEIGEEGQILFTDPLCTPKVV----------------------REQLVQMMFETFNVSGFYASEQAVLSLYAVGRISGCTVDIGHGKIDIAPVCEGAVQHIASKRFEFGGIDLTNLLAQELWKTNPQVYVDINEVEKLKEQYACCAEDQSSFDSTLNSCPKEKHILPDGQIIWIERQKYIVGEALFQPSILGLEDYGIVEQLFRSIMTVSPELHRQLIDNIVLCGGTASMTGFEERFQKEANLCSSSIRPSLVKPPEYMPENLAKNSAWMGGAILAKVVFPQNQHITKAEYDEIGPSIVHRKCF
>EPIDfulg
-------------------------------------------------------------------------------------------------------------------MEAVVVDAGSKLLKAGFAAPDQDPAMIIPTKMKCVV-EDGDMDDSSALEEVTVDPVVRGFVKDWDAMEDLLRHVLYTGLGWEIGEEGQILFTDPLSTPKVV----------------------REQLVQMMFETFNVSGFYASEQAVLSLYAVGRISGCTVDIGHGKIDIAPVCEGAVQHIASKRFEIGGIDLTNLLAQELGKANPQVHIDINEVEKLKEQYACCAEDQSSFDATLNSCQQEKHVLPDGQIITIERERYIVGEALFQPSILGLEEYGIVEQLFRSIMTVAPELHRQLIDNIVLCGGTASMTGFEERFQREAVLCSSSVRPSLVKPPEYMPENLPKNSAWMGGAILAKVVFPQNQHITKAEYDETGPSIVHRKCF
>EPIDpuni
-------------------------------------------------------------------------------------------------------------------MEAVVVDAGSKLLKAGFAAPDQDPAMIIPTKMKCVV-EDGDMDDSSALEEVTVDPVVRGFVKDWDAMEDLLRHVLYTGLGWEIGEEGQILFTDPLSTPKVV----------------------REQLVQMMFETFNVSGFYASEQAVLSLYAVGRISGCTVDIGHGKIDIAPVCEGAVQHIASKRFEIGGIDLTNLLAQELGKANPQVHIDINEVEKLKEQYACCAEDQSSFDATLNSCQQEKHVLPDGQIITIERERYIVGEALFQPSILGLEEYGIVEQLFRSIMTVAPELHRQLIDNIVLCGGTASMTGFEERFQREAVLCSSSVRPSLVKPPEYMPENLPKNSAWMGGAILAKVVFPQNQHITKAEYDETGPSIVHRKCF
>EPIPhell
-------------------------------------------------------------------------------------------------------------------MEAVVVDAGSKLLKAGFAAPDQDPAMIIPTKMKRVV-EDGDIEGSSAFEEVTVDPVIRGFIKDWDAMEDLLRHVLYTGLGWEMGEEGHILFTDPLSTPKVV----------------------REQLVQMMFETFNVSGFYASEQAVLSLYAVGRISGCTVDIGHGKIDIAPVCEGAVQHIASKRFEIGGIDLTNLLAQELWKSNPQIHIDINEIEELKEQYACCAEDQSSFETTLNSCQKEKHILPDGQVIMTERQRYIVGEALFQPSILGLEEYGIVEQLFRSIITVAPELHRQLIDNIVLCGGTASMTGFEERFQKEAVLCSSSVRPSLVKPPEYMPENLPNNSAWMGGAILAKVVFPQNQHITKAEYDETGPSIVHRKCF
>EPIPpurp
-------------------------------------------------------------------------------------------------------------------MEAVVVDAGSKLLKAGFAAPDQDPAMIIPTKMKRVV-EDGDIEGSSAFEEVTVDPVIRGFIKDWDAMEDLLRHVLYTGLGWEMGEEGHILFTDPLSTPKVV----------------------REQLVQMMFETFNVSGFYASEQAVLSLYAVGRISGCTVDIGHGKIDIAPVCEGAVQHIASKRFEIGGIDLTNLLAQELWKSNPQIHIDINEIEELKEQYACCAEDQSSFESTLNSCQKEKHILPDGQVIMTERQRYIVGEALFQPSILGLEEYGIVEQLFRSIITVAPELHRQLIDNIVLCGGTASMTGFEERFQKEAVLCSSSVRPSLVKPPEYMPENLPNNSAWMGGAILAKVVFPQNQHITKAEYDETGPSIVHRKCF
>ERYCcris
-------------------------------------------------------------------------------------------------------------------MEAVVVDAGSKLLKAGFAAPDQDPAMIITTKMKCEL-EDGDMEDSSGFDGVTVDPVVRGFIKDWDAMEDLMRHVLYTGLGWEIGEEGQILFTDPLSTPKVL----------------------REQLVQMMFETFNVSGFYASEQAVLSLYAVGRISGCTVDVGHGKIDIAPVCEGAVQHIASKRFEIGGIDLTNLLAQELRKTNPQVNVDINEVEKLKEQYACCAEDQFSFDGTSNSCQKENHVLPDGQIITIEREKYIVGEALFQPSILGLEDYGIVEQLFRSIMTVSPELQRQLADNIVLCGGTASMAGFEERFQREVVLCSSSVRPSLVKPPEYMPENLLKNSAWMGGAILAKVVFPQNQHITKAEYDETGPSIVHRKCF
>ERYCpuss
-------------------------------------------------------------------------------------------------------------------MEAVVVDVGSKLLKAGFASPDQDPAMIIPTKMKCEL-EDRDMEDSSGLDGVTVDPIVRGFIKDWDAMEDLMRHVLYTGLGWEIGEEGQILFTDPLSTPKIL----------------------REQLVQMMFETFNVSGFYASEQAVLSLYAVGRISGCTVDIGHGKIDIAPVCEGAVQHIASKRFEIGGIDLTNLLAQELRKTNPQVNVDINEVEKLKEQYACCAEDQFSFDGTSNSCQKENHVLPDGQIITIEREKYIVGEALFQPSILGLEDYGIVEQLFRSIMTVSPELQRQLADNIVLCGGTASMTGFEERFQREVVLCSSSVRPTLVKPPEYMPENLLKNSAWMG------------EILTTA---------------
>GALEfabe
-------------------------------------------------------------------------------------------------------------------MEAVVVDAGSKLVKAGFAAPDQDPALIIPSKMKRVVEEEGDMVDSLALEEVVVDPILRGFISDWDAMEDLLRYVLYTNLGWEIGEEGQILFTDPLCTPKAI----------------------REQLVQMMFETFNVSGFYASEQAVLSLYAVGRISGCTVDVGHGKIDIAPVSEGAVQHITSKRFEFGGIDLTNLLSQELKKSNPHVRMDINEVEKIKEQYACCAEDQSSFDNTENTCRKDKHVLPDGQVITIEREKYIVGEALFKPSILGLEEYGIVDQLFSSISTVSPELHRQLIDNIVLCGGTSCMTGFEDRFHKESLLC-SFMRPSLVKPPEYMPENLPSNSAWLGGAILAKIVFPQNQHITKGEYDETGPSIVHRKCF
>GASTelat
-------------------------------------------------------------------------------------------------------------------MEAVVVDAGSRLLKAGFAAPDQDPAMIIPTKMKRVL-EDGDMDDSSAFEEVTLDPVVRGFIKDWDAMEDLLRHVLYTGLGWEMGDEGHILFTDPLSTPKAV----------------------REQLIQMMFETFNVSGFYASEQAVLSLYAVGRISGCTVDIGHGKIDIAPVCEGAVQHIASKRFEIGGIDLTNLLAQELWKANPQVHIDINEVEKLKEQFACCAEDLSSFDNTRNSCQTEKHVLPDGQVIMIERQKYIVGEALFQPSILGLEEYGIVEQLFRSIMTVAPELHRQLIDNIVLCGGTASMIGFEERFQREAVLCSSSVRPSLIKPPEYMPENLLKNSAWMGGAILAKVVFPQNQHVTKAEYDETGPSIVHRKCF
>GOODfuma
-------------------------------------------------------------------------------------------------------------------MEAVVVDAGSKLLKAGFAAPDQDPAMIIPTKMKRVV-EEGDMDDSSAFEEVTVDPVVRGFIKDWDAMEDLLRHVLYTGLGWEMGEEGQILFTDPLSTPKVV----------------------REQLVQMMFETFNVSGFYASEQAVLSLYAVGRISGCTVDIGHGKIDIAPVCEGAVQHIASKRFEIGGIDLTNLLAQELWKTNPQVYIDINEVEKLKEQYAYCAEDQASFDNTLNSCQKEKHVLPDGQIIRIERQRYIVGEALFQPSILGLEEYGIVEQLFRSIMTVSPELHRQLIDNIVLCGGTASMAGFEERFQKEANLCSSSIRPSLVKPPEYMPENLANNSAWMGGAILAKVVFPQNQHITKAEYDETGPSIVHRKCF
>GOODpube
-------------------------------------------------------------------------------------------------------------------MEAVVIDAGSKLLKAGFAAPDQDPAMIIPTKMKRVV-EEGDMDDSSAFEEVTVDPIVRGFIKDWDAMEDLLRHVLYTGLGWEMGEEGQILFTDPLSTPKVV----------------------REQLVQMMFETFNVSGFYASEQAVLSLYAVGRISGCTVDIGHGKIDIAPVCEGAVQHIASKRFEIGGIDLTNLLAQELWKTNPQVYIDINEVEKLKEQYAYCAEDQASFDNTLNSCQKEKHVLPDGQIIRIERQRYIVGEALFQPSILGLEEYGIVEQLFRSIMSVSPELHRQLIDNIVLCGGTASMA-------------------------------------------------------------------------
>GYMNdens
-------------------------------------------------------------------------------------------------------------------MEAVVVDAGSKLLKAGFAAPDQDPAMIIPTKMKRVV-EDGDIDDSSAFEEVTVDPVVRGFIKDWDAMEDLLRHVLYTGLGWEMGEEGQILFTDPLSTPKVV----------------------REQLVQMMFETFNVSGFYASEQAVLSLYAVGRISGCTIDIGHGKIDIAPVCEGAVQHIASKRFEIGGIDLTNLLAQELWKTNPQVYIDINEVEKLKEQYACCAEDQSSFDGTLNSCPKEKHILPDGQIIWIDRQRYIVGEALFQPSILGLEEYGIVEQLFRSIMTVSPELHRQLIDNIVLCGGTASMAGFEERFQKEANLCSSSIRPSLVKPPEYMPENLASNSAWMGGAILAKVVFPQNQHITKAEYDETGPSIVHRKCF
>GYMNodor
-------------------------------------------------------------------------------------------------------------------MEAVVVDAGSKLLKAGFAAPDQDPAMIIPTKMKRVV-EDGDIDDSSAFEEVTVDPVVRGFIKDWDAMEDLLRHVLYTGLGWEMGEEGQILFTDPLSTPKVV----------------------REQLVQMMFETFNVSGFYASEQAVLSLYAVGRISGCTIDIGHGKIDIAPVCEGAVQHIASKRFEIGGIDLTNLLAQELWKTNPQVYIDINEVEKLKERYACCAEDQSSFDGTLNSCPKEKHILPDGQIIWIDRQRYIVGEALFQPSILGLEEYGIVEQLFRSIMTVSPELHRQLIDNIVLCGGTASMAGFEERFQKEANLCSSSIRPSLVKPPEYMPENLANNSAWMGGAILAKVVFPQNQHITKAEYDETGPSIVHRKCF
>HABElong
-------------------------------------------------------------------------------------------------------------------MEAVVVDAGSKLLKAGFASPDQDPAMIIPTKMKRVV-DDGDIDDSSAFEEVTVDPVVRGFIKDWDAMEDLLRHVLYTGLGWEMGEEGQILFTDPLSTPKVV----------------------REQLVQMMFETFNVSGFYASEQAVLSLYAVGRISGCTVDIGHGKIDIAPVCEGAVQHIASKRFEIGGIDLTNLLAQELWKTNPQVYIDINEVEKLKEQYACCAEDQSSFDSTLTSCPKEKHILPDGQIIWIDRQRYIVGEALFQPSILGLEENGIVEQLFRSIMTISPELHRQLIDNIVLCGGTASMAGFEERFQREAILCSPSIRPSLVKPPEYMPENLANNSAWMGGAILAKVVFPQNQHITKAEYDETGPSIVHRKCF
>HABEpant
-------------------------------------------------------------------------------------------------------------------MEAVVVDAGSKLLKAGFASPDQDPAMIIPTKMKRVV-DDGDIDDSSAFEEVTVDPVVRGFIKDWDAMEDLLRHVLYTGLGWEMGEEGQILFTDPLSTPKVV----------------------REQLVQMMFETFNVSGFYASEQAVLSLYAVGRISGCTVDIGHGKIDIAPVCEGAVQHIASKRFEIGGIDLTNLLAQELWKTNPQVYIDINEVEKLKEQYACCAEDQSSFDSTLTSCPKEKHILPDGQIIWIDRQRYIVGEALFQPSILGLEENGIVEQLFRSIMTISPELHRQLIDNIVLCGGTASMAGFEERFQREAILCSPSIRPSLVKPPEYMPENLANNSAWMGGAILAKVVFPQNQHITKAEYDETGPSIVHRKCF
>HAEMdisc
-------------------------------------------------------------------------------------------------------------------MEAVVIDAGSKLLKAGFAAPDQDPAMIIPTKMKRVV-EEGDMDDSSAFEEVTVDPVVRGFIKDWDAMEDLLRHVLYTGLGWEMGEEGQILFTDPLSTPKVV----------------------REQLVQMMFETFNVSGFYASEQAVLSLYAVGRISGCTVDIGHGKIDIAPVCEGAVQHIASKRFEIGGIDLTNLLAQELWKTNPQVYIDINEVEKLKERYACCAEDQASYDNTLTSCQKEKHVLPDGQIIRIERQRYIVGEALFQPSILGLEEYGIVEQLFRSIMTVSPELHRQLIDNIVLCGGTASMAGFEERFQKEANLCSSSIRPSLVKPPEYMPENLANNSAWMGGAILAKVVFPQNQHITKAEYDETGPSIVHRKCF
>HEMIforr
-------------------------------------------------------------------------------------------------------------------MEAVVVDAGSKLLKAGFAAPDQDPAMIIPTKMKRVA-EDGDIDDSSAFEEVTVDPVVRGFIKDWDAMEDLLRHVLYTGLGWEMGEEGQILFTDPLSTPKVV----------------------REQLVQMMFETFNVSGFYASEQAVLSLYAVGRISGCTVDIGHGKIDIAPVCEGAVQHIASKRFEIGGIDLTNLLAQELWKTNPQVYIDINEVEKLKEKYACCAEDQSSFDGTLNSCPKEKHILPDGQIIWIDRQRYIVGEALFQPSILGLEEYGIVEQLFRSIMTVSPELHRQLIDNIVLCGGTASMTGFEERFQKEAILCSSSIRPSLVKPPEYMPENLANNSAWMGGAILAKVVFPQNQHITKAEYDETGPSIVHRKCF
>HYPOheme
-------------------------------------------------------------------------------------------------------------------MEAVVVDCGSKLLKAGFAAPDQDPALIIPTKMKRVV-EDGDLADGSAFEEVMVDPVVRGFIRDWDAMEDLLRHVLYTNLGWEIGEEGQILFTEPLSTPKAV----------------------REQLVQLMFETFNISGFYASEQAVLSLYAVGRISGCTVDIGHGKIDIAPVCEGAVQHIASKRFEIGGIDLTNLLAQELHKSNPLVNIDISEVEKLKEQYACCAEDQAAFEDSKSSCQKEQHTLPDGQVITIEKEKYIVGEALFQPSILGLEEYGIVEQLVRSISSVSSENHRQLLENTVLCGGTASMTGFEERFQREANLCSSSIRPSLVKPPEYMPENLSKNSAWMGGAILAKVVFPQNQHITKGDYDETGPAIVHRKCF
>LANAlana
-------------------------------------------------------------------------------------------------------------------MEAVVVDAGSRLLKAGFAAPDQDPALIIPTKMKRVV-EDGDLVDSSAFEEVTVDPVVRGFIRDWDAMEDLLRHVLYTSLGWEIGEEGQILFTDPLSTPKAV----------------------REQLVQMMFETFNISGFYASEQAVLSLYAVGRISGCTVDIGHGKIDIAPVCEGAVQHIASKRFEFGGIELTKLLAQELHKSNPLENIDISEVEKLKEQYACCAEDQTAYEETKSTCQKEKHTLPDGQVITIERERYTVGEALFQPSILGLEEYGIVEQLVRSISSVSSENHRQLLENTVLCGGTASMPGFEERFQKEANLCSSSIRPSLVKAPEYMPENLSKNSAWMGGAILAKVVFPQNQHITKADYDESGPAIVHRKCF
>LECAnigr
-------------------------------------------------------------------------------------------------------------------MEAVVVDAGSKLVKAGFAAPDQDPALIIPSKMKRVM-EDCDMVDSLALEEVMVEPIVRGFINDWDAMEDLLRYVLYSSLGWEMGEEGQILFTDPLSTPKAI----------------------REQLVQMMFETFNVSGFYASEQAVLSLYAVGRISGCTVDIGHGKIDIAPVCEGAVQHIASKRFEIGGIDLTNLLAQELKKTNPHVRMDIDEVEKVKEQYACCADDPSSFDNTEITYRKEKHVLPDGQVLTIERERYIVGEALFQPSILGLEEYGIVDQLFSSISTVSPELHRQLIDNIVLCGGTSCMTGFEDRFHKEAILCSSSVRPSLVKPPEYMPENLPSNSAWLGGAILAKVVFPQNQHITKAEYDETGPSIVHRKCF
>LIMOabor
-------------------------------------------------------------------------------------------------------------------MEAVVVDAGSKLLKAGFAAPDQDPAMIIPTKMKRVA-EDGDIEGSSELEEVTVDPVVRGFIKDWDAMEDLLRHVLYTGLGWEMGEEGNILFTDPLSTPKVV----------------------REQLVQMMFETFNVSGFYASEQAVLSLYAVGRISGCTVDIGHGKIDIAPVCEGAVQHIASKRFEIGGIDLTNLLAQELWKSNPQLHIDINEVEELKEQYACCAEDQSSFESTLNSCQKEKHILPDGQIIMTERQRYIVGEALFQPSILGLEEYGIVEQLFRSIITVAPELHRQLIDNIVLCGGTTSMTGFEERFQKEAVLCSSSVRPSLVKPPEYMPENLPSNSAWMGGAILAKVVFPQNQHITKAEYDEAGPSIVHKKCF
>MASDpict
-------------------------------------------------------------------------------------------------------------------MEAVVVDAGSKLLKAGFAAPDQDPSMIIPTKMKCVV-EDGEVEDSPALEGLTVDPIVRGFIKDWDAMEDLIRHVVYTGLGWEMGEEGQILFTDPLSTPKVV----------------------REQLVQMMFETFNVSGFYASEQSVLSLYAVGRISGCTVDIGHGKIDIAPVCEGAVQHIASKRFEIGGIDLTNLLAQELGKANPQVHIDINEIEKLKEQYACCAEDQSSFDATLNSCQKEKHILPDGQIITIEREKYIVGEALFKPSVLGLEEYGIVEQLFRSIMTVAPELHRQLIDNIVLCGGTASMTGFEERFQREAVLCSSSVRPSLVKPPEYMPENLPKNSAWMGGAILAKVVFPQNQHITKAEYDETGPSIVHKKCF
>MEXIxero
MNAYSLSI---------------------------------------SRRLKVLFECGGKVYLPL---EAWVIKYEVMNAYSLSISRRLKVLFECGGKV---YLPLEAWFFFPPPMEAVVVDAGSKLLKAGFAQPDQDPALIIPTKMKRVV-EDGDITDSPAVEEVAVDPVVRGFIKDWDAMEDLLRHVLYTGLGWEIGEEGQILFTDPLSTPKAV----------------------REQLIQMMFETFNVSGFYASEQAVLSLYAVGRISGCTVDIGHGKIDIAPVCEGAVQHIASKRFEIGGVDLTKLLAQELQMTNPQVHIDINEVEKIKEKYVFCTEDQTSFDNTQNSSQKEKHVLPDGQVITIGRERYIVGEALFQPSILGLEEYGIVEQLFRSITTVSPELHRQLIDNIVLCGGTASMTGFEDRFQKEAILCSSSIRPSLVKPPEYMPENLPNNSAWMGGAILAKVVFPQNQHITKAEYDETGPSIVHRKCF
>MICRparv
-------------------------------------------------------------------------------------------------------------------MEAVVVDAGSKLLKAGFAAPDQDPAMIIPTKMKRVV-EEGDTDDSSAFEEVTVDPVVRGIIKDWDAMEDLLRHVLYTGLGWEMGDEGQILFTDPLSTPKVV----------------------REQLVQMMFETFNVSGFYASEQAVLSLYAVGRISGCTVDIGHGKIDIAPVCEGAVQHIASKRFEIGGIDLTNLLAQELWKTNPQVYIDINEVEKLKEQYACCAEDQSSFDSTSNSCPIEKHVLPDGQIIRIERQRYIVGEALFQPSILGLEEYGIVEQLFRSIMTVSPELHRQLIDNIVLCGGTASMAGFEERFQKEANLCSSSIRPSLVKPPEYMPENLANNSAWMGGAILAKVVFPQNQHITKAEYDETGPSIVHRKCF
>MOLIcapi
-CGFANIFCGQFGSSAKHQSNDQLQTSAPTDPVFKTPQVDRHCEAPAFRRLRLL-------PFPLSR-RSRCSKSRVS-------SSRVACRAERLSKLGFRLLP----FLEFPPMEAVVVDCGSKLLKAGFAAPDQDPALIIPTKMKRVV-EDGDMVDSSSFEEVLVDPVVRGFIRDWDAMEDLLRHVLYVNLGWEIGEEGQILFTEPLSTPKAV----------------------REQLVQMMFETFNISGFYASEQAVLSLYAVGRISGCTVDIGHGKIDIAPVCEGAVQHIASKRFEIGGIDLTKLLAQELHKSNPLVNIDISEVEKVKEQYACCAEDQAAFEDSKSSCQKEKHTLPDGQVITIEKEKYIVGEALFQPSILGLEEYGIVEQLVRSISSVSSENHRQLLENTVLCGGTTSMTGFEERFQREANLCSSSIRPSLVKPPEYMPENLSKNSAWMGGAILAKVVFPQNQHITKGDYDETGPSIVHRKCF
>NEUWmali
-------------------------------------------------------------------------------------------------------------------MEAVVVDAGSKLLKAGFAAPDQDPTLIIPTKMKRVV-EDGDMVDSSAFEEVTVDPIVKGFIKDWDAMEDLLRHVLYTGLGWEMGEEGQILFTDPLSTPKAV----------------------REQLVQMMFETFNVSGFYASEQAVLSLYAVGRISGCTVDIGHGKIDIAPVCEGAVQHIASKRFEIGGFDLTKLLAQELQKTNPHVQVDINEVEKLKEQYACCAEDQSSFDNTHTSCQKEKHTLPDGQIITVERERYMVGEALFQPSILGLEEYGVVDQLFQSISSVSPELHRQLIDNIVLCGGTASMTGFEERFQKEAILC-SPIRPSLVKPPEYMPENLPKNSAWMGGAILAKVVFPQNQHITKADYDETGPTIVHRKCF
>NEUWzoll
----------------------------------------------------------------------------------------------------------------------------------------------------------------------------------------------------------------------------------------------------MMFETFNVSGFYASEQAVLSLYAVGRISGCTVDIGHGKIDIAPVCEGAVQHIASKRFEIGGFDLTKLLAQELQKTNPHVQVDINEVEKLKEQYACCAEDQSSFDNTHTSCQKEKHTLPDGQIITVERERYIVGEALFQPSILGLEEYGVVDQLFQSISSVSPELHRQLIDNIVLCGGTASMTGFEERFQKEAILC-SPIRPSLVKPPEYMPENLPKNSAWMGGAILAKVVFPQNQHITKADYDETGPTIVHRKCF
>OECEmacu
-------------------------------------------------------------------------------------------------------------------MEAVVVDAGSKLLKAGFAAPDQDPAMIIPTKMRCVV-EDGDMEDSSAFEGLPVDPVVRGFIKDWDAMEDLLRHVLYTGLGWEMGEEGQILFTDPLSTPKVL----------------------REQLVQMMFETFNVSGFYASEQAVLSLYAVGRISGCTVDIGHGKIDIAPVCEGAVQHIASKRFEIGGIDLTNLLAQELRKTNPQVHIDINEVEKLKEQYACCAEDQFSFDGTSNSCQKEKHILPDGQIITIEREKYLVGEALFQPSILGLEDYGIVEQLFRSIITVSPELHRQLIDNIVLCGGTASMAGFEERFQKEVVLCSSSLRPSLVKPPEYMPENLLKNSAWMGGAILAKVVFPQNQHITKAEYDETGPSIVHRKCF
>OPHRgarg
-------------------------------------------------------------------------------------------------------------------MEAVVIDAGSKLLKAGFAAPDQDPAMIIPTKMKRVA-EDGDIDDSS--EEVTVDPIVRGFIKDWDAMEDLLRHVLYTGLGWEIGEEGQILFTDPLSTPKII----------------------REQLVQMMFETFNVSGFYASEQAVLSLYAVGRISGCTIDIGHGKIDIAPVCEGAVQHIASKRFEIGGIDLTNLLAQELWKTNPQVYIDINEVEKLKEQYACCAEDQSSFDGTLNSCPKEKHILPDGQIIWIDRQRYIVGEALFQPSILGLEEYGIVEQLFRSITTVSPELHRQLIDNIVLCGGTASMAGFEERFQKEANLCSSSIRPSLVKPPEYMPENLANNSAWMGGAILAKVVFPQNQHITKAEYDETGPSIVHRKCF
>OPHRsphe
-------------------------------------------------------------------------------------------------------------------MEAVVIDAGSKLLKAGFAAPDQDPAMIIPTKMKRVA-EDGDIDDSS--EEVTVDPIVRGFIKDWDAMEDLLRHVLYTGLGWEIGEEGQILFTDPLSTPKII----------------------REQLVQMMFETFNVSGFYASEQAVLSLYAVGRISGCTIDIGHGKIDIAPVCEGAVQHIASKRFEIGGIDLTNLLAQELWKTNPQVYIDINEVEKLKEQYACCAEDQSSFDGTLNSCPKEKHILPDGQIIWIDRQRYIVGEALFQPSILGLEEYGIVEQLFRSITTVSPELHRQLIDNIVLCGGTASMAGFEERFQKEANLCSSSIRPSLVKPPEYMPENLANNSAWMGGAILAKVVFPQNQHITKAEYDETGPSIVHRKCF
>ORCHital
-------------------------------------------------------------------------------------------------------------------MEAVVVDAGSKLLKAGFAAPDQDPAMIIPTKMKRVV-EDGDIDDSSAFEEVAVDPVVRGFIKDWDAMEDLLRHVLYTGLGWEMGEEGQILFTDPLSTPKVV----------------------REQLVQMMFETFNVSGFYASEQAVLSLYAVGRISGCTIDIGHGKIDIAPVCEGAVQHIASKRFEIGGIDLTNLLAQELWKTNPQVYIDINEVEKLKEQYACCAEDQSSFDGTLNSCPKEKHILPDGQIIWIDRQRYIVGEALFQPSILGLEEYGIVEQLFRSITTVSPELHRQLIDNIVLCGGTASMAGFEERFQKEANLCSFSMRPSLVKPPEYMPENLANNSAWMGGAILAKVVFPQNQHITKAEYDETG---------
>PAPHconc
-------------------------------------------------------------------------------------------------------------------MEAVVVDAGSKLLKAGFAAPDQDPSMIIPTKMKRVV-EDGEMTDSMAFEEVAVDPVVRGFIEDWDAMEDLLRHVLYTGLGWEMGEEGQILFTDPLSTPKAA----------------------REQLVQMMFETFNVSGFYASEQAVLSLYAVGRISGCTVDIGHGKIDIAPVCEGAVQHIASKRFEVGGVDLTKLLAQELQMTNPQVHIDINEVEKIKEQYACCAEDQYSFDSTQNSSQNEKHVLPDGQVITIERERYIVGEALFQPSILGLEEYGIVEQLFQSITTVSPELHRQLIDNIVLCGGTASMTGFEDRFQKEAILGSSSMRPSLVKPPEYMPENLLNNSAWMGGAILAKIVFPQNQHITKAEYDEMGPSIVHRKCF
>PAPHhirs
-------------------------------------------------------------------------------------------------------------------MEAVVVDAGSKLLKAGFAAPDQDPSLIIPTKMKRVV-EDGDMTDSTAFEEVAVDPVVRGFIKDWDAMEDLLRHVLYTGLGWEMGEEGQILFTDPLSTPKVR----------------------REQLVQMMFETFNVSGFYASEQAVLSLYAVGRISGCTVDIGHGKIDIAPVCEGAVQHIASKRFEIGRVDLTKLLSQELQMSNPQVHIDINEVDKIKEQYAFCAEDQYSFDSTQNTSQNEKHVLPDGQVITIGREKYIVGEALFQPSILGLEEYGIVEQLFQSITTVSPELHRQLIDNIVLCGGTASMTGFEDRFQKEAILGSSSMRPSLVKQPEYMPENLLNNSAWMGGAILAKIVFPQNQHITKAEYDEMGPSIVHRKCF
>PHAIflav
-------------------------------------------------------------------------------------------------------------------MEAVVVDAGSKLLKAGFAAPDQDPAMIIPTKMKCVV-EDGDMDDSSAFEEVTVDPVVRGFIKDWDATEDLLRHVLYTGLGWEMGEEGQILFTDPLSTPKVV----------------------REQLVQMMFETFNVSGFYASEQAVLSLYAVGRISGCTVDIGHGKIDIAPVCEGAVQHIASKRFEIGGIDLTNLLAQELGKTNSQVHIDLNQVEKLKEQYSCCAEDQSSFDSTLNSSQKEQHILPDGQIITIERERYIVGEALFQPSILGLEEYGIVEQLFQSIMTVAPELHRQLIDNIVLCGGTASMTGFEERFQREAVLCSSSVRPSLVKPPEYMPENLPNNSAWMGGAILAKVVFPQNQHITKAEYDETGPSIVHRKCF
>PHAItank
-------------------------------------------------------------------------------------------------------------------MEAVVVDAGSKLLKAGFAAPDQDPAMIIPTKMKCVV-EDGDMDDSSAFEEVTVDPVVRGFIKDWDAMEDLLRHVLYTGLGWEMGEEGQILFTDPLSTPKVV----------------------REQLVQMMFETFNVSGFYASEQAVLSLYAVGRISGCTVDIGHGKIDIAPVCEGAVQHIASKRFEIGGIDLTNLLAQELRKTNSQVHIDINEVEKLKEEYSCCAEDQSSFDSTLNSCQKEQHILPDGQIIIIERERYIVGEALFQPSILGLEEYGIVEQLFQSIMTVAPELHRQLIDNIVLCGGTASMTGFEERFQREAVLCSSSVRPSLVKPPEYMPENLPNNSAWMGGAILAKVVFPQNQHITKAEYDETGPSIVHRKCF
>PHALcorn
-------------------------------------------------------------------------------------------------------------------MEAVVVDAGSKLLKAGFAAPDQDPAMIIPTKMKCVA-EEGDMDDPSAFEEVTVDPVVRGFIKDWDAMEDLLRHVLYTGLGWEMGEEGQILFTDPLSTPKIV----------------------REQLVQMMFETFNVSGFYASEQAVLSLYAVGRISGCTVDIGHGKIDIAPVCEGAVQHIASKRFEIGGIDLTNLLAQELRKTNPQVLIDINEVEKLKEQYGCCVEDESSFDNTLNSCPKEKHMLPDGQIIMIERERYIVGEALFQPSILGLEDNGIVEQLFQSITAVAPELHRQLIDNIVLCGGTSSMAGFEERFQREAVLCSSSIRPSLVKPPEYMPENLPNNSAWMGGAILAKVVFPQNQHITKAEYDETGPSIVHRKCF
>PHALmode
-------------------------------------------------------------------------------------------------------------------MEAVVVDAGSKLLKAGFAAPDQDPAMIIPTKMKCVA-EEGDMEDPSAFEEVTVDPVVRGFIKDWDAMEDLLRHVLYTGLGWEMGEEGQILFTDPLSTPKVV----------------------REQLVQMMFETFNVSGFYASEQAVLSLYAVGRISGCTVDIGHGKIDIAPVCEGAVQHIASKRFEIGGIDLTNLLAQELRKTNPQVHIDINEVEKLKEQYGCCVEDESSFDNTLNSCPKEKHMLPDGQIIMIERERYIVGEALFQPSILGLEDNGIVEQLFQSITAVAPELHRQLIDNIVLCGGTSSMAGFEERFQREAVLCSSSIRPSLVKPPEYMPENLPNNSAWMGGAILAKVVFPQNQHITKAEYDETGPSIVHRKCF
>PHRAlind
-------------------------------------------------------------------------------------------------------------------MEAVVVDAGSKLLKAGFAQPDQDPALIIPTKMKRVV-EDGDMTDSLALEEVAVDPVVRGFIKDWDAMEDLLRHVLYTGLGWEIGEEGQILFTDPLSTPKAV----------------------REQLIQMMFETFNVSGFYASEQAVLSLYAVGRISGCTVDIGHGKIDIAPVCEGAVQHIASKRFEIGGVDLTKLLAQELQMTNPQVHIDINEVEKIKEQYAFCAEDQSSFDNTQNSSQKEKHILPDGQVITIERERYIVGEALFQPSILGLEEYGIVEQLFRSIITVSPELHRQLIDNIVLCGGTASMTGFEDRFQKEAILCSSSIRPSLVKPPEYMPENLPNNSAWMGGAILAKVVFPQNQHITKAEYDETGPSIVHRKCF
>PLATclav
-------------------------------------------------------------------------------------------------------------------MEAVVIDAGSKLLKAGFAAPDQDPAMIIPTKMKRVV-EDGDIDDSSAFEEVTVDPVVRGFIKDWDAMEDLLRHVLYTGLGWEMGEEGQILFTDPLSTPKVV----------------------REQLVQMMFETFNVSGFYASEQAVLSLYAVGRISGCTIDIGHGKIDIAPVCEGAVQHIASKRFEIGGIDLTNLLAQELWKTNPQVYIDINEVEKLKERYACCAEDQSSFDGTLNSCPKEKHILPDGQIIWIDRQRYIVGEALFQPSILGLEEYGIVEQLFRSIMTVSPELHRQLIDNIVLCGGTASMTGFEERFQKEAILCSSSIRPSLVKPPEYMPENLANNSAWMGGAILAKVVFPQNQHITKAEYDETGPSIVHRKCF
>RIMAelli
-------------------------------------------------------------------------------------------------------------------MEAVVVDAGSKLLKAGFAAPDQDPAMIIPTKMKRVL-EEGDMDDSSAFEEVIVDPVVRGFIKDWDAMEDLLRYVLYTGLGWEMGEEGQILFTDPLSTPKVLKCTIATDRIPRVIVELSDSQVAREQLVQMMFETFNVSGFYASEQAVLSLYAVGRISGCTVDIGHGKIDIAPVCEGAVQHIASKRFEFGGIDLTNLLAQELWKTNPQVYIDINEVEKLKEQYACCAEDHSSFDNTLNSCPKEKHILPDGQIIWIERQRYIVGEALFQPSILGLEEYGIVEQLFRSIMTVSPELHRQLIDNIVLCGGTSSMTGFEERFQKEANLCSSSVRPSLVKPPEYMPENLAKNSAWMGGAILAKVVFPQNQHITKAEYDETGPSIVHRKCF
>SELEaequ
-------------------------------------------------------------------------------------------------------------------MEAVVVDAGSKLLKAGFAAPDQDPALIIPTKMKRVV-QDGDMVDSMAFEEVAVDPVVRGFIKDWDAMEDLLRHVLYTGLGWEMGEEGQILFTDPLSTPKAV----------------------REQLVQMMFETFNVSGFYASEQAVLSLYAVGRISGCTVDIGHGKIDIAPVCEGAVQHIASKRFAIGGVDLTKLLAQELQKTNAQVQIDINEVEKIKEQYAFCAEDQSSFDNTRNSCQKEKHILPDGQVITIENERYIVGEALFQPSILGLEEYGIVEQLFRSITTVSPELHRQLIDNIVLCGGTASMTGFEDRFQKEAILCSSSIRPCLVKPPEYMPENLPNNSAWMGGAILAKVVFPQNQHITKAEYDETGPSIVHRKCF
>SERAvome
-------------------------------------------------------------------------------------------------------------------MEAVVVDAGSKLLKAGFAAPDQDPAMVIPTKMKCVV-EDGDIEDSSAFEEVTIDPVVRGFIKDWDAMEDLLRHVLYTGLGWEMGEEGQILFTDPLSTPKVI----------------------REQLVQMMFETFNVSGFYASEQAVLSLYAVGRISGCTIDIGHGKIDIAPVCEGAVQHIASKRFEIGGIDLTNLLAQELWKTNPQVYIDINEVEKLKEQYACCAEDQTSFDGTLNSCPKEKHILPDGQIIWIDRQRYIVGEALFQPSILGLEEYGIVEQLFRSITTVSPELHRQLIDNIVLCGGTASMAGFEERFQKEANLCSSSIRPSLVKPPEYMPENLANNSAWMGGAILAKVVFPQNQHITKAEYDETGPSIVHRKCF
>THELangu
-------------------------------------------------------------------------------------------------------------------MEAVVVDAGSKLLKAGFAAPDQDPAMIIPTKMKRVL-EEGDADDSSAFEEATVDPVVRGFIKDWDAMEDLLRHVLYTGLGWEIGEEGQILFTDPLSSPKVV----------------------REQLVQMMFETFNVSGFYASEQAVLSLYAVGRISGCTVDIGHGKIDIAPVCEGAVQHIASKRFEFGGIDLTNLLAQELWKTNPQVYIDINEVEKLKEQYACCAEDQSSFDNTLNSCPKEKHILPDGQIIWIERQQYIVGEALFQPSILGLEEYGIVEQLFRSIMTVSPELHRQLIDNIVLCGGTTSMIGFEERFQKEANLCSSSIRPSLVKPPEYMPENLAKNSAWMGGAILAKVVFPQNQHITKAEYDETGPSVVHRKCF
>VANIplan
-------------------------------------------------------------------------------------------------------------------MEAVVVDAGSKLVKAGFAAPDQDPALIIPSKMKRVV-EDGDMGDSMVVEELVIDPIVRGFINDWDAMEDLLRYVLYSSLGWEIGEEGHILFTDPLSTPKAI----------------------REQLVQMMFETFNVSGFYASEQAVLSLYAVGRISGCTVDVGHGKIDIAPVCEGAVQHIASKRFEFGGIDLTNLLAQELKKTNPNVRMDINEVEKVKEQYAFCAEDQSSFDNTEGTCQKEKHVLPDGQVITIERERYIVGEALFQPSILGLEEYGIVDQLFSSISTVSPELHRQLVDNIVLCGGTSCMTGFEDRFYKEALLCSSSVRPSLVKPPEYMPENLPNNSAWLGGAILAKVVFPQNQHITKAEYDETGPAIVHRKCF
>VANIshen
-------------------------------------------------------------------------------------------------------------------MEAVVVDAGSKLVKAGFAAPDQDPALIIPSKMKRVV-EDGDMGDSMAVEEVVVDPIVRGFINDWDAMEDLLRYVLYSSLGWEIGEEGQILFTDPLSTPKAI----------------------REQLVQMMFETFNVSGFYASEQAVLSLYAVGRISGCTVDVGHGKIDIAPVCEGAVQHIASKRFEIGGIELTNLLAQELKKTNPHVRMDINEVEKVKEQYACCAEDQSSFDNTEGTCQKEKHVLPDGQVITIERERYMVGEALFQPSILGLEEYGIVDQLFSSISTVSPELHRQLIDNIVLCGGTSCMTGFEDRFYKEALLCSSSVRPSLVKPPEYMPENLPNNSAWLGGAILAKVVFPQNQHITKAEYDETGPAIVHRKCF
>EPIPaphy
-------------------------------------------------------------------------------------------------------------------MEAVVVDAGSKFLKAGFASPDQDPAMIITTKMKRLA-EDGDMDDSSAFEEATIDPIVRGFIKDWDAMEDLLRHVLYKGLGWEIGDEGQILFTDPLLTPKVV----------------------REQLVQMMFETFNVSGFYASEQAVLSLYAVGRISGCTVDIGHGKIDIAPVCEGAVQHIASKRFEIGGIDLTNLLVQELKKTNPQAHIDINEAEKLKEQFACCAEDLPSFDRTLNSCQKEKHTLPDGQVIVIERQKYIVGEALFQPSILGLEEYGIVEQLFRSISTVSPELHRQLIDNIVLCGGTASMTGFEERFQRETILCSSSLRPSLVKPPEYMPESLSSNSAWMGGAILAKVVFPQNQHITKAEYDENGPSIVHRKCF
