# Supplementary material for: Orchid Phylotranscriptomics: The Prospects of Repurposing Multi-Tissue Transcriptomes for Phylogenetic Analysis and Beyond
Source: Front Plant Sci. 2022 May 27;13:910362. doi: 10.3389/fpls.2022.910362 (PMC9196242; doi:10.3389/fpls.2022.910362)
Supplement: Supplementary file 4 [file Data_Sheet_3.zip › ortho_MSA/r1/OG0009406.fa]

>ANOEemei
--------MSPISGLTLADFDRDRREVGCCSCLGFLRNPYTE-LDSLIGDG------FDGEDGEYGGYLCEDTGRIPGLPRDDRPICREVPVMVTTQLTLGEDEDGQKMINEYVRECSIGRGSYGKV----------VLYRKITDGKKYAIKAFYKSRLSKIRVTSSETAWTDVLREVSIMKTLEHPNIINLIEVIDDPDSDRFFMVLEYVEGKRVCDASGQCGGIGEETSRRRLRDIISGLIYLHAHGVVHGDIKPENLLVTKSGTVKIGDFSISHAFEDDNDLLWRSPGTPVFTAPECCIGLNYHGKTADVWAVGVTLYCMILGYCPFIGESLQDTYDKIVRSPLRIPGDLDPELKELLCGLLCKDPSERTTLESAARHPWVTRESDSYP-QPSCECI--CGSL--MRGSS------CTSEASSR---------------
>ANOEroxb
--------MSPISGLTLADFDRDRREVGCCSCLGFLRNPYTE-LDSLIGDG------FDGEDGEYGGYLCEDTGRIPGLPRDDRPICREVPVMVTAQLTMGEDEDGQKMINEYVRECSIGRGSYGKV----------VLYRKITDGKKYAIKAFYKSRLSKIRVTSSETAWTDVLREVSIMKTLEHPNIINLIEVIDDPDSDRFFMVLEYVEGKRVCDASGQCGGIGEETSRRRLRDIISGLIYLHAHGVVHGDIKPENLLVTKSGTVKIGDFSISHAFEDDNDLLWRSPGTPVFTAPECCIGLNYHGKTADVWAVGVTLYCMILGYCPFIGESLQDTYDKIVRSPLRIPGDLDPELKELLCGLLCKDPSERTTLESAARHPWVTRESDSYP-QPSCECI--CGSL--MRGSS------CTSEASSR---------------
>BLETstri
--------MSPISGLTVADFDRDRQDVGCCSCLGFLRKPDTE-LDSFLGEG------FYC-DGEYGGYLCEDQGRIPGLPRGDRAICREVPVKLTAQLTTGEDEDGHKMINEYVRECNIGRGSYGKV----------VLYRKITDGKKYAIKAFYKSRLSKIRVTSSETAWTDVLREVSIMKTLEHPNIINLIEVIDDPDSDRFFMVLEYVEGKRICDASGQCGGIGEETSRRRLRDIISGLIYLHAHGVVHGDIKPENLLVTKSGAVKIGDFSISHAFEDDNDLLWRSPGTPVFTAPECCIGLYYHGKTADVWAVGVTLYCMIFGYCPFVGESLQDTYDKIVNSPLDISEDLDPELEELLRGLLCKDPSERITLESAARHPWSTREADPIP-QSSFKCK--CGSL--VRDNE------GSSEGSPR---------------
>BORYspha
-----------MSGLMLSDIDR---DVGCCSCLGFLRKSGRE-LDSFTGDR---DFLLDEAIDGPGGYHCEGYEKFRAFPGKNRVICREHPVKETTQLTRSEDADGQKMINEYVRECNIGRGSYGKV----------VLYRSNNDGKRYAIKAFYKSRLSKVRVTSSETAMTDVRREVSIMKMLEHPNIINLVEVIDDPESDHFYMVLEYVEGKWICDASGTCGGIGENTSRRYLRDIIAGLMYLHAHDIVHGDIKPENLLVTRNGTVKIGDFSVSHAVEDGNDELWRSPGTPVFTAPECCLGLTYHGKAADVWALGVTLYCMIVGYCPFIGDCLQDTYDKIVNNPLYIPEEVDPELKELLRGLLCKDPKQRMTLETAAEHSWVVRECGPIP-RSSCRCK--HGSS--QDEDSSVGLKHGSSQDEGS----YVEAKTDNGCT
>CALAcreb
--------MSPMTGLTIADFDQDRREVGCCSCLGFL-NPYTE-LDSLIGDD------FNGEDGVYGGYLCEDTGRIPGLPSDDRIICREFPVKLTDQLTMSEDEDGQKMINEYVRECSIGRGSYGKV----------VLYQKITDGKKYAIKAFYKSRLSKIRVTSSETAWTDVLREVSIMKTLEHPNIINLIEVIDDPDSDRFYMVLEYVEGKRVCDASGQCGGIGEEASRRRLRDIICGLIYLHAHGVVHGDIKPENLLLTKNGAVKIGDFSISHAFEEDNDLLWRSPGTPVFTAPECCIGLNYHGKMADIWAVGVTLYCMIFGYCPFIGESLQDTYDKIVRSPLYIPGDLDTELKELLSGLLCKDPSERMSLESAARHPWVTREADSIT-QSSCRCR--CGSS--ESDIS------FISEGSPR---------------
>CALAplic
--------MSPMTGLTIADFDQDRREVGCCSCLGFL-NPYTE-LDSLIGDD------FNGEDGVYGGYLCEDTGRIPGLPSDDRIICREFPVKLTAQLTMSEDEDGQKMINEYVRECSIGRGSYGKV----------VLYQKITDGKKYAIKAFYKSRLSKIRVTSSETAWTDVLREVSIMKTLEHPNIINLIEVIDDPDSDRFYMVLEYVEGKRVCDASGQCGGIGEEASRRRLRDIICGLIYLHAHGVVHGDIKPENLLLTKNGAVKIGDFSISHAFEEDNDLLWRSPGTPVFTAPECCIGLNYHGKMADIWAVGVTLYCMIFGYCPFIGESLQDTYDKIVRSPLYIPGDLDTELKELLSGLLCKDPSERMSLESAARHPWVTREADSIT-QSSCRCR--CGSS--ESDIS------FISEGSPR---------------
>CALAsini
--------MSPISGLTLADFDGDRQDMGCCSCLGFLRKSDTE-LDSFLGEG------FYGDDGEYGRYLCEGHGRIPGLPRDDRVICREVPVKLTAHLTTGEDEDGQKMINEYVRECNIGRGSYGKV----------VLYRKVTDGKKYAIKAFYKSRLSKIRVTSSETAWTDVLREVSIMKTLEHPNIINLIEVIDDPDSDRFFMVLEYVEGKSICDASGQCGGIGEETSRRRLRDIISGLIYLHTHGVVHGDIKPENLLVTKSGAVKIGDFSISHAFEDDNDLLWRSPGTPVFTAPECCIGLNYHGKKADVWAVGATLYCMIFGYCPFIGESLQDTYDKIVNSPLLIPEDLDPELEELLRGLLCKDPSERMTLESAAKHPWLTREADPIS-QPSRNCR--CRSS--VWDNK------GSCEGSPT---------------
>CALAtsoo
--------MSPISGLTLADIDGDRQDLGCCSCLGFLRKSDTE-LDSFLGEG------FYGDDGEYGRYLCEDNGRIPGLPRDDRVICREVPVKLTAHLTTGEDENGQKMINEYVRECNIGRGSYGKV----------VLYRKVTDGKKYAIKAFYKSRLSKIRVTSSETAWTDVLREVSIMKTLEHPNIINLIEVIDDPDSDRFFMVLEYVEGKSICDASGQCGGIGEETSRRRLRDIISGLIYLHTHGVVHGDIKPENLLVTKNGAVKIGDFSISHAFEDDNDLLWRSPGTPVFTAPECCIGLNYHGKTADVWAVGATLYCMIFGYCPFIGESLQDTYDKIVNSPLLISEDLDPELEELLRGFLCKDPSERMTLESAARHSWLTREADPIP-QPSSNCR--CRSS--VWDNE------GSSEGSPT---------------
>CALEmajo
--------MSPMTGVSLVDFDRDQRETGCCSCLGFLRNPYTE-LDSLVGDD------LY--DGENGGYLCEDTGSIPGMPREDRAICREVPVKLTTQLTLGEDEDGQKMINEYVRECSIGRGSYGKV----------VLYRKITDGKKYAIKAFYKSRLSKIRVTYFETAWTDVLREVSIMKTLEHPNIINLIEVIDDPDSDRFYMVLEYVEGKQVCDASGQCGGIGEETSRRRLRDIISGLIYLHAHGVVHGDIKPENLLVTKGGAVKIGDFSISHAFEDDNDLLWRSPGTPVFTAPECCIGSNYHGKSADVWAVGVTLYCMILGYCPFIGESLQDTYDKIVRSPLHIPHDLDPELKDLLSGLLCKDPSERLTLEAAARHPWVTREAGADP-QPPCQCR--CGRL--ARESP------LGSEGSQRRSCEPS---------
>CEPHdama
--------MSPMSGLTVADFDRDRRDAGCCSCLGFLRKPDTE-LDSFLGEG------FYGDDGEYWGYLCEDQGRIPGLPRDDRVICREVPVKLTAQLMMGKDEDGEKRINEYVRECSIGRGSYGKV----------VLCQKIREGKKYAIKAFYKSRLSKIRVTSSETAWTDVLREVSIMKTLEHPNIINLIEVIDDPDSDRFFMVLEYVEGKWICDASGQCGGIGEETSRRRLWDIICGLIYLHSHGVVHGDIKPENLLVTKNGAVKIGDFSISHAFEDDNDLLWRSPGTPVFTAPECCIGLNYHGKIADVWAVGVTLYCMILGYCPFIGESLQDTYDKIVHSPLHIPEDLDPELQELLRGLLCKDPSQRMTLESAGRHPWVTREAGPIP-QWSCKCR--CGSL--VRDNS------GSSEGAPR---------------
>CHILsemi
--------MSPMTGVSLVDFDRDRQEIGCCSCLGFLRNPYTE-LDSLVGDD------FYGEDGENGGYLCEDTRSIPGLPREDRVICREVPVKLTTQLAMGEDEDGQKMINEYVRECSIGRGSYGKV----------VLYRKITDGKKYAIKAFYKSRLSKIRVTSSETAWTDVLREVSIMKTLEHPNIINLIEVIDDPDSDRFFMVLEYVEGKQVCDASGQCGGIGEETSRRRLQDIISGLIYLHAHGVVHGDIKPENLLVTKSGAVKIGDFSISHAFEDDNDLLWRSPGTPVFTAPECCIGLNYHGKSADVWAVGVTLYCMILGYCPFIGESLQDTYDKIVRSPLRIPRDLDPELRDLLSGLLCKDPTERLTLEAAARHPWVASEAEPVP-QTPCHCR--CGGS--AREAS------CRSEGSQTESYEPL---------
>CHILtrap
--------MSPMTGVSLVDFDRDRQEIGCCSCLGFLRNPYTE-LDSLVGDD------FYGEDGENGGYLCEDTRSIPGLPREDRVICREVPVKLTTQLAMGEDEDGQKMINEYVRECSIGRGSYGKV----------VLYRKITDGKKYAIKAFYKSRLSKIRVTSSETAWTDVLREVSIMKTLEHPNIINLIEVIDDPDSDRFFMVLEYVEGKQVCDASGQCGGIGEETSRRRLQDIISGLIYLHAHGVVHGDIKPENLLVTKSGAVKIGDFSISHAFEDDNDLLWRSPGTPVFTAPECCIGLNYHGKSADVWAVGVTLYCMILGYCPFIGESLQDTYDKIVRSPLRIPRDLDPELRDLLSGLLCKDPTERLTLEAAARHPWVASEAEPAP-QTPCHCR--CGSS--AREAS------CRSEGSQTESYEPL---------
>CORYacti
--------MSPMTGMTLADFDQDRREVGCCSCLGFLRNPYTE-LDSLIGDD------YDGEDGEYGGYLCEDTGRIPGLPRDDRVICREVPVKLTFQLTMGEDEDGQKMINEYVRECSIGRGSYGKV----------VLYRKITDGEKYAIKAFYKSRLSKIRVTSSETAWTDVLREVSIMKTLEHPNIINLIEVIDDPDSDRFYMVLEYVEGKRVCDASGQCGGIGEEASRRRLRDIISGLIYLHAHGVVHGDIKPENLLLTKGGAVKIGDFSISHAFEDGNDLLWRSPGTPVFTAPECCIGLNYHGKAADIWAVGVTLYCMLLGYCPFIGESLQDTYDKIVRSPLLIPGDLDAELKELLSGLLCKDPNDRITLESAARHPWVTREADPIP-QSSCQCR--CGRS--VSDGS------CRSEGSPR---------------
>CREMappe
--------MSPISGLTLADLDRDRQDVGCCSCLGFLRKPDTE-LDSFLGEG------YYG-DVEYGGYLCEDRGRIPGLPKDDRVICREVPVKLTAKLTMGEDEDGQKMINEYVRECNIGRGSYGKV----------VLYRKITDGKKYAIKAFYKSRLSKIRVTSSETAWTDVLREVSIMKTLEHPNIINLIEVIDDPDSDRFFMVLEYVEGKWICDASGQCGGIGEETSRRRLRDVISGLTYLHAHGVVHGDIKPENLLVTKSGAVKIGDFSISHAFEDDNDLLWRSPGTPVFTAPECCIGLNYHGKTADVWAVGITLHCMIFGCCPFIGESLQDTYDKIVNSPLHISKDLDPELEELLRGLLCKDPSQRLTLESAARHRWLTREADPIP-QPPWKCR--CGLL---------------GEGHQRQQ-------------
>CRYPlept
--------MSLKSGLTVADFDQDRREEGCCSCLGFLRNPYTD-LDSLNGDD------FNGEDGGYGGYLCEDTGRIPGLPRDDRIICREVPVKLTTQLTIGEDEDGHKMINEYVRECSIGRGSYGKV----------VLYRKITDGKKYAIKAFYKSRLSKIRVTSSETAWTDVLREVAIMKTLEHPNIINLIEVIDDPDSDHFYMVLEYVEGKRVCDASGQCGGIGEEAARRRLRDIISGLIYLHAHGVVHGDIKPENLLLTKSGAVKIGDFSISHAFEDDNDLLWRSPGTPVFTAPECCIGLNYHGKTADVWAVGVTLYCMILGYCPFIGESLQDTYDKIVRSPLHIPRDLDPQLKGLLSGLLCKDPSERITLESAARHPWVATGADLVP-QSSYQCR--CGSL--ARDSS------SRSEGSLT---------------
>CYMBensi
--------MSPISGLTLAEFDRDRQDVGCCSCLGFLRKPDTE-LDSFLGEG------CYG-DIEYGGYLCEDRGRIPGLPRDDRIICREVPVKLTAHLTMGEDEDGQKMINEYVRECNIGRGSYGKV----------VLYRKITDGKKYAIKAFYKSRLSKIRVTSSETAWTDVLREVSIMKTLEHPNIINLIEVIDDPDSDRFFMVLEYVEGKRICDASGQCGGIGEEISRRRLRDIISGLTYLHSHGVVHGDIKPENLLVTISGTVKIGDFSISHAFEDDNDLLWRSPGTPVFTAPECCIGLNYHGKTADVWAVGVTLYCMIFGYCPFIGESLQDTYDKIVNSPLLIPEDLDSGLEELLRGLLCKDPSQRMTLQSAAKHPWLTREADPVP-QSPCKCR--CGRW--VRATE------GSSEGSPG---------------
>CYMBmann
--------MSPISGLTLAEFDRDRQDVGCCSCLGFLRKPDTE-LDSFLGEG------CYG-DIEYGGYLCEDRGRIPGLPRDDRIICREVPVKLTPHLTMGEDEDGQKMINEYVRECNIGRGSYGKV----------VLYRKITDGKKYAIKAFYKSRLSKIRVTSSETAWTDVLREVSIMKTLEHPNIINLIEVIDDPDSDRFFMVLEYVEGKSICDASGQCGGIGEETSRRRLRDIISGLTYLHSHGVVHGDIKPENLLVTISGTVKIGDFSISHAFEDDNDLLWRSPGTPVFTAPECCIGLNYHGKTADVWAVGVTLYCMIFGYCPFIGESLQDTYDKIVNSPLLIPEDLDSGLEEVLRGLLCKDPSQRMTLQSAAKHPWLTREADPVP-QSPCQCR--CGRW--VRATE------GSSEGSPG---------------
>CYPRbard
--------MPPMSGLALAEFDRDRQDMGCCSCLGFLRKTDTE-MDSFLGED------FEGDYGEYGGYFNDDQGKIPGLPGCNRVICREVPVKLTTQLTMGEDEAGEKMINEYVRECNIGRGSYGKV----------VLYRKTTDGKKYAIKAFYKSRLSKIRVTCTETAWTDVLREVSIMKTLEHPNIINLIEVVDDSESDRFYMVLEYVEGKCICDASGSCGGIGEDISRRRLRDIISGLMYLHAHDVVHGDIKPENLLVTKGGAVKIGDFSISHAFEDDNDLRWRSPGTPVFTAPECCIGLTYHGKTADVWAVGVTLYCMILGYCPFIGDSLQDTYDKIVHSPLHIPDDVDSELKDLLCGLLCKDPSQRITLESAAKHPWVIREAEPIP-QSSCKCR--FDRS--IKDDS------GSSETSSR---------------
>CYPRflav
--------MPPMSVLALAEFDRDRQDVGCCSCLGFLRKPDTE-MDSFLGED------FEGDYGDYGGYFNDDQGKIPGLPGCNRVICREVPVKLTAQLTMGEDEAGEKMINEYVRECNIGRGSYGKV----------VLYRKITDGNKYAIKAFYKSRLSKIRVTSTETAWTDVLREVSIMKTLEHPNIINLIEVIDDSESDRFYMVLEYVEGKCICDASGSCGGIGEDISRRRLRDIISGLMYLHAHDVVHGDIKPENLLVTKGGAVKIGDFSISHAFEDDNDLRWRSPGTPVFTAPECCIGLTYHGKTADVWAVGVTLYCMILGYCPFIGDSLQDTYDKIVHSPLRIPNDVDSELKDLLCGLLCKDPSQRITLESAARHPWVIREAEPIS-QSSCKCR--FDRS--IKDDS------GSSETSSR---------------
>DACThata
-----------MSGLALADFDRDRRDVGCCSCLGFLRNRYTE-LDSLIGGD------FDDEDGECGGYLSDDQRGIPGLPSADRVICREIPVKLTAEMTTGEDEDGHKMINDYVRECSIGRGSYGKV----------VLYRKVTDGKKYAIKAFYKSRLSKIRVTSSETAWTDVLREVSIMKILEHPHIINLIEVIDDPDSDRFFMVLEYVEGKQVCDASGQCGGIGEETSRRRLRDIISGLIYLHTHGVVHGDIKPENLLVTKNGAVKIGDFSISHAFEDDNDLLWRSPGTPVFTAPECCVGLNYHGKTADIWALGGTLYCMILGHCPFIGETLQDTYEKIVHSALYIPEDLDPELKELLCGLLCKDPSERMTLESAARHPWVTREADPLP-QSPGKCI--CGAS--TRNSS------C----------------------
>DENDchryso
--------MSPISGLTLADFDRDRLDVGCCSCLGFLRKPDTE-LDSFLGEG------YYG-DVQYGGYLCEDQGRIPGLPRGDRVICREVPVKLTDQLTMGEDEDGQKMINEYVRENNIGRGSYGKV----------VLYRKITDGKKYAIKAFYKSRLSKIRVTSSETAWTDVLREVSIMKTLEHPNIINLIEVIDDPDSDRFFMVLEYVEGKCICDASGQCGGIGEEISRRRLRDIISGLSYLHAHGVVHGDIKPENLLVTKGGAVKIGDFSISHAFEDDNDLLWRSPGTPVFTAPECCIGLDYHGKTADVWAVGVTLYCMIFGYCPFIGESLQETYDKIVNSPLHISEDLDPELEELLRGLLCKDPTQRMTLESAARHPWLTKGTDPIP-QPSGKCR--CGSS--LTNNE------GSSEGSPR---------------
>DENDnobi
--------MSPISGLTLADFDRDRLDVGCCSCLGFLRKPDTE-LDSFLGEG------YYG-DLQYGGYLCVDQGRIPGLPRGDRVICREVPVILTGQLTMGEDEDGHKMINEYVRENNIGRGSYGKV----------VLYRKITDGKKYAIKAFYKSRLSKIRVTSSETAWTDVLREVSIMKTLEHPNIINLIEVIDDPDSDRFFMVLEYVEGKCICDASGQCGGIGEEISRRRLRDIISGLSYLHAHGVIHGDIKPENLLVTKGGAVKIGDFSISHAFEDDNDLLWRSPGTPVFTAPECCIGLNYHGKTADVWAVGVTLYCMIFGYCPFIGESLQETYDKIVNSPLHIPEDLDPELEELLRGLLCKDPSQRMTLESAATHPWLTRGTDPIP-QPSGKCR--CGSS--PADNE------GGSEGSPR---------------
>DIURorie
--------MSPMSGLTLADFDQDRREMGCCSCLGFLRSPYTE-LDSLVGDD------YDGEDGEYGAYLCEDTGRIPGLPRDDRVICREVPVKLTTQLTMGETEDGQKMINEYVRECSIGRGSYGKV----------VLYRKVTDGKKYAIKAFYKSRLSKIRVTSSETAWTDVLREVSIMKTLEHPNIINLIEVIDDPDSDRFYMVLEYVEGKRVCDASGQCGGIGEEASRRRLRDIITGLIYLHAHGVVHGDIKPENLLLTKSGSVKIGDFSISHAFEDDNDLLWRSPGTPVFTAPECCIGLNYHGKKADVWAVGVTLYCMILGHCPFIGESLQDTYDKIVRCPLRIPKDLDPELKELLSGLLCKDPNERITLESAARHPWVTRDADLVP-QPSCQCR--CGSS--VTDSP------GGSDGSPR---------------
>DRAKelas
--------MSPMTGVSLVDFDRDRRETGCCSCLGFLRNPYTE-LDSIVGDD------FYGEYGENGGYLCEDTSSIPGLPGEDRVICREIPVKLTTQLTMGEDEDGQKMINEYVRECSIGRGSYGKV----------ILYRKITDGKKYAIKAFYKSRLSKIRVTSSETAWTDVLREVSIMKTLEHPNIINLIEVIDDPDSDRFYMVLEYVEGKQVCDASGQCGGIGEETSRRRLRDIISGLIYLHSHGVVHGDIKPENLLVTKSGAVKIGDFSISHAFEDDNDLLWRSPGTPVFTAPECCIGLNYHGKSADVWAVGVTLHCMILGYCPFIGESLQDTYDKIVRSPLRLPRDLDPELQDLLSGLLCKDPSERLTLESAARHPWLAREAQPVP-RSSCQCR--CGSL--VRESS------STSEGSCE----PL---------
>DRAKthyn
--------MSPMTGVSLVDFDRDRRETGCCSCLGFLRNPYTE-LDSIVGDD------FYGEYGENGGYLCEDTSSIPGLPSEDRVICREIPVKLTTQLTMGEDEDGQKMINEYVRECSIGRGSYGKV----------ILYRKITDGKKYAIKAFYKSRLSKIRVTSSETAWTDVLREVSIMKTLEHPNIINLIEVIDDPDSDRFYMVLEYVEGKQVCDASGQCGGIGEETSRRRLRDIISGLIYLHAHGVVHGDIKPENLLVTKSGAVKIGDFSISHAFEDDNDLLWRSPGTPVFTAPECCIGLNYHGKSADVWAVGVTLHCMILGYCPFIGESLQDTYDKIVRSPLRLPRD------------------------------------------------------------------------------------------
>EPIDfulg
--------MSPISGLTLTDFDRDPQDAGCCSCLGFLRKPDRE-LDSFLGEG------CYG-DVEYGGYLCEDRGRIPGLPRDDRVICREVPVKLTAQVTMGEDADGKKMINEYVRECNIGRGSYGKV----------VLYRKVTDGKNYAIKAFYKSRLSKIRVTSSETAWTDVLREVSIMKTVEHPNIINLIEVIDDTDSDRFFMVLEYVEGKCICDASGQGGGIGEETSRRRLRDIISGLTYLHAHRVVHGDIKPENLLVTKSGAVKIGDFSISHAFEDENDLLWRSPGTPVFTAPECCIGLNYHGRTADVWAVGVTLYCMIFGHCPFIGESLQDTYDKIVNSPLHISEDLDPELEELLGGLLCKDPSQRMTLESAARHPWLARVADPTP--SPCKCR--CGLL---------------GEGR-----------------
>EPIDpuni
--------MSPISGLTLTDFDRDPQDAGCCSCLGFLRKPDRE-LDSFLGEG------CYG-DVEYGGYLCEDRGRIPGLPRDDRVICREVPVKLTAQVTMGEDADGKKMINEYVRECNIGRGSYGKV----------VLYRKVTDGKNYAIKAFYKSRLSKIRVTSSETAWTDVLREVSIMKTVEHPNIINLIEVIDDPDSDRFFMVLEYVEGKCICDASGQGGGIGEETSRRRLRDIISGLTYLHAHRVVHGDIKPENLLVTKSGAVKIGDFSISHAFEDENDLLWRSPGTPVFTAPECCIGLNYHGRTADVWAVGVTLYCMIFGHCPFIGESLQDTYDKIVNSPLHISEDLDPELEELLGGLLCKDPSQRMTLESAARHPWLARVADPTP-PSPCKCR--CGLL---------------GEGR-----------------
>EPIPhell
-------------------------------------------------------------------------------------------------------------------------------------------------------------------------------------------------------------MVLEYVEGKCICDASGQCGGIGEEASRRGLWDIISGLIYLHSHCVVHGDIKPENLLVTKSGAVKIGDFSISHTFEDDNDLLWRSPGTPVFTAPECCIGLNYHGKIADVWAVGVTLYCMILGYCPFIGESLQDTYDKIVHSPLHIPEDLDPELKELLRGLLCKDPSQRMTLESAARHPWVTREAGPIP-QLSCKCR--CGSS--LRDNS------CSSEGSPR---------------
>EPIPpurp
--------MSPMSGLTLADFDRDRRDVGCCSCLGFLRKPDTE-LDSFLGEG------FYGNDGEYGGYLCEGQGRIPGLPRDDRVICREVPVKLTSQLTMGKDEDGKKRINEYVRERSIGRGSYGKV----------VLCRNIREGKKYAIKAFYKSRLSKIRVTSSETAWTDVLREVSIMKTLEHPNIINLIEVIDDPDSDRFFMVLEYVEGKCICDASGQCGGIGEEASRRGLWDIISGLIYLHSHCVVHGDIKPENLLVTKSGAVKIGDFSISHTFEDDNDLLWRSPGTPVFTAPECCIGLNYHGKIADVWAVGVTLYCMILGYCPFIGESLQDTYDMIVHSPLHIPEDLDPELKELLRGLLCKDPSQRMTLESAARHPWVTREAGPIP-QLSCKCR--CGSS--LRDNS------CSSEGSPR---------------
>ERYCcris
--------MSPISGLTLAEFDRDQHDVGCCSCLGFLRKPDTE-LDSFLGEG------CYG-DLDYGGHLCEDRGRIPGLPREDREICREVPVKMTAHLTMGEDENGEKMINEYVRECNIGRGSYGKV----------VLHRKVTDGKQYAIKAFYKSRLSKIRVTSSETAWTDVLREVSIMKTLEHPNIINLIEVIDDPDSDRFFMVLEYVEGKRICDASGQDGGIGEETSRRRLRDIISGLTYLHAHGVVHGDIKPENLLVTKSGAVKIGDFSISHAFEDDNDLLWRSPGTPVFTAPECCIGSNYHGKTADVWAVGVTLYCMIFGHCPFIGESLQDTYDKIVNSPLYIPKYLDPELEDLLRGFLCKDPSERITLEAAARHPWLTRESDFAP-QSPFKCR--CGCW--VRVNE------GISEGSSR---------------
>ERYCpuss
--------MSPISGLTLAEFDRDQQDLGCCSCLGFLRKPDTE-LDSLIGEG------FYG-DLEYGGYLCEDRGRIPGLPREDRVICREIPVKMTPHLTMGEDENGEKMINEYVRECNIGRGSYGKV----------VLHRKVTDGKQYAIKAFYKSRLSKIRVTSSETAWTDVLREVSIMKTLEHPNIINLIEVIDDPDSDRFFMVLEYVEGKRICDASGQAGGIGEETSRRRLRDIISGLTYLHAHGVVHGDIKPENLLVTKSGAVKIGDFSISHAFEDDNDLLWRSPGTPVFTAPECCIGSNYHGKTADVWAVGVTLYCMIFGYCPFIGESLQDTYDKIVNSPLYIPKDIDPELEDLLRGLLCKDPSERLTLELAAKHPWLTRESDSAP-QSPFKCR--CGCW--VRVNE------GISEGSSR---------------
>GALEfabe
--------MSPMSGLTLAEFDRDRWEFGCCSCLGFLRKSDME-MDSHFGE-------FEGEDGGYGGYFEVGKGRTLGLPVGNRVICREVPVNLTTHLTLGEEADGRRTINEYVRECNIGRGSYGKV----------VLYRKMTDGKKYAIKAFYKSRLSKIRVTAFETAWTDVLREVSIMKTIEHPNIINLIEVIDDPDSDRFYMVLEYVEGKWICDTSGSCGGIGEDTSRRRLRDIISGLIYLHAHGVVHGDIKPENLLVTKDGAVKIGDFSISHTFEDDNDLLWRSPGTPVFTAPECCIGLSYHGKTADVWAVGVTLYCMVLGSCPFIGDSIQDTYEKIVHSPLIIPEELDPELKELLCGLLCKDPSQRMTLDSAAMHPWVVRESGPIP-QLPCKCKHRCES-------------------SP----------------
>GASTelat
MSLSAELAMPPISGLTLADFDRDRQDAGCCSCLGFLMK-DKE-LDSFLGDR------FYVDEGDYGGYLCEDQRWISGFPRGDRVICREIPVKMTSLLTMSE-VDGKKMINEYARECNIGRGSYGKV----------VLYKKITDGKKYAIKAFYKSRLSKIRVTSSETAWTDVRREVSIMTALEHPNIINLVEVIDDPSSDRFFMVLEYVEGKGVCDASGQSGGIGEELSRRWLQDIISGLIYLHAHGVVHGDIKPENILITKGGAAKIGDFSISHAFEDDNDLLWRSPGTPVFTAPECCIGFNYHGKTADVWAVGVTLHCMILGYCPFVGESLQETYDKIVNCPLQISENLDPDLEALLRGLLCKDPRERMTLESAARHPWMTREAGPIPLQLSFKCR--CGRSWERRDDA------GNNEEDSSPA-------------
>GOODfuma
--------MSPISGLTLANFDRDRREVGCCSCLGFLRNPYTE-LDSLIGDD------FDGEDGEYGGYLCEDTGRIPGLPRDDRAICREVPVKVTAQLTMGEDEDGQKMINEYVRECSIGRGSYGKV----------VLYRKITDGNKYAIKAFYKSRLSKIRVTSSETAWTDVLREVSIMKTLEHPNIINLIEVIDDPDSDRFFMVLEYVEGKRVCDASGQCGGIGEETSRRRLRDIISGLIYLHAHGVVHGDIKPENLLVTKSGTVKIGDFSISHAFEDNNDLLWRSPGTPVFTAPECCIGLNYHGKTADVWAVGVTLYCMILGYCPFIGESLQDTYDKIVRSPLRIPGDLDPELKELLCGLLCKDPSERTTLESAARHPWVTRVFDPDP-QPLCECI--CGSL--TRDSS------CRSEASSR---------------
>GOODpube
--------MSPISGLTLANFDRDRREVGCCSCLGFLRNPYTE-LDSLIGDD------FDGEDGEYCGYLCEDTGRIPGLPRDDRAICREVPVKVTAQLTMGEDEDGQKMINEYVRECSIGRGSYGKV----------VLYRKITDGKKYAIKAFYKSRLSKIRVTSSETAWTDVLREVSIMKTLEHPNIINLIEVIDDPESDRFFMVLEYVEGKRVCDASGQCGGIGEEISRRRLRDIISGLIYLHAHGVVHGDIKPENLLVTKSGTVKIGDFSISHAFEDNNDLLWRSPGTPVFTAPECCIGLNYHGKTADVWAVGVTLCCMILGYCPFIGESLQDTYDMIVRSPLRIPGDLDPELKELLCGLLCKDPSKRMTLESAARHPWVTRVTDPDP-QPSCECI--CGSL--TRYSS------CRSEASSR---------------
>GYMNdens
-----------MSDLALADFDRDRREVGCCSCLGFLRNRYTE-LDSLIGGD------FDDEDGECGGYLSEDQREIPGLPSVDRVICREIPVKLTAEMTIGEDEDGHKMINEYVRECSIGRGSYGKV----------VLYRKVTDGKKYAIKAFYKSRLSKIRVTSSETAWTDVLREVSIMKILEHPHIINLIEVIDDPDSDRFFMVLEYVEGKQVCDASGQCGGIGEETSRRRLRDIISGLIYLHTHGVVHGDIKPENLLVTKNGAVKIGDFSISHAFEDDNDLLWRSPGTPVFTAPECCVGLNYHGKTADIWALGVTLYCMILGYCPFIGETLQDTYEKIVHSALYIPEDLDPELKELLCGLLCKDPSERMTLESASRHPWVTRESDPLP-QSPGKCI--CGAS--TRNSS------Y----------------------
>GYMNodor
-----------MSDLALADFDRDRREVGCCSCLGFLRNRYTE-LDSLIGGD------FDDEDGECGGYLSEDQREIPGLPSVDRVICREIPVKLTAEMTIGEDEDGHKMINEYVRECSIGRGSYGKV----------VLYRKVTDGKKYAIKAFYKSRLSKIRVTSSETAWTDVLREVSIMKILEHPHIINLIEVIDDPDSDRFFMVLEYVEGKQVCDASGQCGGIGEETSRRRLRDIISGLIYLHTHGVVHGDIKPENLLVTKNGAVKIGDFSISHAFEDDNDLLWRSPGTPVFTAPECCVGLNYHGKTADIWALGVTLYCMILGYCPFIGETLQDTYEKIVHSALYIPEDLDPELKELLCALLCKDPSERMTLESAARHPWVTREADPLP-QSPGKCI--CGAS--TRNSS------C----------------------
>HABElong
--------MVPMSTLPLPDFDRDRREAGCCSCLGFLRNRYTE-LDSLIGGD------FDDEDGEYGGYLCEDQRRIPGLPSDDRVICREVPVKSTAEMTIGEDEDGHKMINEYVRECSIGRGSYGKV----------VLYRKVTDGKKYAIKAFYKSRLSKIRVTSSETAWTDVLREVSIMKILEHPHIINLIEVIDDPDSDRFFMVLEYVEGKRVCDASGQCGGIGEETSRRRLRDIISGLIYLHAHGVVHGDIKPENLLVTNNGAVKIGDFSISHAFEDDNDLLWRSPGTPVFTAPECCVGLNYHGKTADVWALGVTLYCMILGYCPFIGESLQDTYDKIVHSPLYIPEDLDPELKDLLCGLLCKDPSERMTLESAARHPWVTREADPFP-QSPCKCI--CGSS--TKNSS------YGSEDSPR---------------
>HABEpant
--------MVPMSTLPLPDFDRDRREAGCCSCLGFLRNRYTE-LDSLIGGD------FDDEDGEYGGYLCEDQRRIPGLPSDDRVICREVPVKSTAEMTIGEDEDGHKMINEYVRECSIGRGSYGKVSYFSFCIFMQVLYRKVTDGKKYAIKAFYKSRLSKIRVTSSETAWTDVLREVSIMKILEHPHIINLIEVIDDPDSDRFFMVLEYVEGKRVCDASGQCGGIGEETSRRRLRDIISGLIYLHAHGVVHGDIKPENLLVTNNGAVKIGDFSISHAFEDDNDLLWRSPGTPVFTAPECCVGLNYHGKTADVWALGVTLYCMILGYCPFIGESLQDTYDKIVHSPLYIPEDLDPELKDLLCGLLCKDPSERMTLESAARHPWVTREADPFP-QSPCKCI--CGSS--TKNSS------YGSEDSPR---------------
>HAEMdisc
--------MSPISGLTLADFDRDRREVGCCSCLGFLRNPYTE-LDSLIGDG------FDGEDGEYGGYLCEDTGRIPGLPRDDRAICREVPVKVTAQLTMGEDEDGQKMINEYVRECSIGRGSYGKV----------VLYRKITDGIKYAIKAFYKSRLSKIRVTSSETAWTDVLREVSIMKTLEHPNIINLIEVIDDPDSDRFFMVLEYVEGKRVCDASGQCGGIGEEASRRRLRDIISGLIYLHAHGVVHGDIKPENLLVTKSGTVKIGDFSISHAFEDNNDLLWRSPGTPVFTAPECCIGLNYHGKTADVWAVGVTLYCMILGYCPFIGESLQDTYDKIVRSPLRIPGDLDPELKELLCGLLCKDPSERTTLESAARHPWVTRESDPDP-QPSCECI--CGSL--TRGSS------CTSEASSR---------------
>HEMIforr
-------------------FDRDRREAGCCSCLGFLRTRYTE-LDSLIGGD------FDDEDGEYGGYLSEDQRRIQGLPSVDRVICREVPVKLTAEMTIGEDEDGHKMINEYVRECSIGRGSYGKV----------VLYRKVTDGKKYAIKAFYKSRLSKIRVTSSETAWTDVLREVSIMKILEHPHIINLIEVIDDPDSDRFFMVLEYVEGKQVCDASGQCGGIGEETSRRRLRDIISGLIYLHAHGVIHGDIKPENLLVTKNGAVKIGDFSISHAFVDDNDLLWRSPGTPVFTAPECCVGLTYHGKTADIWALGVTLYCMILGHCPFIGETLQDTYEKIVHSPLYIPEDLDPELKELLCGLLCKDPSERMTLESAATHPWVTREADPLP-QSLGKCI--CGGS--TRNSS------CGTEDSPR---------------
>HYPOheme
-----------MSGMMLADFDR---DVGCCSCLGFLRKSGREMMDSFAGDRFEGEFLMD--GDGPGGYWCEGFGKFAVLPGKNRAICRESPVKETAVLIKSEDADGHKTVNEYVRECSIGRGSYGKV----------VLYRNNNDGKQYAIKAFYKSRLSKVRVTSSETAMTDVLREVSIMKILEHPNIINLIEVIDDPESDHFYMVLEYVEGKWICDASGTCGGIGESTARRYLRDIIAGLMYLHAHDIVHGDIKPENLLVTKHGTVKIGDFSVSHAFEDGNDELWRSPGTPVFTAPECCLGLTYHGKAADLWAVGITLYCMIFGFCPFIGDCLQDTYDKIVNSAIYLPEELDPELKDLLRGLLCKDPKQRMTLASVAEHPWVVREGGPIL-QSSCRCK--NNSS--QVENS-----------------------------
>LANAlana
-----------MSGLMLADFDR---DVGCCSCLGFLRKSGRE-MDSFTGE-----FLFDGASDGAGGYLYGRCREFTVLPGKNWVVCRGKPVKETVHLTRSKDADGHKMINEYVRECNIGRGSYGKV----------VLYRSNIDGQQYAVKAFYKSRLTKVRVTASETAMTDVRREVSIMKILEHPNIINLIEVIDDPESDHFYMVLEYVEGKWICDASGTCGGIGESTARRYLRDIIAGLMYLHAHDIVHGDIKPENLLVTKNGRVKIGDFGVSHAFEDSNDELWRSPGTPVFTAPECCLGLTYHGKAADVWAVGVTLYCMILGYCPFIGDCLQDTYDKIVNNPIDLPEELDPELKDLLRGLLCKDPRQRMTLASAAEHPWVVREGGSIP-QISCWCK--HGSS--QEENSLVEAK----------------VDPDTGGI
>LECAnigr
--------MPPMSGLTLDDFDRDRWEFGCCSCLEFLRKPDTD-MDSHLGK-------FEGDDEGYCGYFGVGQGRTPGLPVGDRVICREVPVKLTTKLTLGEGEDGRKTINEYVRECNIGRGSYGKV----------VLYQKITDGKKYAIKAFYKSRLSKIRVTAFETAWTDVLREVSIMKTLEHPNIVNLIEVIDDPDSDRFYMVLEYVEGKCICDASGTCGGIGEDTSRRRLRDIIAGLIYLHTHGVVHGDIKPDNLLVTKCGAVKIGDFSISHAFEDGNDLLWRSPGTPVFTAPECCIGLTYHGKTADVWAVGVTLYCMVLGSCPFIGDSIQDTYEKIVHSPLIIPEDVDPELKELLCGLLCKDPSQRITLESAAVHPWVTREAGPIP-QLSCKCKHRCDSL--VRQDV------ESCDSSTR---------------
>LIMOabor
--------MSPMSGLTIADFDRDRRDVGCCSCLGFLRKPDTE-LDSFLGEG------FYGDDGEYGGYFCEDQGRIPGLPKGDRVICREVPVKLTAQLTMGKDEDEKKRINEYVRECSIGRGSYGKV----------VLCRNITEGKKYAIKAFYKSRLSKIRVTSSETAWTDVLREVSIMKTLEHPNIINLIEVIDDPDSDRFFMVLEYVEGKSICDASGQCGGIGEETSRRRLRDIISGLIYLHSHGVVHGDIKPENLLVTKSGAVKIGDFSISHAFEDDNDLLWRSPGTPVFTAPECCIGFNYHGKIADVWAVGVTLYCMILGYCPFIGESLQDTYDKIVHSPLHIPEDLDPELKELLRGLLCKDPSQRMTLESAARQSWVTREAGPIS-QWSCKCK--CGNS--VRDNS------GSSEGSPR---------------
>MASDpict
--------MSPISGLTLTDFDRDQQEAGCCSCLGFLRKPDRE-LDSFLGEG------YYC-DVEYGGYLCEDRGRIPGMPSEDRVICREIPVKLTAQVTMGEDEDGQKMINEYVRECNIGRGSYGKV----------VLYQKVLDGKKYAIKAFYKSRLSKIRVTSSETAWTDVLREVSIMKTIEHPNIINLIEVIDDPDSDRFFMVLEYVEGKCICDASGQGGGIGEETSRERLRDIISGLTYLHAHGVVHGDIKPENLLVTKSGAVKIGDFSISHAFEDDNDLLWRSPGTPVFTAPECCIGLNYHGKTADVWAVGVTLYCMIFGHCPFIGESLQDTYDKIVNSPLQISKDLDPQLEELLRGFLCKDPSQRITLESASRHIWLTREAGTIP-QSPCNCR--CGLL---------------GEVQGRQQ-------------
>MEXIxero
--------MPPISGLTLAEFDRDRQDVGCCSCLGFLRKPDTE-MDSFFGED------FEGDYGEYGGYFHEDKGKIPGLPGCNRVICREVPVKLTAQLTLGEDETGKKMINEYVRECNIGRGSYGKV----------VLYRKITDGQKYAIKAFYKSRLSKIRVTSSETAWTDVIREVSIMMTLEHPNLINLIEVIDDSESDRYYMVLEYVEGKCICDASGSFGGIGEETSRRRFRDIISGLMYLHAHGVVHGDIKPENLLVTKGGAVKIGDFSISHAFEDDNDLRWRSPGTPVFTAPECCIGSTYHGKTADVWAVGVTLYCMILGYCPFIGDSLQDTYDKIVHSPLHVPDDIDSELKDLLCGLLCKDPSQRLTLESVARHPWVIGEDEPIP-QSPCKCR--CDRS--IGENS------GNSETSSR---------------
>MICRparv
--------MSPITGLTLGDFDQDRREEGCCSCLGFLRNPYTE-LDSLVGDD------FDGEDGEYGGYLCEDTGRIPGLPRDDRVICREFPVKLTAQLTIGEDDDGQKMINEYVRECSIGRGSYGKV----------VLYRKITDGKKYAIKAFYKSRLSKIRVTSTETAWTDVLREVSIMKILEHPNIINLIEVIDDPDSDRFYMVLEYAEGKRVCDASGQCGGIGEEASRKRLRDIISGLIYLHDHGVVHGDIKPENLLLTKNGAVKIGDFSISHAFEDDNDLLWRSPGTPVFTAPECCIGLNYHGKTADVWAVGVTLHCMILGYCPFIGESLQDTYDKIVRCPLHIPEDLDPELKELLSGLLCKDPSERITLESAARHPWMTREADPIP-LPSCQCR--CGSS--ARDSL------HGNEDSPR---------------
>MOLIcapi
-----------MSGMMLADFDR---DVGCCSCLGFLRKSGREMMDSFAGDRFEGGFLMDGAGDGPGGYWCEGFGKFTVLPGKNRVICRENPVKETTVLTKSEDTDGNKMINEYVRECNIGRGSYGKV----------VLYRNNNDGKRYAIKAFYKSRLSKVRVTSSETAMTDVLREVSIMKILEHPNIINLIEVIDDPESDHFYMVLEYVEGKWICDASGTCGGIGESTARRYLRDIIAGLMYLHAHDIVHGDIKPENLLVTKRGAVKIGDFSVSHAFEDGNDELWRSPGTPVFTAPECCLGLTYHGKAADLWAVGITLYCMIFGFCPFIGDCLQDTYDKIVNSTIYLPEELDPELKDLFQGLLCKDPRQRMTLASVAEHPWVVREGGPIL-PSSCRCK--NNNS--QVENS------WEFKMNTNSNHS-----------
>NEUWmali
-----------MSWLVLADFDRDRRDVGCCSCLGFLRNPDAE-MDSFLEEG------FEDDDEECCIYLSDKQGKIPGLPGCDRVICREVPVKVTVGLTVREDEDGRKMLNEYVKECSIGHGSYGKV----------VLYQKMTDGMKYAIKAFYKSRLSKIRVTSTETAWTDVLREVSIMKTLEHPNIVNLIEVIDDPESDRYYMVLEYVEGKWICDASGSC-GIGEDASRRRLRDLIAGLMYLHSHGVVHGDIKPENLLVTKSGTVKIGDFSISHAFEDDNDLLWRSPGTPVFTAPECCVGLSYHGKIADVWAVGVTLYCMILGYCPFIGESLQDTYDKIVHSHLNIPEHIDPDLKELLCGLLCKDPIQRITLESAARHPWVIRDAGPIP-HSSCKCK--CDCS--AKDIS------GEGEIQIDDTLNFQTVN------
>NEUWzoll
-----------MSWLVLADFDRDRRDVGCCSCLGFLRNPDAE-MDSFLEEG------FEGDDEECSIYISDKQGKIPGLPGSDRVICRQVPVKVTVGLTVREDEDGRKMLNEYVKECSIGHGSYGKV----------VLYQKMTDGMKYAVKAFYKSRLSKIRVTSTETAWTDVLREVSIMKTLEHPNIVNLIEVIDDPESDRYYMVLEYVEGKWICDASGSC-GIGEDASRRRLRDLIAGLMYLHSHGVVHGDIKPENLLVTKSGTVKIGDFSISHAFEDDNDLLWRSPGTPVFTAPECCVGLSYHGKIADVWAIGVTLYCMILGYCPFIGESLQDTYDKIVHSHLNIPEHIDPDLKELLCGLLCKDPIQRITLESAARHPWVIRDAGPIP-HSSCKCK--CDCS--AKDIS------GEGEIQMDDTLNFQTVN------
>OECEmacu
--------MSPISGLTLAEFDRDRQDVGCCSCLGFLRKPDTE-LDSFLGEG------CYG-DVEYGGHLCEDRGKIPGLPRDDRVICREVPVKLTAQLTMGEDENGQKMINEYVRECNIGRGSYGKV----------VLHRKITDGKQYAIKAFYKSRLYKIRVTSSETAWTDVLREVSIMKTLEHPNIINLIEVIDDPDSDRFFMVLEYVEGKRICDASGQGGGIGEEISRRRLRDIIYGLTYLHAHGVVHGDIKPENLLVTKSGAVKIGDFSISHAFEDDNDLLWRSPGTPVFTAPECCIGLNYHGKTADVWAVGVTLYCMIFGCCPFIGESLQDTYDKIVNSPLHIPKDLDPELEDLLRGLFCKDPSQRMTLESAARHPWLTRESDCIP-QPPFKCR--CGCW--VRGNE------GSSEGSPG---------------
>OPHRgarg
-----------MSGFSLADFDRDRRETGCCSCLGFLRNRYTE-LDSLIGGD------FDDDYRDCG----EDQRTIPGLPSDDRVICREVPVKFTAEMTIGEDEDGHKMINEYVRECSIGRGSYGKV----------VLYRKVTDGKKYAIKAFYKSRLSKIRVTSSETAWTDVLREVSIMKILEHPHIINLIEVIDDPDSDRFFMVLEYVEGKQVCDASGQCGGIGEETSRRRLRDVISGLIYLHTHGVVHGDIKPENLLVTKNGAVKIGDFSISHAFEDDNDLLWRSPGTPVFTAPECCVGLNYHGKTADIWALGVTLYCMIVGHCPFIGETLQDTYDKIVHSPLYIPKDLDPELKELLCGLLCKDPSKRMTLESAARHPWVTREDVSLP-QSPEKCI--CGRS--TRNSS------CGPEVLA----------------
>OPHRsphe
-----------MSGFSLADFDRDRRETGCCSCLGFLRNRYTE-LDSLIGGD------FDDDYRDCG----EDQRTIPGLPSADRVICREVPVKFTAEMTIGEDEDGHKMINEYVRECSIGRGSYGKV----------VLYRKVTDGKKYAIKAFYKSRLSKIRVTSSETAWTDVLREVSIMKILEHPHIINLIEVIDDPDSDRFFMVLEYVEGKQVCDASGQCGGIGEETSRRRLRDVISGLIYLHTHGVVHGDIKPENLLVTKNGAVKIGDFSISHAFEDDNDLLWRSPGTPVFTAPECCVGLNYHGKTADIWALGVTLYCMIVGHCPFIGETLQDTYDKIVHSPLYIPKDLDPELKELLCGLLCKDPSKRMTLESAARHPWVTREDDSLP-QSPEKCI--CGRS--TRNSS------CGPEVLA----------------
>ORCHital
-----------MSGLALADFDRDRQEVGCCSCLGFLRNRYTE-LDSLIGGD------FDEEDGEYGGYLSEDQQRIPGLPSVDRVICREVPVKLTAEMTIGEDQDGHKMINEYVRECSIGRGSYGKV----------VLYQKVTDGKKYAIKAFYKSRLSKTRVTSSETAWTDVLREVSIMKILEHPHIINLIEVIDDPDSDRFLMVLEYVEGKQVCDASGQCGGIGEETSRRRLRDIISGLRYLHAHGVVHGDIKPENLLVTKNGAVKIGDFSISHAFEDDNDLLWRSPGTPVFTAPECCIG-------------------------------------------------------------------------------------------------------------------------------------------
>PAPHconc
--------MPPISGLTLAEFDRDRRDAGCCSCLGFLRKPDTE-MDSFFGDD------FDGDYGEYGGYFNDDKGKIPGLPGCNRVICREVPVKLTAQLTMGEDEAGEKMINEYVRECNIGRGSYGKV----------VLYRKITDGKKYAIKAFYKSRLSKIRVTSSETAWTDVIREVSIMKTLEHANIINLIEVIDDSESDRYYMVLEYVEGKCICDASGSCGGIGEDTSRRRFRDIISGLMYLHAHCVVHGDIKPENLLVTKDGAVKIGDFSISHAFEDDNDLRWRSPGTPVFTAPECCIGSTYHGKTADVWAVGVTLYCMILGYCPFIGDSLQDTYDKIVHSPLRIPDDIDSELKELLCGLLCKDPSQRLTLESAARHPWVIREAEPIP-QSSCKCR--FDRS--IKDNL------GSSETSSR---------------
>PAPHhirs
--------MPPISGLTLAEFDRDRRDAGCCSCLGFLRKPDTE-MDSFFGED------FDGDYGEYGGYFNDDKGKIPGLPGCNRVICREVPVKLTAQLTMGQDEAGEKMINEYVRECNIGRGSYGKV----------VLYRKITDGKKYAIKAFYKSRLSKIRVTSSETAWTDVIREVSIMKTLEHPNIINLIEVIDDSESDRYYMVLEYVEGKCICDASGSCGGIGEDTSRRRFRDIISGLMYLHAHGVVHGDIKPENLLVTKDGAVKIGDFSISHAFEDDNDLRWRSPGTPVFTAPECCIGSTYHGKTADVWAVGVTLYCMILGYCPFIGDSLQDTYDKIVHSPLRIPDDIDSELKELLCGLLCKDPSQRLTLESAARHPWVIREAEPIP-QSSCKCR--FDRS--IKDNP------GSSETSSR---------------
>PHAIflav
--------MSPISGLTLADLDGDRQDVGCCSCLGFLRKPYTE-LDSFLGEG------FYGDDGEYGRYLCEDHGRIPGLPSDDRVICREVPVKLTAHLTTGEDEDGQKMINEYVRECNIGRGSYGKV----------VLYRKVTDGKKYAIKAFYKSRLSKIRVTSSETAWTDVLREVSIMKTLEHPNIINLIEVIDDPDSDRFFMVLEYVEGKSICDASGQCGGIGEETSRRRLRDIISGLIYLHTHGVVHGDIKPENLLVTKSGAVKIGDFSISHAFEDDNDLLWRSPGTPVFTAPECCIGLNYHGKTADVWAVGATLYCMIFGYCPFIGESLQDTYDKIVNSPLLISEDLDPELEELLRGLLCKDPTQRMTLESAARHPWLTREADPIP-QSSNKCR--CRSS--VRDNE------GSSEGSPT---------------
>PHAItank
--------MSPISGLTLADIDGDRQDVGCCSCLGFLRKPDTE-LDSFLGEG------FYGDDGEYGRYLCDDHGRIPGLPRDDRVICREAPVKLTAHLTTGEDEDGQKMINEYVRECNIGRGSYGKV----------VLYRKITDGKKYAIKAFYKSRLSKIRVTSSETAWTDVLREVSIMKTLEHPNIINLIEVIDDPESDRFFMVLEYVEGKSICDASGQCGGIGEETSRRRLRDIVSGLIYLHTHGVVHGDIKPENLLVTKSGAVKIGDFSISHAFEDDNDLLWRSPGTPVFTAPECCIGLNYHGKTADVWAVGATLYCMIFGYCPFIGESLQDTYDKIVNSPLLMSEDLDPELEDLLRGLLCKDPSQRMTLESAARHPWLNREADPIP-QLSSECR--CRSS--VRDNE------GSSEGSPR---------------
>PHALcorn
--------MSPISGLTLTDFDRDPQDVGCCSCLGFLRKPDTE-LDSFLGEG------YYC-DVENGGHLCGDQRRIPGMPRDDRVICREVPVKLTAQLTMGEDEDGKKMLNEYVRECNIGRGSYGKV----------VLYKKITDGKKYAIKAFYKSRLSKIRVTSFETAWTDVLREVSIMKTLEHPNIVNLIEVIDDPDSDRFFMVLEYVEGKWICDSSGQFGGIGEETSRKRLRDIISGLIYLHAHRVVHGDIKPENLLVTKSGTVKIGDFSISHAFEDDNDLLWRSPGTPVFTAPECCIGLNYHGKTADVWAVGVTLYCMIFGHCPFIGESLQETYDKIVNSPLHISEDLDPELEELLHGLLCKDPNQRMTLESAAQHPWLTRETDPVS-QSSYKCR--CGSL--MWNNA------GGSEDSPR---------------
>PHALmode
--------MSPISGLTLTDFDRDRQDVGCCSCLGFLRKPDTE-LDSFLGEG------YYC-DVENGGHLCGDQRRIPGMPRDDRVICREVPVKLTAQLTMGEDEDGKKMLNEYVRECNIGRGSYGKV----------VLYKKITDGKKYAIKAFYKSRLSKIRVTSFETAWTDVLREVSIMKTLEHPNIINLIEVIDDPDSDRFFMVLEYVEGKWICDSSGQFGGIGEETSRRRLRDIISGLIYLHAHRVVHGDIKPENLLVTKSGTVKIGDFSISHAFEDDNDLLWRSPGTPVFTAPECCIGLNYHGKTADVWAVGVTLYCMIFGHCPFIGESLQETYDKIVNSPLHISEDLDPELEELLHGLLCKDPNQRMTLESAARHPWLTRETDPLS-QSSYKCR--CGSL--MWNNA------GGSEDSPR---------------
>PHRAlind
--------MPPMSGLTLADFDRDRQDVGCCSCLGFLRKPDTE-MDSFFGED------FEGDYGEYVGYFNDDKGKIPGLPGCNRVICREVPVKLTAQLTMGEDEAGEKMINEYVRECNIGRGSYGKV----------VLYRKITDGKKYAIKAFYKSRLSKIRVTSSETAWTDVIREVSIMKTLEHPNIINLIEVIDDSESDRYYMVLEYVEGKCVCDASGSCGGIGEDTSRRRFRDIICGLMYLHAHGVVHGDIKPENLLVTKGGAVKIGDFSISHAFEDDNDLRWRSPGTPVFTAPECCIGSTYHGKTADVWAVGVTLYCMILGYCPFIGDSLQDTYDKIVHSPLRIPDDVDYELKELLCGLLCKDPCQRLTLESAARHPWVIREDEPIP-QSSCKCR--CDRP--IMDNS------GSSEISSR---------------
>PLATclav
-----------MSGLALDDFDRDRRDVGCCSCLGFLRNRYTE-LDSLIGGD------FDDENGEWGGYLSEDQRGIPGLPSVDRVICREIPVKLTAEMTIGEDEDGHKMINEYVRECSIGRRSYGKV----------VLYRKVTDGKKYAIKAFYKSRLSKIRVTSSETAWTDVLREVSIMKILEHPHIINLIEVIDDPDSDRFFMVLEYVEGKQVCDASGQCGGIGEETSRRRLLDIISGLIYLHTHGVVHGDIKPENLLVTKNGAVKIGDFSISHAFEGDNDLLWRSPGTPVFTAPECCVGLNYHGKTADIWALGVTLYCMILGYCPFIGETLQDTYEKIVHSALYIPEDLDPELKELLGGLLCKDPSERMTLESAARHPWVTREAEPLP-HSPGKCI--CGAS--TRNSS------Y----------------------
>PTERcurt
--------MSPISGLTLTDFDRDRREAGCCSCLGFLRNPYTE-LDSLIGDD------FDGDDGEYGWYLCEDTGRIPGLPRDDRVICREVPVKLTAQLTMGEDEDGQKMINEYVRECSIGRGSYGKV----------VLYRKVTDGKKYAIKAFYKSRLSKIRVTSSETAWTDVLREVSIMKTLEHPNIINLIEVIDDPDSDRFFMVLEYVEGKRVCDASGQCGGIGEETSRRRLRDIISGLIYLHAHGVVHGDIKPENLLVTKNGAVKIGDFSISHAFEDDNDLLWRSPGTPVFTAPECCIGLNYHGKTADVWAVGVTLYCMILGYCPFIGESLQDTYDKIVRSPLSLPGDLDPELKELICGLLCKDPSERTTLESAAKHPWVTRDADSDP-QSSCECI--CGCL--TRDSS------CRSEASPR---------------
>RIMAelli
--------MSPMSGASLADFDRDRREMGCCSCLGFLRNPYTE-LDSLVGDD------FYGEDGEYGGYLCEDTGRIPGLPREDRVICREVPVKLTTQLTMGEDEDGQKMINEYVRECSIGRGSYGKV----------VLYQKITDGKKYAIKAFYKSRLSKIRVTYSETAWTDVLREVSIMKTLEHPNIINLIEVIDDPDSDRFYMVLEYVEGKRVCDASGQCGGIGEEASRRRLRDIISGLIYLHAHGVVHGDIKPENLLVTKGGAVKIGDFSISHAFEDDNDLLWRSPGTPVFTAPECCIGLNYHGKTADIWAVGVTLYCMVLGYCPFIGESLQDTYDKIVRCPLLIPRDLDPDLKDLLSGLLCKDPSERITLEAAARHPWVTRETDPVP-WSSCQCR--CGSL--ARESS------SRSEGSPR---------------
>SELEaequ
------------------------------------------------------------------------------------------------------------------------------------------------------MQAFYKSRLSKIRVTSSETAWTDVIREVSIMKTLEHPNIINLIEVIDDSESDRFYMVLEYVEGKCICDAAGSCGGIGEDISRRRLRDIISGLMYLHAHDVVHGDIKPENLLVTKGGAVKIGDFSISHAFEDDNDLRWRSPGTPVFTAPECCIGLTYHGKTADVWAVGVTLYCMILGYCPFIGDSLQDTYDKIVHSPLHIPDGVDSELKELLCGLLCKDPSQRITLESAARHPWVIREAGPIP-QSSCKCR--FDTS--IKDDS------GSSETSSR---------------
>SERAvome
-----------MSDLAIADFDRDRREVGCCSCLGFLRNRYTE-LDSLIGGD------FDDEDGDYGGYLSEDGRGIPGLPSVDRVICREVPVKLTAEMTIGEDEDGHKMINEYVRECSIGRGSYGKV----------VLYRKVTDGKKYAIKAFYKSRLSKIRVTSSETAWTDVLREVSIMKILEHPHIINLIEVIDDPDSDRFFMVLEYVEGKQVCDASGQSGGIGEETSRRRLRDIISGLIYLHTHGVVHGDIKPENLLVTKNGSVKIGDFSISHAFEDDNDLLWRSPGTPVFTAPECCVGLNYHGKTADIWALGVTLYCMILGYCPFIGESLQDTYDKIVHSPLYIPKDLDPELKDLLCGLLCKDPSERMTLESAARHPWVTREAD--P-QYPCNCI--CGSS--ARNGS------CGTEGLA----------------
>THELangu
--------MSPTSGVSLADFDRDRREMGCCSCLGFLRNPYTE-LDSLIGDD------FYGEDGEYSGYLCEDTGRIPGLPREDRVICREVPVKLTTQLTMGEDEDGQKMVNEYVRECSIGRGSYGKV----------VLYRKITDGKKYAIKAFYKSRLSKIRVTSSETAWTDVLREVSIMKTLEHPNIINLIEVIDDPDSDRFFMVLEYVEGKRVCDASGQCGGIGEEASRRRLRDIISGLIYLHAHGVVHGDIKPENLLVTKSGAVKIGDFSISHAFEDDNDLLWRSPGTPVFTAPECCIGLNYHGKTADVWAVGVTLYCMILGYCPFIGESLQDTYDKIVRSPLRIPGDLDPELKDLLSRLLCKDPSERITLESAAMHPWVTREADPVP-RSSYQCR--CGIL--MRESS------CRSEGSPR---------------
>VANIplan
--------MSPMSGLTLADFDRDRWEFGCCSCLEFFRKPNME-MDSCSGE-------FEGEDGGYGGYFCVGQGRTPGLPAGDRVICREVPVKLTTHLTLGEKEDGKKTINEYVKECNIGRGSYGKV----------ILYQKITDGKKYALKAFYKSRLSKIRVTAFETAWTDVLREVSIMKTIEHPNIINLIEVIDDPDSDRFYMVLEYVEGKWICDTSGSCGGIGEDTSRRRLRDIISGLIYLHAHGVVHGDIKPENLLVTKNGVVKIGDFSISHTFEDDNDLLWRSPGTPVFTAPECCIGLTYHGKTADVWAVGVTLYCMVLGYCPFIGDSIQDTYDKIVHGPLIIPENVDPDLKELLCGLLCKDPSQRITLESAAMHPWVVREAGPIP-HLSCKCKSGNDSL--SEQDL------DTTEPSLKRVFDI----------
>VANIshen
--------MSPLSGLTLAEFDRDRWEFGCCSCLEFLRKPNME-MDSRFGE-------FDGDDGGYGGYFGVGQGRTPGLPAGDRVICREVPVKLTTHLTLGEEEDGQKMINEYVKECNIGRGSYGKV----------ILYRKITDGKKYALKAFYRSRLSKIRVTAFETAWTDVLREVSIMKTIEHPNIINLIEVIDDPDSDRFYMVLEYVEGKSVCDTSGSCGGIGEDISRRRLRDIISGLIYLHAHGVVHGDIKPENLLVTNNGVVKIGDFSISHTFEDDNDLLWRSPGTPVFTAPECCIGLTYHGKTADVWAVGVTLYCMVLGYCPFIGDSIQDTYDKIVHGPLIIPENVDPELRELLCGLLCKDPSQRMTLESAAMHPWVVREAGPIP-HLSCKCKRSRDSL--AKQDL------DCSESSPR---------------
>EPIPaphy
--------MTSLSQLTLTDFDRGKQDAGCCSCLGFLINPDTE-LDSFIGEG------FYGDNGVYGGYICKEKESIRGFPTSDRIICREIPVKVTAQLTTGKDEDGNKMINEYVRECNIGRGSYGKV----------DLYRKITDGKKYAIKAFYKSRLSKIRVTSSETAWTDVLREVEIMKTLEHPNIVNLIEVIDDPESDRFFMVLEYVEGKWICEASGQYGGIGEETSRRRLRDIISGLIYLHAHGVVHGDIKPDNLLVTKSGAVKIGDFSISHAFEDDNDLLWRSPGTPVFTAPECCIGLNYHGGTADIWAIGITFYSMILGYCPFIGESLQDTYDKIVHCPLLISDDFDPELEDLLRGLLCKDPSQRMTLESVARHPWLIREGGPIP-RPLCKCK--LTAS--RTSNA------GSDAGSPR---------------
