# Supplementary material for: Orchid Phylotranscriptomics: The Prospects of Repurposing Multi-Tissue Transcriptomes for Phylogenetic Analysis and Beyond
Source: Front Plant Sci. 2022 May 27;13:910362. doi: 10.3389/fpls.2022.910362 (PMC9196242; doi:10.3389/fpls.2022.910362)
Supplement: Supplementary file 4 [file Data_Sheet_3.zip › ortho_MSA/r1/OG0008754.fa]

>ANOEemei
-----------------------------------------------------MEASSSST--------------GPN-PSKRPPDNFFVWREFVWGALAGAFGEGLMHPVDTVKTRIQSQAIISVSQGQKNIVQMIRSVWASDGIRGFYRGVAPGVTGSLATGATYFGVIESTKNWIEVVNPNLSGHWAHFIAGAIGDTLGSFVYVPCEVIKQRMQVQGTRNSWSSTILKGDSSHKCRAHIYDYYTGMLQAGHSIWKQNGVKGLYAGYWSTLARDVPFAGLMVTFYEGFKDLTEYGKVKLLPGSNVHINSSFEGLLLGG-LAGGLSAYLTTPLDVIKTRLQVQGSSLRYNGWFDALRTIWMAEGVTGLFKGSIPRIMWYIPASALTFMAVEFLRDNFNVKPVSRVH---KAS-NVLIEPSSKIPKTAH----------------
>ANOEroxb
-----------------------------------------------------MEASSSSA--------------GPN-PSKRPPDNFFVWREFVWGALAGAFGEGLMHPVDTVKTRIQSQAIISVSQGQKNIVQMIRSVWASDGIRGFYRGVAPGVTGSLATGATYFGVIESTKNWIEVVNPNLGGHWAHFIAGAIGDTLGSFVYVPCEVIKQRMQVQGTRNSWSSTMLKENSSHKCRAHIYDYYTGMLQAGHSIWKQNGVKGLYAGYWSTLARDVPFAGLMVTFYEGFKDLTEYGKVKLLPGSNLHINSSFEGLLLGG-LAGGLSAYLTTPLDVIKTRLQVQGSSLRYNGWFDALRTIWMAEGVTGLFKGSIPRIMWYIPASALTFMAVEFLRDNFNVKPVSRVH---KAS-GVLIEPSSKIPKTAH----------------
>APOSodor
-----------------------------------------------------MAACNASST--------GALNSGRS-PSKRQPNSFFVWREFVWGALAGAFGEGMMHPVDTLKTRIQSQAIITGTKGQKSILQMLQTVLASDGIKGFYRGIVPGVTGSLATGATYFGVIESTKQLIEDVNPNLGGHWSHFFAGAIGDTLGSFVYVPCEVIKQRMQVQGTRSSWCSTVLKENISQRSGAQMYGYYTGMLQAGHSIWKQNGLKGLYAGYWSTLARDVPFAGLMVTFYEAFKDLSEYGKQRLPSGSIIHISNTFEGLLLGG-LAGGLSAYLTTPLDVIKTRLQVQGSSLRYKGWADALGNIWKAEGAKGLFKGSIPRIMWYVPASALTFMAVEFLRDQFNEKPDSHVH---EVT-SISFEPSSKIRETAQ----------------
>APOSshen
-----------------------------------------------------MAACNASST--------GALNSGRS-PSKRQPNSFFVWREFVWGALAGAFGEGMMHPVDTLKTRIQSQAIITGTKGQKSILQMLQTVLASDGIKGFYRGIVPGVTGSLATGATYFGVIESTKQLIEDVNPNLGGHWSHFFAGAIGDTLGSFVYVPCEVIKQRMQVQGTRSSWCSTVLKENISQRSGAQMYGYYTGMLQAGHSIWKQNGLKGLYAGYWSTLARDVPFAGLMVTFYEAFKDLSEYGKQRLPSGSIIHISNTFEGLLLGG-LAGGLSAYLTTPLDVIKTRLQVQGSSLRYKGWADALSKIWKAEGAKGLFKGSIPRIMWYVPASALTFMAVEFLRDQFNEKPDSHVH---EVT-SISFEPSSKIRETAQ----------------
>BLETstri
-----------------------------------------------------MKAPDSST--------------GIS-PSKRQPDNFFAWREFAWGALAGAFGEGMMHPVDTVKTRIQSQGMVTGSQGQKNILQMIRAVWASDGIKGFYRGIAPGVTGSLATGATYFGVIESTKQWIEVANPNLSGHWAHFIAGAIGDTLGSFVYVPCEVIKQRMQVQGTRNSWSSTVLKENSSQKCGAQMYGYYTGMLQAGHSIWKQHGVKGLYAGYWSTLARDVPFAGLMVTFYEAFKNLAEHGKQRLPPGSNVHINSSFEGLLLGG-LAGGLSAYLTTPLDVIKTRLQVQGSSLRYNGWLDALRNIWKAEGVNGLFKGSVPRIMWYIPASALTFMAVEFLRDNFNQKSVSCVH---EIT-SISIEPSSKIRETAP----------------
>BORYspha
-----------------------------------------------------MVSPASSPD--------RVRD-AMS-FPKRSPDNFFVWREFLWGAVAGAIGEGMMYPIDTLKTRVQSQAVVSRCQAQKNVMQMVRMVWAADGLKGFYRGVTPGVTGSLATGATYFGIIESTKKWIEEVNPSLSGHWSHFIAGAVGDTLGSVVYVPCEVIKQRMQVQGTRNSWGSSILKENVAQKSGKQMYGYYTGIFQAGHSIWKQEGLKGLYAGYWSTLARDVPFAGLMVTFYEALKELTEYGKQRMLPSTDMHVSSSVEGLLLGG-LAGGFSAYLTTPLDVIKTRLQVQGSNMRYNGWLDALRSIWMTEGLKGMFKGSVPRIIWYVPASALTFMAVEFLREHFNDKRESGAHEIAEIT-SLSIDTGSKLRKAA-----------------
>CALAcreb
-----------------------------------------------------METSPSST--------------GPN-SFKRPPENFFVWKEFVWGALAGAFGEGMMHPIDTVKTRIQSQAIISGSQGQKNILQMIRSVWTSDGIRGFYRGVAPGVTGSLATGATYFGVIESTKQWIEVKNPNLGGHWAHFIAGAIGDTLGSFVYVPCEVIKQRMQIQGTRSSWNSALLKDTSSQKCGAHIYEYYTGMLQAGQSIWKQNGLKGLYAGYWSTLARDVPFAGLMVTFYEAFKDLSEYGKQKFAPGINVYVSNSFEGLMLGG-LAGGLSAYLTTPFDVIKTRLQVQGSSLRYKGWLDALRNIWMAEGVNGLFKGSVPRVMWYIPASALTFMAVEFLRENFNEKPVTCVH---EVS-NILIEPSSKIRKTAH----------------
>CALAplic
-----------------------------------------------------METSPSST--------------GPN-FFKIPPENFFVWKEFVWGALAGAFGEGMMHPIDTVKTRIQSQAIISGSQGQKNILQMIRSVWTSDGIRGFYRGVAPGVTGSLATGATYFGVIESTKQWIEVKNPNLGGHWAHFIAGAIGDTLGSFVYVPCEVIKQRMQIQGTRSSWNSALLKDTSSQKCGAHIYEYYTGMLQAGQSIWKQNGLKGLYAGYWSTLARDVPFAGLMVTFYEAFKDLSEYGKQKFAPGINVYVSNSFEGLMLGG-LAGGLSAYLTTPFDVIKTRLQVQGSSLRYKGWFDALRNIWMAEGVNGLFKGSVPRVMWYVPASALTFMAVEFLRENFNEKPVTCVH---EVS-NILIEPSSKIRKTAH----------------
>CALAsini
-----------------------------------------------------MKESTSST--------------GLN-PSKIQSNNLFVWREFAWGALAGAFGEGMMHPVDTVKTRIQSQAIITGSQGQKNILQMIRAVWASDSIKGFYRGIAPGVTGSLATGATYFGVIESTKQWIEVVNPNLGGHWAHFIAGAIGDTLGSFVYVPCEVIKQRMQIQGTRNSWNYTVLKENSSQKCGAQMYGYYTGMFQAGHSIWKQHGVKGLYAGYWSTLARDVPFAGLMVTFYEAFKNLAEHGKQRLPPGSNVHISSSTEGLLLGG-LAGGLSAYLTTPLDVIKTRLQVQGSSLRYNGWLDALRNIWKAEGVNGFFKGSVPRIMWYIPASALTFMAVEFLRDNFNQKSVSCAH---EIT-NISIESSSKIRETTEW--------HD-----
>CALAtsoo
MRTVFLSGGTTIVRPSLKTRRFLNPRNRIKSRRSRERERETIIIFLRRSFPAAMKESTSST--------------GIN-PSKIQSNNLFVWREFAWGALAGAFGEGMMHPVDTVKTRIQSQAIIIGSQGQKNILQMIRAVCASDGIKGFYRGIAPGVTGSLATGATYFGVIESTKQWIEVVNPNLGGHWTHFIAGAIGDTLGSFVYVPCEVIKQRMQIQGTRNSWNYTVLKENSSQKCGAQMYGYYTGMFQAGHSIWKQHGVKGLYAGYWSTLARDVPFAGLMVTFYEAFKNLAEHGKQRLPPGSNVHISSSIEGLLLGG-LAGGLSAYLTTPLDVIKTRLQVQGSSLRYNGWLDALRNIWKAEGVNGFFKGSVPRIM-------------------------------------------------------------------
>CALEmajo
-----------------------------------------------------METSASSG--------------GPN-PLKRTRDNFFVWREFVWGALAGAFGEGMMHPVDTVKTRIQSQAIISGSHAQKSMLQMIRFVWASDGVRGFYRGVAPGITGSLATGATYFGIIESTKHWIEVVNPNLGGHWAHFIAGAIGDTLGSFVYVPCEVIKQRMQVQGTRSSWSSTLLKGNSSHKCGTHIYDYYTGMFQAGHSIWNQNGLKGLYAGYWSTLARDVPFAGLMVTFYEAFKDLADYGKQKLPPGSNVNISNSFEGLLLGG-LAGGLSAYLTTPFDVIKTRLQVQGSSLRYNGWFDALRNIWAAEGANGLFRGSVPRVMWYVPASALTFMAVEFLRETFNEKPISCVH---EVS-KILTEPSSKIRKTAH----------------
>CEPHdama
-----------------------------------------------------MEASSSST--------------ALN-PSRRTPDNFFVWREFVWGAIAGAFGEGMMHPVDTVKTRIQSQAIITGTQGQKNILQMVRAVWASDGIKGFYRGVAPGVMGSLATGATYFGVIESTKQWIHVVNPNLGGHWAHFIAGAIGDTLGSFVYVPCEVIKQRMQVQGTINSWSSTMLKEKASQKCGVQMYGYYTGMLQAGHTIWKQHGVKGLYAGYWSTLARDVPFAGLMVTFYEALKDLTEYGKQRLPSGSNVHINSSFEGLLLGG-LAGGLSAYLTTPLDVIKTRLQVQGSSLRYNGWLDALRSIWKAEGVNGLFKGSIPRIMWYVPASALTFMAVEFLRDQFNEKSVPYVH---EIT-SISIEPSSKIREKAQ----------------
>CHILsemi
-----------------------------------------------------METSASSG--------------GPN-PLKRPPDNFFVWREFVWGALAGAFGEGMMHPVDTVKTRIQSQAIISGSQAQKNMLQMIRCVWASDGIRGFYRGVAPGITGSLATGATYFGIIESTKHWIEVVNPNLGGHWVHFIAGAIGDTLGSFVYVPCEVIKQRMQVQGIRSSWSSTILKGNSSHKSGAHIYDYYTGMFQAGHSIWNQNGLKGLYAGYWSTLARDVPFAGLMVTFYEAFKDLADYGKQKLPPGSNVNISNSFEGLLLGG-LAGGLSAYLTTPFDVIKTRLQVQGSSLRYNGWFDALRNIWVAEGVNGLFKGSVPRVMWYVPASALTFMVVEFLRETFNEKPISCVH---EVS-NILIEPGSKIHKTAH----------------
>CHILtrap
-----------------------------------------------------MERSASSG--------------GPN-PLKRPPDNFFVWREFVWGALAGAFGEGMMHPVDTVKTRIQSQAIISGNQAQKNMLQMIRCVWASDGIRGFYRGVAPGITGSLATGATYFGIIESTKNWIEVVNPNLGGHWVHFIAGAIGDTLGSFVYVPCEVIKQRMQVQGIRSSWSSTILKGNSSHKSGAHIYDYYTGMFQAGHSIWNQNGLKGLYAGYWSTLARDVPFAGLMVTFYEAFKDLADYGKQKLPPGSNVNISNSFEGLLLGG-LAGGLSAYLTTPFDVIKTRLQVQGSSLRYNGWFDALRNIWVAEGVNGLFKGSVPRVMWYVPASALTFMAVEFLRETFNEKPISCVH---EVS-NILIEPGSKIHKTAH----------------
>CORYacti
-----------------------------------------------------MESPGSSA--------------GPN-PLKRSPDKLFVWREFVWGALAGAFGEGMMHPVDTVKTRIQSQAIITGSQGQKNILQMMRSVWASDGIRGFYRGVAPGITGSFATGATYFGVIESTKQWIEVVNPNLGGHWAHFIAGAIGDTLGSFVYVPCEVIKQRMQVQGTRSSWNSTMLKESSSHKCGSHIYDYYTGMFQAGHSIWKQNGPKGLFAGYCSTLARDVPFAGLMVTFYEAFKDLTEHGKQKWLHGSNIHINSSFEGLLLGG-LAGGLSAYLTTPLDVIKTRLQVQGSSLRYNGWFDALRNIWMAEGVNGLFKGSVPRVIWYIPASALTFMAVEFLRDSFNEKPVSCVH---EVS-NILIEPSSKIQKTAH----------------
>CREMappe
MRRRL-----SLPFPVMETRE-RNLQNARERERERERERETRTIVLRGSFSAVMKESASST--------------EL---KKRQPDNLFVWREFAWGALAGAFGEGMMHPVDTVKTRIQSQAIISASQGQKNILQMIRAVWASDGMKGFYRGIAPGVTGSLATGATYFGVIESTKQWIEVVNPGLGGHWSHFIAGAIGDTLGSFVYVPCEVIKQRMQVQGTRNSWSSTVLRESSSQICGEQMYSYYTGMFQAGHSIWKQHGVKGLYAGYWSTLARDVPFAGLMVTFYEAFKNLADHGKQRLPAGSNVHISSSFEGLVLGG-LAGGLSAYLTTPLDVIKTRLQVQGSSLRYNGWLDALINIWKADGLNGLFRGSVPRIMWYIPASALTFMAVEFLRDNFNQKSVSLVP---ELA-AISIEPSSKTREAAQ----------------
>CRYPlept
-----------------------------------------------------MEASASTA--------------GPN-ASNRPPFNFFVWREFVWGALAGAFGEGMMHPVDTVKTRIQSQAIISGCQGQKNILQMIRSVWFSDGIRGFYRGVAPGITGSLATGATYFGVIESTKQWIEVMNPNLGGHWAHFIAGAVGDTLGSFVYVPCEVIKQRMQVQGIRSSWSSTMLKDNSSHIYGNHIYDYYTGMFQAGHLIWKQNGLKGLYAGYWSTLARDVPFAGLMVTFYEAFKDLIEYGKHKMPTGSNVHISNSFEGLLLGG-LAGGLSAYLTTPLDVIKTRLQVQGSSLRYNGWCDALRNIWMAEGMNGLFKGSIPRVMWYIPASALTFMAVEFLRDNFNEKPVPCVH---EVS-NILIEPSSKIRKTAH----------------
>CYMBensi
----------------------------------------------------------------------------------------------------------MMHPVDTVKTRIQSQAIITGSQGQKNILQTIRAICASDGIKGFYRGIAPGVTGSLATGATYFGVIESTKHWIEVVNPKLGGPLAHFIAGAIGDTLGSFVYVPCEVIKQRMQVQGTRNSWSSTVLKKNSSQKCGAPMYGYYTGMFQAGHSIWKQHGVKGLYAGYWSTLARDVPFAGLMVTFYEAFKNLAEHGKQRLLPGTNVHLSSPFEGLLLGG-LAGGLSAYLTTPFDVIKTRLQVQGSSLRYSGWSDALRSIWKAEGMNGLFRGSVPRIMWYVPASALTFMAVEFLRDNFNQKSVSCVH---ELT-NISIESSSKIRKTAQ----------------
>CYMBmann
-----------------------------------------------------MEESGSST--------------RPD-PSRRQPDNLLVWREFAWGALAGAFGEGMMHPVDTVKTRIQSQAIITGSHGQKNILQTIRAICACDGIKGFYRGIAPGVTGSLATGATYFGVIESTKHWIEVVNPKLGGPLSHFIAGAIGDTLGSFVYVPCEVIKQRMQVQGTRNSWTSTVLKKNSSQKCGAPMYGYYTGMFQAGHSIWKQHGVKGLYAGYWSTLARDVPFAGLMVTFYEAFKNLAEHGKQRLLPGTNVHLSSPFEGLLLGG-LAGGLSAYFTTPFDVIKTRLQVQGSSLRYSGWSDALSSIWKAEGMNGLFRGSVPRIMWYVPASALTFMAVEFLRDNFNQKSVSCVH---EIT-NISIESGSKIRETAQ----------------
>CYPRbard
-----------------------------------------------------MAASDSSSR--------SGQDKAPN-LSKRTPYDFFVWREFVWGGLAGAFGEGMMHPVDTVKTRIQSQAIITGTRGQKNILQMVRSVWALDGMQGFYRGIAPGVIGSLATGATYFGVIESTKQWIEAVNPNLGGHWAHFIAGGIGDTLGSFVYVPCEVIKQRMQVQGTRNSWSSTMLKENVSQKSGAQIYGYYTGMLQAGHLIWKQHGVKGLYAGYWSTLARDVPFAGLMVTFYEAFKDLAEYGKQRFSPGSYIHVSSSFEGLLLGG-LAGGLSAYLTTPLDVIKTRLQVQGSSFRYNGWLDALRNIWKAEGVDGLFKGSVPRIMWYIPASALTFMAVEFIREHFNEKSGTRVH---EVT-SISLDSSSKIHETAR----------------
>CYPRflav
-----------------------------------------------------MAAFDSSSR--------IGQDKAPN-LSKITPYDFFVWREFVWGGLAGAFGEGMMHPVDTVKTRIQSQAIITGTRGQKNILQMVRSVWALDGIQGFYRGIAPGVIGSLAIGATYFGVIESTKQWIEAVNPNLGGHWDHFIAGAVGDTLGSFVYVPCEVIKQRMQVQGTRNSWSSTMLKENVSQKSGAQIYGYYTGMLQAGHLIWKQHGVKGLYAGYWPTLARDVPFAGLMVTFYEAFKDLAEYGKKRFSPGSYIHVSSSFEGLLLGG-LAGGLSAYLTTPLDVIKTRLQVQGSNFRYNGWLDALRNIWKAEGVDGLFKGSVPRIMWYIPASALTFMAVEFIRDHFNEKSGTRVH---EVT-SISLEQSSKIHETVR----------------
>DENDchryso
-----------------------------------------------------MKESSSST--------------GLN-QSKRQPVNLFVWREFGWGALAGAFGEGMMHPVDTVKTRIQSQAIITGNQGQKNILQMIKAVWASDGIKGFYRGITPGVTGSLATGATYFGVIESTKQWIEIVNPNLGGHWAHFIAGAIGDTIGSFVYVPCEVIKQRMQVQGTKNSWSSAVLKENSSQKCGAQMYGYYTGMFQAGHSIWKQHGVKGLYAGYWSTLARDVPFAGLMVTFYEAFKNLAEHGKQRLPPGRNLHISSSFEGLLLGG-LAGGLSAYLTTPLDVIKTRLQVQGSSLRYNGWLDALRNIWKAEGVNGLFKGSVPRIMWYIPASALTFMAVEFLRDNFNQKSVSCVH---EIT-NISIEPSSKIRETAQ----------------
>DENDnobi
-----------------------------------------------------MKESSSST--------------GLN-HSKRQPDNLFVWREFGWGALAGTFGEGMMHPIDTVKTRIQSQAIITGNQGQKNILQMIQAVWASDGIKGFYRGVAPGVTGSLATGATYFGVIESTKRWIEIVNPNLGGHWAHFIAGAIGDTIGSFVYVPCEVIKQRMQVQGTKNSWSSTVLKENSSQKCGAQMYGYYTGMFQAGHSIWKQHGVKGLYAGYWSTLARDVPFAGLMVTFYEAFKNLAEHGKQRLPPGRNVHISRSFEGLMLGG-LAGGLSAYLTTPLDVIKTRLQVQGSSLRYKGWLDALRNIWKAEGVNGLFKGSVPRIMWYVPAYALTFMAVEFLRDNFNQKSVSCVH---EIT-NISIEPSSKIHETAQ----------------
>DIURorie
-----------------------------------------------------MEATASSA--------------GPN-SSKRSPDNFFVWREFVWGALAGAFGEGMMHPVDTVKTRIQSQAIISGAKGQKNILQMIRFVWASDGLRGFYRGVAPGITGSLATGATYFGVIESTKRRIEVVNPALSGHWAHFIAGAIGDTLGSFVYVPCEVIKQRMQVQGTRNSWSSTLLKENSSHKCGSHIYDYYTGMLQAGHSIWKQNGLKGLYAGYWSTLARDVPFAGLMVTFYEAFKDLSEYGKQKLSPRSNVHISSSLEGFLLGG-LAGGLSAYLTTPLDVIKTRLQVQGSSLRYNGWLDALRNIWMAEGVNGLFRGSVPRVMWYIPASALTFMAVEFLRENFNEKPVSYVH---EVS-NIYIEPSSKMPKTAH----------------
>DRAKelas
-----------------------------------------------------METSASS---------------GRN-PSKRPPDNFFVWREFVWGGLAGAFGEGMMHPIDTVKTRIQSQAIISGSQAQKNMLQMIRSVWASDGIRGFYRGVAPGITGSLATGATYFGIIESTKQWVEVVNPNLGGHWAHFIAGAIGDTLGSFVYVPCEVIKQRMQVQGTRSSWNSAILKGNASHKCGANIYDYYTGIFQAGHSIWSQNGLKGLYAGYWSTLARDVPFAGLMVTFYEAFKDLADYGKQKLPPGSNVNFSSSFEGLLLGG-LAGGLSAYLTTPFDVIKTRLQVQGSTLRYNGWFDALRRIWMAEGVNGLFKGSVPRVMWYIPASALTFMAVEFLRENFNEKPVSCAH---EVS-NILIEPSSRIHKTAH----------------
>DRAKthyn
-----------------------------------------------------METSASS---------------GRN-PSKRPPDNFFVWREFVWGGLAGAFGEGMMHPIDTVKTRIQSQAIISGSQAQKNMLQMIRSVWASDGIRGFYRGVAPGITGSLATGATYFGIIESTKQWVEVVNPNLGGHWAHFIAGAIGDTLGSFVYVPCEVIKQRMQVQGTRSSWNSTILKGNSSHKCAAHIYDYYSGMFQAGHSIWNQNGLKGLYAGYWSTLARDVPFAGLMVTFYEAFKDLADYGKQKLPPGSNVNFSSSFEGLLLGG-LAGGLSAYLTTPFDVIKTRLQVQGSTLRYNGWFDALRRIWMAEGANGLFKGSVPRVMWYIPASALTFMAVEFLRENFNKKPVSCAH---EVS-NILIEPSSRIHKTAH----------------
>EPIDfulg
-----------------------------------------------------MKESASST--------------VIN-PSKRPPEKLFAWREFAWGALAGAFGEGMMHPVDTVKTRIQSQAIITASQGQKNILQMIQAVWASDGIKGFYRGIAPGVTGSLATGATYFGVIESTKQWIEAVNPDLGGHWTHFIAGAIGDTLGSFVYVPCEVIKQRMQIQGTRNSWSCTVLKQNSSRKCGEEMYCYYTGMFQAGHSIWRQHGVKGLYAGYWSTLARDVPFAGLMVTFYEAFKNLAEHGKRRLPTGGNVHINSSFEGLVLGG-LAGGLSAYLTTPLDVIKTRLQVQGSSLRYDGWLDALRNIWKADGLNGLFRGSVPRIMWYIPASALTFMAVEFLRYNFNQKSVSCVH---EIP-SISIDPSSKIHEITTISIDSSSKIPKTAR--
>EPIDpuni
-----------------------------------------------------MKESASST--------------VIN-PSKRPPEKLFAWREFAWGALAGAFGEGMMHPVDTVKTRIQSQAIITASQGQKNILQMIQAVWASDGIKGFYRGIAPGVTGSLATGATYFGVIESTKQWIEAVNPDLGGHWTHFIAGAIGDTLGSFVYVPCEVIKQRMQIQGTRNSWSCTVLKQNSSRKCGEEMYCYYTGMFQAGHSIWRQHGVKGLYAGYWSTLARDVPFAGLMVTFYEAFKNLAEHGKRRLPTGGNVHINSSFEGLVLGG-LAGGLSAYLTTPLDVIKTRLQVQGSSLRYDGWLDALRNIWKADGLNGLFRGSVPRIMWYIPASALTFMAVEFLRYNFNQKSVSCVH---EIP-SISIDPSSKIHEITTISIDSSSKIPKTAR--
>EPIPhell
-----------------------------------------------------MEAPSSST--------------ALN-PSRRTADNFFVWREFVWGAFAGAFGEGMMHPVDTVKTRIQSQAIITGTQGQKNIVQMVRAVWASDGIKGFYRGIAPGVTGSLATGATYFGVIESTKQWIQVVNPNLGGHWAHFIAGAIGDTLGSFAYVPCEVIKQRMQVQGTIKSWSSTMLKEKASQKCGVQMYGYYTGMFQAGHSIWKQHGVKGLYAGYWSTLARDVPFAGLMVTFYEAFKDLTEYGKQRLPSGSNVHINSSFEGLLLGG-LAGGLSAYITTPLDVIKTRLQVQGSSLRYNGWLDALRNIWKAEGVNGLFKGSIPRIMWYVPASALTFMAVEFLRDNFNEKSVSYVH---EVS-RISLEPSSKIRETAQ----------------
>EPIPpurp
-----------------------------------------------------MEAPSSST--------------ALN-PSRRTADNFFVWREFVWGAFAGAFGEGMMHPVDTVKTRIQSQAIITGTQGQKNIVQMVRAVWASDGIKGFYRGIAPGVTGSLATGATYFGVIESTKQWIQVVNPNLGGHWAHFIAGAIGDTLGSFAYVPCEVIKQRMQVQGTIKSWSSTMLKEKASQKCGVQMYGYYTGMFQAGHSIWKQHGVKGLYAGYWSTLARDVPFAGLMVTFYEAFKDLTEYGKQRLPSGSNVHINSSFEGLLLGG-LAGGLSAYITTPLDVIKTRLQVQGSSLRYNGWLDALRNIWKAEGVNGLFKGSIPRIMWYVPASALTFMAVEFLRDNFNEKSVSYVH---EVS-RISLEPSSKIRETAQ----------------
>ERYCcris
-----------------------------------------------------MEESASST--------------RAN-PSKRQPDNLVAWREFAWGALAGAFGEGMMHPVDTVKTRIQSQAIIIGSQGQKNILQMIRAVWASDGIKGFYRGITPGVTGSLATGATYFGVIESTKQWIEFVNPSLNGPWAHFIAGAIGDTLGSFVYVPCEVIKQRMQVQGARSSWSSTMLKDNSSQKCVIQMYGYYTGMFQAGHSIWKQHGVKGLYAGYWSTLARDVPFAGLMVTFYEAFKNLTEHSKQGLPLGRNLQINSSFEGLLLGG-LAGGLSAYLTTPLDVIKTRMQVQGSSFRYKGWSDALRSIWKTEGVNGLFKGSIPRILWYVPASALTFMAVEFLRHNFNKKSISCAH---EVA-NISIEPSSKICETAR----------------
>ERYCpuss
-----------------------------------------------------MEESDSST--------------RVN-PSNKQPYNLVAWREFAWGALAGAFGEGIMHPVDTVKTRIQSQAIIIGSQGQKNILQMIRSVWASDGIKGFYRGITPGVTGSLATGATYFGVIESTKQWIEFVNPSLNGPWAHFIAGAIGDTLGSFVYVPCEVIKQRMQVQGARSSWSSGMLKENSSHKCVPQMYGYYTGMFQAGQSIWKQQGVKGLYAGYWSTLARDVPFAGLMVTFYEAFKNLTEHGKQGLPLGSNSQISSSFEGLLLGG-LAGGLSAYLTTPLDVIKTRMQVQGSSFRYKGWTDALRSIWKTEGVNGLFKGSIPRILWYVPASALTFMAVEFLRHNFNKKSISCVH---EVA-NISIEPSSKICETAR----------------
>GALEfabe
-----------------------------------------------------MASSGSSSK--------NVLDGRRN-NWMKPPENFFVWREFIWGALAGAFGEGMMHPVDTVKTRIQSQAIITCAKSQKNIFQMVQTIWASDGVKGFYRGIAPGVTGSLATGATYFGVIESTKHWIEAVNPSLGGHWAHFIAGAIGDTLGSFVYVPCEVIKQRMQVQGTRSSWSSTMLNKNVSQRSSAQMYHYYTGMLHAGHSIWKEHGVRGLYAGYWSTLARDVPFAGLMVTFYEGFKELVEYGKQRSPLGCNVHISSSFEGLLLGG-LAGGISAYLTTPLDVIKTRLQVQGSHMRYKGWLDALVSIWKAEGMNGLFKGSVPRIMWYVPASALTFMAVEFLRDHFNEKD-SCIH---EVT-SISIEPSSKIRGTAQ----------------
>GASTelat
-----------------------------------------------------MKASTSSA--------------ELN-LSKRRSDNFFVWREFVWGALAGAFGEGMMHPVDTVKTRIQSQAIIIGRQGQKSVFQMIRAVWVSDGIKGFYRGIAPGVMGSLATGATYFGVIESTKQWIEVVNPNLGGHWAHFIAGAIGDTLGSFVYVPCEVIKQRMQVQGTKNSWSSAMLKEIFSQKCGELMYCYYTGMLQAGHSNWKEHGLKGLYAGYWSTLARDVPFAGLMVTFYEGFKNLTGYGKQRLLPGSNVHINSSFEGLLLGG-LAGGLSAYLTTPLDVIKTRLQVQGSSMRYNGWFDALRSIWKAEGANGLFKGSVPRIMWYIPASALTFMAVEFLRDNFNEKSVSRVH---EITGSMSIEPSSSIQKTVR----------------
>GOODfuma
-----------------------------------------------------MEASSSSA--------------GPN-PPKRPPDDFFVWREFVWGALAGAFGEGMMHPVDTVKTRIQSQAIISVSQGQKNILQMIRSVWASDGIRGFYRGVAPGVTGSLATGATYFGVIESTKKWIEVVNPNLGGHWAHFIAGAIGDTLGSFVYVPCEVIKQRMQVQGTRNSWSLTMLKGNSSHKCRAHIYDYYTGMLQAGHSIWKQNGVKGLYAGYWSTLARDVPFAGLMVTFYEGFKDLTEYGKVKLLPGSNVHINSSFEGLLLGG-LAGGLSAYLTTPLDVIKTRLQVQGSSLRYKGWLDALRNIWMAEGVTGLFKGSVPRIMWYIPASALTFMAVEFLRDNFNVKPVSRVH---EAS-GILIEPSSKIPKTAH----------------
>GOODpube
--------------------------------------------------------------------------------------------------------------------------------------------------------------------------------------------------------------------------------------------------------------------------------------------------------------------------GLLLGG-LAGGLSAYLTTPLDVIKTRLQVQGSSLRYDGWLDALRNIWMAEGVTGLFKGSVPRIMWYIPASALTFMAVEFLRDNFNVKPVSHVH---EAS-GILFKPSSKIPKTAN----------------
>GYMNdens
----------------MCTDE--------------------------------LTCKSTSS--------------STY-VLKITT----VWREFVWGGLAGAFGEGMMHPVDTVKTRIQSQAIISGSQGQKNILQMIQSVWASDGIRGFYRGVAPGVIGSFATGATYFGVIESTKQWIEALNPSLSGHWAHFIAGAIGDTLGSFVYVPCEVIKQRMQVQGTRNSWNITMLKENSAHKSGAHIYSYYSGMLQAGHLIWKQNGLKGLYTGYWSTLARDVPFAGLMVTFYEALKDLTRYGKEKLPPGSNVHISNSFEGLLLGG-LAGGLSAYLTTPLDVIKTRLQVQGSSLRYDGWLHALRTIWMAEGVNGLFKGSVPRIMWYIPASALTFMAVEFLRDNFNERPVSRVH---EVS-SISIERSPKIRKAAH----------------
>GYMNodor
-----------------------------------------------------MESSPSSS--------------GIN-SSKKPPDGFFVWREFVWGGLAGAFGEGMMHPVDTVKTRIQSQAIISGSQGQKNILQMIQSVWASDGIRGFYRGVAPGVIGSFATGATYFGVIESTKQWIEALNPSLSGHWAHFIAGAIGDTLGSFVYVPCEVIKQRMQVQGTRNSWNITMLKENSAHKSGAHIYSYYSGMLQAGHLIWKQNGLKGLYTGYWSTLARDVPFAGLMVTFYEALKDLTRYGKEKLPPGSNVHISNSFEGLLLGG-LAGGLSAYLTTPLDVIKTRLQVQGSSLRYNGWLHALRTIWMAEGVNGLFKGSVPRIMWYIPASALTFMAVEFLRDNFNERPVSRVH---EVS-SISIERSPKIRKAAH----------------
>HABElong
-----------------------------------------------------MESSASSS--------------GSD-QSKKPPENFFVWREFVWGGLAGAFGEGMMHPVDTVKTRIQSQAILSGNQAQKNILQMIGSVWASDGIRGFYRGVAPGVTGSLATGATYFGVIESTKQWIEALNPSLSGHWAHFIAGAIGDTLGSFVYVPCEVIKQRMQVQGTRNSWSSTMLKENSTHKSGSHIYGYYSGMLQAGHSIWKQNGLKGLYTGYWSTLARDVPFAGLMVTFYEALKDLTRYGKEKLPPGSNVHISSSFEGLLLGG-LAGGLSAYLTTPLDVIKTRLQVQGSSLRYNGWLDALRNIWMVEGVNGLFKGSVPRIMWYIPASALTFMAVEFLRDNFNEKPVPRVH---GVS-SISLEPSPKIRKTAH----------------
>HABEpant
-----------------------------------------------------MESSASSS--------------GSD-QSKKPPENFFVWREFVWGGLAGAFGEGMMHPVDTVKTRIQSQAILSGNQAQKNILQMIGSVWASDGIRGFYRGVAPGVTGSLATGATYFGVIESTKQWIEALNPSLSGHWAHFIAGAIGDTLGSFVYVPCEVIKQRMQVQGTRNSWSSTMLKENSTHKSGSHIYGYYSGMLQAGHSIWKQNGLKGLYTGYWSTLARDVPFAGLMVTFYEALKDLTRYGKEKLPPGSNVHISSSFEGLLLGG-LAGGLSAYLTTPLDVIKTRLQVQGSSLRYNGWLDALRNIWMVEGVNGLFKGSVPRIMWYIPASALTFMAVEFLRDNFNEKPVPRVH---GVS-SISLEPSPKIRKTAH----------------
>HAEMdisc
-----------------------------------------------------MEASSSSV--------------GPN-PSKRPPDNFFVWREFVWGALAGAFGEGMMHPVDTVKTRIQSQAIISVNQGQKSILQMIRSVWTSDGIRGFYRGVAPGVTGSLATGATYFGVIESTKNWIEVVNPNLGGHWVHFIAGAIGDTLGSFVYVPCEVIKQRMQVQGTRNSWSSTLLKGNSSHKCRAHIYDYYTGMLQAGHSIWKQNGVKGLYAGYWSTLARDVPFAGLMVTFYEGFKDLTEYGKVKLLPGSNVYINSSFEGLFLGG-LAGGLSAYLTTPLDVIKTRLQVQGSSLRYNGWFDALRTIWMAEGMTGLFKGSVPRIMWYIPASALTFMAVEFLRDNFNVKPVSRVH---GAS-GILIEPSSKYPRTAH----------------
>HEMIforr
-----------------------------------------------------MESSASSS--------------GSN-PLKKPADGFFVWREFVWGGLAGAFGEGMMHPVDTVKTRIQSQAIICGSQGQKNILQMIRFVLASDGIRGFYRGVAPGVTGSFATGATYFGVIESTKQWIEALNPSLSGHWAHFIAGAIGDTLGSFVYVPCEVIKQRMQVQGTRNSWSSTILKENSAHKSGAHIYDYYSGMFQAGHSIWKQNGLKGLYTGYWSTLARDVPFAGLMVTFYEALKDLTRRGKENYPPGSSVHINNSFEGLLLGG-LAGGLSAYLTTPLDVIKTRLQVQGSSFRYNGWYDALRTIWISEGVNGLFKGSVPRIMWYIPASALTFMAVEFLRDNFNEKPVSRVH---EVS-SISIEPSSKIRKAAH----------------
>HYPOheme
-----------------------------------------------------MAVTASAPD--------GARDRKSG-FSQMPSENFFVWREFVWGAIAGAFGEGMMHPVDTLKTRIQSQAIITGSQGQKNILQMVRTVWGSDGLKGFYRGITPGVTGSLATGATYFGVIESTKKWIEDVNPNLSGHWSHFIAGAIGDTLGSFVYVPCEVIKQRMQVQGTRKSWQA-----NVSQKSTAEIYGYYTGMFQAGHSIWKQHGPRGLYAGYWSTLARDVPFAGLMVTFYEALKDLTNYGKQKFFPGRDMYVNSTFEGLVLGG-LAGGFSAYLTTPLDVIKTRLQVQGSTVRYNGWLDALTSIWKTEGLNGMFKGSIPRIMWYIPASALTFMAVEFLRDQFNEKLDTNADKLTEIA-SLSIEANSKIPKAA-----------------
>LANAlana
-----------------------------------------------------MAASGSPLN--------GARHPKSGFPKRQSPNNFFVWREFVWGALAGAFGEGMMHPVDTLKTRIQSQAVITGYQGQKNILQMVRTVWAADGLKGFYRGITPGVTGSLATGATYFGVIESTKKWIEDVNPNLGGHWSHFIAGAIGDTLGSFVYVPCEVIKQRMQVQGTRQSWSSVALKDNVSQKCSTQMYDYYTGMFQAGHSIWKQHGPKGLYAGYWSTLARDVPFAGLMVTFYEAMKDLTKYGKQKFFPGSDMRLNSSFEGLVLGG-LAGGLSAYLTTPLDVIKTRLQVQGSTMRYNGWMDALVSIWETEGPSGMFRGSIPRIMWYIPASALTFMAVEFLRGQFNGKLDASVHEITEIT-SLSIDSNSKIQKAA-----------------
>LECAnigr
-----------------------------------------------------MASSASSSK--------S-LEARHN-ISMNPPDNFFVWREFVWGAFAGAFGEGMLHPVDTVKTRIQSQAIITGLNSQKNILQMVQTIWASDGVKGFYRGIVPGVTGSLATGATYFGVIESTKHWIEAVNPRLGGHWAHFFAGAIGDTLGSFVYVPCEVIKQRMQVQGTRSSWGSTMVKQNISQKSGAQMHHYYTGMLHAGHTIWKEHGVRGLYAGYWSTLARDVPFAGLMVTFYEIFKELAEYGKQKFLHCSNMRVSSSFEGLLLGG-LAGGVSAYLTTPLDVIKTRLQVQGSNMRYKGCLDAFGSIWNAEGLNGLFKGSIPRIMWYIPASALTFMSVEFLRDHFNAKTDSRIH---EVT-CISIEPTSKVCKTAQ----------------
>LIMOabor
-----------------------------------------------------MEASSSST--------------ALN-PSRRTPKNFFVWREFVWGAFAGAFGEGMMHPVDTVKTRIQSQAIITGTQGQKNILQMVRAVWASDGIKGFYRGVAPGITGSLATGATYFGVIESTKQWIQVVNPNLGGHWAHFIAGAIGDTLGSFVYVPCEVIKQRMQVQGTINSWSSTMLKEKASQKCGVQMYGYYTGMLQAGHSIWKQHGVKGLYAGYWSTLARDVPFAGLMVTFYEAFKDLTEYGKQRLPSGSTVHINSSFEGLLLGG-LAGGLSAYLTTPLDVIKTRLQVQGYSLRYNGWLDALTNIWKAEGVNGLFKGSIPRIMWYVPASALTFMAVEFLRDQFNEKSLSYVH---EVT-SISLESSSKIRETAQ----------------
>MASDpict
-----------------------------------------------------MKESASST--------------GIN-PLKRQPDYLFAWREFAWGALAGAFGEGMMHPVDTVKTRIQSQAIITASQGQKNILQMIQAVWASDGIKGFYRGIAPGVTGSLATGATYFGVIESTKQWIKAVNPDLGGHWSHFIAGAIGDTLGSFVYVPCEVIKQRMQVQGTRNSWRSTVLKENSTQKCGEQMYCYYTGMFQAGHSIWKQHGVKGLYAGYWSTLARDVPFAGLMVTFYEAFKNLAEHGKQRLPTGSNVHISSSFEGLLLGG-LAGGLSAYLTTPLDVIKTRLQVQGSGLRYNGWMDALRNIWKADGLHGLFRGSVPRIMWYVPASALTFMAVEFLRDNLNQKSISCAH---EIA-TISIEPSSKICKTAQ----------------
>MEXIxero
-----------------------------------------------------MAASDSSSR--------SCPDKASA-LSERTPYNFFVWREFVWGALAGAFGEGMMHPVDTVKTRVQSQAIITGTQGQKSILQMVRAVWALDGMQGFYRGIAPGVTGSLATGATYFGVIESTKQWIEAVNPNLGGHWAHFIAGAIGDTLGSFVYVPCEVIKQRMQVQGSRSSWSSTVLKENISQKSGAQIYGYYTGMLQAGHSIWKQHGVKGLYAGYWSTLARDVPFAGLMVTFYEAFKDLTEYGKQRFSPGSYIQVSSSFEGLLLGG-LAGGLSAYLTTPLDVIKTRLQVQGSNLRYNGWLDALRSIWMAEGVNGLFKGSVPRIMWYIPASALTFMAVELLRDHFNEKSDSCVH---EIT-NISLEPSSKIHETART------MERRQGRRH
>MICRparv
-----------------------------------------------------MDASASST--------------GSN-SSKRLPDNFFVLREFVWGALAGAFGEGMMHPVDTVKTRIQSQAIINGSLGQKNILQMIRSIWASDGIRGFYRGVAPGITGSFATGATYFGIIESSKQWIEAVNPNLGGHWAHFIAGAVGDTLGSFVYVPCEVIKQRMQVQGTKSSWSLTMVKESSSHKYGAHLYDYYTGMFQAGHSIWKQNGLKGLYAGYWSTLARDVPFAGLMVTFYEAFKDLTEYGKQKLPSDSNVHISNSFEGLLLGG-LAGGLSAYLTTPLDVIKTRLQVQGTSFRYNGWFDALRNIWMAEGVNGLFKGSVPRVMWYIPASALTFMVVEFLRDTFNEKPVSCVP---EVS-NILIEPNTKIRKTAH----------------
>MOLIcapi
-----------------------------------------------------MAATASASD--------GARDAKSG-LSQMPSENFFVWREFVWGALAGAFGEGMMHPVDTLKTRIQSQAIITGSQGQKNILQMVRTVWGSDGLKGFYRGITPGVTGSLATGATYFGVIESTKKWIEDVNPNLSGHWSHFIAGAIGDTLGSFVYVPCEVIKQRMQVQGTPKSWQA-----NVSQKSTAEIYGYYTGLFQAGHSIWKQHGVKGLYAGYWSTLARDVPFAGLMVTFYEALKDLTNYGKRKIFPGRDVYVNSTFEGLILGG-LAGGFSAYLTTPLDVTKTRLQVQGSTVRYNGWLDALTRIWKTEGLNGMFKGSIPRIMWYIPASALTFMAVEFLRDQFNEKLETSADEITEIA-SLSIDPHSRIRKGA-----------------
>NEUWmali
-----------------------------------------------------MAACGPSST--------GALNTGPN-PSKRQPDNFFVWREFVWGALAGAFGEGMMHPVDTLKTRIQSQAIITGTQGQKSILQMLRIVLASDGIKGFYRGIAPGVTGSLATGATYFGVIESTKQWIEDVNPNLTGHWSHFIAGAIGDTLGSFVYVPCEVIKQRMQVQGTRNSWCSTVLKENVSQKSGAQMYGYYTGMFQAGHSIWRQNGLKGLYAGYWSTLARDVPFAGLMVTFYEAFKDLSEYGKQRFPSGSIVHISSTFEGLLLGG-LAGGLSAYLTTPLDVIKTRLQVQGSTLRYKGWADALGNIWKAEGVNGLFKGSIPRIMWYVPASALTFMAVEFLRDHFNEKSVSHVH---EVT-SISIEPSSKIQETAQ----------------
>NEUWzoll
-----------------------------------------------------MAACGPSST--------GALNTGPN-LSKRQPENFFVWREFVWGALAGAFGEGMMHPVDTLKTRIQSQAIITGTQGQKSILQMLRTVLASDGIKGFYRGIAPGVTGSLATGATYFGVIESTKQWIEDVNPNLTGHLSHFIAGAIGDTLGSFVYVPCEVIKQRMQVQGTRNSWCSTVLKENVSQKSGAQMYGYYTGMLQAGHSIWRQNGLKGLYAGYWSTLARDVPFAGLMVTFYEAFKDLSEYGKQRFPSGSIVHISNTFEGLLLGG-LAGGLSAYLTTPLDVIKTRLQVQGSTLRYKGWADALGNIWKAEGVNGLFKGSIPRIMWYVPASALTFMAVEFLRDHFNEKSVSHVH---EVT-SISIEPSSKIQETAQ----------------
>OECEmacu
-----------------------------------------------------MKESASPT--------------RAN-PSKRQPDNLLAWREFAWGALAGAFGEGMMHPVDTVKTRIQSQAIITGSQGQKSILQMIRAVWASDGIKGFYRGITPGVTGSLATGATYFGVIESTKQWIEVVNPSLGGPWAHFIAGAIGDTLGSFVYVPCEVIKQRMQVQGTRSSWSSKVLKENSSQKCGTQMYGYYTGMFQAGHSIWKQHGVKGLYTGYWSTLARDVPFAGLMVTFYEAFKNLAEHGKQRLPPGSNLQISSSFEGLVLGG-LAGGLSAYLTTPLDVIKTRLQVQGSSLRYNGWSDALRSTWKAEGLNGLFKGSVPRIMWYVPASALTFMAVEFLRHNFNQKSVSCVH---EIS-NLSIEPSSKIRETAR----------------
>OPHRgarg
-----------------------------------------------------MESSASSS--------------GNN-QLKKPPDGFFVWREFVWGGLAGAFGEGMMHPVDTVKTRIQSQAIISGSRGQKNILQMIQSVWASDGVGGFYRGVAPGVLGSFATGATYFGVIESTKQWMEALNPSLSGHWAHFIAGAIGDTLGSFVYVPCEVIKQRMQVQGTRNSWNITMLKENSAHKSGAHIYGYYSGMLQAGHLIWKQNGLKGLYTGYWSTLARDVPFAGLMVTFYEALKDLTRYGKEKLPPGSNVHINNSFEGLLLGG-LAGGLSAYLTTPLDVIKTRLQVQGSSLRYNGWLHALRTIWMAEGVNGLFKGSVPRIMWYIPASALTFMAVEFLRDNFNEKPVSRMH---EVS-SISIERSPKIRKAAH----------------
>OPHRsphe
-----------------------------------------------------MESSASSS--------------GNN-QLKKPPDGFFVWREFVWGGLAGAFGEGMMHPVDTVKTRIQSQAIISGSRGQKNILQMIQSVWASDGVGGFYRGVAPGVLGSFATGATYFGVIESTKQWMEALNPSLSGHWAHFIAGAIGDTLGSFVYVPCEVIKQRMQVQGTRNSWNITMLKENSAHKSGAHIYGYYSGMLQAGHLIWKQNGLKGLYTGYWSTLARDVPFAGLMVTFYEALKDLTRYGKEKLPPGSNVHINNSFEGLLLGG-LAGGLSAYLTTPLDVIKTRLQVQGSSLRYNGWLHALRTIWMAEGVNGLFKGSVPRIMWYIPASALTFMAVEFLRDNFNEKPVSRMH---EVS-SISIERSPKIRKAAH----------------
>ORCHital
-----------------------------------------------------MESSASSS--------------GSN-PLKKPPDGFFVWREFVWGGLAGAFGEGMMHPVDTVKTRIQSQAIISGSQGQKNILQMIQFVWASDGIRGFYRGVAPGVIGSFATGATYFGVIESTKQWIEALNPSLSGHWAHFIAGAIGDTLGSFVYVPCEVIKQRMQVQGTRNSWNITMLKENSAHKPGAHIYGYYSSMLQAGHLIWKQNGLKGLYTGYWSTLARDVPFAGLMVTFYEALKDLSRYGKENLPPGSNVHISNSFEGLLLGG-LAGGLSAYLTTPMDVIKTRLQVQGSSLRYNGWLHALRTIWMAEGVNGLFKGSVPRIMWYIPASALTFMAVEFLRDNFNEKPISHVH---EVS-TISIEPSPKIRKAAH----------------
>PAPHconc
-----------------------------------------------------MAAPDSSSR--------SSPDKALD-LSERTPYNIFVWREFVWGALAGAFGEGMMHPVDTVKTRIQSQAIISGTRGQKNILQMVRAVWALDGMQGFYRGIAPGVTGSLATGATYFGVIESTKQWIEAVNPNLGGHWAHFIAGAIGDTLGSFVYVPCEVIKQRMQVQGTRSSWSSTMLKENVSKKSGAQSYGYYTGMLQAGHSIWKQHGVKGLYAGYWSTLARDVPFAGLMVTFYEAFKDLTEFGKQRFSPGSHLQVSSSFEGLLLGG-LSGGLSAYLTTPLDVVKTRLQVQGSNLRYNGWLDALRSIWKAEGVDGLFKGSVPRIMWYIPASALTFMAVEFLRDRFNEKSGTCVH---EVT-VISLEPSSKFHETTSR---------------
>PAPHhirs
M------------------------------------ERERESIDLWYSSPSAMAASDSSPR--------SGPDKALD-LSERTPYNFFVWREFVWGALAGAFGEGMMHPVDTVKTRIQSQAIISGTRGQKNILQMVRAVWALDGMQGFYRGIAPGVTGSLATGATYFGVIESTKQWIEAVNPNLGGHWAHFIAGAIGDTLGSFVYVPCEVIKQRMQVQGTRSSWSSTMLKENVSQKSGVQSYGYYTGMLQAGHSIWKQHGVKGLYAGYWSTLARDVPFAGLMVTFYEAFKDLTEFGKQRFSPGSHIQVSSSFEGLLLGG-LSGGLSAYLTTPLDVVKTRLQVQGSNLRYNGWLDALRSIWKAEGVDGLFKGSVPRIMWYIPASALTFMAVEFLREHFNEKSGACVR---EVT-SISLESSSKVHETTAR---------------
>PHAIflav
-----------------------------------------------------MEKQSHSSVMR-----CKLTNNYKE-LQRSIRRAIEVWREFAWGALAGAFGEGMMHPVDTVKTRIQSQAIIIGSQGQKNILQMIRAVWTSDGIKGFYRGIAPGVTGSLATGATYFGVIESTKQWIEVVNPNLGGHWAHFIAGAIGDTLGSFVYVPCEVIKQRMQVQGTRNSWNSTVLKENSSQKCGAQMYGYYTGMFQAGHSIWKQHGVKGLYAGYWSTLARDVPFAGLMVTFYEAFKNLAEHGKQRLPPGSNVHISSSFEGLLLGG-LAGGLSAYLTTPLDVIKTRLQVQGSSLRYNGWLDALRNIWKAEGVNGFFKGSVPRIMWYIPASALTFMAVEFLRDNFNQKSVSCAH---EIT-NISIESSSKIHETTQ----------------
>PHAItank
-----------------------------------------------------MKESTSST--------------GLN-PPKIQSNNLFVWREFAWGALAGAFGEGMMHPVDTVKTRIQSQAIITGSQGQKNILQMIRAVWASDGIKGFYRGIAPGVTGSLATGATYFGVIESTKQWIEVVNPNLGGHWAHFIAGAIGDTLGSFVYVPCEVIKQRMQVQGTRNSWNSTVLKENSSQKCGAQMYGYYTGMFQAGHSIWKQHGVKGLYAGYWSTLARDVPFAGLMVTFYEAFKNLAEHGKQRLPPGSNVHVSSSFDGLLLGG-LAGGLSAYLTTPLDVIKTRLQVQGSSLRYNSWLDALRNIWKAEGVNGFFKGSVPRIMWYIPASALTFMAVEFLRDNFNQKSVSCGH---EIT-NISIESGSKIRETTR----------------
>PHALcorn
-----------------------------------------------------MKETASST--------------ELS-TSKRQPENLFVWREFVWGALAGAFGEGMMHPIDTVKTRIQSQAIITRSQGQKNILQMIRAVWAYDGLKGFYRGIAPGVTGSLATGATYFGVIESTKQWLEVVNPNLGGHLAHFIAGAIGDTLGSFVYVPCEVIKQRMQVQGTRNSWSSTVLKDNSSLKCGPQMYGYYTGMFQAGHSIWRQHGLKGLYAGYWSTLARDVPFAGLMVTFYEAFKNLAEHGKQRLLPGSNVHISSSVEGLLLGG-LAGGLSAYLTTPFDVIKTRLQVQGSNLRYKSWSDALNNIWKAEGLNGLFKGSVPRIMWYIPASALTFMAVEFLRDNFNQKSVSRVH---EIS-SISIEPSSKIHEKIHE------KIHETAR--
>PHALmode
-----------------------------------------------------MKEAASSN--------------ELS-TSKRQPENLFVWREFVWGALAGAFGEGMMHPIDTVKTRIQSQAIITRSQGQKNILQMIRAVWAYDGLKGFYRGIAPGVTGSLATGATYFGVIESTKQWLEVVNPNLGGHWAHFIAGAIGDTLGSFVYVPCEVIKQRMQVQGTRNSWSSTVLKDNSSLKCGPQMYGYYTGMFQAGHSIWRQHGLKGLYAGYWSTLARDVPFAGLMVTFYEAFKNLAEHGKQRLLPGSNVHISSSVEGLLLGG-LAGGLSAYLTTPFDVIKTRLQVQGSNLRYKSWSDALNNIWKAEGLNGLFKGSVPRIMWYIPASALTFMAVEFLRDNFNQKSVSCVR---EIS-SISIEPSSKIHEKIHE------KIHETAR--
>PHRAlind
-----------------------------------------------------MAASNSSSR--------SCPDKAPT-LSERTPYNFFVWREFVWGALAGAFGEGMMHPVDTVKTRIQSQAIITGTRGQKNILQMVRAVWALDGMQGFYRGIAPGVTGSLATGATYFGVIESTKQWIETMNPNLGGHWAHFIAGAIGDTFGSFVYVPCEVIKQRMQIQGTRSSWSSTMLKEDVSRKSAMQIYGYYTGMLQAGHSIWKQHGVKGLYAGYWSTLARDVPFAGLMVTFYEALKDLTEYGKHRFSPGSNIQVSSSFEGLLLGG-LAGGFSAYLTTPLDVVKTRLQVQGSNVRYNGWLDALRNIWKAEGVNGLFKGSVPRIMWYIPASALTFMAVEFLRDHFNEKSGTCVH---EVT-NISLEPSSKIHETAR----------------
>PLATclav
-----------------------------------------------------MESSASSS--------------GST-PSKKSPDGFFVWREFVWGGLAGAFGEGMMHPVDTLKTRIQSQAIISGSQGQKNILQMIRSVWASDGIRGFYRGVAPGVIGSFATGATYFGVIESTKQWIEALNPSLSGHWAHFIAGGIGDTLGSFVYVPCEVIKQRMQVQGTRNSWHSTMLKENSAHKSGAHIYGYYSGILQAGHLIWKQNGLKGLYTGYWSTLARDVPFAGLMVTFYEALKDLTRYGKEKLPPGSIVHISNSFEGLLLGG-LAGGLSAYLTTPLDVIKTRLQVQGSSLRYSGWLDALRTIWMTEGVNGLFKGSVPRIMWYIPASALTFMAVEFLRDNFNERPASRVH---EFS-SLSIEPSPKIRKASQ----------------
>PTERcurt
-----------------------------------------------------MEASSSSS--------------GTN-PSKKPPDNFFVWREFVWGALAGAFGEGMMHPVDTVKTRIQSQAIISVSQGQKNILQMIRFVWASDGIRGFYRGVAPGVTGSLATGATYFGVIESTKQWIEIVNPNLGGHWAHFIAGAIGDTLGSFVYVPCEVIKQRMQVQGTRNSWSSTMLKGNSSHKCRAHIYDYYTGMFQAGHSIWKQSGVKGLYAGYWSTLARDVPFAGLMVTFYEAFKDLTEYGKQKLPPGSNVHINNSFEGLLLGG-LAGGLSAYLTTPLDVIKTRLQVQGSSLRYKGWLDALRSIWIAEGMNGLFKGSVPRIMWYIPASALTFMVVEFLRDNFNVKPVSRVH---DVS-SILIEPTSKIPKTAH----------------
>RIMAelli
-----------------------------------------------------METSASSK--------------GPN-PSKRPPDNFFLWREFVWGAFAGAFGEGMMHPVDTVKTRIQSQAIISGSQVQKNVLQMIRSVWVSDGIRGFYRGVAPGITGSLATGATYFGIIESTKQWIEVVNPNLGGHWAHFIAGAIGDTLGSFVYVPCEVIKQRMQVQGIRSSWSSTFLKENSSHKCGAHIYDYYTGMFQAGHSIWKQNGLKGLYAGYWSTLARDVPFAGLMVTFYEAFKDLSEYGKQKLLPGSNVNISNSFEGLLLGG-LAGGLSAYLTTPLDVIKTRLQVQGSSLRYNGWFDALRTIWMAEGVNGLFKGSVPRVMWYIPASALTFMAVEFLRDNFNEKPIS-VH---EVS-NILIEPSSKIHKTAH----------------
>SELEaequ
M-------------------------------------------------PSAMAASDSSSR--------SGPDKASN-LLERTPYNFFVWREFVWGALAGAFGEGMMHPVDTVKTRIQSQAIITGIRGQKNILQMVRAVWALDGMQGFYRGITPGVTGSLATGATYFGVIESTKQWIEAVNPNLGGHWAHFIAGAIGDSLGSFVYVPCEVIKQRMQVQGTRSSWSSTLLKENVSQKSGAQIYGYYTGMLQAGHSIWKQHGVKGLYAGYWSTLVRDVPFAGLMVTFYEAFKDLTEYGKQRFSPGSYIHGSSSFEGLLLGG-LAGGLSAYLTTPLDVVKTRLQVQGSNLRYNGWLDALMSIWKAEGVDGLFKGSVPRIMWYVPASALTFMAVEYLRDHFNEKSGTCLR---EVT-SISLEPSPKVHETAR----------------
>SERAvome
-----------------------------------------------------MESSASSS--------------GSN-PLKKPPDGFFVWREFVWGGLAGGFGEGMMHPIDTVKTRIQSQAIISGSQGQKNILQMIQSVWASDGIRGFYRGVAPGVIGSFATGATYFGVIESTKQWIEDLNPSLSGHWAHFIAGAIGDTLGSFVYVPCEVIKQRMQVQGTRNSWNIAMLKENSAHKSGAHIYGYYSGMLQAGHLIWKQNGLKGLYAGYWSTLARDVPFAGLMVTFYEALRDLTRYGKEKLPPGSNVHINNSFEGLLLGG-LAGGLSAYLTTPLDVIKTRLQVQGSSLRYNGWLHALRTIWMAEGMNGLFKGSVPRIMWYIPASALTFMAVEFLRENFNEKPVSRAH---KVS-SISIEPSPKIRKAAH----------------
>THELangu
-----------------------------------------------------MEACDSSA--------------GPN-SSKRAPDNFFVWREFVWGALAGAFGEGTMHPVDTVKTRIQSQAIICGSQGQKNILQMIRSVWASDGIRGFYRGVAPGITGSLATGATYFGIIESTKQWIEIVNPNLRGYWAHFIAGAIGDTLGSFVYVPCEVIKQRMQVQGTRSSWSSTVLNENSSHKYGAHIYDYYTGMFQAGGSIWKQNGLKGLYTGYWATLVRDVPFAGLMVTFYEAFKDLSEYGKQKWLPGSNVNISNSFEGLILGG-LAGGLSAYLTTPLDVVKTRLQVQGSSLRYNGWFDALRNIWMAEGAKGLFKGSVPRVIWYIPASALTFMAVEFLRETFNEKPVSCVH---EVS-NILIEPSSKIHKTAH----------------
>VANIplan
-------------------------------------------VFLCSTVISLLKSSFISWVHGTIRLWPSHRRITRN-SWCNYREGTNVWREFVWGALAGAFGEGMMHPVDTVKTRIQSQAIITGTKSQKNIFQMVQTIWASDGVKGFYRGIAPGVTGSLATGATYFGVIESTKHWIEAVNPSLGGHWAHFIAGAIGDTLGSFVYVPCEVIKQRMQVQGTRSSWTSTMMKQNVSQKSAAQMYHYYTGMLHAGHTIWKEHGVRGLYAGYWSTLARDVPFAGLMVTFYEAFKDLVEYGKQRLPPGSNVGISSSFEGLLLGG-LAGGLSAYLTTPLDVIKTRLQVQGSNVRYQGWLDAFRSIWKAEGTNGLFKGSIPRIMWYVPASALTFMTVEFLRDHFNEKTDSCIH---EVT-KISIEPSSKICETAQ----------------
>VANIshen
-----------------------------------------------------MVSPTSSD---------SVLD-GRS-TSMKPPENLFVWREFVWGALAGAFGEGMMHPVDTVKTRIQSQAIITGTKSQKNIFQMVQTIWASDGVKGFYRGIAPGVTGSLATGATYFGVIESTKHWIEAVNPSLGGHWAHFIAGAIGDTLGSFVYVPCEVIKQRMQVQGTRSSWTLTMTKQHVSQKSAAQMYDYYTGMLHAGDNIWKEHGLRGLYAGYWSTLARDVPFAGLMVTFYEAFKDLVEYGKQRLPPGSTVGISSSFEGLLLGG-LAGGLSAYLTTPLDVIKTRLQVQGSNVRYKGWLDAFRSIWKAEGTNGLFKGSIPRIMWYVPASALTFMAVEFLRDHFNEKTGPCIH---EVT-SISIEPSSKICETAQ----------------
>EPIPaphy
-----------------------------------------------------MKASSSST--------------ELN-LSKKQHVNFFVWREFVWGAIAGAFGEGMMHPVDTVKTRIQSQAIITGAHAQKNILQMVRTVWASDGIKGFYRGIAPGVTGSLATGATYFGVIESTKQWIEAVNPNLGGHWAHFIAGAIGDTLGSFVYVPCEVIKQRMQVQGTRNSWSSAVLKEKSSQKCSAQIYCYYSGMIQAGHTIWREHGVKGLYAGYWSTLARDVPFAGLMVTFYEALKNLAEYGKQRLPPGRNIHISSSFEGLMLGDWLWPECISYYTFGCDKDKT------SSTRIK-----------------------PKVQWL----------VRCLKKHLEG---------------------------------------------
