# Supplementary material for: Orchid Phylotranscriptomics: The Prospects of Repurposing Multi-Tissue Transcriptomes for Phylogenetic Analysis and Beyond
Source: Front Plant Sci. 2022 May 27;13:910362. doi: 10.3389/fpls.2022.910362 (PMC9196242; doi:10.3389/fpls.2022.910362)
Supplement: Supplementary file 4 [file Data_Sheet_3.zip › ortho_MSA/r1/OG0009365.fa]

>NEUWmali
M----------------------------------------------------------------------------------------------------------------------------------------------------------------GESRGES--RR-EPLGF--PFFLILW-ML-AFFSFPLSSAGIRK-GIGLPHKILCQNTVQGRYSLVDDNGYVCTALSVDSWTRCCPEIGERFSCLGCNLVSRCCNSYEYCVSCCLNPSQTQKDLVVNLKIAKPVTAGNYTSIFNFCAGKCRHNSASVVHENAYASDFHHCYSLEKDSN-GV---------TETN----SGSRLAGISIIIGRQGESCSSVCKSKGQSCVSNKLSVLNKCEMLEKYLRCKGSCFASIGADQPAEVVDDAPKQM-----------------------NPGTCVYTEQETMLSCNGSHQ-----HTRRLCPCA------------
>PLATclav
--------------------------------------------------------------------------------------------------------------------------------------------------------------------MGRS--RE-VRILD--VMFQILW-AV-AFFNRPIKITGIRK-DIDLPKKLICRNTVQGRYKLADDNGYICTALSVSPWTRCCPESGERFSCQGCNLISKCCNSYEYCVSCCLNPSMTQEDLVLKMKIAKPVTAGTHSSIFDFCSGRCRHNSANVVHENAYSSDFHHCYFLQNNSS-GL---------IEPN----FERRLTGIDILIGKQGESCNLACISKGKSCVSNKLSVINSCELLEKYMRCKGSCFASMGSDQPAEVVNNAPKHM-----------------------YPGACLYSQTDSVLSCEGFHP-----QTKRLCPCA------------
>GYMNodor
--------------------------------------------------------------------------------------------------------------------------------------------------------------------MGRS--RE-VRILD--VIFQILW-AV-AFFNRPMKITGIRK-DIDLPKKLICRNTVQGRYKLADDNGYICTALSVSPWTRCCPESEERFSCQGCNLISKCCNSYEYCVSCCLNPSMTQEDLVLKLKIAKPVTAGTHSSIFDFCSGRCRHNSANVVHENAYSSDFHHCYFLQTNSS-GL---------IEPN----FERSLTGIDILIGKQGESCNLACISKGQSCVSNKLSVINNCELLEKYMRCKGSCFASMGADQPAEVVNNAPKHM-----------------------YPGACLYSQTDGMLSCEGFHP-----QTKRLCPCA------------
>SELEaequ
M---------------------------------DEQRGR-----ERAGTVLEE-------------------------------------FPAQSSRSKE-----LPVQS------SLGSR---------------------------------------TLKMGKS--RGGLLITEALSLFPILW-LM-AFFSFSTKTVSIRK-DIGLPQKISCMNTIQGRYLLADDNGYVCTALTVDPWSCCCPETGERFSCQGCNLVSKCCNTYEYCVSCCLNPSITQKDDVVKLKMAKPVTAGTYSDVFNFCAGRCRHNSASVVHENAYASDFHHCYSWRTNSS-GG---------IEPS----FQRRLAGIHIVIGRQGESCNSACIAKGQSCVSNKLLLLNRCELLEKYMRCKGSCFANTGADQPAEVVDNAPKPM-----------------------YPGACLYTQTDAMLSCDGSHP-----QTRRLCPCA------------
>CALEmajo
--------------------------------------------------------------------------------------------------------------------------------------------------------------------MGKS--RE-VINPD--VLLRILC-AV-AFFSLPLKTAGIRK-DIGLPNKLVCRNTVQGRHKLADDNGYVCTALSVYPWTHCCPESGERFSCQGCNLVSKCCNSYEYCVTCCLNPSMTQEDHVLKLKIAKPVTAGTYSSVFDFCSGRCRHSSASVVHENAYASDFHHCYSLKTNSS-GL---------IERN----IERRLAGIDIVIGNQGESCNSACMSKGKSCVSNKLSIINRCELLEKYMTCKGSCFASMGADQPAEVVDDAPKHM-----------------------YPGACLYSQTDGMLSCDGSHQ-----QTKRLCPCA------------
>PHAItank
--------------------------------------------------------------------------------------------------------------------------------------------------------------------MRDS--PG-LITPD--VLFRILW-VL-TFFSFLHKIAGIRK-DIGLPQKLVCRNTVQGRYLLADDNGYVCTALSVYPWTCCCPETGERFSCKGCNLVSKCCNSYEYCVSCCLNPSMTQEDDVLKLKIAKPVTAGTYSSAFDFCVGRCRHNSASVVHENAYASNFHHCYSSQTNFS-GV---------IEPN----FERRLSGIDIVIGKQGASCNSACLSKGKSCVSNKLSVINRCELLEKYMRCKGSCFASMGADQPAEVVDNAPKDM-----------------------YPGACLYSQTDSMLSCDGSHK-----QTRRLCPCA------------
>CYPRbard
MTSK-SRQIFLGE----------RTKRRTKTTHTERERERVRYR-ERGGRELEG-------------------------------------IPGQPKFS--------------------RSR---------------------------------------TLKMGKT--RGRIVISEAISLFPILW-FM-VFFSFSTKTVSIRK-GIGL-QKILCRTTVQGRYLLADDNGYVCTALTIDPWSRCCPETGERFSCQGCNLVSNCCNTYEYCVSCCLNPSITQKDLVVKLKMAKPVTAGAYSDVFNFCAGRCRHNSASVVHENAYASDFHHCYSWQTNSS-GA---------IEPN----FERRLAGIDIVIGRQGESCNSACMSKGQSCVSNKLLHLNRCELLEKYMRCKGSCFASTGADQPAEVVDNAPKHM-----------------------YPGACLYTQTDEMLSCDGSHP-----QTKRLCPCA------------
>PHALmode
--------------------------------------------------------------------------------------------------------------------------------------------------------------------MGDY--RG-FITAD--ILLRILW-IL-TFFSSSHKIAGIRK-DAGFLQKVVCRNTVHGRYLLADDNGYVCSSLSVYPWTSCCPETGERFSCQGCNLISKCCNSYEYCVSCCLNPSMTQEDAVLKLKIAKPVTAGTYSSAFDFCVGRCRHNSASVVHENAYASDFHHCFSLQTNFS-GV---------IEPN----FERRLAGIDIVIGKQGESCNSSCMSKGKSCVSNKLSVINRCELLEKYMRCKGSCFASMGADQPAEVVDNAPKDM-----------------------YPGACLYSQSDSMLSCDGSHK-----QTRRLCPCA------------
>HABEpant
--------------------------------------------------------------------------------------------------------------------------------------------------------------------MGKA--RA-VSILD--VILQILW-VV-YFFSCPLKIAGIRM-DKGIPNKFICRNTVHGRYKLADDSGYICTAHSVSPWTRCCPVSGERFSCLGCNLISKCCNSYEYCVSCCLNPSLTQEDLVLKLKIAKPITAGTYSSIFDFCSERCRHDSANVVHENAYSSDFHHCYSLQTNSS-GL---------IEPN----IERRLAGIDIVIGKQGESCNFACISKGQSCVSNKLSVINNCELLEKYMRCKASCFASMGADQPAEVVDNAPDHMLPPLYSFEQIWSYLSTVLSSPVEYPGACLYSQTDGMLSCDGFHQ-----QTKRLCPCA------------
>ANOEemei
--------------------------------------------------------------------------------------------------------------------------------------------------------------------MGDS--RK-LNIPD--VLFRIIW-AV-TLFNFHFKAAGIRK-DIGLPNRLICKNTVQGRYKLADDNGYVCTALSVHPLSRCCPEFGERFSCQGCNLVSKCCNSYEYCVACCLNPSLTQKDFVLKLKIAKPITAGTYSSIFDFCSGRCRHNSASVVHENAYATDFHHCYSLQTNSS-GT---------IEPN----FERRLAGIDIVIGKHGESCNSACMSKGQSCVSNKLSVINRCELLEKYMRCKGSCFASMGADQPAEVVDNAPKHM-----------------------YPGACLYSQTDGMLSCDGSHQ-----QTKRLCPCA------------
>CALAsini
--------------------------------------------------------------------------------------------------------------------------------------------------------------------MGDS--PG-LITPD--VLFRILR-VL-TFFSFLHKIAGIRK-DIGLPQKLVCRNTVQGRYLLADDNGYVCTALSVYPWTCCCPETGERFSCRGCNLVSKCCNSYEYCVSCCLNPSMTQEDDVLKLKIAKPVTAGTYSSAFDFCVGRCRHNSASVVHENAYASNFHHCYSSQTNFS-GV---------IEPN----FERRLAGIDIVIGKQGVSCNSACMSKGKSCVSNKLSVINRCELLEKYMRCKGSCFASMGAHQPAEVADNAPKDM-----------------------YPGACLYSQTDSMLSCDGSHK-----QTRRLCPCA------------
>DRAKelas
--------------------------------------------------------------------------------------------------------------------------------------------------------------------MGKF--RV-TINSD--VLLRIVW-AA-AIFSFPLKTSGIRK-DIGLSNKLVCRNTVQGRYKLADDNGYACSALSIYPWTRCCSESGERFSCQGCNIVSKCCNSYEYCVTCCLNPSMTQERHVLKLKIAKPVTAGTYSSVFDFCSGRCRHSSASVVHENAYASDFHHCYSLHTNSS-GL---------IEPN----IERRLAGIDIVIGNQGESCNSACMSKGQSCVSNKLSMINRCELLEKYMTCKGSCFASMGADQPAEVVDDAPKHM-----------------------YPGACLYSQTDGMLSCDGSHQ-----QTKRLCPCA------------
>EPIDfulg
--------------------------------------------------------------------------------------------------------------------------------------------------------------------MGDS--SV-FITPG--VLLRILW-LL-ICFSIPHKIDGIRK-DIGLPQKLVCRNTVQGRHLLADDNGYVCTALVVYSWTRCCPEVGERFSCQGCNLVSKCCNSYEYCVSCCLNPSMTQEDDVLKLKIAKPVTAGTYSSAFDFCVGRCRHNSASVVHENAYASDFHHCYSLQTNYS-GV---------IEPN----FERKLAGIDILIGKQGESCNSACISKGKSCVSNKLSVINRCELLEKYMRCKGSCFASMGADQPAEVVDDAPKDM-----------------------YPGACLYSQTDSMLSCDGSHK-----QTRRLCPCA------------
>MASDpict
--------------------------------------------------------------------------------------------------------------------------------------------------------------------MSS---------------FQILMIVL-ISFSFPLKIAGFRK-GIGLPQKLLCRNTVQGRYLLADDNGYVCSALSIYPWTRCCPETGERFPCQGCNLVSKCCNSYEYCVSCCLNPSMTQEDDVLKLKISKPVTAGTYSSAFDFCVGRCRHNSASVLHENAYASDFHHCYSLQTNYS-GV---------IEPS----FERTLAGIDIVIGKQGESCNLACMSKGKSCVSNKLSVINRCELLEKYMRCKGSCFASMGADQPAEVVDNAAKDM-----------------------HPGACLYSQTDSMLSCDGSHK-----QTRRLCPCA------------
>CREMappe
--------------------------------------------------------------------------------------------------------------------------------------------------------------------MGDS--PG-LITAD--VLFRIFW-VL-NFFSFPHKIAGIRK-DIGLLQKLVCRNTVQGRYLLADDNGYVCTALSVYPWTCCCPETGERFSCQGCNLVSKCCNSYEYCVSCCLNPSMTHEDDVLKLKIAKPLTAGTYSSAFDFCVGRCRHNSASVVHENAYASDFHHCYSLQTNYS-GV---------IEQN----FERRLAGIGIVIGKQGESCSSACMSKGKSCVSNKLSIINRCELLEKYMRCKGSCFASMGADQPAEVVDNAPKDM-----------------------YPGACLYSQIDSMLSCDGSHK-----QTRRLCPCA------------
>THELangu
--------------------------------------------------------------------------------------------------------------------------------------------------------------------MGKS--RQ-IIVPD--FLFWILW-AV-ALFSFPLKSTGIRK-DIGLPKKLVCRNTVQGRYKLADDNGYVCSSLSVYPWTRCCPESGERFSCQGCNPVSKCCNSYEYCVSCCLNPSLTPEDLVLKLKIAKPVTAGTYSSVFDFCSGRCRHNSASVVHENAYASDFHHCYSFQTNYS-GF---------IEPH----IERRLAGIDIIIGEQGESCNSACMSKGQSCVSNKLSMINRCELLEKYMTCKGSCFASMGADQPAEVVDDAPKHM-----------------------YPGACLYSQTDGMLSCDASHQ-----QTKRLCPCARQ--------AS
>SERAvome
--------------------------------------------------------------------------------------------------------------------------------------------------------------------MGRY--HE-VRILD--IIFQILW-AA-AFFSHPLKITGIRK-DVSIPKKLICRNTVQGRYKLADDNGYICTALSVSPWTRCCPESGERFSCLGCNLISKCCNSYEYCVSCCLNPSMTQEELVLKLKIAKPLTAGTHSSIFDFCSGRCRHNSANVVHENAYSSDFHHCYISQTNSS-GL---------IEPN----FERRLTGIDIIIGKQGESCNLACISKGQSCVSNKLSVINSCELLEKYMRCKGSCFASMGADQPAEVVNDAPKHM-----------------------FPGACLYSQTDGGLSCEGFHP-----QTKRLCPCA------------
>MICRparv
-------------------------------------------------------------------------------------------------------------------------------------------------------------------------------MPD--VLFLILW-AE-AFFSFPLNTAGIRN-DIGLLKKNICRNTVQGRYKLVDDNGYACAALSLYPWTRCCPESGERFSCHGCNLVSKCCNSYEYCVTCCLNPSTTQEDLVLKLKIAKPVTAGTYSNLFDFCSGRCRHNSASVVHENAYASDFHHCFSLQTNSS-GL---------IEPS----FERRLAGIDIVIGKQGESCNSVCMSKGQSCVPNKLPMINRCELLEKYMRCKGSCFASMGADQPAEVVDNAPKHM-----------------------FPGACLYSQTNDMLSCDGSHQ-----ETKRLCPCA------------
>EPIDpuni
--------------------------------------------------------------------------------------------------------------------------------------------------------------------MGDL--SG-FITPG--VLLRILW-LL-ICFSFPHKIAGIRK-DIGLPQKLVCRNTVQGRHLLADDNGYVCTALAVYSWTRCCPEAGERFSCQRCNLVSKCCNSYEYCVSCCLNPSMIQEDDVLKLKIAKPVTAGTYSSAFDFCVGRCRHNSASVVHENAYASDFHHCYSLQTNYS-GV---------IEPN----FERKLAGIDIVIGKQGESCNSACISKGKSCVSNKLSVINRCELLEKYMRCKGSCFASMGADQPAEVADDAPKDM-----------------------YPGACLYSQRDSMLSCDGSHK-----QTRRLCPCA------------
>CALAplic
--------------------------------------------------------------------------------------------------------------------------------------------------------------------MCKS--RD-LNNTD--VLFWIIF-AV-AFFIFPLKTAGIRK-DIGFHKKLVCRNTVQGRYKLADDNGYVCTAFTVYPWSGCCPELGERFSCQGCNLLTKCCNSYEYCVTCCLNPSTTKEDLVLKLKIAKPVTAGTYSNAFDFCSGRCRHNSASVVHENAYTSDFHHCYSLQTNFS-GL---------IEPN----LERKLAGIDIVVGKQGESCNSACMSKGQSCVSNKLSMINRCELLEKYMRCKGSCFASMGADQPAEVVDNAPKHM-----------------------YPGACLYSQTDGILSCDGFHQ-----QTKRLCPCA------------
>CYPRflav
--------------------------------------------------------------------------------------------------------------------------------------------------------------------MGKT--RGRLVISEAISLFPILW-FM-AFFSFSTKTVSIRK-GIGL-QKILCRNTVQGRYLLADDNGYVCTALTVDPWSHCCPETGERFSCQGCNLVSKCCKTYEYCVSCCLNPSITQKDLVVKLKMAKPVTAGTYSDVFNFCAGRCRHNSASVVHENAYASDFHHCYSWQTNSS-GA---------IETN----FERRLAGIDIVIGRQGESCHSACMSKWQSCVSNKLLLINRCELLEKYMRCKGSCFASTGADQPAEVADNAPKHM-----------------------YPGACLYTQSDAMLSCDGSHP-----QTRRLCPCA------------
>LANAlana
--------------------------------------------------------------------------------------------------------------------------------------------------------------------MEES--RR-DFLCN--ARFPILC-VL-SALCFPYKVSGVRT-GIGLPDVLTCRNTVQGRYLISDDNGYVCNALSIDPRSRCCAETGERFSCQGCNLLSQCCNSYEYCVSCCLSPSRTQKDLALKVKISKPITAGTYTSVFDFCSGRCRHNSASVVHENAYASDFHHCFSLQSNSS-RV---------TEPD----SEEKLAGIEVVVGRQGESCNSACTSKGKSCVPNRLFVLNKCEFLQKHMRCKGSCFASIGADQPAEVVDDAPKNM-----------------------NPGACLYTQTESMLSCDGSHH-----HTRRLCPCA------------
>VANIshen
MRVRFGLY--------------------------------------------------------AAE-----------------PNPSSLSFLPTPERGKTTCNWNWKAIL------RWRSRA----P---------------------------------SHKMGIS-RLG-LLIPD--DRMLIVW-II-AIFGFLQPTSGIRK-NVGLPLKVICKSTVQGRYLLADDNGYVCTALSVDSWTGCCPEVGERFSCQGCDLVSRCCNSYEYCVSCCLNPSVTKEDLVVKLKIAKPVTAGTFRSAFDFCIGMCRHNSASVVHENTYASDFHHCHSLQTNIS-GI---------REAN----FQ-ILAGIDIAIGKVGESCNSACMSKGKSCVSNKLSVLNRCEMLEKYMKCKGSCLASIGADQPAEVVDNAPENM-----------------------HPGTCLYTKNDDMLSCDGFHQ-----QTRRLCPCA------------
>BORYspha
--------------------------------------------------------------------------------------------------------------------------------------------------------------------MASH--RE--LHSN--DLFHILR-VL-VVLCFPSGIFGIRN-EIGFPDNLKCRNSVQGRYFLSDDNGYVCTALSVNPRSRCCPETGDRFSCQGCNLVSQCCNSYEYCVSCCLNPSKTQKDIAMKVKIAKPVTSGTYANVFDYCAGRCRHNSASVVHENAYASDFHHCFSLQSNSS-GM---------TEPN----SEEKIAGIDVLVGRQGESCNSACRSKGQSCVPNRLFVLNKCEFLQKYMRCKGSCFASIGADQPAEVVDDAPKHM-----------------------NPGACLFTQSEDMLSCDGSHQ-----HTRRLCPCA------------
>CYMBmann
--------------------------------------------------------------------------------------------------------------------------------------------------------------------MART--------------------LL-LF----------RK----------CHETSY--------SGYVCTSLSVYPWTSCCPETGERFSCQGCNLVSKCCNSYEYCVSCCLNPSITQEDAVLKLKIAKPVTAGTYSSAFDFCVGRCRHNSASVVHENAYASDFHHCYSLQTNSS-GM---------IEPN----FERRLAGIDIIIARQGDSCNSACMSKGKSCVSNKLSVINRCELLEKYMKCKGSCFASMGADQPAEVVDDAPKDM-----------------------YPGACLYTQKDSLLSCDGSHK-----QTRRLCPCA------------
>DIURorie
--------------------------------------------------------------------------------------------------------------------------------------------------------------------MGIS--RK-LTIAN--LLLRILW-TV-AFFSSPLKTAGIRK-NIGLPKKLICRNTVQGRYKLADDNGYVCTALSVHPWTRCCPESGGRFSCQGCNLVSKCCNSYEYCVTCCLNPSVTQEDLVLKLKIAKPITAGTYSSTFNFCSGRCRHNSASVIHENAYASDFHHCYSLQTNSS-GL---------TEPN----SERRLAGIDVVIGKQGESCNSACMLKGLSCVSNKLPMINRCELLEKHMSCKGSCFASMGADQPAEVVDNAPKHM-----------------------YPGACLYSQKDDELSCDGSHQ-----HTRRLCPCA------------
>PHALcorn
--------------------------------------------------------------------------------------------------------------------------------------------------------------------MGDY--LG-FITAD--ILLRILW-IL-TFFNSSHKIVGIRK-DAGFLQKVVCRNTVHGRYLLADDNGYVCSSLSVYPWTSCCPETGERFSCQGCNLISKCCNSYEYCVSCCLNPSMTQEDAVLKLKIAKPVTAGTYSSAFDFCVGRCRHNSASVAHENAYASDFHHCFSLQTNFS-GV---------IEPN----FERRLAGIDIVIGKQGESCNSSCMSKRKSCVSNKLSVINRCELLEKYMRCKGSCFASMGADQPAEVVDNAPKDM-----------------------YPGACLYSQSDSMLSCDGSHK-----QTRRLCPCA------------
>LIMOabor
--------------------------------------------------------------------------------------------------------------------------------------------------------------------MGQY--RG-FVTPD--VLFWMLW-VI-AFFSLPPKTAGIRK-DIGLPQKLLCRNTVQGRYLLADDNGYVCTALSVYPWTRCCPETGERFSCQGCNLVSKCCNSYEYCVSCCLNPSKTQEDLAVKLKIAKPVTAGTYSSAFDFCVGRCRHNSASVVHENAYASDFHHCYSLQANSS-GV---------IEPN----FERRLAGIDIVIGKQGESCNAACMSKGQSCVSNKLSVINRCELLEKYMRCKGSCFTSVGADQPAEVADDAPKHM-----------------------YPGACLYSQTDDILSCDGSHQ-----QTRRLCPCA------------
>ANOEroxb
MS-----------------------------------------------------------------------------------------LLGRPISFRIPA--ALKWKLKRVTAQMIRNRTSGMLSLRDSPIWRRSRVRCDPRKQVESSKSFAGEFPTVLLQMGES--RK-LNIPD--VLFRIIW-AV-TLFNFHFKAAGIRK-DIGLPNRLICKNTVQGRYKLADDNGYVCTALSVHPLSRCCPEFGERFSCQGCNLVSKCCNSYEYCVACCLNPSLTQKDFVLKLKIAKPITAGTYSSIFDFCSGRCRHNSASVVHENAYATDFHHCYSLQTNSS-GS---------IEPN----FERRLAGIDIVIGKQGESCNSACMSKGQSCVSNKLSVINRCELLEKYMRCKGSCFASMGADQPAEVVDNAPKHM-----------------------YPGACLYSQTDGMLSCDGSHQ-----QTKRLCPCA------------
>EPIPhell
--------------------------------------------------------------------------------------------------------------------------------------------------------------------MGQS--HG-FIIPD--VLFRILC-VI-AFFSLPPKTAGIRK-DIDLPQKLVCRNTVQGRYLLADDNGYVCTALSVYPWTRCCPETGERFSCQGCNLVSKCCNSYEYCVSCCVNPSMTQEYLVVKLKIAKPVTAGTYSSAFDFCVGRCRHNSASVVHENAYASDFHHCYSLQANSS-GV---------IDPN----FEGRLAGIDIVIGKQGESCNAACMSKGQSCVSNKLSVINKCELLEKYMRCKGSCFASMGADQPAEVADNAPNHM-----------------------YPGACLYSQTDDLLSCDGSHQ-----QTRRLCPCA------------
>CYMBensi
--------------------------------------------------------------------------------------------------------------------------------------------------------------------MGDS--PV-LIAVD--VLFRILW-LL-TFFSFPHKIAGIRK-DIGLPQKLICKNTVHGRYLLADDNGYVCTSLSVYPWTSCCPETGERFSCQGCNLVSKCCNSYEYCVSCCLNPSITQEDAVLKLKIAKPVTAGTYSSAFDFCVGRCRHNSASVVHENAYASDFHHCYSLQTNSS-GV---------IEPN----FERRLAGIDIIIARQGDSCNSACMSKGKSCVSNKLSVINRCELLEIYMKCKGSCFASMGADQPAEVVDDAPKDM-----------------------YPGACLYTQKDSLLSCDGSHE-----QTRRLCPCA------------
>OECEmacu
--------------------------------------------------------------------------------------------------------------------------------------------------------------------MGDS--PV-LSTID--VLFRILY-LL-TFLSYPYKIAGIRK-DIGLPQKLVCRNTVQGRYLLADDNGYVCTALSVYPWTSCCPEVGERFSCQGCNLVSKCCNSYEYCVSCCLNPSMTQEDAVLKLKIAKPVTAGTYSSAFDFCVGRCRHNSASVVHENAYASDFHHCYSSQTNSS-GV---------IEPN----FERRLAGVDIVIGKQGESCNLACLSKGKSCVSNKLSVINRCELLEKYMRCKGSCFASMGADQPAEVADDAPRDM-----------------------YPGACLYSQKDSMLSCDGSHK-----QTRRLCPCA------------
>HYPOheme
MEG----------------------------------GGRRAES-ERERSSREGRRGGGRRGRGAAEEGASPPLPRAPLPLRLRPPPSALHVAGDAERRRK-----YKAKDR----TGLGKRK-----IQS------------------------------FLVMEESLALG-GILPR--ALLPILC-ILNACLLFPTKVSAVRK-GISFPDKVICRNTVQGRYLLSDDNGYVCSALTIHPMSRCCTESGDRFSCQGCNLLSQCCNSYEYCVSCCLNPSRTPKDLALKVKIAKPVTAGTYTSVFDFCAGRCRHNSASVVHENAYASDFHHCFSLQSNSS-RT---------TEPD----FESKLAGIDVIVSGQGESCNSVCTSKGKSCVPNRLFVLNNCEFLQKYMRCKGSCFASIGADQPAEVVDDAPKHM-----------------------NPGACLYTQTESMLSCDGSHH-----HTRRLCPCA------------
>HABElong
--------------------------------------------------------------------------------------------------------------------------------------------------------------------MGKA--RA-VSILD--VILQILW-VV-YFFSCPLKIAGIRM-DKGIPNKFICRNTVHGRYKLADDSGYICTAHSVSPWTRCCPVSGERFSCLGCNLISKCCNSYEYCVSCCLNPSLTQEDLVLKLKIAKPITAGTYSSIFDFCSERCRHDSANVVHENAYSSDFHHCYSLQTNSS-GL---------IEPN----IERRLAGIDIVIGKQGESCNFACISKGQSCVSNKLSVINNCELLEKYMRCKASCFASMGADQPAEVVDNAPDHM-----------------------YPGACLYSQTDGMLSCDGFHQ-----QTKRLCPCA------------
>HAEMdisc
--------------------------------------------------------------------------------------------------------------------------------------------------------------------MGES--HK-LSVPD--VLFRIIW-AV-AFFNFYYKAAGIRK-DIGLPKRFICKNTVHGRYKLADDNGYVCTALSIHPLSRCCPEFGERFSCQGCNLVSKCCNSYEYCVACCLNPSMTQEDFVLKLKIAKPITAGTYSSTFDFCSGRCRHNSASVVHENAYATDFHHCYSLQTNSS-GS---------IETN----FERRLTGIDIVIGKQGESCNSACMSKGQSCVSSKLSVINRCELLEKYMRCKGSCFASMGADQPAEVVDNAPKHM-----------------------YPGACLYSQTDGMLSCDGSHQ-----QTKRLCPCA------------
>LECAnigr
--------------------------------------------------------------------------------------------------------------------------------------------------------------------MLNY-HRR-FLIPD--AGLLIVW-VI-AIFGCPQPTSGIRK-DIGLPKKVACRSIVQGRYLLADDNGFVCTAFSVDPWTRCCPEVGERFSCQGCNLVSRCCNSYEYCVSCCLNPSVTKENVVVKLKIAKPVTAGTYRSAFDFCIGTCRHNSASVIHENTYASDFHHCHSLLTNSS-G------------------------------------------------------------------------------------------------------------------------------------------------------------------
>EPIPpurp
--------------------------------------------------------------------------------------------------------------------------------------------------------------------MGPS--HG-FIIPD--VLFRILC-VI-AFFSLPPKTAGIRK-DIDLPQKLVCRNTVQGRYLLADDNGYVCTALSVYPWTRCCPETGERFSCQGCNLVSKCCNSYEYCVSCCVNPSMTQEYLVVKLKIAKPVTAGTYSSAFDFCVGRCRHNSASVVHENAYASDFHHCYSLQANSS-GV---------IDPN----FEGRLAGIDIVIGKQGESCNAACMSKGQSCVSNKLSVINKCELLEKYMRCKGSCFASMGADQPAEVADNAPNHM-----------------------YPGACLYSQTDDLLSCDGSHQ-----QTRRLCPCA------------
>DENDnobi
--------------------------------------------------------------------------------------------------------------------------------------------------------------------MGES--PV-LIIPD--VLFRILW-AL-TLLSFPHKIAGIRK-DVGLPQKLVCRNTVQGRHLLADDNGYVCTALSVYPWTYCCPETGERFSCQGCNLVSKCCNSYEYCVSCCLNPSVTDEDAVLKLKIAKPVTAGTYPSAFDFCVGRCRHNSASVVHENAYVSDFHHCYSLQTNSS-RV---------IEPN----FERRLAGIDILIGKQGESCNSACMSKGKSCVSNKLSVINRCELLEKYMRCKGSCFASMGADQPAEVADNAPKDM-----------------------YPGACLYSQTDSMLSCDGSHK-----QTRRLCPCA------------
>APOSodor
--------------------------------------------------------------------------------------------------------------------------------------------------------------------MGES--RS-APLGF--AFFLIVR-IL-AFFSFPLTTAGIRK-GIGLPHKILCQNTVQGRYLLVDDNGYVCTALSVDSWTRCCPEMGERFSCLGCNLVSNCCNSYEYCVSCCLNPSRTQKDLVVNLKIAKPVTSGNYSSIFDFCAGRCRHNSASVVHENAYASDIHHCYFLEKNTN-GV---------GETN----FESRLAGINIIIGRQGESCSSACKSKGKSCVSNKLSVLNKCEMLERYMRCKGSCFASTGADQPAEVVDDAPKQT-----------------------NPGACLYTEQETLLSCDGTHQ-----HTRRLCPCA------------
>ERYCcris
--------------------------------------------------------------------------------------------------------------------------------------------------------------------MRDS--PS-LITIN--VLFRIIR-VL-TFLSFSHKIAGIRN-DIGLPQKVLCRNTVHGRYLLADDNGYVCTALSVYSWTSCCPETGERFSCQGCNLVSKCCNSYEYCVSCCLNPSKTQEDAVLKLKIAKPVTAGTYSSAFDFCVGRCRHNSASVVHENAYADDFHHCYSLQTNSS-GKK--------VE------------------------------------------------------------------------------------------------------------------------------------------------------
>PTERcurt
--------------------------------------------------------------------------------------------------------------------------------------------------------------------MAES--RQ-LVISN--FLGRIIW-AV-AFFSFHLKTTGIRK-DIGLPKRLICRNTVQGRYKLADDNGYVCTALSIYPGNRCCPESGERFSCQGCNLLSKCCNSYEYCVSCCLNPSMTQEDFVLKLKIAKPVSAGTYSSAFDFCSGRCRHNSASVVHENAYASDFHHCYSLQTNSS-GLNTASTVTGFRELN----FERRLAGIDIVIGKQGESCNSACMSKGLSCVSNKLSVINRCELLEKYMRCKGSCFANMGADQPAEVADNAPKHM-----------------------FPGACLYSQADDILSCDGSHQ-----QTKRLCPCA------------
>CEPHdama
--------------------------------------------------------------------------------------------------------------------------------------------------------------------MGKS--RG-FIIPD--VIFRILW-IL-AFFSSPPKTAGIRK-DIGLPQKLVCRNTVQGRYLLADDNGYVCTALSVYPWTCCCPETGERFSCQGCNLVSKCCNSYEYCVSCCLNPSMTQEDLVVKLKIAKPVTAGTYSSAFDFCVGRCRHNSASVVHENAYASDFHHCYSLQANSSAGV---------IEPN----FERRLAGIDIVIGKQGESCNAACMSKGQSCVSNKLSVINRCELLEKYMRCKSSCFASKGADQPAEVADNALKHM-----------------------YPGACLYSQTDDMLSCDGSHQ-----QTRRLCPCA------------
>CALAcreb
--------------------------------------------------------------------------------------------------------------------------------------------------------------------MCKS--RD-LNNPD--VLFWIIF-AV-AFFIFPLKTAGIRK-DIGFHKKLVCRNTVQGRYKLADDNGYVCTAFSVYPWSDCCPELGERFSCQGCNLLTKCCNSYEYCVTCCLNPSTTKEDLVLKLKIAKPVTAGTYSNAFDFCSGRCRHNSASVVHENAYTSDFHHCYSLQTNFS-GL---------IEPN----LERKLAGIDIVVGKQGESCNSACMSKGQSCISNKLSMINRCELLEKYMRCKGSCFASMGADQPAEVVDNAPKHM-----------------------YPGACLYSQTDGILSCDGFHQ-----QTKRLCPCA------------
>PAPHconc
--------------------------------------------------------------------------------------------------------------------------------------------------------------------MGKS--HGGLLIPEALSLFPILW-LM-AFFNFATKTVSIRK-DIGLPQKLLCKNTVQGRYLLADDSGYVCTALTVDPWSCCCPEIGERFSCQGCNLVSKCCNTYEYCVSCCLNPSITQKDHVVKLKMAKPITAGTYSDVFNFCAGRCRHNSASVVHENAYASDFHHCYSWKTNTS-GA---------IEPN----FERRLAGIDIVIGRQGESCNSACMSKGKSCVSNKFLLLNRCELLEKYMRCKGSCFASTGADQPAEVVDNAPKHM-----------------------YPGACLYAKTDAMLSCDGSHP-----QTRRLCPCA------------
>CHILtrap
--------------------------------------------------------------------------------------------------------------------------------------------------------------------MGKS--RE-VMNPD--VLFRILW-AV-AFFSLPLKTAGIRK-DIGLPNKLVCRNTVQGRYKLADDNGYVCTSLSVYSWTRCCPESGERFSCQGCNLISKCCNSYEYCVTCCLNPSMTQEDYVLKLKIAKPVTAGTYSSVFDFCSGRCRHSSASVVHENAYASDFHHCYSLKTNSS-DL---------VEPN----VERRLAGIDIIIGNQGESCNSACMSKGQSCVPNKLSMINRCELLEKYMTCKGSCFASIGDDQP---------------------------------------------------------------------------------
>MOLIcapi
--------------------------------------------------------------------------------------------------------------------------------------------------------------------MEES--LG-GILSR--ALFPILC-ILNAFLLFPTEVSAVRK-GIVLPDKVICRNTIQGRYLLSDDNGYVCSALTIHPMSRCCTETRERFSCQGCNLVSQCCSSYEYCVSCCLNPARTPNDVVLKVKIANQVTAGTYTSVFDFCAGRCRHNSASVVHENAYASDFHHCFSLQSNSS-RT---------TDPD----SESKLAGIDVIVGRQGESCNSACTSKGKSCVPNRLFVLNNCEFLQKYMRCKGSCFASIGADQPAEVVDDAPKHM-----------------------NPGACLYTQTESMLSCDGSHH-----HTRRLCPCA------------
>DENDchryso
--------------------------------------------------------------------------------------------------------------------------------------------------------------------MGES--PV-LIIPD--VLFWILW-AL-TFLSFPHKIAGIRK-DVGLPQKLVCRNTVQGRYLLADDNGYVCTALSVYPWTCCCPETGERFSCQGCNLVSKCCNSYEYCVSCCLNPSMTDEDAVLKLKIAKPVTAGTYPSAFDFCVGRCRHNSASVVHENAYVSDFHHCYSLQTNSS-GV---------IEPN----FERRLAGIDIVIGKQGESCNSACISKGKSCVSNKLSVINRCELLEKYMRCKGSCFASMGADQPAEVADNAPKDM-----------------------YPGACLYSQTDSMLSCDGSHK-----QTRRLCPCA------------
>GOODpube
--------------------------------------------------------------------------------------------------------------------------------MQD------------------------------LLQMGES--RK-LIIPD--VLFRIIW-AV-AFFNFHFKAAGIRK-DIGLPKRLICRNTVQGRYKLADNNGYVCTALSVHPLSRCCPELGERFSCQGCNLVSKCCNSYEYCVACCLNPSMTQEDLVLKLKIAKPITAGTYSSAFDFCSGRCRHNSASVVHENAYATDFHHCYSLQTNSS-GS---------IEPN----FERRLADIDIVIGKQGESCNSACMSKGQSCVSNKLSVINRCELLEKFMRCKGSCFASMGADQPAEVVDNAPKHM-----------------------YPGACLYSQTDGMLSCDGSHQ-----QTKRLCPCA------------
>ORCHital
--------------------------------------------------------------------------------------------------------------------------------------------------------------------MGRS--RE-VRILN--IILKILW-AV-AFFSRLPKITGIRK-DIGLPKKLICRNTVQGRYKLADDNGYICTAVSVSPWTRCCPESGERFSCQGCNLISKCCNSYEYCVSCCLNPSMTQEDLVLKLKIAKPVTAGTHSSIFDFCSGRCRHNSANVVHENAYSSDFHHCYFMQSNSS-VS-RGML----ILPNGWCTFMRGFASAD-------QAALSLCLTSHQVVL---------------------------------------------F--------------------Y----------------WFHF-----FTTQI----------------
>CHILsemi
------------------------------------------------------------------------------------------------------------------------------------------------------------------------------MNPD--VLFRILW-AV-AFFSLPLITAGIRK-DIGLPNKLVCRNTVQGRYKLADDNGYVCTSLSVYSWTRCCPESGERFSCQGCNLVSKCCNSYEYCVTCCLNPSMTQEDYVLKLKIAKPVTAGTYSSVFDFCSGRCRHSSASVVHENAYASDFHHCYSLKTNSS-GL---------VEPN----VERRLAGIDIIIGNQGESCNSACMSKGQSCVPNKLSMINRCELLEKYMTCKGSCFASIGDDQPAEVVDDAPKHM-----------------------YPGACLYSQKDGMLSCDGFHQ-----QTKRLCPCA------------
>MEXIxero
ILDAYSIQTRLSNGPVGNDICYWREPR-----WWNKQREQVEFEIERIPTVRNE-------------------------------------FQGK------------------------GSR---------------------------------------TLKMGKS--LGGLLNPAALSLFPILW-FM-VFFSFSTKTVSIRK-DIGLPQKLLCRNTVQGRYLLADDNGYVCTALTVDPWSRCCPEIGERFPWQGCNLISKCCNTYEYCVSCCLNPSITQKDLVVKLKMAKPITAGTYSDVFNFCAGRCRHNSASVVHENAYDSDFHHCYSWQTNSS-GA---------IEPN----FERKLAGIDIVIGRQGESCNSACMSKGRSCVSNKLLLLNRCELLEKYMRCKGSCFGSTGADQPAEVVDNAPKHM-----------------------YPGACLYTQTDAMLSCDGSHP-----HTRRLCPCA------------
>CALAtsoo
--------------------------------------------------------------------------------------------------------------------------------------------------------------------MGDS--PG-LIIPA--VLFRILR-VL-TFFSFLHKIAGIRK-DIGLPQKLVCRNTVQGRYLLADDNGYVCTALSVYPWTCCCPETGERFSCRGCNLVSKCCNSYEYCVSCCLNPSMTQEDDVLKLKIAKPVTAGTYSSAFDFCVGRCRHNSASVVHENAYASNFHHCYSSQTNFS-GV---------IEHN----FERRLAGIDIVIGKQGASCNSACMSKGKSCVSNKLSVINRCELLEKYMRCKGSCFASMGGDQPAEVVDNAPKDM-----------------------YPGACLYSQTDSMLSCDGSHK-----QTRRLCPCA------------
>CORYacti
--------------------------------------------------------------------------------------------------------------------------------------------------------------------MRKS--RE-LIVPD--VLFLILS-SV-AFACLPLKSAAIRK-DIGLPKKHECRNTVQGRYKLADDNGYVCTALSVYPWTRCCPESGERFSCQGCNLVSKCCNSYEYCVTCCLNPSMTQEDLVLKLKIAKPVTSGTYSSTFDFCSGRCRHNSASVVHENAYASDFHHCYSLQTNTS-GL---------IEPN----FERRLTGIDIVIGKQGESCNSTCMSKGQSCVSNKLSMLNRCEVLEKYMRCKGSCFASMGADQPAEVVDNAPKHM-----------------------YPGACLYSKADGVLSCDGSHQ-----QTKRLCPCA------------
>PAPHhirs
LTRHFELVT----------------------------RGRTRER-ERESRNSKG--------------------------------------------------------------NVLPGR---------------------------------------TLKMGKS--HGGLLIPEALSLFPILW-LM-TFFNFSTKTVSIRK-DIGLPQKLLCRNTVQGRYLLADDSGYVCTALTVDPRSCCCPEIGERFSCQGCNLVSKCCNTYEYCVSCCLNPSITKKDHVVKLKMAKSITAGTYSDVFNFCAGRCRHNSASVVHENAYASDFHHCYSWKTNTS-GK------------------------LPLVL-----------------------------------------------------ILYQLPLEMIL---------------------Y---CL-----------------------------------------
>DRAKthyn
--------------------------------------------------------------------------------------------------------------------------------------------------------------------MGKF--RV-TINSD--VLFRIVW-AA-AIFSFPLKTSGIRK-DIGLSNKLVCRNTVQGRYKLADDNGYACSALSIYPRTRCCPQSGERFSCQGCNIVSKCCNSYEYCVTCCLNPSMTQEHHVLKLKIAKPVTAGTYSSVFDFCSGRCRHSSASVVHENAYASDFHHCYSLKTNSS-GL---------IEPN----IERRLAGIDIVIGNQGESCNSACMSKGQSCVSNKLSMINRCELLEKYMTCKGSCFASMGADQPAEVVDDAPKHM-----------------------YPGACLYSQTDDMLSCDGSHQ-----QTKRLCPCA------------
>PHAIflav
--------------------------------------------------------------------------------------------------------------------------------------------------------------------MGDF--PG-LITLD--VLFRILR-VL-TFFSFLHKIAGIRK-DIGLPQKLVCRNTVQGRYLLADDNGYVCTALSVYPWTCCCQETGERFSCQGCNLVSKCCNSYEYCVSCCLNPSMTQEDDVLKLKIAKPVTAGTYSSAFDFCVGRCRHNSASVVHENAYASNFHHCYSSQTNFS-GV---------TEPN----FERRLAGIDIVIGKQGASCNSACMSKGKSCVSNKLSVINRCELLEKYMRCKGSCFAGIGADQPAEVADNAPKEM-----------------------YPGACLYSQMDSMLSCDGSHK-----QTRRLCPCA------------
>GASTelat
--------------------------------------------------------------------------------------------------------------------------------------------------------------------MGQV--LGLVFGLD--VILGILG-AL-YFCSLPRKIDGIRK-DVGFPNNIKCRNTVQGRYLLADNNGYVCTAHSVYHWTRCCPEKGERFSCQGCNLVSKCCNSYEYCVSCCLNPSMTREDAVLSLKIGKPATAGTYSNAFDFCVGRCRHSSASVAHENAYASDFHHCYSLQANSS-GW--------------------------------------------------------------KTM------------------------------------------------------------------------------------------------
>ERYCpuss
-------------------------------------------------------------------------------------------------MFRV-----LKFNL------VLRNR------VKT------------------------------IYKMRDF--PS-LITIN--FLLRIIR-VL-TFLSFSHKIAGIRK-DIGLPQKLLCRNTVHGRYLLADDNGYVCTALSVYSWTSCCPETGERFSCQGCNLVSKCCNSYEYCVSCCLNPSMTQEDAVLKLKIAKPVTAGTYSSAFDFCVGRCRHSSASVVHENAYAGDFHHCYSLQTNSS-GV---------IEPN----FDRRLAGIDIIIGIQGESCNSACISKGKSCVSNKLAVLNRCELLEKYMRCKGSCFASMGVDQPAEVVDNAPKDM-----------------------YAGACLYSQNESLLSCDGSHK-----QTKRLCPCA------------
>RIMAelli
--------------------------------------------------------------------------------------------------------------------------------------------------------------------MGTS--RE-IIVPD--FLFRIIW-AV-ALFNSPLKTAGIRRTDIGLPKKLVCRNTVQGRYKLADDNGYVCTALSVYPWNRCCPESEERFSCQGCNLVSKCCNSYEYCVTCCLNPAMTQEDLVLKLKIAKPVTAGTYSSVFDFCSGRCRHNSASVVHENAYASDFHHCYSLKTNSS-GL---------IEPN----VERRLAGIDIVIGKQGESCNSACMSKGQSCVSNKLSMINRCELLEKYMTCKGSCFASMGADQPAEVVDDAPKHM-----------------------YPGACLYSQTDGMLSFDGSHQ-----QTKRLCPCA------------
>BLETstri
--------------------------------------------------------------------------------------------------------------------------------------------------------------------MGES--PG-LIIPD--VLFRILW-VL-TFFTSSHKIAGIRK-DVGLPQKLVCRNTVQGRYLLADDNGYVCTALSVYPWTCCCPETGERFSCQGCNLVSKCCNSYEYCVSCCLNPSMTQEDAVLKLKIAKPVTAGTYSSTFDFCVGRCRHNSASVVHENTYASDFHHCYSMQTNSS-GV---------IEPN----FERRLAGIDIVIGKQGESCNSACMSKRKSCVSNKLSVINRCELLEKYMRCKGSCFASMGADQPAEVVDNAPKDM-----------------------YPGACLYSQTDSMLSCDGSHK-----QTRRLCPCA------------
>GOODfuma
--------------------------------------------------------------------------------------------------------------------------------MQD------------------------------LLQMGES--RK-LIIPD--VLFRIIW-AV-AFFNFHFKAAGIRK-DIGLPKRLICRNTVQGRYKLADNNGFVCTALSVHPLSLCCPELGERFSCQGCNLVSKCCNSYEYCVACCLNPSMTQEDFVLKLKIAKPITAGTYSSAFDFCSGRCRHNSASVVHENAYATDFHHCYSLQTNSS-GS---------IEPN----FERRLAGIDIVIGKQGESCNSACMSKGQSCVSNKLSVINRCELLEKYMRCKGSCFASMGADQPAEVVDNAPKHM-----------------------YPGACLYSQSDGMLSCDGSHQ-----QTKRLCPCA------------
>GALEfabe
--------------------------------------------------------------------------------------------------------------------------------------------------------------------MANS-CRG-HLVSD--AGLLIVW-AI-SIFGFPRPTAGIRK-DIGLPQKVICKTTVQGRYLLADDNGYVCTALLVDSWTRCCPEIGERFSCQGCNIVSRCCNSYEYCVSCCLNPSVTKEDLVVKLKIAKPVTAGTYRSAFDFCVGTCRHNSANVVHENTYASDYHHCHSSQTNFS-GI---------METN----FQ-GLAGIDIVIGKVGESCNSACMSKGKACVSNKLSVLNRCEILEKYMKCKGSCLASIGADQPAEVVDDAPEHM-----------------------HPGSCLFTKNDGMLSCDGYHQ-----QTRRLCPCA------------
>CRYPlept
---------------------------------------------------------------------------------------------------------------------------------------------------------------------------------------------------------------------------------------------------------------------------------------MTQEGLVLKLKVAKPVTAGTYSSAFDFCSGRCRHNSASVVHENAYASDYHHCYSLQMNSS-GW---------IEPN----FERRLTGIDIVIGKQGESCNSACLLKGQSCVSNKLPMINKCELLEKYMRCKGSCFASMGADQPAEVADDAPKHM-----------------------YPGACLYSQSDGMLLCDGSHQ-----QTKRLCPCA------------
>DACThata
--------------------------------------------------------------------------------------------------------------------------------------------------------------------MGRS--RE-VRILD--VIFQILW-AV-AFFNRPIKITGIRK-DIDLPKKLICRNTVQGRYKLADDNGYICTALSVSPWTRCCPESGERFSCQGCNLISKCCNSYEYCVSCCLNPFMTQEDLVVKLKIAKPVTAGTHSSIFDFCSGRCRHNSANVVHENAYSSDFHHCYFLQTNSS-GL---------IEPN----FERRLTGIDILIGKQGESCNLACISKGQSCVSNKLSVINSCELLEKYMRCKGSCFASMGADQPAEVVDNAPKHM-----------------------YPGACLYSQTDGALSCEGFHP-----QTKRLCPCA------------
>GYMNdens
--------------------------------------------------------------------------------------------------------------------------------------------------------------------MGRS--RE-VRILD--VIFQILW-AV-AFFNRPIKITGIRK-DIDLPKKLICRNTVQGRYKLADDNGYICTALSVSPWTRCCPESEERFSCQGCNLISKCCNSYEYCVSCCLNPSMTQEDLVLKLKIAKPVTAGTHSSIFDFCSGRCRHNSANVVHENAYSSDFHHCYFLQTNSS-GL---------IEPN----FERSLTGIDILIGKQGESCNLACISKGQSCVSNKLSVINNCELLEKYMRCKGSCFASMGADQPAEVVNNAPKHM-----------------------YPGACLYSQTDGVLSCEGFHP-----QTKRLCPCA------------
>VANIplan
M---------------------------------------------------------------------------------------------------TTCNWSWKASL------HRPNRA----P---------------------------------SHKMGIS-RRG-LLIPD--ARLLIFS-II-AIVGFLQPTSGIRK-NIGIPQKVICKSTVQGRYLLADDNGYVCTALSVDSWTGCCPEVGERFSCQGCNLASRCCNSYEYCVSCCLNPSVTKEDLVVKLKIAKPVTAGTYHSAFDFCIGMCRHNSASVVHENSYASDFHHCHSLKTNIS-GI---------REAN----FQ-ILSGIDIVIGKVGESCNSACMSKGKSCVSNKLSVLNRCEMLEKYMKCKGSCLASIGADQPAEVVDNAPENM-----------------------LPGSCLYTKNDDMLSCDGFHQ-----QTRRLCPCA------------
>PHRAlind
--------------------------------------------------------------------------------------------------------------------------------------------------------------------MGKC--RGGFLNPEALSLFPILW-FM-AIFSFTTKTVSIRK-EIGLSQKLLCRNTVQGRYLLADDNGYVCTALTVDPWSRCCPEIGERFLCQGCNLVSKCCNTYEYCVSCCLNPSMTQKDLVVKLKMAKPITAGTYSDVFNFCAGRCRHNSASVVHENAYASDFHHCYSWQTNSS-GA---------IEPN----FERRLAGIDIVIGRQGESCNPACMSKGKSCVSNKFLLLNKCELLEKYMRCKGSCFASTGADQPAEVVDSAPKHM-----------------------YPGACLYTQTDAMLSCDGSHP-----QTRRLCPCA------------
>HEMIforr
--------------------------------------------------------------------------------------------------------------------------------------------------------------------MGKS--RA-VSILD--VIFHVLW-AV-AFFSCPLRITGIRK-DTGLSKKLICRNTVQGRHKLADDNGYICTALSVSPWTSCCPKSGERFSCQGCNLISNCCNSYEYCVSCCLNPSMTQEDLVLKLKIAKPVTAGTYSSIFDFCSGRCRHNSANVVHENAYSSDFHHCYFMQTNSS-GL---------IEPN----FERRLTGIDIVIGKQGESCNMACISKGKSCVSNKLSVINSCELLEKYMRCKGSCFASMGADQPAEVVNNAPKHM-----------------------YPGACLYSQTDGVLSCEGFHP-----QTKRLCPCA------------
>APOSshen
--------------------------------------------------------------------------------------------------------------------------------------------------------------------MGES--RS-APLGF--AFFLIIR-IL-AFFCFPLSTAGIRK-GVGLPHKILCQNTVQGRYLLVDDNGYVCTALSVDSWTRCCPEIGERFSCLGCNLVSNCCNSYEYCVSCCLNPSRTQKDLVVNLKIAKPVTSGNYSSIFDFCAGRCRHNSASVVHENAYASDFHHCYFLEKNTN-GV---------GETN----FESRLAGINIIIGRQGESCSSACKSKGKSCVSNKLSVLNKCEMLERYMRCKGSCFASTGADQPAEVVDDAPKQTFDL--------------------TTWVSLASSPNIQLPPITAHHIMSLFNIGRCVGCEIKLILRLKFVLG
