# Supplementary material for: Orchid Phylotranscriptomics: The Prospects of Repurposing Multi-Tissue Transcriptomes for Phylogenetic Analysis and Beyond
Source: Front Plant Sci. 2022 May 27;13:910362. doi: 10.3389/fpls.2022.910362 (PMC9196242; doi:10.3389/fpls.2022.910362)
Supplement: Supplementary file 4 [file Data_Sheet_3.zip › ortho_MSA/r1/OG0009033.fa]

>HEMIforr
MVSPSELKSGGTLRNAFGGVLALFIIILIGVLAFSIRLFSVIKYESVIHEFDPYFNYRVTQFLTKNGIYEFWNWFDDRTWYPLGRVIGGTVYPGLTLTAGTMWWILNSLNIPLSVKTVCVFTAPVFSAAAAWATYLLTKEVKGTGAGLTAAILLAIVPSYMSRSVAGSYDNEAVAIFALIFTFFLYIKTLNTGSLFYATLNALSYFYMVCSWGGYTFIINLIPMHVLLCIVMGRYSSRLYIAYAPLVVFGTLLAALVPVVGFNAVMTSEHFASFLVFIIIHVVAFVSFIRGILSPKMFKVAITLVLTVGIAVCVGAIAILATLVASSPTKGWSGRSLSLLDPTYASKYIPIIASVSEHQPPTWPSYFMDINVLAFLVPAGIIACFLPLSDASSFVVLYLVTSVYFSGVMVRLMLVLAPAACIMSGIALSEAFDVLTQSVKLQLAKLFETPPSNPGDTKDGSSTVQSDVVEEDNPMLANKTEFVKERPAKKSRKKERETVEKT-RSKSRNQKRLMVLPLEASAVAILLIVVLISLYVIHCVWAAAEAYSAPSIVLTSRAQDGLHVFDDFREGYAWLRHNTEVDDKVASWWDYGYQTTAMANRTVIVDNNTWNNTHIATVGTAMSSPEKPAWEIFNSLDVKYVLVVFGGLVGYPSDDINKFLWMVRIGGGVFPHIKEPDYLRDGQYRIDAQATPTMLNSLMYKLSYYRFVETDGKGFDRVRRTEIGKKHFKLSHFEEVFTTHHWMVRIYKLKPPKNRMKEKLKKPKITSKSSSGARRDESAKRNPWG
>APOSshen
MAALGEAKPGGTLRHAFGGVLGFFILLLIGVLAFSIRLFSVIKYESVIHEFDPYFNYRVTQFLTKNGIYDFWNWFDDRTWYPLGRVIGGTVYPGLTLTAGTMWWVLHSLNVPLSVETVCVFTAPIFSANAAWATYLLTKEVKGTGAGLTAAALLAIVPSYISRSVAGSYDNEAVAIFALIFTFYLYIKTLNTGSLFYATLNALSYFYMVCSWGGYTFIINLIPMHVLLLIVTGRYSSRLYIAYAPLVILGTLLAALVPVVGFNALMTSEHFASFLVFIIIHVVALVHYIKGILSTKMYKVAITLVLSVGITVCAGFLAILVALVASSPTKGWSGRSLSLLDPTYASKYIPIIASVSEHQPPTWPSYFMDINVLAFLVPAGIIACFLPLSDASSFMVLYIVTSVYFSGVMVRLMLVLAPAACIMSGIALSEAFDVLTRSVKLQLAKLFQSLPAHSGDTTSECSTSPNDVAKVDKKVLI-KTEDLKERSSKKNRKKDKETVENA-PLKSRSEKRLMVLPLAPSAVAILLLVVLGSLYVIHCVWAAAEAYSAPSIVLTSRSHDGLHVFDDFREAYAWLGHNTDLDDKVASWWDYGYQTTAMANRTVIVDNNTWNNTHIATVGTAMSSPEKAAWDIFNSLDVKYVLVVFGGFVGYPSDDINKFLWMVRIGGGVFPHIKEPDYLRDGQYRIDSQATPTMLNCLMYKLSFYRFVETDGKGFDRVRRTEIGKKYFKLTHFEEVFTTHHWMVRIYKLKPPKNRMKGKSRKPKTSSKPSSTPRKEETYRKNPWQ
>CALEmajo
MAASSDPKAGGTLRNAFGGVLCLFILLLIGVLAFSIRLFSVIKYENVIHEFDPYFNYRVTQFLTKNGIYEFWNWFDDRTWYPLGRVIGGTVYPGLTLTAGTMWWILNSLNIPLSVKTVCVFTAPVFSAFAAWATYLLTKEVKGTGAGLTAAALLAIVPSYISRSVAGSYDNEAVAIFALILTFFLYIKTLNTGSLFYATLNALSYFYMVCSWGGYTFIINLIPMHALLCIVTGRYSSRLYIAYAPLVVLGTLLAALVPVVGFNAVMTSEHFASFLVFIIIHVVAFVSFIKGILSPKMFKLAITLVLTVGIAVCVGVIAILVALVASSPTKGWSGRSLSLLDPTYASKYIPIIASVSEHQPPTWPSYFMDINVLAFLVPAGIIACFFPLSDASSFVVLYLVTSVYFSGVMVRLMLVLAPAACIMSGIALSEAFDVLTQSVKFQLAKLLDPPTSNAGDTEDRSSISQSKVVKEDDQILANKTE-IKGRPSKKSRKKDKETVEKT-PVKLQIQKRIMALPLEASAIAILLLVILGSLYVIHCVWAAAEAYSAPSIVLTSRSQEGLHVFDDFREAYAWLAHNTEVDDKVASWWDYGYQTTAMANRTVIVDNNTWNNTHIATVGTAMSSPEKPAWEIFNSLDVKYVLVVFGGLVGYPSDDINKFLWMVRIGGGVFPHIKEPDYLRDGQYRIDAQATPTMLNCLMYKLSYYRYVETDGKGFDRVRRTEIGKKHFKLSHFEEVFTTHHWMVRIYKLKPSRNRLKGKAKKPKTSSK--SGSRRDGDSKKNPWQ
>LECAnigr
MAAPVDRTTGASLRNAFGGVLGFFILLLIGILAFSIRLFSVIKYESVIHEFDPYFNYRVTQFLTKNGIYDFWNWFDDRTWYPLGRVIGGTVYPGLTLTAGTMWWILNSLNIPLSVETVCVFTAPVFSANAAWATYLLTKEIKGTGAGLTAAALLAMVPSYISRSVAGSYDNEAVAIFALIFTFYLYIKTLNTGSLFYSTLNALSYFYMVCSWGGYTFIINLIPMHVLLCIVTGRYSSRLYIAYAPLVVLGTLLAALVPVVGFNAVMTSEHFASFVVFIIIHVVGVVYFIKGILPSKMFKVAITLVLTVGIAVCVGALAILVALVASSPTKGWSGRSLSLLDPTYASKYIPIIASVSEHQPPTWPSYFMDINVLAFLVPAGIIACFLPLSDASSFAVLYLVTSVYFSGVMVRLMLVLAPAACIMSGIALSESFDVLTRSVKLQLAKLFDSSPSPAGDANDSSSIAQN-VVQLDKQVPANKNEDVKERPSKKNRKKDKETAEKVPTIKSQIEKRLLVLPLAGSAVAILLLVVLGSLYVIHCVWAAAEAYSAPSIVLTSHSPEGLHVFDDFREAYAWLRHNTEVDDKVASWWDYGYQTTAMANRTVIVDNNTWNNTHIATVGTAMSSPEKEAWEIFNSLDVKYVLVVFGGLVGYPSDDINKFLWMVRIGGGVFPHIKEPDYLRDGQYRIDAHATPTMLNCLMYKLCYYRFVETDGKGFDRVRRTEIGKKYFKLTHFEEVFTTHHWMVRIYKLKPPKNRIRGKSKKLKASSKLSSGTKIDGNSKRNPWL
>SERAvome
MASPLELKSGATLRNAFGGVLAVFIIILIGVLAFSIRLFSVIKYESVIHEFDPYFNYRVTQFLTKSGIYEFWNWFDDRTWYPLGRVIGGTVYPGLTLTAGTMWWILNALNIPLSVKTVCVFTAPIFSAAAAWATYLLTKEVKGTGAGLTAAILLAIVPSYMSRSVAGSYDNEAVAIFALIFTFFLYIKTLNTGSLFYATLNALSYFYMVCSWGGYTFIINLIPMHVLLCIVMGRYSSRLYIAYAPLVVFGTLLAALVPVVGFNAVMTSEHFASFLVFIIIHVVAFVSFIRGILSPKMFKVAITLVLTVGIAVCVGAIAILATLVASSPTKGWSGRSLSLLDPTYASKYIPIIASVSEHQPPTWPSYFMDINVLAFLVPAGIIACFLPLSDASSFVVLYLVTSVYFSGVMVRLMLVLAPAACIMSGIALSEAFDVLTQSVKLQLAKLLEPPSSNAGVTKDGISTPQFDVVEEDNQMLANKAEFVKGRPLKKIRKKEKETVDKT-RSNSRNQKRLMILPLEASSVAILLMVVLISLYVIHCVWAAAEAYSAPSIVLSSRSQDGLHVFDDFREAYSWLRHNTEVDDKVASWWDYGYQTTAMANRTVIVDNNTWNNTHIATVGTAMSSPEKPAWEIFNSLDVKYVLVVFGGLVGYPSDDINKFLWMVRIGGGVFPHIKEPDYLRDGQYRIDAQATPTMLNSLMYKLSYYRFVETDGKGFDRVRKTEIGKKHFKLSHFEEVFTTHHWMVRIYKLKPPKNRMKEKLKKPKRTSKPLSGTRRDESAKRNPWK
>CYPRbard
MAAPVEPKPGGTLRNAFGGVLSLFILLLIGVLGFSIRLFSVIKYESVIHEFDPYFNYRVTQFLSKNGIYEFWNWFDDRTWYPLGRVIGGTVYPGLTMTAGTIWWILNSLNIPLSVETVCVFTAPVFSAFAAWATYLLTKEVKGTGAALTAAALVAIVPSYISRSVAGSYDNEAVAIFALIFTFFLYIKTLNTGSLFYATLNSLSYFYMVCSWGGYTFIINLIPMHVLLCIVTGRYSSRLYIAYAPLVVLGTLLAALVPVVGFNAVMTSEHFASFLVFIIIHVVAFVHYIKGILSPKMFKVAITLVLTIGIAVCAGVLSILAALVASSPTKGWSGRSLSLLDPTYASKYIPIIASVSEHQPPTWPSYFMDINVLAFLVPAGIIACFLPLSDASSFVVLYLVTSVYFSGVMVRLMLVLAPAACIMSGIALSEAFDALTRSVKHQLAKLLESSPSNAGDTSDDTSIAQNDVGKEDMQ---NKTEDAKERPSKKSRKKGKATMEKA-PVKSQNEKRLLVLPLEASAIAILLLVVLGSLYVIHCVWAAAEAYSAPSIVLTSHSQDGLHVFDDFREAYAWLRHNTEVDDKVASWWDYGYQTTAMANRTVIVDNNTWNNTHIATVGMAMSSPEKAAWEIFNSLDVKYVLVVFGGLVGYPSDDINKFLWMVRIGGGVFPHIKEPDYLRDGQYRTDAQATPTMLNCLMYKLSYYRFVETDGRGYDRVRRAEIGKKHFKLSHFEEVFTTHHWMVRIYKLKPPKNRIKGKSKKSKTPSKPLSGTRRDGGPKKNPWQ
>ERYCcris
MVAPVDPMPGGTLRSAFGGVLSIFILLLIGVLAFSIRLFSVIKYESVIHEFDPYFNYRVTQFLTKNGIYDFWNWFDDRTWYPLGRVIGGTVYPGLTLTAGTMWWILNSLNIPLSVETVCVFTAPVFSAFAAWAAYLLTKEVKGIGSGLTAATLVAMVPSYISRSVAGSYDNEAVAIFALIFTFFLYLKTLNTGSLFYATLNALSYFYMVCSWGGYTFIINLIPMHVLLCIVTGRYSSRLYIAYAPLVVLGTLLAALVPVVGFNAVMTSEHFASFLVFIIIHVVAFVYFIKGILSPKMFKVAITLVLTVGIAICVAVVAVLAALVASSPTKGWSGRSLSLLDPTYASKYIPIIASVSEHQPPTWPSYFMDINILAFLVPSGIIACFLPLSDASSFVVLYLVTSVYFSGVMVRLMLVLAPAACILSGIALSEAFDVLTRSVRFQLAKLFEGPPSNAGDTKNESSTAQNDVLKEDKQVTASKIEDVKERPSKKNRKKEKENTEKA-PAKSRNEKRLLVLPLEASAIAILLLVVLGSFYVVHCVWAAAEAYSAPSIVLTSHSQDGLHVFDDFREGYAWLQHNTEVDDKVASWWDYGYQTTAMANRTVIVDNNTWNNTHIATVGTAMSSPEKAAWDIFNSLDVKYVLVVFGGLVGYPSDDINKFLWMVRIGGGVFPHIKEPDYLRDGQYRIDAQATPTMLNCLMYKLSYYRFVETDGKGFDRVRRTEIGKKYFKLSHFEEVFTTHHWMVRIYKLKSPKNRIKGKTKKTKVSSKPSSGGRREGVLKKNPWN
>DIURorie
MVAPIEPKSGGTLRNAFGGVLCLFILLLIGVLAFSIRIFSVIKYENVIHEFDPYFNYRVTQFLAKNGIYEFWNWFDDRTWYPLGRVIGGTVYPGLTLTAGTMWWILNSINIPLSVKTVCVFTAPVFSAFAALATYLLTKEVKGTGAGLTAAVLLAIVPSYISRSVAGSYDNEAVAIFALIFTFYLYIKTLNTGSLFYATLNALSYFYMVCSWGGYTFIINLIPMHVLLCIVTGRYSSRLYIAYAPLVVLGTLLAALVPVVGFNAVMTSEHFASFLVFIIIHVVAFVSFIKGILPPKMFKVAITLVLTVGIAVCVGVIAILVALVASSPTKGWSGRSLSLLDPTYASKYIPIIASVSEHQPPTWPSYFMDINVLAFLVPAGIIACFMPLSDASSFVVLYLVTSVYFSGVMVRLMLVLAPASCIMSGIALSEAFDVLTRSVKLHLAKLLESSTSNAGDSKDSSSIPQSVVVKDENQLLADKTEVVKERPSKKNRKKDKESLEKP-PVKPTKQKRLMVLPLEASAIAILLLVVLGSLYVIHCVWAAAEAYSAPSIVLTSRSHDGLHVFDDFREAYAWLGHNTEVDDKVASWWDYGYQTTAMANRTVIVDNNTWNNTHIATVGTAMSSPEKPAWEIFNSLDVKYVLVVFGGLVGYPSDDINKFLWMVRIGGGVFPHIKEPDYLRDGQYRIDAQATPTMLNSLMYKLSYYRFVETDGKGFDRVRRTEIGKKHFKLTHFEEVFTTHHWMVRIYKLKPPRNRMKSKLKKLKVTSKSSSGARRDGSTKKNPWQ
>CORYacti
MAAPSEPKSGGTLRNAFGGVLCLFILILIGVLAFSIRLFSVIKYENVIHEFDPYFNYRVTQFLKKNGIYEFWNWFDDRTWYPLGRVIGGTVYPGLTLTAGTMWWILNSLNIPLSVKTVCVFTAPIFSAFASWATYLLTKEVKGTGAGLAAATLLAIVPSYISRSVAGSYDNEAVAIFALIFTFFLYIKTLNTGSLFYATLNALSYFYMVCSWGGYTFIINLIPMHALLCIVTGRYSSRLYIAYAPLVVLGTLLAALVPVVGFNAVMTSEHFASFLVFIIIHVVAFVSFIKGILTPKMFKVAITLVLTVGIAVCVGVVAILVALVASSPTKGWSGRSLSLLDPTYASKYIPIIASVSEHQPPTWPSYFMDINVLAFLVPAGIIACFYPLSDASSFVVLYLVTSVYFSGVMVRLMLVLAPAACIMSGIALSEAFRVLTQSVKLQLAKLLEAPSSNAGDTQNGSSIAQSDVVKEDDQIIANKTENVKERPSKKSRKKEKETVEKI-HVKSQKQKRLMVLPLEASAIAILLLVVLGSLYVIHCVWAAAEAYSAPSIVLTSRSQDGLHVFDDFREAYAWLGHNTEVDDKVASWWDYGYQTTAMANRTVIVDNNTWNNTHIATVGTAMSSPEKPAWEIFNSLDVKYVLVVFGGLVGYPSDDINKFLWMVRIGGGVFPHIKEPDYLRDGQYRIDAQATPTMLNSLMYKLSYYRFVETDGKGFDRVRRTEIGKKYFKLSHFEEVFTTHHWMVRIYKLKPRSNRMKGKSKKTKITSKSSSGARRDGNAKKNPWQ
>VANIshen
MAAPVDRSTGATLRNAFGGVLGFFILLLIGILAFSIRLFSVIKYESVIHEFDPYFNYRVTQFLTKNGIYDFWNWFDDRTWYPLGRVIGGTVYPGLTLTAGTMWWILNSLNIPLSVETVCVFTAPVFSANAAWATYLLTKEVKGTGAGLTAAALLAMVPSYISRSVAGSYDNEAVAIFSLIFTFYLYIKTLNTGSLFYATLNALSYFYMVCSWGGYTFIINLIPMHVLLCIMTGRYSSRLYIAYAPLVVLGTLLAALVPVVGFNAVMTSEHFASFVVFIIIHVVGIVYFIKGILPPKMFKVAITLVLTFGIAVCVGALAILVALVASSPTKGWSGRSLSLLDPTYASKYIPIIASVSEHQPPTWPSYFMDINVLAFLVPAGIVACFLPLSDASSFAVLYLVTSVYFSGVMVRLMLVLAPAACIMSGIALSESFDVLTRSVKLQLAKLFDSPSSTAGDVNDCSSTAHNDVVKTDKQVPANKTEEVKDRSTKKNRKKDQETAEKAPPAKLRNAKKLLVLPLEASAVAIILLVVLGSLYVIHCVWAAAEAYSAPSIVLTSRSSDGLHVFDDFREAYAWLRHNTEVDDKVASWWDYGYQTTAMANRTVIVDNNTWNNTHIATVGTAMSSPEKEAWVIFNSLDVKYVLVVFGGLIGYPSDDINKFLWMVRIGGGVFPHIKEPDYLRDGQYRIDAQATSTMLNCLMYKLSYYRFVETDGKGFDRVRRTEIGKKHFKLTHFEEVFTTHHWMVRIYKLKPPKNRIRGKSKKLKTSSKLSSGTRRDGYTKRNPWL
>NEUWzoll
MAAAAEPKPGGTLRHAFGGVLGLFILLLIGVLAFSIRLFSVIKYESVIHEFDPYFNYRVTQFLTKNGIYDFWNWFDDRTWYPLGRVIGGTVYPGLTLTAGTMWWILNSLNIPLSVETVCVFTAPVFSANAAWATYLLTKEVKGTGAGLTAAALLAIVPSYISRSVAGSYDNEAVAIFALIFTFYLYIKTLNTGSLFYATINALSYFYMVCSWGGYTFIINLIPMHVLLCIVTGRYSSRLYIAYAPLVILGTLLAALVPVVGFNAVMTSEHFASFLVFIIIHVVALVHYIKGILSPKMFKVAITLVLTVGIGVCVGVLAILVALVASSPTKGWSGRSLSLLDPTYASKYIPIIASVSEHQPPTWPSYFMDINVLAFLVPAGIIACFLPLSDASSFVVLYIVTSVYFSGVMVRLMLVLAPAACIMSGIALSEAFDVLTRSVKLQLAKLFQSLPSPAGDTTNEISTAPNDA-KDDKKIPI-KTEDVKERSSKKNRKKDKDSVEKA-PLKSRSEKRLLVLPLEVSAVAILLLVVLGSLYVIHCVWAAAEAYSAPSIVLTSRSHDGLHVFDDFREAYAWLGHNTEVDDKVASWWDYGYQTTAMANRTVIVDNNTWNNTHIATVGTAMSSPEKAAWDIFNSLDVKYVLVVFGGLIGYPSDDINKFLWMVRIGGGVFPHIKEPDYLRDGQYRIDSQATPTMLNCLMYKLSYYRFVETDGKGFDRVRRTEIGKKYFKLSHFEEVFTTHHWMVRIYKLKPPKNRIKGKSKKSKTSLKPSSTLRKEGSSKKNPWQ
>MICRparv
MVASLEPKSGGTLRNAFGGVLCLFILLLIGILAFSIRLFSVIKYENVIHEFDPYFNYRVTQFLTKNGIYEFWNWFDDRTWYPLGRVIGGTVYPGLTLTAGTMWWFLNSINIPLSVKTVCVFTAPVFSALAAWATYLLTKEVKGTGAGLAAAALLAIVPSYISRSVAGSYDNEAVAIFALIFTFFLYIKTLNTGSLFYATLNALSYFYMVCSWGGYTFIINLIPMHALLCIVTGRYSPRLYIAYAPLVVLGTLLAALVPVVGFNAVMTSEHFASFLVFIIIHVVAFVYFIKGILSPKMFKVAITLVLTVGITVCVGVIAILAAMVASSPTKGWSGRSLSLLDPTYASKYIPIIASVSEHQPPTWPSYFMDINVLAFLVPAGIIACFLPLSDASSFVVLYLVTSVYFSGVMVRLMLVLAPAACIMSGIALSEAFDVLTQSVKLQLAKLLESPASNAGDAKDDSSVAQSSIIKEENPILANKTEVVKERPSKKSRKKEKETVENT-HVKSKNQKRLMVLPLEASAIAILLLVILGSLYVIHCVWAAAEAYSAPSIVLTSRSQDGLHVFDDFREAYAWLGHNTEVDDKVASWWDYGYQTTAMANRTVIVDNNTWNNTHIATVGTAMSSPEKAAWEIFTSLDVKYVLVVFGGLVGYPSDDINKFLWMVRIGGGVFPHIKEPDYLRDGQYRIDAQATPTMLNCLMYKLSYYRFVETDGKGFDRVRRTEIGKKHFKLSHFEEVFTTHHWMVRVYKLKPPRNRIKGKLKKHKTTSTSGSGARRDGSTKKNPWQ
>CYMBensi
MVAPIDPKPGGSLRNAFGGVLSLFILLLIGVLAFSIRLFSVIKYESVIHEFDPYFNYRVTQFLTKNGIYEFWNWFDDRTWYPLGRVIGGTVYPGLTLTAGTMWWILNSLNIPLSVETVCVFTAPVFSAFAAWATYLLTKEVKGIGSGLTAAIFLALVPSYISRSVAGSYDNEAVAIFALIFTFFLYVKTLNTGSLFYATLNALSYFYMVCSWGGYTFIINLIPMHALLCIVTGRYSSRLYIAYAPLVVLGTLLAALVPVVGFNAVMTSEHFASFLVFIIIHVVAFVYFIKGILSPKMFKVAITLVLTVGIAVCVAVIAILVALVASSPTKGWSGRSLSLLDPTYASKYIPIIASVSEHQPPTWPSYFMDINILAFLVPAGIIACFLPLSDASSFVVLYLVTSVYFSGVMVRLMLVLAPAACILSGIALSEAFDVLTRSVKFQLAKLFEGPPSNAGDNKDEASTAQNDVLKADKQVAANKTEVVKERPSKKNRKKDKENLEKA-PVKSRNEKRLLVLPLEASAIAIFLSVVLGSLYVIHCVWAAAEAYSAPSIVLTSRSHDGLHVFDDFREAYAWLRHNTEVDDKVASWWDYGYQTTAMANRTVIVDNNTWNNTHIATVGTAMSSPEKAAWEIFNSLDVKYVLVVFGGLVGYPSDDINKFLWMVRIGGGVFPHIKEPDYLRDGQYRIDAQATPTMLNCLMYKLSYYRFVETDGKGFDRVRRTEIGKKYFKLSHFEEVFTTHHWMVRIYKLKPPKNRIKGKTKKLKQPSKPSSGGRRDGSSKRNPWQ
>EPIPpurp
MVAPVEPKPVGTLRNAFGGVLGCFILLLIGVLAFSIRIFSVIKYESVIHEFDPYFNYRVTQFLTKNGIYEFWNWFDDRTWYPLGRVIGGTVYPGLTLTAGTMWWILNCLNIPLSVETVCVFTAPVFSAFAAWATYLLTKEVKGTGAGLTAAALLAIVPSYISRSVAGSYDNEAVAIFALIFTFFLYIKTLNTGSLFYATLNALSYFYMVCSWGGYTFIINLIPMHVLLCIVTGRYSSRLYIAYAPLVVLGTLLAALVPVVGFNAVMTSEHFASFLVFIIIHVVAFVYFIKGILSPKMFKVAITLVLTIGIAVCVGVVAILVALVASSPTKGWSGRSLSLLDPTYASKYIPIIASVSEHQPPTWPSYFMDINILAFLVPAGIIACFLPLSDASSFIVLYLVTSVYFSGVMVRLMLVLAPAACIMSGIALSESFDVLTRSVKLQLAKLLEAPHSIAGDTKDESSIAQNDVPKADKQVTANKTEDVKERPSKKSRKKDKETMEKA-PVKSRNEKRLLVLPLEASAISILLLVVLGSLYVIHCVWAAAEAYSAPSIVLTSRSHDGLHVFDDFREAYAWLRHNTEVDDKVASWWDYGYQTTAMANRSVIVDNNTWNNTHIATVGTAMSSPEKAAWEIFNSLDVKYVLVVFGGVVGYPSDDINKFLWMVRIGGGVFPHIKEPDYLRDGQYRIDAEATPTMLNCLMYKLSYYRFVETDGKGFDRVRRTEIGKKHFKLSHFEEVFTTHHWMVRIYKLKTPKNRMKWKSKKPKLSSKPLSGARTDGNTKRNPWQ
>BORYspha
MAESVESRGAGNLRNAFGSVLGVFILLLIGVLAFSIRLFSVIKYESVIHEFDPYFNYRVTQFLTKNGIYEFWNWFDDRTWYPLGRVIGGTVYPGLTLTAGSMWWILNSLNIPLSVETVCVFTAPVFSANAAWATYLLTKEVKGAGAGLTAAALLAMVPSYISRSVAGSYDNEAVAIFALILTFYLYIKTLNTGSLFYATLNALSYFYMVCSWGGYTFIINLIPMHVLLCIVTGRYSTRLYIAYAPLVVLGTLLASLVPVVGFNAVMTSEHFASFLVFIIIHVAALVYYVKGILSPKMFKVAMTLVLTFGTAVCFAVVAILVALVASSPTKGWSGRSLSLLDPTYASKYIPIIASVSEHQPPTWPSYFMDINVLAFLVPAGIVACFLPLSDASSFVILYIVTSVYFSGVMVRLMLVLAPAACILSGIALSEAFDVFTRSIKFQLPKLLESPGTGAGDSTAESSLSQNDVVKAGKQATNDKSEDVRERPSKRNRKKEKEVVEKA-PIKSQIEKRLLVLPLEASAFAIILLIVLGSLYVVHCVWAAAEAYSAPSIVLTSHSHDGLHVFDDFREAYAWLRHNTEVDDKVASWWDYGYQTTAMANRTVIVDNNTWNNTHIATVGTAMSSTEKPAWEIFNSLDVKYVLVVFGGLVGYPSDDINKFLWMVRIGGGVFPHIKEPDYLRDGQYRIDSQATPTMLNSLMYKLSYYRFVDTDGKGFDRVRRTEIGKKHFKLTHFEEVFTTHHWMVRIYKLKPPKNRIKGKSKKSKSNSKPTSSLTRDGNTRKNPWQ
>CALAsini
MVAPVEAKPGGTLRNVFGSVLVVFILLLIGVLAFSIRLFSVIKYESVIHEFDPYFNYRVTQFLTKNGIYEFWNWFDDRTWYPLGRVIGGTVYPGLTLTAGTMWWVLNSLNIPLSVETVCVFTAPIFSAFAAWATYFLTKEVKGIGSGLTAATLLALVPSYISRSVAGSYDNEAVAIFALIFTFFLYIKTLNTGSLFYATLNALSYFYMVCSWGGYTFIINLIPMHALLCIVTGRYSSRLYIAYAPLVVLGTLLAALVPVVGFNAVMTSEHFASFLVFIIIHVVAFVYFIKGILSPKMFKVAMTLVLTVGIAVCVAVIALLVALVASSPTKGWSGRSLSLLDPTYASKYIPIIASVSEHQPPTWPSYFMDINILAFLVPAGIIACFLPLSDASSFVVLYLVTSVYFSGVMVRLMLVLAPAACILSGIALSETFNILTRSVKLQLVKLFERPLPIAGDNKGESSTAQNDVLKEDKQVTANKTEDVRERPSKKNRKKDKENIENAPPVKSLNEKRLLVLPLEASAIAILLSVVLGSLYVIHCVWAAAEAYSAPSIVLTSHSHDGLHVFDDFREAYAWLRHNTEVDDKVASWWDYGYQTTAMANRTVIVDNNTWNNTHIATVGTAMSSPEKAAWDIFNSLDVKYVLVVFGGLVGYPSDDINKFLWMVRIGGGVFPHIKEPDYLRDGQYRIDAQATPTMLNCLMYKLSYYRFVETDGKGFDKVRRTEIGKKYFKLSHFEEVFTTHHWMVRLYKLKPPRNRMKGKTKKPKLSSKPLSGARRDENPKKNPWQ
>NEUWmali
-----------------------------------------------------------------------------------------------------MWWILNSLNIPLSVETVCVFTAPVFSANAAWATYLLTKEVKGTGAGLTAAALLAIVPSYISRSVAGSYDNEAVAIFALIFTFYLYIKTLNTGSLFYATFNALSYFYMVCSWGGYTFIINLIPMHVLLCIVTGRYSSRLYIAYAPLVILGTLLAALVPVVGFNAVMTSEHFASFLVFIIIHVVALVHYIKGILSPKMFKVAITLVLTVGIGVCVGVLAILVALVASSPTKGWSGRSLSLLDPTYASKYIPIIASVSEHQPPTWPSYFMDINVLAFLVPAGIIACFLPLSDASSFVVLYIVTSVYFSGVMVRLMLVLAPAACIMSGIALSEAFIVLTRSVKLQLAKLFQSLPSHAGDTTNEISTAPNDA-KDDKKIPI-KAEDVKGRSSKKNRKKDKESVEKA-PLKSRSEERLLVLPLEVSAVAILLLVVLGSLYVIHCVWAAAEAYSAPSIVLTSRSHDGLHVFDDFREAYAWLGHNTEVDDKVASWWDYGYQTTAMANRTVIVDNNTWNNTHIATVGTAMSSPEKAAWDIFNSLDVKYVLVVFGGLIGYPSDDINKFLWMVRIGGGVFPHIKEPDYLRDGQYRIDSQATPTMLNCLMYKLSYYRFVETDGKGFDRVRRTEIGKKYFKLSHFEEVFTTHHWMVRIYKLKPPKNRIKGKSKKSKTSLKPSSTPRKEGSSKKNPWQ
>EPIPhell
MVAPVEPKPVGTLRNAFGGVLGCFILLLIGVLAFSIRIFSVIKYESVIHEFDPYFNYRVTQFLTKNGIYEFWNWFDDRTWYPLGRVIGGTVYPGLTLTAGTMWWILNCLNIPLSVETVCVFTAPVFSAFAAWATYLLTKEVKGTGAGLTAAALLAIVPSYISRSVAGSYDNEAVAIFALIFTFFLYIKTLNTGSLFYATLNALSYFYMVCSWGGYTFIINLIPMHVLLCIVTGRYSSRLYIAYAPLVVLGTLLAALVPVVGFNAVMTSEHFASFLVFIIIHVVAFVYFIKGILSPKMFKVAITLVLTIGIAVCVGAVAILVALVASSPTKGWSGRSLSLLDPTYASKYIPIIASVSEHQPPTWPSYFMDINVLAFLVPAGIIACFLPLSDPSSFIVLYLVTSVYFSGVMVRLMLVLAPAACIMSGIALSESFDVLTRSVKLQLAKLLEAPHSIAGDTKDESSIAQNDVPKADKQVTANKTEDVKERPSKKSRKKDKETMEKA-PVKSRNEKRLLVLPLEASAISILLLVVLGSLYVIHCVWAAAEAYSAPSIVLTSRSHDGLHVFDDFREAYAWLRHNTEVDDKVASWWDYGYQTTAMANRSVIVDNNTWNNTHIATVGTAMSSPEKAAWEIFNSLDVKYVLVVFGGVVGYPSDDINKFLWMVRIGGGVFPHIKEPDYLRDGQYRIDAEATPTMLNCLMYKLSYYRFVETDGKGFDRVRRTEIGKKHFKLSHFEEVFTTHHWMVRIYKLKTPKNRMKWKSKKPKLSSKPLSGARTDGNTKRNPWQ
>PTERcurt
MVVSFEPKAGGTLRNAFGGVLCIFILFLIGVLAFSIRLFSVIKYENVIHEFDPYFNYRVTQFLTKNGIYEFWNWFDDRTWYPLGRVIGGTVYPGLTLTAGTMWWILNFLNIPLSVKTVCVFTAPVFSASAAWATYLLTKEVKGTGAGLTAAALLAIVPSYISRSVAGSYDNEAVAIFALIFTFFLYIKTLNTGSLFYATLNALSYFYMVCSWGGYTFIINLIPMHVLLCIVTGRYSSRLYIAYAPLVVLGTLLAALVPVVGFNAVMTSEHFASFLVFIIIHVVAFVSFIKGLLSPKMFKVAITLVVTVGIAVFVGVIAILVALVASSPTKGWSGRSLSLLDPTYASKYIPIIASVSEHQPPTWPSYFMDINVLAFLVPAGIIACFLPLSDASSFVVLYLVTSVYFSGVMVRLMLVLAPAACIMSGIALSEAFDVLTQSVKLQLAKLLETPTLNAGDTKDGSSVAQSDVVKDENPLFVNKTEVVKERPSKKNRKKDKETVEKT-HVKSQNQKKLMVLPLEASAIAILLLVVLGSLYVIHCVWAAAEAYSAPSIVLTSRSQDGLHVFDDFREAYAWLGHNTEVDDKVASWWDYGYQTTAMANRTVIVDNNTWNNTHIATVGTAMSSPEKQAWEIFNSLDVKYVLVVFGGLVGYPSDDINKFLWMVRIGGGVFPHIKEPDYLRDGQYRIDAQATPTMLNCLMYKLSYYRFVETDGKGFDRVRRTEIGKKYFKLSHFEEVFTTHHWMVRIYKLKPPKNRMKGKSKKPKIASRPSSGARGDGSPKKNPW-
>BLETstri
MVAPVEPKPGGALRNAFGGVLGFFILLLIGVLAFSIRLFSVIKYESVIHEFDPYFNYRVTQFLTKNGIYEFWNWFDDRTWYPLGRVIGGTVYPGLTLTAGTMWWILNSLNIPLSVETVCVFTAPVFSAFAAWATYFLTKEVKGIGSGLTAATLLALVPSYISRSVAGSYDNEAVAIFALIFTFFLYIKTLNTGSLFYATLNALSYFYMVCSWGGYTFIINLIPMHALLCIVTGRYSSRLYIAYAPLVVLGTLLAALVPVVGFNAVMTSEHFASFLVFIIIHVVAFVYFIKGILSPKMFKVAITLVLTVGIAVCVAVIAILVALVASSPTKGWSGRSLSLLDPTYASKYIPIIASVSEHQPPTWPSYFMDINILAFLVPAGIIACFLPLSDASSFVVLYLVTSVYFSGVMVRLMLVLAPAACILSGIALSEAFDVLTRSVKFQLVKLLEGPLSNAGDTKDESSTAQNDVLKADKQVAANKTEDVKERPSKKNRKKDKENTEKA-PVKSQNEKRLLVLPLEASAIAILLLVVLGGLYVIHCVWAAAEAYSAPSIVLTSRSHDGLHVFDDFREAYAWLRHNTEVDDKVASWWDYGYQTTAMANRTVIVDNNTWNNTHIATVGTAMSSPEKAAWEIFNSLDVKYVLVVFGGLVGYPSDDINKFLWMVRIGGGVFPHIKEPDYLRDGQYRIDAQATPTMLNCLMYKLSYYRFVETDGKGFDRVRRTEIGKKHFKLSHFEEVFTTHHWMVRIYKLKPPKNRMKGKTKKPKLSSKTSSGARRDGNDKKNPWQ
>MEXIxero
MAAPVGPKSGGTLRNAFGGVLSFFILLLIGVLGFSIRLFSVIKYESVIHEFDPYFNYRVTQFLSKNGIYDFWNWFDDRTWYPLGRVIGGTVYPGLTLTAGTMWWILNSLNIPLSVETVCVFTAPIFSALAAWATYLLTKEVKGTGAGLTAAALLAIVPSYISRSVAGSYDNEAVAIFALIFTFFLYIKTLNTGSLFYATLNALSYFYMVCSWGGYTFIINLIPMHVLLCIVTGRYSSRLYIAYAPLVVLGTLLAALVPVVGFNAVMTSEHFASFLVFIIIHVVAFVHYVKGIISPKMFKVAITLVLTIGIAVCVGVLAILAALVASSPTKGWSGRSLSLLDPTYASKYIPIIASVSEHQPPTWPSYFMDINVLAFLVPAGIIACFFPLSDASSFVVLYLVTSVYFSGVMVRLMLVLAPAACIMSGIALSEAFDALTRSVKVQLAKFLESSPSNAGDTNDDTSKDKN-VGKEDKH---NKTEDAKERMSKKSRKKGKEIVEKA-PVKSQNEKRLLVLPAEASAIAILLLVVLGSLYVIHCVWAAAEAYSAPSIVLTSRSHDGLHVFDDFREAYAWLRHNTEVDDKVASWWDYGYQTTAMANRTVIVDNNTWNNTHIATVGTAMSSPEKAAWEIFNSLDVKYVLVVFGGLVGYPSDDINKFLWMVRIGGGVFPHIKEPDYLRDGQYRTDAQATQTMLNCLMYKLSYYRFVETDGKGFDRVRRAEIGRKHFKLSHFEEVFTTHHWMVRIYKLKPPKNRITGKLKKSKTPSKTSSSTRREASLKKNPWN
>DRAKthyn
MVASSEPKGRGTLRDAFGGALCFFILLLIGVLAFSIRLFSVIKYENVIHEFDPYFNFRVTQFLTKNGIYEFWNWFDDRTWYPLGRVIGGTVYPGLTITAGTIWWILNSLNIPLSVKTVCVFTAPVFSAFAAWATYFLTKEVKGKGAGLTAAALLAIVPSYISRSVAGSYDNEAVAIFALIFTFFLYIKTLNTGSLFYATLNALSYFYMVCSWGGYTFIINLIPMHVLLCIATGRYSSRLYIAYAPLVVLGTLLAALVPVVGFNAVMTSEHFASFLVFIIIHVVAFVSYIKGILSPKMFKLAITLVLTVGIAVFVGVIAILVALVASSPTKGWSGRSLSLLDPTYASKYIPIIASVSEHQPPTWPSYFMDINVLAFLVPAGIIACFFPLSDASSFVVLYLVTSVYFSGVMVRLMLVLAPAACIMSGIALSETFDVLTQSVKFQLGKFLDPPTSSAGDTKDRSSISQVEAVKGDDQLLANKTE-IKERPSKKSRKKDKETVEKT-HVKSQIQKRFMVLPLEASAISILLLVILGSLYVIHCVWAAAEAYSAPSIVLTSRSQDGLHVFDDFREAYAWLAHNTEVDDKVASWWDYGYQTTAMANRTVIVDNNTWNNTHIATVGTAMSSPEKPAWEIFNSLDVKYVLVVFGGLVGYPSDDINKFLWMVRIGGGVFPHIKEPDYLRDGQYRIDAQATPTMLNCLMYKLSYYRFVETDGKGFDRVRRTEIGKKHFKLSHFEEVFTTHHWMVRIYKLKPSRNRLRGKVKKSQIASKSSSSARRDGGPKKNPWL
>EPIDpuni
MVAPAEPKPGGALRNAFGGVLGFFILLLIGVLSFSIRLFSVIKYESVIHEFDPYFNYRVTQFLTKNGIYEFWNWFDDRTWYPLGRVIGGTVYPGLTLTAGTMWWLLNSLNIPLSVETVCVFTAPVFSAFAAWATYLLTKEVKGIGSGLTAATLLALVPSYISRSVAGSYDNEAVAIFALIFTFFLYIKTLNTGSLFYATLNALSYFYMVCSWGGYTFIINLIPMHVLLCIVTGRYSSRLYIAYAPLVVLGTLLAALVPVVGFNAVMTSEHFASFLVFIIIHVVAFVYFIKGILSPKMFKVAITLVLTVGIAVCVAVIAILVALVASSPTKGWSGRSLSLLDPTYASKYIPIIASVSEHQPPTWPSYFMDINILAFLVPAGIIACFSPLSDASSFVVLYLVTSVYFSGVMVRLMLVLAPAACILSGIALSEAFDVLTRSVKLQIAKLLEGPLSNEGDAKVESSTALNDAPKADKQVAANKTEDVKERPSKKNRKKDKENVEKA-PVKTQNAKRLLVLPLEASAVAILLLVVLGGIYVIHCVWAAAEAYSAPSIVLTSRSHDGLHVFDDFREAYAWLRHNTEVDDKVASWWDYGYQTTAMANRTVIVDNNTWNNTHIATVGTAMSSPEKPAWEIFNSLDVKYVLVVFGGLVGYPSDDINKFLWMVRIGGGVFPHIKEPDYLRDGQYRIDAQATPTMLNCLMYKLSYYRFVETDGKGFDRVRRTEIGKKYFKLAYFEEVFTTHHWMVRIYKLKPPKNRIKGKTKKPKQTSKPFSGARRDGNSKKNPWQ
>CYMBmann
MVAPIDPKPGGSLRSAFGGVLSLFILLLIGVLAFSIRLFSVIKYESVIHEFDPYFNYRVTQFLTKNGIYEFWNWFDDRTWYPLGRVIGGTVYPGLTLTAGTMWWILNSLNIPLSVETVCVFTAPVFSAFAAWATYLLTKEVKGIGSGLTAAILLALVPSYISRSVAGSYDNEAVAIFALIFTFFLYVKTLNTGSLFYATLNALSYFYMVCSWGGYTFIINLIPMHALLCIVTGRYSSRLYIAYAPLVVLGTLLAALVPVVGFNAVMTSEHFASFLVFIIVHVVAFVYFIKGILSPKMFKVAITLVLTFGIAVCVAVIAILVALVASSPTKGWSGRSLSLLDPTYASKYIPIIASVSEHQPPTWPSYFMDINILAFLVPAGIIACFLPLSDASSFVVLYLVTSVYFSGVMVRLMLVLAPAACILSGIALSEAFDVLTRSVKFQLAKLFEGPPSNAGDNKDEASTAQNDVLKADKQVAANKTEVVKERPSKKNRKKDKENMEKA-PVKSRNEKRLLVLPLEASAIAILLSVVLGSLYVIHCVWAAAEAYSAPSIVLTSRSHDGLHVFDDFREAYAWLRHNTEVDDKVASWWDYGYQTTAMANRTVIVDNNTWNNTHIATVGTAMSSPEKAAWEIFNSLDVKYVLVVFGGLIGYPSDDINKFLWMVRIGGGVFPHIKEPDYLRDGQYRIDAQATPTMLNCLMYKLSYYRFVETDGKGFDRVRRTDIGKKYFKLSHFEEVFTTHHWMVRIYKLKPPKNRIKGKTKKPKQPSKPSSGGRRDGSSKRNPWQ
>THELangu
MVASVETKPGGTLRNAFGGVLCLFILLLIGVLAFSIRLFSVIKYENVIHEFDPYFNYRVTQFLTKNGIYEFWNWFDDRTWYPLGRVIGGTVYPGLTLTAGTMWWVLNSLNIPLSVKTVCVFTAPVFSAFAAWATYLLTKEVKGTGAGLTAAVLLAIVPSYISRSVAGSYDNEAVAIFALIFTFFLYIKTLNTGSLFYATLNALSYFYMVCSWGGYTFIINLIPMHVLLCIVTGRYSSRLYIAYAPLVVLGTLLAALVPVVGFNAVMTSEHFASFLVFIIIHVVAFVSFIRGILSPKMFKVAITLVLTVGIAVCVGVVAILVALVASSPTKGWSGRSLSLLDPTYASKYIPIIASVSEHQPPTWPSYFMDINVLAFLVPAGIIACFLPLSDASSFVVLYLVTSVYFSGVMVRLMLVLAPAACIMSGIALSEAFDVLTQSVKLHLAKLLETPSLIAGDTKDGCSISQSDVVKEDNQT-TNKTEVVKERPSKKNRKKEKEIVEKT-HVKSQNQKRLMVLPLEASSIAILLLIILGSLYVIHCVWAAAEAYSAPSIVLSSRSQDGLHVFDDFREAYAWLAHNTEVDDKVASWWDYGYQTTAMANRTVIVDNNTWNNTHIATVGTAMSSPEKPAWEIFNSLDVKYVLVVFGGLVGYPSDDINKFLWMVRIGGGVFPHIKEPDYLRDGQYRIDSQATPTMLNCLMYKLSYYRFVETDGKGFDRVRKTEIGKKHFKLSHFEEVFTTHHWMVRIYKLKPPRNRMKGKLKKPKMTSKSFSGARRDGSTKKNPWQ
>CALAtsoo
MVAPVEAKPGGTLRNAFGSVLVIFILLLIGVLAFSIRLFSVIKYESVIHEFDPYFNYRVTQFLTKNGIYEFWNWFDDRTWYPLGRVIGGTVYPGLTLTAGTMWWVLNSLNIPLSVETVCVFTAPIFSAFAAWATYFLTKEVKGIGSGLTAATLLALVPSYISRSVAGSYDNEAVAIFALIFTFFLYIKTLNTGSLFYATLNALSYFYMVCSWGGYTFIINLIPMHALLCIVTGRYSSRLYIAYAPLVVLGTLVAALVPVVGFNAVMTSEHFASFLVFIIIHVVAFVYFIKGILSPKMFKVAKTLVLTVGIAVCVGVIAILVALVASSPTKGWSGRSLSLLDPTYASKYIPIIASVSEHQPPTWPSYFMDINILAFLVPAGIIACFLPLSDASSFVVLYLVTSVYFSGVMVRLMLVLAPAACILSGIALSEAFDVLTRSVKLQLVKLFEGPLSNAGDNKDESSAAQNDVLKEDTQVPANKTEDVRERPSKKNRKKDKENMEKAPPVKPLNEKRLLVLPLEASAIAILLLVVLGSLYVIHCVWAAAEAYSAPSIVLTSRSHDGLHVFDDFREAYAWLRHNTEVDDKVASWWDYGYQTTAMANRTVIVDNNTWNNTHIATVGTAMSSPEKAAWDIFNSLDVKYVLVVFGGLVGYPSDDINKFLWMVRIGGGVFPHIKESDYLRDGQYRIDAQATPTMLNCLMYKLSYYRFVETDGKGFDKVRRTEIGKKYFKLSHFEEVFTTHHWMVRLYKLKPPKNRMKGKTKKPKLSSKPLSGARRDENPKKNPWQ
>PHAItank
MAAPVEAKTGGTLRNAFGSVLVLFILLLIGVLAFSIRLFSVIKYESVIHEFDPYFNYRVTQFLTKNGIYEFWNWFDDRTWYPLGRVIGGTVYPGLTLTAGTMWWVLNSLNIPLSVETVCVFTAPIFSAFAAWATYFLTKEVKGIGSGLTAATLLALVPSYISRSVAGSYDNEAVAIFALIFTFFLYIKTLNTGSLFYATLNALSYFYMVCSWGGYTFIINLIPMHALLCIVTGRYSSRLYIAYAPLVVLGTLLAALVPVVGFNAVMTSEHFASFLVFIIIHVVAFVYFIKGILSPKMFKVAMTLVLTVGIAVCVAVIAILAALVASSPTKGWSGRSLSLLDPTYASKYIPIIASVSEHQPPTWPSYFMDINILAFLVPAGIIACFLPLSDASSFVVLYLVTSVYFSGVMVRLMLVLAPAACILSGIAISEAFDVLTRSVKLQLVKLFEGSLSNAGDNKDESSTAQNDVPKADKQVAANKTEDVRERPSKKNRKKDKENMEKAPTVKSLNEKRLLVLPLEASAIAILLLVVLGSLYVIHCVWAAAEAYSAPSIVLTSRSQDGLHVFDDFREAYAWLRHNTEVDDKVASWWDYGYQTTAMANRTVIVDNNTWNNTHIATVGTAMSSPEKAAWEIFNSLDVKYVLVVFGGLVGYPSDDINKFLWMVRIGGGVFPHIKEPDYLRDGQYRIDAQATPTMLNCLMYKLSYYRFVETDGKGFDRVRRTEIGKKHFKLSHFEEVYTTHHWMVRLYKLKPPKNMIKGKTKKPKLSSKPLSGARRDGNPKKNPWQ
>OECEmacu
MVDPVDSKSGGTLRSAFGGVLSIFILLLIGVLAFSIRLFSVIKYESVIHEFDPYFNYRVTQFLTKNGIYEFWNWFDDRTWYPLGRVIGGTVYPGLTLTAGTMWWILNSLNIPLSVETVCVFTAPVFSAFAAWATYLLTKEVKGIGSGLTAAILLAMVPSYISRSVAGSYDNEAVAIFALIFTFFLYVKTLNTGSLFYATLNALSYFYMVCSWGGYTFIINLIPMHVLLCIVTGRYSSRLYIAYAPLVVLGTLLAALVPVVGFNAVMTSEHFASFLVFIIIHVVAFVYFIKGILSPKMFKVAITLVVTIGIAVCVGVIAILLALVASSPTKGWSGRSLSLLDPTYASKYIPIIASVSEHQPPTWPSYFMDINILAFLVPAGIIACFLPLSDASSFVVLYLVTSVYFSGVMVRLMLVLAPAACILSGIALSEAFDVLTRSVRFQLAKLFEGPPSNAGDTKDEASTAQNDVLKADKQVAANKTEDVKERPSKKNRKKEKENMEKA-PVKSRKEKRLLVLPLEASAIAILLLVVLGSLYVIHCVWAAAEAYSAPSIVLTSRSNDGLHVFDDFREAYAWLRHNTEVDDKVASWWDYGYQTTAMANRTVIVDNNTWNNTHIATVGTAMSSPEKAAWEIFNSLDVKYVLVVFGGLVGYPSDDINKFLWMVRIGGGVFPHIKEPDYLRDGQYRIDAQATPTMLNCLMYKLSYYRFVETDGKGFDRVRRTEIGKKYFKLSHFEEVFTTHHWMVRIYKLKPPKNRIKGKTKKTKPSSKPSSGGRRDGSSKKNPWQ
>RIMAelli
MVASVEPKAGGTLRNAFGGVLCFFILLLIGVLAFSIRLFSVIKYENVIHEFDPYFNFRVTQFLTKNGIYEFWNWFDDRTWYPLGRVIGGTVYPGLTLTAGTMWWILNSLNIPLSVKTVCVFTAPVFSAFAAWATYLLTKEVKGTGAGLTAAALLAIVPSYISRSVAGSYDNEAVAIFALIFTFFLYIKTLNTGSLFYATLNALSYFYMVCSWGGYTFIINLIPMHVLLCIATGRYSSRLYVAYAPLVVLGTLLAALVPVVGFNAVMTSEHFASFLVFIIIHVVAFVSFIKGMLSPKMFKLAITLVLTVGIAICVGVIAILVALVASSPTKGWSGRSLSLLDPTYASKYIPIIASVSEHQPPTWPSYFMDINVLAFLVPAGIVACFLPLSDASSFVVLYLVTSVYFSGVMVRLMLVLAPAACIMSGIALSEAFDVLTQSVKLQLAKLLESPTSNGG-----SFISQSEVVKEDNQMLTNRTE-IKERPSKKNRKKDKETVEKT-HVKSQNQKRLMVLPLEASTIAILLLVILGSLYVIHCVWAAAEAYSAPSIVLTSRSQDGLHVFDDFREAYAWLAHNTEVDDKVASWWDYGYQTTAMANRTVIVDNNTWNNTHIATVGTAMSSPEKPAWEIFNSLDVKYVLVVFGGLVGYPSDDINKFLWMVRIGGGVFPHIKEPDYLRDGQYRIDAQATPTMLNCLMYKLSYYRFVETDGKGFDRVRRTEIGKKHFKLSHFEEVFTTHHWMVRIYKLKPPRNRIKGKLKKPKITSKSFSVTRRGGSSKKNPWQ
>CRYPlept
MAASSEPKSGGTLRNAFGGALCLFILLLIGVLAFSIRIFSVIKYENVIHEFDPYFNYRVTQFLTKNGIFEFWNWFDDRTWYPLGRVIGGTVYPGLTLTAGTMWWILNAINIPLSVKTVCVFTAPVFSAFAAWATYLLTKEVKGTGAGLTAAVLLAIVPSYISRSVAGSYDNEAVAIFALIFTFYLYIKTLNTGSLFYATLNALSYFYMVCSWGGYTFIINLIPMHVLLCIVTGRYSSRLYIAYAPLVVLGTLLAALVPVVGFNAVMTSEHFASFLVFIIIHVVAFVSFIKGILSPKMFKVAITLVLTIGIAVCVGVIAILMALVASSPTKGWSGRSLSLLDPTYASKYIPIIASVSEHQPPTWPSYFMDINVLAFLVPAGIIACFLPLSDASSFTVLYLVTSVYFSGVMVRLMLVLAPAACIMSGIALSEAFGVLTQSVKFHLAKLLEAPTSNAGDTKEDSSMAQSDVVKEDNQMLANKTEVVKERPSKKSRRKDKEAMEKT-HVKSKNQKRHMVLPLEASAIAILLLVILGSLYVIHCVWAAAEAYSAPSIVLSSRSQDGTHVFDDFREAYAWLAHNTEVDDKVASWWDYGYQTTAMANRTVIVDNNTWNNTHIATVGTAMSSPEKPAWDIFNSLDVKYVFVVFGGLVGYPSDDINKFLWMVRIGGGVFPHIKEPDYLRDGQYRIDAQATPTMLNSLMYKLSYYRFVETDGKGFDRVRRTEIGKKHFKLSHFDEVFTTHHWMVRIYKLKPPRNRMRGKLKKPKAASK--SGARRDGSSKKNPWQ
>LANAlana
MAAAAESGGAGTLRNAFGSVLAVFILLLIGVLAFSIRLFSVIKYESVIHEFDPYFNYRVTQFLTKNGIYEFWNWFDDRTWYPLGRVIGGTVYPGLTLTAGSMWWILNSLNIPLTVETVCVFTAPIFSASAAWATYLLTKEVKGTGAGLTAAALLAMVPSYISRSVAGSYDNEAVAIFALIFTFYLYIKTLNTGSLFYATLNALSYFYMVCSWGGYTFIINLIPMHVLLCVVTGRYSTRLYIAYAPLVVLGTLLASLVPVVGFNAVMTSEHFASFLVFIIIHVVALVYYVRGILSPKMFKVATTLVLTFGVAICFAVLAILIALVASSPTKGWSGRSLSLLDPTYASKYIPIIASVSEHQPPTWPSYFMDINVLAFLVPAGIVACFLPLSDASSFVILYIVTSVYFSGVMVRLMLVLAPAACILSGIALSEAFDVFTRSIKLQLPKLLENSGSAAGDINAESHTAQNDV-KSDKQATNDKSEDVRGRPSKKNRKKEKEIVEKA-PIKSRTEKRLLILPLEASAVAILLLIVLGSFYVVHCVWAAAEAYSAPSIVLTSQSHDGLHVFDDFREAYGWLRHNTEIDDKVASWWDYGYQTTAMANRTVIVDNNTWNNTHIATVGTAMSSPEKAAWEIFNSLDVKYVLVVFGGLVGYPSDDINKFLWMVRIGGGVFPHIREPDYLRDGQYRIDAHATPTMLNCLMYKLSYYRFVETDGKGFDRVRRTEIGKKYFKLTHFEEVFTTHHWMVRIYKLKPPKNRIRGKLKKSKSNSKTSSTSKRDDSIRKNPWR
>CEPHdama
TVDSVEPKSVGTLRNAFGGVLCIFILLLIGVLAFSIRLFSVIKYESVIHEFDPYFNYRVTQFLTKNGIYEFWNWFDDRTWYPLGRVIGGTVFPGLTLTAGTMWWILNCLNIPLSVETVCVFTAPVFSAFAAWATYLLTKEIKGIGAGLTAAALLAMVPSYISRSVAGSYDNEAVAIFALIFTFFLYIKTLNTGSLFYATLNALSYFYMVCSWGGYTFIINLIPMHVLLCIATGRYSSRLYIAYAPLVVLGTLLAALVPVVGFNAVMTSEHFASFLVFIIIHVVAFVYFIKGILSPKMFKVAITLVLTIGIAVCVGVIAILVALVASSPTKGWSGRSFSLLDPTYASKYIPIIASVSEHQPPTWPSYFMDINVLAFLVPAGIIACFLPLSDASSFVVLYLVTSVYFSGVMVRLMLVLAPAACIMSGIALSESFDVLTRSVKLQLAKLLEAPLSNAGDTKDESSIAQNDVLKADKQVAANKTEDVKERPSKKSRKKDKETMEKA-PVKSKNEKRLLVLPLEASAIAILLLVVLGSLYVIHCVWAAAEAYSAPSIVLTSHSHDGLHVFDDFREAYAWLRHNTEVDDKVASWWDYGYQTTAMANRTVIVDNNTWNNTHIATVGTAMSSPEKPAWEIFNSLDVKYVLVVFGGLVGYPSDDINKFLWMVRIGGGVFPHIKEPDYLKDGQYRIDAQATPTMLNCLMYKLSYYRFVETDGKGFDRVRRTEIGKKHFKLSHFEEVFTTHHWMVRIYKLKPPKNRMKWKSKKPKLSSKPLSGSRTDANTKKNPWQ
>GALEfabe
PVAPVDRTTGANLRNAFGGVLGFFILILIGILAFSIRLFSVIKYESVIHEFDPYFNYRVTQFLTKNGIYDFWNWFDDRTWYPLGRVIGGTVYPGLTLTAGTMWWILNFLNIPLSVETVCVFTAPLFSANAAWAAYLLTKEVKGTGAGLTAAALLAMVPSYISRSVAGSYDNEAVAIFALIFTFYLYIKTLNTGSLFYATLNALSYFYMVCSWGGYTFIINLIPMHVLLCIVTGRYSPRLYIAYSPLVVLGTLLAALVPVVGFNAVMTSEHFASFVVFIIIHVVGIVYFIKGILPPKMFKVAITLVLTVGIAVCVGALAILVALVASSPTKGWSGRSLSLLDPTYASKYIPIIASVSEHQPPTWPSYFMDINVLAFLVPAGIIACFLPLSDASSFVVLYLVTSVYFSGVMVRLMLVLAPAACILSGIALSESFDVLTRSVKLQLAKVFDSSPSTAGDASDSSSIDHNDAVKVDKQALANKTEDVKERPSKKNRKKDKETAEKTPPIKLQNEKRLRVLPLEASAVAIILLVVLGSLYVIHCVWAAAEAYSAPSIVLTSRSPDGLHVFDDFREAYAWLRHNTEVDDKVASWWDYGYQTTAMANRTVIVDNNTWNNTHIATVGTAMSSPEKEAWDIFNSLDVKYVLVVFGGLVGYPSDDINKFLWMVRIGGGVFPHIREPDYLRDGQYRIDAQATSTMLNCLMYKLSYYRFVETDGKGFDRVRRTEIGKKIFKLTHFEEVFTTHHWMVRIYKLKPPRNRIRGKSKKFKTSSKPSSGTRRDLNGKRNPWL
>HAEMdisc
MGAPFEPKSGGTLRNAFGGVLCLFILLLIGVLAFSIRLFSVIKYENVIHEFDPYFNYRVTQFLTKNGIYEFWNWFDDRTWYPLGRVIGGTVYPGLTLTAGTMWWILNSLNIPLSVKTVCVFTAPVFSASAAWATFLLTKEVKGTGAGLTAAALLAIVPSYISRSVAGSYDNEAVAIFALIFTFYLYIKTLNTGSLFYATLNALSYFYMVCSWGGYTFIINLIPMHALLCIVTGRYSSRLYIAYAPLVVLGTLLAALVPVVGFNAVMTSEHFASFLVFFIIHVVAFVSLIKGLLSPKMFKVAITLVLTVGIAVFVGVIAILVALVASSPTKGWSGRSLSLLDPTYASKYIPIIASVSEHQPPTWPSYFMDINVLAFLVPAGIIACFLPLSDASSFVVLYLVTSVYFSGVMVRLMLVLAPAACIMSGIALSEAFNVLTLSVKLQLAKLFEAPTSNAEETKDGSSIAQSDVVKEDNQTFSNRTEVVKERSSKKNRKKDKETMEKT-YVKPQNSKRLMVLPLEASAIAILLLVILGSLYVIHCVWAAAEAYSAPSIVLTSRSQDELHVFDDFREAYAWLGHNTEVDDKVASWWDYGYQTTAMANRTVIVDNNTWNNTHIATVGTAMSSPEKPAWEIFNSLDVKYVLVVFGGLVGYPSDDINKFLWMVRIGGGVFPHIKEPDYLRDGQYRIDAQATPTMLNCLMYKLSYYRFVETDGKGFDRVRRTEIGKKHFKLTHFEEVFTSHHWMVRIYKLKPPKNRMKGKLKKTKTTSKPLTGFGRDGNTKKNPWQ
>LIMOabor
MVAPVEPKPVGALRNAFGGVLCFFILLLIGVFAFSIRLFSVIKYESVIHEFDPYFNYRVTQFLTNNGIYEFWNWFDDRTWYPLGRVIGGTVYPGLTLTAGTMWWVLNCLNIPLSVETVCVFTAPVFSAFAAWATYLLTKEVKGIGAGLTAAALLAMVPSYISRSVAGSYDNEAVAIFALIFTFFLYIKTLNTGSLFYATLNALSYFYMVCSWGGYTFIINLIPMHVLLCIVTGRYSSRLYIAYAPLVVLGTLLAALVPVVGFNAVLTSEHFASFLVFIIIHVVAFVYFIKGILSPKMFKVAITLVLTIGIAVCVGFIAILVALVASSPTKGWSGRSLSLLDPTYASKYIPIIASVSEHQPPTWPSYFMDINVLAFLVPAGIIACFMPLSDASSFVVLYLVTSVYFSGVMVRLMLVLAPAACIMSGIALSESFDVLTRSVKLQLAKLLEAPISNARDTKDESSIAQNDVLKADKLVAANKTEDVKERPSKKSRKKDKETVEKA-PVKSRNEKRLLVLPLEASSIAILLLVVLGSLYVIHCVWAAAEAYSAPSIVLTSRSHDGLHVFDDFREAYAWLRHNTEVDDKVASWWDYGYQTTAMANRTVIVDNNTWNNTHIATVGTAMSSPEKPAWDIFNSLDVKYVLVVFGGLVGYPSDDINKFLWMVRIGGGVFPHIKEPDYLRDGQYRIDAQATPTMLNCLMYKLSYYRFVETDGKGFDRVRRTEIGKKHFKLSHFEEVFTTHHWMVRIYKLKTPKNRMKWKSKKPKLSSKPLSGARTDGNTKRNPWQ
>ANOEemei
MGAPLEPKSGGALRNAFGGVLCLFILILIGVLAFSIRLFSVIKYENVIHEFDPYFNYRVTQFLTKNGIYEFWNWFDDRTWYPLGRVIGGTVYPGLTLTAGTMWWILNSLNIPLSVKTVCVFTAPVFSASAAWATFLLTKEVKGAGAGLTAAALLAIVPSYISRSVAGSYDNEAVAIFALIFTFFLYIKTLNTGSLFYATLNALSYFYMVCSWGGYTFIINLIPMHALLCIVTGRYSSRLYIAYAPLVVLGTLLAALVPVVGFNAVMTSEHFASFLVFFIIHVVAFVSLIKGLLSPKMFKVAITLVLTVGIAVFVGVIAILVALVASSPTKGWSGRSLSLLDPTYASKYIPIIASVSEHQPPTWPSYFMDINVLAFLVPAGIIACFLPLSDASSFVVLYLVTSVYFSGVMVRLMLVLAPAACIMSGIALSEAFNVLTLSVKLQLAKLFEAPTSNAEETKDGSSIARSDVVKEDNQTFSNRTEVVKERPSKKNRKKDKETMEKT-YFKPQNPKRLKVLPLEASAIAILLLVILGSLYVIHCVWAAAEAYSAPSIVLTSRSQDGLHVFDDFREAYSWLGHNTDVDDKVASWWDYGYQTTAMANRTVIVDNNTWNNTHIATVGTAMSSPEKPAWEIFNSLDVKYVLVVFGGLVGYPSDDINKFLWMVRIGGGVFPHIKEPDYLRDGQYRIDAQATPTMLNCLMYKLSYYRFVETDGKGFDRVRRTEIGKKHFKLSHFEEVFTSHHWMVRIYKLKPPKNRIKGKLKKTKTTSKPLSGSGRDGNPKKNPWQ
>PHAIflav
MVAPVEAKSGGALRNAFGSVLVLFILLLIGVLAFSIRLFSVIKYESVIHEFDPYFNYRVTQFLTKNGIYEFWNWFDDRTWYPLGRVIGGTVYPGLTLTAGTMWWVLNSLNIPLSVETVCVFTAPIFSAFAAWATYFLTKEVKGIGSGLTAATLLALVPSYISRSVAGSYDNEAVAIFALIFTFFLYIKTLNTGSLFYATLNALSYFYMVCSWGGYTFIINLIPMHALLCIVTGRYSSRLYIAYAPLVVLGTLLAALVPVVGFNAVMTSEHFASFLVFIIIHVVAFVYFIKGTLSPKMFKVAMTLVLTVGIAVCVAVIAILVALVASSPTKGWSGRSLSLLDPTYASKYIPIIASVSEHQPPTWPSYFMDINILAFLVPAGIIACFLPLSDASSFVVLYLVTSVYFSGVMVRLMLVLAPAACILSGIALSEAFDVLTRSVKLQLVKLFEKPLSNAGDNKDESSTVQNDVLKADKQVAANKTEDVRERPSKKNRKKDKENMEKAPPVKSLNKKRLLVLPLEASAIAILLLVVLGSLYVIHCVWAAAEAYSAPSIVLTSRSHDGLHVFDDFREAYAWLQHNTEVDDKVASWWDYGYQTTAMANRTVIVDNNTWNNTHIATVGTAMSSPEKAAWDIFNSLDVKYVLVVFGGLVGYPSDDINKFLWMVRIGGGVFPHIKEPDYLRDGQYRIDAQATPTMLNCLMYKLSYYRFVETDGIGFDKVRRTEIGKKHFKLSHFEEVFTTHHWMVRLYKLKPPKNRMKGKTKKPKLSSKPLSGARRDENPKKNPWQ
>PAPHhirs
MAAPVEPKSQGTLRNAFGGVLSIFILLLIGVLGFSIRLFSVIKYESVIHEFDPYFNYRVTQFLSKNGIYDFWNWFDDRTWYPLGRVIGGTVYPGLTLTAGTMWWILNSLNIPLSVETVCVFTAPIFSAFAAWATYLLTKEVKGTGAGLTAAALLALVPSYISRSVAGSYDNEAVAIFALIFTFFLYIKTLNTGSLFYATLNALSYFYMVCSWGGYTFIINLIPMHVLLCIVTGRYSSRLYIAYAPLVVLGTLLAALVPVVGFNAVMTSEHFASFLVFIIIHVVAFVHYIKGILSPKMFKVAITLVLMIGIAVCVGVLAILVALVASSPTKGWSGRSLSLLDPTYASKYIPIIASVSEHQPPTWPSYFMDINVLAFLVPAGIIACFLPLSDASSFVVLYLVTSVYFSGVMVRLMLVLAPAACIMSGIALSEAFDALTRSVKLQLSKLLESPPSNAGDTNDDTPKDKN-VGKEDKH---NKTDDSKERTSKKSRKKGKETVEKA-PVKSQNEKRLLVLPLEASAIAILLLVVLGSLYVIHCVWAAAEAYSAPSIVLTSHSHDGLHVFDDFREAYAWLRHNTEVDDKVASWWDYGYQTTAMANRTVIVDNNTWNNTHIATVGTAMSSPEKAAWEIFNSLDVKYVLVVFGGLVGYPSDDINKFLWMVRIGGGVFPHIKEPDYLRDGQYRTDAQATPTMLNCLMYKLSYYRFVETDGRGYDRVRRAEIGKKHFKLSHFEEVFTTHHWMVRIYKLKPPKNRIMGKSKKSKTPSKPLSGTRREGNPKKNPW-
>CALAcreb
MVVPCEGKSGGTLRNAFGGILCLFILILIGVLAFSIRLFSVIKYESVIHEFDPYFNYRVTQFLTKNGIYEFWNWFDDRTWYPLGRVIGGTVFPGLTLTAGTIWRVLNFLNIPLSVKTVCVFTAPVFSAFAAWATYLLTKEVKGTGAGLTAAALLAIVPSYISRSVAGSYDNEAVAIFALIFTFFLYIKTVNSGSLFYATLNALSYFYMVCSWGGYTFIINLIPMHVLLCIVTGRYSSRLYIAYAPLVILGTLLAALVPVVGFNAVMTSEHFASFLVFIIIHVVAFVSFIKGVLSPKMFKVAMTLVLTVGIAVCIGVVAILVALVASSPTKGWSGRSLSLLDPTYASKYIPIIASVSEHQPPTWPSYFMDINVLAFLVPAGIIACFLPLSDASSFVVLYLVTSVYFSGVMVRLMLVLAPAACILSGIALSEAFHVLTQSVKLQLAKLLETPSSNAGNTKDGSSIAQSDVVKEDNQMLAPKTEVGKERPSKKSRKKDKETVEKT-HVKSQNQKRRMTLPLEASAIAILLLVVLGSLYVIHCVWAAAEAYSAPSIVLTSRSQDGLHVFDDFREAYAWLRHNTEVDDKVASWWDYGYQTTAMANRTVIVDNNTWNNTHIATVGTAMSSPEKPAWEIFNSLDVKYVLVVFGGLIGYPSDDINKFLWMVRIGGGVFPHIKEPDYLRDGQYRIDAQATPTMLNCLMYKLSYYRFVETDGKGFDRVRRTEIGKKYFKLSHFEEVFTTHHWMVRIYKLKPPRNRMKSKLKKSKIISKSSSGVTNDGSIKKNPWQ
>GYMNodor
MASPPDLKSGATLRNAFGGVLALFIIILIGVLAFSIRLFSVIKYESVIHEFDPYFNYRVTQFLTKNGIYEFWNWFDDRTWYPLGRVIGGTVYPGLTLTAGTMWWILNSLNIPLSVKTVCVFTAPIFSAAAAWATYLLTKEVKGTGAGLTAAILLAIVPSYMSRSVAGSYDNEAVAIFALIFTFFLYIKTLNTGSLFYATLNALSYFYMVCSWGGYTFIINLIPMHVLLCIVMGRYSSRLYIAYAPLVVFGTLLAALVPVVGFNAVMTSEHFASFLVFIIIHVVAFVSFIRGILSPKMFKVAITLVLTVGIAVCVGAIAILAALVASSPTKGWSGRSLSLLDPTYASKYIPIIASVSEHQPPTWPSYFMDINVLAFLVPAGIIACFLPLSDASSFVVLYLVTSVYFSGVMVRLMLVLAPAACIMSGIALSEAFNVLTQSVKLQLAKLLETPP-NAGDTKDGSSTVQSDVVEEDNQMLANKTEFVKERPSKKSRKKDRETVEKT-RSKAQNQKRLMILPLEASSVAILLIVVLISLYVIHCVWAAAEAYSAPSIVLTSRSQDGLHVFDDFREAYSWLRHNTEVDDKVASWWDYGYQTTAMANRTVIVDNNTWNNTHIATVGTAMSSPEKPAWEIFNSLDVKYVLVVFGGLVGYPSDDINKFLWMVRIGGGVFPHIKEPDYLRDGQYRIDAQATPTMLNSLMYKLSYYRFVETDGKGFDRVRRTEIGKKHFKLSHFEEVFTTHHWMVRIYKLKPPKNRMKEKLKKPKMTSKPLSGTRRDESAKRNPWH
>APOSodor
MAALGEAKPGGTLRHAFGGVLGFFILLLIGVLAFSIRLFSVIKYESVIHEFDPYFNYRVTQFLTKNGIYDFWNWFDDRTWYPLGRVIGGTVYPGLTLTAGTMWWVLHSLNVPLSVETVCVFTAPIFSAIAAWATYLLTKEVKGTGAGLTAAALLAIVPSYISRSVAGSYDNEAVAIFALIFTFYLYIKTLNTGSLFYATLNALSYFYMVCSWGGYTFIINLIPMHVLLLIVTGRYSSRLYIAYAPLVILGTLLAALVPVVGFNALMTSEHFASFLVFIIIHVVALVHYIKGILSTKMYKVAITLVLSVGITVCAGFLAILIALVASSPTKGWSGRSLSLLDPTYASKYIPIIASVSEHQPPTWPSYFMDINVLAFLVPAGIIACFLPLSDASSFMVLYIVTSVYFSGVMVRLMLVLAPAACIMSGIALSEAFDVLTRSVKLQLAKLFQSLPAHSGDTTSECSTSPNDVAKVDKKVLI-KTEDLKERSSKKNRKKDKETVENA-PLKSRSEKRLMVLPLAPSAVAILLLVVLGSLYVIHCVWAAAEAYSAPSIVLTSRSHDGLHVFDDFREAYAWLGHNTDLDDKVASWWDYGYQTTAMANRTVIVDNNTWNNTHIATVGTAMSSPEKAAWDIFNSLDVKYVLVVFGGFVGYPSDDINKFLWMVRIGGGVFPHIKEPDYLRDGQYRIDSQATPTMLNCLMYKLSFYRFVETDGKGFDRVRRTEIGKKYFKLTHFEEVFTTHHWMVRIYKLKPPKNRIKGKSRKPKTSSKPSSTPRKEGTYKKNPWQ
>ORCHital
MASPPELKSGATLRIAFGGVLALFVIILIGVLAFSIRLFSVIKYESVIHEFDPYFNYRVTQFLTKNGIYEFWNWFDDRTWYPLGRVIGGTVYPGLTITAGTLWWILNSLNIPLSVKTVCVFTAPIFSAAAAWATYLLTKEVKGTGAGLTAAILLAIVPSYMSRSVAGSYDNEAVAIFALIFTFYLYIKTLNTGSLFYATLNALSYFYMVCSWGGYTFIINLIPMHVLLCIVMGRYSSRLYIAYAPLVVFGTLLAALVPVVGFNAVMTSEHFASFLVFIIIHVVAFVSFIRGILSPKMFKVAISLVLTVGIAVCVGAIAILGTLVASSPTKGWSGRSLSLLDPTYASKYIPIIASVSEHQPPTWPSYFMDINVLAFLVPAGIIACFLPLSDASSFVVLYLVTSVYFSGVMVRLMLVLAPAACIMSGIALSEAFDVLTRSVKLQLAKLLETPP-NAGDTKDGSSTVQSDVVEEDKQMLANRTEFVKERPSKKSRKKGMETVEKT-QSKSRNQKRLVILPLEASSVAILLIVMLISLYVIHCVWAAAEAYSAPSIVLTSRSQDGLHVFDDFREAYSWLRHNTEVDDKVASWWDYGYQTTAMANRTVIVDNNTWNNTHIATVGTAMSSPEKPAWEIFNSLDVKYVLVVFGGLVGYPSDDINKFLWMVRIGGGVFPHIKESDYLRDGQYRIDAQATPTMLNSLMYKLSYYRFVETDGKGFDRVRRTEIGKKHFKLSHFEEVFTTHHWMVRIYKLKKPKNRMKEKVKKPKITSKPLSGTRRDESGKRNPWQ
>HABElong
MVPPSELKSGGTLRKAFGGVLAVFIIILIGVLAFSIRLFSVIKYESVIHEFDPYFNYRVTQFLTKNGIYEFWNWFDDRTWYPLGRVIGGTVYPGLTLTAGTMWWILNSLNIPLSVKTVCVFTAPVFSAAAAWATYLLTKEVKGTGAGLTAAILLAIVPSYISRSVAGSYDNEAVAIFALIFTFFLYIKTLNTGSLFYATLNALSYFYMVCSWGGYTFIINLIPMHALLCIVLGRYSSRLYIAYAPLVVLGTILAALVPVVGFNAVMTSEHFASFLVFIIIHVVAFVSFIRGILSPKMFKVAMTLVLTVGIVVCVGAIAILAAIVASSPTKGWSGRSLSLLDPTYASKYIPIIASVSEHQPPTWPSYFMDINVLAFLVPAGIIACFLPLSDASSFVVLYLVTSVYFSGVMVRLMLVLAPAACIMSGIALSEAFDVLTQSVKLQLAKLLENPPSNAGDTKDGRSTAPPNVVEEDNQMPSNKTEFVKERPSKKSRKKDKETVEKT-RSKSQNQKRLMILPLEASVVAILLIVVLGSLYVIHCVWAAAEAYSAPSIVLTSRSQDGLHVFDDFREAYGWLRHNTEVDDKVASWWDYGYQTTAMANRTVIVDNNTWNNTHIATVGTAMSSPEKPAWEIFNSLDVKYVLVVFGGLVGYPSDDINKFLWMVRIGGGVFPHIQESDYLRDGQYRIDAQATPTMLTSLMYKLSYYRFVETDGKGFDRVRRTEIGKKHFKLSHFEEVFTTHHWMVRIYKLKPPKNRLKEKLKKPKITSKPLSGHTRDESAKRNPWQ
>GOODpube
MGAPIEPKAGGTLRNAFGGVLCLFILLLIGVLAFSIRLFSVIKYENVIHEFDPYFNYRVTQFLTKNGIYEFWNWFDDRTWYPLGRVIGGTVYPGLTLTAGTMWWILNSLNIPLSVKTVCVFTAPVFSASAAWATFLLTKEVKGAGAGLTAAALLAIVPSYISRSVAGSYDNEAVAIFALILTFFLYIKTLNTGSLFYATLNALSYFYMVCSWGGYTFIINLIPMHALLCIVTGRYSSRLYIAYAPLVVLGTLLAALVPVVGFNAVMTSEHFASFLVFIIIHVVAFVSLIKGLLSPKMFKVAITLVLTVGIAVFVGVIAILVALVASSPTKGWSGRSLSLLDPTYASKYIPIIASVSEHQPPTWPSYFMDINVLAFLVPAGIIACFLPLSDASSFVVLYLVTSVYFSGVMVRLMLVLAPAACIMSGIALSEAFNVLTLSVKLQLAKLLEAPTSNAEDTKDGSSRAQSDVVKEDNQTFSNKTEVIKERPSKKSRKKDKETVEKT-YVKPQNLKRLMVLPLEASAIAILLLVILGSLYVIHCVWAAAEAYSAPSIVLTSHSQDGLHVFDDFREAYAWLGHNTEVDDKVASWWDYGYQTTAMANRTVIVDNNTWNNTHIATVGTAMSSPEKPAWEIFNFLDVKYVLVVFGGLVGYPSDDINKFLWMVRIGGGVFPHIKEPDYLRDGHYRIDAQATPTMLNCLMYKLSYYRFVETDGKGFDRVRRTEIGKKHFKLSHFEEVFTTHHWMVRIYKLKPPKNRMKGKLKKPKTTSKPLSGTGRDGSSKKNPWQ
>EPIDfulg
MVAPVEPKPGGALRNAFGGVLGFFILLLIGVLAFSIRLFSVIKYESVIHEFDPYFNYRVTQFLTKNGIYEFWNWFDDRTWYPLGRVIGGTVYPGLTLTAGTMWWLLNSLNIPLSVETVCVFTAPVFSAFAAWATYLLTKEVKGIGSGLTAATLLALVPSYISRSVAGSYDNEAVAIFALIFTFFLYIKTLNTGSLFYATLNALSYFYMVCSWGGYTFIINLIPMHVLLCIVTGRYSSRLYIAYAPLVVLGTLLAALVPVVGFNAVMTSEHFASFLVFIIIHVVAFVYFIKGILSPKMFKVAITLVLTVGIAVCVAVIAILVALVASSPTKGWSGRSLSLLDPTYASKYIPIIASVSEHQPPTWPSYFMDINILAFLVPAGIIACFSPLSDASSFVVLYLVTSVYFSGVMVRLMLVLAPAACILSGIALSEAFDVLTRSVKLQIAKLLEGPLSNEGDAKVESSTALNDAPKADKQVAANKTEDVKERPSKKNRKKDKENVEKA-PVKTQNAKRLLVLPLEASAVAILLLVVLGGIYVIHCVWAAAEAYSAPSIVLTSRSHDGLHVFDDFREAYAWLRHNTEVDDKVASWWDYGYQTTAMANRTVIVDNNTWNNTHIATVGTAMSSPEKPAWEIFNSLDVKYVLVVFGGLVGYPSDDINKFLWMVRIGGGVFPHIKEPDYLRDGQYRIDSQATPTMLNCLMYKLSYYRFVETDGKGFDRVRRTEIGKKYFKLAYFEEVFTTHHWMVRIYKLKPPKNRIKGKTKKPKQTSKPFSGARRDGNSKKNPWQ
>OPHRgarg
MACPLELRSGTTLRNAFGGVLALFIIILIGVLAFSIRLFSVIKYESVIHEFDPYFNYRVTQFLTKSGIYEFWNWFDDRTWYPLGRVIGGTVYPGLTLTAGTMWWILNSLNIPLSVKTVCVFTAPIFSAAAAWATYLLTKEVKGTGAGLTAAILLAIVPSYMSRSVAGSYDNEAVAIFALIFTFFLYIKTLNTGSLFYATLNALSYFYMVCSWGGYTFIINLIPMHVLLCIMMGRYSSRLYIAYAPLVVFGTLLAALVPVVGFNAVMTSEHFASFLVFIIIHVVALVSFIRGMLSPKMFKVAITLVLTVGIAVCVGAIAILATLVASSPTKGWSGRSLSLLDPTYASKYIPIIASVSEHQPPTWPSYFMDINVLAFLVPAGIIACFLPLSDASSFLVLYLVTSVYFSGVMVRLMLVLAPAACIMSGIALSEAFNVLTQSVKLQLAKLLVTPPSNAG---DGTSTVQSDVVEEDDQMLTYKAEFVKERPSKKNRKKDRETVEKT-RSNSRNEKRLMILPLEASSVAILLIVVLISLYVIHCVWAAAEAYSAPSIVLTSRSQEGLHVFDDFREAYSWLRHNTEVNDKVASWWDYGYQTTAMANRTVIVDNNTWNNTHIATVGTAMSSPEKPAWEIFNSLDVKYVLVVFGGLVGYPSDDINKFLWMVRIGGGVFPHIKEPDYLRDGQYRIDAQATPTMLNSLMYKLSYYRFVETDGKGFDRVRRTEIGKKHFKLSHFEEVFTTHHWMVRIYKMKPPKNRMKEKLRRPKTTSKSMSGSRRDESAKRNPWQ
>PHALmode
MVAPVDPKPGGSLRNAFAGVLGFFILFLIGVLAFSIRLFSVIKYESVIHEFDPYFNYRVTQFLTKNGIYEFWNWFDDRTWYPLGRVIGGTVHPGLTLTAGTMWWILNSLNIPLSVETVCVFTAPVFSAFAAWATYLLTKEVKGIGSGLTAAILLALVPSYISRSVAGSYDNEAVAIFALIFTFYLYIKTLNTGSLFYATLSALSYFYMVCSWGGYTFIINLIPMHVLLCIVTGRYSSRLYIAYAPLVVLGTLLAALVPVVGFNAVMKSEHFASFLVFIIIHVVAFVYFIKGILSPKMFKVAITFVLTVGIAIFVAVIAVLVALVSSSPTKGWSGRSLSLLDPTYASKYIPIIASVSEHQPPTWPSYFMDINILAFLVPAGIIACFLPLSDASSFVVLYLVTSVYFSGVMVRLMLVLAPAACILSGIALSEAFNVLTRSVKLQLVKLLEGSPSNAGDTKGERSAAQNDVLNANKQEASNKTEDFKDRPSKKNRKKEKEIMEKA-PVKSRNEKRLLVLPLEASAVAILLLVVLSGLYVIHCVWAAAEAYSAPSIVLTSRSHDGLHVFDDFREAYAWLSHNTEVDDKVASWWDYGYQTTAMANRTVIVDNNTWNNTHIATVGTAMSSPEKAAWEIFMSLDVKYVLVVFGGLVGYPSDDINKFLWMVRIGGGVFPHIKEPDYLRDGQYRIDAQATPTMLNCLMYKLSYYRFVETDGKGFDRVRRTEIGKKHFKLSHFEEVFTTHHWMVRIYKLKPEKNRIKRKTKKPKLSSKTSSGARRDGSSKKNPWQ
>CREMappe
MVAPVEPKPGGTLRSAFGGVLCFFILLLIGVLAFSIRLFSVIKYESVIHEFDPYFNYRVTQFLSKNGIYEFWNWFDDRTWYPLGRVIGGTVYPGLTLTAGTMWWILNSLNIPLSVETVCVFTAPVFSAFAAWATFLLTKEVKGIGSGLAAATLLALVPSYISRSVAGSYDNEAVAIFALIFTFFLYIKTLNTGSLFYATLNALSYFYMVCSWGGYTFIINLIPMHALLCIVTGRYSSRLYIAYAPLVVLGTLLAALVPVVGFNAVMTSEHFASFLVFIIIHVVAFVYFIKGILSPKMFKVAITLVLTVGIAVFVAVIAILVALVASSPTKGWSGRSLSLLDPTYASKYIPIIASVSEHQPPTWPSYFMDINILAFLVPAGIIACFLPLSDASSFVVLYLVTSVYFSGVMVRLMLVLAPAACILSGIAISEAFNVLTRSVKLQLVKLFERPLSKEGETKDGSSTAQNDALKGDNQAPVNKPEDVKERSSKKNRKKEKENAEKA-PVKSQNEKRLLVLPLEASAIAILLLVVLGGLYVIHCVWAAAEAYSAPSIVLTSRSNDGLHVFDDFREAYAWLRHNTEVDDKVASWWDYGYQTTAMANRTVIVDNNTWNNTHIATVGTAMSSPEKAGWEIFNSLDVKYVLVVFGGLIGYPSDDINKFLWMVRIGGGVFPHIKESDYLRDGQYRVDAEATPTMLNCLMYKLSYYRFVETDGKAFDRVRRTEIGKKYFKLSFFEEVFTTHHWMVRIYKLKPPKNRIKGKTKKPKITSKPSSGARRDGSTKKNPWL
>PHRAlind
MVDPVELKAGGTLRNAFGGVLSIFILILIGVLGFSIRLFSVIKYESVIHEFDPYFNYRVTQFLSKNGIYDFWNWFDDRTWYPLGRVIGGTVYPGLTLTAGTMWWILNSLNIPLSVETVCVFTAPIFSAFAAWATYLLTKEVKGTGAGLTAAALLAIVPSYISRSVAGSYDNEAVAIFALIFTFFLYIKTLNTGSLFYATLNALSYFYMVCSWGGYTFIINLIPMHVLLCIVTGRYSSRLYIAYAPLVVLGTLLAALVPVVGFNAVMTSEHFASFLVFIIIHVVAFVHYIKGILSPKMFKVAITLVLTIGIAVCVGVLAILAALVASSPTKGWSGRSLSLLDPTYASKYIPIIASVSEHQPPTWPSYFMDINVLAFLVPAGIIACFFPLSDASSFVVLYLVTSVYFSGVMVRLMLVLAPAACIMSGIALSEAFDALTRSVKLQLVKLLESSPLNAGDTNDDTSKDKN-VGKEDKH---NKTEDAKERTSKKSRKKGKETVEKA-PVKSQNEKRLLVLPLEASAIAILLLVVLGSLYVIHCVWAAAEAYSAPSIVLTSRSNDGLHVFDDFREGYAWLRHNTEVDDKVASWWDYGYQTTAMANRTVIVDNNTWNNTHIATVGTAMSSPEKAAWEIFNSLDVKYVLVVFGGLVGYPSDDINKFLWMVRIGGGVFPHIKEPDYLRDGQYRTDAQATPTMLNCLMYKLSYYRFVETDGKGFDRVRRAEIGKKHFKLSHFEEVFTTHHWMVRIYKLKPPKNRVTGKSKKSKTHSKPLSGTRREGSPMKNPWN
>MASDpict
MSSPIEQKPGETLRKAFAGVLAFFILLLIGVLAFSIRLFSVIKYESVIHEFDPYFNYRVTKFLTKNGIYEFWNWFDDRTWYPLGRVIGGTVYPGLTLTAGTMWWILNSLNIPLSVETVCVFTGPVFSAFAAWATYLLTKEVKGIGSGLTAATFLALVPSYISRSVAGSYDNEAVAIFALIFTFFLYIKTLNTGSLFYATLNALSYFYMVCSWGGYTFIINLIPMHVLLCIVTGRYSSRLYIAYAPLVVLGTLLAALVPVVGFNAVMTSEHFASFLVFIIIHVVAFVYFIKGILSPKMFKVAKTLVLTVGIAVCIAVIAILVALVASSPTKGWSGRSLSLLDPTYASKYIPIIASVSEHQPPTWPSYFMDINILAFLVPAGVIACFLPLSDASSFVVLYLVTSVYFSGVMVRLMLVLAPAACILSGIALSEAFGVLTRSVKFQLIKLFEGPLPNEGDTKVEGSTAQNYVLKADKQVAANKTEDVKERPSKKNRKKDKENMEKA-PVKSQNEKRLLALPLEASAIAILLLVVLSGLYVIHCVWAAAEAYSAPSIVLTSQSNGELHVFDDFREAYAWLGHNTEVDDKVASWWDYGYQTTAMANRTVIVDNNTWNNTHIATVGTAMSSPEKAAWEIFNSLDVKYVLVVFGGLIGYPSDDINKFLWMVRIGGGVFPHIKEPDYLRDGQYRIDAQATPTMLNCLMYKLSYYRFVETDGKGFDRVRKTEIGKKYFKLSHFEEVFTSHHWMMRIYKLKPPKNRMKGKTKKHKQSSKPLSGSRRDGQTNKNPWQ
>DENDnobi
MVAPVEPKPGGTLRNAFGGVLGFFILLLIGVLAFSIRLFSVIKYESVIHEFDPYFNYRVTQFLTKNGIYEFWNWFDDRTWYPLGRVIGGTVYPGLTLTAGTMWWILNSLNIPLSVETVCVFTAPVFSAFAAWATYFLTKEVKGIGSGLTAATLLALVPSYISRSVAGSYDNEAVAIFALIFTFFLYIKTLNTGSLFYATLNALSYFYMVCSWGGYTFIINLIPMHALLCIVTGRYSSRLYIAYAPLVVLGTLLAALVPVVGFNAVMTSEHFASFLVFIIIHVVAFVYFIKGILSPKMFKVAITLVLTVGIAVCIAVIAILVALVASSPTKGWSGRSLSLLDPTYASKYIPIIASVSEHQPPTWPSYFMDINILAFLVPAGIIACFLPLSDASSFVVLYLVTSVYFSGVMVRLMLVLAPAACILSGIALSEAFDVLTRSVKFQLVKLLEGPLSNAGDTKDENSTSQNDVLKADKQVATNKTEDVKERPSKKNRKKDKENTEKA-PVKSHNEKRLLALPLEASAIAIILLVVLGSLYVIHCVWAAAEAYSAPSIVLTSRSHDGLHVFDDFREAYAWLRHNTEVDDKVASWWDYGYQTTAMANRTVIVDNNTWNNTHIATVGTAMSSPEKSAWEIFNSLDVKYVLVVFGGLVGYPSDDINKFLWMVRIGGGVFPHIKEPDYLRDGQYRIDAQATPTMLNCLMYKLSYYRFVETDGKGFDRVRRTEIGKKHFKLSHFEEVFTTHHWMVRIYKLKPPKNRMKGKTKKPKHTSKPLSGARRDGSTKKNPWQ
>HYPOheme
MAAAAEAKAAGTLRNAFGTVLAVFILLLIGVLAFSIRLFSVIKYESVIHEFDPYFNYRVTQFLTKNGIYDFWNWFDDRTWYPLGRVIGGTVYPGLTLTAGSMWWILNSLNIPLSVETVCVFTAPIFSANAAWATYLLTKEVKGTGAGLTAAALLAMVPSYISRSVAGSYDNEAVAIFALIFTFYLYIKTLNTGSLFYATLNALAYFYMVCSWGGYTFIINLIPMHVLLCIVTGRYSTRLYIAYAPLVVLGTLLAALVPVVGFNAVMTSEHFASFLVFIIIHVVALVHYVKGILTPKMFKVAMTLVLTFGMAICFAVLAILVALVASSPTKGWSGRSLSLLDPTYASKYIPIIASVSEHQPPTWPSYFMDINVLAFLVPAGIVACFLPLSDASSFVVLYIVTSVYFSGVMVRLMLVLAPAACILSGIALSEAFDVLTRSIKLQLPKLLENPSPSAGDTNVESSTAENDVV---------KPEDVRERPSKKNRKKEKEVVEKA-PIRS-AEKRLLVLPLEASTIAVLLLIVLGSFYVVHCVWAAAEAYSAPSIVLTSQSHDGLHVFDDFREAYSWLRHNTEVDDKVASWWDYGYQTTAMANRTVIVDNNTWNNTHIATVGTAMSSPEKPAWEIFNSLDVKYVLVVFGGLVGYPSDDINKFLWMVRIGGGVFPHIKEPDYLRDGQYRIDSQATPTMLNCLMYKLSYYRFVDIDGKGFDRVRRTEIGKKYFKLTHFEEVFTTHHWMVRIYKLKPPKNRIRGKLKKSKSNAKISTGSKRDGNIRKNPWH
>PLATclav
MASPPDLKSGATLRNAFGGVLALFIIILIGVLAFSIRLFSVIKYESVIHEFDPYFNYRVTQFLTKNGIYEFWNWFDDRTWYPLGRVIGGTVYPGLTLTAGIMWWILNSLNIPLSVKTVCVFTAPLFSAAAAWATYLLTKEVKGTGAGLTAAILLAIVPSYMSRSVAGSYDNEAVAIFALIFTFFLYIKTLNTGSLFYATLNALSYFYMVCSWGGYTFIINLIPMHVLLCIAMGRYSSRLYIAYAPLVVFGTLLAALVPVVGFNAVMTSEHFASFLVFIIIHVVAFVSFIRGILSPKMFKVAITLVLTVGIAVCVGAIAILAALVASSPTKGWSGRSLSLLDPTYASKYIPIIASVSEHQPPTWPSYFMDINVLAFLVPAGIIACFLPLSDASSFVVLYLVTSVYFSGVMVRLMLVLAPAACIMSGIALSEAFDVLTQSVKFQLAKLLETPP-NAGDTKDGSSTVQSDVVEEDKQMLDNKTEFVKERPSKKSRKKDRETVEKT-RAKSRNQKRLMILPLEASSVAILLIVVLISLYVIHCVWAAAEAYSAPSIVLTSRSQDGLHVFDDFREAYSWLRHNTEVDDKVASWWDYGYQTTAMANRTVIVDNNTWNNTHIATVGTAMSSPEKPAWEIFNSLDVKYVLVVFGGLVGYPSDDINKFLWMVRIGGGVFPHIKEPDYLRDGQYRIDAQATPTMLNSLMYKLSYYRFVETDGKGFDRVRKTEIGKKHFKLSHFEEVFTTHHWMVRIYKLKPPKNRMKEKLKKPKLTSKPSSRTRRDESAKRNPWQ
>VANIplan
MAAPVDRSKGSTLRNAFGGVLCFFILLLIGILAFSIRLFSVIKYESVIHEFDPYFNYRVTQFLTKNGIYDFWNWFDDRTWYPLGRVIGGTVYPGLTLTAGTMWWILNSLNIPLSVETVCVFTAPVFSANAAWATYLLTKEVKGTGAGLTAAALLAMVPSYISRSVAGSYDNEAVAIFALIFTFYLYIKTLNTGSLFYATLNALSYFYMVCSWGGYTFIINLIPMHVLLCIMTGRYSSRLYIAYAPLVVLGTLLAALVPVVGFNAVMTSEHFASFVVFIIIHVVGIVYFIKGILPPKMFKVAITLVLTFGIAICVGALAILVALVASSPTKGWSGRSLSLLDPTYASKYIPIIASVSEHQPPTWPSYFMDINVLAFLVPAGIIACFLPLSDASSFAVLYLVTSVYFSGVMVRLMLVLAPAACIMSGIALSESFDVLTRSVKLQLAKLFDSPSSTAGDANDCSSTAHNDVVKIEKQVPANKTEEVKDRSSKRNRKKDKENAEKAPPAKLRNEKKLLVLPLEASAVAIILLVVLGSLYVIHCVWAAAEAYSAPSIVLTSRSSDGLHVFDDFREAYAWLRHNTEVDDKVASWWDYGYQTTAMANRTVIVDNNTWNNTHIATVGTAMSSPEKEAWVIFDSLDVKYVLVVFGGLIGYPSDDINKFLWMVRIGGGVFPHIKEPDYLRDGQYRIDAQATSTMLNCLMYKLSYYRFVETDGKGFDRVRRTEIGKKHFKLTHFEEVFTTHHWMVRIYKLKPPKNRIRGKSKKSKTSSKLSSGTRRDGNTKRNPWL
>OPHRsphe
MACPLELRSGTTLRNAFGGVLALFIIILIGVLAFSIRLFSVIKYESVIHEFDPYFNYRVTQFLTKSGIYEFWNWFDDRTWYPLGRVIGGTVYPGLTLTAGTMWWILNSLNIPLSVKTVCVFTAPIFSAAAAWATYLLTKEVKGTGAGLTAAILLAIVPSYMSRSVAGSYDNEAVAIFALIFTFFLYIKTLNTGSLFYATLNALSYFYMVCSWGGYTFIINLIPMHVLLCIMMGRYSSRLYIAYAPLVVFGTLLAALVPVVGFNAVMTSEHFASFLVFIIIHVVALVSFIRGMLSPKMFKVAITLVLTVGIAVCVGAIAILATLVASSPTKGWSGRSLSLLDPTYASKYIPIIASVSEHQPPTWPSYFMDINVLAFLVPAGIIACFLPLSDASSFVVLYLVTSVYFSGVMVRLMLVLAPAACIMSGIALSEAFNVLTQSVKLQLAKLLVTPPSNAG---DGTSTVQSDVVEEDDQMLTYKAEFVKERPSKKNRKKDRETVEKT-RSNSRNEKRLMILPLEASSVAILLIVVLISLYVIHCVWAAAEAYSAPSIVLTSRSQEGLHVFDDFREAYSWLRHNTEVNDKVASWWDYGYQTTAMANRTVIVDNNTWNNTHIATVGTAMSSPEKPAWEIFNSLDVKYVLVVFGGLVGYPSDDINKFLWMVRIGGGVFPHIKEPDYLRDGQYRIDAQATPTMLNSLMYKLSYYRFVETDGKGFDRVRRTEIGKKHFKLSHFEEVFTTHHWMVRIYKMKPPKNRMKEKLRRPKTTSKSMSGSRRDESAKRNPWQ
>DRAKelas
MVASSEPKGRGTLRDAFGGALCFFILLLIGVLAFSIRLFSVIKYENVIHEFDPYFNFRVTQFLTKNGIYEFWNWFDDRTWYPLGRVIGGTVYPGLTITAGTIWWILNSLNIPLSVKTVCVFTAPVFSAFAAWATYFLTKEVKGKGAGLTAAALLAIVPSYISRSVAGSYDNEAVAIFALIFTFFLYIKTLNTGSLFYATLNALSYFYMVCSWGGYTFIINLIPMHVLLCIATGRYSSRLYIAYAPLVVLGTLLAALVPVVGFNAVMTSEHFASFLVFIIIHVVAFVSYIKGILSPKMFKLAITLVLTVGISVFVGVIAILVALVASSPTKGWSGRSLSLLDPTYASKYIPIIASVSEHQPPTWPSYFMDINVLAFLVPAGIIACFFPLSDASSFVVLYLVTSVYFSGVMVRLMLVLAPAACIMSGIALSETFDVLTQSVKFQLGKFLDPPTSSAGDTKDRSSISQVEVVKGDDQLLANKTE-IKERPSKKSRKKDKETVEKT-HVKSQIQKRFMVLPLEASAISTLLLVILGSLYVIHCVWAAAEAYSAPSIVLTSRSQDGLHVFDDFREAYAWLAHNTEVDDKVASWWDYGYQTTAMANRTVIVDNNTWNNTHIATVGTAMSSPEKPAWEIFNSLDVKYVLVVFGGLVGYPSDDINKFLWMVRIGGGVFPHIKEPDYLRDGQYRIDAQATPTMLNCLMYKLSYYRFVETDGKGFDRVRRTEIGKKHFKLSHFEEVFTTHHWMVRIYKLKPSRNRLRGKVKKTLVASKSSSSARRDGGSKKNPWL
>PHALcorn
MVAPGDPKPGGSLRNAFAGVLGFFILFLIGVLAFSIRLFSVIKYESVIHEFDPYFNYRVTQFLTKNGIYEFWNWFDDRTWYPLGRVIGGTVHPGLTLTAGTMWWILNSLNIPLSVETVCVFTAPVFSAFAAWATYLLTKEVKGIGSGLTAAILLALVPSYISRSVAGSYDNEAVAIFALIFTFYLYIKTLNTGSLFYATLSALSYFYMVCSWGGYTFIINLIPMHVLLCIVTGRYSSRLYIAYAPLVVLGTLLAALVPVVGFNAVMKSEHFASFLVFIIIHVVAFVYFIKGILSPKMFKVAITFVLTVGIAIFVAVIAVLVALVSSSPTKGWSGRSLSLLDPTYASKYIPIIASVSEHQPPTWPSYFMDINILAFLVPAGIIACFLPLSDASSFVVLYLVTSVYFSGVMVRLMLVLAPAACILSGIALSEAFNVLTRSVKLQLVKLLEGPPSNAGDTKGERTAAQNDVLNANKQEASNKTEDIKDRPSKKTRKKERETMEKA-PVKSRNEKRLLVLPLEASAVAILLLVVLSGLYVIHCVWAAAEAYSAPSIVLTSRSHDGLHVFDDFREAYAWLSHNTEVDDKVASWWDYGYQTTAMANRTVIVDNNTWNNTHIATVGTAMSSPEKAAWEIFMSLDVKYVLVVFGGLVGYPSDDINKFLWMVRIGGGVFPHIKEPDYLRDGQYRIDAQATPTMLNCLMYKLSYYRFVETDGKGFDRVRRTEIGKKHFKLSHFEEVFTTHHWMVRIYKLKPEKNRIKRKTKKPKPSSKTSSGARRDGSSKKNPWQ
>CHILtrap
MAASSEPKAGGTLRNAFGGVLCFFILLLIGVLAFSIRLFSVIKYENVIHEFDPYFNYRVTQFLTKNGIYEFWNWFDDRTWYPLGRVIGGTVYPGLTLTAGTMWWILNSLNIPLSVKTVCVFTAPVFSAFAAWATYLLTKEIKGTGAGLTAAVLLAIVPSYISRSVAGSYDNEAVAIFALIFTFFLYIKTLNTGSLFYATLNALSYFYMVCSWGGYTFIINLIPMHVLLCIVTGRYSSRLYIAYAPLVVLGTLLAALVPVVGFNAVMTSEHFASFLVFIIIHVVAFVSFIKGILSPKMFKLAITLVLTVGIAVCVGVIAILVALVASSPTKGWSGRSLSLLDPTYASKYIPIIASVSEHQPPTWPSYFMDINVLAFLVPAGIIACFFPLSDASSFVVLYLVTSVYFSGVMVRLMLVLAPAACIMSGIALSEAFNVLTQSVKFQLMKLLDPPASNAGDTKDKSSISQSEVVKDDDQMLTNKTE-IKERPSKKSRKKDKETVEKT-HVKSQNQKRIMVLPLEASAFAILLLVVLGSFYVIHCVWAAAEAYSAPSIVLSSRSQDGLHVFDDFREAYAWLAHNTEVDDKVASWWDYGYQTTAMANRTVIVDNNTWNNTHIATVGTAMSSPEKPAWEIFNSLDVKYVLVVFGGLVGYPSDDINKFLWMVRIGGGVFPHIKESDYLRDGQYRIDAQATPTMLNCLMYKLSYYRFVETDGKGFDRVRRTEIGKKYFKLSHFEEVFTTHHWMVRIYKLKPSRNRLTMKVKKPKITTKSSSSTGRDGDTKKNPWQ
>PAPHconc
MAAPVELKSQGTLRNAFGGVLSIFILLLIGVLGFSIRLFSVIKYESVIHEFDPYFNYRVTQFLSKNGIYDFWNWFDDRTWYPLGRVIGGTVYPGLTLTAGTMWWILNSLNIPLSVETVCVFTAPIFSAFAAWATYLLTKEVKGTGAGLTAAALLALVPSYISRSVAGSYDNEAVAIFALIFTFFLYIKTLNTGSLFYATLNALSYFYMVCSWGGYTFIINLIPMHVLLCIVTGRYSSRLYIAYAPLVVLGTLLAALVPVVGFNAVMTSEHFASFLVFIIIHVVAFVHYIKGILSPKMFKVAITVVLTIGIAVCVGVLAILVALVASSPTKGWSGRSLSLLDPTYASKYIPIIASVSEHQPPTWPSYFMDINVLAFLVPAGIIACFLPLSDASSFVVLYLVTSVYFSGVMVRLMLVLAPAACIMSGIALSEAFDALTRSVKLQLSKLLKSSPSNAGDTNDDAPKYKN-VGKEDKH---NKTEDSKERTSKKSRKKGKETVEKA-PVKSQNEKRLLVLPLEASAVAILLLVVLGSLYVIHCVWAAAEAYSAPSIVLTSRSHDGLHVFDDFREAYAWLRHNTEVDDKVASWWDYGYQTTAMANRTVIVDNNTWNNTHIATVGTAMSSPEKAAWEIFSSLDVKYVLVVFGGLVGYPSDDINKFLWMVRIGGGVFPHIKEPDYLRDGQYRTDAQATPTMLNCLMYKLSYYRFVETDGIGYDRVRRAEIGKKHFKLSHFEEVFTTHHWMVRIYKLKPPRNRIMGKYKKSKTPSKPLSGTRREGNPKKNPWL
>DENDchryso
MVAPVEPKPGGTLRNAFGGVLGFFILLLIGVLAFSIRLFSVIKYESVIHEFDPYFNYRVTQFLTKNGIYEFWNWFDDRTWYPLGRVIGGTVYPGLTLTAGTMWWILNSLNIPLSVETVCVFTAPVFSAFAAWATYFLTKEVKGIGSGLTAATLLALVPSYISRSVAGSYDNEAVAIFALIFTFFLYIKTLNTGSLFYATLNALSYFYMVCSWGGYTFIINLIPMHALLCIVTGRYSSRLYIAYAPLVVLGTLLAALVPVVGFNAVMTSEHFASFLVFIIIHVVAFVYFIKGILSPKMFKVAITLVLTVGIAVCIAVIAILVALVASSPTKGWSGRSLSLLDPTYASKYIPIIASVSEHQPPTWPSYFMDINILAFLVPAGIIACFLPLSDASSFVVLYLVTSVYFSGVMVRLMLVLAPAACILSGIALSEAFDVLTRSVKLQVVKLLEGPLSNAGETKDENSTAHNDVLKADKQVATNKTEDVKERPSKKNRKKDKENTEKA-PVKYHKEKRLLVLPLEASAIAIILLVVLGSLYVIHCVWAAAEAYSAPSIVLTSRSHDGLHVFDDFREAYAWLRHNTEVDDKVASWWDYGYQTTAMANRTVIVDNNTWNNTHIATVGTAMSSPEKAAWEIFNSLDVKYVLVVFGGLVGYPSDDINKFLWMVRIGGGVFPHIKEPDYLRDGQYRIDAQATPTMLNCLMYKLSYYRFVETDGKGFDRVRRTEIGKKHFKLSHFEEVFTTHHWMVRIYKLKPPKNRMKGKAKKAKHTSKPLSGARRDGSTKRNPWQ
>SELEaequ
MAAPVEPKPGGTLRNAFGGVLSLFILLLIGVLGFSIRLFSVIKYESVIHEFDPYFNYRVTQFLSKNGIYEFWNWFDDRTWYPLGRVIGGTVYPGLTMTAGTMWWILNSLNIPLSVETVCVFTAPIFSAFAAWATYLLTKEVKGTGAGLTAAALLAIVPSYISRSVAGSYDNEAVAIFSLIFTFFLYIKTLNTGSLFYATLNALSYFYMVCSWGGYTFIINLIPIHVLLCIVTGRYSSRLYIAYAPLVVLGTLLAALVPVVGFNAVMTSEHFASFLVFIIIHVVAFVHYIKGILSPKMFKVAITLVLTIGIAVCVGVLAILAALVASSPTKGWSGRSLSLLDPTYASKYIPIIASVSEHQPPTWPSYFMDINVLAFLVPAGIIACFLPLSDASFFVVLYLVTSVYFSGVMVRLMLVLAPAACIMSGIALSEAFDALTRSVKLQLAKLLESSSSNAGDTNDDTSIAQNDVGKEDKH---NKTEDAKERPSKKSRKKGKETV-KA-PVKSQNDKRLLVLPLEASAIAILLLVVLGSLYVIHCVWAAAEAYSAPSIVLTSRSHDGLHVFDDFREAYAWLRHNTGIDDKVASWWDYGYQTTAMANRTVIVDNNTWNNTHIATVGTAMSSPEKAAWEIFNSLDVKYVLVVFGGLVGYPSDDINKFLWMVRIGGGVFPHIKEPDYLRDGQYRTDAQATQTMLNCLMYKLSYYRFVETDGRGYDRVRRAEIGKKHFKLSHFEEVFTTHHWMVRIYKLKPPKNRIKGKSKKSKTPSKPLSGTVRDGSPKKNPWQ
>CHILsemi
MAASSEPKAGGALRNAFGGVLCFFILLLIGVLAFSIRLFSVIKYENVIHEFDPYFNYRVTQFLTKNGIYEFWNWFDDRTWYPLGRVIGGTVYPGLTLTAGTMWRILNSLNIPLSVKTVCVFTAPVFSAFAAWATYLLTKEIKGTGAGLTAAVLLAIVPSYISRSVAGSYDNEAVAIFALIFTFFLYIKTLNTGSLFYATLNALSYFYMVCSWGGYTFIINLIPMHVLLCIVTGRYSSRLYIAYAPLVVLGTLLAALVPVVGFNAVMTSEHFASFLVFIIIHVVAFVSFIKGILSPKMFKLAITLVLTVGIAVCVGVIAILVALVASSPTKGWSGRSLSLLDPTYASKYIPIIASVSEHQPPTWPSYFMDINVLAFLVPAGIIACFFPLSDASSFVVLYLVTSVYFSGVMVRLMLVLAPAACIMSGIALSEAFNVLTQSVKFQLMKLLDPPASNAGDTKDKSSISQSEVVKDDDQMLINKTE-IKERPSKKSRKKDKETVEKT-HVKSQNQKRIMVLPLEASAFAILLLVVLGSLYVIHCVWAAAEAYSAPSIVLSSRSQDGLHVFDDFREAYAWLAHNTEVDDKVASWWDYGYQTTAMANRTVIVDNNTWNNTHIATVGTAMSSPEKPAWEIFNSLDVKYVLVVFGGLVGYPSDDINKFLWMVRIGGGVFPHIKEPDYLRDGQYRIDAQATPTMLNCLMYKLSYYRFVETDGKGFDRVRRTEIGKKYFKLSHFEEVFTTHHWMVRIYKLKPPRNRLTTKVKKPKITSKSSSSTRRDGDTKKNPWQ
>ERYCpuss
MVVPADSKSGGTLRSAFGGVLSFFILLLIGVLAFSIRLFSVIKYESVIHEFDPYFNYRVTQFLIKNGIYDFWNWFDDRTWYPLGRVIGGTVYPGLTLTAGTMWWILNSLNIPLSVETVCVFTAPVFSAFAAWAAYLLTKEVKGIGSGLTAATLVAMVPSYISRSVAGSYDNEAVAIFALIFTFFLYLKTLNTGSLFYATLNALSYFYMVCSWGGYTFIINLIPMHVLLCIVTGRYSSRLYIAYAPLVVLGTLLAALVPVVGFNAVMTSEHFASFLVFIIIHVVAFVYFIKGILSPKMFKVAITLVLTVGIAICVAVVAVLAALVASSPTKGWSGRSLSLLDPTYASKYIPIIASVSEHQPPTWPSYFMDINILAFLVPAGIIACFLPLSDASSFVVLYLVTSVYFSGVMVRLMLVLAPAACILSGIALSEAFDVLTRSVRFQLAKLFEGPPSNAGDTKNEDSSAQNDVLKEDKQVPASKIEDVKERPSKKNRKKEKENMEKA-PVKSRNEKRLLVLPLEASAIAILLLVVLGSFYVVHCVWAAAEAYSAPSIVLTSHSQDGLHVFDDFREGYAWLQHNTEVDDKVASWWDYGYQTTAMANRTVIVDNNTWNNTHIATVGTAMSSPEKAAWDIFNSLDVKYVLVVFGGLVGYPSDDINKFLWMVRIGGGVFPHIKEPDYLRDGQYRIDAQATPTMLNCLMYKLSYYRFVETDGKGFDRVRRTEIGKKYFKLSHFEEVFTTHHWMVRIYKLKSPKNRIKGKTKKTKLSSKPSSGGRIERDLKKNPWN
>MOLIcapi
MATTAEAKAAGTLRNAFGTVLGVFILLLIGVLAFSIRLFSVIKYESVIHEFDPYFNYRVTQFLTKNGIYDFWNWFDDRTWYPLGRVIGGTVYPGLTLTAGSMWWILNSLNIPLSVETVCVFTAPIFSANAAWATYLLTKEVKGTGAGLTAAALLAMVPSYISRSVAGSYDNEAVAIFALIFTFYLYIKTLNTGSLFYATLNALAYFYMVCSWGGYTFIINLIPMHVLLCIVTGRYSTRLYIAYAPLVVLGTLLAALVPVVGFNAVMTSEHFASFLVFIIIHVVALVHYVKGILTPNMFKVAMTLVLTFGMAICFAVLAILVALVASSPTKGWSGRSLSLLDPTYASKYIPIIASVSEHQPPTWPSYFMDINVLAFLVPAGIVACFLPLSDASSFVVLYIVMSVYFSGVMVRLMLVLAPAACILSGIALSEAFDVLTRSIKLQLPKLFENPSPSAGDTNAERSTAENDAV---------KPEDVRERPSRKNRKKEKEVVEKA-PIRS-VEKRLLVLPLEASTVAVLLLIVLGSFYVVHCVWAAAEAYSAPSIVLTSQSHDGLHVFDDFREAYSWLRHNTEVDDKVASWWDYGYQTTAMANRTVIVDNNTWNNTHIATVGTAMSSPEKPAWEIFNSLDVKYVLVVFGGLVGYPSDDINKFLWMVRIGGGVFPHIREPDYLRDGQYRIDSQATPTMLNCLMYKLSYYRFVDTDGKGFDRVRRTEIGKKYFKLTHFEEVFTTHHWMVRIYKLKPPKNRIRGKLKKPKSNAKISTGSKRDGNIRKNPWH
>GASTelat
MAISVHSKPGGSLRNAFGGVLGWFILLLVGILAFSIRLFSVIKYESVIHEFDPYFNYRVTQFLTKNGIYEFWNWFDDRTWYPLGRVIGGTVYPGLTLTAGTMWWILNFLNIPLPVETVCVFTAPVFSAFAAWATYLLTKEVKGIGSGLIAAALLAMVPSYISRSVAGSYDNEAVAIFALILTFFLYIKTLNTGSLFYATLNALSYFYMVCSWGGYTFIINLIPMHVLLCIVTGRYSARLYIAYAPLVVLGTLLAALVPVVGFNAVMTSEHFASFLVFIIIHVVAFVYYIKGILSPKMFRVAITLVLTVGIGVCVAVIAILIALVASSPTKGWSGRSLSLLDPTYASKYIPIIASVSEHQPPTWPSYFMDINILAFIVPAGIIACFLPLSDASSFVVLYLVTSVYFSGVMVRLMLVLAPAACIMSGIALSEAFNVLTRSIKLQLVKLLESPPFNAADSKIESSIAQNDAVKAEKQDATGKI-DAKERPSKKNKKKDKENVEKA-SSKSQNEKRLLILPLETSVIATLLSVVIGSLYVIHCVWAAAEAYSAPSIVLTSHSPDGMHVFDDFREAYSWLQHNTEVDDKVASWWDYGYQTTAMANRTVIVDNNTWNNTHIATVGTAMSSPEKEAWEIFSSLDVKYVLVVFGGLIGYPSDDINKFLWMVRIGGGVFPHIKESDYLRDGQYRIDAQATPTMLNCLMYKLSYYRFVETDGKGFDRVRRTEIGKKYFKLTHFEEVFTTHHWMVRIYKLKPQKNRLKGKLKKPKQFSKPLSGANRDGSTKKNPWQ
>HABEpant
MVPPSELKSGGTLRKAFGGVLAVFIIILIGVLAFSIRLFSVIKYESVIHEFDPYFNYRVTQFLTKNGIYEFWNWFDDRTWYPLGRVIGGTVYPGLTLTAGTMWWILNSLNIPLSVKTVCVFTAPVFSAAAAWATYLLTKEVKGTGAGLTAAILLAIVPSYISRSVAGSYDNEAVAIFALIFTFFLYIKTLNTGSLFYATLNALSYFYMVCSWGGYTFIINLIPMHALLCIVLGRYSSRLYIAYAPLVVLGTILAALVPVVGFNAVMTSEHFASFLVFIIIHVVAFVSFIRGILSPKMFKVAMTLVLTVGIVVCVGAIAILAAIVASSPTKGWSGRSLSLLDPTYASKYIPIIASVSEHQPPTWPSYFMDINVLAFLVPAGIIACFLPLSDASSFVVLYLVTSVYFSGVMVRLMLVLAPAACIMSGIALSEAFDVLTQSVKLQLAKLLENPPSNAGDTKDGRSTAPPNVVEEDNQMPSNKTEFVKERPSKKSRKKDKETVEKT-RSKSQNQKRLMILPLEASVVAILLIVVLGSLYVIHCVWAAAEAYSAPSIVLTSRSQDGLHVFDDFREAYGWLRHNTEVDDKVASWWDYGYQTTAMANRTVIVDNNTWNNTHIATVGTAMSSPEKPAWEIFNSLDVKYVLVVFGGLVGYPSDDINKFLWMVRIGGGVFPHIQESDYLRDGQYRIDAQATPTMLTSLMYKLSYYRFVETDGKGFDRVRRTEIGKKHFKLSHFEEVFTTHHWMVRIYKLKPPKNRLKEKLKKPKITSKPLSGHTRDESAKRNPWQ
>ANOEroxb
MGAPLEPKSGGTLRNAFGGVLCLFILILIGVLAFSIRLFSVIKYENVIHEFDPYFNYRVTQFLTKNGIYEFWNWFDDRTWYPLGRVIGGTVYPGLTLTAGTMWWILNSLNIPLSVKTVCVFTAPVFSASAAWATFLLTKEVKGAGAGLTAAALLAIVPSYISRSVAGSYDNEAVAIFALIFTFFLYIKTLNTGSLFYATLNALSYFYMVCSWGGYTFIINLIPMHALLCIVTGRYSSRLYIAYAPLVVLGTLLAALVPVVGFNAVMTSEHFASFLVFFIIHVVAFVSLIKGLLSPKMFKVAITLVLTVGIAVFVGVIAILVALVASSPTKGWSGRSLSLLDPTYASKYIPIIASVSEHQPPTWPSYFMDINVLAFLVPAGIIACFLPLSDASSFVVLYLVTSVYFSGVMVRLMLVLAPAACIMSGIALSEAFNVLTLSVKLQLAKLFEAPTSNAEETKDGSSIARSDVVKEDNQTFSNRTEVVKERPSKKNRKKDKETMEKT-YFKPQNPKRLMVLPLEASAIAILLLVILGSLYVIHCVWAAAEAYSAPSIVLTSRSQDGLHVFDDFREAYSWLGHNTDVDDKVASWWDYGYQTTAMANRTVIVDNNTWNNTHIATVGTAMSSPEKPAWEIFNSLDVKYVLVVFGGLVGYPSDDINKFLWMVRIGGGVFPHIKEPDYLRDGQYRIDAQATPTMLNCLMYKLSYYRFVETDGKGFDRVRRTEIGKKHFKLSHFEEVFTSHHWMVRIYKLKPPKNRIKGKLKKTKTMSKPLSGSGRDGNVKKNPWQ
>CALAplic
MVVPCEGKSGGTLRNAFGGILCLFILILIGVLAFSIRLFSVIKYESVIHEFDPYFNYRVTQFLTKNGIYEFWNWFDDRTWYPLGRVIGGTVFPGLTLTAGTIWRVLNFLNIPLSVKTVCVFTAPVFSAFAAWATYLLTKEVKGTGAGLTAAALLAIVPSYISRSVAGSYDNEAVAIFALIFTFFLYIKTVNTGSLFYATLNALSYFYMVCSWGGYTFIINLIPMHVLLCIVTGRYSSRLYIAYAPLVILGTLLAALVPVVGFNAVMTSEHFASFLVFIIIHVVAFVSFIKGVLSPKMFKVAMTLVLTVGIAVCIGVVAILVALVASSPTKGWSGRSLSLLDPTYASKYIPIIASVSEHQPPTWPSYFMDINVLAFLVPAGIIACFLPLSDASSFVVLYLVTSVYFSGVMVRLMLVLAPAACILSGIALSEAFHVLTQSVKLQLAKLLETPSLNAGNTKDGSSIAQSDVVKEDNQMLAPKTEVSKERPSKKSRKKDKETVEKT-HVKSQNQKRLMTLPLEASAIAILLLVVLGSLYVIHCVWAAAEAYSAPSIVLTSRSQDGLHVFDDFREAYAWLRHNTEVDDKVASWWDYGYQTTAMANRTVIVDNNTWNNTHIATVGTAMSSPEKPAWEIFNSLDVKYVLVVFGGLIGYPSDDINKFLWMVRIGGGVFPHIKEPDYLRDGQYRIDAQATPTMLNCLMYKLSYYRFVETDGKGFDRVRRTEIGKKYFKLSHFEEVFTTHHWMVRIYKLKPPRNRMKSKLKKSKIISKSSSGVTNDGSIKKNPWQ
>CYPRflav
MSSPVEPKPGGTLRNAFGGVLSLFILLLIGVLGFSIRLFSVIKYESVIHEFDPYFNYRVTQFLSKNGIYEFWNWFDDRTWYPLGRVIGGTVYPGLTMTAGTIWWILNSLNIPLSVETVCVFTAPIFSAFAAWATYLLAKEVKGTGAGLTAAALVAIVPSYISRSVAGSYDNEAVAIFALIFTFFLYIKTLNTGSLFYATLNSLSYFYMVCSWGGYTFIINLIPMHVLLCIVTGRYSSRLYIAYAPLVVLGTLLAALVPVVGFNAVMTSEHFASFLVFIIIHVVAFVHYIKGILSPKMFKVAITLVSAIGIAVCVGVLSILVALVASSPTKGWSGRSLSLLDPTYASKYIPIIASVSEHQPPTWPSYFMDINVLAFLVPAGIIACFLPLSDASSFVVLYLVTSVYFSGVMVRLMLVLAPAACIMSGIALSEAFDALTQSVKHQLAKLLESSPSNAGDTNDDTSIAQNDVGKEDMQ---NKTEDAKERPSKKSRKKGKETMEKA-PVKSQNEMRLLVLPLEASAIAILLLVVLGSLYVIHCVWAAAEAYSAPSIVLTSRSHDGLHVFDDFREAYAWLRHNTEVDDKVASWWDYGYQTTAMANRTVIVDNNTWNNTHIATVGTAMSSPEKAAWEIFNSLDVKYVLVVFGGLVGYPSDDINKFLWMVRIGGGVFPHIKEPDYLRDGQYRTDAQATSTMLNCLMYKLSYYRFVETDGRGYDRVRRAEIGKKHFKLSHFEEVFTTHHWMVRIYKLKPPKNRLKGKSKKFKTTAKPLSGTRSDGSPKKNPWQ
>GOODfuma
MGAPIEPKAGGTLRNAFGGVLCLFILLLIGVLAFSIRLFSVIKYENVIHEFDPYFNYRVTQFLTKNGIYEFWNWFDDRTWYPLGRVIGGTVYPGLTLTAGTMWWILNSLNIPLSVKTVCVFTAPVFSASAAWATFLLTKEVKGTGAGLTAAALLAIVPSYISRSVAGSYDNEAVAIFALIFTFFLYIKTLNTGSLFYATLNALSYFYMVCSWGGYTFIINLIPMHALLCIVTGRYSSRLYIAYAPLVVLGTLLAALVPVVGFNAVMTSEHFASFLVFIIIHVVAFASLIKGLLSPKMFKVALTLVLTVGIAVFVGIIAILVALVASSPTKGWSGRSLSLLDPTYASKYIPIIASVSEHQPPTWPSYFMDINVLAFLVPAGIIACFLPLSDASSFVVLYIVTSVYFSGVMVRLMLVLAPAACIMSGIALSEAFNVLTLSVKLQLAKLLEAPTSNAEDTKDGSSLAQSDVVKEDNQAFSNKTEVVKERPSKKSRKKDKETVEKT-YVKPQNPKRLMVLPLEASAIAILLLVILGSLYVIHCVWAAAEAYSAPSIVLTSHSQDGLHVFDDFREAYAWLGHNTEVDDKVASWWDYGYQTTAMANRTVIVDNNTWNNTHIATVGTAMSSPEKPAWEIFNFLDVKYVLVVFGGLVGYPSDDINKFLWMVRIGGGVFPHIKEPDYLRDGHYRIDSQATPTMLNCLMYKLSYYRFVETDGKGFDRVRRTEIGKKHFKLSHFEEVFTTHHWMVRIYKLKPPKNRMKGKLKKPKTASKPLSGTGRDGSTKKNPWQ
>GYMNdens
MASPPDLKSGATLRNAFGGVLALFIIILIGVLAFSIRLFSVIKYESVIHEFDPYFNYRVTQFLTKNGIYEFWNWFDDRTWYPLGRVIGGTVYPGLTLTAGTMWWILNSLNIPLSVKTVCVFTAPIFSAAAAWATYLLTKEVKGTGAGLTAAILLAIVPSYMSRSVAGSYDNEAVAIFALIFTFFLYIKTLNTGSLFYATLNALSYFYMVCSWGGYTFIINLIPMHVLLCIVMGRYSSRLYIAYAPLVVFGTLLAALVPVVGFNAVMTSEHFASFLVFIIIHVVAFVSFIRGILSPKMFKVAITLVLTVGIAVCVGAIAILAALVASSPTKGWSGRSLSLLDPTYASKYIPIIASVSEHQPPTWPSYFMDINVLAFLVPAGIIACFLPLSDASSFVVLYLVTSVYFSGVMVRLMLVLAPAACIMSGIALSEAFNVLTQSVKLQLAKLLETPP-NAGDTKDGSSTVQSDVVEEDNQMLANKTEFVKERPSKKSRKKDRETVEKT-RSKAQNQKRLMILPLEASSVAILLIVVLISLYVIHCVWAAAEAYSAPSIVLTSRSQDGLHVFDDFREAYSWLRHNTEVDDKVASWWDYGYQTTAMANRTVIVDNNTWNNTHIATVGTAMSSPEKPAWEIFNSLDVKYVLVVFGGLVGYPSDDINKFLWMVRIGGGVFPHIKEPDYLRDGQYRIDAQATPTMLNSLMYKLSYYRFVETDGKGFDRVRRTEIGKKHFKLSHFEEVFTTHHWMVRIYKLKPPKNRMKEKLKKPKMTSKPLSGTRRDESAKRNPWH
>EPIPaphy
MADSVKPKTGGTLKDIFGGVLCLFILLLIGVLAFSIRLFSVIKYESVIHEFDPYFNYRVTQFLSKNGIYEFWNWFDDRTWYPLGRVIGGTVYPGLTLTAGTMWWILNSLNIPLSVETVCVFTAPVFSAFAAWATYLLTKEVKGVGSGLTAAALLAMVPSYISRSVAGSYDNEAVAIFALIFTFYLYIKTLNTGSLFYATLNALSYFYMVCSWGGYTFIINLIPMHALLCIVTGRYSSRLYIAYAPLVVLGTLLAALVPVVGFNAVMTSEHFASFLVFIIINVVAFIYYIKGILSSKMYKVAITVVLTFGIAVCVAVIVILVALVASSPTKGWSGRSLSLLDPTYASKYIPIIASVSEHQPPSWPSYFMDINILTFLVPAGIIACFLPLSDSSSFVVLYLVTAVYFSGVMVRLMLVLAPAACIMSGIALSEAFTVLTRSVKHQPAKLQDTPISNAADTKVKSSVDHNDVILDDNQVVANKTEYAKERPSKKSRKKEKENMEKA-PIKPQNTTRLLVLPIEASVCAIFLLLVLGSFYVIHCVWAAAEAYSAPSIVLTSHSPDGLHVFDDFREAYAWLRHNTEVDDKVASWWDYGYQTTAMANRTVIVDNNTWNNTHIATVGTAMSSPEKAAWDIFNSLDVKYVLVVFGGLVGYPSDDINKFLWMVRIGGGVFPHIKEPDYLRDGQYRIDAQATPTMLNCLMYKLSYYRFVETDGKGFDRVRRTEIGKKHFKLSHFEEAFTSHHWMVRIYKLKPPKNRMRGKPKKPKTSSSPLLGATRGGSSRKNPWQ
>DACThata
MASPPDLKSGATLRNAFGGVLALFIIILIGVLAFSIRLFSVIKYESVIHEFDPYFNYRVTQFLTKNGIYEFWNWFDDRTWYPLGRVIGGTVYPGLTLTTGTMWWILNSLNIPLSVKTVCVFTAPIFSAAAAWATYLLTKEVKGTGAGLTAAILLAIVPSYMSRSVAGSYDNEAVAIFALIFTFFLYIKTLNTGSLFYATLNALSYFYMVCSWGGYTFIINLIPMHVLLCIVMGRYSSRLYIAYAPLVVFGTLLAALVPVVGFNAVMTSEHFASFLVFIIIHVVAFVSFIRGILSPKMFKVAITLVLTVGIAVCVGAIAILAALVASSPTKGWSGRSLSLLDPTYASKYIPIIASVSEHQPPTWPSYFMDINVLAFLVPAGIIACFLPLSDASSFVVLYLVTSVYFSGVMVRLMLVLAPAACIMSGIALSEAFNVLTQSVKLQLAKLLETPP-NAGDTKDGSSTVQSDVVEEDNQMLANKTEFVKERSSKKSRKKDRETVEKS-RSKSQNQKRLMILPLEASSVAILLIVVLISLYVIHCVWAAAEAYSAPSIVLTSRSQDGLHVFDDFREAYSWLRHNTEVDDKVASWWDYGYQTTAMANRTVIVDNNTWNNTHIATVGTAMSSPEKPAWEIFNSLDVKYVLVVFGGLVGYPSDDINKFLWMVRIGGGVFPHIKEPDYLRDGQYRIDAQATPTMLNSLMYKLSYYRFVETDGKGFDRVRKTEIGKKHFKLSHFEEVFTTHHWMVRIYKLKPPKNRTKEKLKKPKMTSKPLSGTRRDESAKRNPWQ
