# Supplementary material for: Orchid Phylotranscriptomics: The Prospects of Repurposing Multi-Tissue Transcriptomes for Phylogenetic Analysis and Beyond
Source: Front Plant Sci. 2022 May 27;13:910362. doi: 10.3389/fpls.2022.910362 (PMC9196242; doi:10.3389/fpls.2022.910362)
Supplement: Supplementary file 4 [file Data_Sheet_3.zip › ortho_MSA/r1/OG0008955.fa]

>PTERcurt
--------------------MSWLRPAVKKGVETSGKHNITRTVCNYAGE-VYLDGQAIFGRDKTRQDG---------MRRLIIEHKYQNHRQFSVLNEFSKQLKGEAKSNSEFQRSIKDLNEKLGIAKDDLKARTKKTTAKLHKSVDDVWTEAGATSKKVAENVKVKLTYAKEEVKETLGLRTHETSGSSHT------SSAKVGDNPTARSESSGNYEASNSQEQAGASDTLFSRFRTNLSSASPKLALAFQKLKETKVHDLAKKGYEMIKDELSSSPSKRRRMRYTATSMSSDPRSTRTDIAILPSNQSPLSEKWEAFKRKVESHPIYKRVRGISEPVVAKGQEIAEDVRETLETSDHPLVHKIIDLNEAVFGENATALSFKEIRRRDPTFSLPEFVQEVQDMIRPVLTAYYKGDLEALRKTCSPEVIERCKGEKMACESQGIYFVNKILHISEVDVRETKMMGSSPIIVLAFQTQQIYCVRDRQGSITSGGQDTIQTVYYGWAMQLVDSEELGGAAYYPVWRLREMQQLGVQALI
>SELEaequ
MAARIFASQSKTLAQNYGLAHESSASLIAPGVSSYCLRALHYLASSTFPPAAPKTSKSVPGTASSPSSTFSPCKGTPLQHWLITEYKYGNPRQFSVFNEFSKQLKGEAKSNPDFQRSIKDLNEKLGVVKEDLKARTKKTTEKLHKNVDDVWIEAGATSKKVAANVKEKLTAAKEEVKETLGLGKQETSGSSYTTTTVDSYSAKDDGSAEARSESAGGYVASNSEEQVGETDTLFSRFRWSLSSVSPKFSLAFQKLKETKIHDLAKKGYGIIQDELSSSPSKRKRMRYTSTSTPSEARSTRTDIVIVPSKQSRLGKKWDAFKRKVQSHPIYKRVRGLSEPVVAKGQEIAEDVRETLETSDHPLVHKIIDLNEAVFGENATALSFKEIRRRDPTFSLPDFVQEVQDMIRPVLTAYYMGDIETLKKTCSPEVIERCKGERMAYESQGIYFDNKILHISEVDVRETKMMGSTPIIVLAFQTQQIYCVRDRQGSITSGGQDTIQTVYYGWAMQLVDTEELGEGAYYPVWRLREMQQLGVQALI
>LECAnigr
MAASVFASQSKTLAPAVTRVLN-SASLLGHAASSPCLRAPSYLVSFSLPPPVCARADS-AVTVDLHTGASGAGQGTILQHLLSTNFKGGKPRHFSVFSEFSKQLKGEAKSNPEFQRSIKDLNEKLGVVTEDLKARTRRTSEKLHRSVDDVWTEVEATPKKVATNMKEKLAAAKEEVKETFGLGKQGTSGSSYTSA--ESSSTTEDVSAT-TPESPGRSEA-NSQKQAGETENLFNRFRTTLSFASPKVSLAFQRLKEMKILELAKKGYDTLKDELSSSPSKRRRTRYTTTSTSSGPRSARTDIVIMPSKQSPLGEKWGAFKRKVQSHSIYKRVMGFSEPVVAKGQEIAEDVRETLETSDHPLVHKIVDLNEAVFGENATALSFKEIRRRDLTFSLPDFVQEVQEMIRPILTAYYEGDIETLKMTCSPEVIERCKGERMVNESQGIYSDNKILHVSEIDVRETKMMGSTPIIVLAFQTQQIYCVRDRHGSVTSGGMDSIQTVYYGWAMQLVDPEELGEGAYYPVWRLREMQQLGVKALI
>PHALcorn
--------------------MSFLKSAVSKSVEASGKHNLTRTVRNFADTVVHDVRPAVADRVKIPHDP---------MHWLITEHKCGNPRQFSVFNEFSKQLKGEAKSNQEFQRSIKDLNEKLGVVKEDLKIRTRKTTEKLHKRVDDVWSEAEATSKKVAVNVKEKLTAAKEEVKESLGLGTQETSGSSHNTTSADSFREEDGNNATARSESSEGYEASKSQEQAGESDTLFSRFKMRFSAASPKLSLAFKKMQETKIHDLAKKGYDMIRDELSASSSKRRRTRYTSTSASSDPRSTRTDIVVVPSKQSPLGERWEAFKRKVQSHPIYKRVRGISDPVVAKGQEIAEDVRETLETSDHPLVHKIIDLNEAVFGENATALSFKEIRRRDPSFSLPEFVQEIQEMIRPVLTAYYKGDIETLKKTCSSEVIERCKGERMAYESQAIYFDSKILHISEVDVRETKMMGSTPIIVLAFQTQQIYCVRDRQGSITSGGQDTIQTVYYGWAMQLVDAEELGEGGYYPVWRLREMQQLGVQALI
>DRAKthyn
-----------------------------------------------------------------MIRRFPRY-----VHWLIIEHKYGNTRQFSVLNEFSKQLKGEAKSNSEFQRSLKDLNEKLGVVKEDLKARTKKTTAILHKSVDDVWTEAEATSKKVAGNVKEKLTSAKEEVKETLGIRKQEIFGSSQATTSVHFSDSKNGDNSTPRSESAGSSEDCNPQEQAGESGTIFSRFRTNFSSASPKVSSAFQKLKETKVHDLAKKGYDMLKDELNSSQSKRRRMRYTATSTSSDPRSTRTDIVVLPTNQSPVRQKWEAFKKKVQDHPIYKRMRGISEPVVAKGQEIAEDVRETLETSDHPLVHKIIDLNETFFGENATALSFKEIRRQDPTFSLPEFVQEVQDMIRPVLTAYYKGDLEALKKTCSSEVIERCKGERMAFESQGIYFDNKILHISEIDVRETKMMGSSPIIVLAFQTQQIYCVRDRQGSITSGGQDTIQTVYYGWAMQLVNPEELGEGAYYPVWRLREMQQLGVQALI
>CALAplic
-----------------------------------------------------------------MIRRFPYL-----LHWLIIEQKYGNPRQFSVLNEFSKQLKGEAKSNSEFQRSIKDLNAKLGAVKEDLKARTKKTTTKLHKSVDDVWTEAEATSRKVAENVKEKLTFAKEEVKETLGIRTQGTSGSSHTRTSVHSSGSKDGDNTTAGPESSGSYEASNSQGQDGDSDTLFSRFRTNLSFASPKVSLAFQKLKETKVHDLAKKGYDMIKDELSSSPSKRRRMRYTATSMSSDPRSTRTDIAILPSNQSPLGEKWEAFKRKVQSHPIYKRVKGISEPVVAKGQEIAEDVRDTLETSDHPLVHKIIDLNEAFFGENATALSFKEIRRQDPTFSLSEFVQEVQDMIRPVLTAYYKGDIEALKKTCSPEVIERCKGERMACESQGIYFDNKILHISEVDVRETKMMGSSPIIVLAFQTQQIYCVRDRQGSITSGGQDTIQTVYYGWAMQLVDTEELGEGAYYPVWRLREMQQLGVQALI
>DIURorie
-----------------------------------------------------------------MIRRFTHH-----LHWLIIEHKYGNSRQFSVLNEFSKQLKGEATSNSEFQRSLKDLNEKLSVVKEDLKARTKKTTAKLHKSVDDVWTEAEATSKKVAGNVKEKLTSAKEEVRETLGIRTQETSGSSHTTNDSQSSGSKDGDNTTA-SESAESYGTSNPQGQAEESDTLFSRFRTNISSASPKVSLAFQKLKETKVHDFAKKGYDMIKDELSSSPSKRRRMRYTATSMSSDPRSARTDIVILPTNQSPLREKWEAFKRKVQSHPIYKRVRGISEPVMAKGQEIAEDVRETLETSDHPLVHKIIDLNESFFGENATALSFKEIRRQDPTFSLPEFVQEVQDMIRPVLTAYYKGDLETLKKNCSPEVIERCKGERTACESQGIFFDNKILHISEVDVRETKMMGSSPIIVLAFQTQQIYCVRDRHGSITSGGQDTIQTVYYGWAMQLVDAEELGGGAYYPVWRLREMQQLGVQALI
>RIMAelli
------------------------------PISTTLP--------------VPQD------KQKTLAGRRGHDPGSLLQHWLIIEHKYGNPRQFSVLNEFSKQLKGEAKSNSEFQRSLKDLNEKLGVVKEDLKARTKKTTAKLHKSVDDVWIEAEATSKKVAGNVKEKLTSAKEEVKETLGIRKQETSGSSHTTTSVHFSGSKNGDNTTPRSESAGSYEACNSQGQAGESDTIFSRFRTNLSSASPKVSLAFQKLKETKVHDLAKKGYDMLKDELSYSPSKRRRMRYTATSMSSDPRSTRTDIVILPTYQSPLREKWEAFKRKVQSYPIYKRVRGISEPVLAKGQEIAEDVRETLETSDHPLVHKIIDLNETFFGENATALSFKEIRRQDPTFSLPEFVQEVQDMIRPVLTAYYKGDLEALKKTCSPEVIERCKGERMAYESQGISFDNKILHISEVDVRETKMMGSSPIIVLAFQTQQIYCVRDRQGSITSGGQDTIQTVYYGWAMQLVDPEELGEGAYYPVWRLREMQQLGVQALI
>DRAKelas
-----------------------------------------------------------------MIRRFPRY-----VHWLIIEHKYGNTRQFSVLNEFSKQLKGEAKSNSEFQRSLKDLNEKLGVVKEDLKARTKKTTAILHKSVDDVWTEAEATSKKVAGNVKEKLTSAKEEVKETLGIRKQEIFGSSQATTSVHFSDSKNGDNSTPRSESAGSSEDCNPQEQAGESGTIFSRFRTNFSSASPKVSSAFQKLKETKVHDLAKKGYDMLKDELNSSQSKRRRMRYTATSTSSDPRSTRTDIVVLPTNQSPVRQKWEAFKKKVQDHPIYKRMRGISEPVVAKGQEIAEDVRETLETSDHPLVHKIIDLNETFFGENATALSFKEIRRQDPTFSLPEFVQEVQDMIRPVLTAYYKGDLEALKKTCSSEVIERCKGERMAFESQGIYFDNKILHISEIDVRETKMMGSSPIIVLAFQTQQIYCVRDRQGSITSGGQDTIQTVYYGWAMQLVNPEELGEGAYYPVWRLREMQQLGVQALI
>DENDnobi
--------------------MSWLKSAVNKSVEASGKHNLIRTVRNYADTVGHNACPAVPGGAKILHDR---------EHWLITAHKCGNPRQFSVFNEFSKQLKGEAKSNQEFQRSIKDLNEKLGVVKEDLKARTRKTTEKLHKSVDDAWIEAETTSKKVAENVKEKLTAAKEEVKETLGLGTQETSGSSHTSTSSDSFREEDGDSANARSESSQGYEANNSQEQAGVSDTLFGRFRMKISSVSPKFSLAFQKLQETKIHDLAKKGYDMIRDELSNSPSRRRRMRYTATSASSDPRSARTDIVIVPSKQSPLGEKWEAFKRKVQSHPIYKRVRGISEPVVAKGQEIAEDVRETLETSDHPFVHKIIDLNEAVFGENATALSFKEIRRRDPTFSLPEFVQEVQEMIRPVLTAYYKGDIETLKKTCSSEVIERCKGERMAYESQGIYFDNKILHISEVDVRETKMMGSTPIIVLAFQTQQIYCVRDRQGSITSGGQDTIQTVYYGWAMQLVDTEELGEGAYYPVWRLREMQQLGVQALI
>PHRAlind
MAARIFASHSKTLAPNYGLALESSASLIAPGVSSPCLRAHHYLTSSPFPPAAHRPAKP-PGTASSYPSTFIPSKGKLLQHWLITEHKYGNPRQFSVFNEFSKQLKGEAKSNPDFQRSIKDLNEKLGVVKEDLKARTKKTTEKLHKNVDDVWIEAEATSKKVAANVKEKLTAAKEEVKETLGLGKPETPGSSYTTATVDSSNSKDDGKAEASSESSD--RTSNSEEQVVEPDTLFSRFRWTLSSASPKVSSAFQKLKETKIHDLAKKGYGIIQDELSSSPSKRKRMQYTSTSTPSEARSTRTDIVIVPSKQSRLGKKWDAFKKKVQSHPIYKRMRGLSDPVVAKGQEIAEDVRETLETSDHPLVHKIIDLNEAVFGENATALSFKEIRRRDPTFSLPDFVQEVQEMIRPVLTAYYKGDIETLKKACSPEVIERCKGERMAYESQGIYFDNKILHISEVDVRETKMMGSTPIIVLAFQTQQIYCVRDRQGSITSGGQDTIQTVYYAWAMQLVDTEELGEGAYYPVWRLREMQQLGVQTLI
>HABEpant
--------------------MSWLKSTIKMAVETNVKHKLIR---KYAGG-VHID---VVRKTKIQQDRMVHS-----QHWLIIEHKYGNPRQFSVLNEFSKQLKGEVKSNQEFQRSFKDLNERLGVVKEDLKARTKKTTAKLHKSVDDVWTEVEATSKKVAENVKEKLTAAKEEVKETLGIGAQESSGSSNTKTNSHTSEEKCGENTTGRSENCGSYMASNSQTEAGESATLFRRFRKKFYSASPRILLVVQKLKETKVHDLVKKGYDMIKDELSSSPSKNRKVRY--TSTSSNPRSTRTDITILPSNKTPLGEKWESFKRKVQTHPIYKRVRGISEPVVSKGQEIAEDVRETLETSDHPLVHKIIDLNEAVFGENATALSFKEIRRRDPTFSLPEFVQEVQDMIRPVLTAYSKGDLEALKKTCSPEVLERCKGERMTYENQGIYFDNKILHISEVDVRETKMMGSSPIIVLAFQTQQIYCVRDRQGSITSGGQDTIQTVYYGWAMQLVDAEELDEGAYFPVWRLREMQQLGVQALI
>ERYCcris
--------------------MSWFKSAVNKTVEVSGKHNLTR------------AGQAVVGGAKILQDR---------KQRLITEKKCGNLRQFSVFNEFSKQLKGEVKSNQEFQRSIKDLNEKLGVVKEDLKTRTKKTTEKLHKSVDNVWIEAEATSKKVAENVKEKLTAAKEEVKESLGLGTQETSGSSHSTTTADSFREEHGARETARSKNYGDHESSNSQEQAGASDTLFDRLRMKISSASPKFSLAFQKLQETKFHDLAKKGYDMIRDELSTSPSKRRRMRYTSTTTSSDPRSMRTDVVIVPSKQSPLGEKWEAFKRKVQNHPIYKRARGISEPVVAKGQEIAEDVRETLETSDHPLVHKIIDLNEAVFGENATALSFKEIRRRDPAFSLPEFVQEVQEMIRPVLTAYYKGDIETLKKNCCSEVIERCKGERMAYDSQGIYFDNKILHISEVDVRETKMMGSSPIIVLAFQTQQIYCVRDRQGSITSGGQDTIQTVYYGWAMQLVDAEELGEGAYYPVWRLREMQQLGVQALI
>CORYacti
-----------------------------------------------------------------MSRRFSYY-----LHWLIIKHQYGNHRQFSVLNEFSKQLKGEAKSNPEFQRSIKDLNEKLGVVKEDLKARTKKTTAKLHRSVDDVWIEAEATSKKVAENVKEKLTSAKEEVKETLGIRSQETSGTSHTTTSVHSSGSKDGDNTTTRSESAGSYEASNSQGQTAESDTLFGRFRTNFSSASPMVSLAFQKLKETKVHDIAKKGFDMIKDELISSPSKRRRMRYTDTSSSSDPRSTRTDIVILPSNQSPLSEKWEAFKRKVQSHPIYKRVRGISEPVVAKGQEIAEDMRETLETSDHPLVHKIIDLNEAFFGENATALSFKEIRRLDPSFSLPEFVQEVQDMIRPVLTSYYKGDLQALKKTCSPEVVERCKGERMAYENQGIYFDNKILHISEVDVRETKMMGSSPIIVLAFQTQQIYCVRDRQGSITSGGQDTIQTVYYGWAMQLVDTEELGEGAYYPMWRLREMQQLGVQALI
>GYMNodor
--------------------MSWLKSAVNRGVETNVKHNLIC---KYAGV-VHLD---VVGRAKIQQDRRAHL-----QHLLIIEHKFGNPRQFSVLNEFSKQLKGEAKSNPEFQRSFKDLNDKLGVVKEDLKARTKKTTAKLHKSVDDVWTEAEATSKKVAENVKEKLTAAKEEVKETLGIRAQETSGSSHTMTNAHTSGEKYGENTTARSENSGSYEASNSQEQAGEYDTLFNRFRKNFYSSSPRVSLAFQKFKETQVHDLVKKGYDMIKDELSSSPSKNRKMRYTSTSTSSNPRSTRTDITILPSNKSPLGVKWESFKRKVQSHPIYKRVRGISEPVVAKGQEIAEDVRETLETSDHPLVHKIIDLNEAVFGENATALSFKEIRRRDPNFSLPEFVQEVQDMIRPVLTAYYKGDLEALRKTCSPEVLERCKGERIAYESQGIYFDNKILHISEVDVRETKMMGSSPIIVLAFQTQQIYCVRDRQGSITSGGQDTIQTVYYGWAMQLVDAEELGEGAYFPVWRLREMQQLGVQALI
>APOSshen
MDAWVFASQSKSIAQKLSHSPS-SAFSIDLTASSLCFRAFHHLPPSNSLHGVRGSAIH-AGTAISLPNTFDLS-----KHLFIREPKCGTPRDFSMFNEFSKQVSGEAKSNQEFQKSIKDLNEKIGVVREDLKARTKWTTEKLHKSVDDVWSDAEATSKKVAADVKEKLTAAKEEVKETLGLGKQENCESSHTTA--DSSGVNYGDSATANSESSGN-------SKAKEADTFFGRFRTTLSSASPKISVAFKKIKETKIHNLAMKGYDLMKDELISSPSKRKRMRYTDTSTSSEPRSTSTDIVVMPSKQSLLGEKWEEFKRKVQNHPIYKRVRGFSKPVVDKGQEIAEDMRETMETSDHPLVHKIIDLNEAVFGENATALSFKEIRRRDPAFSLPDFVQEVQEMIRPVLTAYYKGDVETLKKTCCSEVLERCKGERMAYDSQGIYFDNKILHISEVDVRETKMMGSSPIIILAFQTQQIYCVRDRQGSITSGGQDTIQTVYYAWAMQLVDAEELGEGAYFPVWRLREMQQLGVQALI
>VANIshen
MTALVFASQSKILVPANIRVLNSAASLLGHA---PCLRAPLYLASTSLPPAVSGCASS-AITADFHTGASGDGQGTVLQHLLGANFKGGKPRHFSVFSEFSKQLRGEAKSNPEFQRSIKDLNEKLGVVKEDLKARTKRTSEKLHRSVDDVWIEVEATPKKVATNMKEKLAAAKEEVKETFGLGKQGSSGSSCTNA--ESSSTIEDGNATKTPEGPGTSEARNSQQQDGETGSFLSKFRATLSFASPKVSLAAQKLKEMKILELARKGYDTLKDELSSSPSK-RRTRYTVTSTSSEPRSTRTDMVITASKQSPLGEKWEAFKRKVQSHSIYKRVKGLSEPVVTKGQEIAEDVRETLETSDHPLVHKIVDLNEAVFGENATALSFKEIRRRDLNFSLPDFVQEVQEMIRPVLTAYYKGDIETLKKTCSPEVIERCKGERMANESQGIYFDNKILHISEIDVRETKLMGSTPIIVLAFQTQQIYCVRDRRGSITSGGQDTIQTVYYGWAMQLVDPEELGEGSYYPVWRLREMQQLGVKALI
>HAEMdisc
--------------------MLWLRSAVNKGVESSYKHNLTCTIRNYAGV-VHHDGQAIVGRHKICQDR---------MSRLTTEHQYENPRQFSVLNEFSKQLKGEAKSNPEFQRSIKDLSEKLGLVKDDLKARTKKTTAKLHKSVDDAWTEAEAKSKKVAENVKEKYTSAKEEVKETLGFRTQETSGSSHTTSSVHSSGEKVVDNTTARSESSGNYEASNSQEQAGESDTFFSRFRTKFSSASPKVSLAFQKLKETKVHDLAKKGYDMIKDELSSSPSKRRRMRYTSTSMSSDPRSTRTDIAILPSNQSPLVEKWEAFKMKVQSHPIYKRVRGISEPVVAKGQEIAEDVRETLETSDHPLVHKIIDLNEAVFGENATALSFKEIRRRDPTFSLPEFVQEVQDMIRPVLTAYYKCDLEALKKTCSPEVIERCKGEQMACESQGVCFDSKILHISEVDVRETKMMGSSPIIVLAFQTQQIYCVRDKHGSITSGGQDTIQTVYYGWAMQLVDTEELGEGVYYPVWRLREMQQLGVQALI
>DACThata
-----------------------------------------------------------------------------------------------------------------------------------------------------------------------------------------------------------------------------------------------------------------------------MIKDELSSSPSKNRKMRYTSTSTSSNPRSTRTDITILPSNKSPLGVKWESFKRKVQSHPIYKRVRGISEPVVAKGQEIAEDVRETLETSDHPLVHKIIDLNEAVFGENATALSFKEIRRRDPNFSLPEFVQEVQDMIRPVLTAYYKGDLEALRKTCSPEVLERCKGERIAYESQGIYFDNKILHISEVDVRETKMMGSSPIIVLAFQTQQIYCVRDRQGSITSGGQDTIQTVYYGWAMQLVDAEELGEGAYFPVWRLREMQQLGVQALI
>HABElong
--------------------MSWLKSTIKMAVETNVKHKLIR---KYAGG-VHID---VVRKTKIQQDRMVHS-----QHWLIIEHKYGNPRQFSVLNEFSKQLKGEVKSNQEFQRSFKDLNERLGVVKEDLKARTKKTTAKLHKSVDDVWTEVEATSKKVAENVKEKLTAAKEEVKETLGIGAQESSGSSNTKTNSHTSEEKCGENTTGRSENCGSYMASNSQTEAGESATLFRRFRKKFYSASPRILLVVQKLKETKVHDLVKKGYDMIKDELSSSPSKNRKVRY--TSTSSNPRSTRTDITILPSNKTPLGEKWESFKRKVQTHPIYKRVRGISEPVVSKGQEIAEDVRETLETSDHPLVHKIIDLNEAVFGENATALSFKEIRRRDPTFSLPEFVQEVQDMIRPVLTAYSKGDLEALKKTCSPEVLERCKGERMTYENQGIYFDNKILHISEVDVRETKMMGSSPIIVLAFQTQQIYCVRDRQGSITSGGQDTIQTVYYGWAMQLVDAEELDEGAYFPVWRLREMQQLGVQALI
>PAPHhirs
MAARIFASQSKALAPNYGLSLESSASLIAPGVSSPCLRALHYLASSPFPPAAHRPAKS-PGTAAPHSSTFSPSKGTLLQHWLITEHKYVNPRQYSVFNEFSKQLKGEAKSNPDFQRSIKDLNEKLGVVKEDLKARTKKTTEKLHKNVDDVWIEAEVTSKKVAANVKEKLTAAKEEVKETLGLGKPETSGSSYTTTTVDSSNAKDDGNAEPSSESSG--GTGNSEEQVVETDTLFSRFRWTLSSASPKVSLAFQKLKETKIHDIAKKGYGIIQDELSSSPSKRKRMQYTSTSTPSVDRSTRTDIVIVPSKQSRLGKKWDAFKKKVQSHPIYKRMRGLSDPVVAKGQEIAEDVRETLETSDHPLVHKIIDLNEAVFGENATALSFKEIRRRDPTFSLPDFVQEVQEMIRPVLTAYYKGDIETLKKACSPEVIERCKGERMAYESQGIYFDNKILHISEVDVRETKMMGSTPIIVLAFQTQQIYCVRDRQGSITSGGQDTIQTVYYAWAMQLVDTEELGEGAYYPVWRLREMQQLGVQALI
>ORCHital
--------------------MSWLKFAVNKGVETNVKHNLIS---KYAGV-VHLD---VVGRAKIQQDRMVHL-----QHLLIIEHKFGTPRQFSVLNEFSKQIKGEAKSNPEFQRSFKDLNEKLGIVKEDLKARTKKTTAKLHKSVDDVWTEAEATSKKVAENVKEKLTAAKEEVKETLGIRAHKTSGSSHTMTNAHTSGENYCADTTARSENSGSYEASNSQEQVGEFDTLFSRFKKNFYS-SPRVSLVFQKFKETKVLDIVKNGYDMIKDELSSRPSKNRKMRYTATSTSSNPRSTRADITILPSNKSALGVKWESFKRKVQSHPIYKRVRGISEPVVAKGHEIAEDVRETLETSDHPLVHKIIDLNEAVFGENATALSFKEIRRRDPTFSLPEFVQEVQDMIRPVLTAYYKGDLEALKKTCSPEVLERCKGERIAYESQGIYFDNKILHISEVDVRETKMMGSSPIIVLAFQTQQIYCVRDRQGSITCGGQDTIQTVYYGWAMQLVDAEELGEGAYFPVWRLREMQQLGVQALI
>CYPRflav
MAARIFASQSKTLAPNRGLALESSASLIAPGVRSPCLRALHYLASSPFPPAAHRPAES-PGTASSTSGTFSPS-----KHWLITEHKYGNPRQFSVFNEFSKHLKGEAKSNPDFQRSIKDLNEKLGVVKEDLKARTKKTTEKLHKNVDGVWIEAEATSKKVAANVKEKLTAAKEEVKETLGIGKQESSGSAYTATTVDSSTARDDGSAAARSESSGGFGASSSEEQVGETDTLFSRFRWTLSSASPKVSLAFQKLKETKIHDLAKKGYGIIQEELSSSPSKRKRMRYTSTSTPSEPRSTRTDIVVVPSKQSHLGKKWDAFKRKVQSHPIYMRMRGFSEPVVAKGQEIAEDVRETLETSDHPLVHKIIDLNEAVFGENATALSFKEIRRRDPTFSLPDFVQEVQEMIRPVLTAYYKGDIETLKKTCSPEVIERCKGERMAYESQGIYFDNKILHISEVDVRETKMMGSTPIIVLAFQTQQIYCVRDRQGSITSGGQDTIQTVYYGWAMQLVDTEELGEGAYYPVWRLREMQQLGVQALI
>EPIDpuni
--------------------MSWLKSAVKKTVEVSGKNKLTHTVRNYADTIVPQAGQAVGGGAKIPQDH---------AHWLIMKHKCGNPRQFSVLNEFSKQLKGEAKSNQEFQRSIKDLHKKLGVVKEDLKARTKKTTEKLHKSVDDVWIEAEATSKKVAENVKEKLTAAKEEVKESLGLGTQETSGSSHTTTSADSFKEEDSDSATTRSQSSKGYEARNSQEPAGESDTLFSRFRMKFPSASCKFSLAFQKLQETKIHDLAKKGYDMIRDELSTSPTKRRRMRYTSTSASSDPRSTRTDIVIVPSKQSPLGERWEAFKKKVQSHPIYKRVRGISEPVVAKGQEIAEDVRETLETSDHPLVHKIIDLNEAVFGENATALSFKEIRRRDPTFSLPEFVQEVQEMIRPVLTAYYKGDIETLKKTCSSEVIERCKGERMAYESQGIFNDNKILHISEVDVRETKMMGSTPIIVLAFQTQQIYCVRDRQGSITSGGQDTIQTVYYGWAMQLVDTEELGEGAYYPVWRLREMQQLGFQALI
>CALAsini
--------------------MSWLKSAANKSVVASGKHNLTRTVRNYAETVVHNARPAVAGGAKIQNDS---------LQRLITAH-CGNPRKFSLFNEFSRQLKGEAKSNQEFQRSIKDLNEKLGVVKEDLKARTKKTTEKLHKSVDDVWIEAEATSKKMAENVKEKLTAAKEEVKETLGLGTQETIGSSHTTTNADSFRAEDGDSATARSESSEGYGASNSQEQAEQSDTLFGRFRMKLSS-SPKFSLAFQKLQETKFHDLAKKGYDMIRDELSTSPSKRRRMRYTASSASSDPRSTRTDIVIVPSKQSPLGEKWEAFKRKVQSHPIYKRVRGISEPVVAKGQEIAEDVRETLETSDHPLVHKIIDLNEAVFGENATALSFKEIRRRDPTFSLPEFVQEVQEMIRPVLTAYYKGDIETLKKTCSSEVIERCKGERMAYESQGIYFDNKILHISEVDVRETKMMGSTPIIVLAFQTQQIYCVRDRQGSITSGGQDTIQTVYYGWAMQLVDTEELGEGAYYPVWRLREMQQLGVQALI
>PHAIflav
--------------------MSWLKSAVNKSVEASGKHNLTRTVRNYAETVVHNALPAVAGGAKIQNDS---------LHRLITAH-CGNPRKFSVFNEFSRQLKGEAKSNQEFQRSIKDLNEKLGVVKEDLKARTKKTTEKLHKSVDDVWIEAEATSKKMAENVKEKLTAAKEEVKETLGLGTQETIGSSHTTTNADSFRAEDGDSATARSESSEGYGTSNSQEQAGQSDTLFGRFRMKLSSASPKFSLTFQKLQETKFHDLAKKGYDMIRDELSTSPSKRRRMRYTATSASSDPRSTRTDIVIVPSKQSPLGEKWEAFKRKVQSHPIYKRVRGISEPVVAKGQEIAEDVRETLETSDHPLVHKIIDLNEAVFGENATALSFKEIRRRDPTFSLPEFVQEVQEMIRPVLTAYYKGDIETLKKTCSSEVIERCKGERMAYESQGIYFDNKILHISEVDVRETKMMGSTPIIVLAFQTQQIYCVRDRQGSITSGGQDTIQTVYYGWAMQLVDTEELGEGAYYPVWRLREMQQLGVQALI
>OPHRsphe
--------------------MSWLKSAVNKGVESNVKHNLIC---KYAGV-AHLD---VVGRATIQHDRMAHL-----QHLLILENKFGNPRQFSVLNEFSKQLKGEAKS--------------------------------------------KIKNVRVAENVKEKLTAAKEEVKEILGIRAHETSGSSHTMTNAHTSGEKYGEYTTARLENSGSYEASNSQEQAGESDSLFNRFRKNFYS-SRRGSLAFEKFKELKVHDLFKKGYGMIKDELSSSPSKNRKMRYTATSASFNPRSTRTDITILPSHKSPLVVKWESFKRKVQSHPIYKRVRGISEPVVAKGQEIAEDVRETLEMSDHPLVHKIIDLNEAVFGENATALSFKEIRRRDPTFSLSEFVQEVQDMIRPVLTAYYKGDLESLKKTCSPEVLERCKGERFAYESQGIYFDNKILHISEVDVRETKMMGSSPIIVLAFQTQQIYCVRDRQGSITSGGQDTIQTVYYGWAMRLVDAEELGEGAYFPVWRLREMQQLGVQALI
>PAPHconc
MAARIFASQSKTLAPNYGLSLESSASLIAPGASSPCLRALRYLASSPFPPAAHRPAKS-SGTASPHSSTFSPSKGTLLQHWLITEHKYVNPRQYSVFNEFSKQLKGEAKSNPDFQRSIKDLNEKLGVVKEDLKARTKKTTEKLHKNVDDVWIEAEVTSKKVAANVKEKLTAAKEEVKETLGLGKPETSGSSYTTTTVDSSNAKDDDNAEASSESSG--GTGNSEEQVVETDTLFSRFRWTLSSASPKVSLAFQKLKETKIHDIAKKGYGIIQDELSSSSSKRKRMQYTSTSTPSVARSTRTDIVIVPSKQSRLGKKWDAFKKKVQSHPIYKRMRGLSDPVVAKGQEIAEDVRETLETSDHPLVHKIIDLNEAVFGENATALSFKEIRRRDPTFSLPDFVQEVQEMIRPVLTAYYKGDIETLKKACSPEVIERCKGERMAYESQGIYFDNKILHISEVDVRETKFMGSTPIIVLAFQTQQIYCVRDRQGSITSGGQNFARVVAYSWTRKSLESKLLSRSNYLDIFFFSDRGDFGIHCLL
>EPIPpurp
--------------------MSWLKSAVNKSVEASCKHNLTRTARCYADTVVHNTSPPVSGGTKVLQDR---------MHRLIIEHKCGHPRQFSVFNEFSKQIKGEAKSNSEFQRSIKDLNEKLGVVKEDLKARTKKTTEKLHRSVDDVWTEAEATSKKVAENVKEKLTAAKEEVKETLGLRAQETSGSSHTTTSADSSRAEDGDSATNRSESSESFEASNSQEQAGDSDTVFSRFRMKFSSASPKVSLAFQKLQETKIHDLAKKGYDMIRDELSSSPSKRRRMRYTATSTSSDPRSTRTDIVIVPSKQSPMGEKWESFKRKVQSHPIYKRVRGISEPVVAKGQEIAEDVRETLETSDHPLVHKIIDLNEAVFGENATALSFKEIRRRDPTFSLPEFVQEVQEMIRPVLTAYYKSDIETLKKTCSPEVMERCKGERMAYESQGIYLDNKILHISEVDVRETKMMGSTPIIVLAFQTQQIYCVRDRQGSITSGGQDTIQTVYYGWAMQLVDTEELGEGAYYPVWRLREMQQLGVQALI
>OPHRgarg
--------------------MSWLKSAVNKGVESNVKHNLIC---KYAGV-AHLD---VVGRATIQHDRMAHL-----QHLLILENKFGNPRQFSVLNEFSKQLKGEAKS--------------------------------------------KIKNVRVAENVKEKLTAAKEEVKEILGIRAHETSGSSHTMTNAHTSGEKYGEYTTARLENSGSYEASNSQEQAGESDSLFNRFRKNFYS-SRRGSLAFEKFKELKVHDLFKKGYGMIKDELSSSPSKNRKMRYTATSASFNPRSTRTDITILPSHKSPLVVKWESFKRKVQSHPIYKRVRGISEPVVAKGQEIAEDVRETLEMSDHPLVHKIIDLNEAVFGENATALSFKEIRRRDPTFSLSEFVQEVQDMIRPVLTAYYKGDLESLKKTCSPEVLERCKGERFAYESQGIYFDNKILHISEVDVRETKMMGSSPIIVLAFQTQQIYCVRDRQGSITSGGQDTIQTVYYGWAMRLVDAEELGEGAYFPVWRLREMQQLGVQALI
>NEUWzoll
MDAWIFASQSKSMAQKLIPSLS-SASSIDPAASSRCLCAVYHLASSNLPQSVHRPAIH-AGTATSLSSTLGLS-----KHLSIRGYKYNSPRKFSVFNEFSKQVSGEAKSNPEFQRSIKDLNEKIGVVKEDLKARTKLTTEKLHKSVDDVWSDAEATSKKVAENVKEKLNAAKEEVKETLGLGKQENCESAHTTA--DTSSGNYGDRPSASSESSVNSEANNSKEKFRMAKTFFDRYRTTISSAASNVSLAFNKLKETKIHELAMRGYGMMKDELTSSPSKRKRMRYTATSTSSEPRSTRTDIVVMPFKQSPLGEKWEKFKRKVQSHPIYKRVRGFSEPVVAKGQEIAEDVRETMETSDHPLVHKIIDFNEAVFGESATALSFKEIRRRDPAFSLPDFVQEVQEMIRPVLTAYYKGDVETLKKTCCSEVLERCKGEHMAYESQGIYFDNKILHISEVDVRETKMMGSTPIIILAFQTQQIYCVRDRQGSITSGGQDTIQTVYYAWAMQLVDTEELGEGAYFPVWRLREMQQLGVQALI
>EPIPaphy
--------------------MSYHPSSL-----------FLLFARSSL-------------------------RTGSISQWLFTENNCGKFRQFSVLNEFSKQLKGEAKSNQEFQRSIKDLNEKLGVVKEDLKARTKKTSEKLHKSVDNVWTEAEATSKKVAENVKEKLTAAKEEVKETFGFSAQETSETSRSTT--ESF---------IPEENSEKFNARNSEDRSRDSDTLFSRFRMKFSSASPMVSSAFQKLQETKVHDLAKKGYDIIRDELNYSPSK-RRMRYTSGSTSSGPRSTRTDMTVAPSKQSPLGEKWEALKRKVQSHPIYKRVRGISEPVVAKGHEIAEDVRETLETSDHPLVHKIIDINEAVFGENATALSFKEIRRRDPSFSLPEFVQEVQEMIRPVLTAYNKGDIETLKKMCSPEVIERCKGERVAYESQGIFFDSKILHISEVDVRETKMMGSSPIIVLAFQTQQIYCVRDKHGSITSGGQDTIQTVYYGWAMQLVDPEELGEGAYYPLWRLREMQQLGVQALI
>LIMOabor
--------------------MSWLKSAVNKSVEASCKHNLTRTARCYTDAVVHNASPPVSGGTKVLQGR---------MHQSIIDHKCGHPRQFSVFNEFSKQLKGEAKSNSEFQRSIKDLNEKLGVVKEDLKARTKKTTEKLHRSVDDVWTEAEATSKKVAENVKEKLAAAKEEVKETLGLGTQETSGSSHTTTSEDSSRAEDGDTATNSSRSSESFEASNSQEQAGEPDTLFSRVRMKFSSASPKLSLAFQKLQETKIHDLVKKGYDMIIDELSSSPSKRRRMRYTATSTSSNPRSTRTDIVIVPSKQSAMGEKWESFKRKVQSHPIYKRVRGISEPVVAKGQEIAEDVRETLETSDHPLVHKIIDLNEAVFGENATALSFKEIRRRDPTFSLPEFVQEVQEMIRPVLTAYYKSDLETLRKTCCPEVIERCKGERMAFESQGIYLDNKILHISEVDVRETKMMGSTPIIVLAFQTQQIYCVRDRLGSITSGGQDTIQTVYYGWAMQLVDTEELGEGAYYPVWRLREMQQLGVQALI
>CRYPlept
-----------------------------------------------------------------MIRRFPHY-----LHWLIIEQKYGNPRQFSVLNEFSKQLKGEAKSNSEFQRSIKDLNEKLGVVKEDLKARTKKTTAKLHRSVDNVLTEAEATSKKVAENVKEKLTSAKEEVKETLRIRTQEYSRSSHATTSVHSSCSKVGDNTAARSENSGSYEARNFQREAEEPDTLFSRFKSSFSSASPKISLAFQKLKETKVHVLAKKGFDIIKDELNASP-KRRRMRYTTTSTSSDPRSTRTDIVILPSYKSPLGKKWEEFKRKVQSHHIYKRVRGISEPVVTKGQEIAEDVRETLETSDHPLVHKIIDLNEAFFGENATALSFKEIRRQDPTFSLPEFVQEVQDMIRPVLTAYYKGDLEALKKTCSPEVIERCRGERMASESQGIYFDNKILHISEIDVRETKMMGSSPIIVLAFQTQQIYCVRDRQGSITSGGQDTIQTVYYGWAMQLVDAEELGKGAYYPIWRLREMQQLGVQALI
>GYMNdens
--------------------MSWLKSAVNKGVETNVKHNLIC---KYAGV-VHLD---VVGRAKIQQDRRAHL-----QHLLIIEHKFGNPRQFSVLNEFSKQLKGEAKSNPEFQRSFKDLNDKLGVVKEDLKARTKKTTAKLHKSVDDVWTEAEATSKKVAENVKEKLTAATEEVKETLGIRAKETSGSSHTMTNAHTSGEKYGENTTARSENSGSYEASNSQEQAGESDTLFNRFRKNFYSSSPRVSLAFQKFKETKVHDLVKKGYDMIKDELSSSPSKNRKMRYTSTSTSSNPRSTRTDITILPSNKSPLGVKWESFKRKVQSHPIYKRVRGISEPVVAKGQEIAEDVRETLETSDHPLVHKIIDLNEAVFGENATALSFKEIRRRDPNFSLPEFVQEVQDMIRPVLTAYYKGDLEALRKTCSPEVLERCKGERIAYESQGIYFDNKILHISEVDVRETKMMGSSPIIVLAFQTQQIYCVRDRQGSITSGGQDTIQTVYYGWAMQLVDAEELGEGAYFPVWRLREMQQLGVQALI
>PHALmode
--------------------MSFLKSAVSKSVEASGKHNLTRTVRNFADTVVHDVRPAVADRVKIQHDP---------MHWLITEHKCGNPRQFSVFNEFSKQLKGEAKSNQEFQRSIKDLNEKLGVVKEDLKIRTRKTTEKLHKRVDDVWSEAEATSKKVAVNVKEKLTAAKEEVKESLGLGTQETSGSSHNTTCADSFREEDGNSATARSESSEGYEASKSQEQAGESDTLFSRFKMRFSAASPKLSLAFKKMQETKIHDLAKKGYDMIRDELSASSSKRRRMRYTSTSASSDPRSTRTDIVIVPSKQSPLGEKWEAFKRKVQSHPIYKRVRGISDPVVAKGQEIAEDVRETLETSDHPLVHKIIDLNEAVFGENATALSFKEIRRRDPSFSLPEFVQEIQEMIRPVLTAYYKGDIETLKKTCSSEVIERCKGERMAYESQGIYFDSKILHISEVDVRETKMMGSTPIIVLAFQTQQIYCVRDRHGSITSGGQDTIQTVYYGWAMQLVDAEELGEGGYYPVWRLREMQQLGVQALI
>GOODfuma
--------------------MA-ARTGIGA---------FRCLSS------PMSARPSMDVFRCLSSPL---------SNRLIIEHKYENPRQFSVLNEFSKQLKGEAKGNPEFQRSIKDLSEKLGLVKDDLKARTKKTTAKLHKSVDDVWTEAEATSKKVAENVKEKLTSAKEEVKETLGIRTQETSGSSHTTSSVHSSSEKVGDNTTARSESSGNYEASNSQEQAGESDTLFSRFRTKFSSASPKVSLAFQKLKETKVHDLAKKGYDMIKDELSSSPSKRRRMRYTSTSTSSDPRSTRTDIVILPSNQSPLVEKWEAFKRKVQSHPVYKRFRGISEPVVAKGQEIAEDVRETLETSDHPLVHKIIDLNEAVFGENATALSFKEIRRRDPTFSLPEFVQEVQDMIRPVLTAYYKRDLVALRKTCSPEVIERCKGEQMACESQGICFDSKILHISEVDVRETKMMGSSPIIVLAFQTQQIYCVRDKLGSITSGGQDTIQTVYYGWAMQLVDTEELGEGAYYPVWRLREMQQLGVQALI
>ERYCpuss
--------------------MSLLKSAFKKTVEFSGKHNLIR---------------PGYGGAKILQDR---------KVRLITEEKCGNLRQFSVFNEFSKQLKGEVKSNQEFQRSIKDLNEKLGVVKEDLKTRTKKTTEKLHKSVDNVWIEAEATSKKVAENVKEKLTAAKEEVKESLGLGTQETSCSSHSTTTADSFREEDGDKATARSKNYGDHESSNSQEQAGGSDTLFDRLRMKISSASPKFSLAFQKLQETKFHDVAKKGYDMIRDELSTSPSKRRRMRYTSTTTSSVPRSMRTDVVIVPSKQSPLGEKWEAFKRKVQNHPIYKRARGISEPVVAKGQEIAEDVRETLETSDHPLVHKIIDLNEAVFGENATALSFKEIRRRDPAFSLPEFVQEIQEMIRPVLTAYYKGDIETLKKNCCSEVIERCKGERMAYDSQGIYFDNKILHISEVDVRETKMMGSSPIIVLAFQTQQIYCVRDRQGSITSGGQDTIQTVYYGWAMQLVDAEELGEGAYYPVWRLREMQQLGVQALI
>GALEfabe
MAASLFASQSKSLAPAVVRVINSSASLLRHGTSSPCRHASPYIACSYLLPAVSGRPNS-SITMDFYTGASGAGHGKILLHWLNLKFKSGKPRHFGVLSEFSKQLKGEAKSNPEFQRSIKDLNEKLGIVKEDLKARTKRTSTKLHRNVDDVWTEVEATPRKVAINMKEKLSAAKEEVKETLGLGKQGTSGSSYTSA--ESSFTVDDGSTTGTAESSGRSEDRDPQKHFGDTDNLFSKFRTTFSFVSPKVLSTVQRLKEMKILELARKGYDTLKDELNSSPSRRRRARYTETSTSSGPSSTRTEMVITPSKQSPLGEKWEAFKKKVQSHSVYKRVKGLSEPVVAKGQEIAEDVRETLETSDHPLVHKIVDLNEAVFGENATALSFKEIRRRDLNFSLPDFVQEVQEMIRPILNAYYKGDIEALKNTCSPEVIERCKGELMANEIQGIYSNNKILHVSEIDVRETKMMGSTPIIVLAFQTQQIYCVRDRHGSITSGGQDTIQTVYYGWAMQLVDPEELGEGAYYPVWRLREMQQLGIKALI
>PHAItank
--------------------MSWLKSAVNKSVEASGKHNLTRTVRKYAETVVHNARPAVAGGAKIQNDS---------LHWLITAH-CGNPRKFSVFNEFSRQLKGEAKSNQEFQRSIKDLNEKLGVVKEDLKARTKKTTEKLHKSVDDVWIEAEATSKKMAENVKEKLTAAKEEVKETLGLGTQETAGSSQTTTNADSFRAEDGDSATARSESSEGYGASNSQEQAGQSDTLFGRFRMKLSSASPKFSLAFQKLQETKFHDLAKKGYDMIRDELSTSPSKRRRMRYTATSASYDPRSTRTDIVIVPSKQSPLGEKWEAFKRKVQSHPIYKRVRGISEPVVAKGQEIAEDVRETLETSDHPLVHKIIDLNEAVFGENATALSFKEIRRRDPTFSLPEFVQEVQEMIRPVLTAYYKGDIETLKKTCSSEVIERCKGERMAYESQGIYFDNKILHISEVDVRETKMMGSTPIIVLAFQTQQIYCVRDRQGSITSGGQDTIQTVYYGWAMQLVDTEELGEGAYYPVWRLREMQQLGVQALI
>CREMappe
--------------------MSWVKSAVNKSVEASGKHNLTHSVRNYAETFVHNGRPAVAGGVKTQQDP---------MRWLITEHKCGNPRQFSVFNEFSKQLKGEAKSNQEFQRSIKDLNKKLGVVKEDLKARTKKTTEKLHRSVDDVWIEAEATSKKVAENVKEKLTAAKEEVKESLGLGTQETSGPSHTKTSTDSFREEDGDSATARSESSEGYEANNSQQQAGESDTLFSRFRMKISSASPKFSLAFQKLQETKIHDLAKKGYDMIRDELSTSPSKRRRMRYTASSTSSGPRSTRTDIVIVPFKQSPLGEKWESFKMKVQSHPIYKRVRGISDPVVAKGQEIAEDVRETLETSDHPLVHKIIDLNEAVFGENATALSFKEIRRRDPTFSLPEFVQEVQEMIRPVLTAYYKGDIETLKKTCSSEVIERCKGERTAYESQGIYFDNKILHISEVDVRETKMMGSSPIIVLAFQTQQIYCVRDGQGSITSGGEDTIQTVYYGWAMQLVGAEELGEGAYYPVWRLREMQQLGVQALI
>CEPHdama
--------------------MSWLKSAVNKSVEASCKHNLTRTARCYADTVVHNASPPVSGGTKVLQDR---------MHRLIIEHKCEHPRQFSVFNEFSKQLKGEAKSNSEFQRSIKDLNEKLGVVKEDLKTRTKKTTEKLHRSVDDVWTEAEATSKKVAENVKEKLTAAKEEVKETLGLGTQETSGSSHTTTSADSSRAEDGDSATNRSESSESFESSKSQEQAGESDTLFGRFRMKFSSASPKISLAFQKLQETKIPDLAKKGYDMIRDELSSSPSKRRRMRYTATSTSSDPRSTRTDIVIVPSKQSAIGEKWESFKRKVQSHPIYKRVRGISEPVVAKGHEIAEDVRETLETSDHPLVHKIIDLNEAVFGENATALSFKEIRRKDPTFSLPEFVQEVQEMIRPVLTAYYKSDHETLKKTCSPEVIERCKGERMAYESQGIYLDNKILHISEVDVRETKMMGSTPIIVLAFQTQQIYCVRDRQGSITSGGQDTIQTVYYGWAMQLVDTEELGEGAYYPVWRLREMQQLGVQALI
>LANAlana
------------------------------------------MATSALLRALRRPSSR-------PALRYAAG----LHFQLIMQNQHSSLRRFSVFNEFSKQLKGEAKSNSEFQQSIKELNEKIGVIKEDLKVRTKKTTEKLYKSVDDVWTEAEETSKKVSANVKEKFSAAKEEVKDTFGLGKQESEGSKCNSTKSDFFGAKDES--HTGAENTQSSEAGNSTESAGQ-NTLFGRFKSTVSSVSPTASLAFQKFKQAKISDLAKKGFDIVKDELSSNPSRKRRMQYASAPTSSVDRSTKTDIVIVPSKQSRVSEKWEAFKKKMQGHPIFKRVSGISQPVVAKGQELAEDVRERWETSDHPVVHKIQDLSESVLGETATALSFKEIRRRDPSFSLPDFVAEVQEMVRPVLIAYLKGDVDTLKKYCSSEVIERCKGERMAYESQGIFFDNKILHISEVDVRETKMMGSTPIIIIGFQTQQIYCVRDREGSVTAGGQDTIQTVYYAWAMQQLDTEELGEGAYYPVWRLREMQQLGVQALI
>MASDpict
--------------------MSWLKSAVNKSA---------CSARNYA------SRRPVAGGVKIKHDR---------MHWLITEHRCGNSRQFSVFNEFSKQLKGEATSNQEFQRSIRDLNKKLGVVKEDLKARTKKTTEKLHKSVDGVWIEAEATSKKVAENVKEKLTAAKEEVKESLGLGTQETPGSSHTST--NSFKEEDGYSTTARSASSEANEARNPQEQAGESDTLFSKFIRNITSASPKFSLAFQKLQETKIHDLAKKGLDMIRDELSTSPSKRRRMRYTSTFASSDPRSTRTDIVIVPSKQSPLGEKWEAFKMKVQSHPIYKRVRGYSEPVVAKGQEIVEDVRETLETSDHPLVHKIIDLNEAVFGENATALSFKEIKRQDPTFSLPEFVQEVQEMIRPVLTAYYKGDIDTLKKTCSSEVIERCKGERMTYDSQGIFFDNKILHISEVDVRETKMMGSTPIIVLAFQTQQIYCIRDREGSITSGGQDTIQTVYYGWAMQLVDTEELGKGAYYPVWRLREMQQLGVLSLI
>ANOEroxb
--------------------MSWLRSAVSKGVETSYKHNLTCSIRNYAGV-VHQDGQAIVGRHKICQDR---------MNRLNIEHKYENPRQFSVLNEFSKQLKGEAKSNPEFQRSIKDLSEKLGLVKDDLKARTKKTTAKLHKSVDEAWTEAEAKSKKVADNVKEKYTSAKEEVKESLGIRTQETSGSSHTTSSVHSSGEKVGDNTTARSESSGNFEASNSQEQARESDTFFSRFRTNFSSASPKVSLAFQKLKETKVHDLAKKGYDMIKDELSSSPSKRRRMRYTSTSTSSDPRSTRTDIAILPSNQSPLVEKWEAFKMKVQNHPIYKRVRGISEPVVAKGQEIAEDVRETLETSDHPLVHKIIDLNEAVFGENATALSFKEIRRRDPTFSLPEFVQEVQDMIRPVLTAYYKCDLEALRKTCSPEVIERCKGEKMACESQGICFDSKILHISEVDVRETKMMGSSPIIVLAFQTQQIYCVRDKHGLITSGGQDTIQTVYYGWAMQLVDTEELGEGAYYPVWRLREMQQLGVQALI
>OECEmacu
--------------------MSWLKSAVNKAVEVR-KHNLTRTARSFADSVVPQTGQAVSGGAKILQDR---------MQRLITEQKCGNFRQFSVFNEFSKQLKGEVKSNQEFQRSIKDLNEKLGVVKEDLKTRTKKTTEKLHKSVDNVWIEAEATSKKVAENVKEKLTAAKEEVKESLGLGTQETSGSSHSATTANSFKEEDGDSATARSESYDERESSNSQEQAGGSDTLFNRFRMKISSASPKFSSAFQKLQETKIHDLAKKGYDMIRDEL-TSPSKRRRMRYTSTSVSSDPRSTRTDIVIMSSKQSPLGEKWEAFKRKVQNHPIYKRVRGISEPVVAKGQEIAEDVRETFETSDHPLVHKIIDINEAVFGENATALSFKEIRRRDPTFSLPEFVQEVQEMIRPVLTAYYKGDIETLKKTCSAEVIERCKGERMAYESQGIYFDNKILHISEVDVRETKMMGSSPIIVLAFQTQQIYCVRDRQGSITAGGQDTIQTVYYGWAMQLVDAEELGEGAYYPVWRLREMQQLGVQALI
>GASTelat
--------------------MSWLKSAVNKSVEARGKNDLTRTVCSYADIVLHHRRPFVAGGINLIQR----------ERKRLTEHVCGNPRQISMFNEFSKKLKGEAVSNQEFQRSIKDLNEKLGVVKEDLKARTKKTSEKLHKSVDEAWTEAEATSKKVAENVKEKLAAAKEEVKETLGLGKQETSDSSQSTTTTSSVREEDGDHKTTRSESFESYESSNSQE-ARESDSFFNRFRMKISSASPMFSSACQKLQETKIHDLAMKGYDIIKDELSSNPSKRRRMRYTATSTSSEPRSTRTDIVIVPFKQSRLGEKWEVFKRKVQSHPIYKRVRGISEPVVAKGQEIAEDVRETLETSDHPLVHKIIDLNETVFGENATALSFKEIRRRDPTFSLPEFVQEVQEMIRPVLTAYCKNDIEMLKKTCSPEVIERCKGERMAYENQGIFFDNKILHISEVDVRETKMMGSTPIIVLAFQTQQIYCVRDREGSITSGGQDTIQTVYYGWAMQLVDPEELGEDSFYPVWRLREMQQLGVQALI
>CYPRbard
MAARVFASQSKTLAPSCGLALESSASLIAPGVSSPCLRALHYPASSPFPPAAYRPAES-SGTAASPSSTFSPS-----KHWLITEHKYGNPRQFSVFNEFSKHLKGEAKSNPDFQRSIKDLNEKLGVVKEDLKARTKKTTEKLHKNVDGVWIEAEATSKKVAANVKEKLTAAKEEVKETLGIGKQESSGSSYTTTTVDSSSAKEDGSAAARSESSEGYGASNSEEQVGETDTLFSRFRWTLSSASPKVSLAFQKLKETKIHDLAKKGYDIIQDELSSSPSKRKRMRYTSTATPSEPRSTRTDIVVVPSKQSRLGKKWDAFKRKVQSHPIYMRMRGLSEPVVAKGQEIAEDVRETLETSDHPLVHKIIDLNEAVFGENATALSFKEIRRRDLTFSLPDFVQEVQEMIRPVLTAYYKGDVETLKKTCSPEVIERCKGERMAYESQGIYFDNKILHISEVDVRETKMMGSTPIIVLAFQTQQIYCVRDRQGSITSGGQDTIQTVYYGWAMQLVDTEELGEGAYYPVWRLREMQQLGVQALI
>HYPOheme
------------------------------------------MATSALLRALRSPSSQ-------LSLRCAAG----LHFRFMAENQHYRFRQFSVFNEFSKQLKGEAQSNSEFKQSVKEFNKKIEVVKEDFKVRTKTTTEKLRKSVDDVWTEAEATAKKVSANVKEKISAATEEVKDTFGLGKQESEGSTNTSTSCETFGAKDESSTRTRAENSQSSEPSNSNESAGQTDTLFGRFKSTVSSASPTVSSAFQKLKEMKISDLAKKGYAMVKDELSSNPSRRRRMQYASAPTSSVDRSTKTDIVIVPTKRSRVSEKWEAFKNKMQGHPILKRVSGISQPVVTKGQELAEDMRERWETSDHPVVHKIQDLSETVLGETATALSFKEIRRRDPSFSLPDFVAEVQEMVRPVLIAYFKGDLDTLKKYCSSEVIERCKGERKAFESQDMFFDNKILHISEIDVRETKMMGSSPIIIVGFQTQQIYCIRDREGEVTAGGQDTIQTVYYAWAMQQLDTEELGEGAYFPVWRLREMQQIGVQALI
>SERAvome
--------------------MSWLKSAVNKGVEINVKHNLIC---KYAGV-VHLD---VVGRATIQHARMARL-----QHLLIIEHKFGNPRQFSVLNEFSKQLKGEAKSNPEFQRSFKDLNEKLGVVKEDLKARTKKTTSKLHRSVDDVWTEAEATTKKVAENVKEKLTAAKEEVKETLGIRAHETSGSYDTTTKAHASGKKYDENTTARSENSGSYEASNSQKQAGESDSLFSRFRKNFYSSSPRVSLAFQNFKESKVHDLVKKGYDMIKDELSSSPSKNRTMRYTAKSASSNPRSTRTDITILPSNKSPLGVRWESFKRKVQSHPIYKRVRGISEPVVAKGQEIAEDVRETLETSDHPLVHKIIDLNEAVFGENATALSFKEIRRRDPTFSLPEFVQEVQDMIRPVLTAYYKGDLESLKKTCSPEVLERCKGERIAYESQGIYFDNKILHISEVDVRETKMMGSSPIIVLAFQTQQIYCVRDRQGSITSGGQDTIQTVYYGWAMQLVDAEELGEAADFPVWRLREMQQLGVQALI
>HEMIforr
--------------------MSWLRSAVNKGVETNVKNNLIC---KFASA-AHID---VVGRAKI-QDRMAHL-----QHLLIIEHKYGNPRQFSVLNEFSKQLKGDAKSNPEFQRSFKDLNEKLGVVKEDLKARTKKTTAKLHKSVDVVWTEAEATSKKVAENVKEKLTAAKEEVKVTLGIRAHETSGSSHTTTNAYT-GEKYGENTAARSENSGGYEASNSQEQSGESDTLFSRFKMNFYSSFPRVSLAFQKVKETKAHDLFKKGYDMIKDELSSSPSKHRKMRYTATFTSSNPRSTRTDITILPSNKSPLGVKWEAFKRKVQSHPIYKRVRGISEPVVAKGQEIAEDVRETLETSDHPLVHKIIDLNEAVFGENATALSFKEIRRRDPTFSLPEFVQEVQDMIRPVLTAYYKGDLEALKKTCSPEVLERCKGERIAYESQGIYFDNKILHISEVDVRETKMMGSSPIIVLAFQTQQIYCVRDRQGSITSGGQDTIQTVYYGWAMQLVDAEELGEGAYFPVWRLREMQQLGVQALI
>CYMBmann
--------------------MSLLKSAVKKAVEVSGKHSLVRSVRNYADT-GHQAGQAVAGGTKILQDR---------MQRLITEHRCGNLRQFSVFNEFSKQLKGEVKSNQEFQRSIKDLNEKLGVVKEDLKARTKKTTEKLHKSVDNAWIEAEATSKKVAENVKEKLTAAKEEVKESLGLGTQETSGSSHSTTTADSFSEEDGNSATARSESYDGHEASNSQEQAGGSDTLFSRLRMKYSSASPKLSLAFQKLQETKIHDLAKKGYDMIRDELSTSPSKRKQMRYTRTSTSSDPRSTRTDIVIVPSKQSPLGEKWEAFKRKVQNHPIYKRVRGISEPVMAKGQEMAEDMRETLETSDHPLVHKIIDLNEAVFGENATALSFKEIRRRDPAFSLPEFVQEVQEMIRPVLTAYYKGDIETLKKTCCSEVIERCKGERMAYESQGIYFDNKILHISEVDVRETKMMGSTPIIVLAFQTQQIYCVRDRQGSITSGGQDTIQTVYYGWAMQLVDAEELGEGAYYPVWRLREMQQLGVQALI
>DENDchryso
--------------------MSWLKSAVNKSVEASGKHNLTRAVRNYADTVGHNACPAVPGGAKILHDR---------EHWLITAHKCGNPRQFSVFNEFSKQLKGEAKSNQEFQRSIKDLNEKLGVVKEDLKARTRKTTEKLHKSVDDAWIEAETTSKKVAENVKEKLTAAKEEVKETLGLGTQETSGSSHTSTSADSFRAEDGDSANARSESSQGYEASNSQEQAGVSDTLFGRFRMKISSVSPKFSLAFQKLQETKIHDLAKKGYDMIRDELSTSPSRRRRMRYTVTSASSDPRSARTDIVIVPSKQSPLGEKWEAFKRKVQSHPIYKRVRGISEPVVAKGQEIAEDVRETLETSDHPLVHKIIDLNEAVFGENATALSFKEIRRRDPTFSLPEFVQEVQEMIRPVLTAYYKGDIETLKKTCCSEVIERCKGERMAYESQGIYFDNKILHISEVDVRETKMMGSTPIIVLAFQTQQIYCVRDGQGSITSGGQDTIQTVYYGWAMQLVDTEELGEGAYYPVWRLREMQQLGVQALI
>ANOEemei
--------------------MSWLRSAVSKGVETRYKHNLTCSIRNYAGV-VHQDGHAIVGRHKICQDR---------MNRLNIEHKYENPRQFSVLNEFSKQLKGEAKSNPEFQRSIKDLSEKLGLVKDDLKARTKKTTAKLHKSVDEAWTEAEAKSKKVADNVKEKYTSAKEEVKESLGIRTQETSGSSHTTSSVHSSGEKVGDNTTARSESSGNFEASNSQEQARESDTFFSRFRTNFSSASPKVSLAFQKLKETKVHDLAKKGYDMIKDELSSSPSKRRRMRYTSTSTSSDPRSTRTDIAILPSNQSPLVEKWEAFKMKVQNHPIYKRVRGISEPVVAKGQEIAEDVRETLETSDHPLVHKIIDLNEAVFGENATALSFKEIRRRDPTFSLPEFVQEVQDMIRPVLTAYYKCDLEALRKTCSPEVIERCKGEKMACESQGICFDSKILHISEVDVRETKMMGSSPIIVLAFQTQQIYCVRDKHGLITSGGQDTIQTVYYGWAMQLVDTEELGEGAYYPVWRLREMQQLGVQALI
>CYMBensi
--------------------MSLLKSAVNKAVEVSGKHSLARTVRNYADT-GHQAGQAVAGGTKILQDR---------MQRLITEHRCGNLRQFSVFNEFSKQLKGEVKSNQEFQRSIKDLNEKLGVVKEDLKARTKKTTEKLHKSVDNAWIEAETTSKKVAENVKEKLTAAKEEVKESLGLGTQETSGSSHSTTTADSFSEEDGNSATARSESYDGHEASNSQEQAGGSDTLFSRLRMKYSSASPKLSLAFQKLQETKIHDLAKKGYDMIRDELSTSPSKRKQMRYTRTSASSDPRSTRTDIVIVPSKQSPLGEKWEAFKRKVQNHPIYKRVRGISEPVMAKGQEMAEDMRETLETSDHPLVHKIIDLNEAVFGENATALSFKEIRRRDPAFSLPEFVQEVQEMIRPVLTAYYKGDIETLKKTCSSEVIERCKGERMAYESQGIYFDNKILHISEVDVRETKMMGSTPIIVLAFQTQQIYCVRDRQGSITSGGQDTIQTVYYGWAMQLVDAEELGEGAYYPVWRLREMQQLGVQALI
>CALAtsoo
--------------------MSWLKSAVNKSVEASGKHNLTRTACNYAETVVHNARPAVAGGAKIQNDS---------LRGLITAR-CGNPRKFSVFNEFSRQLKGEAKSNQEFQRSIKDLNEKLGVVKEDLKARTKKTTEKLHKSVDDVWIEAEATSKKMAENVKEKLTAAKEEVKETLGLGTQETIGPPHTTTNADSFGAEDGDSATARSESSEGYGASNSQEQAGQSDTLFGRFRMKLSSASPKFSSAFQKLQETKFHDLAKKGYDMIRDELSTSPSKRRRMRYTASSVSSDPRSTRTDIVIVPSKQSPLGEKWEAFKRKVQSHPIYKRVRGISEPVVAKGQEIAEDVRETLETSDHPLVHKIIDLNEAVFGENATALSFKEIRRRDPTFSLPEFVQEVQEMIRPVLTAYYKGDIETLKKTCSSEVIERCKGERMAYESQGIYFDNKILHISEVDVRETKMMGSTPIIVLAFQTQQIYCVRDRQGSITSGGQDTIQTVYYGWAMQLVDTEELGEGAFYPVWRLREMQQLGVQALI
>CHILsemi
-----------------------------------------------------------------MIRRFPNY-----LHWLIIEHKYGNTRQFSVLNEFSKHLKGEANSNSDFQRSLKDLNEKLGVVKEDLKARTKKTTAKFHKSVDDVWTEAEVTSKKVAGNVKEKLTSAKEEVKETLGIGKQETFGSSQTTTSAHFSDSKSGDNSTPRSESAGSYEDCNSQGQAGESGTIFSRFRTNLSSASPKISLAFQKLKETKVHDLAKKGYDMLKDELSSSPSKRRRMRYTATSTSSDPRSTRTDIVILPTNQSPLREKWEAFKMKVQSHPIYKRVRGISEPVVAKGQEIAEDVRETLETSDHPLVHKIIDLNETFFGENATALSFKEIRRQDPTFSLPEFVQEVQDMIRPVLTAYYKGDLETLKKTCSPEVIERCKGERMACESQGIYFDNKILHISEVDVRETKMMGSSPIIVLAFQTQQIYCVRDRQGSVTSGGQDTIQTVYYGWAMQLVDPEELGEGAFYPVWRLREMQQLGVQALI
>BLETstri
--------------------MSWLKSAVNKSVEASGRQNLTRTVRNYADAVVHKARPAVAGGAKIRHDP---------MHWLSTEHKYGNPRQFSVFNEFSKQLKGEAKSNQEFQRSIKDLNEKLGVVKEDLKARTKKTSEKLHKSVDDVWIEAEATSKKVAENVKEKLTAAKEEVKETLGLGTQETSGSSHARTSADSFREEDGDSATSRSESSESYEASNSQEQAGESDTLFSRFRMKFSSASPKFSLAFQKLQETKFHDLAKKGFDMIRDELSSSPSKRRRMRYTATSASSDPRSTRTDIVIVPSKQSPLGEKWEAFKRKVQNHPIYRRVRGISEPVVAKGQEIAEDVRETLETSDHPLVHKIIDLNEAVFGENATALSFKEIRRRDPTFSLPEFVQEVQEMIRPVLTAYYKGDIETLKKTCSPEVIERCKGERMAYESQGIYFDNKILHISEVDVRETKMMGSTPIIVLAFQTQQIYCVRDRQGSITSGGQDTIQTVYYGWAMQLVDIEELGEGAYYPVWRLREMQQLGVQALI
>NEUWmali
MDAWIFASQSKSMAQKLIPSLS-SASSIDPGASSRCLCAVYHLASSNLPQSVHRPAIH-AGTAASLSSTLGLS-----KHLSIRGYKYDSPRKFSVFNEFSKQVSGEAKSNSEFQRSIKDLNEKIGVVKEDLKARTKLTTEKLHKSVDDVWSDAEATSKKVAENVKEKLNAAKEEVKETLGLGKQENCESAHTTA--DTSSGNYGDRPSASSESSANSEANNSKEKFRMAGTFFDRYRTTISSAASNVSLAFNKLKETKIHELVMRGYGMMKDELTSSPSKRKRMRYTATSTSSEPRSTRTDIVVMPFKQSPLGEKWEKFKRKVQSHPIYKRVRGFSEPVVAKGQEIAEDVRETMETSDHPLVHKIIDLNEAVFGESATALSFKEIRRRDPAFSLPDFVQEVQEMIRPVLTAYYKGDVETLKKTCCSEVLERCKGEHMAYESQGIYFDNKILHISEVDVRETKMMGSTPIIILAFQTQQIYCVRDRQGSITSGGQDTIQTVYYAWAMQLVDTEELGEGAYFPVWRLREMQQLGVQALI
>EPIPhell
--------------------MSWLKSAVNKSVEASCKHNLTRSARCYADTVVHNTSPPVSGGTKVLQDR---------MHRLIIEHKCGHPRQFSVFNEFSKQIKGEAKSNSEFQRSIKDLNEKLGVVKEDLKARTKKTTEKLHRSVDDVWTEAEATSKKVAENVKEKLTAAKEEVKETLGLGAQETSGSSHTTTSSDSSRAEDGDSATNRSESSESFEASNSQEQAGDSDTVFSRFRMKFSSASPKVSLAFQKLQETKIHDLAKKGYDMIRDELSSSPSKRRRMRYTATSTSSDPRSTRTDIVIVPSKQSPMGEKWESFKRKVQSHPIYKRVRGISEPVVAKGQEIAEDVRETLETSDHPLVHKIIDLNEAVFGENATALSFKEIRRRDPTFSLPEFVQEVQEMIRPVLTAYYKSDIETLKKTCSPEVMERCKGERMAYESQGIYLDNKILHISEVDVRETKMMGSTPIIVLAFQTQQIYCVRDRQGSITSGGQDTIQTVYYGWAMQLVDTEELGEGAYYPVWRLREMQQLGVQALI
>CHILtrap
-----------------------------------------------------------------MIRRFPNY-----LHWLIIEHKYGNTRQFSVLNEFSKHLKGEANSNSDFQRSLKDLNEKLGVVKEDLKARTKKTTAKFHKSVDDVWTEAEVTSKKVAGNVKEKLTSAKEEVKETLGIGKQETFGSSQTTTSAHFSDSKSGDNSTPRSESAGSYEDCNSQGQAGESGTIFSRFRTNLSSASPKISLAFQKLKETKVHDLAKKGYDMLKDELSSSPSKRRRMRYTATSTSSDPRSTRTDIVILPTNQSPLREKWEAFKMKVQSHPIYKRVRGISEPVVAKGQEIAEDVRETLETSDHPLVHKIIDLNETFFGENATALSFKEIRRQDPTFSLPEFVQEVQDMIRPVLTAYYKGDLETLKKTCSPEVIERCKGERMACESQGIYFDNKILHISEVDVRETKMMGSSPIIVLAFQTQQIYCVRDRQGSVTSGGQDTIQTVYYGWAMQLVDPEELGEGAFYPVWRLREMQQLGVQALI
>APOSodor
MDAWVFASQSKSIAQKLSHSLS-SASSID-AASSLCFRAFHHLPPSNSLHGVRGSAIH-AGTAISLPNTFDLS-----KHLFIREPKCGTPRDFSMFNEFSKQVSGEAKSNQDFQNSIKDLNEKIGVVREDLKARTKWTTEKLHKSVDDVWSDAEATSKKVAADVKEKLTAAKEEVKETLGLGKQENCESSHTTA--DSSGVNYGDSATANSESSGN-------SEAKEADTFFGRFRTTLSSASPKISVAFKKIKETKIHNLAMKGYDLMKDELTSSPSKRKRMRYTDTSTSSEPRSTSTDIVVMPSKQSLLGEKWEEFKQKVQNHPIYKRVRGFSKPVVDKGQEIAEDMRETMETSDHPLVHKIIDLNEAVFGENATALSFKEIRRRDPAFSLPDFVQEVQEMIRPVLTAYYKGDVETLKKTCCSEVLERCKGERMAYDIQGIYFDNKILHISEVDVRETKMMGSSPIIILAFQTQQIYCVRDRQGSITSGGQDTIQTVYYAWAMQLVDAEELGEGAYFPVWRLREMQQLGVQALI
>THELangu
-----------------------------------------------------------------MIRRLTHH-----LYWLILEQKYGNSRQFSVLNEFSKQLKGEAKSNSEFQRSLKVLNEKLGVVKEDLKARTKKTTAQLHKSVDDVWTEAEATSKKVAGNVKEKLTSAKEEVKETLGIRKQDTSGSSHTTTSVHSSGSKNGDNTT-RSENAGNYEACNSKGQAGESDTMFSRFRTNLSSASPKVSLAFQKLKETKVHDLAKKGYDMLKDELSSSPSKRRRIRYTATSTSSDPRSTRTDIAILPTNQSPLREKWEAFKRKVQSHPIYKRVRGISEPVVAKGQEIAEDVRETLETSDHPLVHKIIDLNEAFFGENATALSFKEIRRLDPTFSLPEFVQEVQDMIRPVLTAYYRGDLEALKKTCSPEVIERCKGERMAFESQGIYFDNKILHISEVDVRETKMMGSSPIIVLAFQTQQIYCVRDRQGSITSGGQDTIQTVYYGWAMQLVGTEELGEGAYYPVWRLREMQQLGVQALI
>BORYspha
------------------------------------------MASLALLRAMRRTTSQ-------PTSKYVSN----LQSKLTMGNKHSSLRQFSVFNEFSKKLKGEVKSNPEFQQSINELNEKIGVVKEDLKVRTKKTTEKLYKTVDGAWADAEETSKKVSANVKEKFSAAKEEVKETFGLGKQESSESTCTSTNSDSFKAKNGSST----AKPESSETSNSEGSAGQTHTLFERFRETLSSASPSASLAFKKLKEAKITDFAKKGYNIVKDELNSNPSRKRRMQYASASTSTEVRSTKTDIVIVPSKQSRLGEKWEAFKKKMQGHPIFKRMSGFSQPVVAKGQELAEDVRERWETSDHPVVHKIQDLNETVFGETTTALSFKEIRRRDPSFSLPDFVAEVQEMIRPVLTAYLKVDVETLKKYCSTEVIERCKGERIAYESRGIFLDNKILHISEVDVRETKMMGSTPIIIIGFQTQQIYCVRDREGSVTAGGKDTIHTVYYAWAMQQMDIEELGEGAFYPVWRLREMQQLGVQALI
>MICRparv
-----------------------------------------------------------------MIRRLPHY-----LHGLIIEQKYGNPRQFSVLNEFSKQLKGEVKSNTEFQRSIKDLNEKLELVKEDLKERTKKTATKLHKSVDDVWTEAEATSKKVAVNMREKLTSAKEEVKETLGIRTHETSESSRTTTSVHSSGSKNGDNTTARSGSASSYEASNSQRQAGESDTLFSRFRMSLSSSLPKVSLAFQKLRETKVHDLAKKGYDIIKYELSSSPSKRRRMRYTAASKSSDTRSTRTDIVILPSSQSPLGEKWESFKRKVQNHPIYKRVRGISEPVVSKGQEIAEDVRETLETSDHPLVHKIIDLNEAVFGENATALSFKEIRRQDPTFSLPEFVQEVQDMITHVLTAYYKGDFETLRKTCSPEVIERCKGEHMACESQGIYFENKILHVSEVDVRETKMMGSSPIIVLAFQTQQIYCVRDRQGSITSGGQDTIQTVYYGWAMQMVDSEEHG-GAYYPMWRLREMQQLGVQALI
>CALEmajo
-----------------------------------------------------------------MIRRFPRC-----LHWLIIEHKYGTTRQFSVLNEFSKQLKGEAKSNSEFQRSLKDLNDKLGVVKEDLKARTKKTTEKLHKSVDDVWTEAEATSKKVAGNVKEKLTSAKEEVKETLGIGKQETFGSSHTTTSVRFSDSKYGDNSTPRSESAESYENCNSQGQAGESGTIFSRFRTNLSSASPKVSLAFQKLKETKVHDLAMKGYDMLKDELSSSPSKRRRMRYTATSTSSDPRSTRTDIVILPTNQSPLREKWEAFKRKVQDHPIYKRVRGISEPVVAKGQEIAEDVRETLETSDHPLVHKIIDLNETFFGENATALSFKEIRRQDPTFSLPEFVQEVQDMIRPVLTAYYKGDLEALKKTCSPEVIERCKGERMACESQGIYFDNKILHISEVDVRETKMMGSSPIIVLAFQTQQIYCVRDRQGSITSGGQDTIQTVYYGWAMQLVDPEELGEGSYYPVWRLREMQQLGVQALI
>CALAcreb
-----------------------------------------------------------------MIRRFPYF-----LHWLIIEQKYGNPRQFSVLNEFSKQLKGEAKSNSEFQRSIKDLNAKLGAVKEDLKARTKKTTTKLHKSVDDVWNEAEATSRKVAENVKEKLTFAKEEVKETLGIRTQGTSGSSHTRTSVHSSGSKDGDNTTAGPESSGSYEASNSQGQDGDSDTLFSRFRTNLSFASPKVSLAFQKLKETKVHDLAKKGYDMIKDELSSSPSKRRRMRYTATSMSSDPRSTRTDIAILPSNQSPLGEKWEAFKRKVQSHPIYKRVKGISEPVVAKGQEIAEDVRDTLETSDHPLVHKIIDLNEAFFGENATALSFKEIRRQDPTFSLSEFVQEVQDMIRPVLTAYYKGDIEALKKTCSPEVIERCKGERMACESQGIYFDNKILHISEVDVRETKMMGSSPIIVLAFQTQQIYCVRDRQGSITSGGQDTIQTVYYGWAMQLVDTEELGEGAYYPVWRLREMQQLGVQALI
>PLATclav
--------------------MSWLKSAVNKGVETYVKHNLIC---KYAGV-VPLD---VVRRAKIQQDRRAHL-----QHLLIIEHKFGNPRQFSVLNEFSKQLKGEAKSNPEFQRSFKDLNDKLGVVKEDLKARTKKTTAKLHKSVDDVWTEAEATSKKVAENVKEKLTAAKEEVKESLGLRAQETSGSSHTTTNAHTSGEKYGENTTTRSENSGSYEASNSQEQAGESDRLFNRFRKIFYFSSPRISLSFQKFKETKVHDFVKKGYDMIKDELSSSPSKNRKMRYTSTSTSSNPRSTRTDMTIRPSNKSPLGVKWESFKRKVQSHPIYKRMRGISEPVVAKGQEIAEDVRETLETSDHPLVHKIIDLNEAVFGENATALSFKEIRRRDPNFSLPEFVQEVQDMIRPVLTAYYKGDLAALKKTCSPEVLERCKGERIAYESQGIYFDNKILHISEVDVRETKMMGSSPIIVLAFQTQQIYCVRDRQGSITSGGQDTIQTVYYGWAMQLVDAEELGEGAYFPVWRLREMQQLGVQALI
>EPIDfulg
--------------------MSWLKSAVKKTVEVSGKNKLTHTVRNYADTIVPQAGQAVGGGAKIPQDH---------AHWLIMKHKCGNPRQFSVLNEFSKQLKGEAKSNQEFQRSIKDLNKKLGVVKEDLKARTKKTTEKLHKSVDDVWIEAEATSKKVAENVKEKLTAAKEEVKESLGLGTQETSGSSHTTTSADSFKEEDSDSATTRSQSSKGYEARNSQEPAGESDTLFSRFRMKFPSASCKFSLAFQKLQETKIHDLAKKGYDMIRDELSTSPTKRRRMRYTSTSASSDPRSTRTDIVIVPSKQSPLGERWEAFKKKVQSHPIYKRVRGISEPVVAKGQEIAEDVRETLETSDHPLVHKIIDLNEAVFGENATALSFKEIRRRDPTFSLPEFVQEVQEMIRPVLTAYYKGDIETLKKTCSSEVIERCKGERMAYESQGIFNDNKILHISEVDVRETKMMGSTPIIVLGFQTQQIYCVRDRQGSITSGGQDTIQTVYYGWAMQLVDTEELGEGAYYPVWRLREMQQLGFQALI
>GOODpube
------------MKPTPPLSMSWLRSAVNKGVDTSGKHNLTCTIRNYAGA-VHHNGQAIVGRHKICQER---------MNRLIIEHKYENPRQFSVLNEFSKQLKGEAKSNPEFQRSIKDLSEKLGLVKDDLKARTKKTTAKLHKSVDDVWTEAEATSKKVAENVKEKLTSAKEEVKETLGIRTEETSGSSNTTSSVHSTSEKNGDNTTARSESSGNHEASNSQEQAGESDTLFSRFRTKFSSASPKVSLAFQKLKETKIHDFAKKGYDMIKDELSSSPSKRRRMRYTSTSTSSDPRSTRTDIVILPSNQSPLVEKWEAFKRKVQSHPIYKRVRGISEPVVAKGQEIAEDVRETLETSDHPLVHKIIDLNEAVFGENATALSFKEIRRRDPNFSLPEFVQEVQDMIRPVLTAYYKRDLEALRKTCSPEVIERCKGEQMACESQGICFDSKILHISEVDVRETKMMGSSPIIVLAFQTQQIYCIRDKHGSITSGGQDTIQTVYYGWAMQLVDTEELGEGSYYPVWRLREMQQLGVQALI
>MEXIxero
MAARIFASQSKTLAPKYGLALESSSSLVAPAVSYSCLRALHYLASSHSLPAAHRSAKS-PGTASSHSGTFSPSKGILLQHWLSTEYKCENHRQFSVFNEFSKQLKGEAKSNADFQRSIKDLNEKLGVVKDDLKARTKKTTEKLHKNVDDVWIEAEATSKKVAANVKEKLTAAKEEVKETLGLGKPESSESSYSTTSVDSSNSKDDGKAEASSESLG--GTSNSEEQAVETDNLFSRFRRTLSSASPKVSLVFQKLKETKIHDLAKKGYGIIQDELSSSPSKRKRMQYTSTSTPSEARSTRTDIVIVPTKRSRLGKKWDAFKMKVQSHPIYKRMRGLSDPVVAKGQEIAEDVRETLETSDHPLVHKIIDLNEAVFGENATALSFKEIRRRDPTFSLPDFVQEVQEMIRPVLTAYYKGDIETLKKACSPEVIERCKGERMAYESQGIFFDNKILHISEVDVRETKMMGSTPIIVLAFQTQQIYCVRDRQGSITSGGQDTIQTVYYAWAMQLVDTEELGEGEYYPMWRLREMQQLGVQALI
>VANIplan
MMALMFASQSKILAPANIRVLNSSASMLGHAANSPCRRAPLYLASTSLPPAVSSCASS-AITADFHTGTSGDGQGTVLQHLSSANFKGGKRRHFSVFSEFSKQLRGEAKSNSEFQRSIKDLNEKLGVLKEDLKARTKRTGETLHRSVDDVWTEVEATPKKVATNMKEKLATAKEEVKETFGLGKQGTFGSSYTNA--EFSSTIEDGNATKTSEGPGRSEARNSQKQEEEIGSFFSKFRATLSFASPKAALAAQKLKEMKILELARKGYDTLKDELSSSPSK-RRTRYTVTSTSSEPRSTRTDMVITSSKQSPLGEKWEAFKRKVQSHSIYKRVKGLSEPVVNKGQEIAEDVRETLETSDHPLVHKIVDLNEAVFGENATALSFKEIRRRDLNFSLPDFVQEVQEMIRPVLTAYYKGDIETLKKTCSPEVIERCKGERMANESQGIYFDNKILHISEIDVRETKLMGSTPIIVLAFQTQQIYCVRDRHGSITSGGQDTIQTVYYGWAMQLVDPEELGEGAFYPVWRLREMQQLGVKALI
