# Supplementary material for: Orchid Phylotranscriptomics: The Prospects of Repurposing Multi-Tissue Transcriptomes for Phylogenetic Analysis and Beyond
Source: Front Plant Sci. 2022 May 27;13:910362. doi: 10.3389/fpls.2022.910362 (PMC9196242; doi:10.3389/fpls.2022.910362)
Supplement: Supplementary file 4 [file Data_Sheet_3.zip › ortho_MSA/r1/OG0008883.fa]

>ANOEemei
-------------------------------MLSNMQSV-TTSQVSLNCN------FY----KTIFLTR------------------KTQANEATPKCRPKLIE----------------------M-----------------QS-ATI-SQVSL-----------T---------RNPPRLFSSNFD-----IR-SRSFP--IKSSL--SARNQK-VGKE-E-HTIQVKDGVVIVDHGSRR------QESNHMLNDFVAMFKTRTGYQIVEPAHM-----------------------------------ELAEPTIKDAFRLCVQQGVNRIIVSPFFLLPGKHWHQDIPALVAEAAGEHSGISYIITAPLGLHELMV------------------DVMND----------RIKHCFSH--VAG----EADECSMCAGTGRCHLY------
>ANOEroxb
MGCGIF-------NPWSNLTSEASWPDCIHCILSNMQSV-TTSQVSLNCN------FY----KTIFLTR------------------KTQANEATPKCRPKLIE----------------------M-----------------QS-ATI-SQVSL-----------T---------RNPPRLFSSNFDLHQRFIR-SRSFP--IKSSL--SARNQK-FGKE-E-HTIQVKDGVVIVDHGSRR------QESNHMLNDFVAMFKTRTGYQIVEPAHM-----------------------------------ELAEPTIKDAFRLCVQQGVNRIIVSPFFLLPGKHWHQDIPALVAEAAGEHSGISYIITAPLGLHELMV------------------DVMND----------RIKHCFSH--VAG----EADECSMCAGTGRCHLY------
>APOSodor
------------------------------------------------------------------------------------------------------------------------------M-----------------HSFAAT-SHVPV-----------FREF-----VTYPPSLFSPKFVTMRKIGI-RTSFS--RKLSL--SIKNET-SGRR-E-RAIQEKDAVIIVDHGSRR------QESNLLLSDFVSMFKSRSVYEIVEPAHM-----------------------------------ELAEPSIKDAFRQSVHQGASRVIISPFFLFPGRHWHQDIPALVAQAAEEHSGISYIITAPIGLHELLV------------------DVIND----------RINHCLSH--AAG----KADECSVCAGTGRCRLY------
>APOSshen
---H---------------------------------------------------------------------------------------------------------------------------------------------------KSLFF------------------------PRDIFLLSGIFSQFLL-SISFPKFIRCSS--SLWSKA-ISSAFE---------GLLLNFRKRRCTLFQPLHMFQFLGDFVSMFKSRSVYEIVEPAHM-----------------------------------ELAEPSIKDAFRQSVHQGASRVIISPFFLFPGRHWHQDIPALVAQAAEEHSGISYIITAPIGLHELLVVLVKNEAHGRFSNTESRGDVIND----------RINHCLSH--AAG----KADECSVCAGTGIITSSTT----
>BLETstri
------------------------------------------------------------------------------------------------------------------------------M-----------------QSVTAT-SQVPLTSKFYKTTTYSATEY-----KKNPRRLYSSYFAMLQRLPR-RRGFP--IKSSL--SVRNED-IRKG-E-PTNQVKDGVVIVDHGSRR------QESNLMLNDFVAMFKSRTGYQIVEPAHM-----------------------------------ELAEPAIKDSFRQCVQQGARHIIVSPFFLLPGRHWYKDIPALVAEAAGEHSGISYIITAPLGLHELMV------------------DVMND----------RIKHCLSH--VAG----KADECSMCAGTGRCHLY------
>BORYspha
------------------------------------------------------------------------------------------------------------------------------M-----------------HSAAIP-SQVSV-----------PREY-----LRNPSGLLFPAFVKLHGITSVRRTFS--TKLCL--SLRSEEGFGREKD-HSLGDKDAVIIVDHGSRR------QESNLMLNEFVTMFKGRSGYRIVEPAHM-----------------------------------ELAEPSIKDAFKLCVQQGAERVIVSPFFLFPGRHWHQDIPALAAEAARENSGVSYIITAPLGLHELMV------------------DVMND----------RIKHCLSH--VEG----DADECTVCAGTGRCRLY------
>CALAcreb
------------------------------------------------------------------------------------------------------------------------------M-----------------QSATTN-SFISP-----------TREY-----TRSPPRLFYSNFVMHPRLQR-SKSLP--IKSSL--SVKNEK-YGKR-E-STIRNKDGVVIVDHGSRR------QESNLMLNDFVTMFKNRTGYQIVEPAHM-----------------------------------ELAEPAIKDAFRRCVLQGANRVIVSPFFLLPGRHWHKDIPALVAEAAGEHTDISYIITAPLGLHELMV------------------DVMSD----------RMKHCLSH--VAG----NADECSMCAGTGKCRLY------
>CALAplic
------------------------------------------------------------------------------------------------------------------------------M-----------------QSATTN-SFISP-----------TREY-----TRSPPRLFYSNFVMHPRLQR-SKSLP--IKSSL--SVKNEK-YGKR-E-STIRNKDGVVIVDHGSRR------QESNLMLNDFVTMFKNRTGYQIVEPAHM-----------------------------------ELAEPAIKDAFRRCVLQGANRVIVSPFFLLPGRHWHKDIPALVAEAAGEHTDISYIITAPLGLHELMV------------------DVMSD----------RMKHCLSH--VAG----NADECSMCAGTGKCRLY------
>CALAsini
-------GRGRGRGPVS-------------------ERGGRRAKLRKD-------------------------------------------RRGRERVRYRQVTGGGENSGWEKGLERRNEGKVRLL-----------------NSSGHW-QGTNQRCKFYKTTTSSAAEY-----KKNQRRFYSSYFTMLERLPR-RTSFL--IKSSL--SVRNVD-VRKG-E-PTNQVKDGVVIVDHGSRR------QESNLMLNDFVAMFKSRTGYQIVEPAHM-----------------------------------ELAEPAIKDAFRQCVQQGANHVIVSPFFLSPGRHWYKDIPALVAEAAGEHSGISYIITAPLGLHELMV------------------DVMND----------RIKHCLSH--VAG----KADECSMCAGTGRCHLY------
>CALAtsoo
------------------------------------------------------------------------------------------------------------------------------M-----------------QSATAT-SQVPLTCKFYKTTTSSAAEY-----KKNQRRLYSFYLTMLERLPR-RTSFP--IKSSL--SVKNED-VRKG-E-PTNQVKDGVVIVDHGSRR------QESNLMLNDFVAMFKSRTGYQIVEPAHM-----------------------------------ELAEPAIKDAFRRCVQQGANHVIISPFFLSPGRHWYKDIPALVAEAAGEHSGISYIITAPLGLHELMV------------------DCIST----------YYFHMLAHGEVVH----HGEKVFV-------NLYLF--RE
>CALEmajo
------------------------------------------------------------------------------------------------------------------------------M-----------------HSVTST-SLVSL-----------TREY-----KSCPPGFFYSNFYMHQRLPR-SRSLP--IRSSL--NVKNE--IGNG-D-PAIRFKDGVVIVDHGSRR------QESNLMLNDFVTMFRSRTGYQIVEPAHM-----------------------------------ELAEPAIKDAFRRCVQQGADRVIVSPFFLLPGRHWQKDIPALVAEAAGEHSGVSYIITAPLGLHELMV------------------DVMND----------RMKHCLSH--VAG----KADECSMCAGTGRCRLY------
>CEPHdama
------------------------------------------------------------------------------------------------------------------------------M-----------------QSVTAT-SQVPLTNKFYKTTTS-TTKF-----IKNPLGLYSSYFTMLQSLPK-CRIFP--TKSYL--TVGNED-FRKG-E-PIVQVKDGIIIVDHGSRR------QESNLMLNDFVTMFKNRSGYQIVEPAHM-----------------------------------ELAEPAIKDAFRRCVQQGANHVIVSPFFLLPGRHWYQDIPALVAEAAGEHSGISYIITAPLGLHELMV------------------DVIND----------RIKHCLNH--AAG----KADECSMCAGTGRCHIY------
>CHILsemi
------------------------------------------------------------------------------------------------------------------------------M-----------------HSVSTT-SLVSL-----------TREY-----KNCPPRLFSSNFYMHQRLQR-SRSLP--IRSSL--NVKKE--IGNR-D-PSIGIKDGVVIVDHGSRR------QESNLMLNDFVAMFKSRTGYQIVEPAHM-----------------------------------ELAEPAIKDAFRRCVQQGAGRIIVSPFFLLPGRHWQKDIPALVAEAAGEHSGISYIITAPFGLHELMV------------------DIMND----------RMKHCLSH--VAG----KADECSMCAGTGRCHVY------
>CHILtrap
------------------------------------------------------------------------------------------------------------------------------M-----------------HSVSTT-SLVSL-----------TREY-----KNCPPRLFSSNFYMHQRLQR-SRSLS--IRSSL--NVKNE--IGNR-D-PSIQIKDGVVIVDHGSRR------QESNLMLNDFVAMFKSRTGYQIVEPAHM-----------------------------------ELAEPAIKDAFRRCVQQGAGRIIVSPFFLLPGRHWQKDIPALVAEAAGEHSGISYIITAPFGLHELMV------------------DIMND----------RMKHCLSH--VAG----KADECSMCAGTGRCHVY------
>CORYacti
------------------------------------------------------------------------------------------------------------------------------M-----------------QYVTTD-SLVSL-----------TREN-----TRSPPRLFSSNLAMHRSLQS-NKSFS--IMSSF--NVRNEK-FVKRVE-PTIRVKDGVVIVDHGSRR------QESNLMLNDFVTMFKSKTGYQIVEPAHM-----------------------------------ELAEPTINDAFRRCIHQGVNRVIVSPFFLLPGRHWHLDIPALVAEAAGEQSDISYIITAPLGLHELMVCL---GARGK--------SIAQD----------MIAQCLSL--ICGIRIHWSFDCPNFMGGISLNLHLSLPSG
>CRYPlept
------------------------------------------------------------------------------------------------------------------------------M-----------------QSVTTT-SLVSP-----------TREY-----TRSPPRLFSSNFTMHQRLQR-SRSFP--IKLSL--TARNEN-SVKG-D-PAIQVKDGVVIVDHGSRR------QESNLLLNDFVMMFKSRTGYQIVEPAHM-----------------------------------ELAEPAIKDAFRRCVQQGANRIIISPFFLLPGRHWHKDIPALVAEAAREHSEVSYIITAPLGLHELIV------------------DVMTD----------RMKHCLSH--VAG----KADECSMCAGTGRCHLY------
>CYMBensi
------------------------------------------------------------------------------------------------------------------------------M-----------------QSVTAT-SQVVLVSKFNKTTTSSATEY-----TKLQRRLYSFSFAMLERLPR-RTSFS--IKSSL--SVRNEV-VRKG-E-PTNQVKDGVIIVDHGSRR------QESNLMLNDFVAMFKIRTGYEIVEPAHM-----------------------------------ELAEPSINDAFRRCVQQGANRVIVSPFFLLPGRHWYKDIPALVAEAAGDHFGISYLITAPLGLHELLV------------------DVMND----------RIKHCLSH--AAG----KADECSMCAGTGRCQLY------
>CYMBmann
------------------------------------------------------------------------------------------------------------------------------M-----------------QSVTAT-SQVGLVSKFNKTTTSSATEY-----TKLQRRLYSFSFAMLERLPR-RTSFS--MKSSL--SVRNEV-VRKG-E-PTHQVKDGVIIVDHGSRR------QESNLMLNDFVAMFKIRTGYEIVEPAHM-----------------------------------ELAEPSINDAFRRCVQQGANHVIVSPFFLLPGRHWYKDIPALVAEAARDHFGISYLITAPLGLHELLV------------------DVMND----------RIKHCLSH--AAG----KADECSMCAGTGRCQLY------
>CYPRbard
------------------------------------------------------------------------------------------------------------------------------M-----------------QSISTT-SQLPF-----------TREY-----IKSPPRLFSSNFATFQRLSR-SKIFP--TKSSM--SVRNDT-SGKG-E-PVIQEKDAMIIVDHGSRR------QESNLMLNDFVAMFKCRTGYQIVEPAHM-----------------------------------ELAEPAIKDAFRRCVQQGANRVIVSPFFLLPGRHWHQDIPALVAEAAGEYSGTSYIITAPLGLHELMV------------------DVMND----------RIKHCLSH--VAG----KTDECSMCAGTGRCRLY------
>CYPRflav
------------------------------------------------------------------------------------------------------------------------------M-----------------QSISTT-SQLPI-----------TREY-----IKNPSRLFSSNFATLQRLSR-SRIFP--TKSSM--SVRNDS-SGKV-E-PVIQEKDAMIIVDHGSRR------QESNLMLNDFVAMFKSRTGYQIVEPAHM-----------------------------------ELAEPAIKDAFRRCVQQGANRIIVSPFFLLPGRHWHKDIPALVAEAAGEYSGTSYIITAPLGLHELMV------------------DVMND----------RIKHCLSH--VAG----KADECSMCAGTGRCRLY------
>DACThata
------------------------------------------------------------------------------------------------------------------------------M-----------------HSVITA-SQVSH-----------TREY-----IRNPPRLFSSNFSMHQRLRR-SSSSP--IKSSL--SVRNEE-FGKD-E-PTIRVKDGVVIVDHGSRR------KESNLMLNDFVTMFINRTDYQIVEPAHM-----------------------------------ELAEPTIKDAFRRCVQQGVNRVIVSPFFLLPGRHWHQDIPALVAEAAREHPGISYIISAPLGLHELMV------------------DVMND----------RMKHCLSH--VAG----TADECGMCAGTGRCHMY------
>DENDchryso
------------------------------------------------------------------------------------------------------------------------------M-----------------QSITAT-SEVPFTCKFNKTAVSSAMGY-----KKNPRRLFFSSFTIFQRSPR-RRSFP--IKSSL--SVRNED-VRKR-E-PPNQLKDGVVIVDHGSRR------QESNLMLNDFVAMFKSRTGYQIVEPAHM-----------------------------------ELAEPAIKDAFRRCVQQGANHIIVSPFFLLPGRHWYKDIPALVAEAAGEHSGISYIITAPLGLHELMV------------------DVMND----------RIKHCLSH--VAG----KADECSMCAGTGRCHLY------
>DENDnobi
------------------------------------------------------------------------------------------------------------------------------M-----------------QSITAT-LEVPFTSKFNKTAVSSATGY-----QKNPCRLFFSSSTIFQRSPR-RRSFP--IKSSL--SVRNKD-VRKR-E-PPNHLKDGVVIVDHGSRR------QESNLMLNDFVAMFKSRTGYQIVEPAHM-----------------------------------ELAEPAIKDAFRRCVQQGANHIIVSPFFLLPGRHWYKDIPALVAEAAGEHSGISYIITAPFGLHELMV------------------DVMND----------RIKHCLSH--VAG----KADECSMCAGTGRCHLY------
>DIURorie
------------------------------------------------------------------------------------------------------------------------------M-----------------HSVTTT-SLVPL-----------TWGY-----TRSPPRLFSSNVPIHQTLQR-NR-FP--IKSSF--TVRHEK-FGKG-E-PTVRVKDGVIIVDHGSRR------QESNLMLNDFVSMFKSRTDYQIVEPAHM-----------------------------------VLAEPAIKDAFRRCIQQGANRVIVNPFFLSPGRHWYQDIPALVAEAAGEYSEIPYVITAPFGLHELMV------------------DVMTD----------RMKHCLSH--AAG----EADECSTCAGTGRCRFY------
>DRAKelas
------------------------------------------------------------------------------------------------------------------------------M-----------------HSVTTT-SLVSF-----------TREY-----KNCPPRIYSSNFYMHQSLQR-SRSLP--IRTSL--NVKNE--IGNG-D-PTIRTKDGVVIVDHGSRR------QESNLMLNDLVTMFKSRTGYQIVEPAHM-----------------------------------ELAEPAIKDAFRRCVQQGADRVIVSPFFLLPGRHWQKDIPALVAEAAGEHSGISYIITAPLGLHELMV------------------DIMSD----------RMKHCLSH--VAG----KADECSICAGTGRCQLY------
>DRAKthyn
MD-FLF-------FP-PNLT-------------------------------------------TELPER------------------KEKISRATENILLYQSQ----------------------M-----------------HSVTTT-SLFSL-----------TREY-----KNCRPRTFSSDFYMHQRLQR-SRSLP--IITSL--NVKNE--IGNG-D-PTIRTKDGVVIVDHGSRR------QESNLMLNDLVTMFKSRTGYQIVEPAHM-----------------------------------ELAEPAIKDAFRRCVQQGADRVIVSPFFLLPGRHWQKDIPALVAEAAGEHSGISYIITAPLGLHELMV------------------DIMSD----------RMKHCLSH--VAG----KADECSICAGTGRCHLY------
>EPIDfulg
------------------------------------------------------------------------------------------------------------------------------M-----------------QSVTAT-SQAPLTSKFYTTTTPSTMEY-----KRNQRRLHSSYFSMLERLPR-RTSFP--LKSSL--CVTNDG-VQKE-K-PANHVKDGVVIVDHGSRR------QQSNLMLNDFVAMFKSRTSYQIVEPAHM-----------------------------------ELAEPAIKDAFRRCVQQGANHVIVCPFFLLPGRHWYKDIPALVAEAAGEHSGIPYIITAPLGLHELLV------------------DVMND----------RIEHCLSH--VVG----EADECSMCVGTGRCHLY------
>EPIDpuni
------------------------------------------------------------------------------------------------------------------------------M-----------------QSVTAT-SQVPLTSKFYTTTTPSTMEY-----KRNQRRLHSSYFSMLERLPR-RTSFP--LKSSL--CVTNDG-VRKE-E-PANHVKDGVVIVDHGSRR------QESNLMLNDFVAMFKSRTSYQIVEPAHM-----------------------------------ELAEPAIKDAFRRCVQQGANHVIVCPFFLLPGRHWYKDIPALVAEAAGEHSGIPYIITAPLGLHELLV------------------DVMND----------RIEHCLSH--VVG----EADECSMCVGTGRCHLY------
>EPIPhell
------------------------------------------------------------------------------------------------------------------------------MP-------PTVTTPRLIENATNS-TAQEVDPRLLKAIKS-AARFS-DEEIRAVVDALMDQLKKPHSQLL-SNIFT--NPFSS--AIRNED-FRKG-E-PIIQVKDGVVIVDHGSRR------QESNLMLNDFVTMFKNRTGYQIVEPAHM-----------------------------------ELAEPAIKDAFRRCVQQGANNVIVSPFFLLPGRHWYQDIPALVAEAAGEHFGISYIITAPLGLHELMV------------------DVMND----------RIKHCLSH--VTG----KADECSMCAGTGRCHMY------
>EPIPpurp
------------------------------------------------------------------------------------------------------------------------------M-----------------ETVTAT-SQVPL--------------------------------------------------------TRNED-FRKG-E-PIIQVKDGVVIVDHGSRR------QESNLMLNDFVTMFKNRTGYQIVEPAHM-----------------------------------ELAEPAIKDAFRRCVQQGANNVIVSPFFLLPGRHWYQDIPALVAEAAGEHFGISYIITAPLGLHELMV------------------DVMND----------RIKHCLSH--VTG----KADECSMCAGTGRCHMY------
>ERYCcris
------------------------------------------------------------------------------------------------------------------------------M-----------------QSVTGM-PQVSLASNFNNTTASFATEY-----KKNQHRLYSFSFTMLERLPR-RASFP--LKSSV--SVLNEN-VCKG-V-PTTKVKDGVIIVDHGSRR------QESNLMLNDFVVMFKSRTGYEIVEPAHM-----------------------------------ELAEPSIKDAFRRCVQQGANHVIVSPFFLLPGRHWHKDIPALAAAAAGAHSGISYMITAPLGLHELIV------------------DVMND----------RIKHCLNH--VAG----KADECSMCAGTGRCHLH------
>ERYCpuss
---------------------------------------MLVKNIEQ---------------IEEFN------------------------------YMSLKSL----------------------M-----------------QSVTGM-LQVSLASNFNDTTASLATEY-----KKNQRRLYSLSFTTLEMLPR-RASFP--SKSSV--SVSNEN-VCKV-E-PTTKVKNGVIIVDHGSRR------QESNLMLNDFVVMFKSRTGYEIVEPAHM-----------------------------------ELAEPSIKDAFRRCVQQGANHVIVSPFFLLPGRHWHKDIPALAAAAAGDHSGISYMITAPLGLHELIA-------------------------------------CGRW---------------LCRSFGSSL--------
>GALEfabe
------------------------------------------------------------------------------------------------------------------------------M-----------CNNKSCEQLELSYPLILFINRFCEITAS-TKVY-----IKS-PRLFSSKSVTLQRIQK-ITSFP--PKSSL--SVSNEA-VGKG-ELANLGQKDAVIIVDHGSRR------QESNHMLNNFVSMFKSRTTNQIVVPAHM-----------------------------------ELAEPTIKDAFGQCVRLGATRVIVSPFFLLPGRHWYQDIPKLVAEAAGEHSGISYIITAPLGLHELLV------------------DVMND----------RIKHCLSH--VAG----DADECSTCAGTGRCHLY------
>GASTelat
------------------------------------------------------------------------------------------------------------------------------M-----------------LSVTAT-SQPQV-SRFYKAILSIRNDEGIDHSLCSRNRSYSLCFNVLQRLSR-SICFS--RKSSLSISIRNEA-NRNG-E-AKIQVKVGVVIVDHGSRR------QESNLMLNDFVAMFKRKTDYQIVEPAHL-----------------------------------VLAEPTIKDAFRVCVQHGINQVIVCPFFLSPGRHWYKDIPALVAEAAGEHSGISYIITAPLGLHELMV------------------DVMND----------RIMHCLSN--VAG----KADECPSCVGTGRCRLY------
>GOODfuma
-----------------------------------MQSVATTSQVSLTW--------------------------------------------------PKHIE----------------------M-----------------QS-ATI-SQVSL-----------TREY-----ARKPPRLFSSNFDLHQRFIR-SRSFP--IKSSL--SARNHK-FGKG-E-HTIQVKDGVVIVDHGSRR------QESNRMLNDFVAMFKSRTSYQIVEPAHMDLRLVSWRSHPRPANRNDIPGPGLLYSFCILAVFLELAEPAIKDAFRLCVQQGANRIIISPFFLLPGRHWHQDIPALVAEAAEEHSGISYIITAPLGLHELMV------------------DVMND----------RIKHCFSH--VAG----IADECSMCAGTGRCHLY------
>GOODpube
------------------------------------------------------------------------------------------------------------------------------M-----------------QS-ATI-SQVSL-----------TREY-----ARNPPRLFSSNFDLHQRFIR-SRSFP--IKSSL--SARNQK-FGKG-E-HTIQVKDGVVIVDHGSRR------QESNRMLNDFVAMFKSRTSYQIVEPAHM-----------------------------------ELAEPAIKDAFRLCVQQGANRIIISPFFLLPGRHWHQDIPALVAEAAGEHSGISYIITAPLGLHEFMV------------------RIFKL----------------------G----KPSPC--------CNPK------
>GYMNdens
------------------------------------------------------------------------------------------------------------------------------M-----------------QSVITT-SQVSF-----------TREY-----IRNPPRLFSSNFSMHQRLQR-SSSSP--IKSSL--SVRNEG-FGKG-E-PTIRVKDGVVIVDHGSRR------KESNLMLNDFVTMFRNRTDYQIVEPAHM-----------------------------------ELAEPTIKDAFRRCVQQGVNRVIVSPFFLLPGRHWHRDIPALVAEAAREHPGISYIISAPLGLHELMV------------------DVMSD----------RMKHCLNH--VAG----TADECAMCAGTGRCHVY------
>GYMNodor
------------------------------------------------------------------------------------------------------------------------------M-----------------HSVITT-SQVSF-----------TREY-----IRNPPRLFSSNFSMHQRLQR-SSSSP--IKSSL--SVRNEE-FGKG-E-PTIRVKDGVLIIDHGSRR------KESNLMLNDFVTMFRNRTDYQIVEPAHM-----------------------------------ELAEPTIKDAFRRCVQQGVNRVIVSPFFLLPGRHWHRDIPALVAEAAREHPGISYIISAPLGLHELMV------------------DVMSD----------RIKHCLNH--VAG----TADECAMCAGTGRCHVY------
>HABElong
------------------------------------------------------------------------------------------------------------------------------M-----------------LSVITT-SQVSL-----------TREY-----IRNPPRLFSSNFSMHQRLQR-NSCSP--IKSTL--SVRNEE-FGKS-E-PTIRANDGVIIVDHGSRR------KESNLMLNDFVTMFKNRTDYQIVEPAHM-----------------------------------ELAEPTIKDAFRRCVQQGVNRVIVSPFFLLPGRHWHRDIPELVAEAAREHSGISYIISAPFGLHELLV------------------DVMND----------RMKHCLSH--VTG----EADECVMCAGTGRCHLY------
>HABEpant
------------------------------------------------------------------------------------------------------------------------------M-----------------LSVITT-SQVSL-----------TREY-----IRNPPRLFSSNFSMHQRLQR-NSCSP--IKSTL--SVRNEE-FGKS-E-PTIRANDGVIIVDHGSRR------KESNLMLNDFVTMFKNRTDYQIVEPAHM-----------------------------------ELAEPTIKDAFRRCVQQGVNRVIVSPFFLLPGRHWHRDIPELVAEAAREHSGISYIISAPFGLHELLV------------------DVMND----------RMKHCLSH--VTG----EADECVMCAGTGRCHLY------
>HAEMdisc
------------------------------------------------------------------------------------------------------------------------------M-----------------QS-ATI-SQVSL-----------TREY-----ARNPPRLFSANFDLHQRFIR-SRSFP--IKSSL--SARNQN-FGKG-E-HTIQVKDGVVIVDHGSRR------QESNRMLNDFVAMFKSRTGYQIVEPAHM-----------------------------------ELAEPTIKDAFRLCLQQGANRIIVSPFFLLPGKHWHQDIPGLVAEAAGEHFGISYIITAPLGLHELLV------------------DVMND----------RIKHCFSH--AAG----EADECSMCAGTGRCHLH------
>HEMIforr
------------------------------------------------------------------------------------------------------------------------------M-----------------HCVITT-SQVSL-----------IREY-----TRNPPRLFSSNFSMHQRLQR-SSSSP--FKLSL--SVRNEE-FGKD-E-PAIRVKDGVMIVDHGSRR------KESNLMLNDFVTMFRNRTDYQIVEPAHM-----------------------------------ELAEPTIKDAFRRCVQQGVNRVIVSPFFLLPGRHWHRDIPALVAEAAREHPGISYIISAPLGLHELMV------------------DVMND----------RMKHCLSH--VAG----TADECVMCAGTGRCHLY------
>HYPOheme
------------------------------------------------------------------------------------------------------------------------------M-----------------HSVVAP-SLVLP-----------PRGY-----TRDPCRVVFAKFVRLQRIAPRGKTFS--TKSYL--SVKMEA-VGRE-E-HILRDKDAIIIVDHGSRR------EESNDMLNKFVAMFKDRTGYPIVEPAHM-----------------------------------ELAEPSIRDAFNLCVHQGANRVIVSPFFLSPGRHWDRDIPALAAEAAREHSGVSYIVTAPLGLHELMV------------------DVMND----------RIKYCLSH--AAG----NVDECTVCAGTGRCRLN------
>LANAlana
----M-------------------------------------------------------------------------------------------------------------------------M-----------------HSATAPSSQVFS-----------LRVH-----VRNP------KVVKLQRITP-RRTFS--IKSSL--SVRNEV-SVRG-K-HTLGEKDAVIIVDHGSRR------QESNLMLNEFVAMFKGRTGYQIVEPAHM-----------------------------------ELAEPSIRDAFSLCVQQGANRVIVSPFFIFPGRHWHQDIPALAAEAAREYSGVSYIITSPLGLHELMV------------------DVLND----------RIKYCLGH--IGG----EVDECTVCAGTGRCRIY------
>LECAnigr
---PTHCAISHYPSPSSPFLR----PCCFWVSAVPDGPFLFSGEGRVKY-----------------------------------------------------------------------------M-----------------QSATTP-S-VPL-TRYYEIRAS-TTAY-----TKSPPRLFSSKFVTSQRFQR-IISFS--MKSGL--SLRNEA-LGKG-ELAALGQKDAVIIVDHGSRR------EASNHMLYDFVSMFKSRTGYQIVVPAHM-----------------------------------ELADPTIEDAFRECVQLGATRVIVSPFFLLPGKHWYQDIPKLVAEAAGEHSGVSYIITAPLGLHELLV------------------DVMND----------RIKHCLSH--VGG----DADECSSCAGTGRCHLY------
>LIMOabor
------------------------------------------------------------------------------------------------------------------------------M-----------------QSVTAI-SQVPLTSKFYKTTTSSTMKY-----IKNPLGLCSSYNAMLQSLPR-CRIFT--TKSSL--NVKNDN-FRKG-E-PIIQVKDGVVIVDHGSRR------QESNLMLNDFVTMFQSRTGYQIVEPAHM-----------------------------------ELAEPAIKDAFRRCVQQGATHVIVSPFFLSPGRHWYQDIPALVAEAAGEHSGISYIITAPLGLHELMV------------------DVMND----------RIKHCLSH--VAG----KVDECLICAGTGRCRMY------
>MASDpict
------------------------------------------------------------------------------------------------------------------------------M-----------------QSVTTT-SQALFTCNFYKTTASSAMEY-----KKNRPRLYSSYFAMVERLPR-RTSFP--IKSSL--SVRNED-VRKK-E-LPNLVKDGVVIVDHGSRR------QESNLMLNDFVAMFKSRTCYQIVEPAHM-----------------------------------ELAEPAIKDAFRRCVRQGANHVIVCPFFLLPGRHWYKDIPALVAEAAEEHSGIPYIITAPLGLHEHLV------------------DVMND----------RIKHCLSH--VSG----EADECSMCAGTGRCHLH------
>MEXIxero
------------------------------------------------------------------------------------------------------------------------------M-----------------QSLTPT-SQLPV-----------TRES-----IKNPTRLFSSNFATPQRLPR-SRHFP--YKCSM--SVRNDP-FGKS-D-LVIQEKDAIIIVDHGSRR------HESNLMLNDFVAMFKNRTGYQIVEPAHM-----------------------------------ELAEPAIKDAFRRCVQQGANRVIVSPFFLLPGRHWQQDIPALAAEAAGEHSGISHIVTAPLGLHELLV------------------VLIKDQSLLKLHEEKKLNQILIH--DIK----QEPMFKLCLSSTRK---------
>MICRparv
------------------------------------------------------------------------------------------------------------------------------M-----------------EAVTTS-SLVSL-----------SREY-----TRCPPRLLFSNFYMHQSLQR-SRCLT--MKSSL--SVNDEK-IRKG-D-PLIRVKDGVVIVDHGSRR------KESNLMLNDFVTMFKTRTGYQIVEPAHM-----------------------------------ELAEPSIKVAFRQCIQQGANRIIISPFFLLPGRHWHHDIPALVAEAAGEHLNISYVITAPLGLHELMV------------------DVMND----------RMKHCLSH--VAG----EVDECSMCAGTGRCHLY------
>MOLIcapi
------------------------------------------------------------------------------------------------------------------------------M-----------------HSVAVP-SLVWP-----------PRGY-----TKNHCRVVLSKFVKLQRIAPWGRTFS--KKSSF--SVKMEA-VGRE-E-PIFGDKDAIIIVDHGSRR------EESNDMLNKFVAMFKDRTGYPIVEPAHM-----------------------------------ELAEPSIRDAFNLCVQQGANRVIVSPFFLSPGRHWDRDIPALAAEAAREHSGVSYIVTAPLGLHELMV------------------DVMND----------RIKYCLSH--VAG----DVDECTVCAGTGRCRLN------
>NEUWmali
------------------------------------------------------------------------------------------------------------------------------M-----------------RSFAAT-SHVQV-----------FREF-----VTYPPSLFSPKFVTLRKIGT-STNIS--RKSSL--TVKNET-SGRG-E-QPIQEKDAVIIVDHGSRH------QESNLLLNDFVSMFKSRSGYEIVEPAHM-----------------------------------ELAEPSIKDAFRQSVQQGASRVIVSPFFLFPGRHWHQDIPALVAEAAEEHSGISYIITAPLGLHELMV------------------DVIND----------RIQHCLNH--VAG----KADECSVCASTGRCRWY------
>NEUWzoll
----------------------------------------MSGAAERLH-------------IAIFDTT-----EVLQ-----------------------KAK----------------------M-----------------HSFAAT-SHVQV-----------FREF-----VTYPPSLFSPKFVTLRKIGR-STNIS--RKSSL--IVKNET-SGRG-E-QPIQEKDAVIIVDHGSRH------QESNLLLNDFVSMFKSRSGYEIVEPAHM-----------------------------------ELAEPSIKDAFRQSVQQGASRVIVSPFFLFPGRHWHQDIPALVAEAAEEHSGISYIITAPLGLHELMV------------------DVIND----------RIQHCLSH--VAG----KADECSVCASTGRCRWY------
>OECEmacu
------------------------------------------------------------------------------------------------------------------------------M-----------------HSVTVI-SGVPFASKFNKTTTSATTEY-----KKNQRRLYSSSFSMLERLPR-RTSFP--IKLSL--SVSNEN-VCKG-E-PT-NVKDGVIIVDHGSRR------QESNLMLNDFVAMFKSRTGYELVEPAHM-----------------------------------ELAEPSIKDAFRRCVQQGANHIIVSPFFLLPGRHWYKDIPALAAEAAGEHTSISYIITAPLGLHELIV------------------DVMND----------RIKHCLSH--VAG----KADECSMCAGTGRCHNMQ-----
>OPHRgarg
------------------------------------------------------------------------------------------------------------------------------M-----------------HSVITS-SQISF-----------TREY-----IRNPPRLFSSNFSMHQRLQR-SSSSP--IKSCL--SVSNDE-FGKG-E-PIIRVKDGVVIVDHGSRR------KESNLMLNDFVTMFRNRTDYQIVEPAHM-----------------------------------ELAEPTIKDAFRRCVQQGVNRVIVSPFFLLPGRHWHRDIPALVAEAAMEHPGISYIISAPLGLHELMV------------------DVMND----------RLKHCLSH--VAG----TADECVMCAGTGRCHLY------
>OPHRsphe
------------------------------------------------------------------------------------------------------------------------------M-----------------HSVITS-SQISF-----------TREY-----IRNPPRLFSSNFSMHQRLQR-SSSSP--IKSCL--SVSNDE-FGKG-E-PIIRVKDGVVIVDHGSRR------KESNLMLNDFVTMFRNRTDYQIVEPAHM-----------------------------------ELAEPTIKDAFRRCVQQGVNRVIVSPFFLLPGRHWHRDIPALVAEAAIEHPGISYIISAPLGLHELMV------------------DVMND----------RLKHCLSH--VAG----TADECVMCAGTGRCHLY------
>ORCHital
------------------------------------------------------------------------------------------------------------------------------M-----------------HSLITT-SQVSLASKLHKTSFS-TREY-----IRNPSRLFSSNFSMHQRLQR-SSGSP--IKSCL-------E-FGMG-E-PTIRVKDGVVIVDHGSRR------KESNLMLNDFVTMFRNRTDYQIVEPAHM-----------------------------------ELAEPTIKDAFRRCVQQGVNRVIVSPFFLLPGRHWHRDIPALVAEAAREHPGISYIISAPLGLHELMV------------------DVMND----------RMAHCLSH--VAG----TADECVMCAGTGRCHLY------
>PAPHconc
------------------------------------------------------------------------------------------------------------------------------M-----------------QSISPT-SQLPI-----------TREY-----IKNPPRLFSSNFATSQRLSR-SINFP--SMSSM--SVRNDS-SRKR-E-PVIQEKDAMIIVDHGSRR------HESNLMLNDFVAMFKSRTGYQIVEPAHM-----------------------------------ELAEPAIKDAFRRCVLQGANRVIVSPFFLLPGRHWHQDIPALVAEAAGEHSGTSYVITAPLGLHELMV------------------DVMND----------RIKHCLSH--VAG----NADECSMCAGTGRCRLY------
>PAPHhirs
------------------------------------------------------------------------------------------------------------------------------M-----------------QSISPT-LQLPI-----------TREY-----IKNPPRLFSSNFAARQRLSR-SINFP--SMSSM--SVRNDS-SRKR-E-PMIQKKDAMIIVDHGSRR------HESNLMLNDFVAMFKSRTGYQIVEPAHM-----------------------------------ELAEPAIKDAFRRCVLQGANRVIVSPFFLLPGRHWHQDIPALVAEAAGEHSGTSYVITAPLGLHELMV------------------DVMND----------RIKHCLSH--VAG----NADECSMCAGTGRCRLY------
>PHAIflav
------------------------------------------------------------------------------------------------------------------------------M-----------------QSATAT-SQVPLTCKFYKTTTSSATEY-----KKNQRRLYSSYFTMLERLPR-RTSFS--IKSSL--SVRNED-VRER-E-PTNQVKDGVVIVDHGSRR------QESNLMLNDFVAMFRSRTGYQIVEPAHM-----------------------------------ELAEPAIKDAFRRCVQQGANHVIVSPFFLLPGRHWYKDIPALVAEAAGEHSGISYIVTAPLGLHELMV------------------DVMND----------RIKHCLSH--VAG----KADECSMCAGTGRCHLY------
>PHAItank
------------------------------------------------------------------------------------------------------------------------------M-----------------QSATAT-SQVPLTCKFYKTTTSSAAEY-----KKNQRRLYSFYFTMLERLPR-RTSFP--IKSSL--SVRNED-VRKV-E-PTNQVKDGVVIVDHGSRR------QESNLMLNDFVAMFKSRTGYQIVEPAHM-----------------------------------ELAEPAIKDAFRRCVQQGANHVIVSPFFLSPGRHWYKDIPALVAEAAGEHSGISYIITAPLGLHELMV------------------DVMND----------RIKHCLSH--VAG----KADECSMCAGTGRCHLY------
>PHALcorn
------------------------------------------------------------------------------------------------------------------------------M-----------------QSVTAT-SEVPLTRKFFKAATTSAPTY-----KKNQHRLYFSYFTIFERLPR-RAIFP--IKSSL--SIMNDY-VLKG-E-PTNQVKDGVVIVDHGSRR------QESNHMLNDFVAMFKSRTGYQVVEPAHM-----------------------------------ELAEPTIKDAFRRCVQQGANHIIISPFFLLPGRHWYKDIPALVAEAAGEYSGISYIITAPLGLHELMV------------------DVMNE----------RIQRCLSH--VAG----KADECSMCAGTGRCHLY------
>PHALmode
------------------------------------------------------------------------------------------------------------------------------M-----------------QSVTAT-SQVPLTGKFYKAATTSAPKY-----KKNQHRLYFSYLAIFERLPR-RTIFP--IKSSL--SIMNEY-VLEG-E-PTNQVKDGVVIVDHGSRR------QESNHMLNDFVAMFKSRTGYQVVEPAHM-----------------------------------ELAEPTIKDAFRRCVQQGANHIIISPFFLLPGRHWYKDIPTLVAEAAGEYSGISYIITAPLGLHELMV------------------DVMNE----------RIQRCLSH--VAG----KADECSMCAGTGRCHLY------
>PHRAlind
------------------------------------------------------------------------------------------------------------------------------M-----------------QSILPT-SQLLI-----------TRES-----VKDPTRLFSSNFATPHRLPR-SRNFP--SKSSM--SARNDP-SRKG-E-PVIQEKDAMIIVDHGSRR------HESNLMLNDFVAMFKSRTGYQIVEPAHM-----------------------------------ELAEPAIKDAFRQCVRQGAHRIIVSPFFLLPGRHWQQDIPALVAEAAGEHSGTSYIITAPLGLHELLV------------------DVMND----------RIKHCLSH--VAG----KTDECSMCAGTGRCRLY------
>PLATclav
------------------------------------------------------------------------------------------------------------------------------M-----------------HSVIST-SQVSL-----------TREY-----IRNPPRLFSSNYSMHQRLQR-SSSSP--IKSSL--SVRNEE-FGKG-G-PTVRVKDGVVIVDHGSRR------KESNLMLNDFVTMFRNRTDYQIVEPAHM-----------------------------------ELAEPTIKDAFRRCVQQGVNRVIVSPFFLLPGRHWHQDIPALVAEAAREHPGISYIISAPLGLHELMV------------------DVMSD----------RIKHCLSH--VAG----SADECVMCAGTGRCHLY------
>PTERcurt
------------------------------------------------------------------------------------------------------------------------------M-----------------HSVTTI-SQVSL-----------AREY-----ARNPPILFSSNFNMPQRLQR-GRSFP--IKSSL--SARNEK-FGKS-E-PTIQVKDGVVIVDHGSRR------KESNLMLNDFVTMFKRRTCYQIVEPAHM-----------------------------------ELAEPAIKDAFRLCVQQGANRVIVSPFFLLPGRHWHQDIPALVAEAAGEHSGISYVITAPLGLHELMV------------------DVMND----------RIKHCLSH--VAG----KADECSVCSGTGRCHLY------
>RIMAelli
---HIH-------TPTPSIS------------------SGITSPFRH--------------------------------------------SRAPP-LRFTASP----------------------LHRFSAFSRPN-TKPRS-FAAPPL-SPPPFRRQRSAICLDGVREY-----KKSPPRLFSSNFPMHQRLQR-SRSFP--IRSSL--TVTNE----IG-N-LTIRVRDGVVIVDHGSRR------QESNLMLNDFVTMFRSRTGYQIVEPAHM-----------------------------------ELAEPAIKDAFRRCVQQGANRVIVSPFFLLPGRHWQKDIPALVAEAAEEHSGISYIITAPLGLHELLV------------------DIMDD----------RIKHCLSH--VAG----KTDECSMCAGTGRCHLY------
>SELEaequ
----MH-GIKYFKHP---F------------------PSILSSRSQQNFNSQCYPQLYDLICISLFTESILRSLHVLQCDMGGCAYENIDLAKELQMCRPWKTA----------------------T-----------------QSISAT-SQLLI-----------TREY-----TKNHPRLFSSNFATLQRLPR-GRIFP--TKSYM--SARNDP-SGKG-E-PVIQEKDAMIIVDHGSRR------LESNLMLNDFVAMFKSRTGYEIVEPAHM-----------------------------------ELAEPAIKDAFRRCVQQGANRVIVSPFFLLPGRHWHQDIPALVAEAAGEHSGTPYIITAPLGLHELMV------------------EVVN-----------RFNAVLQA--IV----------------------------
>SERAvome
------------------------------------------------------------------------------------------------------------------------------M-----------------HSVITT-SQVSF-----------TRAY-----IRNPPRLFSSNFSVHQRLQR-SSSSP--KKSSL--SIRNEE-FEKC-E-PTIRVKDGVVIVDHGSRR------KESNLMLNDFVTMFRNRTDYQIVEPAHM-----------------------------------ELAEPTIKDAFRRCAQQGVNRVIVSPFFLLPGRHWHRDIPALVAEAAREHPGISYIISAPLGLHELLV------------------DVMND----------RMKHCLSH--VAG----TADECAMCAGSGRCHLY------
>THELangu
------------------------------------------------------------------------------------------------------------------------------M-----------------DSLTTT-SVVPL-----------KREY-----TRSPPKLFSSNFSMHQRF----RSFS--IRSSL--TVRNE--IGKG-M-PTIQVKDGVIIVDHGSRR------QESNMMLNDFVMMFKSRTGYHIVEPAHM-----------------------------------ELAEPAIKDAFRRCVEQGVNRVIVSPFFLLPGRHWHKDIPALVAEAAGEHSGISYIITAPLGLHELMV------------------DIMND----------RMKHCLSH--VAG----KADECSMCAGTGRCHLY------
>VANIplan
------------------------------------------------------------------------------------------------------------------------------M-----------------QSATTL-S-VPH-TRFLEIKAS-TREC-----IKNPPILFSFKCITLQRFQK-NINFP--SRLSL--SVRNQA-LEKG-ELAVLTQKDAVIIVDHGSRR------QESNYMLNDFVSMFKSRTGYQIVLPAHM-----------------------------------ELAEPTIKDAFKLCVQLGATRVIVSPFFLFPGRHWHQDIPKLVAEAAGEHSGISYIITAPLGLHELMV------------------DVMND----------RIKHCLSH--VTG----DAEECSTCAGTGRCHLY------
>VANIshen
------------------------------------------------------------------------------------------------------------------------------M-----------------QSATSP-S-VPH-TRFLEIKAS-TREC-----IKNPPILFSFKFVTSQRFQK-NINFP--TRLSL--IVRNQA-LGKG-ELAALTQKDAVIIVDHGSRR------QESNYMLNDFVSMFKSRTGYQIVVPAHM-----------------------------------ELAEPTIKDAFKQCVQLGATRVIVSPFFLFPGRHWYQDIPKLVAEAAGEHSGISYIITAPLGLHELMV------------------DVMND----------RIKHCLSH--AAG----DAEECSTCAGTGRCHLY------
>EPIPaphy
------------------------------------------------------------------------------------------------------------------------------M-----------------KSVILT-LAVPLTGAFYKVTTFSAMDDQ----NSHSLGIKFSYFNILTWLPR--RDVQ--TKSCL--SARNGA-IMKE-E-PTVQAKDAVVIVDHGSRC------QESNLMLNDFVAMFKSRTGYEIVEAAHM-----------------------------------ELAEPSIKDAIRRCVQQGAEHIIVSPFFLLPGRHWQKDIPALVSEAVSEYLGISYIITAPLGLHELMV------------------DVMND----------RIKHCLSH--AAG----KAEECSMCAGTGRCCFHLL----
