# Supplementary material for: Orchid Phylotranscriptomics: The Prospects of Repurposing Multi-Tissue Transcriptomes for Phylogenetic Analysis and Beyond
Source: Front Plant Sci. 2022 May 27;13:910362. doi: 10.3389/fpls.2022.910362 (PMC9196242; doi:10.3389/fpls.2022.910362)
Supplement: Supplementary file 4 [file Data_Sheet_3.zip › ortho_MSA/r1/OG0009397.fa]

>PHALcorn
MVMKLKGNGHGSFLN-GSRD--NYFPADN-VDPAYKLFLEHLRKDGKSYILEMEDINNGLPVFVKYENTDGLSDVLQL-DAPMSSGY--CSFAATGR-KTKKRRICRNSEAQFNEIVD-------------FSGIQSN-RVDNMLVVNNTKEFRRLGN----------------------VSIDLSARSFMNNTESNLVDESYQEFLSYLKIKDGLMVLEYNSIRVIYEGDETLVAT-----KGTCF-DDRRPLPLQSFESAKPPAS-MPANEGTICSDNQEIV-----LYESNL---SPDVVICEADEMSIVPLPSCISSPFALELVVVLSKPYDEQEHEVLWKHATFRKPVLRHKDLRNQSKSFSTRQMGFSYLDHFPDLARKLQI---SDPQQQLNLLRGLFFWLKVAFFMSSSNHFIQSKFL-NTKFA-KNK-H-YLTA-----R---------AWL-------------LLM------MAIEF----VP-----------------------------------------------
>PHALmode
MVMKLKGNGHGSFLN-GSRD--NYFPANN-VDPAYKLFLEHLRKDGKSYILEMEDGNNGLPVFVKYENTDGLSDVLQL-DAPMSSGY--CSFAATGRNKTKKRRICRNSEAQFNEIDD-------------FSGIQS-----NMLVVNNNKEFRRLGN----------------------VSIDLSARSFMNQTESNLVDESYQEFLSYLKIKDGLMVLEYNSIRVIYEGDETLVAT-----KGTCF-DDRRPLPLQSFESTKPPAS-MPANEGTICSDNQEIV-----LYESNL---SPDVIICEADEMSIVPLPSCISSSFALELVVVLSKPYDEQEHEVLWEHATFRKPVLRHKDLRNQSKSFSTRQMGFSYLDHFPDLARKLQI---SDPQQQLNLLRGLFFWLKNLCHEGAYQPWISASTK-IVEVS-DHE-M-IRPL-VDQ-N----------------------------------M--ETQS--SPPSL--------------------------------------------
>NEUWzoll
MAIVFDANGNGSFLD-DSTKGVNGFPVDL-VDPMYKLFLEHLRKDGRSYILEMEDGDNGSMAFVKYEKADG------L-NSQTISGH--HGFDEKGRFLSRNRSISGKSDLKGSEAGN-------------FSGLCVN-QAESTIKVDNYEKLLNSEHQGFYGK-NFITKCPRKSHSESGESVDLF-DFHKSQPASNLVDDTYQEFLSYLKIQDGLMVMEYNSVTIVYEGNESSTAAENLTTEGTYFSDSQGPLP---SESTQAPAC-------AILASSQDLV-----LHGSIH---QPDFSVHDADERSVVPHIG--FKSFDMKLMAVLNKPYDQYEHDFLWGEANFRKPVLRHKDLRNQCKSFSTAKIGFSYLDHYPDLARELEQ---ADPQQALTLLRGFFFWLENLCHEDAYQPWLSASSK-GIEIS-DYD-K-VLPT-DME-E----------------------------------T--KVDA--GRPIDMIWFCRTYFFLPNDKLHLTRPNANDIYH----PLFTSATTASDK
>GALEfabe
--MMMDLNGHGSFLI-GSEKH-YNMAMDK-VDPMYKFFLEHLQEDGKSYVLETEDGDGGSSVLVRYEQEDMSKDFPDV-DSCINSGQ--NSFAMNGALMTKKSTF-RKTKPKPSAAIT----------------FLAS-QAESRLLTDSYAGHPSCTPE------------------------------IRTQVENNVADDSYQEFLSFLKVRDGFMVMEYNSVSIVYEGSEPTASE-NLVVEGTFS-GSGAPSP---SKSSQPTASFKHTTRAATCSKAQEAL-----LCGSSE---ITDLIIYEGDNRSIAHLEPCNSSQYDTKLRRFISMPYDQHEHEELWEQAKFRNQVVRHKVLRNQCKSFKTTQMGLSYLDHFPDLASKLEH---ADPHEALRLLRGFFFWLKNLCHEGAYRPWVSAVPE-MVEVS-DHD-A-VLPA-GEQ-Q----------------------------------M--ETEE--SSAVVVL------------------------------------------
>CRYPlept
MKTESNANGHGSFLD-VSRD--NCFEEDA-VDPVYKLFLEHLRIDGRSYILEMEDGDNGLPVYLKYENEDSLSDFLRL-DGQVSVRY--NSFARKGKYKRKRRRICKKSKQQSREIVG-------------LPGFRKS-QIEKGLAFESYGELMSAENM---------------P--QLNGSADLP-VPLKDQVESNLADDSYLEFLRCLKVQDGLMVMKYNSITIIYEGKGEVATD-----E-------------------------NPATEGTTCSGSRELV-----LYEDPL---SPDVAIYE-DDKSMVAFDSCILSSFDLKLMAVLGKPYDQYEHEALWKQANYRKPVLRHKDLRSQCKSFSTRQMGFSYLDHFPELARKLEL---SEPQEALVLLRGLFFWLKNLCHEGAYQPWISAGPQ-IVEVL-DQD-L-VLPV-EQQ-E----------------------------------V--EIET--LLSPLAL------------------------------------------
>VANIshen
--MVMNLNGHGSFLI-GSEKY-YDMPIDT-VDPMYKTFLEHLREDGKSYVFEMEDGDNGSSVFVRYEQEDMLTDFLDL-DSHISSGQ--HSSVMNGDLITKRSSV-RRANSKSHAAIN----------------FLAS-QAESTLITDSCVDHSNRGPE------------IRTLGSELDKSFDLS-ESI--QGEDNLADDSYQEFLSCLKVQDGFMVMEYDSMSIIYEGNETTLTE-NLPIEGGFS-GSQALVR---YESSQRLTSHKHKTGGAICPKTSEVL-----LCGSSE---IPDLIICEGDNRSIACLEPWNFTQYDLKLQSFISKPYDQHEHNELWQQANFRNPVVRHKVLRNQCKSFKTGQMGLSYLDHFPDLARKLEH---ANPQEALKLLRGFFFWLKNLCHEGAYRPWVSARPE-LVEVS-DHD-V-VLTI-EDQ-Q----------------------------------R--GTEK--SSAIIVL------------------------------------------
>DENDnobi
MVMELKANGHGSFLN-GSSD--MYFPVDN-VDPMYKVFLEHLRKDGKSYILEMEDGDNGLPVFVKYENNDGLSDFLQL-DAAISSGH--CSFVRKGKIETKRRRIYRKTEAQSNEIVD-------------FSGFLSK-EVENTIVVGSNKEFQNIRN----------------------MTVDFS-DSFKNLVENNLADDSYEEFLSYLKIQDGLMVFEYNSITVIYEGNGTSAAA-----EGTCL-DDQGPMPLHSFESILP--SPRPANEGATCSDNQELV-----LYESNL---TPDVVICEADEMSMVPLDSYIVSPFDLKLMAVLSKPYDQQEHEMLWKHANFRKPVLRHKDLRNQSKSFSTRQMGFSYLDHFPDLAKKLEH---SDPQQALNLLRGLFFWLKNLCHEGAYKPWISASSK-IVDVS-DHE-M-T----RGQ-N----------------------------------I--ESQT--SPCSL--------------------------------------------
>CYPRflav
------MNHLGRILNDSERD--NNLPLDT-IDPTYKLFLEHLRKDGRSYILEMENGDNGSPVFVKYETADGLCDHCGL-VAQVSSDH--RSFSRKGIFITKRRN--RKSDSGNRRLHS---------------------HIDESIGLSE-----SLEN---------------------KDFVGLS-DSLNNNDESNMADDSYQEFLSYLKLQDGLMVLEYKSVSVIYEGNETSTAT-----ETTFS-DSQGPLP---SESTLPPVSQKSATQNA-FLGNQELV-----LYESTQ---IPDLTIYGGHNKSIVPLDFCNLSSFDLKLRAVLNKPYDQHEHQVLWEEANFRKPIQRHKDLRNQCISFSTMQMGLSYLDHFPDLARKLEH---ADPQHALTLLRGLFFWLKNLCHEGAYQPWASASSK-IVEVS-DHD-M-VLPT-CRT-K----------------------------------D--GN-----------------------------------------------------
>SELEaequ
MVIKLNMNHRGRVFNDSEAD--NNLPFDT-IDPTYKMFLEHLRKDGRSYILEMEDGDNGSPVFVKYETADGLFDRCGL-VAQISSGH--NSFSRKGIFTTKRRN--RKSDSGTRRSHS---------------------RIDESDG--------------------------------------LC-DSLKNKHESNLVDDSYQEFLSYLKLQDGLMVLEYKSVSVIYEGNETSTAT-----EGSFH-DSQGPLS---SECTLLPVSKKPATQNM-RLNNQEVV-----LYESTQ---PSDLTIYGGDNKSIVPFDSCNLSSFNLKLRVVLNKPYDQHEHEVLWEEANFRKPVQRHKDLRNHCVSFSTRQMGLSYLDHFPDLARKLEH---ADPQQALTLLRGLFFWLKNLCHEGAYQPWASTGTK-IVEVS-DHD-M-VLPL-VEQ-K----------------------------------M--ETEN--SPSRIFM------------------------------------------
>PTERcurt
-MVESDANGPGGFLN-VLGE--TSLEEDN-VDPMYKLFLEHLIKDGRSYILEMEDGDNGLPVFVKYENEDALSDFLRL-DAHISPGY--SNFTGNGMFKPKRRCISKKSKKQSRDIVD-------------FSGFLES-QIEKSLAAESYEEHQSARNM---------------PHLQFERSVDLS-VSLKNQVESNMADESYEEFLSYLKVQDGLMVLEYNSVRVIYE-----------------------------------------ATEGTNCDGNQELV-----LYESTL---SPDLAIYEAGDKSIVALDSCILSPFDLKLMAVLSKPYDHNEHEALWKQANYRKPVLRHKDLRSQCKSFSTRQMGFSYLDHFPDLARKLEN---SDPQQSLVLLRGLFFWLKNLCHEGAYQPWISAGPQ-MVEDL-DQDII-ILPI-DEQ-K----------------------------------V--EIET--PLPTLII------------------------------------------
>CORYacti
MEMESNPDGHGSFLV-VSKD--NSFEEDK-VDPMYKLFLEHLRKDGRSYVLEMKDGDNGLPVFVKYENEGALSEIFQL-DAHISSGY--GSFIKKRKVTPKKRHMCKKSMTQSREIVK-------------FSGFHES-QTEKALEIESYEELRSTGNM---------------PRSQFDGSVDLS-VFPKNPVENNLADDSYLEFLSCLKFQDGLMVLEYNSITVIYEGNGT-STN-----G-------------------------NPETEGTTCFGNQELV-----LYESTL---SPDITIYEADDKSIVAFDPCILSSFDLKLMAVLSKPYDQKEHEALLKQANYRKPVLRHKDLRSQCKSFSTRQMGFSYLDHFPDLARKLKD---SDPQQSLALLRGLFFWLKNLCHEGAYQPWISAGPQ-MIEIL-DLD-I-MLPL-EEQ-K----------------------------------V--EIET--LLSPLVL------------------------------------------
>GYMNodor
MVRESNSNGHGSFLN-ASGD--ISLEGDK-VDPMYRMFLEHLRKDGRSYILEMVDGDNGYPVILKYEMEDTLSDFLRF-DAQISSVH--GSSARQDKSKPKRRRISKKSKALSSDFIG-------------FTGLPES-QSEKSLVVDSYKEFISTENG---------------MHSQSNGSIVLP-ISPNNRVESNCVDDSYREFLSYLKVKDGLMVLEYNSLTVVYEGNETIGTT---------------------------------------CSGNQGLM-----LYENSL---SPDIAMYEADDKSVVDADSCILSSFDVKLKAVLSMPYDKKEHESLWKQANYRTPILRHKDLRSQGKSFSTRKMGISYLEHFPELAKKLEN---SESEQALELLRGLFFWLKNVCHEGAYQPWMPSSPQ-VVEVL-DQD-M-MLPL-EEQ-K----------------------------------V--EIET--PPLLL--------------------------------------------
>HABEpant
MVRKSNSNGHGSFLN-ASGD--ISLEGDN-VDPMYRMFLEHLRKDGRSYILEMKDGDNGYPVILKYEMEDTLSDFLRF-DAQISYGH--GNSAKKGKLEPKRKRIRKKSKAKSSDAVD-------------FSGFLEN-QNEKSLVVDSYEEQISTENR---------------SHSQSNGSIVLS-VSPNNRVESNLVDESYQEFLSYLKVKEGLMVLEYNSLTVVYEGNETAGTK-------------------------------------GTCSGDQKLL-----LYESSS---SPDIAIYEPDDKSVVAVDSGVLTSFDVELMAVLNMPYDKEEHESLWKQANCHKPILRHKDLRSQSKSFSTRQMGFSYLDHFPELAKKLEN---SEPVMALELLRGLFFWLKNVCHEGSFQPWLSSNPP-VVEVL-DQD-M-MLPL-EEQ-K----------------------------------L--EIET--HLPLLL-------------------------------------------
>PLATclav
MVRESNSNGHGSFLN-ASAD--ISLEADQ-VDPMYRMFLEHLRKDGRSYILEMVEGDNGYPVVLKYEMEDTLSNFLRF-DAQISSGN--GSSA-KDKSKPKRRRICKKSKALSSDIIG-------------FTALPES-QSEKLLVVDSYKELISTENG---------------MHSQSNGPIVLP-ISSNNRVESNCVDDSYQEFLNYLKIKDGLMVLEYNSHTVVYEGNETIDTT---------------------------------------CSGNQGLM-----LYENSL---SPDIAIYEADDKSVVDVDSCILSSFDVKLRAVLGMAYDQKEHESLLKQANYRTPVLRHKDLRSQGKSFSTRKMGISYLEHFPELAKKLKN---SEPEQSLELLRGLFFWLKNVCHEGSHQPWISSNPQ-VVEVL-DQD-M-MHPL-EEQ-K----------------------------------G--QLHV--CLAFISSWFMWSYIFTPREKLEYYRRKSNELVRRVGVPLIRCYDEKAQL
>CALEmajo
MEIESNANGHGSFLN-VSKH--YSLEDVE-VDPVYKLFLEHLRIDGRSYILEMEDGDNGLPVLLKYENEDALSDF----DAHRNSVY--NRFAEKEKAKPKRQRFSKISKPQSWEIVD-------------LSGLHED-QTKKALAAECYDEVKSTRNM---------------PDLQFDGSDGIS-VSIKDQVESSLADESYQEFLSCLKIKDGLMVMEYNSVTIVYEGSGTLTTN-----D-------------------------SSGTEGA----NRELVLYESTLYESTL---SPDVVICEGDENSMLPFDSCILSPFDLKLMTVLSKPYDQNEYETLWVHVNCRKPIRQHKDLRSQCKSFNTRQMGLSYLDHFPDLKGKLEH---SDREQSLVLLRGFFFWLKNLCLEGAYQPWISAGPE-ILQDLDDPD-A-ALPR-EEQ-Q----------------------------------A--EVEA--LLSPLVL------------------------------------------
>OECEmacu
MAMELKANGHGSFLN-GSRE--DYFPVDI-IDPMYKMFLEHLRKDGKSYILEMEDGGNGLPVFVKYENNDGLSDFLQLEDAPVNSGH--CSLFGKGRFKAKKR----KSEAQSNGIVE-------------FSDFLLN-QVQNILVADSNEEFRSLGN----------------------TST----DSLKNQAESNLADDSYQEFLSCLKIQDGLMVLEYNSIKVIYEAPETSAVT-----ERTCF-DCKGSLPLQSFESIQLAASLNSANEGATCSNNRELV-----LYENNP---HPDVVIYEADDMPTVPLDSSISSPFDLKLMAVLNLPYDEQEHEMLWKYANFRKPVLRHKDLRNQSKSFSTRQMGFSYLDHFPDLARKLEH---SEPQQALNLLRGLFFWLKNLCHEGAYQPWMSASSK-IVEVS-DHE-I-LLPL-GEK-N----------------------------------M--ETQT--SPSSL--------------------------------------------
>EPIDfulg
MVMKLKANGHGSFLN-GSRD--NYFLVDN-VDPMYKMFLEHLRKDRKSYILEMEDGDNGLPVLVKYENNDELLDFLQL-EASMSSGH--CNFVGNGRYKTKKRRICRKSEPQSNRIAE-------------FSGFTSN-QVENRLAVDNNEEFQRFGN----------------------RSVNLSANSLKNRAESNLADDSYQEFLSYLKIQDGLMVLEYNSITVIYEGNKTAAAA-----ERTCF-DGQGPLPLQSFGSTQLPSSPKPANEGTSRSDNQELV-----LYESNL---TPDVVICEADDMSIVPLNSYILSPFDLKLMDVLSKPYDEQEHEALWNHANFRKPVLRHKDLRSQSKSFSTRQMGFSYLDHFPDLARKLEH---SDPQQSLNLLRGLFFWLKNLCHEGSYQPWISASSK-IVEVS-ENE-L-ILPL-GEK-Y----------------------------------M--ETQT--SPSSL--------------------------------------------
>ORCHital
MVRESNSNGHGSFLN-SSGD--ISL-GDK-VDPMYRIFLEHLRKDGRSYILEMADGDNGYPVILKYEMEDTLSDFLRF-DAQISSGH--GNPVRKDKLNPKRRRICKKSKALSSDIIG-------------FTGFPES-QSEKSLVVDSFKELHSTENG---------------MHSHSNGSIVLS-VSPNNRVESNHVDDSYQEFLSYLKVKDGLMVLEYNSLTVVYEGNEMLGTT---------------------------------------CSRDQGLT-----LYENSL---SPGIAIYEADDKSVVDVDSCILSSFDVKLRAVLSMPYDKKEHESLWKQANYRTPILRHKDLRSQVKSFSTRQMGFSYLEHFPELTKKMEN---SEPEQALELLRGLFFWLKNVCHEGSYQPWLSSNPQ-VVEVL-DQD-L-LLPL-EEQ----------------------------------------------------------------------------------------------
>PHAIflav
MVMELKANGHGSFLN-GSRD--NYFPVDN-VDPVYKMFLEHLRKDGKSYILEMEDGNNGLPVFVKYESKDGLSDFLQL-DAPISSGH--SNFVRKGRFKTKKRRICRKSEAQSNEIVE-------------FSGFLSN-QVENTLVVGSNEEFQSCKN----------------------RSVDLSADSFKNQAQCNLADDSYQKFLSYLKIQDGLMVLEYNSITVIYEGNETSAAT-----EGTCL-DGQKPMALQSFESTQPAASPKPANEGATCSDNQELV-----LYESNL---SSDVVICEADEMSIVPLDSYIFSPFDLKLMAVLSKPYDKQEHEALWTHANFRKPVLRHKDLRNQSKSFSTRQMGFSYLDHVPELARKLKH---SDPEQALNLLRGLFFWLKNLCHEGAYKPWKSASCENIVEIS-DHE-M-ILSL-EEQ-D----------------------------------M--ET-----------------------------------------------------
>CEPHdama
---------------------------------MYKMFLEHLRKDGRSYVLEMEDGDNGLPVFLKYENEDGLSDFLQL-NGPISSGH--CSFDRKGRFKPKKRRICRKSKAQSSKVVE-------------FSGFLES-QVENDLVVDSNEEFQSCRNR--------------RSLSQFDKSVDLS-DSLKNQAESNLADDSYQEFLSHLKLQDGLMIMEYNSVKVIYEGNETTSTT----VEGTFF-DGQGPMS---FESTQSPASQKPANEGT-SSDKLELV-----LYDSTL---LPDVTIYEDDERFIVPLDTCILSPFDLNLMAVLSKPYDQDEHEVLWKQANFRKPVLRHKDLRNQSKSFSTTQMGFSYLDHFPDLARKLEH---SDPQQALTFLRGLFFWLKNLCHEGAYQPWVSESSK-IVEVS-DHD-M-MLTL-GEK-K----------------------------------L--ETET--SPPLE--------------------------------------------
>RIMAelli
MEMESNANGHGNFLD-VSNH--NSLKEDE-MDPVYKLFLEHLRMDGRSYILEMEDGDNGLPVFVKYENEDALSDFLRL-DAHRSSGY--NRLTEKGKVKPKRRR--KKSKAQSREIVD-------------FSSFHES-QIKEALAVGSYDGVRSTRNT---------------SQLQFDGSVGIS-LSLKDQVESNLADDSYQEFLSCLKVQDGLMVMEYNSVTVIYEGNETLATN-----D-------------------------NSGTEGATCSGNRELV-----LYESTI---SPDVAIYEADEKSIVPFDSCILSSFDLKLMAVLSKPYDQNELEALWLQVNYRKPILRHKDLRSQCKSFSTRQMGFSYLDHFPDLARKLQH---SDPQQSLVLLRGFFFWLKNLCQEGAYQPWISAGPQ-IVEVLDDQD-L-ALPL-VQQ-E----------------------------------V--EIET--LLSPLLL------------------------------------------
>HAEMdisc
MAIKSKTNGHGSFLN-VLEN--NSVEEDN-IDPMYKYFLEHLRFDGKSYILETQDGDNGLPAIVKYENEDDLSDFLQC----TKSGY--CRNAKKGKFKPKKRYINKKLKIQSSEIVD-------------FSGFLES-HVETSLAVENYEEHMSMRNT---------------SHLQFDRSADLS-VSLKNQVESNLADESYQNFLSCLKVQDGLMVLEYNSVRIIYEGNEI-----------------------------------NNTNEGTTCSSNQELV-----LYESSQ---SPDLAIYEAGDKTIVPLDSCILSPFDLKLMAVLSKPYDQNEHEALWNQANYRKPVLRHKDLRSQCKSFSTRQMGFSYLDHFPDLARKLDN---SDSQQSLALLRGLFFWLKNLCHEGAYQPWISASPP-IIEDL-DQDVM-ILPF-NGK-K----------------------------------V--DIEA--PLPNLIL------------------------------------------
>CALAplic
MEIGSSANGHGSFFD-VSKD--NDWEEDN-MDPVYKLFLEHLRRDGRSYILEMEDGDNGLPVFVKYEEEETLPDSLQL-DAQKSSGC--RSFTKKRKMKPKKMGTCKKSKAQAREIVDCNKSKAQAREIVEFSSFHDR-ETAKVLAVENYEELRSSENM---------------PHLQFDRSIDLS-VSLENPAESNLADDNYQEFLSCLKVQNGFMVMEYNSVTVVYEENETFV----------------------------------PATEGTPCSGSQELV-----LYGSTLSPGSPDVAIYEVEDKSIVPFNSCLLSSFDLKLMSVLSKPFDQNEYEALWKQANYRKPILRHKDLRSQCKSFSTRQMGLSYLDHFPDLARQLKD---SDPQQSLVLLRGFFFWLKNLCHKGSYQPWISAGSQ-IVEVL-DQD-I-MFPH-EEQ-K----------------------------------V--EIET--LLSPLIL------------------------------------------
>BORYspha
MVIKLEDEDYMRFLN-DQSE--KD---DEVMDPLYKTFLEHLREDGKSYIFELINGDRDLPAIVKYER-DEVSEESEV-DTQRSLGN--TACHKRGHFVTKRRLKGTRSQSKSDELVG------------------------------------------------------------------LS-FVPESRSESPLLDEAYQTFLSHLKFKDNLMILQYNSTSVTYEEEKDTSTA----SESL-------------------------GTDSTAYTDGQGLV-----PYKSTQ---PFDLILYEDDNSAVVSLDCSELSDFKTKLMVALDKPYDQNEFEELYKEATDRKPLNRQK----------------------------------------------------------------------------------------------------------------------------------------------------------------------------------------
>GOODfuma
MAITSKTNG-GSFLN-VLGN--NSLEEDN-IDPMYKYFLEHLRIDGKSYILETQDGDNGLPAIVKYENEDDLSDILRR----TKSGY--CRYAKKGKFKTKKRYINKKSKMQSSEIVD-------------FSGFLES-HIETSLAVESYEEHMSIRNM---------------SHLLFDRSADLS-FSLKNQVESNLADESYQKFSSYLKVQDGLMVMEYNSVRIIYEGSEI-----------------------------------NNTTEGTTCSSNQELV-----LYESSQ---SPDLAIYEAGDKTIVPLDSCILSPFDLKLMAVLSKPYDQNEHEALWNQANYRKPVLRHKDLRSQCKSFSTRQMGFSYLDHFPDLARKLDN---SDPQQSLALLRGLFFWLKNLCHEGAYQPWISASPQ-IVEVL-DQDIM-ILPF-DEK-K----------------------------------V--DIET--PLPTLIL------------------------------------------
>VANIplan
------------------------MPIDT-VDPMYKTFLEHLREDGKSYVFEMEDGDNGSSVFVRYEQEDMLTDFLDV-DSHISSGQ--HSLVMNGDLMHKRSSV-RRPNSKSHAAIN----------------FLPS-QAESTPVTDSCVDHSNCSPE------------IRTLGSELDKSFDMS-DSI--QGEDNLADDSYQEFLSCLKVQDGFMVMAYNSISIIYEGNETTVTE-NLPNESSFS-GSQALVR---YESSQRLTSHKHKTEGAICSKINEVV-----LCGNSE---IPDLIICKGDNRSIACLEPCNFTQYDLKLRSFISKPYDQHEHNELWQQANFRNPVVRHKVLRNQCKSFKTGQMGLSYLDHFPDLARKLEH---ADPQESLKLLRGFFFWLKNLCHEGAYRPWVSARSG-LVEVS-DHD-L-VLTI-EEQ-E----------------------------------R--ETEK--SSAVIVL------------------------------------------
>LECAnigr
--MVMNFNGHGSRLI-GSKKY-YNMPIDT-MDPMYKIFLEHIREDGKSYVLEMENGDNGSSVFVRYEQQDMLTGFPIL-DSSILDSHTMQSFKENGDLATKMSSF-RRANRKSSAAVN----------------FLTN-QAENTLVSDSYADHCSPSPE------------IRTPDSEHDKSLDLS-DSLKMQCEDNLADDSYQEFLSCLKVQDDFMVMEYNSVSIVYERDEINVAE-NLAFEGTFS-GSQAPPP---SESSQPMASHKHTAEESPCSKNREIV-----MHGNSE---TPEVIICEGDYSFLTSLEPCNLAQYDAKLNSFIRKPYDQHEHEELWEQVNFRNPVVRHKDLRSQCKSYKTRQLGLSYLDHFPDLAKKLER---ADPPEALKLLRGFFFWLKNLCHEGAYRPWVSERSE-LVEVT-DND-M-VCVV-GEE-Q----------------------------------M--EIEN--SSAVIDV------------------------------------------
>CYMBensi
MVMELKANGYESFLN-GSRD--DHFQGDN-VDPMYKMFLEHLRKDGKSYILEMEDGDNGLPVFVKYENNAGSSDFLRL-DAPISSGH--CSFVRNGRFKAKKRRICKKSEAQSNGIVE-------------FSGFLSNHHIENMLAVDSNEEFRSFRN----------------------RSA----DSFKNQAESNLADDSYQQFLSCLKIQDGLMVLEYNSITIIYEGHETSAVT-----EGTCF-DGQGSLPLQAFESTQPADSLKPANEGASYSDSRELV-----LYETNP---PPDVVICEADDMPIVPLDDSNLSPFDLKLMAVLSKPYDEQEHELLWKHANFRKPVLRHKDLRSQSKSFSTRQMGFSYLDHFPDLARKLEH---SEPKQALNLLRGLFFWLKNLCNDGAYQPWMSASSK-IVEVS-DHE-T-MLPL-GEK-N----------------------------------M--EART--SPSSL--------------------------------------------
>ERYCpuss
MMMELKANDHGGFLN-FSGE--DYVPVYI-MDRMYKIFLEHLRKDGKSYILEMEHGNNGLPVFVKYEKEDELSNFLLLEDAPISSGR--CNFGRKGRFKTKKKRICRKSEVQSSEIVE-------------LCGPLSN-QVQNMLVADNAEQFRSFEN----------------------RST----DSLTNQAERNRADDSYQEFLSCLKIEDGLMVMEYNSIKVIYEASKTSRVT--------CF-DGKGSFPLQSFDSTQQAVFLKPENEAPICSDNRELV-----LYENNTDADDPDVVIYEADGMPIVLLEDSISSSFDSKLMAVLSVPYDEQEHQQLWEHANLHKPVVRHRDLRNQSKSFSTGQMGLSYLDHFPDLARKLEN---SEPQEALNLLRGLFFWLKNLCHEGAYQPWMPASSK-TIEVL-DLD-K-MIHL-GE-----------------------------------------------------------------------------------------------
>CYMBmann
MVMELKDNGYESFLN-GSRD--DYFQVDN-VDPMYKMFLDHLRKDGKSYILEMEDGDNGLPVFVKYENNAGLSDFLRL-DAPISSGH--CSFVRNGRFKAKKRRICKKSEAQSNGIVE-------------FSGFLSNHHIENMLAVDSNEEFRSFRN----------------------RSA----DSFKNQAESNLADESYQQFLSCLKIHDGLMVLEYNSITVIYEGHETSVVT-----EGTCF-DDQGSLPLQTFESTQPAHPLKPANEGASCSDNRELV-----LYEANP---PPDVVICEADDMPIVPLDDSNLSPYDLKLMAVLSKPYDEQEHELLWKHANFRKPVLRHKDLRNQSKSFSTRQMGFSYLDHFPDLARKLEH---SEPQKALNLLRGLFFWLKNLCNEGAYQPWMSASSK-IVEVL-DHE-T-MLPL-GEK-N----------------------------------M--EAQT--SPSSL--------------------------------------------
>CHILsemi
MEMESNVNGHGSFLD-FSKH--NSLEEIE-VDPVYKLFLEHLRMDGRSYILEMEDGDNGLPVFLKYENEDALSDSLQL-DAHKNSGY--NRFVEKKKFKPKRQRISKKSKPQSWEIVD-------------LSGFHEN-QTKKLLAAESYDEVKSTRNL---------------PHLQFDGSDGIS-VPLKGQIDSSLADDSYQEFLSCLKVQNGLLVMEYNSVTVIYEGSGTITTN-----D-------------------------NSGTDGL----NRQLVLYESTLYESTL---SPDVVIYEADENSMLPFDSCILSSFDLKLMAVLNKPYDQNEYEALWVQANYRKPVLRHKDLRGQCKSFSTRQMGLSYLDHFPDLATKLEH---SDPQQSLVLLRGFFFWLKNLCLEGAYQPWIAAGPE-MLHDVDDPD-M-APPLEEEQ-Q----------------------------------V--EIEA--LLSPLVL------------------------------------------
>MOLIcapi
MVVGLEDDDYLTFLN-DQIE--NN---DKLIDPLYKMFLDHLREDGKAYVFEMANGDHDLHAVVEYER-EGVSEENEL-DTRVSSRK--NLFAGSGHCVTNKSPLERGPGLQPGQVSD------------------------------------------------------------------NS-FALNCQSECSLLDESYQIFLSHAKVEGNSVILQYNSIFVTYEEDMETPTA----------------------------------SDDIEIVDERGLV-----PYKSTQ---PSDLTVYEDDHSSIVPLEHSGLSDFKQKLMAVLDKPYDQNEYEELLREATDRKPLNKQKHLRSMSISYPTKQVGLSYLDHFPDLGIQFAS---ADSHRRLILLRGFFFWLKNLSHEGSFMPWVSST-D-AVEAI-DYE-I-IPPL-EIA-R----------------------------------D--ES-----------------------------------------------------
>HYPOheme
MVVGLEDDDYLTFLN-DQIQ--NN---DKLIDPIYKMFLDHVREDGKAYVFEMSNGDHDSQAIVRYER-EELSGGNEL-HTHVSSKK--ISFGGSGNCETNNSPLERGPGLQSAQVSD------------------------------------------------------------------NS-FALNCQSECSLVDESYQKFLSHAKVEGNSIILQYNSIFVTYEEEKETPTA----------------------------------SDDLEIIDEQGIV-----PYKSTQ---PSNLTVYEDEHRSIVPLEHSDLSEFKQKLMAILDKPYDQNEYEELLREATDRKPLNRQKHLRSMSISYPTKQVGLSYLDHFPDLGIQFAS---ADSHRRLILLRGFFFWLKNLSHEGSFMPWASSA-D-AVDAT-DYE-I-IPPL-EIA-R----------------------------------D--ES-----------------------------------------------------
>APOSodor
MVIELDANGNGSFLV-DSTEGINGMCIDL-VDPMYKLFLDHLRKDGRSYILEMEDGDNGKLAIVNYEKVVG-SDFLVL-NSEMTSGH--YSFDGKELFVTPHRTSSRKSDSKGSE-DN-------------FSGLRVR-QGKSIVKVDSYEENLISEHQGIVERENFVTKYPRLSHSESGKSVDFS-DIHKSQPASNLVDDTYQKFLSCLTIQDGLMVLEYNSVSVVYEGNEPSTAVENLTTEGTCFSDSQGPMP---SESTQPSVSPNLASNGTSC--SQALV-----LHESFR---QPDLSLH-GDEQLEVPHNGF-KSTFDMKLRAVLNKPFDQYEHDLLWRHATFRKPVLRHKDLRNQCKSFSTTQIGFSYLDHYPELARELEC---TDPQQALTLLRGFFFWLENLCHEDAYQPWLSASSK-QVDIS-DHD-K-VLLPDLEE-Q----------------------------------L--DSGR---------------------------------------------------
>PAPHhirs
MVIKLNMNHQRHVLNDSEGD--NNLPFDT-IDPTYKMFLENLRKDGRSYILEMEDGDNGLPVFVKYESAEGTFDRCGL-AVQISSGH--CSFSRKEIFITKRRN--RKSDSGNRRLHS---------------------HIDESVGLSD-----SLKD---------------------KDSVGLS-DFLMNKDESNLADDNYQEFLSYLKLQDGLMILEYKSVSVIYEGNETSTAT-----EST-Y-DSPGPLP---SESTL-PASLKSATQNT-CLHNQELV-----LYESNQ---LPDLTIYGGDDKSLVPFDSCNSPSFDLKLKVVLNKPYDQHEHEVLWKEANFRKPVQRHMDLRNHCISFSTRQMGLSYLDHFPDLARKLEN---ANPQQALTLLRGLFFWLKNLCHEGAYQPWASACSK-IVEVS-DHD-M-CFQS--------------------------------------------------------------------------------------------------
>NEUWmali
MAIVFDANGNGSFLD-DSTKGVNGFPVDL-VDPMYKLFLEHLRKDGRSYILEMEDGDNGSMAFVKYEKDDG------L-NSQTISGH--YSFDEKCRFLSRNRSISGKSDLKGSEAGN-------------FSGLCVN-QAESTIKVDNYEKLLNSEHQGFYGK-KFITKCPRKSHSESGESVDLF-DFHKSQPASNLVDDTYQEFLSYLKIQDGLMVMEYNSVTIVYEGNESSTAAENLTTEGTYFSDSQGPLP---SESTQAPAC-------AIFASSQDLV-----LHGSIH---QPDFSVHDGDERSVVPHIG--FKSFDMKLMAVLNKPYDQYEHDFLWGEANFRKPVLRHKDLRNQCKSFSTAKIGFSYLDHYPDLARELEQ---ADPQQALTLLRGFFFWLENLCHEDAYQPWLSASSK-GIEIP-DHD-K-VLPT-DME-E----------------------------------P--NVDA--GR-----------------------------------------------
>EPIDpuni
MVMKLKANGHGSFLN-GSRD--NYFLVDN-VDPMYKMFLEHLRKDRKSYILEMEGGDNGLPVLVKYENNDELLDFLQL-EASMSSGH--CNYVGNGRYKTKKRRICRKSEPQSNRIVE-------------FSGFTSN-QVENRLAVDNNEEFQRFGN----------------------RSVNLSANSLKNRAESNLADDSYQEFLSYLKIQDGLMVMEYNSITVIYEGNETAAVA-----ERTCF-DRQGPLPLQSFGSTQLPSSPKPGNEGASRSDNQELV-----LYESNL---TPDVVICEADDMSIVPLNSCILSPFDLKLMDVLGKPYDEQEHEALWNHANFRKPVLRHKDLRGQSKSFSTRQMGFSYLDHFPDLARKLEH---SDPQQSLNLLRGLFFWLKNLCHEGSYQPWISASSK-IVEVS-ENE-L-ILPL-GEK-Y----------------------------------M--ETQT--SPSSL--------------------------------------------
>DRAKthyn
MEIMSNVNGHGSFLD-VSKH--SSFEEDD-VDPVYKLFLEHLRVDGRSYILEMENGDNGLPVFLKYENEGALSDS----DAHRNSGY--NRFAEKEKVKPKKQRISKKSKPRSWEIVD-------------MSSFHED-RTNKAVATESNDEGNSTRNT---------------PHLQFDGSDSIS-VSLKDQIESSLVDDSYQEFLSCLKVQDGLMVMEYNSVTVIYEGNGTLTTN-----D-------------------------NLGTE----SANRELVLYESTLYESTL---SPDVVICEAHENSMLPVDSCILSSFDLKLMAVLSMPFDQNECEALWVQANYRKPVLRHKDLRGQCKSFSTRQMGLSYLDHFPDLALKLEH---SDPQQSLTLLRGFFFWLKNLCLEGAYQPWISAGPE-ILQDLDDQD-M-VLPL-KEQLQ----------------------------------E--EDEA--LLSPFPL------------------------------------------
>PHRAlind
-MIKLNMNHQRRVLNDLEGD--NNFPSDT-IDPTYKMFLEHLRKDGTSYILEMEDGDNGSPVFVKYESTDGLFDRCGL-VAQISSGN--CSFSRKGIFITKRRN--RKSDLGNRRSHS---------------------HIDESFGLSD-----SLKN---------------------KDSACLS-DSLKNKDESNLADDSYQEFLSYLKLQDGLMVLEYKSVSVIYEGNETSTAT-----ESTSY-DCQGPLP---SEISLPPASQKSATQNT-SLHNQELV-----LYESNQ---LPDLAIYGGDNKSLVPLDSCNLSSFDLKLRIVLNKPYDQHEHEALWEEANLRKPVQRHKDLRNQCISFCTRQMGLSYLDHFPDLARKLEN---GDPHQALTLLRGLFFWLKNLCHEDAYQPWASASSK-IVEVS-DHD-M-VLPL-LEQ-R--------------------------------------------------------------------------------------------
>MICRparv
MAIETGANGHGSF-D-ISQE--NSLEEDK-VDPMYKLFLEHLRRDGRSYILEMENGDNGLPVFVKYENEDALSDSFLL-DSHTSSRY--SSPNKKGKYKPKRRYVCKRSKPQSRETVD-------------FSGFHDS-QIEKAQAVENY-QLGSTWNM---------------SQSEFGGSIDSS-VSLRNQVSSNLADDSYQEFLSCLKVQDGLMVLEYNSVTVIYEGNATFATN-----E-------------------------NPATEGTTCSGNQELV-----LYESTL---SPDMAIYEADDMPIADLDSCILSPFDLKLMAVLSKPYDSNEYEILWKQANYRKPVLRHKDLRSQCKSFSTRQMGSSYLDHFPDLARKLEH---SDPQQSLTLLRGLFFWLKNLCHEGAYQPWVSAGPQ-TVEVL-DQD-L-ILPH-EEQ-K----------------------------------V--EIEN--LLSPLVL------------------------------------------
>DIURorie
MEIECSANGHGSFLD-SSND--SSLEEDL-VDPIYKSFLEHLRKDGRSYILEMEDGDNGLPVFVKYENDDTFSDFLQL-DTHLSTGY--SCFTKKGKFKPKMSTICKKSKRQSREMVD-------------FSGFHES-QIKRTLAFESYEEVRSTAIM---------------S--CFDGSVDLS-PPFKNQAESNLADDSYEEFLSCLKVQDGLMVMEYNSVTVIYEGNGTSAMN-----D-------------------------NLATDGTTCSGNQELV-----LYESTL---TPDIAIYEADENSLVDFDSCILSQFDLKLMAVLSKPYDQNEHEALLEQANYRKPILRHKDLRSKCKSFSTRQMGFSYLDHFPDLARKLKN---SDPQQSLALLRGLFFWLKNLCHEGAYQPWISAGPQ-IIEVL-DQE-I-MLPL-EKQ-Q----------------------------------V--ETETETLLSPLIL------------------------------------------
>OPHRgarg
MGRASNSNGHGSFLN-SSRD--ISVEGDK-VDPMYRMFLEHLRKDGRSYILEMVDGDNGYPVLLKYEMEDTLSDFLRF-DAQISSGH--GSSAKKDKSKPKKRRICKKSNALSSDIIG-------------LTGFPEN-QSEKSLVIDNCEELINTGNV---------------MHSQSNGSIVLS-VSPSNRVESNSVDDSYQEFLSYLKVKDGLMVLEYNSLTVVYEGSETIGSS----------------------------------------SGNQGLT-----LYENSL---SPDIAIYEADDKSVADVDSCILSSFDVKLRAVLSMPYDKKEHDSLWKQANYRTPILRHKDLRSQGKSFSTRQMGISYLEHFPELSKKLEN---AEPEQALELLRGLFFWLKNVCHEGSYQPWISSNPQ-VVEVL-DQD-M-MLPL-EEQ-V----------------------------------V--EIET--PSPPLL-------------------------------------------
>ANOEemei
MATKSKTNGHGSFLN-VLGN--NSFEEDN-IDPMFKYFLEHLKFEGKSHILETQDGNNGLPAIVKYENEDNLSDFPRC----TRSGC--CHYVKKGKFKPKKRYINKKSKMQSSEIVD-------------FSGFLES-HIETSLAVESYEEHMSMRNT---------------SHLQFDRSADLS-VSLKNQVESNPADENYQKFLSCLKVQDGLMVLENNSVRIIYEGNEI-----------------------------------NNTAEGTSCSSNQELV-----LYESSQ---IPDLAIYEAGDKTIVPLGSYILSPFDLKLMAVLSKPYDQNEHEALWNQANYRKPVLRHKDLRSQCKSFSTRQMGFSYLDHFPDLARKLDN---SDSQQSLALLRGLFFWLKNLCHEGAYQPWISASPQ-IVEDL-DQDIM-ILPF-NEK-K----------------------------------V--DIET--PLPDLIL------------------------------------------
>BLETstri
MVMDLKANGHGSFLN-SSRD--NYSQVDN-VDPTYKLFLEHLRKDGKSYILEMEDGDNGLPVFVKYENKDGLSDFLQL-DAPISSGH--CSFVRKGRFKTKKRRICRKSEAQSNEIVD-------------FSGFLLK-QDESMPMVYSNEEFRSFGN---------------------RRSVDLS-DSFKNQAESNLADDSYQEFLCYLKIQDGLMVLEYNSIRVIYEGNVTSAAT-----ENLAT-EGT---------------IEKPANEGTTCSDNQELV-----LYESNL---PPDVVIYETGDMPVVPFDSCILSPFDLKLMAVLSKPYDEHEHEVLWKHANFRKPVLRHKDLRNQSKSFSTRQMGFSYLDHFPDLARKLEH---SDPQQALNLLRGLFFWLKNLCHEGAYQPWISASPK-IVEVS-DHE-M-ILPL-GEK-N----------------------------------M--ETQT--SPSPL--------------------------------------------
>HEMIforr
MVRRSNSNGRGSFLN-TSGD--ISLEGDK-VDPMYRMFLEHLRKDGRSYILEMADGDNGYPVILKYEMEDTLSDFLRF-DAQISFGH--GRSARKDTSKPKRRRVSKKSKALSSDIVG-------------FTSFPES-QSDKSLVVDGYEEIISTENG---------------VHSQSNGSIVLS-VSPNNRVESNHLDDSYQEFLSYLKVKDGLMVLEYNSLTVVYEGNETIGAT-------------------------------------RATEGDQELL-----LYENSL---SPDIVIYEADDKSVADVDSCILSSFDVKLMAVLSMPYDKKEHESLWKQANNRTPILRHKDLRSQCKSFSTMQMGFSYLEHFPELAKKLEN---SEPEQALELLRGLFFWLKNVCHEGSYQPWISSSPQ-VVEVL-DQD-M-ILPM-EDQ-K----------------------------------V--EMET--PPPLLL-------------------------------------------
>LIMOabor
MAIELKVNGHGSFLN-GSGD--NCLSVDK-VDPMYIMFLEHLRKDGRSYVLEMEDGDNGLPVFLKYENEDELSDFLQL-DDCISSGH--CSFVKKGRFKSKTSRICMKSAAQSSKVVE-------------FSRFLES-QVENELVVDRNEEFQSCGNG--------------RSLSQFDESVDLS-DSIKNQPESNLADDSYQEFLSHLKIQDGLMVMEYNSVKVIYEGNETAVAT----AEGTFF-DGQGPMP---FESTQSPASQKPANDGT-SSDKLELM-----LYESTL---LPDVSIYEADEMPIVPVDTGILSLFDLNLMAVLSKPYDQDEHEVLWKQANFRKPVLRHKDLRNQSKSFSTSQMGFSYLDHFPDLASKLEH---SDPQQALTFLRGLFFWLKNLCHEGAYQPWISSTSK-IVEVS-DHD-M-ILPL-GEE-I----------------------------------L--ETET--SPSL---------------------------------------------
>CHILtrap
MEMESNANGHGSFLD-FSKH--NSLEEVE-VDPVYKLFLEHLRIDGRSYILEMEDGDNGLPVFLKYENEDALSDSLQL-DAHKNSVY--NRFVEKKIFKPKRQRISKKSKPQSWKIVN-------------LSGFHEN-QTKKLLAAESYDEVKSTRNL---------------PHLQFDGSDGIS-VPLKGQIDSSLADDSYQEFLSCLKVQNGLLVMEYNSVTVIYEGSGTITTN-----D-------------------------NSGTDGL----NRQLVLYESTLYESTL---SPDVVIYEADENSMLPFDSCILSSFDLKLMAVLNKPYDQNEYEALWVQANYRKPVLRHKDLRGQCKSFSTRQMGLSYLDHFPDLATKLEH---SDPQQSLVLLRGFFFWLKNLCLEGAYQPWIAAGPE-MLHDVDDPD-M-APPLEEEQ-Q----------------------------------V--EIEA--LLSPLVL------------------------------------------
>CYPRbard
-MVKFNMNHLGGILNDSERD--NNLPLDT-IDPTYKMFLEHLRKDGRSYILEMEDGDNGSPVFVKYETADGLFDHCGL-VAQVSSDH--GSFSRKGIFITKRRN--RKSDSGNRRLHS---------------------HIDDSIGFSE-----SLEN---------------------NGSVGLS-DSLNNKDESNLADDSYQEFLSYLKLQDGLMILEYKSVSVIYEGNETSTAT-----ETTFC-DSQGPLP---SESTLLPVSEKPAAQNA-FLDNQELV-----LYESTQ---IPDLTIYGGQNNSMVPLDSCNLSSFDLKLRVVQNKPYDQHEHQVLWEEANFRKPIQRHKDLRNQCISFTTMQMGLSYLDHFPDLAIKLEH---ADPQHALTLLRGLFFWLKNLCHEGAYQPWASASSK-VVEVS-DHD-M-VLPL-VEQ-K----------------------------------M--ETEN--SPSQIFL------------------------------------------
>LANAlana
MVVKLEDDDYMRFLN-GQRE--HY---DKLIDPVYKIFLEHLREDGKSYVLEMQNGDHDLPTIIKYERGEELHEESKL-DTQISPGKFL-------HSVNKRKSFESSSDSQSDQVSG------------------------------------------------------------------NS-VVPDSLPESSLVDESYQTFLSHLNIRDNVMILQYDSIFVTYEEEKEASLA----LEGL-------------------------VTESTVHSDEQGLV-----PYKSTQ---PSDLTVYEEDNSSIVSLDCGDLSDFKDKLMVILSRPYDQNEYEELLKEATDRKPLNRQKHLRSMSISYPTKQEGLSYLDHFPDLGIQIES---ADCHRRLTLLRGFFFWLKNLCHEGAFMPWASSSYD-GIADG-DYE-I-IPPL-EIA-R----------------------------------A--EN-----------------------------------------------------
>DENDchryso
MVMELKANGHGSFLN-GPSD--IYFPLDN-VDPMYKVFLKNLRKDGKSYILEMEDGDNGLPVFVKYENNDGLSNFLQL-DAAISSGH--CSFVKKGKFQTKRRRICRKTKAQSNEIVD-------------FSSFLSK-EVENTLVVGSDKELRNIRN----------------------MTIDLS-DSFKNQAESSLADDSYEEFLSYLKIQDGLMVFEYNSITVIYEGNETSAAA-----EGTCL-DDRGPMPLHSFESIQP--SPRSANEGATRSDNQELV-----LYESNL---TPDVVICEADEMSMVPLDSYIVSLFDLKLMAVLSKPYDQQEHEMLWKHANFRKPVLRHKDLRNQSKSFSTRQMGFSYLDHFPDLAKKLEH---SNPQQALNLLRGLFFWLKNLCHEGAYQSWISASSK-IVKVT-DHK-M------DEE-S----------------------------------M--ETRKRNGPALVYK--------------------------RRGLP-----------
>GASTelat
MAIKLKANGHGGFLN-GSRD--NYLHINN-VDPMYKMFLNHLRTAGKSYILDMDDDESGIPVFVKYEC-DGLSDFLQL-DAPINSQH--ISSVKRGRVKAKKRRIRGKLEAQATNIAD-------------LSGFLLS-QVENKLVVDSNAGLRSFRN---------------------SKSVDLF-DSRKNQAGRNLVDESYQEFLSYVKVQDGLMVLEYNSFAIIYEGYEASVSDENVAMEGTFL-DGQENMP---FERSIP-STHKLANEGTACSDRQGLV-----IHENSL---TPDVVIYEAGDRSIVPFDSCNLSSFDLKLMTVLSKPYDEHEHEVLWEQANFRKPVLRHKDLRNQSKSFSTMRMGFSYLDHFPDLAKILEH---SNPQHSLSLLRGLFYWLENLCHEGAYQPWTAASSENVVDVS-DLD-LVMVPP-AE-----------------------------------------------------------------------------------------------
>OPHRsphe
MGRASNSNGHGSFLN-SSRD--ISVEGDK-VDPMYRMFLEHLRKDGRSYILEMVDGDNGYPVLLKYEMEDTLSDFLRF-DAQISSGH--GSSAKKDKSKPKKRRICKKSNALSSDIIG-------------LTGFPEN-QSEKSLVIDNCEELINTGNV---------------MHSQSNGSIVLS-VSPSNRVESNSVDDSYQEFLSYLKVKDGLMVLEYNSLTVVYEGSETIGSS----------------------------------------SGNQGLT-----LYENSL---SPDIAIYEADDKSVADVDSCILSSFDVKLRAVLSMPYDKKEHDSLWKQANYRTPILRHKDLRSQGKSFSTRQMGISYLEHFPELSKKLEN---AEPEQALELLRGLFFWLKNVCHEGSYQPWISSNPQ-VVEVL-DQD-M-MLPL-EEQ-V----------------------------------V--EIET--PSPPLL-------------------------------------------
>EPIPaphy
MVMKLKDSVYGSLLN-GSED--NNLLVND-IEPMYKLFLEHLKKDRNSYILEMDNGDNGFPLYAKYYDRLLGHRF----DTRVSSGH--RISDVKKICKTKKRRISTKSKVKFNEFVN-------------VSGLQSS-LGNNTQMANS-------------------------------MLMGSS-EFLKIQDEDNREDDSYQLFLNDLKVQDGLFAMIYNSILITYEEDEGLMES-----KNSL--NGCEPMP---LGLTQPCASHMPAIEDDICSNELKVV-----LYESCS---SPDVIIYEEDDKLIAPFDSCNLSPFDLKLMEVLSKPFDECEYKALWNQANLQKPVQRHKDLRNQIKSFSMKQMGLSYLDHFPVLASKLMN---SDAQQSLSLLRGFFFWLKNLCHEGAHQPWVSESSK-RIDVS-DDD-V-IILS-EK-----------------------------------------------------------------------------------------------
>DRAKelas
MEIMSNANGHGSFLD-VSKH--SFLEEDD-VDPVYKLFLEHLRVDGRSYILEMENGDNGLPVFLKYENEGALSDS----DAHRNSGY--NRFAEKEKVKPKKQRISKKSKPRSWEIVD-------------MSSFQEN-KTNKAIATESNDEGNSTRNT---------------PHLQFDGSDSIS-VSLKDQIESSLVDDSYQEFLSCLKVQDGLMVMEYNSVTVIYEGNGTLTTN-----D-------------------------NLGTE----SANRELVLYESTLYESTL---SPDVVICEAHENSMLPVDSCILSSFDLKLMAVLSMPFDQNECEALWVQANYRKPVLRHKDLRGQCKSFSTRQMGLSYLDHFPDLALKLEH---SDPQQSLTLLRGFFFWLKNLCLEGAYQPWISAGPE-ILQDLDDQD-T-VLPL-KEQLQ----------------------------------E--EDEA--LLSPLLF------------------------------------------
>MASDpict
MVIKLKANGHGSFLN-GSSD--NFFLVDNGDDPMYKMFLEHLRVDQKSYILEMEDGDDGLPAFVKYENYNGLSGFLQP-ETPISPGH--YKFVKKERFNTRKRRIGRKSEAQSNEIVE-------------FTGFLSS-QVENTPAIDNSKVFRSIGN----------------------RSDDLSADTFKNQAENDMADDSYQEFLSYLKIQDGLMVLEYNSLTIIYEGNETSMET-----ERTCF-YGQEPLPLQSFESNQPPVSSKPANECATFSDNQQLV-----LYENNL---PSDLVICEADDLSMLPLDSYMLSPFDLKLMAVLSKPYDKQEHEVLWKHVNYRKPVVRHKELRNLTKSFSTMQMGLSYLDHFPDLARKLEC---SDPHKALNLLRGFFFWLKNLCHEGAYQPWISASSK-VVDIA-ENE-M-ILFS-KE-----------------------------------------------------------------------------------------------
>HABElong
MVRKSNSNGHGSFLN-ASGD--ISLEGDN-VDPMYRMFLEHLRKDGRSYILEMKDGDNGYPVILKYEMEDTLSDFLRF-DAQISYGH--GNSAKKGKLEPKRKRIRKKSKAKSSDAVD-------------FSGFLEN-QNEKSLVVDSYEEQISTENR---------------SHSQSNGSIVLS-VSPNNRVESNLVDESYQEFLSYLKVKEGLMVLEYNSLTVVYEGNETAGTK-------------------------------------GTCSGDQKLL-----LYESSS---SPDIAIYEPDDKSVVAVDSGVLTSFDVELMAVLNMPYDKEEHESLWKQANCHKPILRHKDLRSQSKSFSTRQMGFSYLDHFPELAKKLEN---SEPVMALELLRGLFFWLKNVCHEGSFQPWLSSNPP-VVEVL-DQD-M-MLPL-EEQ-K----------------------------------L--EIET--HLPLLL-------------------------------------------
>CALAtsoo
MVMELKANGHGNFLN-GSRD--NYFP-DN-VDPVYKMFLEHLRKEGKSYILEMKDGNNGLPVFVKYENTDGLSDFLQL-DAPISSGY--SNFVRKGRFKTKKRRICRKSEAQSNEIVK-------------FSGFLLN-HVENTLVVDSNEEFQSCKN----------------------RSVDLSAYSFKNQAQSNLADESYQKFISHLKIQDGLMVLEYNSITVIYEGNETSAAI-----EGTCV-DGQGPMALQSFESTQPAISLKPANEGATCSDNQELV-----LYESNL---SSDVVICEADEMSIVPLDSYICSPFDLKLMDVLSKPYDKQEHETLWKHANFRKPVLRHKDLRNKTKSFSTREMGFSYLDHVPELARKLKHFDESDPEQALNLLRGLFFWLKNLCHEGAYKPWNPASSENIIEVS-DHE-M-VVSL-EEE-N----------------------------------M--ET-----------------------------------------------------
>THELangu
MEIESIANGHGSFLD-ISKD--NSFEEDI-MDPVYKLFLEHVRMDGRSYTLKMEDGDNGLPVFLKYENEDALSDFLQL-DAHRSSGH--DRFTDKGKFKPKRPRISKKSKPQPREIVE-------------FSGSHES-QIKKPLLVDSNDELRSSSNM---------------SLLQFDGSVGVP-VSLKDQVESTLSDVNYQEFLSCLKLEDGFMVMEYNSVKVIYEGN-----------D-------------------------NLQTEGAACSGNQELV-----LYQSTL---SPEVVIYEADEKSIVPFDSCILSSFDLKLMAVLSQPYDQNEYEALWKQANYRKPVLRHKDLRGQCKSFSTRQMGFSYLDHFPELGRKLGQ---SDLIQSLVLLRGFFFWLKNLCHEGAYQPWISAGPQ-IIEVL-DQD-M-MLPL-EEQ-E----------------------------------V--EIET--LLSPLVS------------------------------------------
>DACThata
MVRKSNSNGHESFLN-ASGD--ISLEGDK-VDPMYRMFLEHLRKDGRSYILEMVDGDNGYPVILKYEMEDTLSDFLRF-DTQISSVH--GSSARQDKSKPKRRRISKKTKALSSDIIG-------------FTGFPES-QSEKSLVVDSYKELISTENG---------------MHSQSNGSIVLP-ISPINRVESNCVDDSYQEFLSYLKVKDGLMVLEYNSVTVVYEGNETIGTT---------------------------------------CSGNQGLM-----LYENSL---SPDIAIYEADDKSVVDADSCILSSFDVKLKAVLSMPYDKKEHESLWKQANYRTPILRHKDLRSQSKSFSTRKMGISYLEHFPELAKKLEN---SQSEQALELLRGLFFWLKNVCHEGAYQPWMSSIPQ-VVEVL-DQD-M-MLPL-EEQ-KNVCHEGAYQPWMSSSAQVIEVLDQDMMLPLEEQKV--EIET--PPPLLL-------------------------------------------
>MEXIxero
------MNHRRHVLN-SEGD--NNFPFDT-IDPTYKIFLEHLRKDGRSYILEMEDGDNGSPVFVKYESADGLFDRCGL-VAQISSGH--CSLSRKGMFVTKGRN--RKSNSGNRRSHS---------------------DIDESIGLSN-----SVKN---------------------KYSIVLS-DSVMNKDESNLADDSYQEFLSYLKLQGGLMVLEYKSVSVIYERNETSTAT-----EST-Y-DSPEPLP---SRSSIPTASQKFTTQNT-CLHNQELV-----LYESNQ---LPDLTIYGGDNKSLVPLDSCNLSSFDLKLRILLNKPYDPHEHEMLWEEANVRKPVQRHKDLRNHCISFCSKQMGLSYLDHFPDLARKLEN---ADPYQALTLLRGLFFWLKNLCHEGAYQPWVSANSE-IVEVS-DHD-M-VRPL-LEK-K----------------------------------M--RAET--SPSQIFL------------------------------------------
>APOSshen
MVIELDANGNGSFLV-DSTEGINGMCIDL-VDPMYKLFLDHLRKDGRSYILEMEDGDNGKLAIVNYEKVVG-SDFLAL-NSEMTSGH--YSFDGKELFVTPHRTSSRKSDSKGSE-DN-------------FSGLRVR-QGKSIVKVDSYEENLISEHQGIVERENFVTKYPRLSHSESGKSVDFS-DIHKSQPASNLVDDTYQKFLSCLTIQDGLMVLEYNSVSVVYEGNEPSTAVENLTTEGTCFSDSQGPMP---SESTQPSVSPNLASNGTSC--SQALV-----LHESFH---QPDLSLH-GDEQLEVPHNGF-KSTFDMKLRAVLNKPFDQYEHDLLWRQATFRKPVLRHKDLRNQCKSFSTTQIGFSYLDHYPELARELEC---TDPQQALTLLRGFFFWLENLCHEDAYQPWLSASSK-QVEIS-DHD-K-VLLPDLEE-Q----------------------------------L--DSER---------------------------------------------------
>CREMappe
MVMELKANGHGSFLN-GSID--NYFPVDN-VDPMYKMFLDHLREDKNSYVLEMNDGDNGSPVFVKYENADGLSDFLQL-DAFISTGH--CNFVREERFKTKKRRTCK---AQSNGIVE-------------FSGLLSN-EVENMLAANDNEEFRSFGN----------------------RSVDL---SAKNQAGSNLADDSYQEFLSNTKIQDGLMVLEYDSIIVVYEVNETSEAT-----KGTCF-DGEGLLPLQ---------SPKPANEGAIRSETQELV-----LYEHNL---HPDVVICEADDMSIVPHESYI-SPFDLKLMDVLSKPYDEQEHEALLKHAKFRKPVMRHKDLRNQSKSFSTRQMGFSYLDHFPDLARNLEL---SEPLQALNLLRGLFFWLKNLCHEGSYQPWISASSK-IVELT-ENE-VIVLPL-GEI-N----------------------------------M--ETQT--SPSSL--------------------------------------------
>PAPHconc
MVIKLNMNHQRHVLNDSEGD--NNLPFDT-IDPTYKMFLENLRKDGRSYILEMEDGDNGLPVFVKYESAEGTFDRCGL-AVQISSGN--CSFSRKGIFITKRRN--RKSDSGNRRLHS---------------------HIDESVGLSD-----SLKD---------------------KDSVGLS-DSLMNKEESNLADDSYQEFLSYLKLQDGLMILEYKSVSVIYEGNETSTAS-----EST-Y-YSQGPLP---SESTL-PASLKSATQNT-CLHNQELV-----LYESNQ---LPDLDIYGCDDKSLVPFDSCNLPSFDLKLKVVLNKPYDQHEHEVLWKEANFRKPVQRHMDLRNHCISFSTRQMGLSYLDHFPDLARKLEN---ANPQQALTFLRGLFFWLKNLCHEGAYQPWASACSK-IVEVS-DHD-M-CFHS--------------------------------------------------------------------------------------------------
>CALAcreb
MEIGSSANGHGSFFD-VSKD--NDWEEDN-MDPVYKLFLEHLRRDGRSYILEMEDGDNGLPVFVKYEEEETLPDSLQL-DAQKSSGC--RSFTKKRKMKPKKMGTCKKSKAQAREIVDCNKSKAQAREIVEFSSFHDR-ETAKVLAVENYEELRSSENM---------------PHLQFDRSIDLS-VSLENPAESNLADDNYQEFLSCLKVQNGFMVMEYNSVTVVYEENETFV----------------------------------PATEGTPCSGSQELV-----LYGSTLSPGSPDVAIYEVEDKSIVPFNSCLLSSFDLKLMSVLSKPFDQNEYEALWKQANYRKPILRHKDLRSQCKSFSTRQMGLSYLDHFPDLARQLKD---SDPQQSLVLLRGFFFWLKNLCHKGSYQPWISAGSQ-IVEVL-DQD-I-MFPH-EEQ-K----------------------------------V--EIET--LLSPLIL------------------------------------------
>ERYCcris
MMMELKANGHGRFLN-GSGE--DYVPVYI-MDPMYKMFLEHLRKDGKSYILEMEHGNNGLPVFVKYEKEDELSDFLLLEDAPISSGH--CSFGRKGRFKTKKRRICKKSEVQSNEIVE-------------FCGPLSN-QVQNMVVADSAEQFRSFEN----------------------RST----DSLKNQNENNLADDSYQEFLSCLKIQDGLMVMEYNSIKVIYEAFETSRVS--------CF-DGKGSLPLHSFDSTQQAVFLEPENEGPSCSDNRELV-----LYENNTDPGDPDVVIYEADGMSIVPLDDSISSSFDSKLMAVLSVPYDKQEHEQLWEHANFHKPVLRHKDLRNQSKSFSTRQMGFSYLDHFPDLARKLEN---SEPQQALKLLRGLFFWLKNLCHEGAYQPWMPASSK-TIEVL-DLD-K-MLHL-GEE-S----------------------------------M--EIQT--SHSPL--------------------------------------------
>SERAvome
MVRQSNSNGHGSFLN-SSGD--ISLDEDK-VDPMYRIFLEHLRKDGRSYILEMVDGDNGYPVILKYEMEDTLSDFLRF-DAQIGSLR--GSSARKDKPKPKRKRICKKSKALSGDIFG-------------FTGFPEN-QSEKSLVIESCEEFISTGNG---------------MHSQSNGSIVLS-VPPNNRVESNHVDDSYQAFLSYLKVKDGLMVLEYNSLTVVYEGNETIGTS----------------------------------------SGNQGLM-----LYENSL---SPDISIYEVDDKSVVDVDTCILSSFDVKLRAVLSMPYDKKEHESLWKQANNRTPILRHKDLRSQSKSFSTRQMGISYLEHFPELAKKLEN---AEPEQALNLLRGLFFWLKNVCHEGSYQPWISSNPQ-VLEVL-DQD-M-MLPL-EEQ-KNVCHEGSYQPWISSNPQVLEVLDQDMMLPLEEQKVCH--EG---------------------------------------------------
>CALAsini
MVMELKANGHGSFLN-GSRD--NYFP-DN-VDPVYKMFLEHLRRDGKSYILEMKDGNNGLPAFVKYENKDGLLDFLQL-DAPISSGH--SNFVRKGRFKTKKRRICRKSEAQSNEIVK-------------FSGFLLN-QVENTLVVDSNEKFQSCKN----------------------RSVDLSADSFKNQAQSNLADESYQKFISHLKIQDGLMVLEYNSITVIYEGNETSAAI-----EGTCV-DGQGPMALQSFESTQPAISTKPANEGATCSDNQELV-----LYESNL---SSDVVICEADEMSIVPLDSCICSPFDLKLMDVLSKPYDKQEHEALWKHANFRKPVLRHKDLRNKTKSFSTREMGFSYLDHVPELARKLKHSDESDPEQALNLLRGLFFWLKNLCHEGAYKPWNPASSENIIEVS-DHE-M-MVSL-EEE-N----------------------------------M--ET-----------------------------------------------------
>GYMNdens
MVRESNSNGHGSFLN-ASGD--ISLEGDK-VDPMYRMFLEHLRKDGRSYILEMVDGDNGYPVILKYEMEDTLSDFLRF-DAQISSVH--GSSARQDKSKPKRRRISKKSKALSSDFIG-------------FTGLPES-QSEKSLVVDSYKEFISTENG---------------MHSQSNGSIVLP-ISPNNRVESNCVDDSYQEFLSYLKVKDGLMVLEYNSLTVVYEGNETIGTT---------------------------------------CSGNQGLM-----LYENSL---SPDIAMYEADDKSVVDADSCILSSFDVKLKAILSMPYDKKEHESLWKQANYRTPILRHKDLRSQGKSFSTRKMGISYLEHFPELAKKLEN---SESEQALELLRGLFFWLKNVCHEGAYQPWMPSSPQ-VVEVL-DQD-M-MLPL-EEQ-K----------------------------------V--EIET--PPPLLL-------------------------------------------
>ANOEroxb
MATKSKTNGHGSFLN-VLGN--NSFEEDN-IDPMFKYFLEHLKFEGKSHILETQDGNNGLPAIVKYENEDNLSDFPRC----TRSGC--CHYVKKGKFKPKKRYINKKSKMQSSEIVD-------------FSGFLES-HIETSLAVESYEEHMSMRNT---------------SHLQFDRSADLS-VSLKNQVESNPADENYQKFLSCLKVQDGLMVLENNSVRIIYEGNEI-----------------------------------NNTAEGTTCSSNQELV-----LYESSQ---IPDLAIYEAGDKTIVPLDSYILSPFDLKLMAVLSKPYDQNEHEALWNQANYRKPVLRHKDLRSQCKSFSTRQMGFSYLDHFPDLARKLDN---SDSQQSLALLRGLFFWLKNLCHEGAYQPWISASPQ-IVEDL-DQDIM-ILPF-NEK-K----------------------------------V--DIET--PLPNLIL------------------------------------------
