# Supplementary material for: Orchid Phylotranscriptomics: The Prospects of Repurposing Multi-Tissue Transcriptomes for Phylogenetic Analysis and Beyond
Source: Front Plant Sci. 2022 May 27;13:910362. doi: 10.3389/fpls.2022.910362 (PMC9196242; doi:10.3389/fpls.2022.910362)
Supplement: Supplementary file 4 [file Data_Sheet_3.zip › ortho_MSA/r1/OG0009005.fa]

>ANOEemei
--------------------------------------------------------------------------------------------------------------MSY-EFFVLLLLFFDVW-IP-TTAG--QSGGLCISSGKRFLPFSSEGKPPRKVPKGSRDFFLCRVFRQSTCCDVAQTYLTFEVIRSLASSGEASQGCLHIWELLECSICDPRIGVQPGPPLICASFCDLILQKCSSAYFSFDSRNQVLSPCGLDDIICGRAREWASNGTELCRLAGFSVKQDVISNHDTDESYCFGGETSFKSISGSWKAP-QPGLSAW----------------------------------NQS-FAVLENFLQLLRKMSLIEKIKWAIGGMMLISVLL-YV-SKRKSYNQRQKQ-AAVLRTSR-RIETTINNRSS-SKRR-----------------------------------------------
>ANOEroxb
--------------------------------------------------------------------------------------------------------------MSY-EFFVLLLLFFDVW-IP-TTAG--QSGGLCISSGKRFLPFSSEGKPPRKVPKGSRDFFLCRVFRQSTCCDVAQTYLTFEVIRSLASSGEASQGCLHIWELLECSICDPRIGVQPGPPLICASFCDLILQKCSSAYFSFDSRNQVLSPCGLDDIICGRAREWASNGTELCRLAGFSVKQDVISNHDTDESYCFGGETSFKSISGSWKAP-QPGLSAW----------------------------------NQS-FAVLENFLQLLRKMSLNEKIKWAIGGMMLISVLL-YV-SKRKSYNQRQKQ-AAVLRTSR-RIETAINNRSS-SKRR-----------------------------------------------
>APOSodor
---------------------------------------------------------------------------------------------------------MCRSRMAG-EIWGCLLFFVVVL-IP-TSAG--QSSGLCISPGGRFPSFSFEGKPPKKVAKGSRDLALCRVFRESTCCDVSQTYPALLSIRRLASSGEGSEDCLHLWELLECSICDPRVGIQPGLPVICATFCNMILQACSNAYFSIDLKNQVLSPCGLSDIVCGRASEWASNGTELCRLAGFSVQQDLVGNQGADDPFCFGGKASLESIAASWKGS-KSGFSAR----------------------------------SQS-SQVCDDFVQWFKKMPVGQKVGWLFGGMVLAAGLL-FV-RKRKRYSRRQKQ-ATALRTAR-RIEGRLH-QSS-TIRR-----------------------------------------------
>APOSshen
---------------------------------------------------------------------------------------------------------MCRSRMAG-EIWGCLLFFVVVL-IP-TSAG--QSSGLCISPGGRFPSFSFEGKPPKKVAKGSRDLALCRVFRESTCCDVSQTYPALLSIRRLASSGEGSEDCLHLWELLECSICDPRVGIQPGLPVICATFCNMILQACSNAYFSIDLKNQVLSPCGLSDIVCGRASEWASNGTELCRLAGFSVQQDLVGNQGADDPFCFGGKPSLESIAASWKGS-KSGFSAR----------------------------------SQS-SQVCDDFVQWFKKMPVGQKVGWLFGGMVLAAGLL-FV-RKRKRYSRRQKQ-ATALRTAR-RIEGRLH-QSS-TIRRDHEASLFHCKLLKIQNIPFACASLADYGYVPSFSHFNLLIVVSDGIY
>BLETstri
------------------------------------------------------------------------------------------------------MVLMYRARMSL-EIFAILLLFV-VL-NP-TSAG--QSGGLCISPGGRFHPFSTEGKPPRKVTKGPRDLAVCRVFRQSTCCDVAQTYRTLELVRRLASFGEASQECLHIWELLECSVCDPRIGVQSGPPLMCASFCDMILQDCSSAYFSFDSRIKVLSPCGLGDIICGRASEWASNGSELCRLVGFAVKQDVVSNHDVDEQYCYGGKASVESISSSWKAS-RSDLSLG----------------------------------DQS-YRVLQDFHQWFRKLPVNEKVRWAIGGMVLTSGLL-YM-SKRKSYSQRQKQ-AAVLRMAR-KMEARINHQSS-SMRR-----------------------------------------------
>BORYspha
--------------------------------------------------------------------------------------------------------------MAC-SVLVLLLFFIDLL-IP-TFAG--QSNAVCVSPGGHFPPFSSEGKPPKQVAKGPRDLVLCRVFRQSTCCDLAQTYPALLSIRRLASSGEAGEECLQLWELLECSICHPRVGVQPGPPLICSSLCDMVLQACGKAYFSIDTKSQVLSPCGLSDIVCGRASEWASNGTDLCHLAGFSVQSDGVSHQGSDEPFCYGVKTSLESIADSWRGS-QSGSPLK----------------------------------AKK-SLSLEDLHQWVRKMPVSERVSWAVGGMVLTAGLL-FI-SKRKSYSHRQKQ-AAINRTAR-RLESKIKP----TPRR-----------------------------------------------
>CALAcreb
--------------------------------------------------------------------------------------------------------------MSH-GVMVMLLLFFNVW-IP-TSAG--QSGGLCISPGGRFYPFSSEGKPPKKVPKGPRDLVLCRVFRQSTCCDVAQTFPAFEIIRSLASSGEASKECLHMWELLECSICDPHIGVQRGPPLICASFCDMILKHCSSAYFSIDPRNQVLSPCGFDHIICARASEWASNGTELCRLAGFSVKQDVVGDHEVDELYCYGGQTSLKSISGSWKAS-RSGFSAR----------------------------------DQS-NRVLDKLQQHFRKMPVNKKVRWAIGGMVLTSGLL-YI-SKRKSYNQRQKQ-ASVLRTAR-RIESTINRQSI-SKRR-----------------------------------------------
>CALAplic
--------------------------------------------------------------------------------------------------------------MSL-GVMVMLLLFFNVW-IP-TSAG--QSGGLCISPGGRFYPFSSEGKPPKKVPKGPRDLVLCRVFRQSTCCDVAQTFPAFEIIRSLASSGEASKECLHMWELLECSICDPHIGVQRGPPLICASFCDMILKHCSSAYFSIDPRNQVLSPCGLDHIICARASEWASNGTELCRLAGFSVKQDVVGDHEVDELYCYGGQTSLKSISGSWKAS-RSGFSAR----------------------------------DQS-NRVLDKLQQHFRKMPVNKKVRWAIGGMVLTSGLL-YI-SKRKSYNQRQKQ-ASVLRTAR-RIESTINRQST-SKRR-----------------------------------------------
>CALAsini
---------------------------------------------------------------------------------------------------------MYRARMSL-EICVILLLFV-VL-NP-TSAG--QSGGLCISPGGRFHPFSTEGKPPRKVTKGPKDLAVCRVFRQNTCCDVAQTYRALEFVRRLASFGEASKECLYIWELLECSVCDPRIGVQPGPPLICASFCDMILKDCSSAYFSIDPKIKVLSPCGLSDILCGRASEWASNGTELCRLAGFAVKQDMVGDHNVDERYCYGGKASIESISGSWKSS-RSGLSVG----------------------------------DQS-YGVLEDFQQWFRKLSVNEKVKWAIGGMVLTSGLL-YM-SKRKSYSQRQKQ-AAVIRMAR-KMETRINHQSS-SIRR-----------------------------------------------
>CALAtsoo
---------------------------------------------------------------------------------------------------------MYRARMSL-EICVILLLFV-VL-NP-TSAG--QSGGLCISPGGRFHPFSTEGKPPRKVTKGPKDLAICRVFRQNTCCDVAQTYRALEFVRRLASFGEASKECLHIWELLECSVCDPHIGVQPGPPLICASFCDMILKDCSSAYFSIDPKIKVLSPCGLSDILCGRASEWASNGTELCRLAGFAVKQDMVGDHNVDERYCYGGKASIESISGSWKSS-RSGLSVG----------------------------------DQS-YGVLEDFQQWFRKLPVNEKVKWAIGGMVLTSGLL-YM-SKRKSYSQRQKQ-AAVIRMAR-KMETRINHQSS-SIRR-----------------------------------------------
>CALEmajo
-----------------------------------------------------------------------------------------------------------MLRMSY-EVFITVLLFFNVW-IL-SSAG--HSGGLCISPGGRFHPFSSEGKPPRKVPKGPRDLVLCRVFRQSTCCDVAQTYPALELTRSLASSGEASEGCLHLWELLECSICDPRVGVQPGPPLICASFCDMILEDCSSAYFSIDGRNQVLSPCRLGDIICARAREWASTGTELCRLAGFNVKQD-DGDNDANEPYCYGGKTSLKSISGSWKAS-QLGLEVP----------------------------------EQH-NRVLENFQQLFNKMTVSEKVRWAVGGMVLTSGLI-FV-SKRKSYRQRQKQ-AAVFRTAR-RIESSIDRHSS-SKRR-----------------------------------------------
>CEPHdama
-----------------------------------------------------------------------------------------------------MMVLMHTARMSF-EISVMLLLFI-IL-IP-ISAD--QSGGLCISPGGRFHPFSSEGKPPRKVTKGPRDLALCRVFRQNTCCDVSQTYPALELIRRLASYGEASQRCLHVWELLECSICDPRVGVRPGPPLMCASFCDMILQDCSSAYFSIEPRIQVLSPCRLGDIVCGRANEWASNGTELCRLAGFSVKQDVVSGHDVDEPFCYGGKASLELISGSWKAS-KPGSSGG----------------------------------DQS-YGVLEDFQQWFRKMPVNEKVRWAIGGMVLTSGLL-YA-SKRKSYSQRQKQ-AAVLRMAR-RFEAKINHQPS-IKRT-----------------------------------------------
>CHILsemi
--------------------------------------------------------------------------------------------------------------MSY-EVLIILLLFFNVW-LL-TSAG--HSGGLCISPGGRFHPFSSEGKPPRKVPKGPRDLVLCRVFRQSTCCDVAQTYPALELTRSLASSGEASKGCLHLWELLECSICDPRIGVQPGPPLICASFCDMILEDCSSAYFSIDARNQVLSPCRLGDIICARAREWASTGTELCRLAGFTVKQDVNGDNDANEPYCYGGRTSLKSISSSWKAS-QLGFEVP----------------------------------DQY-NRVVDNFQQLFSKMTVNEKVRWAIGGMVLTSGLL-FV-SKRKSYRKRQKQ-AAVLRTAR-RIESSIDRHTS-NKKR-----------------------------------------------
>CHILtrap
--------------------------------------------------------------------------------------------------------------MSF-EVLIILLLFFNVW-LL-TSAG--HSGGLCISPGGRFHPFSSEGKPPRKVPKGPRDLVLCRVFRQSTCCDVSQTYPALELTRSLASSGEASKGCLHLWELLECSICDPHIGVQPGPPLICASFCDMILEDCSSAYFSIDARNQVLSPCRLGDIICARAREWASTGTEFCRLAGFTVKQDVNGDNDANEPYCYGGRTSLKSISSSWKAS-QLGLEVP----------------------------------DQY-NRVVDNFQQLFSKMTMNEKVRWAIGGMVLTSGFL-FV-SKRKNYRKRQKQ-AAVLRTAR-RIESSIDRHTS-SKRR-----------------------------------------------
>CORYacti
---------------------------------------------------------------------------------------------------------MYRSRMPY-EVLVMLLLFFNVW-QP-TSAG--QSGGLCISPGGRFHPFSSEGKPPRKVPKGPHDLVLCRVFRQSTCCDVAQTYPSFELIRSLASSGEASKECLHIWELLECSICDPRIGVQPGPPLICASFCNLILQDCSSAYFSIDTRNQVLSPCKSDDIICARASEWASTGTELCRLAGFAV-QDVASDYDADEQYCYGGKTSLKSISGSWKAS-RSGLNVR----------------------------------DQS-IGVLDNFQQRFNKMPVNEKVRWAIGGMVLTSGLL-YL-RKRKSYSQKQKQ-ATVLRTAR-RIESKINRQPP-TKRT-----------------------------------------------
>CREMappe
-----------------------------------------------------------------------------------------------------MMVVMYTTRMPL-EIFALLLLLV-VL-NP-TSAG--KSGGLCISPGGRFHPFSTEGKPPRKVTKGPRDLAVCRVFRQNTCCDAAQTYRALEFVRRLASFGEASRECLHLWELLECSVCDPGIGVQPGPPLICASFCDMILRDCSSAYFSIDPRTKVLSPCGLGDIICGRASEWASNGTELCHLAGFGVKQDVVSNHDADENYCFGGKASIDSISGSWKAS-RSGLSMG----------------------------------DQN-YGVLEDFQQWFRKLPVNEKVKWAIGGMVLTSGLL-YM-SKRKGYRQRQKQ-AEFLRMGR-KMESRINRQSF-STRR-----------------------------------------------
>CRYPlept
M----------------------------------------------------------------------------------------------------LTSIMHRSRMFY-EVLVLLLLFFNVW-RS-TSTG--QTGGLCISPGGRFQRFSSEGKPPRKALKGPRDLVLCRVFRQSTCCDVAQTYPAFELIRSLATSGEASQGCLHIWELLECAICDPRIGVRPGPPLICASFCDMILKDCSGAYFSIEPRNQVLSPCGLGDIICAKASEWASTGAELCRLAGFAVKQDVVRHDDVVEPYCYGGNTSFKSISGSWKAP-LLDSSV-------------------------------------S-NGVLDNFQQLFSKMPVNEKVRWAFGGMVLTSGLL-YI-SKRKSYS-RQKQ-AFKGRA------------------------------------------------------------------
>CYMBensi
-----------------------------------------------------------------------------------------------------MMAVMYTARLPL-EIFAALLLFV-FL-NP-TSAG--QSGGLCISPGGRFLPFSTEGKPPRKVTKGTRDLAVCRVFRQNTCCDVSQTYRVLEFVRRLASFGEASQECLHIWELLECSVCDPYIGVQPGPPLICASFCDMILQDCSTAYFSIDPRIKVLSPCGLGDIICGRASEWASNGTELCHLAGFAVKQDVVRNHDVDEQYCYGGKASIETISGSWKAS-QSGLSVG----------------------------------DQS-HRVLEDFQQWFRKLPVNEKVKWAIGGMVLTSGLL-YM-SKRKSYSQRQKH-AAVLRMAR-KMETRINHQSF-STKR-----------------------------------------------
>CYMBmann
-----------------------------------------------------------------------------------------------------MMAIMYTARLPL-EIFAALLLFV-FL-NP-TSAG--QSGGLCISPGGRFLPFSTEGKPPRKVTKGPRDLAVCRVFRQNTCCDVSQTYRALEFVRRLASFGEASQECLHIWELLECSVCDPHIGVQPGPPLICSSFCDMILQDCSTAYFSIDPRIKVLSPCGLGDIICGRASEWVSNGTELCHLAGFAVKQDVVRNHDVDEQYCYGGKASIETISGSWKAS-RSGLSMG----------------------------------DQS-HRVLEDFQQWFRKLPVNEKVKWAIGGMVLTSGLL-YM-SKRKSYSQRQKH-AAVLRMAR-KMETRINHQSF-STKR-----------------------------------------------
>CYPRbard
--------------------------------------------------------------------------------------------------------------MAY-RMWFVVILFYKVS-IP-AAAG--QSGELCISPGGRFPPFSSEGKPPRKVAKGPRDLALCRVFRQSTCCDIAQTYPALVSYRKLASSGEASQGCLHLWELLECSICHPQVGVQPGPPLICASFCDMIFLDCSSAYFSIDPKSQVLSPCGLSDIVCGRASEWASNGTELCRLAGFAVQQHVVSDPDADQRYCYGGKASLESISGSWRVS-RSGLSVE----------------------------------DQS-EGALEDFRQWFGKMPVNEKAGWAIGGMMLVAGLL-FV-SKRKSYRQRQKQ-VAVLRAAR-RIEARVSHHST-STRR-VDAK------------PMSS-------------------------W
>CYPRflav
--------------------------------------------------------------------------------------------------------------MAY-RMWFVVLLFYKVS-IP-AAAG--QSGEVCISPGGRFPPFSSEGNPPRRVAKGPRDLALCRVFRQSTCCDISQTYPTLVSIRKLASSGEASQGCLHLWELLECSICHPQVGVQPGPPLICASFCDMILLDCSSAYFSIDPKSQVLSPCGLNDIVCGRASEWVSNGTELCRLAGFAVQQHVASDPDADERYCFGGKASLESISGSWKAS-RSGLSVG----------------------------------DQS-DGVLEDFWQWFRKMPVNEKARWTIGGMMLIAGLL-FV-SKRKSYGQRQKQ-IAVLRAAR-RIEARVSHHST-STRR-----------------------------------------------
>DACThata
---------------------------------------------------------------------------------------------------------MFRSRMAC-EILFVLLLFFNVW-IP-SSAG--KSGGLCISPGGRFHPFSSEGKSPRKVPKGPRDLALCRVFRQSTCCDVAQTYHAFESVRSLATSGEASRGCLHIWELLECSICDPRIGVQPGPPLICASFCDMILQDCSGAYFSIDPRNQVLSPCGLGDIICGRASEWTSNGTELCRLAGFAVKQDVASDHGADESYCYGGQASLKSISGSWKAA-RSSLSAS----------------------------------DQS-NAVLENFQQWFRKMPVHEKVRWAIGGMVLTSGLL-YV-SKRKSSRQRKKQ-AVVLRNAR-RIEATIIHQSS-IKSR-----------------------------------------------
>DENDchryso
------------------------------------------------------------------------------------------------------MVLMYRASMCL-EIFAALFLFV-VL-NR-VSAG--QSGGLCISPGGHFHPFLTEGKPPRKVTKGPRDLAVCRVFRQNTCCDVVQTYRVLEFVRRLASFGEASQECLHAWELLECSVCDPLIGVQPGPPLICASFCNMILQDCSSAYFSIDPRNKVLSPCGLGDIICGRASEWASNGTELCHLAGFAVKQDVFGNHDVDEQYCYGGKASVESISSSWKAS-RSVLSMG----------------------------------DQP-YGVLEDFQQWFRKLPVNEKVKWAIGGMVLTSGLL-YM-SKRKSYSQRQKQ-AAALRMAR-KMDARINHPSS-SIRR-----------------------------------------------
>DENDnobi
------------------------------------------------------------------------------------------------------MGLVYRASMFL-EIFATLFLFV-VL-NR-VSAG--QSGGLCISPGGHFHPFLTEGKPPRKVTKGPRDLAVCRVFRQNTCCDVVQTYRVLEFVRRLASFGEASQECLHAWELLECSVCDPLIGVQPGPPLICASFCNMILQDCSSAYFSIDPRNKVLSPCGLGDIICGRASELASNGTELCHLAGFAVKQDVFGNHDVDKQYCYGGKASVESISSSWKAS-RSVLSMG----------------------------------EQP-YGVLEDFQQWFRKLPVNEKVKWAIGGMVLTSGLL-YM-SKRKSYSQRRKQ-AVALRMAR-KMDSRINHSSS-SIRR-----------------------------------------------
>DIURorie
--------------------------------------------------------------------------------------------------------------MTC-EVLVMLLLFFNVW-IP-SSAG--QSGGLCVSPGGRFHPFSSEGKPPRKVPKGPRDLVLCRVFRQNTCCDVAQTYPAFELLRSLATSGEASQGCLHIWELLECSICDPRIGVQSGPPVICSSFCDMVLKDCSSAYFSVDPRNQALSPCRLGDLICARAREWASTGTELCQLAGFAVKQDVVSNHDADEAHCYGGRTTLTSVSGSWKEP-RSGLSMR----------------------------------DQS-NGVLEDFWHRLRKMPVNEKVRWAIGGMVLTSGLL-YV-RKRKSYSQRQKQ-AAVLRTAR-RIEYTMNRHSS-SKGR-----------------------------------------------
>DRAKelas
--------------------------------------------------------------------------------------------------------------MSY-EVLIMLLLFFNVW-I--ASAG--HSGGLCISPGGRFHPFSSEGKPPRKVPKGPRDLVLCRVFRQSTCCDVAQTYPALELIRSLASSGEASQGCLHMWELLECSICDPHIGVQPGPPLICASFCDMILQDCSSAYFSIDARNQVLSPCRLGDIICARATEWASTGTELCRLAGFTVKQDVNGDNDANEPYCYGGRASLKSISGSWKES-QLGIEVP----------------------------------DQY-NRVVDNFQQLFSKMTVNEKVRWAIGGMVLTSGLL-FV-SKRKRHRRKQKQ-AAVLRTVR-KIESSVDRHSS-SNRR-----------------------------------------------
>DRAKthyn
--------------------------------------------------------------------------------------------------------------MSY-EVLIMLLLFFNVW-I--ASAG--HSGGLCISPGGRFHPFSSEGKPPRKVPKGPRDLVLCRVFRQSTCCDVAQTYPALELIRSLASSGEASQGCLHMWELLECSICDPRIGVQPGPPLICASFCDMILQDCSSAYFSIDARNQVLSPCRLGDVICARAREWASTGTELCQLAGFTVKQDVNGDNDANEPYCYGGRASLKSISGSWKES-QLAIEVP----------------------------------DQY-KRVVDNFQQLFSKMTVNEKVRWAIGGMVLTSGLL-FV-SKRKRHRRNQKQ-A-----------------------------------------------------------------------
>EPIDfulg
-----------------------------------------------------------------------------------------------------MVVLMYRARMPL-EFFALLLLLV-VL-NP-TSAG--QSGGLCISPGGRFHPFSNEGKPPRKVTKGPRDLAVCRIFRQNTCCDVAQTYRVLEFVRKLASFGEASQECLHIWELLECSVCDPGIGVQPGPPLICASFCDMILQHCSSAYFSIDPRIKVLSPCGLGDIVCGRASEWASNGTELCHLAGFSVKQDVVSGHDVDEQYCYGGKASIESISGSWKAS-RSGSSAG----------------------------------DQP-SGVLEDFQQWFRKLPVNEKVKWAIGGMVLTSGLL-YM-SKKKSYSHRQKQ-AAVLRMAT-KMEARINQQSF-STRR-----------------------------------------------
>EPIDpuni
-----------------------------------------------------------------------------------------------------MVVLMYRARMPL-EFFALLLLLV-VL-NP-TSAG--QSGGLCISPGGRFHPFSNEGKPPRKVTKGPRDLAVCRIFRRNTCCDVAQTYRVLEFVRKLASFGEASQECLHIWELLECSVCDPGIGVQPGPPLICASFCDMILQHCSSAYFSIDPRIKVLSPCGLGDIVCGRASEWASNGTELCHLAGFSVKQDVVSGHDVDKQYCYGGKASIESISGSWKAS-RSGSSAG----------------------------------DQP-SGVLEDFQQWFRKLPVNEKVKWAIGGMVLTSGLL-YM-SKKKSYSHRQKQ-AAVLRMAT-KMEARINHQSF-STRR-----------------------------------------------
>EPIPhell
-----------------------------------------------------------------------------------------------------MMVFMHTARMSF-EILVMLLLFI-IL-IP-ISAD--QSGGLCISPGGRFHPFSYEGKPPRKVTKGPRDLALCRVFRQNTCCDVAQTYPALELIRRLASYGEASQRCLHIWELLECSICDPRIGVHPGPPVICASFCDMILQDCSSAYFSIDPRIQVLSPCGLGDIICGRPNEWASNGTELCRLAGFSVKQDVVNDHDVDEPYCYGGKASLESISGSWKAS-RSGSSEV----------------------------------DQS-YGVLEDFQQWFRKMPVNEKVRWAIGGMVLTSGLL-YA-SKRKSYSQRQKQ-VAVLRVAR-RIEARINH-------------------------------------------------------
>EPIPpurp
-----------------------------------------------------------------------------------------------------MMVLINTARMSF-EILVMLLLFI-IL-IP-ISAD--QSGGLCISPGGRFHPFSYEGKPPRKVTKGPRDLALCRVFRQNTCCDVAQTYPALELIRRLASYGEASQRCLHIWELLECSICDPRIGVHPGPPVICASFCDMILQDCSSAYFSIDPRIQVLSPCGLGDIICGRPNEWASNGTELCRLAGFSVKQDVVSDHDVDEPYCYGGKSSLELISGSWKAS-RSGSSEV----------------------------------DQS-YGVLEDFQQWFRKMPVNEKVRWAIGGMVLTSGLL-YA-SKRKSYSQRQKQ-VAVLRVAR-RIEARINHQSS-SKRT-----------------------------------------------
>ERYCcris
------------------------------------------------------------------------------------------------------MVVMYTARMPR-EMFAALLLFV-VL-NP-ASAV--KSGGLCISPGGRFLPFSSEGKPPVKVTKGPRDLAVCRVFRQNTCCDVAHTYRILEFVRKLASFGEASRECLKLWELLECSVCDPRIGVQPGPPLICASFCDTILQDCSSAYFSIDPRNKVLSPCGSGDIICGRASEWASNGTELCHLAGFVVKQDVVRNHDVDERYCYGGKASVESISGSWKAS-RSGLSMG----------------------------------DQS-YGVLEDFQRWFRKLPVNEKVKWAIGGMVLTSGLL-YM-SRRKSRRQRQKQ-EAVLRMARKKMETRMNHQPF-STKG-----------------------------------------------
>ERYCpuss
------------------------------------------------------------------------------------------------------MILMCTVKMPR-EIFFLLVLFV-VL-NP-ASAG--KSGGLCISPGGRFLPFSTEGKPPVKVTKGPRDLAVCRVFRQNTCCDVTHTYRILEFVRKLASFGEASQECLKLWELFECSVCDPRIGVQPGPPLICASFCDMILRDCSSAYFSIDPRNKVLSPCGSGDIICGRASELASNGTELCHLAGFVVKQDVFGNHDIDKRYCYGGKTSVETISGSWKAS-RSGLSVE----------------------------------DQS-YGVLEDFKQWFRKLPVNEKVKWAIGGMVLTSGLL-YM-SRRKSRRQRQKQ-EAVLRMSRKKMETRMNHQPF-STKG-----------------------------------------------
>GALEfabe
-----------------------------------------------------------------------------------------------------MRLVCRRSPVAY-EICVLLLFFLEGFRRI-SAAG--ESGGLCTSPGGRFPPFSSEGKPPRRVPKGPKELAVCRVFRHDTCCDAAHSHRALASVRRLASSGEADRRCLHLWELLECSVCDPRIGVRPGPPLVCASFCDAIRRDCSTAYFAVDPKSQVLSPCGLSDVICGRASEWASNGTELCRLAGFSVMHDAVDD---DHRYCYGGKASLESISGSGKAS-RAE----------------------------------------------GGFRQRFGRMPVVEKVRWAIGGMVLTAGLL-FV-SKRKSFGRRRKQAAAVVRAAR-KIEARTNDRSS-NSRR-----------------------------------------------
>GASTelat
--------------------------------------------------------------------------------------------------------------MPF-EFFLILLLFV-AW-GP--SSG--QSVELCISPGGRFHPFTTEGKPPRKVTKGPRDLALCRIFRQRTCCDVVQTLHALELIRRLASFGEGSQDCLHLWELLECSVCDPRIGVQPGPPLICSSFCDMIFKDCSSAYFSIDPRTKVLSPCGLGDVICGRVSEWVPNGTELCRLVGFFVKQDSVSNQGSDEKYCYGGKESLESVSDSWKAS-RTSLSAK----------------------------------DQSYYGVFEDIQQWFWRMKVSDKVRWAFVVMILTSGLL-YV-SKRKSYSQRQKR-AAVLRMAR-KIEARISHQSS-SISR-----------------------------------------------
>GOODfuma
---------------------------------------------------------------------------------------------------------MHRSKMSY-EFFVLLLLFFNVW-IQ-TSAG--QSGGLCISPGKRFLPFSSEGKPPRKVPKGPRDFFLCRVFRQSTCCDVAQTYPAFELIRSLASSGEASQGCLHIWELLECSICDPRIGVQPGPPLICASFCDLILQKCSSAYFSFDSRNQVLSPCGLGDIICGRAREWVSNGTELCQLAGFSVKQDAISNHDADEPYCFGGETSLKSISGSWKAS-RSGLSVR----------------------------------NQP-FAVLENFQQRLRKMSLNEKVRWAIGGMMLISVLL-YV-SKKKRYKQRQKQ-AVVFRTVR-RIEATTNHLSL-SKRR-----------------------------------------------
>GOODpube
---------------------------------------------------------------------------------------------------------------------------------------------------------------PRKVPKGPRDFFLCRVFRQSTCCDVAQTYPAFELIRSLASSGEASQGCLHVWELLECSICDPRIGVQPGPPLICASFCDLILQKCSSAYFSFDSRNQVLSPCGLGDIICGRAREWVSNGTELCRLAGFSVKQDTISNHDSDEPYCFGGETSLKSISGSWKAS-RSGLSVR----------------------------------NQS-FAVLENFQQWLRKMPLNEKIRWAIGGMMLISVLL-YV-SKRKSYKQRKKQ-AVVLRTVR-RIEATINHLSP-SKRR-----------------------------------------------
>GYMNdens
---------------------------------------------------------------------------------------------------------MFRSRMTY-AILFLLLLFFNVW-IP-SSAG--KSGGLCISPGGRFHPFSSEGKSPRKVPKGPRDLALCRIFRQSTCCDVAQTYHAFESVRSLATSGEASRGCLHIWELLECSICDPRIGVQPGPPLICASFCDMILQDCSGAYFSIDPRNQVLSPCGLGDIICGRASEWTSNGTELCRLAGFAVKQDVVSDHGADESYCYGSQASLKSISGSWKAS-RSSLSVR----------------------------------DQS-NAVLENFQQWFRKMPVHEKVRWAIGGMVLTSGLL-YV-SKRKSSRQRKKQ-AALLRNAR-RIEATINHQSS-IKSR-----------------------------------------------
>GYMNodor
---------------------------------------------------------------------------------------------------------MFRSRMTY-AILFLLLLFFNVW-IP-SSAG--KSGGLCISPGGRFHPFSSEGKSPRKVPKGPRDLALCRVFRQSTCCDVAQTYHAFESVRSLATSGEASRGCLHIWELLECSICDPRIGVQPGPPLICASFCDMILQDCSGAYFSIDPRNQVLSPCGLGDIICGRASEWTSNGTELCRLAGFAVKQDVVSDHGADESYCYGSQASLKSISGSWKAS-RSSLSVR----------------------------------DQS-NAVLENFQQWFRKMPVHEKVRWAIGGMVLTSGLL-YV-SKRKSSRQRKKQ-AAVLRNAR-RIEATINHQSS-IKSR-----------------------------------------------
>HABElong
---------------------------------------------------------------------------------------------------------MSTSRMAY-EILFMLLLIFDIW-IP-SSAG--KSGGLCISPGGRFHPFSSEGKSPRKVPKGTRDFALCRIFRQSTCCDVAQTYHAFELVRSLASSGEASRGCLHIWELLECSICDPRIGVQPGLPLICASFCDMILQDCSSAYFSIDPRYQVLSPCGLGDIICGRAREWASNGTELCRLAGFAVKQDVAGDHGADEPYCYGGQASLKSISGSWKVS-RSGLNAH----------------------------------DQS-TALLEKFQQRFRKMPVHEKVRWAIGGMVLTSGLL-YV-SKRKSSRQRKKQ-AAVLRSVR-RIEASIDQQSF-IKRR-----------------------------------------------
>HABEpant
---------------------------------------------------------------------------------------------------------MSTSRMAY-EILFMLLLIFDVW-IP-SSAG--KSGGLCISPGGRFHPFSSEGKSPRKVPKGTRDFALCRIFRQSTCCDVAQTYHAFELVRSLASSGEASRGCLHIWELLECSICDPRIGVQPGLPLICASFCDMILQDCSSAYFSIDPRYQVLSPCGLGDIICGRAREWASNGTELCRLAGFAVKQDVAGDHGADEPYCYGGQASLKSISGSWKVS-RSGLNAH----------------------------------DQS-TALLEKFQQRFRKMPVHEKVRWAIGGMVLTSGLL-YV-SKRKSSRQRKKQ-AAVLRSVR-RIEASIDQQSF-IKRR-----------------------------------------------
>HAEMdisc
--------------------------------------------------------------------------------------------------------------MSY-EFFVLLLLFFNVW-IP-TSAG--QSGGLCISSGKHFLPFSSEGKPPRKVPKGPRDFFLCRVFRQSTCCDVAQTYLTFEVIRSLASSGEASQGCLHIWELLECSICDPRIGVQPGPPLICASFCDLILQKCSSAYFSFDSRNQVLSPCGLDDIICGRAREWASNGTELCRLAGFSVKQDVISNHDAYESYCFGGETSFKSISGSWKAP-QSGLSVW----------------------------------NQS-FAILENFLQLLRKMSLNEKVKWAIGGVILIYVLL-YV-SKRKSYNQRQKQ-AAVLRTAR-RIEATINNRSS-IKRR-----------------------------------------------
>HEMIforr
--------------------------------------------------------------------------------------------------------MYNRSRMAY-EILFMLLLFFNVW-IP-FSSG--KSGGLCISPGGRFHPFSAEGKSPRKMPKGPRDLALCRVFRQSTCCDVAQTYRAFELVRTLATSGEASRGCLHIWELLECSICDPRIGVQPGPPLICASFCDMILQDCSSAYFSIDPRNQVLSPCGLGDIICGRASEWASNGTELCRLAGFSVKQDVASDHGANEPYCYGGQASLKSISGSWKAS-RSGLSVR----------------------------------DQS-NAVLKKIQQRFQKMPVHEKVRWAIGGMVLTSGLLYYA-SKRKSSRQRKKQ-AAVLRNAR-RIESTIYLKSS-IKKR-----------------------------------------------
>HYPOheme
--------------------------------------------------------------------------------------------------------------MGT-QLLLPLLLFSDIL-IPLAVAG--QTNGVCVSHGGRFPPFSSEGKPPRKVAKGPKDLALCRVFRHSTCCDIAQTYPALLSIRRLASVGEASHECLHLWELLECSICDPRVGVQPGPPLICSSLCDMVLQACANAYFSVDPKTQVLSPCGLGDIVCGRAREWASNGTELCHLAGFSVQPDGISYQSGDEPFCYGGKESRDSIADSWKVS-QSSSPLK----------------------------------SNK-FELLEDFQQRFRQMPVSEKVSWAVGGMVLTAGLL-FI-SKRKSYSHRQKQ-AAIHRTAR-RLEARINQQSF-SRG------------------------------------------------
>LANAlana
--------------------------------------------------------------------------------------------------------------MGCRELVPLLLFLFNFL-IP-IFAG--QSGGVCVSPGGRFPPFSSEGKPPKKVAKGPRDLALCRVFRQSTCCDIAQTYPALLSIRRLASAGEASQECVHIWELLECSICDPRVGIQPGPPLICSSLCDMVQQACANAYFSVDPKTQVLSPCGLSDIVCGRASEWASNGTELCHLAGFSVQPDGVSHQGADEPFCYGGKASLESIVDSWKDL-HPGSPLK----------------------------------SDK-LQVLEDFQQWVREMPVSERVSWAVGGMVLTAGLL-FI-SKRKSYSQRQKQ-AAIQRTAR-RLGSRINQQSF-STGR-----------------------------------------------
>LECAnigr
-----------------------------------------------------------------------------------------------------MAVMICRSTIGY-EICVLLLFFFDVI-SR-TTAAVVQSGGVCISPGGRFPPFSSEGKPPRKASKGPKDLAVCRVFRHNTCCDVAQTFPALISIRRLASSGEANQRCLHLWELLECSICDPRIGVRSGPPLMCASFCDMILQDCSAAYFAIDPKAQVLSPCGLSDIVCGRASEWASNGTELCHFAGFSVLHDVVVDHDADEPYCYGGKTSLESISGSWKAS-RSDLSEW----------------------------------GKS-STTVEDFRHWFRSMPVNEKVRWAIGGMVLTSGLL-FI-CKRKSSYHRRKQAAAVARAAK-RIEARINNQSS-RSMR-----------------------------------------------
>LIMOabor
-----------------------------------------------------------------------------------------------------MMVLVHTARMSF-EISVILVLFI-IL-IP-ISAD--QSSGVCISPGGRFHPFSSAGKSPRKVTKGPRDLALCRVFRQNTCCDVAQTYPALELIRRLASHGEANQRCLHIWELLECSICDPRIGVHPGPPLICASFCDMILEDCSSAYFSLDPRIQVLSPCGLGDIICGRASEWASNGTELCRLAGFSVKQDVVSDHDVVEPYCYGGKASLELISGSWKTS-RSGSSGG----------------------------------DQS-YGVLEDFQQWFRKMPVNEKVRWAIGGMVLTSGLL-YA-SKRKSYSQRQKQ-AAVLRMTR-RIESKITHQLS-SKRT-----------------------------------------------
>MASDpict
--------------------------------------------------------------------------------------------------------------MPL-GTFAVLVLLV-IL-NP-TSAG--QSSGLCTSPGGRFHPFLNEGKPPRKVSKGPRDLAYCRVFRQNTCCDVVQTYRSLEFVRRLASFGEACQECLHKWELLECSVCDPGIGVQPGPPLICASFCDMIFQDCSSAYFSIDPRIKVLSPCGLGDIICGRASEWASNGTELCHLAGFAVKQDVVSNHDVDEHYCYGGKASIKSISGSWKAS-HPGSSLG----------------------------------DQS-YEVLEDFQQWFRKLSVNEKVKWAIGGMVLTSGLL-YM--RRKSYNQRQKQ-AAVLRMAR-MMDARINNQSF-SKRI-----------------------------------------------
>MEXIxero
MHNDYSSLYFLLFSLLFKIFPYNTCFQKVIHTITSHIGGIVFFYSFCHKRMQYFILTNSLWINITVCYKISKHIVDNPDPEVLIDAKLWKKHYHVYHQNRQMLSIMKGSRGGL-SINIMCVL---------CDSA--QSGELCISPGGRFPPLSSEGKPPRKVAKGPKDLALCRVFRESTCCDIAQTYAALVSIRKLASSGEASQGCLHLWELLECSICHPLVGIKPGPPLICASFCDMIFLDCASAYFSIDSKSQVLSPCGLSDIVCGRANEWASNGTELCRFAGFAVQQDVINDPDADERYCFGGKASLESISGSWKAF-RSGLSAG----------------------------------DQS-DGASEDFQQRLRKMPVNEKAGWAIGGMMLAAGLL-FV-SKRKGYRQRQKQ-AAVLRAAR-RLEARLTHHTT-STRR-----------------------------------------------
>MICRparv
--------------------------------------------------------------------------------------------------------------MFY-EVLVLLLLYFNVR-IS-TSAG--HSGGLCISPGGRFHPFLSEGKPPRKVPKGPRDLVFCRVFRQSTCCDVAQTYHAFELIRNLASYGEASQGCLHIWELLECSICDPRIGVQPGPPLICASFCDKILKDCSSAYFSVDPRNQVLTPCGIGDIICAIATSWASTGTELCRLAGFAVKQDAISDSDADEPYCYGGKTSLKLIPGSWKASTSSGLSVQ----------------------------------DQS-NGVLDNFQQLIRKMPVNEKVRWAIGGMVLTSGLL-YA-SKRKIHRRKQNQ-AVVLRTAR-RIESTINRQSS-SKRR-----------------------------------------------
>MOLIcapi
--------------------------------------------------------------------------------------------------------------MGS-QLLLALLLFSDIL-IPLAFAG--QTNGVCVSHGGRFPPFSSEGKPPRKVAKGPKDLALCRVFRHSTCCDVAQTYPALLSVRRLASVGEASHECLHLWELLECSICDPRVGVQPGPPLICSSLCDMVLQACANAYFSVDPKTQVLSPCGLGDIVCGRAREWASNGTELCHLAGFSVQPDGISYQSADEPFCYGGKESRESIADSWKAS-QSGSPLK----------------------------------SNK-LEVLEDFQQRLRQMPVSEKVSWAVGGMVLTAGLL-FI-SKRKSYSHRQKQ-AAIHRTAR-RLEARINQQSF-SRG------------------------------------------------
>NEUWmali
---------------------------------------------------------------------------------------------------------MRTARMVG-EIWVFLLLFSVVL-IP-TSAG--LSSGTCISPGGRFPSFSSEGTPPKKVAKGSRDLAFCRVFRESTCCDVAQTYPALISIRRLASSGEASEDCLHLWELLECSICDPRVGVQPGPPVMCATFCNVILQACSNAYFSIDAKNQVLSPCGSSDIVCGKASEWASNGTELCRLAGFSVQQDLVGNHGADKHFCFGGKASLESIVDSWKGS-KSGFRVH----------------------------------GQS-AWVRDDFERWFKKIPVSEKVGWAIGGMVLTAGLL-YV-SKRKSYSQRQKQ-VAILRTAR-RLETRINPQSS-TTRR-----------------------------------------------
>NEUWzoll
---------------------------------------------------------------------------------------------------------MCTARMVG-EIWVFLLFFTVVL-IP-TSAG--LSSGTCISPGGRFPSFSSEGTPPKKVAKGSRDLAFCRVFRESTCCDVSQTYPALISIRRLASSGEASEDCLHLWELLECSICDPRVGIQPGLPVMCATFCNVILQACSNAYFSIDAKNQVLSPCGSSDIVCGKASEWVSNGTELCRLAGFSVQQDLVGNHGADKPFCFGGKASLESIVDSWKGS-KSGFRVR----------------------------------GQS-AWVSDDFEQWLKKIPVSEKVGWAIGGMVLTAGLL-YV-SKRKSYSQRQKQ-AAILRTAR-RLETRINPQSS-TTRR-----------------------------------------------
>OECEmacu
--------------------------------------------------------------------------------------------------------------MPL-EIFAALLLFV-VL-NS-ASAG--QSGGLCVSHGGRFHPFSTEGKPPGKVMKGPKDLAVCRVFRQNTCCDVTQTYRALEFVRKLASFGEASPECLNLWELLECSVCDPHIGVQPGPPLICASFCDMIFQHCSNAYFSIDPRIKVLSPCGLGDIICGRASEWVSNSTELCHLAGFAVKQDVVRNYDVDQRYCYGGKASIETISGSWKGS-QSGLSLE----------------------------------VQS-YGVLEDFQQWFRKLSVNEKIKWAIGGMVLTSGFL-YM-SRRKSRRQRQKQ-TAVLRMAR-KMETRINHHPL-NTK------------------------------------------------
>OPHRgarg
---------------------------------------------------------------------------------------------------------MCRLMMGY-RVLFMLLLLFNVW-IP-LFAG--KSGGLCISPGGRFHPFSSEGKSPRKVPKGPRDLALCRVFRQSTCCDVVQTYHAFESVRSLANSGEASRGCLHIWELLECSICDPRVGVQPGPPLICSSFCDMILQDCSSAYFSIDPRNQVLSPCGVGDIICGRVSEWVSNGTELCRLAGFAVKQDVAGDHGADEPYCYGGQASLKSISGSWKAS-RSGLGGH----------------------------------DQS-NDVIKNFQQRFRKMPVHEKVRWAIGGLVLTSGLL-YV-SKRKSSRQRKMQ-ATVLRNAR-RMEATINHPSS-IKRK-----------------------------------------------
>OPHRsphe
---------------------------------------------------------------------------------------------------------MCRLMMGY-RVLFMLLLLFNVW-IP-LFAG--KSGGLCISPGGRFHPFSSEGKSPRKVPKGPRDLALCRVFRQSTCCDVVQTYHAFESVRSLANSGEASRGCLHIWELLECSICDPRVGVQPGPPLICSSFCDMILQDCSSAYFSIDPRNQVLSPCGVGDIICGRVSEWVSNGTELCRLAGFAVKQDVAGDHGADEPYCYGGQASLKSISGSWKAS-RSGLGGH----------------------------------DQS-NDVIKNFQQRFRKMPVHEKVRWAIGGLVLTSGLL-YV-SKRKSSRQRKMQ-ATVLRNAR-RMEATINHQSS-IKRK-----------------------------------------------
>ORCHital
---------------------------------------------------------------------------------------------------------MYRSRMSY-GILFMLLLFFDVW-IP-SSAG--KSGGVCISPGGRFHPFSSEGKSPRKVPKGPRDLALCRVFRQSTCCDVAQTYHAFESVRSLATSGEASRGCLHIWELLECSICDPRIGVQPGPPLICASFCDMILQDCSGAYFSIDPRNQVLSPCGLGDIICGRASEWTSNGTELCRLAGFHVKQDVASDHGADDRYCYGGQASVESISGSWKAS-RSSSSAR----------------------------------DQS-NAVLENFQQWFRKMPVHEKVRWAIAGMVLTSGLL-YL-SKRKSSRQRKKQ-ATVLRNVR-R--------------------------------------------------------------
>PAPHconc
--------------------------------------------------------------------------------------------------------------MGY-RIWFVVLLFYKVS-IP-AAAG--QSGELCISPGGRFPPFSTEGKPPRKVAKGPRDLALCRVFRQSTCCDIAQTYPALVSIRKLASSGEASQACLHLWEMLECSICHPRIGIQPGQPLICASFCDMILLNCSSAYFSIDSKSQALSPCGLSDIVCGRASEWASNGTELCRLAGFAVQQDVINDPDADERYCYGGKASLESISGSWKAS-QSGLTVG----------------------------------DQS-DGSLEDFWQWFGRIPMNEKAKWAIGVMMLAAGLL-FV-SKRKSYSQRQKQ-AAVLRAAR-RFEARLTHHST-SKRR-----------------------------------------------
>PAPHhirs
--------------------------------------------------------------------------------------------------------------MGY-RIWVVVLLFYKVS-IP-AAAG--QSGELCISPGGRFPPFSTEGKPPKKVAKGPRDLALCRVFRQSTCCDIAQTYPALVSIRKLASSGEGSQACLHLWEMLECSICHPRIGIQPGRPLICASFCDMVLMNCSSAYFSIDSKSQVLSPCGLSDIVCGRASEWASNGTELCRLAGFAVQQDVINDPYADERYCYGGKASLESISGSWKAS-QSGLTVG----------------------------------DQS-DGSHEDFRQWFGRIPMNEKAKWAIGVMTLAAGLL-FV-SKRKSYSQRRKQ-AAVLRAAR-RIEARLTHHST-SKRR-----------------------------------------------
>PHAIflav
------------------------------------------------------------------------------------------------------MMLMYRARMSL-EICVILLLFV-VL-NP-TSAG--QSGGLCISPGGRFHPFSTEGKPPRKVTKGPRDLAVCRVFRQNTCCDVVQTYRALEFVRRLASFGEACQECLHIWELLECSVCDPRIGVQPGPPLICASFCDMIFKDCSSAYFSIDPKIKVLSPCGLGDILCGKASEWASNGTELCRLAGFSVKQDMVGHHDFDERYCYGGKESIESISGSWKAS-RSGLSVG----------------------------------DQS-YGVLEDFQQWFRKLPVNEKVKWAIGGMVLTSGLL-YM-SKRKSYSQRQKQ-AAVIRMAR-KMETRINQQSS-SIRR-----------------------------------------------
>PHAItank
------------------------------------------------------------------------------------------------------MVLMYGARMSL-EICVILLLFV-SL-NP-TSAG--QSGGLCISPGGRFHPFSTEGKPPRKVTKGPRDLAVCRVFRQNTCCDVAQTYRALEFVRRLASFGEASQECLHIWELLECSVCDPRIGVQPGPPLICASFCDMILKDCSSAYFSIDPKIKVLSPCGLGDILCGRASEWASNGTELCRLAGFAVKQDVVGDDDVDERYCYGGKASIESISGSWKAS-RSGLSVR----------------------------------DQS-SGVLEDFQQWFRNLTVNEKVKWAIGGMVLTSGLL-YM-SKRKSYSQRQKQ-AAVIRMAR-KMETRINHQSS-SIRR-----------------------------------------------
>PHALcorn
------------------------------------------------------------------------------------------------------MVVMCVARMPL-EIFGVLLLFV-VL-NP-ASAG--QSGGSCNSLGGRFLQFSTEGKPPRKVSKGPRDLAACRVFRQKTCCDASQTYRVLEFVRRLALFGEASRECLQIWELLECSACDPRIGVLPGPPVICASFCDMVLKDCSRAYFSFDSRIKVLSPCGLGDIICGRASEWASNGTELCHLAGFAVKQDKVSNHDVDVQYCFGGKASTESISSSWKVS-QSGLSSG----------------------------------DQS-YGVLQDFQQWFSKLPRNEKVKWAIGGMVLTSGLL-YMRSKKNRNSRRPKQ-AAVLRIGR-KMEARIVNQPF-STRR-----------------------------------------------
>PHALmode
------------------------------------------------------------------------------------------------------MVVMYVARMPL-EIFGVLLLFV-VL-NP-ASAG--QSGGSCNSLGGRFLQFSTEGKPPRKVSKGPRDLAACRVFRQKTCCDASQTYRVLEFVRRLALFGEASQECLQIWELLECSACDPRIGVLPGPPVICASFCDMVLKDCSRAYFSFDSRIKVLSPCGLGDIICGRASEWASNGTELCHLAGFAVKQDKVSNHDVDVQYCFGGKASTESISSSWKVS-QSGLSSG----------------------------------DQS-YGVLQDFQQWFSKLPRNEKVKWAIGGMVLTSGLL-YMRSKKNRNSRRPKQ-AAVLRIGR-KMEARIVNQPF-STRR-----------------------------------------------
>PHRAlind
--------------------------------------------------------------------------------------------------------------MAY-GFWVVVLLFYKVS-IP-AAAA--QSGQLCISPGGRFPPFSSEGKPPRKVAKGPRDLALCRVFRESTCCDIAQTYPALVSIRKLASSGEASQGCLHLWELLECSICHPWVGIQPGLPLICASFCDMILLDCSSAYFSVDSKSQVLSPCGLSDIVCGRASEWASNGTELCRLAGFAVQQDVTNDPDADERYCYGGKASLKSISGSWKAS-QSGLSVG----------------------------------DQS-DGAPEDFRQWFGKMPLNEKARWAIGGMMLAAGLL-FV-SKRKSYRQRQKQ-AAVLRAAR-KYDARLTHHAA-NTRR-----------------------------------------------
>PLATclav
---------------------------------------------------------------------------------------------------------MFRSRMSC-KILFMLLLFFNVW-IP-SFAG--KSGGLCISPGGRFHPFSSEGKSPRKIPKGPRDLALCRVFRQSTCCDVAQTYHAFESVRSLATSGEASRRCMHVWELLECSICDPHIGVQPGPPLICASFCDMILQDCSSAYFSIDPRNQVLSPCGLGDIICGRASEWTSNGTELCRLAGFAVKQDVDSDHGADESYCYGGQASLKSISGSWKAS-RSSLSMR----------------------------------DQS-NAVLGNFQQWFRKMPVHEKVRWAIGGMVLTSGLL-YV-SKRKSSRQRKKQ-ATVLRNVR-RVEATMNSQSSSIKSR-----------------------------------------------
>PTERcurt
------------------------------------------------------------------------------------------------------MFLMYRSKMSY-EILVMMLLFYSVW-IP-TSAG--QSGGLCISPGSPFHPFSIEGKPPRKVPKGPRDLVLCRVFRQSTCCDVAQTYTAFEVIRSLASFGEASQGCLHRWEMLECSICDPRIGVQPGPPLICASFCDMILQECSSAYFSFDPRNQVLSPCGLDDIICGRAREWASNGTKFCRLAGFSVRQDVLSNHDADEPYCYGGETSLKSISGSFKSS-RSGLSVQ----------------------------------EQS-YADLENFQQWFRKMPVIQKVRWAIGGMVLTSGLL-YV-SKRKSYNQRQKQ-AAVLRTAR-RIDARINHQTS-SKRR-----------------------------------------------
>RIMAelli
--------------------------------------------------------------------------------------------------------------MSY-EVLIMLLLFFNVR-LP-TSAG--QSGGSCISPGGRFHPFSSEGKPPRKVPKGPRDLVLCRVFRQSTCCDVAQTYPSFELIRSLASSGEASQGCLHIWELLECSICDPRIGVQPGPPLICASFCDMILEDCSSAYFSIDARNQVLSPCGLGDIICARAREWASNGTELCRLAGFAVKQDMVGDNDADEMYCYGGKASLTSISGSWKAS-RSGLDVP----------------------------------DQS-NRVLDNFQQLFRKMPVNEKVRWAIGGMVLTSGLL-YV-SKRKSYSQRQKQ-AAVLRTAR-RIESSINRQSY-SKRR-----------------------------------------------
>SELEaequ
---------------------------------------------------------------------------------------------------------------------------------------------LCISPGGRFPPFSSEGKPPRKVTKGPRDLALCRVFRESTCCDIAQTYPALVSIRKLASFGEGSQGCLHLWELLECSICHPLVGVQPGPPLICASFCDMILLDCSSAYFSIGPKSQVLSPCGLSDIVCGRASEWASNGTELCRLAGFAVQQDVVSDPDADERYCYGGKASLESISGSWKAS-RSGLNVG----------------------------------DQS-DGVLEDFRQWFGKMPVNEKARWTIGGMMLTAGLL-FV-SKRKSYSQRQKQ--AVLRVAR-RIEAKASQQST-STRR-----------------------------------------------
>SERAvome
---------------------------------------------------------------------------------------------------------MYRLRMAY-EILFILLIFFNVW-IP-SSAG--KSGGLCISPGGRFHPFSSEGKSPRKVPRGLRDLALCRVFRQSTCCDVAQTYHAFELVRNLATSGEASRGCLHIWELLECSICDPRIGVQPGTPLICASFCDMILQDCSSAYFSIDPRNQVLSPCGLGDIICGRASEWASNGTELCRLAGFAVKQDVAGDHGADELYCYGGQASLKSISGSWKAS-RSGLSAR----------------------------------DQS-NAVLENFQQWFRKMPVQEKVRWAIGGMVLTSGLL-YV-SKRKSSRQRKMQ-AMVLRNAR-RMEATINHQSS-IKRR-----------------------------------------------
>THELangu
--------------------------------------------------------------------------------------------------------MNYRSRMAY-EVLVMLLLFFNVW-IP-TSAG--QSGGLCISPGGRFHPFSSEGKPPRKALKGPRDLVLCRVFRQNTCCDVAQTYAVFELIRNLASSGEASQGCLHIWELLECSICDPQIGVQPGPPLICSSFCDMILKDCSSAYFSIDARNQVLSPCGLGDIICARAREWASNGTELCRLAGFSVKEDVVSDHDTDERHCYGGKTSLKSISGSWKAS-RSRLDER----------------------------------DQS-DRVLDSFQHLFRKMTVNEKIRWAIGGMVLTSGLL-YV-SKRKSYSQRKKQ-AAVLRTGR-RIESSIICQTS-NKRR-----------------------------------------------
>VANIplan
-----------------------------------------------------------------------------------------------------MMPLLCRRSIAY-EICVLLLLYFDGFRHV-AVAG--KSSGLCISPGGRFPAFSSEGKPPRKVSKGPKDFAVCRVFRHNTCCDVAQTFPALVSIRRLASSGEANRQCLHLWELLECSICDPRIGVRAGPPILCASFCDMILKDCSNAYFAIDPKSQVLSPCQLDDIVCGRASEWASNGTELCRLAGFSVLHDVFDDNDDDEPYCYGGKASLESISGSWKAS-RSDLGKGV---------------------------------HRT-TEVFEGFKQWFRRMPVNEKVRWAIGGMVLTSGLV-FV-SKRKNLSRRQKQAAAIVRAAR-RIEARIDGKSS-SSKR-----------------------------------------------
>VANIshen
-----------------------------------------------------------------------------------------------------MMPLFCRRSIAY-EICVLLLLSFDGCRHT-AAAG--KSGGLCISPGGRFPAFSYEGKPPRKASKGPKDFAVCRVFRHNTCCDVAQTFPALVSVRRLASSGEANHQCLHLWELLECSICDPRIGVQAGPPILCASFCDMILRDCSNAYFAIDPKSQVLSPCGLSDIVCGRASEWASNGTELCRLAGFSVLHDVVDDDDADKPYCYGGKASLESISGSWKAS-RSDLGKEG---------------------------------DQT-SEVSEGFKQWFRRMLVNEKVRWAIGGMVLTAGLI-FV-SKRKNLSRRQKQAAAVVRAAR-RIEARIDSKSS-SLKR-----------------------------------------------
>EPIPaphy
--------------------------------------------------------------------------------------------------------------MSF-VVIVIMLFLT-DL-YS-TSAG--QSSGKCISPGGRFYPFSTVGKPPRKVTKGPGDLQLCRVFRQSTCCDAVQTYRAVELIHRLASFGEASRECLQIWELLECSICDPRIGVQPGPPLICSSFCDLILQDCSKAYFSIDSRVKSLSPCGPGDIICGRMREWASNGTELCLLAGFSVKHDMVRNQNTDERYCFGGKESLESVSSSWKAS-SSSLHEGGNKIVEDFWRWLKRKPDRSDRVFEDFWQLFKRKPGRS-YRVFEDFRRWFKRKPAHEKVRWFVGGMVLTSGII-YA-SKRKRYSERQKQ-AAVLRMSR-KIGARTNHQSS-SMKR-----------------------------------------------
