# Supplementary material for: Orchid Phylotranscriptomics: The Prospects of Repurposing Multi-Tissue Transcriptomes for Phylogenetic Analysis and Beyond
Source: Front Plant Sci. 2022 May 27;13:910362. doi: 10.3389/fpls.2022.910362 (PMC9196242; doi:10.3389/fpls.2022.910362)
Supplement: Supplementary file 4 [file Data_Sheet_3.zip › ortho_MSA/r1/OG0008864.fa]

>CYPRflav
----------------------------------------------------------------MMFPTQLATGVPSTWHSIH-PVQH--AVNSFWRTDQVHEHLRNLQETVHLLKSLQKELEEISLINRSNHTPDADGLSSND-LQEQNFLSSSNDFFGNDILSKIAEIIKEKKVSSEVQESLSLEAANSLIATLKSQLAPFNAIFSETSHWEEKSMAVNLAEKLQKYKRNKRWKKRKRKQVVELLRKESEGYCKADQDADEWRAREIAKGIAKRKMESMKSIAKLKAIEERKRLESELELVLVVEKLQELRSIRIQKLKKYGHFFPEEDDKFLERVRAAVEEEERQAAAAADTHAARDAIATAEESRKAIKTIIPEANDVKHNRVGSPVKQDQGSVTASERSSFTSETQD-SEQKIDVQGFSRAYESATNLPSEFYHYYHGSNNDMGTLIEVRRVWDAYIRNGGSRIPGHWVQPPPPADEVWASYLVGSKE------------
>PHRAlind
----------------------------------------------------------------MMFPTQLATGVPSNWHSVH-PVQH--MVNSFWRTDQVHEHLRNLEEIVHLIKSLQIELEGISLIKRSNPT-HSDGLSSNH-FQGQILLSSSNDSYGNDKLSKIAEIIKVKKISSEVQEYLSLEAANSLIETLKSQLAPFNAIYSETSHWEEMSMAVSLAEKLQKYRRNKRWKKRKREQVVGLLRKEREGYGKADQDADEWRAREIAKCIAKRKMENMKSIAKLKAIEERKRLESELELVLVVEKLQELRSIRIQKLKKQGHFLPDEDDKFLEKVRAAVEEEERQAAAAAETHAARDAIATAEESRKAIKIIIPEANDVKKNKVGSPVKQEKVSVTANERSSSMDGIQD-PEQQNDVQGFSRAYESSTNLPFEFYHYYYGSNNDMGTLIEVRRMWDSYIRAGGSRIPGHWVQPPPPADEIWASYLVDSKE------------
>MICRparv
-----------------------------------------------------------------MFPTELVGGVPATLQSVQ--LPH--EFNTFWQTEQVKEHIRNLQETIHLSKSVEKELEAIYLFKRSN-----DEMSSNR-LQEQDFHSSQYDFSRNVTVSEIAKIFKEKKVVAEVQESLALEAANSLIATLKSLLAPCNAISTQTSHWEERSLAVKLAQKHNKYKRNKHWKKRKRKQVLELLRKEREGYDKADQDADDWRAREIASDIAKRKMVSMKSIAKLKAMEERKRLESELELVLVVEKLQELRSIRIQKLKKQGHVFPEEDDEFLERVRAAVEEEERQAAAAADTHATRDAIATAEVSRKVFQITAPEANYAKHNSVGILEEQEQVSMVENG-NLIADATEG-SEQRVEGQGFNSAYETVNNLPSEFYHYYHGSNYDMGTLIEVRRIWDAYVRPGGSRIPGHWVQPPPPADDVWASYLKSR--------------
>CYPRbard
----------------------------------------------------------------MMFPTQLATGVPSTLLSVH-PVQH--AVNSFWRTDQVHEHLRNLQETVHLLKSLQKELEGISLINRSNHTAGANG------LQEQNFFSSSNDSFGNDILSKIAEIIKEKKVSCEVQESLSLEAANSLIATLKRQLVPFNAIFSETSHWEEKSMAVNLAEKLQKYKRNKRWKKRKREQVVELLRKEREGYGKADQDADEWRAREIAKGIAKRKMESMKSIAKLKAIEERKRLESELELVLVVEKLQELRSIRIQKLKKYGHFFPEEDDKFLERVRAAVEEEERQAAAAADTHAARDAIATAEESRKAIEIIIPEANDVKHNRVGSPVKQDQANVIASERSSFMGGTQD-SEQKIDVQGFSRAYESATNLPSEFYHYYHGSNNDMGTLIEVRRVWDAYIRTGGSRIPGHWVQPPPPADEVWASYLVNSKE------------
>CORYacti
-----------------------------------------------------------------MFPAQFVSGLPSTLQSVQ--LQH--DFNTFWQTDQVHEHLKNLQETIHLSKSVQKELEGIYLFKRSIYITEGNEMSSNH-LKGQDFLSSQYDSSRNEMASEIAEIIKEKKVCPEVQESCSLEAANSLIATLKSLLTPFNAITSQKSHWEEKSMAVKLAQKQKKHKRNKHWKKRKRIHVSELLRKEREGYDKADQDADDWRAGEIANDIAKRKIESMKSIAKFKAMEERKGLESELELVLVVEKLQELRSVRIQKLKKQGHFFPYEDDIFLERVRAAVEEEEKQAAAAADTHATRDAIATAEVSRKAFQIRNPEANDVEKNTVASPVKQEQVTMVEHE-NSTVDATQG-SEQKVEGPGFSNSYNSVNNLPSEFYHYYHGSNNDMGTLIEVRRIWDAYIRPGGSRIPGHWVQPPPPADDVWASYLVDAKHS-----------
>PHAIflav
-----RLSPRFRSVPKTLVVPRSAGSRLQAKESSRVISHYKRGRRQVVIPPFTHPFSRFLSNIEMIFPTQFVSGVRSSLQSVQ-PIQH--AFNTFWRADQVHEHIRNLQETIHLLKSVQKEL-EIFLIKKSNYTVEGDGMPFDH-LQGENMLSSPFDS---EMFFEIVKIIKEKKVCPELQESLALEAANSLVATLKSQLAPFTAITCQASPWEEKSMAVKLAQKQQKYKRNKRWKKRKRKQVAGLLWKENEGYDKADEDADEWRASEIAKDIAKRKMGSMKSIAKLKAIEERKRLESELELVLVVEKLQELRSIRIHKLKKQGHFFPEEDDKFLERVRSAVEEEERKVAAAADTHAAKDAISTAEESRKAIQITNPEANVFNQNRLGSPAKQEQVSTAEIERSPTVDTTLG-SEQKMEGHGFNNAYESVTNFPFEFYHYYHGSNNDMGTLIEVRRIWDAYIRPGGSRIPGHWVQPPQPSDGVWASYLVGTKNR-----------
>PHALmode
--------------------------------------------------------------MEMIFPTQLVSGGPSSLQTVQ-PIQH--SSNPFWRADQVHEHFRNLQETIHLLKSVQKELEGICLIKRSNCTGEAGGIPFNQ-LKGKNLLSSPFDSFGNEMFSELAEIIKEKKICPEVQESLALEAANSLIATLKSQLAPFNAITSETRQWEDKSMAIWLAQKQQKYKRNKHWKKRKRKQVAELLRKEYDGYDKVDEEADEWRAREIAKDIAKRKMENMKSIAKLKAIEERKRLESELELVLVVEKLQELRSIRIDKLKKQGHFLPEEDDKFLERVRSAVEEEERQAAAAADTHAARDAISTAEESRKTIRITNPDASVVKQNRVGSPVKQVQVSTAEIERSSTVNATQG-SEQKMEGQGFNNAYESVTNLPIEFYQYYHGSNNDMGKLIEVRSIWDAYIKPGGSRIPGHWVQPPPPADEVWASYLVSTKNR-----------
>PLATclav
----------------------------------------------------------------MMFPTQLIPRVPTNLQSVQPPIQH--ACNTFWRTDQVQEHLTNLQETIHLLKSVQKELENIYLIKQSNYTAEGDVCSSNH-LEGQNLLSSSYDSSRKEMFSKIAEIIKEKKIRPEVQESLSLEAANSLISILKSQLAPFNAITNHPSHWEEKSMAVKFAQNQQKRKRNKHWKKRKRKQVSELLKKERERYDKADQDADDWRTREIANGIAKRKMESMKSIAKLKAMEERKRLESELELVLVVEKLQELRSIRIHKLKKQGHFLPEEDDKFLERVRAAVEEEERQAATAADTHAARDAIAIAEVSRKTFQLTNPEANDVKQNTVGSPVKQEQVIMDENE-NSTMVVTQG-SEQKVEGQGFNSAYQSVNNLPFEFYHYYHGSNNDMGTLIEVRRIWDAYIRPGGSRIPAHWVQAPPPADDVWASYLVSSKKS-----------
>OPHRsphe
----------------------------------------------------------------MMFPTQLIPGVPTNLQSVQPLIPH--AHNTFWRTDQVQEHLINLQETIHLMKSMQKELEGIYLIKRSNCTAEGDVCSSNH-LQGQNLLSSSFDSSRNEMFSKIAEIIKEKKVRPEVQESLSLGAANSLILTLKSQLAPFNAIINQPSHWEEKSMAVKFAQKQKKYKRNKQWKKRKRKQVSELLKKERERYDKADQDADDWRIREIANGIAKRKMESMKSIAKLKAMEERKRLESELELVLVVEKLQQLRSIRIQKMKKQGHFLPEEDDKFLERVRAAVEEEERQAATAADTHAARDAIAIAEVSRKAFQLTNSEANDVKQNTVGSPVKKEQVIVDENK-NSTMVVTQG-SEQKVEGQGSNSAYDSVNNLPFEFYHYYHGSNNDMGTLIEVRRVWDAYIRPGGSRIPQHWVQPPPPADDVWASYLVSSRSS-----------
>CALAtsoo
----------------------------------------------------------------MLIPTQFVSGVRSSLQSVQ-PIQH--AFNAFSRADQVHEHIRNLQETIHLLKSVQKELEEIYLIKKSNYTVEGDGMPFDH-LQGENLLSPPYDFYGNEMLFEIAKIIKEKKVCPELQESIALEAATSLVATLKSQLAPFTAITCQTSPWEEKSMAVKLAQKQQKYKRNKSWKKRKRKQVAELLWKEYEGYDKADEDADEWRAREIAKGIAKRKMGSMKSIAKLKAIEERKRLESELELVLVVEKLQELRSIRIHKLKKQGHFFPEEDDKFLERVRSAVEEEERKAAAAADTHAARDAISTAEESRKAIQITNPEANVFNQNKLGSPVKQEQVSAAEIERNSTVDTTLV-SEQKIEGHEFNNPYESVTNFPFEFYHYYHGSNNDMGTLIEVRRIWDAYIRPGGSRIPGHWVQPPQPADEVWASYLVGTKNR-----------
>HYPOheme
----------------------------------------------------------------MMIPTQLVAGA-SHLHTMQ-SVPP--VVSSFWQKGHVQEHLQSLQETVKLVKAVQKELEEILLARKSSEN---------N-IE------------GENTPPQICEVVREKKINLDVQELLSLEATTSLISTLKNQLVPFSAVTSQTSSWEERSMAVRLSQKLQKSKRNKRWKKRKRKQAAELLRKEREDYDKADRDADEWRAREIAKDIAKRKVESMKAIAKLKANEERKRLESELELVLVVEKLQELRSIRIQKLKKQGHFLPEEDDKFLERVRAAVEEEERQAAAAADKDAAKDAIATAEVSRKAMDTTSTAANEIDHNKGEAAVNQEQPDKIESERNLGTDTNQELDQQKIEGQGCGGGYDSVANLPFEFYHYYHGSSNDMGTLIEVRRMWDSYIRPGGSRIPGHWIQPPPPSDEVWASYLVGPR-------------
>CRYPlept
----------------------------------------------------------------MMFPTQFVPGVPSTSQSVQ--LQH--EF--FWRTDQVHKHLRNLQEIIHLSKSVQKELEGIYLFKRSSYTTEGKEKYS-H-LHVQGTLSLQYDSSRNEMVSMVAEIIEKKKICPELQESLSLEAANSLIATLKGRLGPFNVITSQTNQWVEKSVAVKLAQKQKKYKRNKHWKKRKRKQVSELLRKEHDGYDKADQDADEWRAKEIAKDIAKRKMESMKAIAKLKAMEERKRLESELELVLVVEKLQELRSIRIQKMKKQGHFFPEEDNKFLEQVRAAVGEEERQTAAAADTHSARDAITTAEVSRRTFQTTNPEANDVKQNTIGSSAKQEQVTMVDNQ-NSSVDATQG-SEQRIEGEGFNNAYE--NNLPFEFYHYYHGSNNDMGTLIEVRRIWDAYIRPGGSRIPGHWVQPTLPADDVWASYLVASKHS-----------
>EPIPhell
-----SHSLSFLSSSLAFADDSSSGARLPARRKRRRSDPFSQTHLTKRLPPL-HLSSQ--SNIQMMFPTQLVPGASSNLQSVQ-PIQH--AFNTFWRADQVDEHLRNLQETIHLLKSMQKELEEIYLIKRSNYTAEGDGMPSNH-LSGQNLLFSQYESFGNELLFEITEIIKEKKVSPEVQESLSLEAANSLIATLKNQLAPFNTITSQTSQWEEKSMAVKLAQKQQKYRRNKHWKKRKRKQVAELLRKEREGYDKADQDADEWRAREIAKDIAKRKMESMKLIAKLKAIEERKRLESELELVLVVEKLQELRSIRIHKLKKQGHFLPEEDDKFLERVRAAVEEEERQAATSADTHAARDAIATAEESRKAIQFTNPEANDVKQNRVGSPVQQEQVSAVESERNSTVDATKD-SEQKTEGQGFNNAYESVTNLPFEFYHYYHGSNNDMGTLIEVRRIWDSYIRPGGSRIPGHWVQPPPPADEVWASYLVGSKHS-----------
>MOLIcapi
----------------------------------------------------------------MMIPTQLVAGA-SHLHKMQ-SVPP--VINSFWQKGHVQEHLQNLRETVKLVKAIQKELEELLLVRQSHANVEGGDTMSNT-ILGENFLPSSNNSNANDTPLQISEVVWEKKINLNVQEFLSLEAANSLISALKSQVAPFSAITSETSSWEERSMAVRLSQKLQKSIRNKHWKKRKRKHAAELLRKEREDYDKADQDADEWRAREIAKDIAKRKVEGMKAIAKLKANEERKRLESELELVLVVEKLQELRSIRIQKLKKQGHFLPEEDDKFLERVRAAVEEEERQTAAAADKDAAKDAIATAEVSRKAIDATSTAANEIDHNKGEAAVNQEQPNKIESERSLGTVTNQELEQQKNEGQGFSGGYDSVANLPPEFYHYYHGSSNDMGTLIEVTRLEEKYIRT---------------SDLEEAGYLIGFSHHRL---GRLILL
>CHILtrap
-----------------------------------------------------------------MFPTQLVPGMPSDLQSVQ--LQH--EFSTFWRTDEVHGHLRNLQEAIHLSKSLKKELEGIYLLKNSNYTAEDDEMSSNHFFKGQEFLTLLYDSSRNEMVSQLVEIFNKKKICHKVQESLALKAANSLIATLKSQLAPLNAITSQTSHWEEKSVAVKLAQKQRKYRRNKRWKKRKGNQVLELLRKECEVYDKADQDADDWRAREIAKDIAKRKMESMKSIAKLKASEERKRLESELELVLVVEKLQELRSIRIQKLKKQGHFFPEEDDKFLERVRVAVEEEERQAAAAADTHAIRDAIATAEVSRNAFQITKAEA-DIKKNTIENPVKQEQATVVENL-ISTVDATQG-FDQRVEGQGFNNAYESVSSLPFEFYHYYHGSNNDMGTLIEVRRIWDAYIRPGGSRMPGHWVQPAPPADGVWASYLVVPNPAES---------
>APOSodor
----------------------------------------------------------------MEFPSYLVSGLPSHMQIEQ-PIQN--AVKSVWEPDQVCENLRKLQETIHLLRATHKELQGINLIKRFNGNSEADKLSSNH-LGRLDMVSHSNDSFGNEIVPEIAKIIKEKRVSLDVQECLSLEAANRIAATIKNELSQFSAITNEAGPWEEKSTAVKLVQKMRKYKRNKRWRKRKRKHVSQLIFKEREGYDKADRDADEWRTREIAKDIAKRKMESMKAIAKLKAAEEKKRLESELELLLVVEKLQELRSIRIQKMKKQGHFLPEEDDKFLERVRTAVEEEERQATAFAVAHAAKDVIATAEESRKIIQITTPEANVVESNRVGSPVKQEQISMSESERNLVMAKTQD-LGPKFKGEGFGGAYESMTNLPYEFFHYYHGSSNDMGTLIEVRWTWDAYIRPGGSPIPGHWVQPPTPADEVWASYLVAPKQ------------
>ORCHital
----------------------------------------------------------------MMFPTQLIPGVATNLQSGHPPIQR--AFNTFWQTDQVQEHLTNLQETIHLLKSMQKELEGIYSIKRSNYTAEGDVCSSNH-LQGQNLLSSSYDSSRNEIFSKIAEIIKEKKVRLEVQESLSLEAANSLISILKSQLAPFNAITNQPSHWEEKSMAVKFAQKQQKYKRNKHWKKRRRRQISELLKKERERYDKADQDADDWRTREIANGIAKRKMESMKSIAKLKAMEERKRLESELELVLVVEKLQELRSMRIQKLKKQGHFLPEEDDKFLERVKAAVEEEERQAAAAADTHTARDAIAIAEVSRKAFQLTNPEANDAKQNTVGSPVKEAQVIVDENE-NSIMVVTQG-SEQKVEGEGFNSAYQSVNNLPFEFYHYYYGSNNDMGTLIEVRRIWDGYIRPGGSRIPAHWVQPPPPADDVWASYLVSSKNS-----------
>RIMAelli
-----------------------------------------------------------------MFPTQLVPGMPSDLQSVQ--LQH--EFSTFWRTDEVHGHLRNLQEAIHLSKSLQKELEGIYLFKSSNYTSEGDEMSSSHFFEGQDFLSLQYDSSRNEMFSELAEIVKEKKVCPEVQESLALEAANSLIATLKSQLAPFNAITSQTSQWEENSVAVKLAQKQRKYRRNKRWKKRKRKEVLELLRKEHDGYDKADQDADDWRAREIAKDIAKRKMESMKSIAKLKTMEERKRLESELELVLVVEKLQELRSIRIQKLKKQGHFFPEEDDKFIERVRVAVEEEERQATAVADTHAIRDAIATAEESRKAFQITNAEA-DVKKNTLGSPVNQEQVTLVENL-ISTVDATQG-FEQRVEGQGFNNAYESVSSLPFEFYHYYHGSNNDMGTLIEVRRIWDAYIRPGGSRIPGRWVQPPPPADDVWASYLVLSKHS-----------
>LANAlana
----------------------------------------------------------------MMIPTLLLSGASPQLHTLQ-PVQS--ASNSFLQGEHLHEHLRTLRETVDLVKSVQKELEEILLTRQSGQNCATDHLLEEN-FSSVPLPSDVSQCFRKDTPLQISEVVREKRINLNVQESFSLEAAKSLISTLKGQLVPLSAITSQTSSWEEKSMAVRLAQNLQKSRRNKRWKKKKRKHVAELLCKERENYDKADQDADEWRAREIANDIAKRKVESMKEIAKLKANEERRRLESELELVLVVEKLQELRSIRIQKLKKQGHFLPEEDDKFLERVRAAVEEEERQAAAAADTGAAKDAIATAEVSRKAIG-TSTGVNDINHNRGEAAVNHKQSKEKQCEGSSGMDTEKEPERQKFEGQGHGVGYDSVANLPFEFYHYYHGSSNDMGTLIEVRRMWDAYIRPGGSRIPGHWVQPPPPSDEVWGSYLVDRK-------------
>ERYCcris
----------------------------------------------------------------MIFPTQLESGVPSNLHAVQ-PNHH--AFNTFWRADQVHEHSKNLQETIHILKSLQRELEQIYLIKRSNHTIESDGMPFNH-LQGKNLLSSTHDFFGNEMLSEVAEIIHGKKVCLEVQESLALEAANSLVATLKNQLVPFDAIIGQTSQWDEKSMAVKLAQKQQKYKRNKHWKKRKRKQVSELLRKENEGYDKADEDADEWRAREIAKDIAKRKMESMKSIAKLKAVEERKRLESELELILVVEKLQELRSIKIHKLKKQGRFLPEEDDKFLERVRSAVEEEERQAAATADTHAARDAISTAEESRKEFQITEPEENAVKQNLLGSPVKQEHVSGAEIERISTVDATLK-SGRKMEGQGFNNAYESVANLPFEFYHYYHGSNNDMGTLIEVRRIWDAYIKPWGSRIPGHWVQPPPPADEVWASYLVGNKNR-----------
>MEXIxero
----------------------------------------------------------------MLFTTQLATGVPSNWYSAH-PAQH--VVSSFWRTDQVHEHLRNLEETVHLLKSLQIELEGISLIRRPNQSTHTDGWSSIH-LRGQNLLSSSNDSFGNDIISKLAEIIKVKKVSIEVQEYLSLEAANSLIATLESQLAPFNAIFSETSHWEEKSMAVSLAEKLQKYKRHKCWKKRKREQAVELLRKEREEYDKADQEADEWRAREIAKGIAKRKMESMKSIAKLKAIEERKRLESELELVLVVEKLQELRSIRIQKLKKQGHFLPDEDDKFLDKVRAAVEEEEHQAAAAAETHAARDAIATAEESRKAIRIMIPEANDVKQNRVGSPEKQKQMSVTAYERSSSMGGTKD-SEQKIDAQGFSRAYESAANLPFEFYHYYYGSNNDMGTLIEVRRMWDAYIRAGGSRIPGHWVQPPPPADEIWASYLFDSKE------------
>VANIshen
-----------------------------------------------------------------MFPTQLFPCVPSNM-SVQ-PIQQAPAPGSFWTTEQVHEHLRTLQETVYLTKLLQKELEEIYLLKISNHGSDGDVLSSSY-LQGLKLISSSKK-CGKEVPSEILDVIKERKVSADVQELLSLEAANSLIVTLKSQLAPLSAITSQTSHWKEKSDAVILAQKLQKYQRNKRWKKKRRKEVAQLRYKERAAFDKADQDADEWRTREIAKDIAKRKMESMKSIAKLKASEERKRLESELELIFVVEKLQELRSIRIQKLKKQGHFLPEEDDKFLERVKAAVEEEERQAAAAADTHAARDAIATAEESRKAFHISNLEANDIVHDKAESSIKQEQMSVTETELCAALNATKD-PEQNVEGRGFSKAYESVTNLPFEFYHYYHGSNNDMGTLIEVRRSWDAYIRPGGSRIPGHWVQPPPPADEVWRSYLVGPRE------------
>PTERcurt
----------------------------------------------------------------MMFPTQLVPGVPSNLHSGQ-PIQH--VFNSFWRTDQVQTHLINLQETIHLLKSVQKEVEEIYLVKRSNYSAE-DGVPVNQ-LQRQDLLTSPYKSSGNEMLSEIAEIIKRKKVCPEVQESLALEAANSLIATLKSQLAPFNAITSQTSHWEEMSMAVKLAQKQQKHKRNKHWKRRKRKHVSELLRKEREGYAKVDQDADEWRAREIANDIAKRKMESMKSIAKLKAIEERKRLESELELILVVEKLQELRSIRIQKMKKQGHFFPEEDDKFLERVRDAVEEEERQAAAAADMLATRDAIATAEVSRKAFQITNAEANDVKQNTVGSPAKQEQVTLVESE-KLTVDATQG-SEQKMEGQGFNNAYESVNNLPFEFYHYYHGSNNDMGTLIEVRRIWDAYLRPGGSRIPAHWVQPPPPANDIWASYLVGSKNS-----------
>GASTelat
----------------------------------------------------------------MIYPTQSASGALSNLQSVE-PIQH--SFDMLWRADQVHEHLRNLHETIHLLKSVQKELEEICLIKKYSYSAEG-GVPFNH-LHGLDSPSTPFNSFGNGIFSGIIEIIKENKVCPDVQESLTLEAANSLVVTLKSQLVPFNTITSQVGQWEEKSMAVKLAQKLQKHLRNKHWKKRKRRRVSEILQKEYEGYDKADQDADEWRANEIAKDIAKRKMENMKSIAKLKAMEERKRLESELELVLVVEKLQELRSIRIHKLKKQGYFLPEEDDKFLERVKASVEEEERQASTSANTHAAKDAISTAEELSKAIQITKAEASDVKQNQVESSVRHEQASATKIEICSTADTTQS-FEQKLEGQEISSAYESVTNLPFEFYHYYHGSNNDMGTLIEVRRIWDAYIRPGGSRIPGHWVQAPPPSDEVWASYLVGSKNI-----------
>ERYCpuss
----------------------------------------------------------------MIFPKQLESGVPSSLHAVQ-PNQH--AFNIFWQADQVREHSKNLQETIHILKSLQRELEQIYLIKRSNHTVESDGMPFNN-LQGKNLLSSPHEFFGDEILSEVAEIIQGKKVCIEVQESIALEAANSLVATLKNQLVPFDAIIGQTSQWDEKSMAVKLAQKQQKYKRNKHWKKRKRKQAAELLRKENEGYEKADEDADEWRAREIAKDIAKRKMESMKSIAKLKAVEERKRLESELELILVVEKLQELRAIKIHKLKKQGRFLPEEDDKFLERVKSAVEEEERQAAAAADTHAARDAISTAEESRKEFQITEPEANAVKQNLVGIPVKQEHVSGAEIERISTVDATLN-SGRKMEGQGFNNAYESVANLPFEFYHYYHGSNNDMGTLIEVRRNWDAYIKPWGSRIPGHWVQPPPPADEVWASYLVGNKNR-----------
>EPIPpurp
----------------------------------------------------------------MMFPTQLVPGASSNLQSVQ-PIQH--AFNTFWRADQVDEHLRNLQETIHLLKSMQKELEEIYLIKRSNYTAEGDGMPSNH-LSGQNLLFSQYESFGNELLFEITEIIKEKKVSPEVQESLSLEAANSLIATLKNQLAPFNTITSQTSQWEEKSMAVKLAQKQQKYRRNKHWKKRKRKQVAELLRKEREGYDKADQDADEWRAREIAKDIAKRKMESMKLIAKLKAIEERKRLESELELVLVVEKLQELRSIRIHKLKKQGHFLPEEDDKFLERVRAAVEEEERQAATSADTHAARDAIATAEESRKAIQFTNPEANDVKQNRVGSPVQQEQVSAVESERNSTVDATKD-SEQKTEGQGFNNAYESVTNLPFEFYHYYHGSNNDMGTLIEVRRIWDSYIRPGGSRIPGHWVQPPPPADEVWASYLVGSKHS-----------
>CALAplic
INPLIKTDIRFFSHPLSYPYPNSYPSPFQITRQHRDSTGYRRRRGSTLITPAS-----DNRQKEMMFPTQLVPGVPSTLQSAQ--LQH--EFDTFWRTDQVHEHLRNLQETIQLSKSVQKELEGIYLFRRSIYTAEGDKMSSNY-LEVHGFLTSQYDSSRNEMVPEISQIIKEKKVCPEVQEALSLEAANSLIATMKSLLGPFNAITSQTSHWEEKSVVFKLAQKQKKYKRNKHWKKRKRKQVSELLRKEHEGYDKADQDADDWRAREIANDIAKRKMESMKSIAKLKAMEERKRLESELELVLVVEKLQELRSIRIQKLRKQGHLFPEEDDKFFERVKAAVEEEERQAAVAADTHATRDAIATAVVSRKAFPITNPEANDVKQNTAESPVKQEQVIVVENQ-MPTLDATQI-SEQRVDGQGFNNAYESVNNLPFEFYHYYHGSNYDMGTLIEVRRIWDAYIRPGGSRIPGHRVQPPPPADDVWASYLVASNHG-----------
>DIURorie
-----------------------------------------------------------------MYPTQSAPGVPSTSQSIQ--LQH--EFSTFWRTDQVHEHLRNLQETIHLSKSVQKELHGIYLLKRSNYTAEGDE-SSNH-LQGQDSLSSQHESSRKEMVFEIAEAIREKKVCPEVQESLALEAANSLIATLKRLLAPLNAITTQTNHWEEKSVSVKLAQKQKKYKRNKHWKKRKRKQVSELLRKEREGYDKADQDADDWRAREIAKDIAKRKMESMKTIAKIKAMEERKRLESELELVLIVEKLQELRSIRIQKLKKQGHFFPEEDDKFLERVRAAVEEEERQAAVAADTHATRDAIATAEVSRKAFQIPNPEANDVQQNIVGSPVKQEQVIVVEKQ-NSTVDVTQV-SEQRVEGQVLNNVYESVNNLPFEFYHYYHGSNNDMGTLIEVRRSWDAYIRPGGSRIPGHWVQPPPPADNIWASYLVGS--------------
>PHAItank
----------------------------------------------------------------MIFPTQFVSGVRSSLQSVQ-PIQH--AFSNFWRVDQVHEHIRNLQETIHLLKSVQKELEEIFLIKKSNYTVEGDGMPFDH-LQGENFLSSPYNSFGNEMLFEIAKIIKEKKVCPELQESLALEAANSLVATLKSQLAPFTVITCQASSWEEKSLAVKLAQKQQKYKRNKRWKKRKRKQVAELLWKENEGYDKADEDADEWRAREIAKDIAKRKMGSMKSIAKLKAIEEKKRLESELELVLVVEKLQELRSIRIHKLKKQGHFFPEEDDKFLERVRSAVEEEERKAAAAADTHAARDAISTAEESRKAIQITNPEANVFNQNRLGSPVKQEQVSAAEIERSPTVDTTLG-SEQKMEGHGFNNAYESVTNFPFEFYHYYHGSNNDMGTLIEVRRIWDAYIRPGGSRIPGHWIQPPQPADEVWASYLVGTKNR-----------
>DACThata
----------------------------------------------------------------MMFPTQLIPRVPTNLQSVQPPIQH--ACNTFWRTDQLQEHLTNLQETIHLLKSMQKELEGIYLIKRSSYTAEGDVCSSNH-LEGQKLLSSSYDSSRNEMFSKIAEIIKEKKLRPEVQESLSLEAANSLISILKSQLAPFNAITNQLSHWEEKSMAVKFAQNQQKYKRNKHWKKRKRKQVSELLKKERERYDKADQDADDWRTREIANGIAKRKMESMKSIAKLKAMEERKRLESELELVLVVEKLQELRSIRIQKLKKQGHFLPEEDDKFLERVRAAVEEEERQAATATDIHAARDAIAIAEVSRKTFQFTNPEANDVKQNTVGSPLKEEQVIMDENE-NSTMVVTQG-SEQKVEGQGFNSAYQSVNNLPFEFYHYYHGSNNDMGTLIEVRRIWDAYLRPGGSRIPAHWVQPPPPANDVWASYLVSSKNS-----------
>CALEmajo
MIGLS----TFF----------------------------------------------LVDSSEIMFPTHLVPGMPSNLQSVQ--LQP--ELNTFWRTDQVHEHLRNLQEAIHLSKSLKKELEGIYFFKNYNRTADSDELSSNHFFKGQDFLSLQFDSSRNEVLSQFAQIINEKKVCPKVQESLALEAANSLIATLNSQLVPLNAITSQTSQWEEKSVAVKLAQKQRKYMRNKHWKKRKRKQVLDLLRKECEGYDKADQDADNWRAREIAKDIAKRKMESMKSIAKLKATEERKRLESELELVLVVEKLQELRSIRIQKLKKQGHFFPEEDDKFLERVRVAVEEEERQ-AAAADTHAIKDAIATTEVSKKAFQITNVES-DVKKNTPQSPVKQEQVTVVENL-ISTIDATQS-SNQRVEGQGFNNAYESVSSLPFEFYHYYHGSNNDMGTLIEVRRIWDAYIRPGGSRIPGHWVQPAPPADDVWASYLVVPKAAGI---------
>DENDchryso
----------------------------------------------------------------MIFPTQLESGVPSSLQPVQ-PIHH--AFNTFWRADQVHEHLRNLQETIHLLKSVQKELEGIYLIKRSNYTVEGDGMPSNH-LQGQKLLSSPSDSFGNEMLYNITEIIKEKKVCQEVQESLSLEAANSLVVTVNCQLSPFNAITSQASQWEEKSMAVKLVQKLQKYKRNKHWKKRKRKQVAELLQMEHERYDKADEDADEWRAREIAKDIAKRKMESMKSIAKLKAIEERKRLESELELVLVVEKLQELRSIRIHKLKKQGHFLPEEDDKFLERVRSAVEEEERQAAAAADTHAARDAISTALESRKAIQLTNPDAIVVKQNRVGSPVMQEQVSAAEIERSSIVDATQG-SEQKMEGQGFNNAYESVTNLPFEFYHYYHGSNNDMGTLIEVRRSWDAYIRPGGSRIPGHWVQPPPPADEVWASYLVGTKNI-----------
>OECEmacu
----------------------------------------------------------------MIFPTQLASGVPSSLQAVQ-STYH--AFNTFWRADQVREHSRNLQETIHFLKSLQKELEEIYLIKRSNHTIESDGIPFNH-LQEQNLLSSTHDSFGNEMLSEVAEIIQGKKVCLEVQESLALEAANSLVATLKSQLAPFDAIIGQTSQWEEKSMAVKLAQKQQKYKRNKHWKKRKRKQVAELLRKENERYDKADEDADEWRAREIAKDIARRKMESMKSIAKLKAIEERKRLESELELVLVVEKLQELRSIRIHKLKKQGRFLPEEDDKFLERVRSAVEEEERQAAVAADTHAARDAISTAEESRKEFQIIEPEAISVKQNLGGSPVKQEQVSGAEIERISTVDATQG-SEQKMEGQGFNNAYESVANLPFEFYHYYHGSNNDMGTLIEVRRIWDAYIKPGGSRIPGHWVKPPPPADAVWASYLVGTKNC-----------
>OPHRgarg
----------------------------------------------------------------MMFPTQLIPGVPTNLQSVQPLIPH--AHNTFWRTDQVQEHLINLQETIHLMKSMQKELEGIYLIRRSNCTAEGDVCSSNH-LQGQNLLSSSYDSSRNEMFSKIAEIVKEKKVRPEVQESLSLGAANSLILTLKSQLAPFNAIINQPSHWEEKSMAVKFAQKQKKYKRNKQWKKRKRKQVSELLKKERERYDKADQDADDWRIREIANGIAKRKMESMKSIAKLKAMEERKRLESELELVLVVEKLQQLRSIRIQKMKKQGHFLPEEDDKFLERVRAAVEEEERQAATAADTHAARDAIAIAEVSRKAFQLTNSEANDVKKNTVGSPVKKEQVIVDENK-NSTMVVTQG-SDQKVVGQGFNSAYESVNNLPFEFYHYYHGSNNDMGTLIEVRRVWDAYIRPGGSRIPQHWVQPPPPADDVWASYLVSSRNS-----------
>ANOEemei
----------------------------------------------------------------MMFPSQLVPGVSSNLQSVQ-PLQH--AFNTFWQTDQVHQHLRNLQETIYLLKSVQKELEEIYLFKRSNYTAEGDGVPSNH-LHGQVLLSSSYDSSANDIFSEIAEIIKIKKVCPEAQASLTLEAANSLIATLKSQLVPFNAINSQTSRWEETSMAVKLAQKQQKYKRNKHWKRRKRKQVSELLRKEREGYAKVDQDADEWRAREIAKGIAKRKMENMKSIAKFKAMEERKRLEAELELVLVVEKLQELRSIRIQKMKKQGHFFPEEDDKFLERVKDAVEEEERQASAAADTLATKDAIATAEVSRKTFQITIPEANDVKQNTAGSPVKQEQVALLESE-NLTVDATQG-SEQKMEGQGFNNAYELVNNLPFEFYHYYYGSNNDIGTLIEVRRIWDAYIRSGGSRIPAHWVQPPPPADDVWASYLVGSRNR-----------
>MASDpict
----------------------------------------------------------------MIVPSHLTSGVPSSLQSVQ-PIQH--AFSSFCQADQVHEHLRNLQETMQLLNSVQKELE-IYLIKRSNYTVEGDGMSFNR-FEGQNLLSSPYDSFGNERLSKIAEIIKKKKVCAELQESCALEAGYSLVATLKSQLAPFNFLTNPTSQWEEKSMAVKLAQKKQKQKRNKHWKKRKRKQVAELLRKEYEGYDKADEDADEWRAREIAKDIAKRKMESMNSIAKLKAIEERKRFESELELVLVVEKLQELRSIRIEKLKKQGHFLPDEDDKFLERVKSAVEDEERQAAAAADTNAARDAILTAEESRKAIELTNPEANIIKQNIVGSPVKQEQGSALEIERIPNVDATKG-FEQKMEGQGFNNAYESVINLPFEFYQYYHGSNNDMGKLIEVRRLWDAYIKPGGSRIPSDWVQPPPPADEVWASYLVGNKDC-----------
>CEPHdama
----------------------------------------------------------------MMFPTQLVPEAPSNLQSVQ-PIQH--AFNTFWRADQVHEHLRNLQETIHLLKSMQKELEEIYLIKISNYTAEGDGMSSNH-LRGQNLLFSQYESFGNEMLSEITEIIKEKKVSPEVQESLSLEAAHTLIATLKNQLAPLNAITSQTSQWEEKSMAVKLAQKQKKYKRNKHWKKRKRKQVAELLRKEREGYDKADQDADEWRAREIAKDIAKRKMESMKSIAKLKAIEERKRLESELELVLVVEKLQELRSIRIHKMKKQGHFLPEEDDKFLERVRAAVEEEERQAATSADTHAARDAIATAEESRKAIQFTNPEANDVKQNRVGSPLQQEQMSAVESEKSSTVDATKD-SEQKAEGQGFNNAYESVTNLPFEFYHYYHGSNNDMGTLIEVRRIWDSYIRPGGSRIPGQWVQPPPPADEVWASYLVGSKHS-----------
>DRAKelas
-------------------------------------------------------------------------------------------------------------------------------------------MSSNHVFEGQDFLSLRYDSSRNEMVSQLAEIFNKKKICPKVQESLALDAAKSLIATLKSQLAPFNAITSHTGQFEEKSLAVKLAQKGRKRRRNKCWKRRKGKQILELLRKECEGYDKADQDADDWRAREIANDIAKRKMERMKSIAKIKATEERKRLESELELVLIVEKLQELRTIRIQKLKKQGHFFPEEDDKFLERVRVAVEEEERHAAASADTHAIRDAIATAEVSRKASQITNAEA-DIKKNTLESPVKQEQATVVENL-ISTVDATQG-SDQRVEGHGFNNAYESVNSLPFEFYHYYHGSNNDMGTLIEVRRIWDAYLRPGGSRIPGHWVQPAPPADDVWASYLVAPKTAEI---------
>THELangu
-----------------------------------------------------------------MFPTHLVPGMP-TLQSVQ--LQH--EFNTFWRTDQVHEQLRNLQETINLSKSVQKELEAIYLFKSSSYTAEGDEMPSNH-LEGQDFLPSQNDPSRNEMVAESAEIIKEKKVCLEVQGSLSLEAANSLIATLKSLLAPFNAINSRTGQWEKMSVAVKLSQRQKKYRRNKRWKKRKRKQALELLRKEGERYDKADQDADDWRAREIAKDIAKRKMENMKSIAKLKAMEERKRLESELELVLVVEKLQELRSIRIPKLKKQGHFFPEEDDKFLERVRVAVEEEERQTAAAADTHATKDAIATAEVSRKAFQITNPEA-DAKKNAVGSPAEQEEEIVVENQ-ISTLDATRG-SELIVEGKGFNNAYESVNSLPFEFYHYYHGSNNDMGTLIEVRRIWDAYIRPGGSRVPGHWVQPPPPADNVWASYLVRSKQS-----------
>DRAKthyn
MVWRASEQRSFFRRSI------------------------RRLRR-------------LSLSPEIMLPTQLVPEMPSNLQSIQ--LQH--DFNTFWRTDQVHGHLRNLQEAIHLSKSLKEELEGIYLLKNSTYTVEDDEMSSNHVFEGQEFLSLRYDSSRNEMVSQLAEIFNKKKICPKVQESLALDAANSLIATLKSQLAPLNAITSHTGQFEEKSLAVKLAQKERKHRRNKRWKRRKGKQILELLRKECEGYDKADQDADDWRAKEIANDIAKRKMERMKSIAKIKATEERKRLESELELVLIVEKLQELRTIRIQKLKKQGHFFPEEDDKFLERVRVAVEEEERHAAASADTHAIRDAIATAEVSRKASQITNAEA-DIKKNTLESPVKQEQATLVENL-ISTVDATQG-SDQRVEGHGFNNAYESVNSLPFEFYHYYHGSNNDMGTLIEVRRIWDAYLRPGGSRIPGHWVQPAPPADDVWASYLVAPKTAEI---------
>NEUWzoll
----------------------------------------------------------------MEFPSHLVTGVPSHMHTVQ-PIQN--AVESIWKADQVCENLRKLQESIHLLKAVHKELQGIDLIKR-NDNSEADKPSCIY-LERQNLVSHSKDSSGNEIDSEIAKIIKEKRVSLDVQESLSLAAANRIVATIKSQLTPFSAITDEAGPWEEKSMSVKLVQKLQKYKRNKRWRKRKRKCIAQLLLKECEGNVKADQDADEWRAREIAKDIAKRKMESMKAIAKLKAVEEKKRLESELELLLVVEKLQELRSIRIQKMKKQGHFLPEEDDKFLERVMTAVEEEERQAAAAVDTHTARDAIATAEETRKALQITVPEGNDIKQNRVGSPVKQEQVSGSESERNLAIDITQD-SCQKLEEQGFGSAYDSLTNLPFEFYHYYHGSTNDMGTLIEVRRMWDTYIRPGGSRIPGHWVQSPTPADEVWASYLVAPKQ------------
>GALEfabe
-----------------------------------------------------------------MFPTQLFPGFPSNM-SVR-PIQEAPAPSSFWRTEQVHEHLKALQETVYLIELLQKELEEIYLIKISNHGSEGDELSSNQ-LQGLQLISSNSK-HGKEVLSEIADVIKEKKVEVDVQESLSLEAANSLIVTLKNQVAPFKAITSQTSHWKEKSDVVRLSQKLQKHKRNKVWKKRRRKQVAELCYKEREAFDKADQHADEWRTREIAKDIAKRKMESMKSIAKLKGSEERNRLESELELVLVVEKLQELRSIRIQKLKKQGHFLPEEDDKFIERVRAAVEEEERQAAAAADTHATRDAIATAEESRKVFHISNPEATIVVRDEAGSSIKQEQVSVIESEPSLALNASKD-LEQNIEGQGFSKAYESVTNLPFEFYHYYHGSNNDMGTLIEVRRFWDAYIRPGGRCV------------KCMKSFLFKLAVCYWFHSIKNVIQ
>CALAsini
----------------------------------------------------------------MIFPTQFVSGVRSSLQSVQ-PIQH--AFNTFLRADQVHEHIRNLQETIHLLKSVQKELEEIYLIKKSNYTVEGDGMPFDH-LQGENLLSSPYDFYGNEMLFEIAKIIKEKKVCPELQESLALEAATSLVATLKSQLAPFTAITCQTCPWEEKSMAVKLAQKQQKYKRNKRWKKRKRKQVAELLCKEYEGYDKADEDADEWRAREIAKDIAKRKMGSMKSIAKLKAIEERKRLESELELVLVVEKLQELRSIRIHKLKKQGHFFPEEDDKFLERVRSAVEEEERKAAAAADTHAARDAISTAEESRKAIQITNPEANVFNQNRLGSPVKQEQVSAAEIERSSTVDTTLV-SEQKMEGHEFNNPYESVTNFPFEFYHYYHGSNNDMGTLIEVRRIWDAYIRPGGSRIPGHWVQPPQPADEVWASYLVGTKNR-----------
>HEMIforr
----------------------------------------------------------------MMFPTQLIPGVPTNLQSVQQPIQH--ACNTFWRTDQVQEHLTNLQETIHLLKSMKKELEDIYLIKQSNYTTEGDVCSSNN-LQGLNLLSSSYDSSRNEMISKLAEIIREKKVRPEVQESLSLEAANSLISILKSQLAPFNAITNQPIHWEEKSMAVKFAQKQQKHKRNKHWKKRKRKQVSEILKKEHERYDKADQDADDWRTREIANGIAKRKMESMRSIAKLKAMEERKRLESELELVLVVEKLQELRSIRIQKLKKQGHFLPEEDDKFLERVRAAVEEEERQAAAAADTHAARDAIAIAEVSRKAFQLTYPEANDVKQNTVGSSVKQEQVIINENE-NSTMVVTPG-LEQKVEGQGFNSACQSVNNLPFEFYHYYHGSNNDMGTLIEVRRIWDAYIRPGGSRIPAHWVQPPPPADDVWASYLVSSKNC-----------
>BLETstri
-----------------------------------------------------------------MIPTQLVPGGPSSLQSVQ-SIQH--AFNTFWRADQVHEHLRNLQETIHLLKSVQKELEEIYLIKRSNYTVEGDGMPFNH-LQGKNSLSSPYDSFRNEMLSEIAEIIHEKKVCPEVQESLALEAANSLVATLKSQLAPFNAITSRTSQWEEKSMAVRLSQKQQKNKRNKHWKKRKRKQVAELLRKEYEGYDKADQDADEWRAREIAKDIAKRKMESMKSIAKVKAIEERKRLESELELVLVVEKLQELRSIRIHKLKKQGHFFPEEDDKFLERVRSAVEEEERQAAAAADTHAARGAISTAEESRKAIQITNPEANDVKQNRNGSPVKQEQVSTAEIERSSTEDATQG-SELKMEGQGFNNAYESVTNLPFEFYHYYHGSNNDMGTLIEVRRIWDAYIRPGGSRIPGRWVQPPPPADDVWASYLVGTRNH-----------
>LECAnigr
-----------------------------------------------------------------MFPTQLFSGSPSNMQSVQ-TSQHTPAPVSFWRTEQVHDHLRTLQETLYVIKLLQKELEEIYLIKSSNQDSESDVVSSNY-LQGLKFVSSNNK-HGKEVCSDIADVIKEKKVSFDVQESLSLEAANSLIVTLKSQLAPFNAISSQASHWTEKSDAVRLAQKLQKRKRNNRWKKRRRKQVAELRYKEREGFDKADQDADEWRTREIAKDIAKRKMENMKSIAKLKANEESKRLESELELVLVVEKLQELRSIRIQKLKKQGHFLPEEDDKFLERVRAAVEEEERQAAAAADTHATRDAIATAEESRKSIQISNPEAKDTVQDRAGSPVKQVNVSVTESELCSAVNATMG-LEQNIEGQGLSMAYESVTNLPFEFYHYYHGSNNDMGTLIEVRRLWDAYIRPGGSRIPGHWVQPPPPANEVWRSYLVGPKE------------
>HAEMdisc
----------------------------------------------------------------MMFPSQLVPGVSSNLQSVQ-PLQH--AFNTFWQTDQVHQHLRNLQETIYLLKSVQKELEEIYLFKRSNYIAEGDGVSSNH-LHGQYLFSSPYDSSANETLSKIAEIIKIKKVCPEAQESLTLEAANSLIATLKSQLVPFNAITSQTSHWEETSMAVKLAQKQQKYKRNKHWKRRKRKQVSELLRKEREGYAKVDQDADEWRAREIAKDIAKRKMENMKSIAKFKAMEERKRLEAELELVLVVEKLQELRSIRIQKMKKQGHFFPEEDDKFLERVKDAVEEEERQAAAAADTLATKDAIATAEVSRKTFQITIPEANNVKQNTVGNQVKQEKVALLESE-NLTLDATQG-SEQKIEEQGFNNAYELVNNLPFEFYHYYYGSNNDIGTLIEVRRIWDAYIRSGGSRIPAHWVQPPPPADDVWASYLVGSRNS-----------
>EPIPaphy
ERVLR-----FRKGLFGFRGENRAPSPIIVLKQAHSIFGD-----APQRTPASGNASS--SYFEMTFPTHLVSEVPSTLQAVQ-SSQH--VFNTFCRAEQAHEHLRNLQETVSLLKSVQKEIEEIFFLKGSNSTAEGYTKLCNN-SQEQNSPSVPCDSSPNATHFEIINIIEEKKVYPDVQESLTLEAAKSLVVTLKGQLAPFNAIISQASQWEERSMVVKLAQQQRKHMRNKLWKKRKRKHAAELLRKEHEGYDKADQEADEWRAREIAKSIAKRKMEIMKSIAKRKAMEERKRLESELELFLAVEKLQELRSIRIQKLKKQGHFLPEEDDKFMELVRAATEEEERQAGASTEILTSRDTISADEKSRNDIQSTITETNKVKQNKVEV--------------ISTV------NEQKIGGEEFSSSYELVANLPFEFYHYYHGSNHDMGTLIEVRRIWDAYIRPGGSRIPGHWVQPPPPADEIWSSYLVGPKSC-----------
>CHILsemi
-----------------------------------------------------------------MFPTQLVPGMPSDLQSVQ--LQH--EFSTFWRTDQVHGHLRNLQEAIHLSKSLKNELEGIYLLKNSNYTAEDDEMSSNHFFKGQEFLTLRYDSSRNEMVSQLVEIFNKKKICHKAQESLALEAANSLIATLKSQLAPLNAITSQTSHWEEKSVAVKLAQKQWKYRRNKRWKKRKGNQVLELLRKECEVYDKADQDADDWRAREIAKDIAKRKMESMKSIAKLKASEERKRLESELELVLVVEKLQELRSIRIQKLKKQGHFFPEEDDKFLERVRVAVEEEERQAAAAADTHAIRDAIATAEVSRNAFQITNAEA-DIKKNTIESPVKQEQATVVENL-ISTVDATQG-FDQRVEGQGFNNAYESVSSLPFEFYHYYHGSNNDMGTLIEVRRIWDAYIRPGGSRMPGHWVQPAPPADGVWASYLVVPNPAES---------
>APOSshen
----------------------------------------------------------------MEFPSYLVSGLPSHMQIEQ-PIQN--AVKSVWEPDQVCENLRKLQETIHLLRATHKELQGINLIKRFNGNSEADKLSSNH-LGRLDMVSHSNDSFGNEIVPEIAKIIKEKRVSLDVQECLSLEAANRIAATIKNELSQFSAITNEAGPWEEKSTAVKLVQKMRKYKRNKRWRKRKRKHVSQLIFKEREGYDKADRDADEWRTREIAKDIAKRKMESMKAIAKLKAAEEKKRLESELELLLVVEKLQELRSIRIQKMKKQGHFLPEEDDKFLERVRTAVEEEERQATAFAVAHAAKDVIATAEESRKIIQTTTPEANVVESNRVGSPVKQEQTSMSESERNLVMAKTQD-LGPKFKGEGFGGAYESMTNLPYEFFHYYHGSSNDMGTLIEVRWTWDAYIRLGGSPIPGHWVQPPTPADEVWASYLVAPKQ------------
>VANIplan
-----------------------------------------------------------------MFPAQLFPGVPSNM-SVQ-HIQQAPAPGSFWTTEQVHERLKTLQETVYLTKLLQKELEEIYLLKISNHGSDGDVLSSSY-LQGLKLISSSSK-CGKEVPSEIVDVIKGRKVSADVQELLSLEAANSLIVTLKSQLALFNAITSQTSHWKEKSDAVSLAQKLQKYKRNKRWKKKRRKEVAQLRYKEHEAFDKADQDADEWRTREIAKDIAKRKMESMKSIAKLKASEERKRLESELELVFVVEKLQELRSIRIQKLKKQGHFLPEEDDKFLERVKAAVEEEERQAAAAADTHATRDAIATAEESRKAFHISNIEANDILHDQAESSIKQEQMSVTETELCAALNATKD-PEQNVEGRGFSKAYESVTNLPFEFYHYYHGSNNDMGTLIEVRRSWDAYIRPGGRCVNAHMLVFFPHYNEVCPSWANGFC-------------
>CYMBmann
----------------------------------------------------------------MIFPTQLASGVRSNLQAEQ-PIQH--AFNTFWQADQVREHSTNLRETIHLLKSLQKELEQIYLIKRSNYSVESDGMPFHH-LQGQNLLSSPHDSFGNEMLSEVAEIIKEKKAYLEVQESLALEAANSLVATLKSQLAPFNVIFDQTSQWEVKSMAVKLAQKQQKYKRNKQWQKRKRKQVTELLRKEKEGYHKADEDADEWRAREIAKVIARRKMESMKSIAKLKAIEERKRLESELELVLIVEKLQELRSIRIHKLKKQGRFLPEEDDKFLEQVRSAVEEEERQ---AADTHAARDAISTAEESRKEIQITKSEANAVKQNIEGSPLKQEEVSSAEIERSSTVDAIQE-SELKMEGHGFNKAYESVANLPFEFYHYYHGSNNDMGTLIEERYTWCNN-KDAGSRI---WLRHDPNAEDIWLSTLS--------H-------
>SERAvome
----------------------------------------------------------------MMFPTQLIPGVPTNLQSVQPPIQH--AGNTFWRKDQVQEHLINLQETIHLLKSVQKELEGIYLIKRSNYTAEDDVCSSNH-LQGQNLLSSSYDSSRNEMSSKIAEIIKEKKVRLEVQESLSLKAANSLISILKSQLAPFNAITNQPSHWEEKSMAVKFAQKQQKYKRNKQWKKRKRKQVSELLKKERERYDKADQDADDRRTREIANGIAKRKMESMKSIAKLKAMEERKRLESELELVLVVEKLQELRSIRIQKMKKQGHFLPEEDDKFLERVRAAVEEEEKQAATAADTHAARDAIAIAEVSRKAVQLTNSEANDVKQNTVGSPVKQEQVIVDENE-NSTMVVTQG-SEQKVEGQGFNSAYQSANNLPFEFYHYYHGSNNDMGTLIEVRRIWDAYIRPGGRIIPYMPAKGPDISAVMWEAHYLRSKCLLEYHG------
>PAPHhirs
----------------------------------------------------------------MMFPTQLATGVPSNWHSVH-TVQH--VVNPFWRTDQVHEHLRNLQETVHLLKSLQIELEGILLIKRSNHTTHADGLSSNH-LQGQNLFSSSNDSVGNAILSKIAEIIKEKRVSSEVQEYLSLEAANSLIATLKNQLAPFNAISSETSHWEEKSMAVRLSEKLQKYKRNKRWKKRKREQVVELLRKEREGYDKADQDADEWRAQEIAKGIAMRKMESMKSIAKLKAIEERKRLESELELVLVVEKLQELRCIKIQKLKKQGHFLPDEDDKFLERVRAAVEEEERQAAAAAETHAARDAIATAEESRKSIKIIIPEANDVKQNRVGSLVKQEQVSVTANERSSSMEGIQD-SEQKIDVQEFSRAYESATNLPFEFYHYYYGSNNDMGTLIEVRRMWDAYIRAGGSRIPGHWVQPPPPADEIWASYLVGSNS------------
>PHALcorn
--------------------------------------------------------------MEMIFPTQLVSGGPSSLQTVQ-PIQH--ASNTFWLADQVHEHLMNLQETIHLLKSVQKELEGIYLIKRSNCTGEGGGIPFNH-LKGKNLLSSPYDSFGNEMFSELADIIKEKKICPEVQESLALEAANSLIATLKSQLVPFNAITSETSQWEDKSMAIRLAQKQQKYKRNKHWKKRKRKQVAELLRKEYDGYDKVDEEADEWRAREIAKDIAMRKMEKMKSIAKLKAIEERKRLESELELVLVVEKLQELRSIRIHKLKKQGHFLPEEDDKFLERVRSAVEEEERQAAAAADTHAARDAISTAEESRKTIRITNPDAIVVKQNRVGSPVKQVQGSTAEIERSSTVNATQG-SEQKMEGQGFNNAYESVTNLPIEFYQYYHGSNNDMGKLIEVRSIWDAYIKPGGSRIPGHWVQPPPPADEVWASYLVSTKNR-----------
>GYMNodor
----------------------------------------------------------------MMFPIQLIPRVPTNLQSVQPPIQH--ACNTFSRTDQVLEHLTNLQETIHLLKSMQKELEDIYLIKRSNFTAEGDVCSSNH-LEGQNLLSSSYDSSRNEMFSKIAEIIKEKKVRPEVQESLSLEAANSLISILKSQLVPFNAITNQPSHWEEKSMAVKFAQNQQKYKRNKHWKKRKRKQVSELLKKERERYDKADQDADDWRTREIANGIAKRKMESMKSIAKLKAMEERKRLESELELVLVVEKLQELRSIRIQKLKKQGHFLPEEDDKFLERVRAAVEEEERQAATAADTHAARDAIAIAEVSRKAFQLTNPEANDVKQNTVGSPVKQEQVTVGENE-NSTMVVTQG-SEQKVEGQGFNSAYQSVSNLPFEFYHYYHGSNNDMGTLIEVRRIWDAYIRPGGSRIPAHWVQPPQPADDVWASYLVSSKNS-----------
>PAPHconc
----------------------------------------------------------------MMFPTQLATGVPSNWHSVH-TVQH--VVNPFWRTDQVHEHIRNLQETVHLLESLQIELEGISLIKRSNHTSHADGLSSNH-LNGQNLLSSSNDSVGNATLSKIAEIIKEKKVCSEVQEYLSLEAANSLIATLKSQLAPFNAIFSETSHWEEKSMAVRLSEKLQKYKRNKRWKKRKREQVVELLRKEHEGYDKADQDADEWRAQEIAKGIAMRKMESMKSIAKLKAIEERKRLESELELVLVVEKLQELRSIRIQKLKKQGHFLPDEDDKFLEKVRAAVEEEERQAAAAAETHAARDAIATAEESRKSIKIIIPEANDVKQNRVGSLVKQEQVSVTAYERSSSMEGIQD-SEQKIDVQEFSRAYQSATNLPFEFYHYYYGSNNDMGTLIEVRRMWDAYISAGGSRIPGHWVQPPPPADDIWASYLVGSKE------------
>CALAcreb
----------------------------------------------------------------MMFPTQLVPGVPSTLQSAQ--LQH--EFDTFWRTDQVHERLSNLQETIQLSKSVQKELEAIYLFRRSIYTAEGDKMSSNY-LEVHGFLTSQYDSSRNEMVPEISQIIKEKKVCPEVQKALSLEAANSLIATMKSLLGPFNAITSQTSHWEEKSVVFKLAQKQKKYKRNKHWKKRKRKQVSELLRKEREGYEKADQDADDWRAREIANDIAKRKMESMKSIAKLKAMEERKRLESELELVLVVEKLQELRSIRIQKLRKQGHLFPEEDDKFFERVKAAVEEEERQAAVAADTHATRDAIATAVVSRKAFPITNPEANDVKQNTAESPVKQEEVIVVENQ-MPILDATQS-SEQRVDGQGFNNAYESVNNLPFEFYHYYHGSNYDMGTLIEVRRIWDAYIRPGGSRIPGHWVQPPSPADDVWASYLVASNHG-----------
>GYMNdens
----------------------------------------------------------------MMFPIQLIPRVPTNLQSVQPPIQH--ACNTFSRTDQVQEHLTNLQETIHLLKSMQKELENIYLIKRSNYTAEGDVCSSNH-LEGQNLLSSSYDSSRNEMFSKIAEIIKEKKVRPEVQESLSLEAANSLISILKSQLVPFNAITNQPSHWEEKSMAVRFAQNQQKYKRNKHWKKRKRKQVSELLKKERERYDKADQDADDWRTREIANGIAKRKMESMKSIAKLKAMEERKRLESELELVLVVEKLQELRSIRIQKLKKQGHFLPEEDDKFLERVRAAVEEEERQAATAADTHAARDAIAIAEVSRKAFQSTNPEANDVKQNTVGSPVKQEQVTVDENE-NSTMVVTQG-SEQKVEGQGFNSAYQSVNNLPFEFYHYYHGSNNDMGTLIEVRRIWDAYIRPGGSRIPAHWVQPPQPADDVWASYLVSSKNS-----------
>LIMOabor
-----------------------------------------------------------------MFPTQLVPGAPSNLQSVQ-PIQH--AFNTFWRADQVHEHLRNLQETIHLLKSMQKELEEIYLIKRCNYTAEGDGMSSNH-LRGQNLLFSQYDSFGNEILSEINEIIKEKKVSPEVQESLSLEAANSLIATLKSHLTPFNVITSQTSQWEEKSMAVKLAQKQQKYKRNKHWKKRKRKQVAELLRKECERYDKADQDADEWRAREIAKDIAKRKMESMKSIAKLKAIEERKRLESELELVLVVEKLQELRSIKIHKLKKQGHFLPEEDDKFLERVRAAVEEEERQAASAADTHAARDAIATAEESRKAIHFTNSEANDVKQNRVGSPVQQEQVSAVESERNSTVDATSD-SEQKTEGQGFNNAYESVTNLPFEFYHYYHGSNNDMGTLIE-----DKTSKIDGSRIHHHLLTRSHPIQASWAKWVLGTQ-------------
>DENDnobi
----------------------------------------------------------------MIFPTQLESGVLSSLQSVQ-PIQH--DFNTFWRADQVHEHLRNLQETIHLLKSVQKELEGIYLIKRSNYTVEGDGMPSNH-LQGQKLLSSPSDSFGNEMLYNITEIIKEKKVCPEVQESLSLEAANSLVATVKSQLSPFNAITSQTSQWEEKSMAVKLVQKLQKYKRNKHWKKRKRKQVAELLQMEHERYDKADEDADEWRAREIAKDIGKRKMESMKSIAKLKAIEERKRLESELELVLVVEKLQELRSIRIHKLKKQGHFLPEEDDKFLERVRSAVEEEERQAAAAADTLAARDAISTALESRKAIQITNPDTIVVKQNRVGSPVIQEQVSAAEIERSSIVDATQG-SEQKMEGQGFNNVYESVTNLPFEFYHYYHGSNNDMGTLIEVRRSWDAYIRPGGSRIPGHWVQPPPPADEVWASYLVGTKNL-----------
>EPIDpuni
----------------------------------------------------------------MIVPTHFVSGVPSR-QSVK-PIQN--AFNTFWRSEQVHEHLRNLQETIHLLKSVQKELEEIYLIKRSNYTVEGDGKPFNH-LQGPNLLSSPYNSFENEMLFGLAEIIKEKKVCPEVQESRALEAANSLVAALNSQLAPFNAIINTTSQWEEKSMAVKLAQKQQKHKRNKHWKKRKRKQVTELLRKEYEGYDKADEDADEWRAREIAKDIAKRKMESMKSIAKLKAIEERKRLESELELVLVVEKLQELRSIRIQKLKKLGHFLPDEDDKFLERVRSAVEEEERQAAAAADTYGARDAISTAEESRKTIQITNPEANIVKQNRVGSPVKQEQVSAPEIERNSTVEANKG-SEQKMEGQGFNNAYESVTNLPFEFYHYYHGSNNDMGTLIEVRRIWDAYIKPGGRCVHIHAYS---------VGYLVTGYNHHLLHLIQLLPS
>ANOEroxb
----------------------------------------------------------------MMFPSQLVPGVSSNLQSVQ-PLPH--AFNTFWQTDQVHQHLRNMQETIYLLKSVQKELEEIYLFKRSNYTAEGDGVPSNH-LHGQGLLSSSYDSSANDILSKIAEIIKIKKVCPEAQASLTLEAANSLIATLKSQLVPFNAINSQTNRWEETSMAVKLAQKQQKYKRNKHWKRRKRKQVSELLRKEQEGYAKVDQDADEWRAREIAKGIAKRKMENMKSIAKFKAMEERKRLEAELELVLVVEKLQELRSIRIQKMKKQGHFFPEEDDKFLERVKDAVEEEERQAAAAADTLATKDAIATAEVSRKTFQITIPEANDAKQNTAGSPVKQEQVALLESE-NLTVDATQG-SEQKMEGQGFNNAYELVNNLPFEFYHYYYGSNNDIGTLIEVRRIWDAYIRSGGSRIPAHWVQPPPPADDVWASYLVGSRNR-----------
>HABElong
----------------------------------------------------------------MMFPTQLLPGVPTNLQSVQPPIQH--ACDSFWQPDQVQEHLRNLQETIHLLKSMQKELECIYLIKRSNCTVEGDGSSSNH-LQGQNLLSSSYDSSRNEMLSKIAEIIKEKKVHPDVQESLSLEAANSLISILKSQLAPFNSITNQPSHWEEKSMAIKFAQKQHKYKRNKHWKKRKRKQVSELLKKEREGYDKADQDADDWRTREIANGIANRKMENMKLIAKQKSMEERKRLESELELVLVVEKLQELRSIRIQKLKKQGHFLPKEDDKFLERVRAAVEEEERQAATAADTHAASCAIATAEVSRKVFQLKNPEANDVKKNTVRSPVKQEQVIVNENE-NS-MDVALG-SEQKVEGQAYNSAYQSVNNLPFEFYHYYHGSNNDMGTLIEVRRIWDAYIRPGGSRIPAHWVQPPPPANDIWASYLVSSKHS-----------
>CYMBensi
----------------------------------------------------------------MIFPTQLASGVRSNLQAEQ-PIQH--AFNTFWQANQVHEHSRNLQETILLLKSLQKELEEIYVIKRSNYSVESDGMPFHH-LQGKNLLSSPHDSFGNEMLSEVAEIIKEKKAYLEVQESLALEAANSLVATLKSQLAPFNVISDQTSQWEEKSMAVKLAQKQQKYKRNKQWKKRKRKQVTELLRKEKEGYYKADEDADEWRAREIAKVIARRKMESMKSIAKLKAIEERKRLESELELVLVVEKLQELRSIRVHKLKKQGRFLPEEDDKFLERVRSAVEEEERQ---AADTHAARDAISTAEESRKEIQITKSEANAVKQNIEGSPLKQEEVSGAEIERSSTVDAIQE-SELKMEGHGFNRAYESVANLPFEFYHYYHGSNNDMGTLIEVRRIWDAYIKPGGSRIPGHWVQPPPPADEVWASYLVGTKNH-----------
>GOODfuma
----------------------------------------------------------------MMIPSQLVPGVSSNLQSVQ-PIQH--ALNTFWRTDQVHQHLRNLQETIYLLKSMQKELEEIYLFKRSNYTAEGDGVSSNH-LHGQDLLSSPYDSSGNELLSKIAEIIKIKKVCPEAQESFTLEAANSLIATLKSQLAPFNAITSQTSHWEETSMAIKLAQKQKKYKRNKHWKRRKRKQVSELLRKERERYAKVDQDADEWRAREIAKDIAKRKMESMKSIAKFKSMEERKRLEAELELVLVVEKLQELRSIRIQKMKKQGHFFPEEDDKFLERVRYAVEEEERQAAAAADTLATKDAIATAEVSRKTLQITIPEANDVKQNTVGSPLKQEQVNLLESE-SLTVDATQG-SEQKMEGQGFNNAYESVNNMPFEFYHYYHGSNNDMGTLIEVRRIWDAYIRPGGSRIPAHWVQPPPPADDVWASYLVGSRNS-----------
>EPIDfulg
----------------------------------------------------------------MIVPTHFVSGVPSR-QSVK-PIQN--AFNTFWRSEQVHEHLRNLQETIHLLKSVQKELEEIYLIKRSNYTVEGDGMPFNH-LQGPNLLSSPYNSFENEMLFGLAEIIKEKKVCPEVQESRALEAANSLVATLNSQLAPFNAIINTTSQWEEKSMAVKLAQKQQKHKRNRHWKKRKRKQVTELLRKEYEGYDKADEDADEWRAREIAKDIAKRKMESMKSIAKLKAIEERKRLESELELVLVVEKLQELRSIRIQKLKKLGHFLPDEDDKFLERVRSAVEEEERQAAVAADTSGARDAISTAEESRKTIQITNPEANIVKQNRVGSPVKQEQVSAPEIERNSTVEANKG-SEQKMEGQGFNNAYESVTNLPFEFYHYYHGSNNDMGTLIEVRRIWDAYIKPGGSRIPGHWVQPPPPADEVWASYLVGAKDC-----------
>CREMappe
----------------------------------------------------------------MIIPTQLVSGVPSSLQSVQ-HIQH--AFNTFWRADQAHEHLRNLQETFQLLKSVQKELEEIYLIKRSNHTVEGDGMPFNH-LKGQNLLSSTYDSFGNEMVSEMAEMIKETKVCPEVRESRALEAANSLVATLQSQLAPFNAITSPTSQWEEKSMAVKLAQKQQKHKRNKHWKKRKRKRVAELRRKEYEGYDKADEDADEWRAREIAKDIAKRKMESMKSIAKLKAIEERKRLESELELVLVVEKLQELRSIRIQKLKKQGHFLPDEDDKFLERVRSAVEEEEKQAAG--------DAVSTAEESRKAIQITKPEANAVKQSRVGSPVKQEQVSAPEIERSSAVDATEG-SGPKMEGKGFNNGYESVTNLPFEFYHYYHGSNNDMGTLIEVRRIWDAYIKPGGSRIPGHWVQPPPPADEVWASYLVGSKDR-----------
>NEUWmali
----------------------------------------------------------------MEFPSHLLTGVPSHMHTVQ-PIQN--NIESIWKADQVCENLRKLQESIHLLKAVHKELQGIDLIKR-NDNSEADKRSCIH-LERQNLVSHSKDSSGNEIDSEIAKIIKEKRVSLDVQESLSLAAANRIVATIKSQLTPFSAITDEAGPWEEKSMSVKLVQKLQKYKRNKRWRKRKRKCIAQLLLKECEGNDKADQDADEWRAREIANDIAKRKMESMKAIAKLKAVEEKKRLESELELLLVVEKLQELRSIRIQKMKKQGHFLPEEDDKFLERVMTAVEEEERQAAAAVDTHTARDAIATAEETRKALQITVPEANDIKQNRVGSPVKQEQVSGSESERNLAIHITQD-SCQKLEEQGFGSAYDSLTNLPFEFYHYYHGSTNDMGTLIEVRRMWDAYIRPGGRPTGIH--------EGIRKHHVLITATTKSGRNIRNLGS
>BORYspha
------------------------------------------------------------------------------------------------------------------------------------------------------------------MPLQISQMVKERRISIYVQESLSLEAANSLVSTLKNKLAPFDALISQTSSWEERSTAVRLVQKLQKSQRNKRWKKKKRKHVAELLRKKREWYDKADQDADEWRAREIAKDIARRKVESMKAIAKLKANDERKRLESELELVLIVEKLQELRSIRIQKLKKQGHFLPEEDDKFLERVRAAVEEEERQAAAAAATDTTKDAIATAVESRKTIHSTSTGTNIVTHKEGERTVNQDQFNGMESERSSGVDANWVTEQQKSKEQACPGGYDSVANLPLEFYHYYHGSSNDLGTLIEVRRMWDAYIRTGGSRIPGHWVQPPPPADEVWASYLTGLK-------------
>GOODpube
----------------------------------------------------------------MMFPSQLVPGVSSNLQSVQ-PIQH--ALNTFWRTDQVHQHLRNLRETIYLLKSMQKELEEIYLFKKSNYTAEG-GVSSNH-LHGQDLLSSPYDSSGNELLSMIAEIIKKKKVCPEAQESFTLEAANSLIATLKSQLAPFNAITSQTSHWEETSMAIKLANKQQKYKRNRHWKRRKRKQVSELLRKEREEYAKVDQDADEWRAREIAKDIAKRKMESMKSIAKFKAMEERKRLEVELELVLVVEKLQELRSIRIQKMKKQGHFFPEEDDKFLERVRDAVEEEERQAAAAADMLATKDAIATAEVSRKTFQITIPEANDVKQNTVGSPVKQEQVTLLESE-NLTVDATQG-SEQKMEGQGFNNAYESVNNMPFEFYHYYHGSNNDMGTLIEVRRIWDAYIRPGGSRIPAHWVQPSPPADDVWASYLIGSRNS-----------
>HABEpant
----------------------------------------------------------------MMFPTQLLPGVPTNLQSVQPPIQH--ACDSFWQPDQVQEHLRNLQETIHLLKSMQKELECIYLIKRSNCTVEGDGSSSNH-LQGQNLLSSSYDSSRNEMLSKIAEIIKEKKVHPDVQESLSLEAANSLISILKSQLAPFNSITNQPSHWEEKSMAIKFAQKQHKYKRNKHWKKRKRKQVSELLKKEREGYDKADQDADDWRTREIANGIANRKMENMKLIAKQKSMEERKRLESELELVLVVEKLQELRSIRIQKLKKQGHFLPKEDDKFLERVRAAVEEEERQAATAADTHAASCAIATAEVSRKVFQLKNPEANDVKKNTVRSPVKQEQVIVNENE-NS-MDVALG-SEQKVEGQAYNSAYQSVNNLPFEFYHYYHGSNNDMGTLIEVRRIWDAYIRPGGSRIPAHWVQPPPPANDIWASYLVSSKHS-----------
