# Supplementary material for: Orchid Phylotranscriptomics: The Prospects of Repurposing Multi-Tissue Transcriptomes for Phylogenetic Analysis and Beyond
Source: Front Plant Sci. 2022 May 27;13:910362. doi: 10.3389/fpls.2022.910362 (PMC9196242; doi:10.3389/fpls.2022.910362)
Supplement: Supplementary file 4 [file Data_Sheet_3.zip › ortho_MSA/r1/OG0009151.fa]

>PTERcurt
--------------------------------------------------------------MDTKLSQVIVL---LFST--LF-VA---SLS-DASYEEQARKTMEEFSGYPAQTTH-SHFSISPSSLSVDIEGLQRQIEELSSFSDAPAPAVTRILYSQKDVLARRYIKNLMDQAGLSIREDSVGNIFGRWGGTEAALPAVATGSHIDAIPYSGKYDGVIGVLGAIEAINVLKR--------------------------SGFQPKRSLEVIMFTSEEPTRFGISCLGSRL-----LAGDEELANALKQVVDGQNVSFLEAAQSAGYAIHQ-DLSSVFLKKDSYFSFVELHIEQGPILENEGIPIGIVTAIAAPASIIVDFEGNGGHAGAVLMPARNDAGLAAAELALAVEKHVVESGSFDTVGTVGVMELHPGAINSIPSKSHIEI----------DTRDIDEERRNAVVNKIHQSAVRIAENRQVKLSKFKIVNQDPPALSSNQIISTMEDTAKQLNLSFNLMISRAYHDSLFMA------------------RISPMGMIFIPCYKGYSHKPEEYASAENIANGVNVLALTLAKLSAE---------
>GASTelat
--------------------------------------------------------------MGRALLLLFKL---LFIA--LP-VAFPFDAS-QGSHEDQMRKTMEEFSGYPASSLH-SHNYIS-SQLSVDIQSLQQQIEELSSFSDAPAPAVTRILYSDMDVLARRFIKSLMEQAGLSIHEDAVGNIFGRWEGTEASLSAVATGSHIDAIPYSGKYDGVIGVLGAIEAINVLKR--------------------------SGFQPKRSLEVIMFTSEEPTRFGISCLGSRL-----LAGSEELANALKEVVDGNNISFIEAARSAGYAILKEDLSSVFLKKDNYFSFVELHIEQGPILEEEGLLVGIVTAIAAPASIVVDFEGNGGHAGAVLMSVRNDAGLAAAELALAVEKHVLDSGSIDTVGTVGVMELHPGAVNSIPSKAHIEI----------DIRDIDEERRNFVIKKIQQSAARIAENRGVKLSKFKIVNQDPPALSSNIMTTTMEAAANQLNLSFKLMISRAYHDSLFMA------------------RISPMGMIFIPCYKGYSHKPEEFASAQDIANGVSVLALTLAKLSHLTGDSNLEHF
>DRAKelas
------------------------------------------------------------------------------------------------------------------------------------------------------------------------------------------------------------------------------------------------------------------------------------------------------------GNEELATTLKQVVDGQNISFFEAAQSAGYAIQQEDLFSVFLKKNYYFSFVELHIEQGPFLENEGIPIGIVTAIAAPASIIVDFEGDGGHAGAVLMPARNDAGLAAAELALAVEKHVLDSGSSDTVGTVGVVELHPGAINSIPSKAHVEI----------DTRDIDEERRDIVVGKIHQSAVRIAENRGVKLSKFKIVNQDAPALSSNQIISTMEDAAKQLNLNFNLMISRAYHDSLFMA------------------RISPMGMIFIPCYKGYSHKPEEYTSAENIANGVKVLALTLAKLSAE---------
>APOSshen
--------------------------------------------------------------MAANLLRALEF---CLIL--FT-IA---SIG-GTSHEEQARKITEEFSGFPAHSLH-SHFTLSPSTASVDIEGLRRQIEELASFSDAPGPAVTRVLYSDKDVLARRYIKSLMVQAGLLVREDAIGNIYGRWDGSEADLPPVASGSHIDAIPYSGKYDGVIGVLGAIEAINVLKR--------------------------SGFQPKRSLEVIMFTSEEPTRFGISCIGSRL-----LAGSEELADALKQVVDGQNISFFEAARSAGYPIHQEDLSSVFLKKESYHSFVELHIEQGPILEEEGIPIGIVTAIAAPASISVDFEGNGGHAGAVLMPARNDAGLAAAELALAVEKHVLESGCIDTVGTVGVIELHPGAINSIPSKAHIEI----------DTRDIDEQRRNAVINKIRLSAIRIAENRGVTLSKFKIVNQDPPALSSSSITATMQDAARQLNLHSKPMISRAYHDSLFMA------------------RISPMGMIFIPCYKGYSHKPEEFASVEEITNGVKVLALTLAKLSLE---------
>CYPRflav
--------------------------------------------------------------MATKLSQALKLCFFLLF----L-SA---SLS-DASHEDHVRKTMEEFSGYSAHSFH-SHHSIPPSSLSVDIQELQNQIEELASFSDAPGPAVTRILYSQKDVLARRYIKSLMDQAGLSVREDTVGNIFGRWDGTETALSAVATGSHIDAIPYSGKYDGVIGVLGAIEAINVLKR--------------------------SGFQPKRPLDVIMFTSEEPTRFGISCLGSRL-----LAGSDELANALKQVVDGQNISFLEAARSAGYAMHQEDMSSVFLKNDHYFSFVELHIEQGPILEEEGIPIGIVTAIAAPASIAVEFEGNGGHAGAVLMSARNDAGLAAAELALSVEKHVLDSGSADTVGTVGVIELHPGAINSIPSKAHIEI----------DTRDIDEQRRNVVINKIHQSAIKVAENRGVKLSKFKIVNQDPPALSSNPIITTMEDAAKQLNLDFKLMISRAYHDSLFMA------------------RISPMGMIFIPCYKGYSHKPEEFASSEDIANGVKVLALTLAGLSAQ---------
>HABElong
--------------------------------------------------------------MDAELSQVFAV---LVCA--LL-VT---SLS-DTSHEELVRKTMEEFSGYPAHR------TISPSSLSVDIQGLQRQIEELSSFSDSSAPSVTRILYSQKDVLARRYIKSLMVQAGLSIREDSIGNIFGRWIGTEAALPAVATGSHIDAIPYSGKYDGVIGVLGAIEAINVLKR--------------------------TDFQPKRTLEVIMFTSEEPTRFGISCIGSRL-----LAGSEELAHNLKQVVDGQNISFIEAAQSAGYAIHQGDLTSIFLPNDNYFSFVELHIEQGPILENEGIPIGIVTAIAAPASITVDFEGNGGHAGAVLMPSRHDAGLAAMELALAVEKHVMDSGSLDTVGTVGVLELHPGAINSIPSKAHIEI----------DTRDIDEERRNIVVNKIHQSAIRIAGKRGVKLSKFKIVNQDPPALSSSQIISTMEDAAKKLNLSYNLMISRAYHDSLFMA------------------RVSPMGMIFIPCYKGYSHNPEEYASPENIANGVNMLALTMVKLSSE---------
>DRAKthyn
--------------------------------------------------------------MNTKLTLISAL---LFYA--LF-VA---ALC-NGSHEEEARRTMEEFSGYPAHTPH-SHFSISPSSLSVDIEGLQKQIEKLSSFSDAPAPAVTRILYSQNDVLARSYIKSLMDQVGLSIREDSIGNIFGRWVGTEAALSAIATGSHIDAIPFSGKYDGVVGVLGAIEAISVLKR--------------------------AGFQPKRSLEVIMFTSEEPTRFGISCLGSRL-----LAGNEELATTLKQVVDGQNISFFEAAQSAGYAIQQEDLFSVFLKKNYYFSFVELHIEQGPLLENEGIPIGIVTAIAAPASIIIDFEGDGGHAGAVLMPARNDAGLAAAELALAVEKHVLDSGSSDTVGTVGVVELHPGAINSIPSKAHVEI----------DTRDIDEERRDIVVGKIHQSAVRIAENRGVKLSKFKIVNQDAPALSSNQIISTMEDAAKQLNLNFNLMISRAYHDSLFMA------------------RISPMGMIFIPCYKGYSHKPEEYTSAENIANGVKVLALTLAKLSFDD--------
>GALEfabe
-----------------------------------------------------------MVSRLSRAEQLCLR---LFSI--LL-LA---SLF-DAS-QEDATKTMEDFSGYSIHSLR-SHVSLSPSSLFVDIQGLQRQIEELSAISDAPAPAVTRVLYTQKDLLARSYIKQRMNEAGLSLRVDAVGNIFGRWGGAEPALPAVATGSHIDAIPYSGKYDGVIGVLGAIEAINVLKR--------------------------SGFQPNRSLEIIMFTSEEPTRFGISCLGSRL-----LAGSEELAHALLEVVDVQNISFFEAARAAGYA-NQEDLSSVFLKKDDYLSFIELHIEQGPILEQEGIPIGIVTAIAAPASIQVDFEGNGGHAGAVLMPARNDAGLAAAELSLAVEKHVLDSKSIDTVGTVGVMDLHPGAINSIPSKAHIEI----------DVRDIDEERRNIVINKIYQSAVQIADNRRVLLSKFKIVNQDPPALSSGAIINTMEDAAKQLNLDSMLMISRAYHDSLFMA------------------RLSPMGMIFIPCYKGFSHKPEEFASPEDIANGVRVLALTLAKLSSH---------
>RIMAelli
--------------------------------------------------------------MVTKLSQLSLL---LFSA--LF-VA---SLC-NGRHEEQARKTMEEFSGYPAHTPH-SHLSIFPSTLSVDSEGLQRQIEELSSFSDAPAPAVTRILYSQKDVLARRYIKSLMDQAGLSVREDSIGNIFGRWDGTEAALSAVATGSHIDAIPFSGKYDGVIGVLGAIEAINVLKR--------------------------AGFQPKRSLEVIMFTSEEPTRFGISCLGSRL-----LAGNEELATALKQVVDGQNVTFFEAAQSAGYAIQQEDLFSIPLEKNYYFSFVELHIEQGPFLENEGIPIGIVSAIAAPASIIVDFEGNGGHAGAVLMPARNDAGLAAAELALAVEKHVMDSGSSDTVGTVGVIELHPGAINSIPSKAHIEI----------DTRDIDEERRDIVVSKIHQSAVRIAENRGVKLSKFKIVNQDPPALSSSQIISTMEDASKQLNLSFNLMISRAYHDSLFMA------------------RISPMGMIFIPCYKGYSHKPEEYTSAENIANGVNVLALTLAKLSAQ---------
>EPIPpurp
--------------------------------------------------------------MDAK---RFAL---MFFV--LS-VA---SLS-DASNEVQARKTMEEFSGYPVHSPH-PHHSISPSSLSVDIQGLQRQIEELSSFSDAPAPAVTRILYSQKDVLARRYIKSLMEQAGLSIREDTVGNIFGRWEGTEAALPAVATGSHIDAIPYSGKYDGVIGVLGAVEAINVLKR--------------------------SGFHPKRSLEVIMFTSEEPTRFGISCLGSRL-----LAGSEELANALKQVVDGQNISFLEAARSVGYAIHQEDLSSVFLKKESYFSFVELHIEQGPILEEEGIPIGIVTAIAAPASISVDFEGNGGHAGAVLMTTRNDAGLAAAELALAVEKHVLDSGSFDTVGTVGVMELHPGAINSIPSKAHVEI----------DTRDIDEERRNIVVNVIHQSAFRIAENRGVKLSKFKIVNQDPPAVSANPIISTMEDAAKQLNLSFKLMISRAYHDSLFMA------------------RISPMGMIFIPCYKGYSHKPEEFASAQDVANGVNVLALTLAKLSTE---------
>NEUWmali
--------------------------------------------------------------MAANLSRSLRL---CLIL--FT-IA---SVA-DASHEEQARRTMEEFSGFPAHSMH-SHYSLSPSTVSVDMEGLRRQIEELSSFSDAPAPAVTRILYSDKDVLARRYIKSLMGQAGLSVREDVVGNIFGRWDGYEAALLPVATGSHIDAIPFSGKYDGVIGVLGAIEAINVLKR--------------------------SGFRPKRSLDVIMFTSEEPTRFGISCLGSRL-----LAGSEELANALKQVVDGQNISFFEAARSAGYPIHQEDLTSVFLEKYSYHSFIELHIEQGPILEQEGIPIGVVTAIAAPASISVDFVGNGGHAGAVLMPARNDAGLAAAELALAVEKHVLDSASIDTVGTVGVIELHPGAVNSIPSKAHIEI----------DTRDIDEQRRNAVIDKIRQSAIRIAENRGVKLSKFKIVNQDPPVLSSSSITSAMQDAAKELNLHSKLMISRAYHDSLFMA------------------RISPMGMIFIPCYKGYSHKPEEFASAEDITNGVKVLAFTLAKLSLE---------
>OECEmacu
M--------------------------------------SSPRHV------------AVAAKMETNPLQLFAL---LYLA--LF-VA---SLS-DGSHEEQATKTMEEFSGYSIHSPC-SHHSISPSSLSVDIQGLLRQIEELSSFSDAPAPAVTRILYSQKDVQARRYIKSLMEKAGLLIHEDAVGNIFGRWVGNAPALSAVATGSHIDAIPYSGKYDGVIGVLGAIEAINVLKR--------------------------SGFQPKRSLEVIMFTSEEPTRFGISCLGSRL-----LAGNEELANSLKEVVDGQNISFLEAARSSGYAIHQEDLSTVFLKKDTYFSFVELHIEQGPILEEEGIPIGIVTAIAAPASIIVDFEGSGGHAGAVLMPARNDAGLAAAELALSVEKHVLDSGSFDTVGTVGVMELHPGAINSIPSKAHVEI----------DTRDIDEERRNIVVKKIHQSAVSIAENRGVELSKFKIVNQDPPALSSATIISTMEDAAKQLNLSFKLMISRAYHDSLFMA------------------RISPMGMIFIPCYNGYSHKPEEFASAQDIANGVRMLALTLEKLSAE---------
>BLETstri
--------------------------------------------------------------METKLSLLFVL---LFLA--LL-AA---SLS-DASQEELLWKTMEEFSGYPAHSPQ-PHHSIPPSSLSVDIQGLQRQIEELSSFSDAPAPAVTRILYSQKDVLARRYIKSLMEQAGLSIHEDTVGNIFGRWVGTEAALSAVATGSHIDAIPYSGKYDGVIGVLGAIEAINVLKR--------------------------SGFQPKRSLEVIMFTSEEPTRFGISCLGSRL-----LAGNEELANALKQVVDGQNISFLEAARSAGYAINQEDLSSVFLKKEDYFSFVELHIEQGPLLEEEGIPIGIVTAIAAPASISVDFEGNGGHAGAVLMPARNDAGLAAAELALAVEKHVLDSGSFDTVGTVGVMKLHPGAINSIPSKTHVEI----------DTRDIDEERRNIVVNKIHQSAVKIAENRGVKLSKFKIINQDPPALSSNSIISTMEDAAKQLNLSFKLMISRAYHDSLFMA------------------RISPMGMIFIPCYKGYSHKPEEFASAQDIANGVNVLALTLAKLSAE---------
>CEPHdama
--------------------------------------------------------------MDTK---LFAL---LFFA--LS-VA---SLS-DASNEEQARKTMEEFSGYPAHSPH-SHYSISPSSLSVDIQGLQRQIEGLSSFSDAPAPAVTRILYSQKDVLARRYIKSLMEQAGLSIREDTVGNIFGRWGGTEAALPAVATGSHIDAIPYSGKYDGVIGVLGAIEAINVLKR--------------------------SGFQPKRSLEVIMFTSEEPTRFGISCLGSRL-----LAGSEELANALKQVVDGQNISFLEAARSAGYAIRQEDLSSVFLKKDSYFSFVELHIEQGPILEEEGIPIGIVTAIAAPASISVDFEGNGGHAGAVLMTARNDAGLAAAELALAVEKHVLDSGSVDTVGTVGVMELHPGAINSIPSKAHVEI----------DTRDIDEERRNIVVNKIHQSAFRIAENRGVELSKFKIVNQDPPALSSNPIISTMEDAAKQLNLSFKLMISRAYHDSLFMA------------------RISPMGMIFIPCYKGYSHKPEEFASSQDVANGVNVLALTLAKLSAE---------
>ERYCpuss
----------------------------------------------------------MAAKMKTNQSKLFAF---LYLS--LS-VS---FLS-DAIHEDQARRTMEEFSGYSVN----VHHSIFPSSLSIDIQGLLRQIEELSLFSDAPAPAVTRILYSQKDVQARRYIKSLMKEAGLLIHEDAVGNIFGRWVGTEPALSAVATGSHIDAIPYSGKYDGVIGVLGGIEAINVLKR--------------------------SGFQPKRSLEVILFTSEEPTRFGIGCLGSRL-----LAGNEELANALKEAVDGQNISFLEAARSAGYAIHQEDLSTVFLKKDNYFSFLELHIEQGPILEEEGIPIGIVTAIAAPASMTVDFEGNGGHAGAVLMPARNDAGLAAAELALAVEKHVLNSGSLDTVGTVGVIELHPGAINSIPSKAHVEI----------DTRDIDEERRNIVVNKIHQSAVSIAENRGVKLSNFKIINQDPPALSSTSIISTMEDAAKQLNLSFKLMISRAYHDSLFMA------------------RISPMGMIFIPCYKGYSHKPEEFASAQDIANGVSMLALTLAKLSAE---------
>GYMNodor
--------------------------------------------------------------MDAKLSQVFVL---LLSS--LL-IA---SLS-DTSHEEQARKTMDEFSGYPAHTPH-SCLSISPSSLSVDIQGLQRQIEELSSFSDSSAPTVTRILYSQNDVLARRYIKSLMAQAGLSVREDSIGNIFGRWIGTEAALPAVATGSHIDAIPYSGKYDGIIGVLGAIEAINVLKR--------------------------TNLQPKRSLEVIMFTSEEPTRFGISCLGSRL-----LAGSEELAHALKQVVDGQNISFLEAAQSAGYAIHPEDLTSIFLRKDNYFSFVELHIEQGPILENEGIPIGIVTAIAAPASITVDFEGNGGHAGAVLMPSRNDAGLAAAELALAVEKHALDSGSLDTVGTVGVLELHPGAINSIPSKAHIEI----------DTRDIDEERRNIVVNKIHQSAIRIAEKRGVKLSKFKIVNQDPPALSSNQIISTMEDAAKQLNLSYNLMISRAYHDSLFMA------------------RITPMGMIFIPCYKGYSHKPEEYASPENIVNGVKMLALTMLNLSSE---------
>EPIPaphy
--------------------------------------------------------------MEKELSQFFVL---LYLA--LM-VA---FLS-NASHEEQARKTMDEFSGYPSDSHA-PHYSISPLSLSVDLQNLLNQIEDLSTFSDVPAPAVSRILYTPKDVLARRYIKSLMEQAGLSVRVDTVGNIFGRWVGTEAALSAVATGSHIDAIPYSGKYDGVIGVLGAIEAINVLKR--------------------------SGFQPKRSLEVIMFTSEEPTRFGIGCLGSRL-----LSGNKELDNTLKQLVDEKNISFLEAAKSAGFEIPHEDLSRLFLKKDSYFSFVELHIEQGPILEEEGISIGAVTAIAAPASLSVDFEGNGGHAGTVLMPDRNDAGLAAAELAIAVEKHVLESDSIDTVGTVGVIELHPGAINSIPSKAHIEI----------DARDINEDRRDIVVHKIHQSAIKIAENRGVKLSNFRIINQDPPALSSNLIISTIEEAAKQLNLSFKLMISRAYHDSLFMA------------------RISPMGMIFIPCYKGYSHKPEEFVSDQDIANGVQVLALSLAKLSIYN--------
>EPIDfulg
----------------------------------------------------------MSATVETKLSQLFVL---LFLA--LL-VA---SLA-DASHGEQARKTMEEFSGYPAHSSH-PHHSIPPPLPSVDIEGLQRQIEELSSFSDAPAPAVTRILYSQKDVLARRYIKSLMEKAGLLIHEDTVGNIFGRWGGTEAALSAVATGSHIDAIPFSGKYDGVIGVLGAIEAINVLKR--------------------------SGFQPKRSLEVIMFTSEEPTRFGIGCLGSRL-----LAGNEELVNALKQVVDGQNISFFEAARSAGYAIHEGDLSSVFLKKDNYFSFVELHIEQGPILEEEGIPIGIVTAIAAPASITVDFEGNGGHAGAVLMPARNDAGLAAAELALAVEKHVWDSGSFDTVGTVGIMKLHPGAINSIPSKAHIEI----------DTRDIDEERRNIIVNKIHQSAVRIAENRGVKLSKFKIVNQDPPALSSNPIISTMEEAAKQLNLSFKLMISRAYHDSLFMA------------------RISPIGLIFIPCYKGYSHKPEEFASAQDIANGVNMLALTLAKLSSE---------
>LIMOabor
--------------------------------------------------------------MDAK---LFAL---LFYA--LS-VA---FLS-DASNEEQARKTMEEFSGYPAHSPH-SHHSIAPFSLSVDIQGLQRQIEELSSFSDAPAPAVTRILYSQKDVLARRYIKSLMEQADLSIREDIVGNIFGRWRGTEAALPLVATGSHIDAIPYSGKYDGVIGVLGAIEAINVLKR--------------------------SGFQPKRSLEVIMFTSEEPTRFGISCLGSRL-----LAGSEELANALKQVVDGQNISFLEAARSAGYAMHQEDLSSVFLKKESYSSFVELHIEQGPILEEEGIPIGIVTAIAAPASISIDFEGNGGHAGAVLMTARNDAGLAAAELALAVEKHVLDSGSLDTVGTVGVMELHPGAINSIPSKAHVEI----------DTRDIDEERRNIVVNKIHQSAFRIAENRGVKLSKFKIVNQDPPALSSNPIMSTMEDAAKRLNLSFKLMISRAYHDSLFMS------------------RISPMGMIFIPCYKGYSHKPEEFASAQDVANGVNVLALTLAKLSTE---------
>MOLIcapi
--------------------------------------------------------------MAPKLTKSLPL---SFFLFFFF-LA---ISA-ATAGEDPTWKTMEEFSGYPTTHPS---SSLSSPSFSVDMEGLQRQIDELSAFSDTPAPSVTRVLYSEKDVLARRYIKQLMEQVGLSVREDPVGNIFGRWNGYEPGLAAVSTGSHIDAIPYSGKYDGVVGVLGALEAIHALKR--------------------------SGFQPKRSLEVIMFTSEEPTRFGISCLGSRL-----LAGSEALADALEEMVDGQNVSFFDAAKSAGYDIHQKDLRNVFLKNDSYFAFLELHIEQGPILEEEGVSVGIVTAIAAPASIKVDFEGNGGHAGAVLMSARNDAGLAAAELALAVEKHVLESGSKDTVGTIGIMELHPGAINSIPSKAHLEI----------DTRDIDEKRRNIVIEKIHLSAIQIAKNRGVKLSGFRIINQDPPAPCDESIIDAMEVVAKQLNLSHKLMISRAYHDSLFMA------------------RISPIGMIFIPCYKGYSHKPEEHASIEDIANGVNVLALTLAKLSLD---------
>HABEpant
--------------------------------------------------------------MDAELSQVFAV---LVCA--LL-VT---SLS-DTSHEELVRKTMEEFSGYPAHR------TISPSSLSVDIQGLQRQIEELSSFSDSSAPSVTRILYSQKDVLARRYIKSLMVQAGLSIREDSIGNIFGRWIGTEAALPAVATGSHIDAIPYSGKYDGVIGVLGAIEAINVLKR--------------------------TDFQPKRTLEVIMFTSEEPTRFGISCIGSRL-----LAGSEELAHNLKQVVDGQNISFIEAAQSAGYAIHQGDLTSIFLPNDNYFSFVELHIEQGPILENEGIPIGIVTAIAAPASITVDFEGNGGHAGAVLMPSRHDAGLAAMELALAVEKHVMDSGSLDTVGTVGVLELHPGAINSIPSKAHIEI----------DTRDIDEERRNIVVNKIHQSAIRIAGKRGVKLSKFKIVNQDPPALSSSQIISTMEDAAKKLNLSYNLMISRAYHDSLFMA------------------RVSPMGMIFIPCYKGYSHNPEEYASPENIANGVNMLALTMVKLSSE---------
>CORYacti
--------------------------------------------------------------METKIWQVFVL---LLSS--LF-VA---TLS-DASHDEQARKTMEEFSGYPSQTPHSSHYSI--SSLSVDIDILQSQIEELSSFSDAPAPAVTRTLYSQKDVLARRYIKSLMEQAGLSIREDSIGNIFGRWDGTEAALSVVATGSHIDAIPFSGKYDGVVGVLGAIEAINVLKR--------------------------TGFQPKRSLEVIMFTSEEPTRFGISCLGSRL-----LAGNEVLANALKQVVDVQNISFFEAAQSAGYTIHQEDLFSIILKKDYYFSFVELHIEQGPILENEGVPIGIVTAIAAPASLIVDFEGNGGHAGAVLMSARNDVGLAAAELALKVEKHVVDSGSFDTVGTVGVMELYPGAINSIPSKAHIEI----------DTRDIDEERRNIVVHKIHQSAVWIAENRGVKLSKFKIVNQDPPALSSNQIITTMEDAAKQLNLSFNLMISRAYHDSLFMA------------------RISPMGMIFIPCYKGYSHKPEEYTSAENIANGVNMLALTLAKLSAQ---------
>MICRparv
--------------------------------------------------------------MDTKLSYVVVL---LFYA--VF-AS---SLSYDASDEEQARKTMEEFSGYPADTPF-SHCSISPSSLSVDIEGLQRQIEELSSFSDAPAPAVTRTLYSQNDVLARRYIKSLMDQAGLLIREDSIGNIFGRWNGTESALSAIATGSHIDAIPFSGKYDGVVGVLGAIEAINVLKR--------------------------AGFQPKRSLEVIMFTSEEPTRFGISCLGSRL-----LAGNEELANALKLAVDGQNVSFFEAAKSAGYEIHQEDLFSVSLKKDYYFSFVELHIEQGPILENEGIPVGIVTAIAAPASIVVDFEGNGGHAGAVLMPARNDAGLAAAELALAVEKHVMDSGSFDTVGTVGVMKLHPGAINSIPSLAHLEI----------DTRDINEERRNIVVNKIHQSAVKIAENRGVKLSKFKIVNQDPPALSSNQIISTMEDAAKQLNLSFNLIISRAYHDSLFMA------------------RVSPMGMIFIPCYKGYSHKPEEYASAESIANGINMLALTLAKLSAE---------
>LECAnigr
-----------------------------------------------------------MASMVTLAGQLCLL---LFSN--LL-FA---AVF-NASHEEEARKTMEDFSGYSTHSLR-FHSSLFPSFLLVDIQGMQRQIEELSAFSDSPAPAVTRVLYTQKDVLARSYIKQRMNEAGLSVREDAVGNIFGRWNGAEPELPAVGTGSHIDAIPYSGKYDGVIGVLGAIEAINALKR--------------------------SGFQPNRSLEIIMFTSEEPTRFGISCLGSRL-----LAGSQELVHSLHEAVDGLNISFFEAARTAGYA-NQEDLSSVFLKKDNYFSFIELHIEQGPILEQEGIPIGIVTAIAAPASILVEFEGNGGHAGAVLMPTRNDAGLAAAELSLAVEKHVLDTGSIDTVGTVGVMKLHPGAINSIPSKAHIEI----------DVRDIDEERRNVVVNKINRSAVQIAENRGVRLSKFKIVNQDPPALSSIAIINTMEDAAKHLNLNSMQMISRAYHDSLFMA------------------RISPMGMIFIPCYKGYSHKPEEFASSEDITNGVKMLAVSLAKLSEQ---------
>DIURorie
--------------------------------------------------------------METKLSHFLAL---LFYA--VF-VA---SLS-DSSNEEQARKTMEEFSGYPAHTPH-SHFSISPSSLSVDIEGLLRQIEELSSFSDAPAPAVTRILYSQNDVLARRYIKSLMHQAGLSVCEDSIGNIFGRWDGTEPALSAVATGSHIDAIPFSGKYDGVVGVLGAIEAINVLKR--------------------------TGFQPKRSLEVIMFTSEEPTRFGISCLGSRL-----LVGNEELANVLKQAVDGQNVSFIEAAQAAGYTIHQDNPFNVSLKKDYYFSFVELHIEQGPILENEGIPIGIVTAIAAPASIIVDFEGNGGHAGAVLMPARNDAGLAAAELALAVERHVMDSGSFDTVGTVGVMELHPGAINSIPSKAHIEI----------DTRDIDEERRNIVVNKIHQSAVRIAENRGVKLSKFKIVNQDPPALSSNQIISTMEDAAEQLNLSFNLMISRAYHDSLFMA------------------RISPMGMIFIPCYKGYSHKPEEYASPENIANGINVLALTLAKLSVA---------
>PAPHhirs
--------------------------------------------------------------MATKLSHASKLC-FLLFS--VL-SA---SLS-DASHDDQVRKTLEEFAGYSAHSFH-SHHSIPPSSLSVDIQGLQNQIEELSSFSDAAAPAVTRILYSQKDVLARRYIKSLMDQAGLSVREDAVGNIFGRWVGTEPALSAVASGSHIDAIPYSGKFDGVIGVLGAIEAINVLKR--------------------------SGFQPKRPLDVIMFTSEEPTRFGISCLGSRL-----LAGSEELANALKQVVDGQNISFLEAARSAGYAMHQEELSSVFLKNDYYFSFVELHIEQGPILEEEGIPIGIVTAIAAPASITVDFEGNGGHAGAVLMSARNDAGLAAVELALAVEKHVLDSGSADTVGTVGVIELHPGAINSIPSKAHVEI----------DTRDIDEQRRNVVVNKVHQSAIKIAENRGVKLSKFKIVNQDPPALSSNSIITTMEDAAKQLNLGFKLMISRAYHDSLFMA------------------RISPMGMIFIPCYKGYSHKPEEFASGEDIANGVKVLALTLARLAAQ---------
>LANAlana
--------------------------------------------------------------MLPKLSQALHL---SLFAFFFI-FS---AIS-APSSEDPTWKTMEEFSGYTAHPSH-SRFTFSTPSVSVDTARLQRQIDELSTFSDTPAPSVTRVLYSEKDVLARRHIKKLMDQMGLSVREDAVGNIFGRWDGYEPGLGAVATGSHVDAIPYSGKYDGVVGVLGGLEAIHLLKR--------------------------SGFQPKRSLEVIMFTSEEPTRFGISCLGSRL-----LAGSEALADALKETVDGQNIPFLDAARSAGYDIHQEDLRNTFLKNDSYFSFIELHIEQGPILEQEGVSIGIVTAIAAPASIKVEFEGNGGHAGAVLMSARNDAGLAAAELALAVEKHVLESGSSDTVGTVGIMELHPGAINSIPSKSHVEI----------DTRDINEERRNIVVEKIHQSAVEIAKNRRVTLSEFRIVNQDPPALCEKSIVNAIEAAAQQLNLSHKLMISRAYHDSLFMARYGWQNFRFGSDLGRTRHRISPMGMIFIPCYKGYSHKPEEHASIEDIANGVKVLALTLAKLSLD---------
>EPIDpuni
----------------------------------------------------------MSATVETKLSQLFVL---LFLA--LL-VA---SLA-DSSHGEQARKTMEEFSGYPAHSSH-PHHSISPPLPSVDIEGLQRQIEELSSFSDAPAPAVTRILYSQKDVLARRYIKSLMEKAGLLIHEDTVGNIFGRWGGTEAALSAVATGSHIDAIPFSGKYDGVIGVLGAIEAINVLKR--------------------------SGFQPKRSLEVIMFTSEEPTRFGIGCLGSRL-----LAGNEELVNALKQVVDVQNISFFEAARSAGYAIHEGDLSSVFLKKDHYFSFVELHIEQGPILEEEGIPIGIVTAIAAPASITVDFEGNGGHAGAVLMPSRNDAGLAAAELALAVEKHVLDSGSFDTVGTVGIMKLHPGAINSIPSKAHIEI----------DTRDIDEERRNIIVNKIHQSAVRIAESRGVKLSEFKILNQDPPALSSNPIISTMEEAAKQLNLSFKLMISRAYHDSLFMA------------------RISPIGMIFIPCYKGYSHKPEEFASAQDIANGVNMLALTLAKLSSE---------
>CYMBmann
--------------------------------------------------------------MGTNSSQLFAL---LYLA--LL-VA---SLS-DASHEEQARKTTEEFSGYSVNSPH-SHQSISPSSLSVDKQGLLRQIEELSSFSDAPAPAVTRILYSQKDVQARRYIKSLMEQAELLIHEDTVGNIFGRWVGTEAALSTVATGSHIDAIPYSGKYDGVIGVLGAIEAINVLKR--------------------------SGFQPRRSLEVIMFTSEEPTRFGISCLGSRL-----LAGNEELANTLKEVVDGKNISFLEAARSAGYAIHQEDLSSVFLKKDNYFSFVELHIEQGPILEEEGIPIGIVTAIAAPASIIVNFEGSGGHAGAVLMPARNDAGLAAAELALAVEKHVLDSGSLDTVGTVGVMELHPGAINSIPSKAHIEI----------DTRDIDEERRNIVVNKIHQSAVRIAENRGVKLSKFKIINQDPPALSSDTIISTMEDAAKQLNLSYKLMISRAYHDSLFMA------------------RISPMGMIFIPCYKGYSHKPEEFASAQDIANGVSMLVLTLAKLSAE---------
>GYMNdens
--------------------------------------------------------------MDAKLSQVFVL---LLSS--LL-IA---SLS-DTSYEEQARKTMDEFSGYPAHTPH-SCLSISPSSLSVDIQGLQRQIEELSSFSDSSAPTVTRILYSQNDVLARRYIKSLMAQAGLSVREDSIGNIFGRWIGTEAALPAVATGSHIDAIPYSGKYDGIIGVLGAIEAINVLKR--------------------------TNLQPKRSLEVIMFTSEEPTRFGISCLGSRL-----LAGSEELAHALKQVVDGQNISFLEAAQSAGYAIHPEDLTSIFLSKDNYFSFVELHIEQGPILENEGIPIGIVTAIAAPASITVDFEGNGGHAGAVLMPSRNDAGLAAAELALAVEKHALDSGSLDTVGTVGVLELHPGAINSIPSKAHIEI----------DTRDIDEERRNIVVNKIHQSAIRIAEKRGVKLSKFKIVNQDPPALSSNQIISTMEDAAKQLNLSYNLMISRAYHDSLFMA------------------RITPMGMIFIPCYKGYSHKPEEFASPENIVNGVKMLALTMLNLSSE---------
>CALAcreb
--------------------------------------------------------------MNSKHSQVLGV---LLSS--LLVVA---SLS-DASYEEQARKTMEEFSGYPSATPF-SHSSVSPSSLSVDIEGLQRQIEELSSFSDAPAPAVTRILYSQQDVLARRYIKSLMDQAGLLIREDSVGNIFGRWNGTEAALSAVASGSHIDAIPFSGKYDGVVGVLGAIEAINVLKR--------------------------TGFQPKRSLEVIMFTSEEPTRFGIISLQNYLVHIQKLYGNEELANALKQVVDGKNISFYEAAQSAGYAMHQ-DLFSVFLKKGYYFSFVELHIEQGPVLESEGIPIGIVTAIAAPASVIVDFEGNGGHAGAVLMPTRNDAGLAAAELALAVEKHVLDSGSLDTVGTVGVMELHPGAINSIPSKAHIEI----------DTRDIDEERRNIVVNKIHESAVRIAENRGVKLSKFKIVNQDPPALSSNQIISTMEDAAKRLNFSFNLMISRAYHDSLFMS------------------RISPIGMIFIPCYKGYSHKPEEYASAENIANGIKVLALTLAKLSAE---------
>HAEMdisc
--------------------------------------------------------------MDTKLSQGFLL---LFSA--LF-VA---SLS-DAIHEEQARKTMEEFSGYSSHALN-PHFSVSPSSRSVDIEGLQRQIEELSSFSDAPAPAVTRILYSHKDVLARRYIKSLMDKAGLSIREDSIGNIFGRWDGNEVELPAVATGSHIDAIPFSGKYDGVIGVLGAIEAINVLKR--------------------------TGFHPKRSLEVIMFTSEEPTRFGISCLGSRL-----LAGNEELVNALKLVVDEKNISFFKAAQSAGYAIHHEDLSSIFLKKDNYFSFVELHIEQGPILENEGIPIGIVTAIAAPASIIVDFEGNGGHAGAVLMPARNDAGLAAAELALAVEKHVVDSGSFDTVGTVGVMELHPGAINSIPSKAHIEI----------DTRDIDQERRNAVVNKIHQSAIRIAENRGVKLSNFKIVNQDPPAFSSNQIISTIEDAAKQLNLSFNLMISRAYHDSLFMS------------------RISPMGMIFIPCYKGYSHKPEEYTSAENIANGVSVLALALAKLSAE---------
>ERYCcris
----------------------------------------------------------MAAKMETNQSQLFAF---LYLS--LF-VA---SLS-DASHEDQARTTMEEFSGYSVN----VHHSILPSSLSVDIKGLLRQIEELSSFSDAPAPAVTRILYSQKDVQARSYIKSLMEEAGLLIHEDAVGNIFGRWVGTEPALSAVATGSHIDAIPYSGKYDGVIGVLGAIEAINALKR--------------------------SGFQPKRSLEVILFTSEEPTRFGIGCLGSRL-----LAGNEELANALKEVVDGQNISFLEAARSAGYAIHQEDLSTVFLKKDSYFSFLELHIEQGPILEEEGIPIGIVTAIAAPASMTVDFEGNGGHAGAVLMPARNDAGLAAAELALAVEKHVLNFGSFDTVGTVGVIELHPGAINSIPSKAHVEI----------DTRDIDEERRNIVVNKIHRSAVSIAENRGVKLSKFKIVNQDPPALSSTSIISTMEDAAKQLNLSFKLMISRAYHDSLFMA------------------RISPMGMIFIPCYKGYSHKPEEFAYAQDIANGVSMLALTLAKLSAE---------
>CYPRbard
--------------------------------------------------------------MATKLSQALKLCFFLFFS--LL-SA---SLS-DASHEDQVRNTMEEFSGYSAHSLH-SHHSIPPSSLSVDIQGLQNQIEELASFSDAPAPAVTRILYSQKDVLARRYIKSLMDQAGLSVREDTVGNIFGRWDGTETALSAVATGSHIDAIPYSGKYDGVIGVLGAIEAINILKR--------------------------SGFQPKRPLDVIMFTSEEPTRFGISCLGSRL-----LAGSEELASALKQVVDGKNISFLEAARSAGYAMHQEDLSSVFLKNDHYFSFVELHIEQGPILEEEGIPIGIVTAIAAPASIVVEFEGNGGHAGAVLMSARNDAGLAAAELALSVEKHVLDSGSADTVGTVGVIELHPGAINSIPSKAHMEI----------DTRDIDEQRRNVVVNKIHQSAIKVAENRGVELSKFKIVNQDPPALSSNPIITTMEDAAKQLNLDFKLMISRAYHDSLFMA------------------RISPMGMIFIPCYKGYSHKPEESASGEDIANGVKVLALTLAGLSAQ---------
>CREMappe
----------------------------------------------------------------------------------------------------------------------------------------------------------------------------------------------------------------------------------------------------------------------------------MFTSEEPTRFGIGCLGSRL-----LSGNEELANALKQVVDGQNISFLEAARSAGYAINQEDLSSVFLKKDNYFSFVELHIEQGPILEEEGIPIGIVTAIAAPASITVDYEGNGGHAGAVLMPARNDAGLAAAELALAVEKHVLDSGSFDTVGTVGVMELHPGAINSIPSKAHIEI----------DTRDIDEERRNVVVNKIRQSAVRIAENRGVKLSKFKIVNQDPPALSSDSIISTMEDAAKQLNLSFKLMISRAYHDSLFMA------------------RISPTGMIFIPCYKGYSHKPEEFASAQDIANGVNMLALTLAKLSAE---------
>PHALmode
-------------------------------------------------------------MMETKLSQLFVL---PFSV--LL-VT---SLS-HANHEEQARKTMEEFSGYPANSPH-PQYSISPSLLSVDIHGLQRQIDELSSFSDAPAPAVTRILYSQKDILARRHVKSLMEQAGLLVREDTVGNIFGRWEGTEAALSAVATGSHIDAIPYSGKYDGVIGVLGAIEAINVLKR--------------------------SGFQPKRSLEVIMFTSEEPTRFGISCLGSRL-----LTGNAELANALKQVVDGQNISFLEAARSAGYAIHQEDLSSVFLKKDNYFSFVELHIEQGPILEEEGIPIGIVTAIAAPASITLDFEGNGGHAGAVLMPARNDAGLAAAELALAVEKHVLDSGSFDTVGTVGVMELHPGAINSIPSKAHIEI----------DTRDIDEERRNIVVNKIRQSAIRIAENRGVVLSKFKIVNQDPPALSSDSIISTMEDAAKQLNLSFKLMISRAYHDSLFMA------------------RISPMGMIFIPCYKGYSHKPEEFASAPDIANGVKMLALTLAKLSAK---------
>ANOEroxb
--------------------------------------------------------------MDTKLSQFFVL---LFSA--LF-VA---SLS-DAIHEEQARKTMEEFSGYSTHARR-PYFSVPPSSLSADIEGLQRQIEELSSFSDAPAPAVTRILYSHMDVLARRYIKSLMDKAGLSIREDSIGNIFGRWDGTETELPAVATGSHIDAIPYSGKYDGVIGVLGAIEAINVLKR--------------------------TGFQPKRSLEVIMFTSEEPTRFGISCLGSRL-----LAGNEELANALKQVVDGQNISFLEAAQSAGYAIHHEDLSSIFLKKDIYFSFVELHIEQGPILENEGIPIGIVTAIAAPASIIVDFEGNGGHAGAVLMPARNDAGLAAAELALAVEKHVVDSGSFDTVGTVGVMELHPGAINSIPSKAHIEI----------DTRDIDQERRNAVINKIHQSAIRIAENRGVKLSKFKIVNQDPPALSSNQIISTMEDAAKQLNLSFNLMISRAYHDSLFMS------------------RISPMGMIFIPCYKGYSHKPEEHTSAENIANGVSVLALTLAKLSAA---------
>MEXIxero
------------------------------------------------------------MRMATKLSDASKLC-FLLFS--VP-AV---SLS-DASHEDQVRKTMEEFAGHSTRSFH-THHSVLPSSLSVDIQGLQNQIEELSSFSDAPAPAVTRILYSQKDVLARRYIKSLMNQAGLSVREDTVGNMFGRWDGTEPAAPAVATGSHIDAIPYSGKFDGVIGVLGAIEAINVLKR--------------------------SGFQPKRPLDVIMFTSEEPTRFGISCLGSRL-----LAGSEELASALKQVVDGQNISFLEAARSAGYAMHQEDLSSVFLKNDYYFSFVELHIEQGPILEEEGIPIGIVTAIAAPASITVDFEGNGGHAGAVLMSSRNDAGLAAAELALSVEKHVLDSGSADTVGTVGVIELHPGAINSIPSKAHLEI----------DTRDIVEQRRNDVVNKIHQSAIKIAENRGVKLSKFKIVNQDPPALSSNPIITTMEDAAKQLNLGFKLMISRAYHDSLFMA------------------RISPMGMIFIPCYKGYSHKPEEYASGDDIANGVKVLALTLARLSAQ---------
>CYMBensi
--------------------------------------------------------------METNSSQLFAL---LYLA--FL-VA---SLS-DASYEEQARKTMEEFSGYSVNSPP-SHQSISPSSLSVDKQGLLRQIEELSSFSDAPAPAVTRILYSQKDVQARRYIKGLMEQAGLLIHEDTVGNIFGRWVGTEAALSAVATGSHIDAIPYSGKYDGVIGVLGAIEAINVLKR--------------------------SGFQPRRSLEVIMFTSEEPTRFGISCLGSRL-----LAGNEELANTLKEVVDGQNISFLEAARSAGYATHQEDLSSVFLKKDNYFSFVELHIEQGPILEEEGIPIGIVTAIAAPASIVVNFEGSGGHAGAVLMPARNDAGLAAAELALAVEKHVLDSGSFDTVGTVGVMELHPGAINSIPSKAHIEI----------DTRDIDEERRNIVVNKIHQSAIRIAENRGVKLSKFKIINQDPPALSSNTVISTMEDAAKQLNLSYKLIISRAYHDSLFMA------------------RISPMGMIFIPCYKGYSHKPEEFASAQDIANGVSMLVLTLAKLSAE---------
>EPIPhell
--------------------------------------------------------------MDAK---RFAL---MFFV--LS-VA---SLS-DASDEVQARKTMEEFSGYPVHSPH-PHHSISPSSLSVDIQGLQRQIEELSSFSDAPAPAVTRILYSQKDVLARRYIKSLMEQAGLSIREDTVGNIFGRWEGTEAALPAVATGSHIDAIPYSGKYDGVIGVLGAVEAINVLKR--------------------------SGFHPKRSLEVIMFTSEEPTRFGISCLGSRL-----LAGSEELANALKQVVDGQNISFLEAARSAGYAIHQEDLSSVFLKKESYFSFVELHIEQGPILEKEGIPIGIVTAIAAPASISVDFEGNGGHAGAVLMTTRNDAGLAAAELALAVEKHVLDSGSFDTVGTVGVMELHPGAINSIPSKAHVEIGASLAEQRKSNTRDIDEERRNIVVNMIHQSAFRIAENRGVKLSKFKIVNQDPPAVSANPIISTMEDAAKQLNLSFKLMISRAYHDSLFMA------------------RISPMGMIFIPCYKGYSHKPEEFASAQDVANGVNVLALTLAKLSTE---------
>CALAtsoo
--------------------------------------------------------------METKLLQLFVL---LYLA--VL-VA---SLS-DASYEDQTRKTMEEFSGYTAPSPH-FQYSISPSSLSVDIQGLQRQIEELSSLSDAPAPAVTRILYGQKDVLARRYIKSLMEQAGLLIHEDTVGNIFARWGGTEAALSAVATGSHIDAIPYSGKYDGVIGVLGAIEAINVLKR--------------------------SGFRPKRSLEVIMFTSEEPTRFGISCLGSRL-----LAGNEELANALKQVVDGQNISFLEAARSAGYAMHQEDLSSVFLTKDNYFSFVELHIEQGPILEEEGIPIGIVTAIAAPASIIVDFEGNGGHAGAVLMPARNDAGLAAAELALAVEKHVLDSGSLDTVGTVGVMELHPGAINSIPSKAHIEI----------DTRDIDEERRNVVVNKIHQSAVQIAENRGVKLSKFKIVNQDPPALSSDSIISTMEDAAKQLNLSFKLMISRAYHDSLFMA------------------RISPMGMIFIPCYKGYSHKPEEFASPQDIANGVNVLALTLAKLSAE---------
>CRYPlept
--------------------------------------------------------------MDTKLSNVAVL---LFSA--LF-VA---FLS-DASHEEQARKTMEEFSGYPAHTPH-SHFSISPNSLSVDIEGLQKQIEELSSFSGAPAPAVTRILYSQKDVLARRYIKSLMYQAGLSVREDSIGNIFGRWDGTDAVLSAVATGSHVDAIPFSGKYDGVVGVLGAIEAINVLKR--------------------------ARFQPKRSLEVIMFTSEEPTRFGIGCLGSRL-----LAGDEELANALKHVADVQNVSFFEAAQFAGYAVHQEDLLNISLKKDYYFSFVELHIEQGPILEKEGIPIGIVTAIAAPASIIVDFEGNGGHAGAVLMPARNDAGLAAAELALEVEKHVMDSGSLDTVGTVGVMELHPGAINSIPSKAHIEI----------DTRDIDERRRNIVVDKIHQSAVRIAEDRGVKLSNFKIVNQDPPALSSNQIISTMEDAAKQLNLGFNLMISRAYHDSLFMA------------------RISPMGMIFIPCYKGYSHKPEEYASPENIANGINVLALTLAKLSAE---------
>SELEaequ
--------------------------------------------------------------MATKLSRAWKLCFFLLFY--IL-SA---SLS-DAGDEDRVRKTMEEFAGYAAHSFH-SHHSVPPSSLSVDIQGLQNQIEELASFSDAPAPAVTRILYSQKDVFARRYIKSLMYQAGLSVREDTVGNIFGRWDGTEPTLSAVATGSHIDAIPYSGKYDGVIGVLGAIEAINVLKR--------------------------SGFQPKRPLDVIMFTSEEPTRFGISCLGSRL-----LAGNEELANVLKQVVDGQNISFLEAARSAGYAMHQEDLSRVFLKNDYYFSFVELHIEQGPILEEEGIPIGIVTAIAAPASMIVEFEGNGGHAGAVLMAARNDAGLAAAELALAVEKHVLDSGSSDTVGTIGVMDLHPGAINSIPSKAHIEI----------DTRDIDEQRRNVVVNKIHQSAIKIAENRGVRLSKFKIVNQDPPALSSNPIITTMEDAAKQLNLGFKLMISRAYHDSLFMA------------------RISPMGMIFIPCYKGYSHKPEESASGEDIANGVKVLALALARLSAQ---------
>PHRAlind
MIF-------------------------QN---------------------------YQGDCTLTAARMATKLC-FLLFS--VL-SA---SLS-DASHEDQVRMTMEEFAGYPAHSF---HHSIPPASLSVDIQGLQNQIEELSSFSDAPAPAVTRILYSQKDVLARRYIKSLMDQAGLSVREDTVGNIFGRWNGTQPALSAVATGSHIDAIPYSGKFDGVVGVLGAIEAINVLKR--------------------------SGFQPKRPLDVIMFTSEEPTRFGISCLGSRL-----LAGSEELANALKQVADGQNISFLEAAKSAGYAMHEEDLSSVFLKNDHYFSFVEMHIEQGPILEEEGIPIGIVTAIAAPASITVDFEGNGGHAGAVLMSTRNDAGLAAAELALAVEKHVLDSGSADTVGTVGVLELHPGAINSIPSKAHVEI----------DTRDIDEQRRNVVVNKIHQSAIKIAENRGVKLSKFKIVNQDPPTLSSNTIITTMEDAAKQLNLGFKLMISRAYHDSLFMA------------------RISPMGMIFIPCYKGYSHKPEESASGEDIANGVKVLALTLASLSAQ---------
>HEMIforr
--------------------------------------------------------------MDAKPSQVFVL---LLSA--LL-AA---SLS-DTSHEEQARKTMEEFSGYPAHTTH-SCLSDSPCSLWVDIQGLQRQIEELSSFSDSSAPAVTRILYSEKDVLARRYIKSLMAQAGLSVREDSIGNIFGRWIGTEAALPAVATGSHIDAIPYSGKYDGVIGVLGAIEAIKALKR--------------------------TDFRPKRSLEVIMFTSEEPTRFGISCLGSRL-----LAGSEGLAHALKQVVDGQNISFLDAAQSAGYAIHQEDLTSIFLKKDDYFSFVELHIEQGPILENEGIPIGIVTAIAAPASITVDFEGNGGHAGAVLMPSRNDAGLAAAELALALEKHVMDSGSLDTVGTVGVLELHPGAINSIPSKAHIEI----------DTRDIDEERRNIVVNKIHQSAIRIAEKRGVELSKFKIVNQDPPALSSNQIISTMEDAAKQLNLSYNLMISRAYHDSLFMA------------------RITPMGMIFIPCYKGYSHKPEEYASPKNIANGVNMLALTLVKLSSK---------
>BORYspha
--------------------------------------------------------------MAWKLSHALHL---SVVIS-LF-FS---AIS-ASSPEDPTWKTMEEFSGYPTDPPH-ARFSLSTPSMSVDTESLQKQIDELSGFSDAPAPAVTRILYSEMDILARRYIKKLMDQAGLSIREDAVGNIFGRWNGYEEDLAAVATGSHVDAIPYSGKYDGVVGVLGALEAINVLKR--------------------------SDFNPKRSLEVIMFTSEEPTRFGISCLGSRL-----LARSEELANALKDTVDGQNITFSNAARSAGYYNDQEDLRNVFLKNNSYSAFLELHIEQGPILEEEGVSIGIVTAIAAPASVKVEFEGNGGHAGAVLMSARNDAGLAAAELALAVEKHVLESGSTDTVGTVGVMNLHPGAINSIPSKSHVEI----------DTRDIDESRRNIVVEKIHQSAVKIANNRGVKLSEFKIINQDPPALTEKSIINAMEVASKQLNLSHKLMISRAYHDSLFMA------------------RVSPIGMIFIPCYKGYSHKPEEYASIEDIANGVKVLALTLAKLSLD---------
>GOODpube
---------------------------------------------------------MFAATMDTKFSQVFVL---LFTP--LF-VA---SLA-GAIHEEQARKTMEEFSGYPSHTPH-PYFSVSPSSL-VDIEGLQGQIEELSSFSDAPAPAVTRILYSQNDVLARRYIKSLMDKAGLSIREDSIGNIFGRWDGTEAALPAVATGSHIDAIPYSGKYDGVIGVLGAIEAINVLKR--------------------------TGFQPKRSLEVIMFTSEEPTRFGISCLGSRL-----LAGNMELADALKQVVDGQNISFLEAAQSAGYAIHHEDLSSIFLKKDNYFSFVELHIEQGPILENEGIPIGIVTAIAAPASIIVDFEGNGGHAGAVLMPAR--------------------------IGSCRV---------SIGS-------------------------------------------------------------------------------------------------------------------------------------------------------------------------
>VANIplan
-----------------------------------------------------------MASGFSRAEQLSLL---LFSN--LL-LA---SCL-DASYEEEARKTMEDFSGYPTQSHP-SYSCLSPSSLLVDIQGLQTQIEELSAFSDAPAPAVTRILYTHKDVLARRYIKQRMNEAGLSLREDAVGNIFGRWDGAEPDLPAVATGSHIDAIPYSGRYDGVVGVLGAIEAINVLKR--------------------------SGFRPNRSLEIIMFTSEEPTRFGISCLGSRL-----LAGSQELAHALHEVVDEQNISFVEAARTAGYA-SQEDLSSVFLKKQNYFSFIELHIEQGPILEQEGIPIGVVTAIAAPASIQVEFEGNGGHAGAVLMSARNDAGLAAAELSLAVEKHVLDSGSIDTVGTVGVMNLHPGAINSIPSKAHIEI----------DARDIDEERRNVVVNKIYQSAVQIAEKRGVRLSKFKIVNQDPPALSSSMIIKTMEDAAKQLNFDSMRMISRAYHDSLFMA------------------RISPMGMIFIPCYRGYSHKPEEFASPENIAKGVKVLALTLAKLSS----------
>NEUWzoll
--------------------------------------------------------------MAANLSRALRL---CLIL--FT-IS---SVA-DASHEEQARRTMEEFSGFPAHSMH-SHYSLSPSTVSVDMEGLRRQIEELSSFSDAPAPAVTRILYSDKDVLARRYIKSLMGQAGLSVREDAVGNIFGRWDGYEAALLPVATGSHIDAIPFSGKYDGVIGVLGAIEAINVLKR--------------------------SGFRPKRSLDVIMFTSEEPTRFGISCLGSRL-----LAGSEELANALKQVVDGQNISFFEAARSAGYPIHQEDLTSVFLVKYSYHSFIELHIEQGPILEEEGIPIGVVTAIAAPASISVDFVGNGGHAGAVLMPARNDAGLAAAELALAVEKHVLDSASIDTVGTVGVIELHPGAVNSIPSKAHIEI----------DTRDIDEHRRNAVIDKIRQSAIRIAENRGVKLSKFKIVNQDPPALSSSSITSAMQDAAKELNLHSKLMISRAYHDSLFMA------------------RISPMGMIFIPCYKGYSHKPEEFSSAEDITNGVKVLAFTLAKLSLE---------
>CHILsemi
--------------------------------------------------------------MDTKFSQLFSL---LFYA--LV-VA---YLC-NGSYEEQARLTMEEFSGYPAHTPH-SHFSISPSALSVDIEGLQRQIEKLSSFSDAPAPAVTRILYSQKDVLARRYIKSLMDQAGLSIREDSIGNIFGRWDGTEVALSAVATGSHIDAIPFSGKYDGVVGVLGAIEAINVLKR--------------------------AGFQPKRSLEVIMFTSEEPTRFGISCLGSRL-----LAGNEELATTLKQVVDGQNVSFFEAAQSAGYATHQ-DLFSIYLKKNYFFSFVELHIEQGPILENEGIPIGIVTAIAAPASIIVDFEGNGGHAGAVLMPARNDAGLAAAELALAVEKHVLDSGSSDTVGTVGVVELHPGAINSIPSKAHIEI----------DTRDIDEERRDIVVSKIHQSAVRIAENRGVKLLKFKIVNQDPPALSSNQIISTMEDAAKQLNLSFSLMISRAYHDSLFMA------------------RISPMGMIFIPCYKGYSHKPEEYTSAENIANGVKMLALTLAKLSAE---------
>OPHRsphe
--------------------------------------------------------------MDVQFSLVSVL---LLSA--LL-IA---SLS-DTSHEEQARKTMEEFSGYPSHAPH-T-LSISPSLLSLDIQGLQRQIEELSSFSDSSAPTVTRILYSQKDVLARRYIKSLMTQAGLSVREDSIGNLFGRWIGTEDALPAVATGSHVDAIPYSGKYDGVIGVLGAIEAINMLKR--------------------------NDFQPKRSLEVIMFTSEEPTRFGISCIGSRL-----LAGSEELAHALKQVVDGQNISFFEAAQSAGYKIHQEDLTSIFLRKDNYFSFVELHIEQGPILENEGIPIGIVTAIAAPASITVDFEGNGGHAGAVLMPSRNDAGLAAAELALAVEKHAIGSGSLDTVSTTGVLDLYPGAINSIPSKAHIEI----------DTRDIDEERRNIVVKKIHQSAVRIAEKRGVKLSKFKIVNQDPPALSSNQIISAMEDTAKQLNLSYNLMISRAYHDSLFMA------------------RITPMGMIFIPCYKGYSHKPEEYVSPENIANGVKMLALTMVKLSSE---------
>THELangu
--------------------------------------------------------------MDSKLSQLFVL---LFSA--LF-IA---SLS-NASHEDHARKTMEEFSGYPADTPH-SHFYISASSLSVDIEGLQRQIEELSSFSDAPSPAVTRILYSQKDVLARRYIKSLMDQAGLSVREDSIGNIFGRWDGTDTALSAVATGSHIDAIPFSGKYDGVVGVLGAIEAINVLKR--------------------------AGFQPKRSLEVIMFTSEEPTRFGISCLGSRL-----LAGNEELATALKQVVDGQNVSFFEAAQSAGYEIHQEDLFSIFLKKNYYFSFVELHIEQGPFLEDEGIPVGIVTAIAAPASIIVDFEGTGGHAGAVLMPARNDAGLAAAELALAVEKHVMDSGSPDTVGTVGVMELHPGAINSIPSKAHIEI----------DTRDIDEERRDVVVSKIHQSAVRIAENRGVKLSKFKIVNQDPPAFSSSQIIFAMEYAAKQLNLSFNLMISRAYHDSLFMA------------------RISPMGMIFIPCYKGYSHKPEEYTSAENIANGVNVLALTLAKLSSE---------
>CALEmajo
--------------------------------------------------------------MDAKLPQLAAL---LFYA--LY-VA---SLC-NGSHDEQARKTMEEFSGYPGHTPH-AHFSLSPSSLSVDIEGLQRQIDELSSFSDAPAPAVTRILYSQKDVLARRYIKSLMDQAGLSIREDSIGNIFGRWDGTEAALSAVATGSHIDAIPFSGKYDGVVGVLGAIEAINVLKR--------------------------AGFQPKRSLEVIMFTSEEPTRFGISCLGSRL-----LAGNEELATTLKLVVDGQNVSFFEAAQSAGYAVHQEDLFSIFLNENYYFSFVELHIEQGPFLENEGIPIGIVTAIAAPASIIVDFEGGGGHAGAVLMPARNDAGLAAAELSLAVEKHVLDSGSSDTVGTVGVVELHPGAINSIPSKAHIEI----------DTRDIDEERRDIVVSKIHQSALSIAENRRVKLSKFKIVNQDAPALSSNQIISTMEDAAKQLNLGFNLMISRAYHDSLFMA------------------RISPMGMIFIPCYKGYSHKPEEYTSAENISNGVKVLALTLAKLSAE---------
>HYPOheme
--------------------------------------------------------------MAPKLTKSLPL---PFFL--FF-LA---VSA-ATSGEDPTWKTMEEFSGYPTSHPS---SSLFPPSISVDMEGLQRQIDELSAFSDTPAPSVTRVLYSEKDVLARRYIKQLMEQVGLSVREDPVGNIFGRWNGYEPGLAAISTGSHIDAIPYSGKYDGVVGVLGALEAIHALKR--------------------------SGFQPKRSLEVIMFTSEEPTRFGISCLGSRL-----LAGSEALADALKETVDGQNVSFFDAAKSAGYDIHQKDLRNVFLKNDSYFAFLELHIEQGPILEEEGVSIGIVTAIAAPASIKVDFEGNGGHAGAVLMSARNDAGLAAAELALAVEKHVLESGSKDTVGTVGIMELHPGAINSIPSKAHVEI----------DTRDIDEKRRNIVVEKIRQSAIRIAKNRGVKLSGFRIINQDPPAPCDESIIDAMEVVAKQLNLSHKLMISRAYHDSLFMA------------------RISPIGMIFIPCYKGYSHKPEEHASIEDIANGVKVLALTLAKLSLD---------
>PHALcorn
--------------------------------------------------------------METKLSQLFVL---PFSV--LL-VT---SLS-HANHEEQARKTMEEFSGYPANSPH-PQYSISPSLLSVDIHGLQRQIDELSSFSDATAPAVTRILYSQKDILARRHVKSLMEQAGLLVREDTVGNLFGRWEGTEAALSAVATGSHIDAIPYSGKYDGVIGVLGAIEAINVLKR--------------------------SGFQPKRSLEVIMFTSEEPTRFGISCLGSRL-----LAGNAELANALKQVVDGQNISFLEAARSAGYAIHQEDLSIVFLKKDNYFSFVELHIEQGPILEEEGIPIGIVTAIAAPASMTLDFDGNGGHAGAVLMPARNDAGLAAAELALAVEKHVLDSGSFDTVGTVGVMELHPGAINSIPSKAHIEI----------DTRDIDEERRNIVVNKIRQSAIRIAENRGVVLSKFKIVNQDPPALSSDSIISTMEDAAKQLNLSFKLMISRAYHDSLFMA------------------RISPMGMIFIPCYKGYSHKPEEFASAPDIANGVKMLALTLAKLSAK---------
>ANOEemei
--------------------------------------------------------------MDTKLSQFFVL---LFSA--LF-VA---SLS-DAIHEEQARKTMEEFSGYSTHARR-PYFSVPPSSLSADIEGLQRQIEELSSFSDAPAPAVTRILYSHMDVLARRYIKGLMDKAGLSIREDSIGNIFGRWDGTETELPAVATGSHIDAIPYSGKYDGVIGVLGAIEAINVLKR--------------------------TGFQPKRSLEVIMFTSEEPTRFGISCLGSRL-----LAGNEELANALKQVVDGQNISFLEAAQSAGYAIHHEDLSSIFLKKDIYFSFVELHIEQGPILENEGIPIGIVTAIAAPASIIVDFEGNGGHAGAVLMPARNDAGLAAAELALAVEKHVVDSGSFDTVGTVGVMELHPGAINSIPSKAHIEI----------DTRDIDQERRNAVINKIHQSAIRIAENRGVKLSKFKIVNQDPPALSSNQIISTMEDAAKQLNLSFNLMISRAYHDSLFMS------------------RISPMGMIFIPCYKGYSHKPEEH--------------------------------
>CALAplic
--------------------------------------------------------------MNSKHSQVLGV---LLSS--LL-VA---SLS-DASYEEHARKTMEEFSGYPSAAPF-SHSSVSPSSLSVDIEGLQRQIEELSSFSDAPAPAVTRILYSQQDVLARRYIKSLMDQAGLLIREDSIGNIFGRWNGTEAALSAVASGSHIDAIPFSGKYDGVVGVLGAIEAINVLKR--------------------------TGFQPKRSLEVIMFTSEEPTRFGISCLGSRL-----LAGNEELANALKQVVDGKNISFYEAAQSAGYAMHQ-DLFSVFLKKGYYFSFVELHIEQGPVLESEGIPIGIVTAIAAPASVIVDFEGNGGHAGAVLMPTRNDAGLAAAELALAVEKHVLDSGSLDTVGTVGVMELHPGAINSIPSKAHIEI----------DTRDIDEERRNIVVNKIHESAVRIAENRGVKLSKFKIVNQDPPALSSNQIISTMEDAAKRLNFTFNLMISRAYHDSLFMS------------------RISPIGMIFIPCYKGYSHKPEEYASAENIANGIKVLALTLAKLSAE---------
>CALAsini
--------------------------------------------------------------METKFRQLFVL---LYLA--VL-VA---SIS-DASYEDQTRKTMEEFSGYTASSPH-FQHSISPSSLSVDIQGLQRQIEELSSFSDAPAPAVTRILYGQKDVLSRRYIKSLMEQAGLLIHEDTVGNIFARWGGSEAALSAVATGSHIDAIPYSGKYDGVIGVLGAIEAINVLKR--------------------------SGFRPKRSLEVIMFTSEEPTRFGIGCLGSRL-----LAGNEELANALKQVVDGQNISFLEAARSAGYAMHQEDLSSVFLKKDNYFSFVELHIEQGPILEEEGIPIGIVTAIAAPASIIVDFEGNGGHAGGVLMPARNDAGLAAAELALAVEKRVLDSGSLDTVGTVGVMELHPGAINSIPSKAHVEI----------DTRDIDEERRNTVVNKIHQSAVRIAENRGVKLSKFKIVNQDPPTLSSDSIISTMEDAAKQLNLSFKLMISRAYHDSLFMA------------------RISPMGMIFIPCYKGYSHKPEEFASPQDIANGVNVLALTLAKLSAE---------
>DENDchryso
--------------------------------------------------------------METKFLQPFLL---LFLA--IS-VL---CLS-DASHEEQARKTMEEFSGYPADSPP-HHYSFSPSSLSVDIQGLQRQIEELSSFSDAPAPAVTRIVYSQKDVLARRYIKSLMEQAGLSIHEDTVGNIFGRWGGTEAALSAVATGSHIDAIPYSGKYDGVIGVLGAIEAINVLKR--------------------------SGFQPKRSLEVIMFTSEEPTRFGISCLGSRL-----LAGNGDLAIALKQAVDGQNISFLEVARSAGYAVHEDDLSSVFLKKDYYFSFIELHIEQGPILEEEGIPIGIVTAIAAPASISIDFEGNGGHAGAVLMPARNDAGLAAAELALAVEKHVLDSGSLDTVGTVGVMELHPGAVNSIPSKTHVEI----------DTRDIDEERRNVVVNKIHESAVRIAENRGVKLSKFKIVNQDPPALSSNSIISTMREATKQLNVSFKLMISRAYHDSLFMA------------------RISPMGMIFIPCYKGYSHKPEEFASAQDIANGVKVLALTLAKLSAE---------
>CHILtrap
--------------------------------------------------------------MDTKFSQLFSL---LFYA--LV-VA---SLC-NGSHEEQARLTMEEFSGYPAHTPY-SHFSISPSALSVDIEGLQRQIETLSSFSDAPAPAVTRILYTQKDVLARRYIKSLMDQAGLSIREDSIGNIFGRWDGTEAALSAVATGSHIDAIPFSGKYDGVVGVLGAIEAINVLKR--------------------------AGFQPKRSLEVIMFTSEEPTRFGISCLGSRL-----LAGNEELATTLKQVVDGQNVSFFEAAQSAGYATHE-DLFSIYLKKNYFFSFVELHIEQGPILENEGIPIGIVTAIAAPASIIVDFEGNGGHAGAVLMPARNDAGLAAAELALAVEKHVLDSGSSDTVGTVGVVELHPGAINSIPSKAHIEI----------DTRDIDEERRDIVVSKIHQSAVRIAENRGVKLLKFNIVNQDPPALSSNQIISTMEDAAKQLNLSFSLMISRAYHDSLFMA------------------RISPMGMIFIPCYKGYSHKPEEYTSAENIANGVKMLALTLAKLSAE---------
>APOSodor
--------------------------------------------------------------MAANLLRALEF---CLIL--FT-IA---SIG-GTSHEEQARKITEVFSGFPAHSLH-SHFTLSPSTASVDIEGLRRQIEELASFSDAPGPAVTRVLYSDKDVLARRYIKSLMVQAGLLVREDAIGNIYGRWDGSEADLPPVASGSHIDAIPYSGKYDGVIGVLGAIEAINVLKR--------------------------SGFQPKRSLEVIMFTSEEPTRFGISCIGSRL-----LAGSEELANALKQVVDGQNISFFEAARSAGYPIHQEDLSSVFLKKDSYHSFVELHIEQGPILEEEGIPIGIVTAIAAPASISVDFEGNGGHAGAVLMPARNDAGLAAAELALAVEKHVLESGCIDTVGTVGVIELHPGAINSIPSKAHIEI----------DTRDIDEQRRNAVINKIRLSAIRIAENRGVTLSKFKIVNQDPPALSSSSITATMQDAARQLNLHSKPMISRAYHDSLFMA------------------RISPMGMIFIPCYKGYSHKPEEFASLEEITNGVKVLALTLAKLSLE---------
>PHAIflav
--------------------------------------------------------------METKLWNLFAL---LYLA--VL-VA---SLS-DASYEEQTRKTMEEFSGYHAPPHH-FQYSISPSSLSVDIQGLQRQIEELSSFSDAPAPAVTRILYGQKDVLARRYIKSLMEQAGLLIHEDTVGNIFARWGGTEAALSAVATGSHIDAIPYSGKYDGVIGVLGAIEAINVLKR--------------------------SGFRPKRSLEVIMFTSEEPTRFGISCLGSRL-----LAGNEELANALKQVVDGQNISFLEAARSAGYAIHQEDLSSVFLKKDNYFSFVELHIEQGPILEEEGIPIGIVTAIAAPASIIVDFEGNGGHAGAVLMPARNDAGLAAAELALAVEKHVLDSGSFDTVGTVGVVELHPGAINSIPSKAHIEI----------DTRDIDEERRNVVVNKIHQSAVRIAENRGVKLSKFRIVNQDPPALSSNSIISTMEDAAKQLNLSFKLMISRAYHDSLFMA------------------RISPMGMIFIPCYKGYSHKPEEFASAQDIANGVNVLALTLAKLSAE---------
>VANIshen
-----------------------------------------------------------MASRLSRAEQLCLL---LLLN--LL-LA---SCL-DASHEEEARKTMEDFSGYPTHSHP-SHSCLSPSSLLVDIHGLQTQIEELSTFSDAPAPAVTRVLYSHKDVLARRYIKQRMNEAGLSLREDAIGNIFGRWDGAEPDLPAVATGSHIDAIPYSGRYDGVVGVLGAIEAINVLKR--------------------------SGFQPNRSLEIIMFTSEEPTRFGISCLGSRL-----LAGSQELAHVLHEVVDEQNISFFEAARSAGYA-NQEDLSSVFLKKDKYFSFIELHIEQGPILEQEGIPIGIVTAIAAPASIQVEFEGNGGHAGAVLMPARNDAGLAAAELSLAVEKHVLDSGSIDTVGTVGVMNLHPGAINSIPSKAHIEI----------DVRDIDEERRNIVVNKIYQSAVQIAENRGVRLSKFKIVNQDPPSLSSSTIIKTVEDAAKQLNFDSMLMISRAYHDSLFMA------------------RISPMGMIFIPCYRGYSHKPEEFASPENIAKGVKVLAFTLAKLSSSQ--------
>PAPHconc
--------------------------------------------------------------MATKLSHASKLC-FLLFS--VL-SV---ALS-DASHDDQVRKTLEEFAGYSAHSFH-SHHSIPPSSLSVDIQGLQNQIEELSSFSDAAAPAVTRILYSRKDVLARRYIKSLMDQAGLSVREDTVGNIFGRWAGTEPALSAVATGSHIDAIPYSGKFDGVIGVLGAIEAINVLKR--------------------------SGFQPKRPLDVIMFTSEEPTRFGISCLGSRL-----LAGSEELANALKQVVDGQNISFLEAARSAGYARHQEELSSVFLKNDYYFSFIELHIEQGPILEEEGIPIGIVTAIAAPASLTVDFEGNGGHAGAVLMSARNDAGLAAVELALAVEKHVLDSGSADTVGTVGVIELHPGAINSIPSKAHVEI----------DTRDIDEQRRNVVVNKIHQSAIKIAENRGVKLSKFKIVNQDPPALSSNSIITTMEDAAKQLNLGFKLMISRAYHDSLFMA------------------RISPMGMIFIPCYKGYSHKPEEFASGEDIANGVKVLALTLARLSAQ---------
>SERAvome
--------------------------------------------------------------MDAKLSQVFVL---LLSA--LL-IA---SLS-DTSYEEQARKTMEEFSGYPAHTPH-SRLSISPSLLSVDIQGLQRQIEELSSFSDSSAPTVTRILYSQKDVLARRYIRSLMAQAGLSVREDSIGNIFGRWFGTEDALPAVATGSHIDAIPYSGKYDGVIGVLGAIEAINVLKR--------------------------VDFQPKRSLEVIMFTSEEPTRFGISCLGSRL-----LAGSEELAHVLEQVVDGQNITFFEAAQSAGYAIHQEDLTSIFLRKDNYFSFVELHIEQGPILENEGIPIGIVTAIAAPASITVDFEGNGGHAGAVLMPSRNDAGLAAAELALAVEKHTMDSGSLDTVGTAGVLELYPGAINSIPSKAHVEI----------DTRDIDEERRNIVVSKIHQSAIKIAEKRGVKLSKFKIVNQDPPALSSNQIISTMEDTAKQLNLSYNLMISRAYHDSLFMA------------------RIAPMGMIFIPCYKGYSHKPEEYASPENIANGVKMLALTMAKLSSE---------
>DACThata
--------------------------------------------------------------MHAKLSQVFVL---LLSS--LL-IA---SLS-DTSHEEQARKIMDEFSGYPAHTPH-SCLSISPSSLSVDIQGLQRQIEELSSFSDSSAPTVTRILYSQKDVLARRYIKNLMAQAGLSVREDSIGNIFGRWIGTEAALPAVATGSHIDAIPYSGKYDGIIGVLGAIEAINVLKR--------------------------IDLQPKRSLEVIMFTSEEPTRFGISCLGSRL-----LAGSEELAHALQQVVDGQNISFFEAAQSAGYAIHPEDLTSIFLRKDNYFSFVELHIEQGPILENEGIPIGIVTAIAAPASISVDFEGNGGHAGAVLMPSRNDAGLAAAELALAVEKHAMDSGSLDTVGTVGVLELHPGAINSIPSKAHVEI----------DTRDIDEERRNIVVNKIHQSAIRIAEKRGVKLSKFKIINQDPPALSSNQIISTMEDAAKQLNLSYNLMISRAYHDSLFMA------------------RITPMGMIFIPCYKGYSHKPEEYTSPENIVNGVKMLALTMVNLSSE---------
>PLATclav
--------------------------------------------------------------MDAKLWQVFVL---LLSA--LL-IA---ALS-DASHEEQTRKTMEEFSGYPAHTPH-SCLSISPSSLSVDIQGLQRQIEELSSFSDSSAPTVTRILYSEKDVLARRYIKSLMVQAGLSVREDSIGNIFGRWIGTEAALPAVATGSHIDAIPYSGKYDGVIGVLGAIEAINILKR--------------------------TDLQPKRSLEVIMFTSEEPTRFGISCLGSRL-----LAGSEELAHALKEVVDGQNISFLEAAQSAGYAIHQEDLTNIFLRKDNYFSFVELHIEQGPILENEGIPIGIVTAIAAPASIIVDFEGNGGHAGAVLMPSRNDAGLAAAELTLAVEKHVMDSGSLDTVGTVGVLELHPGAINSIPSKAHIEI----------DTRDIDEERRNIVVNKIHQSAIRIADKRGVKLSKFKIVNQDPPALSSNQIISTMEDAAKQLNLSYNLMISRAYHDSLFMA------------------RITPMGMIFIPCYKGYSHKPEEYASSEDIVNGVKMLALTMAKLSSE---------
>ORCHital
--------------------------------------------------------------MDAKISQVFVL---LFSA--LL-IA---SLS-DTSHEEQSRRAMEEFSGYPAHTPH-SCLSISSSSLSVDIQGLQRQIDELSSFSDSSAPTVTRILYSLKDVLARRYIKSLMTQAGLSVREDSIGNIFGRWIGTEAALPAVATGSHIDAIPYSGKYDGVIGVLGAIEAINVLKRIGAKIFQIPVDGNRLKIQADRDLRRGTDLQPKRSLEVIMFTSEEPTRFGISCLGSRL-----LAGSEELAHALNQVVDGQNISFLEAAQSAGYAIHQEDLTTIFLRKDNYFSFVELHIEQGPILENEGVPIGIVTAIAAPASITVDFEGSGGHAGAVLMPSRNDAGLAAAELALAVEEHAMDSGSLDTVSTVGVLELHPGAINSIPSKAHIEI----------DTRDIDEERRNIVVSKIHQSAIRIAEKRGVKLSKFRIVNQDPPALSSNQIISTMEDAAKQLNLSYNLMISRAYHDSLFMA------------------RITPMGMIFIPCYKGYSHKPEEYASPENIANGVKMLALTMIKLSSE---------
>MASDpict
----------------------------------------------------------MCANMGEKLFKLFAI---ILFS--LL-FA---SLP-DANHEEQTKKTMEDFSGYPIHSYH-----LYHSSLSVDIEGLQRQIDELSSFSDAPSPAVTRVLYSQKDVLARRYIKSLMEQAGLLIHEDTVGNIFGRWVGTEGALSAVATGSHIDAIPYSGKYDGVIGVLGAIEAINVLKR--------------------------SGFQPKRSLEVIMFTSEEPTRFGISCLGSRL-----LAGNEELANALKQVVDGQNISFFEAARSAGYAVHQEDLSNVFMKKDNYFSFVELHIEQGPILEEEGIPIGIVTAIAAPASITVDFEGNGGHAGAVLMPARNDAGLAAAELALAVEKHVLDSGSLDTVGTVGIMELHPGAINSIPSKAHIEI----------DTRDIDEERRNIVINKIHQSAVRIAENRGVNLSKYKIVNQDPPALSSNPIISTMEDAAKQLNLNFKFMISRAYHDSLFMA------------------RISPIGMIFIPCYKGLPHIIHKLFFAYILLAAILWWKVAFEKQICSSVVA--VRL
>PHAItank
--------------------------------------------------------------METKLWHIFAL---LYLA--VL-VA---SLS-DASYEEQTRKTMEEFSGYPAPSPH-FHYSISPSSLSVDIQGLQRQIEELSFFSDAPAPAVTRILYGRKDVLARRYIKSLMEQAGLLIHEDTVGNIFARWKGTEAALSAVATGSHIDAIPYSGKYDGVIGVLGAIEAINVLKR--------------------------SGFRPKRSLEVIMFTSEEPTRFGISCLGSRL-----LAGNEELANALKQVVDGQNISFLEAARSAGYAIHQEDLSSVFLKKDDYFSFVELHIEQGPILEEEGIPIGIVTAIAAPASIIVDFEGNGGHAGAVLMPTRNDAGLAAAELALAVEKHVLESGSFDTVGTVGVMELHPGAINSIPSKAHIEI----------DTRDIDEERRNVVVNKIHQSAVRVAENRGVKLSKFKIVNQDPPALSSNSIISTMEDAAKQLNLSFKLMISRAYHDSLFMA------------------RISPMGMIFIPCYKGYSHKPEEFASAQDIANGVNVLALTLAKLSAE---------
>GOODfuma
--------------------------------------------------------------MDAKLSQVFVL---LFSS--LF-VA---SLS-DAIHEEQARKTMEEFSGYPSHTPH-PYFSVSPSSLSVDIEGLQRQIEELSSFSDAPAPAVTRILYSQKDVLARRYIKSLMNKAGLSIREDSIGNIFGRWDGTEAALPAVATGSHIDAIPYSGKYDGVIGVLGAIEAINVLKR--------------------------TGFQPKRSLEVIMFTSEEPTRFGISCLGSRL-----LAGNEELADTLKQVVDGQNISFLEAAQSAGYAIHHEDLSSIFLKKDNYFSFVELHIEQGPILENEGIPIGIVTAIAAPASIIVDFEGNGGHAGAVLMPARNDAGLAAAELALAVEKHVADSGSFDTVGTVGVMELHPGAINSIPSKAHIEI----------DTRDIDQERRNAVVNKIHQSAIRIAENRGVKLSKFNIVNQDPPAISSNHIISTMEDAAKQLNLSFNLMISRAYHDSLFMS------------------RMSPMGMIFIPCFKGYSHKPEEYTSAENIANGVSVLSLTLAKLSAE---------
>OPHRgarg
MVFLACSSWLVSERDAIKRAESRSTLTSENCTSMAMVEVRKPNRALIATAKMSKLVRSVTVAMEGQFSLVSVL---LLSA--LL-IA---SLS-DTSHEEQARKTMEEFSGYPSHAPH-T-LSISPSLLSLDIQGLQRQIEELSSFSDSSAPTVTRILYSQKDVLARRYIKSLMTQAGLSVREDSIGNLFGRWIGTEDALPAVATGSHVDAIPYSGKYDGVIGVLGAIEAINMLKR--------------------------NDFQPKRSLEVIMFTSEEPTRFGISCIGSRL-----LAGSEELAHALKQVVDGQNISFFEAAQSAGYKIHQEDLTSIFLRKDNYFSFVELHIEQGPILENEGIPIGIVTAIAAPASITVDFEGNGGHAGAVLMPSRNDAGLAAAELALAVEKHAIGSGSLDTVSTTGVLDLYPGAINSIPSKAHIEI----------DTRDIDEERRNIVVKKIHQSAVRIAEKRGVKLSKFKIVNQDPPALSSNQIISAMEDTAKQLNLSYNLMISRAYHDSLFMA------------------RITPMGMIFIPCYKGYSHKPEEYVSPENIANGVKMLALTMVKLSSE---------
>DENDnobi
--------------------------------------------------------------METKIFQPFLL---LFLA--IS-IP---CLS-DASHEEHARKTMEEFSGYPADSPP-HHYSFSPSSLSVDIQGLQRQIEELSSFSDAPAPAVTRILYSQKDVLARRYIKSLMEQAGLSIHEDAVGNIFGRWGGTEAALSAVATGSHIDAIPYSGKYDGVIGVLGAIEAINVLKR--------------------------SGFQPKRSLEVIMFTSEEPTRFGISCLGSRL-----LAGNEELAIALKQAVDGKNISFLEAARSAGYAVHEDDLSSVFLKKDYYFSFIELHIEQGPILEEEGIPIGIVTAIAAPASISIDFEGNGGHAGAVLMPARNDAGLAAAELALAVEKHVLDSGSFDTVGTVGVMELHPGAVNSIPSRTHVEI----------DTRDIDEERRNVVVNKIHQSAVRIAENRGVKLSKFKIVNQDPPALSSNSIISTMREATKQLNVSFKLMISRAYHDSLFMA------------------RISPMGMIFIPCYKGYSHKPEEFASAQDIANGVKVLALTLAKLSAE---------
