# Supplementary material for: Orchid Phylotranscriptomics: The Prospects of Repurposing Multi-Tissue Transcriptomes for Phylogenetic Analysis and Beyond
Source: Front Plant Sci. 2022 May 27;13:910362. doi: 10.3389/fpls.2022.910362 (PMC9196242; doi:10.3389/fpls.2022.910362)
Supplement: Supplementary file 4 [file Data_Sheet_3.zip › ortho_MSA/r1/OG0009454.fa]

>ANOEemei
------------------------------------------------------------------------------MAFAAT--------LLRMRGFPL--LQARVLRSSALPRRSSFGTSSL-EASLQPDPLVSAPEFTGRTE----AIG-RGGLEGLSPPS-PPKQQ----ENLW-EDHPYYRRWKDKEEEILQDIEPVKFLTKDILHSERYLDGERLSAED-EKEVVEKLLAYHPHSVDKIGCGLDSIMVDRHPQFK----NSRCLFV--------VRTDGVWIDFSYQKCLRAYIRE--KYPFYAERFI-------------------------KEH---FKRT---------------------------------------------------------------------------------
>ANOEroxb
------------------------------------------------------------------------------MAFAAT--------LLRMRGFPL--LQARVLRSSALPRRSSFGTSSL-EASLQPDPLVSAPEFTGRTE----AIG-RGGLEGLSPPS-PPKQQ----ENLW-EDHPDYRRWKDKEEEILQDIEPVKFLTKDILHSERYLDGERLSAED-EKEVVEKLLAYHPHSVDKIGCGLDSIMVDRHPQFK----NSRCLFV--------VRTDGVWIDFSYQKCLRAYIRE--KYPFYAERFI-------------------------KEH---FKRT---------------------------------------------------------------------------------
>APOSodor
------------------------------------------------------------------------------MASTVA--------LLRLRGFPV--LRARPTRGSSLPRRYSVEISSP-DGQQPPEAAVAPGEGV--IK----AVS-GGGVVGLSAPS-MPAPQ----EKSW-EDHPDYRRWKDKEDEILRDIEPIMFLTKDILHSDRYGDGETLNSED-EREVVEKLLAYHPHSDDKVGCGIDSIMVDRHPQFR----NSRCLFV--------VRTDGVWIDFSYQKCLREYIRD--KYPSYAERFI-------------------------FEH---FRRT---------------------------------------------------------------------------------
>APOSshen
------------------------------------------------------------------------------MASTVA--------FLRLGGSPV--LRARPTRGSSLPRRYSVEISSP-DGQQPQEAAVAPGEGV--IK----AVS-GGGVVGLSAPS-MPAPQ----EKSW-EDHPDYRRWKDKEDEILRDIEPIMFLTKDILHSDRYGDGETLNSED-EREVVEKLLAYHPHSDDKVGCGIDSIMVDRHPRFR----NSRCLFV--------VRIDGVWIDFSYQKCLRAYIRD--KYPSYAERFI-------------------------FEH---FRRT---------------------------------------------------------------------------------
>BLETstri
---------------------------------------------------------------------------MASSSSAPL--------LLRLRGFPV--LQARALR-AALPRRCSVGISST-ETP-------------TAAA----GGG-GGGMGGLSPPS-PPKQK----DNSW-EEHPDYRRWKDKEGEILLDIDPIKFRAKDILHSERYRDGERLSTED-EKVVVEKLLAYHPHSEDKIGCGLDSIMVDRHPQFR----NSRCLFV--------VRTDGVWIDFSYQKCLRAYIKE--KYPHHAERFI-------------------------KEH---FKRT---------------------------------------------------------------------------------
>BORYspha
---------------------------------------------------------------------------------MAT--------LLLLRNLPL--LRFRSRL-SLPYQRYPSAFSTL-GASHSLESAAPECEST--------PTS-CSTAKGLSPPV-PPHPK------SW-ADHPDYRQWRDKEKEILKDIEPITLLTKEILHSDRYVDGERLTDED-EKEVMEKLLVYHPHSEDKIGCGLDFIMVDRHPQFK----NSRCLFV--------VRTDGGWIDFSYQKCLRAYIRE--KYPSHAERFI-------------------------REH---FKRT---------------------------------------------------------------------------------
>CALAcreb
------------------------------------------------------------------------------MASAAM--------LLRLRGFPI--LQSRVLR-VTIPRHYCVGISSI-EAPQPPDPAVSVREITGRS-----AVS-GRGLKGLSPPS-PPKQK----ENLS-EDRPDDKLWKDTEAEILQDIEPVKILTKDILHSDRYVDGEALSKED-EKEVVTKLLAYHPHSVDKIGSGIDSIMVDRHPQFR----KSRCLFV--------VRTDGRWIDFSYQKCLRAYIRQ--KYPLYAEKFI-------------------------KQH---LKRT---------------------------------------------------------------------------------
>CALAplic
------------------------------------------------------------------------------MASAAM--------LLRLRGFPI--LQSRVLR-VTIPRHYCVGISSI-EAPQPPDPAVSVREITGRS-----AVS-GRGLKGLSPPS-PPKQK----ENLS-EDRPDDKLWKDKEAEILQDIEPVKILTKDILHSDRYVDGEALSKED-EKEVVTKLLAYHPHSVDKIGSGIDSIMVDRHPQFR----KSRCLFV--------VRTDGRWIDFSYQKCLRAYIRQ--KYPLYAEKFI-------------------------KQH---LKRT---------------------------------------------------------------------------------
>CALAsini
------------------------------------------------------------------------------MASAAT--------LLRLRSLPL--LQARALR-AALPRRCSIGISSL-ETPQQPDHAVSVREVTAPTA----AVG-EGGVRGLSLPS-PPKQK----ENSW-EDHPDYRRWKDKEEEILLDIEPIKFCTKDILHSDRYRDGERLSTED-EKVVVERLLAYHPHAEDKIGCGIDSIMVDRHPQFR----NSRCLFV--------VRTDGVWIDFSYQKCLRAYIKE--NYPSHAERFI-------------------------KEH---FKRT---------------------------------------------------------------------------------
>CALAtsoo
------------------------------------------------------------------------------MASTAT--------LLRLRSLPL--LQARALR-AALPRRCSIGISSL-ETPQQPDHAVSVREVTAPTA----AVG-GGGVRGLSPPS-PPKQK----ENSW-EDHPDYRRWKDKEEEILLDIEPIKFCTKDILHSDRYRDGERLSTED-EKVVVERLLAYHPHAEDKIGCGIDSIMVDRHPQFR----NSRCLFV--------VRTDGVWIDFSYQKCLRAYIKE--NYPSHAERFI-------------------------KEH---FKRT---------------------------------------------------------------------------------
>CALEmajo
------------------------------------------------------------------------------MASAPV--------LLRLRGFPV--LRARVIR-ATLPRRYSISVSSI-ETPQPPDPSASVREVARRRE----AVV-GGGLKGLFPPS-PPMQK----ESSW-EDHPDYRRWKDKEEEILQDIERVKLLTKDILHSERYMDGERLSTED-EKAVVEKLLAYHPHSVDKIGCGLDSIMVDRHPQFK----NSRCLFV--------VRTDGVWIDFSYQKCLRAYVRE--KYPSHAERFI-------------------------KQH---LKRT---------------------------------------------------------------------------------
>CEPHdama
------------------------------------------------------------------------------MASAAT--------LLRLRGFPL--LKARALR-AALPRRCSVGISSI-ERPQLPEPAVSVREVTGPTA----AVV-GGGMEGLSPPS-LPKQN----EKSW-EDYTDYRRWKDKEEEILLDIEPIKFLTKDILHSERYRDGERLSTED-EKEVVEKLLSYHPYSEDKIGCGLDSIMVDRHPQFR----NSRCLFV--------VRTDGGWIDFSYQKCLRAYIKE--KYPSYAERFI-------------------------KEH---FKRV---------------------------------------------------------------------------------
>CHILsemi
------------------------------------------------------------------------------MASAAV--------LLRLRGFPV--FQARVIK-ATLPRRYSISVSSI-ETPQRPDPSVSVREDAGRRK----TVG-GGGLVGLFPPSPPPKHK----ESSW-ENHPDYRRWKDKEEEILQDIEPVKLLTKDILHSERYMDGERLSTED-EKAVVEKLLAYHPHLVDKIGSGLDSIMVDRHPQFK----NSRCLFV--------VRTDGVWIDFSYQKCLRAYIRK--KYPSHAERFI-------------------------KEH---FKRT---------------------------------------------------------------------------------
>CHILtrap
---------MRFIGLVLIQIHK--------ISSIRHLERIGEPQNPA------------------------GLSVGAPMASAAV--------LLRLRGFPV--FQARVIT-ATLPRRYSISVSSI-ETPQRPDPSVSVREDAGRRK----TVG-GGGLVGLFPPSPPPKHK----ESSW-ENHPDYRRWKDKEEEILQDIEPVKLLTKDILHSERYMDGERLSTED-EKVVVEKLLAYHPHLVDKIGSGLDSIMVDRHPQFK----NSRCLFV--------VRTDGVWIDFSYQKCLRAYIRE--KYPSHAERFI-------------------------KEH---FKRT---------------------------------------------------------------------------------
>CORYacti
------------------------------------------------------------------------------MTSAVT--------LLRLRGFPI--LQARVLR-ASVPRRQSIGISST-EAPQPADPAVSLREFTTRTE----AVG-GGGLEGLFKPS-PSKQV----ENTS-DDHPDYRRWKDKEEEILQDIQPIKFLIKDILHSERYMDGEHLSSED-KKEVVEKLLAYHPHSVDKIGCGLDSIMVDRHPQFR----NSRCLFV--------VRIDGVWIDFSYQKCLRAYIRE--RYPSYAERFI-------------------------KQH---FMRA---------------------------------------------------------------------------------
>CREMappe
------------------------------------------------------------------------------MASFDA--------ILRLRSYAH--LQFRSLR-AVLPRRCSVGISSL-ETPQQLEPAVSARKVTAPTA----AVG-GDGVRGLSPPS-PPKQK----DNSW-EDHPEYRRWMNKEGEILLDIEPIKFRTKDILHSDRYRDGERLCTED-EKVVVEKLLAYHPHSEDKIGCGIDSIMVDRHPQFR----NSRCLFV--------IRTDGVWIDFSYQKCLRAYIKE--KYPSHAERFI-------------------------KEH---FKRIS--------------------------------------------------------------------------------
>CRYPlept
------------------------------------------------------------------------------MASAAT--------LLRLRGFPI--LQARVLK-AAFPRRYSVGVSSI-ETPQPPEPAVSVRELTARTE----AVG-RGGLEGLSPPS-PPKQK----ENSW-EDHPDYRRWKDKEEEILQDIDPVKLLTKDILHSERYLDGERLSAED-EKEVVEKLLAYHPHSVDKIGCGLHSVMVDRHPQFK----NSRCLFV--------VRTDGVWIDFSYQKCLRAYIRQ--KFSSISSYFSPKILPSGSGMGNCIERYALRSPEKEEDD---FKKEEDDLQKGEKSEESAAKLRTVVLTQREFEWLTEKLEQKPAVMSLEALLDREEERWQPELTPIMEIPELQSIKNSPEQLQPPP
>CYMBensi
------------------------------------------------------------------------------MASVAA--------VIRLRGFPL--LQFRALR-AELPRRYSVGISTL-ETAQQPEPVVSVGEVTARTT----AAG-GGGVRGLSPPS-PPKQE----ENSL-EDHPDYRRWKDKEEEILVDIEPIKFRTKDILHSDRYRDGERLSTED-EKIVVDKLLAYHPHAEDKIGCGIDSIMVDRHPQFN----SSRCLFV--------VRTDGVWIDFSYQKCLRAYIKE--KYPSYAERFI-------------------------KEH---FKRT---------------------------------------------------------------------------------
>CYMBmann
------------------------------------------------------------------------------MPSVGA--------VIRLWGFPL--LHFRALR-AALPRRYSVGISKL-ETAQQPEQVVSVGEVTARTT----AAG-GGGVRGLSPPS-PPKQE----ENSL-EDHPDYRRWKDKEEEILVDIEPIKFRTKDILHSVRYRDGERLSTED-EKMVVDKLLAYHPHAEDKIGCGIDSIMVDRHPQFN----SSRCLFV--------VRTDGVWIDFSYQKCLRAYIKE--KYPSHAERFI-------------------------KEH---FKRI---------------------------------------------------------------------------------
>CYPRbard
VGSGEVGPLAALKGDLVE----------------RVSCSLKRSKANQ------------------------IRFAGVRMASAAA--------LLRLRATPL--LQSRALR-ASLPHRFSAGLSSL-EKPRPPEPVVS-----APPP----AAG-GGGVERLSPPS-LPKPP----EKSW-EDHPDYRRWKDKEEEILGDIEPIKFLTKDILHSERYMDGERLSAED-EKEVVERLLAYHPHSEDKIGCGLDSIMVDRHPQFK----NSRCLFV--------VRTDGVWIDFSYQKCLRTYIRE--MYPSHAERFI-------------------------REH---FKRT---------------------------------------------------------------------------------
>CYPRflav
------------------------------------------------------------------------------MTSAAA--------LLRPRAFPL--LQSRALR-ASLPHRISAGISSL-EKPRPPEPIVS-----APPT----AAG-GGGVERLSPPS-LPKQP----DKSW-EDHPDYRRWKDQEEEILRDIEPIKFLTKDILHSERYMDGEPLSAED-EKEVVEKLLAYHPHSEDKIGCGLDSIMVDRHPQFK----NSRCLFV--------VRTDGVWIDFSYQKCLRAYIRK--MYPSYAERFI-------------------------REH---FKRT---------------------------------------------------------------------------------
>DACThata
---------MSSQPSVLESLNQNREPERILFPIRLVKDKRSKNRRDT------------------------FYPSDDPMASAAT--------LLRLRGFPF--LQARVLR-TAFPRRYSVGIFSL-EPPQPPDPAGSWHEFNGRTE----AVG-VGGLEGLSPPS-PPKQK----DNSW-EDHPDYRRWKDKEEEIFQDIEPVKFLIKDILHSDRYMDGERLSTED-EKEVIEKLLAYHPHSVDKIGCGLDSIMVDRHPQFR----ISRCLFV--------VRTDGSWIDFSYQKCLRAYIRE--KYPFYAERFI-------------------------KEH---FKRT---------------------------------------------------------------------------------
>DENDchryso
---------SRVTG-----PNNF--PYRRAAAGLNISRTVYRPRGKR------------------------KSSNLVPMASAAT--------LLRLRVFPF--LQARALR-AAVPRRCSVDISSL-QSPQHPEFAVSVLEVTAPRA----TVG-GGGLRGLSPPS-LPKQK----ENSW-EDHPDYRRWKDKEGEILLDIDPIKFRTKDILHSDRYRDGERLSAED-EKVVVEKLLAYHPHSEDKIGCGLNSIMVDRHPQFR----NSRCLFV--------VRTDGVWIDFSYQKCLRAYIKE--KYPSHAERFI-------------------------KEH---FKRI---------------------------------------------------------------------------------
>DENDnobi
------------------------------------------------------------------------------MASAGT--------LLRLRGFLF--LQARALR-AAVPRRCSVDISSL-QSPQHPEYAVAVLGVTAPRA----TVG-GGGLRGLSPPS-LPKQK----ENSC-EYHPDYRRWKDKEGEILLDIDLIKFRTKDILHSDRYRDGERLSVED-EKVVVEKLLAYHPHSEDKIGCGLNSIMVDRHPQFR----NSRCLFV--------VRTDGVWIDFSYQKCLRAYIKE--KYPSHAERFI-------------------------KEH---FKRI---------------------------------------------------------------------------------
>DIURorie
------------------------------------------------------------------------------MASAAT--------LLRLRGFYT--LQARVLR-ASLPRRYSVGISSI-EAPQPTEPAVSVREFTRRTE----AVG-GGGLEGLSAPS-PPKQK----EKSW-DHHPDYKEWSDKEEEILQDIEPVKFLIKNILHTERYMDGERLSSED-EK-VIEKLLAYHPHAVDKIGCGLDSIMVDRHPQFR----YSRCLFV--------VRTDGGWIDFSYQKCLRAYIKE--KYPYYAERFI-------------------------KKH---FKRT---------------------------------------------------------------------------------
>DRAKelas
------------------------------------------------------------------------------MGSAAV--------LLRLMGFPV--LRARHIN-ATLPRRFSVGVSSI-EKPQPPESSASVREITGRRE----AVG-GGGLKGLFPPS-PPKQK----ESSW-EGHPDYRQWKDKEAEILQDIEPVKLLTKGILHSERYMDGERLSTED-EKAVVEKLLAYHPHSVDKIGCGLDSIMVDRHPQFK----DSRCLFV--------VRTDGVWIDFSYQKCLRAYVRE--KYPSHAERFI-------------------------KEH---FKRT---------------------------------------------------------------------------------
>DRAKthyn
------------------------------------------------------------------------------MGSAAV--------LLRLMGFPV--LRARVIN-ATLPRRFSDGVSSV-ETPQPPDPSVSVREDIGRRE----AVG-GGALEGLFPPS-PPKQK----ESSW-EGHPDYRQWKDKEAEILQDIEPVKLLTKGILHSERYMDGERLSTED-EKAVVEKLLAYHPHSVDKIGCGLDSIMVDRHPQFK----DSRCLFV--------VRTDGVWIDFSYQKCLRAYVRE--KYPSHAERFI-------------------------KEH---FKRT---------------------------------------------------------------------------------
>EPIDfulg
------------------------------------------------------------------------------MASIDA--------ILRLRGSPL--LQFRSLR-VALPRRCSVGISSL-ETPRQLESAVSVREVTAPTA----AVG-GGGLRGLSPPS-PPKQK----ENSW-EDHPDYRRWKDKEGEILLDIDPIKFRIKDILHSDRYMDGERLCAED-EKVVVEKLLAYHPHAEDKIGCGIDSIMVDRHPQFT----NSRCLFV--------VRTDGVWIDFSYQKCLRAYIRE--KYPSHAERFI-------------------------KEH---FKRT---------------------------------------------------------------------------------
>EPIDpuni
------------------------------------------------------------------------------MASIDA--------ILRLRGSPL--LQFRSLR-VAVPRRCSVGISSL-ETPRQLESAVSVREVTAPTA----EVG-GGGLRGLSPPS-PPKQK----ENSW-EDHPDYRRWKDKEGEILLDIDPIKFRIKDILHSDRYMDGERLCAED-EKVVVEKLLAYHPHAEDKIGCGIDSIMVDRHPQFT----NSRCLFV--------VRTDGVWIDFSYQKCLRAYIRE--KYPSHAERFI-------------------------KEH---FKRT---------------------------------------------------------------------------------
>EPIPhell
------------------------------------------------------------------------------MASAAT--------LLRLRGFP---LTARALR-AALPRRYSVGISSI-EKPQQPEPTVSVREVTGPTA----AVG-RGGVEGLSPPP-LPKQK----ENSW-EEYPDNRPWKDKEEEILLDIEPIKFFTKDILHSERYRDGERLSTED-EKEVVEKLLSYHPHSEDKIGCGLDSIMVDRHPQFR----NSRCLFV--------VRTDGGWIDFSYQKCLRAYIKE--KYPCYAERFI-------------------------KEH---FKRV---------------------------------------------------------------------------------
>EPIPpurp
------------------------------------------------------------------------------MASAAT--------LLRLRGFP---LTARALR-AALPRRYSVGISSI-EKPQQPEPTVSVREVTGPTA----AVG-RGGVEGLSPPP-LPKQK----ENSW-EEYPDNRPWKDKEEEILLDIEPIKFFTKDILHSERYRDGERLSTED-EKEVVEKLLSYHPHSEDKIGCGLDSIMVDRHPQFR----NSRCLFV--------VRTDGGWIDFSYQKCLRAYIKE--KYPCYAERFI-------------------------KEH---FKRV---------------------------------------------------------------------------------
>ERYCcris
----------------LET---------------KPSNNLKQLQTNK-----------PKLIRLSIARLCFVVFIGASMACVAT--------ILRLRGFPL--LQARALR-AVLPPHYSV----------IPDPVVSVAKFTARTA----APC-AGGVRGLSPPS-PPKQE----ESSS-EELTDCRQWKDMEGEILQEIEPIKFRIKDILHTDRYRDGERLSTQD-EQIVVEKLLAYHPHAEDKIGCGLDYIMVDRHPQFK----NSRCLFV--------VRTDGVWIDFSYQKCLRVYIKE--KYPSHAERFI-------------------------KEH---FKRT---------------------------------------------------------------------------------
>ERYCpuss
------------------------------------------------------------------------------MACVAT--------IFRLRVFPL--LKSRALR-AELTRHYSA----------IKDP------------------C-AGGVRGLSPPS-LPKHE----EILS-DEIKDLRQWKDMEGEILQEIDPIKFRIKDILHSDRYRDAERLSTQD-EQIVVEKLLAYHPHAEDKIGCGIDYIMVDRHPQFK----NSRCLFV--------VRTDGVWIDFSYQKCLRVYIKE--KYPSHAERFI-------------------------KEH---FKRT---------------------------------------------------------------------------------
>GALEfabe
------------------------------------------------------------------------------MASAAA--------HVRLRSFLR--LRAHAWR-AALPRLYTVAISSL-EEPHASEPSASVGEGAPLTA----VA---GGLEGLSHPL-PPMKQ----ERSWLDDHPDYKRWKDKEEVILRDIEPIKFLTKDILHSDRYHDGERLCPED-EKEVVEKLLTYHAHSEDKIGCGLDSIMVDRHPQFS----NSRCLFV--------VRTDGTWIDFSYQKCLREYIRE--KYPSYAERFI-------------------------KEH---FKRT---------------------------------------------------------------------------------
>GOODfuma
---------MEFGG-----------------------EERSRIGGNR------------------------IWSVGTSMAFAAT--------LLRLRGFPL--LQARVLR-SALPRRCSLGTSSL-ETSQQPDLPVSVPELTGRTE----AIG-RGGLEGLSPPS-PPKQQ----DNSW-EDHPDYRRWKDKEEEILLDIEPVKFFTKDILHSERYMDGERLSAED-EKEVVEKLLAYHPHSVDKIGCGLDSIMVDRHPQFK----NSRCLFV--------VRTDGVWIDFSYQKCLRAYIRE--KYPFYAERFI-------------------------KEH---FKRT---------------------------------------------------------------------------------
>GOODpube
------------------------------------------------------------------------------MAFAAT--------LLCLRGFPL--LQARVLR-SALPRRCSFCTSSL-EESQKPDPPVSEPELTGRTE----AIG-RGGLEGLSPPS-PPKKQ----DNSW-EDHPDYRRWKDKEEEILLDIEPVKFFTKDILHSERYMDGERLSAVD-EKEVVEKLLAYHPHSVDKIGCGLDSIMVDRHPQFK----NSRCLFV--------VRTDGVWIDFSYQKCLRAYIRE--KYPFYAERFI-------------------------KEH---FKRT---------------------------------------------------------------------------------
>GYMNdens
---------MNT------------------CPTIRVTDRRSKNRRDT------------------------FYPSDDPMASAAT--------LLRLRGFPF--FQARVLR-TALPRRYSVGISSL-EPPQPPDPAGSWHEFNGRTE----AVG-VGGLEGLSPPS-PPKQK----DNSW-EDHPDYRRWKDKEEEILQDIEPVKFLIKDILHSDRYMDGERLSTED-EKEVIEKLLAYHPHSVDKIGCGLDSIMVDRHPQFR----NSRCLFV--------VRTDGSWIDFSYQKCLRAYIRE--KYPFYSERFI-------------------------KEH---FKRT---------------------------------------------------------------------------------
>GYMNodor
------------------------------------------------------------------------------MASAAT--------LLRLRGFPF--FQARVLR-TALPRRYSVGISSL-EPPQPPDPAGSWHEFNGRTE----AVG-VGGLEGLSPPS-PPKQK----DNSW-EDHPDYRRWKDKEEEILQDIEPVKFLIKDILHSDRYMDGERLSTED-EKEVIEKLLAYHPHSVDKIGCGLDSIMVDRHPQFR----NSRCLFV--------VRTDGSWIDFSYQKCLRAYIRE--KYPFYAERFI-------------------------KEH---FKRT---------------------------------------------------------------------------------
>HABElong
------------------------------------------------------------------------------MASAAM--------LLRLRGFPF--HQGRVLR-AALPRRQSVGFSSL-EPQQPPDPAGSGREFDGRTE----AVG-VGGLEGLSPPS-LPKQK----DNIW-EDHPDYRRWKDKEEEILEDIEPVKFLTKDILHSDRYMDGERLSAED-EKEVLEKLFAYHPHSVDKLGCGLDFIMVDRHPQFR----NSRCLFV--------VRTDGGWIDFSYQKCLRAYIRA--KYPFYAERFI-------------------------KEH---FKRT---------------------------------------------------------------------------------
>HABEpant
------------------------------------------------------------------------------MASAAM--------LLRLRGFPF--HQGRVLR-AALPRRQSVGFSSL-EPQQPPDPAGSGREFDGRTE----AVG-VGGLEGLSPPS-LPKQK----DNIW-EDHPDYRRWKDKEEEILEDIEPVKFLTKDILHSDRYMDGERLSAED-EKEVLEKLFAYHPHSVDKLGCGLDFIMVDRHPQFR----NSRCLFV--------VRTDGGWIDFSYQKCLRAYIRA--KYPFYAERFI-------------------------KEH---FKRT---------------------------------------------------------------------------------
>HAEMdisc
------------------------------------------------------------------------------MAFAAT--------LLRMRGFPL--LRARVLR-SALPRRCSFGTSSL-EASLLPDPLVSAPEFTGRTE----AIG-RGGLEGISPPS-PPKQQ----ENSW-EDHPDYRRWKDKEEEILQDIEPVKFLTKDILHSERYMDGERLSAED-EKEVVEKLLAYHPHSIDKIGCGLDSIMVDRHPQFK----NSRCLFV--------VRTDGVWIDFSYQKCLRAYIRE--KYPFYAERFI-------------------------KEH---FKRT---------------------------------------------------------------------------------
>HEMIforr
------------------------------------------------------------------------------MASAAA--------LLRLRGFPF--LQARVLR-AAFPRRYSVGISLL-EPPQPPGVAGSWREFNGRTE----AVG-VGGLEGLSPPS-PPKQK----DNSW-EDHSDYRRWKDMEEEILQDIQPVKFLVKDILHSDRYMDGERLSTED-EKEVIDKLLTYHPHSVDKIGCGLDSIMVDRHPQFK----NSRCLFV--------VRTDGGWIDFSYQKCLRAYIRE--KYPLYAERFI-------------------------KEH---FKRT---------------------------------------------------------------------------------
>HYPOheme
-------------------------------------------------------------------------------------------------------LNPGAHR-AAPLRRYCAALSSAPDASHSPEAPAVSTIDAAAVASSSSPAK-ASSPLRPHPPL-PPPPP----SNTW-AEDPDYRRWKNKEKEILEDIDPIVFRTKNILHSDKYEDGERLTDED-EKEVTEKLLVYHPHSEDKIGCGLACIMVDRHPQFR----RSRCLFV--------VRTDGVWIDFSYQKCLRAYIRD--KYPSHAERFI-------------------------REH---FKRS---------------------------------------------------------------------------------
>LANAlana
------------------------------------------------------------------------------MAPAAA--------IL-LRGLPLLRLRGRAPR-ATPYQRCAAGLFAR-DASQSSESAAVSSTETS-------PTS-FGSTEKPSPPL-SPPPP----RYSW-ADDPDYRRWKGKEEEILKDIEPTIFRTKDILHSDRYADGESLSDED-EKEVTEKLLAYHPHSEDKIGCGIACIMVDRHPEFR----KSRCLFV--------VRTDGRWIDFSYQKCLRAYIRD--KYPSHAETFI-------------------------REH---FKRT---------------------------------------------------------------------------------
>LECAnigr
------------------------------------------------------------------------------MASAVA--------HVRLWVFPL--LRVRVAT-AAVRRLYTVENSSL-EAPLPSEHAASVRDGA--TG----VV---SGSERLLHHM-HLKKQ----GRSW-EDHPDYRRWKDKEAEILRDIEPIMFLTKEILHTDKYHDGERLCPED-EKEVVEKLLAHHPHSKDKIGCGLDSIMVDRHPQFG----NSRCLFV--------VRTDGAWIDFSYKKCLRAYIDE--KYPSYAERFI-------------------------EEH---FKRQ---------------------------------------------------------------------------------
>LIMOabor
------------------------------------------------------------------------------MASAAT--------LLRLRGFRL--LKARALR-GALPRRYSLGIPSI-EKAQQPEPSASVREVTGPTA----AVG-EGGVEHLSPPS-LPKQK----EKSW-EDHPDYWQWKDKEEEILLDIEPIKFFTQEILHSERYMDGERLSTED-ENEVVEKLLSYHPHSEDKIGCGLDSIMVDRHPQFR----NSRCLFV--------VRTDGGWIDFSYQKCLRAYIKE--KYPCHAERFI-------------------------KEH---FKRV---------------------------------------------------------------------------------
>MASDpict
------------------------------------------------------------------------------MVTVDA--------ILRLRSFPL--LQLRSLT-AAIPRRRSACISSH-ESS--PEL-----EVTSPAA---VVAG-GGGVLGLSPPC-QPKEK----EKSW-EELPEYRRWKDKESEIFLDIDPIKFLTKDILHSDRYKDGERLCSED-EKVVVEKLLSYHPHAEDKIGCGIDSIMVDRHPQFQ----NSRCLFV--------VRTDGVWIDFSYQKCLRAYIRG--KYPSHAERFI-------------------------KEH---FKRT---------------------------------------------------------------------------------
>MEXIxero
------------------------------------------------------------------------------MASAAA--------VIRLRTFSL--LQSPVLR-TSLPRRLSSGISSL-EKPQLPDPVV-----TAPTA----ADG-GGGVERPSPPP-PPKLQ----EKSW-DDHPDYRRWKDKEEEIIRDIEPIKFLTKDILHSER------------------------------------------------------------------------------------------------------------------------------------------------------------------------------------------------------------------------
>MICRparv
---------------ML-------------------------------------------------------------MASPAT--------LIRLRSFAV--LQARVLT-AALPRRYSVGFTSI-EAPW-PDHAVSVREFTGRTE----AVG-EGGLEGLSPPS-LPKQK----ENSW-EHHPDYRQWKDKEEEILQDIEPVKFLTQDILHSDRYMDGERLSVED-EKEVVEKLLAYHPHSVDKIGCGLASIMVDRHPQFN----NSRCLFV--------VRTDGGWIDFSYQKCLRAYIRE--KYPSYAERFI-------------------------KQH---FKRTS--------------------------------------------------------------------------------
>MOLIcapi
---------------------------------------------------------------------------------MAT--------LLLLRALPR--LRPAAHR-AAPLRRYAAALSSAPDASHSPETSAVSTIDTAAGASSSTRATVASSPLRPPPPL-PPPPP----SNAW-AEDPDYRRWKNKEKEIFEDIDPIIFRTKGILHSDRYEDGERLTDED-EKEVTEKLLAYHPHSEDKIGCGVACIMVDRHPQFR----RSRCLFV--------VRTDGVWIDFSYQKCLRAYIRD--KYPSHAERFI-------------------------REH---FKRG---------------------------------------------------------------------------------
>NEUWmali
------------------------------------------------------------------------------MASVVA--------ILRLRGCPL--LRAGAPRASSLPRRYSVEISSP-DGPQSPEANVAAGEGATLTK----AVG-GGGVV-VSAPS-MPVPQ----ELSW-EDHPDYRRWKDKEEEILRDIEPIMFLTKDILHSNRYRDGERLSSED-EREVIEKLLAHHPHSDDKVGCGIDSIMVDRHPQFR----NSRCLFV--------VRTDGVWIDFSYQKCLRAYIRD--KYPSYAERFI-------------------------REH---FKRS---------------------------------------------------------------------------------
>NEUWzoll
------------------------------------------------------------------------------MDSVVA--------ILRLRGCPL--LRAGAARSSSVPRRYSVEISSP-DGPQSPEANVAAGEGATLTK----AVG-GGGVV-VSAPS-MPAPQ----ETSW-EDHPDYRRWKDKEEEILRDIEPIMFLTKDILHSNRYRDGERLSSDD-EREVIEKLLAHHPHSDDKVGCGIDSIMVDRHPQFK----NSRCLFV--------VRTDGVWIDFSYQKCLRAYIKD--KYPSYAERFI-------------------------REH---FKRS---------------------------------------------------------------------------------
>OECEmacu
------------------------------------------------------------------------------MGYVAA--------NLRLRGLPL--LQARALR-AALPRRCSVGISTL-ETSQQPEPVVSVAEVTTRTA----ASG-GGGVRGPSPPS-LPKQE----ENSW-EDHPDYRRWKDKEGEILLDIEPIKFRTKDILHSDRYRDGELLSTED-EKLVVEKLLAYHPHAEDKIGCGIDSIMVDRHPQFK----NSRCLFV--------VRTDGVWIDFSYQKCLRAYIKE--KYPSHAERFI-------------------------KEH---FKRT---------------------------------------------------------------------------------
>OPHRgarg
------------------------------------------------------------------------------MASPAT--------LLRLRGFPV--LQARVLR-AALPRRYSVGISLL-EPPQPPDPAGGL-ELNGRTE----AVG-VGGLEGLSPPS-PPKQK----DNSW-EDHPDYRRWKDKEDEILQDIEPIKFLIKDILHSDRYMDGERLSTVD-EKEVIEKLLAYHPHSVDKIGCALDSVMVDRHPQFR----NSRCLFV--------VRTDGSWIDFSYQKCLRAYIRE--KYPFYAERFI-------------------------NEQ---FKRT---------------------------------------------------------------------------------
>OPHRsphe
------------------------------------------------------------------------------MASPAT--------LLRLRGFPV--LQARVLR-AALPRRYSVGISLL-EPPQPPDPAGGL-ELNGRTE----AVG-VGGLEGLSPPS-PPKQK----DNSW-EDHPDYRRWKDKEDEILQDIEPIKFLIKDILHSDRYMDGERLSTVD-EKEVIEKLLAYHPHSVDKIGCALDSVMVDRHPQFR----NSRCLFV--------VRTDGSWIDFSYQKCLRAYIRE--KYPFYAERFI-------------------------NEQ---FKRT---------------------------------------------------------------------------------
>ORCHital
------------------------------------------------------------------------------MASAAT--------LLRLRGFPF--LQVRVFR-TALARQYSVGITSL-EPQQPPDAAGSRHEFNGRTG----AVG-VGGLEGLSPPS-LPKQK----DNSW-EDHPDYRRWRDKEEEILQDFEPVKFLIKDILHSDRYLDGERLSTED-EKEVIEKLLAWHPHSVDKIGCGLDSIMVDRHPQFR----NSRCLFV--------VRTDGSWIDFSYQKCLRAYIRE--TYPFYAERFI-------------------------KEH---FKRT---------------------------------------------------------------------------------
>PAPHconc
------------------------------------------------------------------------------MAAAAD--------VVRLRAFPL--IQLRALR-ASLPRRLSSGISSL-EKPQPPEPVVS-----AP------TVA-SGGVERLSPPS-PPKQQ----EKSW-EDHADYRRWKDKEEEILRDIEPIKFLTKDILHSERYMDGERLSAEH-EKEVVEKLLAYHPHSEDKIGCGLDSIMVDRHPQFR----NSRCLFV--------VRTDGVWIDFSYQKCLRAYIRG--MYPSHAERFI-------------------------REH---FKRT---------------------------------------------------------------------------------
>PAPHhirs
-------------RDQLE----------------RLGIGSRWESARTWNCNETLLNEYPCHFTEQIE---LDKLRRRSMAAAAD--------VARLRAFPF--LQLRALR-ASLPRRLSSGISSL-EKPQPPEPVVS-----AP------TAA-SGGVERLSPPS-PPKQR----DKSW-EDHPDYRRWKDKEEEILRDIEPIKFLTKDILHSERYMDGERLSAEH-EKEVVEKLLAYHPHSEDKIGCGLDSIMVDRHPQFR----NSRCLFV--------VRTDGVWIDFSYQKCLRAYIRG--MYPSYAERFI-------------------------REH---FKRT---------------------------------------------------------------------------------
>PHAIflav
------------------------------------------------------------------------------MASAAT--------LLRLRSLPL--LQVRALR-AALPRRCSVGISSL-ETPRQPDHAVSAREVTAPTA----AVG-GGGVRGLSPPS-PPKQK----ENSW-EDHPDYRRWKDKEEEILLDIEPIKFRTKDILHSDRYRDGERLNTED-EKVVVERLLAYHPHAEDKIGCGIDSIMVDRHPQFR----NSRCLFV--------VRTDGVWIDFSYQKCLRAYIKE--RYPSHAERFI-------------------------KEH---FKRT---------------------------------------------------------------------------------
>PHAItank
------------------------------------------------------------------------------MASAAT--------LLRLRSLPL--LQARALR-AALPRRCSIGIFSF-ETPQQPDHAVSVREVTAPTA----AVG-GGGVRGLSPPS-PPKQK----ENSW-EDHPDYRRWKDKEEEILLDIEPIKFRTKDILHSDRYRDGERLSTED-EKVVVERLLAYHPHAEDKIGCGIDSIMVDRHPQFR----NSRCLFV--------VRTDGVWIDFSYQKCLRAYIKD--KYPSHAERFI-------------------------KEH---FKRT---------------------------------------------------------------------------------
>PHALcorn
------------------------------------------------------------------------------MASAAA--------ILRLRGFPL--LRARALR-AALPRRCSVDISTL-EKPQQPEPAISVREVSA-------AVG-AGGVRGLSPPL-PPKQK----DTTW-EDHPDNRRWKDKEGEILLDIEPIKFLTKEILHSDRLFARRTVRFDDVLMKVLKWTVEFDPQAEFPV----IPVWI-RLPGLKFHLFNHKILFSLTAMFGKPIMLDTPTYNLSRPSRARILIERDVTLPLPDEVWI----------G--------------SEHNGYWQQI---------------------------------------------------------------------------------
>PHALmode
------------------------------------------------------------------------------MASAAA--------ILRLRGFPL--LRARALR-AALPRRCSVDISTL-EKPQQPEPAISVREV---SA----AVG-AGGVRGLSPPF-PPKQK----DTTW-EDHSDNRRWKDKEGEILLDIEPIKFLTKEILHSDRYKDGERLSTED-EKVVLEKLLAYHPHAVDKIGCGIDSIMVDRHPQFR----NSRCLFV--------VRTDGVWIDFSYQKCLRAYIKQ--KYPSHAERFI-------------------------REH---FKRT---------------------------------------------------------------------------------
>PLATclav
------------------------------------------------------------------------------MASAAT--------LLRLRGFPF--LQARILR-TELPRRYSVGISSL-ESPQPPDPAGSWHEFNGRTE----AVG-VGGLEGLSPPL-LPKQ-----DNSW-EDHPDYRRWKDKEEEIFQDIEPLKFLIKDILHSDRYMDGERLSTED-EKEVIEKLLAYHPHSADKIGSGLDSIMVDRHPQFR----DSRCLFV--------VRTDGSWIDFSYQKCLRAYIRG--KYPFYAERFI-------------------------KEH---FKRT---------------------------------------------------------------------------------
>PTERcurt
------------------------------------------------------------------------------MASAATLLRLRGSPLLRLRGSPL--LQVRVLR-SALPRRYSVDISSL-EASQLLDPSVSLRESIGRTR----GVG-RGGLEGLSPPS-LPKQQ----DKSW-EDHPDYRRWKDKEEEILLDIEPVKFLTKDILHSDRYMDGERLSVED-EKEVLEKLLAYHPHSVDKIGCGLDSIMVDRHPQFK----NSRCLFV--------VRTDGGWIDFSYQKCLRAYIRE--KYPFYAERFI-------------------------KEH---FKRT---------------------------------------------------------------------------------
>RIMAelli
------------------------------------------------------------------------------MASSVT--------LLRLRCFPI--LQARVLK-AALPRRYSVGVSSI-EKSQPTDPAAPVRELAGRTE----AVG-RGGLEGLSPPS-PPKQR----ENSW-EDHPDYRRWKDKEEEILQDIEPVKLLTKDILHSERYMDGERLSTED-EKEVVEKLLAYHPHSIDKIGCGLDFIMVDRHPQFK----NSRCLFV--------VRTDGVWIDFSYQKCLRAYIRD--KYPSYAERFI-------------------------KEH---FKRT---------------------------------------------------------------------------------
>SELEaequ
------------------------------------------------------------------------------MASATA--------LLRLRAFPL--LQSRALR-ASLPRRLSSGISFP-EKPQPPEPVAS-----APTV----AAG-GGGVERLSPPS-PPMQQ----ENSW-EDHPDYRRWKDKEEEILRDIEPIKFLTKDILHSERYMDGERLSAED-EKEVVEKLLAYHPHSEDKIGCGLDSIMVDRHPQFR----NSRCLFV--------VRTDGVWIDFSYQKCLRAYIRE--MYPSHAERFI-------------------------REH---FKRT---------------------------------------------------------------------------------
>SERAvome
------------------------------------------------------------------------------MASAAT--------LLRLRGFPS--LQARVLR-SALPRRYSVGISSP-EPPQPPDPAGSCREFNGRTD----AVG-VGGLEGLFPPS-PPKQK----DNSW-EDHPDYRRWKDKEEEILHDIEPVKFLIKDILHSDRYMDGERLSTED-EKEVIDKLLSYHPHSVDKIGCGLDSIMVDRHPQFM----NSRCLFV--------VRTDGSWIDFSYQKCLRAYIRE--KYPFYADRFI-------------------------KEQ---FKRT---------------------------------------------------------------------------------
>THELangu
------------------------------------------------------------------------------MASAAT--------LLRLRGFPV--LQARVLK-AALPRRYSAGVSSI-ETPQPPDPAASVRELVGRTE----AVG-RGGLEGLLPPS-PPKQNETSLENSW-ADHPDYRRWKDKEEEILQDIEPVKFLTKDILHSERYMDGERLNTED-EKAVVEKLLAYHPHSVDKIGCGLDSIMVDRHPQFK----NSRCLFV--------VRTDGVWIDFSYQKCLRAYIRQ--KYPSYAERFI-------------------------KEH---FKRT---------------------------------------------------------------------------------
>VANIplan
------------------------------------------------------------------------------MAFAAA--------HVRLRGFLL--LRAHVLK-TSLPRLYTVAISSL-EATQPLEPGASVGEGATWTA----AV---GGVGGVSHPM-APKKQ----VRSW-EEHPEYRRWKNKEEEILRDIEPIMFLTKDILHSDKYHDGERLCPED-EKEVVEKLLAYHPYSKDKIGCGFDSIMVDRHPQFS----HSRCLFV--------VRTDGGWIDFSYQKCLRAYIRE--KYPSYAERFI-------------------------KEH---FKRT---------------------------------------------------------------------------------
>VANIshen
------------------------------------------------------------------------------MASAAA--------HVRLRGFLL--LRAHVLK-ASLPRLYTVAISSL-EAPQLLEPGASVGEGATWTA----AV---GGVGGHSHPM-APKKQ----EKSW-EEHPEYRRWKDKEEKILRDIEPIMFLTKDILHSDKYHDGERLCPED-EKEVVDKLLAYHPYSKDKIGCGFDSIMVDRHPQFS----HSRCLFV--------VRTDGGWIDFSYQKCLRAYIRE--KYPSYAERFI-------------------------KEH---FKRT---------------------------------------------------------------------------------
