# Supplementary material for: Orchid Phylotranscriptomics: The Prospects of Repurposing Multi-Tissue Transcriptomes for Phylogenetic Analysis and Beyond
Source: Front Plant Sci. 2022 May 27;13:910362. doi: 10.3389/fpls.2022.910362 (PMC9196242; doi:10.3389/fpls.2022.910362)
Supplement: Supplementary file 4 [file Data_Sheet_3.zip › ortho_MSA/r1/OG0009025.fa]

>PHAItank
MASFSVIQRPSASMLAASFCKVRFFSAPILFKPHGILIKISAFASRNPASKSLSTSATSNTYHHQQ--PPPPPPSSDPRIFNNPNRNPNQWNPQNYQP-PNPNPNQMNRHGPNQWSQSQNQPPPFPH--PPPPGNHPQANAPTPPGIAPPAAGPGDLIALCRQGKVKETVELMNQGVRADPPSFFELIASCNDAKLLEELKKIHDFYLRSPFRADLQINNKLLDMYSKCRSMKDARRTFDGMPDRNLDSWHLMINGYASNGEGDEGLHLFEKMRDVGVQPNSQTFLYVLAACAGADAIEEGFIHFQSMSKEYGIPPAIEHYVAMIEVLGKSGQLHEALEFFEKLPFETPAVFWETMMNLARIQGDIDLEDRMEEFLVSMDPSKVNPKKIPTPPAKRPAGINMLYGKNKLGDYRLPPPPPKAPPVKEQGYVPDTRYVLHDIDQEAKEQALLYHSERLAIAYGLISTPARTPLRIIKNLRVCGDCHNAIKIMSRIVGRELIVRDNKRFHHFKDGKCSCGDYW
>CREMappe
MASFLAKQKPCASLLVAAFCKVRFFSAPFLIKSQRTLVKISAFTPRNPASKSLSTSATPNIYSHQM--PPPPPPNSDPRVFHNQNGNPNQWNPQNHQP-PNPNSNQMSRYGPNQWSQAQNQPPFFPH--PPPPGYHPPVNAPPPPGVAPPQAGPGDLIALCRQGKVKEAVELMNQGVRGDPTSFFELIASCNDAKLLEELKKIHDFYLRSPFRADLQINNKLLEMYAKCRSMKDARRTFDGMPDRNNDSWHLMINGYASNGEGDDGLHLFERMRDVGVLPNSQSFLYVLSACAVADAIEEGLIHFESMSKEYGITPGIEHYVAMIEVLGKSGQLHEALEFIEKLPFETPVVFWETMMNLARIQGDVDLEDQMEDLLVSLDSSKVNPKKIPTPPAKRRAGINMLDGKNKLGEFRLPPPPPKAPPVKEQGYVPDTRYVLHDIDQEAKEQALLYHSERLAIAYGLISTPARTPLRIIKNLRVCGDCHNAIKIMSRIVGRELIVRDNKRFHHFKDGKCSCGDYW
>DIURorie
MASFSVIQRPSASMLTAAFYKIRIPSAPFLIRPHNTITKISAFASRKPTSKSLSTSATPNPYNQQL--PSPSSPPTDSRIYHNPNHNPNQWNPQNPQP-PPPNPNQFTRQGPHQWNQQQNLPP-YSQ--PPPPAYHPTANAPPPP---APVAGPGDLIALCRQRKIKEAVELMNQGVRGDPPSFFELVASCSDPKLLEELKKIHDFYLRSPFRADLQINNKLLEMYSKCGSMKDARRTFDGMSDRNMDSWHLMINGYASNGEGDDGLHLFEKMRSMGVHPNSQTFLAVLAACAGADAIEEGFIHFESMSKEYGIAPGIEHYVAIIEVIGKSGQLYEALEFIEKLPFDAPSVFWETMMNLARTQGDIDLEDRMEELLLSMDPSKVNPKKIPTPPAKRRAGINMLDGKNKLGEYRLPPPPPKNPPVKEQGYVPDTRYVLHDIDQEAKEQALLYHSERLAIAYGLISTPARTPLRIIKNLRVCGDCHNAIKIMSRIVGRELIVRDNKRFHHFKDGKCSCGDYW
>GOODfuma
MASFSVIQRPSASMLTAAFRSVHIPSVPFLFRPHRNIISISALASRNPTSKSLSTSATPNPYQHQP--PSPPPPPSDTRIFHNPNRNPNQWNPQNHQP-PPPNPNQLSRHGPNQWNQLQNQPP-YTQP-PPPPGYHLTVNAPPPPVAVAPPAGPGDLVALCRQRKIKEAVELLNQGARADPPTFFELVASCSDAKLLEELKKIHDFYLRSPFRADLQINNKLLEMYSKCGSMKDARRTFDGMPDRNMDSWHLMINGYASNGEGDDGLHLFEKMRNVGVHPNSQTFLAVLAACAGADAVEEGFIHFESMSKEYGIAPGIEHYVAIIEVLGKSGLLHEALEFIEKLPFDTPAIFWETMMNLARTQGDIDLEDRMEELLLSMDPSKVNPKKIPTPPAKRRAGINMLDGKNKLGEYRLPPPPPKAPPVKEQGYVPDTRYVLHDIDQEAKEQALLYHSERLAIAYGLISTPARTPLRIIKNLRVCGDCHNAIKIMSRIVGRELIVRDNKRFHHFKDGKCSCGDYW
>OPHRsphe
MASY--FHRPSASMLTAAFVKLHISSLPFLFKPHRNLIKISAFSSRNPASKSLTTSANPNPYHHQH--PSPPPPPSDSRVFQNPNHNTNQWNPQNYQP-PHPNPNQINRHPPNQWNPSQNQPS-YSH--PPPPVYQPVQNAPAPPAPTPPPPGPEDLVALCRQRKVKEAVELLSQGARADPPSFFELIASCNDAKLLEELKKIHDFYLRSPFRADLQINNKLLEMYSKCGSMKDARRTFDGMPDRNMDSWHLMINGYASSGEGDEGLNIFEKMRNAGVNPNSQTFIAVFAACAGADAVEEGFIHFDSMSKEYGITPGIEHYVAIIEVIGKSGQLYEALEYIEKLPFEAPPVFWETMMNLARIQGDIDLEDRMEELLVSMDPSKINPKKVPTPPAKRPAGINMLYGKNKLVEYRLPPPPPKNPPVKEQGYVPDTRYVLHDIDQEAKEQALLYHSERLAIAYGLISTPARTPLRIIKNLRVCGDCHNAIKIMSRIVGRELIVRDNKRFHHFKDGKCSCGDYW
>CYPRflav
MASFLVVHRPSTSMLAVAFSSLRSP-SSLHFKAHRTLVKISAFASRNPTSKSLSTSAAPNPYYPHP--SPPPPPPSDPRA---SSPNPNQWNTQHHHPNPNPNSNQWSRHGPNQWNQPQNQPPSHPHPLPPSPAYHPPANASPPPVPAPPPANPVDLVNLCRQGKVKEAVELMNQGVRADPPAFFELVASCVGPKLLEELKKIHDFFLRSPFRGDLQINNKVLEMYSKCGSMKDARRTFDGMPDRNMDSWHLMINGYASNGEGDEGLSLFNKMREVGVQPNSQTFLAVLSACAGADAVEEGFIHFESMSKEYGIAPGIEHYVAMIEVLGNSGQLHEALEYIEKLPFEPPAVFWETMMKLARVQGDIDLEDRMEELLLSMDPSKINPKKISTPPAKRRAGINMLDGKNKLGEYRLPPPPPKAPPVKEQGYVPDTRYVLHDIDQEAKEQALLYHSERLAIAYGLISTPARTPLRIIKNLRVCGDCHNAIKIMSKIVGRELIVRDNKRFHHFKDGKCSCGDYW
>ERYCcris
MASFSVIQRPSASMLAAALGRSRFSSVPFLSKSHRNLIKISSLAWRNPASKSLSTSATPNSYQHQMPPPPPPPPSSGPRVFHNPNHNPNQWNPQNHHP-PNPNPNQMSRYESNQWIQSQNQPPSFPH--PSPPRHSATGNSPPPPAAAPPPAGPGDLVALCRQGKVKDAVELLNQGARADPSSFFELVASCNDAKLLEELKKIHDFYLRSPFRADLQINNKLLEMYSKCRSMKDARRTFDGMPDRNMESWHLMINGYASNGEGDDGLHLFEKMRDVGVQPNSQTYLYVLAACAGADAIEEGFIHFKSMSKDYGITPGIEHYVAMIEVLGKSGQLHEALEFIEKLPFEAPAVFWETMMNLARIQGDIDLEDQMEELLVSMDPLKANPKKIPTPVAKRRAGINMLDGKNKLVDYRLPPPPPKAPPVKEQGYVPDTRYVLHDIDQEAKEQALLYHSERLAIAYGLISTPARTPLRIIKNLRVCGDCHNAIKIMSRIVGRELIVRDNKRFHHFKDGKCSCGDYW
>PTERcurt
MASFAVIQRPSASMLTAAFYKVHIPSVPFLLKPHRTLRTIAAFASRNHPSKSLSTSATPNPYHQQP--PSPPPPPSDGRIFHNPNRNPNQWNPQNHQP-PPSNPNQLSRHGQNQWNQPQNQPA-YSQ--PPPQGYHPTVNTPLPTVAVAPPAGPGDLVALCRQRKIKEAVELMNQGVRGNPPTFFELVASCSDAKFLEELKKIHDFYLRSPFRADLQINNKLLEMYSRCGSMKDARRTFDGMPERNMDSWHLMINGYASNGEGDDGLHLFEKMRNVGVHPNSQTFLAVLAACAGADAVEEGFIHFESMSKEYGIAPGIEHYIAIIEVLGNSGQLHEALEFIEKLPFDTPSVFWETMMNLARTQGDIDLEDQMEERLLSMDPSKINPKKIPTPPAKRRAGINMLDGKNKLGEYRLPPPPPKAPPVKEQGYVPDTRYVLHDIDQEAKEQALLYHSERLAIAYGLISTPARTPLRIIKNLRVCGDCHNAIKIMSRIVGRELIVRDNKRFHHFKDGKCSCGDYW
>ANOEroxb
MASFSVIQRPSASMLTAAFRNVQIPSVPFLFRPHRTIISISAFASRNRTSKSLSTSATPNPYQHQP--PSPPPPLFDTRIFDNPNRNPNQWNPQNHQP-PRPNPNQLSRNGPNQWNQIQNQPP-YIQP-PPPPGYHPTVNAPPPTVAVAPPAGPGDLVALCRQRKIKEAVELLNQGARADPPTFFELVASCSDAKLLEELKKIHDFYLRSPFRADLQINNKLLEMYPKCGSMKDARRTFDGMPDRNMDSWHLMINGYASNGEGDDGLLLFEKMRNVGVHPNSQTFLAVLAACAGADAVEEGFIHFESMSKDYGIAPRIEHYVAIIEVLGNSGLLHEALEFIEKLPFDTPVIFWETMMNLARTQGDIDLEERMEELLLSMDPSKVNPKKIPAPPAKRRAGINMLDGKNKLGEYRLPPPPPKAPPVKEQGYVPDTRYVLHDIDQEAKEQALLYHSERLAIAYGLISTPARTTLRIIKNLRVCGDCHNAIKIMSRIVGRELIVRDNKRFHHFKDGKCSCGDYW
>ANOEemei
MASFSVIQRPSASMLTAAFRNVQIPSVPFLFRPHRTIISISAFASRNRTSKSLSTSATPNPYQHQP--PSPPPPLSDTRIFDNPNRNPNQWNPQNHQP-PRPNPNQLSRNGPNQWNQIQNQPP-YSQP-PPPPGYHPTVNAPPPTVAVAPPAGPGDLVALCRQRKIKEAVELLNQGARADPPTFFELVASCSDAKLLEELKKIHDFYLRSPFRADLQINNKLLEMYSKCGSMKDARRTFDGMPDRNMDSWHLMINGYASNGEGDDGLLLFEKMRNVGVHPNSQTFLAVLAACAGADAVEEGFIHFESMSKDYGIAPRIEHYVAIIEVLGNSGLLHEALEFIEKLPFDTPAIFWETMMNLARTQGDIDLEERMEELFLSMDPSKVNPKKIPAPPAKRRAGINMLDGKNKLGEYRLPPPPPKAPPVKEQGYVPDTRYVLHDIDQEAKEQALLYHSERLAIAYGLISTPARTTLRIIKNLRVCGDCHNAIKIMSRIVGRELIVRDNKRFHHFKDGKCSCGDYW
>EPIPpurp
MASLSVIQRPSASMLAAAFCKVRFSSVPFLFKPNRTLIKISAFASRNPASKSLSTSATPNPSYHQT--PPPPPPPSDPRIFHNQNRISNQWSRQNNQP-PNPTPNQMSRHGPNQWNQPQNQPPSFPH--PPPPGYHPPANVPPPPVATPSPAGPGDLIALCRQGKVKEAVELMKQGVLADPPSFFELIASCSDAKLLEELKTIHDFYLRSPFRADLVINNKLLEMYSKCGSMKDARRTFDGMPDRNMDSWHLMINGYASNGEGDGGLSLFEKMRDVGVQPNSQTFLAVLAACAGADAIEEGFIHFESMSKDYGISPGIEHYVAMIEVLGNSGQLYEALEFIEKLPFETPAVFWETMMNLAHTQGNIDLEDQMEELLVAMEPSKVNPKKIPTPPAKRRAGINMLDGKNKLGEYRLPPPPPKAPPVKEQGYVPDTRYVLHDIDQEAKEQALLYHSERLAIAYGLISTPARTPLRIIKNLRVCGDCHNAIKIMSRIVGRELIVRDNKRFHHFKDGKCSCGDYW
>CHILtrap
-------------MLTVAFCKVRIPAVTFFFTPHNTLTRISAF--RNLASKSLSTSSTPNPYYHQT--PSPPPPPSDLRIFNNPNRNPNQWNPQ---P-PPPNPNQLSRHAPHQWNQQQSQPP-YSQ--PPPPGYHPAMNSPPPPVVTAPVAGPEDLLALCRQRKIKEAVELMNQGARGDPPSFFELVASCSDPKLLEELKKIHDFYLRSPFRSDLQINNKLLEMYSKCGSMKDARRTFDGMPERNMDSWHLMINGYASNGEGDDGLQLFEKMRNVGMLPNSQTFLAVLAACAGADAIEEGFIHFESMSKEYGIAPAIEHYIAIIEVMGNSGQLHEALEYIEKLPFDAPSVFWETMMNLARTQGDIDLEDRMEELLLSMDPSKVNPKKIPTPPAKRRAGINMLDGKNKLGEYRLPPPPPKTPPVKEQGYVPDTRYVLHDIDQEAKEQALLYHSERLAIAYGLISTPARTPLRIIKNLRVCGDCHNAIKIMSRIVGRELIVRDNKRFHHFKDGKCSCGDYW
>BLETstri
MASFSVIQRPSASMLAAAFCKVRFPSAPSHFKPHRTLIKISAFASRNPASKSLSTSATPNPYHQQL--PPPSPPSSDPRVFHNPNRNPNHWNPQNHQP-PNQNPNQMSRYGPNQWSNPQNQPPSFPQ--PPPSGYHPPVNAPPPPAVAPPTAGPGDLIALCRQGKVKEAIELMNQGVRADPPSFFELIASCKDAKLLEELKKIHDFYLRSPFRADLQINNKLLEMYSKCGSMKDARRTFDGMPDRNMDSWHLMINGYASNGEGDDGLHLFEKMRDVGVQPNSQTFLYVLAACAGADAIEEGFIHFESMSKEYGIAPGIEHYVAMIEVLGKSGQLHEALEFIEKLPFETPAVFWETMMILARTQGDIDLEDQMEEILVSMDPSKVNPKKIPTPPAKRPAGINMLFGKNKLGEYRLPPPPPKAPAVKEQGYVPDTRYVLHDIDQEAKEQALLYHSERLAIAYGLISTPARTPLRIIKNLRVCGDCHNAIKIMSRIVGRELIVRDNKRFHHFKDGKCSCGDYW
>LANAlana
MASFMAIQRAGTSMLSPSLLKVRFPSSPLFLRTRKTL-NVSSL-----PSKSLSTSALPNHYQRPP--PPSPPSHSDPGAFRNPNPNPNNWNPQSRNPNSNPNWNPQSRNPDSNWNPQSQ---------RPPFNPRPPVNNPPPP--PAPQPAPVDLVALCREGKIKEAVDFMNQGISPDPPTFFALIASCCDSKHLEELKKIHECFLRSPFRADLQINNKLIEMYSKCGSMVDARRTLDRMPDRNMDTWHLMINGYAANALGDDGLQLFEEMRKVGLRPDAQTFLAVLASCASAEAVEEGFIHFGSMDKEYGIAPGIEHYIGMIEVLGKSGHLNEAVEFIEKLPFEPTAAVWESLRNLARAQGDIELEDRAEEILVSIDPAKAIPSKNPTPPPKRRFGINMLEGKNKLVEYRLPQSIDRSPKVKEQVYVPDTRYVLHDIDQEAKEQALLYHSERLAIAYGLISTPARTPLRIIKNLRVCGDCHNAIKIMSRIVGRELIVRDNKRFHHFKDGKCSCNDYW
>PAPHhirs
MASYFRIHRPSASMI-AAFSSLRFP--SLHFRTQKTLIKISAFASRKPTSKSLSTSAAPSPYYPQP--HPPPPPPSDARVFHNPNPNPNQWNSQHQHPNPNPNPNQWSRQGPNQWKQTQNQPSSHPYPPPPPPVFHPPANT-PPPAPATPSAGPGDLVILCHQGKVKEAVELMNQGVRADPPAFFELVASCVGPKLLEELKKIHDFFLRSPFRGDLQINNKVLEMYSKCGSMKDARRTFDGMADRNMDSWHLMINGYASNNEGDEGLRLFSKMREVGVQPNSHTFLAVFAACAGADAVEEGFIHFESMSKEYGIAPGIEHYVAMIEVLGNSGQLYEALEYIEKLPFEPSAVFWETMMKLARVQGDIDLEDRMEELLLSMDPSKVNPKKISTPPAKRPAGINMLDGKNKLREYRLPPPPPKAPPVKEQGYVPDTRYVLHDIDQEAKEQALLYHSERLAIAYGLISTPARTPLRVIKNLRICGDCHNAIKIMSKIVGRELIVRDNKRFHHFKDGKCSCGDYW
>PHRAlind
MASFLVIHRPSASMLAAAFSSLRSPSSSLPFRTHKTIIKISAFASRKPSSKSLSTSAAPSPYYPHP--HPPPPSSSDPRVFQNPNPNSNQWNPRHHYPNPNPNPNQWSRHGPNQWNQPQNQPSSHSHPHPPPTVYHPPANTPPPPVPAPPSAGPGDLVILCHQGKVKDAVELMNQGVRADPPAFFELVASCTGPKLLEELKKIHDFFLRSPFRGDLQINNKVLEMYSKCGSMKDARRTFDGMPDRNMDSWHLMINGYASNSEGDEGLSLFNKMREVGVQPNSQTFLAVLAACAGADAVEEGFIHFESMSKEYGIAPGIEHYVAMIEVLGNSGKLCEALEYIEELPFEPPAVFWETMMKLARVQGDIDFEDRMEELLLSMDPSKVNPKKISTPPAKRRAGINMLDGKNKLGEYRLPPPPPKAPPVKEQGYVPDTRYVLHDIDQEAKEQALLYHSERLAIAYGLISTPARTPLRIIKNLRVCGDCHNAIKIMSKIVGRELIVRDNKRFHHFKDGKCSCGDYW
>PLATclav
MASFSVIQRPSASMLTAAFGKVRISSVPFLFNPHRNLIKISALASRNPASKSLSTSVNPNPYHNQQ--PPPPPPPSDARVFHNPNHNTNQWNPPNYQP-PQPNPNQMGRHGPNQWNPSQNQSP-YSH--PPPPGYQPIQNAPPPPAPAPPPPGPGDLVALCRQKKIKEAVELLNQGARADPPSFFELIASCNDAKLLEELKKIHDFYLRSPFRADLQINNKLLEMYSKCGSMKDARRTFDGMPDRNMDSWHWMINGYASNGEGDEGLSLFEKMRNVGVHPNSQTFLAVFAACAGADAVEEGFIHFESMSKEYGISPGIEHYVAIIEVLGKSGQLYEALEYIEKLPFDAPQVFWETMMNLARTQGDIDLEDKMEELLVSMDPSKINPKKIPTPPAKRRAGINMLDGKNKLGEYRLPPPPPKTPPVKEQGYVPDTRYVLHDIDQEAKEQALLYHSERLAIAYGLISTPARTPLRIIKNLRVCGDCHNAIKIMSRIVGRELIVRDNKRFHHFKDGKCSCGDYW
>MICRparv
MVSFSVIPRPCASMLTAAFCKVGIHSVPFLFRSHKTVIKISALASRNTTSKSLSTSATPNPYHHQP---ASQNPPSDSRFFNNPNHNPNHWNPQNPQP-PPPNPNQLSRHLPHQWNEPQNLPT-YSR--PPPPGYQQTVNAPPPPVATAPVPGPEDLIALCRQRKVKEAVELMNQGARGDPPSFFELIASCSDPKLLEELKKIHDFYLRSPFRADLQINNKLLEMYSKCGSMKDARRTFDGMPERNMDSWHLMINGYASNGEGDDGLHLFEKMRNVGVQPNSQTFLAVLAACAGADAIEEGFIHFESMSKEYGIAPGIEHYIAIIEVMGKSGQLHEALEFIEKLPFDTPSVFWETMMNLARTQGDIDLEDQMEELLLSMDPSKVNPKKIPTPPAKRRAGINMLDGKNKLGEYRLPPPPPKNPPVKEQGYVPDTRYVLHDIDQEAKEQALLYHSERLAIAYGLISTPARTPLRIIKNLRVCGDCHNAIKIMSRIVGRELIVRDNKRFHHFKDGKCSCGDYW
>DACThata
MASFSVIQRPSASMLTAAFSKVRIFSVPFLFKPHRNLIRISALASRNPASKSLSTSATPNPYHRQQ--PSPPPPPSDARVFHNPNSNTNQWNPQNYQP-PHPNPNQMGRHGPNQWNPSPNQPP-YSH--PPPPGYQPIQNAPPPPAPAPPPPGPEDLVALCRQRKIKEAVELLNQGARADPPSFFELIASCNDAKLLEELKKIHDFYLRSPFRADLQINNKLLEMYSKCGSMKDARRTFDGMPDRNMDSWHLMINGYASNGEGDEGLNLFEKMRNVGVHPNSQTFLAVFAACAGADAVEEGFIHFESMSKEYGISPGIEHYVAIIEVLGKSGQLYEALEYIEKLPFDAPPVFWETMMNLARIQGDIDLEDKMEELLVSMDPSKINPKKIPTPPAKRRAGINMLDGKNKLGEYRLPPPPPKNPPVKEQGYVPDTRYVLHDIDQEAKEQALLYHSERLAIAYGLISTPARTPLRIIKNLRVCGDCHNAIKIMSRIVGRELIVRDNKRFHHFKDGKCSCGDYC
>VANIplan
MATSLVFQRGSASMLAALFHNVSIPCSPPFCRPHTALVKISAFASRNRASRSLSTSGAPQPYHYQPIHSQPPPPPSDSRVYQNPNPNPGKWNPQNYQS-PNPNPNQWSRHNPNQWNQPQNQPSSFPH--VAPPGHQPPANVSPPLVATPPPAGLGDLVALCQQGKVKDAVELLNQGVRADPQTFFQLISSCTNAKLLEELKKIHDFYLRSPFRADLLINNKILEMYSKCASMKDARRTFDGMPSRNLDSWHLMINGYASNGEGDDALALFEKMREMGVQPTSQTFLAVFGACAVADAIEEGFIHFESMSKDYGIMPDIEHYVAMIEVLGKSGHLHEALEYIEKLPFEAPAVFWETMMNLAHSQGDIDLEDQMEELLVFMDPSKANPKKIKAPPAKRKAGINMLDGKNKLGEYRLPPPPPKAPPVKEQGYVPDTRYVLHDIDQEAKEQALLYHSERLAIAYGLISTPARTPLRIIKNLRICGDCHNAIKIMSKIVGRELIVRDNKRFHHFKDGKCSCGDYW
>EPIPhell
MASFTVIQRPSASMLAAAFCKVRFSSAPFLFKPNRTLIKISAFASRNPASKSLSTSATPNPSYHQT--PPPPPPPSDPRIFHNQNRISNQWSRQNNQP-PNPTPNQMSRHGPNQWNQPQNQPPSFPH--PPPPGYHPPANVPPPPVATPSPAGPGDLIALCRQGKVKEAVELMKQGVLADPPSFFELIASCSDAKLLEELKMIHDFYLRSPFRADLVINNKLLEMYSKCGSMKDARRTFDGMPDRNMDSWHLMINGYASNGEGDGGLSLFEKMRDVGVQPNSQTFLAVLAACAGADAIEEGFIHFESMSKDYGISPGIEHYVAMIEVLGKSGQLYEALEFIEKLPFETPAVFWETMMNLAHTQGNIDLEDQMEELLVAMEPSKVNPKKIPTPPAKRRPGINMLDGKNKLGEYRLPPPPPKAPPVKEQGYVPDTRYVLHDIDQEAKEQALLYHSERLAIAYGLISTPARTPLRIIKNLRVCGDCHNAIKIMSRIVGRELIVRDNKRFHHFKDGKCSCGDYW
>DRAKelas
MASFSVIQRPSASMLTAAFCKVRSPSVTVLFRPHNTLTRSYAFASRNPTSKSLSTSATPNPYYHQPSHPSPSPSPSDSRIFNNPNRNPSQWNPQ---P-PPPNSNQLSRHAPQQWNQQQSQPP-YSQ--QPPPGYLPSVNAPPPPVAAAPVAGPEDLIALCRQRKIKEAVELLNQGARGDPPSFFELVASCSDPKLLEELKKIHDFYLRSPFRSDLQINNKLLEMYSKCGSMKDARRTFDGMPDRNMDSWHLIINGYASNGEGDDGLQLFEKMRNAGMRPNSQTFLAVLAACAGADAIEEGFIHFESMSKEYGIAPAIEHYIAIIEVMGNSGQLHEALEYIEKLPFDTPSVLWETMMNLARSQGDIDLEDRMEELLLSMDPSKVNPKKIPTPPAKRRAGINMLDGKNKLVEYRLPPPPPKNPPVKEQGYVPDTRYVLHDIDQEAKEQALLYHSERLAIAYGLISTPARTPLRIIKNLRVCGDCHNAIKIMSRIVGRELIVRDNKRFHHFKEGKCSCGDYW
>LECAnigr
MAALFVIQRPSASMLAALFHKARMPCSPLISKSHRTFVKISAFASRNPTYKSLSTSGAPHTYQYPPTH--PPPPPSDPRIYHNPNPSQNQWNPQNHQP-ANPNPNQWNRHNPTQWNRPQNQPSSFPH--APPPGFQPPANVSLPPSATPTPAGLVDLVALCQQGKVKDAVELMNQGVLADPPTFFQLISSCTNAKLLEELKKIHDFYLRSPFRSDLQINNKILEMYSKCASMKDARRTFDGMPSRNLDSWHLMITGYASNGEGDDGLHLFEKMREMGVQPTSQTFLAVFTACAVADAIEEGFIHFESMSKDYGISPGIEHYVAMIEVLGKSGQLHEALEYIEKLPFEAPAVFWETMMNLARAQGDIDLEDQMEEVLVFMDPSKANPKKIPTPSAKRRAGINMLDGKNKLGEYRLPPPPPKAPPVKEQGYVPDTRYVLHDIDQEAKEQALLYHSERLAIAYGLISTPARTPLRIIKNLRICGDCHNAIKIMSKIVGRELIVRDNKRFHHFKDGKCSCGDYW
>PAPHconc
MASYLRIHRPSASMI-AAFSSLRFP--SLHFRTQKTLIKISAFASRKPTSKSLSTSAAPSPYYPHP--HPPPPPPSDPRVLHNPNPNPNQWNSQHQHPNPNPNPNQWNRQGPNQWKQTQNQPSSHPYPPPPPPVFHPPANT-PPPVPATPSAGPGDLVILCHQGKVKEAVELMNQGVRADPPAFFELVASCVGPKLLEELTKIHDFFLRSPFRGDLQINNKVLEMYSKCGSMKDARRTFDGMADRNMDSWHLMINGYASNNEGDEGLRLFSKMREVGVQPNSHTFLAVFAACAGADAVEEGFIHFESMSKEYGIAPGIEHYVAMIEVLGNSGQLYEALEYIEKLPFEPPAVFWEAMMKLARVQGDIDLEDRMEELLLSMDPSKVNPKKISTPPAKRPAGINMLDGKNKLGEYRLPPPPPKAPPVKEQGYVPDTRYVLHDIDQEAKEQALLYHSERLAIAYGLISTPARTPLRVIKNLRICGDCHNAIKIMSKIVGRELIVRDNKRFHHFKDGKCSCGDYW
>CRYPlept
MASFSVIQRPSASMLTAAFCKARIPSVPFLFRHRSTLIQISAFAARNPTSKSLSTSSTPNPYQHQP--PASPSAPSDARIFHNPNRN-NQWYPQNPQP-PPPNPNHLIRHGPSQWNQQQNQPP-YSQP-PPPPGFQPTVNAPPPPVA-AVPAGPGDLVALCRQKKIKEAVELMNQGARGDPPSFFELVASCSDPKLLEELKKIHDFYLRSPFRADLQINNKLLEMYSKCGSMKDARRTFDGMAERNMDSWHLMINGYASNGEGDDGLHLFEKMRSVGVQPNSQTFLAVFSACAGSDAIEEGFIHFESMSKDYGIPPGIEHYVAIIEVMGKSGQLHEALEFIEKLPFDTPLVFWETMMNLARTQGDIDLEDRMEELLLSMDPSKVNPKKIPTPPAKRRAGINMLDGKNKLGEYRLPPPPPKTPPVKEQGYVPDTRYVLHDIDQEAKEQALLYHSERLAIAYGLISTPARTPLRIIKNLRVCGDCHNAIKIMSRIVGRELIVRDNKRFHHFKDGKCSCGDYW
>APOSshen
MSSFSVIQRSSASMLATTFFKVRFNAAPLLFKPHRTL--ISSSSSRNRGSKSLSYSAAPNPYPNHPAQPPPPSPPSDPRVFRHPNQNQNQWSPQN----------------QTQLSYPQNQRQPYPHP-PPPPLPHPPASVAPP----SPSAGPADLVALCRQGKVKDAVELMNQGARADPTAFFELIACCSDPKLLEELKKIHDFFLRSPFRGDLQINNKILEMYSRCQSMKDARRTFDGMLDRNIDSWHLMINGYASNGQGDDGLQIFEQMRKVGVQLNSQTFLAVFAACAAADAIEEGFIHFESMPKEYGISPGIEHYLAMIEVLGKSGHLHETLEYIEKLPFEPPVVFWETMKNLARSQGDIDLEDRMEELLISMDPSKVDPKKIPTPPAKRRAGINMLNGKNKLGEFRLPPPPPKAPPVKEQGYVPDTRYVLHDIDQEAKEQALLYHSERLAIAYGLISTPARTPLRIIKNLRICGDCHNAIKIMSKIVGRELIVRDNKRFHHFKDGKCSCGDYW
>VANIshen
MATSSVFQRASASMLAAWFHNVRIPCSPLFCRSHKTLVKISAFASRNRASRSLSTSGAPHPYHYPPIHSPPPPPPSDSHVYQNPNSNPGKWNPQNYQS-PNANPNQWSRNNPNQWNHPQNQPSSFPH--VPPPAHQPPANASAPPVATPPPAGLGDVIALCQQGKVKDAVELLSQGVRADPQTFFQLISSCTNAKLLEELKKIHDFYLRSPFRADLQINNKILEMYSKCASMKDARRTFDGMPSRNLDSWHLMINGYASNGEGDDGLALFEKMREMGVQPTSQTFLAVFGACAVADAIEEGFIHFESMSKDYGIMPDIEHYVAMIEVLGKSGHLHEALEYIEKLPFEAPTVFWETMMNLARSQGDIDLEDQMEEILVFMDPSKANPKKIQTPPPKRKAGINMLDGKNKLGEYCLPPPPPKAPPVKEQGYVPDTRYVLHDIDQEAKEQALLYHSERLAIAYGLISTPARTPLRIIKNLRICGDCHNAIKIMSKIVGRELIVRDNKRFHHFKDGKCSCGDYW
>CYMBensi
MASFWVIQRPSASMLSAALCRVRFSSSPVLFKSHRNLIKISAFASRHPASKSLSTSATPNTYYHQM--PPPPPPSSDPRVFHNPNRNPNQWNPQNHQP-PNPNPNQMSRYGPNQWSQSQNQPPTFPN--PPPQGYHPPGNAPLPPAVAPPPTGPGDLIALCRQGKVKEAVELMNQGTRADPSSFFELIVSCNDAKLLEELKKIHDFYLRSPFRADLQINNKLLEMYSKCKSMKDARRTFDGMPDRNMDSWHLMINGYASNGEGDDGLHLFEKMRDVGVQPNSQTFLYVLAACSSADAIEEGFIHFKSMSKEYGITPGIEHYVAIIEVLGKSGQLHEALEFIEKLPFEAPAVFWETMMNLACIQGDIDLEDQMEELLVSMDPSKVNPKKILTPPAKRRAGINMLDGKNKLIEYRLPPPPPKAPPVKEQGYVPDTRYVLHDIDQEAKEQALLYHSERLAIAYGLISTPARTPLRIIKNLRVCGDCHNAIKIMSRIVGRELIVRDNKRFHHFKDGKCSCGDYW
>HABEpant
MASFSVIQRPSASMLTAAFCKVRISSVPFLFKPHRNLIKISAFASRNPASKSLSTSPTPNPYYQQQ--PSPPRPPSDARDVHNPNRNTNQWNPQNYQP-PPPNPNQMGRHGPNQWNPSQNQSP-YPH--PPPPGYQPVQNAPPPPAPAPPPPGPGDLVALCRQRKIKDAVELLNQGARADPPSFFELIASCNDAKLLEELKKIHDFYLRSPFRGDLHINNKLLEMYSKCGSMKDARRTFDGMPDRNMDSWHFMINGYSSNSEGDEGLHLFEKMRNVGVLPNSQTFLAVLAACAGADAIEEGFIHFESMSKEYGISQGIEHYVALIEVIGKSGQLYEALEYIEKLPFDTPPVFWETMMNLARTQGDIDLEDKMEELLVSMDPSKINPKKIATPPAKRRAGINMLDGKNKLGEYRLPPPPPKAPPVKEQGYVPDTRYVLHDIDQEAKEQALLYHSERLAIAYGLISTPARTPLRIIKNLRVCGDCHNAIKIMSRIVGRELIVRDNKRFHHFKDGKCSCGDYW
>PHALcorn
MASFSVIQRPSASMLAAAFCKVRLYPSPFL-KPHINLIKISAFASRNPSSKSLSTYGTPNTYHHQL--PPPPPPSSDPRTFRNPNHNPNQWNPQNHQP-PNPNPNQFSRYGPHQWSQSQNQPQTLPY--PPHSGYHPPANAPPPPSVAPSAAGPGDLVALCRQGKVKDAVELLNQGARADPSSFFELIASCNDAKLLEELKKIHDFYLRSPFRADLQINNKLLEMYSKCRSMKDARRTFDGMADRNMDSWHLMINGYASNGEGDDGLHLFEKMRDVGVRPNSQTFLYVLAACASADAIEEGFIHFESMSKDYGISPGIEHYVAIIEVLGNSGQLHEALEFIEKLPFEAPAVFWETMMNLARTQGDIDLEDQMEELLVSMDPLKVNPKKIPTPPAKRPAGINMLYGKNKLGEYRLPPPPRKAPPVKEQGYVPDTRYVLHDIDQEAKEQALLYHSERLAIAYGLISTPARTPLRIIKNLRVCGDCHNAIKIMSRIVGRELIVRDNKRFHHFKDGKCSCGDYW
>CALEmajo
MASFSVMQRPSASILTAAFFKLRTPSATLLFRPHITLTTISAFASRNPASKSLSTSATPYPYHHQPSPPSPPPPPSDSRVFNNPNRNPNQWNPQ---P-HAPNPNQFSQHAPHQWNQQQSQPP-YTQ--PPPPGYHPAVNVHPPPVVAAPVAGPEDLLALCRQRKIKEAVELMNQGARGDPPSFFELVASCSDPKLLEELKKIHDFYLRSPFRSDLQINNKLLEMYSKCGSMKDARRTFDGMPDRNMDSWHLMINGYASSGEGDDGLQLFEKMRNTGMRPNSQTFLAVLAACAGADAIEEGFIHFESMSKEYGIAPAIEHYIAIIEVMGNSGQLHEALEYIEKLPFDAPSVFWETMMNLARTQGDIDLEDQMEELLLSMDPSKANPKKIPTPPAKRRAGINMLDGKNKLGEYRLPPPPPKNPPVKEQGYVPDTRYVLHDIDQEAKEQALLYHSERLAIAYGLISTPARTPLRIIKNLRVCGDCHNAIKIMSRIVGRELIVRDNKRFHHFKDGKCSCGDYW
>THELangu
MVSFSVMQRPSASMLTAVFCKVRLSSAPLLFRPHKSLTRISAFASRNPPSKYLSTSATPNPYHHQL--PSHPPPPSDSRSFNNPNRNPNQWNPQNPPP-PPPNPNQLTRHGPHQWNQQQSQTP-YSQ--PPPPGYHQTVNAPPPPVATAPVSGPEDLIALCRQRKIKEAVELMSQGVRGDPPSFFELVASCSDPKLLEELKKIHDFYLRSPFRADLQINNKLLEMYSKCGSMKDARRTFDGMAERNMDSWHLMINGYASSGEGDEGLHLFEKMRNVGVHPNSQTFLAVLSACAGADAIEEGFIHFESMSKDYGIPPGIEHYIAIIEVMGNSGQLHEALEYIQKLPFDTPSVFWETMMNLARTQGDIDLEDQMEELLLSMDPSKVNPKKIPTPPAKRRAGINMLDGKNKLGEYRLPPPPPKTPPVKEQGYVPDTRYVLHDIDQEAKEQALLYHSERLAIAYGLISTPARTPLRIIKNLRVCGDCHNAIKIMSRIVGRELIVRDNKRFHHFKDGKCSCGDYW
>EPIDpuni
MASFPAIRRPSASMLATAFCKVRYFCPHFLIKPQRTLIKISAFASRNPASKSLSTSATPNTYHHQL--PPPPPPSSDPRVFHNPNPNPNQWNPQNHQP-PNPNPNQMSRYGPNQWSQSQNHPPSFPH--PPPPGYHPPANAPPPPGVAPPPAGPGDLIALCRQGKVKEAVELMNQGVRADPSSFFELIACCNDAKFLEELKKIHDFYLRSPFRADLQINNKLLEMYSKCRSMKDARRTFDGMPDRNMDSWHLMINGYASNGEGDDGLHLFEKMRDVGVQPNSQTFLYVLAACAVADAIEEGFIHFESMSKDYGINPGIEHYVAIIELLGKSGQLHEALEFIEKLPFETPTVFWETMMNLARIQGDIDLEDQMEELVVSMDPLKVNPKKILTPPAKRRAGINMLDGKNKLGEYRLPPPPPKAPAVKEQGYVPDTRYVLHDIDQEAKEQALLYHSERLAIAYGLISTPARTPLRIIKNLRVCGDCHNAIKIMSRIVGRELIVRDNKRFHHFKDGKCSCGDYW
>OECEmacu
MASFSVIQRPSASMLAATICRVRFSSAPFLFKPHRNLIKISAFASRNPASKSLSTSATPNTYHHQI--PPPPPPSSDPRVFHNPNYNPNQWNPQNHQP-PNPNPSQMSRYGPNQWSQSQNQPPSFPH--PPPPGYSPLGNAPPPPSVAPPPAGPGDLVALCRQGKLKEAVELMNQGVRADPSSFFELIASCNDAKLLEELKKIHDFYLRSPFRADLQINNKLLEMYSKCKSMKDARRTFDGMPDRNMDSWHLMINGYASNGEGDDGLHLFEKMRDVGVQPNSQTFLYVLAACASADAIEEGFIHFKSMSKEYGITPEIEHYVAIIEVLGKSGQLHEALEFIEKLPFEAPAVFWETMMNLARIQGDIDMEDQMEELLVSIDPLKVSPKKMPTPAAKRRAGINMLDGKNKLVEYRLPPPPPKAPPVKEQGYVPDTRYVLHDIDQEAKEQALLYHSERLAIAYGLISTPARTPLRIIKNLRVCGDCHNAIKIMSRIVGRELIVRDNKRFHHFKDGKCSCGDYW
>CEPHdama
MASFSVIQRPSASMVAAAFCKVRFSSAPFLFKPHNTLIKISAFASRNPASKSLTTSATPNPYHHQT--PPPPPPPSDPRVFHNPNRITNEWSRQNHQP-PNPTTNQMGRHGPNQWNQPQNQPPSFPH--PPPPGYHPPVNAPPPPVATPPLAGPGDLIALCRQGKVKEAVELMKQGVLADPPSFFELIASCSDAKLLEDLKMIHDFYLRSPFRADLQINNKLLEMYSKCGSMKDARRTFDGMPERNMDSWHLMINGYASNGEGDVGLTLFEKMRDVGVQPNSQTFLVVLAACAGADAIEEGFIHFESMSKDYGIAPGIEHYVAMIEVLGKSGQLHEALEFIEKLPFETPAVFWETMMNLAHTQGNIDLEDQMEELLVSMEPSKVNPKKITTPPAKRRAGINMLDGKNKLGEYRLPPPPPKAPPVKEQGYVPDTRYVLHDIDQEAKEQALLYHSERLAIAYGLISTPARTPLRIIKNLRVCGDCHNAIKIMSRIVGRELIVRDNKRFHHFKDGKCSCGDYW
>GYMNodor
MASFSVIQRPSASMLTAAFGKVRISSVPFLFKPHRNLIRISALASRNPASKSLSTSATPNPYQHQQ--PPPPPPPSDARVFHNPNRNTNQWNPQNYQP-PHPNPNQMGRNGPNQWNPSQNQPP-YSH--PPPPGFQPIQNAPPPPAPAPPPPGPGDLVALCRQRKIKEAVELLSQGARADPPSFFELIASCNDAKLLEELKKIHDFYLRSPFRADLQINNKLLEMYSKCGSMKDARRTFDGMPDRNMDSWHLMINGYASNGEGDEGLTLFEKMRNVGAHPNSQTFLAVFAACAGADAVEEGFIHFESMSKEYGISPGIEHYIAIIEVLGKSGQLYEALEYIEKLPFDTPPVFWETMMNLARTQGDIDLEDKMEELLVSMDPSKINPKKIPTPPAKRRAGINMLDGKNKLGEYRLPPPPPKNPPVKEQGYVPDTRYVLHDIDQEAKEQALLYHSERLAIAYGLISTPARTPLRIIKNLRVCGDCHNAIKIMSRIVGRELIVRDNKRFHHFKDGKCSCGDYW
>PHAIflav
MASFSVIQRPSASMLAASFCKVRFFSAPILFKPHRTLLKISAFASRNPASKSLSTSATPNTYHYQQ--PPPPPPSSDPRIFDNPNRNPNQWNPQNYQP-PNPNPNQMNRHGPNQWSQSQNQLPPFPY--PPPPGNHPQANAPAPPGIAPPPAGPGDLITLCRQGKVKEAVELMNQGVRADPSSFFELIVACNDAKLLEELKKIHDFYLRSPFRADLQINNKLLDMYSKCKSMKDARRTFDGMPDRNLDSWHLMINGYASNGEGDEGLHLFEKMRDVGVQPNSQTFLYVLAACAGADAIEEGFIHFQSMSKEYGITSGIEHYVAMIEVLGKSGQLHEALEFIEKLPFETPAVFWETMMNLARIQGDIDLEDRMEELLVSMDPLKVNPKKIPTPPAKRPAGINMLYGKNKLGDYRLPPPPPKAPPVKEQGYVPDTRYVLHDIDQEAKEQALLYHSERLAIAYGLISTPARTPLRIIKNLRVCGDCHNAIKIMSRIVGRELIVRDNKRFHHFKDGKCSCGDYW
>GASTelat
MPSLWAIQRP--SMLAAAFGKVRFLSAPFPSKPRRTLVQISPFALQKIESKSLCTSATSNPYPFNP--PSPPSPPSDPRVYNNQQFYPNQWNAQHRLP-SNPNPNQTGLQGPNQWSQPPHHPPANSHPSSTPFSYSAPANASVQPAATPPPAGPGDLISLCRQGKVKEAVELMNQGVRADPPSFFELISSCSNTKLLEELKKIHDFYLRSPFRTDLQINNKLLEMYSKCASMKDARRTFDGMADRNMDSWHLMINGYASNGEGDDGLHFFEKMRSVGVQPNSQTFLAVLAACACADAVEEGFIHVESMSKEYGIMPGIEHYVAMIEVLGNSGQLYEALDFIKKLPFEAPAVFYETMMNLARIQGDIDLEDRMEEILLSMDPSKANPKKIPTPPAKRPAGDNMLEGKNKLKEYRLPPPPPKAPPVKEQGYVPDTRYVLHDIDQEAKEQALLYHSERLAIAYGLISTPARTPLRIIKNLRVCGDCHNAIKIMSRIVGRELIVRDNKRFHHFKDGKCSCGDYW
>GYMNdens
MASFSVIQRPSASMLTAAFGKVRISSVPFLFKPHRNLIRISALASRNPASKSLSTSATPNPYQHQQ--PLPPPPPSDARVFHNPNRNTNQWNPQNYQP-PHPNPNQMGRNGPNQWNPSQNQPP-YSH--PPPPGYQPIQNAPPPPAPAPPPPGPGDLVALCRQRKIKEAVELLNQGARADPPSFFELIASCNDAKLLEELKKIHDFYLRSPFRADLQINNKLLEMYSKCGSMKDARRTFDGMPDRNMDSWHLMINGYASNGEGDEGLNLFEKMRNVGAHPNSQTFLAVFAACAGADAVEEGFIHFESMSKEYGISPGIEHYIAIIEVLGKSGQLYEALEYIEKLPFDTPPVFLETMMNLARTQGDIDLEDKMEELLVSMDPSKINPKKIPTPPAKRRAGINMLDGKNKLGEYRLPPPPPKNPPVKEQGYVPDTRYVLHDIDQEAKEQALLYHSERLAIAYGLISTPARTPLRIIKNLRVCGDCHNAIKIMSRIVGRELIVRDNKRFHHFKDGKCSCGDYW
>ORCHital
MASFSVIQRPSASMLTAAFGKVRISSVPFLLKPHRNLIKISALASRNPASKSLSTSATPNPYQHQQ--PSPPPPPSDARVFHNPSHNTNQWNPQNYQP-PHPNPNQMGRHGPNQWNPSQNQPP-YSH--PPPPAYQPIQNAPPPPAPAPPPPGPGDLVALCRQRKIKEAVELLSQGARADPPSFFELIASCNDAKLLEELKKIHDFYLRSPFRADLQINNKLLEMYSKCGSMKDARRTFDGMPDRNMDSWHLMINGYASSGEGDEGLNLFEKMRNVGVHPNSQTFLAVFAACAGADAVEEGFIHFESMSKDYGIPPGIEHYVAMIEVIGKSGQLYEALEYIEKLPFETPPVFWETMMNLARIQGDIDLEDKMEELLVSIDPSKINPKKIPTPPAKRRAGINMLDGKNKLGEYRLPPPPPKNPPVKEQGYVPDTRYVLHDIDQEAKEQALLYHSERLAIAYGLISTPARTPLRIIKNLRVCGDCHNAIKIMSRIVGRELIVRDNKRFHHFKDGKCSCGDYW
>HEMIforr
MASFSVIQRPSASMLTAAFCKVRISSVPFLFKPHRNLIKISAFASRNPASKSLSTSATPNPYHHHH--PPPPPPPSDARVFHNPNRNTNQWNPQNYQP-PRPNPNQMSPHGPNQWNPSQNQPP-YSH--PPPSGYQPFQNAPPPPAATPPPPGPEDLVALCRQRKVKEAVELLNQGARADPPSFFELIASCNDAKLLEELKKIHDFYLRSPFRADLQINNKLLEMYSKCGSMKDARRTFDGMPDRNMDSWHLMINGYASNGEGDEGLTLFEKMRNVGVHPNSQTFLAVFAACAGADAVEEGFIHFESMSKEYGISPGIEHYVAIIEVLGKSGQLYEALEYIEKLPFDTPPVFWETMMNLARTQGDIDLEDKMEELLVSMDPSKINPKKIPTPPAKRRAGINMLDGKNKLGEYRLPPPPPKAPPVKEQGYVPDTRYVLHDIDQEAKEQALLYHSERLAIAYGLISTPARTPLRIIKNLRVCGDCHNAIKIMSRIVGRELIVRDNKRFHHFKDGKCSCGDYW
>CALAtsoo
MASFSVIQRPSASMLAASFCKVRFFSAPILFKPHRTLIKTSAFASRNPASKSLSTSAIPNTYHHQQ--PPPPPPSSDPRIFNNPNRNPNQWNPQNYHP-PNPNPNQMNRHGPNQWSQSQNQTPPFLH--PPPPGNHPQTNASAPPGIAPPPAGPGDLIALCRQGKVKEAVELMNQGVRADPPSFFELIASCNDAKLLEDLKKIHDFYLRSPFRADLQINNKLLDMYSKCRSMKDARRTFDGMPNRNLDSWHLMINGYASNGEGDEGLHLFEKMRDVGVQPNSQTFLYVSAACAGADAIEEGFIHFESMSKEYGITPGIEHYVAMIEVLGKSGQLHEALEFIEKLPFETPAVFWETMTSLARIQGDIDLEDRMEELLVSMDPLKFNPKKILTPPAKRPAGINMLYGKNKLGDYRLPPPPPKAPPVKEQGYVPDTRYVLHDIDQEAKEQALLYHSERLAIAYGLISTPARTPLRIIKNLRVCGDCHNAIKIMSRIVGRELIVRDNKRFHHFKDGKCSCGDYW
>CALAplic
MASFSVIPRPYAAMLTAAFTKIRIPSSPFLFRSHKSLINISAFASRNPTFKSLSTSATPNPYHHHP--SSPPPPPSDARTFHNPNHNSNQWNPQNHQP-PPPNPNQLSRPGQQQWNQQQNQPS-YSQ--PPPQAYYPTANASPPPVAVVPAAGPADLIALCRQRKIKEAVELMSQGVRGDPPSFFELIASCGDPKLLEELKKIHDFYLRSPFRADLQINNKLLEMYSKCGSMKDARRTFDGMADRNMDSWHLMINGYASNGEGDEGLHLFEKMRSVGVHPNSQTFLAVLAACAGADAIEEGFIHFESMSKEYGISPGIEHYVAIIEVLGNSGHLHEALEFIEKLPFDTPSVFWETMMNLARTQGDIDLEDQMEELLLSMDPSKANPKKIPTPPAKRRAGINMLDGKNKLGEYRLPPPPPKNPPVKEQGYVPDTRYVLHDIDQEAKEQALLYHSERLAIAYGLISTPARTPLRIIKNLRVCGDCHNAIKIMSRIVGRELIVRDNKRFHHFKDGKCSCGDYW
>CYMBmann
MASFWVIQRPSASMLSAALCRVRFSSSAVLFKSHRNLIKISAFASRHPASKSLSTSATPNTYYQQM--PPPPPPSSDPRVFHNPNRNPNQWNPQNHQP-PNPNPNQMSRYGPNQWSQSQNQPPSFPH--PPPQGYHPPGNAPPPPAVAPPPAGPGDLIALCRQGKVKEAVELMNQGTRADPSSFFELIVSCNDAKLLEELKKIHDFYLRSPFRADLQINNKLLEMYSKCKSMKDARRTFDGMPDRNMDSWHLMINGYASNGEGDDGLHLFEKMRDVGVQPNSQTFLYVLAACSSADAIEEGFIHFKSMSKEYGITPGIEHYVAIIEVLGKSGQLHEALEFIEKLPFEAPAVFWETMMNLARIQGDIDLEDQMEELLVSMDPSKVNPKKILTPPAKRRAGINMLDGKNKLVEYRLPPPPPKAPPVKEQGYVPDTRYVLHDIDQEAKEQALLYHSERLAIAYGLISTPARTPLRIIKNLRVCGDCHNAIKIMSRIVGRELIVRDNKRFHHFKDGKCSCGDYW
>CYPRbard
MASFLVVHRPSASMIAVALSSLRSP-SSHHFKTHRTLVKITAFASRNPTSKSLSTSAAPNPYYPH-----PPPPPSDPRV---PSPNPNQWNPQQHHPNPNPNPNQWSRHGLNQWNQPQNQPPSHPHPPPPPPAYHPPANASPPPVPAPPPASPVDLVTLCRQGKVKEAVELMNQGVRADPPAFFELVASCVGPKLLEELKKIHDFFLRSPFRGDLHINNKVLEMYSKCGSMRDARRTFDGMPNRNMDSWHLMINGYASNGEGDEGLSLFNKMREVGVQPNSQTFLAVLASCAGADAVEEGFIHFESMSKEYGITPGIEHYVAMIEVLGNSGQLHEALEYIEKLPFEPPSVFWETMMKLARVQGDIDLEDRMEELLLSMDPSKVNPKKISTPPAKRRAGINMLDGKNKLGEYRLPPPPPKAPPVKEQGYVPDTRYVLHDIDQEAKEQALLYHSERLAIAYGLISTPARTPLRIIKNLRVCGDCHNAIKIMSRIVGRELIVRDNKRFHHFKDGKCSCGDYW
>LIMOabor
MASFSVIQRPSASMLAAAFCKVRFSSAPFL-EPNRTLIKVSAFTSQNHVSKSLSTSATPNPYHHQT--PPPPPPPSDPRVFHDPNRIPNQWNRQNHQP-PNPNTNQMGRHGPNQWNQPQNQPPSFPD--QPPPGFHPPVNAPPPPVSTPPQAGPGDLIALCRQGKVKEAVELMKQGVLADPPSFFELIASCSDAKLLEDLKMIHDFYLRSPFRADLQINNKLLEMYSKCGSMKDARRTFDGMPQRNMDSWHLMINGYASNGEGDVGLNLFEKMRDVGVQPNSQTFLAVLAACAGADAIEEGFIHFESMSKDYGIAPGIEHYVAMIEVLGKSGQLYEALEFIEKLPFETPAVFWETMMNLAHSQGNIDLEDQMEELLVSMEPSKVNPKKIPTPPAKRRAGINMLDGKNKLGEYRLPPPPPKAPPVKEQGYVPDTRYVLHDIDQEAKEQALLYHSERLAIAYGLISTPARTPLRIIKNLRVCGDCHNAIKIMSRIVGRELIVRDNKRFHHFKDGKCSCGDYW
>HYPOheme
ASSFSAIHR--AAILSPSLLKLR---SPFLRLPQ-TL-KLSPF----------CTSALPNHQYHHPRNP-NPNPNWNQQ---NPDPNFNQQ-PHNRPP----------------FNPSPSRTPQ-----RPP--FNPPANQPLPAR-PPSDLQPVNLAALCSEGKVKEAVDFIGRGVRPDAPTFFNLIAACSDPKLLDELKKLHDFFLRSPFRADLQINNKLLEMYSKLGAMADARRTFDRMPDRDMSSWHIMINGYAANGLGDDGLQLFEEMRKAGIRPDGDTFLAVLNACASAEAIEEGFIHFKSMEKEYGITPSIDHYVGLIEVLGKSGHLNEAVEYIDKLPFEPPAVVWETMMNLARLQGDVDLEDRMEEILVSVDPSKENPNKIPTPPPRRRFGINMLDGKNKLAEYRLPQSIDRSPKVKEQVYVPDTRYVLHDIDQEAKEQALLYHSERLAIAYGLISTPARTPLRIIKNLRVCGDCHNAIKIMSRIVGRELIVRDNKRFHHFKDGKCSCGDYW
>CALAcreb
MASFSVIPRPYAAMLTAAFTKIRIPSSPFPFRSHKSLINISPFASRNPTFKSLSTSATPNPYHHHP--SSPPPPPSDARTFHIPNHNSNQWNPQNHQP-PPPNPNQLSRPGQQQWNQQQNQPS-HSQ--PPPPAYYPTANASPPPVAVVPAAGPADLIALCRQRKIKEAVELMSQGVRGDPPSFFELIASCGDPKLLEELKKIHDFYLRSPFRADLQINNKLLEMYSKCGSMKDARRTFDGMADRNMDSWHLMINGYASNGEGDEGLHLFEKMRSVGVHPNSQTFLAVLAACAGADAIEEGFIHFESMSKEYGISPGIEHYVAIIEVLGNSGHLHEALEFIEKLPFDTPSVFWETMMNLARTQGDIDLEDQMEELLLSMDPSKANPKKIPTPPAKRRAGINMLDGKNKLGEYRLPPPPPKNPPVKEQGYVPDTRYVLHDIDQEAKEQALLYHSERLAIAYGLISTPARTPLRIIKNLRVCGDCHNAIKIMSRIVGRELIVRDNKRFHHFKDGKCSCGDYW
>CALAsini
MASFSVIQRPAASMLAASFCKVRFFSAPIFFKPHRTLIKISAFASRNPASKSLSTSATPNTYHHQQ--PPPPPPSSDPRIFNNPNRNPNQWNPQNYHP-PNLNPNQLNRHGPNQWSQSQNQNPPFPH--PPPPGNHPQANAPAPPGIAPPPAGPGDLVALCRQGKVKEAVELMNQGVRADPPSFFELIASCNDAKLLEDLKKIHDFYLRSPFRADLQINNKLLDMYSKCRSMKDARRTFDGMPDRNLDSWHLMIKGYASNGEGDEGLHLFEKMRDVGVQPNSQTFIYVSAACAGADAIEEGFIHFESMSKEYGITPGIEHYVAMIEVLGKSGQLHEALEFIEKLPFETPAVFWETMTSLARIQGDIDLEDRMEELLVSMDPLKFNPKKIPTPPAKRPAGINMLYGKNKLGDYRLPPPPPKAPPVKEQGYVPDTRYVLHDIDQEAKEQALLYHSERLAIAYGLISTPARTPLRIIKNLRVCGDCHNAIKIMSRIVGRELIVRDNKRFHHFKDGKCSCGDYW
>NEUWmali
MVSLSVVQRPSASMLAAAFYKVHFPCAPLLFKPHRTL--ISSFSSRNPSPKSLSYSAAPNPYPNHPAQP-PTPPPSDPRVFRNP--SQNQWSPQN----------------QTQWNHTQNQRQPYPH--PSPP---PPANVAPP----PPPAGPSDLVAFSRQGKVKDAVELMNQGARADPPSFFELIASCTEPKLLEELKKIHDFFLRSPFRGDLQINNKILEMYSRCQSMKDARRTFGGMPDKNIDSWHLMINGYASNGQGDDGLQIFEQMRKAGVQPNSQTFLAVFAACAAADAIEEGFIHFESMSKEYGMPLGIEHYVSMIEVLGKSGHLPEALEYIEKLPFEPPVVFWETMKNLARLQGDIDLEDRMEELLISMDPSKVDPKKIPTPPAKRRAGINMLDGKNKLGEYRLPPPPPKAPPVKEQGYVPDTRYVLHDIDQEAKEQALLYHSERLAIAYGLISTPARTPLRIIKNLRVCGDCHNAIKIMSKIVGRELIVRDNKRFHHFKDGKCSCGDYW
>GOODpube
MASFSVIQRPSASMLTAAFRSAHIPSVSFLFRPHRTIISISAFASRNPTSKSLSTSATPNPYQHQP--PSPPPPPSDTRIFHNPNRNPNQWNPQNHQP-PPPNPNQLSRHGPNQWNQLQNQPP-YSQP-PPPPGYNLTVNAPPPPVAVAPPAGPGDLLALCRQRKIKEAVELMNQGARADPPTFFELVASCSDAKLLEELKKIHDFYLRSPFRADLQINNKLLEMYSKCGSMKDARRTFDGMPDRNMDSWHLMINGYTSNGEGDDGLHLFEKMRNVGVHPNSQTFLAVLAACAGADAVEEGFIHFESMSKEYGISPGIEHYVAIIEVLGKSGLLHEALEFIEKLPFDTPAIFWETMMNLARTQGDIDLEDRMEELLLSMDPSKVNPKKIPTPPAKRRAGINMLDGKNKLGEYRLPPPPPKAPPVKEQGYVPDTRYVLHDIDQEAKEQALLYHSERLAIAYGLISTPARTPLRIIKNLRVCGDCHNAIKIMSRIVGRELIVRDNKRFHHFKDGKCSCGDYW
>DENDnobi
MTSFSVIQRSSSSMVAAAFCKVRFSSALFLFKPRTSLVKISAFASRNPSFNSLSTSATPNNYHHQP--PPSPPPSSDPRIFHNPNRNPNQWNPQNNQP-PYPNPNLMSHDGPNQWSQSQNQPPSFSR--PPSPGHPSPLNAALPPGVSPPTAGPGDLIALCRQGKVKEAVELMNQGVRADPPSFFELIAACNDAKLLEELKKIHDFYLRSPFRADLQINNKLLEMYSKCRSMKDARRTFDGMPDRNMDSWHLMINGYASNGEGDDGLHIFEKMRDVGVQPNSQTFLYVLAACASADAIEEGFIHFESMSKDYDISPGIEHYVAMIEVLGKSGQLHEALEFIEKLPFEAPAVFWETMMNLARIQGDIDLEDQMEELLLSMDPSKFNPKKIPTPLAKRRAGINMLDGKNKLGEYRLPPPPPKAPPVKEQGYVPDTRYVLHDIDQEAKEQALLYHSERLAIAYGLISTPARTPLRIIKNLRVCGDCHNAIKIMSRIVGRELIVRDNKRFHHFKDGKCSCGDYW
>APOSodor
MSSFSVIQRSSASMLATAFFKVRFNAAPLLFKRHRTL--ISSSSSRNRGSKSLSYSAAPNPYPNHPAQPPPPSPPSDPRVFRHPNQNQNQWSPQN----------------QTQLSYPQNQRQPYPHPPPPPPLPHPPANVAPP----SPSAGPADLVALCRQGKVKDAVELMNQGARADPTAFFELIACCSDPKLLEELKKIHDFFLRSPFRGDLQINNKILEMYSRCQSMKDARRTFDGMLDKNIDSWHLMINGYASNGQGDDGLQIFEQMRKVGVQLNSQTFLAVFAACAAADAIEEGFIHFESMPKEYGISPGIEHYVAMIEVLGKSGHLHEALEYIEKLPFEPPVVFWETMKNLARSQGDIDLEDQLEELLISMDPSKVDPKKIPTPPAKRRAGINMLDGKNKLGEFRLPPPPPKAPPVKEQGYVPDTRYVLHDIDQEAKEQALLYHSERLAIAYGLISTPARTPLRIIKNLRICGDCHNAIKIMSKIVGRELIVRDNKRFHHFKDGKCSCGDYW
>DENDchryso
MTSFSVIQRSSSSMVAAAFCKVRFSSELFLFKPRTTLVKINAFASRNPAFNSLSTSATPNNYHHQP--PPSPPPSSDPRIFHNPNRNPNQWNPQNNQP-PYSNPNLMSHDGPNQWSQSQNQPPSFSR--PPPPGYPSPVNAALPPGVSPPQAGPGDLIALCRQGKVKEAIELMNQGVRGDPPSFFELIAACNDAKLLEELKKIHDFYLRSPFRADLQINNKLLEMYSKCRSMKDARRTFDGMPDRNMDSWHLMINGYASNGEGDDGLHLFEKMRDVGVQPNSQTFLYVLAACASADAIEEGFIHFESMSKEYDISPGIEHYVAMIEVLGKSGQLHEALEFIEKLPFEAPAVFWETMMNLARIQGDIDLEDQMEELLVSMDPSKFNPKKIPTPPAKRRAGINMLDGKNKLGEYRLPPPPPKAPPVKEQGYVPDTRYVLHDIDQEAKEQALLYHSERLAIAYGLISTPARTPLRIIKNLRVCGDCHNAIKIMSRIVGRELIVRDNKRFHHFKDGKCSCGDYW
>HABElong
MASFSVIQRPSASMLTAAFCKVRISSVPFLFKPHRNLIKISAFASRNPASKSLSTSPTPNPYYQQQ--PSPPRPPSDARDVHNPNRNTNQWNPQNYQP-PPPNPNQMGRHGPNQWNPSQNQSP-YPH--PPPPGYQPVQNAPPPPAPAPPPPGPGDLVALCRQRKIKDAVELLNQGARADPPSFFELIASCNDAKLLEELKKIHDFYLRSPFRGDLHINNKLLEMYSKCGSMKDARRTFDGMPDRNMDSWHFMINGYSSNSEGDEGLHLFEKMRNVGVLPNSQTFLAVLAACAGADAIEEGFIHFESMSKEYGISQGIEHYVALIEVIGKSGQLYEALEYIEKLPFDTPPVFWETMMNLARTQGDIDLEDKMEELLVSMDPSKINPKKIATPPAKRRAGINMLDGKNKLGEYRLPPPPPKAPPVKEQGYVPDTRYVLHDIDQEAKEQALLYHSERLAIAYGLISTPARTPLRIIKNLRVCGDCHNAIKIMSRIVGRELIVRDNKRFHHFKDGKCSCGDYW
>BORYspha
MATFLAIQRAGSSTFSAALFKVRFPSSSFLFKSRKTL-KISSLASQNLPSKSLSTSAIPNYYQR------PPPPPSDPRVFHDRNPNANQWNTQNQT--------------------QTN---------RPPLNNRPPVDGPPP---VAPPPGPVDLIALCRDGKIKEAIEIMNQGICPDPPTFFALIASCSESKLLDDLKKLHEFFLRSPFRADLQINNKLLEMYSKCGSMIDARRTFDRMPDRNMDSWHLMINGYAYNSQGDDGLQVFEQMRKLGIPPDAQTFLAVLASCASAEAVEEGFIHFDSMYKEYGVTPGIEHYIGMIEVLGKSGHLNEAVEFIEKLPFEPPAIIWESMLNLARAQGDVELEDRAEEILVSIDPSKAVASKKPTPPPKRRFGMNMLDGKNKLGEYRLPQSIDRSPKVKEQGYVPDTRYVLHDIDQEAKEQALLYHSERLAIAYGLISTPARTPLRIIKNLRVCGDCHNAIKIMSRIVGRELIVRDNKRFHHFKDGKCSCGDYW
>DRAKthyn
MASFSVIQRPSASMLTAAFCKVRSHSVTFLFRPHNTLTRSYAFASRNPTSKSLSTSATPNPYYHQPSHPSPSPPPSDSRIFNNPNRNPNQWNPQ---P-PPPNSNQLSRHAPQQWNQQQSQPP-YSQ--QPPPGYLPSVNAPPPPVAAAPVAGPEDLIALCRQRKIKEAVELLNQGARGDPPSFFELVASCSDPKLLEELKKIHDFYLRSPFRSDLQINNKLLEMYSKCGSMKDARRTFDGMPDRNMDSWHLIINGYASNGEGDDGLQLFEKMRNAGMRPNSQTFLAVLAACAGADAIEEGFIHFESMSKEYGIAPAIEHYIAIIEVMGNSGQLHEALEYIEKLPFDTPSVLWETMMNLARSQGDIDLEDRMEELLLSMDPSKVNPKKIPTPPAKRRAGINMLDGKNKLVEYRLPPPPPKNPPVKEQGYVPDTRYVLHDIDQEAKEQALLYHSERLAIAYGLISTPARTPLRIIKNLRVCGDCHNAIKIMSRIVGRELIVRDNKRFHHFKEGKCSCGDYW
>CORYacti
MASFSVIQRPSGSMLAAAFCKVHTPFVPFIVGPHRTFIKISAFASRNPTSKSLSSSAIPNPYNHQP--PSPRSPPSDAHIFHNPNRNVNQWNPQNHQP-PPPNPNQLSHHGPHQWNQQQHQPP-YSQ--PPPQGYQQTVYAPPPPVPATPVAGPGDLIALCRQRKIKEAVELMNQGVRGDPPSFFELVASCSDPKLLEELKKIHDFYLRSPFRADLQINNKLLEMYSKCGSMKDARRTFDGMAERNMDSWHLMINGYASNGEGDDGLQLFEKMRNVGVQPNSLTFLAVLAACAGADAIEEGFIHFESMSKEYGITPGIEHYVAIIEVLGKSGRLHEALEFIEKLPFDTPSVFWETMMNLARTQGDIDLEDQMEELLLSMDPSKVNPKKIPTPPAKRRAGINMLDGKNKLGEYRLPPPPPKTPPVKEQGYVPDTRYVLHDIDQEAKEQALLYHSERLAIAYGLISTPARTPLRIIKNLRVCGDCHNAIKIMSRIVGRELIVRDNKRFHHFKDGKCSCGDYW
>SERAvome
MASFSVIQRPSASMLTAAFGKVRISSVPFLFKPHRNLIKISAFASRNPASKSLTTSATPNPYQHQQ--PSPPPPPSDARVFHNPNRNTNQWNPQNYQP-PHPNPNQMGRHGPNQWNPSQNQPP-YSH--PPPPGYQPIQNAPAPPAPAPPPPGPGDLVALCRQRKIKEAVELLSQGARADPPSFFELIASCNDAKLLEELKKIHDFYLRSPFRADLHINNKLLEMYSKCGSMKDARRTFDGMPDRNMDSWHLMINGYASSGEGDEGLNIFEKMRNVGVHPNSQTFLAVFAACAGADAVEEGFIHFESMSKEYGITPEIEHYVAIIEVLGKSGQLYEALEYIEKLPFDAPPVFWETMMNLARTQGDIDLEDKMEELLLSMDPSKINPKKIPTPPAKRPAGINMLYGKNKLGEYRLPPPPPKNPPVKEQGYVPDTRYVLHDIDQEAKEQALLYHSERLAIAYGLISTPARTPLRIIKNLRVCGDCHNAIKIMSRIVGRELIVRDNKRFHHFKDGKCSCGDYW
>CHILsemi
------------------------------------------------------------------------------------------------------------------------------------------MNAPPPPVVAAPVAGPEDLLALCRQRKIKEAVELMNQGARGDPPSFFELVASCSDPKLLEELKKIHDFYLRSPFRSDLQINNKLLEMYSKCGSMKDARRTFDGMPERNMDSWHLMINGYASNGEGDDGLQLFEKMRNVGMLPNSQTFLAVLAACAGADAIEEGFIHFESMSKEYGITPAIEHYIAIIEVMGNSGQLHEALEYIEKLPFDAPSVFWETMMNLARTQGDIDLEDRMEELLLSMDPSKVNPKKIPTPPAKRRAGINMLDGKNKLGEYRLPPPPPKTPPVKEQGYVPDTRYVLHDIDQEAKEQALLYHSERLAIAYGLISTPARTPLRIIKNLRVCGDCHNAIKIMSRIVGRELIVRDNKRFHHFKDGKCSCGDYW
>PHALmode
MASFSVIQRPSASMLAAAFCKVRLYSSPFL-KPHINLIKISAFASRNPSSKSLSTSATPNTYHHQL--PPPPPPSSDPRIFHNPNHNPNQWNPQNHQP-PNPNPNQFSRYGSHQWSQSQNQPQTLPH--PPHSGYHPPANAPPPPCVATPAAGPGDLVALCRQGKVKDAVELLNQGARADPSSFFELIASCNDAKLLEELKKIHDFYLRSPFRADLQINNKLLEMYSKCRSMKDARRTFDGMADRNMDSWHLMINGYASNGEGDDGLHLFEKMRDVGVRPNSQTFLYVLAACASADAIEEGFIHFESMSKDYGISPGIEHYVAIIEVLGNSGQLHEALEFIEKLPFEAPAVFWETMMNLARTQGDIDLEDQMEELLVSMDPLKVNPKKILTPPAKRPAGINMLYGKNKLGEYRLPPPPPKAPPVKEQGYVPDTRYVLHDIDQEAKEQALLYHSERLAIAYGLISTPARTPLRIIKNLRVCGDCHNAIKIMSRIVGRELIVRDNKRFHHFKDGKCSCGDYW
>NEUWzoll
MVSLSVVQRPSTSMLAAAFYKVHFPCAPLLFKHHRTL--ISSFSSRNPSSKSLSYSAAPNPYPNHPAQP-STPPPSDPRVFRNPNANQNQWSPQN----------------QTQWNYQQNQRQPYPDPAPPSPVPHPPANLTPP----PPPAAPADLVALCRRGKVKDAVELMNQGVRADPPAFFEVIASCSDPKLLEELKKIHDFFLRSPFRGDLQINNKILEMYSRCQSMKDARRTFDGMLDRNIDSWHLMINGYASNGQGDDGLQIFEQMRKVGVQPNSQTFLAVFAASAAADAIEEGFIHFESMSKEYGISPGIEHYVGMIEVLGKSGHLHEVLEYIEKLPFEPPALFWETMKNLARSQGDIDLEDRMEELLISIDPSKFDPKKIPTPPAKRRAGINMLDGKSKLGDYRLPPPPPKAPPIKEQGYVPDTRYVLHDIDQEAKEQALLYHSERLAIAYGLISTPARTPLRIIKNLRVCGDCHNAIKIMSKIVGRELIVRDNKRFHHFKDGKCSCGDYW
>OPHRgarg
MASY--FHRPSASMLTAAFVKLHISSLPFLFKPHRNLIKISAFSSRNPASKSLTTSANPNPYHHQH--PSPPPPPSDSRIFQNPNHNTNQWNPQNYQP-PHPNPNQINRHPPNQWNPSQNQPS-YSH--PPPPVYQPVQNAPAPP---PPPPGPEDLVALCRQRKVKEAVELLSQGARADPPSFFELIASCNDAKLLEELKKIHDFYLRSPFRADLQINNKLLEMYSKCGSMKDARRTFDGMPDRNMDSWHLMINGYASSGEGDEGLNIFEKMRNAGVNPNSQTFIAVFAACAGADAVEEGFIHFDSMSKEYGITPGIEHYVAIIEVIGKSGQLYEALEYIEKLPFEAPPVFWETMMNLARIQGDIDLEDRMEELLVSMDPSKINPKKVPTPPAKRPAGINMLYGKNKLVEYRLPPPPPKNPPVKEQGYVPDTRYVLHDIDQEAKEQALLYHSERLAIAYGLISTPARTPLRIIKNLRVCGDCHNAIKIMSRIVGRELIVRDNKRFHHFKDGKCSCGDYW
>MEXIxero
MASFLIIHRPSASMLTAAFSSLRSP-SSLHFRTHRTILKISAFASRKPSSKSLSTSTAPSPYYPHP-HPPPPPPPSDPRYLQNPNPNPNQWNPQQHYPNPNPNPNQWSRHGPNQWNQPQNQPYSHPHPSPPPTVYHPPANTPAPPVPAPPSAGPGDLVSLCHQGKVKEAVELMNQGARADPPAFFELVASCTGPKLLEELKKIHDFFLRSPFRGDLQINNKILEMYSKCGSMKDARRTFDGMPSRNMDSWHLMINGYASNSEGDEGLSLFNKMREVGVQPNSQTFLAVLAACAGADAVEEGFIHFESMSKDYGIAPGIEHYVAMIEVLGNSGQLYEALEYIEKLPFEPPAVFWETMMKLARVQGDIDLEDRMEELLLSMDPSKVNPKKISTPPAKRRAGINMLDGKNKLADYRLPPPPPKAPPVKEQGYVPDTRYVLHDIDQEAKEQALLYHSERLAIAYGLISTPARTPLRIIKNLRVCGDCHNAIKIMSRIVGRELIVRDNKRFHHFKDGKCSCGDYW
>HAEMdisc
MASFSVIQRPSASMLTAAFRNAQIPSVPFLFRPHRTIISISAFASRNRTSKPLSTSATPNPYQHQPLPPPPPPPPSDTRIFHNPNRNPNQWNAQNHQP-PRPNPNQLSRNGPNQWNQLQNQSP-YSQP-PPPPGYHPTVNGPPPPVAVSPPAGPGDLVALCRQRKIKEAVELLNQGARSDPPTFFELVASCSDAKLLEELKKIHDFYLRSPFRADLQINNKLLEMYSKCGSMKDARRTFDGMPDRNMDSWHLMINGYASNGEGDDGLLIFEKMRNVGVHPNSQTFLAVLAACAGADAVEEGFIHFESMSKEYGITPGIEHYVAIIEVLGNSGLLHEALEYIEKLPFDIPAIFWETMMNLARTQGDIDLEERMEELLLSMDPSKVNPKKIPTPPAKRRAGINMLDGKNKLGEYRLPPPPPKAPPVKEQGYVPDTRYVLHDIDQEAKEQALLYHSERLAIAYGLISTPARTPLRIIKNLRVCGDCHNAIKIMSRIVGRELIVRDNKRFHHFKDGKCSCGDYW
>EPIPaphy
MTSFLAIQRPSASMLAAAFWNARFPSVPCPFAPHKILIKLSALASRNPYSKFLSTTSTSNPYHHNL--P-PPPPCSDPRVFHNPNHNPSQWNPQGHQP-PNPNTNQISRQEPNQWIQQKNQAPSFQN--PPHPGYHPPVNTPPPPVAVPPQATPGDLIGLSRQGKVKEAVELMKQGGRADPPSFFELIASCKDAKLLEELKMIHDFYLRSPFRADLQINNKLLDMYSKCGSMKDARRTFDGMPDRNMDSWHLMINGYARNGEGDDGLHIFERMRDAGVRPNSESFLAVLSACSVADAIEEGFIHFKSMLKEYGITPGIEHYVAMIEVLGNSGQLYEALEFIKKLPFETPVVFWETMMNLARAQGDIDLEDQMEELLVSMDPSKANPKKIPTPLAKRRAGINMLDGKNKLGEYRLPPPPPKTPPVKEQGYVPDTRYVLHDIDQEAKEQALLYHSERLAIAYGLISTPARTPLRIIKNLRVCGDCHNAIKIMSRIVGRELIVRDNKRFHHFKEGKCSCGDYW
>SELEaequ
MASFLVIHRPSASMLAAAFSSFRSS-SCLHFKTHRTPIKISAFASRNPTSKSLSSSAAPNPYYPHP--PPPPLPPSDPRVFHNPSPNPNQWNPQHHHPNPNPNPNQWSRHGSNQWNQPQHLPPSHAHPPPPPSAYHPPASAPPPPVPAPPTAGAGDLVTLCCQGKVKEAVELMNQGVRADPPAFFELVASCVGPKLLEELKKIHDFFLRSPFRGDLQINNKVLEMYSNCGSMRDARRTFDGMPERNMESWHLMINGYASNGEGDEGLSLFNKMKEVGVPPNSQTFLAVLAACAGADAVEEGFIHFESMSKEYGISPEIEHYVAMIEVLGNSGQLHESLEYIEKLPFEPPAVFWETMMKLARVQGDIDLEDQMEELLLSMDPSKVNPKKISTPPAKRRAGINMLDGKNKLGEYRLPPPPPKTPPVKEQGYVPDTRYVLHDIDQEAKEQALLYHSERLAIAYGLISTPARTPLRIIKNLRICGDCHNAIKIMSRIVGRELIVRDNKRFHHFKDGKCSCGDYW
>EPIDfulg
MASISAIRRPSASILATAFCKVRYFSPHFLIKPQRTLIKISAFASRNPASKSLSTSATSNTYHHQL--PPPPPPSSDPRVFHNPNPNPNQWNPQNHQP-PNPNPNQMSRYGPNQWSQSQNHPPSFPH--PPPPGYHPPANAPPPSGVAPPPAGPGDLIALCRQGKVKEAVELMNQGVRADPSSFFELIACCNDAKFLEELKKIHDFYLRSPFRADLQINNKLLEMYSKCRSMKDARRTFDGMPDRNMDSWHLMINGYASNGEGDDGLHLFEKMRDVGVQPNSQTFLYVLAACAVADAIEEGFIHFESMSKDYGINPGIEHYVAIIELLGKSGQLHEALEFIEKLPFETPTVFWETMMNLAHIQGDIDLEDQMEELVVSMDPLKVNPKKILTPPAKRRAGINMLDGKNKLGEYRLPPPPPKAPAVKEQGYVPDTRYVLHDIDQEAKEQALLYHSERLAIAYGLISTPARTPLRIIKNLRVCGDCHNAIKIMSRIVGRELIVRDNKRFHHFKDGKCSCGDYW
>MASDpict
SSSFSALNLPSSSMLSIAFLKLRFFSSLPLIKPHKTLTKISSFASRNPSSKSLSTSSSSNFHHQQL--PPPPPPPSSG-----------QWT--HHNP-------------SNQWIQPQNQP---------------------PPPLAPPPAGPADLTALSRQKKVKEAVELLTQGARADPSSFFDLVASCNDAKLLEELKKIHDFYLRSPFRADLQINNKLLEMYSRCGSTRDARRTFDGMPDRNMESWHLMINGYASNGEGDDGLNLFEKMRDVGVRPDSQTFLYVLAACAVADAIEEGFIHFESMSRDYGIAPGIEHYVAMIELLGKSGHLHEALEYIEKLPFEAPAVFWETMMKLARIQGDIDLEDQMEELLVSMDPSKVNPKKIPTPPAKRRAGINMLDGKNKLGEYRLPPPPPKAPPVKEQGYVPDTRYVLHDIDQEAKEQALLYHSERLAIAYGLISTPARTPLRIIKNLRVCGDCHNAIKIMSRIVGRELIVRDNKRFHHFKDGKCSCGDYW
>GALEfabe
MATSSVLQRPSSSMLAALFYNVRNPFCSLFCKSHRTHVKISAFASRNPGTKSLSTSGAPYPYHHSPTHPPPPPPPSDPRIYHNPSPNPSQWNPQNYQP-PNMNPNQWSRHNPNQWNYSQNQPPSFPQ--VPPPVHQQPASASPPPAATAPPAGLGDLVALCQQGKVKDAVELLNQGVRADPQTFFQLISSCTNAKLLEELKKIHDFYLRSPFRTDLQINNKILEMYSKCGSMKDARRTFDGLPSRNLDSWHLMINGYACNGEGDDGLHLFEKMREMGVQPTSQTFIAVFAACAVADAIEEGFIHFESMSKDYGIAPDVEHYVAMIEVLGKSGNLHEALEYIEKLPFEAPAVFWETMMNVARSQGDIDLEDQMEELLVFMDSSRANPKKIQTPPAKRRAGINMLDGKNKLGEYRLPPPPPKAPPVKEQGYVPDTRYVLHDIDQEAKEQALLYHSERLAIAYGLISTPARTPLRIIKNLRVCGDCHNAIKIMSRIVGRELIVRDNKRFHHFKDGKCSCGDYW
>ERYCpuss
MSSLSIIPRSSASML-ASLCKSRFSSVPFLFKSHKNLIKISSFAWRNPSSKSLNTSAKPNSYQHQI--PPPPPPPPNPRFFPNPNPNPNQWNPQIHHP-PNPNPNQISQFGSNQWIQSQNHP------------HSATANSPPPPAAAPPPAGPADLVALCRQGKVKDAVELLNQGARADPSSFFELIASCNDAKLLEELKKIHDFYLRSPFRADLQINNKLLEMYSKCRSMKDARRTFDGMPNRNMESWHLMINGYASNGEGDDGLHLFEKMRDVGVQPNSQTFLYVLAACASADAIEEGFIHFNSMSKDYGITPGIEHYVGMIEVLGKSGQLHEALEYIDKLPFEAPAVFWETMMNLARIQGDIDLEDRMEEILVSMDPLKANPKKIPTPVAKRRAGINMLDGKNKLVDYRLPPPPPKAPPVKEQGYVPDTRYVLHDIDQEAKEQALLYHSERLAIAYGLISTPARTPLRIIKNLRVCGDCHNAIKIMSRIVGRELIVRDNKRFHHFKDGKCSCGDYW
>MOLIcapi
ASSITALHR--ATILSPSLLKLR---SPFLRFPH-TL-KLAPF----------STSALPNQQY-QPRNP-HPNPNWNQQPQRNPNPNFNQQ-PHNRPP-VNPNPNPNFNQSPHSFNPVPNRTQQ-----QPP--FNPLANQPQPPR-QPPDQQPVNLAALCSEGKIKEAVDFIGQGVRPDARTFFNLIAACSNPKLLDELKKLQDFVLRSPFRADLQINNKLLEMYSGLGAMPDARRTFDRMPERDMGSWHIMINGYAANGLGDDGLQLFEEMRKVGIRPDGETFLAVLNACASAEAIDEGFIHFESMEKEYGITPAINHYVGLIEVLGKSGHLNEAVEYIEKFPFEPPAVVWETMMNLARLQGDIDLEDRMEEILVSVDPSKENSKKIPTLPPRRKFGINMLDGKNKLAEYRLPQSIDRSPKVKEQVYVPDTRYVLHDIDQEAKEQALLYHSERLAIAYGLISTPARTPLRIIKNLRVCGDCHNAIKIMSRIVGRELIVRDNKRFHHFKDGKCSCGDYW
>RIMAelli
MASFSVIQRPSASMLTAAFCKVRIPSAPFLFRPHNTLTRISAFASRNPTSKSLSTSATPNPYHHQL--PSPPPPPSDSRIFNNPNRNPNQWNPQ---P-PPPNPNQMSRQGPHQWNQQQGQPP-YSQ--PPPPGYHPTVNAPPPPVAAAPVAGPEDLVVLCRQRKIKEAVELMNQGARADPPSFFELVASCSDPKLLEELKKIHDFYLRSPFRSDLQINNKLLEMYSKCGSMKDARRTFDGMPDRNMDSWHLMINGYASNGEGDDGLQIFEKMRNVGLHPNSQTFLAVLAACAGADAIEEGFIHFESLSKEYGIAPGIEHYIAIIEVMGNSGQLHEALEYIEKLPFDAPSVFWETMMNLARTQGDIDLEDQMEELLLSMDPSKVNPKKIPTPPAKRRAGINMLDGKNKLGEYRLPPPPPKTPPVKEQGYVPDTRYVLHDIDQEAKEQALLYHSERLAIAYGLISTPARTPLRIIKNLRVCGDCHNAIKIMSRIVGRELIVRDNKRFHHFKDGKCSCGDYW
