# Supplementary material for: Orchid Phylotranscriptomics: The Prospects of Repurposing Multi-Tissue Transcriptomes for Phylogenetic Analysis and Beyond
Source: Front Plant Sci. 2022 May 27;13:910362. doi: 10.3389/fpls.2022.910362 (PMC9196242; doi:10.3389/fpls.2022.910362)
Supplement: Supplementary file 4 [file Data_Sheet_3.zip › ortho_MSA/r1/OG0008974.fa]

>GOODfuma
------------------------------------------------------------------------------------------------------------------------------------------------MWAIS------------------------------------------------------------------------INCRIFSRFGF-------SKFSSSQ---QFRLFSN-D---------------NGDDSNKN--NSSFESSDYFERHLFGDIDDGKNTGSFFRKLDKIEKAHEQSMNDWGDN-GDGNSRFM-NGQSEG-FDTLS-DGMDFKLKKAANSFAYSDEIMQEDYQFRPDVTFFPGTTYTP--------------------------------KDLDLTKPGIQKN-YKKIEFMTTTEEVLKKADFRNVRFLANFLTEAGIIIKRSQTKISAKAQRKVAREIKTARTLGLLPFTTMGTKAFTFGINMKDED---EEFQ---Y-TFPEAAD------------DVES-----------
>PHRAlind
------------------------------------------------------------------------------------------------------------------------------------------------MRAMS------------------------------------------------------------------------LSRRSFPRLRS-------SEPFPYL---QLRIFNSTD---------------SDGGSTRN--DSSFESVDDFERRLFGDIGDNFDGGSFYRRLDRIEKAHGRSLNRLRDI-DGGNSGFI-DGQSEG-FDTLS-DGMDSKLKKAATSFEFTDEITEDDYKFRPDVTFRQGSTYTP--------------------------------KDLDLTKPGISRP-PKRPEFETTTAEVLKKADFRNVRFLSNFLTEAGIIIKRSQTKISAKAQRKVAREIKTARALGLMPFTTMGTKPFIFGKTMKDDV---ENLE---DNSYGVSGSA--------ALYDVRRQSP---PR---
>CALEmajo
------------------------------------------------------------------------------------------------------------------------------------------------MKAIS------------------------------------------------------------------------ANCQNFLPIRF-------SRLSLSL---QFRLFKN-E---------------KD-DNSKK--YNPSESSDSFERHLFGDVGGNTSTDSFFRKLDKVEKSRERSTSGWLDN-VDDNSRFK-GGQNSG-FDTLS-DGMDFKLKKAANYFPFTDEILQDDYHFRPDVTFAPGMTYTP--------------------------------KDLDLTKPAIPKR-SKRIEFSTTTAEVLKKADFRNVRFLANFLTEAGIIIKRSQTKISAKAQRKVAREIKTARALGLMPFTTMGTKPFIFGKTMKEED---EQFD---YGVYGDVAA------------EVEP-----------
>HAEMdisc
------------------------------------------------------------------------------------------------------------------------------------------------MRAIS------------------------------------------------------------------------INSRNFSRFGF-------SKLSSFQ---QFRLFSS-D---------------NGDNSNKN--NSSFESSDYFERHLFGDIGDGKNTGSFFRKLDKIEKAHEQSMNDWGEN-GDGNSRFK-NGQIEG-FDTLS-DGMDLKLKNAANTFTYSDEIYQNDYQFRPDVTFNPGTNYTL--------------------------------KDLDLTKPGIQKN-FKKIEFMTTTEEVLKKADFRNVRFLANFITEAGIIIKRSHTKISAKAQRKVAREIKTARALGLMPFTTMGTKPFFFGQNMKDED---ADFQ---Y-AFPEVAD------------NVES-----------
>CEPHdama
------------------------------------------------------------------------------------------------------------------------------------------------MRAMS------------------------------------------------------------------------VNSRSIFRFRY-------SDLSPSL---RFRLFNS-D---------------GGGGNNNN--NTFFESGDDFERHLFGDMGNSADTGSFFRKLDKIEKAHGRYINGSRDN-DGGNSRFM-DGQSEG-FDTLS-DGMDSKLKKAANTFEFSDEIKQDDYKFRPDVTFRPGSTYTP--------------------------------RDLDLTKPGIPKI-FKKTEFETTTEEVLKKADFRNVRFLSNFLTEAGIIIKRSQTKISAKAQRKVAREIKTARAFGLMPFTTMGTKPFIFGKTMKDDD---EEFE---DDAYSGAGFT--------ALDDVESYDKKSSPI---
>CALAtsoo
------------------------------------------------------------------------------------------------------------------------------------------------MRAVS------------------------------------------------------------------------VNSRSIFRFCC-------SDLSPSF---RFRLFSS-E---------------GGGGNNNN--NNSFESGDDFERRLFGDVGNTADTGSFFRKIDKIERTHGRSFNGLRDN-DGGNSRFM-DSQGEG-FDTLS-DGMDSKLKKAANSFAFTDEIKEDDYKFRPDMTFRPGTTYTL--------------------------------RDLDLTKPGIPKS-FKRTEFETTTKEVLKKADFRNVRFLSKFLTEAGIIIKRSQTKISAKAQRKVAREIKTSRALGLMPFTTMGTKPFIFGKSMEDND---EEFE---YDTYNDVEN---------------------------
>CRYPlept
------------------------LSQTAVETVENE--------------SQRRNRSLISRRH---------------PPGPSVQ----------------KKKYQRRSEINPTPSSS------------------STTFPPQKMRAIA------------------------------------------------------------------------NNYLSFSPIRF-------SRLSPFL---QFRLFSN-D---------------NDDGNNKS--NTSFESSDNFERHLFGDVEGSTKTDSFFRKLDKIEKTHGLSMNSWRGNDDDNNSRFM-GGQNES-FNTLS-DGMDSKLKNAANYFAFTDEILQEDYHFRPDVTFRQGMTYTP--------------------------------KDLDLTKPAFPKS-SKRIGFSTTTEEVLKKADFRNVRFLANFLTEAGIIIKRSQTKISAKAQRKVAREIKTARALGLMPFTTMGTKPFIFGKTMKEDD---EEFE---YDVYNDPVVES-------------------------
>DRAKelas
------------------------------------------------------------------------------------------------------------------------------------------------MTAIS------------------------------------------------------------------------TKYQNIFPIRF-------SGLSPSL---QFRLFSN-E---------------KD-GNNKE--KNLFESSDSFERHLFGDVGDNSSTDSFFRKLDKIEKSRERSTNGWMGN-V-DNSQSK-GG-HAG-FDTLS-DGMGLKLKKAANYFPFTDEILQDDYHFRPDVTFTPGMTYTP--------------------------------KDLDLTKPGIPKR-SKRIEFSTTTAEVLKKADFRNVRFLANFLTEAGIIIKRSQTKISAKAQRKVAREIKTARAFGLMPFTTMGTKPFIFGKTMKEED---EEFE---YDVYSDVVA------------DAES-----------
>BLETstri
------------------------------------------------------------------------------------------------------------------------------------------------MRAMS------------------------------------------------------------------------ANGRSIFRFCC-------SDLSPSL---RFRLFNS-E---------------GGGRNNSN--NSSFESGDDFERRLFGDVGNSADTGSFFRKLDKIEQAHGRSFNGLRDN-DGGNSRFM-DGQGEG-FDTLS-DGMDSKLKKAANSFAFTDEIKEDDYKFRPDVTFRPGTTYTP--------------------------------RDLDLTKPGIPRS-FKRTEFETTTKEVLKKADFRNVRFLSKFLTEAGIIIKRSQTKISAKAQRKVAREIKTARALGLMPFTTMGTKPFIFGKTMEDDD---EEFE---YDTYSSASSP--------ALDDV-------------
>VANIshen
---------------------------------------------------------------------------------------------------------------------------------------------------ML------------------------------------------------------------------------LRSRGLFVLRS-------CDLYPSL---QFRLFST-G---------------NNDVNNKG--NRLFENEDDFERRFFGDRGSSADTGSFFQSFDKSERGRGRSLRGLTDG-NAGYSPSM-N--YEG-FDTLS-DGMDSKLKKAATYFPITDEILDEDYKFRPDMTFWPATNYTL--------------------------------RDLDLTKPAIPKS-SKRNQFETTTKEVLQKADFRNVRFLSNFLTEAGIIIKRSQTKITAKAQRRVAREIKTARAFGLMPFTTMGTKSFVFGRSMKDGD----EFDS--NNAPGLPSPNE------PYARQ---------P----
>EPIDfulg
------------------------------------------------------------------------------------------------------------------------------------------------MRAMS------------------------------------------------------------------------VNSRSIFRFCC-------SDLYPSL---RFRLFHS-EG-----------IGGGGGRNNSN--NSSFERGDDSERRLFGDVGNSADNSSFFRKLGKIEQAHGRSLSGLRDK-DGGNSLFM-DGQGEG-FDTLS-DGMDSKLKRAA-TFAYNDEIMEDDYKFRPDMTFRPGTTYTI--------------------------------RDLDLTKPGIPRS-YKKPEFEITTKEVLRKADFRNVRFLSKFLTEAGIMIKRSQTKISAKAQRKVAREIKTARALGLMPFTTMGTKPFIFGKTMEDNDDDYEDFE---FDRYSGAGAS--------ALDDVES-----------
>CALAsini
N--LCY---VKISLLFPR------------------------GEPKPKPKPQHFAFSLTSTNGR------------------------------------------HLPLTREKPYAV----------------LFLNSRSIETMRAVS------------------------------------------------------------------------VNSRSIFRFCC-------SDLSPSF---RFCLFSS-E---------------GGGGNNNN--NNSFESGDDFERRLFGDVGNTADTGSFFRKIDKIDQAHGRSFNGLRDN-DGGNSRFM-DSQGEG-FDTLS-DGMDSKLKKAANSFAFTDEIKEDDYKFRPDVTFRPGTTYTL--------------------------------RDLDLTKPGIPKS-FKRTEFETTTKEVLKKADFRNVRFLSKFLTEAGIIIKRSQTKISAKAQRKVAREIKTSRALGLMPFTTMGTKPFIFGKSMEDND---EEFE---YDTYNDVEN---------------------------
>MEXIxero
------------------------------------------------------------------------------------------------------------------------------------------------MRAIS------------------------------------------------------------------------LSHRRFFRLRS-------AELFPYL---QLRFFNSND---------------NGGGSTRN--DSSFESADDFERRLFGDIGDNFDGGSFFRRLDRIEKAHGRSLNRMRDI-DDENSGFM-GSRSEG-FDTLS-DGMDSKLKKAATYFEFTDEIMEDGYKFRPDVSFRQGSTYIP--------------------------------KDLDLTKPGISRP-PKRFEFETTTAEVMKKADFRNVRFLANFLTEAGIIIKRSQTKISAKAQRKVAREIKTARALGLMPFTTMGTRPFLFGKPMNDDD---EIYE---DNSYGFSGSS--------ALDDVRR-----------
>PLATclav
------------------------------------------------------------------------------------------------------------------------------------------------MKTIS------------------------------------------------------------------------INSRNFPLFHL-------AKLSPTL---QFRLFSN-E---------------NGDGNNNN--NSSFESSDYFERRLFGDASNSTNPSSFFQKLGKIETARTQSINDFKDN-GYGNSRFM-DGQREG-SDTLS-DGLNWKLKKAANYFEFTDEITQDDYRFRPDVAFKPGATYTP--------------------------------KDLDLTKPGIQKN-AKRAEFTTTTEEVMKKADFRNVRFLSEFLTEAGIIIKRSQTKIRAKAQRRVAREIKTARAFGLMPFTTMGTKPFFFGNNMEDS----ERFE---VDVSDGPIDHV-------------------------
>LANAlana
----------KLVKPKPL------LSAAAAAAAHRTDLPSLAGSALPSLFSKPSPPSFLRRR-------------------PLI-----------------------------TPPTALAGRHRDLSGGPMTLPSQLWSSTSPIRRAGP------------------------------------------------------------------------VHLRPFALFSS-------SS--------GRSPFQNQG---------------DGTGDNRS--DRSFETADEFERRLFGSIDNGPVTDSFYRKLDKLEKAHGRSNKGPQMA-DNGNSRFT-NGGPGGSYDTLS-DGMDAKLKQAASTFVYSDEIHDDDYKFRPDVTFRPRTTYTP--------------------------------RDLDLTKPGIERG-FKRTEFETTTAEVLKKADFRNVRFLSNFITEAGIIIKRSQTKISAKAQRKVAREIKTARAFGLMPFTTMGTKPFVFGKVMKDDD---EEYD---FAAYGRTSVPE------GAAEPFEES----------
>ERYCcris
------------------------------------------------------------------------------------------------------------------------------------------------MKAIS------------------------------------------------------------------------ANNRKIFRFFS-------SDLSPSL---RFSLFSS-E---------------AGGGSNNN--DNSFESGDDFDRRLFGDVGNSADASSFFRKLDKIERGHGRSFNSLRDN-NDGKSGFM-DGQGEW-FDTLS-DGLDSKLKNAANTFAFTDEIKEDDYKFRPDVTFRPGTTYTL--------------------------------RDLDLTKPGIPRS-FKRTEFETTTKEVLKKADFRNVRFLAKFLTEAGIIIKRSQTKISAKAQRKVAREIKTARALGLMPFTTMGTKPFIFGKTMEDDD---EEFE---YDPYNAATSP--------ALDDAES-----------
>PHAItank
------------------------------------------------------------------------------------------------------------------------------------------------MKAVS------------------------------------------------------------------------VNSRSIFRFCC-------SDLSPSF---RFRLFSS-E---------------GGGGNNNN--NNSFESGDDFERRLFGDVGNTADTGSFFRKLDKIERAHGRSFNGLRDN-DGGNSRFM-DGQSEG-FDTLS-DGMDSKLKKAANSFAFTDEIKEDDYKFRPDVTFRPGTTYTL--------------------------------RDLDLTKPGIPRS-FKKTEFETTTKEVLKKADFRNVRFLSKFLTEAGIIIKRSQTKISAKAQRKVAREIKTARALGLMPFTTMGTKPFIFGKSMEDID---EEFE---YDTYNEVEN---------------------------
>DIURorie
---------------KP-------LSLSSVR-VDRE--------------GRTKPLSLTSIR-------------------------------------------VDRAGLSQNPRRR----------------LPLVPVLQNKMRAIS------------------------------------------------------------------------INCRNLSRMQF-------SRPSPSL---QVRLSSN-G---------------NDDGNNKN--KNSFESSDFFERHLFGDVGSNTNTDKFFRKLDEIEKAHGRPVNSLMDN-DNENSRFM-GGQNQG-FDTLS-DGMDAKLKKAANYFEFTDEILQEDYHFRPDVMLRPGMTYTP--------------------------------KDLDLTKPGIPKS-SKRVGFQTTTEEVLKKADFRNVRFLANFLTEAGIIIKRSQTKISAKAQRKVAREIKTARALGLMPFTTMGTKPFIFGKTMKDDD---EEFT---YDVYADDVEG-----------DVS------------
>NEUWmali
-----------------------------------------------------------------------------------------------------------------------------------------------MMTSIF------------------------------------------------------------------------LSTRSLFWLRS-------SELSPTL---VVRLFHR-V---------------NDAENIRN--DSSMENLDDLEHRLFGDIDKNGDSDSFFQKLDKIERSHGKSMAGSLDN-GAGNSQFM-DGHTDS-FDTLS-DGMDTNLKKAATYFSFTDEVMEDDYKFRPDVTFRHGMTYTT--------------------------------RDLDLTKPGIQRS-FKRVEFETTTKEVLKKADFRNVRFLSKFLTEAGIIIKRSQTKISAKAQRKVAREIKTARAFGLMPFTTMGMKPFIFGKSMR-DD---EEFEF--DDMYSDNAPT--------SVTP--------------
>PHALmode
------------------------------------------------------------------------------------------------------------------------------------------------MRAIS------------------------------------------------------------------------VNSRSIFRLCC-------SDFSSSL---RFRSFSS-D---------------SG-GNDNN--NSFFESGDDFERRLFGDVGNNAESGSFFRKLDKIEQAHGRSFNGLRDN-GGGNSRFM-DGQDES-FNTLS-DGMDSKLKKAANTFAFTDEVKEDDYKFRPDVTFRPGTTYTL--------------------------------RDLDLTKPGIPRS-FKKTEFETTTKEVLKKADFRNVRFLSKFLTEAGIIIKRSQTKISAKAQRKVAREIKTARALGLMPFTTMGTKPFIFGKTMEDDE---EEFE---YDAYNGVNSP--------ALDDAES-----------
>ANOEemei
------------------------------------------------------------------------------------------------------------------------------------------------MRAIS------------------------------------------------------------------------INSRNFSRFGL-------SKFSSFQ---QFRLFSS-D---------------NGDDSNKN--NSSFESSDYFERHLFGDIGDDKNTGSFFRKLDKIEKSHEQSMNDWGEN-GDGNSRFM-NGQIEG-FDTLS-DGMDLKLKSAANTFTYSDEIYQSDYQFRPDVTFHPGTNYTL--------------------------------KDLDLTKPGIQKN-YKKIEFTTTTEEVLKKADFRNVRFLANFLTEAGIIIKRSHTKISAKAQRKVAREIKTARALGLMPFTTMGTKPFFFGQNMKDED---GDFQ---Y-AFPEAAD------------NVVEVDAQ-------
>ORCHital
------------------------------------------------------------------------------------------------------------------------------------------------MRAIS------------------------------------------------------------------------IKSRIFHPFRL-------AKLSPTL---QFRLFSN-D---------------NGDGNNNN---SSFESSDYFERRLFGDTSSSTNTSSFFQKLGKAETAHTQSINDFKDN-GYGNSRFM-NGQREG-SDTLS-DGLDWKLKKAANFFEFTDEITQDDYHFRPDVTFRQGTTYTP--------------------------------KDLDLTKPGIPKS-SKREEYTTTTEEVLKKADFRNVRFLSNFLTEAGIIIKRSQTKIRAKAQRKVAREIKTARAFGLMPFTTMGTKPFFFGKNMEDSY---ERFE---DDPTAL------------------------------
>ERYCpuss
------------------------------------------------------------------------------------------------------------------------------------------------MKAIS------------------------------------------------------------------------ANNLKIVRFFS-------SDFSHSL---RFSLFSS-E---------------AGGGSNNN--NNSFESGDDFDRRLFGDVGNSADASSFFRKLDKIERGHGRSFNSFRDN-NDGKSGFM-DGQGEW-FDTLS-DGLDSKLKNAANTFAFTDEIKEDDYKFRPDVTFRPGTTYTP--------------------------------RDLDLTKPGIPRS-FKRTEFETTTKEVLKKADFRNVRFLAKFLTEAGIIIKRSQTKISAKAQRKVAREIKTARALGLMPFTTMGTKPFIFGKTMEDDD---EEFE---YDPYNATSS---------ALDDAES-----------
>HABEpant
------------------------------------------------------------------------------------------------------------------------------------------------MRAIS------------------------------------------------------------------------ICSRTFSQFRF-------AKLSPTP---QFRLFSS-D---------------NGDGNNKN--NSSFESSDYFERHLFGDTASSTSNSSFFQKLDKIEKAHEQSINDFKDT-GYGNFPIM-NDQRAG-FDTLS-DGLDWKLKNAAMYFEWTDEVLQDDYRFRPDMAFWRGTTYTP--------------------------------KDLDLTKPGIQKT-SKQVEFTTTTAEVLKKADFRNVRFLSNFLTEAGIIIKRSQTKIKAKAQRKVAREIKTARALGLMPFTTMGTKPFAFGTNMKDTA---EKLE---ENASTGNMYSV-------------------------
>LECAnigr
ME--------DSQSQKPICI------------YHRS--------------SQPTPYQRCRRSA---------------QAFHVTGERRCTSFSVFSTALNLVCHLSVTLEKNPTLSSV----------------SLSRSATEKTMGAMS------------------------------------------------------------------------LINRRLFVIRS-------RELYSSL---QFRFFSD-G---------------NGDVDNKG---RLFENEEDFERRFFGDRGNRADANSFFQSFDKIEKGRGRSIRGLKDG-SARYSPF---GIGEG-FDTLS-DGMDLKLKKAATSFRISDEIFDDDYKFRPDITFWPATTYTV--------------------------------RDLDLTKPGIQKY-SKRTQFETTTKEALKKADFRNVRFLANFLTEAGIIIKRSQTKISATAQRRVAREIKTARAFGLMPFTTMGTKSFVFGRSMKDAE---EEFDV-SDAAAGLTAGIR------S------------------
>PAPHconc
-----LWSKLRT--QKP---------------------------------SQQSDLSKLCQA-------------------------------------------GLVPREKPYAHRH----------------SLHSSPAKRKMSVIP------------------------------------------------------------------------LSRRSFFRLRS-------SELFPYL---QIRLFNSTE---------------NGGGSTRN--DSSFESSDDFERRLFGDVGDSTDGGSFFRRLEKSEKAYGRSLNRWRGI-DDGNSGFM-DGQSEG-FDTLS-DGMDSKLKKAATGFEFTAEIMEDDYKFRPDVTFRQGATYTP--------------------------------K---------------------------------NVRFLSNFLTEAGIIIKRSQTKISAKAQRKVAREIKTARALGLMPFTTMGTTRFVFGRTMKVDD---EELE---DNLYGVSGSP--------AFYDVQS-----------
>SERAvome
--------------------------------------------------------------------------------------------------------------------------------------MLLLGRLSDRARSAAK---------------------LL---------------------------------------------LGDASSFRFLQRRY-------ASGSSTTW-PPTSALTS-D---------------NGDGNNNN--NSSFESADYFERRLFGDVSSTTNTSSFFQKLGKVETAHSQSINDFKD--GYGNSRFM-NGQREG-SDTLS-DGLDWKLKKAANYFEFTDEVLQDDYRFRPDVTFRQGTTYTP--------------------------------KDLDLTKPGVTKS-AKREGFTTTTEEVLQKADFRNVRFLSNFLTEAGIIIKRSQTKIRAKAQRKVAREIKTARALGLMPFTTMGTKPFFFGKNMEDSY---ERFD---DDVSGGPMDRV-------------------------
>DENDnobi
------------------------------------------------------------------------------------------------------------------------------------------------MRAIT------------------------------------------------------------------------VNGRSFFRFCC-------SDLATSL---RFRSFSS-E---------------VGGRNSNS--NSPFESGDDFERRLFGDVGNSADTGSFFRKLDKVEQAHGRSFNSSGDN-DGRNSRFM-DGQGEG-FDTLS-DGMDSKLKKAANTFAFTDEIKDDDYKFRPDVTFRPGTTYTL--------------------------------RDLDLTKPGIPRS-FKRTEFETTTKEVLKKADFRNVRFLSKFLTEAGIIIKRSQTKISAKAQRKVAREIKTARALGLMPFTTMGTKPFIFGKTMEDKE---EEFE---YDTYNGATSP--------DLDDAGS-----------
>NEUWzoll
-----------------------------------------------------------------------------------------------------------------------------------------------MMTSIF------------------------------------------------------------------------LSTRSMFWLRS-------SELSPSI---VVRLLHR-V---------------NDAENIRN--DSSMENLDDLEHRLFGDIGKNGDSDSFFQKLDEIERSHGKSMTGSLDN-GAGNSQFM-DGPKDS-FDTLS-DGMDTNLKKAATYFSFTDEVMEDDYKFRPDVTFRHGMTYTT--------------------------------RDLDLTKPGIQKS-FKRVEFETTTKEVLKKADFRNVRFLSKFLTEAGIIIKRSQTKISAKAQRKVAREIKTARAFGLMPFTTMGMKPFIFGKSMK-DD---QEFEF--DDMYSDNAHV--------RES---------------
>PHALcorn
---------------------------------------------------------------------------------------------------------------------------------------------------------------------------------------------------------------------------------------------------------------------------------------------------------------------------------------------------M-DGQDES-FNTLS-DGMDSKLKKAANTFAFTDEVKEDDYKFRPDVTFRPGTTYTL--------------------------------RDLDLTKPGIPRS-FKKTEFETTTKEVLKKADFRNVRFLSKFLTEAGIIIKRSQTKISAKAQRKVAREIKTARALGLMPFTTMGTKPFIFGKTMEDDE---EEFE---YDAYNGVNSP--------ALDDVES-----------
>EPIPhell
------------------------------------------------------------------------------------------------------------------------------------------------MRAMS------------------------------------------------------------------------VNGRSIFRFRY-------SDLSPSL---RFRLFNS-D---------------GGGGNNNN--NTSFEGGDDFERHLFGDMGNSADNGSFFRKLDKIEKTHEKYFNGLRDN-DGGNSRFM-EGQSEG-FDTLS-DGMDSKLKKAANSFAFTDEIKQDDYKFRPDVTFRAGTTYTP--------------------------------RDLDLTKPGIPRS-FKRTEFETTTEEVLKKADFRNVRFLSNFLTEAGIIIKRSQTKISAKAQRKVAREIKTARALGLMPFTTMGTKPFIFGKTMKDDD---DEFE---DDAYSGTGFA--------ALDDVESYAIKSSPR---
>GYMNdens
------------------------------------------------------------------------------------------------------------------------------------------------MRTIS------------------------------------------------------------------------ISSRILFPFRL-------AKLSPTL---QFRLFSN-D---------------NGDGNNNN--KNSFESSDYFERRLFGDTSSSTNTSSFFQKLGKIETAHTQSINDFKDN-GYGNSRFM-NGQREG-SDTLS-DGLDWKLKKAANYFEFTDEIMQDDYRFRPDVMFKQGTTYTP--------------------------------KDLDLTKPGIPKS-AKRAEFTTTTEEVLKKADFRNVRFLSNFLTEAGIIIKRSQTKIRAKAQRKVAREIKTARAFGLMPFTTMGTKPFFFGKNMEDSY---EIFE---DDVSGGPINRV-------------------------
>PHAIflav
------------------------------------------------------------------------------------------------------------------------------------------------MRAVS------------------------------------------------------------------------VNSRSIFRFCC-------SDLSPSF---RFRLVSS-E---------------GGGGNNNN--NNSFESGDDFERRLFGDVGNTADTGSFFRKIDKIERAHGRSFNGLRDN-DGGNSRFM-DSQGEG-FDTLS-DGMDSKLKKAANSFAFTDEIKEDDYKFRPDVTFRPGTTYTL--------------------------------RDLDLTKPGIPKS-FKRTEFETTTKEVLKKADFRNVRFLSKFLTEAGIIIKRSQTKISAKAQRKVAREIKTARALGLMPFTTMGTKPFIFGKSMEDYD---EEFE---YDTYNDVEN---------------------------
>GALEfabe
---------------------------------------------------------------------------------------------------------------------------------------------------MS------------------------------------------------------------------------LRNRGFFVLRS-------REFYPSL---HCRFFSS-G---------------NHDVENKG--NRLFENEDEFERRFFGDRGNNTNTGSFFQSFDKIERGHEKSFRGLRDG-SNGYSPFM-D--GKG-FDTLS-DGMDSKLKKAATSFPITDEVLDEDYKFRPDMTFWPGTNYTV--------------------------------RDLDLTKPAIPKS-SKRNQFDTTTKEVLRKADFRNVRFLSNFLTEAGIIIKRSQTKISAKAQRRVAREIKTARAFGLMPFTTMGTKAFVFGRSMKDSE----EFEA-PHGAAGLPATGD------V------------------
>EPIPpurp
------------------------------------------------------------------------------------------------------------------------------------------------MRAMS------------------------------------------------------------------------VNGRSIFRFRY-------SDLSPSL---RFRLFNS-D---------------GGGGNNNN--NTSFEGGDDFERHLFGDMGNSADNGSFFRKLDKIEKTHEKYFNGLRDN-DGGNSRFM-EGQSEG-FDTLS-DGMDSKLKKAANSFAFTDEIKQDDYKFRPDVTFRAGTTYTP--------------------------------RDLDLTKPGIPRS-FKRTEFETTTEEVLKKADFRNVRFLSNFLTEAGIIIKRSQTKISAKAQRKVAREIKTARALGLMPFTTMGTKPFIFGKTMKDDD---DEFE---DDAYSGTGFA--------ALDDVESYAIKSSPR---
>CORYacti
-------------MRFP---------------------------------SLRWAPELLRRK------------------------------------------------------------IQGFE------SFSASNSASPIHRQLP------------------------------------------------------------------------WKSRASSLF-----------LAPS------RQYSI-D---------------NGDGNNKN--SNSFESLDIFERHLFGDVGDGTNTGSFFRKLDKIEKAHGQSMNGSRDN-DNDNSQFM-GDQNES-FDTLS-DGMDSKLKKAANYFSFTDEILQEDYRFRHDVRFFPRMTYTL--------------------------------KDLDLTKPGIQKT-SKRMDFLTTTAEVLQKADFRNVRFLANFLTEAGIIIKRSQTKISAKAQRKVAREIKTARALGLMPFTTMGTKPFIFGKSMKDDG---EEFE---YHLYSNNTDTV------DEVDEVES-----------
>PAPHhirs
------------------------------------------------------------------------------------------------------------------------------------------------MNVIP------------------------------------------------------------------------LSRRSFFRLRS-------SELFPYI---QIRFFNSTE---------------NGGGSTRN--DGSFESSDDFERRLFGDVGDSTDEGSFFRRLEKSEKAYGRSLNRWRGI-DDGNSGFM-DGQSEG-FDTLS-DGMDSKLKKAATGFEFTAEIMEDDYKFRPDVTFRQGATYTP--------------------------------KDLDLTKPGISKP-PKRFEFETTTAEVLKKADFRNVRFLSNFLTEAGIIIKRSQTKISAKAQRKVAREIKTARALGLMPFTTMGTTRFVFGRTMKVDD---EELE---DNLYGVSGSP--------TFYDAQR-----------
>CYMBmann
------------------------------------------------------------------------------------------------------------------------------------------------MKAIS------------------------------------------------------------------------VNSRSIFRFCF-------FDLSPSV---RFCLFSS-E---------------AGGRNNSN--DNSFESGDDFERRLFGNAGNNADTSSFFQKLDKIERAHGRSFNGFRDN-NDGNSRFM-DGQGEG-FDTLS-DGMDSKLKKAANTFAFTDEIKEDDYKFRPDITFRPGTTYTP--------------------------------RDLDLTKPGIPRS-FKRTEFETTTKEVLKKADFRNVRFLSKFLTEAGIIIKRSQTKISAKAQRKVAREIKTARALGLMPFTTMGTKPFIFGKTMEDDD---EEFE---YDGYNAASSP--------ALDDVEN-----------
>DRAKthyn
------------------------------------------------------------------------------------------------------------------------------------------------MTAIS------------------------------------------------------------------------TKYQNILPIRF-------SGLSPSL---QFRLFST-E---------------KD-GNNKE--KNLFESSDSFERHLFGDVGDNSSTDSFFRKLDKIEKSRERSTNGWMGN-V-DNSQSK-GG-HAG-FDTLS-DGMGLKLKKAANYFPFTEEILQDDYHFRPDVTFTPGMTYTP--------------------------------KDLDLTKPGIPKR-SKRI------------------------------------------------------------------------------------------------------------------------------
>APOSshen
-----------------------------------------------------------------------------------------------------------------------------------------------MMTSIA------------------------------------------------------------------------SSRRCLFFLPT-------SELYPTL---VVRLFHN-V---------------NDAGNFRN--SSSMESLDDVERRLFGDKGNSDDSGSFFRKLDKIEKSHGRSMTGSSDS-GGGNLKFM-DGSTDS-FDTLS-DGMDTKLKKAATYFSFTDEIMEDDYKFRPDVTFWPGTTYTT--------------------------------RDLDLTKPGIQRN-SKREQFETTTEEALRKADFRNVRFLSNFLTEAGIIIKRSQTKISAKAQRKVAREIKTARAFGLMPFTTMGTKPFQFGKSMKDDD---EEFEF--DDTYNEGASA--------PTEDMDES----------
>PTERcurt
---------------MP-------------------------------------------------------------------------------------------------PSTSF---LRSV-------NSFPFLKQTRRTSLSP------------------------------------------------------------------------ISEQDYLSNKAG-----RSNTFASE---RIRGLAE-----------------NDDGNSKN--NSSFESSDYFGRHLFGNLGGDTNTGSFFSKLDKIEKAHERSINDWGDH-GDGTTRFM-DGQSEG-FDTIS-DGLESKLKKAANSFSFTDEITQEDYHFRPDVIFKPGTTYTP--------------------------------QDLDLTKPGIQRS-FKRVEFITTTKEVLKKADFRNVRFLANFLTEAGILIKRSQTKISAKAQRKVAREIKTARALGLMPFTTMGTKAFVFGKNMKDDD---EEFE---Y-AYTGTAD------------DVES-----------
>CYPRbard
------------------------------------------------------------------------------------------------------------------------------------------------MRAMS------------------------------------------------------------------------LSRRSFSLLRS-------SKLFPSL---QLRFFNS-G---------------NDGGRTRN--DSSFESVDDFERRLFGDIGDGSDEGSFFRRLDKIEKARGRFVNGWRDI-DGGNSGFM-NSQSEG-FDTLS-DGMDSKLKKAATSFEFSAEIMDDDYQFRPDVSFRPGTTYTP--------------------------------KDLDLTKPGIPRP-FKRTEFETTTAEVLKKADFRNVRFLANFLTEAGIIIKRSQTKISAKAQRKVAREIKTARALGLMPFTAMGTKPFIFGRTMKDDD---EEFS---YDSYGVSGSA--------ALDAVQS-----------
>HYPOheme
------------------------------------------------------------------------------------------------------------------------------------------------MSKLA------------------------------------------------------------------------LVGKGALKSRA-------SLLDPIVRRLPARSLST-TGGRPPQDSAGDPFF-GGSGDGRS--DNSLETADEFERRLFGSIDNVPSTDSFYRKLDKLEKAHGRPNAGSKMG-SGGNSQFNGDDMDGG-YNTLA-DGMDAKLKKAASNYVY--EI-GDDYQYRPDVTFREGMTYTP--------------------------------RDLDLTKPGIQRAPPQRPEFETTTAEVLKKADFRNVKFLAHFLTEARIIIKRSQTKISAKAQRKVAREIKTARAFGLMPFTTMGRKRFVFGRTAKGADE--HEFE-----SYNSNNMPE-------TVEAFEES----------
>CYMBensi
------------------------------------------------------------------------------------------------------------------------------------------------MKAIS------------------------------------------------------------------------VNSRSIFRFCC-------FDLSPSV---GFCLFSS-E---------------AGGRNNSN--DNSFESGDDFEHRLFGNTGNNADTSSFFQKLDKIERAHGRSFNGFRGN-NDGNSRFM-DGQGEG-FDTLS-DGMDSKLKKAANTFAFTDEIKEDDYKFRPDITFRPGTTYTL--------------------------------RDLDLTKPGIPRS-FKRTEFETTTKEVLKKADFRNVRFLSKFLTEAGIIIKRSQTKISAKAQRKVAREIKTARALGLMPFTTMGTKPFIFGKTMEDDD---EEFE---YDAYNAASSP--------ALDDVDS-----------
>HABElong
------------------------------------------------------------------------------------------------------------------------------------------------MRAIS------------------------------------------------------------------------ICSRTFSQFRF-------AKLSPTP---QFRLFSS-D---------------NGDGNNKN--NSSFESSDYFERHLFGDTASSTSNSSFFQKLDKIEKAHEQSINDFKDT-GYGNFPIM-NDQRAG-FDTLS-DGLDWKLKNAAMYFEWTDEVLQDDYRFRPDMAFWRGTTYTP--------------------------------KDLDLTKPGIQKT-SKQVEFTTTTAEVLKKADFRNVRFLSNFLTEAGIIIKRSQTKIKAKAQRKVAREIKTARALGLMPFTTMGTKPFAFGTNMKDTA---EKLE---ENASTGNMYSV-------------------------
>CYPRflav
------------------------------------------------------------------------------------------------------------------------------------------------MRAMS------------------------------------------------------------------------LSRRSFSWLCS-------SEPFPSL---QLRFFNS-G---------------NDGGRIRN--DSSFESVDDFERRLFGDIGDGADTGSFFRRLDKIEKDHGRYVNGWRDI-DGGNSGFM-NNQSEG-FDTLS-DGMDSKLKKAATSFEFSAEIMDDDYQFRPDVTFRPGTTYTP--------------------------------KDLDLTKPGIPRP-FKRTEFETTTAEVLKKADFRNVRFLSNFLTEAGIIIKRSQTKISAKAQRKVAREIKTARALGLMPFTTMGTKPFIFGRTMQDDD---EEFS---YDSYGISGSA--------ALDDVQVDVKKFLPR---
>OPHRgarg
------------------------------------------------------------------------------------------------------------------------------------------------MRSIS------------------------------------------------------------------------INSRHFSPSRL-------AKLSSTL---QFRLFSN-D---------------SGDGNNNNNDNSSFESSDYFERRLFGDTSGSTKTSSFFEKLGKIETSQSQSINEFKDN-SYGNSRFM-NGQREG-SDTLS-DGLDWKLKKAANYFQFTDEILQDDYSFRPDVQFRPGTTYTP--------------------------------KDLDLTKPGIPKT-SKREEFTTTTEEVLQKADFRNVRFLSKFLTEAGIIIKRSQTKIRAKAQRKVAREIKTARALGLMPFTTMGTKPFFFGINMEDSY---DRFE---DDVPRGPLDRV-------------------------
>VANIplan
---------------------------------------------------------------------------------------------------------------------------------------------------ML------------------------------------------------------------------------LRSRGFFVLRS-------RDLCPSL---QFRLFST-G---------------NNNVNNKG--NRLFENEDDFERRFFGDRGNSADTGSFFQSFDKSERGRGRSMRGLIDG-NAGYSPSM-N--YEG-FDTLS-DGMDSKLKKAATSFPITDEIWDEDYKFRPDMTFWPATNYTL--------------------------------RDLDLTKPAIPKS-SKRNQFETTTKEVLQKADFRNVRFLSNFLTEAGIIIKRSQTKISAKAQRRVAREIKTARAFGLMPFTTMGTKSFVFGRSMKDSD----EFIS--NDSSGLSALNE------P------------------
>CHILsemi
------------------------------------------------------------------------------------------------------------------------------------------------MRAIS------------------------------------------------------------------------TNYQNFLPIRF-------SMLSPSL---QFRLFSN-E---------------KD-DNNKK--YNPFESSDSFERHLFGDVGGNTSTGSFFHKLDKIEKSRERSTNGWMDN-VDDNSRVK-GGQNAG-FDTLS-DGMDFKLKKAANYFPFTNEILQDDYHFRPDVTFAPGMTYTP--------------------------------KDLDLTKPGIPKK-SNRIEFSTTTAEVLKKADFRNVRFLANFLTEAGIIIKRSQTKISAKAQRKVAREIKTARAFGLMPFTTMGTKPFIFGKTMKDED---EEFE---YDVHRDIAP------------DVVEG----------
>CALAcreb
------------------------------------------------------------------------------------------------------------------------------------------------MRAIS------------------------------------------------------------------------LNYQHFSAIRF-------SRLSPSL---QFRLFSN-D---------------NDDRTNKN--SNSFERSDDFGRQVFGDVGDGPNTASFFRKLDKIENAQGRSMNNWQDN-DISNSRFM-GGQDQG-FDTLS-DGMDSKLKKAANYFAFTDEILQDDYHFRPDVTFRSGMTYTP--------------------------------KDLDLTKPAIPKS-AKRTEFSTTTKDVLKKADFRNVRFLANFLTEAGIIIKRSQTKISAKAQRKVAREIKTARALGLMPFTTMGTKPFIFGKSMKDDD---EEFE---YDLYGGALE------------DAES-----------
>OPHRsphe
------------------------------------------------------------------------------------------------------------------------------------------------MRSIL------------------------------------------------------------------------INTRHFSPSRL-------AKLSSTL---QFRLFSN-D---------------SGDGNNNNNDNSSFESSDYFERRLFGDTSGSTNTSSFFEKLGKIETSHSQSINEFKDN-SYGNSRFM-NGQREG-SDTLS-DGLDWKLKKAANYFQFTDEILQDDYSFRPDVQFRPGTTYTP--------------------------------KDLDLTKPGIPKT-SKREEFTTTTEEVLQKADFRNVRFLSKFLTEAGIIIKRSQTKIRAKAQRKVAREIKTARALGLMPFTTMGTKPFFFGINMEDSY---DRFE---DDVPGGP-----------------------------
>LIMOabor
------------------------------------------------------------------------------------------------------------------------------------------------MRAVS------------------------------------------------------------------------VNSRSIFRFRY-------SDLSPSL---RFRLFNS-D---------------GGGGNNNN--NTPFERGDDFERRLFGDMGDTTDNGSFFRKLDKIEKAHGRYFNGSRDN-DDGNSRFM-DGQSEG-FDTLS-DGMDSRLKKAANSFAFTDEIKQDDYKFRPDLTFWPGTTYTP--------------------------------RDLDLTKPGIPRS-FKKTEFETTTEEVLKKADFRNVRYLSNFLTEAGIIIKRSQTKISAKAQRKVAREIKTARALGLMPFTTMGTKPFIFGKTMKDDD---EEFE---EDAYSGTGST--------VLDDV-------------
>THELangu
Q-ELNFSARFDV-GPKPIRPDGHPFPQATGKLQRRT--------------TREGDLTRATVG-------------------------------------------RRVIRENSTPCSSE---HQDL-------LQGSVGRKKNEMKGIS------------------------------------------------------------------------IHYQNFLPIRF-------SRLSLFL---QFRLFSS-E---------------ND-GSSKN--NNPFESSNSFERHLFGDVGGSTNIDSFFHKLDKIEKNRERSTNGWMNN-DYDNSRLK-GGQNEG-IDTLS-DGMDSKLKKAANYFPFTDEILQEDYKFRPDVTFRPGMTYTP--------------------------------KDLDLTKPGVQRN-ARRIEFSTTTAEVLKKADFRNVRFLANFLTEAGIIIKRSQTKISAKAQRKVAREIKTARALGLMPFTTMGTKPFIFGKTMKEDE---EEFE---YYSYNDAVAG-----------DVESSI---------
>DENDchryso
-----------WGCSFP------------------------------------LSLSLLSSSSRID-----------------------------------RSKATSLGERNATPSFS----------------FTIVPAPQRTMRAIS------------------------------------------------------------------------VNGRSFFRFCC-------SDLAPSL---RFRSFSS-E---------------GGGRNSNS--NSSFESGDDFERRLFGDVGNSADTGSFFRKLDKIEQAHGRSFNSLGDN-DGRNSRFM-DGQGEG-FDTLS-DGMDSKLKKAANTFAFTDEIKDDDYKFRPDVTFRPGTTYTL--------------------------------RDLDLTKPGIPRS-FKRTEFETTTKEVLKKADFRNVRFLSKFLTEAGIIIKRSQTKISAKAQRKVAREIKTARALGLMPFTTMGTKPFIFGKTMEDKE---EEFE---YDTYNGATSP--------DLDDA-------------
>MICRparv
------------------------------------------------------------------------------------------------------------------------------------------------MKAIF------------------------------------------------------------------------INCQSFSPSRF-------SKLFPSL---QFRLFSN-A---------------NDDGNNKN--NNSFENSDYFERQLFGDVGGNTNTGSFFRKLDKIEKANGRSMNDFMGN-DNDNSRFV-GGQNEG-FDTLS-DGMDSKLKKAANYFSFTDEILQDDYQFRPDVKFWPGATYTP--------------------------------KDLDLTKPGIPRS-SKRMEFSTTTEEVLKKADFRNVRFLANFLTEAGIIIKRSQTKISAKAQRKVAREIKTARALGLMPFTTMGTKPFVFGRSMKDDD---EEFE---YDVYPDAVD------------DAES-----------
>GOODpube
------------------------------------------------------------------------------------------------------------------------------------------------MWAIS------------------------------------------------------------------------INSRNFSRFGF-------SKFSSSQ---KFRLFCN-D---------------NGDESNKN--NSSFESSDNFERNLFGDIGDGKNTGSFFRKLDKIEKAHEQSMNDWGNN-GDGNLRFM-NGQSEG-FDTLS-DGMDIKLTKAANSFTYSDEIMQDDYQFRPDVTFFPGTTYTP--------------------------------KDLDLTKPGIQRN-YKRIEFMTTTEEVLKKADFRNVRFLANFLTEAGIIIKRSQTKISAKAQRKVAREIKTARALGLLPFTTMGTKAFTFGKNMKDED---EELQ---Y-TYPEAAD------------DVES-----------
>ANOEroxb
------------------------------------------------------------------------------------------------------------------------------------------------MRAIS------------------------------------------------------------------------INSRNFSRFGL-------SKFSSFQ---QFRLFSS-D---------------NGDDSNKN--NSSFESSDYFERHLFGDIGDDKNTGSFFRKLDKIEKSHEQSMNDWGEN-GDGNSRFM-KGQIEG-FDTLS-DGMDLKLKSAANTFTYSDEIFQSDYQFRPDVTFYPGTNYTL--------------------------------KDLDLTKPGIQKN-YKKIEFMTTTEEVLKKADFRNVRFLANFLTEAGIIIKRSHTKISAKAQRKVAREIKTARALGLMPFTTMGTKPFFFGQNMKDED---GDFQ---Y-TFPEAAD------------NVVEVDAQ-------
>APOSodor
-----------------------------------------------------------------------------------------------------------------------------------------------MMTSIA------------------------------------------------------------------------SSRRCLFFLPT-------SELYPSL---VVRLFHN-V---------------NDAGNFRN--SSSMESLDDVERRFFGDKGNSDDSGSFFRKLDKIEKSHGRSMTGSSDS-GGGNLKFM-DGSTDS-FDTLS-DGMDTKLKKAATYFSFTDEIMEDDYKFRPDVTFWPGTTYTT--------------------------------RDLDLTKPGIQRN-SKREQFETTTEEVLRKADFRNVRFLSNFLTEAGIIIKRSQTKISAKAQRKVAREIKTARAFGLMPFTTMGTKPFQFGKSMKDDD---EEFEF--DDTYNEGASA--------PTEDVDES----------
>RIMAelli
------------------------------------------------------------------------------------------------------------------------------------------------MRAIS------------------------------------------------------------------------TNYQNFLPIRF-------SRLSP-L---QFRLFSN-E---------------ND-DNNKN--YNPFESSDSFERHLFGNVGGNTSTDSFFHKLDKIEKTRERSTSGWMDN-VDDNSRFK-GGQNEG-FDTLS-DGMDSKLKKAANYFPFTDEILQEDYHFRPDVTLAPGMTYTP--------------------------------KDLDLTKPGIPKR-SKRIEFSTTTAEVLKKADFRNVRFLANFLTEAGIIIKRSQTKISAKAQRKVAREIKTARAFGLMPFTTMGTKPFIFGKTMKEED---EEFE---YDVYSDIAP------------DVGS-----------
>GASTelat
------------------------------------------------------------------------------------------------------------------------------------------------MKAIS------------------------------------------------------------------------VNSRNVLRFCC-------ADLSPPF---RFHLLNT-D---------------SGGANNKN--NGSVESSDDFERHLFGDIGNSPASNSFFRKLDKIGKAHGRSVNSLNEN-DGGSSQFM-NGQIQG-FDTLSDDGIDSKLKKKANYFTFTDEITEDDYTFRPDVAFWRGTTYSL--------------------------------RDLDLTKPGIQKN-SKRYEFETTTKEVLKKADFRNVRFLANFLTEAGIIIKRSQTKISAKAQRKVAREIKTARALGLMPFTTMGTKPFIFGKSMKDDV---EEYE-----RHGVMPSP--------YVE---------------
>EPIPaphy
------------------------------------------------------------------------------------------------------------------------------------------------MAAMS------------------------------------------------------------------------VNRRSIFRSSF------------FL---RFRLFSS-N---------------SG---NNN--NKLFDGRDDFESRLFSDIGRNAENGPFYRKLDKIEKAHGRSSNGMRDE-DGGISRFM-DGQSEG-FDTLS-DGMDSKLKQSATTFAMTDEVNDDEYKFRPDITFWPGTTYTP--------------------------------KDLDLTKPGIPRS-SKRLGFETTTKDALKKADFRNVRFLSNFLTEAGIIIKRSQTKISATAQRKVAREIKTARALGLMPFTTMGTKHFIFGKSMKDDD---EEFE---YENYGGASSP--------TLGNVER-----------
>EPIDpuni
------------------------------------------------------------------------------------------------------------------------------------------------MRAMS------------------------------------------------------------------------VNSRSIFRFCC-------SDLYPSL---RFRLFHS-EG-----------IGSGGGRNNSN--NSSFELGDDSERRLFGDVGNSADNSSFFRKLGKIEQAHGRSLSGLRDK-DGGNSLFM-DGQGEG-FDTLS-DGMDSKLKKAA-TFAYNDEIMEDDYKFRPDMTFRPGTTYTIRDLDLTKPGIPRSYKKPEFEIITKEVPKKADFRDLDLTKPGIPRS-YKKPEFEITTKEVLKKADFRNVRFLSKFLTEAGIMIKRSQTKISAKAQRKVAREIKTARALGLMPFTTMGTKPFIFGKTMEDNDDDYEDFE---FDRYSGAGAS--------ALDDVES-----------
>GYMNodor
------------------------------------------------------------------------------------------------------------------------------------------------MRTIS------------------------------------------------------------------------ISSRILFPFRL-------AKLSPTL---QFRLFSN-D---------------NGDGNNNN--KNSFESSDYFERRLFGDTSSSTNTSSFFQKLGKIETAHTQSINDFKDN-GYGNSRFM-NGQREG-SDTLS-DGLDWKLKKAANYFEFTDEILQDDYRFRPDVMFKQGTTYTP--------------------------------KDLDLTKPGIPKS-AKRAEFTTTTEEVLKKADFRNVRFLSNFLTEAGIIIKRSQTKIRAKAQRKVAREIKTARAFGLMPFTTMGTKPFFFGKNMEDSY---EIFE---DDVSGGPINRV-------------------------
>BORYspha
------------------------------------------------------------------------------------------------------------------------------------------------MRRMA------------------------------------------------------------------------VHRHVLLRGLS-------SNPTPSL---FVRSFRF-G---------------DGNGDNKT--NNSSETADDFERRLFGSTNNNSFADSLYSKLDRLEKAHGRSNMGSKMN-EDGNSLFE-DGLGEG-FDTLS-DGMDAKLKKAASTFVYSDEIHNEDYKFRPDVTFRPGTTYTT--------------------------------RDLDLTKPGIERS-FKRTEFETTTAEVLKKADFRNVRFLSNFITEAGIIIKRSQTKISAKAQRKVAREIKTARAFGLMPFTTMGTKGFVFGRTMKDDD---EEFM---VDTYYYGGGSTSSSTAEPAAEQFEEAGPTAEPFEES
>CHILtrap
------------------------------------------------------------------------------------------------------------------------------------------------MRAIS------------------------------------------------------------------------TNYQNFLPIRF-------SMLSPSL---QFRLFSN-E---------------KD-DNNKK--YNPFESSDSFERHLFGDVGGNTSSGSFFHKLDKIEKSRERSTNGWVDN-VDDNSRVK-GGQNAG-FDTLS-DGMDFKLKKAANYFPFTNEILQDDYHFRPDVTFAPGMTYTP--------------------------------KDLDLTKPGIPKK-SNRIEFSTTTAEVLKKADFRNVRFLANFLTEAGIIIKRSQTKISAKAQRKVAREIKTARAFGLMPFTTMGTKPFIFGKTMKDED---EEFE---YDVHRDIAP------------DVVEG----------
>MOLIcapi
M--------------LPT------LRTLLPRRLPRSIL-------LPALQSRVAPPSRPLSTGGKDLDDPWSSWNGGAPSDPASS---------WSTGLT-KDHFDGDAVGHQIPSTPAA--DEDPRA-----VAAAMDEEDDILRALDKDNKESKAFVDSWDERFRETCKLLKQVREPGIRGEYLKSTEKDEMYRLHKENPEVYTVEKLAKDYRTCGRQRWRRRRPRSLESLSMIPSTTSIRASL---QVRNLSS-APGQANDFYA--KIA-KSMGDSRI--DNSLETADEFERRLFGSIDDVSSTDSFYRKLDKLEKARGRSNMGSKMG-NGGNSQFNEDSMDGG-YNTLA-DGMDAKLKKAASTFVYDDEI-GDDYQYRPDVTFKVGMTYTP--------------------------------RDLDLTKPGIQRAPPQRPEFETTTADVLKKADFRNVKFLAHFITEAGIIIKRSQTKISAKAQRKVAREIKTARAFGLMPFTTMGRKRFVYGRTAKVDDE--QEFE-----TYSSNNMPE-------AVEASEES----------
>OECEmacu
------------------------------------------------------------------------------------------------------------------------------------------------MKAMS------------------------------------------------------------------------VNSRSIFRFSC-------SDLSPSL---RFRLFNS-E---------------AGVGNNNN--DNSFESGDDFERRLFGDVGNSADTSSFFRKLDKIERAHGRSFNGLRDN-NDSNSRFM-DGQVEG-FDTLS-DGMDSKLKKAANTFAFTDEIKEDDYKFRPDVTFRPGTTYTL--------------------------------RDLDLTKPGIPRS-FKKTEFETTTKEVLKKADFRNVRFLSKFLTEAGIIIKRSQTKISAKAQRKVAREIKTARALGLMPFTTMGTKPFIFGKTMEDDE---EEFE---YDSYNAATSP--------ALDDAES-----------
>MASDpict
------------------------------------------------------------------------------------------------------------------------------------------------MRAMS------------------------------------------------------------------------VNGRSIFRFCS-------GDLYSSS---RFRLFSSAA---------------GGGGNNND--NSSIETGDDFERRLFGDVGNSADNSSFFRKLDKIEQAHGRSFTGSRDK-DGGNSPFM-DGHGEG-FDTLS-DGMDSKLKKAANTFAFTDEIMEDDYKFRPDVSFRLGTTYTP--------------------------------RDLDLTKPGIPRS-FKKTEFEITTKEVLKKADFRNVRFLSKFLTEAGILIKRNQTKISAKAQRKVAREIKTARALGLMPFTTMGTKPFIFGKTMEDND---EDYEEFTYNTYGGPATS--------ALDDVES-----------
>CALAplic
-------------EIIY-------IDLANFQ-IALN----------------LGYLAISTSH-------------------------------------------REIARPIPTSSSS----------------FPTFHLLYSKMRAIS------------------------------------------------------------------------LNYQHFSAIRF-------SRLSPSL---QFRLFSN-D---------------NDDRTNKN--SNSFERSDDFGRQVFGDVGDGPNTASFFRKLDKIENAQGRSMNNWQDN-DISNSRFM-GGQDQG-FDTLS-DGMDSKLKKAANYFAFTDEILQDDYHFRPDVTFRTGMTYTP--------------------------------KDLDLTKPAIPKS-AKRTEFSTTTKDVLKKADFRNVRFLANFLTEAGIIIKRSQTKISAKAQRKVAREIKTARALGLMPFTTMGTKPFIFGKSMKDDD---EEFE---YDLYGGALE------------DAES-----------
>DACThata
------------------------------------------------------------------------------------------------------------------------------------------------MRAIS------------------------------------------------------------------------INSGNFSPFRL-------AKLSPTL---QFRLFSN-D---------------NGDGNNNN--KSSFESSDYFERRLFGDTSSSTNNTSFFQKLGKIETAHTQSINDFKDN-GYGNSRFM-NGQREG-SDTLS-DGLDWKLKKTANYFEFTDEIMQDDYRFRPDVMFKQGTTYTP--------------------------------KDLDLTKPGIPKT-AKRAEFTTTTEEVMKKADFRNVRFLSDFLTEAGIIIKRSQTKIRAKAQRKVAREIKTARAFGLMPFTTMGTKPFFFGKNMEDSY---ERFE---DDVSGGPIDRV-------------------------
>HEMIforr
------------------------------------------------------------------------------------------------------------------------------------------------MRTIS------------------------------------------------------------------------ISTRKFSPFLL-------AKLSPTL---QFRLFSN-E---------------NGDGNNN---NSSFESSDYFERHLFGDTSSNTNSSSFFQKLGKIETTHTQSINDFKDN-GYGNSRFM-NGPREG-SDTLS-DGLDWKLKKAANYFEFTDEILQDDYQFRPDVKFRRGTTYTL--------------------------------KDLDLTKPGIPKS-SKKVEFTTTTDEVLKKADFRNVRFLSNFLTEAGIIIKRSQTKIKAKAQRKVAREIKTARALGLMPFTAMGTKPFFFGNNMEDSE---LRFE---DDISGGPMDRD-------------------------
>SELEaequ
GISLCFGTQPRSLLHVPSFF----------------------------LNSIRVDPSFLRFR-----------------------------------------------ERNPRPSSF----------------SSALPPVKRIMMAMS------------------------------------------------------------------------LGRRSFSRLRS-------SELFPSL---RLRFFNS-G---------------NGGASTRN--DSSFESADDFERRLFGDIGDNPDAGSFFRRLDKIEKAHGRSVDGLRDI-DGGNSGFM-DGQSEG-FDTLS-DGMDSKLKKAATSFEFTDEIMQDGYQFRPDVTFRPGNTYTP--------------------------------RDLDLTKPGIPRP-FKRAEFETTTAEVLKKADFRNVRFLSKFLTEAGIIIKRSQTKISAKAQRKVAREIKTARALGLMPFTTMGTKPFIFGKTMKDDD---EELE---YNSYGVPGSA--------ALDDVQS-----------
